# Supplementary material for: Nuclear genome of Bulinus truncatus, an intermediate host of the carcinogenic human blood fluke Schistosoma haematobium
Source: Nat Commun. 2022 Feb 21;13:977. doi: 10.1038/s41467-022-28634-9 (PMC8861042; doi:10.1038/s41467-022-28634-9)
Supplement: Supplementary file 6 — Supplementary Data 3 [file 41467_2022_28634_MOESM6_ESM.zip › Supplementary_Data_3/bglb012382-pb.mature.pep.pdb]

ATOM      1  N   MET A   1     -56.976 -55.769 117.264  1.00 52.54           N  
ATOM      2  H   MET A   1     -57.725 -55.812 117.941  1.00 52.54           H  
ATOM      3  H2  MET A   1     -57.291 -56.210 116.412  1.00 52.54           H  
ATOM      4  H3  MET A   1     -56.188 -56.278 117.638  1.00 52.54           H  
ATOM      5  CA  MET A   1     -56.615 -54.353 117.016  1.00 52.54           C  
ATOM      6  HA  MET A   1     -57.504 -53.846 116.642  1.00 52.54           H  
ATOM      7  C   MET A   1     -55.590 -54.176 115.889  1.00 52.54           C  
ATOM      8  CB  MET A   1     -56.232 -53.618 118.306  1.00 52.54           C  
ATOM      9  HB2 MET A   1     -55.777 -52.665 118.037  1.00 52.54           H  
ATOM     10  HB3 MET A   1     -55.519 -54.196 118.894  1.00 52.54           H  
ATOM     11  O   MET A   1     -55.884 -53.408 114.985  1.00 52.54           O  
ATOM     12  CG  MET A   1     -57.500 -53.329 119.123  1.00 52.54           C  
ATOM     13  HG2 MET A   1     -58.293 -53.037 118.434  1.00 52.54           H  
ATOM     14  HG3 MET A   1     -57.823 -54.227 119.649  1.00 52.54           H  
ATOM     15  SD  MET A   1     -57.324 -51.969 120.298  1.00 52.54           S  
ATOM     16  CE  MET A   1     -56.839 -52.842 121.811  1.00 52.54           C  
ATOM     17  HE1 MET A   1     -56.696 -52.118 122.612  1.00 52.54           H  
ATOM     18  HE2 MET A   1     -57.623 -53.541 122.104  1.00 52.54           H  
ATOM     19  HE3 MET A   1     -55.906 -53.381 121.649  1.00 52.54           H  
ATOM     20  N   LEU A   2     -54.478 -54.930 115.847  1.00 53.06           N  
ATOM     21  H   LEU A   2     -54.213 -55.472 116.658  1.00 53.06           H  
ATOM     22  CA  LEU A   2     -53.442 -54.838 114.790  1.00 53.06           C  
ATOM     23  HA  LEU A   2     -52.932 -53.880 114.892  1.00 53.06           H  
ATOM     24  C   LEU A   2     -53.970 -54.868 113.336  1.00 53.06           C  
ATOM     25  CB  LEU A   2     -52.406 -55.959 115.028  1.00 53.06           C  
ATOM     26  HB2 LEU A   2     -52.919 -56.853 115.383  1.00 53.06           H  
ATOM     27  HB3 LEU A   2     -51.933 -56.225 114.083  1.00 53.06           H  
ATOM     28  O   LEU A   2     -53.593 -54.013 112.542  1.00 53.06           O  
ATOM     29  CG  LEU A   2     -51.301 -55.551 116.028  1.00 53.06           C  
ATOM     30  HG  LEU A   2     -51.701 -54.817 116.727  1.00 53.06           H  
ATOM     31  CD1 LEU A   2     -50.821 -56.751 116.839  1.00 53.06           C  
ATOM     32 HD11 LEU A   2     -51.642 -57.177 117.417  1.00 53.06           H  
ATOM     33 HD12 LEU A   2     -50.039 -56.436 117.530  1.00 53.06           H  
ATOM     34 HD13 LEU A   2     -50.411 -57.512 116.176  1.00 53.06           H  
ATOM     35  CD2 LEU A   2     -50.107 -54.944 115.292  1.00 53.06           C  
ATOM     36 HD21 LEU A   2     -50.422 -54.080 114.708  1.00 53.06           H  
ATOM     37 HD22 LEU A   2     -49.653 -55.679 114.627  1.00 53.06           H  
ATOM     38 HD23 LEU A   2     -49.357 -54.619 116.014  1.00 53.06           H  
ATOM     39  N   ASN A   3     -54.901 -55.768 112.988  1.00 65.52           N  
ATOM     40  H   ASN A   3     -55.090 -56.528 113.625  1.00 65.52           H  
ATOM     41  CA  ASN A   3     -55.478 -55.826 111.630  1.00 65.52           C  
ATOM     42  HA  ASN A   3     -54.659 -55.854 110.911  1.00 65.52           H  
ATOM     43  C   ASN A   3     -56.302 -54.586 111.240  1.00 65.52           C  
ATOM     44  CB  ASN A   3     -56.343 -57.102 111.481  1.00 65.52           C  
ATOM     45  HB2 ASN A   3     -56.735 -57.421 112.447  1.00 65.52           H  
ATOM     46  HB3 ASN A   3     -57.193 -56.884 110.835  1.00 65.52           H  
ATOM     47  O   ASN A   3     -56.322 -54.212 110.069  1.00 65.52           O  
ATOM     48  CG  ASN A   3     -55.610 -58.263 110.829  1.00 65.52           C  
ATOM     49  ND2 ASN A   3     -56.231 -59.414 110.731  1.00 65.52           N  
ATOM     50 HD21 ASN A   3     -57.162 -59.562 111.095  1.00 65.52           H  
ATOM     51 HD22 ASN A   3     -55.694 -60.159 110.311  1.00 65.52           H  
ATOM     52  OD1 ASN A   3     -54.484 -58.153 110.391  1.00 65.52           O  
ATOM     53  N   HIS A   4     -56.982 -53.948 112.198  1.00 65.78           N  
ATOM     54  H   HIS A   4     -56.821 -54.205 113.162  1.00 65.78           H  
ATOM     55  CA  HIS A   4     -57.758 -52.736 111.930  1.00 65.78           C  
ATOM     56  HA  HIS A   4     -58.321 -52.873 111.006  1.00 65.78           H  
ATOM     57  C   HIS A   4     -56.823 -51.543 111.725  1.00 65.78           C  
ATOM     58  CB  HIS A   4     -58.763 -52.486 113.062  1.00 65.78           C  
ATOM     59  HB2 HIS A   4     -59.287 -53.416 113.281  1.00 65.78           H  
ATOM     60  HB3 HIS A   4     -58.236 -52.172 113.963  1.00 65.78           H  
ATOM     61  O   HIS A   4     -57.006 -50.789 110.775  1.00 65.78           O  
ATOM     62  CG  HIS A   4     -59.793 -51.440 112.710  1.00 65.78           C  
ATOM     63  CD2 HIS A   4     -61.139 -51.646 112.561  1.00 65.78           C  
ATOM     64  HD2 HIS A   4     -61.662 -52.582 112.689  1.00 65.78           H  
ATOM     65  ND1 HIS A   4     -59.563 -50.104 112.453  1.00 65.78           N  
ATOM     66  HD1 HIS A   4     -58.670 -49.631 112.448  1.00 65.78           H  
ATOM     67  CE1 HIS A   4     -60.739 -49.524 112.160  1.00 65.78           C  
ATOM     68  HE1 HIS A   4     -60.880 -48.482 111.914  1.00 65.78           H  
ATOM     69  NE2 HIS A   4     -61.724 -50.432 112.202  1.00 65.78           N  
ATOM     70  N   SER A   5     -55.784 -51.411 112.555  1.00 63.02           N  
ATOM     71  H   SER A   5     -55.707 -52.016 113.360  1.00 63.02           H  
ATOM     72  CA  SER A   5     -54.759 -50.377 112.388  1.00 63.02           C  
ATOM     73  HA  SER A   5     -55.248 -49.404 112.340  1.00 63.02           H  
ATOM     74  C   SER A   5     -53.974 -50.551 111.086  1.00 63.02           C  
ATOM     75  CB  SER A   5     -53.805 -50.361 113.584  1.00 63.02           C  
ATOM     76  HB2 SER A   5     -53.042 -49.598 113.436  1.00 63.02           H  
ATOM     77  HB3 SER A   5     -53.321 -51.333 113.676  1.00 63.02           H  
ATOM     78  O   SER A   5     -53.774 -49.565 110.394  1.00 63.02           O  
ATOM     79  OG  SER A   5     -54.529 -50.082 114.767  1.00 63.02           O  
ATOM     80  HG  SER A   5     -54.425 -49.152 114.982  1.00 63.02           H  
ATOM     81  N   MET A   6     -53.601 -51.775 110.687  1.00 62.97           N  
ATOM     82  H   MET A   6     -53.731 -52.554 111.317  1.00 62.97           H  
ATOM     83  CA  MET A   6     -52.917 -52.020 109.405  1.00 62.97           C  
ATOM     84  HA  MET A   6     -52.074 -51.333 109.319  1.00 62.97           H  
ATOM     85  C   MET A   6     -53.814 -51.770 108.188  1.00 62.97           C  
ATOM     86  CB  MET A   6     -52.374 -53.451 109.326  1.00 62.97           C  
ATOM     87  HB2 MET A   6     -53.166 -54.153 109.586  1.00 62.97           H  
ATOM     88  HB3 MET A   6     -52.066 -53.648 108.299  1.00 62.97           H  
ATOM     89  O   MET A   6     -53.346 -51.187 107.217  1.00 62.97           O  
ATOM     90  CG  MET A   6     -51.156 -53.681 110.222  1.00 62.97           C  
ATOM     91  HG2 MET A   6     -51.456 -53.630 111.269  1.00 62.97           H  
ATOM     92  HG3 MET A   6     -50.433 -52.885 110.041  1.00 62.97           H  
ATOM     93  SD  MET A   6     -50.317 -55.263 109.928  1.00 62.97           S  
ATOM     94  CE  MET A   6     -51.659 -56.452 110.193  1.00 62.97           C  
ATOM     95  HE1 MET A   6     -52.111 -56.289 111.172  1.00 62.97           H  
ATOM     96  HE2 MET A   6     -51.256 -57.464 110.150  1.00 62.97           H  
ATOM     97  HE3 MET A   6     -52.415 -56.346 109.415  1.00 62.97           H  
ATOM     98  N   ARG A   7     -55.101 -52.158 108.222  1.00 67.77           N  
ATOM     99  H   ARG A   7     -55.432 -52.674 109.025  1.00 67.77           H  
ATOM    100  CA  ARG A   7     -56.053 -51.808 107.149  1.00 67.77           C  
ATOM    101  HA  ARG A   7     -55.631 -52.093 106.185  1.00 67.77           H  
ATOM    102  C   ARG A   7     -56.270 -50.307 107.067  1.00 67.77           C  
ATOM    103  CB  ARG A   7     -57.414 -52.490 107.337  1.00 67.77           C  
ATOM    104  HB2 ARG A   7     -57.714 -52.427 108.383  1.00 67.77           H  
ATOM    105  HB3 ARG A   7     -58.153 -51.955 106.742  1.00 67.77           H  
ATOM    106  O   ARG A   7     -56.298 -49.783 105.963  1.00 67.77           O  
ATOM    107  CG  ARG A   7     -57.412 -53.948 106.875  1.00 67.77           C  
ATOM    108  HG2 ARG A   7     -57.099 -54.005 105.832  1.00 67.77           H  
ATOM    109  HG3 ARG A   7     -56.722 -54.528 107.488  1.00 67.77           H  
ATOM    110  CD  ARG A   7     -58.831 -54.510 107.012  1.00 67.77           C  
ATOM    111  HD2 ARG A   7     -59.483 -53.986 106.312  1.00 67.77           H  
ATOM    112  HD3 ARG A   7     -59.181 -54.325 108.027  1.00 67.77           H  
ATOM    113  NE  ARG A   7     -58.871 -55.957 106.745  1.00 67.77           N  
ATOM    114  HE  ARG A   7     -57.992 -56.400 106.517  1.00 67.77           H  
ATOM    115  NH1 ARG A   7     -61.135 -56.246 107.021  1.00 67.77           N  
ATOM    116 HH11 ARG A   7     -61.947 -56.846 107.012  1.00 67.77           H  
ATOM    117 HH12 ARG A   7     -61.243 -55.251 107.159  1.00 67.77           H  
ATOM    118  NH2 ARG A   7     -59.845 -58.009 106.569  1.00 67.77           N  
ATOM    119 HH21 ARG A   7     -58.954 -58.418 106.330  1.00 67.77           H  
ATOM    120 HH22 ARG A   7     -60.672 -58.589 106.554  1.00 67.77           H  
ATOM    121  CZ  ARG A   7     -59.946 -56.726 106.778  1.00 67.77           C  
ATOM    122  N   HIS A   8     -56.410 -49.633 108.210  1.00 65.78           N  
ATOM    123  H   HIS A   8     -56.414 -50.138 109.084  1.00 65.78           H  
ATOM    124  CA  HIS A   8     -56.568 -48.186 108.244  1.00 65.78           C  
ATOM    125  HA  HIS A   8     -57.388 -47.924 107.575  1.00 65.78           H  
ATOM    126  C   HIS A   8     -55.313 -47.495 107.715  1.00 65.78           C  
ATOM    127  CB  HIS A   8     -56.944 -47.712 109.653  1.00 65.78           C  
ATOM    128  HB2 HIS A   8     -56.058 -47.671 110.287  1.00 65.78           H  
ATOM    129  HB3 HIS A   8     -57.646 -48.425 110.087  1.00 65.78           H  
ATOM    130  O   HIS A   8     -55.460 -46.662 106.838  1.00 65.78           O  
ATOM    131  CG  HIS A   8     -57.632 -46.371 109.658  1.00 65.78           C  
ATOM    132  CD2 HIS A   8     -58.591 -45.972 110.549  1.00 65.78           C  
ATOM    133  HD2 HIS A   8     -58.959 -46.541 111.390  1.00 65.78           H  
ATOM    134  ND1 HIS A   8     -57.490 -45.354 108.734  1.00 65.78           N  
ATOM    135  HD1 HIS A   8     -56.841 -45.319 107.961  1.00 65.78           H  
ATOM    136  CE1 HIS A   8     -58.349 -44.374 109.062  1.00 65.78           C  
ATOM    137  HE1 HIS A   8     -58.462 -43.442 108.527  1.00 65.78           H  
ATOM    138  NE2 HIS A   8     -59.045 -44.714 110.159  1.00 65.78           N  
ATOM    139  N   CYS A   9     -54.119 -47.915 108.156  1.00 66.69           N  
ATOM    140  H   CYS A   9     -54.107 -48.592 108.905  1.00 66.69           H  
ATOM    141  CA  CYS A   9     -52.816 -47.417 107.705  1.00 66.69           C  
ATOM    142  HA  CYS A   9     -52.787 -46.335 107.837  1.00 66.69           H  
ATOM    143  C   CYS A   9     -52.564 -47.700 106.213  1.00 66.69           C  
ATOM    144  CB  CYS A   9     -51.732 -48.034 108.606  1.00 66.69           C  
ATOM    145  HB2 CYS A   9     -52.058 -47.984 109.645  1.00 66.69           H  
ATOM    146  HB3 CYS A   9     -51.561 -49.073 108.327  1.00 66.69           H  
ATOM    147  O   CYS A   9     -52.066 -46.844 105.497  1.00 66.69           O  
ATOM    148  SG  CYS A   9     -50.191 -47.090 108.481  1.00 66.69           S  
ATOM    149  HG  CYS A   9     -49.453 -47.804 109.336  1.00 66.69           H  
ATOM    150  N   GLY A  10     -52.962 -48.872 105.706  1.00 69.40           N  
ATOM    151  H   GLY A  10     -53.298 -49.580 106.343  1.00 69.40           H  
ATOM    152  CA  GLY A  10     -52.905 -49.202 104.279  1.00 69.40           C  
ATOM    153  HA2 GLY A  10     -51.900 -49.010 103.903  1.00 69.40           H  
ATOM    154  HA3 GLY A  10     -53.128 -50.261 104.152  1.00 69.40           H  
ATOM    155  C   GLY A  10     -53.900 -48.397 103.435  1.00 69.40           C  
ATOM    156  O   GLY A  10     -53.578 -48.033 102.306  1.00 69.40           O  
ATOM    157  N   ARG A  11     -55.083 -48.075 103.984  1.00 69.53           N  
ATOM    158  H   ARG A  11     -55.286 -48.422 104.911  1.00 69.53           H  
ATOM    159  CA  ARG A  11     -56.054 -47.157 103.364  1.00 69.53           C  
ATOM    160  HA  ARG A  11     -56.202 -47.462 102.327  1.00 69.53           H  
ATOM    161  C   ARG A  11     -55.492 -45.742 103.293  1.00 69.53           C  
ATOM    162  CB  ARG A  11     -57.407 -47.165 104.102  1.00 69.53           C  
ATOM    163  HB2 ARG A  11     -57.544 -46.226 104.639  1.00 69.53           H  
ATOM    164  HB3 ARG A  11     -57.433 -47.969 104.837  1.00 69.53           H  
ATOM    165  O   ARG A  11     -55.464 -45.194 102.199  1.00 69.53           O  
ATOM    166  CG  ARG A  11     -58.581 -47.363 103.136  1.00 69.53           C  
ATOM    167  HG2 ARG A  11     -58.589 -46.566 102.393  1.00 69.53           H  
ATOM    168  HG3 ARG A  11     -58.463 -48.324 102.636  1.00 69.53           H  
ATOM    169  CD  ARG A  11     -59.899 -47.348 103.919  1.00 69.53           C  
ATOM    170  HD2 ARG A  11     -59.767 -47.928 104.832  1.00 69.53           H  
ATOM    171  HD3 ARG A  11     -60.127 -46.316 104.187  1.00 69.53           H  
ATOM    172  NE  ARG A  11     -61.007 -47.922 103.132  1.00 69.53           N  
ATOM    173  HE  ARG A  11     -60.883 -47.920 102.130  1.00 69.53           H  
ATOM    174  NH1 ARG A  11     -62.486 -48.183 104.866  1.00 69.53           N  
ATOM    175 HH11 ARG A  11     -63.421 -48.383 105.192  1.00 69.53           H  
ATOM    176 HH12 ARG A  11     -61.853 -47.649 105.444  1.00 69.53           H  
ATOM    177  NH2 ARG A  11     -63.071 -48.833 102.811  1.00 69.53           N  
ATOM    178 HH21 ARG A  11     -63.995 -49.048 103.157  1.00 69.53           H  
ATOM    179 HH22 ARG A  11     -62.891 -48.865 101.818  1.00 69.53           H  
ATOM    180  CZ  ARG A  11     -62.177 -48.312 103.605  1.00 69.53           C  
ATOM    181  N   THR A  12     -54.950 -45.223 104.398  1.00 76.72           N  
ATOM    182  H   THR A  12     -55.008 -45.718 105.276  1.00 76.72           H  
ATOM    183  CA  THR A  12     -54.288 -43.911 104.406  1.00 76.72           C  
ATOM    184  HA  THR A  12     -54.987 -43.179 104.001  1.00 76.72           H  
ATOM    185  C   THR A  12     -53.073 -43.892 103.491  1.00 76.72           C  
ATOM    186  CB  THR A  12     -53.856 -43.433 105.807  1.00 76.72           C  
ATOM    187  HB  THR A  12     -52.836 -43.051 105.761  1.00 76.72           H  
ATOM    188  O   THR A  12     -52.874 -42.911 102.794  1.00 76.72           O  
ATOM    189  CG2 THR A  12     -54.745 -42.305 106.313  1.00 76.72           C  
ATOM    190 HG21 THR A  12     -55.792 -42.600 106.249  1.00 76.72           H  
ATOM    191 HG22 THR A  12     -54.598 -41.426 105.686  1.00 76.72           H  
ATOM    192 HG23 THR A  12     -54.495 -42.046 107.342  1.00 76.72           H  
ATOM    193  OG1 THR A  12     -53.903 -44.419 106.806  1.00 76.72           O  
ATOM    194  HG1 THR A  12     -53.606 -43.982 107.608  1.00 76.72           H  
ATOM    195  N   ASN A  13     -52.285 -44.970 103.410  1.00 80.59           N  
ATOM    196  H   ASN A  13     -52.420 -45.720 104.074  1.00 80.59           H  
ATOM    197  CA  ASN A  13     -51.149 -45.037 102.489  1.00 80.59           C  
ATOM    198  HA  ASN A  13     -50.536 -44.149 102.642  1.00 80.59           H  
ATOM    199  C   ASN A  13     -51.597 -45.021 101.016  1.00 80.59           C  
ATOM    200  CB  ASN A  13     -50.302 -46.277 102.820  1.00 80.59           C  
ATOM    201  HB2 ASN A  13     -50.837 -47.178 102.518  1.00 80.59           H  
ATOM    202  HB3 ASN A  13     -50.122 -46.317 103.894  1.00 80.59           H  
ATOM    203  O   ASN A  13     -50.957 -44.378 100.191  1.00 80.59           O  
ATOM    204  CG  ASN A  13     -48.938 -46.227 102.155  1.00 80.59           C  
ATOM    205  ND2 ASN A  13     -48.495 -47.303 101.547  1.00 80.59           N  
ATOM    206 HD21 ASN A  13     -47.586 -47.206 101.117  1.00 80.59           H  
ATOM    207 HD22 ASN A  13     -49.078 -48.122 101.456  1.00 80.59           H  
ATOM    208  OD1 ASN A  13     -48.231 -45.240 102.198  1.00 80.59           O  
ATOM    209  N   ASN A  14     -52.705 -45.693 100.678  1.00 83.34           N  
ATOM    210  H   ASN A  14     -53.191 -46.212 101.395  1.00 83.34           H  
ATOM    211  CA  ASN A  14     -53.291 -45.642  99.334  1.00 83.34           C  
ATOM    212  HA  ASN A  14     -52.507 -45.830  98.601  1.00 83.34           H  
ATOM    213  C   ASN A  14     -53.872 -44.260  98.997  1.00 83.34           C  
ATOM    214  CB  ASN A  14     -54.372 -46.726  99.193  1.00 83.34           C  
ATOM    215  HB2 ASN A  14     -54.981 -46.753 100.097  1.00 83.34           H  
ATOM    216  HB3 ASN A  14     -55.025 -46.464  98.360  1.00 83.34           H  
ATOM    217  O   ASN A  14     -53.681 -43.798  97.875  1.00 83.34           O  
ATOM    218  CG  ASN A  14     -53.823 -48.110  98.904  1.00 83.34           C  
ATOM    219  ND2 ASN A  14     -54.628 -49.128  99.098  1.00 83.34           N  
ATOM    220 HD21 ASN A  14     -54.236 -50.038  98.900  1.00 83.34           H  
ATOM    221 HD22 ASN A  14     -55.545 -48.972  99.491  1.00 83.34           H  
ATOM    222  OD1 ASN A  14     -52.710 -48.314  98.452  1.00 83.34           O  
ATOM    223  N   GLU A  15     -54.554 -43.611  99.944  1.00 84.31           N  
ATOM    224  H   GLU A  15     -54.717 -44.068 100.829  1.00 84.31           H  
ATOM    225  CA  GLU A  15     -55.056 -42.235  99.803  1.00 84.31           C  
ATOM    226  HA  GLU A  15     -55.696 -42.160  98.925  1.00 84.31           H  
ATOM    227  C   GLU A  15     -53.889 -41.256  99.588  1.00 84.31           C  
ATOM    228  CB  GLU A  15     -55.890 -41.861 101.045  1.00 84.31           C  
ATOM    229  HB2 GLU A  15     -56.053 -40.783 101.059  1.00 84.31           H  
ATOM    230  HB3 GLU A  15     -55.322 -42.134 101.935  1.00 84.31           H  
ATOM    231  O   GLU A  15     -53.871 -40.534  98.593  1.00 84.31           O  
ATOM    232  CG  GLU A  15     -57.264 -42.562 101.060  1.00 84.31           C  
ATOM    233  HG2 GLU A  15     -57.135 -43.603 100.764  1.00 84.31           H  
ATOM    234  HG3 GLU A  15     -57.898 -42.093 100.307  1.00 84.31           H  
ATOM    235  CD  GLU A  15     -57.987 -42.543 102.422  1.00 84.31           C  
ATOM    236  OE1 GLU A  15     -59.073 -43.173 102.498  1.00 84.31           O  
ATOM    237  OE2 GLU A  15     -57.431 -42.018 103.413  1.00 84.31           O  
ATOM    238  N   LEU A  16     -52.843 -41.335 100.418  1.00 83.98           N  
ATOM    239  H   LEU A  16     -52.927 -41.926 101.233  1.00 83.98           H  
ATOM    240  CA  LEU A  16     -51.626 -40.527 100.279  1.00 83.98           C  
ATOM    241  HA  LEU A  16     -51.916 -39.477 100.316  1.00 83.98           H  
ATOM    242  C   LEU A  16     -50.920 -40.781  98.931  1.00 83.98           C  
ATOM    243  CB  LEU A  16     -50.681 -40.841 101.459  1.00 83.98           C  
ATOM    244  HB2 LEU A  16     -51.259 -41.148 102.331  1.00 83.98           H  
ATOM    245  HB3 LEU A  16     -50.043 -41.681 101.183  1.00 83.98           H  
ATOM    246  O   LEU A  16     -50.458 -39.853  98.271  1.00 83.98           O  
ATOM    247  CG  LEU A  16     -49.824 -39.635 101.878  1.00 83.98           C  
ATOM    248  HG  LEU A  16     -49.631 -38.997 101.016  1.00 83.98           H  
ATOM    249  CD1 LEU A  16     -50.535 -38.829 102.968  1.00 83.98           C  
ATOM    250 HD11 LEU A  16     -50.707 -39.440 103.854  1.00 83.98           H  
ATOM    251 HD12 LEU A  16     -51.490 -38.471 102.585  1.00 83.98           H  
ATOM    252 HD13 LEU A  16     -49.934 -37.959 103.234  1.00 83.98           H  
ATOM    253  CD2 LEU A  16     -48.477 -40.100 102.435  1.00 83.98           C  
ATOM    254 HD21 LEU A  16     -48.635 -40.751 103.295  1.00 83.98           H  
ATOM    255 HD22 LEU A  16     -47.891 -39.233 102.737  1.00 83.98           H  
ATOM    256 HD23 LEU A  16     -47.932 -40.643 101.663  1.00 83.98           H  
ATOM    257  N   LEU A  17     -50.856 -42.041  98.476  1.00 86.73           N  
ATOM    258  H   LEU A  17     -51.202 -42.772  99.081  1.00 86.73           H  
ATOM    259  CA  LEU A  17     -50.315 -42.407  97.159  1.00 86.73           C  
ATOM    260  HA  LEU A  17     -49.307 -42.002  97.072  1.00 86.73           H  
ATOM    261  C   LEU A  17     -51.131 -41.812  96.002  1.00 86.73           C  
ATOM    262  CB  LEU A  17     -50.277 -43.944  97.018  1.00 86.73           C  
ATOM    263  HB2 LEU A  17     -50.366 -44.213  95.965  1.00 86.73           H  
ATOM    264  HB3 LEU A  17     -51.148 -44.359  97.523  1.00 86.73           H  
ATOM    265  O   LEU A  17     -50.552 -41.458  94.972  1.00 86.73           O  
ATOM    266  CG  LEU A  17     -49.003 -44.602  97.572  1.00 86.73           C  
ATOM    267  HG  LEU A  17     -48.732 -44.151  98.526  1.00 86.73           H  
ATOM    268  CD1 LEU A  17     -49.231 -46.102  97.778  1.00 86.73           C  
ATOM    269 HD11 LEU A  17     -49.511 -46.580  96.839  1.00 86.73           H  
ATOM    270 HD12 LEU A  17     -48.322 -46.560  98.170  1.00 86.73           H  
ATOM    271 HD13 LEU A  17     -50.028 -46.250  98.506  1.00 86.73           H  
ATOM    272  CD2 LEU A  17     -47.840 -44.446  96.584  1.00 86.73           C  
ATOM    273 HD21 LEU A  17     -46.946 -44.903  97.008  1.00 86.73           H  
ATOM    274 HD22 LEU A  17     -48.080 -44.925  95.635  1.00 86.73           H  
ATOM    275 HD23 LEU A  17     -47.639 -43.387  96.420  1.00 86.73           H  
ATOM    276  N   GLN A  18     -52.458 -41.735  96.133  1.00 88.42           N  
ATOM    277  H   GLN A  18     -52.873 -42.016  97.010  1.00 88.42           H  
ATOM    278  CA  GLN A  18     -53.323 -41.093  95.141  1.00 88.42           C  
ATOM    279  HA  GLN A  18     -53.062 -41.461  94.149  1.00 88.42           H  
ATOM    280  C   GLN A  18     -53.107 -39.578  95.112  1.00 88.42           C  
ATOM    281  CB  GLN A  18     -54.798 -41.427  95.407  1.00 88.42           C  
ATOM    282  HB2 GLN A  18     -55.421 -40.740  94.835  1.00 88.42           H  
ATOM    283  HB3 GLN A  18     -55.026 -41.288  96.463  1.00 88.42           H  
ATOM    284  O   GLN A  18     -52.959 -39.028  94.022  1.00 88.42           O  
ATOM    285  CG  GLN A  18     -55.159 -42.858  94.984  1.00 88.42           C  
ATOM    286  HG2 GLN A  18     -54.518 -43.573  95.499  1.00 88.42           H  
ATOM    287  HG3 GLN A  18     -54.991 -42.961  93.912  1.00 88.42           H  
ATOM    288  CD  GLN A  18     -56.615 -43.210  95.281  1.00 88.42           C  
ATOM    289  NE2 GLN A  18     -57.100 -44.338  94.807  1.00 88.42           N  
ATOM    290 HE21 GLN A  18     -58.075 -44.488  95.023  1.00 88.42           H  
ATOM    291 HE22 GLN A  18     -56.528 -44.973  94.269  1.00 88.42           H  
ATOM    292  OE1 GLN A  18     -57.368 -42.500  95.917  1.00 88.42           O  
ATOM    293  N   GLU A  19     -52.998 -38.927  96.272  1.00 86.77           N  
ATOM    294  H   GLU A  19     -53.184 -39.421  97.133  1.00 86.77           H  
ATOM    295  CA  GLU A  19     -52.676 -37.497  96.364  1.00 86.77           C  
ATOM    296  HA  GLU A  19     -53.433 -36.918  95.835  1.00 86.77           H  
ATOM    297  C   GLU A  19     -51.328 -37.182  95.708  1.00 86.77           C  
ATOM    298  CB  GLU A  19     -52.657 -37.041  97.829  1.00 86.77           C  
ATOM    299  HB2 GLU A  19     -52.044 -37.729  98.412  1.00 86.77           H  
ATOM    300  HB3 GLU A  19     -52.201 -36.052  97.870  1.00 86.77           H  
ATOM    301  O   GLU A  19     -51.246 -36.302  94.855  1.00 86.77           O  
ATOM    302  CG  GLU A  19     -54.061 -36.948  98.441  1.00 86.77           C  
ATOM    303  HG2 GLU A  19     -54.654 -36.259  97.838  1.00 86.77           H  
ATOM    304  HG3 GLU A  19     -54.538 -37.927  98.397  1.00 86.77           H  
ATOM    305  CD  GLU A  19     -54.041 -36.457  99.898  1.00 86.77           C  
ATOM    306  OE1 GLU A  19     -55.147 -36.240 100.440  1.00 86.77           O  
ATOM    307  OE2 GLU A  19     -52.932 -36.294 100.461  1.00 86.77           O  
ATOM    308  N   VAL A  20     -50.274 -37.953  96.006  1.00 89.47           N  
ATOM    309  H   VAL A  20     -50.384 -38.629  96.748  1.00 89.47           H  
ATOM    310  CA  VAL A  20     -48.950 -37.770  95.380  1.00 89.47           C  
ATOM    311  HA  VAL A  20     -48.618 -36.750  95.573  1.00 89.47           H  
ATOM    312  C   VAL A  20     -49.010 -37.933  93.856  1.00 89.47           C  
ATOM    313  CB  VAL A  20     -47.919 -38.738  95.996  1.00 89.47           C  
ATOM    314  HB  VAL A  20     -48.325 -39.750  95.981  1.00 89.47           H  
ATOM    315  O   VAL A  20     -48.347 -37.188  93.130  1.00 89.47           O  
ATOM    316  CG1 VAL A  20     -46.579 -38.748  95.242  1.00 89.47           C  
ATOM    317 HG11 VAL A  20     -46.710 -39.166  94.243  1.00 89.47           H  
ATOM    318 HG12 VAL A  20     -46.196 -37.731  95.163  1.00 89.47           H  
ATOM    319 HG13 VAL A  20     -45.860 -39.365  95.781  1.00 89.47           H  
ATOM    320  CG2 VAL A  20     -47.606 -38.352  97.447  1.00 89.47           C  
ATOM    321 HG21 VAL A  20     -48.522 -38.282  98.033  1.00 89.47           H  
ATOM    322 HG22 VAL A  20     -46.964 -39.104  97.906  1.00 89.47           H  
ATOM    323 HG23 VAL A  20     -47.111 -37.382  97.480  1.00 89.47           H  
ATOM    324  N   LYS A  21     -49.796 -38.891  93.342  1.00 92.09           N  
ATOM    325  H   LYS A  21     -50.343 -39.445  93.985  1.00 92.09           H  
ATOM    326  CA  LYS A  21     -50.007 -39.050  91.891  1.00 92.09           C  
ATOM    327  HA  LYS A  21     -49.042 -39.111  91.388  1.00 92.09           H  
ATOM    328  C   LYS A  21     -50.709 -37.836  91.288  1.00 92.09           C  
ATOM    329  CB  LYS A  21     -50.827 -40.309  91.586  1.00 92.09           C  
ATOM    330  HB2 LYS A  21     -51.672 -40.366  92.273  1.00 92.09           H  
ATOM    331  HB3 LYS A  21     -51.224 -40.230  90.573  1.00 92.09           H  
ATOM    332  O   LYS A  21     -50.295 -37.389  90.221  1.00 92.09           O  
ATOM    333  CG  LYS A  21     -50.001 -41.594  91.672  1.00 92.09           C  
ATOM    334  HG2 LYS A  21     -49.518 -41.667  92.646  1.00 92.09           H  
ATOM    335  HG3 LYS A  21     -49.232 -41.582  90.898  1.00 92.09           H  
ATOM    336  CD  LYS A  21     -50.927 -42.796  91.460  1.00 92.09           C  
ATOM    337  HD2 LYS A  21     -51.392 -42.719  90.477  1.00 92.09           H  
ATOM    338  HD3 LYS A  21     -51.704 -42.778  92.225  1.00 92.09           H  
ATOM    339  CE  LYS A  21     -50.137 -44.100  91.566  1.00 92.09           C  
ATOM    340  HE2 LYS A  21     -49.340 -44.085  90.822  1.00 92.09           H  
ATOM    341  HE3 LYS A  21     -49.679 -44.143  92.554  1.00 92.09           H  
ATOM    342  NZ  LYS A  21     -51.020 -45.273  91.354  1.00 92.09           N  
ATOM    343  HZ1 LYS A  21     -51.451 -45.226  90.441  1.00 92.09           H  
ATOM    344  HZ2 LYS A  21     -50.495 -46.132  91.424  1.00 92.09           H  
ATOM    345  HZ3 LYS A  21     -51.750 -45.282  92.052  1.00 92.09           H  
ATOM    346  N   LEU A  22     -51.736 -37.316  91.959  1.00 91.29           N  
ATOM    347  H   LEU A  22     -52.005 -37.735  92.838  1.00 91.29           H  
ATOM    348  CA  LEU A  22     -52.469 -36.134  91.516  1.00 91.29           C  
ATOM    349  HA  LEU A  22     -52.833 -36.320  90.506  1.00 91.29           H  
ATOM    350  C   LEU A  22     -51.545 -34.910  91.450  1.00 91.29           C  
ATOM    351  CB  LEU A  22     -53.672 -35.914  92.450  1.00 91.29           C  
ATOM    352  HB2 LEU A  22     -54.239 -36.841  92.532  1.00 91.29           H  
ATOM    353  HB3 LEU A  22     -53.302 -35.661  93.444  1.00 91.29           H  
ATOM    354  O   LEU A  22     -51.467 -34.279  90.400  1.00 91.29           O  
ATOM    355  CG  LEU A  22     -54.620 -34.792  91.988  1.00 91.29           C  
ATOM    356  HG  LEU A  22     -54.055 -33.876  91.820  1.00 91.29           H  
ATOM    357  CD1 LEU A  22     -55.360 -35.173  90.701  1.00 91.29           C  
ATOM    358 HD11 LEU A  22     -56.067 -34.381  90.453  1.00 91.29           H  
ATOM    359 HD12 LEU A  22     -55.898 -36.112  90.836  1.00 91.29           H  
ATOM    360 HD13 LEU A  22     -54.653 -35.257  89.876  1.00 91.29           H  
ATOM    361  CD2 LEU A  22     -55.657 -34.528  93.078  1.00 91.29           C  
ATOM    362 HD21 LEU A  22     -56.305 -33.708  92.769  1.00 91.29           H  
ATOM    363 HD22 LEU A  22     -55.152 -34.228  93.996  1.00 91.29           H  
ATOM    364 HD23 LEU A  22     -56.255 -35.421  93.265  1.00 91.29           H  
ATOM    365  N   TYR A  23     -50.760 -34.651  92.501  1.00 90.43           N  
ATOM    366  H   TYR A  23     -50.904 -35.179  93.351  1.00 90.43           H  
ATOM    367  CA  TYR A  23     -49.791 -33.549  92.523  1.00 90.43           C  
ATOM    368  HA  TYR A  23     -50.332 -32.612  92.391  1.00 90.43           H  
ATOM    369  C   TYR A  23     -48.768 -33.630  91.380  1.00 90.43           C  
ATOM    370  CB  TYR A  23     -49.067 -33.510  93.879  1.00 90.43           C  
ATOM    371  HB2 TYR A  23     -48.776 -34.521  94.166  1.00 90.43           H  
ATOM    372  HB3 TYR A  23     -48.150 -32.933  93.762  1.00 90.43           H  
ATOM    373  O   TYR A  23     -48.502 -32.626  90.721  1.00 90.43           O  
ATOM    374  CG  TYR A  23     -49.859 -32.858  94.997  1.00 90.43           C  
ATOM    375  CD1 TYR A  23     -50.168 -31.486  94.916  1.00 90.43           C  
ATOM    376  HD1 TYR A  23     -49.880 -30.914  94.047  1.00 90.43           H  
ATOM    377  CD2 TYR A  23     -50.268 -33.600  96.122  1.00 90.43           C  
ATOM    378  HD2 TYR A  23     -50.018 -34.648  96.201  1.00 90.43           H  
ATOM    379  CE1 TYR A  23     -50.887 -30.861  95.952  1.00 90.43           C  
ATOM    380  HE1 TYR A  23     -51.149 -29.816  95.884  1.00 90.43           H  
ATOM    381  CE2 TYR A  23     -51.007 -32.985  97.151  1.00 90.43           C  
ATOM    382  HE2 TYR A  23     -51.334 -33.563  98.003  1.00 90.43           H  
ATOM    383  OH  TYR A  23     -52.016 -31.008  98.062  1.00 90.43           O  
ATOM    384  HH  TYR A  23     -52.299 -31.644  98.723  1.00 90.43           H  
ATOM    385  CZ  TYR A  23     -51.314 -31.610  97.067  1.00 90.43           C  
ATOM    386  N   ARG A  24     -48.226 -34.823  91.083  1.00 93.11           N  
ATOM    387  H   ARG A  24     -48.469 -35.612  91.665  1.00 93.11           H  
ATOM    388  CA  ARG A  24     -47.308 -35.002  89.938  1.00 93.11           C  
ATOM    389  HA  ARG A  24     -46.492 -34.283  90.020  1.00 93.11           H  
ATOM    390  C   ARG A  24     -47.976 -34.707  88.598  1.00 93.11           C  
ATOM    391  CB  ARG A  24     -46.742 -36.423  89.891  1.00 93.11           C  
ATOM    392  HB2 ARG A  24     -46.297 -36.580  88.909  1.00 93.11           H  
ATOM    393  HB3 ARG A  24     -47.552 -37.141  90.017  1.00 93.11           H  
ATOM    394  O   ARG A  24     -47.347 -34.114  87.727  1.00 93.11           O  
ATOM    395  CG  ARG A  24     -45.659 -36.668  90.941  1.00 93.11           C  
ATOM    396  HG2 ARG A  24     -46.096 -36.598  91.937  1.00 93.11           H  
ATOM    397  HG3 ARG A  24     -44.866 -35.927  90.844  1.00 93.11           H  
ATOM    398  CD  ARG A  24     -45.089 -38.070  90.712  1.00 93.11           C  
ATOM    399  HD2 ARG A  24     -45.921 -38.757  90.561  1.00 93.11           H  
ATOM    400  HD3 ARG A  24     -44.471 -38.055  89.814  1.00 93.11           H  
ATOM    401  NE  ARG A  24     -44.298 -38.524  91.865  1.00 93.11           N  
ATOM    402  HE  ARG A  24     -44.101 -37.826  92.568  1.00 93.11           H  
ATOM    403  NH1 ARG A  24     -44.057 -40.704  91.199  1.00 93.11           N  
ATOM    404 HH11 ARG A  24     -44.484 -40.449  90.320  1.00 93.11           H  
ATOM    405 HH12 ARG A  24     -43.669 -41.626  91.346  1.00 93.11           H  
ATOM    406  NH2 ARG A  24     -43.254 -40.055  93.183  1.00 93.11           N  
ATOM    407 HH21 ARG A  24     -42.909 -40.990  93.347  1.00 93.11           H  
ATOM    408 HH22 ARG A  24     -43.096 -39.331  93.869  1.00 93.11           H  
ATOM    409  CZ  ARG A  24     -43.875 -39.755  92.077  1.00 93.11           C  
ATOM    410  N   LEU A  25     -49.227 -35.135  88.418  1.00 92.90           N  
ATOM    411  H   LEU A  25     -49.694 -35.595  89.186  1.00 92.90           H  
ATOM    412  CA  LEU A  25     -49.981 -34.870  87.191  1.00 92.90           C  
ATOM    413  HA  LEU A  25     -49.380 -35.167  86.331  1.00 92.90           H  
ATOM    414  C   LEU A  25     -50.269 -33.375  87.017  1.00 92.90           C  
ATOM    415  CB  LEU A  25     -51.295 -35.670  87.200  1.00 92.90           C  
ATOM    416  HB2 LEU A  25     -51.794 -35.514  88.156  1.00 92.90           H  
ATOM    417  HB3 LEU A  25     -51.950 -35.272  86.425  1.00 92.90           H  
ATOM    418  O   LEU A  25     -50.177 -32.869  85.903  1.00 92.90           O  
ATOM    419  CG  LEU A  25     -51.128 -37.178  86.956  1.00 92.90           C  
ATOM    420  HG  LEU A  25     -50.379 -37.588  87.635  1.00 92.90           H  
ATOM    421  CD1 LEU A  25     -52.461 -37.883  87.219  1.00 92.90           C  
ATOM    422 HD11 LEU A  25     -52.761 -37.711  88.253  1.00 92.90           H  
ATOM    423 HD12 LEU A  25     -52.352 -38.955  87.054  1.00 92.90           H  
ATOM    424 HD13 LEU A  25     -53.228 -37.487  86.552  1.00 92.90           H  
ATOM    425  CD2 LEU A  25     -50.701 -37.488  85.519  1.00 92.90           C  
ATOM    426 HD21 LEU A  25     -49.710 -37.078  85.325  1.00 92.90           H  
ATOM    427 HD22 LEU A  25     -51.409 -37.052  84.814  1.00 92.90           H  
ATOM    428 HD23 LEU A  25     -50.657 -38.567  85.367  1.00 92.90           H  
ATOM    429  N   GLU A  26     -50.576 -32.656  88.096  1.00 92.80           N  
ATOM    430  H   GLU A  26     -50.695 -33.127  88.981  1.00 92.80           H  
ATOM    431  CA  GLU A  26     -50.767 -31.202  88.054  1.00 92.80           C  
ATOM    432  HA  GLU A  26     -51.515 -30.955  87.301  1.00 92.80           H  
ATOM    433  C   GLU A  26     -49.481 -30.458  87.682  1.00 92.80           C  
ATOM    434  CB  GLU A  26     -51.248 -30.690  89.414  1.00 92.80           C  
ATOM    435  HB2 GLU A  26     -50.589 -31.068  90.195  1.00 92.80           H  
ATOM    436  HB3 GLU A  26     -51.184 -29.601  89.407  1.00 92.80           H  
ATOM    437  O   GLU A  26     -49.518 -29.532  86.872  1.00 92.80           O  
ATOM    438  CG  GLU A  26     -52.697 -31.079  89.725  1.00 92.80           C  
ATOM    439  HG2 GLU A  26     -53.334 -30.694  88.929  1.00 92.80           H  
ATOM    440  HG3 GLU A  26     -52.794 -32.164  89.736  1.00 92.80           H  
ATOM    441  CD  GLU A  26     -53.170 -30.509  91.071  1.00 92.80           C  
ATOM    442  OE1 GLU A  26     -54.387 -30.625  91.331  1.00 92.80           O  
ATOM    443  OE2 GLU A  26     -52.337 -29.913  91.797  1.00 92.80           O  
ATOM    444  N   GLU A  27     -48.341 -30.865  88.243  1.00 93.42           N  
ATOM    445  H   GLU A  27     -48.382 -31.592  88.943  1.00 93.42           H  
ATOM    446  CA  GLU A  27     -47.032 -30.291  87.920  1.00 93.42           C  
ATOM    447  HA  GLU A  27     -47.071 -29.212  88.073  1.00 93.42           H  
ATOM    448  C   GLU A  27     -46.662 -30.528  86.448  1.00 93.42           C  
ATOM    449  CB  GLU A  27     -45.991 -30.876  88.883  1.00 93.42           C  
ATOM    450  HB2 GLU A  27     -46.348 -30.733  89.903  1.00 93.42           H  
ATOM    451  HB3 GLU A  27     -45.888 -31.944  88.696  1.00 93.42           H  
ATOM    452  O   GLU A  27     -46.322 -29.584  85.732  1.00 93.42           O  
ATOM    453  CG  GLU A  27     -44.623 -30.193  88.749  1.00 93.42           C  
ATOM    454  HG2 GLU A  27     -44.762 -29.119  88.866  1.00 93.42           H  
ATOM    455  HG3 GLU A  27     -44.229 -30.379  87.750  1.00 93.42           H  
ATOM    456  CD  GLU A  27     -43.608 -30.695  89.789  1.00 93.42           C  
ATOM    457  OE1 GLU A  27     -42.607 -29.975  89.997  1.00 93.42           O  
ATOM    458  OE2 GLU A  27     -43.825 -31.788  90.364  1.00 93.42           O  
ATOM    459  N   GLN A  28     -46.838 -31.758  85.955  1.00 94.28           N  
ATOM    460  H   GLN A  28     -47.121 -32.490  86.591  1.00 94.28           H  
ATOM    461  CA  GLN A  28     -46.677 -32.084  84.534  1.00 94.28           C  
ATOM    462  HA  GLN A  28     -45.668 -31.818  84.218  1.00 94.28           H  
ATOM    463  C   GLN A  28     -47.651 -31.300  83.647  1.00 94.28           C  
ATOM    464  CB  GLN A  28     -46.890 -33.588  84.321  1.00 94.28           C  
ATOM    465  HB2 GLN A  28     -46.998 -33.784  83.254  1.00 94.28           H  
ATOM    466  HB3 GLN A  28     -47.807 -33.901  84.822  1.00 94.28           H  
ATOM    467  O   GLN A  28     -47.271 -30.833  82.574  1.00 94.28           O  
ATOM    468  CG  GLN A  28     -45.705 -34.411  84.838  1.00 94.28           C  
ATOM    469  HG2 GLN A  28     -45.532 -34.204  85.894  1.00 94.28           H  
ATOM    470  HG3 GLN A  28     -44.811 -34.115  84.289  1.00 94.28           H  
ATOM    471  CD  GLN A  28     -45.907 -35.913  84.667  1.00 94.28           C  
ATOM    472  NE2 GLN A  28     -44.844 -36.685  84.725  1.00 94.28           N  
ATOM    473 HE21 GLN A  28     -45.003 -37.661  84.518  1.00 94.28           H  
ATOM    474 HE22 GLN A  28     -43.930 -36.269  84.828  1.00 94.28           H  
ATOM    475  OE1 GLN A  28     -46.992 -36.440  84.477  1.00 94.28           O  
ATOM    476  N   GLY A  29     -48.895 -31.118  84.094  1.00 94.41           N  
ATOM    477  H   GLY A  29     -49.164 -31.575  84.954  1.00 94.41           H  
ATOM    478  CA  GLY A  29     -49.904 -30.330  83.392  1.00 94.41           C  
ATOM    479  HA2 GLY A  29     -50.048 -30.734  82.390  1.00 94.41           H  
ATOM    480  HA3 GLY A  29     -50.843 -30.400  83.941  1.00 94.41           H  
ATOM    481  C   GLY A  29     -49.523 -28.853  83.276  1.00 94.41           C  
ATOM    482  O   GLY A  29     -49.722 -28.253  82.219  1.00 94.41           O  
ATOM    483  N   LYS A  30     -48.925 -28.269  84.324  1.00 94.72           N  
ATOM    484  H   LYS A  30     -48.803 -28.821  85.161  1.00 94.72           H  
ATOM    485  CA  LYS A  30     -48.387 -26.898  84.297  1.00 94.72           C  
ATOM    486  HA  LYS A  30     -49.157 -26.216  83.936  1.00 94.72           H  
ATOM    487  C   LYS A  30     -47.226 -26.769  83.312  1.00 94.72           C  
ATOM    488  CB  LYS A  30     -47.950 -26.457  85.701  1.00 94.72           C  
ATOM    489  HB2 LYS A  30     -47.344 -25.555  85.613  1.00 94.72           H  
ATOM    490  HB3 LYS A  30     -47.330 -27.234  86.148  1.00 94.72           H  
ATOM    491  O   LYS A  30     -47.282 -25.891  82.457  1.00 94.72           O  
ATOM    492  CG  LYS A  30     -49.138 -26.148  86.621  1.00 94.72           C  
ATOM    493  HG2 LYS A  30     -49.679 -25.284  86.235  1.00 94.72           H  
ATOM    494  HG3 LYS A  30     -49.817 -27.000  86.654  1.00 94.72           H  
ATOM    495  CD  LYS A  30     -48.633 -25.848  88.037  1.00 94.72           C  
ATOM    496  HD2 LYS A  30     -48.055 -26.703  88.387  1.00 94.72           H  
ATOM    497  HD3 LYS A  30     -47.988 -24.970  88.013  1.00 94.72           H  
ATOM    498  CE  LYS A  30     -49.812 -25.611  88.985  1.00 94.72           C  
ATOM    499  HE2 LYS A  30     -50.484 -26.466  88.910  1.00 94.72           H  
ATOM    500  HE3 LYS A  30     -50.354 -24.723  88.662  1.00 94.72           H  
ATOM    501  NZ  LYS A  30     -49.350 -25.463  90.387  1.00 94.72           N  
ATOM    502  HZ1 LYS A  30     -50.135 -25.347  91.012  1.00 94.72           H  
ATOM    503  HZ2 LYS A  30     -48.868 -26.304  90.671  1.00 94.72           H  
ATOM    504  HZ3 LYS A  30     -48.714 -24.685  90.482  1.00 94.72           H  
ATOM    505  N   LEU A  31     -46.246 -27.673  83.379  1.00 94.48           N  
ATOM    506  H   LEU A  31     -46.275 -28.352  84.126  1.00 94.48           H  
ATOM    507  CA  LEU A  31     -45.104 -27.704  82.454  1.00 94.48           C  
ATOM    508  HA  LEU A  31     -44.556 -26.764  82.524  1.00 94.48           H  
ATOM    509  C   LEU A  31     -45.564 -27.839  80.995  1.00 94.48           C  
ATOM    510  CB  LEU A  31     -44.177 -28.871  82.842  1.00 94.48           C  
ATOM    511  HB2 LEU A  31     -43.500 -29.079  82.013  1.00 94.48           H  
ATOM    512  HB3 LEU A  31     -44.786 -29.762  82.995  1.00 94.48           H  
ATOM    513  O   LEU A  31     -45.200 -27.028  80.148  1.00 94.48           O  
ATOM    514  CG  LEU A  31     -43.336 -28.606  84.104  1.00 94.48           C  
ATOM    515  HG  LEU A  31     -43.960 -28.155  84.876  1.00 94.48           H  
ATOM    516  CD1 LEU A  31     -42.783 -29.924  84.645  1.00 94.48           C  
ATOM    517 HD11 LEU A  31     -43.609 -30.579  84.923  1.00 94.48           H  
ATOM    518 HD12 LEU A  31     -42.164 -30.409  83.890  1.00 94.48           H  
ATOM    519 HD13 LEU A  31     -42.186 -29.730  85.537  1.00 94.48           H  
ATOM    520  CD2 LEU A  31     -42.160 -27.675  83.803  1.00 94.48           C  
ATOM    521 HD21 LEU A  31     -41.572 -27.522  84.708  1.00 94.48           H  
ATOM    522 HD22 LEU A  31     -42.524 -26.704  83.467  1.00 94.48           H  
ATOM    523 HD23 LEU A  31     -41.525 -28.105  83.027  1.00 94.48           H  
ATOM    524  N   THR A  32     -46.458 -28.792  80.720  1.00 95.32           N  
ATOM    525  H   THR A  32     -46.702 -29.434  81.461  1.00 95.32           H  
ATOM    526  CA  THR A  32     -47.030 -28.999  79.378  1.00 95.32           C  
ATOM    527  HA  THR A  32     -46.223 -29.221  78.679  1.00 95.32           H  
ATOM    528  C   THR A  32     -47.757 -27.744  78.884  1.00 95.32           C  
ATOM    529  CB  THR A  32     -48.023 -30.175  79.375  1.00 95.32           C  
ATOM    530  HB  THR A  32     -48.884 -29.915  79.991  1.00 95.32           H  
ATOM    531  O   THR A  32     -47.660 -27.376  77.716  1.00 95.32           O  
ATOM    532  CG2 THR A  32     -48.514 -30.524  77.970  1.00 95.32           C  
ATOM    533 HG21 THR A  32     -47.658 -30.713  77.322  1.00 95.32           H  
ATOM    534 HG22 THR A  32     -49.105 -29.706  77.557  1.00 95.32           H  
ATOM    535 HG23 THR A  32     -49.134 -31.419  78.013  1.00 95.32           H  
ATOM    536  OG1 THR A  32     -47.451 -31.351  79.898  1.00 95.32           O  
ATOM    537  HG1 THR A  32     -47.256 -31.200  80.826  1.00 95.32           H  
ATOM    538  N   LYS A  33     -48.488 -27.043  79.763  1.00 95.02           N  
ATOM    539  H   LYS A  33     -48.533 -27.373  80.717  1.00 95.02           H  
ATOM    540  CA  LYS A  33     -49.180 -25.796  79.410  1.00 95.02           C  
ATOM    541  HA  LYS A  33     -49.788 -25.982  78.525  1.00 95.02           H  
ATOM    542  C   LYS A  33     -48.199 -24.683  79.031  1.00 95.02           C  
ATOM    543  CB  LYS A  33     -50.097 -25.386  80.571  1.00 95.02           C  
ATOM    544  HB2 LYS A  33     -50.763 -26.218  80.800  1.00 95.02           H  
ATOM    545  HB3 LYS A  33     -49.492 -25.175  81.452  1.00 95.02           H  
ATOM    546  O   LYS A  33     -48.464 -23.963  78.070  1.00 95.02           O  
ATOM    547  CG  LYS A  33     -50.945 -24.152  80.239  1.00 95.02           C  
ATOM    548  HG2 LYS A  33     -51.579 -24.368  79.379  1.00 95.02           H  
ATOM    549  HG3 LYS A  33     -50.296 -23.309  80.003  1.00 95.02           H  
ATOM    550  CD  LYS A  33     -51.815 -23.777  81.441  1.00 95.02           C  
ATOM    551  HD2 LYS A  33     -52.480 -24.607  81.677  1.00 95.02           H  
ATOM    552  HD3 LYS A  33     -51.168 -23.580  82.296  1.00 95.02           H  
ATOM    553  CE  LYS A  33     -52.630 -22.526  81.108  1.00 95.02           C  
ATOM    554  HE2 LYS A  33     -51.940 -21.736  80.813  1.00 95.02           H  
ATOM    555  HE3 LYS A  33     -53.270 -22.745  80.253  1.00 95.02           H  
ATOM    556  NZ  LYS A  33     -53.442 -22.091  82.270  1.00 95.02           N  
ATOM    557  HZ1 LYS A  33     -52.835 -21.878  83.049  1.00 95.02           H  
ATOM    558  HZ2 LYS A  33     -53.972 -21.263  82.040  1.00 95.02           H  
ATOM    559  HZ3 LYS A  33     -54.078 -22.824  82.547  1.00 95.02           H  
ATOM    560  N   GLU A  34     -47.093 -24.538  79.757  1.00 95.29           N  
ATOM    561  H   GLU A  34     -46.931 -25.167  80.531  1.00 95.29           H  
ATOM    562  CA  GLU A  34     -46.039 -23.568  79.430  1.00 95.29           C  
ATOM    563  HA  GLU A  34     -46.476 -22.573  79.346  1.00 95.29           H  
ATOM    564  C   GLU A  34     -45.390 -23.877  78.075  1.00 95.29           C  
ATOM    565  CB  GLU A  34     -44.976 -23.533  80.538  1.00 95.29           C  
ATOM    566  HB2 GLU A  34     -44.658 -24.549  80.771  1.00 95.29           H  
ATOM    567  HB3 GLU A  34     -44.115 -22.973  80.175  1.00 95.29           H  
ATOM    568  O   GLU A  34     -45.251 -22.978  77.244  1.00 95.29           O  
ATOM    569  CG  GLU A  34     -45.500 -22.847  81.808  1.00 95.29           C  
ATOM    570  HG2 GLU A  34     -46.414 -23.343  82.134  1.00 95.29           H  
ATOM    571  HG3 GLU A  34     -45.758 -21.817  81.560  1.00 95.29           H  
ATOM    572  CD  GLU A  34     -44.492 -22.847  82.969  1.00 95.29           C  
ATOM    573  OE1 GLU A  34     -44.892 -22.356  84.051  1.00 95.29           O  
ATOM    574  OE2 GLU A  34     -43.347 -23.312  82.778  1.00 95.29           O  
ATOM    575  N   GLU A  35     -45.085 -25.149  77.802  1.00 95.56           N  
ATOM    576  H   GLU A  35     -45.171 -25.835  78.538  1.00 95.56           H  
ATOM    577  CA  GLU A  35     -44.571 -25.593  76.501  1.00 95.56           C  
ATOM    578  HA  GLU A  35     -43.642 -25.067  76.282  1.00 95.56           H  
ATOM    579  C   GLU A  35     -45.553 -25.292  75.360  1.00 95.56           C  
ATOM    580  CB  GLU A  35     -44.283 -27.100  76.533  1.00 95.56           C  
ATOM    581  HB2 GLU A  35     -44.076 -27.433  75.516  1.00 95.56           H  
ATOM    582  HB3 GLU A  35     -45.171 -27.621  76.890  1.00 95.56           H  
ATOM    583  O   GLU A  35     -45.150 -24.801  74.304  1.00 95.56           O  
ATOM    584  CG  GLU A  35     -43.077 -27.467  77.410  1.00 95.56           C  
ATOM    585  HG2 GLU A  35     -43.242 -27.115  78.429  1.00 95.56           H  
ATOM    586  HG3 GLU A  35     -42.201 -26.952  77.018  1.00 95.56           H  
ATOM    587  CD  GLU A  35     -42.811 -28.982  77.436  1.00 95.56           C  
ATOM    588  OE1 GLU A  35     -41.662 -29.357  77.762  1.00 95.56           O  
ATOM    589  OE2 GLU A  35     -43.738 -29.759  77.105  1.00 95.56           O  
ATOM    590  N   VAL A  36     -46.856 -25.517  75.571  1.00 96.34           N  
ATOM    591  H   VAL A  36     -47.117 -25.970  76.435  1.00 96.34           H  
ATOM    592  CA  VAL A  36     -47.899 -25.198  74.582  1.00 96.34           C  
ATOM    593  HA  VAL A  36     -47.637 -25.686  73.643  1.00 96.34           H  
ATOM    594  C   VAL A  36     -47.953 -23.697  74.290  1.00 96.34           C  
ATOM    595  CB  VAL A  36     -49.273 -25.739  75.028  1.00 96.34           C  
ATOM    596  HB  VAL A  36     -49.451 -25.464  76.068  1.00 96.34           H  
ATOM    597  O   VAL A  36     -48.041 -23.317  73.121  1.00 96.34           O  
ATOM    598  CG1 VAL A  36     -50.437 -25.198  74.182  1.00 96.34           C  
ATOM    599 HG11 VAL A  36     -50.245 -25.380  73.124  1.00 96.34           H  
ATOM    600 HG12 VAL A  36     -51.364 -25.692  74.472  1.00 96.34           H  
ATOM    601 HG13 VAL A  36     -50.557 -24.127  74.348  1.00 96.34           H  
ATOM    602  CG2 VAL A  36     -49.315 -27.267  74.904  1.00 96.34           C  
ATOM    603 HG21 VAL A  36     -49.281 -27.561  73.855  1.00 96.34           H  
ATOM    604 HG22 VAL A  36     -50.227 -27.653  75.361  1.00 96.34           H  
ATOM    605 HG23 VAL A  36     -48.459 -27.718  75.407  1.00 96.34           H  
ATOM    606  N   VAL A  37     -47.861 -22.835  75.309  1.00 96.30           N  
ATOM    607  H   VAL A  37     -47.763 -23.207  76.242  1.00 96.30           H  
ATOM    608  CA  VAL A  37     -47.822 -21.372  75.116  1.00 96.30           C  
ATOM    609  HA  VAL A  37     -48.684 -21.072  74.520  1.00 96.30           H  
ATOM    610  C   VAL A  37     -46.577 -20.963  74.320  1.00 96.30           C  
ATOM    611  CB  VAL A  37     -47.898 -20.632  76.468  1.00 96.30           C  
ATOM    612  HB  VAL A  37     -47.150 -21.039  77.147  1.00 96.30           H  
ATOM    613  O   VAL A  37     -46.687 -20.209  73.352  1.00 96.30           O  
ATOM    614  CG1 VAL A  37     -47.659 -19.122  76.332  1.00 96.30           C  
ATOM    615 HG11 VAL A  37     -46.637 -18.926  76.008  1.00 96.30           H  
ATOM    616 HG12 VAL A  37     -48.346 -18.695  75.601  1.00 96.30           H  
ATOM    617 HG13 VAL A  37     -47.802 -18.632  77.295  1.00 96.30           H  
ATOM    618  CG2 VAL A  37     -49.287 -20.807  77.101  1.00 96.30           C  
ATOM    619 HG21 VAL A  37     -49.524 -21.866  77.207  1.00 96.30           H  
ATOM    620 HG22 VAL A  37     -50.043 -20.342  76.468  1.00 96.30           H  
ATOM    621 HG23 VAL A  37     -49.300 -20.346  78.088  1.00 96.30           H  
ATOM    622  N   GLN A  38     -45.406 -21.518  74.648  1.00 96.28           N  
ATOM    623  H   GLN A  38     -45.367 -22.141  75.441  1.00 96.28           H  
ATOM    624  CA  GLN A  38     -44.176 -21.254  73.892  1.00 96.28           C  
ATOM    625  HA  GLN A  38     -43.992 -20.180  73.880  1.00 96.28           H  
ATOM    626  C   GLN A  38     -44.279 -21.715  72.431  1.00 96.28           C  
ATOM    627  CB  GLN A  38     -42.985 -21.956  74.553  1.00 96.28           C  
ATOM    628  HB2 GLN A  38     -43.220 -23.008  74.713  1.00 96.28           H  
ATOM    629  HB3 GLN A  38     -42.138 -21.899  73.868  1.00 96.28           H  
ATOM    630  O   GLN A  38     -43.832 -21.014  71.519  1.00 96.28           O  
ATOM    631  CG  GLN A  38     -42.560 -21.323  75.884  1.00 96.28           C  
ATOM    632  HG2 GLN A  38     -43.378 -21.382  76.602  1.00 96.28           H  
ATOM    633  HG3 GLN A  38     -42.321 -20.271  75.726  1.00 96.28           H  
ATOM    634  CD  GLN A  38     -41.333 -22.013  76.475  1.00 96.28           C  
ATOM    635  NE2 GLN A  38     -40.987 -21.725  77.709  1.00 96.28           N  
ATOM    636 HE21 GLN A  38     -40.234 -22.280  78.091  1.00 96.28           H  
ATOM    637 HE22 GLN A  38     -41.595 -21.174  78.298  1.00 96.28           H  
ATOM    638  OE1 GLN A  38     -40.646 -22.795  75.837  1.00 96.28           O  
ATOM    639  N   LEU A  39     -44.877 -22.883  72.180  1.00 96.21           N  
ATOM    640  H   LEU A  39     -45.179 -23.444  72.964  1.00 96.21           H  
ATOM    641  CA  LEU A  39     -45.113 -23.379  70.825  1.00 96.21           C  
ATOM    642  HA  LEU A  39     -44.169 -23.361  70.280  1.00 96.21           H  
ATOM    643  C   LEU A  39     -46.067 -22.468  70.046  1.00 96.21           C  
ATOM    644  CB  LEU A  39     -45.644 -24.822  70.875  1.00 96.21           C  
ATOM    645  HB2 LEU A  39     -46.436 -24.876  71.621  1.00 96.21           H  
ATOM    646  HB3 LEU A  39     -46.086 -25.067  69.909  1.00 96.21           H  
ATOM    647  O   LEU A  39     -45.796 -22.180  68.882  1.00 96.21           O  
ATOM    648  CG  LEU A  39     -44.575 -25.883  71.196  1.00 96.21           C  
ATOM    649  HG  LEU A  39     -44.039 -25.614  72.106  1.00 96.21           H  
ATOM    650  CD1 LEU A  39     -45.257 -27.235  71.405  1.00 96.21           C  
ATOM    651 HD11 LEU A  39     -45.798 -27.536  70.508  1.00 96.21           H  
ATOM    652 HD12 LEU A  39     -45.951 -27.163  72.242  1.00 96.21           H  
ATOM    653 HD13 LEU A  39     -44.512 -27.990  71.654  1.00 96.21           H  
ATOM    654  CD2 LEU A  39     -43.556 -26.036  70.060  1.00 96.21           C  
ATOM    655 HD21 LEU A  39     -42.873 -26.851  70.301  1.00 96.21           H  
ATOM    656 HD22 LEU A  39     -44.071 -26.264  69.127  1.00 96.21           H  
ATOM    657 HD23 LEU A  39     -42.975 -25.120  69.949  1.00 96.21           H  
ATOM    658  N   GLN A  40     -47.133 -21.964  70.671  1.00 96.41           N  
ATOM    659  H   GLN A  40     -47.299 -22.230  71.631  1.00 96.41           H  
ATOM    660  CA  GLN A  40     -48.057 -21.018  70.035  1.00 96.41           C  
ATOM    661  HA  GLN A  40     -48.468 -21.473  69.134  1.00 96.41           H  
ATOM    662  C   GLN A  40     -47.354 -19.725  69.606  1.00 96.41           C  
ATOM    663  CB  GLN A  40     -49.208 -20.687  70.994  1.00 96.41           C  
ATOM    664  HB2 GLN A  40     -48.804 -20.451  71.978  1.00 96.41           H  
ATOM    665  HB3 GLN A  40     -49.735 -19.807  70.626  1.00 96.41           H  
ATOM    666  O   GLN A  40     -47.568 -19.254  68.488  1.00 96.41           O  
ATOM    667  CG  GLN A  40     -50.221 -21.832  71.109  1.00 96.41           C  
ATOM    668  HG2 GLN A  40     -50.715 -21.960  70.146  1.00 96.41           H  
ATOM    669  HG3 GLN A  40     -49.713 -22.767  71.347  1.00 96.41           H  
ATOM    670  CD  GLN A  40     -51.281 -21.573  72.175  1.00 96.41           C  
ATOM    671  NE2 GLN A  40     -52.342 -22.349  72.191  1.00 96.41           N  
ATOM    672 HE21 GLN A  40     -52.420 -23.125  71.549  1.00 96.41           H  
ATOM    673 HE22 GLN A  40     -53.014 -22.157  72.920  1.00 96.41           H  
ATOM    674  OE1 GLN A  40     -51.212 -20.671  72.994  1.00 96.41           O  
ATOM    675  N   ASP A  41     -46.482 -19.165  70.445  1.00 96.53           N  
ATOM    676  H   ASP A  41     -46.386 -19.543  71.377  1.00 96.53           H  
ATOM    677  CA  ASP A  41     -45.740 -17.951  70.091  1.00 96.53           C  
ATOM    678  HA  ASP A  41     -46.437 -17.220  69.683  1.00 96.53           H  
ATOM    679  C   ASP A  41     -44.707 -18.203  68.982  1.00 96.53           C  
ATOM    680  CB  ASP A  41     -45.110 -17.347  71.351  1.00 96.53           C  
ATOM    681  HB2 ASP A  41     -44.571 -18.123  71.895  1.00 96.53           H  
ATOM    682  HB3 ASP A  41     -44.392 -16.585  71.048  1.00 96.53           H  
ATOM    683  O   ASP A  41     -44.541 -17.376  68.078  1.00 96.53           O  
ATOM    684  CG  ASP A  41     -46.147 -16.682  72.269  1.00 96.53           C  
ATOM    685  OD1 ASP A  41     -47.275 -16.357  71.791  1.00 96.53           O  
ATOM    686  OD2 ASP A  41     -45.778 -16.447  73.437  1.00 96.53           O  
ATOM    687  N   ARG A  42     -44.079 -19.388  68.965  1.00 96.61           N  
ATOM    688  H   ARG A  42     -44.242 -20.014  69.740  1.00 96.61           H  
ATOM    689  CA  ARG A  42     -43.235 -19.823  67.839  1.00 96.61           C  
ATOM    690  HA  ARG A  42     -42.491 -19.051  67.645  1.00 96.61           H  
ATOM    691  C   ARG A  42     -44.036 -19.965  66.545  1.00 96.61           C  
ATOM    692  CB  ARG A  42     -42.521 -21.136  68.178  1.00 96.61           C  
ATOM    693  HB2 ARG A  42     -43.244 -21.857  68.558  1.00 96.61           H  
ATOM    694  HB3 ARG A  42     -42.086 -21.540  67.264  1.00 96.61           H  
ATOM    695  O   ARG A  42     -43.544 -19.539  65.503  1.00 96.61           O  
ATOM    696  CG  ARG A  42     -41.402 -20.935  69.211  1.00 96.61           C  
ATOM    697  HG2 ARG A  42     -40.624 -20.299  68.787  1.00 96.61           H  
ATOM    698  HG3 ARG A  42     -41.799 -20.437  70.096  1.00 96.61           H  
ATOM    699  CD  ARG A  42     -40.794 -22.274  69.638  1.00 96.61           C  
ATOM    700  HD2 ARG A  42     -41.588 -22.907  70.034  1.00 96.61           H  
ATOM    701  HD3 ARG A  42     -40.078 -22.083  70.437  1.00 96.61           H  
ATOM    702  NE  ARG A  42     -40.111 -22.951  68.515  1.00 96.61           N  
ATOM    703  HE  ARG A  42     -40.109 -22.465  67.630  1.00 96.61           H  
ATOM    704  NH1 ARG A  42     -39.461 -24.831  69.658  1.00 96.61           N  
ATOM    705 HH11 ARG A  42     -39.900 -24.467  70.492  1.00 96.61           H  
ATOM    706 HH12 ARG A  42     -39.007 -25.732  69.692  1.00 96.61           H  
ATOM    707  NH2 ARG A  42     -38.934 -24.615  67.499  1.00 96.61           N  
ATOM    708 HH21 ARG A  42     -38.954 -24.105  66.627  1.00 96.61           H  
ATOM    709 HH22 ARG A  42     -38.480 -25.516  67.549  1.00 96.61           H  
ATOM    710  CZ  ARG A  42     -39.508 -24.125  68.563  1.00 96.61           C  
ATOM    711  N   VAL A  43     -45.252 -20.514  66.597  1.00 96.80           N  
ATOM    712  H   VAL A  43     -45.575 -20.865  67.487  1.00 96.80           H  
ATOM    713  CA  VAL A  43     -46.143 -20.631  65.429  1.00 96.80           C  
ATOM    714  HA  VAL A  43     -45.605 -21.145  64.633  1.00 96.80           H  
ATOM    715  C   VAL A  43     -46.497 -19.250  64.878  1.00 96.80           C  
ATOM    716  CB  VAL A  43     -47.396 -21.469  65.751  1.00 96.80           C  
ATOM    717  HB  VAL A  43     -47.834 -21.129  66.690  1.00 96.80           H  
ATOM    718  O   VAL A  43     -46.285 -19.023  63.692  1.00 96.80           O  
ATOM    719  CG1 VAL A  43     -48.468 -21.380  64.658  1.00 96.80           C  
ATOM    720 HG11 VAL A  43     -49.288 -22.064  64.879  1.00 96.80           H  
ATOM    721 HG12 VAL A  43     -48.887 -20.376  64.609  1.00 96.80           H  
ATOM    722 HG13 VAL A  43     -48.048 -21.632  63.684  1.00 96.80           H  
ATOM    723  CG2 VAL A  43     -47.018 -22.951  65.888  1.00 96.80           C  
ATOM    724 HG21 VAL A  43     -46.214 -23.081  66.612  1.00 96.80           H  
ATOM    725 HG22 VAL A  43     -46.689 -23.342  64.925  1.00 96.80           H  
ATOM    726 HG23 VAL A  43     -47.885 -23.519  66.226  1.00 96.80           H  
ATOM    727  N   LYS A  44     -46.894 -18.287  65.721  1.00 96.77           N  
ATOM    728  H   LYS A  44     -47.062 -18.537  66.684  1.00 96.77           H  
ATOM    729  CA  LYS A  44     -47.165 -16.901  65.278  1.00 96.77           C  
ATOM    730  HA  LYS A  44     -47.967 -16.908  64.541  1.00 96.77           H  
ATOM    731  C   LYS A  44     -45.945 -16.249  64.616  1.00 96.77           C  
ATOM    732  CB  LYS A  44     -47.581 -16.039  66.474  1.00 96.77           C  
ATOM    733  HB2 LYS A  44     -46.798 -16.108  67.229  1.00 96.77           H  
ATOM    734  HB3 LYS A  44     -47.644 -15.001  66.150  1.00 96.77           H  
ATOM    735  O   LYS A  44     -46.062 -15.560  63.603  1.00 96.77           O  
ATOM    736  CG  LYS A  44     -48.930 -16.421  67.100  1.00 96.77           C  
ATOM    737  HG2 LYS A  44     -48.942 -17.485  67.339  1.00 96.77           H  
ATOM    738  HG3 LYS A  44     -49.741 -16.207  66.405  1.00 96.77           H  
ATOM    739  CD  LYS A  44     -49.102 -15.603  68.386  1.00 96.77           C  
ATOM    740  HD2 LYS A  44     -49.327 -14.565  68.138  1.00 96.77           H  
ATOM    741  HD3 LYS A  44     -48.160 -15.628  68.933  1.00 96.77           H  
ATOM    742  CE  LYS A  44     -50.187 -16.174  69.297  1.00 96.77           C  
ATOM    743  HE2 LYS A  44     -50.154 -17.260  69.219  1.00 96.77           H  
ATOM    744  HE3 LYS A  44     -51.167 -15.834  68.962  1.00 96.77           H  
ATOM    745  NZ  LYS A  44     -49.915 -15.782  70.706  1.00 96.77           N  
ATOM    746  HZ1 LYS A  44     -49.937 -14.781  70.838  1.00 96.77           H  
ATOM    747  HZ2 LYS A  44     -50.546 -16.232  71.354  1.00 96.77           H  
ATOM    748  HZ3 LYS A  44     -48.991 -16.072  70.989  1.00 96.77           H  
ATOM    749  N   SER A  45     -44.752 -16.468  65.176  1.00 96.78           N  
ATOM    750  H   SER A  45     -44.727 -16.993  66.038  1.00 96.78           H  
ATOM    751  CA  SER A  45     -43.496 -15.963  64.602  1.00 96.78           C  
ATOM    752  HA  SER A  45     -43.587 -14.887  64.455  1.00 96.78           H  
ATOM    753  C   SER A  45     -43.183 -16.597  63.238  1.00 96.78           C  
ATOM    754  CB  SER A  45     -42.356 -16.214  65.590  1.00 96.78           C  
ATOM    755  HB2 SER A  45     -42.229 -17.285  65.744  1.00 96.78           H  
ATOM    756  HB3 SER A  45     -42.600 -15.747  66.544  1.00 96.78           H  
ATOM    757  O   SER A  45     -42.758 -15.910  62.298  1.00 96.78           O  
ATOM    758  OG  SER A  45     -41.152 -15.662  65.094  1.00 96.78           O  
ATOM    759  HG  SER A  45     -40.488 -15.724  65.784  1.00 96.78           H  
ATOM    760  N   LEU A  46     -43.440 -17.902  63.093  1.00 96.61           N  
ATOM    761  H   LEU A  46     -43.791 -18.415  63.889  1.00 96.61           H  
ATOM    762  CA  LEU A  46     -43.319 -18.613  61.820  1.00 96.61           C  
ATOM    763  HA  LEU A  46     -42.338 -18.402  61.396  1.00 96.61           H  
ATOM    764  C   LEU A  46     -44.341 -18.110  60.794  1.00 96.61           C  
ATOM    765  CB  LEU A  46     -43.452 -20.130  62.044  1.00 96.61           C  
ATOM    766  HB2 LEU A  46     -44.328 -20.320  62.665  1.00 96.61           H  
ATOM    767  HB3 LEU A  46     -43.629 -20.611  61.082  1.00 96.61           H  
ATOM    768  O   LEU A  46     -43.949 -17.819  59.668  1.00 96.61           O  
ATOM    769  CG  LEU A  46     -42.222 -20.790  62.692  1.00 96.61           C  
ATOM    770  HG  LEU A  46     -41.946 -20.259  63.603  1.00 96.61           H  
ATOM    771  CD1 LEU A  46     -42.551 -22.240  63.053  1.00 96.61           C  
ATOM    772 HD11 LEU A  46     -43.382 -22.257  63.758  1.00 96.61           H  
ATOM    773 HD12 LEU A  46     -41.686 -22.713  63.518  1.00 96.61           H  
ATOM    774 HD13 LEU A  46     -42.831 -22.795  62.158  1.00 96.61           H  
ATOM    775  CD2 LEU A  46     -41.012 -20.799  61.752  1.00 96.61           C  
ATOM    776 HD21 LEU A  46     -40.190 -21.343  62.217  1.00 96.61           H  
ATOM    777 HD22 LEU A  46     -40.677 -19.780  61.558  1.00 96.61           H  
ATOM    778 HD23 LEU A  46     -41.273 -21.282  60.811  1.00 96.61           H  
ATOM    779  N   GLU A  47     -45.603 -17.915  61.175  1.00 96.73           N  
ATOM    780  H   GLU A  47     -45.874 -18.203  62.104  1.00 96.73           H  
ATOM    781  CA  GLU A  47     -46.652 -17.349  60.313  1.00 96.73           C  
ATOM    782  HA  GLU A  47     -46.808 -17.996  59.450  1.00 96.73           H  
ATOM    783  C   GLU A  47     -46.266 -15.959  59.788  1.00 96.73           C  
ATOM    784  CB  GLU A  47     -47.969 -17.252  61.096  1.00 96.73           C  
ATOM    785  HB2 GLU A  47     -47.767 -16.768  62.052  1.00 96.73           H  
ATOM    786  HB3 GLU A  47     -48.667 -16.628  60.538  1.00 96.73           H  
ATOM    787  O   GLU A  47     -46.341 -15.701  58.584  1.00 96.73           O  
ATOM    788  CG  GLU A  47     -48.630 -18.619  61.328  1.00 96.73           C  
ATOM    789  HG2 GLU A  47     -47.900 -19.319  61.734  1.00 96.73           H  
ATOM    790  HG3 GLU A  47     -48.950 -19.009  60.362  1.00 96.73           H  
ATOM    791  CD  GLU A  47     -49.837 -18.548  62.280  1.00 96.73           C  
ATOM    792  OE1 GLU A  47     -50.587 -19.548  62.314  1.00 96.73           O  
ATOM    793  OE2 GLU A  47     -49.998 -17.518  62.977  1.00 96.73           O  
ATOM    794  N   ALA A  48     -45.752 -15.084  60.659  1.00 96.32           N  
ATOM    795  H   ALA A  48     -45.765 -15.325  61.639  1.00 96.32           H  
ATOM    796  CA  ALA A  48     -45.251 -13.770  60.257  1.00 96.32           C  
ATOM    797  HA  ALA A  48     -46.055 -13.234  59.753  1.00 96.32           H  
ATOM    798  C   ALA A  48     -44.067 -13.871  59.275  1.00 96.32           C  
ATOM    799  CB  ALA A  48     -44.861 -12.996  61.521  1.00 96.32           C  
ATOM    800  HB1 ALA A  48     -44.056 -13.511  62.046  1.00 96.32           H  
ATOM    801  HB2 ALA A  48     -44.540 -11.989  61.253  1.00 96.32           H  
ATOM    802  HB3 ALA A  48     -45.723 -12.925  62.185  1.00 96.32           H  
ATOM    803  O   ALA A  48     -43.944 -13.068  58.346  1.00 96.32           O  
ATOM    804  N   SER A  49     -43.189 -14.859  59.464  1.00 96.19           N  
ATOM    805  H   SER A  49     -43.362 -15.500  60.224  1.00 96.19           H  
ATOM    806  CA  SER A  49     -42.051 -15.114  58.572  1.00 96.19           C  
ATOM    807  HA  SER A  49     -41.535 -14.172  58.387  1.00 96.19           H  
ATOM    808  C   SER A  49     -42.497 -15.638  57.205  1.00 96.19           C  
ATOM    809  CB  SER A  49     -41.057 -16.071  59.239  1.00 96.19           C  
ATOM    810  HB2 SER A  49     -40.194 -16.199  58.586  1.00 96.19           H  
ATOM    811  HB3 SER A  49     -41.520 -17.044  59.404  1.00 96.19           H  
ATOM    812  O   SER A  49     -42.009 -15.154  56.183  1.00 96.19           O  
ATOM    813  OG  SER A  49     -40.633 -15.525  60.479  1.00 96.19           O  
ATOM    814  HG  SER A  49     -41.287 -15.756  61.143  1.00 96.19           H  
ATOM    815  N   VAL A  50     -43.476 -16.546  57.170  1.00 96.37           N  
ATOM    816  H   VAL A  50     -43.831 -16.897  58.048  1.00 96.37           H  
ATOM    817  CA  VAL A  50     -44.108 -17.040  55.936  1.00 96.37           C  
ATOM    818  HA  VAL A  50     -43.336 -17.447  55.282  1.00 96.37           H  
ATOM    819  C   VAL A  50     -44.779 -15.895  55.175  1.00 96.37           C  
ATOM    820  CB  VAL A  50     -45.111 -18.170  56.251  1.00 96.37           C  
ATOM    821  HB  VAL A  50     -45.788 -17.844  57.041  1.00 96.37           H  
ATOM    822  O   VAL A  50     -44.568 -15.767  53.969  1.00 96.37           O  
ATOM    823  CG1 VAL A  50     -45.950 -18.569  55.029  1.00 96.37           C  
ATOM    824 HG11 VAL A  50     -46.576 -19.426  55.279  1.00 96.37           H  
ATOM    825 HG12 VAL A  50     -45.301 -18.829  54.194  1.00 96.37           H  
ATOM    826 HG13 VAL A  50     -46.610 -17.751  54.738  1.00 96.37           H  
ATOM    827  CG2 VAL A  50     -44.371 -19.429  56.723  1.00 96.37           C  
ATOM    828 HG21 VAL A  50     -43.746 -19.822  55.922  1.00 96.37           H  
ATOM    829 HG22 VAL A  50     -43.741 -19.208  57.585  1.00 96.37           H  
ATOM    830 HG23 VAL A  50     -45.095 -20.190  57.018  1.00 96.37           H  
ATOM    831  N   GLY A  51     -45.504 -15.008  55.865  1.00 96.39           N  
ATOM    832  H   GLY A  51     -45.694 -15.196  56.839  1.00 96.39           H  
ATOM    833  CA  GLY A  51     -46.115 -13.828  55.247  1.00 96.39           C  
ATOM    834  HA2 GLY A  51     -46.627 -13.252  56.018  1.00 96.39           H  
ATOM    835  HA3 GLY A  51     -46.849 -14.148  54.507  1.00 96.39           H  
ATOM    836  C   GLY A  51     -45.091 -12.915  54.558  1.00 96.39           C  
ATOM    837  O   GLY A  51     -45.301 -12.493  53.419  1.00 96.39           O  
ATOM    838  N   ARG A  52     -43.932 -12.668  55.191  1.00 96.10           N  
ATOM    839  H   ARG A  52     -43.814 -13.047  56.119  1.00 96.10           H  
ATOM    840  CA  ARG A  52     -42.829 -11.906  54.567  1.00 96.10           C  
ATOM    841  HA  ARG A  52     -43.222 -10.957  54.203  1.00 96.10           H  
ATOM    842  C   ARG A  52     -42.262 -12.609  53.330  1.00 96.10           C  
ATOM    843  CB  ARG A  52     -41.705 -11.626  55.579  1.00 96.10           C  
ATOM    844  HB2 ARG A  52     -41.401 -12.558  56.056  1.00 96.10           H  
ATOM    845  HB3 ARG A  52     -40.849 -11.228  55.034  1.00 96.10           H  
ATOM    846  O   ARG A  52     -42.028 -11.950  52.317  1.00 96.10           O  
ATOM    847  CG  ARG A  52     -42.108 -10.599  56.648  1.00 96.10           C  
ATOM    848  HG2 ARG A  52     -42.515  -9.718  56.152  1.00 96.10           H  
ATOM    849  HG3 ARG A  52     -42.884 -11.015  57.290  1.00 96.10           H  
ATOM    850  CD  ARG A  52     -40.912 -10.152  57.506  1.00 96.10           C  
ATOM    851  HD2 ARG A  52     -41.244  -9.378  58.198  1.00 96.10           H  
ATOM    852  HD3 ARG A  52     -40.167  -9.700  56.851  1.00 96.10           H  
ATOM    853  NE  ARG A  52     -40.284 -11.262  58.253  1.00 96.10           N  
ATOM    854  HE  ARG A  52     -39.475 -11.691  57.827  1.00 96.10           H  
ATOM    855  NH1 ARG A  52     -41.670 -11.281  60.093  1.00 96.10           N  
ATOM    856 HH11 ARG A  52     -42.268 -10.595  59.655  1.00 96.10           H  
ATOM    857 HH12 ARG A  52     -41.904 -11.669  60.996  1.00 96.10           H  
ATOM    858  NH2 ARG A  52     -39.967 -12.710  59.974  1.00 96.10           N  
ATOM    859 HH21 ARG A  52     -40.338 -13.223  60.760  1.00 96.10           H  
ATOM    860 HH22 ARG A  52     -39.170 -13.114  59.503  1.00 96.10           H  
ATOM    861  CZ  ARG A  52     -40.643 -11.738  59.434  1.00 96.10           C  
ATOM    862  N   LEU A  53     -42.071 -13.929  53.388  1.00 95.41           N  
ATOM    863  H   LEU A  53     -42.286 -14.406  54.252  1.00 95.41           H  
ATOM    864  CA  LEU A  53     -41.577 -14.716  52.251  1.00 95.41           C  
ATOM    865  HA  LEU A  53     -40.651 -14.269  51.890  1.00 95.41           H  
ATOM    866  C   LEU A  53     -42.548 -14.690  51.065  1.00 95.41           C  
ATOM    867  CB  LEU A  53     -41.301 -16.164  52.693  1.00 95.41           C  
ATOM    868  HB2 LEU A  53     -42.174 -16.542  53.224  1.00 95.41           H  
ATOM    869  HB3 LEU A  53     -41.169 -16.780  51.803  1.00 95.41           H  
ATOM    870  O   LEU A  53     -42.107 -14.563  49.926  1.00 95.41           O  
ATOM    871  CG  LEU A  53     -40.056 -16.336  53.581  1.00 95.41           C  
ATOM    872  HG  LEU A  53     -40.114 -15.663  54.436  1.00 95.41           H  
ATOM    873  CD1 LEU A  53     -39.999 -17.774  54.097  1.00 95.41           C  
ATOM    874 HD11 LEU A  53     -39.934 -18.471  53.262  1.00 95.41           H  
ATOM    875 HD12 LEU A  53     -39.127 -17.902  54.738  1.00 95.41           H  
ATOM    876 HD13 LEU A  53     -40.893 -17.991  54.680  1.00 95.41           H  
ATOM    877  CD2 LEU A  53     -38.760 -16.047  52.819  1.00 95.41           C  
ATOM    878 HD21 LEU A  53     -37.903 -16.260  53.459  1.00 95.41           H  
ATOM    879 HD22 LEU A  53     -38.700 -16.673  51.929  1.00 95.41           H  
ATOM    880 HD23 LEU A  53     -38.712 -14.997  52.528  1.00 95.41           H  
ATOM    881  N   GLN A  54     -43.858 -14.732  51.310  1.00 96.12           N  
ATOM    882  H   GLN A  54     -44.165 -14.881  52.261  1.00 96.12           H  
ATOM    883  CA  GLN A  54     -44.868 -14.623  50.252  1.00 96.12           C  
ATOM    884  HA  GLN A  54     -44.685 -15.392  49.502  1.00 96.12           H  
ATOM    885  C   GLN A  54     -44.819 -13.266  49.533  1.00 96.12           C  
ATOM    886  CB  GLN A  54     -46.260 -14.836  50.855  1.00 96.12           C  
ATOM    887  HB2 GLN A  54     -47.012 -14.533  50.127  1.00 96.12           H  
ATOM    888  HB3 GLN A  54     -46.368 -14.203  51.736  1.00 96.12           H  
ATOM    889  O   GLN A  54     -44.911 -13.215  48.306  1.00 96.12           O  
ATOM    890  CG  GLN A  54     -46.532 -16.300  51.232  1.00 96.12           C  
ATOM    891  HG2 GLN A  54     -45.752 -16.675  51.896  1.00 96.12           H  
ATOM    892  HG3 GLN A  54     -46.523 -16.905  50.326  1.00 96.12           H  
ATOM    893  CD  GLN A  54     -47.879 -16.466  51.930  1.00 96.12           C  
ATOM    894  NE2 GLN A  54     -48.440 -17.654  51.940  1.00 96.12           N  
ATOM    895 HE21 GLN A  54     -47.976 -18.456  51.537  1.00 96.12           H  
ATOM    896 HE22 GLN A  54     -49.313 -17.725  52.442  1.00 96.12           H  
ATOM    897  OE1 GLN A  54     -48.463 -15.538  52.463  1.00 96.12           O  
ATOM    898  N   VAL A  55     -44.648 -12.161  50.270  1.00 96.24           N  
ATOM    899  H   VAL A  55     -44.613 -12.258  51.275  1.00 96.24           H  
ATOM    900  CA  VAL A  55     -44.481 -10.821  49.673  1.00 96.24           C  
ATOM    901  HA  VAL A  55     -45.303 -10.638  48.982  1.00 96.24           H  
ATOM    902  C   VAL A  55     -43.189 -10.740  48.854  1.00 96.24           C  
ATOM    903  CB  VAL A  55     -44.513  -9.724  50.757  1.00 96.24           C  
ATOM    904  HB  VAL A  55     -43.765  -9.946  51.519  1.00 96.24           H  
ATOM    905  O   VAL A  55     -43.190 -10.193  47.747  1.00 96.24           O  
ATOM    906  CG1 VAL A  55     -44.224  -8.329  50.185  1.00 96.24           C  
ATOM    907 HG11 VAL A  55     -43.198  -8.269  49.821  1.00 96.24           H  
ATOM    908 HG12 VAL A  55     -44.909  -8.106  49.367  1.00 96.24           H  
ATOM    909 HG13 VAL A  55     -44.344  -7.576  50.965  1.00 96.24           H  
ATOM    910  CG2 VAL A  55     -45.893  -9.661  51.425  1.00 96.24           C  
ATOM    911 HG21 VAL A  55     -46.146 -10.623  51.871  1.00 96.24           H  
ATOM    912 HG22 VAL A  55     -46.654  -9.398  50.692  1.00 96.24           H  
ATOM    913 HG23 VAL A  55     -45.885  -8.913  52.218  1.00 96.24           H  
ATOM    914  N   HIS A  56     -42.096 -11.320  49.358  1.00 95.38           N  
ATOM    915  H   HIS A  56     -42.141 -11.736  50.277  1.00 95.38           H  
ATOM    916  CA  HIS A  56     -40.837 -11.388  48.620  1.00 95.38           C  
ATOM    917  HA  HIS A  56     -40.562 -10.374  48.326  1.00 95.38           H  
ATOM    918  C   HIS A  56     -40.973 -12.210  47.329  1.00 95.38           C  
ATOM    919  CB  HIS A  56     -39.726 -11.934  49.522  1.00 95.38           C  
ATOM    920  HB2 HIS A  56     -39.723 -11.383  50.463  1.00 95.38           H  
ATOM    921  HB3 HIS A  56     -39.913 -12.985  49.744  1.00 95.38           H  
ATOM    922  O   HIS A  56     -40.558 -11.735  46.275  1.00 95.38           O  
ATOM    923  CG  HIS A  56     -38.370 -11.793  48.883  1.00 95.38           C  
ATOM    924  CD2 HIS A  56     -37.643 -12.777  48.266  1.00 95.38           C  
ATOM    925  HD2 HIS A  56     -37.932 -13.812  48.159  1.00 95.38           H  
ATOM    926  ND1 HIS A  56     -37.651 -10.625  48.769  1.00 95.38           N  
ATOM    927  HD1 HIS A  56     -37.917  -9.720  49.131  1.00 95.38           H  
ATOM    928  CE1 HIS A  56     -36.514 -10.899  48.108  1.00 95.38           C  
ATOM    929  HE1 HIS A  56     -35.740 -10.185  47.873  1.00 95.38           H  
ATOM    930  NE2 HIS A  56     -36.466 -12.198  47.783  1.00 95.38           N  
ATOM    931  N   GLY A  57     -41.633 -13.374  47.381  1.00 95.79           N  
ATOM    932  H   GLY A  57     -41.922 -13.722  48.284  1.00 95.79           H  
ATOM    933  CA  GLY A  57     -41.935 -14.197  46.205  1.00 95.79           C  
ATOM    934  HA2 GLY A  57     -42.560 -15.039  46.502  1.00 95.79           H  
ATOM    935  HA3 GLY A  57     -41.008 -14.584  45.780  1.00 95.79           H  
ATOM    936  C   GLY A  57     -42.672 -13.407  45.121  1.00 95.79           C  
ATOM    937  O   GLY A  57     -42.182 -13.304  44.001  1.00 95.79           O  
ATOM    938  N   LYS A  58     -43.752 -12.699  45.485  1.00 96.36           N  
ATOM    939  H   LYS A  58     -44.097 -12.820  46.426  1.00 96.36           H  
ATOM    940  CA  LYS A  58     -44.487 -11.816  44.553  1.00 96.36           C  
ATOM    941  HA  LYS A  58     -44.839 -12.418  43.715  1.00 96.36           H  
ATOM    942  C   LYS A  58     -43.615 -10.706  43.948  1.00 96.36           C  
ATOM    943  CB  LYS A  58     -45.685 -11.180  45.274  1.00 96.36           C  
ATOM    944  HB2 LYS A  58     -46.111 -10.411  44.630  1.00 96.36           H  
ATOM    945  HB3 LYS A  58     -45.341 -10.701  46.191  1.00 96.36           H  
ATOM    946  O   LYS A  58     -43.799 -10.324  42.790  1.00 96.36           O  
ATOM    947  CG  LYS A  58     -46.790 -12.191  45.604  1.00 96.36           C  
ATOM    948  HG2 LYS A  58     -46.389 -13.003  46.211  1.00 96.36           H  
ATOM    949  HG3 LYS A  58     -47.176 -12.611  44.675  1.00 96.36           H  
ATOM    950  CD  LYS A  58     -47.928 -11.500  46.364  1.00 96.36           C  
ATOM    951  HD2 LYS A  58     -48.337 -10.702  45.745  1.00 96.36           H  
ATOM    952  HD3 LYS A  58     -47.533 -11.075  47.287  1.00 96.36           H  
ATOM    953  CE  LYS A  58     -49.023 -12.519  46.692  1.00 96.36           C  
ATOM    954  HE2 LYS A  58     -49.362 -12.972  45.761  1.00 96.36           H  
ATOM    955  HE3 LYS A  58     -48.586 -13.309  47.302  1.00 96.36           H  
ATOM    956  NZ  LYS A  58     -50.164 -11.888  47.403  1.00 96.36           N  
ATOM    957  HZ1 LYS A  58     -50.576 -11.163  46.835  1.00 96.36           H  
ATOM    958  HZ2 LYS A  58     -50.873 -12.579  47.605  1.00 96.36           H  
ATOM    959  HZ3 LYS A  58     -49.855 -11.486  48.277  1.00 96.36           H  
ATOM    960  N   THR A  59     -42.675 -10.164  44.724  1.00 95.51           N  
ATOM    961  H   THR A  59     -42.569 -10.538  45.656  1.00 95.51           H  
ATOM    962  CA  THR A  59     -41.735  -9.130  44.255  1.00 95.51           C  
ATOM    963  HA  THR A  59     -42.298  -8.334  43.767  1.00 95.51           H  
ATOM    964  C   THR A  59     -40.758  -9.703  43.228  1.00 95.51           C  
ATOM    965  CB  THR A  59     -40.959  -8.509  45.427  1.00 95.51           C  
ATOM    966  HB  THR A  59     -40.337  -9.265  45.905  1.00 95.51           H  
ATOM    967  O   THR A  59     -40.535  -9.088  42.182  1.00 95.51           O  
ATOM    968  CG2 THR A  59     -40.067  -7.348  44.985  1.00 95.51           C  
ATOM    969 HG21 THR A  59     -39.617  -6.886  45.863  1.00 95.51           H  
ATOM    970 HG22 THR A  59     -39.271  -7.706  44.331  1.00 95.51           H  
ATOM    971 HG23 THR A  59     -40.665  -6.603  44.459  1.00 95.51           H  
ATOM    972  OG1 THR A  59     -41.857  -7.985  46.381  1.00 95.51           O  
ATOM    973  HG1 THR A  59     -42.347  -8.712  46.773  1.00 95.51           H  
ATOM    974  N   VAL A  60     -40.214 -10.895  43.496  1.00 95.69           N  
ATOM    975  H   VAL A  60     -40.466 -11.358  44.357  1.00 95.69           H  
ATOM    976  CA  VAL A  60     -39.352 -11.633  42.563  1.00 95.69           C  
ATOM    977  HA  VAL A  60     -38.513 -10.996  42.281  1.00 95.69           H  
ATOM    978  C   VAL A  60     -40.113 -11.951  41.278  1.00 95.69           C  
ATOM    979  CB  VAL A  60     -38.780 -12.905  43.222  1.00 95.69           C  
ATOM    980  HB  VAL A  60     -39.589 -13.492  43.656  1.00 95.69           H  
ATOM    981  O   VAL A  60     -39.603 -11.643  40.204  1.00 95.69           O  
ATOM    982  CG1 VAL A  60     -38.024 -13.786  42.219  1.00 95.69           C  
ATOM    983 HG11 VAL A  60     -37.562 -14.625  42.740  1.00 95.69           H  
ATOM    984 HG12 VAL A  60     -38.716 -14.196  41.484  1.00 95.69           H  
ATOM    985 HG13 VAL A  60     -37.254 -13.207  41.710  1.00 95.69           H  
ATOM    986  CG2 VAL A  60     -37.793 -12.529  44.337  1.00 95.69           C  
ATOM    987 HG21 VAL A  60     -36.945 -11.982  43.923  1.00 95.69           H  
ATOM    988 HG22 VAL A  60     -37.428 -13.432  44.826  1.00 95.69           H  
ATOM    989 HG23 VAL A  60     -38.280 -11.912  45.092  1.00 95.69           H  
ATOM    990  N   ASP A  61     -41.352 -12.440  41.367  1.00 95.62           N  
ATOM    991  H   ASP A  61     -41.679 -12.759  42.268  1.00 95.62           H  
ATOM    992  CA  ASP A  61     -42.195 -12.742  40.201  1.00 95.62           C  
ATOM    993  HA  ASP A  61     -41.694 -13.482  39.577  1.00 95.62           H  
ATOM    994  C   ASP A  61     -42.463 -11.500  39.341  1.00 95.62           C  
ATOM    995  CB  ASP A  61     -43.540 -13.322  40.665  1.00 95.62           C  
ATOM    996  HB2 ASP A  61     -44.194 -13.415  39.797  1.00 95.62           H  
ATOM    997  HB3 ASP A  61     -44.010 -12.628  41.361  1.00 95.62           H  
ATOM    998  O   ASP A  61     -42.402 -11.544  38.108  1.00 95.62           O  
ATOM    999  CG  ASP A  61     -43.429 -14.702  41.315  1.00 95.62           C  
ATOM   1000  OD1 ASP A  61     -42.487 -15.440  40.950  1.00 95.62           O  
ATOM   1001  OD2 ASP A  61     -44.307 -14.995  42.157  1.00 95.62           O  
ATOM   1002  N   THR A  62     -42.709 -10.354  39.983  1.00 95.57           N  
ATOM   1003  H   THR A  62     -42.778 -10.396  40.990  1.00 95.57           H  
ATOM   1004  CA  THR A  62     -42.926  -9.077  39.289  1.00 95.57           C  
ATOM   1005  HA  THR A  62     -43.711  -9.216  38.545  1.00 95.57           H  
ATOM   1006  C   THR A  62     -41.661  -8.619  38.559  1.00 95.57           C  
ATOM   1007  CB  THR A  62     -43.389  -7.989  40.267  1.00 95.57           C  
ATOM   1008  HB  THR A  62     -42.617  -7.812  41.016  1.00 95.57           H  
ATOM   1009  O   THR A  62     -41.728  -8.210  37.395  1.00 95.57           O  
ATOM   1010  CG2 THR A  62     -43.710  -6.671  39.556  1.00 95.57           C  
ATOM   1011 HG21 THR A  62     -44.437  -6.845  38.763  1.00 95.57           H  
ATOM   1012 HG22 THR A  62     -44.130  -5.968  40.276  1.00 95.57           H  
ATOM   1013 HG23 THR A  62     -42.802  -6.236  39.138  1.00 95.57           H  
ATOM   1014  OG1 THR A  62     -44.571  -8.393  40.914  1.00 95.57           O  
ATOM   1015  HG1 THR A  62     -44.362  -9.125  41.499  1.00 95.57           H  
ATOM   1016  N   LYS A  63     -40.495  -8.709  39.213  1.00 94.31           N  
ATOM   1017  H   LYS A  63     -40.506  -9.077  40.153  1.00 94.31           H  
ATOM   1018  CA  LYS A  63     -39.204  -8.332  38.618  1.00 94.31           C  
ATOM   1019  HA  LYS A  63     -39.317  -7.351  38.156  1.00 94.31           H  
ATOM   1020  C   LYS A  63     -38.786  -9.297  37.507  1.00 94.31           C  
ATOM   1021  CB  LYS A  63     -38.151  -8.226  39.730  1.00 94.31           C  
ATOM   1022  HB2 LYS A  63     -37.920  -9.217  40.121  1.00 94.31           H  
ATOM   1023  HB3 LYS A  63     -38.568  -7.626  40.539  1.00 94.31           H  
ATOM   1024  O   LYS A  63     -38.322  -8.851  36.460  1.00 94.31           O  
ATOM   1025  CG  LYS A  63     -36.869  -7.546  39.224  1.00 94.31           C  
ATOM   1026  HG2 LYS A  63     -36.349  -8.210  38.533  1.00 94.31           H  
ATOM   1027  HG3 LYS A  63     -37.137  -6.630  38.698  1.00 94.31           H  
ATOM   1028  CD  LYS A  63     -35.941  -7.188  40.392  1.00 94.31           C  
ATOM   1029  HD2 LYS A  63     -35.630  -8.105  40.893  1.00 94.31           H  
ATOM   1030  HD3 LYS A  63     -36.484  -6.560  41.098  1.00 94.31           H  
ATOM   1031  CE  LYS A  63     -34.715  -6.432  39.869  1.00 94.31           C  
ATOM   1032  HE2 LYS A  63     -35.057  -5.551  39.326  1.00 94.31           H  
ATOM   1033  HE3 LYS A  63     -34.190  -7.074  39.162  1.00 94.31           H  
ATOM   1034  NZ  LYS A  63     -33.804  -6.031  40.972  1.00 94.31           N  
ATOM   1035  HZ1 LYS A  63     -33.003  -5.539  40.604  1.00 94.31           H  
ATOM   1036  HZ2 LYS A  63     -33.473  -6.847  41.468  1.00 94.31           H  
ATOM   1037  HZ3 LYS A  63     -34.280  -5.425  41.625  1.00 94.31           H  
ATOM   1038  N   LEU A  64     -39.029 -10.594  37.680  1.00 94.90           N  
ATOM   1039  H   LEU A  64     -39.385 -10.902  38.573  1.00 94.90           H  
ATOM   1040  CA  LEU A  64     -38.834 -11.605  36.643  1.00 94.90           C  
ATOM   1041  HA  LEU A  64     -37.796 -11.562  36.313  1.00 94.90           H  
ATOM   1042  C   LEU A  64     -39.726 -11.316  35.430  1.00 94.90           C  
ATOM   1043  CB  LEU A  64     -39.110 -12.993  37.247  1.00 94.90           C  
ATOM   1044  HB2 LEU A  64     -40.126 -13.012  37.641  1.00 94.90           H  
ATOM   1045  HB3 LEU A  64     -38.427 -13.155  38.081  1.00 94.90           H  
ATOM   1046  O   LEU A  64     -39.241 -11.282  34.303  1.00 94.90           O  
ATOM   1047  CG  LEU A  64     -38.957 -14.156  36.249  1.00 94.90           C  
ATOM   1048  HG  LEU A  64     -39.663 -14.026  35.429  1.00 94.90           H  
ATOM   1049  CD1 LEU A  64     -37.541 -14.241  35.673  1.00 94.90           C  
ATOM   1050 HD11 LEU A  64     -37.458 -15.126  35.042  1.00 94.90           H  
ATOM   1051 HD12 LEU A  64     -37.329 -13.367  35.056  1.00 94.90           H  
ATOM   1052 HD13 LEU A  64     -36.811 -14.310  36.480  1.00 94.90           H  
ATOM   1053  CD2 LEU A  64     -39.279 -15.473  36.948  1.00 94.90           C  
ATOM   1054 HD21 LEU A  64     -40.291 -15.440  37.353  1.00 94.90           H  
ATOM   1055 HD22 LEU A  64     -39.218 -16.297  36.237  1.00 94.90           H  
ATOM   1056 HD23 LEU A  64     -38.580 -15.650  37.765  1.00 94.90           H  
ATOM   1057  N   SER A  65     -41.003 -10.999  35.653  1.00 94.08           N  
ATOM   1058  H   SER A  65     -41.358 -11.096  36.594  1.00 94.08           H  
ATOM   1059  CA  SER A  65     -41.935 -10.609  34.588  1.00 94.08           C  
ATOM   1060  HA  SER A  65     -41.992 -11.415  33.856  1.00 94.08           H  
ATOM   1061  C   SER A  65     -41.489  -9.339  33.857  1.00 94.08           C  
ATOM   1062  CB  SER A  65     -43.336 -10.383  35.159  1.00 94.08           C  
ATOM   1063  HB2 SER A  65     -44.005 -10.087  34.351  1.00 94.08           H  
ATOM   1064  HB3 SER A  65     -43.313  -9.587  35.903  1.00 94.08           H  
ATOM   1065  O   SER A  65     -41.689  -9.221  32.651  1.00 94.08           O  
ATOM   1066  OG  SER A  65     -43.838 -11.558  35.750  1.00 94.08           O  
ATOM   1067  HG  SER A  65     -43.391 -11.712  36.585  1.00 94.08           H  
ATOM   1068  N   GLN A  66     -40.881  -8.376  34.558  1.00 91.61           N  
ATOM   1069  H   GLN A  66     -40.771  -8.509  35.553  1.00 91.61           H  
ATOM   1070  CA  GLN A  66     -40.255  -7.202  33.938  1.00 91.61           C  
ATOM   1071  HA  GLN A  66     -40.974  -6.714  33.279  1.00 91.61           H  
ATOM   1072  C   GLN A  66     -39.066  -7.595  33.055  1.00 91.61           C  
ATOM   1073  CB  GLN A  66     -39.815  -6.194  35.013  1.00 91.61           C  
ATOM   1074  HB2 GLN A  66     -39.110  -5.490  34.570  1.00 91.61           H  
ATOM   1075  HB3 GLN A  66     -39.298  -6.719  35.816  1.00 91.61           H  
ATOM   1076  O   GLN A  66     -39.002  -7.155  31.911  1.00 91.61           O  
ATOM   1077  CG  GLN A  66     -40.977  -5.388  35.604  1.00 91.61           C  
ATOM   1078  HG2 GLN A  66     -41.277  -4.661  34.850  1.00 91.61           H  
ATOM   1079  HG3 GLN A  66     -41.813  -6.042  35.852  1.00 91.61           H  
ATOM   1080  CD  GLN A  66     -40.601  -4.573  36.833  1.00 91.61           C  
ATOM   1081  NE2 GLN A  66     -41.504  -3.772  37.355  1.00 91.61           N  
ATOM   1082 HE21 GLN A  66     -42.454  -3.722  37.015  1.00 91.61           H  
ATOM   1083 HE22 GLN A  66     -41.194  -3.244  38.158  1.00 91.61           H  
ATOM   1084  OE1 GLN A  66     -39.494  -4.610  37.337  1.00 91.61           O  
ATOM   1085  N   MET A  67     -38.160  -8.445  33.547  1.00 90.34           N  
ATOM   1086  H   MET A  67     -38.274  -8.773  34.496  1.00 90.34           H  
ATOM   1087  CA  MET A  67     -36.999  -8.924  32.786  1.00 90.34           C  
ATOM   1088  HA  MET A  67     -36.412  -8.070  32.449  1.00 90.34           H  
ATOM   1089  C   MET A  67     -37.413  -9.709  31.535  1.00 90.34           C  
ATOM   1090  CB  MET A  67     -36.104  -9.787  33.684  1.00 90.34           C  
ATOM   1091  HB2 MET A  67     -35.349 -10.269  33.063  1.00 90.34           H  
ATOM   1092  HB3 MET A  67     -36.697 -10.564  34.167  1.00 90.34           H  
ATOM   1093  O   MET A  67     -36.880  -9.473  30.452  1.00 90.34           O  
ATOM   1094  CG  MET A  67     -35.395  -8.948  34.752  1.00 90.34           C  
ATOM   1095  HG2 MET A  67     -34.734  -8.236  34.259  1.00 90.34           H  
ATOM   1096  HG3 MET A  67     -36.139  -8.380  35.310  1.00 90.34           H  
ATOM   1097  SD  MET A  67     -34.425  -9.909  35.947  1.00 90.34           S  
ATOM   1098  CE  MET A  67     -33.117 -10.557  34.867  1.00 90.34           C  
ATOM   1099  HE1 MET A  67     -32.391 -11.105  35.468  1.00 90.34           H  
ATOM   1100  HE2 MET A  67     -33.543 -11.237  34.129  1.00 90.34           H  
ATOM   1101  HE3 MET A  67     -32.613  -9.735  34.359  1.00 90.34           H  
ATOM   1102  N   LEU A  68     -38.416 -10.583  31.655  1.00 92.96           N  
ATOM   1103  H   LEU A  68     -38.786 -10.758  32.578  1.00 92.96           H  
ATOM   1104  CA  LEU A  68     -38.943 -11.369  30.539  1.00 92.96           C  
ATOM   1105  HA  LEU A  68     -38.117 -11.901  30.066  1.00 92.96           H  
ATOM   1106  C   LEU A  68     -39.564 -10.502  29.437  1.00 92.96           C  
ATOM   1107  CB  LEU A  68     -39.966 -12.390  31.068  1.00 92.96           C  
ATOM   1108  HB2 LEU A  68     -40.517 -12.801  30.223  1.00 92.96           H  
ATOM   1109  HB3 LEU A  68     -40.681 -11.868  31.704  1.00 92.96           H  
ATOM   1110  O   LEU A  68     -39.538 -10.903  28.277  1.00 92.96           O  
ATOM   1111  CG  LEU A  68     -39.352 -13.565  31.852  1.00 92.96           C  
ATOM   1112  HG  LEU A  68     -38.733 -13.188  32.666  1.00 92.96           H  
ATOM   1113  CD1 LEU A  68     -40.475 -14.414  32.447  1.00 92.96           C  
ATOM   1114 HD11 LEU A  68     -41.103 -14.821  31.655  1.00 92.96           H  
ATOM   1115 HD12 LEU A  68     -41.083 -13.804  33.115  1.00 92.96           H  
ATOM   1116 HD13 LEU A  68     -40.050 -15.235  33.023  1.00 92.96           H  
ATOM   1117  CD2 LEU A  68     -38.486 -14.467  30.969  1.00 92.96           C  
ATOM   1118 HD21 LEU A  68     -38.149 -15.328  31.545  1.00 92.96           H  
ATOM   1119 HD22 LEU A  68     -39.059 -14.817  30.110  1.00 92.96           H  
ATOM   1120 HD23 LEU A  68     -37.602 -13.929  30.624  1.00 92.96           H  
ATOM   1121  N   ARG A  69     -40.056  -9.293  29.746  1.00 92.48           N  
ATOM   1122  H   ARG A  69     -40.045  -9.003  30.714  1.00 92.48           H  
ATOM   1123  CA  ARG A  69     -40.520  -8.351  28.711  1.00 92.48           C  
ATOM   1124  HA  ARG A  69     -41.164  -8.891  28.016  1.00 92.48           H  
ATOM   1125  C   ARG A  69     -39.390  -7.803  27.837  1.00 92.48           C  
ATOM   1126  CB  ARG A  69     -41.321  -7.195  29.325  1.00 92.48           C  
ATOM   1127  HB2 ARG A  69     -40.768  -6.752  30.153  1.00 92.48           H  
ATOM   1128  HB3 ARG A  69     -41.456  -6.429  28.561  1.00 92.48           H  
ATOM   1129  O   ARG A  69     -39.654  -7.448  26.692  1.00 92.48           O  
ATOM   1130  CG  ARG A  69     -42.709  -7.649  29.789  1.00 92.48           C  
ATOM   1131  HG2 ARG A  69     -42.623  -8.328  30.637  1.00 92.48           H  
ATOM   1132  HG3 ARG A  69     -43.191  -8.191  28.976  1.00 92.48           H  
ATOM   1133  CD  ARG A  69     -43.604  -6.463  30.156  1.00 92.48           C  
ATOM   1134  HD2 ARG A  69     -44.588  -6.841  30.435  1.00 92.48           H  
ATOM   1135  HD3 ARG A  69     -43.739  -5.849  29.265  1.00 92.48           H  
ATOM   1136  NE  ARG A  69     -43.061  -5.617  31.236  1.00 92.48           N  
ATOM   1137  HE  ARG A  69     -42.576  -4.780  30.942  1.00 92.48           H  
ATOM   1138  NH1 ARG A  69     -43.806  -6.841  33.033  1.00 92.48           N  
ATOM   1139 HH11 ARG A  69     -43.810  -7.664  32.448  1.00 92.48           H  
ATOM   1140 HH12 ARG A  69     -44.026  -6.920  34.016  1.00 92.48           H  
ATOM   1141  NH2 ARG A  69     -43.146  -4.731  33.312  1.00 92.48           N  
ATOM   1142 HH21 ARG A  69     -42.833  -3.850  32.930  1.00 92.48           H  
ATOM   1143 HH22 ARG A  69     -43.448  -4.796  34.274  1.00 92.48           H  
ATOM   1144  CZ  ARG A  69     -43.332  -5.742  32.519  1.00 92.48           C  
ATOM   1145  N   TYR A  70     -38.154  -7.752  28.336  1.00 90.68           N  
ATOM   1146  H   TYR A  70     -37.997  -8.073  29.281  1.00 90.68           H  
ATOM   1147  CA  TYR A  70     -37.003  -7.274  27.563  1.00 90.68           C  
ATOM   1148  HA  TYR A  70     -37.335  -6.481  26.893  1.00 90.68           H  
ATOM   1149  C   TYR A  70     -36.381  -8.357  26.675  1.00 90.68           C  
ATOM   1150  CB  TYR A  70     -35.951  -6.668  28.500  1.00 90.68           C  
ATOM   1151  HB2 TYR A  70     -35.640  -7.417  29.229  1.00 90.68           H  
ATOM   1152  HB3 TYR A  70     -35.071  -6.409  27.911  1.00 90.68           H  
ATOM   1153  O   TYR A  70     -35.819  -8.026  25.635  1.00 90.68           O  
ATOM   1154  CG  TYR A  70     -36.413  -5.414  29.214  1.00 90.68           C  
ATOM   1155  CD1 TYR A  70     -36.553  -4.210  28.498  1.00 90.68           C  
ATOM   1156  HD1 TYR A  70     -36.323  -4.179  27.443  1.00 90.68           H  
ATOM   1157  CD2 TYR A  70     -36.697  -5.445  30.592  1.00 90.68           C  
ATOM   1158  HD2 TYR A  70     -36.593  -6.372  31.135  1.00 90.68           H  
ATOM   1159  CE1 TYR A  70     -36.979  -3.042  29.158  1.00 90.68           C  
ATOM   1160  HE1 TYR A  70     -37.080  -2.111  28.619  1.00 90.68           H  
ATOM   1161  CE2 TYR A  70     -37.113  -4.279  31.260  1.00 90.68           C  
ATOM   1162  HE2 TYR A  70     -37.324  -4.311  32.319  1.00 90.68           H  
ATOM   1163  OH  TYR A  70     -37.652  -1.941  31.177  1.00 90.68           O  
ATOM   1164  HH  TYR A  70     -37.694  -2.057  32.129  1.00 90.68           H  
ATOM   1165  CZ  TYR A  70     -37.254  -3.073  30.540  1.00 90.68           C  
ATOM   1166  N   ALA A  71     -36.514  -9.642  27.021  1.00 89.54           N  
ATOM   1167  H   ALA A  71     -36.988  -9.868  27.884  1.00 89.54           H  
ATOM   1168  CA  ALA A  71     -35.900 -10.731  26.254  1.00 89.54           C  
ATOM   1169  HA  ALA A  71     -34.824 -10.558  26.257  1.00 89.54           H  
ATOM   1170  C   ALA A  71     -36.312 -10.757  24.759  1.00 89.54           C  
ATOM   1171  CB  ALA A  71     -36.135 -12.062  26.984  1.00 89.54           C  
ATOM   1172  HB1 ALA A  71     -35.687 -12.874  26.410  1.00 89.54           H  
ATOM   1173  HB2 ALA A  71     -35.658 -12.027  27.964  1.00 89.54           H  
ATOM   1174  HB3 ALA A  71     -37.196 -12.269  27.125  1.00 89.54           H  
ATOM   1175  O   ALA A  71     -35.422 -10.840  23.910  1.00 89.54           O  
ATOM   1176  N   PRO A  72     -37.601 -10.589  24.383  1.00 92.07           N  
ATOM   1177  CA  PRO A  72     -37.997 -10.498  22.976  1.00 92.07           C  
ATOM   1178  HA  PRO A  72     -37.666 -11.398  22.457  1.00 92.07           H  
ATOM   1179  C   PRO A  72     -37.421  -9.271  22.260  1.00 92.07           C  
ATOM   1180  CB  PRO A  72     -39.530 -10.442  22.973  1.00 92.07           C  
ATOM   1181  HB2 PRO A  72     -39.872  -9.407  22.951  1.00 92.07           H  
ATOM   1182  HB3 PRO A  72     -39.949 -10.996  22.133  1.00 92.07           H  
ATOM   1183  O   PRO A  72     -37.134  -9.338  21.068  1.00 92.07           O  
ATOM   1184  CG  PRO A  72     -39.925 -11.062  24.308  1.00 92.07           C  
ATOM   1185  HG2 PRO A  72     -40.887 -10.694  24.662  1.00 92.07           H  
ATOM   1186  HG3 PRO A  72     -39.934 -12.149  24.221  1.00 92.07           H  
ATOM   1187  CD  PRO A  72     -38.786 -10.634  25.224  1.00 92.07           C  
ATOM   1188  HD2 PRO A  72     -38.988  -9.643  25.629  1.00 92.07           H  
ATOM   1189  HD3 PRO A  72     -38.690 -11.365  26.027  1.00 92.07           H  
ATOM   1190  N   VAL A  73     -37.253  -8.150  22.972  1.00 92.78           N  
ATOM   1191  H   VAL A  73     -37.425  -8.180  23.967  1.00 92.78           H  
ATOM   1192  CA  VAL A  73     -36.664  -6.924  22.412  1.00 92.78           C  
ATOM   1193  HA  VAL A  73     -37.154  -6.700  21.464  1.00 92.78           H  
ATOM   1194  C   VAL A  73     -35.187  -7.155  22.103  1.00 92.78           C  
ATOM   1195  CB  VAL A  73     -36.856  -5.711  23.345  1.00 92.78           C  
ATOM   1196  HB  VAL A  73     -36.362  -5.896  24.298  1.00 92.78           H  
ATOM   1197  O   VAL A  73     -34.763  -6.900  20.980  1.00 92.78           O  
ATOM   1198  CG1 VAL A  73     -36.257  -4.439  22.736  1.00 92.78           C  
ATOM   1199 HG11 VAL A  73     -36.454  -3.586  23.385  1.00 92.78           H  
ATOM   1200 HG12 VAL A  73     -35.176  -4.541  22.640  1.00 92.78           H  
ATOM   1201 HG13 VAL A  73     -36.686  -4.248  21.752  1.00 92.78           H  
ATOM   1202  CG2 VAL A  73     -38.344  -5.451  23.615  1.00 92.78           C  
ATOM   1203 HG21 VAL A  73     -38.788  -6.299  24.137  1.00 92.78           H  
ATOM   1204 HG22 VAL A  73     -38.454  -4.572  24.250  1.00 92.78           H  
ATOM   1205 HG23 VAL A  73     -38.873  -5.283  22.677  1.00 92.78           H  
ATOM   1206  N   SER A  74     -34.428  -7.721  23.046  1.00 92.11           N  
ATOM   1207  H   SER A  74     -34.815  -7.874  23.967  1.00 92.11           H  
ATOM   1208  CA  SER A  74     -33.022  -8.082  22.831  1.00 92.11           C  
ATOM   1209  HA  SER A  74     -32.458  -7.180  22.595  1.00 92.11           H  
ATOM   1210  C   SER A  74     -32.851  -9.056  21.663  1.00 92.11           C  
ATOM   1211  CB  SER A  74     -32.425  -8.701  24.097  1.00 92.11           C  
ATOM   1212  HB2 SER A  74     -32.966  -9.611  24.355  1.00 92.11           H  
ATOM   1213  HB3 SER A  74     -31.380  -8.950  23.909  1.00 92.11           H  
ATOM   1214  O   SER A  74     -31.956  -8.869  20.842  1.00 92.11           O  
ATOM   1215  OG  SER A  74     -32.499  -7.785  25.172  1.00 92.11           O  
ATOM   1216  HG  SER A  74     -31.906  -8.081  25.868  1.00 92.11           H  
ATOM   1217  N   GLN A  75     -33.739 -10.049  21.530  1.00 94.61           N  
ATOM   1218  H   GLN A  75     -34.424 -10.191  22.258  1.00 94.61           H  
ATOM   1219  CA  GLN A  75     -33.697 -10.995  20.412  1.00 94.61           C  
ATOM   1220  HA  GLN A  75     -32.692 -11.416  20.374  1.00 94.61           H  
ATOM   1221  C   GLN A  75     -33.959 -10.315  19.056  1.00 94.61           C  
ATOM   1222  CB  GLN A  75     -34.700 -12.132  20.672  1.00 94.61           C  
ATOM   1223  HB2 GLN A  75     -34.555 -12.518  21.681  1.00 94.61           H  
ATOM   1224  HB3 GLN A  75     -35.715 -11.741  20.605  1.00 94.61           H  
ATOM   1225  O   GLN A  75     -33.283 -10.628  18.079  1.00 94.61           O  
ATOM   1226  CG  GLN A  75     -34.545 -13.293  19.673  1.00 94.61           C  
ATOM   1227  HG2 GLN A  75     -34.705 -12.929  18.659  1.00 94.61           H  
ATOM   1228  HG3 GLN A  75     -35.310 -14.042  19.880  1.00 94.61           H  
ATOM   1229  CD  GLN A  75     -33.182 -13.979  19.757  1.00 94.61           C  
ATOM   1230  NE2 GLN A  75     -32.686 -14.541  18.679  1.00 94.61           N  
ATOM   1231 HE21 GLN A  75     -33.161 -14.480  17.789  1.00 94.61           H  
ATOM   1232 HE22 GLN A  75     -31.775 -14.965  18.780  1.00 94.61           H  
ATOM   1233  OE1 GLN A  75     -32.541 -14.024  20.793  1.00 94.61           O  
ATOM   1234  N   ARG A  76     -34.904  -9.364  18.993  1.00 94.35           N  
ATOM   1235  H   ARG A  76     -35.425  -9.164  19.835  1.00 94.35           H  
ATOM   1236  CA  ARG A  76     -35.194  -8.575  17.778  1.00 94.35           C  
ATOM   1237  HA  ARG A  76     -35.322  -9.245  16.927  1.00 94.35           H  
ATOM   1238  C   ARG A  76     -34.053  -7.636  17.390  1.00 94.35           C  
ATOM   1239  CB  ARG A  76     -36.465  -7.740  17.980  1.00 94.35           C  
ATOM   1240  HB2 ARG A  76     -36.397  -7.213  18.932  1.00 94.35           H  
ATOM   1241  HB3 ARG A  76     -36.523  -6.992  17.189  1.00 94.35           H  
ATOM   1242  O   ARG A  76     -33.800  -7.445  16.203  1.00 94.35           O  
ATOM   1243  CG  ARG A  76     -37.752  -8.569  17.937  1.00 94.35           C  
ATOM   1244  HG2 ARG A  76     -37.896  -8.958  16.930  1.00 94.35           H  
ATOM   1245  HG3 ARG A  76     -37.689  -9.407  18.631  1.00 94.35           H  
ATOM   1246  CD  ARG A  76     -38.926  -7.662  18.317  1.00 94.35           C  
ATOM   1247  HD2 ARG A  76     -38.983  -6.849  17.593  1.00 94.35           H  
ATOM   1248  HD3 ARG A  76     -38.735  -7.243  19.305  1.00 94.35           H  
ATOM   1249  NE  ARG A  76     -40.202  -8.398  18.342  1.00 94.35           N  
ATOM   1250  HE  ARG A  76     -40.147  -9.395  18.188  1.00 94.35           H  
ATOM   1251  NH1 ARG A  76     -41.564  -6.588  18.711  1.00 94.35           N  
ATOM   1252 HH11 ARG A  76     -40.754  -5.988  18.655  1.00 94.35           H  
ATOM   1253 HH12 ARG A  76     -42.488  -6.189  18.803  1.00 94.35           H  
ATOM   1254  NH2 ARG A  76     -42.458  -8.626  18.541  1.00 94.35           N  
ATOM   1255 HH21 ARG A  76     -43.374  -8.214  18.643  1.00 94.35           H  
ATOM   1256 HH22 ARG A  76     -42.371  -9.615  18.355  1.00 94.35           H  
ATOM   1257  CZ  ARG A  76     -41.397  -7.870  18.532  1.00 94.35           C  
ATOM   1258  N   ILE A  77     -33.381  -7.041  18.377  1.00 95.35           N  
ATOM   1259  H   ILE A  77     -33.689  -7.194  19.326  1.00 95.35           H  
ATOM   1260  CA  ILE A  77     -32.192  -6.209  18.143  1.00 95.35           C  
ATOM   1261  HA  ILE A  77     -32.423  -5.462  17.384  1.00 95.35           H  
ATOM   1262  C   ILE A  77     -31.068  -7.079  17.581  1.00 95.35           C  
ATOM   1263  CB  ILE A  77     -31.771  -5.474  19.437  1.00 95.35           C  
ATOM   1264  HB  ILE A  77     -31.712  -6.201  20.247  1.00 95.35           H  
ATOM   1265  O   ILE A  77     -30.474  -6.725  16.568  1.00 95.35           O  
ATOM   1266  CG1 ILE A  77     -32.822  -4.401  19.803  1.00 95.35           C  
ATOM   1267 HG12 ILE A  77     -32.779  -3.590  19.075  1.00 95.35           H  
ATOM   1268 HG13 ILE A  77     -33.822  -4.831  19.751  1.00 95.35           H  
ATOM   1269  CG2 ILE A  77     -30.385  -4.817  19.276  1.00 95.35           C  
ATOM   1270 HG21 ILE A  77     -30.100  -4.284  20.183  1.00 95.35           H  
ATOM   1271 HG22 ILE A  77     -30.394  -4.119  18.440  1.00 95.35           H  
ATOM   1272 HG23 ILE A  77     -29.616  -5.570  19.098  1.00 95.35           H  
ATOM   1273  CD1 ILE A  77     -32.649  -3.816  21.211  1.00 95.35           C  
ATOM   1274 HD11 ILE A  77     -32.642  -4.618  21.948  1.00 95.35           H  
ATOM   1275 HD12 ILE A  77     -33.481  -3.145  21.423  1.00 95.35           H  
ATOM   1276 HD13 ILE A  77     -31.723  -3.244  21.282  1.00 95.35           H  
ATOM   1277  N   LEU A  78     -30.811  -8.242  18.189  1.00 95.82           N  
ATOM   1278  H   LEU A  78     -31.315  -8.474  19.033  1.00 95.82           H  
ATOM   1279  CA  LEU A  78     -29.781  -9.168  17.720  1.00 95.82           C  
ATOM   1280  HA  LEU A  78     -28.831  -8.635  17.712  1.00 95.82           H  
ATOM   1281  C   LEU A  78     -30.046  -9.651  16.287  1.00 95.82           C  
ATOM   1282  CB  LEU A  78     -29.689 -10.344  18.708  1.00 95.82           C  
ATOM   1283  HB2 LEU A  78     -30.658 -10.842  18.750  1.00 95.82           H  
ATOM   1284  HB3 LEU A  78     -29.470  -9.950  19.701  1.00 95.82           H  
ATOM   1285  O   LEU A  78     -29.114  -9.703  15.483  1.00 95.82           O  
ATOM   1286  CG  LEU A  78     -28.620 -11.390  18.341  1.00 95.82           C  
ATOM   1287  HG  LEU A  78     -28.846 -11.820  17.365  1.00 95.82           H  
ATOM   1288  CD1 LEU A  78     -27.211 -10.793  18.309  1.00 95.82           C  
ATOM   1289 HD11 LEU A  78     -27.126 -10.076  17.492  1.00 95.82           H  
ATOM   1290 HD12 LEU A  78     -26.984 -10.302  19.255  1.00 95.82           H  
ATOM   1291 HD13 LEU A  78     -26.483 -11.584  18.128  1.00 95.82           H  
ATOM   1292  CD2 LEU A  78     -28.646 -12.520  19.370  1.00 95.82           C  
ATOM   1293 HD21 LEU A  78     -29.640 -12.966  19.403  1.00 95.82           H  
ATOM   1294 HD22 LEU A  78     -27.927 -13.288  19.086  1.00 95.82           H  
ATOM   1295 HD23 LEU A  78     -28.390 -12.136  20.357  1.00 95.82           H  
ATOM   1296  N   SER A  79     -31.301  -9.967  15.945  1.00 96.54           N  
ATOM   1297  H   SER A  79     -32.029  -9.943  16.645  1.00 96.54           H  
ATOM   1298  CA  SER A  79     -31.653 -10.362  14.578  1.00 96.54           C  
ATOM   1299  HA  SER A  79     -30.991 -11.178  14.288  1.00 96.54           H  
ATOM   1300  C   SER A  79     -31.406  -9.231  13.573  1.00 96.54           C  
ATOM   1301  CB  SER A  79     -33.085 -10.906  14.495  1.00 96.54           C  
ATOM   1302  HB2 SER A  79     -33.209 -11.686  15.246  1.00 96.54           H  
ATOM   1303  HB3 SER A  79     -33.235 -11.352  13.511  1.00 96.54           H  
ATOM   1304  O   SER A  79     -30.783  -9.487  12.550  1.00 96.54           O  
ATOM   1305  OG  SER A  79     -34.069  -9.911  14.697  1.00 96.54           O  
ATOM   1306  HG  SER A  79     -34.132  -9.401  13.886  1.00 96.54           H  
ATOM   1307  N   HIS A  80     -31.788  -7.985  13.891  1.00 95.73           N  
ATOM   1308  H   HIS A  80     -32.266  -7.831  14.767  1.00 95.73           H  
ATOM   1309  CA  HIS A  80     -31.516  -6.823  13.028  1.00 95.73           C  
ATOM   1310  HA  HIS A  80     -31.925  -7.006  12.034  1.00 95.73           H  
ATOM   1311  C   HIS A  80     -30.019  -6.562  12.849  1.00 95.73           C  
ATOM   1312  CB  HIS A  80     -32.162  -5.554  13.605  1.00 95.73           C  
ATOM   1313  HB2 HIS A  80     -31.577  -4.688  13.295  1.00 95.73           H  
ATOM   1314  HB3 HIS A  80     -32.147  -5.582  14.695  1.00 95.73           H  
ATOM   1315  O   HIS A  80     -29.564  -6.309  11.740  1.00 95.73           O  
ATOM   1316  CG  HIS A  80     -33.564  -5.329  13.122  1.00 95.73           C  
ATOM   1317  CD2 HIS A  80     -33.964  -4.433  12.166  1.00 95.73           C  
ATOM   1318  HD2 HIS A  80     -33.324  -3.764  11.610  1.00 95.73           H  
ATOM   1319  ND1 HIS A  80     -34.680  -6.003  13.551  1.00 95.73           N  
ATOM   1320  HD1 HIS A  80     -34.682  -6.734  14.248  1.00 95.73           H  
ATOM   1321  CE1 HIS A  80     -35.730  -5.533  12.856  1.00 95.73           C  
ATOM   1322  HE1 HIS A  80     -36.747  -5.886  12.947  1.00 95.73           H  
ATOM   1323  NE2 HIS A  80     -35.351  -4.545  12.035  1.00 95.73           N  
ATOM   1324  N   VAL A  81     -29.233  -6.634  13.927  1.00 96.85           N  
ATOM   1325  H   VAL A  81     -29.660  -6.803  14.827  1.00 96.85           H  
ATOM   1326  CA  VAL A  81     -27.775  -6.447  13.850  1.00 96.85           C  
ATOM   1327  HA  VAL A  81     -27.565  -5.491  13.370  1.00 96.85           H  
ATOM   1328  C   VAL A  81     -27.133  -7.526  12.974  1.00 96.85           C  
ATOM   1329  CB  VAL A  81     -27.157  -6.430  15.261  1.00 96.85           C  
ATOM   1330  HB  VAL A  81     -27.519  -7.292  15.822  1.00 96.85           H  
ATOM   1331  O   VAL A  81     -26.217  -7.232  12.213  1.00 96.85           O  
ATOM   1332  CG1 VAL A  81     -25.623  -6.478  15.244  1.00 96.85           C  
ATOM   1333 HG11 VAL A  81     -25.234  -6.363  16.256  1.00 96.85           H  
ATOM   1334 HG12 VAL A  81     -25.279  -7.437  14.858  1.00 96.85           H  
ATOM   1335 HG13 VAL A  81     -25.232  -5.679  14.614  1.00 96.85           H  
ATOM   1336  CG2 VAL A  81     -27.559  -5.151  16.008  1.00 96.85           C  
ATOM   1337 HG21 VAL A  81     -27.187  -5.188  17.032  1.00 96.85           H  
ATOM   1338 HG22 VAL A  81     -28.644  -5.047  16.036  1.00 96.85           H  
ATOM   1339 HG23 VAL A  81     -27.141  -4.280  15.504  1.00 96.85           H  
ATOM   1340  N   THR A  82     -27.627  -8.763  13.051  1.00 97.21           N  
ATOM   1341  H   THR A  82     -28.404  -8.929  13.675  1.00 97.21           H  
ATOM   1342  CA  THR A  82     -27.137  -9.873  12.221  1.00 97.21           C  
ATOM   1343  HA  THR A  82     -26.050  -9.908  12.285  1.00 97.21           H  
ATOM   1344  C   THR A  82     -27.498  -9.674  10.747  1.00 97.21           C  
ATOM   1345  CB  THR A  82     -27.688 -11.215  12.724  1.00 97.21           C  
ATOM   1346  HB  THR A  82     -28.768 -11.243  12.585  1.00 97.21           H  
ATOM   1347  O   THR A  82     -26.659  -9.897   9.881  1.00 97.21           O  
ATOM   1348  CG2 THR A  82     -27.066 -12.407  11.998  1.00 97.21           C  
ATOM   1349 HG21 THR A  82     -27.428 -13.334  12.443  1.00 97.21           H  
ATOM   1350 HG22 THR A  82     -27.347 -12.391  10.945  1.00 97.21           H  
ATOM   1351 HG23 THR A  82     -25.980 -12.368  12.080  1.00 97.21           H  
ATOM   1352  OG1 THR A  82     -27.407 -11.385  14.099  1.00 97.21           O  
ATOM   1353  HG1 THR A  82     -27.949 -10.758  14.584  1.00 97.21           H  
ATOM   1354  N   GLU A  83     -28.719  -9.220  10.456  1.00 96.38           N  
ATOM   1355  H   GLU A  83     -29.378  -9.060  11.204  1.00 96.38           H  
ATOM   1356  CA  GLU A  83     -29.171  -8.905   9.095  1.00 96.38           C  
ATOM   1357  HA  GLU A  83     -29.035  -9.780   8.458  1.00 96.38           H  
ATOM   1358  C   GLU A  83     -28.344  -7.771   8.478  1.00 96.38           C  
ATOM   1359  CB  GLU A  83     -30.669  -8.585   9.149  1.00 96.38           C  
ATOM   1360  HB2 GLU A  83     -31.168  -9.436   9.613  1.00 96.38           H  
ATOM   1361  HB3 GLU A  83     -30.827  -7.710   9.779  1.00 96.38           H  
ATOM   1362  O   GLU A  83     -27.748  -7.962   7.420  1.00 96.38           O  
ATOM   1363  CG  GLU A  83     -31.308  -8.341   7.774  1.00 96.38           C  
ATOM   1364  HG2 GLU A  83     -30.920  -7.410   7.362  1.00 96.38           H  
ATOM   1365  HG3 GLU A  83     -31.023  -9.159   7.113  1.00 96.38           H  
ATOM   1366  CD  GLU A  83     -32.845  -8.269   7.866  1.00 96.38           C  
ATOM   1367  OE1 GLU A  83     -33.506  -8.499   6.830  1.00 96.38           O  
ATOM   1368  OE2 GLU A  83     -33.367  -8.078   8.994  1.00 96.38           O  
ATOM   1369  N   LEU A  84     -28.183  -6.657   9.199  1.00 96.47           N  
ATOM   1370  H   LEU A  84     -28.714  -6.563  10.053  1.00 96.47           H  
ATOM   1371  CA  LEU A  84     -27.337  -5.538   8.774  1.00 96.47           C  
ATOM   1372  HA  LEU A  84     -27.696  -5.164   7.815  1.00 96.47           H  
ATOM   1373  C   LEU A  84     -25.882  -5.964   8.564  1.00 96.47           C  
ATOM   1374  CB  LEU A  84     -27.392  -4.424   9.832  1.00 96.47           C  
ATOM   1375  HB2 LEU A  84     -27.208  -4.867  10.811  1.00 96.47           H  
ATOM   1376  HB3 LEU A  84     -26.588  -3.715   9.633  1.00 96.47           H  
ATOM   1377  O   LEU A  84     -25.248  -5.542   7.600  1.00 96.47           O  
ATOM   1378  CG  LEU A  84     -28.717  -3.646   9.866  1.00 96.47           C  
ATOM   1379  HG  LEU A  84     -29.556  -4.335   9.958  1.00 96.47           H  
ATOM   1380  CD1 LEU A  84     -28.713  -2.718  11.085  1.00 96.47           C  
ATOM   1381 HD11 LEU A  84     -29.654  -2.168  11.121  1.00 96.47           H  
ATOM   1382 HD12 LEU A  84     -28.619  -3.314  11.992  1.00 96.47           H  
ATOM   1383 HD13 LEU A  84     -27.883  -2.015  11.015  1.00 96.47           H  
ATOM   1384  CD2 LEU A  84     -28.911  -2.789   8.615  1.00 96.47           C  
ATOM   1385 HD21 LEU A  84     -28.061  -2.122   8.467  1.00 96.47           H  
ATOM   1386 HD22 LEU A  84     -29.016  -3.424   7.736  1.00 96.47           H  
ATOM   1387 HD23 LEU A  84     -29.826  -2.203   8.702  1.00 96.47           H  
ATOM   1388  N   LYS A  85     -25.340  -6.818   9.441  1.00 95.05           N  
ATOM   1389  H   LYS A  85     -25.895  -7.114  10.231  1.00 95.05           H  
ATOM   1390  CA  LYS A  85     -23.992  -7.363   9.260  1.00 95.05           C  
ATOM   1391  HA  LYS A  85     -23.297  -6.530   9.158  1.00 95.05           H  
ATOM   1392  C   LYS A  85     -23.884  -8.150   7.953  1.00 95.05           C  
ATOM   1393  CB  LYS A  85     -23.582  -8.201  10.481  1.00 95.05           C  
ATOM   1394  HB2 LYS A  85     -23.495  -7.545  11.348  1.00 95.05           H  
ATOM   1395  HB3 LYS A  85     -24.329  -8.968  10.687  1.00 95.05           H  
ATOM   1396  O   LYS A  85     -22.929  -7.939   7.214  1.00 95.05           O  
ATOM   1397  CG  LYS A  85     -22.235  -8.872  10.196  1.00 95.05           C  
ATOM   1398  HG2 LYS A  85     -22.387  -9.672   9.471  1.00 95.05           H  
ATOM   1399  HG3 LYS A  85     -21.576  -8.121   9.760  1.00 95.05           H  
ATOM   1400  CD  LYS A  85     -21.554  -9.470  11.428  1.00 95.05           C  
ATOM   1401  HD2 LYS A  85     -22.245 -10.141  11.937  1.00 95.05           H  
ATOM   1402  HD3 LYS A  85     -21.279  -8.663  12.106  1.00 95.05           H  
ATOM   1403  CE  LYS A  85     -20.296 -10.258  11.020  1.00 95.05           C  
ATOM   1404  HE2 LYS A  85     -19.701 -10.459  11.911  1.00 95.05           H  
ATOM   1405  HE3 LYS A  85     -20.617 -11.211  10.601  1.00 95.05           H  
ATOM   1406  NZ  LYS A  85     -19.474  -9.559   9.991  1.00 95.05           N  
ATOM   1407  HZ1 LYS A  85     -19.313  -8.578  10.171  1.00 95.05           H  
ATOM   1408  HZ2 LYS A  85     -18.606 -10.031   9.780  1.00 95.05           H  
ATOM   1409  HZ3 LYS A  85     -19.944  -9.591   9.098  1.00 95.05           H  
ATOM   1410  N   ASN A  86     -24.850  -9.017   7.660  1.00 94.00           N  
ATOM   1411  H   ASN A  86     -25.617  -9.123   8.308  1.00 94.00           H  
ATOM   1412  CA  ASN A  86     -24.848  -9.804   6.428  1.00 94.00           C  
ATOM   1413  HA  ASN A  86     -23.897 -10.330   6.346  1.00 94.00           H  
ATOM   1414  C   ASN A  86     -24.976  -8.914   5.183  1.00 94.00           C  
ATOM   1415  CB  ASN A  86     -25.986 -10.833   6.481  1.00 94.00           C  
ATOM   1416  HB2 ASN A  86     -26.926 -10.320   6.684  1.00 94.00           H  
ATOM   1417  HB3 ASN A  86     -26.069 -11.315   5.508  1.00 94.00           H  
ATOM   1418  O   ASN A  86     -24.311  -9.169   4.184  1.00 94.00           O  
ATOM   1419  CG  ASN A  86     -25.779 -11.928   7.510  1.00 94.00           C  
ATOM   1420  ND2 ASN A  86     -26.848 -12.557   7.940  1.00 94.00           N  
ATOM   1421 HD21 ASN A  86     -27.761 -12.240   7.648  1.00 94.00           H  
ATOM   1422 HD22 ASN A  86     -26.686 -13.263   8.644  1.00 94.00           H  
ATOM   1423  OD1 ASN A  86     -24.684 -12.277   7.916  1.00 94.00           O  
ATOM   1424  N   GLU A  87     -25.797  -7.861   5.227  1.00 93.86           N  
ATOM   1425  H   GLU A  87     -26.376  -7.724   6.043  1.00 93.86           H  
ATOM   1426  CA  GLU A  87     -25.893  -6.879   4.139  1.00 93.86           C  
ATOM   1427  HA  GLU A  87     -26.149  -7.386   3.208  1.00 93.86           H  
ATOM   1428  C   GLU A  87     -24.563  -6.157   3.906  1.00 93.86           C  
ATOM   1429  CB  GLU A  87     -26.980  -5.843   4.440  1.00 93.86           C  
ATOM   1430  HB2 GLU A  87     -26.830  -5.440   5.441  1.00 93.86           H  
ATOM   1431  HB3 GLU A  87     -26.879  -5.030   3.721  1.00 93.86           H  
ATOM   1432  O   GLU A  87     -24.101  -6.066   2.768  1.00 93.86           O  
ATOM   1433  CG  GLU A  87     -28.397  -6.417   4.318  1.00 93.86           C  
ATOM   1434  HG2 GLU A  87     -28.520  -7.237   5.025  1.00 93.86           H  
ATOM   1435  HG3 GLU A  87     -28.517  -6.823   3.314  1.00 93.86           H  
ATOM   1436  CD  GLU A  87     -29.482  -5.357   4.569  1.00 93.86           C  
ATOM   1437  OE1 GLU A  87     -30.668  -5.721   4.429  1.00 93.86           O  
ATOM   1438  OE2 GLU A  87     -29.132  -4.190   4.865  1.00 93.86           O  
ATOM   1439  N   VAL A  88     -23.915  -5.695   4.978  1.00 91.27           N  
ATOM   1440  H   VAL A  88     -24.361  -5.788   5.879  1.00 91.27           H  
ATOM   1441  CA  VAL A  88     -22.605  -5.035   4.906  1.00 91.27           C  
ATOM   1442  HA  VAL A  88     -22.672  -4.213   4.193  1.00 91.27           H  
ATOM   1443  C   VAL A  88     -21.536  -5.988   4.374  1.00 91.27           C  
ATOM   1444  CB  VAL A  88     -22.218  -4.448   6.277  1.00 91.27           C  
ATOM   1445  HB  VAL A  88     -22.346  -5.208   7.048  1.00 91.27           H  
ATOM   1446  O   VAL A  88     -20.804  -5.615   3.460  1.00 91.27           O  
ATOM   1447  CG1 VAL A  88     -20.765  -3.957   6.320  1.00 91.27           C  
ATOM   1448 HG11 VAL A  88     -20.089  -4.810   6.262  1.00 91.27           H  
ATOM   1449 HG12 VAL A  88     -20.571  -3.282   5.487  1.00 91.27           H  
ATOM   1450 HG13 VAL A  88     -20.574  -3.441   7.261  1.00 91.27           H  
ATOM   1451  CG2 VAL A  88     -23.108  -3.244   6.615  1.00 91.27           C  
ATOM   1452 HG21 VAL A  88     -24.161  -3.519   6.557  1.00 91.27           H  
ATOM   1453 HG22 VAL A  88     -22.925  -2.434   5.909  1.00 91.27           H  
ATOM   1454 HG23 VAL A  88     -22.896  -2.900   7.628  1.00 91.27           H  
ATOM   1455  N   ASP A  89     -21.469  -7.220   4.881  1.00 89.55           N  
ATOM   1456  H   ASP A  89     -22.083  -7.463   5.646  1.00 89.55           H  
ATOM   1457  CA  ASP A  89     -20.518  -8.232   4.412  1.00 89.55           C  
ATOM   1458  HA  ASP A  89     -19.506  -7.838   4.512  1.00 89.55           H  
ATOM   1459  C   ASP A  89     -20.747  -8.540   2.917  1.00 89.55           C  
ATOM   1460  CB  ASP A  89     -20.622  -9.510   5.272  1.00 89.55           C  
ATOM   1461  HB2 ASP A  89     -21.659  -9.845   5.281  1.00 89.55           H  
ATOM   1462  HB3 ASP A  89     -20.032 -10.289   4.788  1.00 89.55           H  
ATOM   1463  O   ASP A  89     -19.790  -8.606   2.145  1.00 89.55           O  
ATOM   1464  CG  ASP A  89     -20.119  -9.390   6.728  1.00 89.55           C  
ATOM   1465  OD1 ASP A  89     -19.358  -8.465   7.090  1.00 89.55           O  
ATOM   1466  OD2 ASP A  89     -20.440 -10.273   7.559  1.00 89.55           O  
ATOM   1467  N   ASN A  90     -22.006  -8.632   2.468  1.00 90.36           N  
ATOM   1468  H   ASN A  90     -22.756  -8.577   3.142  1.00 90.36           H  
ATOM   1469  CA  ASN A  90     -22.346  -8.817   1.054  1.00 90.36           C  
ATOM   1470  HA  ASN A  90     -21.798  -9.679   0.672  1.00 90.36           H  
ATOM   1471  C   ASN A  90     -21.938  -7.618   0.185  1.00 90.36           C  
ATOM   1472  CB  ASN A  90     -23.855  -9.082   0.917  1.00 90.36           C  
ATOM   1473  HB2 ASN A  90     -24.151  -8.944  -0.123  1.00 90.36           H  
ATOM   1474  HB3 ASN A  90     -24.409  -8.362   1.521  1.00 90.36           H  
ATOM   1475  O   ASN A  90     -21.456  -7.807  -0.931  1.00 90.36           O  
ATOM   1476  CG  ASN A  90     -24.261 -10.492   1.302  1.00 90.36           C  
ATOM   1477  ND2 ASN A  90     -25.449 -10.666   1.830  1.00 90.36           N  
ATOM   1478 HD21 ASN A  90     -25.654 -11.607   2.134  1.00 90.36           H  
ATOM   1479 HD22 ASN A  90     -25.957  -9.859   2.162  1.00 90.36           H  
ATOM   1480  OD1 ASN A  90     -23.559 -11.463   1.079  1.00 90.36           O  
ATOM   1481  N   LEU A  91     -22.115  -6.383   0.659  1.00 89.37           N  
ATOM   1482  H   LEU A  91     -22.549  -6.272   1.564  1.00 89.37           H  
ATOM   1483  CA  LEU A  91     -21.673  -5.189  -0.070  1.00 89.37           C  
ATOM   1484  HA  LEU A  91     -22.062  -5.226  -1.088  1.00 89.37           H  
ATOM   1485  C   LEU A  91     -20.147  -5.147  -0.191  1.00 89.37           C  
ATOM   1486  CB  LEU A  91     -22.197  -3.925   0.633  1.00 89.37           C  
ATOM   1487  HB2 LEU A  91     -21.977  -4.003   1.698  1.00 89.37           H  
ATOM   1488  HB3 LEU A  91     -21.657  -3.060   0.249  1.00 89.37           H  
ATOM   1489  O   LEU A  91     -19.625  -4.900  -1.277  1.00 89.37           O  
ATOM   1490  CG  LEU A  91     -23.703  -3.674   0.450  1.00 89.37           C  
ATOM   1491  HG  LEU A  91     -24.270  -4.566   0.715  1.00 89.37           H  
ATOM   1492  CD1 LEU A  91     -24.136  -2.526   1.362  1.00 89.37           C  
ATOM   1493 HD11 LEU A  91     -25.206  -2.354   1.253  1.00 89.37           H  
ATOM   1494 HD12 LEU A  91     -23.942  -2.798   2.400  1.00 89.37           H  
ATOM   1495 HD13 LEU A  91     -23.590  -1.615   1.114  1.00 89.37           H  
ATOM   1496  CD2 LEU A  91     -24.051  -3.295  -0.993  1.00 89.37           C  
ATOM   1497 HD21 LEU A  91     -25.112  -3.056  -1.058  1.00 89.37           H  
ATOM   1498 HD22 LEU A  91     -23.851  -4.133  -1.661  1.00 89.37           H  
ATOM   1499 HD23 LEU A  91     -23.467  -2.429  -1.305  1.00 89.37           H  
ATOM   1500  N   ILE A  92     -19.444  -5.438   0.904  1.00 87.97           N  
ATOM   1501  H   ILE A  92     -19.957  -5.644   1.749  1.00 87.97           H  
ATOM   1502  CA  ILE A  92     -17.982  -5.447   0.972  1.00 87.97           C  
ATOM   1503  HA  ILE A  92     -17.605  -4.491   0.607  1.00 87.97           H  
ATOM   1504  C   ILE A  92     -17.391  -6.526   0.056  1.00 87.97           C  
ATOM   1505  CB  ILE A  92     -17.553  -5.605   2.447  1.00 87.97           C  
ATOM   1506  HB  ILE A  92     -18.143  -6.401   2.903  1.00 87.97           H  
ATOM   1507  O   ILE A  92     -16.482  -6.233  -0.718  1.00 87.97           O  
ATOM   1508  CG1 ILE A  92     -17.801  -4.289   3.218  1.00 87.97           C  
ATOM   1509 HG12 ILE A  92     -17.175  -3.500   2.801  1.00 87.97           H  
ATOM   1510 HG13 ILE A  92     -18.840  -3.985   3.088  1.00 87.97           H  
ATOM   1511  CG2 ILE A  92     -16.081  -5.995   2.556  1.00 87.97           C  
ATOM   1512 HG21 ILE A  92     -15.792  -6.101   3.602  1.00 87.97           H  
ATOM   1513 HG22 ILE A  92     -15.915  -6.966   2.090  1.00 87.97           H  
ATOM   1514 HG23 ILE A  92     -15.463  -5.240   2.071  1.00 87.97           H  
ATOM   1515  CD1 ILE A  92     -17.530  -4.389   4.725  1.00 87.97           C  
ATOM   1516 HD11 ILE A  92     -16.460  -4.452   4.921  1.00 87.97           H  
ATOM   1517 HD12 ILE A  92     -17.914  -3.496   5.218  1.00 87.97           H  
ATOM   1518 HD13 ILE A  92     -18.031  -5.266   5.135  1.00 87.97           H  
ATOM   1519  N   LEU A  93     -17.930  -7.749   0.080  1.00 86.42           N  
ATOM   1520  H   LEU A  93     -18.661  -7.941   0.750  1.00 86.42           H  
ATOM   1521  CA  LEU A  93     -17.458  -8.848  -0.772  1.00 86.42           C  
ATOM   1522  HA  LEU A  93     -16.376  -8.926  -0.672  1.00 86.42           H  
ATOM   1523  C   LEU A  93     -17.715  -8.614  -2.268  1.00 86.42           C  
ATOM   1524  CB  LEU A  93     -18.113 -10.164  -0.317  1.00 86.42           C  
ATOM   1525  HB2 LEU A  93     -19.189 -10.008  -0.245  1.00 86.42           H  
ATOM   1526  HB3 LEU A  93     -17.942 -10.922  -1.082  1.00 86.42           H  
ATOM   1527  O   LEU A  93     -17.071  -9.242  -3.105  1.00 86.42           O  
ATOM   1528  CG  LEU A  93     -17.590 -10.715   1.023  1.00 86.42           C  
ATOM   1529  HG  LEU A  93     -17.682  -9.961   1.804  1.00 86.42           H  
ATOM   1530  CD1 LEU A  93     -18.419 -11.938   1.418  1.00 86.42           C  
ATOM   1531 HD11 LEU A  93     -19.464 -11.645   1.519  1.00 86.42           H  
ATOM   1532 HD12 LEU A  93     -18.076 -12.321   2.379  1.00 86.42           H  
ATOM   1533 HD13 LEU A  93     -18.332 -12.716   0.659  1.00 86.42           H  
ATOM   1534  CD2 LEU A  93     -16.120 -11.139   0.945  1.00 86.42           C  
ATOM   1535 HD21 LEU A  93     -15.823 -11.601   1.887  1.00 86.42           H  
ATOM   1536 HD22 LEU A  93     -15.488 -10.266   0.782  1.00 86.42           H  
ATOM   1537 HD23 LEU A  93     -15.977 -11.849   0.130  1.00 86.42           H  
ATOM   1538  N   ASN A  94     -18.632  -7.709  -2.621  1.00 89.33           N  
ATOM   1539  H   ASN A  94     -19.142  -7.236  -1.889  1.00 89.33           H  
ATOM   1540  CA  ASN A  94     -18.869  -7.318  -4.009  1.00 89.33           C  
ATOM   1541  HA  ASN A  94     -18.690  -8.184  -4.646  1.00 89.33           H  
ATOM   1542  C   ASN A  94     -17.907  -6.232  -4.511  1.00 89.33           C  
ATOM   1543  CB  ASN A  94     -20.338  -6.904  -4.171  1.00 89.33           C  
ATOM   1544  HB2 ASN A  94     -20.649  -6.288  -3.327  1.00 89.33           H  
ATOM   1545  HB3 ASN A  94     -20.458  -6.312  -5.078  1.00 89.33           H  
ATOM   1546  O   ASN A  94     -17.887  -5.977  -5.721  1.00 89.33           O  
ATOM   1547  CG  ASN A  94     -21.252  -8.104  -4.313  1.00 89.33           C  
ATOM   1548  ND2 ASN A  94     -22.305  -8.183  -3.543  1.00 89.33           N  
ATOM   1549 HD21 ASN A  94     -22.264  -7.683  -2.666  1.00 89.33           H  
ATOM   1550 HD22 ASN A  94     -22.833  -9.040  -3.621  1.00 89.33           H  
ATOM   1551  OD1 ASN A  94     -21.051  -8.973  -5.142  1.00 89.33           O  
ATOM   1552  N   VAL A  95     -17.114  -5.601  -3.638  1.00 92.98           N  
ATOM   1553  H   VAL A  95     -17.127  -5.890  -2.671  1.00 92.98           H  
ATOM   1554  CA  VAL A  95     -16.072  -4.653  -4.050  1.00 92.98           C  
ATOM   1555  HA  VAL A  95     -16.521  -3.941  -4.742  1.00 92.98           H  
ATOM   1556  C   VAL A  95     -14.938  -5.429  -4.735  1.00 92.98           C  
ATOM   1557  CB  VAL A  95     -15.529  -3.832  -2.867  1.00 92.98           C  
ATOM   1558  HB  VAL A  95     -15.094  -4.506  -2.129  1.00 92.98           H  
ATOM   1559  O   VAL A  95     -14.425  -6.382  -4.154  1.00 92.98           O  
ATOM   1560  CG1 VAL A  95     -14.455  -2.834  -3.322  1.00 92.98           C  
ATOM   1561 HG11 VAL A  95     -13.594  -3.362  -3.733  1.00 92.98           H  
ATOM   1562 HG12 VAL A  95     -14.853  -2.164  -4.084  1.00 92.98           H  
ATOM   1563 HG13 VAL A  95     -14.111  -2.244  -2.473  1.00 92.98           H  
ATOM   1564  CG2 VAL A  95     -16.641  -3.022  -2.191  1.00 92.98           C  
ATOM   1565 HG21 VAL A  95     -17.113  -2.352  -2.909  1.00 92.98           H  
ATOM   1566 HG22 VAL A  95     -17.393  -3.698  -1.782  1.00 92.98           H  
ATOM   1567 HG23 VAL A  95     -16.227  -2.443  -1.367  1.00 92.98           H  
ATOM   1568  N   PRO A  96     -14.537  -5.049  -5.961  1.00 93.97           N  
ATOM   1569  CA  PRO A  96     -13.449  -5.713  -6.670  1.00 93.97           C  
ATOM   1570  HA  PRO A  96     -13.764  -6.737  -6.870  1.00 93.97           H  
ATOM   1571  C   PRO A  96     -12.128  -5.740  -5.900  1.00 93.97           C  
ATOM   1572  CB  PRO A  96     -13.302  -4.961  -7.989  1.00 93.97           C  
ATOM   1573  HB2 PRO A  96     -12.644  -4.102  -7.857  1.00 93.97           H  
ATOM   1574  HB3 PRO A  96     -12.939  -5.603  -8.792  1.00 93.97           H  
ATOM   1575  O   PRO A  96     -11.771  -4.786  -5.202  1.00 93.97           O  
ATOM   1576  CG  PRO A  96     -14.728  -4.502  -8.243  1.00 93.97           C  
ATOM   1577  HG2 PRO A  96     -15.313  -5.349  -8.601  1.00 93.97           H  
ATOM   1578  HG3 PRO A  96     -14.781  -3.682  -8.959  1.00 93.97           H  
ATOM   1579  CD  PRO A  96     -15.195  -4.105  -6.848  1.00 93.97           C  
ATOM   1580  HD2 PRO A  96     -14.859  -3.099  -6.600  1.00 93.97           H  
ATOM   1581  HD3 PRO A  96     -16.281  -4.177  -6.797  1.00 93.97           H  
ATOM   1582  N   LYS A  97     -11.379  -6.827  -6.090  1.00 92.65           N  
ATOM   1583  H   LYS A  97     -11.759  -7.554  -6.679  1.00 92.65           H  
ATOM   1584  CA  LYS A  97     -10.088  -7.065  -5.422  1.00 92.65           C  
ATOM   1585  HA  LYS A  97     -10.153  -6.686  -4.402  1.00 92.65           H  
ATOM   1586  C   LYS A  97      -8.906  -6.341  -6.079  1.00 92.65           C  
ATOM   1587  CB  LYS A  97      -9.851  -8.580  -5.348  1.00 92.65           C  
ATOM   1588  HB2 LYS A  97     -10.752  -9.068  -4.973  1.00 92.65           H  
ATOM   1589  HB3 LYS A  97      -9.035  -8.783  -4.655  1.00 92.65           H  
ATOM   1590  O   LYS A  97      -7.850  -6.209  -5.471  1.00 92.65           O  
ATOM   1591  CG  LYS A  97      -9.483  -9.145  -6.725  1.00 92.65           C  
ATOM   1592  HG2 LYS A  97      -8.502  -8.756  -7.000  1.00 92.65           H  
ATOM   1593  HG3 LYS A  97     -10.204  -8.816  -7.472  1.00 92.65           H  
ATOM   1594  CD  LYS A  97      -9.400 -10.667  -6.751  1.00 92.65           C  
ATOM   1595  HD2 LYS A  97      -8.626 -10.991  -6.055  1.00 92.65           H  
ATOM   1596  HD3 LYS A  97     -10.363 -11.101  -6.483  1.00 92.65           H  
ATOM   1597  CE  LYS A  97      -9.027 -11.026  -8.190  1.00 92.65           C  
ATOM   1598  HE2 LYS A  97      -9.891 -10.860  -8.834  1.00 92.65           H  
ATOM   1599  HE3 LYS A  97      -8.252 -10.332  -8.516  1.00 92.65           H  
ATOM   1600  NZ  LYS A  97      -8.512 -12.405  -8.309  1.00 92.65           N  
ATOM   1601  HZ1 LYS A  97      -9.235 -13.078  -8.098  1.00 92.65           H  
ATOM   1602  HZ2 LYS A  97      -8.150 -12.534  -9.243  1.00 92.65           H  
ATOM   1603  HZ3 LYS A  97      -7.731 -12.510  -7.677  1.00 92.65           H  
ATOM   1604  N   ASP A  98      -9.063  -5.911  -7.329  1.00 94.38           N  
ATOM   1605  H   ASP A  98      -9.956  -6.072  -7.774  1.00 94.38           H  
ATOM   1606  CA  ASP A  98      -8.041  -5.227  -8.119  1.00 94.38           C  
ATOM   1607  HA  ASP A  98      -7.528  -4.515  -7.472  1.00 94.38           H  
ATOM   1608  C   ASP A  98      -8.665  -4.432  -9.286  1.00 94.38           C  
ATOM   1609  CB  ASP A  98      -6.961  -6.228  -8.585  1.00 94.38           C  
ATOM   1610  HB2 ASP A  98      -6.459  -6.642  -7.711  1.00 94.38           H  
ATOM   1611  HB3 ASP A  98      -6.206  -5.696  -9.164  1.00 94.38           H  
ATOM   1612  O   ASP A  98      -9.869  -4.506  -9.568  1.00 94.38           O  
ATOM   1613  CG  ASP A  98      -7.509  -7.372  -9.436  1.00 94.38           C  
ATOM   1614  OD1 ASP A  98      -8.295  -7.067 -10.359  1.00 94.38           O  
ATOM   1615  OD2 ASP A  98      -7.142  -8.542  -9.195  1.00 94.38           O  
ATOM   1616  N   CYS A  99      -7.844  -3.650  -9.991  1.00 95.61           N  
ATOM   1617  H   CYS A  99      -6.873  -3.589  -9.721  1.00 95.61           H  
ATOM   1618  CA  CYS A  99      -8.288  -2.894 -11.162  1.00 95.61           C  
ATOM   1619  HA  CYS A  99      -9.174  -2.317 -10.893  1.00 95.61           H  
ATOM   1620  C   CYS A  99      -8.659  -3.792 -12.357  1.00 95.61           C  
ATOM   1621  CB  CYS A  99      -7.176  -1.919 -11.546  1.00 95.61           C  
ATOM   1622  HB2 CYS A  99      -7.453  -1.399 -12.463  1.00 95.61           H  
ATOM   1623  HB3 CYS A  99      -6.268  -2.488 -11.747  1.00 95.61           H  
ATOM   1624  O   CYS A  99      -9.458  -3.391 -13.208  1.00 95.61           O  
ATOM   1625  SG  CYS A  99      -6.809  -0.686 -10.276  1.00 95.61           S  
ATOM   1626  N   GLN A 100      -8.117  -5.008 -12.439  1.00 93.35           N  
ATOM   1627  H   GLN A 100      -7.608  -5.365 -11.643  1.00 93.35           H  
ATOM   1628  CA  GLN A 100      -8.393  -5.943 -13.529  1.00 93.35           C  
ATOM   1629  HA  GLN A 100      -8.311  -5.413 -14.478  1.00 93.35           H  
ATOM   1630  C   GLN A 100      -9.810  -6.507 -13.443  1.00 93.35           C  
ATOM   1631  CB  GLN A 100      -7.335  -7.048 -13.508  1.00 93.35           C  
ATOM   1632  HB2 GLN A 100      -6.357  -6.579 -13.616  1.00 93.35           H  
ATOM   1633  HB3 GLN A 100      -7.356  -7.576 -12.554  1.00 93.35           H  
ATOM   1634  O   GLN A 100     -10.477  -6.688 -14.468  1.00 93.35           O  
ATOM   1635  CG  GLN A 100      -7.523  -8.078 -14.629  1.00 93.35           C  
ATOM   1636  HG2 GLN A 100      -7.583  -7.560 -15.587  1.00 93.35           H  
ATOM   1637  HG3 GLN A 100      -8.445  -8.637 -14.470  1.00 93.35           H  
ATOM   1638  CD  GLN A 100      -6.366  -9.064 -14.677  1.00 93.35           C  
ATOM   1639  NE2 GLN A 100      -6.289  -9.916 -15.674  1.00 93.35           N  
ATOM   1640 HE21 GLN A 100      -5.503 -10.544 -15.588  1.00 93.35           H  
ATOM   1641 HE22 GLN A 100      -7.096 -10.076 -16.261  1.00 93.35           H  
ATOM   1642  OE1 GLN A 100      -5.481  -9.083 -13.848  1.00 93.35           O  
ATOM   1643  N   GLU A 101     -10.310  -6.742 -12.238  1.00 93.08           N  
ATOM   1644  H   GLU A 101      -9.685  -6.693 -11.446  1.00 93.08           H  
ATOM   1645  CA  GLU A 101     -11.691  -7.127 -12.009  1.00 93.08           C  
ATOM   1646  HA  GLU A 101     -11.933  -7.965 -12.663  1.00 93.08           H  
ATOM   1647  C   GLU A 101     -12.649  -5.982 -12.363  1.00 93.08           C  
ATOM   1648  CB  GLU A 101     -11.843  -7.613 -10.569  1.00 93.08           C  
ATOM   1649  HB2 GLU A 101     -11.194  -8.476 -10.422  1.00 93.08           H  
ATOM   1650  HB3 GLU A 101     -11.538  -6.825  -9.880  1.00 93.08           H  
ATOM   1651  O   GLU A 101     -13.612  -6.209 -13.096  1.00 93.08           O  
ATOM   1652  CG  GLU A 101     -13.296  -8.028 -10.320  1.00 93.08           C  
ATOM   1653  HG2 GLU A 101     -13.947  -7.162 -10.436  1.00 93.08           H  
ATOM   1654  HG3 GLU A 101     -13.582  -8.763 -11.073  1.00 93.08           H  
ATOM   1655  CD  GLU A 101     -13.540  -8.619  -8.936  1.00 93.08           C  
ATOM   1656  OE1 GLU A 101     -14.705  -9.032  -8.743  1.00 93.08           O  
ATOM   1657  OE2 GLU A 101     -12.625  -8.606  -8.085  1.00 93.08           O  
ATOM   1658  N   TYR A 102     -12.359  -4.741 -11.955  1.00 94.80           N  
ATOM   1659  H   TYR A 102     -11.568  -4.606 -11.341  1.00 94.80           H  
ATOM   1660  CA  TYR A 102     -13.125  -3.574 -12.414  1.00 94.80           C  
ATOM   1661  HA  TYR A 102     -14.157  -3.678 -12.080  1.00 94.80           H  
ATOM   1662  C   TYR A 102     -13.155  -3.473 -13.947  1.00 94.80           C  
ATOM   1663  CB  TYR A 102     -12.537  -2.288 -11.824  1.00 94.80           C  
ATOM   1664  HB2 TYR A 102     -11.452  -2.375 -11.768  1.00 94.80           H  
ATOM   1665  HB3 TYR A 102     -12.768  -1.463 -12.498  1.00 94.80           H  
ATOM   1666  O   TYR A 102     -14.223  -3.281 -14.538  1.00 94.80           O  
ATOM   1667  CG  TYR A 102     -13.086  -1.890 -10.476  1.00 94.80           C  
ATOM   1668  CD1 TYR A 102     -14.442  -1.527 -10.364  1.00 94.80           C  
ATOM   1669  HD1 TYR A 102     -15.099  -1.614 -11.217  1.00 94.80           H  
ATOM   1670  CD2 TYR A 102     -12.244  -1.830  -9.351  1.00 94.80           C  
ATOM   1671  HD2 TYR A 102     -11.207  -2.124  -9.421  1.00 94.80           H  
ATOM   1672  CE1 TYR A 102     -14.955  -1.068  -9.140  1.00 94.80           C  
ATOM   1673  HE1 TYR A 102     -15.992  -0.775  -9.058  1.00 94.80           H  
ATOM   1674  CE2 TYR A 102     -12.761  -1.395  -8.116  1.00 94.80           C  
ATOM   1675  HE2 TYR A 102     -12.133  -1.364  -7.238  1.00 94.80           H  
ATOM   1676  OH  TYR A 102     -14.620  -0.545  -6.844  1.00 94.80           O  
ATOM   1677  HH  TYR A 102     -15.558  -0.346  -6.887  1.00 94.80           H  
ATOM   1678  CZ  TYR A 102     -14.111  -0.997  -8.015  1.00 94.80           C  
ATOM   1679  N   PHE A 103     -12.008  -3.661 -14.605  1.00 92.71           N  
ATOM   1680  H   PHE A 103     -11.156  -3.750 -14.069  1.00 92.71           H  
ATOM   1681  CA  PHE A 103     -11.917  -3.692 -16.064  1.00 92.71           C  
ATOM   1682  HA  PHE A 103     -12.286  -2.742 -16.452  1.00 92.71           H  
ATOM   1683  C   PHE A 103     -12.773  -4.817 -16.668  1.00 92.71           C  
ATOM   1684  CB  PHE A 103     -10.445  -3.836 -16.466  1.00 92.71           C  
ATOM   1685  HB2 PHE A 103      -9.879  -3.027 -16.005  1.00 92.71           H  
ATOM   1686  HB3 PHE A 103     -10.046  -4.773 -16.077  1.00 92.71           H  
ATOM   1687  O   PHE A 103     -13.488  -4.605 -17.651  1.00 92.71           O  
ATOM   1688  CG  PHE A 103     -10.215  -3.790 -17.960  1.00 92.71           C  
ATOM   1689  CD1 PHE A 103     -10.147  -4.983 -18.704  1.00 92.71           C  
ATOM   1690  HD1 PHE A 103     -10.248  -5.934 -18.204  1.00 92.71           H  
ATOM   1691  CD2 PHE A 103     -10.090  -2.549 -18.610  1.00 92.71           C  
ATOM   1692  HD2 PHE A 103     -10.145  -1.632 -18.042  1.00 92.71           H  
ATOM   1693  CE1 PHE A 103      -9.948  -4.934 -20.096  1.00 92.71           C  
ATOM   1694  HE1 PHE A 103      -9.895  -5.849 -20.667  1.00 92.71           H  
ATOM   1695  CE2 PHE A 103      -9.890  -2.503 -20.001  1.00 92.71           C  
ATOM   1696  HE2 PHE A 103      -9.786  -1.548 -20.495  1.00 92.71           H  
ATOM   1697  CZ  PHE A 103      -9.815  -3.693 -20.743  1.00 92.71           C  
ATOM   1698  HZ  PHE A 103      -9.652  -3.654 -21.810  1.00 92.71           H  
ATOM   1699  N   THR A 104     -12.772  -6.004 -16.060  1.00 91.88           N  
ATOM   1700  H   THR A 104     -12.172  -6.119 -15.256  1.00 91.88           H  
ATOM   1701  CA  THR A 104     -13.608  -7.142 -16.484  1.00 91.88           C  
ATOM   1702  HA  THR A 104     -13.436  -7.327 -17.544  1.00 91.88           H  
ATOM   1703  C   THR A 104     -15.100  -6.842 -16.314  1.00 91.88           C  
ATOM   1704  CB  THR A 104     -13.214  -8.414 -15.721  1.00 91.88           C  
ATOM   1705  HB  THR A 104     -13.382  -8.276 -14.653  1.00 91.88           H  
ATOM   1706  O   THR A 104     -15.894  -7.191 -17.183  1.00 91.88           O  
ATOM   1707  CG2 THR A 104     -13.989  -9.646 -16.189  1.00 91.88           C  
ATOM   1708 HG21 THR A 104     -15.045  -9.548 -15.936  1.00 91.88           H  
ATOM   1709 HG22 THR A 104     -13.596 -10.531 -15.688  1.00 91.88           H  
ATOM   1710 HG23 THR A 104     -13.883  -9.767 -17.267  1.00 91.88           H  
ATOM   1711  OG1 THR A 104     -11.844  -8.675 -15.942  1.00 91.88           O  
ATOM   1712  HG1 THR A 104     -11.344  -8.055 -15.405  1.00 91.88           H  
ATOM   1713  N   ARG A 105     -15.478  -6.101 -15.264  1.00 92.45           N  
ATOM   1714  H   ARG A 105     -14.769  -5.879 -14.579  1.00 92.45           H  
ATOM   1715  CA  ARG A 105     -16.843  -5.596 -15.020  1.00 92.45           C  
ATOM   1716  HA  ARG A 105     -17.552  -6.388 -15.262  1.00 92.45           H  
ATOM   1717  C   ARG A 105     -17.245  -4.416 -15.922  1.00 92.45           C  
ATOM   1718  CB  ARG A 105     -17.006  -5.242 -13.530  1.00 92.45           C  
ATOM   1719  HB2 ARG A 105     -16.242  -4.518 -13.251  1.00 92.45           H  
ATOM   1720  HB3 ARG A 105     -17.980  -4.775 -13.383  1.00 92.45           H  
ATOM   1721  O   ARG A 105     -18.320  -3.853 -15.744  1.00 92.45           O  
ATOM   1722  CG  ARG A 105     -16.926  -6.457 -12.587  1.00 92.45           C  
ATOM   1723  HG2 ARG A 105     -15.959  -6.952 -12.678  1.00 92.45           H  
ATOM   1724  HG3 ARG A 105     -17.710  -7.170 -12.842  1.00 92.45           H  
ATOM   1725  CD  ARG A 105     -17.123  -5.979 -11.144  1.00 92.45           C  
ATOM   1726  HD2 ARG A 105     -18.124  -5.556 -11.063  1.00 92.45           H  
ATOM   1727  HD3 ARG A 105     -16.398  -5.193 -10.937  1.00 92.45           H  
ATOM   1728  NE  ARG A 105     -16.946  -7.049 -10.138  1.00 92.45           N  
ATOM   1729  HE  ARG A 105     -16.284  -7.789 -10.318  1.00 92.45           H  
ATOM   1730  NH1 ARG A 105     -18.190  -6.074  -8.467  1.00 92.45           N  
ATOM   1731 HH11 ARG A 105     -18.538  -5.366  -9.098  1.00 92.45           H  
ATOM   1732 HH12 ARG A 105     -18.346  -6.016  -7.471  1.00 92.45           H  
ATOM   1733  NH2 ARG A 105     -17.012  -7.879  -8.012  1.00 92.45           N  
ATOM   1734 HH21 ARG A 105     -17.262  -7.755  -7.042  1.00 92.45           H  
ATOM   1735 HH22 ARG A 105     -16.238  -8.494  -8.222  1.00 92.45           H  
ATOM   1736  CZ  ARG A 105     -17.392  -7.010  -8.893  1.00 92.45           C  
ATOM   1737  N   GLY A 106     -16.408  -4.032 -16.887  1.00 91.24           N  
ATOM   1738  H   GLY A 106     -15.531  -4.528 -16.964  1.00 91.24           H  
ATOM   1739  CA  GLY A 106     -16.731  -3.016 -17.892  1.00 91.24           C  
ATOM   1740  HA2 GLY A 106     -16.277  -3.307 -18.840  1.00 91.24           H  
ATOM   1741  HA3 GLY A 106     -17.810  -2.979 -18.040  1.00 91.24           H  
ATOM   1742  C   GLY A 106     -16.261  -1.598 -17.568  1.00 91.24           C  
ATOM   1743  O   GLY A 106     -16.527  -0.697 -18.357  1.00 91.24           O  
ATOM   1744  N   GLN A 107     -15.527  -1.377 -16.470  1.00 91.64           N  
ATOM   1745  H   GLN A 107     -15.293  -2.150 -15.864  1.00 91.64           H  
ATOM   1746  CA  GLN A 107     -14.949  -0.060 -16.178  1.00 91.64           C  
ATOM   1747  HA  GLN A 107     -15.740   0.686 -16.255  1.00 91.64           H  
ATOM   1748  C   GLN A 107     -13.863   0.310 -17.190  1.00 91.64           C  
ATOM   1749  CB  GLN A 107     -14.369  -0.008 -14.761  1.00 91.64           C  
ATOM   1750  HB2 GLN A 107     -13.598  -0.772 -14.659  1.00 91.64           H  
ATOM   1751  HB3 GLN A 107     -13.885   0.958 -14.615  1.00 91.64           H  
ATOM   1752  O   GLN A 107     -13.034  -0.524 -17.562  1.00 91.64           O  
ATOM   1753  CG  GLN A 107     -15.429  -0.195 -13.670  1.00 91.64           C  
ATOM   1754  HG2 GLN A 107     -15.878  -1.185 -13.746  1.00 91.64           H  
ATOM   1755  HG3 GLN A 107     -14.927  -0.107 -12.706  1.00 91.64           H  
ATOM   1756  CD  GLN A 107     -16.506   0.880 -13.713  1.00 91.64           C  
ATOM   1757  NE2 GLN A 107     -17.768   0.532 -13.592  1.00 91.64           N  
ATOM   1758 HE21 GLN A 107     -18.046  -0.435 -13.510  1.00 91.64           H  
ATOM   1759 HE22 GLN A 107     -18.440   1.286 -13.633  1.00 91.64           H  
ATOM   1760  OE1 GLN A 107     -16.215   2.054 -13.869  1.00 91.64           O  
ATOM   1761  N   ARG A 108     -13.870   1.562 -17.654  1.00 90.30           N  
ATOM   1762  H   ARG A 108     -14.606   2.177 -17.336  1.00 90.30           H  
ATOM   1763  CA  ARG A 108     -12.979   2.039 -18.725  1.00 90.30           C  
ATOM   1764  HA  ARG A 108     -12.148   1.346 -18.854  1.00 90.30           H  
ATOM   1765  C   ARG A 108     -12.281   3.365 -18.436  1.00 90.30           C  
ATOM   1766  CB  ARG A 108     -13.765   2.110 -20.045  1.00 90.30           C  
ATOM   1767  HB2 ARG A 108     -14.669   2.699 -19.887  1.00 90.30           H  
ATOM   1768  HB3 ARG A 108     -13.170   2.636 -20.791  1.00 90.30           H  
ATOM   1769  O   ARG A 108     -11.386   3.722 -19.185  1.00 90.30           O  
ATOM   1770  CG  ARG A 108     -14.161   0.742 -20.621  1.00 90.30           C  
ATOM   1771  HG2 ARG A 108     -14.754   0.909 -21.520  1.00 90.30           H  
ATOM   1772  HG3 ARG A 108     -14.796   0.225 -19.901  1.00 90.30           H  
ATOM   1773  CD  ARG A 108     -12.970  -0.161 -20.981  1.00 90.30           C  
ATOM   1774  HD2 ARG A 108     -12.390   0.322 -21.766  1.00 90.30           H  
ATOM   1775  HD3 ARG A 108     -12.315  -0.285 -20.118  1.00 90.30           H  
ATOM   1776  NE  ARG A 108     -13.435  -1.485 -21.445  1.00 90.30           N  
ATOM   1777  HE  ARG A 108     -13.612  -1.587 -22.434  1.00 90.30           H  
ATOM   1778  NH1 ARG A 108     -13.546  -2.496 -19.388  1.00 90.30           N  
ATOM   1779 HH11 ARG A 108     -13.242  -1.649 -18.929  1.00 90.30           H  
ATOM   1780 HH12 ARG A 108     -13.611  -3.333 -18.826  1.00 90.30           H  
ATOM   1781  NH2 ARG A 108     -14.099  -3.660 -21.172  1.00 90.30           N  
ATOM   1782 HH21 ARG A 108     -14.271  -4.421 -20.531  1.00 90.30           H  
ATOM   1783 HH22 ARG A 108     -14.283  -3.758 -22.160  1.00 90.30           H  
ATOM   1784  CZ  ARG A 108     -13.687  -2.530 -20.673  1.00 90.30           C  
ATOM   1785  N   ASN A 109     -12.624   4.054 -17.356  1.00 91.78           N  
ATOM   1786  H   ASN A 109     -13.276   3.661 -16.692  1.00 91.78           H  
ATOM   1787  CA  ASN A 109     -12.020   5.343 -17.038  1.00 91.78           C  
ATOM   1788  HA  ASN A 109     -11.716   5.836 -17.962  1.00 91.78           H  
ATOM   1789  C   ASN A 109     -10.766   5.151 -16.185  1.00 91.78           C  
ATOM   1790  CB  ASN A 109     -13.072   6.234 -16.363  1.00 91.78           C  
ATOM   1791  HB2 ASN A 109     -12.617   7.187 -16.092  1.00 91.78           H  
ATOM   1792  HB3 ASN A 109     -13.422   5.753 -15.450  1.00 91.78           H  
ATOM   1793  O   ASN A 109     -10.770   4.354 -15.247  1.00 91.78           O  
ATOM   1794  CG  ASN A 109     -14.252   6.524 -17.277  1.00 91.78           C  
ATOM   1795  ND2 ASN A 109     -15.415   6.774 -16.727  1.00 91.78           N  
ATOM   1796 HD21 ASN A 109     -15.501   6.869 -15.725  1.00 91.78           H  
ATOM   1797 HD22 ASN A 109     -16.156   7.034 -17.363  1.00 91.78           H  
ATOM   1798  OD1 ASN A 109     -14.164   6.496 -18.491  1.00 91.78           O  
ATOM   1799  N   ASN A 110      -9.704   5.894 -16.489  1.00 93.27           N  
ATOM   1800  H   ASN A 110      -9.741   6.520 -17.281  1.00 93.27           H  
ATOM   1801  CA  ASN A 110      -8.581   6.024 -15.567  1.00 93.27           C  
ATOM   1802  HA  ASN A 110      -8.279   5.028 -15.244  1.00 93.27           H  
ATOM   1803  C   ASN A 110      -9.043   6.801 -14.335  1.00 93.27           C  
ATOM   1804  CB  ASN A 110      -7.382   6.697 -16.257  1.00 93.27           C  
ATOM   1805  HB2 ASN A 110      -6.588   6.865 -15.529  1.00 93.27           H  
ATOM   1806  HB3 ASN A 110      -7.681   7.666 -16.659  1.00 93.27           H  
ATOM   1807  O   ASN A 110      -9.858   7.721 -14.435  1.00 93.27           O  
ATOM   1808  CG  ASN A 110      -6.803   5.858 -17.379  1.00 93.27           C  
ATOM   1809  ND2 ASN A 110      -5.922   6.405 -18.173  1.00 93.27           N  
ATOM   1810 HD21 ASN A 110      -5.618   7.365 -18.091  1.00 93.27           H  
ATOM   1811 HD22 ASN A 110      -5.658   5.880 -18.995  1.00 93.27           H  
ATOM   1812  OD1 ASN A 110      -7.140   4.691 -17.544  1.00 93.27           O  
ATOM   1813  N   GLY A 111      -8.544   6.433 -13.162  1.00 93.80           N  
ATOM   1814  H   GLY A 111      -7.896   5.660 -13.117  1.00 93.80           H  
ATOM   1815  CA  GLY A 111      -8.925   7.128 -11.943  1.00 93.80           C  
ATOM   1816  HA2 GLY A 111      -9.969   7.435 -12.007  1.00 93.80           H  
ATOM   1817  HA3 GLY A 111      -8.316   8.027 -11.842  1.00 93.80           H  
ATOM   1818  C   GLY A 111      -8.772   6.289 -10.696  1.00 93.80           C  
ATOM   1819  O   GLY A 111      -8.269   5.172 -10.716  1.00 93.80           O  
ATOM   1820  N   SER A 112      -9.210   6.857  -9.579  1.00 96.18           N  
ATOM   1821  H   SER A 112      -9.710   7.731  -9.649  1.00 96.18           H  
ATOM   1822  CA  SER A 112      -9.154   6.185  -8.289  1.00 96.18           C  
ATOM   1823  HA  SER A 112      -8.268   5.551  -8.248  1.00 96.18           H  
ATOM   1824  C   SER A 112     -10.388   5.324  -8.045  1.00 96.18           C  
ATOM   1825  CB  SER A 112      -9.038   7.211  -7.183  1.00 96.18           C  
ATOM   1826  HB2 SER A 112      -9.023   6.683  -6.229  1.00 96.18           H  
ATOM   1827  HB3 SER A 112      -9.902   7.875  -7.210  1.00 96.18           H  
ATOM   1828  O   SER A 112     -11.506   5.834  -8.044  1.00 96.18           O  
ATOM   1829  OG  SER A 112      -7.855   7.969  -7.326  1.00 96.18           O  
ATOM   1830  HG  SER A 112      -7.593   7.932  -8.249  1.00 96.18           H  
ATOM   1831  N   TYR A 113     -10.170   4.049  -7.755  1.00 96.42           N  
ATOM   1832  H   TYR A 113      -9.215   3.719  -7.753  1.00 96.42           H  
ATOM   1833  CA  TYR A 113     -11.193   3.072  -7.407  1.00 96.42           C  
ATOM   1834  HA  TYR A 113     -12.179   3.533  -7.472  1.00 96.42           H  
ATOM   1835  C   TYR A 113     -10.996   2.591  -5.967  1.00 96.42           C  
ATOM   1836  CB  TYR A 113     -11.150   1.917  -8.412  1.00 96.42           C  
ATOM   1837  HB2 TYR A 113     -10.131   1.533  -8.471  1.00 96.42           H  
ATOM   1838  HB3 TYR A 113     -11.775   1.109  -8.030  1.00 96.42           H  
ATOM   1839  O   TYR A 113      -9.886   2.619  -5.433  1.00 96.42           O  
ATOM   1840  CG  TYR A 113     -11.641   2.291  -9.801  1.00 96.42           C  
ATOM   1841  CD1 TYR A 113     -12.955   1.966 -10.181  1.00 96.42           C  
ATOM   1842  HD1 TYR A 113     -13.598   1.440  -9.492  1.00 96.42           H  
ATOM   1843  CD2 TYR A 113     -10.811   2.989 -10.700  1.00 96.42           C  
ATOM   1844  HD2 TYR A 113      -9.804   3.245 -10.404  1.00 96.42           H  
ATOM   1845  CE1 TYR A 113     -13.442   2.343 -11.446  1.00 96.42           C  
ATOM   1846  HE1 TYR A 113     -14.462   2.118 -11.720  1.00 96.42           H  
ATOM   1847  CE2 TYR A 113     -11.287   3.358 -11.976  1.00 96.42           C  
ATOM   1848  HE2 TYR A 113     -10.658   3.897 -12.668  1.00 96.42           H  
ATOM   1849  OH  TYR A 113     -13.118   3.391 -13.558  1.00 96.42           O  
ATOM   1850  HH  TYR A 113     -14.056   3.195 -13.607  1.00 96.42           H  
ATOM   1851  CZ  TYR A 113     -12.611   3.038 -12.347  1.00 96.42           C  
ATOM   1852  N   ALA A 114     -12.081   2.163  -5.323  1.00 95.76           N  
ATOM   1853  H   ALA A 114     -12.952   2.091  -5.829  1.00 95.76           H  
ATOM   1854  CA  ALA A 114     -12.017   1.523  -4.016  1.00 95.76           C  
ATOM   1855  HA  ALA A 114     -11.183   1.933  -3.446  1.00 95.76           H  
ATOM   1856  C   ALA A 114     -11.785   0.023  -4.206  1.00 95.76           C  
ATOM   1857  CB  ALA A 114     -13.307   1.817  -3.243  1.00 95.76           C  
ATOM   1858  HB1 ALA A 114     -14.164   1.414  -3.782  1.00 95.76           H  
ATOM   1859  HB2 ALA A 114     -13.429   2.893  -3.118  1.00 95.76           H  
ATOM   1860  HB3 ALA A 114     -13.257   1.347  -2.260  1.00 95.76           H  
ATOM   1861  O   ALA A 114     -12.581  -0.646  -4.850  1.00 95.76           O  
ATOM   1862  N   ILE A 115     -10.709  -0.505  -3.640  1.00 94.99           N  
ATOM   1863  H   ILE A 115     -10.066   0.104  -3.154  1.00 94.99           H  
ATOM   1864  CA  ILE A 115     -10.394  -1.931  -3.674  1.00 94.99           C  
ATOM   1865  HA  ILE A 115     -11.113  -2.461  -4.299  1.00 94.99           H  
ATOM   1866  C   ILE A 115     -10.527  -2.490  -2.263  1.00 94.99           C  
ATOM   1867  CB  ILE A 115      -8.998  -2.146  -4.291  1.00 94.99           C  
ATOM   1868  HB  ILE A 115      -8.290  -1.468  -3.814  1.00 94.99           H  
ATOM   1869  O   ILE A 115     -10.016  -1.891  -1.316  1.00 94.99           O  
ATOM   1870  CG1 ILE A 115      -9.061  -1.832  -5.805  1.00 94.99           C  
ATOM   1871 HG12 ILE A 115      -9.716  -2.552  -6.295  1.00 94.99           H  
ATOM   1872 HG13 ILE A 115      -9.483  -0.838  -5.953  1.00 94.99           H  
ATOM   1873  CG2 ILE A 115      -8.535  -3.587  -4.037  1.00 94.99           C  
ATOM   1874 HG21 ILE A 115      -9.288  -4.281  -4.411  1.00 94.99           H  
ATOM   1875 HG22 ILE A 115      -8.391  -3.769  -2.973  1.00 94.99           H  
ATOM   1876 HG23 ILE A 115      -7.583  -3.790  -4.527  1.00 94.99           H  
ATOM   1877  CD1 ILE A 115      -7.700  -1.850  -6.505  1.00 94.99           C  
ATOM   1878 HD11 ILE A 115      -7.821  -1.567  -7.551  1.00 94.99           H  
ATOM   1879 HD12 ILE A 115      -7.235  -2.834  -6.446  1.00 94.99           H  
ATOM   1880 HD13 ILE A 115      -7.022  -1.152  -6.013  1.00 94.99           H  
ATOM   1881  N   TYR A 116     -11.192  -3.633  -2.115  1.00 92.04           N  
ATOM   1882  H   TYR A 116     -11.530  -4.106  -2.941  1.00 92.04           H  
ATOM   1883  CA  TYR A 116     -11.288  -4.344  -0.843  1.00 92.04           C  
ATOM   1884  HA  TYR A 116     -10.849  -3.741  -0.048  1.00 92.04           H  
ATOM   1885  C   TYR A 116     -10.519  -5.660  -0.907  1.00 92.04           C  
ATOM   1886  CB  TYR A 116     -12.748  -4.598  -0.471  1.00 92.04           C  
ATOM   1887  HB2 TYR A 116     -13.298  -3.658  -0.449  1.00 92.04           H  
ATOM   1888  HB3 TYR A 116     -13.193  -5.226  -1.244  1.00 92.04           H  
ATOM   1889  O   TYR A 116     -10.713  -6.460  -1.819  1.00 92.04           O  
ATOM   1890  CG  TYR A 116     -12.893  -5.292   0.867  1.00 92.04           C  
ATOM   1891  CD1 TYR A 116     -13.177  -6.669   0.904  1.00 92.04           C  
ATOM   1892  HD1 TYR A 116     -13.333  -7.212  -0.016  1.00 92.04           H  
ATOM   1893  CD2 TYR A 116     -12.700  -4.577   2.066  1.00 92.04           C  
ATOM   1894  HD2 TYR A 116     -12.484  -3.520   2.026  1.00 92.04           H  
ATOM   1895  CE1 TYR A 116     -13.270  -7.333   2.141  1.00 92.04           C  
ATOM   1896  HE1 TYR A 116     -13.514  -8.384   2.184  1.00 92.04           H  
ATOM   1897  CE2 TYR A 116     -12.810  -5.234   3.307  1.00 92.04           C  
ATOM   1898  HE2 TYR A 116     -12.696  -4.684   4.229  1.00 92.04           H  
ATOM   1899  OH  TYR A 116     -13.260  -7.256   4.530  1.00 92.04           O  
ATOM   1900  HH  TYR A 116     -13.177  -6.662   5.280  1.00 92.04           H  
ATOM   1901  CZ  TYR A 116     -13.098  -6.617   3.343  1.00 92.04           C  
ATOM   1902  N   LEU A 117      -9.675  -5.894   0.095  1.00 90.89           N  
ATOM   1903  H   LEU A 117      -9.595  -5.208   0.831  1.00 90.89           H  
ATOM   1904  CA  LEU A 117      -8.972  -7.159   0.283  1.00 90.89           C  
ATOM   1905  HA  LEU A 117      -9.306  -7.875  -0.468  1.00 90.89           H  
ATOM   1906  C   LEU A 117      -9.315  -7.694   1.680  1.00 90.89           C  
ATOM   1907  CB  LEU A 117      -7.462  -6.953   0.074  1.00 90.89           C  
ATOM   1908  HB2 LEU A 117      -7.124  -6.170   0.753  1.00 90.89           H  
ATOM   1909  HB3 LEU A 117      -6.935  -7.872   0.332  1.00 90.89           H  
ATOM   1910  O   LEU A 117      -9.010  -7.007   2.661  1.00 90.89           O  
ATOM   1911  CG  LEU A 117      -7.101  -6.556  -1.371  1.00 90.89           C  
ATOM   1912  HG  LEU A 117      -7.689  -5.689  -1.670  1.00 90.89           H  
ATOM   1913  CD1 LEU A 117      -5.635  -6.163  -1.468  1.00 90.89           C  
ATOM   1914 HD11 LEU A 117      -5.465  -5.737  -2.457  1.00 90.89           H  
ATOM   1915 HD12 LEU A 117      -4.995  -7.035  -1.327  1.00 90.89           H  
ATOM   1916 HD13 LEU A 117      -5.400  -5.393  -0.733  1.00 90.89           H  
ATOM   1917  CD2 LEU A 117      -7.343  -7.691  -2.367  1.00 90.89           C  
ATOM   1918 HD21 LEU A 117      -6.970  -7.399  -3.349  1.00 90.89           H  
ATOM   1919 HD22 LEU A 117      -8.411  -7.884  -2.459  1.00 90.89           H  
ATOM   1920 HD23 LEU A 117      -6.826  -8.595  -2.045  1.00 90.89           H  
ATOM   1921  N   PRO A 118      -9.930  -8.891   1.797  1.00 87.64           N  
ATOM   1922  CA  PRO A 118     -10.338  -9.458   3.085  1.00 87.64           C  
ATOM   1923  HA  PRO A 118     -11.149  -8.854   3.490  1.00 87.64           H  
ATOM   1924  C   PRO A 118      -9.210  -9.514   4.120  1.00 87.64           C  
ATOM   1925  CB  PRO A 118     -10.869 -10.858   2.762  1.00 87.64           C  
ATOM   1926  HB2 PRO A 118     -10.055 -11.583   2.769  1.00 87.64           H  
ATOM   1927  HB3 PRO A 118     -11.653 -11.160   3.457  1.00 87.64           H  
ATOM   1928  O   PRO A 118      -9.433  -9.163   5.275  1.00 87.64           O  
ATOM   1929  CG  PRO A 118     -11.401 -10.713   1.339  1.00 87.64           C  
ATOM   1930  HG2 PRO A 118     -12.402 -10.282   1.361  1.00 87.64           H  
ATOM   1931  HG3 PRO A 118     -11.407 -11.666   0.810  1.00 87.64           H  
ATOM   1932  CD  PRO A 118     -10.427  -9.723   0.706  1.00 87.64           C  
ATOM   1933  HD2 PRO A 118      -9.594 -10.261   0.253  1.00 87.64           H  
ATOM   1934  HD3 PRO A 118     -10.951  -9.131  -0.044  1.00 87.64           H  
ATOM   1935  N   ASP A 119      -7.992  -9.854   3.689  1.00 86.69           N  
ATOM   1936  H   ASP A 119      -7.905 -10.235   2.758  1.00 86.69           H  
ATOM   1937  CA  ASP A 119      -6.814  -9.970   4.560  1.00 86.69           C  
ATOM   1938  HA  ASP A 119      -7.038 -10.667   5.367  1.00 86.69           H  
ATOM   1939  C   ASP A 119      -6.403  -8.633   5.202  1.00 86.69           C  
ATOM   1940  CB  ASP A 119      -5.637 -10.535   3.744  1.00 86.69           C  
ATOM   1941  HB2 ASP A 119      -5.417  -9.850   2.925  1.00 86.69           H  
ATOM   1942  HB3 ASP A 119      -4.758 -10.582   4.386  1.00 86.69           H  
ATOM   1943  O   ASP A 119      -5.805  -8.611   6.275  1.00 86.69           O  
ATOM   1944  CG  ASP A 119      -5.886 -11.938   3.174  1.00 86.69           C  
ATOM   1945  OD1 ASP A 119      -6.796 -12.636   3.675  1.00 86.69           O  
ATOM   1946  OD2 ASP A 119      -5.188 -12.284   2.197  1.00 86.69           O  
ATOM   1947  N   ILE A 120      -6.746  -7.507   4.567  1.00 87.98           N  
ATOM   1948  H   ILE A 120      -7.289  -7.601   3.721  1.00 87.98           H  
ATOM   1949  CA  ILE A 120      -6.475  -6.156   5.080  1.00 87.98           C  
ATOM   1950  HA  ILE A 120      -5.604  -6.197   5.734  1.00 87.98           H  
ATOM   1951  C   ILE A 120      -7.650  -5.650   5.931  1.00 87.98           C  
ATOM   1952  CB  ILE A 120      -6.147  -5.203   3.905  1.00 87.98           C  
ATOM   1953  HB  ILE A 120      -7.029  -5.119   3.271  1.00 87.98           H  
ATOM   1954  O   ILE A 120      -7.477  -4.784   6.790  1.00 87.98           O  
ATOM   1955  CG1 ILE A 120      -4.989  -5.770   3.059  1.00 87.98           C  
ATOM   1956 HG12 ILE A 120      -5.285  -6.732   2.640  1.00 87.98           H  
ATOM   1957 HG13 ILE A 120      -4.112  -5.932   3.686  1.00 87.98           H  
ATOM   1958  CG2 ILE A 120      -5.771  -3.794   4.396  1.00 87.98           C  
ATOM   1959 HG21 ILE A 120      -4.883  -3.843   5.025  1.00 87.98           H  
ATOM   1960 HG22 ILE A 120      -5.597  -3.120   3.557  1.00 87.98           H  
ATOM   1961 HG23 ILE A 120      -6.600  -3.381   4.971  1.00 87.98           H  
ATOM   1962  CD1 ILE A 120      -4.601  -4.881   1.882  1.00 87.98           C  
ATOM   1963 HD11 ILE A 120      -3.947  -4.073   2.212  1.00 87.98           H  
ATOM   1964 HD12 ILE A 120      -4.071  -5.512   1.169  1.00 87.98           H  
ATOM   1965 HD13 ILE A 120      -5.490  -4.469   1.405  1.00 87.98           H  
ATOM   1966  N   GLY A 121      -8.862  -6.159   5.687  1.00 87.34           N  
ATOM   1967  H   GLY A 121      -8.923  -6.924   5.031  1.00 87.34           H  
ATOM   1968  CA  GLY A 121     -10.068  -5.806   6.437  1.00 87.34           C  
ATOM   1969  HA2 GLY A 121      -9.865  -5.920   7.502  1.00 87.34           H  
ATOM   1970  HA3 GLY A 121     -10.857  -6.506   6.164  1.00 87.34           H  
ATOM   1971  C   GLY A 121     -10.586  -4.380   6.202  1.00 87.34           C  
ATOM   1972  O   GLY A 121     -11.512  -3.955   6.890  1.00 87.34           O  
ATOM   1973  N   ARG A 122     -10.034  -3.633   5.234  1.00 89.34           N  
ATOM   1974  H   ARG A 122      -9.305  -4.062   4.683  1.00 89.34           H  
ATOM   1975  CA  ARG A 122     -10.495  -2.285   4.848  1.00 89.34           C  
ATOM   1976  HA  ARG A 122     -11.544  -2.199   5.129  1.00 89.34           H  
ATOM   1977  C   ARG A 122     -10.431  -2.061   3.339  1.00 89.34           C  
ATOM   1978  CB  ARG A 122      -9.723  -1.183   5.607  1.00 89.34           C  
ATOM   1979  HB2 ARG A 122     -10.130  -0.218   5.305  1.00 89.34           H  
ATOM   1980  HB3 ARG A 122      -9.905  -1.295   6.676  1.00 89.34           H  
ATOM   1981  O   ARG A 122      -9.648  -2.695   2.639  1.00 89.34           O  
ATOM   1982  CG  ARG A 122      -8.203  -1.179   5.362  1.00 89.34           C  
ATOM   1983  HG2 ARG A 122      -7.773  -1.982   5.960  1.00 89.34           H  
ATOM   1984  HG3 ARG A 122      -7.993  -1.346   4.306  1.00 89.34           H  
ATOM   1985  CD  ARG A 122      -7.544   0.139   5.791  1.00 89.34           C  
ATOM   1986  HD2 ARG A 122      -7.626   0.252   6.872  1.00 89.34           H  
ATOM   1987  HD3 ARG A 122      -8.094   0.960   5.330  1.00 89.34           H  
ATOM   1988  NE  ARG A 122      -6.133   0.239   5.350  1.00 89.34           N  
ATOM   1989  HE  ARG A 122      -5.980   0.587   4.415  1.00 89.34           H  
ATOM   1990  NH1 ARG A 122      -5.091  -0.482   7.271  1.00 89.34           N  
ATOM   1991 HH11 ARG A 122      -5.988  -0.775   7.631  1.00 89.34           H  
ATOM   1992 HH12 ARG A 122      -4.244  -0.716   7.769  1.00 89.34           H  
ATOM   1993  NH2 ARG A 122      -3.864   0.247   5.550  1.00 89.34           N  
ATOM   1994 HH21 ARG A 122      -3.773   0.656   4.631  1.00 89.34           H  
ATOM   1995 HH22 ARG A 122      -3.020   0.038   6.064  1.00 89.34           H  
ATOM   1996  CZ  ARG A 122      -5.041  -0.001   6.057  1.00 89.34           C  
ATOM   1997  N   THR A 123     -11.232  -1.116   2.853  1.00 90.84           N  
ATOM   1998  H   THR A 123     -11.857  -0.632   3.481  1.00 90.84           H  
ATOM   1999  CA  THR A 123     -11.144  -0.608   1.479  1.00 90.84           C  
ATOM   2000  HA  THR A 123     -10.972  -1.447   0.805  1.00 90.84           H  
ATOM   2001  C   THR A 123      -9.991   0.384   1.342  1.00 90.84           C  
ATOM   2002  CB  THR A 123     -12.440   0.094   1.054  1.00 90.84           C  
ATOM   2003  HB  THR A 123     -12.284   0.578   0.089  1.00 90.84           H  
ATOM   2004  O   THR A 123      -9.858   1.283   2.174  1.00 90.84           O  
ATOM   2005  CG2 THR A 123     -13.618  -0.867   0.929  1.00 90.84           C  
ATOM   2006 HG21 THR A 123     -14.519  -0.305   0.685  1.00 90.84           H  
ATOM   2007 HG22 THR A 123     -13.420  -1.569   0.118  1.00 90.84           H  
ATOM   2008 HG23 THR A 123     -13.779  -1.409   1.861  1.00 90.84           H  
ATOM   2009  OG1 THR A 123     -12.784   1.072   2.010  1.00 90.84           O  
ATOM   2010  HG1 THR A 123     -12.002   1.604   2.173  1.00 90.84           H  
ATOM   2011  N   GLN A 124      -9.209   0.276   0.272  1.00 93.41           N  
ATOM   2012  H   GLN A 124      -9.379  -0.489  -0.365  1.00 93.41           H  
ATOM   2013  CA  GLN A 124      -8.130   1.199  -0.072  1.00 93.41           C  
ATOM   2014  HA  GLN A 124      -8.042   1.950   0.713  1.00 93.41           H  
ATOM   2015  C   GLN A 124      -8.456   1.916  -1.387  1.00 93.41           C  
ATOM   2016  CB  GLN A 124      -6.805   0.418  -0.136  1.00 93.41           C  
ATOM   2017  HB2 GLN A 124      -6.833  -0.261  -0.989  1.00 93.41           H  
ATOM   2018  HB3 GLN A 124      -6.708  -0.188   0.765  1.00 93.41           H  
ATOM   2019  O   GLN A 124      -8.912   1.297  -2.346  1.00 93.41           O  
ATOM   2020  CG  GLN A 124      -5.557   1.307  -0.254  1.00 93.41           C  
ATOM   2021  HG2 GLN A 124      -4.674   0.670  -0.318  1.00 93.41           H  
ATOM   2022  HG3 GLN A 124      -5.610   1.888  -1.174  1.00 93.41           H  
ATOM   2023  CD  GLN A 124      -5.378   2.240   0.940  1.00 93.41           C  
ATOM   2024  NE2 GLN A 124      -5.322   3.535   0.708  1.00 93.41           N  
ATOM   2025 HE21 GLN A 124      -5.069   4.103   1.505  1.00 93.41           H  
ATOM   2026 HE22 GLN A 124      -5.179   3.859  -0.237  1.00 93.41           H  
ATOM   2027  OE1 GLN A 124      -5.348   1.833   2.095  1.00 93.41           O  
ATOM   2028  N   LYS A 125      -8.215   3.229  -1.441  1.00 96.13           N  
ATOM   2029  H   LYS A 125      -7.816   3.672  -0.626  1.00 96.13           H  
ATOM   2030  CA  LYS A 125      -8.300   4.008  -2.684  1.00 96.13           C  
ATOM   2031  HA  LYS A 125      -9.156   3.661  -3.263  1.00 96.13           H  
ATOM   2032  C   LYS A 125      -7.033   3.754  -3.501  1.00 96.13           C  
ATOM   2033  CB  LYS A 125      -8.499   5.494  -2.339  1.00 96.13           C  
ATOM   2034  HB2 LYS A 125      -7.600   5.865  -1.846  1.00 96.13           H  
ATOM   2035  HB3 LYS A 125      -9.331   5.586  -1.641  1.00 96.13           H  
ATOM   2036  O   LYS A 125      -5.940   3.993  -2.995  1.00 96.13           O  
ATOM   2037  CG  LYS A 125      -8.802   6.366  -3.568  1.00 96.13           C  
ATOM   2038  HG2 LYS A 125      -8.020   6.219  -4.313  1.00 96.13           H  
ATOM   2039  HG3 LYS A 125      -9.758   6.065  -3.996  1.00 96.13           H  
ATOM   2040  CD  LYS A 125      -8.852   7.857  -3.185  1.00 96.13           C  
ATOM   2041  HD2 LYS A 125      -9.654   8.023  -2.465  1.00 96.13           H  
ATOM   2042  HD3 LYS A 125      -7.903   8.127  -2.722  1.00 96.13           H  
ATOM   2043  CE  LYS A 125      -9.074   8.742  -4.420  1.00 96.13           C  
ATOM   2044  HE2 LYS A 125      -8.346   8.437  -5.172  1.00 96.13           H  
ATOM   2045  HE3 LYS A 125     -10.073   8.561  -4.814  1.00 96.13           H  
ATOM   2046  NZ  LYS A 125      -8.868  10.189  -4.151  1.00 96.13           N  
ATOM   2047  HZ1 LYS A 125      -9.457  10.529  -3.405  1.00 96.13           H  
ATOM   2048  HZ2 LYS A 125      -7.904  10.372  -3.910  1.00 96.13           H  
ATOM   2049  HZ3 LYS A 125      -9.035  10.736  -4.983  1.00 96.13           H  
ATOM   2050  N   ILE A 126      -7.180   3.280  -4.733  1.00 97.55           N  
ATOM   2051  H   ILE A 126      -8.115   3.072  -5.052  1.00 97.55           H  
ATOM   2052  CA  ILE A 126      -6.079   2.870  -5.613  1.00 97.55           C  
ATOM   2053  HA  ILE A 126      -5.134   3.271  -5.247  1.00 97.55           H  
ATOM   2054  C   ILE A 126      -6.318   3.423  -7.012  1.00 97.55           C  
ATOM   2055  CB  ILE A 126      -5.995   1.334  -5.650  1.00 97.55           C  
ATOM   2056  HB  ILE A 126      -6.981   0.979  -5.950  1.00 97.55           H  
ATOM   2057  O   ILE A 126      -7.453   3.440  -7.483  1.00 97.55           O  
ATOM   2058  CG1 ILE A 126      -5.674   0.715  -4.270  1.00 97.55           C  
ATOM   2059 HG12 ILE A 126      -6.403   1.050  -3.532  1.00 97.55           H  
ATOM   2060 HG13 ILE A 126      -5.789  -0.367  -4.338  1.00 97.55           H  
ATOM   2061  CG2 ILE A 126      -4.980   0.839  -6.693  1.00 97.55           C  
ATOM   2062 HG21 ILE A 126      -4.048   1.400  -6.625  1.00 97.55           H  
ATOM   2063 HG22 ILE A 126      -5.386   0.934  -7.700  1.00 97.55           H  
ATOM   2064 HG23 ILE A 126      -4.758  -0.211  -6.501  1.00 97.55           H  
ATOM   2065  CD1 ILE A 126      -4.264   1.005  -3.737  1.00 97.55           C  
ATOM   2066 HD11 ILE A 126      -4.115   2.076  -3.603  1.00 97.55           H  
ATOM   2067 HD12 ILE A 126      -4.136   0.509  -2.775  1.00 97.55           H  
ATOM   2068 HD13 ILE A 126      -3.509   0.616  -4.420  1.00 97.55           H  
ATOM   2069  N   TYR A 127      -5.263   3.881  -7.681  1.00 96.69           N  
ATOM   2070  H   TYR A 127      -4.336   3.796  -7.290  1.00 96.69           H  
ATOM   2071  CA  TYR A 127      -5.377   4.368  -9.047  1.00 96.69           C  
ATOM   2072  HA  TYR A 127      -6.335   4.880  -9.147  1.00 96.69           H  
ATOM   2073  C   TYR A 127      -5.360   3.201 -10.037  1.00 96.69           C  
ATOM   2074  CB  TYR A 127      -4.296   5.411  -9.319  1.00 96.69           C  
ATOM   2075  HB2 TYR A 127      -4.201   6.044  -8.437  1.00 96.69           H  
ATOM   2076  HB3 TYR A 127      -3.332   4.925  -9.469  1.00 96.69           H  
ATOM   2077  O   TYR A 127      -4.480   2.339  -9.995  1.00 96.69           O  
ATOM   2078  CG  TYR A 127      -4.600   6.300 -10.504  1.00 96.69           C  
ATOM   2079  CD1 TYR A 127      -4.184   5.918 -11.792  1.00 96.69           C  
ATOM   2080  HD1 TYR A 127      -3.656   4.987 -11.940  1.00 96.69           H  
ATOM   2081  CD2 TYR A 127      -5.287   7.516 -10.315  1.00 96.69           C  
ATOM   2082  HD2 TYR A 127      -5.562   7.819  -9.315  1.00 96.69           H  
ATOM   2083  CE1 TYR A 127      -4.451   6.753 -12.891  1.00 96.69           C  
ATOM   2084  HE1 TYR A 127      -4.130   6.481 -13.886  1.00 96.69           H  
ATOM   2085  CE2 TYR A 127      -5.552   8.357 -11.412  1.00 96.69           C  
ATOM   2086  HE2 TYR A 127      -6.053   9.304 -11.274  1.00 96.69           H  
ATOM   2087  OH  TYR A 127      -5.381   8.759 -13.780  1.00 96.69           O  
ATOM   2088  HH  TYR A 127      -5.751   9.620 -13.572  1.00 96.69           H  
ATOM   2089  CZ  TYR A 127      -5.132   7.972 -12.705  1.00 96.69           C  
ATOM   2090  N   CYS A 128      -6.340   3.181 -10.932  1.00 96.27           N  
ATOM   2091  H   CYS A 128      -7.019   3.928 -10.913  1.00 96.27           H  
ATOM   2092  CA  CYS A 128      -6.466   2.201 -11.992  1.00 96.27           C  
ATOM   2093  HA  CYS A 128      -5.724   1.415 -11.850  1.00 96.27           H  
ATOM   2094  C   CYS A 128      -6.233   2.852 -13.350  1.00 96.27           C  
ATOM   2095  CB  CYS A 128      -7.852   1.561 -11.963  1.00 96.27           C  
ATOM   2096  HB2 CYS A 128      -8.591   2.342 -12.141  1.00 96.27           H  
ATOM   2097  HB3 CYS A 128      -7.901   0.863 -12.799  1.00 96.27           H  
ATOM   2098  O   CYS A 128      -6.848   3.874 -13.662  1.00 96.27           O  
ATOM   2099  SG  CYS A 128      -8.303   0.659 -10.461  1.00 96.27           S  
ATOM   2100  N   ILE A 129      -5.416   2.204 -14.179  1.00 93.65           N  
ATOM   2101  H   ILE A 129      -4.952   1.375 -13.837  1.00 93.65           H  
ATOM   2102  CA  ILE A 129      -5.271   2.549 -15.596  1.00 93.65           C  
ATOM   2103  HA  ILE A 129      -5.696   3.537 -15.770  1.00 93.65           H  
ATOM   2104  C   ILE A 129      -6.099   1.540 -16.404  1.00 93.65           C  
ATOM   2105  CB  ILE A 129      -3.783   2.647 -16.002  1.00 93.65           C  
ATOM   2106  HB  ILE A 129      -3.292   1.701 -15.774  1.00 93.65           H  
ATOM   2107  O   ILE A 129      -5.768   0.354 -16.497  1.00 93.65           O  
ATOM   2108  CG1 ILE A 129      -3.066   3.761 -15.202  1.00 93.65           C  
ATOM   2109 HG12 ILE A 129      -3.301   3.666 -14.142  1.00 93.65           H  
ATOM   2110 HG13 ILE A 129      -3.425   4.734 -15.537  1.00 93.65           H  
ATOM   2111  CG2 ILE A 129      -3.664   2.901 -17.516  1.00 93.65           C  
ATOM   2112 HG21 ILE A 129      -4.143   3.845 -17.777  1.00 93.65           H  
ATOM   2113 HG22 ILE A 129      -2.616   2.951 -17.812  1.00 93.65           H  
ATOM   2114 HG23 ILE A 129      -4.128   2.095 -18.084  1.00 93.65           H  
ATOM   2115  CD1 ILE A 129      -1.537   3.727 -15.320  1.00 93.65           C  
ATOM   2116 HD11 ILE A 129      -1.221   3.898 -16.349  1.00 93.65           H  
ATOM   2117 HD12 ILE A 129      -1.163   2.761 -14.978  1.00 93.65           H  
ATOM   2118 HD13 ILE A 129      -1.111   4.510 -14.693  1.00 93.65           H  
ATOM   2119  N   MET A 130      -7.226   2.005 -16.943  1.00 90.00           N  
ATOM   2120  H   MET A 130      -7.378   3.001 -16.871  1.00 90.00           H  
ATOM   2121  CA  MET A 130      -8.232   1.224 -17.672  1.00 90.00           C  
ATOM   2122  HA  MET A 130      -8.091   0.161 -17.473  1.00 90.00           H  
ATOM   2123  C   MET A 130      -8.162   1.425 -19.189  1.00 90.00           C  
ATOM   2124  CB  MET A 130      -9.632   1.619 -17.197  1.00 90.00           C  
ATOM   2125  HB2 MET A 130      -9.785   2.676 -17.414  1.00 90.00           H  
ATOM   2126  HB3 MET A 130     -10.358   1.029 -17.757  1.00 90.00           H  
ATOM   2127  O   MET A 130      -8.504   0.515 -19.946  1.00 90.00           O  
ATOM   2128  CG  MET A 130      -9.897   1.396 -15.711  1.00 90.00           C  
ATOM   2129  HG2 MET A 130      -9.242   2.043 -15.128  1.00 90.00           H  
ATOM   2130  HG3 MET A 130     -10.924   1.698 -15.507  1.00 90.00           H  
ATOM   2131  SD  MET A 130      -9.684  -0.308 -15.148  1.00 90.00           S  
ATOM   2132  CE  MET A 130     -10.427  -0.110 -13.513  1.00 90.00           C  
ATOM   2133  HE1 MET A 130     -11.512  -0.069 -13.616  1.00 90.00           H  
ATOM   2134  HE2 MET A 130     -10.103   0.827 -13.062  1.00 90.00           H  
ATOM   2135  HE3 MET A 130     -10.138  -0.942 -12.871  1.00 90.00           H  
ATOM   2136  N   ILE A 131      -7.715   2.592 -19.639  1.00 80.16           N  
ATOM   2137  H   ILE A 131      -7.477   3.311 -18.970  1.00 80.16           H  
ATOM   2138  CA  ILE A 131      -7.418   2.899 -21.034  1.00 80.16           C  
ATOM   2139  HA  ILE A 131      -7.318   1.975 -21.604  1.00 80.16           H  
ATOM   2140  C   ILE A 131      -6.060   3.597 -21.037  1.00 80.16           C  
ATOM   2141  CB  ILE A 131      -8.551   3.747 -21.670  1.00 80.16           C  
ATOM   2142  HB  ILE A 131      -8.788   4.574 -21.001  1.00 80.16           H  
ATOM   2143  O   ILE A 131      -5.833   4.537 -20.286  1.00 80.16           O  
ATOM   2144  CG1 ILE A 131      -9.818   2.881 -21.866  1.00 80.16           C  
ATOM   2145 HG12 ILE A 131      -9.594   2.080 -22.571  1.00 80.16           H  
ATOM   2146 HG13 ILE A 131     -10.092   2.417 -20.919  1.00 80.16           H  
ATOM   2147  CG2 ILE A 131      -8.113   4.335 -23.024  1.00 80.16           C  
ATOM   2148 HG21 ILE A 131      -7.770   3.557 -23.707  1.00 80.16           H  
ATOM   2149 HG22 ILE A 131      -7.318   5.061 -22.855  1.00 80.16           H  
ATOM   2150 HG23 ILE A 131      -8.913   4.916 -23.483  1.00 80.16           H  
ATOM   2151  CD1 ILE A 131     -11.048   3.648 -22.373  1.00 80.16           C  
ATOM   2152 HD11 ILE A 131     -10.871   4.063 -23.365  1.00 80.16           H  
ATOM   2153 HD12 ILE A 131     -11.884   2.955 -22.469  1.00 80.16           H  
ATOM   2154 HD13 ILE A 131     -11.305   4.455 -21.687  1.00 80.16           H  
ATOM   2155  N   SER A 132      -5.136   3.130 -21.870  1.00 60.07           N  
ATOM   2156  H   SER A 132      -5.346   2.343 -22.467  1.00 60.07           H  
ATOM   2157  CA  SER A 132      -4.023   3.979 -22.279  1.00 60.07           C  
ATOM   2158  HA  SER A 132      -3.536   4.430 -21.414  1.00 60.07           H  
ATOM   2159  C   SER A 132      -4.615   5.068 -23.157  1.00 60.07           C  
ATOM   2160  CB  SER A 132      -3.007   3.151 -23.066  1.00 60.07           C  
ATOM   2161  HB2 SER A 132      -2.524   2.454 -22.381  1.00 60.07           H  
ATOM   2162  HB3 SER A 132      -2.262   3.811 -23.510  1.00 60.07           H  
ATOM   2163  O   SER A 132      -5.125   4.734 -24.234  1.00 60.07           O  
ATOM   2164  OG  SER A 132      -3.644   2.439 -24.113  1.00 60.07           O  
ATOM   2165  HG  SER A 132      -4.120   3.112 -24.606  1.00 60.07           H  
ATOM   2166  N   ASP A 133      -4.599   6.321 -22.715  1.00 47.65           N  
ATOM   2167  H   ASP A 133      -4.258   6.544 -21.791  1.00 47.65           H  
ATOM   2168  CA  ASP A 133      -4.948   7.438 -23.583  1.00 47.65           C  
ATOM   2169  HA  ASP A 133      -5.928   7.262 -24.025  1.00 47.65           H  
ATOM   2170  C   ASP A 133      -3.929   7.462 -24.730  1.00 47.65           C  
ATOM   2171  CB  ASP A 133      -5.020   8.762 -22.793  1.00 47.65           C  
ATOM   2172  HB2 ASP A 133      -4.167   8.825 -22.118  1.00 47.65           H  
ATOM   2173  HB3 ASP A 133      -4.954   9.588 -23.500  1.00 47.65           H  
ATOM   2174  O   ASP A 133      -2.861   8.071 -24.668  1.00 47.65           O  
ATOM   2175  CG  ASP A 133      -6.329   8.936 -22.001  1.00 47.65           C  
ATOM   2176  OD1 ASP A 133      -7.320   8.242 -22.336  1.00 47.65           O  
ATOM   2177  OD2 ASP A 133      -6.358   9.786 -21.086  1.00 47.65           O  
ATOM   2178  N   LYS A 134      -4.252   6.762 -25.823  1.00 38.18           N  
ATOM   2179  H   LYS A 134      -5.083   6.190 -25.767  1.00 38.18           H  
ATOM   2180  CA  LYS A 134      -3.751   7.178 -27.120  1.00 38.18           C  
ATOM   2181  HA  LYS A 134      -2.662   7.219 -27.102  1.00 38.18           H  
ATOM   2182  C   LYS A 134      -4.300   8.583 -27.259  1.00 38.18           C  
ATOM   2183  CB  LYS A 134      -4.228   6.270 -28.270  1.00 38.18           C  
ATOM   2184  HB2 LYS A 134      -5.296   6.074 -28.176  1.00 38.18           H  
ATOM   2185  HB3 LYS A 134      -4.063   6.809 -29.203  1.00 38.18           H  
ATOM   2186  O   LYS A 134      -5.521   8.728 -27.352  1.00 38.18           O  
ATOM   2187  CG  LYS A 134      -3.455   4.943 -28.331  1.00 38.18           C  
ATOM   2188  HG2 LYS A 134      -2.391   5.152 -28.217  1.00 38.18           H  
ATOM   2189  HG3 LYS A 134      -3.772   4.299 -27.511  1.00 38.18           H  
ATOM   2190  CD  LYS A 134      -3.668   4.226 -29.676  1.00 38.18           C  
ATOM   2191  HD2 LYS A 134      -3.398   4.912 -30.478  1.00 38.18           H  
ATOM   2192  HD3 LYS A 134      -4.716   3.945 -29.783  1.00 38.18           H  
ATOM   2193  CE  LYS A 134      -2.771   2.980 -29.755  1.00 38.18           C  
ATOM   2194  HE2 LYS A 134      -1.776   3.261 -29.410  1.00 38.18           H  
ATOM   2195  HE3 LYS A 134      -3.147   2.226 -29.064  1.00 38.18           H  
ATOM   2196  NZ  LYS A 134      -2.671   2.433 -31.137  1.00 38.18           N  
ATOM   2197  HZ1 LYS A 134      -2.057   1.632 -31.157  1.00 38.18           H  
ATOM   2198  HZ2 LYS A 134      -2.249   3.112 -31.754  1.00 38.18           H  
ATOM   2199  HZ3 LYS A 134      -3.571   2.174 -31.514  1.00 38.18           H  
ATOM   2200  N   LEU A 135      -3.409   9.580 -27.240  1.00 29.48           N  
ATOM   2201  H   LEU A 135      -2.478   9.355 -26.920  1.00 29.48           H  
ATOM   2202  CA  LEU A 135      -3.632  10.875 -27.871  1.00 29.48           C  
ATOM   2203  HA  LEU A 135      -4.031  11.594 -27.155  1.00 29.48           H  
ATOM   2204  C   LEU A 135      -4.628  10.642 -28.997  1.00 29.48           C  
ATOM   2205  CB  LEU A 135      -2.304  11.371 -28.477  1.00 29.48           C  
ATOM   2206  HB2 LEU A 135      -1.732  10.504 -28.807  1.00 29.48           H  
ATOM   2207  HB3 LEU A 135      -2.514  11.960 -29.369  1.00 29.48           H  
ATOM   2208  O   LEU A 135      -4.313   9.918 -29.947  1.00 29.48           O  
ATOM   2209  CG  LEU A 135      -1.444  12.226 -27.536  1.00 29.48           C  
ATOM   2210  HG  LEU A 135      -1.508  11.851 -26.514  1.00 29.48           H  
ATOM   2211  CD1 LEU A 135       0.004  12.146 -28.009  1.00 29.48           C  
ATOM   2212 HD11 LEU A 135       0.590  12.942 -27.549  1.00 29.48           H  
ATOM   2213 HD12 LEU A 135       0.433  11.180 -27.741  1.00 29.48           H  
ATOM   2214 HD13 LEU A 135       0.059  12.279 -29.090  1.00 29.48           H  
ATOM   2215  CD2 LEU A 135      -1.882  13.692 -27.583  1.00 29.48           C  
ATOM   2216 HD21 LEU A 135      -2.926  13.773 -27.281  1.00 29.48           H  
ATOM   2217 HD22 LEU A 135      -1.759  14.095 -28.588  1.00 29.48           H  
ATOM   2218 HD23 LEU A 135      -1.278  14.272 -26.885  1.00 29.48           H  
ATOM   2219  N   ALA A 136      -5.841  11.172 -28.842  1.00 27.41           N  
ATOM   2220  H   ALA A 136      -6.063  11.633 -27.972  1.00 27.41           H  
ATOM   2221  CA  ALA A 136      -6.728  11.347 -29.965  1.00 27.41           C  
ATOM   2222  HA  ALA A 136      -7.033  10.376 -30.356  1.00 27.41           H  
ATOM   2223  C   ALA A 136      -5.872  12.083 -30.988  1.00 27.41           C  
ATOM   2224  CB  ALA A 136      -7.961  12.143 -29.521  1.00 27.41           C  
ATOM   2225  HB1 ALA A 136      -7.660  13.102 -29.100  1.00 27.41           H  
ATOM   2226  HB2 ALA A 136      -8.610  12.319 -30.379  1.00 27.41           H  
ATOM   2227  HB3 ALA A 136      -8.510  11.578 -28.767  1.00 27.41           H  
ATOM   2228  O   ALA A 136      -5.540  13.254 -30.800  1.00 27.41           O  
ATOM   2229  N   THR A 137      -5.388  11.340 -31.981  1.00 25.74           N  
ATOM   2230  H   THR A 137      -5.574  10.347 -31.976  1.00 25.74           H  
ATOM   2231  CA  THR A 137      -4.624  11.867 -33.091  1.00 25.74           C  
ATOM   2232  HA  THR A 137      -3.661  12.242 -32.745  1.00 25.74           H  
ATOM   2233  C   THR A 137      -5.471  13.003 -33.606  1.00 25.74           C  
ATOM   2234  CB  THR A 137      -4.410  10.795 -34.170  1.00 25.74           C  
ATOM   2235  HB  THR A 137      -4.110  11.275 -35.102  1.00 25.74           H  
ATOM   2236  O   THR A 137      -6.582  12.773 -34.089  1.00 25.74           O  
ATOM   2237  CG2 THR A 137      -3.326   9.801 -33.755  1.00 25.74           C  
ATOM   2238 HG21 THR A 137      -3.605   9.307 -32.825  1.00 25.74           H  
ATOM   2239 HG22 THR A 137      -3.205   9.052 -34.537  1.00 25.74           H  
ATOM   2240 HG23 THR A 137      -2.380  10.323 -33.615  1.00 25.74           H  
ATOM   2241  OG1 THR A 137      -5.601  10.066 -34.376  1.00 25.74           O  
ATOM   2242  HG1 THR A 137      -6.277  10.711 -34.595  1.00 25.74           H  
ATOM   2243  N   GLN A 138      -4.988  14.226 -33.392  1.00 27.68           N  
ATOM   2244  H   GLN A 138      -4.151  14.315 -32.833  1.00 27.68           H  
ATOM   2245  CA  GLN A 138      -5.483  15.403 -34.069  1.00 27.68           C  
ATOM   2246  HA  GLN A 138      -6.470  15.680 -33.698  1.00 27.68           H  
ATOM   2247  C   GLN A 138      -5.567  14.997 -35.530  1.00 27.68           C  
ATOM   2248  CB  GLN A 138      -4.490  16.556 -33.861  1.00 27.68           C  
ATOM   2249  HB2 GLN A 138      -4.660  17.313 -34.626  1.00 27.68           H  
ATOM   2250  HB3 GLN A 138      -3.479  16.180 -34.013  1.00 27.68           H  
ATOM   2251  O   GLN A 138      -4.542  14.744 -36.167  1.00 27.68           O  
ATOM   2252  CG  GLN A 138      -4.576  17.175 -32.450  1.00 27.68           C  
ATOM   2253  HG2 GLN A 138      -5.063  16.481 -31.765  1.00 27.68           H  
ATOM   2254  HG3 GLN A 138      -3.562  17.334 -32.082  1.00 27.68           H  
ATOM   2255  CD  GLN A 138      -5.290  18.525 -32.395  1.00 27.68           C  
ATOM   2256  NE2 GLN A 138      -5.752  18.941 -31.236  1.00 27.68           N  
ATOM   2257 HE21 GLN A 138      -6.193  19.850 -31.237  1.00 27.68           H  
ATOM   2258 HE22 GLN A 138      -5.636  18.384 -30.402  1.00 27.68           H  
ATOM   2259  OE1 GLN A 138      -5.429  19.250 -33.365  1.00 27.68           O  
ATOM   2260  N   ASN A 139      -6.796  14.812 -36.008  1.00 26.42           N  
ATOM   2261  H   ASN A 139      -7.578  14.883 -35.372  1.00 26.42           H  
ATOM   2262  CA  ASN A 139      -7.052  14.571 -37.405  1.00 26.42           C  
ATOM   2263  HA  ASN A 139      -6.622  13.613 -37.697  1.00 26.42           H  
ATOM   2264  C   ASN A 139      -6.336  15.685 -38.157  1.00 26.42           C  
ATOM   2265  CB  ASN A 139      -8.566  14.569 -37.680  1.00 26.42           C  
ATOM   2266  HB2 ASN A 139      -9.052  15.343 -37.086  1.00 26.42           H  
ATOM   2267  HB3 ASN A 139      -8.731  14.805 -38.731  1.00 26.42           H  
ATOM   2268  O   ASN A 139      -6.662  16.866 -38.031  1.00 26.42           O  
ATOM   2269  CG  ASN A 139      -9.223  13.222 -37.432  1.00 26.42           C  
ATOM   2270  ND2 ASN A 139     -10.478  13.210 -37.048  1.00 26.42           N  
ATOM   2271 HD21 ASN A 139     -10.984  14.073 -36.909  1.00 26.42           H  
ATOM   2272 HD22 ASN A 139     -10.878  12.295 -36.897  1.00 26.42           H  
ATOM   2273  OD1 ASN A 139      -8.646  12.166 -37.613  1.00 26.42           O  
ATOM   2274  N   SER A 140      -5.342  15.274 -38.933  1.00 26.51           N  
ATOM   2275  H   SER A 140      -5.080  14.301 -38.875  1.00 26.51           H  
ATOM   2276  CA  SER A 140      -4.935  15.971 -40.131  1.00 26.51           C  
ATOM   2277  HA  SER A 140      -4.261  16.789 -39.874  1.00 26.51           H  
ATOM   2278  C   SER A 140      -6.174  16.505 -40.850  1.00 26.51           C  
ATOM   2279  CB  SER A 140      -4.212  14.966 -41.036  1.00 26.51           C  
ATOM   2280  HB2 SER A 140      -3.245  14.717 -40.599  1.00 26.51           H  
ATOM   2281  HB3 SER A 140      -4.051  15.406 -42.020  1.00 26.51           H  
ATOM   2282  O   SER A 140      -7.089  15.740 -41.155  1.00 26.51           O  
ATOM   2283  OG  SER A 140      -4.980  13.780 -41.159  1.00 26.51           O  
ATOM   2284  HG  SER A 140      -5.875  14.038 -41.389  1.00 26.51           H  
ATOM   2285  N   SER A 141      -6.157  17.805 -41.141  1.00 27.68           N  
ATOM   2286  H   SER A 141      -5.422  18.345 -40.707  1.00 27.68           H  
ATOM   2287  CA  SER A 141      -6.864  18.431 -42.262  1.00 27.68           C  
ATOM   2288  HA  SER A 141      -6.805  19.509 -42.114  1.00 27.68           H  
ATOM   2289  C   SER A 141      -8.355  18.093 -42.404  1.00 27.68           C  
ATOM   2290  CB  SER A 141      -6.104  18.135 -43.563  1.00 27.68           C  
ATOM   2291  HB2 SER A 141      -5.100  18.555 -43.500  1.00 27.68           H  
ATOM   2292  HB3 SER A 141      -6.623  18.603 -44.400  1.00 27.68           H  
ATOM   2293  O   SER A 141      -8.743  17.205 -43.158  1.00 27.68           O  
ATOM   2294  OG  SER A 141      -6.007  16.744 -43.793  1.00 27.68           O  
ATOM   2295  HG  SER A 141      -6.882  16.375 -43.650  1.00 27.68           H  
ATOM   2296  N   GLY A 142      -9.196  18.901 -41.763  1.00 29.33           N  
ATOM   2297  H   GLY A 142      -8.820  19.540 -41.078  1.00 29.33           H  
ATOM   2298  CA  GLY A 142     -10.625  18.973 -42.048  1.00 29.33           C  
ATOM   2299  HA2 GLY A 142     -11.170  18.369 -41.323  1.00 29.33           H  
ATOM   2300  HA3 GLY A 142     -10.839  18.594 -43.047  1.00 29.33           H  
ATOM   2301  C   GLY A 142     -11.116  20.410 -41.955  1.00 29.33           C  
ATOM   2302  O   GLY A 142     -11.776  20.779 -40.992  1.00 29.33           O  
ATOM   2303  N   GLN A 143     -10.763  21.236 -42.944  1.00 25.38           N  
ATOM   2304  H   GLN A 143     -10.207  20.850 -43.693  1.00 25.38           H  
ATOM   2305  CA  GLN A 143     -11.503  22.464 -43.235  1.00 25.38           C  
ATOM   2306  HA  GLN A 143     -11.402  23.165 -42.407  1.00 25.38           H  
ATOM   2307  C   GLN A 143     -12.985  22.109 -43.419  1.00 25.38           C  
ATOM   2308  CB  GLN A 143     -10.967  23.100 -44.532  1.00 25.38           C  
ATOM   2309  HB2 GLN A 143     -10.777  22.314 -45.262  1.00 25.38           H  
ATOM   2310  HB3 GLN A 143     -11.727  23.761 -44.947  1.00 25.38           H  
ATOM   2311  O   GLN A 143     -13.332  21.339 -44.310  1.00 25.38           O  
ATOM   2312  CG  GLN A 143      -9.696  23.930 -44.320  1.00 25.38           C  
ATOM   2313  HG2 GLN A 143      -9.947  24.859 -43.809  1.00 25.38           H  
ATOM   2314  HG3 GLN A 143      -8.999  23.373 -43.694  1.00 25.38           H  
ATOM   2315  CD  GLN A 143      -8.995  24.228 -45.641  1.00 25.38           C  
ATOM   2316  NE2 GLN A 143      -9.042  25.441 -46.148  1.00 25.38           N  
ATOM   2317 HE21 GLN A 143      -8.560  25.562 -47.027  1.00 25.38           H  
ATOM   2318 HE22 GLN A 143      -9.543  26.184 -45.682  1.00 25.38           H  
ATOM   2319  OE1 GLN A 143      -8.387  23.364 -46.243  1.00 25.38           O  
ATOM   2320  N   GLY A 144     -13.846  22.684 -42.585  1.00 30.73           N  
ATOM   2321  H   GLY A 144     -13.477  23.195 -41.796  1.00 30.73           H  
ATOM   2322  CA  GLY A 144     -15.293  22.513 -42.648  1.00 30.73           C  
ATOM   2323  HA2 GLY A 144     -15.632  22.493 -43.684  1.00 30.73           H  
ATOM   2324  HA3 GLY A 144     -15.571  21.572 -42.172  1.00 30.73           H  
ATOM   2325  C   GLY A 144     -15.980  23.651 -41.909  1.00 30.73           C  
ATOM   2326  O   GLY A 144     -16.280  23.549 -40.727  1.00 30.73           O  
ATOM   2327  N   VAL A 145     -16.145  24.764 -42.617  1.00 23.14           N  
ATOM   2328  H   VAL A 145     -15.869  24.713 -43.588  1.00 23.14           H  
ATOM   2329  CA  VAL A 145     -16.971  25.920 -42.253  1.00 23.14           C  
ATOM   2330  HA  VAL A 145     -16.726  26.257 -41.246  1.00 23.14           H  
ATOM   2331  C   VAL A 145     -18.453  25.532 -42.324  1.00 23.14           C  
ATOM   2332  CB  VAL A 145     -16.693  27.045 -43.278  1.00 23.14           C  
ATOM   2333  HB  VAL A 145     -16.858  26.653 -44.281  1.00 23.14           H  
ATOM   2334  O   VAL A 145     -18.820  24.847 -43.274  1.00 23.14           O  
ATOM   2335  CG1 VAL A 145     -17.595  28.273 -43.110  1.00 23.14           C  
ATOM   2336 HG11 VAL A 145     -17.306  29.048 -43.820  1.00 23.14           H  
ATOM   2337 HG12 VAL A 145     -17.514  28.666 -42.097  1.00 23.14           H  
ATOM   2338 HG13 VAL A 145     -18.633  28.012 -43.316  1.00 23.14           H  
ATOM   2339  CG2 VAL A 145     -15.232  27.516 -43.200  1.00 23.14           C  
ATOM   2340 HG21 VAL A 145     -15.020  27.901 -42.203  1.00 23.14           H  
ATOM   2341 HG22 VAL A 145     -15.061  28.306 -43.932  1.00 23.14           H  
ATOM   2342 HG23 VAL A 145     -14.551  26.694 -43.421  1.00 23.14           H  
ATOM   2343  N   ALA A 146     -19.259  26.016 -41.367  1.00 26.61           N  
ATOM   2344  H   ALA A 146     -18.790  26.350 -40.537  1.00 26.61           H  
ATOM   2345  CA  ALA A 146     -20.684  26.420 -41.453  1.00 26.61           C  
ATOM   2346  HA  ALA A 146     -20.724  27.489 -41.661  1.00 26.61           H  
ATOM   2347  C   ALA A 146     -21.350  26.166 -40.082  1.00 26.61           C  
ATOM   2348  CB  ALA A 146     -21.443  25.695 -42.576  1.00 26.61           C  
ATOM   2349  HB1 ALA A 146     -21.337  24.617 -42.461  1.00 26.61           H  
ATOM   2350  HB2 ALA A 146     -21.064  26.005 -43.549  1.00 26.61           H  
ATOM   2351  HB3 ALA A 146     -22.506  25.937 -42.540  1.00 26.61           H  
ATOM   2352  O   ALA A 146     -21.404  25.033 -39.623  1.00 26.61           O  
ATOM   2353  N   GLU A 147     -21.637  27.177 -39.261  1.00 26.13           N  
ATOM   2354  H   GLU A 147     -21.590  26.807 -38.323  1.00 26.13           H  
ATOM   2355  CA  GLU A 147     -22.725  28.175 -39.336  1.00 26.13           C  
ATOM   2356  HA  GLU A 147     -22.281  29.129 -39.051  1.00 26.13           H  
ATOM   2357  C   GLU A 147     -23.813  27.878 -38.288  1.00 26.13           C  
ATOM   2358  CB  GLU A 147     -23.369  28.412 -40.719  1.00 26.13           C  
ATOM   2359  HB2 GLU A 147     -24.417  28.675 -40.569  1.00 26.13           H  
ATOM   2360  HB3 GLU A 147     -23.349  27.496 -41.310  1.00 26.13           H  
ATOM   2361  O   GLU A 147     -24.476  26.849 -38.310  1.00 26.13           O  
ATOM   2362  CG  GLU A 147     -22.725  29.582 -41.479  1.00 26.13           C  
ATOM   2363  HG2 GLU A 147     -22.849  30.483 -40.878  1.00 26.13           H  
ATOM   2364  HG3 GLU A 147     -21.654  29.404 -41.578  1.00 26.13           H  
ATOM   2365  CD  GLU A 147     -23.330  29.824 -42.874  1.00 26.13           C  
ATOM   2366  OE1 GLU A 147     -22.941  30.848 -43.478  1.00 26.13           O  
ATOM   2367  OE2 GLU A 147     -24.157  29.004 -43.326  1.00 26.13           O  
ATOM   2368  N   ASN A 148     -23.953  28.829 -37.361  1.00 27.06           N  
ATOM   2369  H   ASN A 148     -23.196  29.496 -37.314  1.00 27.06           H  
ATOM   2370  CA  ASN A 148     -25.187  29.329 -36.753  1.00 27.06           C  
ATOM   2371  HA  ASN A 148     -24.978  29.525 -35.702  1.00 27.06           H  
ATOM   2372  C   ASN A 148     -26.446  28.441 -36.798  1.00 27.06           C  
ATOM   2373  CB  ASN A 148     -25.492  30.680 -37.434  1.00 27.06           C  
ATOM   2374  HB2 ASN A 148     -26.473  31.031 -37.114  1.00 27.06           H  
ATOM   2375  HB3 ASN A 148     -25.529  30.537 -38.514  1.00 27.06           H  
ATOM   2376  O   ASN A 148     -27.151  28.393 -37.803  1.00 27.06           O  
ATOM   2377  CG  ASN A 148     -24.498  31.773 -37.100  1.00 27.06           C  
ATOM   2378  ND2 ASN A 148     -24.384  32.777 -37.935  1.00 27.06           N  
ATOM   2379 HD21 ASN A 148     -24.909  32.782 -38.798  1.00 27.06           H  
ATOM   2380 HD22 ASN A 148     -23.701  33.483 -37.702  1.00 27.06           H  
ATOM   2381  OD1 ASN A 148     -23.814  31.743 -36.092  1.00 27.06           O  
ATOM   2382  N   ALA A 149     -26.861  27.966 -35.623  1.00 34.52           N  
ATOM   2383  H   ALA A 149     -26.212  27.959 -34.849  1.00 34.52           H  
ATOM   2384  CA  ALA A 149     -28.274  27.793 -35.294  1.00 34.52           C  
ATOM   2385  HA  ALA A 149     -28.884  28.219 -36.090  1.00 34.52           H  
ATOM   2386  C   ALA A 149     -28.576  28.581 -34.010  1.00 34.52           C  
ATOM   2387  CB  ALA A 149     -28.631  26.308 -35.228  1.00 34.52           C  
ATOM   2388  HB1 ALA A 149     -28.418  25.837 -36.188  1.00 34.52           H  
ATOM   2389  HB2 ALA A 149     -28.047  25.817 -34.450  1.00 34.52           H  
ATOM   2390  HB3 ALA A 149     -29.691  26.195 -35.003  1.00 34.52           H  
ATOM   2391  O   ALA A 149     -28.329  28.143 -32.888  1.00 34.52           O  
ATOM   2392  N   ILE A 150     -29.036  29.809 -34.232  1.00 24.68           N  
ATOM   2393  H   ILE A 150     -29.203  30.041 -35.200  1.00 24.68           H  
ATOM   2394  CA  ILE A 150     -29.608  30.738 -33.261  1.00 24.68           C  
ATOM   2395  HA  ILE A 150     -29.026  30.708 -32.340  1.00 24.68           H  
ATOM   2396  C   ILE A 150     -31.050  30.304 -32.946  1.00 24.68           C  
ATOM   2397  CB  ILE A 150     -29.516  32.160 -33.881  1.00 24.68           C  
ATOM   2398  HB  ILE A 150     -29.754  32.076 -34.941  1.00 24.68           H  
ATOM   2399  O   ILE A 150     -31.768  29.887 -33.848  1.00 24.68           O  
ATOM   2400  CG1 ILE A 150     -28.075  32.700 -33.767  1.00 24.68           C  
ATOM   2401 HG12 ILE A 150     -27.384  31.940 -34.131  1.00 24.68           H  
ATOM   2402 HG13 ILE A 150     -27.838  32.892 -32.720  1.00 24.68           H  
ATOM   2403  CG2 ILE A 150     -30.516  33.163 -33.303  1.00 24.68           C  
ATOM   2404 HG21 ILE A 150     -31.510  32.876 -33.646  1.00 24.68           H  
ATOM   2405 HG22 ILE A 150     -30.468  33.182 -32.214  1.00 24.68           H  
ATOM   2406 HG23 ILE A 150     -30.348  34.169 -33.689  1.00 24.68           H  
ATOM   2407  CD1 ILE A 150     -27.820  33.977 -34.581  1.00 24.68           C  
ATOM   2408 HD11 ILE A 150     -28.170  33.847 -35.605  1.00 24.68           H  
ATOM   2409 HD12 ILE A 150     -28.316  34.835 -34.125  1.00 24.68           H  
ATOM   2410 HD13 ILE A 150     -26.749  34.178 -34.599  1.00 24.68           H  
ATOM   2411  N   SER A 151     -31.415  30.430 -31.665  1.00 26.00           N  
ATOM   2412  H   SER A 151     -30.651  30.669 -31.049  1.00 26.00           H  
ATOM   2413  CA  SER A 151     -32.750  30.595 -31.055  1.00 26.00           C  
ATOM   2414  HA  SER A 151     -32.725  30.057 -30.107  1.00 26.00           H  
ATOM   2415  C   SER A 151     -33.995  30.110 -31.812  1.00 26.00           C  
ATOM   2416  CB  SER A 151     -32.971  32.079 -30.713  1.00 26.00           C  
ATOM   2417  HB2 SER A 151     -33.871  32.171 -30.105  1.00 26.00           H  
ATOM   2418  HB3 SER A 151     -32.126  32.457 -30.137  1.00 26.00           H  
ATOM   2419  O   SER A 151     -34.300  30.606 -32.893  1.00 26.00           O  
ATOM   2420  OG  SER A 151     -33.132  32.858 -31.877  1.00 26.00           O  
ATOM   2421  HG  SER A 151     -33.705  32.365 -32.469  1.00 26.00           H  
ATOM   2422  N   ASN A 152     -34.837  29.322 -31.138  1.00 26.31           N  
ATOM   2423  H   ASN A 152     -34.421  28.660 -30.500  1.00 26.31           H  
ATOM   2424  CA  ASN A 152     -36.183  29.757 -30.729  1.00 26.31           C  
ATOM   2425  HA  ASN A 152     -36.068  30.533 -29.972  1.00 26.31           H  
ATOM   2426  C   ASN A 152     -36.971  28.617 -30.067  1.00 26.31           C  
ATOM   2427  CB  ASN A 152     -37.014  30.336 -31.901  1.00 26.31           C  
ATOM   2428  HB2 ASN A 152     -36.830  29.761 -32.808  1.00 26.31           H  
ATOM   2429  HB3 ASN A 152     -38.077  30.274 -31.670  1.00 26.31           H  
ATOM   2430  O   ASN A 152     -36.854  27.459 -30.460  1.00 26.31           O  
ATOM   2431  CG  ASN A 152     -36.755  31.814 -32.139  1.00 26.31           C  
ATOM   2432  ND2 ASN A 152     -36.844  32.277 -33.363  1.00 26.31           N  
ATOM   2433 HD21 ASN A 152     -36.634  33.258 -33.480  1.00 26.31           H  
ATOM   2434 HD22 ASN A 152     -36.966  31.632 -34.131  1.00 26.31           H  
ATOM   2435  OD1 ASN A 152     -36.468  32.572 -31.229  1.00 26.31           O  
ATOM   2436  N   ILE A 153     -37.841  29.041 -29.146  1.00 31.74           N  
ATOM   2437  H   ILE A 153     -37.696  29.994 -28.845  1.00 31.74           H  
ATOM   2438  CA  ILE A 153     -39.163  28.513 -28.757  1.00 31.74           C  
ATOM   2439  HA  ILE A 153     -39.850  29.326 -28.990  1.00 31.74           H  
ATOM   2440  C   ILE A 153     -39.275  28.356 -27.234  1.00 31.74           C  
ATOM   2441  CB  ILE A 153     -39.726  27.345 -29.605  1.00 31.74           C  
ATOM   2442  HB  ILE A 153     -39.056  26.488 -29.537  1.00 31.74           H  
ATOM   2443  O   ILE A 153     -39.042  27.303 -26.649  1.00 31.74           O  
ATOM   2444  CG1 ILE A 153     -39.920  27.772 -31.085  1.00 31.74           C  
ATOM   2445 HG12 ILE A 153     -39.064  28.341 -31.448  1.00 31.74           H  
ATOM   2446 HG13 ILE A 153     -40.786  28.431 -31.164  1.00 31.74           H  
ATOM   2447  CG2 ILE A 153     -41.119  26.938 -29.079  1.00 31.74           C  
ATOM   2448 HG21 ILE A 153     -41.055  26.585 -28.050  1.00 31.74           H  
ATOM   2449 HG22 ILE A 153     -41.803  27.786 -29.118  1.00 31.74           H  
ATOM   2450 HG23 ILE A 153     -41.530  26.120 -29.670  1.00 31.74           H  
ATOM   2451  CD1 ILE A 153     -40.091  26.604 -32.059  1.00 31.74           C  
ATOM   2452 HD11 ILE A 153     -41.002  26.046 -31.841  1.00 31.74           H  
ATOM   2453 HD12 ILE A 153     -40.156  26.992 -33.076  1.00 31.74           H  
ATOM   2454 HD13 ILE A 153     -39.230  25.939 -31.989  1.00 31.74           H  
ATOM   2455  N   ASP A 154     -39.548  29.515 -26.639  1.00 29.20           N  
ATOM   2456  H   ASP A 154     -39.306  30.314 -27.207  1.00 29.20           H  
ATOM   2457  CA  ASP A 154     -40.749  29.861 -25.877  1.00 29.20           C  
ATOM   2458  HA  ASP A 154     -40.469  30.820 -25.441  1.00 29.20           H  
ATOM   2459  C   ASP A 154     -41.214  29.036 -24.675  1.00 29.20           C  
ATOM   2460  CB  ASP A 154     -41.923  30.199 -26.812  1.00 29.20           C  
ATOM   2461  HB2 ASP A 154     -42.166  29.329 -27.423  1.00 29.20           H  
ATOM   2462  HB3 ASP A 154     -42.799  30.443 -26.211  1.00 29.20           H  
ATOM   2463  O   ASP A 154     -41.422  27.824 -24.685  1.00 29.20           O  
ATOM   2464  CG  ASP A 154     -41.610  31.407 -27.699  1.00 29.20           C  
ATOM   2465  OD1 ASP A 154     -40.938  32.334 -27.193  1.00 29.20           O  
ATOM   2466  OD2 ASP A 154     -41.971  31.362 -28.894  1.00 29.20           O  
ATOM   2467  N   ALA A 155     -41.482  29.844 -23.650  1.00 28.21           N  
ATOM   2468  H   ALA A 155     -41.325  30.825 -23.829  1.00 28.21           H  
ATOM   2469  CA  ALA A 155     -42.179  29.566 -22.420  1.00 28.21           C  
ATOM   2470  HA  ALA A 155     -41.576  28.890 -21.813  1.00 28.21           H  
ATOM   2471  C   ALA A 155     -43.565  28.952 -22.649  1.00 28.21           C  
ATOM   2472  CB  ALA A 155     -42.317  30.920 -21.706  1.00 28.21           C  
ATOM   2473  HB1 ALA A 155     -42.818  30.776 -20.748  1.00 28.21           H  
ATOM   2474  HB2 ALA A 155     -41.333  31.352 -21.525  1.00 28.21           H  
ATOM   2475  HB3 ALA A 155     -42.910  31.606 -22.310  1.00 28.21           H  
ATOM   2476  O   ALA A 155     -44.393  29.501 -23.371  1.00 28.21           O  
ATOM   2477  N   ASN A 156     -43.843  27.880 -21.913  1.00 29.99           N  
ATOM   2478  H   ASN A 156     -43.087  27.446 -21.402  1.00 29.99           H  
ATOM   2479  CA  ASN A 156     -45.191  27.559 -21.471  1.00 29.99           C  
ATOM   2480  HA  ASN A 156     -45.867  28.373 -21.733  1.00 29.99           H  
ATOM   2481  C   ASN A 156     -45.175  27.480 -19.944  1.00 29.99           C  
ATOM   2482  CB  ASN A 156     -45.705  26.281 -22.154  1.00 29.99           C  
ATOM   2483  HB2 ASN A 156     -44.883  25.582 -22.308  1.00 29.99           H  
ATOM   2484  HB3 ASN A 156     -46.439  25.805 -21.504  1.00 29.99           H  
ATOM   2485  O   ASN A 156     -44.683  26.517 -19.354  1.00 29.99           O  
ATOM   2486  CG  ASN A 156     -46.415  26.570 -23.467  1.00 29.99           C  
ATOM   2487  ND2 ASN A 156     -46.260  25.723 -24.456  1.00 29.99           N  
ATOM   2488 HD21 ASN A 156     -45.587  24.973 -24.379  1.00 29.99           H  
ATOM   2489 HD22 ASN A 156     -46.700  26.001 -25.321  1.00 29.99           H  
ATOM   2490  OD1 ASN A 156     -47.156  27.521 -23.625  1.00 29.99           O  
ATOM   2491  N   GLU A 157     -45.704  28.532 -19.322  1.00 26.98           N  
ATOM   2492  H   GLU A 157     -46.025  29.293 -19.905  1.00 26.98           H  
ATOM   2493  CA  GLU A 157     -46.403  28.426 -18.051  1.00 26.98           C  
ATOM   2494  HA  GLU A 157     -45.781  27.946 -17.296  1.00 26.98           H  
ATOM   2495  C   GLU A 157     -47.657  27.590 -18.303  1.00 26.98           C  
ATOM   2496  CB  GLU A 157     -46.850  29.822 -17.563  1.00 26.98           C  
ATOM   2497  HB2 GLU A 157     -47.608  29.688 -16.791  1.00 26.98           H  
ATOM   2498  HB3 GLU A 157     -47.304  30.358 -18.396  1.00 26.98           H  
ATOM   2499  O   GLU A 157     -48.554  28.041 -19.005  1.00 26.98           O  
ATOM   2500  CG  GLU A 157     -45.729  30.677 -16.961  1.00 26.98           C  
ATOM   2501  HG2 GLU A 157     -45.293  30.133 -16.124  1.00 26.98           H  
ATOM   2502  HG3 GLU A 157     -44.950  30.818 -17.710  1.00 26.98           H  
ATOM   2503  CD  GLU A 157     -46.229  32.057 -16.487  1.00 26.98           C  
ATOM   2504  OE1 GLU A 157     -45.743  32.511 -15.425  1.00 26.98           O  
ATOM   2505  OE2 GLU A 157     -47.064  32.669 -17.191  1.00 26.98           O  
ATOM   2506  N   ASP A 158     -47.735  26.385 -17.741  1.00 32.24           N  
ATOM   2507  H   ASP A 158     -46.894  25.965 -17.372  1.00 32.24           H  
ATOM   2508  CA  ASP A 158     -48.994  25.971 -17.139  1.00 32.24           C  
ATOM   2509  HA  ASP A 158     -49.270  26.828 -16.525  1.00 32.24           H  
ATOM   2510  C   ASP A 158     -48.848  24.814 -16.153  1.00 32.24           C  
ATOM   2511  CB  ASP A 158     -50.135  25.721 -18.154  1.00 32.24           C  
ATOM   2512  HB2 ASP A 158     -49.740  25.696 -19.169  1.00 32.24           H  
ATOM   2513  HB3 ASP A 158     -50.582  24.746 -17.964  1.00 32.24           H  
ATOM   2514  O   ASP A 158     -47.956  23.969 -16.186  1.00 32.24           O  
ATOM   2515  CG  ASP A 158     -51.249  26.780 -18.051  1.00 32.24           C  
ATOM   2516  OD1 ASP A 158     -51.437  27.307 -16.924  1.00 32.24           O  
ATOM   2517  OD2 ASP A 158     -52.004  26.930 -19.037  1.00 32.24           O  
ATOM   2518  N   THR A 159     -49.764  24.865 -15.207  1.00 25.93           N  
ATOM   2519  H   THR A 159     -50.522  25.502 -15.408  1.00 25.93           H  
ATOM   2520  CA  THR A 159     -49.730  24.292 -13.871  1.00 25.93           C  
ATOM   2521  HA  THR A 159     -48.703  24.180 -13.524  1.00 25.93           H  
ATOM   2522  C   THR A 159     -50.475  22.958 -13.842  1.00 25.93           C  
ATOM   2523  CB  THR A 159     -50.499  25.309 -12.999  1.00 25.93           C  
ATOM   2524  HB  THR A 159     -51.538  25.352 -13.326  1.00 25.93           H  
ATOM   2525  O   THR A 159     -51.660  22.987 -14.142  1.00 25.93           O  
ATOM   2526  CG2 THR A 159     -50.489  25.001 -11.505  1.00 25.93           C  
ATOM   2527 HG21 THR A 159     -50.992  24.053 -11.316  1.00 25.93           H  
ATOM   2528 HG22 THR A 159     -49.459  24.958 -11.150  1.00 25.93           H  
ATOM   2529 HG23 THR A 159     -51.017  25.794 -10.976  1.00 25.93           H  
ATOM   2530  OG1 THR A 159     -49.963  26.605 -13.129  1.00 25.93           O  
ATOM   2531  HG1 THR A 159     -50.141  26.936 -14.012  1.00 25.93           H  
ATOM   2532  N   PHE A 160     -49.899  21.835 -13.364  1.00 29.84           N  
ATOM   2533  H   PHE A 160     -48.890  21.796 -13.358  1.00 29.84           H  
ATOM   2534  CA  PHE A 160     -50.643  20.871 -12.512  1.00 29.84           C  
ATOM   2535  HA  PHE A 160     -51.021  21.468 -11.682  1.00 29.84           H  
ATOM   2536  C   PHE A 160     -49.805  19.720 -11.900  1.00 29.84           C  
ATOM   2537  CB  PHE A 160     -51.889  20.247 -13.190  1.00 29.84           C  
ATOM   2538  HB2 PHE A 160     -52.168  20.746 -14.119  1.00 29.84           H  
ATOM   2539  HB3 PHE A 160     -51.656  19.233 -13.515  1.00 29.84           H  
ATOM   2540  O   PHE A 160     -49.391  18.782 -12.568  1.00 29.84           O  
ATOM   2541  CG  PHE A 160     -53.117  20.206 -12.289  1.00 29.84           C  
ATOM   2542  CD1 PHE A 160     -53.677  18.964 -11.945  1.00 29.84           C  
ATOM   2543  HD1 PHE A 160     -53.222  18.053 -12.304  1.00 29.84           H  
ATOM   2544  CD2 PHE A 160     -53.733  21.392 -11.835  1.00 29.84           C  
ATOM   2545  HD2 PHE A 160     -53.338  22.347 -12.145  1.00 29.84           H  
ATOM   2546  CE1 PHE A 160     -54.848  18.899 -11.170  1.00 29.84           C  
ATOM   2547  HE1 PHE A 160     -55.288  17.937 -10.954  1.00 29.84           H  
ATOM   2548  CE2 PHE A 160     -54.905  21.330 -11.055  1.00 29.84           C  
ATOM   2549  HE2 PHE A 160     -55.406  22.248 -10.781  1.00 29.84           H  
ATOM   2550  CZ  PHE A 160     -55.472  20.082 -10.736  1.00 29.84           C  
ATOM   2551  HZ  PHE A 160     -56.415  20.028 -10.211  1.00 29.84           H  
ATOM   2552  N   LYS A 161     -49.665  19.782 -10.570  1.00 27.26           N  
ATOM   2553  H   LYS A 161     -49.800  20.717 -10.210  1.00 27.26           H  
ATOM   2554  CA  LYS A 161     -49.886  18.725  -9.555  1.00 27.26           C  
ATOM   2555  HA  LYS A 161     -49.367  19.062  -8.658  1.00 27.26           H  
ATOM   2556  C   LYS A 161     -49.397  17.275  -9.779  1.00 27.26           C  
ATOM   2557  CB  LYS A 161     -51.378  18.707  -9.184  1.00 27.26           C  
ATOM   2558  HB2 LYS A 161     -51.540  17.943  -8.424  1.00 27.26           H  
ATOM   2559  HB3 LYS A 161     -51.962  18.424 -10.060  1.00 27.26           H  
ATOM   2560  O   LYS A 161     -50.053  16.454 -10.405  1.00 27.26           O  
ATOM   2561  CG  LYS A 161     -51.872  20.053  -8.636  1.00 27.26           C  
ATOM   2562  HG2 LYS A 161     -51.182  20.416  -7.874  1.00 27.26           H  
ATOM   2563  HG3 LYS A 161     -51.914  20.778  -9.449  1.00 27.26           H  
ATOM   2564  CD  LYS A 161     -53.263  19.911  -8.016  1.00 27.26           C  
ATOM   2565  HD2 LYS A 161     -53.917  19.391  -8.716  1.00 27.26           H  
ATOM   2566  HD3 LYS A 161     -53.191  19.318  -7.104  1.00 27.26           H  
ATOM   2567  CE  LYS A 161     -53.819  21.301  -7.699  1.00 27.26           C  
ATOM   2568  HE2 LYS A 161     -53.734  21.912  -8.598  1.00 27.26           H  
ATOM   2569  HE3 LYS A 161     -53.203  21.759  -6.925  1.00 27.26           H  
ATOM   2570  NZ  LYS A 161     -55.237  21.237  -7.274  1.00 27.26           N  
ATOM   2571  HZ1 LYS A 161     -55.588  22.165  -7.085  1.00 27.26           H  
ATOM   2572  HZ2 LYS A 161     -55.332  20.670  -6.443  1.00 27.26           H  
ATOM   2573  HZ3 LYS A 161     -55.792  20.830  -8.013  1.00 27.26           H  
ATOM   2574  N   SER A 162     -48.354  16.952  -9.007  1.00 25.35           N  
ATOM   2575  H   SER A 162     -47.770  17.747  -8.789  1.00 25.35           H  
ATOM   2576  CA  SER A 162     -48.241  15.860  -8.011  1.00 25.35           C  
ATOM   2577  HA  SER A 162     -47.172  15.701  -7.872  1.00 25.35           H  
ATOM   2578  C   SER A 162     -48.836  14.467  -8.298  1.00 25.35           C  
ATOM   2579  CB  SER A 162     -48.773  16.354  -6.652  1.00 25.35           C  
ATOM   2580  HB2 SER A 162     -48.247  17.264  -6.364  1.00 25.35           H  
ATOM   2581  HB3 SER A 162     -48.587  15.591  -5.896  1.00 25.35           H  
ATOM   2582  O   SER A 162     -50.033  14.244  -8.100  1.00 25.35           O  
ATOM   2583  OG  SER A 162     -50.160  16.618  -6.720  1.00 25.35           O  
ATOM   2584  HG  SER A 162     -50.549  15.865  -7.172  1.00 25.35           H  
ATOM   2585  N   SER A 163     -47.948  13.495  -8.554  1.00 28.13           N  
ATOM   2586  H   SER A 163     -47.036  13.778  -8.883  1.00 28.13           H  
ATOM   2587  CA  SER A 163     -48.022  12.074  -8.139  1.00 28.13           C  
ATOM   2588  HA  SER A 163     -48.076  12.033  -7.051  1.00 28.13           H  
ATOM   2589  C   SER A 163     -46.718  11.331  -8.535  1.00 28.13           C  
ATOM   2590  CB  SER A 163     -49.287  11.411  -8.694  1.00 28.13           C  
ATOM   2591  HB2 SER A 163     -49.607  11.909  -9.609  1.00 28.13           H  
ATOM   2592  HB3 SER A 163     -49.113  10.362  -8.932  1.00 28.13           H  
ATOM   2593  O   SER A 163     -45.942  11.889  -9.305  1.00 28.13           O  
ATOM   2594  OG  SER A 163     -50.296  11.526  -7.706  1.00 28.13           O  
ATOM   2595  HG  SER A 163     -50.601  12.435  -7.736  1.00 28.13           H  
ATOM   2596  N   PRO A 164     -46.377  10.173  -7.933  1.00 32.86           N  
ATOM   2597  CA  PRO A 164     -45.188  10.064  -7.080  1.00 32.86           C  
ATOM   2598  HA  PRO A 164     -44.947  11.056  -6.698  1.00 32.86           H  
ATOM   2599  C   PRO A 164     -43.910   9.502  -7.727  1.00 32.86           C  
ATOM   2600  CB  PRO A 164     -45.634   9.194  -5.900  1.00 32.86           C  
ATOM   2601  HB2 PRO A 164     -44.804   8.685  -5.410  1.00 32.86           H  
ATOM   2602  HB3 PRO A 164     -46.183   9.804  -5.182  1.00 32.86           H  
ATOM   2603  O   PRO A 164     -43.921   8.791  -8.725  1.00 32.86           O  
ATOM   2604  CG  PRO A 164     -46.587   8.215  -6.575  1.00 32.86           C  
ATOM   2605  HG2 PRO A 164     -47.287   7.773  -5.865  1.00 32.86           H  
ATOM   2606  HG3 PRO A 164     -46.015   7.440  -7.085  1.00 32.86           H  
ATOM   2607  CD  PRO A 164     -47.296   9.094  -7.599  1.00 32.86           C  
ATOM   2608  HD2 PRO A 164     -48.200   9.494  -7.142  1.00 32.86           H  
ATOM   2609  HD3 PRO A 164     -47.547   8.512  -8.486  1.00 32.86           H  
ATOM   2610  N   ILE A 165     -42.810   9.818  -7.040  1.00 24.33           N  
ATOM   2611  H   ILE A 165     -42.970  10.364  -6.205  1.00 24.33           H  
ATOM   2612  CA  ILE A 165     -41.401   9.511  -7.303  1.00 24.33           C  
ATOM   2613  HA  ILE A 165     -41.096   9.998  -8.228  1.00 24.33           H  
ATOM   2614  C   ILE A 165     -41.173   7.997  -7.445  1.00 24.33           C  
ATOM   2615  CB  ILE A 165     -40.573  10.102  -6.125  1.00 24.33           C  
ATOM   2616  HB  ILE A 165     -40.935   9.646  -5.203  1.00 24.33           H  
ATOM   2617  O   ILE A 165     -41.181   7.261  -6.459  1.00 24.33           O  
ATOM   2618  CG1 ILE A 165     -40.767  11.639  -6.004  1.00 24.33           C  
ATOM   2619 HG12 ILE A 165     -40.223  12.136  -6.806  1.00 24.33           H  
ATOM   2620 HG13 ILE A 165     -41.819  11.904  -6.112  1.00 24.33           H  
ATOM   2621  CG2 ILE A 165     -39.071   9.777  -6.247  1.00 24.33           C  
ATOM   2622 HG21 ILE A 165     -38.520  10.181  -5.398  1.00 24.33           H  
ATOM   2623 HG22 ILE A 165     -38.670  10.199  -7.168  1.00 24.33           H  
ATOM   2624 HG23 ILE A 165     -38.913   8.699  -6.252  1.00 24.33           H  
ATOM   2625  CD1 ILE A 165     -40.319  12.221  -4.656  1.00 24.33           C  
ATOM   2626 HD11 ILE A 165     -39.240  12.124  -4.534  1.00 24.33           H  
ATOM   2627 HD12 ILE A 165     -40.827  11.707  -3.841  1.00 24.33           H  
ATOM   2628 HD13 ILE A 165     -40.575  13.280  -4.620  1.00 24.33           H  
ATOM   2629  N   THR A 166     -40.903   7.543  -8.668  1.00 28.53           N  
ATOM   2630  H   THR A 166     -41.054   8.157  -9.456  1.00 28.53           H  
ATOM   2631  CA  THR A 166     -40.311   6.232  -8.955  1.00 28.53           C  
ATOM   2632  HA  THR A 166     -40.413   5.594  -8.077  1.00 28.53           H  
ATOM   2633  C   THR A 166     -38.823   6.387  -9.255  1.00 28.53           C  
ATOM   2634  CB  THR A 166     -41.013   5.510 -10.116  1.00 28.53           C  
ATOM   2635  HB  THR A 166     -40.375   4.701 -10.473  1.00 28.53           H  
ATOM   2636  O   THR A 166     -38.445   7.108 -10.173  1.00 28.53           O  
ATOM   2637  CG2 THR A 166     -42.343   4.908  -9.668  1.00 28.53           C  
ATOM   2638 HG21 THR A 166     -43.005   5.698  -9.313  1.00 28.53           H  
ATOM   2639 HG22 THR A 166     -42.176   4.185  -8.869  1.00 28.53           H  
ATOM   2640 HG23 THR A 166     -42.812   4.404 -10.513  1.00 28.53           H  
ATOM   2641  OG1 THR A 166     -41.267   6.400 -11.177  1.00 28.53           O  
ATOM   2642  HG1 THR A 166     -40.418   6.726 -11.486  1.00 28.53           H  
ATOM   2643  N   SER A 167     -38.014   5.682  -8.458  1.00 30.27           N  
ATOM   2644  H   SER A 167     -38.474   5.193  -7.703  1.00 30.27           H  
ATOM   2645  CA  SER A 167     -36.614   5.301  -8.693  1.00 30.27           C  
ATOM   2646  HA  SER A 167     -36.224   4.966  -7.732  1.00 30.27           H  
ATOM   2647  C   SER A 167     -35.665   6.408  -9.164  1.00 30.27           C  
ATOM   2648  CB  SER A 167     -36.538   4.065  -9.595  1.00 30.27           C  
ATOM   2649  HB2 SER A 167     -37.032   3.226  -9.104  1.00 30.27           H  
ATOM   2650  HB3 SER A 167     -35.494   3.803  -9.766  1.00 30.27           H  
ATOM   2651  O   SER A 167     -35.440   6.603 -10.355  1.00 30.27           O  
ATOM   2652  OG  SER A 167     -37.170   4.311 -10.830  1.00 30.27           O  
ATOM   2653  HG  SER A 167     -36.792   5.120 -11.183  1.00 30.27           H  
ATOM   2654  N   SER A 168     -35.071   7.063  -8.162  1.00 32.82           N  
ATOM   2655  H   SER A 168     -35.479   6.906  -7.251  1.00 32.82           H  
ATOM   2656  CA  SER A 168     -33.708   7.605  -8.131  1.00 32.82           C  
ATOM   2657  HA  SER A 168     -33.764   8.691  -8.066  1.00 32.82           H  
ATOM   2658  C   SER A 168     -32.858   7.236  -9.356  1.00 32.82           C  
ATOM   2659  CB  SER A 168     -33.053   7.077  -6.843  1.00 32.82           C  
ATOM   2660  HB2 SER A 168     -33.620   7.440  -5.985  1.00 32.82           H  
ATOM   2661  HB3 SER A 168     -33.091   5.988  -6.840  1.00 32.82           H  
ATOM   2662  O   SER A 168     -32.251   6.171  -9.424  1.00 32.82           O  
ATOM   2663  OG  SER A 168     -31.706   7.470  -6.687  1.00 32.82           O  
ATOM   2664  HG  SER A 168     -31.578   8.366  -7.007  1.00 32.82           H  
ATOM   2665  N   GLN A 169     -32.783   8.174 -10.297  1.00 33.29           N  
ATOM   2666  H   GLN A 169     -33.416   8.958 -10.234  1.00 33.29           H  
ATOM   2667  CA  GLN A 169     -31.576   8.388 -11.080  1.00 33.29           C  
ATOM   2668  HA  GLN A 169     -31.296   7.477 -11.609  1.00 33.29           H  
ATOM   2669  C   GLN A 169     -30.489   8.743 -10.062  1.00 33.29           C  
ATOM   2670  CB  GLN A 169     -31.818   9.522 -12.091  1.00 33.29           C  
ATOM   2671  HB2 GLN A 169     -30.866   9.810 -12.536  1.00 33.29           H  
ATOM   2672  HB3 GLN A 169     -32.227  10.387 -11.568  1.00 33.29           H  
ATOM   2673  O   GLN A 169     -30.520   9.808  -9.442  1.00 33.29           O  
ATOM   2674  CG  GLN A 169     -32.778   9.096 -13.215  1.00 33.29           C  
ATOM   2675  HG2 GLN A 169     -33.691   8.685 -12.784  1.00 33.29           H  
ATOM   2676  HG3 GLN A 169     -32.303   8.316 -13.811  1.00 33.29           H  
ATOM   2677  CD  GLN A 169     -33.178  10.244 -14.139  1.00 33.29           C  
ATOM   2678  NE2 GLN A 169     -33.947   9.976 -15.170  1.00 33.29           N  
ATOM   2679 HE21 GLN A 169     -34.233   9.029 -15.374  1.00 33.29           H  
ATOM   2680 HE22 GLN A 169     -34.165  10.766 -15.761  1.00 33.29           H  
ATOM   2681  OE1 GLN A 169     -32.847  11.400 -13.950  1.00 33.29           O  
ATOM   2682  N   THR A 170     -29.617   7.786  -9.765  1.00 32.74           N  
ATOM   2683  H   THR A 170     -29.682   6.893 -10.232  1.00 32.74           H  
ATOM   2684  CA  THR A 170     -28.448   8.012  -8.921  1.00 32.74           C  
ATOM   2685  HA  THR A 170     -28.768   8.390  -7.950  1.00 32.74           H  
ATOM   2686  C   THR A 170     -27.582   9.052  -9.606  1.00 32.74           C  
ATOM   2687  CB  THR A 170     -27.658   6.717  -8.709  1.00 32.74           C  
ATOM   2688  HB  THR A 170     -26.685   6.952  -8.276  1.00 32.74           H  
ATOM   2689  O   THR A 170     -27.225   8.878 -10.767  1.00 32.74           O  
ATOM   2690  CG2 THR A 170     -28.407   5.775  -7.766  1.00 32.74           C  
ATOM   2691 HG21 THR A 170     -27.822   4.867  -7.626  1.00 32.74           H  
ATOM   2692 HG22 THR A 170     -28.554   6.257  -6.799  1.00 32.74           H  
ATOM   2693 HG23 THR A 170     -29.377   5.512  -8.188  1.00 32.74           H  
ATOM   2694  OG1 THR A 170     -27.481   6.051  -9.938  1.00 32.74           O  
ATOM   2695  HG1 THR A 170     -27.085   6.680 -10.546  1.00 32.74           H  
ATOM   2696  N   ALA A 171     -27.313  10.136  -8.883  1.00 32.79           N  
ATOM   2697  H   ALA A 171     -27.697  10.183  -7.950  1.00 32.79           H  
ATOM   2698  CA  ALA A 171     -26.535  11.279  -9.315  1.00 32.79           C  
ATOM   2699  HA  ALA A 171     -27.162  11.922  -9.932  1.00 32.79           H  
ATOM   2700  C   ALA A 171     -25.301  10.864 -10.129  1.00 32.79           C  
ATOM   2701  CB  ALA A 171     -26.136  12.042  -8.043  1.00 32.79           C  
ATOM   2702  HB1 ALA A 171     -27.025  12.369  -7.506  1.00 32.79           H  
ATOM   2703  HB2 ALA A 171     -25.549  12.917  -8.321  1.00 32.79           H  
ATOM   2704  HB3 ALA A 171     -25.529  11.405  -7.399  1.00 32.79           H  
ATOM   2705  O   ALA A 171     -24.390  10.221  -9.603  1.00 32.79           O  
ATOM   2706  N   ASP A 172     -25.269  11.284 -11.394  1.00 35.50           N  
ATOM   2707  H   ASP A 172     -26.099  11.685 -11.807  1.00 35.50           H  
ATOM   2708  CA  ASP A 172     -24.026  11.430 -12.135  1.00 35.50           C  
ATOM   2709  HA  ASP A 172     -23.520  10.467 -12.205  1.00 35.50           H  
ATOM   2710  C   ASP A 172     -23.147  12.392 -11.333  1.00 35.50           C  
ATOM   2711  CB  ASP A 172     -24.285  11.972 -13.555  1.00 35.50           C  
ATOM   2712  HB2 ASP A 172     -23.377  12.461 -13.906  1.00 35.50           H  
ATOM   2713  HB3 ASP A 172     -25.072  12.726 -13.520  1.00 35.50           H  
ATOM   2714  O   ASP A 172     -23.326  13.613 -11.342  1.00 35.50           O  
ATOM   2715  CG  ASP A 172     -24.636  10.892 -14.585  1.00 35.50           C  
ATOM   2716  OD1 ASP A 172     -24.118   9.761 -14.448  1.00 35.50           O  
ATOM   2717  OD2 ASP A 172     -25.384  11.227 -15.529  1.00 35.50           O  
ATOM   2718  N   HIS A 173     -22.196  11.837 -10.586  1.00 36.20           N  
ATOM   2719  H   HIS A 173     -22.187  10.830 -10.504  1.00 36.20           H  
ATOM   2720  CA  HIS A 173     -21.039  12.596 -10.164  1.00 36.20           C  
ATOM   2721  HA  HIS A 173     -21.364  13.499  -9.648  1.00 36.20           H  
ATOM   2722  C   HIS A 173     -20.309  13.000 -11.442  1.00 36.20           C  
ATOM   2723  CB  HIS A 173     -20.161  11.773  -9.214  1.00 36.20           C  
ATOM   2724  HB2 HIS A 173     -19.183  12.250  -9.142  1.00 36.20           H  
ATOM   2725  HB3 HIS A 173     -20.013  10.773  -9.623  1.00 36.20           H  
ATOM   2726  O   HIS A 173     -19.573  12.209 -12.028  1.00 36.20           O  
ATOM   2727  CG  HIS A 173     -20.730  11.676  -7.823  1.00 36.20           C  
ATOM   2728  CD2 HIS A 173     -21.255  10.564  -7.220  1.00 36.20           C  
ATOM   2729  HD2 HIS A 173     -21.353   9.586  -7.667  1.00 36.20           H  
ATOM   2730  ND1 HIS A 173     -20.812  12.706  -6.913  1.00 36.20           N  
ATOM   2731  HD1 HIS A 173     -20.524  13.661  -7.072  1.00 36.20           H  
ATOM   2732  CE1 HIS A 173     -21.368  12.226  -5.789  1.00 36.20           C  
ATOM   2733  HE1 HIS A 173     -21.566  12.802  -4.898  1.00 36.20           H  
ATOM   2734  NE2 HIS A 173     -21.644  10.921  -5.923  1.00 36.20           N  
ATOM   2735  N   VAL A 174     -20.552  14.234 -11.883  1.00 31.68           N  
ATOM   2736  H   VAL A 174     -21.336  14.722 -11.474  1.00 31.68           H  
ATOM   2737  CA  VAL A 174     -19.746  14.927 -12.884  1.00 31.68           C  
ATOM   2738  HA  VAL A 174     -19.800  14.389 -13.830  1.00 31.68           H  
ATOM   2739  C   VAL A 174     -18.307  14.902 -12.375  1.00 31.68           C  
ATOM   2740  CB  VAL A 174     -20.266  16.365 -13.097  1.00 31.68           C  
ATOM   2741  HB  VAL A 174     -20.266  16.895 -12.145  1.00 31.68           H  
ATOM   2742  O   VAL A 174     -17.920  15.688 -11.509  1.00 31.68           O  
ATOM   2743  CG1 VAL A 174     -19.400  17.153 -14.089  1.00 31.68           C  
ATOM   2744 HG11 VAL A 174     -18.387  17.264 -13.703  1.00 31.68           H  
ATOM   2745 HG12 VAL A 174     -19.819  18.148 -14.237  1.00 31.68           H  
ATOM   2746 HG13 VAL A 174     -19.363  16.634 -15.048  1.00 31.68           H  
ATOM   2747  CG2 VAL A 174     -21.704  16.353 -13.637  1.00 31.68           C  
ATOM   2748 HG21 VAL A 174     -21.745  15.808 -14.581  1.00 31.68           H  
ATOM   2749 HG22 VAL A 174     -22.050  17.373 -13.798  1.00 31.68           H  
ATOM   2750 HG23 VAL A 174     -22.376  15.872 -12.926  1.00 31.68           H  
ATOM   2751  N   ALA A 175     -17.524  13.941 -12.861  1.00 29.43           N  
ATOM   2752  H   ALA A 175     -17.943  13.231 -13.444  1.00 29.43           H  
ATOM   2753  CA  ALA A 175     -16.090  13.931 -12.675  1.00 29.43           C  
ATOM   2754  HA  ALA A 175     -15.861  14.007 -11.612  1.00 29.43           H  
ATOM   2755  C   ALA A 175     -15.559  15.169 -13.398  1.00 29.43           C  
ATOM   2756  CB  ALA A 175     -15.510  12.615 -13.210  1.00 29.43           C  
ATOM   2757  HB1 ALA A 175     -15.938  11.774 -12.666  1.00 29.43           H  
ATOM   2758  HB2 ALA A 175     -14.428  12.614 -13.080  1.00 29.43           H  
ATOM   2759  HB3 ALA A 175     -15.737  12.510 -14.271  1.00 29.43           H  
ATOM   2760  O   ALA A 175     -15.553  15.244 -14.625  1.00 29.43           O  
ATOM   2761  N   VAL A 176     -15.174  16.181 -12.626  1.00 31.13           N  
ATOM   2762  H   VAL A 176     -15.324  16.110 -11.629  1.00 31.13           H  
ATOM   2763  CA  VAL A 176     -14.461  17.340 -13.150  1.00 31.13           C  
ATOM   2764  HA  VAL A 176     -15.018  17.756 -13.990  1.00 31.13           H  
ATOM   2765  C   VAL A 176     -13.118  16.821 -13.657  1.00 31.13           C  
ATOM   2766  CB  VAL A 176     -14.316  18.432 -12.072  1.00 31.13           C  
ATOM   2767  HB  VAL A 176     -13.798  18.022 -11.205  1.00 31.13           H  
ATOM   2768  O   VAL A 176     -12.232  16.495 -12.868  1.00 31.13           O  
ATOM   2769  CG1 VAL A 176     -13.526  19.639 -12.591  1.00 31.13           C  
ATOM   2770 HG11 VAL A 176     -12.509  19.342 -12.845  1.00 31.13           H  
ATOM   2771 HG12 VAL A 176     -14.010  20.056 -13.474  1.00 31.13           H  
ATOM   2772 HG13 VAL A 176     -13.471  20.405 -11.817  1.00 31.13           H  
ATOM   2773  CG2 VAL A 176     -15.698  18.930 -11.620  1.00 31.13           C  
ATOM   2774 HG21 VAL A 176     -16.271  18.116 -11.176  1.00 31.13           H  
ATOM   2775 HG22 VAL A 176     -16.250  19.327 -12.472  1.00 31.13           H  
ATOM   2776 HG23 VAL A 176     -15.581  19.714 -10.872  1.00 31.13           H  
ATOM   2777  N   HIS A 177     -12.996  16.682 -14.978  1.00 29.51           N  
ATOM   2778  H   HIS A 177     -13.820  16.802 -15.549  1.00 29.51           H  
ATOM   2779  CA  HIS A 177     -11.742  16.355 -15.641  1.00 29.51           C  
ATOM   2780  HA  HIS A 177     -11.337  15.437 -15.214  1.00 29.51           H  
ATOM   2781  C   HIS A 177     -10.738  17.483 -15.380  1.00 29.51           C  
ATOM   2782  CB  HIS A 177     -11.970  16.138 -17.149  1.00 29.51           C  
ATOM   2783  HB2 HIS A 177     -11.007  16.211 -17.656  1.00 29.51           H  
ATOM   2784  HB3 HIS A 177     -12.606  16.931 -17.542  1.00 29.51           H  
ATOM   2785  O   HIS A 177     -10.751  18.513 -16.051  1.00 29.51           O  
ATOM   2786  CG  HIS A 177     -12.553  14.792 -17.505  1.00 29.51           C  
ATOM   2787  CD2 HIS A 177     -13.666  14.551 -18.267  1.00 29.51           C  
ATOM   2788  HD2 HIS A 177     -14.316  15.299 -18.698  1.00 29.51           H  
ATOM   2789  ND1 HIS A 177     -12.005  13.566 -17.198  1.00 29.51           N  
ATOM   2790  HD1 HIS A 177     -11.131  13.402 -16.719  1.00 29.51           H  
ATOM   2791  CE1 HIS A 177     -12.772  12.614 -17.753  1.00 29.51           C  
ATOM   2792  HE1 HIS A 177     -12.575  11.553 -17.710  1.00 29.51           H  
ATOM   2793  NE2 HIS A 177     -13.798  13.167 -18.415  1.00 29.51           N  
ATOM   2794  N   LEU A 178      -9.853  17.286 -14.404  1.00 32.62           N  
ATOM   2795  H   LEU A 178      -9.964  16.476 -13.811  1.00 32.62           H  
ATOM   2796  CA  LEU A 178      -8.576  17.983 -14.390  1.00 32.62           C  
ATOM   2797  HA  LEU A 178      -8.733  19.047 -14.563  1.00 32.62           H  
ATOM   2798  C   LEU A 178      -7.780  17.420 -15.567  1.00 32.62           C  
ATOM   2799  CB  LEU A 178      -7.867  17.792 -13.038  1.00 32.62           C  
ATOM   2800  HB2 LEU A 178      -6.850  18.175 -13.119  1.00 32.62           H  
ATOM   2801  HB3 LEU A 178      -7.801  16.724 -12.829  1.00 32.62           H  
ATOM   2802  O   LEU A 178      -7.352  16.269 -15.550  1.00 32.62           O  
ATOM   2803  CG  LEU A 178      -8.569  18.495 -11.860  1.00 32.62           C  
ATOM   2804  HG  LEU A 178      -9.610  18.176 -11.810  1.00 32.62           H  
ATOM   2805  CD1 LEU A 178      -7.889  18.102 -10.549  1.00 32.62           C  
ATOM   2806 HD11 LEU A 178      -7.935  17.020 -10.423  1.00 32.62           H  
ATOM   2807 HD12 LEU A 178      -6.845  18.414 -10.561  1.00 32.62           H  
ATOM   2808 HD13 LEU A 178      -8.400  18.574  -9.710  1.00 32.62           H  
ATOM   2809  CD2 LEU A 178      -8.523  20.022 -11.977  1.00 32.62           C  
ATOM   2810 HD21 LEU A 178      -9.102  20.350 -12.840  1.00 32.62           H  
ATOM   2811 HD22 LEU A 178      -8.959  20.472 -11.085  1.00 32.62           H  
ATOM   2812 HD23 LEU A 178      -7.491  20.358 -12.082  1.00 32.62           H  
ATOM   2813  N   HIS A 179      -7.688  18.213 -16.628  1.00 29.10           N  
ATOM   2814  H   HIS A 179      -8.152  19.110 -16.589  1.00 29.10           H  
ATOM   2815  CA  HIS A 179      -6.898  17.916 -17.813  1.00 29.10           C  
ATOM   2816  HA  HIS A 179      -7.118  16.900 -18.141  1.00 29.10           H  
ATOM   2817  C   HIS A 179      -5.412  17.981 -17.415  1.00 29.10           C  
ATOM   2818  CB  HIS A 179      -7.316  18.911 -18.923  1.00 29.10           C  
ATOM   2819  HB2 HIS A 179      -6.589  19.718 -19.008  1.00 29.10           H  
ATOM   2820  HB3 HIS A 179      -8.264  19.378 -18.655  1.00 29.10           H  
ATOM   2821  O   HIS A 179      -4.794  19.041 -17.467  1.00 29.10           O  
ATOM   2822  CG  HIS A 179      -7.527  18.294 -20.281  1.00 29.10           C  
ATOM   2823  CD2 HIS A 179      -6.936  18.679 -21.452  1.00 29.10           C  
ATOM   2824  HD2 HIS A 179      -6.213  19.475 -21.561  1.00 29.10           H  
ATOM   2825  ND1 HIS A 179      -8.453  17.326 -20.600  1.00 29.10           N  
ATOM   2826  HD1 HIS A 179      -9.040  16.823 -19.950  1.00 29.10           H  
ATOM   2827  CE1 HIS A 179      -8.392  17.109 -21.924  1.00 29.10           C  
ATOM   2828  HE1 HIS A 179      -8.975  16.375 -22.461  1.00 29.10           H  
ATOM   2829  NE2 HIS A 179      -7.477  17.912 -22.487  1.00 29.10           N  
ATOM   2830  N   ASP A 180      -4.856  16.869 -16.937  1.00 39.20           N  
ATOM   2831  H   ASP A 180      -5.433  16.050 -16.807  1.00 39.20           H  
ATOM   2832  CA  ASP A 180      -3.413  16.707 -16.763  1.00 39.20           C  
ATOM   2833  HA  ASP A 180      -2.978  17.653 -16.440  1.00 39.20           H  
ATOM   2834  C   ASP A 180      -2.817  16.337 -18.130  1.00 39.20           C  
ATOM   2835  CB  ASP A 180      -3.124  15.674 -15.661  1.00 39.20           C  
ATOM   2836  HB2 ASP A 180      -3.655  15.973 -14.758  1.00 39.20           H  
ATOM   2837  HB3 ASP A 180      -3.507  14.703 -15.973  1.00 39.20           H  
ATOM   2838  O   ASP A 180      -3.151  15.312 -18.717  1.00 39.20           O  
ATOM   2839  CG  ASP A 180      -1.633  15.543 -15.321  1.00 39.20           C  
ATOM   2840  OD1 ASP A 180      -0.813  16.295 -15.900  1.00 39.20           O  
ATOM   2841  OD2 ASP A 180      -1.313  14.676 -14.482  1.00 39.20           O  
ATOM   2842  N   GLN A 181      -1.996  17.223 -18.691  1.00 34.79           N  
ATOM   2843  H   GLN A 181      -1.706  18.002 -18.118  1.00 34.79           H  
ATOM   2844  CA  GLN A 181      -1.434  17.116 -20.046  1.00 34.79           C  
ATOM   2845  HA  GLN A 181      -2.195  16.688 -20.698  1.00 34.79           H  
ATOM   2846  C   GLN A 181      -0.229  16.154 -20.131  1.00 34.79           C  
ATOM   2847  CB  GLN A 181      -1.099  18.533 -20.560  1.00 34.79           C  
ATOM   2848  HB2 GLN A 181      -0.536  19.058 -19.789  1.00 34.79           H  
ATOM   2849  HB3 GLN A 181      -0.460  18.476 -21.442  1.00 34.79           H  
ATOM   2850  O   GLN A 181       0.558  16.249 -21.072  1.00 34.79           O  
ATOM   2851  CG  GLN A 181      -2.333  19.370 -20.934  1.00 34.79           C  
ATOM   2852  HG2 GLN A 181      -2.047  20.422 -20.937  1.00 34.79           H  
ATOM   2853  HG3 GLN A 181      -3.119  19.241 -20.191  1.00 34.79           H  
ATOM   2854  CD  GLN A 181      -2.859  19.036 -22.327  1.00 34.79           C  
ATOM   2855  NE2 GLN A 181      -4.000  18.399 -22.444  1.00 34.79           N  
ATOM   2856 HE21 GLN A 181      -4.286  18.161 -23.383  1.00 34.79           H  
ATOM   2857 HE22 GLN A 181      -4.463  18.010 -21.635  1.00 34.79           H  
ATOM   2858  OE1 GLN A 181      -2.261  19.348 -23.342  1.00 34.79           O  
ATOM   2859  N   SER A 182      -0.052  15.240 -19.171  1.00 39.51           N  
ATOM   2860  H   SER A 182      -0.723  15.190 -18.417  1.00 39.51           H  
ATOM   2861  CA  SER A 182       1.101  14.328 -19.118  1.00 39.51           C  
ATOM   2862  HA  SER A 182       1.866  14.723 -19.787  1.00 39.51           H  
ATOM   2863  C   SER A 182       0.850  12.903 -19.652  1.00 39.51           C  
ATOM   2864  CB  SER A 182       1.752  14.366 -17.729  1.00 39.51           C  
ATOM   2865  HB2 SER A 182       2.120  15.374 -17.534  1.00 39.51           H  
ATOM   2866  HB3 SER A 182       2.604  13.686 -17.719  1.00 39.51           H  
ATOM   2867  O   SER A 182       1.796  12.117 -19.732  1.00 39.51           O  
ATOM   2868  OG  SER A 182       0.861  14.003 -16.695  1.00 39.51           O  
ATOM   2869  HG  SER A 182       0.393  14.768 -16.353  1.00 39.51           H  
ATOM   2870  N   ASP A 183      -0.355  12.579 -20.143  1.00 42.56           N  
ATOM   2871  H   ASP A 183      -1.118  13.230 -20.022  1.00 42.56           H  
ATOM   2872  CA  ASP A 183      -0.666  11.243 -20.676  1.00 42.56           C  
ATOM   2873  HA  ASP A 183       0.081  10.582 -20.237  1.00 42.56           H  
ATOM   2874  C   ASP A 183      -0.437  11.097 -22.205  1.00 42.56           C  
ATOM   2875  CB  ASP A 183      -2.039  10.716 -20.166  1.00 42.56           C  
ATOM   2876  HB2 ASP A 183      -2.673  11.562 -19.899  1.00 42.56           H  
ATOM   2877  HB3 ASP A 183      -2.536  10.193 -20.983  1.00 42.56           H  
ATOM   2878  O   ASP A 183      -1.363  11.176 -23.008  1.00 42.56           O  
ATOM   2879  CG  ASP A 183      -1.979   9.734 -18.973  1.00 42.56           C  
ATOM   2880  OD1 ASP A 183      -1.088   9.901 -18.109  1.00 42.56           O  
ATOM   2881  OD2 ASP A 183      -2.813   8.797 -18.919  1.00 42.56           O  
ATOM   2882  N   GLN A 184       0.807  10.823 -22.640  1.00 39.91           N  
ATOM   2883  H   GLN A 184       1.547  10.853 -21.953  1.00 39.91           H  
ATOM   2884  CA  GLN A 184       1.098  10.245 -23.975  1.00 39.91           C  
ATOM   2885  HA  GLN A 184       0.194  10.296 -24.583  1.00 39.91           H  
ATOM   2886  C   GLN A 184       1.468   8.747 -23.858  1.00 39.91           C  
ATOM   2887  CB  GLN A 184       2.171  11.058 -24.723  1.00 39.91           C  
ATOM   2888  HB2 GLN A 184       3.111  11.027 -24.173  1.00 39.91           H  
ATOM   2889  HB3 GLN A 184       2.324  10.583 -25.692  1.00 39.91           H  
ATOM   2890  O   GLN A 184       2.578   8.397 -23.438  1.00 39.91           O  
ATOM   2891  CG  GLN A 184       1.766  12.526 -24.947  1.00 39.91           C  
ATOM   2892  HG2 GLN A 184       0.725  12.572 -25.268  1.00 39.91           H  
ATOM   2893  HG3 GLN A 184       1.837  13.058 -23.998  1.00 39.91           H  
ATOM   2894  CD  GLN A 184       2.630  13.255 -25.979  1.00 39.91           C  
ATOM   2895  NE2 GLN A 184       2.484  14.557 -26.103  1.00 39.91           N  
ATOM   2896 HE21 GLN A 184       1.884  15.061 -25.466  1.00 39.91           H  
ATOM   2897 HE22 GLN A 184       3.105  15.005 -26.761  1.00 39.91           H  
ATOM   2898  OE1 GLN A 184       3.415  12.690 -26.722  1.00 39.91           O  
ATOM   2899  N   PHE A 185       0.509   7.851 -24.154  1.00 46.37           N  
ATOM   2900  H   PHE A 185      -0.388   8.209 -24.449  1.00 46.37           H  
ATOM   2901  CA  PHE A 185       0.520   6.436 -23.737  1.00 46.37           C  
ATOM   2902  HA  PHE A 185       1.426   6.251 -23.159  1.00 46.37           H  
ATOM   2903  C   PHE A 185       0.513   5.419 -24.912  1.00 46.37           C  
ATOM   2904  CB  PHE A 185      -0.669   6.175 -22.779  1.00 46.37           C  
ATOM   2905  HB2 PHE A 185      -0.847   5.100 -22.777  1.00 46.37           H  
ATOM   2906  HB3 PHE A 185      -1.575   6.650 -23.157  1.00 46.37           H  
ATOM   2907  O   PHE A 185      -0.426   5.363 -25.699  1.00 46.37           O  
ATOM   2908  CG  PHE A 185      -0.476   6.574 -21.329  1.00 46.37           C  
ATOM   2909  CD1 PHE A 185      -0.625   5.627 -20.298  1.00 46.37           C  
ATOM   2910  HD1 PHE A 185      -0.963   4.627 -20.526  1.00 46.37           H  
ATOM   2911  CD2 PHE A 185      -0.062   7.864 -20.996  1.00 46.37           C  
ATOM   2912  HD2 PHE A 185       0.028   8.618 -21.763  1.00 46.37           H  
ATOM   2913  CE1 PHE A 185      -0.382   5.980 -18.960  1.00 46.37           C  
ATOM   2914  HE1 PHE A 185      -0.563   5.272 -18.164  1.00 46.37           H  
ATOM   2915  CE2 PHE A 185       0.349   8.147 -19.688  1.00 46.37           C  
ATOM   2916  HE2 PHE A 185       0.838   9.072 -19.418  1.00 46.37           H  
ATOM   2917  CZ  PHE A 185       0.110   7.248 -18.653  1.00 46.37           C  
ATOM   2918  HZ  PHE A 185       0.316   7.536 -17.633  1.00 46.37           H  
ATOM   2919  N   LEU A 186       1.523   4.533 -24.906  1.00 45.29           N  
ATOM   2920  H   LEU A 186       2.270   4.770 -24.269  1.00 45.29           H  
ATOM   2921  CA  LEU A 186       1.661   3.191 -25.527  1.00 45.29           C  
ATOM   2922  HA  LEU A 186       2.611   2.826 -25.135  1.00 45.29           H  
ATOM   2923  C   LEU A 186       1.825   3.040 -27.057  1.00 45.29           C  
ATOM   2924  CB  LEU A 186       0.605   2.209 -24.984  1.00 45.29           C  
ATOM   2925  HB2 LEU A 186      -0.359   2.456 -25.428  1.00 45.29           H  
ATOM   2926  HB3 LEU A 186       0.878   1.211 -25.326  1.00 45.29           H  
ATOM   2927  O   LEU A 186       1.030   3.523 -27.861  1.00 45.29           O  
ATOM   2928  CG  LEU A 186       0.442   2.179 -23.456  1.00 45.29           C  
ATOM   2929  HG  LEU A 186      -0.097   3.072 -23.139  1.00 45.29           H  
ATOM   2930  CD1 LEU A 186      -0.400   0.962 -23.069  1.00 45.29           C  
ATOM   2931 HD11 LEU A 186       0.118   0.046 -23.351  1.00 45.29           H  
ATOM   2932 HD12 LEU A 186      -1.348   0.984 -23.607  1.00 45.29           H  
ATOM   2933 HD13 LEU A 186      -0.587   0.966 -21.995  1.00 45.29           H  
ATOM   2934  CD2 LEU A 186       1.778   2.162 -22.714  1.00 45.29           C  
ATOM   2935 HD21 LEU A 186       2.303   3.110 -22.839  1.00 45.29           H  
ATOM   2936 HD22 LEU A 186       1.603   2.054 -21.644  1.00 45.29           H  
ATOM   2937 HD23 LEU A 186       2.419   1.367 -23.096  1.00 45.29           H  
ATOM   2938  N   THR A 187       2.846   2.256 -27.436  1.00 37.14           N  
ATOM   2939  H   THR A 187       3.410   1.830 -26.715  1.00 37.14           H  
ATOM   2940  CA  THR A 187       3.214   1.867 -28.810  1.00 37.14           C  
ATOM   2941  HA  THR A 187       3.005   2.711 -29.468  1.00 37.14           H  
ATOM   2942  C   THR A 187       2.397   0.674 -29.335  1.00 37.14           C  
ATOM   2943  CB  THR A 187       4.724   1.567 -28.903  1.00 37.14           C  
ATOM   2944  HB  THR A 187       4.961   1.229 -29.911  1.00 37.14           H  
ATOM   2945  O   THR A 187       1.789  -0.077 -28.574  1.00 37.14           O  
ATOM   2946  CG2 THR A 187       5.581   2.792 -28.582  1.00 37.14           C  
ATOM   2947 HG21 THR A 187       5.305   3.616 -29.240  1.00 37.14           H  
ATOM   2948 HG22 THR A 187       5.439   3.099 -27.545  1.00 37.14           H  
ATOM   2949 HG23 THR A 187       6.632   2.555 -28.741  1.00 37.14           H  
ATOM   2950  OG1 THR A 187       5.084   0.567 -27.980  1.00 37.14           O  
ATOM   2951  HG1 THR A 187       6.010   0.357 -28.120  1.00 37.14           H  
ATOM   2952  N   GLU A 188       2.344   0.528 -30.664  1.00 43.20           N  
ATOM   2953  H   GLU A 188       2.907   1.144 -31.233  1.00 43.20           H  
ATOM   2954  CA  GLU A 188       1.420  -0.351 -31.406  1.00 43.20           C  
ATOM   2955  HA  GLU A 188       0.410  -0.176 -31.034  1.00 43.20           H  
ATOM   2956  C   GLU A 188       1.641  -1.867 -31.246  1.00 43.20           C  
ATOM   2957  CB  GLU A 188       1.452   0.033 -32.900  1.00 43.20           C  
ATOM   2958  HB2 GLU A 188       2.483   0.016 -33.255  1.00 43.20           H  
ATOM   2959  HB3 GLU A 188       0.875  -0.697 -33.467  1.00 43.20           H  
ATOM   2960  O   GLU A 188       0.736  -2.634 -31.574  1.00 43.20           O  
ATOM   2961  CG  GLU A 188       0.833   1.417 -33.144  1.00 43.20           C  
ATOM   2962  HG2 GLU A 188      -0.164   1.429 -32.703  1.00 43.20           H  
ATOM   2963  HG3 GLU A 188       1.426   2.170 -32.626  1.00 43.20           H  
ATOM   2964  CD  GLU A 188       0.742   1.797 -34.630  1.00 43.20           C  
ATOM   2965  OE1 GLU A 188      -0.296   2.414 -34.968  1.00 43.20           O  
ATOM   2966  OE2 GLU A 188       1.691   1.503 -35.386  1.00 43.20           O  
ATOM   2967  N   ASP A 189       2.774  -2.313 -30.698  1.00 45.08           N  
ATOM   2968  H   ASP A 189       3.479  -1.638 -30.437  1.00 45.08           H  
ATOM   2969  CA  ASP A 189       3.151  -3.736 -30.709  1.00 45.08           C  
ATOM   2970  HA  ASP A 189       2.715  -4.181 -31.603  1.00 45.08           H  
ATOM   2971  C   ASP A 189       2.571  -4.586 -29.562  1.00 45.08           C  
ATOM   2972  CB  ASP A 189       4.678  -3.877 -30.844  1.00 45.08           C  
ATOM   2973  HB2 ASP A 189       4.975  -4.886 -30.556  1.00 45.08           H  
ATOM   2974  HB3 ASP A 189       5.165  -3.183 -30.159  1.00 45.08           H  
ATOM   2975  O   ASP A 189       2.842  -5.787 -29.481  1.00 45.08           O  
ATOM   2976  CG  ASP A 189       5.191  -3.651 -32.272  1.00 45.08           C  
ATOM   2977  OD1 ASP A 189       4.388  -3.745 -33.227  1.00 45.08           O  
ATOM   2978  OD2 ASP A 189       6.415  -3.429 -32.395  1.00 45.08           O  
ATOM   2979  N   ASP A 190       1.710  -4.030 -28.703  1.00 48.98           N  
ATOM   2980  H   ASP A 190       1.488  -3.053 -28.827  1.00 48.98           H  
ATOM   2981  CA  ASP A 190       0.910  -4.837 -27.775  1.00 48.98           C  
ATOM   2982  HA  ASP A 190       1.349  -5.833 -27.718  1.00 48.98           H  
ATOM   2983  C   ASP A 190      -0.507  -5.007 -28.329  1.00 48.98           C  
ATOM   2984  CB  ASP A 190       0.971  -4.293 -26.341  1.00 48.98           C  
ATOM   2985  HB2 ASP A 190       1.970  -3.893 -26.165  1.00 48.98           H  
ATOM   2986  HB3 ASP A 190       0.259  -3.477 -26.214  1.00 48.98           H  
ATOM   2987  O   ASP A 190      -1.393  -4.168 -28.160  1.00 48.98           O  
ATOM   2988  CG  ASP A 190       0.713  -5.382 -25.287  1.00 48.98           C  
ATOM   2989  OD1 ASP A 190       0.122  -6.438 -25.628  1.00 48.98           O  
ATOM   2990  OD2 ASP A 190       1.120  -5.153 -24.123  1.00 48.98           O  
ATOM   2991  N   ASN A 191      -0.731  -6.127 -29.011  1.00 40.36           N  
ATOM   2992  H   ASN A 191       0.072  -6.724 -29.149  1.00 40.36           H  
ATOM   2993  CA  ASN A 191      -1.994  -6.501 -29.646  1.00 40.36           C  
ATOM   2994  HA  ASN A 191      -2.299  -5.634 -30.232  1.00 40.36           H  
ATOM   2995  C   ASN A 191      -3.139  -6.770 -28.642  1.00 40.36           C  
ATOM   2996  CB  ASN A 191      -1.707  -7.681 -30.602  1.00 40.36           C  
ATOM   2997  HB2 ASN A 191      -2.076  -8.615 -30.178  1.00 40.36           H  
ATOM   2998  HB3 ASN A 191      -0.631  -7.787 -30.737  1.00 40.36           H  
ATOM   2999  O   ASN A 191      -4.053  -7.550 -28.914  1.00 40.36           O  
ATOM   3000  CG  ASN A 191      -2.293  -7.504 -31.990  1.00 40.36           C  
ATOM   3001  ND2 ASN A 191      -1.880  -8.329 -32.923  1.00 40.36           N  
ATOM   3002 HD21 ASN A 191      -1.117  -8.963 -32.735  1.00 40.36           H  
ATOM   3003 HD22 ASN A 191      -2.197  -8.111 -33.857  1.00 40.36           H  
ATOM   3004  OD1 ASN A 191      -3.106  -6.643 -32.275  1.00 40.36           O  
ATOM   3005  N   THR A 192      -3.127  -6.158 -27.455  1.00 42.49           N  
ATOM   3006  H   THR A 192      -2.381  -5.501 -27.278  1.00 42.49           H  
ATOM   3007  CA  THR A 192      -4.207  -6.273 -26.488  1.00 42.49           C  
ATOM   3008  HA  THR A 192      -5.119  -6.509 -27.038  1.00 42.49           H  
ATOM   3009  C   THR A 192      -4.472  -4.944 -25.764  1.00 42.49           C  
ATOM   3010  CB  THR A 192      -3.974  -7.471 -25.547  1.00 42.49           C  
ATOM   3011  HB  THR A 192      -4.864  -7.544 -24.922  1.00 42.49           H  
ATOM   3012  O   THR A 192      -3.703  -4.484 -24.927  1.00 42.49           O  
ATOM   3013  CG2 THR A 192      -3.927  -8.847 -26.197  1.00 42.49           C  
ATOM   3014 HG21 THR A 192      -3.035  -8.933 -26.818  1.00 42.49           H  
ATOM   3015 HG22 THR A 192      -4.812  -9.001 -26.814  1.00 42.49           H  
ATOM   3016 HG23 THR A 192      -3.886  -9.614 -25.424  1.00 42.49           H  
ATOM   3017  OG1 THR A 192      -2.824  -7.362 -24.738  1.00 42.49           O  
ATOM   3018  HG1 THR A 192      -2.063  -7.075 -25.249  1.00 42.49           H  
ATOM   3019  N   ARG A 193      -5.653  -4.366 -26.040  1.00 46.33           N  
ATOM   3020  H   ARG A 193      -6.151  -4.754 -26.829  1.00 46.33           H  
ATOM   3021  CA  ARG A 193      -6.368  -3.364 -25.221  1.00 46.33           C  
ATOM   3022  HA  ARG A 193      -5.787  -2.443 -25.173  1.00 46.33           H  
ATOM   3023  C   ARG A 193      -6.547  -3.879 -23.785  1.00 46.33           C  
ATOM   3024  CB  ARG A 193      -7.760  -3.089 -25.842  1.00 46.33           C  
ATOM   3025  HB2 ARG A 193      -8.364  -2.539 -25.121  1.00 46.33           H  
ATOM   3026  HB3 ARG A 193      -8.251  -4.045 -26.026  1.00 46.33           H  
ATOM   3027  O   ARG A 193      -7.629  -4.342 -23.420  1.00 46.33           O  
ATOM   3028  CG  ARG A 193      -7.752  -2.270 -27.137  1.00 46.33           C  
ATOM   3029  HG2 ARG A 193      -7.474  -1.238 -26.925  1.00 46.33           H  
ATOM   3030  HG3 ARG A 193      -7.003  -2.691 -27.808  1.00 46.33           H  
ATOM   3031  CD  ARG A 193      -9.109  -2.319 -27.866  1.00 46.33           C  
ATOM   3032  HD2 ARG A 193      -8.939  -1.977 -28.887  1.00 46.33           H  
ATOM   3033  HD3 ARG A 193      -9.449  -3.354 -27.912  1.00 46.33           H  
ATOM   3034  NE  ARG A 193     -10.158  -1.466 -27.261  1.00 46.33           N  
ATOM   3035  HE  ARG A 193      -9.884  -0.892 -26.477  1.00 46.33           H  
ATOM   3036  NH1 ARG A 193     -11.809  -1.955 -28.789  1.00 46.33           N  
ATOM   3037 HH11 ARG A 193     -12.719  -1.766 -29.184  1.00 46.33           H  
ATOM   3038 HH12 ARG A 193     -11.184  -2.605 -29.243  1.00 46.33           H  
ATOM   3039  NH2 ARG A 193     -12.185  -0.405 -27.232  1.00 46.33           N  
ATOM   3040 HH21 ARG A 193     -11.855   0.212 -26.504  1.00 46.33           H  
ATOM   3041 HH22 ARG A 193     -13.082  -0.222 -27.659  1.00 46.33           H  
ATOM   3042  CZ  ARG A 193     -11.375  -1.283 -27.756  1.00 46.33           C  
ATOM   3043  N   THR A 194      -5.490  -3.873 -22.983  1.00 68.54           N  
ATOM   3044  H   THR A 194      -4.605  -3.582 -23.374  1.00 68.54           H  
ATOM   3045  CA  THR A 194      -5.489  -4.454 -21.638  1.00 68.54           C  
ATOM   3046  HA  THR A 194      -6.478  -4.858 -21.419  1.00 68.54           H  
ATOM   3047  C   THR A 194      -5.279  -3.361 -20.613  1.00 68.54           C  
ATOM   3048  CB  THR A 194      -4.528  -5.641 -21.490  1.00 68.54           C  
ATOM   3049  HB  THR A 194      -4.675  -6.066 -20.498  1.00 68.54           H  
ATOM   3050  O   THR A 194      -4.182  -3.127 -20.120  1.00 68.54           O  
ATOM   3051  CG2 THR A 194      -4.889  -6.728 -22.463  1.00 68.54           C  
ATOM   3052 HG21 THR A 194      -4.224  -7.583 -22.342  1.00 68.54           H  
ATOM   3053 HG22 THR A 194      -5.938  -7.003 -22.352  1.00 68.54           H  
ATOM   3054 HG23 THR A 194      -4.766  -6.278 -23.448  1.00 68.54           H  
ATOM   3055  OG1 THR A 194      -3.169  -5.329 -21.717  1.00 68.54           O  
ATOM   3056  HG1 THR A 194      -3.006  -5.252 -22.660  1.00 68.54           H  
ATOM   3057  N   GLY A 195      -6.369  -2.666 -20.305  1.00 85.73           N  
ATOM   3058  H   GLY A 195      -7.236  -2.873 -20.780  1.00 85.73           H  
ATOM   3059  CA  GLY A 195      -6.450  -1.895 -19.076  1.00 85.73           C  
ATOM   3060  HA2 GLY A 195      -7.356  -1.290 -19.101  1.00 85.73           H  
ATOM   3061  HA3 GLY A 195      -5.588  -1.236 -18.972  1.00 85.73           H  
ATOM   3062  C   GLY A 195      -6.548  -2.800 -17.853  1.00 85.73           C  
ATOM   3063  O   GLY A 195      -6.275  -4.005 -17.906  1.00 85.73           O  
ATOM   3064  N   GLY A 196      -6.980  -2.211 -16.745  1.00 93.08           N  
ATOM   3065  H   GLY A 196      -7.069  -1.205 -16.738  1.00 93.08           H  
ATOM   3066  CA  GLY A 196      -7.094  -2.908 -15.471  1.00 93.08           C  
ATOM   3067  HA2 GLY A 196      -7.497  -3.907 -15.637  1.00 93.08           H  
ATOM   3068  HA3 GLY A 196      -7.774  -2.352 -14.825  1.00 93.08           H  
ATOM   3069  C   GLY A 196      -5.762  -3.032 -14.744  1.00 93.08           C  
ATOM   3070  O   GLY A 196      -5.578  -3.953 -13.954  1.00 93.08           O  
ATOM   3071  N   TRP A 197      -4.825  -2.130 -15.022  1.00 95.50           N  
ATOM   3072  H   TRP A 197      -5.049  -1.371 -15.650  1.00 95.50           H  
ATOM   3073  CA  TRP A 197      -3.577  -2.039 -14.279  1.00 95.50           C  
ATOM   3074  HA  TRP A 197      -3.173  -3.038 -14.117  1.00 95.50           H  
ATOM   3075  C   TRP A 197      -3.824  -1.392 -12.925  1.00 95.50           C  
ATOM   3076  CB  TRP A 197      -2.566  -1.242 -15.088  1.00 95.50           C  
ATOM   3077  HB2 TRP A 197      -3.040  -0.326 -15.441  1.00 95.50           H  
ATOM   3078  HB3 TRP A 197      -1.736  -0.958 -14.440  1.00 95.50           H  
ATOM   3079  O   TRP A 197      -4.432  -0.324 -12.842  1.00 95.50           O  
ATOM   3080  CG  TRP A 197      -2.009  -1.979 -16.252  1.00 95.50           C  
ATOM   3081  CD1 TRP A 197      -2.377  -1.817 -17.541  1.00 95.50           C  
ATOM   3082  HD1 TRP A 197      -3.116  -1.111 -17.889  1.00 95.50           H  
ATOM   3083  CD2 TRP A 197      -0.969  -2.999 -16.248  1.00 95.50           C  
ATOM   3084  CE2 TRP A 197      -0.764  -3.430 -17.590  1.00 95.50           C  
ATOM   3085  CE3 TRP A 197      -0.177  -3.594 -15.243  1.00 95.50           C  
ATOM   3086  HE3 TRP A 197      -0.294  -3.271 -14.219  1.00 95.50           H  
ATOM   3087  NE1 TRP A 197      -1.644  -2.673 -18.336  1.00 95.50           N  
ATOM   3088  HE1 TRP A 197      -1.744  -2.702 -19.341  1.00 95.50           H  
ATOM   3089  CH2 TRP A 197       0.951  -4.990 -16.897  1.00 95.50           C  
ATOM   3090  HH2 TRP A 197       1.695  -5.736 -17.137  1.00 95.50           H  
ATOM   3091  CZ2 TRP A 197       0.180  -4.413 -17.920  1.00 95.50           C  
ATOM   3092  HZ2 TRP A 197       0.336  -4.700 -18.950  1.00 95.50           H  
ATOM   3093  CZ3 TRP A 197       0.774  -4.580 -15.563  1.00 95.50           C  
ATOM   3094  HZ3 TRP A 197       1.385  -5.012 -14.784  1.00 95.50           H  
ATOM   3095  N   THR A 198      -3.336  -2.048 -11.878  1.00 97.05           N  
ATOM   3096  H   THR A 198      -2.819  -2.900 -12.043  1.00 97.05           H  
ATOM   3097  CA  THR A 198      -3.377  -1.553 -10.503  1.00 97.05           C  
ATOM   3098  HA  THR A 198      -4.202  -0.852 -10.377  1.00 97.05           H  
ATOM   3099  C   THR A 198      -2.086  -0.806 -10.233  1.00 97.05           C  
ATOM   3100  CB  THR A 198      -3.565  -2.717  -9.518  1.00 97.05           C  
ATOM   3101  HB  THR A 198      -2.688  -3.364  -9.543  1.00 97.05           H  
ATOM   3102  O   THR A 198      -1.029  -1.427 -10.129  1.00 97.05           O  
ATOM   3103  CG2 THR A 198      -3.793  -2.245  -8.090  1.00 97.05           C  
ATOM   3104 HG21 THR A 198      -3.832  -3.110  -7.428  1.00 97.05           H  
ATOM   3105 HG22 THR A 198      -4.749  -1.722  -8.047  1.00 97.05           H  
ATOM   3106 HG23 THR A 198      -2.987  -1.587  -7.767  1.00 97.05           H  
ATOM   3107  OG1 THR A 198      -4.701  -3.478  -9.876  1.00 97.05           O  
ATOM   3108  HG1 THR A 198      -4.419  -4.062 -10.584  1.00 97.05           H  
ATOM   3109  N   VAL A 199      -2.144   0.520 -10.147  1.00 97.84           N  
ATOM   3110  H   VAL A 199      -3.035   0.992 -10.211  1.00 97.84           H  
ATOM   3111  CA  VAL A 199      -0.964   1.323  -9.819  1.00 97.84           C  
ATOM   3112  HA  VAL A 199      -0.119   0.958 -10.403  1.00 97.84           H  
ATOM   3113  C   VAL A 199      -0.635   1.114  -8.338  1.00 97.84           C  
ATOM   3114  CB  VAL A 199      -1.167   2.798 -10.204  1.00 97.84           C  
ATOM   3115  HB  VAL A 199      -2.027   3.192  -9.662  1.00 97.84           H  
ATOM   3116  O   VAL A 199      -1.509   1.196  -7.472  1.00 97.84           O  
ATOM   3117  CG1 VAL A 199       0.065   3.641  -9.866  1.00 97.84           C  
ATOM   3118 HG11 VAL A 199      -0.080   4.665 -10.210  1.00 97.84           H  
ATOM   3119 HG12 VAL A 199       0.231   3.665  -8.789  1.00 97.84           H  
ATOM   3120 HG13 VAL A 199       0.948   3.219 -10.346  1.00 97.84           H  
ATOM   3121  CG2 VAL A 199      -1.448   2.957 -11.706  1.00 97.84           C  
ATOM   3122 HG21 VAL A 199      -0.624   2.545 -12.289  1.00 97.84           H  
ATOM   3123 HG22 VAL A 199      -2.374   2.450 -11.974  1.00 97.84           H  
ATOM   3124 HG23 VAL A 199      -1.549   4.015 -11.950  1.00 97.84           H  
ATOM   3125  N   ILE A 200       0.622   0.802  -8.040  1.00 98.56           N  
ATOM   3126  H   ILE A 200       1.284   0.739  -8.800  1.00 98.56           H  
ATOM   3127  CA  ILE A 200       1.108   0.563  -6.671  1.00 98.56           C  
ATOM   3128  HA  ILE A 200       0.261   0.621  -5.986  1.00 98.56           H  
ATOM   3129  C   ILE A 200       2.084   1.633  -6.194  1.00 98.56           C  
ATOM   3130  CB  ILE A 200       1.703  -0.848  -6.512  1.00 98.56           C  
ATOM   3131  HB  ILE A 200       2.102  -0.914  -5.500  1.00 98.56           H  
ATOM   3132  O   ILE A 200       2.251   1.821  -4.992  1.00 98.56           O  
ATOM   3133  CG1 ILE A 200       2.858  -1.123  -7.498  1.00 98.56           C  
ATOM   3134 HG12 ILE A 200       3.542  -0.274  -7.486  1.00 98.56           H  
ATOM   3135 HG13 ILE A 200       2.463  -1.239  -8.507  1.00 98.56           H  
ATOM   3136  CG2 ILE A 200       0.570  -1.878  -6.639  1.00 98.56           C  
ATOM   3137 HG21 ILE A 200      -0.213  -1.655  -5.914  1.00 98.56           H  
ATOM   3138 HG22 ILE A 200       0.945  -2.881  -6.439  1.00 98.56           H  
ATOM   3139 HG23 ILE A 200       0.140  -1.839  -7.640  1.00 98.56           H  
ATOM   3140  CD1 ILE A 200       3.682  -2.365  -7.145  1.00 98.56           C  
ATOM   3141 HD11 ILE A 200       3.058  -3.259  -7.163  1.00 98.56           H  
ATOM   3142 HD12 ILE A 200       4.485  -2.485  -7.873  1.00 98.56           H  
ATOM   3143 HD13 ILE A 200       4.119  -2.250  -6.153  1.00 98.56           H  
ATOM   3144  N   GLN A 201       2.692   2.352  -7.132  1.00 98.61           N  
ATOM   3145  H   GLN A 201       2.508   2.145  -8.103  1.00 98.61           H  
ATOM   3146  CA  GLN A 201       3.544   3.498  -6.870  1.00 98.61           C  
ATOM   3147  HA  GLN A 201       3.227   3.977  -5.944  1.00 98.61           H  
ATOM   3148  C   GLN A 201       3.384   4.486  -8.016  1.00 98.61           C  
ATOM   3149  CB  GLN A 201       4.989   3.016  -6.705  1.00 98.61           C  
ATOM   3150  HB2 GLN A 201       5.308   2.486  -7.603  1.00 98.61           H  
ATOM   3151  HB3 GLN A 201       4.995   2.293  -5.889  1.00 98.61           H  
ATOM   3152  O   GLN A 201       3.272   4.083  -9.178  1.00 98.61           O  
ATOM   3153  CG  GLN A 201       6.020   4.113  -6.407  1.00 98.61           C  
ATOM   3154  HG2 GLN A 201       5.570   4.914  -5.820  1.00 98.61           H  
ATOM   3155  HG3 GLN A 201       6.817   3.670  -5.809  1.00 98.61           H  
ATOM   3156  CD  GLN A 201       6.682   4.694  -7.651  1.00 98.61           C  
ATOM   3157  NE2 GLN A 201       7.812   5.336  -7.494  1.00 98.61           N  
ATOM   3158 HE21 GLN A 201       8.213   5.741  -8.327  1.00 98.61           H  
ATOM   3159 HE22 GLN A 201       8.262   5.382  -6.591  1.00 98.61           H  
ATOM   3160  OE1 GLN A 201       6.218   4.568  -8.773  1.00 98.61           O  
ATOM   3161  N   ARG A 202       3.367   5.773  -7.679  1.00 98.26           N  
ATOM   3162  H   ARG A 202       3.394   6.016  -6.699  1.00 98.26           H  
ATOM   3163  CA  ARG A 202       3.365   6.860  -8.654  1.00 98.26           C  
ATOM   3164  HA  ARG A 202       3.854   6.515  -9.565  1.00 98.26           H  
ATOM   3165  C   ARG A 202       4.155   8.038  -8.109  1.00 98.26           C  
ATOM   3166  CB  ARG A 202       1.911   7.230  -8.970  1.00 98.26           C  
ATOM   3167  HB2 ARG A 202       1.389   6.327  -9.286  1.00 98.26           H  
ATOM   3168  HB3 ARG A 202       1.438   7.610  -8.064  1.00 98.26           H  
ATOM   3169  O   ARG A 202       3.971   8.397  -6.949  1.00 98.26           O  
ATOM   3170  CG  ARG A 202       1.771   8.289 -10.067  1.00 98.26           C  
ATOM   3171  HG2 ARG A 202       2.379   8.009 -10.927  1.00 98.26           H  
ATOM   3172  HG3 ARG A 202       2.118   9.252  -9.691  1.00 98.26           H  
ATOM   3173  CD  ARG A 202       0.304   8.407 -10.494  1.00 98.26           C  
ATOM   3174  HD2 ARG A 202      -0.275   8.731  -9.630  1.00 98.26           H  
ATOM   3175  HD3 ARG A 202      -0.058   7.428 -10.806  1.00 98.26           H  
ATOM   3176  NE  ARG A 202       0.141   9.356 -11.614  1.00 98.26           N  
ATOM   3177  HE  ARG A 202       0.940   9.510 -12.213  1.00 98.26           H  
ATOM   3178  NH1 ARG A 202      -1.998   9.998 -11.136  1.00 98.26           N  
ATOM   3179 HH11 ARG A 202      -2.581  10.821 -11.080  1.00 98.26           H  
ATOM   3180 HH12 ARG A 202      -2.001   9.326 -10.382  1.00 98.26           H  
ATOM   3181  NH2 ARG A 202      -0.912  11.000 -12.804  1.00 98.26           N  
ATOM   3182 HH21 ARG A 202      -1.704  11.603 -12.970  1.00 98.26           H  
ATOM   3183 HH22 ARG A 202      -0.123  11.119 -13.424  1.00 98.26           H  
ATOM   3184  CZ  ARG A 202      -0.919  10.106 -11.854  1.00 98.26           C  
ATOM   3185  N   ARG A 203       5.007   8.624  -8.949  1.00 97.72           N  
ATOM   3186  H   ARG A 203       5.130   8.181  -9.848  1.00 97.72           H  
ATOM   3187  CA  ARG A 203       5.764   9.862  -8.712  1.00 97.72           C  
ATOM   3188  HA  ARG A 203       5.345  10.408  -7.867  1.00 97.72           H  
ATOM   3189  C   ARG A 203       5.654  10.731  -9.952  1.00 97.72           C  
ATOM   3190  CB  ARG A 203       7.249   9.572  -8.446  1.00 97.72           C  
ATOM   3191  HB2 ARG A 203       7.749  10.508  -8.194  1.00 97.72           H  
ATOM   3192  HB3 ARG A 203       7.707   9.199  -9.361  1.00 97.72           H  
ATOM   3193  O   ARG A 203       6.085  10.312 -11.021  1.00 97.72           O  
ATOM   3194  CG  ARG A 203       7.504   8.542  -7.348  1.00 97.72           C  
ATOM   3195  HG2 ARG A 203       8.568   8.306  -7.329  1.00 97.72           H  
ATOM   3196  HG3 ARG A 203       6.960   7.633  -7.604  1.00 97.72           H  
ATOM   3197  CD  ARG A 203       7.056   8.973  -5.956  1.00 97.72           C  
ATOM   3198  HD2 ARG A 203       5.972   9.086  -5.935  1.00 97.72           H  
ATOM   3199  HD3 ARG A 203       7.329   8.182  -5.258  1.00 97.72           H  
ATOM   3200  NE  ARG A 203       7.655  10.240  -5.524  1.00 97.72           N  
ATOM   3201  HE  ARG A 203       7.058  11.054  -5.551  1.00 97.72           H  
ATOM   3202  NH1 ARG A 203       9.775   9.433  -5.060  1.00 97.72           N  
ATOM   3203 HH11 ARG A 203       9.607   8.607  -5.616  1.00 97.72           H  
ATOM   3204 HH12 ARG A 203      10.709   9.608  -4.716  1.00 97.72           H  
ATOM   3205  NH2 ARG A 203       9.208  11.494  -4.474  1.00 97.72           N  
ATOM   3206 HH21 ARG A 203       8.496  12.201  -4.356  1.00 97.72           H  
ATOM   3207 HH22 ARG A 203      10.132  11.559  -4.070  1.00 97.72           H  
ATOM   3208  CZ  ARG A 203       8.869  10.374  -5.030  1.00 97.72           C  
ATOM   3209  N   VAL A 204       5.067  11.907  -9.827  1.00 95.74           N  
ATOM   3210  H   VAL A 204       4.726  12.164  -8.912  1.00 95.74           H  
ATOM   3211  CA  VAL A 204       4.768  12.815 -10.939  1.00 95.74           C  
ATOM   3212  HA  VAL A 204       5.419  12.583 -11.782  1.00 95.74           H  
ATOM   3213  C   VAL A 204       5.042  14.275 -10.602  1.00 95.74           C  
ATOM   3214  CB  VAL A 204       3.307  12.658 -11.412  1.00 95.74           C  
ATOM   3215  HB  VAL A 204       3.108  13.427 -12.158  1.00 95.74           H  
ATOM   3216  O   VAL A 204       5.393  15.030 -11.504  1.00 95.74           O  
ATOM   3217  CG1 VAL A 204       3.094  11.300 -12.093  1.00 95.74           C  
ATOM   3218 HG11 VAL A 204       2.097  11.275 -12.534  1.00 95.74           H  
ATOM   3219 HG12 VAL A 204       3.209  10.489 -11.374  1.00 95.74           H  
ATOM   3220 HG13 VAL A 204       3.825  11.177 -12.892  1.00 95.74           H  
ATOM   3221  CG2 VAL A 204       2.262  12.802 -10.293  1.00 95.74           C  
ATOM   3222 HG21 VAL A 204       2.356  13.777  -9.814  1.00 95.74           H  
ATOM   3223 HG22 VAL A 204       2.392  12.025  -9.540  1.00 95.74           H  
ATOM   3224 HG23 VAL A 204       1.260  12.728 -10.717  1.00 95.74           H  
ATOM   3225  N   ASP A 205       4.914  14.686  -9.338  1.00 95.04           N  
ATOM   3226  H   ASP A 205       4.585  14.035  -8.639  1.00 95.04           H  
ATOM   3227  CA  ASP A 205       4.992  16.106  -8.976  1.00 95.04           C  
ATOM   3228  HA  ASP A 205       5.535  16.638  -9.757  1.00 95.04           H  
ATOM   3229  C   ASP A 205       5.758  16.423  -7.684  1.00 95.04           C  
ATOM   3230  CB  ASP A 205       3.570  16.682  -8.950  1.00 95.04           C  
ATOM   3231  HB2 ASP A 205       3.635  17.765  -8.843  1.00 95.04           H  
ATOM   3232  HB3 ASP A 205       3.093  16.482  -9.909  1.00 95.04           H  
ATOM   3233  O   ASP A 205       5.931  17.597  -7.352  1.00 95.04           O  
ATOM   3234  CG  ASP A 205       2.676  16.145  -7.832  1.00 95.04           C  
ATOM   3235  OD1 ASP A 205       3.149  15.548  -6.842  1.00 95.04           O  
ATOM   3236  OD2 ASP A 205       1.464  16.442  -7.883  1.00 95.04           O  
ATOM   3237  N   GLY A 206       6.220  15.410  -6.945  1.00 95.82           N  
ATOM   3238  H   GLY A 206       5.999  14.465  -7.223  1.00 95.82           H  
ATOM   3239  CA  GLY A 206       7.003  15.606  -5.727  1.00 95.82           C  
ATOM   3240  HA2 GLY A 206       7.828  16.287  -5.938  1.00 95.82           H  
ATOM   3241  HA3 GLY A 206       7.407  14.641  -5.421  1.00 95.82           H  
ATOM   3242  C   GLY A 206       6.207  16.172  -4.551  1.00 95.82           C  
ATOM   3243  O   GLY A 206       6.806  16.628  -3.578  1.00 95.82           O  
ATOM   3244  N   SER A 207       4.871  16.142  -4.609  1.00 96.19           N  
ATOM   3245  H   SER A 207       4.447  15.791  -5.456  1.00 96.19           H  
ATOM   3246  CA  SER A 207       3.987  16.661  -3.553  1.00 96.19           C  
ATOM   3247  HA  SER A 207       4.327  17.663  -3.293  1.00 96.19           H  
ATOM   3248  C   SER A 207       4.000  15.844  -2.260  1.00 96.19           C  
ATOM   3249  CB  SER A 207       2.549  16.771  -4.068  1.00 96.19           C  
ATOM   3250  HB2 SER A 207       2.527  17.486  -4.891  1.00 96.19           H  
ATOM   3251  HB3 SER A 207       1.909  17.145  -3.268  1.00 96.19           H  
ATOM   3252  O   SER A 207       3.503  16.311  -1.233  1.00 96.19           O  
ATOM   3253  OG  SER A 207       2.046  15.532  -4.525  1.00 96.19           O  
ATOM   3254  HG  SER A 207       2.419  15.402  -5.401  1.00 96.19           H  
ATOM   3255  N   VAL A 208       4.570  14.639  -2.290  1.00 97.87           N  
ATOM   3256  H   VAL A 208       4.974  14.337  -3.166  1.00 97.87           H  
ATOM   3257  CA  VAL A 208       4.608  13.710  -1.161  1.00 97.87           C  
ATOM   3258  HA  VAL A 208       4.210  14.208  -0.277  1.00 97.87           H  
ATOM   3259  C   VAL A 208       6.050  13.320  -0.859  1.00 97.87           C  
ATOM   3260  CB  VAL A 208       3.709  12.493  -1.442  1.00 97.87           C  
ATOM   3261  HB  VAL A 208       4.053  11.994  -2.348  1.00 97.87           H  
ATOM   3262  O   VAL A 208       6.816  12.946  -1.749  1.00 97.87           O  
ATOM   3263  CG1 VAL A 208       3.724  11.473  -0.303  1.00 97.87           C  
ATOM   3264 HG11 VAL A 208       3.050  10.656  -0.558  1.00 97.87           H  
ATOM   3265 HG12 VAL A 208       4.724  11.055  -0.184  1.00 97.87           H  
ATOM   3266 HG13 VAL A 208       3.406  11.935   0.631  1.00 97.87           H  
ATOM   3267  CG2 VAL A 208       2.253  12.941  -1.638  1.00 97.87           C  
ATOM   3268 HG21 VAL A 208       2.162  13.543  -2.542  1.00 97.87           H  
ATOM   3269 HG22 VAL A 208       1.607  12.071  -1.756  1.00 97.87           H  
ATOM   3270 HG23 VAL A 208       1.918  13.526  -0.782  1.00 97.87           H  
ATOM   3271  N   ASN A 209       6.422  13.396   0.420  1.00 97.12           N  
ATOM   3272  H   ASN A 209       5.735  13.676   1.106  1.00 97.12           H  
ATOM   3273  CA  ASN A 209       7.702  12.891   0.897  1.00 97.12           C  
ATOM   3274  HA  ASN A 209       8.479  13.182   0.189  1.00 97.12           H  
ATOM   3275  C   ASN A 209       7.661  11.357   0.966  1.00 97.12           C  
ATOM   3276  CB  ASN A 209       8.035  13.516   2.263  1.00 97.12           C  
ATOM   3277  HB2 ASN A 209       7.249  13.258   2.972  1.00 97.12           H  
ATOM   3278  HB3 ASN A 209       8.092  14.600   2.173  1.00 97.12           H  
ATOM   3279  O   ASN A 209       6.750  10.793   1.563  1.00 97.12           O  
ATOM   3280  CG  ASN A 209       9.364  13.009   2.802  1.00 97.12           C  
ATOM   3281  ND2 ASN A 209       9.519  12.959   4.102  1.00 97.12           N  
ATOM   3282 HD21 ASN A 209      10.279  12.395   4.454  1.00 97.12           H  
ATOM   3283 HD22 ASN A 209       8.746  13.177   4.716  1.00 97.12           H  
ATOM   3284  OD1 ASN A 209      10.251  12.618   2.057  1.00 97.12           O  
ATOM   3285  N   PHE A 210       8.661  10.699   0.382  1.00 98.29           N  
ATOM   3286  H   PHE A 210       9.387  11.240  -0.068  1.00 98.29           H  
ATOM   3287  CA  PHE A 210       8.812   9.242   0.415  1.00 98.29           C  
ATOM   3288  HA  PHE A 210       7.870   8.789   0.723  1.00 98.29           H  
ATOM   3289  C   PHE A 210       9.840   8.777   1.458  1.00 98.29           C  
ATOM   3290  CB  PHE A 210       9.124   8.724  -0.997  1.00 98.29           C  
ATOM   3291  HB2 PHE A 210       9.672   7.787  -0.907  1.00 98.29           H  
ATOM   3292  HB3 PHE A 210       9.776   9.428  -1.515  1.00 98.29           H  
ATOM   3293  O   PHE A 210       9.942   7.580   1.718  1.00 98.29           O  
ATOM   3294  CG  PHE A 210       7.894   8.460  -1.846  1.00 98.29           C  
ATOM   3295  CD1 PHE A 210       7.598   7.153  -2.279  1.00 98.29           C  
ATOM   3296  HD1 PHE A 210       8.253   6.334  -2.019  1.00 98.29           H  
ATOM   3297  CD2 PHE A 210       7.023   9.511  -2.181  1.00 98.29           C  
ATOM   3298  HD2 PHE A 210       7.238  10.520  -1.862  1.00 98.29           H  
ATOM   3299  CE1 PHE A 210       6.446   6.901  -3.042  1.00 98.29           C  
ATOM   3300  HE1 PHE A 210       6.235   5.899  -3.385  1.00 98.29           H  
ATOM   3301  CE2 PHE A 210       5.857   9.256  -2.918  1.00 98.29           C  
ATOM   3302  HE2 PHE A 210       5.185  10.067  -3.154  1.00 98.29           H  
ATOM   3303  CZ  PHE A 210       5.572   7.954  -3.356  1.00 98.29           C  
ATOM   3304  HZ  PHE A 210       4.696   7.772  -3.962  1.00 98.29           H  
ATOM   3305  N   THR A 211      10.578   9.684   2.102  1.00 97.68           N  
ATOM   3306  H   THR A 211      10.483  10.660   1.862  1.00 97.68           H  
ATOM   3307  CA  THR A 211      11.425   9.357   3.259  1.00 97.68           C  
ATOM   3308  HA  THR A 211      11.841   8.358   3.132  1.00 97.68           H  
ATOM   3309  C   THR A 211      10.555   9.344   4.514  1.00 97.68           C  
ATOM   3310  CB  THR A 211      12.608  10.328   3.381  1.00 97.68           C  
ATOM   3311  HB  THR A 211      12.251  11.329   3.624  1.00 97.68           H  
ATOM   3312  O   THR A 211      10.465  10.343   5.228  1.00 97.68           O  
ATOM   3313  CG2 THR A 211      13.620   9.869   4.428  1.00 97.68           C  
ATOM   3314 HG21 THR A 211      13.161   9.872   5.417  1.00 97.68           H  
ATOM   3315 HG22 THR A 211      14.472  10.549   4.448  1.00 97.68           H  
ATOM   3316 HG23 THR A 211      13.972   8.862   4.203  1.00 97.68           H  
ATOM   3317  OG1 THR A 211      13.312  10.375   2.160  1.00 97.68           O  
ATOM   3318  HG1 THR A 211      14.035  10.994   2.287  1.00 97.68           H  
ATOM   3319  N   VAL A 212       9.846   8.231   4.702  1.00 98.26           N  
ATOM   3320  H   VAL A 212       9.980   7.473   4.048  1.00 98.26           H  
ATOM   3321  CA  VAL A 212       8.842   8.011   5.753  1.00 98.26           C  
ATOM   3322  HA  VAL A 212       8.943   8.789   6.510  1.00 98.26           H  
ATOM   3323  C   VAL A 212       9.078   6.680   6.471  1.00 98.26           C  
ATOM   3324  CB  VAL A 212       7.406   8.102   5.193  1.00 98.26           C  
ATOM   3325  HB  VAL A 212       6.706   7.946   6.013  1.00 98.26           H  
ATOM   3326  O   VAL A 212       9.915   5.875   6.050  1.00 98.26           O  
ATOM   3327  CG1 VAL A 212       7.112   9.490   4.618  1.00 98.26           C  
ATOM   3328 HG11 VAL A 212       7.738   9.683   3.747  1.00 98.26           H  
ATOM   3329 HG12 VAL A 212       6.063   9.549   4.326  1.00 98.26           H  
ATOM   3330 HG13 VAL A 212       7.302  10.245   5.382  1.00 98.26           H  
ATOM   3331  CG2 VAL A 212       7.079   7.044   4.140  1.00 98.26           C  
ATOM   3332 HG21 VAL A 212       7.202   6.048   4.567  1.00 98.26           H  
ATOM   3333 HG22 VAL A 212       6.038   7.158   3.839  1.00 98.26           H  
ATOM   3334 HG23 VAL A 212       7.716   7.163   3.263  1.00 98.26           H  
ATOM   3335  N   THR A 213       8.351   6.464   7.565  1.00 98.63           N  
ATOM   3336  H   THR A 213       7.629   7.130   7.799  1.00 98.63           H  
ATOM   3337  CA  THR A 213       8.544   5.325   8.475  1.00 98.63           C  
ATOM   3338  HA  THR A 213       9.610   5.227   8.680  1.00 98.63           H  
ATOM   3339  C   THR A 213       8.075   3.984   7.899  1.00 98.63           C  
ATOM   3340  CB  THR A 213       7.837   5.577   9.817  1.00 98.63           C  
ATOM   3341  HB  THR A 213       7.980   4.713  10.466  1.00 98.63           H  
ATOM   3342  O   THR A 213       7.302   3.922   6.935  1.00 98.63           O  
ATOM   3343  CG2 THR A 213       8.377   6.813  10.537  1.00 98.63           C  
ATOM   3344 HG21 THR A 213       9.450   6.701  10.690  1.00 98.63           H  
ATOM   3345 HG22 THR A 213       7.890   6.899  11.508  1.00 98.63           H  
ATOM   3346 HG23 THR A 213       8.181   7.714   9.955  1.00 98.63           H  
ATOM   3347  OG1 THR A 213       6.450   5.744   9.624  1.00 98.63           O  
ATOM   3348  HG1 THR A 213       6.313   6.598   9.209  1.00 98.63           H  
ATOM   3349  N   TRP A 214       8.499   2.887   8.532  1.00 98.79           N  
ATOM   3350  H   TRP A 214       9.192   3.004   9.258  1.00 98.79           H  
ATOM   3351  CA  TRP A 214       8.055   1.526   8.225  1.00 98.79           C  
ATOM   3352  HA  TRP A 214       8.384   1.247   7.224  1.00 98.79           H  
ATOM   3353  C   TRP A 214       6.534   1.385   8.274  1.00 98.79           C  
ATOM   3354  CB  TRP A 214       8.668   0.546   9.231  1.00 98.79           C  
ATOM   3355  HB2 TRP A 214       9.755   0.608   9.171  1.00 98.79           H  
ATOM   3356  HB3 TRP A 214       8.382   0.839  10.241  1.00 98.79           H  
ATOM   3357  O   TRP A 214       5.935   0.769   7.391  1.00 98.79           O  
ATOM   3358  CG  TRP A 214       8.257  -0.878   9.002  1.00 98.79           C  
ATOM   3359  CD1 TRP A 214       7.243  -1.536   9.609  1.00 98.79           C  
ATOM   3360  HD1 TRP A 214       6.582  -1.108  10.349  1.00 98.79           H  
ATOM   3361  CD2 TRP A 214       8.807  -1.812   8.035  1.00 98.79           C  
ATOM   3362  CE2 TRP A 214       8.137  -3.065   8.175  1.00 98.79           C  
ATOM   3363  CE3 TRP A 214       9.838  -1.722   7.078  1.00 98.79           C  
ATOM   3364  HE3 TRP A 214      10.360  -0.785   6.950  1.00 98.79           H  
ATOM   3365  NE1 TRP A 214       7.149  -2.824   9.111  1.00 98.79           N  
ATOM   3366  HE1 TRP A 214       6.398  -3.451   9.359  1.00 98.79           H  
ATOM   3367  CH2 TRP A 214       9.587  -4.086   6.525  1.00 98.79           C  
ATOM   3368  HH2 TRP A 214       9.909  -4.939   5.946  1.00 98.79           H  
ATOM   3369  CZ2 TRP A 214       8.531  -4.199   7.447  1.00 98.79           C  
ATOM   3370  HZ2 TRP A 214       8.027  -5.143   7.590  1.00 98.79           H  
ATOM   3371  CZ3 TRP A 214      10.218  -2.847   6.331  1.00 98.79           C  
ATOM   3372  HZ3 TRP A 214      11.014  -2.750   5.607  1.00 98.79           H  
ATOM   3373  N   ASP A 215       5.900   1.961   9.298  1.00 98.65           N  
ATOM   3374  H   ASP A 215       6.452   2.482   9.965  1.00 98.65           H  
ATOM   3375  CA  ASP A 215       4.447   1.906   9.479  1.00 98.65           C  
ATOM   3376  HA  ASP A 215       4.124   0.865   9.455  1.00 98.65           H  
ATOM   3377  C   ASP A 215       3.706   2.646   8.350  1.00 98.65           C  
ATOM   3378  CB  ASP A 215       4.089   2.472  10.859  1.00 98.65           C  
ATOM   3379  HB2 ASP A 215       4.544   1.852  11.632  1.00 98.65           H  
ATOM   3380  HB3 ASP A 215       4.489   3.482  10.949  1.00 98.65           H  
ATOM   3381  O   ASP A 215       2.694   2.163   7.834  1.00 98.65           O  
ATOM   3382  CG  ASP A 215       2.573   2.502  11.064  1.00 98.65           C  
ATOM   3383  OD1 ASP A 215       1.935   1.430  11.092  1.00 98.65           O  
ATOM   3384  OD2 ASP A 215       1.999   3.614  11.100  1.00 98.65           O  
ATOM   3385  N   GLU A 216       4.239   3.779   7.889  1.00 98.66           N  
ATOM   3386  H   GLU A 216       5.082   4.130   8.321  1.00 98.66           H  
ATOM   3387  CA  GLU A 216       3.678   4.519   6.756  1.00 98.66           C  
ATOM   3388  HA  GLU A 216       2.611   4.665   6.925  1.00 98.66           H  
ATOM   3389  C   GLU A 216       3.806   3.732   5.446  1.00 98.66           C  
ATOM   3390  CB  GLU A 216       4.336   5.899   6.650  1.00 98.66           C  
ATOM   3391  HB2 GLU A 216       5.420   5.786   6.668  1.00 98.66           H  
ATOM   3392  HB3 GLU A 216       4.052   6.362   5.705  1.00 98.66           H  
ATOM   3393  O   GLU A 216       2.808   3.561   4.741  1.00 98.66           O  
ATOM   3394  CG  GLU A 216       3.881   6.812   7.797  1.00 98.66           C  
ATOM   3395  HG2 GLU A 216       3.974   6.295   8.752  1.00 98.66           H  
ATOM   3396  HG3 GLU A 216       2.826   7.047   7.661  1.00 98.66           H  
ATOM   3397  CD  GLU A 216       4.715   8.093   7.837  1.00 98.66           C  
ATOM   3398  OE1 GLU A 216       4.165   9.144   7.439  1.00 98.66           O  
ATOM   3399  OE2 GLU A 216       5.889   7.998   8.275  1.00 98.66           O  
ATOM   3400  N   TYR A 217       4.979   3.161   5.147  1.00 98.77           N  
ATOM   3401  H   TYR A 217       5.766   3.333   5.756  1.00 98.77           H  
ATOM   3402  CA  TYR A 217       5.149   2.267   3.993  1.00 98.77           C  
ATOM   3403  HA  TYR A 217       4.837   2.797   3.093  1.00 98.77           H  
ATOM   3404  C   TYR A 217       4.278   1.013   4.083  1.00 98.77           C  
ATOM   3405  CB  TYR A 217       6.618   1.859   3.836  1.00 98.77           C  
ATOM   3406  HB2 TYR A 217       6.673   0.860   3.405  1.00 98.77           H  
ATOM   3407  HB3 TYR A 217       7.101   1.814   4.813  1.00 98.77           H  
ATOM   3408  O   TYR A 217       3.775   0.537   3.066  1.00 98.77           O  
ATOM   3409  CG  TYR A 217       7.375   2.784   2.916  1.00 98.77           C  
ATOM   3410  CD1 TYR A 217       7.196   2.673   1.524  1.00 98.77           C  
ATOM   3411  HD1 TYR A 217       6.560   1.898   1.123  1.00 98.77           H  
ATOM   3412  CD2 TYR A 217       8.228   3.768   3.442  1.00 98.77           C  
ATOM   3413  HD2 TYR A 217       8.361   3.862   4.510  1.00 98.77           H  
ATOM   3414  CE1 TYR A 217       7.839   3.570   0.653  1.00 98.77           C  
ATOM   3415  HE1 TYR A 217       7.685   3.510  -0.414  1.00 98.77           H  
ATOM   3416  CE2 TYR A 217       8.884   4.657   2.576  1.00 98.77           C  
ATOM   3417  HE2 TYR A 217       9.529   5.419   2.989  1.00 98.77           H  
ATOM   3418  OH  TYR A 217       9.248   5.468   0.349  1.00 98.77           O  
ATOM   3419  HH  TYR A 217       9.553   6.230   0.848  1.00 98.77           H  
ATOM   3420  CZ  TYR A 217       8.671   4.572   1.184  1.00 98.77           C  
ATOM   3421  N   THR A 218       4.061   0.492   5.289  1.00 98.33           N  
ATOM   3422  H   THR A 218       4.558   0.897   6.069  1.00 98.33           H  
ATOM   3423  CA  THR A 218       3.198  -0.665   5.546  1.00 98.33           C  
ATOM   3424  HA  THR A 218       3.510  -1.492   4.909  1.00 98.33           H  
ATOM   3425  C   THR A 218       1.740  -0.359   5.210  1.00 98.33           C  
ATOM   3426  CB  THR A 218       3.369  -1.121   7.003  1.00 98.33           C  
ATOM   3427  HB  THR A 218       3.309  -0.266   7.676  1.00 98.33           H  
ATOM   3428  O   THR A 218       1.091  -1.138   4.506  1.00 98.33           O  
ATOM   3429  CG2 THR A 218       2.330  -2.146   7.444  1.00 98.33           C  
ATOM   3430 HG21 THR A 218       2.109  -2.826   6.622  1.00 98.33           H  
ATOM   3431 HG22 THR A 218       2.701  -2.708   8.301  1.00 98.33           H  
ATOM   3432 HG23 THR A 218       1.415  -1.631   7.739  1.00 98.33           H  
ATOM   3433  OG1 THR A 218       4.643  -1.703   7.123  1.00 98.33           O  
ATOM   3434  HG1 THR A 218       5.257  -0.989   7.308  1.00 98.33           H  
ATOM   3435  N   ARG A 219       1.221   0.789   5.665  1.00 97.35           N  
ATOM   3436  H   ARG A 219       1.815   1.378   6.232  1.00 97.35           H  
ATOM   3437  CA  ARG A 219      -0.185   1.184   5.470  1.00 97.35           C  
ATOM   3438  HA  ARG A 219      -0.795   0.281   5.486  1.00 97.35           H  
ATOM   3439  C   ARG A 219      -0.477   1.838   4.117  1.00 97.35           C  
ATOM   3440  CB  ARG A 219      -0.618   2.111   6.615  1.00 97.35           C  
ATOM   3441  HB2 ARG A 219      -1.607   2.511   6.390  1.00 97.35           H  
ATOM   3442  HB3 ARG A 219       0.083   2.943   6.678  1.00 97.35           H  
ATOM   3443  O   ARG A 219      -1.635   1.785   3.702  1.00 97.35           O  
ATOM   3444  CG  ARG A 219      -0.685   1.381   7.968  1.00 97.35           C  
ATOM   3445  HG2 ARG A 219       0.304   1.018   8.248  1.00 97.35           H  
ATOM   3446  HG3 ARG A 219      -1.346   0.520   7.871  1.00 97.35           H  
ATOM   3447  CD  ARG A 219      -1.222   2.278   9.091  1.00 97.35           C  
ATOM   3448  HD2 ARG A 219      -2.188   2.696   8.809  1.00 97.35           H  
ATOM   3449  HD3 ARG A 219      -1.369   1.655   9.974  1.00 97.35           H  
ATOM   3450  NE  ARG A 219      -0.274   3.342   9.456  1.00 97.35           N  
ATOM   3451  HE  ARG A 219       0.482   3.079  10.071  1.00 97.35           H  
ATOM   3452  NH1 ARG A 219      -1.107   5.116   8.240  1.00 97.35           N  
ATOM   3453 HH11 ARG A 219      -1.772   4.497   7.799  1.00 97.35           H  
ATOM   3454 HH12 ARG A 219      -0.949   6.053   7.898  1.00 97.35           H  
ATOM   3455  NH2 ARG A 219       0.715   5.366   9.502  1.00 97.35           N  
ATOM   3456 HH21 ARG A 219       1.370   4.924  10.130  1.00 97.35           H  
ATOM   3457 HH22 ARG A 219       0.894   6.301   9.163  1.00 97.35           H  
ATOM   3458  CZ  ARG A 219      -0.235   4.601   9.064  1.00 97.35           C  
ATOM   3459  N   GLY A 220       0.532   2.414   3.465  1.00 98.09           N  
ATOM   3460  H   GLY A 220       1.413   2.479   3.954  1.00 98.09           H  
ATOM   3461  CA  GLY A 220       0.389   3.254   2.276  1.00 98.09           C  
ATOM   3462  HA2 GLY A 220      -0.445   2.913   1.663  1.00 98.09           H  
ATOM   3463  HA3 GLY A 220       1.299   3.177   1.682  1.00 98.09           H  
ATOM   3464  C   GLY A 220       0.169   4.728   2.626  1.00 98.09           C  
ATOM   3465  O   GLY A 220      -0.326   5.062   3.706  1.00 98.09           O  
ATOM   3466  N   PHE A 221       0.550   5.617   1.710  1.00 98.44           N  
ATOM   3467  H   PHE A 221       0.887   5.278   0.820  1.00 98.44           H  
ATOM   3468  CA  PHE A 221       0.506   7.070   1.897  1.00 98.44           C  
ATOM   3469  HA  PHE A 221      -0.396   7.325   2.453  1.00 98.44           H  
ATOM   3470  C   PHE A 221       0.449   7.811   0.553  1.00 98.44           C  
ATOM   3471  CB  PHE A 221       1.724   7.522   2.724  1.00 98.44           C  
ATOM   3472  HB2 PHE A 221       1.647   8.592   2.915  1.00 98.44           H  
ATOM   3473  HB3 PHE A 221       1.695   7.029   3.695  1.00 98.44           H  
ATOM   3474  O   PHE A 221       0.737   7.235  -0.496  1.00 98.44           O  
ATOM   3475  CG  PHE A 221       3.068   7.239   2.078  1.00 98.44           C  
ATOM   3476  CD1 PHE A 221       3.726   6.019   2.318  1.00 98.44           C  
ATOM   3477  HD1 PHE A 221       3.283   5.287   2.977  1.00 98.44           H  
ATOM   3478  CD2 PHE A 221       3.664   8.194   1.236  1.00 98.44           C  
ATOM   3479  HD2 PHE A 221       3.174   9.141   1.069  1.00 98.44           H  
ATOM   3480  CE1 PHE A 221       4.966   5.754   1.712  1.00 98.44           C  
ATOM   3481  HE1 PHE A 221       5.479   4.824   1.911  1.00 98.44           H  
ATOM   3482  CE2 PHE A 221       4.900   7.927   0.623  1.00 98.44           C  
ATOM   3483  HE2 PHE A 221       5.359   8.665  -0.018  1.00 98.44           H  
ATOM   3484  CZ  PHE A 221       5.551   6.705   0.860  1.00 98.44           C  
ATOM   3485  HZ  PHE A 221       6.505   6.501   0.396  1.00 98.44           H  
ATOM   3486  N   GLY A 222       0.101   9.100   0.597  1.00 97.97           N  
ATOM   3487  H   GLY A 222      -0.129   9.497   1.496  1.00 97.97           H  
ATOM   3488  CA  GLY A 222      -0.037   9.969  -0.577  1.00 97.97           C  
ATOM   3489  HA2 GLY A 222       0.219  10.990  -0.295  1.00 97.97           H  
ATOM   3490  HA3 GLY A 222       0.666   9.655  -1.350  1.00 97.97           H  
ATOM   3491  C   GLY A 222      -1.445   9.987  -1.181  1.00 97.97           C  
ATOM   3492  O   GLY A 222      -2.408   9.534  -0.559  1.00 97.97           O  
ATOM   3493  N   ASP A 223      -1.569  10.538  -2.390  1.00 96.85           N  
ATOM   3494  H   ASP A 223      -0.727  10.807  -2.879  1.00 96.85           H  
ATOM   3495  CA  ASP A 223      -2.827  10.592  -3.144  1.00 96.85           C  
ATOM   3496  HA  ASP A 223      -3.633  10.202  -2.523  1.00 96.85           H  
ATOM   3497  C   ASP A 223      -2.696   9.753  -4.422  1.00 96.85           C  
ATOM   3498  CB  ASP A 223      -3.215  12.043  -3.478  1.00 96.85           C  
ATOM   3499  HB2 ASP A 223      -2.463  12.480  -4.135  1.00 96.85           H  
ATOM   3500  HB3 ASP A 223      -3.222  12.617  -2.551  1.00 96.85           H  
ATOM   3501  O   ASP A 223      -1.864  10.081  -5.266  1.00 96.85           O  
ATOM   3502  CG  ASP A 223      -4.599  12.182  -4.145  1.00 96.85           C  
ATOM   3503  OD1 ASP A 223      -5.115  11.227  -4.785  1.00 96.85           O  
ATOM   3504  OD2 ASP A 223      -5.195  13.267  -4.028  1.00 96.85           O  
ATOM   3505  N   PRO A 224      -3.530   8.716  -4.624  1.00 95.55           N  
ATOM   3506  CA  PRO A 224      -3.515   7.902  -5.839  1.00 95.55           C  
ATOM   3507  HA  PRO A 224      -2.602   7.306  -5.826  1.00 95.55           H  
ATOM   3508  C   PRO A 224      -3.557   8.692  -7.159  1.00 95.55           C  
ATOM   3509  CB  PRO A 224      -4.695   6.944  -5.686  1.00 95.55           C  
ATOM   3510  HB2 PRO A 224      -5.607   7.403  -6.067  1.00 95.55           H  
ATOM   3511  HB3 PRO A 224      -4.498   5.990  -6.174  1.00 95.55           H  
ATOM   3512  O   PRO A 224      -3.066   8.228  -8.187  1.00 95.55           O  
ATOM   3513  CG  PRO A 224      -4.795   6.770  -4.174  1.00 95.55           C  
ATOM   3514  HG2 PRO A 224      -4.049   6.050  -3.839  1.00 95.55           H  
ATOM   3515  HG3 PRO A 224      -5.796   6.469  -3.863  1.00 95.55           H  
ATOM   3516  CD  PRO A 224      -4.444   8.153  -3.645  1.00 95.55           C  
ATOM   3517  HD2 PRO A 224      -5.339   8.772  -3.585  1.00 95.55           H  
ATOM   3518  HD3 PRO A 224      -3.973   8.063  -2.666  1.00 95.55           H  
ATOM   3519  N   SER A 225      -4.131   9.897  -7.152  1.00 92.40           N  
ATOM   3520  H   SER A 225      -4.451  10.262  -6.266  1.00 92.40           H  
ATOM   3521  CA  SER A 225      -4.172  10.784  -8.320  1.00 92.40           C  
ATOM   3522  HA  SER A 225      -4.309  10.165  -9.207  1.00 92.40           H  
ATOM   3523  C   SER A 225      -2.890  11.596  -8.565  1.00 92.40           C  
ATOM   3524  CB  SER A 225      -5.391  11.702  -8.233  1.00 92.40           C  
ATOM   3525  HB2 SER A 225      -5.475  12.268  -9.161  1.00 92.40           H  
ATOM   3526  HB3 SER A 225      -6.289  11.095  -8.118  1.00 92.40           H  
ATOM   3527  O   SER A 225      -2.786  12.217  -9.622  1.00 92.40           O  
ATOM   3528  OG  SER A 225      -5.303  12.614  -7.158  1.00 92.40           O  
ATOM   3529  HG  SER A 225      -5.284  12.164  -6.311  1.00 92.40           H  
ATOM   3530  N   ARG A 226      -1.916  11.559  -7.647  1.00 95.48           N  
ATOM   3531  H   ARG A 226      -2.057  10.954  -6.850  1.00 95.48           H  
ATOM   3532  CA  ARG A 226      -0.644  12.303  -7.665  1.00 95.48           C  
ATOM   3533  HA  ARG A 226      -0.427  12.651  -8.675  1.00 95.48           H  
ATOM   3534  C   ARG A 226       0.511  11.369  -7.268  1.00 95.48           C  
ATOM   3535  CB  ARG A 226      -0.754  13.532  -6.737  1.00 95.48           C  
ATOM   3536  HB2 ARG A 226       0.169  14.106  -6.825  1.00 95.48           H  
ATOM   3537  HB3 ARG A 226      -0.851  13.193  -5.705  1.00 95.48           H  
ATOM   3538  O   ARG A 226       0.592  10.252  -7.777  1.00 95.48           O  
ATOM   3539  CG  ARG A 226      -1.933  14.461  -7.056  1.00 95.48           C  
ATOM   3540  HG2 ARG A 226      -2.871  13.924  -6.912  1.00 95.48           H  
ATOM   3541  HG3 ARG A 226      -1.872  14.791  -8.093  1.00 95.48           H  
ATOM   3542  CD  ARG A 226      -1.945  15.677  -6.127  1.00 95.48           C  
ATOM   3543  HD2 ARG A 226      -2.876  16.218  -6.295  1.00 95.48           H  
ATOM   3544  HD3 ARG A 226      -1.919  15.335  -5.092  1.00 95.48           H  
ATOM   3545  NE  ARG A 226      -0.803  16.563  -6.392  1.00 95.48           N  
ATOM   3546  HE  ARG A 226      -0.059  16.205  -6.975  1.00 95.48           H  
ATOM   3547  NH1 ARG A 226      -1.470  18.415  -5.229  1.00 95.48           N  
ATOM   3548 HH11 ARG A 226      -1.289  19.361  -4.923  1.00 95.48           H  
ATOM   3549 HH12 ARG A 226      -2.267  17.883  -4.909  1.00 95.48           H  
ATOM   3550  NH2 ARG A 226       0.441  18.436  -6.393  1.00 95.48           N  
ATOM   3551 HH21 ARG A 226       1.037  17.897  -7.005  1.00 95.48           H  
ATOM   3552 HH22 ARG A 226       0.652  19.394  -6.152  1.00 95.48           H  
ATOM   3553  CZ  ARG A 226      -0.617  17.800  -5.997  1.00 95.48           C  
ATOM   3554  N   ASP A 227       1.385  11.808  -6.365  1.00 97.99           N  
ATOM   3555  H   ASP A 227       1.311  12.766  -6.053  1.00 97.99           H  
ATOM   3556  CA  ASP A 227       2.432  10.994  -5.756  1.00 97.99           C  
ATOM   3557  HA  ASP A 227       2.865  10.368  -6.536  1.00 97.99           H  
ATOM   3558  C   ASP A 227       1.857  10.093  -4.648  1.00 97.99           C  
ATOM   3559  CB  ASP A 227       3.544  11.900  -5.202  1.00 97.99           C  
ATOM   3560  HB2 ASP A 227       4.116  11.315  -4.481  1.00 97.99           H  
ATOM   3561  HB3 ASP A 227       3.108  12.750  -4.678  1.00 97.99           H  
ATOM   3562  O   ASP A 227       1.216  10.583  -3.712  1.00 97.99           O  
ATOM   3563  CG  ASP A 227       4.530  12.400  -6.256  1.00 97.99           C  
ATOM   3564  OD1 ASP A 227       4.114  12.647  -7.405  1.00 97.99           O  
ATOM   3565  OD2 ASP A 227       5.744  12.468  -5.944  1.00 97.99           O  
ATOM   3566  N   TYR A 228       2.090   8.778  -4.719  1.00 98.19           N  
ATOM   3567  H   TYR A 228       2.632   8.420  -5.492  1.00 98.19           H  
ATOM   3568  CA  TYR A 228       1.661   7.850  -3.664  1.00 98.19           C  
ATOM   3569  HA  TYR A 228       1.889   8.317  -2.706  1.00 98.19           H  
ATOM   3570  C   TYR A 228       2.367   6.492  -3.683  1.00 98.19           C  
ATOM   3571  CB  TYR A 228       0.140   7.627  -3.728  1.00 98.19           C  
ATOM   3572  HB2 TYR A 228      -0.348   8.559  -4.015  1.00 98.19           H  
ATOM   3573  HB3 TYR A 228      -0.228   7.393  -2.729  1.00 98.19           H  
ATOM   3574  O   TYR A 228       2.927   6.058  -4.695  1.00 98.19           O  
ATOM   3575  CG  TYR A 228      -0.324   6.534  -4.661  1.00 98.19           C  
ATOM   3576  CD1 TYR A 228      -0.292   6.752  -6.047  1.00 98.19           C  
ATOM   3577  HD1 TYR A 228       0.058   7.702  -6.424  1.00 98.19           H  
ATOM   3578  CD2 TYR A 228      -0.827   5.327  -4.137  1.00 98.19           C  
ATOM   3579  HD2 TYR A 228      -0.838   5.168  -3.068  1.00 98.19           H  
ATOM   3580  CE1 TYR A 228      -0.834   5.789  -6.916  1.00 98.19           C  
ATOM   3581  HE1 TYR A 228      -0.889   5.981  -7.977  1.00 98.19           H  
ATOM   3582  CE2 TYR A 228      -1.343   4.347  -5.004  1.00 98.19           C  
ATOM   3583  HE2 TYR A 228      -1.766   3.435  -4.609  1.00 98.19           H  
ATOM   3584  OH  TYR A 228      -2.005   3.746  -7.224  1.00 98.19           O  
ATOM   3585  HH  TYR A 228      -1.974   2.829  -6.941  1.00 98.19           H  
ATOM   3586  CZ  TYR A 228      -1.374   4.600  -6.389  1.00 98.19           C  
ATOM   3587  N   TRP A 229       2.261   5.803  -2.548  1.00 98.77           N  
ATOM   3588  H   TRP A 229       1.788   6.253  -1.778  1.00 98.77           H  
ATOM   3589  CA  TRP A 229       2.608   4.399  -2.367  1.00 98.77           C  
ATOM   3590  HA  TRP A 229       2.917   3.964  -3.318  1.00 98.77           H  
ATOM   3591  C   TRP A 229       1.383   3.637  -1.851  1.00 98.77           C  
ATOM   3592  CB  TRP A 229       3.774   4.293  -1.380  1.00 98.77           C  
ATOM   3593  HB2 TRP A 229       3.461   4.695  -0.416  1.00 98.77           H  
ATOM   3594  HB3 TRP A 229       4.600   4.906  -1.740  1.00 98.77           H  
ATOM   3595  O   TRP A 229       0.803   4.009  -0.829  1.00 98.77           O  
ATOM   3596  CG  TRP A 229       4.276   2.899  -1.188  1.00 98.77           C  
ATOM   3597  CD1 TRP A 229       4.048   2.103  -0.118  1.00 98.77           C  
ATOM   3598  HD1 TRP A 229       3.492   2.394   0.761  1.00 98.77           H  
ATOM   3599  CD2 TRP A 229       5.128   2.127  -2.085  1.00 98.77           C  
ATOM   3600  CE2 TRP A 229       5.352   0.847  -1.507  1.00 98.77           C  
ATOM   3601  CE3 TRP A 229       5.768   2.397  -3.312  1.00 98.77           C  
ATOM   3602  HE3 TRP A 229       5.638   3.372  -3.757  1.00 98.77           H  
ATOM   3603  NE1 TRP A 229       4.660   0.880  -0.319  1.00 98.77           N  
ATOM   3604  HE1 TRP A 229       4.723   0.141   0.368  1.00 98.77           H  
ATOM   3605  CH2 TRP A 229       6.775   0.172  -3.343  1.00 98.77           C  
ATOM   3606  HH2 TRP A 229       7.419  -0.553  -3.817  1.00 98.77           H  
ATOM   3607  CZ2 TRP A 229       6.162  -0.122  -2.115  1.00 98.77           C  
ATOM   3608  HZ2 TRP A 229       6.331  -1.073  -1.633  1.00 98.77           H  
ATOM   3609  CZ3 TRP A 229       6.580   1.428  -3.936  1.00 98.77           C  
ATOM   3610  HZ3 TRP A 229       7.073   1.647  -4.872  1.00 98.77           H  
ATOM   3611  N   ALA A 230       0.981   2.562  -2.532  1.00 98.28           N  
ATOM   3612  H   ALA A 230       1.493   2.298  -3.361  1.00 98.28           H  
ATOM   3613  CA  ALA A 230      -0.240   1.816  -2.201  1.00 98.28           C  
ATOM   3614  HA  ALA A 230      -1.072   2.519  -2.160  1.00 98.28           H  
ATOM   3615  C   ALA A 230      -0.194   1.110  -0.834  1.00 98.28           C  
ATOM   3616  CB  ALA A 230      -0.517   0.812  -3.322  1.00 98.28           C  
ATOM   3617  HB1 ALA A 230       0.334   0.142  -3.448  1.00 98.28           H  
ATOM   3618  HB2 ALA A 230      -1.401   0.224  -3.074  1.00 98.28           H  
ATOM   3619  HB3 ALA A 230      -0.707   1.352  -4.249  1.00 98.28           H  
ATOM   3620  O   ALA A 230      -1.242   0.784  -0.278  1.00 98.28           O  
ATOM   3621  N   GLY A 231       1.004   0.899  -0.287  1.00 98.29           N  
ATOM   3622  H   GLY A 231       1.815   1.202  -0.807  1.00 98.29           H  
ATOM   3623  CA  GLY A 231       1.227   0.226   0.988  1.00 98.29           C  
ATOM   3624  HA2 GLY A 231       1.971   0.792   1.549  1.00 98.29           H  
ATOM   3625  HA3 GLY A 231       0.312   0.206   1.579  1.00 98.29           H  
ATOM   3626  C   GLY A 231       1.708  -1.209   0.807  1.00 98.29           C  
ATOM   3627  O   GLY A 231       1.159  -1.969   0.011  1.00 98.29           O  
ATOM   3628  N   ASN A 232       2.721  -1.607   1.570  1.00 98.57           N  
ATOM   3629  H   ASN A 232       3.143  -0.938   2.198  1.00 98.57           H  
ATOM   3630  CA  ASN A 232       3.327  -2.931   1.445  1.00 98.57           C  
ATOM   3631  HA  ASN A 232       3.613  -3.086   0.404  1.00 98.57           H  
ATOM   3632  C   ASN A 232       2.341  -4.052   1.799  1.00 98.57           C  
ATOM   3633  CB  ASN A 232       4.598  -2.998   2.301  1.00 98.57           C  
ATOM   3634  HB2 ASN A 232       4.371  -2.773   3.343  1.00 98.57           H  
ATOM   3635  HB3 ASN A 232       4.981  -4.017   2.240  1.00 98.57           H  
ATOM   3636  O   ASN A 232       2.328  -5.075   1.117  1.00 98.57           O  
ATOM   3637  CG  ASN A 232       5.718  -2.102   1.817  1.00 98.57           C  
ATOM   3638  ND2 ASN A 232       6.752  -1.923   2.600  1.00 98.57           N  
ATOM   3639 HD21 ASN A 232       7.524  -1.390   2.227  1.00 98.57           H  
ATOM   3640 HD22 ASN A 232       6.809  -2.402   3.487  1.00 98.57           H  
ATOM   3641  OD1 ASN A 232       5.675  -1.558   0.729  1.00 98.57           O  
ATOM   3642  N   ASN A 233       1.444  -3.833   2.771  1.00 97.44           N  
ATOM   3643  H   ASN A 233       1.515  -2.986   3.316  1.00 97.44           H  
ATOM   3644  CA  ASN A 233       0.366  -4.781   3.071  1.00 97.44           C  
ATOM   3645  HA  ASN A 233       0.804  -5.764   3.244  1.00 97.44           H  
ATOM   3646  C   ASN A 233      -0.593  -4.965   1.890  1.00 97.44           C  
ATOM   3647  CB  ASN A 233      -0.394  -4.325   4.334  1.00 97.44           C  
ATOM   3648  HB2 ASN A 233      -0.483  -3.239   4.356  1.00 97.44           H  
ATOM   3649  HB3 ASN A 233      -1.397  -4.752   4.321  1.00 97.44           H  
ATOM   3650  O   ASN A 233      -1.006  -6.087   1.603  1.00 97.44           O  
ATOM   3651  CG  ASN A 233       0.264  -4.819   5.610  1.00 97.44           C  
ATOM   3652  ND2 ASN A 233      -0.089  -4.285   6.754  1.00 97.44           N  
ATOM   3653 HD21 ASN A 233      -0.719  -3.497   6.806  1.00 97.44           H  
ATOM   3654 HD22 ASN A 233       0.439  -4.630   7.543  1.00 97.44           H  
ATOM   3655  OD1 ASN A 233       1.063  -5.731   5.600  1.00 97.44           O  
ATOM   3656  N   PHE A 234      -0.910  -3.882   1.173  1.00 97.18           N  
ATOM   3657  H   PHE A 234      -0.463  -3.004   1.397  1.00 97.18           H  
ATOM   3658  CA  PHE A 234      -1.728  -3.951  -0.036  1.00 97.18           C  
ATOM   3659  HA  PHE A 234      -2.642  -4.506   0.174  1.00 97.18           H  
ATOM   3660  C   PHE A 234      -1.021  -4.731  -1.144  1.00 97.18           C  
ATOM   3661  CB  PHE A 234      -2.135  -2.539  -0.474  1.00 97.18           C  
ATOM   3662  HB2 PHE A 234      -2.685  -2.058   0.334  1.00 97.18           H  
ATOM   3663  HB3 PHE A 234      -1.246  -1.940  -0.670  1.00 97.18           H  
ATOM   3664  O   PHE A 234      -1.581  -5.679  -1.692  1.00 97.18           O  
ATOM   3665  CG  PHE A 234      -2.992  -2.542  -1.720  1.00 97.18           C  
ATOM   3666  CD1 PHE A 234      -2.388  -2.463  -2.990  1.00 97.18           C  
ATOM   3667  HD1 PHE A 234      -1.317  -2.360  -3.074  1.00 97.18           H  
ATOM   3668  CD2 PHE A 234      -4.386  -2.681  -1.613  1.00 97.18           C  
ATOM   3669  HD2 PHE A 234      -4.853  -2.750  -0.641  1.00 97.18           H  
ATOM   3670  CE1 PHE A 234      -3.176  -2.536  -4.150  1.00 97.18           C  
ATOM   3671  HE1 PHE A 234      -2.712  -2.486  -5.124  1.00 97.18           H  
ATOM   3672  CE2 PHE A 234      -5.173  -2.754  -2.774  1.00 97.18           C  
ATOM   3673  HE2 PHE A 234      -6.243  -2.874  -2.688  1.00 97.18           H  
ATOM   3674  CZ  PHE A 234      -4.568  -2.697  -4.042  1.00 97.18           C  
ATOM   3675  HZ  PHE A 234      -5.173  -2.777  -4.933  1.00 97.18           H  
ATOM   3676  N   ILE A 235       0.232  -4.380  -1.435  1.00 98.08           N  
ATOM   3677  H   ILE A 235       0.639  -3.606  -0.930  1.00 98.08           H  
ATOM   3678  CA  ILE A 235       1.010  -5.018  -2.503  1.00 98.08           C  
ATOM   3679  HA  ILE A 235       0.438  -4.953  -3.428  1.00 98.08           H  
ATOM   3680  C   ILE A 235       1.220  -6.511  -2.206  1.00 98.08           C  
ATOM   3681  CB  ILE A 235       2.347  -4.271  -2.706  1.00 98.08           C  
ATOM   3682  HB  ILE A 235       2.920  -4.319  -1.780  1.00 98.08           H  
ATOM   3683  O   ILE A 235       1.058  -7.345  -3.101  1.00 98.08           O  
ATOM   3684  CG1 ILE A 235       2.116  -2.789  -3.087  1.00 98.08           C  
ATOM   3685 HG12 ILE A 235       1.764  -2.736  -4.117  1.00 98.08           H  
ATOM   3686 HG13 ILE A 235       1.338  -2.346  -2.465  1.00 98.08           H  
ATOM   3687  CG2 ILE A 235       3.148  -4.950  -3.831  1.00 98.08           C  
ATOM   3688 HG21 ILE A 235       4.085  -4.422  -4.004  1.00 98.08           H  
ATOM   3689 HG22 ILE A 235       3.390  -5.979  -3.568  1.00 98.08           H  
ATOM   3690 HG23 ILE A 235       2.562  -4.949  -4.750  1.00 98.08           H  
ATOM   3691  CD1 ILE A 235       3.365  -1.912  -2.930  1.00 98.08           C  
ATOM   3692 HD11 ILE A 235       3.106  -0.875  -3.141  1.00 98.08           H  
ATOM   3693 HD12 ILE A 235       4.149  -2.221  -3.622  1.00 98.08           H  
ATOM   3694 HD13 ILE A 235       3.736  -1.978  -1.908  1.00 98.08           H  
ATOM   3695  N   HIS A 236       1.522  -6.868  -0.955  1.00 97.82           N  
ATOM   3696  H   HIS A 236       1.667  -6.146  -0.263  1.00 97.82           H  
ATOM   3697  CA  HIS A 236       1.618  -8.257  -0.516  1.00 97.82           C  
ATOM   3698  HA  HIS A 236       2.385  -8.762  -1.103  1.00 97.82           H  
ATOM   3699  C   HIS A 236       0.300  -9.012  -0.735  1.00 97.82           C  
ATOM   3700  CB  HIS A 236       2.032  -8.310   0.961  1.00 97.82           C  
ATOM   3701  HB2 HIS A 236       3.049  -7.933   1.065  1.00 97.82           H  
ATOM   3702  HB3 HIS A 236       1.370  -7.674   1.550  1.00 97.82           H  
ATOM   3703  O   HIS A 236       0.295 -10.038  -1.415  1.00 97.82           O  
ATOM   3704  CG  HIS A 236       1.968  -9.711   1.511  1.00 97.82           C  
ATOM   3705  CD2 HIS A 236       1.191 -10.162   2.544  1.00 97.82           C  
ATOM   3706  HD2 HIS A 236       0.527  -9.563   3.148  1.00 97.82           H  
ATOM   3707  ND1 HIS A 236       2.616 -10.801   0.985  1.00 97.82           N  
ATOM   3708  HD1 HIS A 236       3.263 -10.767   0.210  1.00 97.82           H  
ATOM   3709  CE1 HIS A 236       2.255 -11.883   1.690  1.00 97.82           C  
ATOM   3710  HE1 HIS A 236       2.603 -12.890   1.510  1.00 97.82           H  
ATOM   3711  NE2 HIS A 236       1.400 -11.542   2.664  1.00 97.82           N  
ATOM   3712  N   ALA A 237      -0.820  -8.492  -0.222  1.00 95.80           N  
ATOM   3713  H   ALA A 237      -0.766  -7.639   0.315  1.00 95.80           H  
ATOM   3714  CA  ALA A 237      -2.118  -9.159  -0.311  1.00 95.80           C  
ATOM   3715  HA  ALA A 237      -2.047 -10.135   0.169  1.00 95.80           H  
ATOM   3716  C   ALA A 237      -2.558  -9.396  -1.769  1.00 95.80           C  
ATOM   3717  CB  ALA A 237      -3.135  -8.318   0.465  1.00 95.80           C  
ATOM   3718  HB1 ALA A 237      -4.120  -8.782   0.402  1.00 95.80           H  
ATOM   3719  HB2 ALA A 237      -3.173  -7.311   0.049  1.00 95.80           H  
ATOM   3720  HB3 ALA A 237      -2.842  -8.260   1.513  1.00 95.80           H  
ATOM   3721  O   ALA A 237      -3.023 -10.486  -2.109  1.00 95.80           O  
ATOM   3722  N   VAL A 238      -2.340  -8.421  -2.660  1.00 95.15           N  
ATOM   3723  H   VAL A 238      -1.984  -7.536  -2.326  1.00 95.15           H  
ATOM   3724  CA  VAL A 238      -2.633  -8.581  -4.095  1.00 95.15           C  
ATOM   3725  HA  VAL A 238      -3.661  -8.928  -4.201  1.00 95.15           H  
ATOM   3726  C   VAL A 238      -1.734  -9.656  -4.714  1.00 95.15           C  
ATOM   3727  CB  VAL A 238      -2.515  -7.235  -4.843  1.00 95.15           C  
ATOM   3728  HB  VAL A 238      -1.527  -6.808  -4.669  1.00 95.15           H  
ATOM   3729  O   VAL A 238      -2.225 -10.618  -5.311  1.00 95.15           O  
ATOM   3730  CG1 VAL A 238      -2.715  -7.395  -6.353  1.00 95.15           C  
ATOM   3731 HG11 VAL A 238      -2.748  -6.419  -6.838  1.00 95.15           H  
ATOM   3732 HG12 VAL A 238      -1.885  -7.958  -6.780  1.00 95.15           H  
ATOM   3733 HG13 VAL A 238      -3.648  -7.919  -6.558  1.00 95.15           H  
ATOM   3734  CG2 VAL A 238      -3.574  -6.240  -4.367  1.00 95.15           C  
ATOM   3735 HG21 VAL A 238      -4.573  -6.648  -4.521  1.00 95.15           H  
ATOM   3736 HG22 VAL A 238      -3.428  -6.020  -3.309  1.00 95.15           H  
ATOM   3737 HG23 VAL A 238      -3.482  -5.305  -4.920  1.00 95.15           H  
ATOM   3738  N   THR A 239      -0.415  -9.545  -4.532  1.00 96.01           N  
ATOM   3739  H   THR A 239      -0.079  -8.787  -3.956  1.00 96.01           H  
ATOM   3740  CA  THR A 239       0.569 -10.372  -5.255  1.00 96.01           C  
ATOM   3741  HA  THR A 239       0.191 -10.524  -6.266  1.00 96.01           H  
ATOM   3742  C   THR A 239       0.785 -11.774  -4.677  1.00 96.01           C  
ATOM   3743  CB  THR A 239       1.918  -9.659  -5.403  1.00 96.01           C  
ATOM   3744  HB  THR A 239       2.578 -10.310  -5.978  1.00 96.01           H  
ATOM   3745  O   THR A 239       1.328 -12.645  -5.361  1.00 96.01           O  
ATOM   3746  CG2 THR A 239       1.810  -8.331  -6.149  1.00 96.01           C  
ATOM   3747 HG21 THR A 239       1.098  -7.662  -5.666  1.00 96.01           H  
ATOM   3748 HG22 THR A 239       2.791  -7.855  -6.162  1.00 96.01           H  
ATOM   3749 HG23 THR A 239       1.488  -8.515  -7.174  1.00 96.01           H  
ATOM   3750  OG1 THR A 239       2.520  -9.410  -4.152  1.00 96.01           O  
ATOM   3751  HG1 THR A 239       2.019  -8.706  -3.733  1.00 96.01           H  
ATOM   3752  N   CYS A 240       0.346 -12.039  -3.443  1.00 92.28           N  
ATOM   3753  H   CYS A 240       0.012 -11.270  -2.880  1.00 92.28           H  
ATOM   3754  CA  CYS A 240       0.458 -13.358  -2.816  1.00 92.28           C  
ATOM   3755  HA  CYS A 240       1.453 -13.754  -3.017  1.00 92.28           H  
ATOM   3756  C   CYS A 240      -0.559 -14.362  -3.390  1.00 92.28           C  
ATOM   3757  CB  CYS A 240       0.307 -13.187  -1.298  1.00 92.28           C  
ATOM   3758  HB2 CYS A 240       0.970 -12.396  -0.946  1.00 92.28           H  
ATOM   3759  HB3 CYS A 240      -0.716 -12.904  -1.051  1.00 92.28           H  
ATOM   3760  O   CYS A 240      -0.239 -15.537  -3.579  1.00 92.28           O  
ATOM   3761  SG  CYS A 240       0.736 -14.735  -0.451  1.00 92.28           S  
ATOM   3762  HG  CYS A 240       2.042 -14.719  -0.735  1.00 92.28           H  
ATOM   3763  N   SER A 241      -1.763 -13.889  -3.729  1.00 85.43           N  
ATOM   3764  H   SER A 241      -1.940 -12.911  -3.551  1.00 85.43           H  
ATOM   3765  CA  SER A 241      -2.895 -14.729  -4.154  1.00 85.43           C  
ATOM   3766  HA  SER A 241      -3.050 -15.505  -3.403  1.00 85.43           H  
ATOM   3767  C   SER A 241      -2.699 -15.426  -5.508  1.00 85.43           C  
ATOM   3768  CB  SER A 241      -4.158 -13.861  -4.214  1.00 85.43           C  
ATOM   3769  HB2 SER A 241      -5.020 -14.508  -4.374  1.00 85.43           H  
ATOM   3770  HB3 SER A 241      -4.290 -13.335  -3.268  1.00 85.43           H  
ATOM   3771  O   SER A 241      -3.262 -16.492  -5.764  1.00 85.43           O  
ATOM   3772  OG  SER A 241      -4.083 -12.924  -5.282  1.00 85.43           O  
ATOM   3773  HG  SER A 241      -3.645 -12.124  -4.982  1.00 85.43           H  
ATOM   3774  N   SER A 242      -1.928 -14.818  -6.409  1.00 90.03           N  
ATOM   3775  H   SER A 242      -1.469 -13.961  -6.137  1.00 90.03           H  
ATOM   3776  CA  SER A 242      -1.741 -15.285  -7.782  1.00 90.03           C  
ATOM   3777  HA  SER A 242      -1.595 -16.365  -7.768  1.00 90.03           H  
ATOM   3778  C   SER A 242      -0.502 -14.652  -8.412  1.00 90.03           C  
ATOM   3779  CB  SER A 242      -2.994 -14.982  -8.615  1.00 90.03           C  
ATOM   3780  HB2 SER A 242      -2.818 -15.255  -9.656  1.00 90.03           H  
ATOM   3781  HB3 SER A 242      -3.827 -15.578  -8.241  1.00 90.03           H  
ATOM   3782  O   SER A 242       0.054 -13.685  -7.895  1.00 90.03           O  
ATOM   3783  OG  SER A 242      -3.344 -13.621  -8.547  1.00 90.03           O  
ATOM   3784  HG  SER A 242      -3.576 -13.406  -7.640  1.00 90.03           H  
ATOM   3785  N   ASN A 243      -0.032 -15.206  -9.529  1.00 93.66           N  
ATOM   3786  H   ASN A 243      -0.549 -15.956  -9.967  1.00 93.66           H  
ATOM   3787  CA  ASN A 243       1.096 -14.617 -10.245  1.00 93.66           C  
ATOM   3788  HA  ASN A 243       1.900 -14.423  -9.535  1.00 93.66           H  
ATOM   3789  C   ASN A 243       0.682 -13.274 -10.848  1.00 93.66           C  
ATOM   3790  CB  ASN A 243       1.614 -15.591 -11.309  1.00 93.66           C  
ATOM   3791  HB2 ASN A 243       0.793 -15.878 -11.966  1.00 93.66           H  
ATOM   3792  HB3 ASN A 243       2.365 -15.086 -11.916  1.00 93.66           H  
ATOM   3793  O   ASN A 243      -0.322 -13.200 -11.556  1.00 93.66           O  
ATOM   3794  CG  ASN A 243       2.259 -16.832 -10.715  1.00 93.66           C  
ATOM   3795  ND2 ASN A 243       2.336 -17.888 -11.489  1.00 93.66           N  
ATOM   3796 HD21 ASN A 243       2.836 -18.688 -11.127  1.00 93.66           H  
ATOM   3797 HD22 ASN A 243       2.000 -17.844 -12.440  1.00 93.66           H  
ATOM   3798  OD1 ASN A 243       2.691 -16.883  -9.566  1.00 93.66           O  
ATOM   3799  N   HIS A 244       1.468 -12.244 -10.554  1.00 96.27           N  
ATOM   3800  H   HIS A 244       2.271 -12.380  -9.958  1.00 96.27           H  
ATOM   3801  CA  HIS A 244       1.286 -10.902 -11.080  1.00 96.27           C  
ATOM   3802  HA  HIS A 244       0.393 -10.878 -11.705  1.00 96.27           H  
ATOM   3803  C   HIS A 244       2.465 -10.518 -11.964  1.00 96.27           C  
ATOM   3804  CB  HIS A 244       1.087  -9.909  -9.930  1.00 96.27           C  
ATOM   3805  HB2 HIS A 244       1.835 -10.081  -9.156  1.00 96.27           H  
ATOM   3806  HB3 HIS A 244       1.226  -8.898 -10.312  1.00 96.27           H  
ATOM   3807  O   HIS A 244       3.608 -10.872 -11.672  1.00 96.27           O  
ATOM   3808  CG  HIS A 244      -0.291 -10.001  -9.336  1.00 96.27           C  
ATOM   3809  CD2 HIS A 244      -1.300  -9.095  -9.514  1.00 96.27           C  
ATOM   3810  HD2 HIS A 244      -1.235  -8.172 -10.072  1.00 96.27           H  
ATOM   3811  ND1 HIS A 244      -0.801 -11.030  -8.577  1.00 96.27           N  
ATOM   3812  HD1 HIS A 244      -0.315 -11.862  -8.271  1.00 96.27           H  
ATOM   3813  CE1 HIS A 244      -2.082 -10.743  -8.304  1.00 96.27           C  
ATOM   3814  HE1 HIS A 244      -2.743 -11.343  -7.696  1.00 96.27           H  
ATOM   3815  NE2 HIS A 244      -2.434  -9.582  -8.869  1.00 96.27           N  
ATOM   3816  N   GLU A 245       2.173  -9.781 -13.026  1.00 95.81           N  
ATOM   3817  H   GLU A 245       1.208  -9.514 -13.157  1.00 95.81           H  
ATOM   3818  CA  GLU A 245       3.157  -9.061 -13.821  1.00 95.81           C  
ATOM   3819  HA  GLU A 245       4.119  -9.563 -13.723  1.00 95.81           H  
ATOM   3820  C   GLU A 245       3.323  -7.644 -13.265  1.00 95.81           C  
ATOM   3821  CB  GLU A 245       2.786  -9.091 -15.318  1.00 95.81           C  
ATOM   3822  HB2 GLU A 245       3.544  -8.537 -15.873  1.00 95.81           H  
ATOM   3823  HB3 GLU A 245       2.816 -10.128 -15.650  1.00 95.81           H  
ATOM   3824  O   GLU A 245       2.364  -7.046 -12.770  1.00 95.81           O  
ATOM   3825  CG  GLU A 245       1.397  -8.510 -15.649  1.00 95.81           C  
ATOM   3826  HG2 GLU A 245       1.370  -7.458 -15.366  1.00 95.81           H  
ATOM   3827  HG3 GLU A 245       0.651  -9.043 -15.060  1.00 95.81           H  
ATOM   3828  CD  GLU A 245       0.985  -8.655 -17.124  1.00 95.81           C  
ATOM   3829  OE1 GLU A 245      -0.232  -8.516 -17.414  1.00 95.81           O  
ATOM   3830  OE2 GLU A 245       1.840  -8.946 -17.985  1.00 95.81           O  
ATOM   3831  N   LEU A 246       4.547  -7.124 -13.346  1.00 97.44           N  
ATOM   3832  H   LEU A 246       5.257  -7.675 -13.804  1.00 97.44           H  
ATOM   3833  CA  LEU A 246       4.884  -5.743 -13.011  1.00 97.44           C  
ATOM   3834  HA  LEU A 246       4.009  -5.242 -12.596  1.00 97.44           H  
ATOM   3835  C   LEU A 246       5.288  -5.010 -14.279  1.00 97.44           C  
ATOM   3836  CB  LEU A 246       6.004  -5.710 -11.956  1.00 97.44           C  
ATOM   3837  HB2 LEU A 246       5.585  -6.074 -11.018  1.00 97.44           H  
ATOM   3838  HB3 LEU A 246       6.794  -6.390 -12.276  1.00 97.44           H  
ATOM   3839  O   LEU A 246       6.096  -5.506 -15.064  1.00 97.44           O  
ATOM   3840  CG  LEU A 246       6.640  -4.332 -11.688  1.00 97.44           C  
ATOM   3841  HG  LEU A 246       6.951  -3.875 -12.627  1.00 97.44           H  
ATOM   3842  CD1 LEU A 246       5.684  -3.389 -10.961  1.00 97.44           C  
ATOM   3843 HD11 LEU A 246       5.389  -3.815 -10.002  1.00 97.44           H  
ATOM   3844 HD12 LEU A 246       6.179  -2.432 -10.799  1.00 97.44           H  
ATOM   3845 HD13 LEU A 246       4.795  -3.215 -11.567  1.00 97.44           H  
ATOM   3846  CD2 LEU A 246       7.885  -4.479 -10.819  1.00 97.44           C  
ATOM   3847 HD21 LEU A 246       8.612  -5.132 -11.301  1.00 97.44           H  
ATOM   3848 HD22 LEU A 246       8.334  -3.499 -10.656  1.00 97.44           H  
ATOM   3849 HD23 LEU A 246       7.611  -4.888  -9.847  1.00 97.44           H  
ATOM   3850  N   TRP A 247       4.794  -3.791 -14.419  1.00 96.70           N  
ATOM   3851  H   TRP A 247       4.099  -3.469 -13.761  1.00 96.70           H  
ATOM   3852  CA  TRP A 247       5.263  -2.839 -15.403  1.00 96.70           C  
ATOM   3853  HA  TRP A 247       6.146  -3.230 -15.909  1.00 96.70           H  
ATOM   3854  C   TRP A 247       5.645  -1.541 -14.709  1.00 96.70           C  
ATOM   3855  CB  TRP A 247       4.179  -2.645 -16.446  1.00 96.70           C  
ATOM   3856  HB2 TRP A 247       3.282  -2.274 -15.951  1.00 96.70           H  
ATOM   3857  HB3 TRP A 247       3.933  -3.620 -16.867  1.00 96.70           H  
ATOM   3858  O   TRP A 247       4.847  -0.919 -14.009  1.00 96.70           O  
ATOM   3859  CG  TRP A 247       4.482  -1.734 -17.590  1.00 96.70           C  
ATOM   3860  CD1 TRP A 247       5.659  -1.168 -17.958  1.00 96.70           C  
ATOM   3861  HD1 TRP A 247       6.608  -1.282 -17.455  1.00 96.70           H  
ATOM   3862  CD2 TRP A 247       3.519  -1.321 -18.586  1.00 96.70           C  
ATOM   3863  CE2 TRP A 247       4.178  -0.520 -19.557  1.00 96.70           C  
ATOM   3864  CE3 TRP A 247       2.143  -1.568 -18.746  1.00 96.70           C  
ATOM   3865  HE3 TRP A 247       1.620  -2.129 -17.985  1.00 96.70           H  
ATOM   3866  NE1 TRP A 247       5.473  -0.424 -19.107  1.00 96.70           N  
ATOM   3867  HE1 TRP A 247       6.196   0.106 -19.574  1.00 96.70           H  
ATOM   3868  CH2 TRP A 247       2.165  -0.414 -20.871  1.00 96.70           C  
ATOM   3869  HH2 TRP A 247       1.652  -0.179 -21.792  1.00 96.70           H  
ATOM   3870  CZ2 TRP A 247       3.511  -0.057 -20.692  1.00 96.70           C  
ATOM   3871  HZ2 TRP A 247       4.037   0.513 -21.444  1.00 96.70           H  
ATOM   3872  CZ3 TRP A 247       1.465  -1.117 -19.885  1.00 96.70           C  
ATOM   3873  HZ3 TRP A 247       0.419  -1.346 -20.023  1.00 96.70           H  
ATOM   3874  N   ILE A 248       6.898  -1.159 -14.905  1.00 97.86           N  
ATOM   3875  H   ILE A 248       7.505  -1.762 -15.442  1.00 97.86           H  
ATOM   3876  CA  ILE A 248       7.457   0.116 -14.500  1.00 97.86           C  
ATOM   3877  HA  ILE A 248       6.770   0.607 -13.812  1.00 97.86           H  
ATOM   3878  C   ILE A 248       7.615   0.958 -15.758  1.00 97.86           C  
ATOM   3879  CB  ILE A 248       8.802  -0.068 -13.778  1.00 97.86           C  
ATOM   3880  HB  ILE A 248       9.542  -0.375 -14.516  1.00 97.86           H  
ATOM   3881  O   ILE A 248       8.304   0.548 -16.697  1.00 97.86           O  
ATOM   3882  CG1 ILE A 248       8.727  -1.166 -12.695  1.00 97.86           C  
ATOM   3883 HG12 ILE A 248       7.957  -0.919 -11.964  1.00 97.86           H  
ATOM   3884 HG13 ILE A 248       8.467  -2.116 -13.161  1.00 97.86           H  
ATOM   3885  CG2 ILE A 248       9.248   1.278 -13.187  1.00 97.86           C  
ATOM   3886 HG21 ILE A 248       9.172   2.071 -13.931  1.00 97.86           H  
ATOM   3887 HG22 ILE A 248      10.292   1.225 -12.879  1.00 97.86           H  
ATOM   3888 HG23 ILE A 248       8.622   1.546 -12.335  1.00 97.86           H  
ATOM   3889  CD1 ILE A 248      10.059  -1.386 -11.978  1.00 97.86           C  
ATOM   3890 HD11 ILE A 248       9.993  -2.291 -11.374  1.00 97.86           H  
ATOM   3891 HD12 ILE A 248      10.285  -0.545 -11.323  1.00 97.86           H  
ATOM   3892 HD13 ILE A 248      10.856  -1.511 -12.711  1.00 97.86           H  
ATOM   3893  N   ARG A 249       6.988   2.129 -15.764  1.00 95.88           N  
ATOM   3894  H   ARG A 249       6.455   2.377 -14.942  1.00 95.88           H  
ATOM   3895  CA  ARG A 249       7.195   3.162 -16.778  1.00 95.88           C  
ATOM   3896  HA  ARG A 249       7.881   2.796 -17.542  1.00 95.88           H  
ATOM   3897  C   ARG A 249       7.848   4.361 -16.111  1.00 95.88           C  
ATOM   3898  CB  ARG A 249       5.864   3.509 -17.453  1.00 95.88           C  
ATOM   3899  HB2 ARG A 249       5.187   3.934 -16.712  1.00 95.88           H  
ATOM   3900  HB3 ARG A 249       5.417   2.596 -17.848  1.00 95.88           H  
ATOM   3901  O   ARG A 249       7.414   4.788 -15.043  1.00 95.88           O  
ATOM   3902  CG  ARG A 249       6.051   4.506 -18.608  1.00 95.88           C  
ATOM   3903  HG2 ARG A 249       6.682   4.061 -19.378  1.00 95.88           H  
ATOM   3904  HG3 ARG A 249       6.533   5.412 -18.239  1.00 95.88           H  
ATOM   3905  CD  ARG A 249       4.691   4.874 -19.214  1.00 95.88           C  
ATOM   3906  HD2 ARG A 249       4.031   5.241 -18.428  1.00 95.88           H  
ATOM   3907  HD3 ARG A 249       4.245   3.973 -19.633  1.00 95.88           H  
ATOM   3908  NE  ARG A 249       4.799   5.892 -20.278  1.00 95.88           N  
ATOM   3909  HE  ARG A 249       4.725   5.561 -21.230  1.00 95.88           H  
ATOM   3910  NH1 ARG A 249       5.185   7.755 -18.971  1.00 95.88           N  
ATOM   3911 HH11 ARG A 249       5.312   8.754 -18.898  1.00 95.88           H  
ATOM   3912 HH12 ARG A 249       5.285   7.178 -18.148  1.00 95.88           H  
ATOM   3913  NH2 ARG A 249       4.853   8.003 -21.151  1.00 95.88           N  
ATOM   3914 HH21 ARG A 249       4.975   8.995 -21.010  1.00 95.88           H  
ATOM   3915 HH22 ARG A 249       4.480   7.694 -22.037  1.00 95.88           H  
ATOM   3916  CZ  ARG A 249       4.948   7.201 -20.129  1.00 95.88           C  
ATOM   3917  N   MET A 250       8.882   4.887 -16.742  1.00 97.46           N  
ATOM   3918  H   MET A 250       9.197   4.465 -17.604  1.00 97.46           H  
ATOM   3919  CA  MET A 250       9.686   5.985 -16.231  1.00 97.46           C  
ATOM   3920  HA  MET A 250       9.173   6.471 -15.402  1.00 97.46           H  
ATOM   3921  C   MET A 250       9.884   7.013 -17.341  1.00 97.46           C  
ATOM   3922  CB  MET A 250      11.034   5.453 -15.727  1.00 97.46           C  
ATOM   3923  HB2 MET A 250      11.586   6.280 -15.282  1.00 97.46           H  
ATOM   3924  HB3 MET A 250      11.597   5.078 -16.581  1.00 97.46           H  
ATOM   3925  O   MET A 250      10.041   6.650 -18.504  1.00 97.46           O  
ATOM   3926  CG  MET A 250      10.925   4.332 -14.686  1.00 97.46           C  
ATOM   3927  HG2 MET A 250      10.530   4.751 -13.760  1.00 97.46           H  
ATOM   3928  HG3 MET A 250      10.225   3.578 -15.045  1.00 97.46           H  
ATOM   3929  SD  MET A 250      12.480   3.477 -14.329  1.00 97.46           S  
ATOM   3930  CE  MET A 250      12.589   2.393 -15.781  1.00 97.46           C  
ATOM   3931  HE1 MET A 250      13.501   1.799 -15.721  1.00 97.46           H  
ATOM   3932  HE2 MET A 250      11.724   1.730 -15.812  1.00 97.46           H  
ATOM   3933  HE3 MET A 250      12.616   2.994 -16.690  1.00 97.46           H  
ATOM   3934  N   GLU A 251       9.875   8.285 -16.974  1.00 97.08           N  
ATOM   3935  H   GLU A 251       9.718   8.508 -16.001  1.00 97.08           H  
ATOM   3936  CA  GLU A 251      10.272   9.398 -17.834  1.00 97.08           C  
ATOM   3937  HA  GLU A 251      10.527   9.043 -18.832  1.00 97.08           H  
ATOM   3938  C   GLU A 251      11.495  10.052 -17.203  1.00 97.08           C  
ATOM   3939  CB  GLU A 251       9.113  10.391 -17.949  1.00 97.08           C  
ATOM   3940  HB2 GLU A 251       8.221   9.849 -18.261  1.00 97.08           H  
ATOM   3941  HB3 GLU A 251       8.948  10.807 -16.955  1.00 97.08           H  
ATOM   3942  O   GLU A 251      11.487  10.366 -16.006  1.00 97.08           O  
ATOM   3943  CG  GLU A 251       9.342  11.570 -18.909  1.00 97.08           C  
ATOM   3944  HG2 GLU A 251      10.283  12.055 -18.651  1.00 97.08           H  
ATOM   3945  HG3 GLU A 251       9.412  11.206 -19.934  1.00 97.08           H  
ATOM   3946  CD  GLU A 251       8.210  12.607 -18.799  1.00 97.08           C  
ATOM   3947  OE1 GLU A 251       8.436  13.799 -19.129  1.00 97.08           O  
ATOM   3948  OE2 GLU A 251       7.124  12.253 -18.282  1.00 97.08           O  
ATOM   3949  N   ASP A 252      12.548  10.243 -17.987  1.00 95.69           N  
ATOM   3950  H   ASP A 252      12.495   9.996 -18.965  1.00 95.69           H  
ATOM   3951  CA  ASP A 252      13.736  10.943 -17.516  1.00 95.69           C  
ATOM   3952  HA  ASP A 252      13.832  10.760 -16.446  1.00 95.69           H  
ATOM   3953  C   ASP A 252      13.625  12.468 -17.663  1.00 95.69           C  
ATOM   3954  CB  ASP A 252      14.994  10.322 -18.128  1.00 95.69           C  
ATOM   3955  HB2 ASP A 252      15.857  10.655 -17.551  1.00 95.69           H  
ATOM   3956  HB3 ASP A 252      14.925   9.239 -18.022  1.00 95.69           H  
ATOM   3957  O   ASP A 252      12.647  13.019 -18.174  1.00 95.69           O  
ATOM   3958  CG  ASP A 252      15.267  10.659 -19.587  1.00 95.69           C  
ATOM   3959  OD1 ASP A 252      14.684  11.632 -20.116  1.00 95.69           O  
ATOM   3960  OD2 ASP A 252      16.141   9.962 -20.134  1.00 95.69           O  
ATOM   3961  N   ILE A 253      14.637  13.184 -17.179  1.00 95.28           N  
ATOM   3962  H   ILE A 253      15.392  12.691 -16.724  1.00 95.28           H  
ATOM   3963  CA  ILE A 253      14.686  14.651 -17.262  1.00 95.28           C  
ATOM   3964  HA  ILE A 253      13.761  15.040 -16.839  1.00 95.28           H  
ATOM   3965  C   ILE A 253      14.748  15.192 -18.702  1.00 95.28           C  
ATOM   3966  CB  ILE A 253      15.858  15.199 -16.426  1.00 95.28           C  
ATOM   3967  HB  ILE A 253      15.868  16.283 -16.547  1.00 95.28           H  
ATOM   3968  O   ILE A 253      14.405  16.352 -18.925  1.00 95.28           O  
ATOM   3969  CG1 ILE A 253      17.219  14.649 -16.914  1.00 95.28           C  
ATOM   3970 HG12 ILE A 253      17.286  13.582 -16.702  1.00 95.28           H  
ATOM   3971 HG13 ILE A 253      17.302  14.786 -17.992  1.00 95.28           H  
ATOM   3972  CG2 ILE A 253      15.613  14.904 -14.934  1.00 95.28           C  
ATOM   3973 HG21 ILE A 253      15.673  13.833 -14.741  1.00 95.28           H  
ATOM   3974 HG22 ILE A 253      14.625  15.260 -14.642  1.00 95.28           H  
ATOM   3975 HG23 ILE A 253      16.356  15.416 -14.321  1.00 95.28           H  
ATOM   3976  CD1 ILE A 253      18.422  15.352 -16.279  1.00 95.28           C  
ATOM   3977 HD11 ILE A 253      19.338  14.970 -16.729  1.00 95.28           H  
ATOM   3978 HD12 ILE A 253      18.455  15.158 -15.207  1.00 95.28           H  
ATOM   3979 HD13 ILE A 253      18.361  16.426 -16.456  1.00 95.28           H  
ATOM   3980  N   ASN A 254      15.144  14.364 -19.672  1.00 94.90           N  
ATOM   3981  H   ASN A 254      15.261  13.386 -19.451  1.00 94.90           H  
ATOM   3982  CA  ASN A 254      15.172  14.688 -21.098  1.00 94.90           C  
ATOM   3983  HA  ASN A 254      15.267  15.768 -21.212  1.00 94.90           H  
ATOM   3984  C   ASN A 254      13.866  14.284 -21.807  1.00 94.90           C  
ATOM   3985  CB  ASN A 254      16.404  14.037 -21.743  1.00 94.90           C  
ATOM   3986  HB2 ASN A 254      16.308  12.953 -21.677  1.00 94.90           H  
ATOM   3987  HB3 ASN A 254      16.443  14.299 -22.800  1.00 94.90           H  
ATOM   3988  O   ASN A 254      13.761  14.431 -23.023  1.00 94.90           O  
ATOM   3989  CG  ASN A 254      17.706  14.476 -21.106  1.00 94.90           C  
ATOM   3990  ND2 ASN A 254      18.568  13.537 -20.793  1.00 94.90           N  
ATOM   3991 HD21 ASN A 254      19.430  13.817 -20.347  1.00 94.90           H  
ATOM   3992 HD22 ASN A 254      18.314  12.571 -20.944  1.00 94.90           H  
ATOM   3993  OD1 ASN A 254      17.971  15.649 -20.884  1.00 94.90           O  
ATOM   3994  N   SER A 255      12.851  13.846 -21.050  1.00 94.58           N  
ATOM   3995  H   SER A 255      13.060  13.638 -20.084  1.00 94.58           H  
ATOM   3996  CA  SER A 255      11.559  13.349 -21.545  1.00 94.58           C  
ATOM   3997  HA  SER A 255      10.981  13.082 -20.660  1.00 94.58           H  
ATOM   3998  C   SER A 255      11.655  12.055 -22.367  1.00 94.58           C  
ATOM   3999  CB  SER A 255      10.762  14.450 -22.263  1.00 94.58           C  
ATOM   4000  HB2 SER A 255      11.204  14.638 -23.241  1.00 94.58           H  
ATOM   4001  HB3 SER A 255       9.732  14.122 -22.402  1.00 94.58           H  
ATOM   4002  O   SER A 255      10.737  11.741 -23.128  1.00 94.58           O  
ATOM   4003  OG  SER A 255      10.781  15.648 -21.502  1.00 94.58           O  
ATOM   4004  HG  SER A 255      11.672  15.696 -21.148  1.00 94.58           H  
ATOM   4005  N   GLU A 256      12.738  11.285 -22.220  1.00 95.50           N  
ATOM   4006  H   GLU A 256      13.446  11.551 -21.551  1.00 95.50           H  
ATOM   4007  CA  GLU A 256      12.838   9.940 -22.787  1.00 95.50           C  
ATOM   4008  HA  GLU A 256      12.356   9.955 -23.765  1.00 95.50           H  
ATOM   4009  C   GLU A 256      12.083   8.934 -21.908  1.00 95.50           C  
ATOM   4010  CB  GLU A 256      14.304   9.546 -23.024  1.00 95.50           C  
ATOM   4011  HB2 GLU A 256      14.778  10.335 -23.607  1.00 95.50           H  
ATOM   4012  HB3 GLU A 256      14.809   9.452 -22.063  1.00 95.50           H  
ATOM   4013  O   GLU A 256      12.083   9.019 -20.674  1.00 95.50           O  
ATOM   4014  CG  GLU A 256      14.447   8.211 -23.773  1.00 95.50           C  
ATOM   4015  HG2 GLU A 256      13.802   8.242 -24.651  1.00 95.50           H  
ATOM   4016  HG3 GLU A 256      14.092   7.406 -23.130  1.00 95.50           H  
ATOM   4017  CD  GLU A 256      15.884   7.890 -24.227  1.00 95.50           C  
ATOM   4018  OE1 GLU A 256      16.030   6.853 -24.916  1.00 95.50           O  
ATOM   4019  OE2 GLU A 256      16.812   8.687 -23.961  1.00 95.50           O  
ATOM   4020  N   ILE A 257      11.403   7.985 -22.558  1.00 95.01           N  
ATOM   4021  H   ILE A 257      11.526   7.916 -23.558  1.00 95.01           H  
ATOM   4022  CA  ILE A 257      10.572   6.984 -21.890  1.00 95.01           C  
ATOM   4023  HA  ILE A 257      10.376   7.331 -20.876  1.00 95.01           H  
ATOM   4024  C   ILE A 257      11.316   5.660 -21.766  1.00 95.01           C  
ATOM   4025  CB  ILE A 257       9.200   6.820 -22.579  1.00 95.01           C  
ATOM   4026  HB  ILE A 257       9.370   6.487 -23.603  1.00 95.01           H  
ATOM   4027  O   ILE A 257      11.707   5.033 -22.753  1.00 95.01           O  
ATOM   4028  CG1 ILE A 257       8.406   8.145 -22.648  1.00 95.01           C  
ATOM   4029 HG12 ILE A 257       7.443   7.952 -23.119  1.00 95.01           H  
ATOM   4030 HG13 ILE A 257       8.940   8.847 -23.289  1.00 95.01           H  
ATOM   4031  CG2 ILE A 257       8.355   5.739 -21.872  1.00 95.01           C  
ATOM   4032 HG21 ILE A 257       8.291   5.943 -20.804  1.00 95.01           H  
ATOM   4033 HG22 ILE A 257       7.354   5.708 -22.302  1.00 95.01           H  
ATOM   4034 HG23 ILE A 257       8.809   4.758 -22.014  1.00 95.01           H  
ATOM   4035  CD1 ILE A 257       8.157   8.829 -21.296  1.00 95.01           C  
ATOM   4036 HD11 ILE A 257       9.106   9.150 -20.865  1.00 95.01           H  
ATOM   4037 HD12 ILE A 257       7.532   9.709 -21.446  1.00 95.01           H  
ATOM   4038 HD13 ILE A 257       7.661   8.152 -20.601  1.00 95.01           H  
ATOM   4039  N   TRP A 258      11.401   5.190 -20.528  1.00 96.18           N  
ATOM   4040  H   TRP A 258      11.028   5.768 -19.788  1.00 96.18           H  
ATOM   4041  CA  TRP A 258      12.038   3.943 -20.144  1.00 96.18           C  
ATOM   4042  HA  TRP A 258      12.473   3.471 -21.025  1.00 96.18           H  
ATOM   4043  C   TRP A 258      11.005   2.990 -19.541  1.00 96.18           C  
ATOM   4044  CB  TRP A 258      13.186   4.260 -19.184  1.00 96.18           C  
ATOM   4045  HB2 TRP A 258      12.777   4.707 -18.278  1.00 96.18           H  
ATOM   4046  HB3 TRP A 258      13.680   3.329 -18.904  1.00 96.18           H  
ATOM   4047  O   TRP A 258      10.216   3.349 -18.666  1.00 96.18           O  
ATOM   4048  CG  TRP A 258      14.225   5.198 -19.715  1.00 96.18           C  
ATOM   4049  CD1 TRP A 258      14.237   6.547 -19.578  1.00 96.18           C  
ATOM   4050  HD1 TRP A 258      13.482   7.136 -19.078  1.00 96.18           H  
ATOM   4051  CD2 TRP A 258      15.401   4.870 -20.511  1.00 96.18           C  
ATOM   4052  CE2 TRP A 258      16.100   6.080 -20.800  1.00 96.18           C  
ATOM   4053  CE3 TRP A 258      15.930   3.670 -21.036  1.00 96.18           C  
ATOM   4054  HE3 TRP A 258      15.387   2.748 -20.891  1.00 96.18           H  
ATOM   4055  NE1 TRP A 258      15.350   7.073 -20.211  1.00 96.18           N  
ATOM   4056  HE1 TRP A 258      15.564   8.057 -20.281  1.00 96.18           H  
ATOM   4057  CH2 TRP A 258      17.789   4.884 -22.050  1.00 96.18           C  
ATOM   4058  HH2 TRP A 258      18.669   4.896 -22.677  1.00 96.18           H  
ATOM   4059  CZ2 TRP A 258      17.278   6.095 -21.553  1.00 96.18           C  
ATOM   4060  HZ2 TRP A 258      17.745   7.037 -21.798  1.00 96.18           H  
ATOM   4061  CZ3 TRP A 258      17.118   3.674 -21.791  1.00 96.18           C  
ATOM   4062  HZ3 TRP A 258      17.493   2.754 -22.215  1.00 96.18           H  
ATOM   4063  N   GLU A 259      11.017   1.744 -19.990  1.00 96.12           N  
ATOM   4064  H   GLU A 259      11.666   1.520 -20.730  1.00 96.12           H  
ATOM   4065  CA  GLU A 259      10.117   0.685 -19.563  1.00 96.12           C  
ATOM   4066  HA  GLU A 259       9.505   1.058 -18.742  1.00 96.12           H  
ATOM   4067  C   GLU A 259      10.900  -0.522 -19.051  1.00 96.12           C  
ATOM   4068  CB  GLU A 259       9.156   0.255 -20.683  1.00 96.12           C  
ATOM   4069  HB2 GLU A 259       8.543  -0.552 -20.283  1.00 96.12           H  
ATOM   4070  HB3 GLU A 259       9.723  -0.132 -21.530  1.00 96.12           H  
ATOM   4071  O   GLU A 259      11.850  -1.006 -19.674  1.00 96.12           O  
ATOM   4072  CG  GLU A 259       8.228   1.384 -21.161  1.00 96.12           C  
ATOM   4073  HG2 GLU A 259       8.795   2.080 -21.779  1.00 96.12           H  
ATOM   4074  HG3 GLU A 259       7.867   1.921 -20.284  1.00 96.12           H  
ATOM   4075  CD  GLU A 259       7.007   0.871 -21.946  1.00 96.12           C  
ATOM   4076  OE1 GLU A 259       6.040   1.649 -22.068  1.00 96.12           O  
ATOM   4077  OE2 GLU A 259       6.937  -0.338 -22.290  1.00 96.12           O  
ATOM   4078  N   ALA A 260      10.442  -1.048 -17.919  1.00 97.31           N  
ATOM   4079  H   ALA A 260       9.689  -0.564 -17.451  1.00 97.31           H  
ATOM   4080  CA  ALA A 260      10.892  -2.301 -17.337  1.00 97.31           C  
ATOM   4081  HA  ALA A 260      11.476  -2.859 -18.067  1.00 97.31           H  
ATOM   4082  C   ALA A 260       9.664  -3.140 -16.965  1.00 97.31           C  
ATOM   4083  CB  ALA A 260      11.789  -1.982 -16.133  1.00 97.31           C  
ATOM   4084  HB1 ALA A 260      11.297  -1.269 -15.472  1.00 97.31           H  
ATOM   4085  HB2 ALA A 260      12.725  -1.542 -16.478  1.00 97.31           H  
ATOM   4086  HB3 ALA A 260      11.998  -2.889 -15.567  1.00 97.31           H  
ATOM   4087  O   ALA A 260       8.840  -2.736 -16.147  1.00 97.31           O  
ATOM   4088  N   ARG A 261       9.528  -4.314 -17.575  1.00 97.00           N  
ATOM   4089  H   ARG A 261      10.247  -4.590 -18.228  1.00 97.00           H  
ATOM   4090  CA  ARG A 261       8.418  -5.252 -17.386  1.00 97.00           C  
ATOM   4091  HA  ARG A 261       7.721  -4.838 -16.657  1.00 97.00           H  
ATOM   4092  C   ARG A 261       8.947  -6.565 -16.826  1.00 97.00           C  
ATOM   4093  CB  ARG A 261       7.659  -5.480 -18.705  1.00 97.00           C  
ATOM   4094  HB2 ARG A 261       6.827  -6.156 -18.509  1.00 97.00           H  
ATOM   4095  HB3 ARG A 261       8.326  -5.960 -19.422  1.00 97.00           H  
ATOM   4096  O   ARG A 261      10.004  -7.026 -17.240  1.00 97.00           O  
ATOM   4097  CG  ARG A 261       7.106  -4.187 -19.330  1.00 97.00           C  
ATOM   4098  HG2 ARG A 261       6.478  -3.679 -18.599  1.00 97.00           H  
ATOM   4099  HG3 ARG A 261       7.932  -3.533 -19.610  1.00 97.00           H  
ATOM   4100  CD  ARG A 261       6.271  -4.503 -20.579  1.00 97.00           C  
ATOM   4101  HD2 ARG A 261       5.382  -5.051 -20.268  1.00 97.00           H  
ATOM   4102  HD3 ARG A 261       6.860  -5.134 -21.245  1.00 97.00           H  
ATOM   4103  NE  ARG A 261       5.874  -3.285 -21.313  1.00 97.00           N  
ATOM   4104  HE  ARG A 261       6.386  -2.430 -21.148  1.00 97.00           H  
ATOM   4105  NH1 ARG A 261       4.208  -4.190 -22.630  1.00 97.00           N  
ATOM   4106 HH11 ARG A 261       3.459  -4.061 -23.295  1.00 97.00           H  
ATOM   4107 HH12 ARG A 261       4.260  -5.058 -22.116  1.00 97.00           H  
ATOM   4108  NH2 ARG A 261       4.818  -2.050 -22.876  1.00 97.00           N  
ATOM   4109 HH21 ARG A 261       4.149  -1.933 -23.623  1.00 97.00           H  
ATOM   4110 HH22 ARG A 261       5.475  -1.308 -22.683  1.00 97.00           H  
ATOM   4111  CZ  ARG A 261       4.962  -3.185 -22.264  1.00 97.00           C  
ATOM   4112  N   TYR A 262       8.200  -7.183 -15.922  1.00 96.94           N  
ATOM   4113  H   TYR A 262       7.338  -6.738 -15.638  1.00 96.94           H  
ATOM   4114  CA  TYR A 262       8.543  -8.458 -15.298  1.00 96.94           C  
ATOM   4115  HA  TYR A 262       9.351  -8.936 -15.852  1.00 96.94           H  
ATOM   4116  C   TYR A 262       7.323  -9.376 -15.343  1.00 96.94           C  
ATOM   4117  CB  TYR A 262       9.025  -8.237 -13.853  1.00 96.94           C  
ATOM   4118  HB2 TYR A 262       8.205  -7.827 -13.263  1.00 96.94           H  
ATOM   4119  HB3 TYR A 262       9.274  -9.205 -13.417  1.00 96.94           H  
ATOM   4120  O   TYR A 262       6.266  -9.027 -14.820  1.00 96.94           O  
ATOM   4121  CG  TYR A 262      10.228  -7.318 -13.714  1.00 96.94           C  
ATOM   4122  CD1 TYR A 262      11.527  -7.853 -13.613  1.00 96.94           C  
ATOM   4123  HD1 TYR A 262      11.676  -8.923 -13.625  1.00 96.94           H  
ATOM   4124  CD2 TYR A 262      10.043  -5.921 -13.704  1.00 96.94           C  
ATOM   4125  HD2 TYR A 262       9.048  -5.508 -13.780  1.00 96.94           H  
ATOM   4126  CE1 TYR A 262      12.639  -6.992 -13.514  1.00 96.94           C  
ATOM   4127  HE1 TYR A 262      13.646  -7.381 -13.469  1.00 96.94           H  
ATOM   4128  CE2 TYR A 262      11.151  -5.059 -13.637  1.00 96.94           C  
ATOM   4129  HE2 TYR A 262      10.999  -3.990 -13.661  1.00 96.94           H  
ATOM   4130  OH  TYR A 262      13.521  -4.752 -13.598  1.00 96.94           O  
ATOM   4131  HH  TYR A 262      13.250  -3.838 -13.711  1.00 96.94           H  
ATOM   4132  CZ  TYR A 262      12.454  -5.593 -13.562  1.00 96.94           C  
ATOM   4133  N   ASP A 263       7.471 -10.564 -15.935  1.00 95.45           N  
ATOM   4134  H   ASP A 263       8.345 -10.751 -16.406  1.00 95.45           H  
ATOM   4135  CA  ASP A 263       6.398 -11.570 -16.006  1.00 95.45           C  
ATOM   4136  HA  ASP A 263       5.515 -11.103 -16.441  1.00 95.45           H  
ATOM   4137  C   ASP A 263       5.991 -12.100 -14.609  1.00 95.45           C  
ATOM   4138  CB  ASP A 263       6.826 -12.754 -16.910  1.00 95.45           C  
ATOM   4139  HB2 ASP A 263       7.785 -13.137 -16.559  1.00 95.45           H  
ATOM   4140  HB3 ASP A 263       6.100 -13.556 -16.779  1.00 95.45           H  
ATOM   4141  O   ASP A 263       4.925 -12.701 -14.459  1.00 95.45           O  
ATOM   4142  CG  ASP A 263       6.910 -12.482 -18.428  1.00 95.45           C  
ATOM   4143  OD1 ASP A 263       6.513 -11.406 -18.916  1.00 95.45           O  
ATOM   4144  OD2 ASP A 263       7.312 -13.387 -19.212  1.00 95.45           O  
ATOM   4145  N   THR A 264       6.841 -11.929 -13.588  1.00 96.59           N  
ATOM   4146  H   THR A 264       7.712 -11.458 -13.787  1.00 96.59           H  
ATOM   4147  CA  THR A 264       6.565 -12.275 -12.186  1.00 96.59           C  
ATOM   4148  HA  THR A 264       5.494 -12.431 -12.054  1.00 96.59           H  
ATOM   4149  C   THR A 264       7.001 -11.150 -11.260  1.00 96.59           C  
ATOM   4150  CB  THR A 264       7.289 -13.566 -11.784  1.00 96.59           C  
ATOM   4151  HB  THR A 264       8.359 -13.433 -11.948  1.00 96.59           H  
ATOM   4152  O   THR A 264       8.156 -10.732 -11.305  1.00 96.59           O  
ATOM   4153  CG2 THR A 264       7.057 -13.994 -10.332  1.00 96.59           C  
ATOM   4154 HG21 THR A 264       7.521 -14.965 -10.164  1.00 96.59           H  
ATOM   4155 HG22 THR A 264       7.512 -13.273  -9.652  1.00 96.59           H  
ATOM   4156 HG23 THR A 264       5.988 -14.061 -10.132  1.00 96.59           H  
ATOM   4157  OG1 THR A 264       6.821 -14.613 -12.600  1.00 96.59           O  
ATOM   4158  HG1 THR A 264       6.384 -14.186 -13.341  1.00 96.59           H  
ATOM   4159  N   PHE A 265       6.095 -10.736 -10.381  1.00 97.85           N  
ATOM   4160  H   PHE A 265       5.136 -11.013 -10.535  1.00 97.85           H  
ATOM   4161  CA  PHE A 265       6.323  -9.802  -9.288  1.00 97.85           C  
ATOM   4162  HA  PHE A 265       7.387  -9.749  -9.060  1.00 97.85           H  
ATOM   4163  C   PHE A 265       5.566 -10.266  -8.044  1.00 97.85           C  
ATOM   4164  CB  PHE A 265       5.863  -8.415  -9.729  1.00 97.85           C  
ATOM   4165  HB2 PHE A 265       4.851  -8.481 -10.129  1.00 97.85           H  
ATOM   4166  HB3 PHE A 265       6.520  -8.096 -10.537  1.00 97.85           H  
ATOM   4167  O   PHE A 265       4.355 -10.497  -8.097  1.00 97.85           O  
ATOM   4168  CG  PHE A 265       5.893  -7.369  -8.631  1.00 97.85           C  
ATOM   4169  CD1 PHE A 265       4.697  -6.951  -8.024  1.00 97.85           C  
ATOM   4170  HD1 PHE A 265       3.760  -7.397  -8.325  1.00 97.85           H  
ATOM   4171  CD2 PHE A 265       7.110  -6.797  -8.224  1.00 97.85           C  
ATOM   4172  HD2 PHE A 265       8.037  -7.111  -8.680  1.00 97.85           H  
ATOM   4173  CE1 PHE A 265       4.717  -5.949  -7.038  1.00 97.85           C  
ATOM   4174  HE1 PHE A 265       3.794  -5.626  -6.579  1.00 97.85           H  
ATOM   4175  CE2 PHE A 265       7.127  -5.779  -7.253  1.00 97.85           C  
ATOM   4176  HE2 PHE A 265       8.057  -5.313  -6.963  1.00 97.85           H  
ATOM   4177  CZ  PHE A 265       5.931  -5.355  -6.658  1.00 97.85           C  
ATOM   4178  HZ  PHE A 265       5.947  -4.579  -5.907  1.00 97.85           H  
ATOM   4179  N   LYS A 266       6.286 -10.424  -6.930  1.00 98.14           N  
ATOM   4180  H   LYS A 266       7.278 -10.243  -6.976  1.00 98.14           H  
ATOM   4181  CA  LYS A 266       5.709 -10.736  -5.619  1.00 98.14           C  
ATOM   4182  HA  LYS A 266       4.668 -10.410  -5.613  1.00 98.14           H  
ATOM   4183  C   LYS A 266       6.409  -9.963  -4.518  1.00 98.14           C  
ATOM   4184  CB  LYS A 266       5.746 -12.242  -5.308  1.00 98.14           C  
ATOM   4185  HB2 LYS A 266       5.290 -12.397  -4.330  1.00 98.14           H  
ATOM   4186  HB3 LYS A 266       6.778 -12.589  -5.258  1.00 98.14           H  
ATOM   4187  O   LYS A 266       7.619  -9.753  -4.572  1.00 98.14           O  
ATOM   4188  CG  LYS A 266       4.979 -13.070  -6.341  1.00 98.14           C  
ATOM   4189  HG2 LYS A 266       5.506 -13.042  -7.295  1.00 98.14           H  
ATOM   4190  HG3 LYS A 266       3.988 -12.634  -6.470  1.00 98.14           H  
ATOM   4191  CD  LYS A 266       4.818 -14.527  -5.905  1.00 98.14           C  
ATOM   4192  HD2 LYS A 266       5.795 -15.003  -5.817  1.00 98.14           H  
ATOM   4193  HD3 LYS A 266       4.299 -14.559  -4.947  1.00 98.14           H  
ATOM   4194  CE  LYS A 266       3.973 -15.210  -6.981  1.00 98.14           C  
ATOM   4195  HE2 LYS A 266       3.075 -14.612  -7.133  1.00 98.14           H  
ATOM   4196  HE3 LYS A 266       4.532 -15.207  -7.917  1.00 98.14           H  
ATOM   4197  NZ  LYS A 266       3.588 -16.590  -6.619  1.00 98.14           N  
ATOM   4198  HZ1 LYS A 266       2.954 -16.569  -5.833  1.00 98.14           H  
ATOM   4199  HZ2 LYS A 266       4.402 -17.142  -6.392  1.00 98.14           H  
ATOM   4200  HZ3 LYS A 266       3.113 -16.998  -7.411  1.00 98.14           H  
ATOM   4201  N   VAL A 267       5.631  -9.623  -3.500  1.00 98.48           N  
ATOM   4202  H   VAL A 267       4.641  -9.808  -3.570  1.00 98.48           H  
ATOM   4203  CA  VAL A 267       6.110  -9.066  -2.237  1.00 98.48           C  
ATOM   4204  HA  VAL A 267       7.198  -9.005  -2.243  1.00 98.48           H  
ATOM   4205  C   VAL A 267       5.696 -10.022  -1.124  1.00 98.48           C  
ATOM   4206  CB  VAL A 267       5.561  -7.641  -2.058  1.00 98.48           C  
ATOM   4207  HB  VAL A 267       4.475  -7.654  -2.144  1.00 98.48           H  
ATOM   4208  O   VAL A 267       4.529 -10.419  -1.053  1.00 98.48           O  
ATOM   4209  CG1 VAL A 267       5.930  -7.046  -0.703  1.00 98.48           C  
ATOM   4210 HG11 VAL A 267       5.476  -7.624   0.102  1.00 98.48           H  
ATOM   4211 HG12 VAL A 267       7.014  -7.048  -0.591  1.00 98.48           H  
ATOM   4212 HG13 VAL A 267       5.562  -6.022  -0.630  1.00 98.48           H  
ATOM   4213  CG2 VAL A 267       6.141  -6.724  -3.145  1.00 98.48           C  
ATOM   4214 HG21 VAL A 267       5.777  -7.022  -4.128  1.00 98.48           H  
ATOM   4215 HG22 VAL A 267       5.838  -5.693  -2.963  1.00 98.48           H  
ATOM   4216 HG23 VAL A 267       7.230  -6.779  -3.139  1.00 98.48           H  
ATOM   4217  N   SER A 268       6.647 -10.458  -0.296  1.00 98.01           N  
ATOM   4218  H   SER A 268       7.595 -10.133  -0.418  1.00 98.01           H  
ATOM   4219  CA  SER A 268       6.362 -11.367   0.821  1.00 98.01           C  
ATOM   4220  HA  SER A 268       5.673 -12.129   0.458  1.00 98.01           H  
ATOM   4221  C   SER A 268       5.647 -10.650   1.974  1.00 98.01           C  
ATOM   4222  CB  SER A 268       7.628 -12.112   1.265  1.00 98.01           C  
ATOM   4223  HB2 SER A 268       8.167 -12.469   0.387  1.00 98.01           H  
ATOM   4224  HB3 SER A 268       7.341 -12.976   1.865  1.00 98.01           H  
ATOM   4225  O   SER A 268       5.367  -9.455   1.911  1.00 98.01           O  
ATOM   4226  OG  SER A 268       8.477 -11.304   2.034  1.00 98.01           O  
ATOM   4227  HG  SER A 268       9.229 -11.845   2.288  1.00 98.01           H  
ATOM   4228  N   SER A 269       5.266 -11.398   3.009  1.00 97.78           N  
ATOM   4229  H   SER A 269       5.543 -12.369   3.042  1.00 97.78           H  
ATOM   4230  CA  SER A 269       4.570 -10.841   4.173  1.00 97.78           C  
ATOM   4231  HA  SER A 269       3.709 -10.266   3.833  1.00 97.78           H  
ATOM   4232  C   SER A 269       5.470  -9.913   4.992  1.00 97.78           C  
ATOM   4233  CB  SER A 269       4.075 -11.984   5.062  1.00 97.78           C  
ATOM   4234  HB2 SER A 269       3.395 -12.620   4.495  1.00 97.78           H  
ATOM   4235  HB3 SER A 269       3.535 -11.576   5.916  1.00 97.78           H  
ATOM   4236  O   SER A 269       6.695 -10.011   4.921  1.00 97.78           O  
ATOM   4237  OG  SER A 269       5.175 -12.753   5.519  1.00 97.78           O  
ATOM   4238  HG  SER A 269       5.984 -12.268   5.338  1.00 97.78           H  
ATOM   4239  N   GLU A 270       4.878  -9.120   5.885  1.00 98.16           N  
ATOM   4240  H   GLU A 270       3.873  -9.016   5.872  1.00 98.16           H  
ATOM   4241  CA  GLU A 270       5.626  -8.302   6.849  1.00 98.16           C  
ATOM   4242  HA  GLU A 270       6.200  -7.557   6.299  1.00 98.16           H  
ATOM   4243  C   GLU A 270       6.616  -9.121   7.702  1.00 98.16           C  
ATOM   4244  CB  GLU A 270       4.623  -7.573   7.754  1.00 98.16           C  
ATOM   4245  HB2 GLU A 270       4.120  -8.292   8.401  1.00 98.16           H  
ATOM   4246  HB3 GLU A 270       3.875  -7.084   7.130  1.00 98.16           H  
ATOM   4247  O   GLU A 270       7.719  -8.660   7.984  1.00 98.16           O  
ATOM   4248  CG  GLU A 270       5.350  -6.524   8.605  1.00 98.16           C  
ATOM   4249  HG2 GLU A 270       5.999  -7.029   9.321  1.00 98.16           H  
ATOM   4250  HG3 GLU A 270       5.979  -5.929   7.943  1.00 98.16           H  
ATOM   4251  CD  GLU A 270       4.433  -5.571   9.373  1.00 98.16           C  
ATOM   4252  OE1 GLU A 270       5.006  -4.574   9.876  1.00 98.16           O  
ATOM   4253  OE2 GLU A 270       3.211  -5.825   9.458  1.00 98.16           O  
ATOM   4254  N   ASN A 271       6.271 -10.371   8.041  1.00 98.15           N  
ATOM   4255  H   ASN A 271       5.337 -10.677   7.808  1.00 98.15           H  
ATOM   4256  CA  ASN A 271       7.143 -11.284   8.796  1.00 98.15           C  
ATOM   4257  HA  ASN A 271       7.445 -10.795   9.722  1.00 98.15           H  
ATOM   4258  C   ASN A 271       8.441 -11.661   8.057  1.00 98.15           C  
ATOM   4259  CB  ASN A 271       6.356 -12.563   9.132  1.00 98.15           C  
ATOM   4260  HB2 ASN A 271       7.047 -13.305   9.534  1.00 98.15           H  
ATOM   4261  HB3 ASN A 271       5.918 -12.971   8.222  1.00 98.15           H  
ATOM   4262  O   ASN A 271       9.395 -12.098   8.691  1.00 98.15           O  
ATOM   4263  CG  ASN A 271       5.273 -12.362  10.173  1.00 98.15           C  
ATOM   4264  ND2 ASN A 271       4.312 -13.254  10.231  1.00 98.15           N  
ATOM   4265 HD21 ASN A 271       4.282 -14.019   9.573  1.00 98.15           H  
ATOM   4266 HD22 ASN A 271       3.592 -13.068  10.914  1.00 98.15           H  
ATOM   4267  OD1 ASN A 271       5.266 -11.432  10.955  1.00 98.15           O  
ATOM   4268  N   ASP A 272       8.477 -11.504   6.733  1.00 98.40           N  
ATOM   4269  H   ASP A 272       7.690 -11.043   6.298  1.00 98.40           H  
ATOM   4270  CA  ASP A 272       9.677 -11.648   5.898  1.00 98.40           C  
ATOM   4271  HA  ASP A 272      10.520 -11.927   6.530  1.00 98.40           H  
ATOM   4272  C   ASP A 272      10.059 -10.289   5.282  1.00 98.40           C  
ATOM   4273  CB  ASP A 272       9.479 -12.797   4.896  1.00 98.40           C  
ATOM   4274  HB2 ASP A 272       8.570 -12.608   4.324  1.00 98.40           H  
ATOM   4275  HB3 ASP A 272       9.326 -13.720   5.454  1.00 98.40           H  
ATOM   4276  O   ASP A 272      10.572 -10.195   4.170  1.00 98.40           O  
ATOM   4277  CG  ASP A 272      10.662 -13.007   3.934  1.00 98.40           C  
ATOM   4278  OD1 ASP A 272      11.848 -12.972   4.353  1.00 98.40           O  
ATOM   4279  OD2 ASP A 272      10.373 -13.200   2.730  1.00 98.40           O  
ATOM   4280  N   ASN A 273       9.781  -9.208   6.021  1.00 98.66           N  
ATOM   4281  H   ASN A 273       9.304  -9.344   6.900  1.00 98.66           H  
ATOM   4282  CA  ASN A 273      10.169  -7.836   5.702  1.00 98.66           C  
ATOM   4283  HA  ASN A 273       9.588  -7.186   6.356  1.00 98.66           H  
ATOM   4284  C   ASN A 273       9.818  -7.407   4.264  1.00 98.66           C  
ATOM   4285  CB  ASN A 273      11.656  -7.640   6.048  1.00 98.66           C  
ATOM   4286  HB2 ASN A 273      11.959  -6.627   5.787  1.00 98.66           H  
ATOM   4287  HB3 ASN A 273      12.245  -8.337   5.451  1.00 98.66           H  
ATOM   4288  O   ASN A 273      10.592  -6.694   3.623  1.00 98.66           O  
ATOM   4289  CG  ASN A 273      11.996  -7.830   7.512  1.00 98.66           C  
ATOM   4290  ND2 ASN A 273      13.185  -8.297   7.804  1.00 98.66           N  
ATOM   4291 HD21 ASN A 273      13.473  -8.237   8.770  1.00 98.66           H  
ATOM   4292 HD22 ASN A 273      13.867  -8.415   7.069  1.00 98.66           H  
ATOM   4293  OD1 ASN A 273      11.236  -7.520   8.415  1.00 98.66           O  
ATOM   4294  N   TYR A 274       8.667  -7.848   3.742  1.00 98.75           N  
ATOM   4295  H   TYR A 274       8.108  -8.485   4.291  1.00 98.75           H  
ATOM   4296  CA  TYR A 274       8.193  -7.508   2.395  1.00 98.75           C  
ATOM   4297  HA  TYR A 274       7.342  -8.157   2.188  1.00 98.75           H  
ATOM   4298  C   TYR A 274       9.210  -7.794   1.282  1.00 98.75           C  
ATOM   4299  CB  TYR A 274       7.686  -6.061   2.361  1.00 98.75           C  
ATOM   4300  HB2 TYR A 274       8.534  -5.388   2.490  1.00 98.75           H  
ATOM   4301  HB3 TYR A 274       7.260  -5.846   1.381  1.00 98.75           H  
ATOM   4302  O   TYR A 274       9.373  -7.002   0.354  1.00 98.75           O  
ATOM   4303  CG  TYR A 274       6.637  -5.742   3.394  1.00 98.75           C  
ATOM   4304  CD1 TYR A 274       5.358  -6.329   3.313  1.00 98.75           C  
ATOM   4305  HD1 TYR A 274       5.132  -7.038   2.530  1.00 98.75           H  
ATOM   4306  CD2 TYR A 274       6.931  -4.810   4.405  1.00 98.75           C  
ATOM   4307  HD2 TYR A 274       7.914  -4.366   4.461  1.00 98.75           H  
ATOM   4308  CE1 TYR A 274       4.363  -5.959   4.237  1.00 98.75           C  
ATOM   4309  HE1 TYR A 274       3.370  -6.380   4.190  1.00 98.75           H  
ATOM   4310  CE2 TYR A 274       5.943  -4.447   5.332  1.00 98.75           C  
ATOM   4311  HE2 TYR A 274       6.155  -3.726   6.108  1.00 98.75           H  
ATOM   4312  OH  TYR A 274       3.712  -4.637   6.122  1.00 98.75           O  
ATOM   4313  HH  TYR A 274       4.040  -4.035   6.794  1.00 98.75           H  
ATOM   4314  CZ  TYR A 274       4.661  -5.017   5.243  1.00 98.75           C  
ATOM   4315  N   ARG A 275       9.914  -8.923   1.366  1.00 98.64           N  
ATOM   4316  H   ARG A 275       9.734  -9.526   2.156  1.00 98.64           H  
ATOM   4317  CA  ARG A 275      10.934  -9.341   0.400  1.00 98.64           C  
ATOM   4318  HA  ARG A 275      11.748  -8.619   0.461  1.00 98.64           H  
ATOM   4319  C   ARG A 275      10.421  -9.350  -1.039  1.00 98.64           C  
ATOM   4320  CB  ARG A 275      11.456 -10.719   0.810  1.00 98.64           C  
ATOM   4321  HB2 ARG A 275      10.681 -11.467   0.642  1.00 98.64           H  
ATOM   4322  HB3 ARG A 275      11.685 -10.686   1.875  1.00 98.64           H  
ATOM   4323  O   ARG A 275       9.344  -9.881  -1.322  1.00 98.64           O  
ATOM   4324  CG  ARG A 275      12.714 -11.137   0.040  1.00 98.64           C  
ATOM   4325  HG2 ARG A 275      12.489 -11.217  -1.024  1.00 98.64           H  
ATOM   4326  HG3 ARG A 275      13.484 -10.379   0.186  1.00 98.64           H  
ATOM   4327  CD  ARG A 275      13.239 -12.488   0.538  1.00 98.64           C  
ATOM   4328  HD2 ARG A 275      14.121 -12.773  -0.035  1.00 98.64           H  
ATOM   4329  HD3 ARG A 275      12.469 -13.241   0.374  1.00 98.64           H  
ATOM   4330  NE  ARG A 275      13.555 -12.447   1.973  1.00 98.64           N  
ATOM   4331  HE  ARG A 275      12.810 -12.713   2.601  1.00 98.64           H  
ATOM   4332  NH1 ARG A 275      15.681 -11.525   1.913  1.00 98.64           N  
ATOM   4333 HH11 ARG A 275      15.670 -11.493   0.904  1.00 98.64           H  
ATOM   4334 HH12 ARG A 275      16.469 -11.133   2.410  1.00 98.64           H  
ATOM   4335  NH2 ARG A 275      14.628 -11.898   3.850  1.00 98.64           N  
ATOM   4336 HH21 ARG A 275      15.392 -11.486   4.366  1.00 98.64           H  
ATOM   4337 HH22 ARG A 275      13.777 -12.197   4.305  1.00 98.64           H  
ATOM   4338  CZ  ARG A 275      14.630 -11.956   2.555  1.00 98.64           C  
ATOM   4339  N   LEU A 276      11.227  -8.805  -1.948  1.00 98.68           N  
ATOM   4340  H   LEU A 276      12.087  -8.387  -1.624  1.00 98.68           H  
ATOM   4341  CA  LEU A 276      10.925  -8.744  -3.375  1.00 98.68           C  
ATOM   4342  HA  LEU A 276       9.860  -8.542  -3.488  1.00 98.68           H  
ATOM   4343  C   LEU A 276      11.253 -10.056  -4.086  1.00 98.68           C  
ATOM   4344  CB  LEU A 276      11.717  -7.587  -4.004  1.00 98.68           C  
ATOM   4345  HB2 LEU A 276      12.782  -7.770  -3.861  1.00 98.68           H  
ATOM   4346  HB3 LEU A 276      11.457  -6.671  -3.474  1.00 98.68           H  
ATOM   4347  O   LEU A 276      12.331 -10.620  -3.909  1.00 98.68           O  
ATOM   4348  CG  LEU A 276      11.449  -7.337  -5.495  1.00 98.68           C  
ATOM   4349  HG  LEU A 276      11.681  -8.232  -6.071  1.00 98.68           H  
ATOM   4350  CD1 LEU A 276       9.997  -6.935  -5.751  1.00 98.68           C  
ATOM   4351 HD11 LEU A 276       9.325  -7.769  -5.551  1.00 98.68           H  
ATOM   4352 HD12 LEU A 276       9.882  -6.636  -6.793  1.00 98.68           H  
ATOM   4353 HD13 LEU A 276       9.728  -6.094  -5.111  1.00 98.68           H  
ATOM   4354  CD2 LEU A 276      12.339  -6.208  -6.002  1.00 98.68           C  
ATOM   4355 HD21 LEU A 276      12.135  -6.038  -7.059  1.00 98.68           H  
ATOM   4356 HD22 LEU A 276      13.388  -6.483  -5.884  1.00 98.68           H  
ATOM   4357 HD23 LEU A 276      12.144  -5.293  -5.444  1.00 98.68           H  
ATOM   4358  N   LEU A 277      10.372 -10.480  -4.987  1.00 98.36           N  
ATOM   4359  H   LEU A 277       9.472 -10.022  -5.019  1.00 98.36           H  
ATOM   4360  CA  LEU A 277      10.675 -11.470  -6.014  1.00 98.36           C  
ATOM   4361  HA  LEU A 277      11.747 -11.668  -6.016  1.00 98.36           H  
ATOM   4362  C   LEU A 277      10.279 -10.925  -7.386  1.00 98.36           C  
ATOM   4363  CB  LEU A 277       9.941 -12.777  -5.687  1.00 98.36           C  
ATOM   4364  HB2 LEU A 277      10.221 -13.107  -4.687  1.00 98.36           H  
ATOM   4365  HB3 LEU A 277       8.873 -12.557  -5.683  1.00 98.36           H  
ATOM   4366  O   LEU A 277       9.106 -10.633  -7.620  1.00 98.36           O  
ATOM   4367  CG  LEU A 277      10.210 -13.908  -6.696  1.00 98.36           C  
ATOM   4368  HG  LEU A 277      10.107 -13.536  -7.715  1.00 98.36           H  
ATOM   4369  CD1 LEU A 277      11.611 -14.497  -6.523  1.00 98.36           C  
ATOM   4370 HD11 LEU A 277      11.763 -15.307  -7.237  1.00 98.36           H  
ATOM   4371 HD12 LEU A 277      12.362 -13.728  -6.707  1.00 98.36           H  
ATOM   4372 HD13 LEU A 277      11.736 -14.876  -5.509  1.00 98.36           H  
ATOM   4373  CD2 LEU A 277       9.180 -15.022  -6.510  1.00 98.36           C  
ATOM   4374 HD21 LEU A 277       9.376 -15.823  -7.224  1.00 98.36           H  
ATOM   4375 HD22 LEU A 277       8.182 -14.622  -6.690  1.00 98.36           H  
ATOM   4376 HD23 LEU A 277       9.241 -15.415  -5.495  1.00 98.36           H  
ATOM   4377  N   VAL A 278      11.242 -10.861  -8.305  1.00 98.11           N  
ATOM   4378  H   VAL A 278      12.184 -11.091  -8.019  1.00 98.11           H  
ATOM   4379  CA  VAL A 278      11.029 -10.488  -9.709  1.00 98.11           C  
ATOM   4380  HA  VAL A 278       9.955 -10.514  -9.894  1.00 98.11           H  
ATOM   4381  C   VAL A 278      11.660 -11.487 -10.671  1.00 98.11           C  
ATOM   4382  CB  VAL A 278      11.496  -9.057 -10.026  1.00 98.11           C  
ATOM   4383  HB  VAL A 278      11.449  -8.920 -11.106  1.00 98.11           H  
ATOM   4384  O   VAL A 278      12.751 -12.004 -10.425  1.00 98.11           O  
ATOM   4385  CG1 VAL A 278      10.529  -8.057  -9.401  1.00 98.11           C  
ATOM   4386 HG11 VAL A 278      10.851  -7.040  -9.626  1.00 98.11           H  
ATOM   4387 HG12 VAL A 278      10.493  -8.195  -8.320  1.00 98.11           H  
ATOM   4388 HG13 VAL A 278       9.539  -8.216  -9.827  1.00 98.11           H  
ATOM   4389  CG2 VAL A 278      12.929  -8.750  -9.574  1.00 98.11           C  
ATOM   4390 HG21 VAL A 278      13.004  -8.789  -8.487  1.00 98.11           H  
ATOM   4391 HG22 VAL A 278      13.622  -9.467 -10.013  1.00 98.11           H  
ATOM   4392 HG23 VAL A 278      13.209  -7.750  -9.905  1.00 98.11           H  
ATOM   4393  N   ALA A 279      10.974 -11.769 -11.780  1.00 97.57           N  
ATOM   4394  H   ALA A 279      10.076 -11.328 -11.913  1.00 97.57           H  
ATOM   4395  CA  ALA A 279      11.491 -12.624 -12.848  1.00 97.57           C  
ATOM   4396  HA  ALA A 279      12.560 -12.436 -12.947  1.00 97.57           H  
ATOM   4397  C   ALA A 279      10.840 -12.324 -14.209  1.00 97.57           C  
ATOM   4398  CB  ALA A 279      11.298 -14.101 -12.461  1.00 97.57           C  
ATOM   4399  HB1 ALA A 279      11.748 -14.294 -11.488  1.00 97.57           H  
ATOM   4400  HB2 ALA A 279      10.237 -14.348 -12.418  1.00 97.57           H  
ATOM   4401  HB3 ALA A 279      11.778 -14.745 -13.198  1.00 97.57           H  
ATOM   4402  O   ALA A 279       9.773 -11.717 -14.287  1.00 97.57           O  
ATOM   4403  N   GLY A 280      11.479 -12.797 -15.285  1.00 96.59           N  
ATOM   4404  H   GLY A 280      12.342 -13.301 -15.142  1.00 96.59           H  
ATOM   4405  CA  GLY A 280      10.965 -12.674 -16.654  1.00 96.59           C  
ATOM   4406  HA2 GLY A 280       9.931 -13.018 -16.688  1.00 96.59           H  
ATOM   4407  HA3 GLY A 280      11.558 -13.305 -17.315  1.00 96.59           H  
ATOM   4408  C   GLY A 280      11.019 -11.246 -17.196  1.00 96.59           C  
ATOM   4409  O   GLY A 280      10.025 -10.763 -17.733  1.00 96.59           O  
ATOM   4410  N   TYR A 281      12.165 -10.586 -17.012  1.00 97.47           N  
ATOM   4411  H   TYR A 281      12.932 -11.060 -16.556  1.00 97.47           H  
ATOM   4412  CA  TYR A 281      12.406  -9.208 -17.432  1.00 97.47           C  
ATOM   4413  HA  TYR A 281      11.685  -8.573 -16.917  1.00 97.47           H  
ATOM   4414  C   TYR A 281      12.261  -8.999 -18.950  1.00 97.47           C  
ATOM   4415  CB  TYR A 281      13.805  -8.770 -16.981  1.00 97.47           C  
ATOM   4416  HB2 TYR A 281      14.549  -9.464 -17.372  1.00 97.47           H  
ATOM   4417  HB3 TYR A 281      13.861  -8.792 -15.893  1.00 97.47           H  
ATOM   4418  O   TYR A 281      12.727  -9.828 -19.737  1.00 97.47           O  
ATOM   4419  CG  TYR A 281      14.133  -7.374 -17.462  1.00 97.47           C  
ATOM   4420  CD1 TYR A 281      14.927  -7.173 -18.609  1.00 97.47           C  
ATOM   4421  HD1 TYR A 281      15.375  -8.014 -19.117  1.00 97.47           H  
ATOM   4422  CD2 TYR A 281      13.524  -6.282 -16.827  1.00 97.47           C  
ATOM   4423  HD2 TYR A 281      12.878  -6.449 -15.978  1.00 97.47           H  
ATOM   4424  CE1 TYR A 281      15.098  -5.871 -19.118  1.00 97.47           C  
ATOM   4425  HE1 TYR A 281      15.670  -5.685 -20.015  1.00 97.47           H  
ATOM   4426  CE2 TYR A 281      13.715  -4.984 -17.313  1.00 97.47           C  
ATOM   4427  HE2 TYR A 281      13.245  -4.145 -16.823  1.00 97.47           H  
ATOM   4428  OH  TYR A 281      14.531  -3.551 -19.009  1.00 97.47           O  
ATOM   4429  HH  TYR A 281      14.077  -2.874 -18.502  1.00 97.47           H  
ATOM   4430  CZ  TYR A 281      14.477  -4.784 -18.472  1.00 97.47           C  
ATOM   4431  N   LYS A 282      11.667  -7.866 -19.346  1.00 96.01           N  
ATOM   4432  H   LYS A 282      11.289  -7.283 -18.613  1.00 96.01           H  
ATOM   4433  CA  LYS A 282      11.618  -7.307 -20.709  1.00 96.01           C  
ATOM   4434  HA  LYS A 282      12.526  -7.586 -21.244  1.00 96.01           H  
ATOM   4435  C   LYS A 282      11.547  -5.779 -20.636  1.00 96.01           C  
ATOM   4436  CB  LYS A 282      10.380  -7.819 -21.469  1.00 96.01           C  
ATOM   4437  HB2 LYS A 282      10.419  -7.446 -22.493  1.00 96.01           H  
ATOM   4438  HB3 LYS A 282       9.485  -7.418 -20.994  1.00 96.01           H  
ATOM   4439  O   LYS A 282      10.984  -5.247 -19.688  1.00 96.01           O  
ATOM   4440  CG  LYS A 282      10.272  -9.347 -21.498  1.00 96.01           C  
ATOM   4441  HG2 LYS A 282      11.182  -9.770 -21.923  1.00 96.01           H  
ATOM   4442  HG3 LYS A 282      10.144  -9.711 -20.479  1.00 96.01           H  
ATOM   4443  CD  LYS A 282       9.071  -9.821 -22.312  1.00 96.01           C  
ATOM   4444  HD2 LYS A 282       9.261  -9.646 -23.371  1.00 96.01           H  
ATOM   4445  HD3 LYS A 282       8.185  -9.262 -22.013  1.00 96.01           H  
ATOM   4446  CE  LYS A 282       8.891 -11.320 -22.050  1.00 96.01           C  
ATOM   4447  HE2 LYS A 282       8.948 -11.860 -22.995  1.00 96.01           H  
ATOM   4448  HE3 LYS A 282       9.712 -11.657 -21.417  1.00 96.01           H  
ATOM   4449  NZ  LYS A 282       7.607 -11.581 -21.366  1.00 96.01           N  
ATOM   4450  HZ1 LYS A 282       6.790 -11.396 -21.930  1.00 96.01           H  
ATOM   4451  HZ2 LYS A 282       7.570 -12.475 -20.898  1.00 96.01           H  
ATOM   4452  HZ3 LYS A 282       7.502 -11.002 -20.545  1.00 96.01           H  
ATOM   4453  N   GLY A 283      12.023  -5.070 -21.651  1.00 95.24           N  
ATOM   4454  H   GLY A 283      12.579  -5.518 -22.366  1.00 95.24           H  
ATOM   4455  CA  GLY A 283      11.928  -3.608 -21.707  1.00 95.24           C  
ATOM   4456  HA2 GLY A 283      11.938  -3.201 -20.696  1.00 95.24           H  
ATOM   4457  HA3 GLY A 283      10.997  -3.313 -22.190  1.00 95.24           H  
ATOM   4458  C   GLY A 283      13.094  -2.983 -22.462  1.00 95.24           C  
ATOM   4459  O   GLY A 283      13.977  -3.704 -22.922  1.00 95.24           O  
ATOM   4460  N   ASN A 284      13.073  -1.657 -22.599  1.00 95.76           N  
ATOM   4461  H   ASN A 284      12.327  -1.131 -22.167  1.00 95.76           H  
ATOM   4462  CA  ASN A 284      14.182  -0.871 -23.158  1.00 95.76           C  
ATOM   4463  HA  ASN A 284      14.802  -1.523 -23.773  1.00 95.76           H  
ATOM   4464  C   ASN A 284      15.116  -0.306 -22.071  1.00 95.76           C  
ATOM   4465  CB  ASN A 284      13.634   0.248 -24.072  1.00 95.76           C  
ATOM   4466  HB2 ASN A 284      12.985  -0.180 -24.836  1.00 95.76           H  
ATOM   4467  HB3 ASN A 284      14.478   0.722 -24.574  1.00 95.76           H  
ATOM   4468  O   ASN A 284      16.202   0.161 -22.393  1.00 95.76           O  
ATOM   4469  CG  ASN A 284      12.865   1.324 -23.324  1.00 95.76           C  
ATOM   4470  ND2 ASN A 284      12.725   2.507 -23.874  1.00 95.76           N  
ATOM   4471 HD21 ASN A 284      13.245   2.750 -24.706  1.00 95.76           H  
ATOM   4472 HD22 ASN A 284      12.291   3.253 -23.351  1.00 95.76           H  
ATOM   4473  OD1 ASN A 284      12.367   1.089 -22.239  1.00 95.76           O  
ATOM   4474  N   ALA A 285      14.721  -0.340 -20.795  1.00 96.95           N  
ATOM   4475  H   ALA A 285      13.794  -0.681 -20.581  1.00 96.95           H  
ATOM   4476  CA  ALA A 285      15.603   0.027 -19.692  1.00 96.95           C  
ATOM   4477  HA  ALA A 285      16.147   0.931 -19.969  1.00 96.95           H  
ATOM   4478  C   ALA A 285      16.658  -1.064 -19.415  1.00 96.95           C  
ATOM   4479  CB  ALA A 285      14.734   0.354 -18.470  1.00 96.95           C  
ATOM   4480  HB1 ALA A 285      14.286  -0.560 -18.078  1.00 96.95           H  
ATOM   4481  HB2 ALA A 285      13.939   1.043 -18.755  1.00 96.95           H  
ATOM   4482  HB3 ALA A 285      15.341   0.825 -17.696  1.00 96.95           H  
ATOM   4483  O   ALA A 285      16.616  -2.170 -19.943  1.00 96.95           O  
ATOM   4484  N   THR A 286      17.613  -0.789 -18.529  1.00 98.06           N  
ATOM   4485  H   THR A 286      17.648   0.141 -18.136  1.00 98.06           H  
ATOM   4486  CA  THR A 286      18.433  -1.863 -17.940  1.00 98.06           C  
ATOM   4487  HA  THR A 286      18.756  -2.540 -18.731  1.00 98.06           H  
ATOM   4488  C   THR A 286      17.596  -2.666 -16.934  1.00 98.06           C  
ATOM   4489  CB  THR A 286      19.681  -1.257 -17.290  1.00 98.06           C  
ATOM   4490  HB  THR A 286      19.363  -0.448 -16.633  1.00 98.06           H  
ATOM   4491  O   THR A 286      16.785  -2.082 -16.218  1.00 98.06           O  
ATOM   4492  CG2 THR A 286      20.539  -2.242 -16.494  1.00 98.06           C  
ATOM   4493 HG21 THR A 286      19.979  -2.619 -15.638  1.00 98.06           H  
ATOM   4494 HG22 THR A 286      21.411  -1.710 -16.111  1.00 98.06           H  
ATOM   4495 HG23 THR A 286      20.852  -3.067 -17.134  1.00 98.06           H  
ATOM   4496  OG1 THR A 286      20.527  -0.751 -18.299  1.00 98.06           O  
ATOM   4497  HG1 THR A 286      19.988  -0.287 -18.944  1.00 98.06           H  
ATOM   4498  N   ASP A 287      17.820  -3.980 -16.808  1.00 97.90           N  
ATOM   4499  H   ASP A 287      18.412  -4.425 -17.494  1.00 97.90           H  
ATOM   4500  CA  ASP A 287      17.251  -4.836 -15.745  1.00 97.90           C  
ATOM   4501  HA  ASP A 287      16.177  -4.656 -15.688  1.00 97.90           H  
ATOM   4502  C   ASP A 287      17.853  -4.498 -14.360  1.00 97.90           C  
ATOM   4503  CB  ASP A 287      17.451  -6.318 -16.119  1.00 97.90           C  
ATOM   4504  HB2 ASP A 287      17.049  -6.487 -17.118  1.00 97.90           H  
ATOM   4505  HB3 ASP A 287      18.520  -6.529 -16.163  1.00 97.90           H  
ATOM   4506  O   ASP A 287      18.644  -5.253 -13.790  1.00 97.90           O  
ATOM   4507  CG  ASP A 287      16.787  -7.309 -15.147  1.00 97.90           C  
ATOM   4508  OD1 ASP A 287      15.963  -6.878 -14.310  1.00 97.90           O  
ATOM   4509  OD2 ASP A 287      17.142  -8.514 -15.226  1.00 97.90           O  
ATOM   4510  N   ALA A 288      17.560  -3.299 -13.851  1.00 97.18           N  
ATOM   4511  H   ALA A 288      16.996  -2.678 -14.413  1.00 97.18           H  
ATOM   4512  CA  ALA A 288      18.139  -2.779 -12.614  1.00 97.18           C  
ATOM   4513  HA  ALA A 288      19.198  -3.038 -12.588  1.00 97.18           H  
ATOM   4514  C   ALA A 288      17.484  -3.396 -11.368  1.00 97.18           C  
ATOM   4515  CB  ALA A 288      18.028  -1.252 -12.630  1.00 97.18           C  
ATOM   4516  HB1 ALA A 288      16.990  -0.956 -12.481  1.00 97.18           H  
ATOM   4517  HB2 ALA A 288      18.401  -0.852 -13.573  1.00 97.18           H  
ATOM   4518  HB3 ALA A 288      18.621  -0.824 -11.821  1.00 97.18           H  
ATOM   4519  O   ALA A 288      18.164  -3.659 -10.377  1.00 97.18           O  
ATOM   4520  N   LEU A 289      16.184  -3.711 -11.422  1.00 96.41           N  
ATOM   4521  H   LEU A 289      15.677  -3.527 -12.276  1.00 96.41           H  
ATOM   4522  CA  LEU A 289      15.465  -4.285 -10.279  1.00 96.41           C  
ATOM   4523  HA  LEU A 289      15.709  -3.674  -9.410  1.00 96.41           H  
ATOM   4524  C   LEU A 289      15.910  -5.719  -9.964  1.00 96.41           C  
ATOM   4525  CB  LEU A 289      13.954  -4.219 -10.533  1.00 96.41           C  
ATOM   4526  HB2 LEU A 289      13.696  -5.059 -11.178  1.00 96.41           H  
ATOM   4527  HB3 LEU A 289      13.710  -3.284 -11.039  1.00 96.41           H  
ATOM   4528  O   LEU A 289      15.736  -6.182  -8.838  1.00 96.41           O  
ATOM   4529  CG  LEU A 289      13.080  -4.333  -9.277  1.00 96.41           C  
ATOM   4530  HG  LEU A 289      13.300  -5.272  -8.770  1.00 96.41           H  
ATOM   4531  CD1 LEU A 289      13.281  -3.161  -8.317  1.00 96.41           C  
ATOM   4532 HD11 LEU A 289      13.143  -2.219  -8.847  1.00 96.41           H  
ATOM   4533 HD12 LEU A 289      14.282  -3.180  -7.885  1.00 96.41           H  
ATOM   4534 HD13 LEU A 289      12.564  -3.223  -7.498  1.00 96.41           H  
ATOM   4535  CD2 LEU A 289      11.610  -4.332  -9.694  1.00 96.41           C  
ATOM   4536 HD21 LEU A 289      11.440  -5.059 -10.489  1.00 96.41           H  
ATOM   4537 HD22 LEU A 289      11.342  -3.339 -10.054  1.00 96.41           H  
ATOM   4538 HD23 LEU A 289      10.986  -4.578  -8.835  1.00 96.41           H  
ATOM   4539  N   ARG A 290      16.555  -6.418 -10.909  1.00 97.88           N  
ATOM   4540  H   ARG A 290      16.594  -6.043 -11.846  1.00 97.88           H  
ATOM   4541  CA  ARG A 290      17.212  -7.702 -10.636  1.00 97.88           C  
ATOM   4542  HA  ARG A 290      16.449  -8.413 -10.320  1.00 97.88           H  
ATOM   4543  C   ARG A 290      18.232  -7.622  -9.500  1.00 97.88           C  
ATOM   4544  CB  ARG A 290      17.850  -8.210 -11.930  1.00 97.88           C  
ATOM   4545  HB2 ARG A 290      17.041  -8.431 -12.628  1.00 97.88           H  
ATOM   4546  HB3 ARG A 290      18.492  -7.438 -12.355  1.00 97.88           H  
ATOM   4547  O   ARG A 290      18.405  -8.612  -8.797  1.00 97.88           O  
ATOM   4548  CG  ARG A 290      18.667  -9.488 -11.727  1.00 97.88           C  
ATOM   4549  HG2 ARG A 290      19.533  -9.278 -11.100  1.00 97.88           H  
ATOM   4550  HG3 ARG A 290      18.046 -10.246 -11.250  1.00 97.88           H  
ATOM   4551  CD  ARG A 290      19.162 -10.007 -13.070  1.00 97.88           C  
ATOM   4552  HD2 ARG A 290      18.296 -10.259 -13.683  1.00 97.88           H  
ATOM   4553  HD3 ARG A 290      19.721  -9.217 -13.571  1.00 97.88           H  
ATOM   4554  NE  ARG A 290      20.016 -11.193 -12.877  1.00 97.88           N  
ATOM   4555  HE  ARG A 290      20.224 -11.444 -11.921  1.00 97.88           H  
ATOM   4556  NH1 ARG A 290      20.267 -11.665 -15.094  1.00 97.88           N  
ATOM   4557 HH11 ARG A 290      19.655 -10.885 -15.287  1.00 97.88           H  
ATOM   4558 HH12 ARG A 290      20.596 -12.253 -15.848  1.00 97.88           H  
ATOM   4559  NH2 ARG A 290      21.226 -12.993 -13.561  1.00 97.88           N  
ATOM   4560 HH21 ARG A 290      21.587 -13.573 -14.305  1.00 97.88           H  
ATOM   4561 HH22 ARG A 290      21.409 -13.226 -12.595  1.00 97.88           H  
ATOM   4562  CZ  ARG A 290      20.501 -11.945 -13.842  1.00 97.88           C  
ATOM   4563  N   TYR A 291      18.891  -6.480  -9.308  1.00 97.57           N  
ATOM   4564  H   TYR A 291      18.662  -5.688  -9.892  1.00 97.57           H  
ATOM   4565  CA  TYR A 291      19.820  -6.270  -8.194  1.00 97.57           C  
ATOM   4566  HA  TYR A 291      20.562  -7.069  -8.176  1.00 97.57           H  
ATOM   4567  C   TYR A 291      19.114  -6.255  -6.829  1.00 97.57           C  
ATOM   4568  CB  TYR A 291      20.521  -4.939  -8.427  1.00 97.57           C  
ATOM   4569  HB2 TYR A 291      20.907  -4.912  -9.447  1.00 97.57           H  
ATOM   4570  HB3 TYR A 291      19.765  -4.161  -8.324  1.00 97.57           H  
ATOM   4571  O   TYR A 291      19.673  -6.701  -5.836  1.00 97.57           O  
ATOM   4572  CG  TYR A 291      21.665  -4.657  -7.479  1.00 97.57           C  
ATOM   4573  CD1 TYR A 291      21.494  -3.764  -6.402  1.00 97.57           C  
ATOM   4574  HD1 TYR A 291      20.540  -3.287  -6.233  1.00 97.57           H  
ATOM   4575  CD2 TYR A 291      22.898  -5.306  -7.675  1.00 97.57           C  
ATOM   4576  HD2 TYR A 291      23.020  -6.000  -8.494  1.00 97.57           H  
ATOM   4577  CE1 TYR A 291      22.565  -3.514  -5.525  1.00 97.57           C  
ATOM   4578  HE1 TYR A 291      22.459  -2.833  -4.693  1.00 97.57           H  
ATOM   4579  CE2 TYR A 291      23.962  -5.078  -6.784  1.00 97.57           C  
ATOM   4580  HE2 TYR A 291      24.904  -5.592  -6.910  1.00 97.57           H  
ATOM   4581  OH  TYR A 291      24.803  -3.974  -4.837  1.00 97.57           O  
ATOM   4582  HH  TYR A 291      25.584  -4.503  -5.019  1.00 97.57           H  
ATOM   4583  CZ  TYR A 291      23.790  -4.185  -5.707  1.00 97.57           C  
ATOM   4584  N   SER A 292      17.862  -5.799  -6.802  1.00 97.91           N  
ATOM   4585  H   SER A 292      17.466  -5.430  -7.655  1.00 97.91           H  
ATOM   4586  CA  SER A 292      16.986  -5.807  -5.627  1.00 97.91           C  
ATOM   4587  HA  SER A 292      17.580  -5.641  -4.729  1.00 97.91           H  
ATOM   4588  C   SER A 292      16.232  -7.131  -5.446  1.00 97.91           C  
ATOM   4589  CB  SER A 292      15.984  -4.660  -5.760  1.00 97.91           C  
ATOM   4590  HB2 SER A 292      15.262  -4.717  -4.945  1.00 97.91           H  
ATOM   4591  HB3 SER A 292      15.446  -4.753  -6.704  1.00 97.91           H  
ATOM   4592  O   SER A 292      15.483  -7.296  -4.483  1.00 97.91           O  
ATOM   4593  OG  SER A 292      16.648  -3.413  -5.709  1.00 97.91           O  
ATOM   4594  HG  SER A 292      16.725  -3.203  -4.775  1.00 97.91           H  
ATOM   4595  N   ASN A 293      16.379  -8.088  -6.368  1.00 98.29           N  
ATOM   4596  H   ASN A 293      17.053  -7.948  -7.107  1.00 98.29           H  
ATOM   4597  CA  ASN A 293      15.658  -9.351  -6.300  1.00 98.29           C  
ATOM   4598  HA  ASN A 293      14.594  -9.126  -6.234  1.00 98.29           H  
ATOM   4599  C   ASN A 293      16.071 -10.129  -5.047  1.00 98.29           C  
ATOM   4600  CB  ASN A 293      15.923 -10.171  -7.568  1.00 98.29           C  
ATOM   4601  HB2 ASN A 293      16.944 -10.551  -7.536  1.00 98.29           H  
ATOM   4602  HB3 ASN A 293      15.814  -9.530  -8.443  1.00 98.29           H  
ATOM   4603  O   ASN A 293      17.258 -10.254  -4.755  1.00 98.29           O  
ATOM   4604  CG  ASN A 293      14.956 -11.329  -7.726  1.00 98.29           C  
ATOM   4605  ND2 ASN A 293      15.307 -12.319  -8.507  1.00 98.29           N  
ATOM   4606 HD21 ASN A 293      14.566 -12.961  -8.749  1.00 98.29           H  
ATOM   4607 HD22 ASN A 293      16.201 -12.293  -8.976  1.00 98.29           H  
ATOM   4608  OD1 ASN A 293      13.858 -11.349  -7.198  1.00 98.29           O  
ATOM   4609  N   THR A 294      15.101 -10.702  -4.340  1.00 98.18           N  
ATOM   4610  H   THR A 294      14.149 -10.573  -4.650  1.00 98.18           H  
ATOM   4611  CA  THR A 294      15.261 -11.395  -3.051  1.00 98.18           C  
ATOM   4612  HA  THR A 294      14.263 -11.741  -2.785  1.00 98.18           H  
ATOM   4613  C   THR A 294      15.667 -10.517  -1.869  1.00 98.18           C  
ATOM   4614  CB  THR A 294      16.123 -12.669  -3.144  1.00 98.18           C  
ATOM   4615  HB  THR A 294      15.972 -13.250  -2.234  1.00 98.18           H  
ATOM   4616  O   THR A 294      15.849 -11.051  -0.777  1.00 98.18           O  
ATOM   4617  CG2 THR A 294      15.752 -13.544  -4.341  1.00 98.18           C  
ATOM   4618 HG21 THR A 294      16.247 -14.510  -4.243  1.00 98.18           H  
ATOM   4619 HG22 THR A 294      14.673 -13.695  -4.371  1.00 98.18           H  
ATOM   4620 HG23 THR A 294      16.080 -13.071  -5.267  1.00 98.18           H  
ATOM   4621  OG1 THR A 294      17.494 -12.386  -3.266  1.00 98.18           O  
ATOM   4622  HG1 THR A 294      17.574 -11.614  -3.832  1.00 98.18           H  
ATOM   4623  N   MET A 295      15.758  -9.196  -2.026  1.00 98.55           N  
ATOM   4624  H   MET A 295      15.576  -8.783  -2.930  1.00 98.55           H  
ATOM   4625  CA  MET A 295      16.078  -8.285  -0.924  1.00 98.55           C  
ATOM   4626  HA  MET A 295      16.780  -8.778  -0.251  1.00 98.55           H  
ATOM   4627  C   MET A 295      14.836  -7.936  -0.103  1.00 98.55           C  
ATOM   4628  CB  MET A 295      16.766  -7.021  -1.444  1.00 98.55           C  
ATOM   4629  HB2 MET A 295      16.092  -6.486  -2.112  1.00 98.55           H  
ATOM   4630  HB3 MET A 295      16.989  -6.367  -0.601  1.00 98.55           H  
ATOM   4631  O   MET A 295      13.724  -7.878  -0.636  1.00 98.55           O  
ATOM   4632  CG  MET A 295      18.072  -7.323  -2.184  1.00 98.55           C  
ATOM   4633  HG2 MET A 295      17.873  -7.941  -3.060  1.00 98.55           H  
ATOM   4634  HG3 MET A 295      18.450  -6.366  -2.543  1.00 98.55           H  
ATOM   4635  SD  MET A 295      19.376  -8.101  -1.183  1.00 98.55           S  
ATOM   4636  CE  MET A 295      19.253  -9.834  -1.695  1.00 98.55           C  
ATOM   4637  HE1 MET A 295      20.085 -10.392  -1.266  1.00 98.55           H  
ATOM   4638  HE2 MET A 295      18.317 -10.265  -1.339  1.00 98.55           H  
ATOM   4639  HE3 MET A 295      19.297  -9.899  -2.783  1.00 98.55           H  
ATOM   4640  N   ALA A 296      15.031  -7.727   1.199  1.00 98.66           N  
ATOM   4641  H   ALA A 296      15.983  -7.669   1.531  1.00 98.66           H  
ATOM   4642  CA  ALA A 296      14.006  -7.196   2.091  1.00 98.66           C  
ATOM   4643  HA  ALA A 296      13.054  -7.691   1.897  1.00 98.66           H  
ATOM   4644  C   ALA A 296      13.809  -5.693   1.842  1.00 98.66           C  
ATOM   4645  CB  ALA A 296      14.406  -7.500   3.536  1.00 98.66           C  
ATOM   4646  HB1 ALA A 296      13.718  -6.996   4.215  1.00 98.66           H  
ATOM   4647  HB2 ALA A 296      15.412  -7.123   3.723  1.00 98.66           H  
ATOM   4648  HB3 ALA A 296      14.378  -8.574   3.714  1.00 98.66           H  
ATOM   4649  O   ALA A 296      14.690  -5.016   1.314  1.00 98.66           O  
ATOM   4650  N   PHE A 297      12.634  -5.176   2.186  1.00 98.83           N  
ATOM   4651  H   PHE A 297      11.956  -5.759   2.656  1.00 98.83           H  
ATOM   4652  CA  PHE A 297      12.366  -3.744   2.121  1.00 98.83           C  
ATOM   4653  HA  PHE A 297      12.807  -3.338   1.210  1.00 98.83           H  
ATOM   4654  C   PHE A 297      13.002  -3.049   3.330  1.00 98.83           C  
ATOM   4655  CB  PHE A 297      10.849  -3.535   2.066  1.00 98.83           C  
ATOM   4656  HB2 PHE A 297      10.419  -4.288   1.405  1.00 98.83           H  
ATOM   4657  HB3 PHE A 297      10.424  -3.697   3.056  1.00 98.83           H  
ATOM   4658  O   PHE A 297      12.882  -3.564   4.440  1.00 98.83           O  
ATOM   4659  CG  PHE A 297      10.425  -2.180   1.543  1.00 98.83           C  
ATOM   4660  CD1 PHE A 297      10.116  -1.128   2.424  1.00 98.83           C  
ATOM   4661  HD1 PHE A 297      10.223  -1.262   3.490  1.00 98.83           H  
ATOM   4662  CD2 PHE A 297      10.316  -1.982   0.156  1.00 98.83           C  
ATOM   4663  HD2 PHE A 297      10.583  -2.780  -0.521  1.00 98.83           H  
ATOM   4664  CE1 PHE A 297       9.673   0.104   1.910  1.00 98.83           C  
ATOM   4665  HE1 PHE A 297       9.441   0.916   2.583  1.00 98.83           H  
ATOM   4666  CE2 PHE A 297       9.862  -0.759  -0.358  1.00 98.83           C  
ATOM   4667  HE2 PHE A 297       9.766  -0.621  -1.425  1.00 98.83           H  
ATOM   4668  CZ  PHE A 297       9.532   0.282   0.523  1.00 98.83           C  
ATOM   4669  HZ  PHE A 297       9.187   1.227   0.129  1.00 98.83           H  
ATOM   4670  N   SER A 298      13.614  -1.881   3.151  1.00 98.80           N  
ATOM   4671  H   SER A 298      13.723  -1.534   2.209  1.00 98.80           H  
ATOM   4672  CA  SER A 298      14.143  -1.056   4.250  1.00 98.80           C  
ATOM   4673  HA  SER A 298      13.880  -1.509   5.206  1.00 98.80           H  
ATOM   4674  C   SER A 298      13.522   0.336   4.219  1.00 98.80           C  
ATOM   4675  CB  SER A 298      15.674  -0.945   4.223  1.00 98.80           C  
ATOM   4676  HB2 SER A 298      16.016  -0.484   5.150  1.00 98.80           H  
ATOM   4677  HB3 SER A 298      15.980  -0.305   3.395  1.00 98.80           H  
ATOM   4678  O   SER A 298      13.190   0.847   3.150  1.00 98.80           O  
ATOM   4679  OG  SER A 298      16.274  -2.214   4.086  1.00 98.80           O  
ATOM   4680  HG  SER A 298      17.227  -2.117   4.025  1.00 98.80           H  
ATOM   4681  N   THR A 299      13.388   0.959   5.387  1.00 98.67           N  
ATOM   4682  H   THR A 299      13.720   0.486   6.216  1.00 98.67           H  
ATOM   4683  CA  THR A 299      12.925   2.344   5.584  1.00 98.67           C  
ATOM   4684  HA  THR A 299      12.923   2.870   4.629  1.00 98.67           H  
ATOM   4685  C   THR A 299      13.889   3.078   6.507  1.00 98.67           C  
ATOM   4686  CB  THR A 299      11.504   2.402   6.171  1.00 98.67           C  
ATOM   4687  HB  THR A 299      11.233   3.440   6.366  1.00 98.67           H  
ATOM   4688  O   THR A 299      14.726   2.444   7.134  1.00 98.67           O  
ATOM   4689  CG2 THR A 299      10.496   1.818   5.185  1.00 98.67           C  
ATOM   4690 HG21 THR A 299      10.646   0.744   5.078  1.00 98.67           H  
ATOM   4691 HG22 THR A 299      10.618   2.299   4.214  1.00 98.67           H  
ATOM   4692 HG23 THR A 299       9.486   2.012   5.546  1.00 98.67           H  
ATOM   4693  OG1 THR A 299      11.411   1.666   7.366  1.00 98.67           O  
ATOM   4694  HG1 THR A 299      11.297   2.276   8.099  1.00 98.67           H  
ATOM   4695  N   MET A 300      13.780   4.404   6.613  1.00 97.05           N  
ATOM   4696  H   MET A 300      13.044   4.875   6.106  1.00 97.05           H  
ATOM   4697  CA  MET A 300      14.688   5.231   7.434  1.00 97.05           C  
ATOM   4698  HA  MET A 300      15.702   5.126   7.047  1.00 97.05           H  
ATOM   4699  C   MET A 300      14.753   4.851   8.927  1.00 97.05           C  
ATOM   4700  CB  MET A 300      14.264   6.704   7.314  1.00 97.05           C  
ATOM   4701  HB2 MET A 300      14.956   7.311   7.898  1.00 97.05           H  
ATOM   4702  HB3 MET A 300      14.338   7.019   6.274  1.00 97.05           H  
ATOM   4703  O   MET A 300      15.653   5.280   9.635  1.00 97.05           O  
ATOM   4704  CG  MET A 300      12.827   6.950   7.813  1.00 97.05           C  
ATOM   4705  HG2 MET A 300      12.135   6.497   7.102  1.00 97.05           H  
ATOM   4706  HG3 MET A 300      12.677   6.462   8.776  1.00 97.05           H  
ATOM   4707  SD  MET A 300      12.366   8.691   8.009  1.00 97.05           S  
ATOM   4708  CE  MET A 300      13.204   9.042   9.579  1.00 97.05           C  
ATOM   4709  HE1 MET A 300      14.279   8.899   9.467  1.00 97.05           H  
ATOM   4710  HE2 MET A 300      13.008  10.074   9.873  1.00 97.05           H  
ATOM   4711  HE3 MET A 300      12.832   8.369  10.351  1.00 97.05           H  
ATOM   4712  N   ASP A 301      13.755   4.124   9.425  1.00 98.03           N  
ATOM   4713  H   ASP A 301      12.999   3.865   8.808  1.00 98.03           H  
ATOM   4714  CA  ASP A 301      13.604   3.676  10.811  1.00 98.03           C  
ATOM   4715  HA  ASP A 301      14.401   4.108  11.416  1.00 98.03           H  
ATOM   4716  C   ASP A 301      13.714   2.147  10.957  1.00 98.03           C  
ATOM   4717  CB  ASP A 301      12.257   4.194  11.347  1.00 98.03           C  
ATOM   4718  HB2 ASP A 301      12.184   3.955  12.407  1.00 98.03           H  
ATOM   4719  HB3 ASP A 301      12.232   5.280  11.251  1.00 98.03           H  
ATOM   4720  O   ASP A 301      13.572   1.622  12.064  1.00 98.03           O  
ATOM   4721  CG  ASP A 301      11.040   3.609  10.613  1.00 98.03           C  
ATOM   4722  OD1 ASP A 301      11.129   3.331   9.391  1.00 98.03           O  
ATOM   4723  OD2 ASP A 301       9.959   3.496  11.227  1.00 98.03           O  
ATOM   4724  N   ARG A 302      13.950   1.419   9.855  1.00 98.31           N  
ATOM   4725  H   ARG A 302      14.130   1.917   8.995  1.00 98.31           H  
ATOM   4726  CA  ARG A 302      14.106  -0.038   9.855  1.00 98.31           C  
ATOM   4727  HA  ARG A 302      14.553  -0.322  10.808  1.00 98.31           H  
ATOM   4728  C   ARG A 302      15.048  -0.493   8.747  1.00 98.31           C  
ATOM   4729  CB  ARG A 302      12.731  -0.710   9.757  1.00 98.31           C  
ATOM   4730  HB2 ARG A 302      12.308  -0.554   8.764  1.00 98.31           H  
ATOM   4731  HB3 ARG A 302      12.064  -0.256  10.490  1.00 98.31           H  
ATOM   4732  O   ARG A 302      14.667  -0.603   7.579  1.00 98.31           O  
ATOM   4733  CG  ARG A 302      12.841  -2.214  10.052  1.00 98.31           C  
ATOM   4734  HG2 ARG A 302      13.304  -2.366  11.027  1.00 98.31           H  
ATOM   4735  HG3 ARG A 302      13.447  -2.700   9.288  1.00 98.31           H  
ATOM   4736  CD  ARG A 302      11.435  -2.809  10.064  1.00 98.31           C  
ATOM   4737  HD2 ARG A 302      10.861  -2.311  10.845  1.00 98.31           H  
ATOM   4738  HD3 ARG A 302      10.978  -2.591   9.099  1.00 98.31           H  
ATOM   4739  NE  ARG A 302      11.414  -4.272  10.256  1.00 98.31           N  
ATOM   4740  HE  ARG A 302      12.247  -4.790  10.017  1.00 98.31           H  
ATOM   4741  NH1 ARG A 302       9.258  -4.383  11.053  1.00 98.31           N  
ATOM   4742 HH11 ARG A 302       9.171  -3.387  10.904  1.00 98.31           H  
ATOM   4743 HH12 ARG A 302       8.424  -4.922  11.234  1.00 98.31           H  
ATOM   4744  NH2 ARG A 302      10.373  -6.259  10.673  1.00 98.31           N  
ATOM   4745 HH21 ARG A 302      11.012  -6.720  10.040  1.00 98.31           H  
ATOM   4746 HH22 ARG A 302       9.524  -6.760  10.893  1.00 98.31           H  
ATOM   4747  CZ  ARG A 302      10.362  -4.961  10.666  1.00 98.31           C  
ATOM   4748  N   ASP A 303      16.265  -0.816   9.160  1.00 98.51           N  
ATOM   4749  H   ASP A 303      16.509  -0.654  10.127  1.00 98.51           H  
ATOM   4750  CA  ASP A 303      17.325  -1.293   8.287  1.00 98.51           C  
ATOM   4751  HA  ASP A 303      17.201  -0.809   7.319  1.00 98.51           H  
ATOM   4752  C   ASP A 303      17.255  -2.814   8.080  1.00 98.51           C  
ATOM   4753  CB  ASP A 303      18.681  -0.858   8.865  1.00 98.51           C  
ATOM   4754  HB2 ASP A 303      18.620   0.185   9.178  1.00 98.51           H  
ATOM   4755  HB3 ASP A 303      18.921  -1.457   9.743  1.00 98.51           H  
ATOM   4756  O   ASP A 303      17.454  -3.588   9.016  1.00 98.51           O  
ATOM   4757  CG  ASP A 303      19.795  -0.982   7.831  1.00 98.51           C  
ATOM   4758  OD1 ASP A 303      19.432  -1.231   6.657  1.00 98.51           O  
ATOM   4759  OD2 ASP A 303      20.956  -0.730   8.217  1.00 98.51           O  
ATOM   4760  N   ASN A 304      16.932  -3.242   6.859  1.00 98.40           N  
ATOM   4761  H   ASN A 304      16.801  -2.550   6.136  1.00 98.40           H  
ATOM   4762  CA  ASN A 304      16.920  -4.648   6.448  1.00 98.40           C  
ATOM   4763  HA  ASN A 304      17.348  -5.255   7.246  1.00 98.40           H  
ATOM   4764  C   ASN A 304      17.800  -4.884   5.204  1.00 98.40           C  
ATOM   4765  CB  ASN A 304      15.475  -5.114   6.189  1.00 98.40           C  
ATOM   4766  HB2 ASN A 304      15.109  -4.597   5.302  1.00 98.40           H  
ATOM   4767  HB3 ASN A 304      15.490  -6.182   5.969  1.00 98.40           H  
ATOM   4768  O   ASN A 304      17.596  -5.879   4.500  1.00 98.40           O  
ATOM   4769  CG  ASN A 304      14.497  -4.914   7.332  1.00 98.40           C  
ATOM   4770  ND2 ASN A 304      13.401  -4.247   7.068  1.00 98.40           N  
ATOM   4771 HD21 ASN A 304      13.293  -3.850   6.145  1.00 98.40           H  
ATOM   4772 HD22 ASN A 304      12.753  -4.046   7.817  1.00 98.40           H  
ATOM   4773  OD1 ASN A 304      14.616  -5.441   8.428  1.00 98.40           O  
ATOM   4774  N   ASP A 305      18.702  -3.950   4.887  1.00 98.09           N  
ATOM   4775  H   ASP A 305      18.938  -3.237   5.563  1.00 98.09           H  
ATOM   4776  CA  ASP A 305      19.551  -4.044   3.703  1.00 98.09           C  
ATOM   4777  HA  ASP A 305      18.987  -4.579   2.939  1.00 98.09           H  
ATOM   4778  C   ASP A 305      20.804  -4.913   3.943  1.00 98.09           C  
ATOM   4779  CB  ASP A 305      19.772  -2.641   3.112  1.00 98.09           C  
ATOM   4780  HB2 ASP A 305      20.180  -2.752   2.108  1.00 98.09           H  
ATOM   4781  HB3 ASP A 305      18.790  -2.179   3.015  1.00 98.09           H  
ATOM   4782  O   ASP A 305      21.030  -5.414   5.045  1.00 98.09           O  
ATOM   4783  CG  ASP A 305      20.670  -1.678   3.886  1.00 98.09           C  
ATOM   4784  OD1 ASP A 305      21.791  -2.107   4.219  1.00 98.09           O  
ATOM   4785  OD2 ASP A 305      20.290  -0.477   3.928  1.00 98.09           O  
ATOM   4786  N   ASP A 306      21.562  -5.190   2.877  1.00 96.14           N  
ATOM   4787  H   ASP A 306      21.373  -4.676   2.029  1.00 96.14           H  
ATOM   4788  CA  ASP A 306      22.782  -6.025   2.915  1.00 96.14           C  
ATOM   4789  HA  ASP A 306      22.819  -6.544   3.873  1.00 96.14           H  
ATOM   4790  C   ASP A 306      24.054  -5.157   2.849  1.00 96.14           C  
ATOM   4791  CB  ASP A 306      22.708  -7.099   1.812  1.00 96.14           C  
ATOM   4792  HB2 ASP A 306      21.717  -7.552   1.835  1.00 96.14           H  
ATOM   4793  HB3 ASP A 306      22.825  -6.614   0.843  1.00 96.14           H  
ATOM   4794  O   ASP A 306      25.115  -5.585   2.386  1.00 96.14           O  
ATOM   4795  CG  ASP A 306      23.740  -8.235   1.946  1.00 96.14           C  
ATOM   4796  OD1 ASP A 306      24.073  -8.630   3.087  1.00 96.14           O  
ATOM   4797  OD2 ASP A 306      24.123  -8.782   0.882  1.00 96.14           O  
ATOM   4798  N   SER A 307      23.941  -3.886   3.238  1.00 96.42           N  
ATOM   4799  H   SER A 307      23.076  -3.582   3.663  1.00 96.42           H  
ATOM   4800  CA  SER A 307      25.042  -2.933   3.252  1.00 96.42           C  
ATOM   4801  HA  SER A 307      25.830  -3.284   2.586  1.00 96.42           H  
ATOM   4802  C   SER A 307      25.630  -2.784   4.655  1.00 96.42           C  
ATOM   4803  CB  SER A 307      24.555  -1.588   2.725  1.00 96.42           C  
ATOM   4804  HB2 SER A 307      23.880  -1.147   3.458  1.00 96.42           H  
ATOM   4805  HB3 SER A 307      24.003  -1.738   1.797  1.00 96.42           H  
ATOM   4806  O   SER A 307      25.016  -3.087   5.671  1.00 96.42           O  
ATOM   4807  OG  SER A 307      25.651  -0.714   2.493  1.00 96.42           O  
ATOM   4808  HG  SER A 307      25.275   0.157   2.344  1.00 96.42           H  
ATOM   4809  N   ALA A 308      26.858  -2.267   4.726  1.00 95.20           N  
ATOM   4810  H   ALA A 308      27.288  -1.980   3.859  1.00 95.20           H  
ATOM   4811  CA  ALA A 308      27.453  -1.853   5.998  1.00 95.20           C  
ATOM   4812  HA  ALA A 308      27.223  -2.603   6.755  1.00 95.20           H  
ATOM   4813  C   ALA A 308      26.889  -0.510   6.509  1.00 95.20           C  
ATOM   4814  CB  ALA A 308      28.974  -1.791   5.817  1.00 95.20           C  
ATOM   4815  HB1 ALA A 308      29.440  -1.529   6.767  1.00 95.20           H  
ATOM   4816  HB2 ALA A 308      29.229  -1.037   5.072  1.00 95.20           H  
ATOM   4817  HB3 ALA A 308      29.345  -2.764   5.495  1.00 95.20           H  
ATOM   4818  O   ALA A 308      27.152  -0.121   7.646  1.00 95.20           O  
ATOM   4819  N   SER A 309      26.175   0.224   5.654  1.00 94.73           N  
ATOM   4820  H   SER A 309      25.919  -0.207   4.777  1.00 94.73           H  
ATOM   4821  CA  SER A 309      25.567   1.524   5.939  1.00 94.73           C  
ATOM   4822  HA  SER A 309      25.789   1.832   6.961  1.00 94.73           H  
ATOM   4823  C   SER A 309      24.059   1.448   5.761  1.00 94.73           C  
ATOM   4824  CB  SER A 309      26.099   2.576   4.960  1.00 94.73           C  
ATOM   4825  HB2 SER A 309      27.186   2.630   5.031  1.00 94.73           H  
ATOM   4826  HB3 SER A 309      25.681   3.549   5.219  1.00 94.73           H  
ATOM   4827  O   SER A 309      23.622   0.818   4.808  1.00 94.73           O  
ATOM   4828  OG  SER A 309      25.721   2.248   3.630  1.00 94.73           O  
ATOM   4829  HG  SER A 309      24.848   1.853   3.686  1.00 94.73           H  
ATOM   4830  N   HIS A 310      23.294   2.224   6.524  1.00 97.35           N  
ATOM   4831  H   HIS A 310      23.693   2.714   7.312  1.00 97.35           H  
ATOM   4832  CA  HIS A 310      21.846   2.267   6.362  1.00 97.35           C  
ATOM   4833  HA  HIS A 310      21.493   1.237   6.313  1.00 97.35           H  
ATOM   4834  C   HIS A 310      21.426   2.984   5.060  1.00 97.35           C  
ATOM   4835  CB  HIS A 310      21.242   2.909   7.614  1.00 97.35           C  
ATOM   4836  HB2 HIS A 310      21.522   3.961   7.671  1.00 97.35           H  
ATOM   4837  HB3 HIS A 310      21.631   2.400   8.495  1.00 97.35           H  
ATOM   4838  O   HIS A 310      21.418   4.217   4.965  1.00 97.35           O  
ATOM   4839  CG  HIS A 310      19.747   2.792   7.648  1.00 97.35           C  
ATOM   4840  CD2 HIS A 310      18.917   3.344   8.584  1.00 97.35           C  
ATOM   4841  HD2 HIS A 310      19.215   3.989   9.397  1.00 97.35           H  
ATOM   4842  ND1 HIS A 310      18.977   2.011   6.813  1.00 97.35           N  
ATOM   4843  HD1 HIS A 310      19.325   1.216   6.296  1.00 97.35           H  
ATOM   4844  CE1 HIS A 310      17.709   2.118   7.228  1.00 97.35           C  
ATOM   4845  HE1 HIS A 310      16.894   1.516   6.854  1.00 97.35           H  
ATOM   4846  NE2 HIS A 310      17.618   2.921   8.295  1.00 97.35           N  
ATOM   4847  N   CYS A 311      21.081   2.221   4.020  1.00 98.17           N  
ATOM   4848  H   CYS A 311      21.088   1.217   4.129  1.00 98.17           H  
ATOM   4849  CA  CYS A 311      20.875   2.766   2.679  1.00 98.17           C  
ATOM   4850  HA  CYS A 311      21.716   3.419   2.444  1.00 98.17           H  
ATOM   4851  C   CYS A 311      19.601   3.596   2.557  1.00 98.17           C  
ATOM   4852  CB  CYS A 311      20.861   1.629   1.662  1.00 98.17           C  
ATOM   4853  HB2 CYS A 311      20.587   2.018   0.682  1.00 98.17           H  
ATOM   4854  HB3 CYS A 311      20.103   0.903   1.957  1.00 98.17           H  
ATOM   4855  O   CYS A 311      19.614   4.594   1.834  1.00 98.17           O  
ATOM   4856  SG  CYS A 311      22.452   0.785   1.535  1.00 98.17           S  
ATOM   4857  N   ALA A 312      18.527   3.216   3.252  1.00 98.00           N  
ATOM   4858  H   ALA A 312      18.600   2.386   3.823  1.00 98.00           H  
ATOM   4859  CA  ALA A 312      17.270   3.964   3.238  1.00 98.00           C  
ATOM   4860  HA  ALA A 312      16.983   4.149   2.203  1.00 98.00           H  
ATOM   4861  C   ALA A 312      17.403   5.332   3.927  1.00 98.00           C  
ATOM   4862  CB  ALA A 312      16.180   3.111   3.895  1.00 98.00           C  
ATOM   4863  HB1 ALA A 312      16.133   2.130   3.423  1.00 98.00           H  
ATOM   4864  HB2 ALA A 312      15.217   3.609   3.778  1.00 98.00           H  
ATOM   4865  HB3 ALA A 312      16.394   2.989   4.957  1.00 98.00           H  
ATOM   4866  O   ALA A 312      16.843   6.316   3.446  1.00 98.00           O  
ATOM   4867  N   GLU A 313      18.178   5.415   5.013  1.00 96.45           N  
ATOM   4868  H   GLU A 313      18.589   4.575   5.393  1.00 96.45           H  
ATOM   4869  CA  GLU A 313      18.496   6.684   5.677  1.00 96.45           C  
ATOM   4870  HA  GLU A 313      17.572   7.230   5.867  1.00 96.45           H  
ATOM   4871  C   GLU A 313      19.379   7.573   4.789  1.00 96.45           C  
ATOM   4872  CB  GLU A 313      19.158   6.383   7.031  1.00 96.45           C  
ATOM   4873  HB2 GLU A 313      18.466   5.771   7.610  1.00 96.45           H  
ATOM   4874  HB3 GLU A 313      20.077   5.824   6.859  1.00 96.45           H  
ATOM   4875  O   GLU A 313      19.086   8.755   4.613  1.00 96.45           O  
ATOM   4876  CG  GLU A 313      19.473   7.645   7.849  1.00 96.45           C  
ATOM   4877  HG2 GLU A 313      20.139   8.284   7.270  1.00 96.45           H  
ATOM   4878  HG3 GLU A 313      18.544   8.190   8.014  1.00 96.45           H  
ATOM   4879  CD  GLU A 313      20.142   7.356   9.206  1.00 96.45           C  
ATOM   4880  OE1 GLU A 313      20.332   8.338   9.962  1.00 96.45           O  
ATOM   4881  OE2 GLU A 313      20.508   6.188   9.471  1.00 96.45           O  
ATOM   4882  N   TYR A 314      20.421   7.004   4.171  1.00 96.48           N  
ATOM   4883  H   TYR A 314      20.638   6.044   4.397  1.00 96.48           H  
ATOM   4884  CA  TYR A 314      21.374   7.771   3.362  1.00 96.48           C  
ATOM   4885  HA  TYR A 314      21.644   8.669   3.917  1.00 96.48           H  
ATOM   4886  C   TYR A 314      20.812   8.234   2.008  1.00 96.48           C  
ATOM   4887  CB  TYR A 314      22.644   6.935   3.160  1.00 96.48           C  
ATOM   4888  HB2 TYR A 314      22.394   6.026   2.613  1.00 96.48           H  
ATOM   4889  HB3 TYR A 314      23.027   6.635   4.135  1.00 96.48           H  
ATOM   4890  O   TYR A 314      21.020   9.377   1.604  1.00 96.48           O  
ATOM   4891  CG  TYR A 314      23.736   7.684   2.420  1.00 96.48           C  
ATOM   4892  CD1 TYR A 314      23.914   7.505   1.034  1.00 96.48           C  
ATOM   4893  HD1 TYR A 314      23.276   6.824   0.490  1.00 96.48           H  
ATOM   4894  CD2 TYR A 314      24.548   8.598   3.119  1.00 96.48           C  
ATOM   4895  HD2 TYR A 314      24.395   8.743   4.178  1.00 96.48           H  
ATOM   4896  CE1 TYR A 314      24.906   8.230   0.348  1.00 96.48           C  
ATOM   4897  HE1 TYR A 314      25.039   8.104  -0.716  1.00 96.48           H  
ATOM   4898  CE2 TYR A 314      25.541   9.327   2.437  1.00 96.48           C  
ATOM   4899  HE2 TYR A 314      26.156  10.030   2.979  1.00 96.48           H  
ATOM   4900  OH  TYR A 314      26.679   9.844   0.390  1.00 96.48           O  
ATOM   4901  HH  TYR A 314      27.138  10.441   0.986  1.00 96.48           H  
ATOM   4902  CZ  TYR A 314      25.721   9.142   1.049  1.00 96.48           C  
ATOM   4903  N   ASN A 315      20.119   7.352   1.282  1.00 95.88           N  
ATOM   4904  H   ASN A 315      19.939   6.442   1.682  1.00 95.88           H  
ATOM   4905  CA  ASN A 315      19.607   7.644  -0.063  1.00 95.88           C  
ATOM   4906  HA  ASN A 315      20.256   8.381  -0.536  1.00 95.88           H  
ATOM   4907  C   ASN A 315      18.202   8.260  -0.042  1.00 95.88           C  
ATOM   4908  CB  ASN A 315      19.635   6.371  -0.926  1.00 95.88           C  
ATOM   4909  HB2 ASN A 315      19.015   5.599  -0.471  1.00 95.88           H  
ATOM   4910  HB3 ASN A 315      19.204   6.603  -1.900  1.00 95.88           H  
ATOM   4911  O   ASN A 315      17.777   8.848  -1.039  1.00 95.88           O  
ATOM   4912  CG  ASN A 315      21.036   5.848  -1.157  1.00 95.88           C  
ATOM   4913  ND2 ASN A 315      21.498   4.936  -0.335  1.00 95.88           N  
ATOM   4914 HD21 ASN A 315      22.447   4.614  -0.460  1.00 95.88           H  
ATOM   4915 HD22 ASN A 315      20.927   4.681   0.458  1.00 95.88           H  
ATOM   4916  OD1 ASN A 315      21.714   6.229  -2.098  1.00 95.88           O  
ATOM   4917  N   GLY A 316      17.488   8.133   1.079  1.00 95.52           N  
ATOM   4918  H   GLY A 316      17.900   7.643   1.860  1.00 95.52           H  
ATOM   4919  CA  GLY A 316      16.086   8.504   1.204  1.00 95.52           C  
ATOM   4920  HA2 GLY A 316      15.821   8.490   2.262  1.00 95.52           H  
ATOM   4921  HA3 GLY A 316      15.934   9.515   0.826  1.00 95.52           H  
ATOM   4922  C   GLY A 316      15.153   7.552   0.453  1.00 95.52           C  
ATOM   4923  O   GLY A 316      15.508   6.942  -0.559  1.00 95.52           O  
ATOM   4924  N   GLY A 317      13.916   7.463   0.935  1.00 97.54           N  
ATOM   4925  H   GLY A 317      13.666   8.045   1.722  1.00 97.54           H  
ATOM   4926  CA  GLY A 317      12.920   6.551   0.381  1.00 97.54           C  
ATOM   4927  HA2 GLY A 317      11.922   6.923   0.611  1.00 97.54           H  
ATOM   4928  HA3 GLY A 317      13.018   6.525  -0.704  1.00 97.54           H  
ATOM   4929  C   GLY A 317      13.062   5.112   0.874  1.00 97.54           C  
ATOM   4930  O   GLY A 317      14.164   4.590   1.048  1.00 97.54           O  
ATOM   4931  N   GLY A 318      11.923   4.453   1.071  1.00 98.49           N  
ATOM   4932  H   GLY A 318      11.053   4.908   0.835  1.00 98.49           H  
ATOM   4933  CA  GLY A 318      11.874   3.022   1.331  1.00 98.49           C  
ATOM   4934  HA2 GLY A 318      12.695   2.776   2.003  1.00 98.49           H  
ATOM   4935  HA3 GLY A 318      10.932   2.751   1.808  1.00 98.49           H  
ATOM   4936  C   GLY A 318      12.021   2.230   0.035  1.00 98.49           C  
ATOM   4937  O   GLY A 318      11.379   2.556  -0.970  1.00 98.49           O  
ATOM   4938  N   TRP A 319      12.862   1.199   0.047  1.00 98.55           N
[truncated: 66,429 more chars]
