# Supplementary material for: Nuclear genome of Bulinus truncatus, an intermediate host of the carcinogenic human blood fluke Schistosoma haematobium
Source: Nat Commun. 2022 Feb 21;13:977. doi: 10.1038/s41467-022-28634-9 (PMC8861042; doi:10.1038/s41467-022-28634-9)
Supplement: Supplementary file 6 — Supplementary Data 3 [file 41467_2022_28634_MOESM6_ESM.zip › Supplementary_Data_3/btru_005787-t1.mature.pep.pdb]

ATOM      1  N   MET A   1     -59.297 -23.348  51.991  1.00 52.89           N  
ATOM      2  H   MET A   1     -58.578 -22.786  52.423  1.00 52.89           H  
ATOM      3  H2  MET A   1     -59.361 -24.226  52.486  1.00 52.89           H  
ATOM      4  H3  MET A   1     -60.186 -22.875  52.072  1.00 52.89           H  
ATOM      5  CA  MET A   1     -58.975 -23.601  50.565  1.00 52.89           C  
ATOM      6  HA  MET A   1     -58.025 -24.134  50.520  1.00 52.89           H  
ATOM      7  C   MET A   1     -58.726 -22.319  49.761  1.00 52.89           C  
ATOM      8  CB  MET A   1     -60.015 -24.517  49.905  1.00 52.89           C  
ATOM      9  HB2 MET A   1     -61.018 -24.239  50.228  1.00 52.89           H  
ATOM     10  HB3 MET A   1     -59.957 -24.417  48.821  1.00 52.89           H  
ATOM     11  O   MET A   1     -57.880 -22.348  48.883  1.00 52.89           O  
ATOM     12  CG  MET A   1     -59.725 -25.981  50.266  1.00 52.89           C  
ATOM     13  HG2 MET A   1     -59.637 -26.081  51.348  1.00 52.89           H  
ATOM     14  HG3 MET A   1     -58.775 -26.269  49.816  1.00 52.89           H  
ATOM     15  SD  MET A   1     -60.997 -27.133  49.703  1.00 52.89           S  
ATOM     16  CE  MET A   1     -60.192 -28.721  50.058  1.00 52.89           C  
ATOM     17  HE1 MET A   1     -59.261 -28.799  49.495  1.00 52.89           H  
ATOM     18  HE2 MET A   1     -60.854 -29.534  49.761  1.00 52.89           H  
ATOM     19  HE3 MET A   1     -59.983 -28.802  51.124  1.00 52.89           H  
ATOM     20  N   THR A   2     -59.353 -21.182  50.079  1.00 53.34           N  
ATOM     21  H   THR A   2     -60.092 -21.150  50.766  1.00 53.34           H  
ATOM     22  CA  THR A   2     -59.170 -19.898  49.361  1.00 53.34           C  
ATOM     23  HA  THR A   2     -59.311 -20.077  48.295  1.00 53.34           H  
ATOM     24  C   THR A   2     -57.775 -19.260  49.482  1.00 53.34           C  
ATOM     25  CB  THR A   2     -60.245 -18.889  49.817  1.00 53.34           C  
ATOM     26  HB  THR A   2     -59.835 -17.879  49.821  1.00 53.34           H  
ATOM     27  O   THR A   2     -57.313 -18.649  48.525  1.00 53.34           O  
ATOM     28  CG2 THR A   2     -61.458 -18.920  48.892  1.00 53.34           C  
ATOM     29 HG21 THR A   2     -61.895 -19.919  48.869  1.00 53.34           H  
ATOM     30 HG22 THR A   2     -62.206 -18.206  49.237  1.00 53.34           H  
ATOM     31 HG23 THR A   2     -61.156 -18.639  47.883  1.00 53.34           H  
ATOM     32  OG1 THR A   2     -60.716 -19.219  51.115  1.00 53.34           O  
ATOM     33  HG1 THR A   2     -61.342 -18.534  51.361  1.00 53.34           H  
ATOM     34  N   PHE A   3     -57.057 -19.438  50.598  1.00 50.53           N  
ATOM     35  H   PHE A   3     -57.505 -19.854  51.402  1.00 50.53           H  
ATOM     36  CA  PHE A   3     -55.715 -18.848  50.777  1.00 50.53           C  
ATOM     37  HA  PHE A   3     -55.762 -17.800  50.479  1.00 50.53           H  
ATOM     38  C   PHE A   3     -54.624 -19.475  49.889  1.00 50.53           C  
ATOM     39  CB  PHE A   3     -55.319 -18.891  52.263  1.00 50.53           C  
ATOM     40  HB2 PHE A   3     -54.282 -19.217  52.348  1.00 50.53           H  
ATOM     41  HB3 PHE A   3     -55.921 -19.624  52.800  1.00 50.53           H  
ATOM     42  O   PHE A   3     -53.754 -18.763  49.395  1.00 50.53           O  
ATOM     43  CG  PHE A   3     -55.436 -17.543  52.945  1.00 50.53           C  
ATOM     44  CD1 PHE A   3     -54.331 -16.670  52.954  1.00 50.53           C  
ATOM     45  HD1 PHE A   3     -53.401 -16.963  52.490  1.00 50.53           H  
ATOM     46  CD2 PHE A   3     -56.647 -17.143  53.542  1.00 50.53           C  
ATOM     47  HD2 PHE A   3     -57.504 -17.800  53.536  1.00 50.53           H  
ATOM     48  CE1 PHE A   3     -54.433 -15.408  53.566  1.00 50.53           C  
ATOM     49  HE1 PHE A   3     -53.584 -14.741  53.574  1.00 50.53           H  
ATOM     50  CE2 PHE A   3     -56.748 -15.879  54.153  1.00 50.53           C  
ATOM     51  HE2 PHE A   3     -57.673 -15.569  54.615  1.00 50.53           H  
ATOM     52  CZ  PHE A   3     -55.640 -15.013  54.166  1.00 50.53           C  
ATOM     53  HZ  PHE A   3     -55.717 -14.043  54.635  1.00 50.53           H  
ATOM     54  N   VAL A   4     -54.688 -20.788  49.634  1.00 54.62           N  
ATOM     55  H   VAL A   4     -55.452 -21.322  50.022  1.00 54.62           H  
ATOM     56  CA  VAL A   4     -53.688 -21.490  48.803  1.00 54.62           C  
ATOM     57  HA  VAL A   4     -52.692 -21.194  49.135  1.00 54.62           H  
ATOM     58  C   VAL A   4     -53.799 -21.061  47.336  1.00 54.62           C  
ATOM     59  CB  VAL A   4     -53.800 -23.020  48.967  1.00 54.62           C  
ATOM     60  HB  VAL A   4     -54.805 -23.334  48.683  1.00 54.62           H  
ATOM     61  O   VAL A   4     -52.779 -20.826  46.696  1.00 54.62           O  
ATOM     62  CG1 VAL A   4     -52.790 -23.781  48.101  1.00 54.62           C  
ATOM     63 HG11 VAL A   4     -52.982 -23.603  47.043  1.00 54.62           H  
ATOM     64 HG12 VAL A   4     -52.869 -24.853  48.282  1.00 54.62           H  
ATOM     65 HG13 VAL A   4     -51.776 -23.455  48.332  1.00 54.62           H  
ATOM     66  CG2 VAL A   4     -53.559 -23.431  50.429  1.00 54.62           C  
ATOM     67 HG21 VAL A   4     -52.566 -23.110  50.743  1.00 54.62           H  
ATOM     68 HG22 VAL A   4     -54.303 -22.981  51.087  1.00 54.62           H  
ATOM     69 HG23 VAL A   4     -53.622 -24.515  50.523  1.00 54.62           H  
ATOM     70  N   ALA A   5     -55.023 -20.857  46.832  1.00 53.42           N  
ATOM     71  H   ALA A   5     -55.829 -21.038  47.413  1.00 53.42           H  
ATOM     72  CA  ALA A   5     -55.256 -20.420  45.454  1.00 53.42           C  
ATOM     73  HA  ALA A   5     -54.763 -21.122  44.781  1.00 53.42           H  
ATOM     74  C   ALA A   5     -54.678 -19.018  45.161  1.00 53.42           C  
ATOM     75  CB  ALA A   5     -56.765 -20.479  45.184  1.00 53.42           C  
ATOM     76  HB1 ALA A   5     -56.955 -20.215  44.143  1.00 53.42           H  
ATOM     77  HB2 ALA A   5     -57.136 -21.488  45.363  1.00 53.42           H  
ATOM     78  HB3 ALA A   5     -57.292 -19.776  45.829  1.00 53.42           H  
ATOM     79  O   ALA A   5     -54.122 -18.790  44.086  1.00 53.42           O  
ATOM     80  N   CYS A   6     -54.755 -18.095  46.128  1.00 54.30           N  
ATOM     81  H   CYS A   6     -55.220 -18.338  46.991  1.00 54.30           H  
ATOM     82  CA  CYS A   6     -54.247 -16.728  45.969  1.00 54.30           C  
ATOM     83  HA  CYS A   6     -54.580 -16.347  45.004  1.00 54.30           H  
ATOM     84  C   CYS A   6     -52.705 -16.670  45.972  1.00 54.30           C  
ATOM     85  CB  CYS A   6     -54.871 -15.859  47.071  1.00 54.30           C  
ATOM     86  HB2 CYS A   6     -55.917 -16.134  47.205  1.00 54.30           H  
ATOM     87  HB3 CYS A   6     -54.337 -16.004  48.010  1.00 54.30           H  
ATOM     88  O   CYS A   6     -52.096 -15.925  45.202  1.00 54.30           O  
ATOM     89  SG  CYS A   6     -54.800 -14.118  46.569  1.00 54.30           S  
ATOM     90  HG  CYS A   6     -55.330 -13.576  47.670  1.00 54.30           H  
ATOM     91  N   MET A   7     -52.043 -17.506  46.783  1.00 53.32           N  
ATOM     92  H   MET A   7     -52.565 -18.109  47.403  1.00 53.32           H  
ATOM     93  CA  MET A   7     -50.578 -17.606  46.753  1.00 53.32           C  
ATOM     94  HA  MET A   7     -50.159 -16.601  46.794  1.00 53.32           H  
ATOM     95  C   MET A   7     -50.075 -18.223  45.443  1.00 53.32           C  
ATOM     96  CB  MET A   7     -50.052 -18.388  47.962  1.00 53.32           C  
ATOM     97  HB2 MET A   7     -50.610 -19.316  48.087  1.00 53.32           H  
ATOM     98  HB3 MET A   7     -49.005 -18.635  47.787  1.00 53.32           H  
ATOM     99  O   MET A   7     -49.108 -17.721  44.871  1.00 53.32           O  
ATOM    100  CG  MET A   7     -50.130 -17.554  49.244  1.00 53.32           C  
ATOM    101  HG2 MET A   7     -49.693 -16.575  49.048  1.00 53.32           H  
ATOM    102  HG3 MET A   7     -51.176 -17.411  49.516  1.00 53.32           H  
ATOM    103  SD  MET A   7     -49.257 -18.307  50.644  1.00 53.32           S  
ATOM    104  CE  MET A   7     -48.149 -16.945  51.104  1.00 53.32           C  
ATOM    105  HE1 MET A   7     -48.737 -16.067  51.372  1.00 53.32           H  
ATOM    106  HE2 MET A   7     -47.541 -17.245  51.956  1.00 53.32           H  
ATOM    107  HE3 MET A   7     -47.496 -16.703  50.265  1.00 53.32           H  
ATOM    108  N   THR A   8     -50.753 -19.250  44.915  1.00 57.69           N  
ATOM    109  H   THR A   8     -51.523 -19.660  45.423  1.00 57.69           H  
ATOM    110  CA  THR A   8     -50.393 -19.824  43.608  1.00 57.69           C  
ATOM    111  HA  THR A   8     -49.327 -20.051  43.616  1.00 57.69           H  
ATOM    112  C   THR A   8     -50.608 -18.839  42.462  1.00 57.69           C  
ATOM    113  CB  THR A   8     -51.136 -21.135  43.313  1.00 57.69           C  
ATOM    114  HB  THR A   8     -50.953 -21.421  42.277  1.00 57.69           H  
ATOM    115  O   THR A   8     -49.774 -18.787  41.561  1.00 57.69           O  
ATOM    116  CG2 THR A   8     -50.645 -22.262  44.222  1.00 57.69           C  
ATOM    117 HG21 THR A   8     -49.579 -22.425  44.064  1.00 57.69           H  
ATOM    118 HG22 THR A   8     -51.181 -23.179  43.979  1.00 57.69           H  
ATOM    119 HG23 THR A   8     -50.823 -22.012  45.268  1.00 57.69           H  
ATOM    120  OG1 THR A   8     -52.526 -21.034  43.524  1.00 57.69           O  
ATOM    121  HG1 THR A   8     -52.855 -20.183  43.226  1.00 57.69           H  
ATOM    122  N   SER A   9     -51.660 -18.008  42.504  1.00 59.83           N  
ATOM    123  H   SER A   9     -52.318 -18.052  43.269  1.00 59.83           H  
ATOM    124  CA  SER A   9     -51.876 -16.990  41.470  1.00 59.83           C  
ATOM    125  HA  SER A   9     -51.772 -17.475  40.499  1.00 59.83           H  
ATOM    126  C   SER A   9     -50.819 -15.890  41.527  1.00 59.83           C  
ATOM    127  CB  SER A   9     -53.291 -16.403  41.520  1.00 59.83           C  
ATOM    128  HB2 SER A   9     -53.425 -15.721  40.680  1.00 59.83           H  
ATOM    129  HB3 SER A   9     -54.010 -17.216  41.416  1.00 59.83           H  
ATOM    130  O   SER A   9     -50.290 -15.525  40.484  1.00 59.83           O  
ATOM    131  OG  SER A   9     -53.560 -15.713  42.723  1.00 59.83           O  
ATOM    132  HG  SER A   9     -53.078 -14.883  42.762  1.00 59.83           H  
ATOM    133  N   HIS A  10     -50.448 -15.394  42.713  1.00 60.53           N  
ATOM    134  H   HIS A  10     -50.916 -15.714  43.549  1.00 60.53           H  
ATOM    135  CA  HIS A  10     -49.392 -14.382  42.835  1.00 60.53           C  
ATOM    136  HA  HIS A  10     -49.631 -13.553  42.170  1.00 60.53           H  
ATOM    137  C   HIS A  10     -48.020 -14.901  42.388  1.00 60.53           C  
ATOM    138  CB  HIS A  10     -49.329 -13.842  44.270  1.00 60.53           C  
ATOM    139  HB2 HIS A  10     -48.312 -13.512  44.482  1.00 60.53           H  
ATOM    140  HB3 HIS A  10     -49.573 -14.630  44.983  1.00 60.53           H  
ATOM    141  O   HIS A  10     -47.311 -14.193  41.672  1.00 60.53           O  
ATOM    142  CG  HIS A  10     -50.232 -12.656  44.476  1.00 60.53           C  
ATOM    143  CD2 HIS A  10     -51.372 -12.604  45.231  1.00 60.53           C  
ATOM    144  HD2 HIS A  10     -51.802 -13.419  45.794  1.00 60.53           H  
ATOM    145  ND1 HIS A  10     -50.046 -11.404  43.932  1.00 60.53           N  
ATOM    146  HD1 HIS A  10     -49.280 -11.115  43.341  1.00 60.53           H  
ATOM    147  CE1 HIS A  10     -51.049 -10.616  44.351  1.00 60.53           C  
ATOM    148  HE1 HIS A  10     -51.172  -9.574  44.094  1.00 60.53           H  
ATOM    149  NE2 HIS A  10     -51.881 -11.304  45.145  1.00 60.53           N  
ATOM    150  N   LEU A  11     -47.664 -16.139  42.750  1.00 62.42           N  
ATOM    151  H   LEU A  11     -48.271 -16.663  43.363  1.00 62.42           H  
ATOM    152  CA  LEU A  11     -46.430 -16.773  42.279  1.00 62.42           C  
ATOM    153  HA  LEU A  11     -45.591 -16.108  42.485  1.00 62.42           H  
ATOM    154  C   LEU A  11     -46.454 -16.972  40.758  1.00 62.42           C  
ATOM    155  CB  LEU A  11     -46.210 -18.102  43.023  1.00 62.42           C  
ATOM    156  HB2 LEU A  11     -47.143 -18.665  43.010  1.00 62.42           H  
ATOM    157  HB3 LEU A  11     -45.465 -18.690  42.487  1.00 62.42           H  
ATOM    158  O   LEU A  11     -45.491 -16.600  40.092  1.00 62.42           O  
ATOM    159  CG  LEU A  11     -45.734 -17.925  44.477  1.00 62.42           C  
ATOM    160  HG  LEU A  11     -46.345 -17.174  44.978  1.00 62.42           H  
ATOM    161  CD1 LEU A  11     -45.882 -19.245  45.235  1.00 62.42           C  
ATOM    162 HD11 LEU A  11     -45.278 -20.018  44.760  1.00 62.42           H  
ATOM    163 HD12 LEU A  11     -46.928 -19.550  45.237  1.00 62.42           H  
ATOM    164 HD13 LEU A  11     -45.555 -19.114  46.267  1.00 62.42           H  
ATOM    165  CD2 LEU A  11     -44.264 -17.499  44.549  1.00 62.42           C  
ATOM    166 HD21 LEU A  11     -43.952 -17.422  45.590  1.00 62.42           H  
ATOM    167 HD22 LEU A  11     -43.635 -18.230  44.041  1.00 62.42           H  
ATOM    168 HD23 LEU A  11     -44.128 -16.526  44.078  1.00 62.42           H  
ATOM    169  N   MET A  12     -47.559 -17.467  40.184  1.00 64.70           N  
ATOM    170  H   MET A  12     -48.324 -17.773  40.768  1.00 64.70           H  
ATOM    171  CA  MET A  12     -47.702 -17.575  38.725  1.00 64.70           C  
ATOM    172  HA  MET A  12     -46.887 -18.189  38.341  1.00 64.70           H  
ATOM    173  C   MET A  12     -47.578 -16.215  38.033  1.00 64.70           C  
ATOM    174  CB  MET A  12     -49.033 -18.230  38.325  1.00 64.70           C  
ATOM    175  HB2 MET A  12     -49.262 -17.947  37.297  1.00 64.70           H  
ATOM    176  HB3 MET A  12     -49.840 -17.866  38.960  1.00 64.70           H  
ATOM    177  O   MET A  12     -46.837 -16.111  37.062  1.00 64.70           O  
ATOM    178  CG  MET A  12     -48.969 -19.758  38.378  1.00 64.70           C  
ATOM    179  HG2 MET A  12     -48.113 -20.103  37.799  1.00 64.70           H  
ATOM    180  HG3 MET A  12     -48.819 -20.058  39.415  1.00 64.70           H  
ATOM    181  SD  MET A  12     -50.461 -20.586  37.756  1.00 64.70           S  
ATOM    182  CE  MET A  12     -50.232 -20.427  35.961  1.00 64.70           C  
ATOM    183  HE1 MET A  12     -49.281 -20.874  35.671  1.00 64.70           H  
ATOM    184  HE2 MET A  12     -50.242 -19.375  35.676  1.00 64.70           H  
ATOM    185  HE3 MET A  12     -51.041 -20.945  35.446  1.00 64.70           H  
ATOM    186  N   TYR A  13     -48.238 -15.166  38.533  1.00 68.52           N  
ATOM    187  H   TYR A  13     -48.854 -15.309  39.320  1.00 68.52           H  
ATOM    188  CA  TYR A  13     -48.131 -13.818  37.965  1.00 68.52           C  
ATOM    189  HA  TYR A  13     -48.398 -13.861  36.909  1.00 68.52           H  
ATOM    190  C   TYR A  13     -46.701 -13.279  38.030  1.00 68.52           C  
ATOM    191  CB  TYR A  13     -49.097 -12.851  38.668  1.00 68.52           C  
ATOM    192  HB2 TYR A  13     -48.620 -11.875  38.754  1.00 68.52           H  
ATOM    193  HB3 TYR A  13     -49.298 -13.188  39.684  1.00 68.52           H  
ATOM    194  O   TYR A  13     -46.223 -12.716  37.049  1.00 68.52           O  
ATOM    195  CG  TYR A  13     -50.396 -12.648  37.916  1.00 68.52           C  
ATOM    196  CD1 TYR A  13     -50.441 -11.728  36.850  1.00 68.52           C  
ATOM    197  HD1 TYR A  13     -49.555 -11.178  36.570  1.00 68.52           H  
ATOM    198  CD2 TYR A  13     -51.554 -13.366  38.269  1.00 68.52           C  
ATOM    199  HD2 TYR A  13     -51.527 -14.069  39.088  1.00 68.52           H  
ATOM    200  CE1 TYR A  13     -51.643 -11.524  36.146  1.00 68.52           C  
ATOM    201  HE1 TYR A  13     -51.689 -10.820  35.328  1.00 68.52           H  
ATOM    202  CE2 TYR A  13     -52.757 -13.169  37.566  1.00 68.52           C  
ATOM    203  HE2 TYR A  13     -53.644 -13.720  37.842  1.00 68.52           H  
ATOM    204  OH  TYR A  13     -53.959 -12.039  35.824  1.00 68.52           O  
ATOM    205  HH  TYR A  13     -54.678 -12.584  36.153  1.00 68.52           H  
ATOM    206  CZ  TYR A  13     -52.802 -12.243  36.503  1.00 68.52           C  
ATOM    207  N   SER A  14     -45.999 -13.481  39.150  1.00 69.73           N  
ATOM    208  H   SER A  14     -46.453 -13.939  39.928  1.00 69.73           H  
ATOM    209  CA  SER A  14     -44.598 -13.074  39.295  1.00 69.73           C  
ATOM    210  HA  SER A  14     -44.523 -12.011  39.064  1.00 69.73           H  
ATOM    211  C   SER A  14     -43.680 -13.822  38.321  1.00 69.73           C  
ATOM    212  CB  SER A  14     -44.148 -13.286  40.742  1.00 69.73           C  
ATOM    213  HB2 SER A  14     -44.215 -14.344  40.996  1.00 69.73           H  
ATOM    214  HB3 SER A  14     -44.802 -12.725  41.410  1.00 69.73           H  
ATOM    215  O   SER A  14     -42.850 -13.195  37.664  1.00 69.73           O  
ATOM    216  OG  SER A  14     -42.816 -12.849  40.919  1.00 69.73           O  
ATOM    217  HG  SER A  14     -42.737 -11.936  40.633  1.00 69.73           H  
ATOM    218  N   HIS A  15     -43.873 -15.135  38.153  1.00 66.88           N  
ATOM    219  H   HIS A  15     -44.548 -15.606  38.738  1.00 66.88           H  
ATOM    220  CA  HIS A  15     -43.133 -15.930  37.170  1.00 66.88           C  
ATOM    221  HA  HIS A  15     -42.067 -15.764  37.324  1.00 66.88           H  
ATOM    222  C   HIS A  15     -43.435 -15.507  35.728  1.00 66.88           C  
ATOM    223  CB  HIS A  15     -43.424 -17.424  37.370  1.00 66.88           C  
ATOM    224  HB2 HIS A  15     -43.151 -17.959  36.461  1.00 66.88           H  
ATOM    225  HB3 HIS A  15     -44.489 -17.578  37.539  1.00 66.88           H  
ATOM    226  O   HIS A  15     -42.507 -15.387  34.934  1.00 66.88           O  
ATOM    227  CG  HIS A  15     -42.631 -18.029  38.500  1.00 66.88           C  
ATOM    228  CD2 HIS A  15     -43.116 -18.551  39.669  1.00 66.88           C  
ATOM    229  HD2 HIS A  15     -44.155 -18.618  39.955  1.00 66.88           H  
ATOM    230  ND1 HIS A  15     -41.265 -18.192  38.523  1.00 66.88           N  
ATOM    231  HD1 HIS A  15     -40.617 -17.908  37.802  1.00 66.88           H  
ATOM    232  CE1 HIS A  15     -40.935 -18.783  39.683  1.00 66.88           C  
ATOM    233  HE1 HIS A  15     -39.930 -19.032  39.990  1.00 66.88           H  
ATOM    234  NE2 HIS A  15     -42.032 -19.022  40.416  1.00 66.88           N  
ATOM    235  N   ILE A  16     -44.699 -15.235  35.390  1.00 70.84           N  
ATOM    236  H   ILE A  16     -45.423 -15.376  36.080  1.00 70.84           H  
ATOM    237  CA  ILE A  16     -45.092 -14.751  34.059  1.00 70.84           C  
ATOM    238  HA  ILE A  16     -44.689 -15.430  33.307  1.00 70.84           H  
ATOM    239  C   ILE A  16     -44.470 -13.378  33.786  1.00 70.84           C  
ATOM    240  CB  ILE A  16     -46.632 -14.738  33.911  1.00 70.84           C  
ATOM    241  HB  ILE A  16     -47.056 -14.208  34.764  1.00 70.84           H  
ATOM    242  O   ILE A  16     -43.893 -13.185  32.719  1.00 70.84           O  
ATOM    243  CG1 ILE A  16     -47.186 -16.182  33.886  1.00 70.84           C  
ATOM    244 HG12 ILE A  16     -46.961 -16.640  32.922  1.00 70.84           H  
ATOM    245 HG13 ILE A  16     -46.693 -16.787  34.647  1.00 70.84           H  
ATOM    246  CG2 ILE A  16     -47.063 -14.007  32.623  1.00 70.84           C  
ATOM    247 HG21 ILE A  16     -48.144 -14.051  32.497  1.00 70.84           H  
ATOM    248 HG22 ILE A  16     -46.582 -14.457  31.754  1.00 70.84           H  
ATOM    249 HG23 ILE A  16     -46.791 -12.953  32.673  1.00 70.84           H  
ATOM    250  CD1 ILE A  16     -48.699 -16.263  34.136  1.00 70.84           C  
ATOM    251 HD11 ILE A  16     -48.949 -15.764  35.072  1.00 70.84           H  
ATOM    252 HD12 ILE A  16     -48.995 -17.310  34.206  1.00 70.84           H  
ATOM    253 HD13 ILE A  16     -49.252 -15.801  33.318  1.00 70.84           H  
ATOM    254  N   LEU A  17     -44.511 -12.445  34.748  1.00 66.03           N  
ATOM    255  H   LEU A  17     -45.011 -12.645  35.603  1.00 66.03           H  
ATOM    256  CA  LEU A  17     -43.869 -11.137  34.596  1.00 66.03           C  
ATOM    257  HA  LEU A  17     -44.263 -10.677  33.690  1.00 66.03           H  
ATOM    258  C   LEU A  17     -42.358 -11.274  34.392  1.00 66.03           C  
ATOM    259  CB  LEU A  17     -44.148 -10.217  35.804  1.00 66.03           C  
ATOM    260  HB2 LEU A  17     -43.192  -9.893  36.215  1.00 66.03           H  
ATOM    261  HB3 LEU A  17     -44.654 -10.758  36.604  1.00 66.03           H  
ATOM    262  O   LEU A  17     -41.815 -10.627  33.500  1.00 66.03           O  
ATOM    263  CG  LEU A  17     -44.953  -8.960  35.423  1.00 66.03           C  
ATOM    264  HG  LEU A  17     -44.710  -8.658  34.405  1.00 66.03           H  
ATOM    265  CD1 LEU A  17     -46.455  -9.226  35.526  1.00 66.03           C  
ATOM    266 HD11 LEU A  17     -46.721  -9.504  36.546  1.00 66.03           H  
ATOM    267 HD12 LEU A  17     -46.726 -10.038  34.852  1.00 66.03           H  
ATOM    268 HD13 LEU A  17     -47.006  -8.331  35.238  1.00 66.03           H  
ATOM    269  CD2 LEU A  17     -44.593  -7.797  36.346  1.00 66.03           C  
ATOM    270 HD21 LEU A  17     -43.532  -7.566  36.255  1.00 66.03           H  
ATOM    271 HD22 LEU A  17     -44.819  -8.055  37.381  1.00 66.03           H  
ATOM    272 HD23 LEU A  17     -45.163  -6.914  36.061  1.00 66.03           H  
ATOM    273  N   MET A  18     -41.682 -12.118  35.182  1.00 67.85           N  
ATOM    274  H   MET A  18     -42.178 -12.595  35.921  1.00 67.85           H  
ATOM    275  CA  MET A  18     -40.250 -12.376  35.003  1.00 67.85           C  
ATOM    276  HA  MET A  18     -39.716 -11.427  35.049  1.00 67.85           H  
ATOM    277  C   MET A  18     -39.948 -12.968  33.624  1.00 67.85           C  
ATOM    278  CB  MET A  18     -39.706 -13.308  36.100  1.00 67.85           C  
ATOM    279  HB2 MET A  18     -40.465 -14.025  36.413  1.00 67.85           H  
ATOM    280  HB3 MET A  18     -38.865 -13.867  35.690  1.00 67.85           H  
ATOM    281  O   MET A  18     -39.020 -12.512  32.963  1.00 67.85           O  
ATOM    282  CG  MET A  18     -39.180 -12.530  37.308  1.00 67.85           C  
ATOM    283  HG2 MET A  18     -40.018 -12.123  37.874  1.00 67.85           H  
ATOM    284  HG3 MET A  18     -38.579 -11.697  36.944  1.00 67.85           H  
ATOM    285  SD  MET A  18     -38.114 -13.522  38.392  1.00 67.85           S  
ATOM    286  CE  MET A  18     -39.256 -13.871  39.752  1.00 67.85           C  
ATOM    287  HE1 MET A  18     -38.756 -14.486  40.499  1.00 67.85           H  
ATOM    288  HE2 MET A  18     -40.131 -14.399  39.373  1.00 67.85           H  
ATOM    289  HE3 MET A  18     -39.576 -12.935  40.211  1.00 67.85           H  
ATOM    290  N   LEU A  19     -40.736 -13.942  33.161  1.00 69.17           N  
ATOM    291  H   LEU A  19     -41.486 -14.279  33.748  1.00 69.17           H  
ATOM    292  CA  LEU A  19     -40.558 -14.552  31.840  1.00 69.17           C  
ATOM    293  HA  LEU A  19     -39.525 -14.890  31.749  1.00 69.17           H  
ATOM    294  C   LEU A  19     -40.776 -13.543  30.706  1.00 69.17           C  
ATOM    295  CB  LEU A  19     -41.504 -15.758  31.697  1.00 69.17           C  
ATOM    296  HB2 LEU A  19     -42.504 -15.450  32.003  1.00 69.17           H  
ATOM    297  HB3 LEU A  19     -41.557 -16.046  30.647  1.00 69.17           H  
ATOM    298  O   LEU A  19     -40.016 -13.560  29.741  1.00 69.17           O  
ATOM    299  CG  LEU A  19     -41.069 -16.985  32.517  1.00 69.17           C  
ATOM    300  HG  LEU A  19     -40.766 -16.679  33.518  1.00 69.17           H  
ATOM    301  CD1 LEU A  19     -42.229 -17.973  32.640  1.00 69.17           C  
ATOM    302 HD11 LEU A  19     -41.909 -18.847  33.207  1.00 69.17           H  
ATOM    303 HD12 LEU A  19     -42.566 -18.284  31.651  1.00 69.17           H  
ATOM    304 HD13 LEU A  19     -43.054 -17.498  33.170  1.00 69.17           H  
ATOM    305  CD2 LEU A  19     -39.894 -17.719  31.867  1.00 69.17           C  
ATOM    306 HD21 LEU A  19     -39.055 -17.039  31.720  1.00 69.17           H  
ATOM    307 HD22 LEU A  19     -39.569 -18.533  32.515  1.00 69.17           H  
ATOM    308 HD23 LEU A  19     -40.196 -18.126  30.902  1.00 69.17           H  
ATOM    309  N   LEU A  20     -41.754 -12.642  30.837  1.00 68.21           N  
ATOM    310  H   LEU A  20     -42.367 -12.711  31.636  1.00 68.21           H  
ATOM    311  CA  LEU A  20     -41.981 -11.554  29.880  1.00 68.21           C  
ATOM    312  HA  LEU A  20     -42.056 -11.976  28.878  1.00 68.21           H  
ATOM    313  C   LEU A  20     -40.798 -10.580  29.844  1.00 68.21           C  
ATOM    314  CB  LEU A  20     -43.293 -10.826  30.218  1.00 68.21           C  
ATOM    315  HB2 LEU A  20     -43.319  -9.877  29.682  1.00 68.21           H  
ATOM    316  HB3 LEU A  20     -43.302 -10.597  31.284  1.00 68.21           H  
ATOM    317  O   LEU A  20     -40.298 -10.292  28.763  1.00 68.21           O  
ATOM    318  CG  LEU A  20     -44.559 -11.623  29.855  1.00 68.21           C  
ATOM    319  HG  LEU A  20     -44.470 -12.649  30.211  1.00 68.21           H  
ATOM    320  CD1 LEU A  20     -45.778 -10.986  30.524  1.00 68.21           C  
ATOM    321 HD11 LEU A  20     -45.895  -9.960  30.176  1.00 68.21           H  
ATOM    322 HD12 LEU A  20     -45.641 -10.985  31.605  1.00 68.21           H  
ATOM    323 HD13 LEU A  20     -46.673 -11.557  30.279  1.00 68.21           H  
ATOM    324  CD2 LEU A  20     -44.799 -11.651  28.344  1.00 68.21           C  
ATOM    325 HD21 LEU A  20     -45.726 -12.182  28.125  1.00 68.21           H  
ATOM    326 HD22 LEU A  20     -44.868 -10.634  27.959  1.00 68.21           H  
ATOM    327 HD23 LEU A  20     -43.979 -12.164  27.841  1.00 68.21           H  
ATOM    328  N   HIS A  21     -40.275 -10.159  31.000  1.00 68.62           N  
ATOM    329  H   HIS A  21     -40.717 -10.441  31.864  1.00 68.62           H  
ATOM    330  CA  HIS A  21     -39.098  -9.280  31.055  1.00 68.62           C  
ATOM    331  HA  HIS A  21     -39.299  -8.382  30.472  1.00 68.62           H  
ATOM    332  C   HIS A  21     -37.855  -9.948  30.451  1.00 68.62           C  
ATOM    333  CB  HIS A  21     -38.804  -8.869  32.505  1.00 68.62           C  
ATOM    334  HB2 HIS A  21     -37.788  -8.476  32.552  1.00 68.62           H  
ATOM    335  HB3 HIS A  21     -38.850  -9.742  33.155  1.00 68.62           H  
ATOM    336  O   HIS A  21     -37.087  -9.314  29.727  1.00 68.62           O  
ATOM    337  CG  HIS A  21     -39.726  -7.802  33.034  1.00 68.62           C  
ATOM    338  CD2 HIS A  21     -39.403  -6.498  33.296  1.00 68.62           C  
ATOM    339  HD2 HIS A  21     -38.434  -6.042  33.154  1.00 68.62           H  
ATOM    340  ND1 HIS A  21     -41.056  -7.954  33.337  1.00 68.62           N  
ATOM    341  HD1 HIS A  21     -41.582  -8.810  33.232  1.00 68.62           H  
ATOM    342  CE1 HIS A  21     -41.528  -6.772  33.759  1.00 68.62           C  
ATOM    343  HE1 HIS A  21     -42.552  -6.575  34.043  1.00 68.62           H  
ATOM    344  NE2 HIS A  21     -40.548  -5.859  33.781  1.00 68.62           N  
ATOM    345  N   VAL A  22     -37.647 -11.242  30.713  1.00 72.98           N  
ATOM    346  H   VAL A  22     -38.271 -11.710  31.354  1.00 72.98           H  
ATOM    347  CA  VAL A  22     -36.553 -12.007  30.097  1.00 72.98           C  
ATOM    348  HA  VAL A  22     -35.618 -11.472  30.259  1.00 72.98           H  
ATOM    349  C   VAL A  22     -36.752 -12.111  28.580  1.00 72.98           C  
ATOM    350  CB  VAL A  22     -36.397 -13.386  30.762  1.00 72.98           C  
ATOM    351  HB  VAL A  22     -37.358 -13.900  30.768  1.00 72.98           H  
ATOM    352  O   VAL A  22     -35.811 -11.889  27.825  1.00 72.98           O  
ATOM    353  CG1 VAL A  22     -35.372 -14.266  30.036  1.00 72.98           C  
ATOM    354 HG11 VAL A  22     -35.750 -14.541  29.051  1.00 72.98           H  
ATOM    355 HG12 VAL A  22     -35.203 -15.183  30.600  1.00 72.98           H  
ATOM    356 HG13 VAL A  22     -34.429 -13.730  29.924  1.00 72.98           H  
ATOM    357  CG2 VAL A  22     -35.898 -13.236  32.206  1.00 72.98           C  
ATOM    358 HG21 VAL A  22     -34.892 -12.817  32.210  1.00 72.98           H  
ATOM    359 HG22 VAL A  22     -35.886 -14.210  32.695  1.00 72.98           H  
ATOM    360 HG23 VAL A  22     -36.548 -12.571  32.775  1.00 72.98           H  
ATOM    361  N   ALA A  23     -37.965 -12.386  28.099  1.00 70.54           N  
ATOM    362  H   ALA A  23     -38.725 -12.557  28.741  1.00 70.54           H  
ATOM    363  CA  ALA A  23     -38.246 -12.444  26.666  1.00 70.54           C  
ATOM    364  HA  ALA A  23     -37.554 -13.147  26.203  1.00 70.54           H  
ATOM    365  C   ALA A  23     -38.045 -11.085  25.973  1.00 70.54           C  
ATOM    366  CB  ALA A  23     -39.670 -12.971  26.469  1.00 70.54           C  
ATOM    367  HB1 ALA A  23     -39.885 -13.055  25.404  1.00 70.54           H  
ATOM    368  HB2 ALA A  23     -39.771 -13.952  26.934  1.00 70.54           H  
ATOM    369  HB3 ALA A  23     -40.387 -12.285  26.922  1.00 70.54           H  
ATOM    370  O   ALA A  23     -37.440 -11.025  24.903  1.00 70.54           O  
ATOM    371  N   GLU A  24     -38.494  -9.993  26.592  1.00 69.39           N  
ATOM    372  H   GLU A  24     -39.038 -10.106  27.436  1.00 69.39           H  
ATOM    373  CA  GLU A  24     -38.309  -8.633  26.084  1.00 69.39           C  
ATOM    374  HA  GLU A  24     -38.694  -8.570  25.066  1.00 69.39           H  
ATOM    375  C   GLU A  24     -36.831  -8.253  26.033  1.00 69.39           C  
ATOM    376  CB  GLU A  24     -39.073  -7.630  26.954  1.00 69.39           C  
ATOM    377  HB2 GLU A  24     -38.881  -7.844  28.005  1.00 69.39           H  
ATOM    378  HB3 GLU A  24     -38.706  -6.628  26.731  1.00 69.39           H  
ATOM    379  O   GLU A  24     -36.355  -7.801  24.993  1.00 69.39           O  
ATOM    380  CG  GLU A  24     -40.580  -7.665  26.669  1.00 69.39           C  
ATOM    381  HG2 GLU A  24     -40.946  -8.687  26.773  1.00 69.39           H  
ATOM    382  HG3 GLU A  24     -40.741  -7.363  25.634  1.00 69.39           H  
ATOM    383  CD  GLU A  24     -41.384  -6.742  27.597  1.00 69.39           C  
ATOM    384  OE1 GLU A  24     -42.632  -6.824  27.532  1.00 69.39           O  
ATOM    385  OE2 GLU A  24     -40.760  -5.965  28.353  1.00 69.39           O  
ATOM    386  N   THR A  25     -36.077  -8.498  27.108  1.00 72.42           N  
ATOM    387  H   THR A  25     -36.533  -8.853  27.936  1.00 72.42           H  
ATOM    388  CA  THR A  25     -34.630  -8.231  27.140  1.00 72.42           C  
ATOM    389  HA  THR A  25     -34.474  -7.185  26.878  1.00 72.42           H  
ATOM    390  C   THR A  25     -33.872  -9.053  26.101  1.00 72.42           C  
ATOM    391  CB  THR A  25     -34.015  -8.453  28.528  1.00 72.42           C  
ATOM    392  HB  THR A  25     -32.928  -8.424  28.444  1.00 72.42           H  
ATOM    393  O   THR A  25     -33.024  -8.503  25.401  1.00 72.42           O  
ATOM    394  CG2 THR A  25     -34.449  -7.378  29.518  1.00 72.42           C  
ATOM    395 HG21 THR A  25     -34.047  -6.415  29.203  1.00 72.42           H  
ATOM    396 HG22 THR A  25     -35.535  -7.302  29.558  1.00 72.42           H  
ATOM    397 HG23 THR A  25     -34.066  -7.617  30.511  1.00 72.42           H  
ATOM    398  OG1 THR A  25     -34.386  -9.684  29.079  1.00 72.42           O  
ATOM    399  HG1 THR A  25     -35.308  -9.599  29.333  1.00 72.42           H  
ATOM    400  N   LEU A  26     -34.202 -10.336  25.920  1.00 73.42           N  
ATOM    401  H   LEU A  26     -34.879 -10.748  26.545  1.00 73.42           H  
ATOM    402  CA  LEU A  26     -33.599 -11.168  24.872  1.00 73.42           C  
ATOM    403  HA  LEU A  26     -32.515 -11.103  24.957  1.00 73.42           H  
ATOM    404  C   LEU A  26     -33.960 -10.658  23.469  1.00 73.42           C  
ATOM    405  CB  LEU A  26     -34.034 -12.633  25.055  1.00 73.42           C  
ATOM    406  HB2 LEU A  26     -35.123 -12.659  25.105  1.00 73.42           H  
ATOM    407  HB3 LEU A  26     -33.731 -13.203  24.177  1.00 73.42           H  
ATOM    408  O   LEU A  26     -33.086 -10.574  22.605  1.00 73.42           O  
ATOM    409  CG  LEU A  26     -33.458 -13.322  26.307  1.00 73.42           C  
ATOM    410  HG  LEU A  26     -33.602 -12.690  27.184  1.00 73.42           H  
ATOM    411  CD1 LEU A  26     -34.185 -14.651  26.524  1.00 73.42           C  
ATOM    412 HD11 LEU A  26     -33.798 -15.137  27.420  1.00 73.42           H  
ATOM    413 HD12 LEU A  26     -34.048 -15.304  25.661  1.00 73.42           H  
ATOM    414 HD13 LEU A  26     -35.249 -14.458  26.664  1.00 73.42           H  
ATOM    415  CD2 LEU A  26     -31.960 -13.624  26.214  1.00 73.42           C  
ATOM    416 HD21 LEU A  26     -31.601 -13.922  27.199  1.00 73.42           H  
ATOM    417 HD22 LEU A  26     -31.407 -12.737  25.906  1.00 73.42           H  
ATOM    418 HD23 LEU A  26     -31.776 -14.443  25.519  1.00 73.42           H  
ATOM    419  N   SER A  27     -35.217 -10.265  23.248  1.00 74.23           N  
ATOM    420  H   SER A  27     -35.889 -10.368  23.996  1.00 74.23           H  
ATOM    421  CA  SER A  27     -35.674  -9.685  21.981  1.00 74.23           C  
ATOM    422  HA  SER A  27     -35.477 -10.394  21.178  1.00 74.23           H  
ATOM    423  C   SER A  27     -34.925  -8.386  21.663  1.00 74.23           C  
ATOM    424  CB  SER A  27     -37.185  -9.442  22.034  1.00 74.23           C  
ATOM    425  HB2 SER A  27     -37.420  -8.724  22.819  1.00 74.23           H  
ATOM    426  HB3 SER A  27     -37.695 -10.381  22.250  1.00 74.23           H  
ATOM    427  O   SER A  27     -34.328  -8.265  20.590  1.00 74.23           O  
ATOM    428  OG  SER A  27     -37.627  -8.947  20.787  1.00 74.23           O  
ATOM    429  HG  SER A  27     -38.173  -8.173  20.944  1.00 74.23           H  
ATOM    430  N   LEU A  28     -34.849  -7.467  22.632  1.00 74.39           N  
ATOM    431  H   LEU A  28     -35.344  -7.652  23.492  1.00 74.39           H  
ATOM    432  CA  LEU A  28     -34.092  -6.215  22.550  1.00 74.39           C  
ATOM    433  HA  LEU A  28     -34.520  -5.587  21.768  1.00 74.39           H  
ATOM    434  C   LEU A  28     -32.630  -6.476  22.176  1.00 74.39           C  
ATOM    435  CB  LEU A  28     -34.195  -5.479  23.902  1.00 74.39           C  
ATOM    436  HB2 LEU A  28     -34.147  -6.212  24.707  1.00 74.39           H  
ATOM    437  HB3 LEU A  28     -33.337  -4.818  24.023  1.00 74.39           H  
ATOM    438  O   LEU A  28     -32.127  -5.880  21.227  1.00 74.39           O  
ATOM    439  CG  LEU A  28     -35.485  -4.646  24.042  1.00 74.39           C  
ATOM    440  HG  LEU A  28     -36.296  -5.122  23.490  1.00 74.39           H  
ATOM    441  CD1 LEU A  28     -35.915  -4.510  25.502  1.00 74.39           C  
ATOM    442 HD11 LEU A  28     -36.108  -5.491  25.936  1.00 74.39           H  
ATOM    443 HD12 LEU A  28     -36.835  -3.929  25.561  1.00 74.39           H  
ATOM    444 HD13 LEU A  28     -35.137  -4.011  26.080  1.00 74.39           H  
ATOM    445  CD2 LEU A  28     -35.261  -3.232  23.501  1.00 74.39           C  
ATOM    446 HD21 LEU A  28     -34.956  -3.280  22.456  1.00 74.39           H  
ATOM    447 HD22 LEU A  28     -34.490  -2.720  24.078  1.00 74.39           H  
ATOM    448 HD23 LEU A  28     -36.190  -2.665  23.566  1.00 74.39           H  
ATOM    449  N   GLN A  29     -31.967  -7.422  22.843  1.00 78.70           N  
ATOM    450  H   GLN A  29     -32.433  -7.888  23.608  1.00 78.70           H  
ATOM    451  CA  GLN A  29     -30.569  -7.754  22.555  1.00 78.70           C  
ATOM    452  HA  GLN A  29     -29.982  -6.837  22.587  1.00 78.70           H  
ATOM    453  C   GLN A  29     -30.385  -8.322  21.147  1.00 78.70           C  
ATOM    454  CB  GLN A  29     -30.034  -8.718  23.624  1.00 78.70           C  
ATOM    455  HB2 GLN A  29     -30.714  -9.564  23.723  1.00 78.70           H  
ATOM    456  HB3 GLN A  29     -29.060  -9.103  23.319  1.00 78.70           H  
ATOM    457  O   GLN A  29     -29.454  -7.926  20.454  1.00 78.70           O  
ATOM    458  CG  GLN A  29     -29.896  -8.017  24.987  1.00 78.70           C  
ATOM    459  HG2 GLN A  29     -30.833  -7.527  25.251  1.00 78.70           H  
ATOM    460  HG3 GLN A  29     -29.690  -8.758  25.759  1.00 78.70           H  
ATOM    461  CD  GLN A  29     -28.804  -6.959  25.031  1.00 78.70           C  
ATOM    462  NE2 GLN A  29     -28.914  -5.990  25.910  1.00 78.70           N  
ATOM    463 HE21 GLN A  29     -29.715  -5.942  26.523  1.00 78.70           H  
ATOM    464 HE22 GLN A  29     -28.165  -5.313  25.934  1.00 78.70           H  
ATOM    465  OE1 GLN A  29     -27.828  -6.983  24.300  1.00 78.70           O  
ATOM    466  N   THR A  30     -31.284  -9.187  20.668  1.00 80.15           N  
ATOM    467  H   THR A  30     -32.017  -9.516  21.280  1.00 80.15           H  
ATOM    468  CA  THR A  30     -31.205  -9.685  19.282  1.00 80.15           C  
ATOM    469  HA  THR A  30     -30.176  -9.997  19.101  1.00 80.15           H  
ATOM    470  C   THR A  30     -31.506  -8.614  18.227  1.00 80.15           C  
ATOM    471  CB  THR A  30     -32.092 -10.911  19.044  1.00 80.15           C  
ATOM    472  HB  THR A  30     -31.988 -11.203  17.999  1.00 80.15           H  
ATOM    473  O   THR A  30     -30.995  -8.717  17.114  1.00 80.15           O  
ATOM    474  CG2 THR A  30     -31.665 -12.114  19.887  1.00 80.15           C  
ATOM    475 HG21 THR A  30     -30.646 -12.400  19.624  1.00 80.15           H  
ATOM    476 HG22 THR A  30     -32.335 -12.950  19.690  1.00 80.15           H  
ATOM    477 HG23 THR A  30     -31.701 -11.873  20.950  1.00 80.15           H  
ATOM    478  OG1 THR A  30     -33.456 -10.653  19.277  1.00 80.15           O  
ATOM    479  HG1 THR A  30     -33.560  -9.926  19.895  1.00 80.15           H  
ATOM    480  N   SER A  31     -32.280  -7.575  18.570  1.00 84.72           N  
ATOM    481  H   SER A  31     -32.700  -7.584  19.489  1.00 84.72           H  
ATOM    482  CA  SER A  31     -32.630  -6.457  17.676  1.00 84.72           C  
ATOM    483  HA  SER A  31     -32.871  -6.876  16.699  1.00 84.72           H  
ATOM    484  C   SER A  31     -31.495  -5.444  17.453  1.00 84.72           C  
ATOM    485  CB  SER A  31     -33.890  -5.756  18.196  1.00 84.72           C  
ATOM    486  HB2 SER A  31     -34.619  -6.503  18.510  1.00 84.72           H  
ATOM    487  HB3 SER A  31     -34.328  -5.176  17.384  1.00 84.72           H  
ATOM    488  O   SER A  31     -31.538  -4.662  16.494  1.00 84.72           O  
ATOM    489  OG  SER A  31     -33.619  -4.875  19.268  1.00 84.72           O  
ATOM    490  HG  SER A  31     -33.048  -5.287  19.920  1.00 84.72           H  
ATOM    491  N   SER A  32     -30.465  -5.501  18.306  1.00 87.85           N  
ATOM    492  H   SER A  32     -30.565  -6.090  19.121  1.00 87.85           H  
ATOM    493  CA  SER A  32     -29.217  -4.730  18.216  1.00 87.85           C  
ATOM    494  HA  SER A  32     -29.455  -3.711  17.911  1.00 87.85           H  
ATOM    495  C   SER A  32     -28.223  -5.293  17.198  1.00 87.85           C  
ATOM    496  CB  SER A  32     -28.537  -4.668  19.587  1.00 87.85           C  
ATOM    497  HB2 SER A  32     -27.648  -4.040  19.527  1.00 87.85           H  
ATOM    498  HB3 SER A  32     -28.239  -5.671  19.891  1.00 87.85           H  
ATOM    499  O   SER A  32     -27.103  -4.798  17.103  1.00 87.85           O  
ATOM    500  OG  SER A  32     -29.423  -4.127  20.546  1.00 87.85           O  
ATOM    501  HG  SER A  32     -29.038  -4.235  21.418  1.00 87.85           H  
ATOM    502  N   TYR A  33     -28.610  -6.324  16.444  1.00 91.27           N  
ATOM    503  H   TYR A  33     -29.547  -6.684  16.553  1.00 91.27           H  
ATOM    504  CA  TYR A  33     -27.776  -6.937  15.419  1.00 91.27           C  
ATOM    505  HA  TYR A  33     -26.932  -6.280  15.210  1.00 91.27           H  
ATOM    506  C   TYR A  33     -28.557  -7.124  14.121  1.00 91.27           C  
ATOM    507  CB  TYR A  33     -27.212  -8.272  15.910  1.00 91.27           C  
ATOM    508  HB2 TYR A  33     -26.566  -8.648  15.117  1.00 91.27           H  
ATOM    509  HB3 TYR A  33     -28.028  -8.980  16.053  1.00 91.27           H  
ATOM    510  O   TYR A  33     -29.760  -7.397  14.141  1.00 91.27           O  
ATOM    511  CG  TYR A  33     -26.394  -8.188  17.180  1.00 91.27           C  
ATOM    512  CD1 TYR A  33     -24.993  -8.061  17.114  1.00 91.27           C  
ATOM    513  HD1 TYR A  33     -24.495  -8.041  16.157  1.00 91.27           H  
ATOM    514  CD2 TYR A  33     -27.036  -8.244  18.430  1.00 91.27           C  
ATOM    515  HD2 TYR A  33     -28.112  -8.334  18.470  1.00 91.27           H  
ATOM    516  CE1 TYR A  33     -24.241  -7.952  18.299  1.00 91.27           C  
ATOM    517  HE1 TYR A  33     -23.167  -7.847  18.258  1.00 91.27           H  
ATOM    518  CE2 TYR A  33     -26.287  -8.160  19.617  1.00 91.27           C  
ATOM    519  HE2 TYR A  33     -26.783  -8.188  20.577  1.00 91.27           H  
ATOM    520  OH  TYR A  33     -24.167  -7.942  20.694  1.00 91.27           O  
ATOM    521  HH  TYR A  33     -24.666  -8.280  21.441  1.00 91.27           H  
ATOM    522  CZ  TYR A  33     -24.888  -8.006  19.550  1.00 91.27           C  
ATOM    523  N   THR A  34     -27.870  -7.019  12.986  1.00 89.65           N  
ATOM    524  H   THR A  34     -26.876  -6.849  13.045  1.00 89.65           H  
ATOM    525  CA  THR A  34     -28.442  -7.307  11.663  1.00 89.65           C  
ATOM    526  HA  THR A  34     -29.500  -7.548  11.774  1.00 89.65           H  
ATOM    527  C   THR A  34     -27.765  -8.511  11.040  1.00 89.65           C  
ATOM    528  CB  THR A  34     -28.366  -6.104  10.724  1.00 89.65           C  
ATOM    529  HB  THR A  34     -28.760  -5.229  11.241  1.00 89.65           H  
ATOM    530  O   THR A  34     -26.592  -8.747  11.296  1.00 89.65           O  
ATOM    531  CG2 THR A  34     -26.963  -5.799  10.198  1.00 89.65           C  
ATOM    532 HG21 THR A  34     -26.265  -5.723  11.033  1.00 89.65           H  
ATOM    533 HG22 THR A  34     -26.968  -4.853   9.658  1.00 89.65           H  
ATOM    534 HG23 THR A  34     -26.617  -6.586   9.528  1.00 89.65           H  
ATOM    535  OG1 THR A  34     -29.197  -6.359   9.619  1.00 89.65           O  
ATOM    536  HG1 THR A  34     -28.698  -6.119   8.835  1.00 89.65           H  
ATOM    537  N   ARG A  35     -28.487  -9.270  10.211  1.00 87.76           N  
ATOM    538  H   ARG A  35     -29.383  -8.909   9.914  1.00 87.76           H  
ATOM    539  CA  ARG A  35     -27.887 -10.375   9.461  1.00 87.76           C  
ATOM    540  HA  ARG A  35     -27.266 -10.956  10.143  1.00 87.76           H  
ATOM    541  C   ARG A  35     -26.962  -9.817   8.377  1.00 87.76           C  
ATOM    542  CB  ARG A  35     -28.978 -11.288   8.887  1.00 87.76           C  
ATOM    543  HB2 ARG A  35     -29.662 -11.559   9.691  1.00 87.76           H  
ATOM    544  HB3 ARG A  35     -29.535 -10.751   8.119  1.00 87.76           H  
ATOM    545  O   ARG A  35     -27.349  -8.896   7.659  1.00 87.76           O  
ATOM    546  CG  ARG A  35     -28.387 -12.574   8.292  1.00 87.76           C  
ATOM    547  HG2 ARG A  35     -27.734 -12.331   7.453  1.00 87.76           H  
ATOM    548  HG3 ARG A  35     -27.804 -13.088   9.056  1.00 87.76           H  
ATOM    549  CD  ARG A  35     -29.504 -13.500   7.802  1.00 87.76           C  
ATOM    550  HD2 ARG A  35     -30.051 -12.996   7.005  1.00 87.76           H  
ATOM    551  HD3 ARG A  35     -30.181 -13.702   8.632  1.00 87.76           H  
ATOM    552  NE  ARG A  35     -28.954 -14.771   7.299  1.00 87.76           N  
ATOM    553  HE  ARG A  35     -27.947 -14.845   7.269  1.00 87.76           H  
ATOM    554  NH1 ARG A  35     -30.941 -15.787   6.764  1.00 87.76           N  
ATOM    555 HH11 ARG A  35     -31.424 -14.942   7.031  1.00 87.76           H  
ATOM    556 HH12 ARG A  35     -31.430 -16.570   6.353  1.00 87.76           H  
ATOM    557  NH2 ARG A  35     -29.010 -16.863   6.406  1.00 87.76           N  
ATOM    558 HH21 ARG A  35     -28.002 -16.869   6.347  1.00 87.76           H  
ATOM    559 HH22 ARG A  35     -29.499 -17.630   5.967  1.00 87.76           H  
ATOM    560  CZ  ARG A  35     -29.635 -15.801   6.830  1.00 87.76           C  
ATOM    561  N   SER A  36     -25.790 -10.414   8.243  1.00 81.67           N  
ATOM    562  H   SER A  36     -25.528 -11.117   8.918  1.00 81.67           H  
ATOM    563  CA  SER A  36     -24.765 -10.074   7.253  1.00 81.67           C  
ATOM    564  HA  SER A  36     -25.203  -9.443   6.480  1.00 81.67           H  
ATOM    565  C   SER A  36     -24.268 -11.344   6.550  1.00 81.67           C  
ATOM    566  CB  SER A  36     -23.640  -9.258   7.921  1.00 81.67           C  
ATOM    567  HB2 SER A  36     -23.952  -8.215   7.977  1.00 81.67           H  
ATOM    568  HB3 SER A  36     -22.726  -9.313   7.330  1.00 81.67           H  
ATOM    569  O   SER A  36     -24.665 -12.461   6.894  1.00 81.67           O  
ATOM    570  OG  SER A  36     -23.394  -9.712   9.235  1.00 81.67           O  
ATOM    571  HG  SER A  36     -22.681  -9.192   9.613  1.00 81.67           H  
ATOM    572  N   LEU A  37     -23.467 -11.176   5.496  1.00 77.75           N  
ATOM    573  H   LEU A  37     -23.119 -10.248   5.300  1.00 77.75           H  
ATOM    574  CA  LEU A  37     -22.823 -12.294   4.802  1.00 77.75           C  
ATOM    575  HA  LEU A  37     -23.546 -13.096   4.650  1.00 77.75           H  
ATOM    576  C   LEU A  37     -21.688 -12.848   5.669  1.00 77.75           C  
ATOM    577  CB  LEU A  37     -22.307 -11.819   3.433  1.00 77.75           C  
ATOM    578  HB2 LEU A  37     -21.844 -10.839   3.554  1.00 77.75           H  
ATOM    579  HB3 LEU A  37     -21.524 -12.496   3.092  1.00 77.75           H  
ATOM    580  O   LEU A  37     -20.892 -12.076   6.201  1.00 77.75           O  
ATOM    581  CG  LEU A  37     -23.419 -11.763   2.366  1.00 77.75           C  
ATOM    582  HG  LEU A  37     -24.393 -11.685   2.849  1.00 77.75           H  
ATOM    583  CD1 LEU A  37     -23.250 -10.543   1.462  1.00 77.75           C  
ATOM    584 HD11 LEU A  37     -24.041 -10.527   0.712  1.00 77.75           H  
ATOM    585 HD12 LEU A  37     -23.312  -9.634   2.061  1.00 77.75           H  
ATOM    586 HD13 LEU A  37     -22.280 -10.582   0.967  1.00 77.75           H  
ATOM    587  CD2 LEU A  37     -23.397 -13.022   1.495  1.00 77.75           C  
ATOM    588 HD21 LEU A  37     -22.446 -13.103   0.969  1.00 77.75           H  
ATOM    589 HD22 LEU A  37     -24.211 -12.990   0.771  1.00 77.75           H  
ATOM    590 HD23 LEU A  37     -23.523 -13.904   2.123  1.00 77.75           H  
ATOM    591  N   SER A  38     -21.613 -14.174   5.789  1.00 70.48           N  
ATOM    592  H   SER A  38     -22.282 -14.759   5.309  1.00 70.48           H  
ATOM    593  CA  SER A  38     -20.509 -14.850   6.468  1.00 70.48           C  
ATOM    594  HA  SER A  38     -20.091 -14.189   7.227  1.00 70.48           H  
ATOM    595  C   SER A  38     -19.425 -15.208   5.462  1.00 70.48           C  
ATOM    596  CB  SER A  38     -20.996 -16.112   7.165  1.00 70.48           C  
ATOM    597  HB2 SER A  38     -21.894 -15.900   7.745  1.00 70.48           H  
ATOM    598  HB3 SER A  38     -21.229 -16.887   6.435  1.00 70.48           H  
ATOM    599  O   SER A  38     -19.692 -15.919   4.495  1.00 70.48           O  
ATOM    600  OG  SER A  38     -19.970 -16.541   8.029  1.00 70.48           O  
ATOM    601  HG  SER A  38     -19.747 -17.421   7.717  1.00 70.48           H  
ATOM    602  N   CYS A  39     -18.212 -14.698   5.670  1.00 70.86           N  
ATOM    603  H   CYS A  39     -18.050 -14.162   6.510  1.00 70.86           H  
ATOM    604  CA  CYS A  39     -17.109 -14.884   4.734  1.00 70.86           C  
ATOM    605  HA  CYS A  39     -17.300 -15.772   4.130  1.00 70.86           H  
ATOM    606  C   CYS A  39     -15.795 -15.069   5.482  1.00 70.86           C  
ATOM    607  CB  CYS A  39     -16.989 -13.676   3.798  1.00 70.86           C  
ATOM    608  HB2 CYS A  39     -16.502 -12.875   4.354  1.00 70.86           H  
ATOM    609  HB3 CYS A  39     -16.359 -13.939   2.948  1.00 70.86           H  
ATOM    610  O   CYS A  39     -15.502 -14.344   6.441  1.00 70.86           O  
ATOM    611  SG  CYS A  39     -18.548 -13.016   3.185  1.00 70.86           S  
ATOM    612  N   TYR A  40     -14.956 -15.960   4.954  1.00 73.88           N  
ATOM    613  H   TYR A  40     -15.271 -16.500   4.161  1.00 73.88           H  
ATOM    614  CA  TYR A  40     -13.601 -16.200   5.450  1.00 73.88           C  
ATOM    615  HA  TYR A  40     -13.201 -17.048   4.894  1.00 73.88           H  
ATOM    616  C   TYR A  40     -13.557 -16.599   6.924  1.00 73.88           C  
ATOM    617  CB  TYR A  40     -12.707 -14.994   5.153  1.00 73.88           C  
ATOM    618  HB2 TYR A  40     -11.678 -15.254   5.401  1.00 73.88           H  
ATOM    619  HB3 TYR A  40     -12.993 -14.150   5.781  1.00 73.88           H  
ATOM    620  O   TYR A  40     -12.643 -16.206   7.654  1.00 73.88           O  
ATOM    621  CG  TYR A  40     -12.749 -14.585   3.709  1.00 73.88           C  
ATOM    622  CD1 TYR A  40     -12.009 -15.328   2.781  1.00 73.88           C  
ATOM    623  HD1 TYR A  40     -11.448 -16.193   3.103  1.00 73.88           H  
ATOM    624  CD2 TYR A  40     -13.549 -13.508   3.289  1.00 73.88           C  
ATOM    625  HD2 TYR A  40     -14.149 -12.969   4.007  1.00 73.88           H  
ATOM    626  CE1 TYR A  40     -11.985 -14.927   1.442  1.00 73.88           C  
ATOM    627  HE1 TYR A  40     -11.426 -15.521   0.734  1.00 73.88           H  
ATOM    628  CE2 TYR A  40     -13.540 -13.124   1.938  1.00 73.88           C  
ATOM    629  HE2 TYR A  40     -14.156 -12.300   1.611  1.00 73.88           H  
ATOM    630  OH  TYR A  40     -12.496 -13.285  -0.228  1.00 73.88           O  
ATOM    631  HH  TYR A  40     -12.988 -12.472  -0.361  1.00 73.88           H  
ATOM    632  CZ  TYR A  40     -12.676 -13.772   1.029  1.00 73.88           C  
ATOM    633  N   THR A  41     -14.564 -17.339   7.403  1.00 78.13           N  
ATOM    634  H   THR A  41     -15.370 -17.538   6.827  1.00 78.13           H  
ATOM    635  CA  THR A  41     -14.616 -17.690   8.823  1.00 78.13           C  
ATOM    636  HA  THR A  41     -14.618 -16.767   9.402  1.00 78.13           H  
ATOM    637  C   THR A  41     -13.394 -18.490   9.254  1.00 78.13           C  
ATOM    638  CB  THR A  41     -15.893 -18.449   9.186  1.00 78.13           C  
ATOM    639  HB  THR A  41     -16.028 -19.315   8.537  1.00 78.13           H  
ATOM    640  O   THR A  41     -12.855 -18.236  10.327  1.00 78.13           O  
ATOM    641  CG2 THR A  41     -15.844 -18.914  10.644  1.00 78.13           C  
ATOM    642 HG21 THR A  41     -15.488 -19.944  10.684  1.00 78.13           H  
ATOM    643 HG22 THR A  41     -16.820 -18.843  11.125  1.00 78.13           H  
ATOM    644 HG23 THR A  41     -15.194 -18.270  11.236  1.00 78.13           H  
ATOM    645  OG1 THR A  41     -16.980 -17.581   9.046  1.00 78.13           O  
ATOM    646  HG1 THR A  41     -17.301 -17.703   8.150  1.00 78.13           H  
ATOM    647  N   GLN A  42     -12.903 -19.422   8.436  1.00 78.79           N  
ATOM    648  H   GLN A  42     -13.282 -19.500   7.503  1.00 78.79           H  
ATOM    649  CA  GLN A  42     -11.728 -20.215   8.806  1.00 78.79           C  
ATOM    650  HA  GLN A  42     -11.908 -20.678   9.777  1.00 78.79           H  
ATOM    651  C   GLN A  42     -10.489 -19.334   8.983  1.00 78.79           C  
ATOM    652  CB  GLN A  42     -11.482 -21.317   7.766  1.00 78.79           C  
ATOM    653  HB2 GLN A  42     -10.519 -21.788   7.965  1.00 78.79           H  
ATOM    654  HB3 GLN A  42     -11.442 -20.875   6.770  1.00 78.79           H  
ATOM    655  O   GLN A  42      -9.789 -19.447   9.987  1.00 78.79           O  
ATOM    656  CG  GLN A  42     -12.577 -22.395   7.799  1.00 78.79           C  
ATOM    657  HG2 GLN A  42     -13.540 -21.937   7.574  1.00 78.79           H  
ATOM    658  HG3 GLN A  42     -12.371 -23.132   7.023  1.00 78.79           H  
ATOM    659  CD  GLN A  42     -12.664 -23.125   9.140  1.00 78.79           C  
ATOM    660  NE2 GLN A  42     -13.839 -23.553   9.544  1.00 78.79           N  
ATOM    661 HE21 GLN A  42     -13.862 -24.003  10.448  1.00 78.79           H  
ATOM    662 HE22 GLN A  42     -14.672 -23.369   9.003  1.00 78.79           H  
ATOM    663  OE1 GLN A  42     -11.691 -23.333   9.847  1.00 78.79           O  
ATOM    664  N   GLU A  43     -10.258 -18.405   8.061  1.00 77.13           N  
ATOM    665  H   GLU A  43     -10.857 -18.362   7.249  1.00 77.13           H  
ATOM    666  CA  GLU A  43      -9.162 -17.444   8.123  1.00 77.13           C  
ATOM    667  HA  GLU A  43      -8.220 -17.979   8.245  1.00 77.13           H  
ATOM    668  C   GLU A  43      -9.317 -16.506   9.330  1.00 77.13           C  
ATOM    669  CB  GLU A  43      -9.098 -16.635   6.815  1.00 77.13           C  
ATOM    670  HB2 GLU A  43      -8.290 -15.912   6.927  1.00 77.13           H  
ATOM    671  HB3 GLU A  43     -10.019 -16.066   6.683  1.00 77.13           H  
ATOM    672  O   GLU A  43      -8.359 -16.281  10.069  1.00 77.13           O  
ATOM    673  CG  GLU A  43      -8.798 -17.457   5.544  1.00 77.13           C  
ATOM    674  HG2 GLU A  43      -8.405 -16.764   4.801  1.00 77.13           H  
ATOM    675  HG3 GLU A  43      -8.004 -18.169   5.770  1.00 77.13           H  
ATOM    676  CD  GLU A  43      -9.991 -18.202   4.905  1.00 77.13           C  
ATOM    677  OE1 GLU A  43      -9.779 -18.789   3.821  1.00 77.13           O  
ATOM    678  OE2 GLU A  43     -11.108 -18.201   5.477  1.00 77.13           O  
ATOM    679  N   ARG A  44     -10.535 -16.013   9.596  1.00 79.81           N  
ATOM    680  H   ARG A  44     -11.279 -16.237   8.951  1.00 79.81           H  
ATOM    681  CA  ARG A  44     -10.842 -15.186  10.775  1.00 79.81           C  
ATOM    682  HA  ARG A  44     -10.166 -14.331  10.800  1.00 79.81           H  
ATOM    683  C   ARG A  44     -10.617 -15.938  12.087  1.00 79.81           C  
ATOM    684  CB  ARG A  44     -12.293 -14.689  10.711  1.00 79.81           C  
ATOM    685  HB2 ARG A  44     -12.550 -14.300  11.696  1.00 79.81           H  
ATOM    686  HB3 ARG A  44     -12.951 -15.529  10.487  1.00 79.81           H  
ATOM    687  O   ARG A  44     -10.111 -15.343  13.036  1.00 79.81           O  
ATOM    688  CG  ARG A  44     -12.532 -13.562   9.700  1.00 79.81           C  
ATOM    689  HG2 ARG A  44     -11.960 -12.693  10.028  1.00 79.81           H  
ATOM    690  HG3 ARG A  44     -12.202 -13.878   8.711  1.00 79.81           H  
ATOM    691  CD  ARG A  44     -14.011 -13.160   9.624  1.00 79.81           C  
ATOM    692  HD2 ARG A  44     -14.585 -14.032   9.310  1.00 79.81           H  
ATOM    693  HD3 ARG A  44     -14.357 -12.871  10.616  1.00 79.81           H  
ATOM    694  NE  ARG A  44     -14.252 -12.076   8.648  1.00 79.81           N  
ATOM    695  HE  ARG A  44     -14.353 -12.385   7.692  1.00 79.81           H  
ATOM    696  NH1 ARG A  44     -14.608 -10.320  10.106  1.00 79.81           N  
ATOM    697 HH11 ARG A  44     -14.906  -9.367  10.252  1.00 79.81           H  
ATOM    698 HH12 ARG A  44     -14.516 -10.947  10.893  1.00 79.81           H  
ATOM    699  NH2 ARG A  44     -14.753  -9.970   7.918  1.00 79.81           N  
ATOM    700 HH21 ARG A  44     -15.007  -9.013   8.114  1.00 79.81           H  
ATOM    701 HH22 ARG A  44     -14.790 -10.300   6.964  1.00 79.81           H  
ATOM    702  CZ  ARG A  44     -14.533 -10.804   8.896  1.00 79.81           C  
ATOM    703  N   ILE A  45     -10.970 -17.222  12.158  1.00 81.53           N  
ATOM    704  H   ILE A  45     -11.426 -17.631  11.355  1.00 81.53           H  
ATOM    705  CA  ILE A  45     -10.718 -18.067  13.334  1.00 81.53           C  
ATOM    706  HA  ILE A  45     -11.075 -17.543  14.221  1.00 81.53           H  
ATOM    707  C   ILE A  45      -9.213 -18.261  13.530  1.00 81.53           C  
ATOM    708  CB  ILE A  45     -11.471 -19.418  13.234  1.00 81.53           C  
ATOM    709  HB  ILE A  45     -11.277 -19.851  12.253  1.00 81.53           H  
ATOM    710  O   ILE A  45      -8.718 -18.095  14.642  1.00 81.53           O  
ATOM    711  CG1 ILE A  45     -12.994 -19.211  13.399  1.00 81.53           C  
ATOM    712 HG12 ILE A  45     -13.324 -18.384  12.771  1.00 81.53           H  
ATOM    713 HG13 ILE A  45     -13.215 -18.939  14.432  1.00 81.53           H  
ATOM    714  CG2 ILE A  45     -10.979 -20.412  14.307  1.00 81.53           C  
ATOM    715 HG21 ILE A  45     -11.525 -21.353  14.242  1.00 81.53           H  
ATOM    716 HG22 ILE A  45     -11.109 -19.979  15.299  1.00 81.53           H  
ATOM    717 HG23 ILE A  45      -9.926 -20.649  14.157  1.00 81.53           H  
ATOM    718  CD1 ILE A  45     -13.833 -20.442  13.028  1.00 81.53           C  
ATOM    719 HD11 ILE A  45     -13.651 -21.262  13.722  1.00 81.53           H  
ATOM    720 HD12 ILE A  45     -13.594 -20.761  12.013  1.00 81.53           H  
ATOM    721 HD13 ILE A  45     -14.890 -20.182  13.085  1.00 81.53           H  
ATOM    722  N   GLN A  46      -8.473 -18.567  12.461  1.00 80.77           N  
ATOM    723  H   GLN A  46      -8.935 -18.684  11.570  1.00 80.77           H  
ATOM    724  CA  GLN A  46      -7.019 -18.754  12.520  1.00 80.77           C  
ATOM    725  HA  GLN A  46      -6.788 -19.529  13.251  1.00 80.77           H  
ATOM    726  C   GLN A  46      -6.281 -17.489  12.970  1.00 80.77           C  
ATOM    727  CB  GLN A  46      -6.501 -19.194  11.146  1.00 80.77           C  
ATOM    728  HB2 GLN A  46      -6.920 -18.548  10.374  1.00 80.77           H  
ATOM    729  HB3 GLN A  46      -5.416 -19.091  11.125  1.00 80.77           H  
ATOM    730  O   GLN A  46      -5.305 -17.583  13.710  1.00 80.77           O  
ATOM    731  CG  GLN A  46      -6.847 -20.657  10.846  1.00 80.77           C  
ATOM    732  HG2 GLN A  46      -7.920 -20.821  10.949  1.00 80.77           H  
ATOM    733  HG3 GLN A  46      -6.341 -21.297  11.569  1.00 80.77           H  
ATOM    734  CD  GLN A  46      -6.425 -21.085   9.445  1.00 80.77           C  
ATOM    735  NE2 GLN A  46      -6.688 -22.316   9.069  1.00 80.77           N  
ATOM    736 HE21 GLN A  46      -6.438 -22.532   8.114  1.00 80.77           H  
ATOM    737 HE22 GLN A  46      -7.245 -22.919   9.657  1.00 80.77           H  
ATOM    738  OE1 GLN A  46      -5.842 -20.354   8.662  1.00 80.77           O  
ATOM    739  N   LEU A  47      -6.770 -16.313  12.574  1.00 77.49           N  
ATOM    740  H   LEU A  47      -7.521 -16.314  11.898  1.00 77.49           H  
ATOM    741  CA  LEU A  47      -6.240 -15.021  13.016  1.00 77.49           C  
ATOM    742  HA  LEU A  47      -5.155 -15.093  13.083  1.00 77.49           H  
ATOM    743  C   LEU A  47      -6.708 -14.609  14.422  1.00 77.49           C  
ATOM    744  CB  LEU A  47      -6.605 -13.959  11.966  1.00 77.49           C  
ATOM    745  HB2 LEU A  47      -7.680 -14.004  11.791  1.00 77.49           H  
ATOM    746  HB3 LEU A  47      -6.371 -12.971  12.363  1.00 77.49           H  
ATOM    747  O   LEU A  47      -6.294 -13.564  14.917  1.00 77.49           O  
ATOM    748  CG  LEU A  47      -5.864 -14.123  10.629  1.00 77.49           C  
ATOM    749  HG  LEU A  47      -6.001 -15.132  10.239  1.00 77.49           H  
ATOM    750  CD1 LEU A  47      -6.439 -13.134   9.627  1.00 77.49           C  
ATOM    751 HD11 LEU A  47      -5.933 -13.263   8.670  1.00 77.49           H  
ATOM    752 HD12 LEU A  47      -6.306 -12.112   9.981  1.00 77.49           H  
ATOM    753 HD13 LEU A  47      -7.502 -13.341   9.504  1.00 77.49           H  
ATOM    754  CD2 LEU A  47      -4.363 -13.845  10.745  1.00 77.49           C  
ATOM    755 HD21 LEU A  47      -3.892 -14.593  11.382  1.00 77.49           H  
ATOM    756 HD22 LEU A  47      -3.902 -13.901   9.759  1.00 77.49           H  
ATOM    757 HD23 LEU A  47      -4.198 -12.854  11.167  1.00 77.49           H  
ATOM    758  N   GLY A  48      -7.573 -15.395  15.073  1.00 83.75           N  
ATOM    759  H   GLY A  48      -7.850 -16.266  14.644  1.00 83.75           H  
ATOM    760  CA  GLY A  48      -8.132 -15.073  16.389  1.00 83.75           C  
ATOM    761  HA2 GLY A  48      -7.327 -14.763  17.055  1.00 83.75           H  
ATOM    762  HA3 GLY A  48      -8.595 -15.971  16.798  1.00 83.75           H  
ATOM    763  C   GLY A  48      -9.190 -13.964  16.370  1.00 83.75           C  
ATOM    764  O   GLY A  48      -9.640 -13.528  17.426  1.00 83.75           O  
ATOM    765  N   CYS A  49      -9.622 -13.529  15.186  1.00 84.90           N  
ATOM    766  H   CYS A  49      -9.234 -13.956  14.357  1.00 84.90           H  
ATOM    767  CA  CYS A  49     -10.657 -12.515  15.009  1.00 84.90           C  
ATOM    768  HA  CYS A  49     -10.462 -11.677  15.679  1.00 84.90           H  
ATOM    769  C   CYS A  49     -12.069 -13.049  15.261  1.00 84.90           C  
ATOM    770  CB  CYS A  49     -10.617 -12.021  13.574  1.00 84.90           C  
ATOM    771  HB2 CYS A  49     -10.992 -12.809  12.921  1.00 84.90           H  
ATOM    772  HB3 CYS A  49     -11.305 -11.177  13.517  1.00 84.90           H  
ATOM    773  O   CYS A  49     -12.989 -12.289  15.550  1.00 84.90           O  
ATOM    774  SG  CYS A  49      -9.014 -11.506  12.942  1.00 84.90           S  
ATOM    775  N   MET A  50     -12.249 -14.358  15.097  1.00 88.42           N  
ATOM    776  H   MET A  50     -11.448 -14.903  14.814  1.00 88.42           H  
ATOM    777  CA  MET A  50     -13.474 -15.075  15.422  1.00 88.42           C  
ATOM    778  HA  MET A  50     -14.199 -14.394  15.867  1.00 88.42           H  
ATOM    779  C   MET A  50     -13.144 -16.152  16.442  1.00 88.42           C  
ATOM    780  CB  MET A  50     -14.099 -15.671  14.159  1.00 88.42           C  
ATOM    781  HB2 MET A  50     -14.844 -16.412  14.448  1.00 88.42           H  
ATOM    782  HB3 MET A  50     -13.331 -16.161  13.559  1.00 88.42           H  
ATOM    783  O   MET A  50     -12.407 -17.090  16.146  1.00 88.42           O  
ATOM    784  CG  MET A  50     -14.780 -14.584  13.331  1.00 88.42           C  
ATOM    785  HG2 MET A  50     -15.543 -14.109  13.948  1.00 88.42           H  
ATOM    786  HG3 MET A  50     -14.053 -13.811  13.082  1.00 88.42           H  
ATOM    787  SD  MET A  50     -15.559 -15.173  11.808  1.00 88.42           S  
ATOM    788  CE  MET A  50     -16.914 -16.169  12.473  1.00 88.42           C  
ATOM    789  HE1 MET A  50     -16.520 -17.040  12.996  1.00 88.42           H  
ATOM    790  HE2 MET A  50     -17.545 -16.502  11.649  1.00 88.42           H  
ATOM    791  HE3 MET A  50     -17.505 -15.563  13.161  1.00 88.42           H  
ATOM    792  N   SER A  51     -13.682 -16.029  17.650  1.00 90.03           N  
ATOM    793  H   SER A  51     -14.305 -15.254  17.829  1.00 90.03           H  
ATOM    794  CA  SER A  51     -13.378 -16.954  18.745  1.00 90.03           C  
ATOM    795  HA  SER A  51     -12.809 -17.797  18.352  1.00 90.03           H  
ATOM    796  C   SER A  51     -14.648 -17.533  19.354  1.00 90.03           C  
ATOM    797  CB  SER A  51     -12.478 -16.285  19.787  1.00 90.03           C  
ATOM    798  HB2 SER A  51     -12.237 -17.007  20.568  1.00 90.03           H  
ATOM    799  HB3 SER A  51     -11.551 -15.965  19.312  1.00 90.03           H  
ATOM    800  O   SER A  51     -15.671 -16.860  19.445  1.00 90.03           O  
ATOM    801  OG  SER A  51     -13.112 -15.170  20.373  1.00 90.03           O  
ATOM    802  HG  SER A  51     -13.179 -14.468  19.721  1.00 90.03           H  
ATOM    803  N   SER A  52     -14.597 -18.811  19.736  1.00 88.44           N  
ATOM    804  H   SER A  52     -13.713 -19.295  19.670  1.00 88.44           H  
ATOM    805  CA  SER A  52     -15.738 -19.510  20.341  1.00 88.44           C  
ATOM    806  HA  SER A  52     -16.584 -19.452  19.656  1.00 88.44           H  
ATOM    807  C   SER A  52     -16.097 -18.845  21.673  1.00 88.44           C  
ATOM    808  CB  SER A  52     -15.386 -20.989  20.562  1.00 88.44           C  
ATOM    809  HB2 SER A  52     -14.786 -21.095  21.465  1.00 88.44           H  
ATOM    810  HB3 SER A  52     -14.777 -21.319  19.720  1.00 88.44           H  
ATOM    811  O   SER A  52     -15.251 -18.782  22.563  1.00 88.44           O  
ATOM    812  OG  SER A  52     -16.507 -21.858  20.626  1.00 88.44           O  
ATOM    813  HG  SER A  52     -17.030 -21.706  21.417  1.00 88.44           H  
ATOM    814  N   ALA A  53     -17.341 -18.390  21.828  1.00 83.72           N  
ATOM    815  H   ALA A  53     -17.969 -18.441  21.039  1.00 83.72           H  
ATOM    816  CA  ALA A  53     -17.823 -17.780  23.073  1.00 83.72           C  
ATOM    817  HA  ALA A  53     -17.138 -16.988  23.376  1.00 83.72           H  
ATOM    818  C   ALA A  53     -17.932 -18.800  24.219  1.00 83.72           C  
ATOM    819  CB  ALA A  53     -19.208 -17.182  22.802  1.00 83.72           C  
ATOM    820  HB1 ALA A  53     -19.201 -16.595  21.884  1.00 83.72           H  
ATOM    821  HB2 ALA A  53     -19.943 -17.978  22.687  1.00 83.72           H  
ATOM    822  HB3 ALA A  53     -19.503 -16.548  23.639  1.00 83.72           H  
ATOM    823  O   ALA A  53     -17.648 -18.503  25.375  1.00 83.72           O  
ATOM    824  N   ASP A  54     -18.377 -20.007  23.873  1.00 84.67           N  
ATOM    825  H   ASP A  54     -18.586 -20.159  22.897  1.00 84.67           H  
ATOM    826  CA  ASP A  54     -18.542 -21.165  24.749  1.00 84.67           C  
ATOM    827  HA  ASP A  54     -17.828 -21.097  25.570  1.00 84.67           H  
ATOM    828  C   ASP A  54     -18.220 -22.416  23.912  1.00 84.67           C  
ATOM    829  CB  ASP A  54     -19.974 -21.173  25.339  1.00 84.67           C  
ATOM    830  HB2 ASP A  54     -20.676 -21.472  24.562  1.00 84.67           H  
ATOM    831  HB3 ASP A  54     -20.230 -20.156  25.637  1.00 84.67           H  
ATOM    832  O   ASP A  54     -18.295 -22.391  22.677  1.00 84.67           O  
ATOM    833  CG  ASP A  54     -20.168 -22.085  26.569  1.00 84.67           C  
ATOM    834  OD1 ASP A  54     -19.709 -23.249  26.556  1.00 84.67           O  
ATOM    835  OD2 ASP A  54     -20.825 -21.680  27.556  1.00 84.67           O  
ATOM    836  N   THR A  55     -17.812 -23.505  24.557  1.00 84.53           N  
ATOM    837  H   THR A  55     -17.892 -23.509  25.564  1.00 84.53           H  
ATOM    838  CA  THR A  55     -17.596 -24.800  23.895  1.00 84.53           C  
ATOM    839  HA  THR A  55     -17.217 -24.629  22.887  1.00 84.53           H  
ATOM    840  C   THR A  55     -18.892 -25.592  23.744  1.00 84.53           C  
ATOM    841  CB  THR A  55     -16.562 -25.642  24.653  1.00 84.53           C  
ATOM    842  HB  THR A  55     -16.490 -26.625  24.189  1.00 84.53           H  
ATOM    843  O   THR A  55     -18.945 -26.528  22.945  1.00 84.53           O  
ATOM    844  CG2 THR A  55     -15.178 -24.993  24.633  1.00 84.53           C  
ATOM    845 HG21 THR A  55     -15.198 -24.040  25.161  1.00 84.53           H  
ATOM    846 HG22 THR A  55     -14.455 -25.654  25.111  1.00 84.53           H  
ATOM    847 HG23 THR A  55     -14.869 -24.821  23.602  1.00 84.53           H  
ATOM    848  OG1 THR A  55     -16.937 -25.794  26.003  1.00 84.53           O  
ATOM    849  HG1 THR A  55     -16.183 -26.148  26.480  1.00 84.53           H  
ATOM    850  N   ARG A  56     -19.939 -25.225  24.490  1.00 88.89           N  
ATOM    851  H   ARG A  56     -19.809 -24.448  25.122  1.00 88.89           H  
ATOM    852  CA  ARG A  56     -21.254 -25.866  24.461  1.00 88.89           C  
ATOM    853  HA  ARG A  56     -21.099 -26.921  24.233  1.00 88.89           H  
ATOM    854  C   ARG A  56     -22.159 -25.260  23.376  1.00 88.89           C  
ATOM    855  CB  ARG A  56     -21.905 -25.749  25.845  1.00 88.89           C  
ATOM    856  HB2 ARG A  56     -22.907 -26.177  25.813  1.00 88.89           H  
ATOM    857  HB3 ARG A  56     -21.999 -24.691  26.089  1.00 88.89           H  
ATOM    858  O   ARG A  56     -21.996 -24.091  23.034  1.00 88.89           O  
ATOM    859  CG  ARG A  56     -21.085 -26.481  26.922  1.00 88.89           C  
ATOM    860  HG2 ARG A  56     -21.124 -27.554  26.730  1.00 88.89           H  
ATOM    861  HG3 ARG A  56     -20.043 -26.165  26.894  1.00 88.89           H  
ATOM    862  CD  ARG A  56     -21.628 -26.201  28.322  1.00 88.89           C  
ATOM    863  HD2 ARG A  56     -21.078 -26.815  29.034  1.00 88.89           H  
ATOM    864  HD3 ARG A  56     -22.683 -26.473  28.354  1.00 88.89           H  
ATOM    865  NE  ARG A  56     -21.462 -24.780  28.671  1.00 88.89           N  
ATOM    866  HE  ARG A  56     -20.989 -24.190  28.002  1.00 88.89           H  
ATOM    867  NH1 ARG A  56     -22.442 -24.842  30.744  1.00 88.89           N  
ATOM    868 HH11 ARG A  56     -22.546 -25.842  30.646  1.00 88.89           H  
ATOM    869 HH12 ARG A  56     -22.750 -24.349  31.571  1.00 88.89           H  
ATOM    870  NH2 ARG A  56     -21.732 -22.897  29.877  1.00 88.89           N  
ATOM    871 HH21 ARG A  56     -22.033 -22.373  30.686  1.00 88.89           H  
ATOM    872 HH22 ARG A  56     -21.354 -22.402  29.082  1.00 88.89           H  
ATOM    873  CZ  ARG A  56     -21.879 -24.182  29.765  1.00 88.89           C  
ATOM    874  N   PRO A  57     -23.143 -26.027  22.873  1.00 89.44           N  
ATOM    875  CA  PRO A  57     -24.239 -25.507  22.054  1.00 89.44           C  
ATOM    876  HA  PRO A  57     -23.841 -25.168  21.097  1.00 89.44           H  
ATOM    877  C   PRO A  57     -24.991 -24.368  22.755  1.00 89.44           C  
ATOM    878  CB  PRO A  57     -25.161 -26.715  21.834  1.00 89.44           C  
ATOM    879  HB2 PRO A  57     -25.876 -26.801  22.652  1.00 89.44           H  
ATOM    880  HB3 PRO A  57     -25.698 -26.683  20.886  1.00 89.44           H  
ATOM    881  O   PRO A  57     -25.405 -24.520  23.906  1.00 89.44           O  
ATOM    882  CG  PRO A  57     -24.206 -27.901  21.891  1.00 89.44           C  
ATOM    883  HG2 PRO A  57     -23.666 -27.988  20.949  1.00 89.44           H  
ATOM    884  HG3 PRO A  57     -24.723 -28.830  22.132  1.00 89.44           H  
ATOM    885  CD  PRO A  57     -23.254 -27.473  23.000  1.00 89.44           C  
ATOM    886  HD2 PRO A  57     -22.293 -27.968  22.858  1.00 89.44           H  
ATOM    887  HD3 PRO A  57     -23.677 -27.726  23.973  1.00 89.44           H  
ATOM    888  N   VAL A  58     -25.203 -23.243  22.068  1.00 91.14           N  
ATOM    889  H   VAL A  58     -24.827 -23.175  21.133  1.00 91.14           H  
ATOM    890  CA  VAL A  58     -25.892 -22.061  22.612  1.00 91.14           C  
ATOM    891  HA  VAL A  58     -26.424 -22.361  23.515  1.00 91.14           H  
ATOM    892  C   VAL A  58     -26.951 -21.510  21.657  1.00 91.14           C  
ATOM    893  CB  VAL A  58     -24.904 -20.953  23.028  1.00 91.14           C  
ATOM    894  HB  VAL A  58     -25.492 -20.117  23.407  1.00 91.14           H  
ATOM    895  O   VAL A  58     -26.943 -21.757  20.452  1.00 91.14           O  
ATOM    896  CG1 VAL A  58     -23.987 -21.404  24.168  1.00 91.14           C  
ATOM    897 HG11 VAL A  58     -23.351 -22.227  23.840  1.00 91.14           H  
ATOM    898 HG12 VAL A  58     -24.582 -21.733  25.020  1.00 91.14           H  
ATOM    899 HG13 VAL A  58     -23.340 -20.585  24.482  1.00 91.14           H  
ATOM    900  CG2 VAL A  58     -24.055 -20.433  21.867  1.00 91.14           C  
ATOM    901 HG21 VAL A  58     -23.433 -19.612  22.224  1.00 91.14           H  
ATOM    902 HG22 VAL A  58     -23.413 -21.228  21.487  1.00 91.14           H  
ATOM    903 HG23 VAL A  58     -24.695 -20.072  21.062  1.00 91.14           H  
ATOM    904  N   SER A  59     -27.895 -20.738  22.197  1.00 91.19           N  
ATOM    905  H   SER A  59     -27.830 -20.510  23.179  1.00 91.19           H  
ATOM    906  CA  SER A  59     -28.915 -20.060  21.394  1.00 91.19           C  
ATOM    907  HA  SER A  59     -29.209 -20.729  20.585  1.00 91.19           H  
ATOM    908  C   SER A  59     -28.380 -18.770  20.761  1.00 91.19           C  
ATOM    909  CB  SER A  59     -30.165 -19.793  22.242  1.00 91.19           C  
ATOM    910  HB2 SER A  59     -30.443 -20.709  22.764  1.00 91.19           H  
ATOM    911  HB3 SER A  59     -30.989 -19.504  21.589  1.00 91.19           H  
ATOM    912  O   SER A  59     -27.415 -18.168  21.238  1.00 91.19           O  
ATOM    913  OG  SER A  59     -29.938 -18.759  23.182  1.00 91.19           O  
ATOM    914  HG  SER A  59     -30.533 -18.888  23.925  1.00 91.19           H  
ATOM    915  N   ARG A  60     -29.071 -18.276  19.724  1.00 91.01           N  
ATOM    916  H   ARG A  60     -29.800 -18.846  19.319  1.00 91.01           H  
ATOM    917  CA  ARG A  60     -28.795 -16.952  19.140  1.00 91.01           C  
ATOM    918  HA  ARG A  60     -27.783 -16.947  18.735  1.00 91.01           H  
ATOM    919  C   ARG A  60     -28.841 -15.839  20.190  1.00 91.01           C  
ATOM    920  CB  ARG A  60     -29.793 -16.675  18.003  1.00 91.01           C  
ATOM    921  HB2 ARG A  60     -30.809 -16.697  18.399  1.00 91.01           H  
ATOM    922  HB3 ARG A  60     -29.698 -17.456  17.249  1.00 91.01           H  
ATOM    923  O   ARG A  60     -27.993 -14.954  20.185  1.00 91.01           O  
ATOM    924  CG  ARG A  60     -29.541 -15.311  17.341  1.00 91.01           C  
ATOM    925  HG2 ARG A  60     -28.527 -15.283  16.944  1.00 91.01           H  
ATOM    926  HG3 ARG A  60     -29.654 -14.514  18.075  1.00 91.01           H  
ATOM    927  CD  ARG A  60     -30.533 -15.055  16.207  1.00 91.01           C  
ATOM    928  HD2 ARG A  60     -30.363 -15.783  15.413  1.00 91.01           H  
ATOM    929  HD3 ARG A  60     -31.544 -15.175  16.595  1.00 91.01           H  
ATOM    930  NE  ARG A  60     -30.362 -13.694  15.672  1.00 91.01           N  
ATOM    931  HE  ARG A  60     -29.464 -13.258  15.828  1.00 91.01           H  
ATOM    932  NH1 ARG A  60     -32.384 -13.525  14.599  1.00 91.01           N  
ATOM    933 HH11 ARG A  60     -33.059 -12.965  14.097  1.00 91.01           H  
ATOM    934 HH12 ARG A  60     -32.567 -14.494  14.817  1.00 91.01           H  
ATOM    935  NH2 ARG A  60     -31.012 -11.763  14.658  1.00 91.01           N  
ATOM    936 HH21 ARG A  60     -31.711 -11.190  14.208  1.00 91.01           H  
ATOM    937 HH22 ARG A  60     -30.134 -11.339  14.920  1.00 91.01           H  
ATOM    938  CZ  ARG A  60     -31.248 -13.004  14.978  1.00 91.01           C  
ATOM    939  N   ALA A  61     -29.819 -15.891  21.092  1.00 90.48           N  
ATOM    940  H   ALA A  61     -30.464 -16.668  21.069  1.00 90.48           H  
ATOM    941  CA  ALA A  61     -29.983 -14.872  22.120  1.00 90.48           C  
ATOM    942  HA  ALA A  61     -29.979 -13.893  21.641  1.00 90.48           H  
ATOM    943  C   ALA A  61     -28.822 -14.885  23.127  1.00 90.48           C  
ATOM    944  CB  ALA A  61     -31.346 -15.065  22.785  1.00 90.48           C  
ATOM    945  HB1 ALA A  61     -31.566 -14.177  23.377  1.00 90.48           H  
ATOM    946  HB2 ALA A  61     -32.125 -15.161  22.028  1.00 90.48           H  
ATOM    947  HB3 ALA A  61     -31.342 -15.949  23.423  1.00 90.48           H  
ATOM    948  O   ALA A  61     -28.342 -13.822  23.505  1.00 90.48           O  
ATOM    949  N   PHE A  62     -28.314 -16.070  23.491  1.00 91.81           N  
ATOM    950  H   PHE A  62     -28.723 -16.919  23.129  1.00 91.81           H  
ATOM    951  CA  PHE A  62     -27.105 -16.181  24.307  1.00 91.81           C  
ATOM    952  HA  PHE A  62     -27.262 -15.661  25.252  1.00 91.81           H  
ATOM    953  C   PHE A  62     -25.915 -15.508  23.614  1.00 91.81           C  
ATOM    954  CB  PHE A  62     -26.822 -17.658  24.606  1.00 91.81           C  
ATOM    955  HB2 PHE A  62     -26.687 -18.196  23.667  1.00 91.81           H  
ATOM    956  HB3 PHE A  62     -27.689 -18.088  25.108  1.00 91.81           H  
ATOM    957  O   PHE A  62     -25.282 -14.642  24.204  1.00 91.81           O  
ATOM    958  CG  PHE A  62     -25.596 -17.881  25.470  1.00 91.81           C  
ATOM    959  CD1 PHE A  62     -24.318 -17.971  24.885  1.00 91.81           C  
ATOM    960  HD1 PHE A  62     -24.196 -17.873  23.816  1.00 91.81           H  
ATOM    961  CD2 PHE A  62     -25.730 -17.981  26.867  1.00 91.81           C  
ATOM    962  HD2 PHE A  62     -26.704 -17.898  27.327  1.00 91.81           H  
ATOM    963  CE1 PHE A  62     -23.184 -18.174  25.690  1.00 91.81           C  
ATOM    964  HE1 PHE A  62     -22.204 -18.237  25.242  1.00 91.81           H  
ATOM    965  CE2 PHE A  62     -24.595 -18.187  27.672  1.00 91.81           C  
ATOM    966  HE2 PHE A  62     -24.698 -18.267  28.744  1.00 91.81           H  
ATOM    967  CZ  PHE A  62     -23.324 -18.292  27.083  1.00 91.81           C  
ATOM    968  HZ  PHE A  62     -22.450 -18.458  27.695  1.00 91.81           H  
ATOM    969  N   CYS A  63     -25.676 -15.826  22.339  1.00 92.44           N  
ATOM    970  H   CYS A  63     -26.251 -16.535  21.907  1.00 92.44           H  
ATOM    971  CA  CYS A  63     -24.573 -15.257  21.563  1.00 92.44           C  
ATOM    972  HA  CYS A  63     -23.638 -15.506  22.066  1.00 92.44           H  
ATOM    973  C   CYS A  63     -24.655 -13.718  21.466  1.00 92.44           C  
ATOM    974  CB  CYS A  63     -24.596 -15.936  20.188  1.00 92.44           C  
ATOM    975  HB2 CYS A  63     -25.393 -15.497  19.588  1.00 92.44           H  
ATOM    976  HB3 CYS A  63     -24.824 -16.993  20.324  1.00 92.44           H  
ATOM    977  O   CYS A  63     -23.669 -13.020  21.703  1.00 92.44           O  
ATOM    978  SG  CYS A  63     -23.065 -15.853  19.237  1.00 92.44           S  
ATOM    979  N   ALA A  64     -25.858 -13.182  21.222  1.00 93.01           N  
ATOM    980  H   ALA A  64     -26.626 -13.806  21.018  1.00 93.01           H  
ATOM    981  CA  ALA A  64     -26.115 -11.742  21.178  1.00 93.01           C  
ATOM    982  HA  ALA A  64     -25.456 -11.295  20.434  1.00 93.01           H  
ATOM    983  C   ALA A  64     -25.833 -11.040  22.517  1.00 93.01           C  
ATOM    984  CB  ALA A  64     -27.572 -11.528  20.745  1.00 93.01           C  
ATOM    985  HB1 ALA A  64     -27.768 -10.462  20.629  1.00 93.01           H  
ATOM    986  HB2 ALA A  64     -28.250 -11.932  21.497  1.00 93.01           H  
ATOM    987  HB3 ALA A  64     -27.754 -12.032  19.796  1.00 93.01           H  
ATOM    988  O   ALA A  64     -25.243  -9.957  22.528  1.00 93.01           O  
ATOM    989  N   VAL A  65     -26.227 -11.659  23.636  1.00 92.08           N  
ATOM    990  H   VAL A  65     -26.704 -12.546  23.550  1.00 92.08           H  
ATOM    991  CA  VAL A  65     -25.968 -11.145  24.990  1.00 92.08           C  
ATOM    992  HA  VAL A  65     -26.251 -10.093  25.029  1.00 92.08           H  
ATOM    993  C   VAL A  65     -24.478 -11.212  25.322  1.00 92.08           C  
ATOM    994  CB  VAL A  65     -26.806 -11.907  26.037  1.00 92.08           C  
ATOM    995  HB  VAL A  65     -26.668 -12.979  25.898  1.00 92.08           H  
ATOM    996  O   VAL A  65     -23.922 -10.243  25.828  1.00 92.08           O  
ATOM    997  CG1 VAL A  65     -26.421 -11.552  27.480  1.00 92.08           C  
ATOM    998 HG11 VAL A  65     -27.107 -12.034  28.178  1.00 92.08           H  
ATOM    999 HG12 VAL A  65     -25.414 -11.905  27.700  1.00 92.08           H  
ATOM   1000 HG13 VAL A  65     -26.458 -10.472  27.624  1.00 92.08           H  
ATOM   1001  CG2 VAL A  65     -28.298 -11.582  25.887  1.00 92.08           C  
ATOM   1002 HG21 VAL A  65     -28.624 -11.713  24.855  1.00 92.08           H  
ATOM   1003 HG22 VAL A  65     -28.474 -10.547  26.182  1.00 92.08           H  
ATOM   1004 HG23 VAL A  65     -28.884 -12.242  26.526  1.00 92.08           H  
ATOM   1005  N   THR A  66     -23.798 -12.319  25.009  1.00 92.37           N  
ATOM   1006  H   THR A  66     -24.289 -13.116  24.630  1.00 92.37           H  
ATOM   1007  CA  THR A  66     -22.354 -12.446  25.253  1.00 92.37           C  
ATOM   1008  HA  THR A  66     -22.163 -12.236  26.305  1.00 92.37           H  
ATOM   1009  C   THR A  66     -21.551 -11.434  24.437  1.00 92.37           C  
ATOM   1010  CB  THR A  66     -21.843 -13.859  24.943  1.00 92.37           C  
ATOM   1011  HB  THR A  66     -21.852 -14.027  23.866  1.00 92.37           H  
ATOM   1012  O   THR A  66     -20.594 -10.862  24.950  1.00 92.37           O  
ATOM   1013  CG2 THR A  66     -20.435 -14.072  25.491  1.00 92.37           C  
ATOM   1014 HG21 THR A  66     -19.739 -13.371  25.029  1.00 92.37           H  
ATOM   1015 HG22 THR A  66     -20.107 -15.089  25.278  1.00 92.37           H  
ATOM   1016 HG23 THR A  66     -20.422 -13.912  26.569  1.00 92.37           H  
ATOM   1017  OG1 THR A  66     -22.643 -14.835  25.564  1.00 92.37           O  
ATOM   1018  HG1 THR A  66     -22.530 -14.764  26.515  1.00 92.37           H  
ATOM   1019  N   CYS A  67     -21.952 -11.162  23.194  1.00 93.07           N  
ATOM   1020  H   CYS A  67     -22.705 -11.697  22.786  1.00 93.07           H  
ATOM   1021  CA  CYS A  67     -21.322 -10.114  22.397  1.00 93.07           C  
ATOM   1022  HA  CYS A  67     -20.242 -10.258  22.426  1.00 93.07           H  
ATOM   1023  C   CYS A  67     -21.618  -8.713  22.954  1.00 93.07           C  
ATOM   1024  CB  CYS A  67     -21.788 -10.239  20.945  1.00 93.07           C  
ATOM   1025  HB2 CYS A  67     -21.616 -11.258  20.597  1.00 93.07           H  
ATOM   1026  HB3 CYS A  67     -22.864 -10.070  20.902  1.00 93.07           H  
ATOM   1027  O   CYS A  67     -20.722  -7.875  23.017  1.00 93.07           O  
ATOM   1028  SG  CYS A  67     -20.973  -9.103  19.789  1.00 93.07           S  
ATOM   1029  N   SER A  68     -22.845  -8.438  23.416  1.00 90.09           N  
ATOM   1030  H   SER A  68     -23.554  -9.157  23.425  1.00 90.09           H  
ATOM   1031  CA  SER A  68     -23.221  -7.072  23.804  1.00 90.09           C  
ATOM   1032  HA  SER A  68     -22.911  -6.411  22.995  1.00 90.09           H  
ATOM   1033  C   SER A  68     -22.508  -6.582  25.061  1.00 90.09           C  
ATOM   1034  CB  SER A  68     -24.734  -6.919  23.952  1.00 90.09           C  
ATOM   1035  HB2 SER A  68     -24.964  -5.862  24.088  1.00 90.09           H  
ATOM   1036  HB3 SER A  68     -25.220  -7.254  23.036  1.00 90.09           H  
ATOM   1037  O   SER A  68     -22.242  -5.382  25.170  1.00 90.09           O  
ATOM   1038  OG  SER A  68     -25.262  -7.638  25.042  1.00 90.09           O  
ATOM   1039  HG  SER A  68     -26.215  -7.574  24.942  1.00 90.09           H  
ATOM   1040  N   VAL A  69     -22.140  -7.500  25.962  1.00 89.60           N  
ATOM   1041  H   VAL A  69     -22.458  -8.447  25.817  1.00 89.60           H  
ATOM   1042  CA  VAL A  69     -21.345  -7.194  27.161  1.00 89.60           C  
ATOM   1043  HA  VAL A  69     -21.718  -6.258  27.578  1.00 89.60           H  
ATOM   1044  C   VAL A  69     -19.861  -6.954  26.861  1.00 89.60           C  
ATOM   1045  CB  VAL A  69     -21.506  -8.271  28.254  1.00 89.60           C  
ATOM   1046  HB  VAL A  69     -20.916  -7.966  29.118  1.00 89.60           H  
ATOM   1047  O   VAL A  69     -19.159  -6.394  27.700  1.00 89.60           O  
ATOM   1048  CG1 VAL A  69     -22.965  -8.385  28.717  1.00 89.60           C  
ATOM   1049 HG11 VAL A  69     -23.605  -8.713  27.898  1.00 89.60           H  
ATOM   1050 HG12 VAL A  69     -23.039  -9.101  29.535  1.00 89.60           H  
ATOM   1051 HG13 VAL A  69     -23.312  -7.413  29.067  1.00 89.60           H  
ATOM   1052  CG2 VAL A  69     -21.024  -9.661  27.828  1.00 89.60           C  
ATOM   1053 HG21 VAL A  69     -21.676 -10.047  27.045  1.00 89.60           H  
ATOM   1054 HG22 VAL A  69     -19.998  -9.615  27.462  1.00 89.60           H  
ATOM   1055 HG23 VAL A  69     -21.060 -10.339  28.681  1.00 89.60           H  
ATOM   1056  N   GLN A  70     -19.366  -7.352  25.684  1.00 88.03           N  
ATOM   1057  H   GLN A  70     -19.997  -7.737  24.996  1.00 88.03           H  
ATOM   1058  CA  GLN A  70     -17.980  -7.133  25.275  1.00 88.03           C  
ATOM   1059  HA  GLN A  70     -17.362  -7.015  26.164  1.00 88.03           H  
ATOM   1060  C   GLN A  70     -17.857  -5.843  24.449  1.00 88.03           C  
ATOM   1061  CB  GLN A  70     -17.449  -8.359  24.519  1.00 88.03           C  
ATOM   1062  HB2 GLN A  70     -18.143  -8.608  23.716  1.00 88.03           H  
ATOM   1063  HB3 GLN A  70     -16.481  -8.105  24.086  1.00 88.03           H  
ATOM   1064  O   GLN A  70     -18.496  -5.668  23.410  1.00 88.03           O  
ATOM   1065  CG  GLN A  70     -17.284  -9.593  25.421  1.00 88.03           C  
ATOM   1066  HG2 GLN A  70     -16.677  -9.327  26.287  1.00 88.03           H  
ATOM   1067  HG3 GLN A  70     -18.262  -9.916  25.776  1.00 88.03           H  
ATOM   1068  CD  GLN A  70     -16.610 -10.770  24.718  1.00 88.03           C  
ATOM   1069  NE2 GLN A  70     -16.549 -11.923  25.348  1.00 88.03           N  
ATOM   1070 HE21 GLN A  70     -16.989 -12.045  26.249  1.00 88.03           H  
ATOM   1071 HE22 GLN A  70     -16.107 -12.671  24.834  1.00 88.03           H  
ATOM   1072  OE1 GLN A  70     -16.104 -10.686  23.613  1.00 88.03           O  
ATOM   1073  N   ASN A  71     -17.001  -4.922  24.899  1.00 83.27           N  
ATOM   1074  H   ASN A  71     -16.551  -5.090  25.787  1.00 83.27           H  
ATOM   1075  CA  ASN A  71     -16.821  -3.615  24.248  1.00 83.27           C  
ATOM   1076  HA  ASN A  71     -17.797  -3.150  24.107  1.00 83.27           H  
ATOM   1077  C   ASN A  71     -16.184  -3.709  22.854  1.00 83.27           C  
ATOM   1078  CB  ASN A  71     -15.968  -2.713  25.158  1.00 83.27           C  
ATOM   1079  HB2 ASN A  71     -15.662  -1.831  24.595  1.00 83.27           H  
ATOM   1080  HB3 ASN A  71     -15.069  -3.244  25.469  1.00 83.27           H  
ATOM   1081  O   ASN A  71     -16.475  -2.884  21.992  1.00 83.27           O  
ATOM   1082  CG  ASN A  71     -16.721  -2.221  26.379  1.00 83.27           C  
ATOM   1083  ND2 ASN A  71     -16.023  -1.820  27.413  1.00 83.27           N  
ATOM   1084 HD21 ASN A  71     -15.013  -1.841  27.403  1.00 83.27           H  
ATOM   1085 HD22 ASN A  71     -16.565  -1.526  28.213  1.00 83.27           H  
ATOM   1086  OD1 ASN A  71     -17.936  -2.176  26.425  1.00 83.27           O  
ATOM   1087  N   ASN A  72     -15.322  -4.705  22.648  1.00 85.28           N  
ATOM   1088  H   ASN A  72     -15.178  -5.381  23.385  1.00 85.28           H  
ATOM   1089  CA  ASN A  72     -14.616  -4.967  21.395  1.00 85.28           C  
ATOM   1090  HA  ASN A  72     -14.547  -4.040  20.826  1.00 85.28           H  
ATOM   1091  C   ASN A  72     -15.343  -5.974  20.490  1.00 85.28           C  
ATOM   1092  CB  ASN A  72     -13.187  -5.443  21.716  1.00 85.28           C  
ATOM   1093  HB2 ASN A  72     -12.635  -5.529  20.780  1.00 85.28           H  
ATOM   1094  HB3 ASN A  72     -12.679  -4.706  22.338  1.00 85.28           H  
ATOM   1095  O   ASN A  72     -14.799  -6.328  19.447  1.00 85.28           O  
ATOM   1096  CG  ASN A  72     -13.147  -6.790  22.426  1.00 85.28           C  
ATOM   1097  ND2 ASN A  72     -12.078  -7.534  22.279  1.00 85.28           N  
ATOM   1098 HD21 ASN A  72     -11.357  -7.268  21.623  1.00 85.28           H  
ATOM   1099 HD22 ASN A  72     -12.116  -8.448  22.706  1.00 85.28           H  
ATOM   1100  OD1 ASN A  72     -14.048  -7.165  23.160  1.00 85.28           O  
ATOM   1101  N   CYS A  73     -16.525  -6.458  20.890  1.00 90.43           N  
ATOM   1102  H   CYS A  73     -16.944  -6.120  21.745  1.00 90.43           H  
ATOM   1103  CA  CYS A  73     -17.300  -7.356  20.050  1.00 90.43           C  
ATOM   1104  HA  CYS A  73     -16.596  -8.033  19.566  1.00 90.43           H  
ATOM   1105  C   CYS A  73     -18.035  -6.553  18.973  1.00 90.43           C  
ATOM   1106  CB  CYS A  73     -18.226  -8.233  20.889  1.00 90.43           C  
ATOM   1107  HB2 CYS A  73     -17.619  -8.704  21.663  1.00 90.43           H  
ATOM   1108  HB3 CYS A  73     -18.993  -7.613  21.351  1.00 90.43           H  
ATOM   1109  O   CYS A  73     -18.927  -5.750  19.276  1.00 90.43           O  
ATOM   1110  SG  CYS A  73     -18.996  -9.567  19.935  1.00 90.43           S  
ATOM   1111  N   GLU A  74     -17.634  -6.769  17.723  1.00 89.53           N  
ATOM   1112  H   GLU A  74     -16.885  -7.434  17.588  1.00 89.53           H  
ATOM   1113  CA  GLU A  74     -18.176  -6.106  16.530  1.00 89.53           C  
ATOM   1114  HA  GLU A  74     -18.529  -5.109  16.796  1.00 89.53           H  
ATOM   1115  C   GLU A  74     -19.383  -6.866  15.948  1.00 89.53           C  
ATOM   1116  CB  GLU A  74     -17.062  -5.947  15.475  1.00 89.53           C  
ATOM   1117  HB2 GLU A  74     -17.502  -5.534  14.568  1.00 89.53           H  
ATOM   1118  HB3 GLU A  74     -16.655  -6.931  15.245  1.00 89.53           H  
ATOM   1119  O   GLU A  74     -20.141  -6.329  15.143  1.00 89.53           O  
ATOM   1120  CG  GLU A  74     -15.919  -5.010  15.925  1.00 89.53           C  
ATOM   1121  HG2 GLU A  74     -15.446  -5.429  16.813  1.00 89.53           H  
ATOM   1122  HG3 GLU A  74     -16.353  -4.048  16.197  1.00 89.53           H  
ATOM   1123  CD  GLU A  74     -14.832  -4.790  14.850  1.00 89.53           C  
ATOM   1124  OE1 GLU A  74     -14.036  -3.829  14.993  1.00 89.53           O  
ATOM   1125  OE2 GLU A  74     -14.740  -5.603  13.905  1.00 89.53           O  
ATOM   1126  N   GLY A  75     -19.600  -8.112  16.374  1.00 91.88           N  
ATOM   1127  H   GLY A  75     -18.950  -8.509  17.037  1.00 91.88           H  
ATOM   1128  CA  GLY A  75     -20.669  -8.978  15.889  1.00 91.88           C  
ATOM   1129  HA2 GLY A  75     -20.681  -8.956  14.799  1.00 91.88           H  
ATOM   1130  HA3 GLY A  75     -21.632  -8.616  16.249  1.00 91.88           H  
ATOM   1131  C   GLY A  75     -20.483 -10.423  16.342  1.00 91.88           C  
ATOM   1132  O   GLY A  75     -19.578 -10.731  17.117  1.00 91.88           O  
ATOM   1133  N   TYR A  76     -21.331 -11.325  15.859  1.00 93.05           N  
ATOM   1134  H   TYR A  76     -22.032 -11.029  15.195  1.00 93.05           H  
ATOM   1135  CA  TYR A  76     -21.186 -12.754  16.126  1.00 93.05           C  
ATOM   1136  HA  TYR A  76     -20.124 -12.966  16.247  1.00 93.05           H  
ATOM   1137  C   TYR A  76     -21.685 -13.632  14.974  1.00 93.05           C  
ATOM   1138  CB  TYR A  76     -21.897 -13.117  17.432  1.00 93.05           C  
ATOM   1139  HB2 TYR A  76     -21.651 -14.154  17.661  1.00 93.05           H  
ATOM   1140  HB3 TYR A  76     -21.491 -12.509  18.241  1.00 93.05           H  
ATOM   1141  O   TYR A  76     -22.547 -13.229  14.197  1.00 93.05           O  
ATOM   1142  CG  TYR A  76     -23.406 -12.953  17.389  1.00 93.05           C  
ATOM   1143  CD1 TYR A  76     -23.987 -11.743  17.806  1.00 93.05           C  
ATOM   1144  HD1 TYR A  76     -23.357 -10.941  18.162  1.00 93.05           H  
ATOM   1145  CD2 TYR A  76     -24.228 -13.989  16.900  1.00 93.05           C  
ATOM   1146  HD2 TYR A  76     -23.778 -14.906  16.549  1.00 93.05           H  
ATOM   1147  CE1 TYR A  76     -25.379 -11.565  17.724  1.00 93.05           C  
ATOM   1148  HE1 TYR A  76     -25.808 -10.624  18.033  1.00 93.05           H  
ATOM   1149  CE2 TYR A  76     -25.625 -13.823  16.837  1.00 93.05           C  
ATOM   1150  HE2 TYR A  76     -26.248 -14.610  16.439  1.00 93.05           H  
ATOM   1151  OH  TYR A  76     -27.544 -12.388  17.121  1.00 93.05           O  
ATOM   1152  HH  TYR A  76     -27.717 -11.483  17.392  1.00 93.05           H  
ATOM   1153  CZ  TYR A  76     -26.201 -12.599  17.229  1.00 93.05           C  
ATOM   1154  N   SER A  77     -21.158 -14.849  14.888  1.00 92.43           N  
ATOM   1155  H   SER A  77     -20.400 -15.060  15.521  1.00 92.43           H  
ATOM   1156  CA  SER A  77     -21.564 -15.887  13.945  1.00 92.43           C  
ATOM   1157  HA  SER A  77     -22.351 -15.500  13.298  1.00 92.43           H  
ATOM   1158  C   SER A  77     -22.102 -17.077  14.719  1.00 92.43           C  
ATOM   1159  CB  SER A  77     -20.411 -16.355  13.051  1.00 92.43           C  
ATOM   1160  HB2 SER A  77     -20.604 -17.381  12.736  1.00 92.43           H  
ATOM   1161  HB3 SER A  77     -19.480 -16.338  13.616  1.00 92.43           H  
ATOM   1162  O   SER A  77     -21.522 -17.485  15.727  1.00 92.43           O  
ATOM   1163  OG  SER A  77     -20.289 -15.567  11.888  1.00 92.43           O  
ATOM   1164  HG  SER A  77     -19.841 -16.086  11.215  1.00 92.43           H  
ATOM   1165  N   LEU A  78     -23.190 -17.664  14.234  1.00 91.92           N  
ATOM   1166  H   LEU A  78     -23.628 -17.256  13.420  1.00 91.92           H  
ATOM   1167  CA  LEU A  78     -23.757 -18.889  14.788  1.00 91.92           C  
ATOM   1168  HA  LEU A  78     -23.153 -19.210  15.637  1.00 91.92           H  
ATOM   1169  C   LEU A  78     -23.718 -20.003  13.744  1.00 91.92           C  
ATOM   1170  CB  LEU A  78     -25.180 -18.601  15.293  1.00 91.92           C  
ATOM   1171  HB2 LEU A  78     -25.158 -17.722  15.937  1.00 91.92           H  
ATOM   1172  HB3 LEU A  78     -25.805 -18.368  14.431  1.00 91.92           H  
ATOM   1173  O   LEU A  78     -24.259 -19.849  12.650  1.00 91.92           O  
ATOM   1174  CG  LEU A  78     -25.815 -19.771  16.069  1.00 91.92           C  
ATOM   1175  HG  LEU A  78     -25.724 -20.695  15.497  1.00 91.92           H  
ATOM   1176  CD1 LEU A  78     -25.176 -19.964  17.448  1.00 91.92           C  
ATOM   1177 HD11 LEU A  78     -25.234 -19.042  18.027  1.00 91.92           H  
ATOM   1178 HD12 LEU A  78     -25.683 -20.764  17.987  1.00 91.92           H  
ATOM   1179 HD13 LEU A  78     -24.130 -20.248  17.334  1.00 91.92           H  
ATOM   1180  CD2 LEU A  78     -27.302 -19.487  16.286  1.00 91.92           C  
ATOM   1181 HD21 LEU A  78     -27.755 -20.318  16.827  1.00 91.92           H  
ATOM   1182 HD22 LEU A  78     -27.793 -19.387  15.318  1.00 91.92           H  
ATOM   1183 HD23 LEU A  78     -27.421 -18.564  16.853  1.00 91.92           H  
ATOM   1184  N   ASP A  79     -23.126 -21.137  14.105  1.00 91.29           N  
ATOM   1185  H   ASP A  79     -22.663 -21.185  15.002  1.00 91.29           H  
ATOM   1186  CA  ASP A  79     -23.219 -22.359  13.311  1.00 91.29           C  
ATOM   1187  HA  ASP A  79     -23.088 -22.103  12.259  1.00 91.29           H  
ATOM   1188  C   ASP A  79     -24.604 -22.999  13.501  1.00 91.29           C  
ATOM   1189  CB  ASP A  79     -22.074 -23.304  13.699  1.00 91.29           C  
ATOM   1190  HB2 ASP A  79     -22.174 -23.553  14.756  1.00 91.29           H  
ATOM   1191  HB3 ASP A  79     -21.122 -22.787  13.577  1.00 91.29           H  
ATOM   1192  O   ASP A  79     -24.925 -23.415  14.619  1.00 91.29           O  
ATOM   1193  CG  ASP A  79     -22.035 -24.603  12.887  1.00 91.29           C  
ATOM   1194  OD1 ASP A  79     -23.044 -24.946  12.235  1.00 91.29           O  
ATOM   1195  OD2 ASP A  79     -21.047 -25.348  13.056  1.00 91.29           O  
ATOM   1196  N   PRO A  80     -25.444 -23.096  12.452  1.00 89.11           N  
ATOM   1197  CA  PRO A  80     -26.773 -23.687  12.573  1.00 89.11           C  
ATOM   1198  HA  PRO A  80     -27.311 -23.220  13.398  1.00 89.11           H  
ATOM   1199  C   PRO A  80     -26.747 -25.202  12.823  1.00 89.11           C  
ATOM   1200  CB  PRO A  80     -27.472 -23.346  11.253  1.00 89.11           C  
ATOM   1201  HB2 PRO A  80     -27.940 -22.365  11.337  1.00 89.11           H  
ATOM   1202  HB3 PRO A  80     -28.212 -24.095  10.970  1.00 89.11           H  
ATOM   1203  O   PRO A  80     -27.730 -25.734  13.330  1.00 89.11           O  
ATOM   1204  CG  PRO A  80     -26.324 -23.273  10.247  1.00 89.11           C  
ATOM   1205  HG2 PRO A  80     -26.057 -24.277   9.916  1.00 89.11           H  
ATOM   1206  HG3 PRO A  80     -26.569 -22.640   9.394  1.00 89.11           H  
ATOM   1207  CD  PRO A  80     -25.185 -22.687  11.075  1.00 89.11           C  
ATOM   1208  HD2 PRO A  80     -24.233 -23.073  10.710  1.00 89.11           H  
ATOM   1209  HD3 PRO A  80     -25.201 -21.600  11.003  1.00 89.11           H  
ATOM   1210  N   ALA A  81     -25.659 -25.901  12.481  1.00 89.75           N  
ATOM   1211  H   ALA A  81     -24.848 -25.407  12.137  1.00 89.75           H  
ATOM   1212  CA  ALA A  81     -25.531 -27.345  12.661  1.00 89.75           C  
ATOM   1213  HA  ALA A  81     -26.509 -27.809  12.536  1.00 89.75           H  
ATOM   1214  C   ALA A  81     -25.026 -27.708  14.062  1.00 89.75           C  
ATOM   1215  CB  ALA A  81     -24.599 -27.890  11.571  1.00 89.75           C  
ATOM   1216  HB1 ALA A  81     -24.993 -27.637  10.587  1.00 89.75           H  
ATOM   1217  HB2 ALA A  81     -24.528 -28.974  11.659  1.00 89.75           H  
ATOM   1218  HB3 ALA A  81     -23.603 -27.459  11.675  1.00 89.75           H  
ATOM   1219  O   ALA A  81     -25.515 -28.658  14.672  1.00 89.75           O  
ATOM   1220  N   THR A  82     -24.050 -26.960  14.585  1.00 91.31           N  
ATOM   1221  H   THR A  82     -23.652 -26.238  14.000  1.00 91.31           H  
ATOM   1222  CA  THR A  82     -23.428 -27.261  15.889  1.00 91.31           C  
ATOM   1223  HA  THR A  82     -23.717 -28.268  16.189  1.00 91.31           H  
ATOM   1224  C   THR A  82     -23.894 -26.354  17.026  1.00 91.31           C  
ATOM   1225  CB  THR A  82     -21.896 -27.266  15.807  1.00 91.31           C  
ATOM   1226  HB  THR A  82     -21.512 -27.606  16.769  1.00 91.31           H  
ATOM   1227  O   THR A  82     -23.566 -26.615  18.185  1.00 91.31           O  
ATOM   1228  CG2 THR A  82     -21.354 -28.204  14.731  1.00 91.31           C  
ATOM   1229 HG21 THR A  82     -21.667 -27.871  13.741  1.00 91.31           H  
ATOM   1230 HG22 THR A  82     -21.726 -29.214  14.901  1.00 91.31           H  
ATOM   1231 HG23 THR A  82     -20.265 -28.210  14.769  1.00 91.31           H  
ATOM   1232  OG1 THR A  82     -21.388 -25.977  15.574  1.00 91.31           O  
ATOM   1233  HG1 THR A  82     -21.229 -25.877  14.632  1.00 91.31           H  
ATOM   1234  N   HIS A  83     -24.648 -25.292  16.719  1.00 92.03           N  
ATOM   1235  H   HIS A  83     -24.872 -25.130  15.748  1.00 92.03           H  
ATOM   1236  CA  HIS A  83     -25.021 -24.230  17.658  1.00 92.03           C  
ATOM   1237  HA  HIS A  83     -25.470 -23.427  17.073  1.00 92.03           H  
ATOM   1238  C   HIS A  83     -23.812 -23.586  18.357  1.00 92.03           C  
ATOM   1239  CB  HIS A  83     -26.100 -24.737  18.623  1.00 92.03           C  
ATOM   1240  HB2 HIS A  83     -26.267 -24.003  19.411  1.00 92.03           H  
ATOM   1241  HB3 HIS A  83     -25.748 -25.658  19.086  1.00 92.03           H  
ATOM   1242  O   HIS A  83     -23.919 -23.091  19.481  1.00 92.03           O  
ATOM   1243  CG  HIS A  83     -27.423 -25.004  17.969  1.00 92.03           C  
ATOM   1244  CD2 HIS A  83     -27.975 -26.224  17.688  1.00 92.03           C  
ATOM   1245  HD2 HIS A  83     -27.521 -27.187  17.872  1.00 92.03           H  
ATOM   1246  ND1 HIS A  83     -28.322 -24.045  17.575  1.00 92.03           N  
ATOM   1247  HD1 HIS A  83     -28.166 -23.047  17.614  1.00 92.03           H  
ATOM   1248  CE1 HIS A  83     -29.394 -24.671  17.064  1.00 92.03           C  
ATOM   1249  HE1 HIS A  83     -30.259 -24.182  16.641  1.00 92.03           H  
ATOM   1250  NE2 HIS A  83     -29.241 -26.000  17.138  1.00 92.03           N  
ATOM   1251  N   ARG A  84     -22.642 -23.583  17.704  1.00 92.46           N  
ATOM   1252  H   ARG A  84     -22.604 -24.014  16.792  1.00 92.46           H  
ATOM   1253  CA  ARG A  84     -21.450 -22.892  18.206  1.00 92.46           C  
ATOM   1254  HA  ARG A  84     -21.443 -22.974  19.293  1.00 92.46           H  
ATOM   1255  C   ARG A  84     -21.517 -21.411  17.864  1.00 92.46           C  
ATOM   1256  CB  ARG A  84     -20.167 -23.540  17.678  1.00 92.46           C  
ATOM   1257  HB2 ARG A  84     -19.318 -22.905  17.930  1.00 92.46           H  
ATOM   1258  HB3 ARG A  84     -20.219 -23.632  16.593  1.00 92.46           H  
ATOM   1259  O   ARG A  84     -21.768 -21.036  16.721  1.00 92.46           O  
ATOM   1260  CG  ARG A  84     -19.964 -24.919  18.319  1.00 92.46           C  
ATOM   1261  HG2 ARG A  84     -19.937 -24.828  19.405  1.00 92.46           H  
ATOM   1262  HG3 ARG A  84     -20.805 -25.564  18.063  1.00 92.46           H  
ATOM   1263  CD  ARG A  84     -18.675 -25.577  17.825  1.00 92.46           C  
ATOM   1264  HD2 ARG A  84     -18.539 -25.360  16.765  1.00 92.46           H  
ATOM   1265  HD3 ARG A  84     -18.794 -26.654  17.944  1.00 92.46           H  
ATOM   1266  NE  ARG A  84     -17.507 -25.124  18.605  1.00 92.46           N  
ATOM   1267  HE  ARG A  84     -17.627 -24.281  19.148  1.00 92.46           H  
ATOM   1268  NH1 ARG A  84     -16.076 -26.796  17.969  1.00 92.46           N  
ATOM   1269 HH11 ARG A  84     -16.778 -27.102  17.311  1.00 92.46           H  
ATOM   1270 HH12 ARG A  84     -15.180 -27.259  18.029  1.00 92.46           H  
ATOM   1271  NH2 ARG A  84     -15.434 -25.294  19.506  1.00 92.46           N  
ATOM   1272 HH21 ARG A  84     -14.536 -25.751  19.578  1.00 92.46           H  
ATOM   1273 HH22 ARG A  84     -15.629 -24.452  20.027  1.00 92.46           H  
ATOM   1274  CZ  ARG A  84     -16.347 -25.742  18.691  1.00 92.46           C  
ATOM   1275  N   CYS A  85     -21.287 -20.587  18.880  1.00 93.19           N  
ATOM   1276  H   CYS A  85     -21.064 -21.002  19.774  1.00 93.19           H  
ATOM   1277  CA  CYS A  85     -21.245 -19.133  18.789  1.00 93.19           C  
ATOM   1278  HA  CYS A  85     -21.796 -18.794  17.912  1.00 93.19           H  
ATOM   1279  C   CYS A  85     -19.796 -18.660  18.679  1.00 93.19           C  
ATOM   1280  CB  CYS A  85     -21.923 -18.564  20.038  1.00 93.19           C  
ATOM   1281  HB2 CYS A  85     -21.524 -19.095  20.903  1.00 93.19           H  
ATOM   1282  HB3 CYS A  85     -22.992 -18.767  19.975  1.00 93.19           H  
ATOM   1283  O   CYS A  85     -18.971 -18.999  19.530  1.00 93.19           O  
ATOM   1284  SG  CYS A  85     -21.688 -16.800  20.366  1.00 93.19           S  
ATOM   1285  N   TYR A  86     -19.513 -17.846  17.668  1.00 93.14           N  
ATOM   1286  H   TYR A  86     -20.251 -17.617  17.018  1.00 93.14           H  
ATOM   1287  CA  TYR A  86     -18.227 -17.199  17.448  1.00 93.14           C  
ATOM   1288  HA  TYR A  86     -17.512 -17.559  18.188  1.00 93.14           H  
ATOM   1289  C   TYR A  86     -18.395 -15.692  17.607  1.00 93.14           C  
ATOM   1290  CB  TYR A  86     -17.690 -17.559  16.059  1.00 93.14           C  
ATOM   1291  HB2 TYR A  86     -16.750 -17.029  15.901  1.00 93.14           H  
ATOM   1292  HB3 TYR A  86     -18.394 -17.209  15.304  1.00 93.14           H  
ATOM   1293  O   TYR A  86     -19.198 -15.094  16.899  1.00 93.14           O  
ATOM   1294  CG  TYR A  86     -17.457 -19.043  15.861  1.00 93.14           C  
ATOM   1295  CD1 TYR A  86     -16.205 -19.601  16.178  1.00 93.14           C  
ATOM   1296  HD1 TYR A  86     -15.408 -18.965  16.534  1.00 93.14           H  
ATOM   1297  CD2 TYR A  86     -18.496 -19.864  15.379  1.00 93.14           C  
ATOM   1298  HD2 TYR A  86     -19.459 -19.437  15.140  1.00 93.14           H  
ATOM   1299  CE1 TYR A  86     -15.988 -20.982  16.012  1.00 93.14           C  
ATOM   1300  HE1 TYR A  86     -15.019 -21.403  16.239  1.00 93.14           H  
ATOM   1301  CE2 TYR A  86     -18.287 -21.247  15.223  1.00 93.14           C  
ATOM   1302  HE2 TYR A  86     -19.078 -21.882  14.851  1.00 93.14           H  
ATOM   1303  OH  TYR A  86     -16.817 -23.139  15.383  1.00 93.14           O  
ATOM   1304  HH  TYR A  86     -15.882 -23.344  15.451  1.00 93.14           H  
ATOM   1305  CZ  TYR A  86     -17.032 -21.806  15.536  1.00 93.14           C  
ATOM   1306  N   LEU A  87     -17.656 -15.073  18.523  1.00 92.72           N  
ATOM   1307  H   LEU A  87     -16.973 -15.613  19.034  1.00 92.72           H  
ATOM   1308  CA  LEU A  87     -17.654 -13.621  18.699  1.00 92.72           C  
ATOM   1309  HA  LEU A  87     -18.627 -13.217  18.423  1.00 92.72           H  
ATOM   1310  C   LEU A  87     -16.617 -13.001  17.779  1.00 92.72           C  
ATOM   1311  CB  LEU A  87     -17.367 -13.237  20.157  1.00 92.72           C  
ATOM   1312  HB2 LEU A  87     -17.435 -12.153  20.255  1.00 92.72           H  
ATOM   1313  HB3 LEU A  87     -16.347 -13.532  20.401  1.00 92.72           H  
ATOM   1314  O   LEU A  87     -15.506 -13.526  17.654  1.00 92.72           O  
ATOM   1315  CG  LEU A  87     -18.315 -13.893  21.163  1.00 92.72           C  
ATOM   1316  HG  LEU A  87     -18.158 -14.970  21.111  1.00 92.72           H  
ATOM   1317  CD1 LEU A  87     -17.971 -13.439  22.576  1.00 92.72           C  
ATOM   1318 HD11 LEU A  87     -18.527 -14.043  23.292  1.00 92.72           H  
ATOM   1319 HD12 LEU A  87     -16.904 -13.580  22.752  1.00 92.72           H  
ATOM   1320 HD13 LEU A  87     -18.215 -12.384  22.700  1.00 92.72           H  
ATOM   1321  CD2 LEU A  87     -19.788 -13.580  20.897  1.00 92.72           C  
ATOM   1322 HD21 LEU A  87     -20.104 -14.026  19.954  1.00 92.72           H  
ATOM   1323 HD22 LEU A  87     -20.410 -13.984  21.696  1.00 92.72           H  
ATOM   1324 HD23 LEU A  87     -19.912 -12.498  20.845  1.00 92.72           H  
ATOM   1325  N   HIS A  88     -16.988 -11.896  17.146  1.00 89.63           N  
ATOM   1326  H   HIS A  88     -17.910 -11.516  17.306  1.00 89.63           H  
ATOM   1327  CA  HIS A  88     -16.114 -11.165  16.246  1.00 89.63           C  
ATOM   1328  HA  HIS A  88     -15.353 -11.841  15.856  1.00 89.63           H  
ATOM   1329  C   HIS A  88     -15.440 -10.048  17.008  1.00 89.63           C  
ATOM   1330  CB  HIS A  88     -16.871 -10.584  15.051  1.00 89.63           C  
ATOM   1331  HB2 HIS A  88     -16.151 -10.184  14.337  1.00 89.63           H  
ATOM   1332  HB3 HIS A  88     -17.492  -9.755  15.393  1.00 89.63           H  
ATOM   1333  O   HIS A  88     -16.101  -9.240  17.657  1.00 89.63           O  
ATOM   1334  CG  HIS A  88     -17.758 -11.560  14.343  1.00 89.63           C  
ATOM   1335  CD2 HIS A  88     -17.745 -12.924  14.456  1.00 89.63           C  
ATOM   1336  HD2 HIS A  88     -17.073 -13.511  15.064  1.00 89.63           H  
ATOM   1337  ND1 HIS A  88     -18.859 -11.221  13.604  1.00 89.63           N  
ATOM   1338  HD1 HIS A  88     -19.142 -10.297  13.311  1.00 89.63           H  
ATOM   1339  CE1 HIS A  88     -19.524 -12.348  13.345  1.00 89.63           C  
ATOM   1340  HE1 HIS A  88     -20.481 -12.383  12.844  1.00 89.63           H  
ATOM   1341  NE2 HIS A  88     -18.845 -13.419  13.777  1.00 89.63           N  
ATOM   1342  N   VAL A  89     -14.132  -9.971  16.862  1.00 87.53           N  
ATOM   1343  H   VAL A  89     -13.674 -10.672  16.297  1.00 87.53           H  
ATOM   1344  CA  VAL A  89     -13.355  -8.787  17.199  1.00 87.53           C  
ATOM   1345  HA  VAL A  89     -14.009  -8.023  17.620  1.00 87.53           H  
ATOM   1346  C   VAL A  89     -12.776  -8.207  15.915  1.00 87.53           C  
ATOM   1347  CB  VAL A  89     -12.281  -9.107  18.254  1.00 87.53           C  
ATOM   1348  HB  VAL A  89     -11.752  -8.184  18.492  1.00 87.53           H  
ATOM   1349  O   VAL A  89     -12.771  -8.874  14.874  1.00 87.53           O  
ATOM   1350  CG1 VAL A  89     -12.925  -9.618  19.550  1.00 87.53           C  
ATOM   1351 HG11 VAL A  89     -12.160  -9.751  20.315  1.00 87.53           H  
ATOM   1352 HG12 VAL A  89     -13.420 -10.574  19.378  1.00 87.53           H  
ATOM   1353 HG13 VAL A  89     -13.664  -8.898  19.902  1.00 87.53           H  
ATOM   1354  CG2 VAL A  89     -11.250 -10.137  17.782  1.00 87.53           C  
ATOM   1355 HG21 VAL A  89     -10.759  -9.782  16.876  1.00 87.53           H  
ATOM   1356 HG22 VAL A  89     -10.489 -10.278  18.550  1.00 87.53           H  
ATOM   1357 HG23 VAL A  89     -11.732 -11.095  17.591  1.00 87.53           H  
ATOM   1358  N   HIS A  90     -12.264  -6.981  16.004  1.00 80.65           N  
ATOM   1359  H   HIS A  90     -12.400  -6.451  16.853  1.00 80.65           H  
ATOM   1360  CA  HIS A  90     -11.549  -6.345  14.905  1.00 80.65           C  
ATOM   1361  HA  HIS A  90     -12.274  -6.038  14.152  1.00 80.65           H  
ATOM   1362  C   HIS A  90     -10.549  -7.320  14.266  1.00 80.65           C  
ATOM   1363  CB  HIS A  90     -10.816  -5.100  15.418  1.00 80.65           C  
ATOM   1364  HB2 HIS A  90     -10.245  -5.364  16.308  1.00 80.65           H  
ATOM   1365  HB3 HIS A  90     -11.545  -4.337  15.689  1.00 80.65           H  
ATOM   1366  O   HIS A  90      -9.675  -7.855  14.953  1.00 80.65           O  
ATOM   1367  CG  HIS A  90      -9.867  -4.536  14.391  1.00 80.65           C  
ATOM   1368  CD2 HIS A  90      -8.558  -4.193  14.590  1.00 80.65           C  
ATOM   1369  HD2 HIS A  90      -8.029  -4.239  15.530  1.00 80.65           H  
ATOM   1370  ND1 HIS A  90     -10.119  -4.391  13.048  1.00 80.65           N  
ATOM   1371  HD1 HIS A  90     -11.008  -4.518  12.585  1.00 80.65           H  
ATOM   1372  CE1 HIS A  90      -8.995  -3.957  12.456  1.00 80.65           C  
ATOM   1373  HE1 HIS A  90      -8.882  -3.764  11.400  1.00 80.65           H  
ATOM   1374  NE2 HIS A  90      -8.017  -3.806  13.361  1.00 80.65           N  
ATOM   1375  N   CYS A  91     -10.682  -7.526  12.950  1.00 75.26           N  
ATOM   1376  H   CYS A  91     -11.468  -7.102  12.479  1.00 75.26           H  
ATOM   1377  CA  CYS A  91      -9.804  -8.409  12.197  1.00 75.26           C  
ATOM   1378  HA  CYS A  91      -9.205  -8.958  12.924  1.00 75.26           H  
ATOM   1379  C   CYS A  91      -8.842  -7.648  11.288  1.00 75.26           C  
ATOM   1380  CB  CYS A  91     -10.597  -9.458  11.427  1.00 75.26           C  
ATOM   1381  HB2 CYS A  91     -10.967  -9.038  10.491  1.00 75.26           H  
ATOM   1382  HB3 CYS A  91     -11.460  -9.758  12.021  1.00 75.26           H  
ATOM   1383  O   CYS A  91      -9.147  -7.394  10.115  1.00 75.26           O  
ATOM   1384  SG  CYS A  91      -9.574 -10.914  11.084  1.00 75.26           S  
ATOM   1385  N   PRO A  92      -7.661  -7.282  11.797  1.00 63.58           N  
ATOM   1386  CA  PRO A  92      -6.688  -6.614  10.971  1.00 63.58           C  
ATOM   1387  HA  PRO A  92      -7.138  -5.732  10.516  1.00 63.58           H  
ATOM   1388  C   PRO A  92      -6.155  -7.534   9.882  1.00 63.58           C  
ATOM   1389  CB  PRO A  92      -5.620  -6.172  11.940  1.00 63.58           C  
ATOM   1390  HB2 PRO A  92      -5.946  -5.196  12.298  1.00 63.58           H  
ATOM   1391  HB3 PRO A  92      -4.632  -6.158  11.479  1.00 63.58           H  
ATOM   1392  O   PRO A  92      -5.815  -8.690  10.109  1.00 63.58           O  
ATOM   1393  CG  PRO A  92      -5.685  -7.135  13.114  1.00 63.58           C  
ATOM   1394  HG2 PRO A  92      -5.110  -8.033  12.889  1.00 63.58           H  
ATOM   1395  HG3 PRO A  92      -5.345  -6.675  14.042  1.00 63.58           H  
ATOM   1396  CD  PRO A  92      -7.167  -7.469  13.157  1.00 63.58           C  
ATOM   1397  HD2 PRO A  92      -7.295  -8.494  13.506  1.00 63.58           H  
ATOM   1398  HD3 PRO A  92      -7.675  -6.772  13.824  1.00 63.58           H  
ATOM   1399  N   GLY A  93      -6.036  -6.993   8.674  1.00 59.21           N  
ATOM   1400  H   GLY A  93      -6.378  -6.051   8.542  1.00 59.21           H  
ATOM   1401  CA  GLY A  93      -5.325  -7.682   7.604  1.00 59.21           C  
ATOM   1402  HA2 GLY A  93      -4.550  -8.318   8.032  1.00 59.21           H  
ATOM   1403  HA3 GLY A  93      -4.832  -6.935   6.982  1.00 59.21           H  
ATOM   1404  C   GLY A  93      -6.159  -8.549   6.677  1.00 59.21           C  
ATOM   1405  O   GLY A  93      -5.591  -9.002   5.690  1.00 59.21           O  
ATOM   1406  N   LEU A  94      -7.460  -8.725   6.927  1.00 59.52           N  
ATOM   1407  H   LEU A  94      -7.849  -8.388   7.797  1.00 59.52           H  
ATOM   1408  CA  LEU A  94      -8.294  -9.522   6.031  1.00 59.52           C  
ATOM   1409  HA  LEU A  94      -7.657 -10.267   5.554  1.00 59.52           H  
ATOM   1410  C   LEU A  94      -8.860  -8.749   4.853  1.00 59.52           C  
ATOM   1411  CB  LEU A  94      -9.386 -10.260   6.806  1.00 59.52           C  
ATOM   1412  HB2 LEU A  94      -9.883  -9.570   7.488  1.00 59.52           H  
ATOM   1413  HB3 LEU A  94     -10.131 -10.608   6.090  1.00 59.52           H  
ATOM   1414  O   LEU A  94      -8.942  -9.339   3.791  1.00 59.52           O  
ATOM   1415  CG  LEU A  94      -8.866 -11.474   7.592  1.00 59.52           C  
ATOM   1416  HG  LEU A  94      -8.324 -11.110   8.464  1.00 59.52           H  
ATOM   1417  CD1 LEU A  94     -10.072 -12.264   8.070  1.00 59.52           C  
ATOM   1418 HD11 LEU A  94     -10.772 -11.581   8.551  1.00 59.52           H  
ATOM   1419 HD12 LEU A  94     -10.567 -12.746   7.227  1.00 59.52           H  
ATOM   1420 HD13 LEU A  94      -9.751 -13.027   8.780  1.00 59.52           H  
ATOM   1421  CD2 LEU A  94      -7.938 -12.408   6.810  1.00 59.52           C  
ATOM   1422 HD21 LEU A  94      -8.114 -12.350   5.736  1.00 59.52           H  
ATOM   1423 HD22 LEU A  94      -8.031 -13.439   7.149  1.00 59.52           H  
ATOM   1424 HD23 LEU A  94      -6.913 -12.075   6.973  1.00 59.52           H  
ATOM   1425  N   GLY A  95      -9.212  -7.466   4.996  1.00 50.44           N  
ATOM   1426  H   GLY A  95      -9.198  -7.066   5.923  1.00 50.44           H  
ATOM   1427  CA  GLY A  95      -9.538  -6.583   3.865  1.00 50.44           C  
ATOM   1428  HA2 GLY A  95      -9.987  -5.669   4.254  1.00 50.44           H  
ATOM   1429  HA3 GLY A  95      -8.607  -6.334   3.356  1.00 50.44           H  
ATOM   1430  C   GLY A  95     -10.495  -7.156   2.808  1.00 50.44           C  
ATOM   1431  O   GLY A  95     -10.476  -6.721   1.657  1.00 50.44           O  
ATOM   1432  N   PHE A  96     -11.258  -8.194   3.144  1.00 55.11           N  
ATOM   1433  H   PHE A  96     -11.195  -8.566   4.081  1.00 55.11           H  
ATOM   1434  CA  PHE A  96     -11.883  -8.997   2.124  1.00 55.11           C  
ATOM   1435  HA  PHE A  96     -11.224  -9.049   1.258  1.00 55.11           H  
ATOM   1436  C   PHE A  96     -13.173  -8.310   1.715  1.00 55.11           C  
ATOM   1437  CB  PHE A  96     -12.155 -10.425   2.582  1.00 55.11           C  
ATOM   1438  HB2 PHE A  96     -12.691 -10.841   1.729  1.00 55.11           H  
ATOM   1439  HB3 PHE A  96     -12.825 -10.413   3.442  1.00 55.11           H  
ATOM   1440  O   PHE A  96     -14.089  -8.149   2.520  1.00 55.11           O  
ATOM   1441  CG  PHE A  96     -10.981 -11.357   2.849  1.00 55.11           C  
ATOM   1442  CD1 PHE A  96     -10.035 -11.632   1.843  1.00 55.11           C  
ATOM   1443  HD1 PHE A  96     -10.087 -11.112   0.898  1.00 55.11           H  
ATOM   1444  CD2 PHE A  96     -10.903 -12.052   4.069  1.00 55.11           C  
ATOM   1445  HD2 PHE A  96     -11.652 -11.893   4.830  1.00 55.11           H  
ATOM   1446  CE1 PHE A  96      -9.000 -12.557   2.076  1.00 55.11           C  
ATOM   1447  HE1 PHE A  96      -8.237 -12.725   1.330  1.00 55.11           H  
ATOM   1448  CE2 PHE A  96      -9.913 -13.027   4.267  1.00 55.11           C  
ATOM   1449  HE2 PHE A  96      -9.906 -13.613   5.175  1.00 55.11           H  
ATOM   1450  CZ  PHE A  96      -8.941 -13.263   3.285  1.00 55.11           C  
ATOM   1451  HZ  PHE A  96      -8.168 -13.998   3.453  1.00 55.11           H  
ATOM   1452  N   THR A  97     -13.296  -8.003   0.429  1.00 48.34           N  
ATOM   1453  H   THR A  97     -12.506  -8.156  -0.182  1.00 48.34           H  
ATOM   1454  CA  THR A  97     -14.629  -7.991  -0.160  1.00 48.34           C  
ATOM   1455  HA  THR A  97     -15.269  -7.319   0.412  1.00 48.34           H  
ATOM   1456  C   THR A  97     -15.157  -9.412  -0.010  1.00 48.34           C  
ATOM   1457  CB  THR A  97     -14.618  -7.519  -1.621  1.00 48.34           C  
ATOM   1458  HB  THR A  97     -15.602  -7.691  -2.057  1.00 48.34           H  
ATOM   1459  O   THR A  97     -14.520 -10.358  -0.472  1.00 48.34           O  
ATOM   1460  CG2 THR A  97     -14.290  -6.028  -1.704  1.00 48.34           C  
ATOM   1461 HG21 THR A  97     -13.308  -5.826  -1.276  1.00 48.34           H  
ATOM   1462 HG22 THR A  97     -15.038  -5.461  -1.149  1.00 48.34           H  
ATOM   1463 HG23 THR A  97     -14.306  -5.706  -2.745  1.00 48.34           H  
ATOM   1464  OG1 THR A  97     -13.645  -8.172  -2.401  1.00 48.34           O  
ATOM   1465  HG1 THR A  97     -12.869  -7.607  -2.429  1.00 48.34           H  
ATOM   1466  N   CYS A  98     -16.253  -9.583   0.728  1.00 56.22           N  
ATOM   1467  H   CYS A  98     -16.634  -8.794   1.230  1.00 56.22           H  
ATOM   1468  CA  CYS A  98     -16.981 -10.842   0.769  1.00 56.22           C  
ATOM   1469  HA  CYS A  98     -16.393 -11.606   1.278  1.00 56.22           H  
ATOM   1470  C   CYS A  98     -17.278 -11.252  -0.680  1.00 56.22           C  
ATOM   1471  CB  CYS A  98     -18.291 -10.628   1.536  1.00 56.22           C  
ATOM   1472  HB2 CYS A  98     -19.056 -11.269   1.099  1.00 56.22           H  
ATOM   1473  HB3 CYS A  98     -18.629  -9.600   1.406  1.00 56.22           H  
ATOM   1474  O   CYS A  98     -18.119 -10.602  -1.313  1.00 56.22           O  
ATOM   1475  SG  CYS A  98     -18.237 -11.014   3.290  1.00 56.22           S  
ATOM   1476  N   PRO A  99     -16.622 -12.288  -1.244  1.00 53.78           N  
ATOM   1477  CA  PRO A  99     -17.198 -12.932  -2.401  1.00 53.78           C  
ATOM   1478  HA  PRO A  99     -17.329 -12.224  -3.219  1.00 53.78           H  
ATOM   1479  C   PRO A  99     -18.555 -13.419  -1.903  1.00 53.78           C  
ATOM   1480  CB  PRO A  99     -16.226 -14.045  -2.802  1.00 53.78           C  
ATOM   1481  HB2 PRO A  99     -16.737 -14.887  -3.268  1.00 53.78           H  
ATOM   1482  HB3 PRO A  99     -15.471 -13.637  -3.474  1.00 53.78           H  
ATOM   1483  O   PRO A  99     -18.699 -13.763  -0.732  1.00 53.78           O  
ATOM   1484  CG  PRO A  99     -15.569 -14.439  -1.482  1.00 53.78           C  
ATOM   1485  HG2 PRO A  99     -14.539 -14.766  -1.627  1.00 53.78           H  
ATOM   1486  HG3 PRO A  99     -16.152 -15.227  -1.006  1.00 53.78           H  
ATOM   1487  CD  PRO A  99     -15.646 -13.172  -0.632  1.00 53.78           C  
ATOM   1488  HD2 PRO A  99     -15.925 -13.439   0.388  1.00 53.78           H  
ATOM   1489  HD3 PRO A  99     -14.681 -12.666  -0.661  1.00 53.78           H  
ATOM   1490  N   SER A 100     -19.571 -13.412  -2.746  1.00 55.72           N  
ATOM   1491  H   SER A 100     -19.423 -13.134  -3.706  1.00 55.72           H  
ATOM   1492  CA  SER A 100     -20.939 -13.800  -2.386  1.00 55.72           C  
ATOM   1493  HA  SER A 100     -21.254 -13.188  -1.541  1.00 55.72           H  
ATOM   1494  C   SER A 100     -21.094 -15.271  -1.935  1.00 55.72           C  
ATOM   1495  CB  SER A 100     -21.841 -13.464  -3.577  1.00 55.72           C  
ATOM   1496  HB2 SER A 100     -22.843 -13.865  -3.425  1.00 55.72           H  
ATOM   1497  HB3 SER A 100     -21.912 -12.380  -3.665  1.00 55.72           H  
ATOM   1498  O   SER A 100     -22.186 -15.823  -2.012  1.00 55.72           O  
ATOM   1499  OG  SER A 100     -21.281 -13.982  -4.774  1.00 55.72           O  
ATOM   1500  HG  SER A 100     -21.858 -14.685  -5.082  1.00 55.72           H  
ATOM   1501  N   GLN A 101     -20.015 -15.924  -1.495  1.00 59.56           N  
ATOM   1502  H   GLN A 101     -19.199 -15.354  -1.324  1.00 59.56           H  
ATOM   1503  CA  GLN A 101     -19.992 -17.209  -0.821  1.00 59.56           C  
ATOM   1504  HA  GLN A 101     -20.764 -17.852  -1.242  1.00 59.56           H  
ATOM   1505  C   GLN A 101     -20.285 -17.035   0.665  1.00 59.56           C  
ATOM   1506  CB  GLN A 101     -18.626 -17.881  -1.017  1.00 59.56           C  
ATOM   1507  HB2 GLN A 101     -18.556 -18.736  -0.345  1.00 59.56           H  
ATOM   1508  HB3 GLN A 101     -17.818 -17.186  -0.786  1.00 59.56           H  
ATOM   1509  O   GLN A 101     -19.461 -16.518   1.414  1.00 59.56           O  
ATOM   1510  CG  GLN A 101     -18.499 -18.382  -2.451  1.00 59.56           C  
ATOM   1511  HG2 GLN A 101     -19.407 -18.925  -2.712  1.00 59.56           H  
ATOM   1512  HG3 GLN A 101     -18.410 -17.534  -3.131  1.00 59.56           H  
ATOM   1513  CD  GLN A 101     -17.303 -19.296  -2.663  1.00 59.56           C  
ATOM   1514  NE2 GLN A 101     -17.534 -20.406  -3.315  1.00 59.56           N  
ATOM   1515 HE21 GLN A 101     -18.480 -20.624  -3.593  1.00 59.56           H  
ATOM   1516 HE22 GLN A 101     -16.747 -20.843  -3.772  1.00 59.56           H  
ATOM   1517  OE1 GLN A 101     -16.159 -19.016  -2.341  1.00 59.56           O  
ATOM   1518  N   ASP A 102     -21.458 -17.521   1.053  1.00 67.40           N  
ATOM   1519  H   ASP A 102     -22.073 -17.899   0.347  1.00 67.40           H  
ATOM   1520  CA  ASP A 102     -21.821 -17.802   2.435  1.00 67.40           C  
ATOM   1521  HA  ASP A 102     -21.486 -16.987   3.077  1.00 67.40           H  
ATOM   1522  C   ASP A 102     -21.120 -19.103   2.860  1.00 67.40           C  
ATOM   1523  CB  ASP A 102     -23.361 -17.890   2.501  1.00 67.40           C  
ATOM   1524  HB2 ASP A 102     -23.695 -18.763   1.940  1.00 67.40           H  
ATOM   1525  HB3 ASP A 102     -23.777 -17.006   2.017  1.00 67.40           H  
ATOM   1526  O   ASP A 102     -21.307 -20.149   2.231  1.00 67.40           O  
ATOM   1527  CG  ASP A 102     -23.943 -17.961   3.917  1.00 67.40           C  
ATOM   1528  OD1 ASP A 102     -23.151 -18.101   4.872  1.00 67.40           O  
ATOM   1529  OD2 ASP A 102     -25.189 -17.856   4.039  1.00 67.40           O  
ATOM   1530  N   ASP A 103     -20.285 -19.048   3.898  1.00 75.03           N  
ATOM   1531  H   ASP A 103     -20.178 -18.162   4.371  1.00 75.03           H  
ATOM   1532  CA  ASP A 103     -19.659 -20.244   4.482  1.00 75.03           C  
ATOM   1533  HA  ASP A 103     -19.377 -20.894   3.654  1.00 75.03           H  
ATOM   1534  C   ASP A 103     -20.624 -21.087   5.339  1.00 75.03           C  
ATOM   1535  CB  ASP A 103     -18.354 -19.879   5.199  1.00 75.03           C  
ATOM   1536  HB2 ASP A 103     -17.676 -19.445   4.464  1.00 75.03           H  
ATOM   1537  HB3 ASP A 103     -17.885 -20.788   5.575  1.00 75.03           H  
ATOM   1538  O   ASP A 103     -20.232 -22.108   5.909  1.00 75.03           O  
ATOM   1539  CG  ASP A 103     -18.517 -18.897   6.353  1.00 75.03           C  
ATOM   1540  OD1 ASP A 103     -19.596 -18.839   6.980  1.00 75.03           O  
ATOM   1541  OD2 ASP A 103     -17.516 -18.202   6.645  1.00 75.03           O  
ATOM   1542  N   GLY A 104     -21.902 -20.697   5.379  1.00 80.94           N  
ATOM   1543  H   GLY A 104     -22.125 -19.794   4.986  1.00 80.94           H  
ATOM   1544  CA  GLY A 104     -22.997 -21.426   6.008  1.00 80.94           C  
ATOM   1545  HA2 GLY A 104     -23.908 -21.236   5.441  1.00 80.94           H  
ATOM   1546  HA3 GLY A 104     -22.784 -22.495   5.989  1.00 80.94           H  
ATOM   1547  C   GLY A 104     -23.251 -21.015   7.456  1.00 80.94           C  
ATOM   1548  O   GLY A 104     -24.226 -21.478   8.055  1.00 80.94           O  
ATOM   1549  N   LEU A 105     -22.418 -20.142   8.028  1.00 87.09           N  
ATOM   1550  H   LEU A 105     -21.666 -19.758   7.473  1.00 87.09           H  
ATOM   1551  CA  LEU A 105     -22.671 -19.576   9.346  1.00 87.09           C  
ATOM   1552  HA  LEU A 105     -23.147 -20.336   9.966  1.00 87.09           H  
ATOM   1553  C   LEU A 105     -23.639 -18.396   9.258  1.00 87.09           C  
ATOM   1554  CB  LEU A 105     -21.366 -19.166  10.028  1.00 87.09           C  
ATOM   1555  HB2 LEU A 105     -20.911 -18.369   9.440  1.00 87.09           H  
ATOM   1556  HB3 LEU A 105     -21.606 -18.764  11.012  1.00 87.09           H  
ATOM   1557  O   LEU A 105     -23.625 -17.589   8.334  1.00 87.09           O  
ATOM   1558  CG  LEU A 105     -20.344 -20.298  10.187  1.00 87.09           C  
ATOM   1559  HG  LEU A 105     -20.046 -20.694   9.216  1.00 87.09           H  
ATOM   1560  CD1 LEU A 105     -19.131 -19.715  10.875  1.00 87.09           C  
ATOM   1561 HD11 LEU A 105     -18.760 -18.920  10.227  1.00 87.09           H  
ATOM   1562 HD12 LEU A 105     -18.370 -20.487  10.984  1.00 87.09           H  
ATOM   1563 HD13 LEU A 105     -19.391 -19.303  11.850  1.00 87.09           H  
ATOM   1564  CD2 LEU A 105     -20.843 -21.433  11.069  1.00 87.09           C  
ATOM   1565 HD21 LEU A 105     -21.679 -21.929  10.575  1.00 87.09           H  
ATOM   1566 HD22 LEU A 105     -21.141 -21.031  12.037  1.00 87.09           H  
ATOM   1567 HD23 LEU A 105     -20.054 -22.173  11.204  1.00 87.09           H  
ATOM   1568  N   GLN A 106     -24.479 -18.245  10.277  1.00 89.83           N  
ATOM   1569  H   GLN A 106     -24.429 -18.898  11.046  1.00 89.83           H  
ATOM   1570  CA  GLN A 106     -25.347 -17.079  10.391  1.00 89.83           C  
ATOM   1571  HA  GLN A 106     -25.672 -16.772   9.397  1.00 89.83           H  
ATOM   1572  C   GLN A 106     -24.559 -15.919  11.010  1.00 89.83           C  
ATOM   1573  CB  GLN A 106     -26.598 -17.436  11.204  1.00 89.83           C  
ATOM   1574  HB2 GLN A 106     -27.223 -16.546  11.274  1.00 89.83           H  
ATOM   1575  HB3 GLN A 106     -26.304 -17.742  12.209  1.00 89.83           H  
ATOM   1576  O   GLN A 106     -24.405 -15.885  12.231  1.00 89.83           O  
ATOM   1577  CG  GLN A 106     -27.421 -18.560  10.563  1.00 89.83           C  
ATOM   1578  HG2 GLN A 106     -26.825 -19.471  10.515  1.00 89.83           H  
ATOM   1579  HG3 GLN A 106     -27.689 -18.273   9.547  1.00 89.83           H  
ATOM   1580  CD  GLN A 106     -28.697 -18.876  11.337  1.00 89.83           C  
ATOM   1581  NE2 GLN A 106     -29.525 -19.752  10.812  1.00 89.83           N  
ATOM   1582 HE21 GLN A 106     -30.321 -20.010  11.379  1.00 89.83           H  
ATOM   1583 HE22 GLN A 106     -29.254 -20.259   9.982  1.00 89.83           H  
ATOM   1584  OE1 GLN A 106     -28.997 -18.349  12.399  1.00 89.83           O  
ATOM   1585  N   HIS A 107     -24.066 -14.996  10.178  1.00 89.47           N  
ATOM   1586  H   HIS A 107     -24.139 -15.159   9.184  1.00 89.47           H  
ATOM   1587  CA  HIS A 107     -23.331 -13.798  10.607  1.00 89.47           C  
ATOM   1588  HA  HIS A 107     -22.709 -14.069  11.459  1.00 89.47           H  
ATOM   1589  C   HIS A 107     -24.279 -12.675  11.036  1.00 89.47           C  
ATOM   1590  CB  HIS A 107     -22.401 -13.310   9.482  1.00 89.47           C  
ATOM   1591  HB2 HIS A 107     -22.024 -14.178   8.942  1.00 89.47           H  
ATOM   1592  HB3 HIS A 107     -22.964 -12.700   8.776  1.00 89.47           H  
ATOM   1593  O   HIS A 107     -25.314 -12.433  10.400  1.00 89.47           O  
ATOM   1594  CG  HIS A 107     -21.189 -12.537   9.941  1.00 89.47           C  
ATOM   1595  CD2 HIS A 107     -20.813 -11.259   9.615  1.00 89.47           C  
ATOM   1596  HD2 HIS A 107     -21.326 -10.589   8.941  1.00 89.47           H  
ATOM   1597  ND1 HIS A 107     -20.099 -13.099  10.548  1.00 89.47           N  
ATOM   1598  HD1 HIS A 107     -20.053 -14.031  10.933  1.00 89.47           H  
ATOM   1599  CE1 HIS A 107     -19.113 -12.194  10.596  1.00 89.47           C  
ATOM   1600  HE1 HIS A 107     -18.142 -12.366  11.036  1.00 89.47           H  
ATOM   1601  NE2 HIS A 107     -19.524 -11.028  10.101  1.00 89.47           N  
ATOM   1602  N   PHE A 108     -23.911 -11.985  12.112  1.00 90.82           N  
ATOM   1603  H   PHE A 108     -23.097 -12.289  12.626  1.00 90.82           H  
ATOM   1604  CA  PHE A 108     -24.654 -10.862  12.655  1.00 90.82           C  
ATOM   1605  HA  PHE A 108     -25.328 -10.509  11.875  1.00 90.82           H  
ATOM   1606  C   PHE A 108     -23.727  -9.708  13.044  1.00 90.82           C  
ATOM   1607  CB  PHE A 108     -25.495 -11.327  13.851  1.00 90.82           C  
ATOM   1608  HB2 PHE A 108     -24.833 -11.732  14.616  1.00 90.82           H  
ATOM   1609  HB3 PHE A 108     -25.991 -10.457  14.281  1.00 90.82           H  
ATOM   1610  O   PHE A 108     -22.956  -9.823  13.999  1.00 90.82           O  
ATOM   1611  CG  PHE A 108     -26.561 -12.348  13.518  1.00 90.82           C  
ATOM   1612  CD1 PHE A 108     -27.807 -11.939  13.007  1.00 90.82           C  
ATOM   1613  HD1 PHE A 108     -27.988 -10.889  12.828  1.00 90.82           H  
ATOM   1614  CD2 PHE A 108     -26.293 -13.715  13.694  1.00 90.82           C  
ATOM   1615  HD2 PHE A 108     -25.318 -14.028  14.036  1.00 90.82           H  
ATOM   1616  CE1 PHE A 108     -28.779 -12.900  12.672  1.00 90.82           C  
ATOM   1617  HE1 PHE A 108     -29.713 -12.588  12.227  1.00 90.82           H  
ATOM   1618  CE2 PHE A 108     -27.275 -14.672  13.395  1.00 90.82           C  
ATOM   1619  HE2 PHE A 108     -27.050 -15.720  13.525  1.00 90.82           H  
ATOM   1620  CZ  PHE A 108     -28.517 -14.267  12.877  1.00 90.82           C  
ATOM   1621  HZ  PHE A 108     -29.248 -15.014  12.606  1.00 90.82           H  
ATOM   1622  N   ASP A 109     -23.857  -8.576  12.355  1.00 89.03           N  
ATOM   1623  H   ASP A 109     -24.515  -8.559  11.589  1.00 89.03           H  
ATOM   1624  CA  ASP A 109     -23.109  -7.351  12.654  1.00 89.03           C  
ATOM   1625  HA  ASP A 109     -22.104  -7.618  12.982  1.00 89.03           H  
ATOM   1626  C   ASP A 109     -23.801  -6.575  13.774  1.00 89.03           C  
ATOM   1627  CB  ASP A 109     -22.969  -6.441  11.420  1.00 89.03           C  
ATOM   1628  HB2 ASP A 109     -22.505  -5.506  11.735  1.00 89.03           H  
ATOM   1629  HB3 ASP A 109     -23.964  -6.205  11.043  1.00 89.03           H  
ATOM   1630  O   ASP A 109     -25.034  -6.451  13.797  1.00 89.03           O  
ATOM   1631  CG  ASP A 109     -22.134  -7.012  10.272  1.00 89.03           C  
ATOM   1632  OD1 ASP A 109     -21.588  -8.124  10.419  1.00 89.03           O  
ATOM   1633  OD2 ASP A 109     -22.115  -6.355   9.202  1.00 89.03           O  
ATOM   1634  N   ARG A 110     -23.011  -6.019  14.695  1.00 90.92           N  
ATOM   1635  H   ARG A 110     -22.011  -6.129  14.607  1.00 90.92           H  
ATOM   1636  CA  ARG A 110     -23.513  -5.141  15.751  1.00 90.92           C  
ATOM   1637  HA  ARG A 110     -24.376  -5.616  16.217  1.00 90.92           H  
ATOM   1638  C   ARG A 110     -23.973  -3.816  15.157  1.00 90.92           C  
ATOM   1639  CB  ARG A 110     -22.422  -4.949  16.808  1.00 90.92           C  
ATOM   1640  HB2 ARG A 110     -22.058  -5.932  17.108  1.00 90.92           H  
ATOM   1641  HB3 ARG A 110     -21.592  -4.392  16.374  1.00 90.92           H  
ATOM   1642  O   ARG A 110     -23.253  -3.165  14.404  1.00 90.92           O  
ATOM   1643  CG  ARG A 110     -22.929  -4.215  18.053  1.00 90.92           C  
ATOM   1644  HG2 ARG A 110     -23.229  -3.199  17.798  1.00 90.92           H  
ATOM   1645  HG3 ARG A 110     -23.778  -4.756  18.472  1.00 90.92           H  
ATOM   1646  CD  ARG A 110     -21.793  -4.170  19.074  1.00 90.92           C  
ATOM   1647  HD2 ARG A 110     -21.427  -5.187  19.212  1.00 90.92           H  
ATOM   1648  HD3 ARG A 110     -20.978  -3.564  18.679  1.00 90.92           H  
ATOM   1649  NE  ARG A 110     -22.230  -3.636  20.377  1.00 90.92           N  
ATOM   1650  HE  ARG A 110     -23.125  -3.168  20.405  1.00 90.92           H  
ATOM   1651  NH1 ARG A 110     -20.384  -4.358  21.532  1.00 90.92           N  
ATOM   1652 HH11 ARG A 110     -19.969  -4.671  20.666  1.00 90.92           H  
ATOM   1653 HH12 ARG A 110     -19.937  -4.660  22.386  1.00 90.92           H  
ATOM   1654  NH2 ARG A 110     -22.108  -3.462  22.646  1.00 90.92           N  
ATOM   1655 HH21 ARG A 110     -23.027  -3.042  22.670  1.00 90.92           H  
ATOM   1656 HH22 ARG A 110     -21.663  -3.757  23.503  1.00 90.92           H  
ATOM   1657  CZ  ARG A 110     -21.568  -3.808  21.509  1.00 90.92           C  
ATOM   1658  N   LEU A 111     -25.174  -3.405  15.537  1.00 89.98           N  
ATOM   1659  H   LEU A 111     -25.701  -3.981  16.178  1.00 89.98           H  
ATOM   1660  CA  LEU A 111     -25.748  -2.129  15.143  1.00 89.98           C  
ATOM   1661  HA  LEU A 111     -25.296  -1.809  14.204  1.00 89.98           H  
ATOM   1662  C   LEU A 111     -25.416  -1.055  16.163  1.00 89.98           C  
ATOM   1663  CB  LEU A 111     -27.258  -2.270  14.936  1.00 89.98           C  
ATOM   1664  HB2 LEU A 111     -27.664  -1.311  14.615  1.00 89.98           H  
ATOM   1665  HB3 LEU A 111     -27.716  -2.530  15.891  1.00 89.98           H  
ATOM   1666  O   LEU A 111     -25.177  -1.327  17.343  1.00 89.98           O  
ATOM   1667  CG  LEU A 111     -27.601  -3.339  13.890  1.00 89.98           C  
ATOM   1668  HG  LEU A 111     -27.123  -4.289  14.129  1.00 89.98           H  
ATOM   1669  CD1 LEU A 111     -29.102  -3.549  13.916  1.00 89.98           C  
ATOM   1670 HD11 LEU A 111     -29.541  -2.579  13.682  1.00 89.98           H  
ATOM   1671 HD12 LEU A 111     -29.416  -3.882  14.906  1.00 89.98           H  
ATOM   1672 HD13 LEU A 111     -29.389  -4.295  13.175  1.00 89.98           H  
ATOM   1673  CD2 LEU A 111     -27.197  -2.916  12.478  1.00 89.98           C  
ATOM   1674 HD21 LEU A 111     -27.826  -2.109  12.105  1.00 89.98           H  
ATOM   1675 HD22 LEU A 111     -26.158  -2.589  12.447  1.00 89.98           H  
ATOM   1676 HD23 LEU A 111     -27.287  -3.767  11.802  1.00 89.98           H  
ATOM   1677  N   VAL A 112     -25.433   0.181  15.690  1.00 90.70           N  
ATOM   1678  H   VAL A 112     -25.685   0.324  14.722  1.00 90.70           H  
ATOM   1679  CA  VAL A 112     -25.143   1.357  16.500  1.00 90.70           C  
ATOM   1680  HA  VAL A 112     -24.849   1.039  17.500  1.00 90.70           H  
ATOM   1681  C   VAL A 112     -26.395   2.209  16.664  1.00 90.70           C  
ATOM   1682  CB  VAL A 112     -23.949   2.129  15.924  1.00 90.70           C  
ATOM   1683  HB  VAL A 112     -23.660   2.884  16.655  1.00 90.70           H  
ATOM   1684  O   VAL A 112     -27.331   2.130  15.867  1.00 90.70           O  
ATOM   1685  CG1 VAL A 112     -22.721   1.238  15.765  1.00 90.70           C  
ATOM   1686 HG11 VAL A 112     -22.861   0.523  14.954  1.00 90.70           H  
ATOM   1687 HG12 VAL A 112     -22.547   0.708  16.702  1.00 90.70           H  
ATOM   1688 HG13 VAL A 112     -21.855   1.863  15.547  1.00 90.70           H  
ATOM   1689  CG2 VAL A 112     -24.282   2.853  14.626  1.00 90.70           C  
ATOM   1690 HG21 VAL A 112     -24.961   3.677  14.845  1.00 90.70           H  
ATOM   1691 HG22 VAL A 112     -24.753   2.168  13.921  1.00 90.70           H  
ATOM   1692 HG23 VAL A 112     -23.374   3.256  14.177  1.00 90.70           H  
ATOM   1693  N   THR A 113     -26.430   3.017  17.718  1.00 88.73           N  
ATOM   1694  H   THR A 113     -25.627   3.065  18.328  1.00 88.73           H  
ATOM   1695  CA  THR A 113     -27.504   3.990  17.949  1.00 88.73           C  
ATOM   1696  HA  THR A 113     -28.389   3.695  17.386  1.00 88.73           H  
ATOM   1697  C   THR A 113     -27.091   5.368  17.449  1.00 88.73           C  
ATOM   1698  CB  THR A 113     -27.898   4.053  19.432  1.00 88.73           C  
ATOM   1699  HB  THR A 113     -28.672   4.809  19.564  1.00 88.73           H  
ATOM   1700  O   THR A 113     -25.898   5.666  17.342  1.00 88.73           O  
ATOM   1701  CG2 THR A 113     -28.445   2.713  19.927  1.00 88.73           C  
ATOM   1702 HG21 THR A 113     -29.290   2.408  19.310  1.00 88.73           H  
ATOM   1703 HG22 THR A 113     -28.778   2.821  20.959  1.00 88.73           H  
ATOM   1704 HG23 THR A 113     -27.670   1.948  19.882  1.00 88.73           H  
ATOM   1705  OG1 THR A 113     -26.787   4.395  20.230  1.00 88.73           O  
ATOM   1706  HG1 THR A 113     -26.686   5.348  20.174  1.00 88.73           H  
ATOM   1707  N   ASP A 114     -28.068   6.235  17.206  1.00 89.49           N  
ATOM   1708  H   ASP A 114     -29.034   5.951  17.289  1.00 89.49           H  
ATOM   1709  CA  ASP A 114     -27.798   7.640  16.903  1.00 89.49           C  
ATOM   1710  HA  ASP A 114     -27.235   7.675  15.970  1.00 89.49           H  
ATOM   1711  C   ASP A 114     -26.936   8.288  18.008  1.00 89.49           C  
ATOM   1712  CB  ASP A 114     -29.123   8.381  16.681  1.00 89.49           C  
ATOM   1713  HB2 ASP A 114     -29.646   8.473  17.633  1.00 89.49           H  
ATOM   1714  HB3 ASP A 114     -29.746   7.792  16.008  1.00 89.49           H  
ATOM   1715  O   ASP A 114     -27.088   7.986  19.195  1.00 89.49           O  
ATOM   1716  CG  ASP A 114     -28.933   9.769  16.062  1.00 89.49           C  
ATOM   1717  OD1 ASP A 114     -27.789  10.080  15.657  1.00 89.49           O  
ATOM   1718  OD2 ASP A 114     -29.950  10.488  15.985  1.00 89.49           O  
ATOM   1719  N   GLY A 115     -25.963   9.102  17.599  1.00 90.89           N  
ATOM   1720  H   GLY A 115     -26.050   9.438  16.651  1.00 90.89           H  
ATOM   1721  CA  GLY A 115     -24.969   9.736  18.473  1.00 90.89           C  
ATOM   1722  HA2 GLY A 115     -24.499  10.552  17.924  1.00 90.89           H  
ATOM   1723  HA3 GLY A 115     -25.484  10.165  19.333  1.00 90.89           H  
ATOM   1724  C   GLY A 115     -23.848   8.829  19.003  1.00 90.89           C  
ATOM   1725  O   GLY A 115     -22.985   9.303  19.738  1.00 90.89           O  
ATOM   1726  N   SER A 116     -23.818   7.536  18.659  1.00 91.65           N  
ATOM   1727  H   SER A 116     -24.568   7.174  18.088  1.00 91.65           H  
ATOM   1728  CA  SER A 116     -22.763   6.632  19.152  1.00 91.65           C  
ATOM   1729  HA  SER A 116     -22.458   6.981  20.138  1.00 91.65           H  
ATOM   1730  C   SER A 116     -21.491   6.615  18.293  1.00 91.65           C  
ATOM   1731  CB  SER A 116     -23.305   5.224  19.356  1.00 91.65           C  
ATOM   1732  HB2 SER A 116     -22.542   4.612  19.838  1.00 91.65           H  
ATOM   1733  HB3 SER A 116     -24.189   5.255  19.993  1.00 91.65           H  
ATOM   1734  O   SER A 116     -20.447   6.185  18.795  1.00 91.65           O  
ATOM   1735  OG  SER A 116     -23.626   4.665  18.116  1.00 91.65           O  
ATOM   1736  HG  SER A 116     -24.421   5.083  17.779  1.00 91.65           H  
ATOM   1737  N   CYS A 117     -21.553   7.089  17.045  1.00 94.48           N  
ATOM   1738  H   CYS A 117     -22.441   7.430  16.704  1.00 94.48           H  
ATOM   1739  CA  CYS A 117     -20.386   7.256  16.178  1.00 94.48           C  
ATOM   1740  HA  CYS A 117     -19.866   6.301  16.109  1.00 94.48           H  
ATOM   1741  C   CYS A 117     -19.418   8.284  16.773  1.00 94.48           C  
ATOM   1742  CB  CYS A 117     -20.832   7.674  14.769  1.00 94.48           C  
ATOM   1743  HB2 CYS A 117     -19.954   7.703  14.124  1.00 94.48           H  
ATOM   1744  HB3 CYS A 117     -21.241   8.684  14.812  1.00 94.48           H  
ATOM   1745  O   CYS A 117     -19.836   9.330  17.266  1.00 94.48           O  
ATOM   1746  SG  CYS A 117     -22.067   6.587  14.015  1.00 94.48           S  
ATOM   1747  N   VAL A 118     -18.122   7.985  16.742  1.00 95.25           N  
ATOM   1748  H   VAL A 118     -17.832   7.133  16.284  1.00 95.25           H  
ATOM   1749  CA  VAL A 118     -17.060   8.865  17.249  1.00 95.25           C  
ATOM   1750  HA  VAL A 118     -17.515   9.772  17.646  1.00 95.25           H  
ATOM   1751  C   VAL A 118     -16.154   9.311  16.102  1.00 95.25           C  
ATOM   1752  CB  VAL A 118     -16.296   8.210  18.418  1.00 95.25           C  
ATOM   1753  HB  VAL A 118     -15.702   8.991  18.893  1.00 95.25           H  
ATOM   1754  O   VAL A 118     -16.351   8.890  14.965  1.00 95.25           O  
ATOM   1755  CG1 VAL A 118     -17.245   7.670  19.497  1.00 95.25           C  
ATOM   1756 HG11 VAL A 118     -16.672   7.393  20.381  1.00 95.25           H  
ATOM   1757 HG12 VAL A 118     -17.968   8.442  19.764  1.00 95.25           H  
ATOM   1758 HG13 VAL A 118     -17.775   6.795  19.120  1.00 95.25           H  
ATOM   1759  CG2 VAL A 118     -15.327   7.105  17.991  1.00 95.25           C  
ATOM   1760 HG21 VAL A 118     -15.576   6.722  17.002  1.00 95.25           H  
ATOM   1761 HG22 VAL A 118     -15.325   6.282  18.706  1.00 95.25           H  
ATOM   1762 HG23 VAL A 118     -14.324   7.529  17.943  1.00 95.25           H  
ATOM   1763  N   ASN A 119     -15.184  10.190  16.378  1.00 94.96           N  
ATOM   1764  H   ASN A 119     -15.048  10.481  17.336  1.00 94.96           H  
ATOM   1765  CA  ASN A 119     -14.241  10.707  15.374  1.00 94.96           C  
ATOM   1766  HA  ASN A 119     -13.731  11.568  15.806  1.00 94.96           H  
ATOM   1767  C   ASN A 119     -14.938  11.239  14.109  1.00 94.96           C  
ATOM   1768  CB  ASN A 119     -13.169   9.645  15.081  1.00 94.96           C  
ATOM   1769  HB2 ASN A 119     -12.463  10.043  14.351  1.00 94.96           H  
ATOM   1770  HB3 ASN A 119     -13.640   8.767  14.641  1.00 94.96           H  
ATOM   1771  O   ASN A 119     -14.528  10.942  12.989  1.00 94.96           O  
ATOM   1772  CG  ASN A 119     -12.377   9.251  16.310  1.00 94.96           C  
ATOM   1773  ND2 ASN A 119     -12.108   7.983  16.494  1.00 94.96           N  
ATOM   1774 HD21 ASN A 119     -11.580   7.719  17.314  1.00 94.96           H  
ATOM   1775 HD22 ASN A 119     -12.455   7.315  15.821  1.00 94.96           H  
ATOM   1776  OD1 ASN A 119     -12.002  10.067  17.135  1.00 94.96           O  
ATOM   1777  N   GLU A 120     -16.028  11.987  14.311  1.00 93.97           N  
ATOM   1778  H   GLU A 120     -16.294  12.193  15.263  1.00 93.97           H  
ATOM   1779  CA  GLU A 120     -16.829  12.592  13.235  1.00 93.97           C  
ATOM   1780  HA  GLU A 120     -17.675  13.097  13.702  1.00 93.97           H  
ATOM   1781  C   GLU A 120     -17.468  11.568  12.275  1.00 93.97           C  
ATOM   1782  CB  GLU A 120     -16.017  13.686  12.518  1.00 93.97           C  
ATOM   1783  HB2 GLU A 120     -16.655  14.173  11.781  1.00 93.97           H  
ATOM   1784  HB3 GLU A 120     -15.177  13.227  11.996  1.00 93.97           H  
ATOM   1785  O   GLU A 120     -17.901  11.911  11.176  1.00 93.97           O  
ATOM   1786  CG  GLU A 120     -15.477  14.759  13.474  1.00 93.97           C  
ATOM   1787  HG2 GLU A 120     -14.941  14.296  14.302  1.00 93.97           H  
ATOM   1788  HG3 GLU A 120     -16.314  15.316  13.895  1.00 93.97           H  
ATOM   1789  CD  GLU A 120     -14.528  15.712  12.741  1.00 93.97           C  
ATOM   1790  OE1 GLU A 120     -13.315  15.673  13.058  1.00 93.97           O  
ATOM   1791  OE2 GLU A 120     -15.027  16.484  11.895  1.00 93.97           O  
ATOM   1792  N   GLY A 121     -17.574  10.303  12.699  1.00 94.03           N  
ATOM   1793  H   GLY A 121     -17.129  10.044  13.568  1.00 94.03           H  
ATOM   1794  CA  GLY A 121     -18.341   9.287  11.993  1.00 94.03           C  
ATOM   1795  HA2 GLY A 121     -18.284   8.341  12.532  1.00 94.03           H  
ATOM   1796  HA3 GLY A 121     -17.911   9.149  11.001  1.00 94.03           H  
ATOM   1797  C   GLY A 121     -19.810   9.690  11.855  1.00 94.03           C  
ATOM   1798  O   GLY A 121     -20.429  10.202  12.789  1.00 94.03           O  
ATOM   1799  N   ILE A 122     -20.379   9.438  10.682  1.00 94.34           N  
ATOM   1800  H   ILE A 122     -19.827   8.960   9.984  1.00 94.34           H  
ATOM   1801  CA  ILE A 122     -21.744   9.823  10.336  1.00 94.34           C  
ATOM   1802  HA  ILE A 122     -22.068  10.613  11.014  1.00 94.34           H  
ATOM   1803  C   ILE A 122     -22.653   8.617  10.544  1.00 94.34           C  
ATOM   1804  CB  ILE A 122     -21.802  10.398   8.904  1.00 94.34           C  
ATOM   1805  HB  ILE A 122     -21.447   9.641   8.206  1.00 94.34           H  
ATOM   1806  O   ILE A 122     -22.445   7.563   9.946  1.00 94.34           O  
ATOM   1807  CG1 ILE A 122     -20.891  11.648   8.796  1.00 94.34           C  
ATOM   1808 HG12 ILE A 122     -21.328  12.463   9.374  1.00 94.34           H  
ATOM   1809 HG13 ILE A 122     -19.912  11.435   9.225  1.00 94.34           H  
ATOM   1810  CG2 ILE A 122     -23.263  10.757   8.561  1.00 94.34           C  
ATOM   1811 HG21 ILE A 122     -23.672  11.417   9.327  1.00 94.34           H  
ATOM   1812 HG22 ILE A 122     -23.330  11.268   7.601  1.00 94.34           H  
ATOM   1813 HG23 ILE A 122     -23.875   9.857   8.514  1.00 94.34           H  
ATOM   1814  CD1 ILE A 122     -20.625  12.135   7.369  1.00 94.34           C  
ATOM   1815 HD11 ILE A 122     -19.953  12.991   7.409  1.00 94.34           H  
ATOM   1816 HD12 ILE A 122     -21.551  12.446   6.886  1.00 94.34           H  
ATOM   1817 HD13 ILE A 122     -20.138  11.342   6.802  1.00 94.34           H  
ATOM   1818  N   TYR A 123     -23.671   8.770  11.387  1.00 94.71           N  
ATOM   1819  H   TYR A 123     -23.793   9.657  11.854  1.00 94.71           H  
ATOM   1820  CA  TYR A 123     -24.681   7.737  11.590  1.00 94.71           C  
ATOM   1821  HA  TYR A 123     -24.182   6.778  11.729  1.00 94.71           H  
ATOM   1822  C   TYR A 123     -25.592   7.625  10.362  1.00 94.71           C  
ATOM   1823  CB  TYR A 123     -25.477   8.052  12.861  1.00 94.71           C  
ATOM   1824  HB2 TYR A 123     -24.802   8.035  13.717  1.00 94.71           H  
ATOM   1825  HB3 TYR A 123     -25.883   9.060  12.783  1.00 94.71           H  
ATOM   1826  O   TYR A 123     -26.198   8.611   9.940  1.00 94.71           O  
ATOM   1827  CG  TYR A 123     -26.609   7.080  13.125  1.00 94.71           C  
ATOM   1828  CD1 TYR A 123     -27.943   7.523  13.066  1.00 94.71           C  
ATOM   1829  HD1 TYR A 123     -28.155   8.562  12.862  1.00 94.71           H  
ATOM   1830  CD2 TYR A 123     -26.325   5.734  13.417  1.00 94.71           C  
ATOM   1831  HD2 TYR A 123     -25.299   5.399  13.444  1.00 94.71           H  
ATOM   1832  CE1 TYR A 123     -28.997   6.622  13.305  1.00 94.71           C  
ATOM   1833  HE1 TYR A 123     -30.016   6.978  13.280  1.00 94.71           H  
ATOM   1834  CE2 TYR A 123     -27.376   4.829  13.664  1.00 94.71           C  
ATOM   1835  HE2 TYR A 123     -27.172   3.794  13.897  1.00 94.71           H  
ATOM   1836  OH  TYR A 123     -29.732   4.410  13.850  1.00 94.71           O  
ATOM   1837  HH  TYR A 123     -30.579   4.854  13.768  1.00 94.71           H  
ATOM   1838  CZ  TYR A 123     -28.712   5.274  13.606  1.00 94.71           C  
ATOM   1839  N   ASP A 124     -25.708   6.423   9.800  1.00 91.82           N  
ATOM   1840  H   ASP A 124     -25.158   5.656  10.158  1.00 91.82           H  
ATOM   1841  CA  ASP A 124     -26.709   6.109   8.783  1.00 91.82           C  
ATOM   1842  HA  ASP A 124     -27.070   7.029   8.324  1.00 91.82           H  
ATOM   1843  C   ASP A 124     -27.907   5.416   9.439  1.00 91.82           C  
ATOM   1844  CB  ASP A 124     -26.082   5.278   7.658  1.00 91.82           C  
ATOM   1845  HB2 ASP A 124     -25.558   4.430   8.097  1.00 91.82           H  
ATOM   1846  HB3 ASP A 124     -25.351   5.891   7.130  1.00 91.82           H  
ATOM   1847  O   ASP A 124     -27.825   4.269   9.883  1.00 91.82           O  
ATOM   1848  CG  ASP A 124     -27.119   4.760   6.652  1.00 91.82           C  
ATOM   1849  OD1 ASP A 124     -28.259   5.280   6.603  1.00 91.82           O  
ATOM   1850  OD2 ASP A 124     -26.807   3.751   5.985  1.00 91.82           O  
ATOM   1851  N   SER A 125     -29.044   6.111   9.474  1.00 90.71           N  
ATOM   1852  H   SER A 125     -29.066   7.016   9.027  1.00 90.71           H  
ATOM   1853  CA  SER A 125     -30.288   5.605  10.057  1.00 90.71           C  
ATOM   1854  HA  SER A 125     -30.080   5.269  11.072  1.00 90.71           H  
ATOM   1855  C   SER A 125     -30.874   4.411   9.302  1.00 90.71           C  
ATOM   1856  CB  SER A 125     -31.319   6.736  10.121  1.00 90.71           C  
ATOM   1857  HB2 SER A 125     -32.244   6.358  10.556  1.00 90.71           H  
ATOM   1858  HB3 SER A 125     -30.931   7.533  10.756  1.00 90.71           H  
ATOM   1859  O   SER A 125     -31.598   3.618   9.906  1.00 90.71           O  
ATOM   1860  OG  SER A 125     -31.578   7.254   8.829  1.00 90.71           O  
ATOM   1861  HG  SER A 125     -32.163   8.011   8.904  1.00 90.71           H  
ATOM   1862  N   THR A 126     -30.549   4.251   8.016  1.00 90.58           N  
ATOM   1863  H   THR A 126     -29.881   4.891   7.609  1.00 90.58           H  
ATOM   1864  CA  THR A 126     -31.058   3.161   7.175  1.00 90.58           C  
ATOM   1865  HA  THR A 126     -32.122   3.028   7.373  1.00 90.58           H  
ATOM   1866  C   THR A 126     -30.351   1.855   7.510  1.00 90.58           C  
ATOM   1867  CB  THR A 126     -30.881   3.472   5.680  1.00 90.58           C  
ATOM   1868  HB  THR A 126     -29.823   3.451   5.421  1.00 90.58           H  
ATOM   1869  O   THR A 126     -31.000   0.846   7.785  1.00 90.58           O  
ATOM   1870  CG2 THR A 126     -31.626   2.472   4.795  1.00 90.58           C  
ATOM   1871 HG21 THR A 126     -32.687   2.477   5.043  1.00 90.58           H  
ATOM   1872 HG22 THR A 126     -31.222   1.469   4.936  1.00 90.58           H  
ATOM   1873 HG23 THR A 126     -31.499   2.756   3.751  1.00 90.58           H  
ATOM   1874  OG1 THR A 126     -31.388   4.750   5.384  1.00 90.58           O  
ATOM   1875  HG1 THR A 126     -30.691   5.363   5.628  1.00 90.58           H  
ATOM   1876  N   SER A 127     -29.015   1.869   7.527  1.00 86.98           N  
ATOM   1877  H   SER A 127     -28.530   2.714   7.259  1.00 86.98           H  
ATOM   1878  CA  SER A 127     -28.217   0.688   7.874  1.00 86.98           C  
ATOM   1879  HA  SER A 127     -28.744  -0.198   7.520  1.00 86.98           H  
ATOM   1880  C   SER A 127     -28.022   0.498   9.382  1.00 86.98           C  
ATOM   1881  CB  SER A 127     -26.871   0.719   7.148  1.00 86.98           C  
ATOM   1882  HB2 SER A 127     -26.329  -0.201   7.368  1.00 86.98           H  
ATOM   1883  HB3 SER A 127     -27.036   0.779   6.073  1.00 86.98           H  
ATOM   1884  O   SER A 127     -27.640  -0.593   9.804  1.00 86.98           O  
ATOM   1885  OG  SER A 127     -26.099   1.818   7.567  1.00 86.98           O  
ATOM   1886  HG  SER A 127     -26.268   2.533   6.949  1.00 86.98           H  
ATOM   1887  N   ARG A 128     -28.301   1.525  10.201  1.00 91.53           N  
ATOM   1888  H   ARG A 128     -28.549   2.398   9.757  1.00 91.53           H  
ATOM   1889  CA  ARG A 128     -27.974   1.594  11.639  1.00 91.53           C  
ATOM   1890  HA  ARG A 128     -28.094   2.634  11.942  1.00 91.53           H  
ATOM   1891  C   ARG A 128     -26.495   1.278  11.901  1.00 91.53           C  
ATOM   1892  CB  ARG A 128     -28.943   0.754  12.492  1.00 91.53           C  
ATOM   1893  HB2 ARG A 128     -28.648   0.851  13.537  1.00 91.53           H  
ATOM   1894  HB3 ARG A 128     -28.860  -0.294  12.205  1.00 91.53           H  
ATOM   1895  O   ARG A 128     -26.160   0.529  12.822  1.00 91.53           O  
ATOM   1896  CG  ARG A 128     -30.415   1.167  12.371  1.00 91.53           C  
ATOM   1897  HG2 ARG A 128     -30.774   0.993  11.357  1.00 91.53           H  
ATOM   1898  HG3 ARG A 128     -30.498   2.233  12.582  1.00 91.53           H  
ATOM   1899  CD  ARG A 128     -31.291   0.399  13.377  1.00 91.53           C  
ATOM   1900  HD2 ARG A 128     -30.806   0.426  14.353  1.00 91.53           H  
ATOM   1901  HD3 ARG A 128     -32.245   0.920  13.455  1.00 91.53           H  
ATOM   1902  NE  ARG A 128     -31.552  -0.997  12.959  1.00 91.53           N  
ATOM   1903  HE  ARG A 128     -31.401  -1.193  11.980  1.00 91.53           H  
ATOM   1904  NH1 ARG A 128     -32.122  -1.887  15.014  1.00 91.53           N  
ATOM   1905 HH11 ARG A 128     -32.214  -2.715  15.586  1.00 91.53           H  
ATOM   1906 HH12 ARG A 128     -31.954  -0.990  15.445  1.00 91.53           H  
ATOM   1907  NH2 ARG A 128     -32.113  -3.197  13.228  1.00 91.53           N  
ATOM   1908 HH21 ARG A 128     -31.918  -3.363  12.251  1.00 91.53           H  
ATOM   1909 HH22 ARG A 128     -32.265  -3.968  13.862  1.00 91.53           H  
ATOM   1910  CZ  ARG A 128     -31.943  -2.005  13.728  1.00 91.53           C  
ATOM   1911  N   ARG A 129     -25.611   1.835  11.066  1.00 89.63           N  
ATOM   1912  H   ARG A 129     -25.987   2.443  10.353  1.00 89.63           H  
ATOM   1913  CA  ARG A 129     -24.143   1.716  11.139  1.00 89.63           C  
ATOM   1914  HA  ARG A 129     -23.858   1.264  12.090  1.00 89.63           H  
ATOM   1915  C   ARG A 129     -23.492   3.097  11.085  1.00 89.63           C  
ATOM   1916  CB  ARG A 129     -23.613   0.819  10.005  1.00 89.63           C  
ATOM   1917  HB2 ARG A 129     -22.524   0.869   9.996  1.00 89.63           H  
ATOM   1918  HB3 ARG A 129     -23.973   1.195   9.048  1.00 89.63           H  
ATOM   1919  O   ARG A 129     -24.091   4.057  10.599  1.00 89.63           O  
ATOM   1920  CG  ARG A 129     -24.030  -0.651  10.174  1.00 89.63           C  
ATOM   1921  HG2 ARG A 129     -23.636  -1.038  11.114  1.00 89.63           H  
ATOM   1922  HG3 ARG A 129     -25.118  -0.713  10.213  1.00 89.63           H  
ATOM   1923  CD  ARG A 129     -23.549  -1.537   9.017  1.00 89.63           C  
ATOM   1924  HD2 ARG A 129     -23.904  -1.115   8.076  1.00 89.63           H  
ATOM   1925  HD3 ARG A 129     -24.010  -2.516   9.148  1.00 89.63           H  
ATOM   1926  NE  ARG A 129     -22.076  -1.681   8.973  1.00 89.63           N  
ATOM   1927  HE  ARG A 129     -21.526  -0.919   9.343  1.00 89.63           H  
ATOM   1928  NH1 ARG A 129     -21.995  -3.757   8.002  1.00 89.63           N  
ATOM   1929 HH11 ARG A 129     -21.574  -4.667   8.126  1.00 89.63           H  
ATOM   1930 HH12 ARG A 129     -23.005  -3.765   7.981  1.00 89.63           H  
ATOM   1931  NH2 ARG A 129     -20.096  -2.764   8.589  1.00 89.63           N  
ATOM   1932 HH21 ARG A 129     -19.555  -1.981   8.925  1.00 89.63           H  
ATOM   1933 HH22 ARG A 129     -19.606  -3.572   8.231  1.00 89.63           H  
ATOM   1934  CZ  ARG A 129     -21.396  -2.724   8.519  1.00 89.63           C  
ATOM   1935  N   CYS A 130     -22.257   3.190  11.571  1.00 92.12           N  
ATOM   1936  H   CYS A 130     -21.814   2.375  11.972  1.00 92.12           H  
ATOM   1937  CA  CYS A 130     -21.434   4.374  11.365  1.00 92.12           C  
ATOM   1938  HA  CYS A 130     -22.070   5.259  11.363  1.00 92.12           H  
ATOM   1939  C   CYS A 130     -20.726   4.291  10.017  1.00 92.12           C  
ATOM   1940  CB  CYS A 130     -20.421   4.536  12.499  1.00 92.12           C  
ATOM   1941  HB2 CYS A 130     -19.796   5.404  12.290  1.00 92.12           H  
ATOM   1942  HB3 CYS A 130     -19.775   3.658  12.529  1.00 92.12           H  
ATOM   1943  O   CYS A 130     -20.100   3.281   9.692  1.00 92.12           O  
ATOM   1944  SG  CYS A 130     -21.179   4.767  14.121  1.00 92.12           S  
ATOM   1945  N   ARG A 131     -20.785   5.388   9.269  1.00 92.04           N  
ATOM   1946  H   ARG A 131     -21.371   6.147   9.586  1.00 92.04           H  
ATOM   1947  CA  ARG A 131     -19.912   5.652   8.136  1.00 92.04           C  
ATOM   1948  HA  ARG A 131     -19.519   4.713   7.747  1.00 92.04           H  
ATOM   1949  C   ARG A 131     -18.741   6.500   8.609  1.00 92.04           C  
ATOM   1950  CB  ARG A 131     -20.732   6.320   7.037  1.00 92.04           C  
ATOM   1951  HB2 ARG A 131     -21.514   5.632   6.716  1.00 92.04           H  
ATOM   1952  HB3 ARG A 131     -21.195   7.227   7.427  1.00 92.04           H  
ATOM   1953  O   ARG A 131     -18.931   7.613   9.096  1.00 92.04           O  
ATOM   1954  CG  ARG A 131     -19.841   6.668   5.843  1.00 92.04           C  
ATOM   1955  HG2 ARG A 131     -19.171   7.485   6.107  1.00 92.04           H  
ATOM   1956  HG3 ARG A 131     -19.244   5.800   5.563  1.00 92.04           H  
ATOM   1957  CD  ARG A 131     -20.671   7.078   4.635  1.00 92.04           C  
ATOM   1958  HD2 ARG A 131     -19.956   7.400   3.878  1.00 92.04           H  
ATOM   1959  HD3 ARG A 131     -21.205   6.210   4.247  1.00 92.04           H  
ATOM   1960  NE  ARG A 131     -21.633   8.154   4.936  1.00 92.04           N  
ATOM   1961  HE  ARG A 131     -22.567   7.857   5.182  1.00 92.04           H  
ATOM   1962  NH1 ARG A 131     -20.273   9.953   4.485  1.00 92.04           N  
ATOM   1963 HH11 ARG A 131     -19.863   9.421   3.731  1.00 92.04           H  
ATOM   1964 HH12 ARG A 131     -20.142  10.953   4.426  1.00 92.04           H  
ATOM   1965  NH2 ARG A 131     -22.306  10.286   5.304  1.00 92.04           N  
ATOM   1966 HH21 ARG A 131     -22.113  11.277   5.287  1.00 92.04           H  
ATOM   1967 HH22 ARG A 131     -23.185   9.927   5.650  1.00 92.04           H  
ATOM   1968  CZ  ARG A 131     -21.393   9.450   4.905  1.00 92.04           C  
ATOM   1969  N   CYS A 132     -17.536   5.973   8.471  1.00 92.67           N  
ATOM   1970  H   CYS A 132     -17.449   5.104   7.965  1.00 92.67           H  
ATOM   1971  CA  CYS A 132     -16.325   6.632   8.927  1.00 92.67           C  
ATOM   1972  HA  CYS A 132     -16.578   7.268   9.776  1.00 92.67           H  
ATOM   1973  C   CYS A 132     -15.753   7.552   7.851  1.00 92.67           C  
ATOM   1974  CB  CYS A 132     -15.327   5.587   9.430  1.00 92.67           C  
ATOM   1975  HB2 CYS A 132     -14.954   5.010   8.583  1.00 92.67           H  
ATOM   1976  HB3 CYS A 132     -14.479   6.104   9.879  1.00 92.67           H  
ATOM   1977  O   CYS A 132     -15.929   7.335   6.653  1.00 92.67           O  
ATOM   1978  SG  CYS A 132     -16.024   4.451  10.660  1.00 92.67           S  
ATOM   1979  N   ILE A 133     -15.058   8.593   8.297  1.00 91.62           N  
ATOM   1980  H   ILE A 133     -14.953   8.705   9.295  1.00 91.62           H  
ATOM   1981  CA  ILE A 133     -14.339   9.551   7.451  1.00 91.62           C  
ATOM   1982  HA  ILE A 133     -14.329   9.181   6.425  1.00 91.62           H  
ATOM   1983  C   ILE A 133     -12.873   9.624   7.899  1.00 91.62           C  
ATOM   1984  CB  ILE A 133     -15.062  10.918   7.437  1.00 91.62           C  
ATOM   1985  HB  ILE A 133     -14.485  11.585   6.796  1.00 91.62           H  
ATOM   1986  O   ILE A 133     -12.497   8.994   8.883  1.00 91.62           O  
ATOM   1987  CG1 ILE A 133     -15.147  11.561   8.838  1.00 91.62           C  
ATOM   1988 HG12 ILE A 133     -14.153  11.581   9.285  1.00 91.62           H  
ATOM   1989 HG13 ILE A 133     -15.792  10.968   9.487  1.00 91.62           H  
ATOM   1990  CG2 ILE A 133     -16.460  10.771   6.804  1.00 91.62           C  
ATOM   1991 HG21 ILE A 133     -17.126  10.231   7.477  1.00 91.62           H  
ATOM   1992 HG22 ILE A 133     -16.888  11.754   6.606  1.00 91.62           H  
ATOM   1993 HG23 ILE A 133     -16.391  10.227   5.862  1.00 91.62           H  
ATOM   1994  CD1 ILE A 133     -15.680  12.998   8.789  1.00 91.62           C  
ATOM   1995 HD11 ILE A 133     -15.494  13.491   9.743  1.00 91.62           H  
ATOM   1996 HD12 ILE A 133     -16.754  12.995   8.602  1.00 91.62           H  
ATOM   1997 HD13 ILE A 133     -15.177  13.563   8.004  1.00 91.62           H  
ATOM   1998  N   HIS A 134     -12.015  10.338   7.164  1.00 89.14           N  
ATOM   1999  H   HIS A 134     -12.391  10.868   6.391  1.00 89.14           H  
ATOM   2000  CA  HIS A 134     -10.609  10.587   7.544  1.00 89.14           C  
ATOM   2001  HA  HIS A 134     -10.118  10.998   6.661  1.00 89.14           H  
ATOM   2002  C   HIS A 134      -9.781   9.333   7.907  1.00 89.14           C  
ATOM   2003  CB  HIS A 134     -10.554  11.675   8.630  1.00 89.14           C  
ATOM   2004  HB2 HIS A 134     -11.016  11.301   9.543  1.00 89.14           H  
ATOM   2005  HB3 HIS A 134      -9.513  11.912   8.851  1.00 89.14           H  
ATOM   2006  O   HIS A 134      -8.915   9.375   8.788  1.00 89.14           O  
ATOM   2007  CG  HIS A 134     -11.238  12.950   8.221  1.00 89.14           C  
ATOM   2008  CD2 HIS A 134     -12.248  13.594   8.886  1.00 89.14           C  
ATOM   2009  HD2 HIS A 134     -12.696  13.300   9.824  1.00 89.14           H  
ATOM   2010  ND1 HIS A 134     -10.961  13.684   7.088  1.00 89.14           N  
ATOM   2011  HD1 HIS A 134     -10.231  13.503   6.413  1.00 89.14           H  
ATOM   2012  CE1 HIS A 134     -11.792  14.737   7.064  1.00 89.14           C  
ATOM   2013  HE1 HIS A 134     -11.813  15.504   6.304  1.00 89.14           H  
ATOM   2014  NE2 HIS A 134     -12.599  14.712   8.128  1.00 89.14           N  
ATOM   2015  N   SER A 135     -10.048   8.216   7.221  1.00 91.83           N  
ATOM   2016  H   SER A 135     -10.780   8.259   6.527  1.00 91.83           H  
ATOM   2017  CA  SER A 135      -9.398   6.913   7.451  1.00 91.83           C  
ATOM   2018  HA  SER A 135      -9.871   6.202   6.774  1.00 91.83           H  
ATOM   2019  C   SER A 135      -9.606   6.340   8.857  1.00 91.83           C  
ATOM   2020  CB  SER A 135      -7.907   6.948   7.097  1.00 91.83           C  
ATOM   2021  HB2 SER A 135      -7.523   5.931   7.028  1.00 91.83           H  
ATOM   2022  HB3 SER A 135      -7.363   7.470   7.884  1.00 91.83           H  
ATOM   2023  O   SER A 135      -8.777   5.567   9.341  1.00 91.83           O  
ATOM   2024  OG  SER A 135      -7.690   7.620   5.876  1.00 91.83           O  
ATOM   2025  HG  SER A 135      -8.117   7.138   5.164  1.00 91.83           H  
ATOM   2026  N   PHE A 136     -10.695   6.711   9.530  1.00 93.04           N  
ATOM   2027  H   PHE A 136     -11.316   7.401   9.132  1.00 93.04           H  
ATOM   2028  CA  PHE A 136     -11.172   5.977  10.698  1.00 93.04           C  
ATOM   2029  HA  PHE A 136     -10.308   5.672  11.288  1.00 93.04           H  
ATOM   2030  C   PHE A 136     -11.887   4.685  10.277  1.00 93.04           C  
ATOM   2031  CB  PHE A 136     -12.016   6.883  11.603  1.00 93.04           C  
ATOM   2032  HB2 PHE A 136     -12.526   6.258  12.336  1.00 93.04           H  
ATOM   2033  HB3 PHE A 136     -12.782   7.388  11.015  1.00 93.04           H  
ATOM   2034  O   PHE A 136     -12.388   4.566   9.160  1.00 93.04           O  
ATOM   2035  CG  PHE A 136     -11.181   7.903  12.361  1.00 93.04           C  
ATOM   2036  CD1 PHE A 136     -10.537   7.534  13.555  1.00 93.04           C  
ATOM   2037  HD1 PHE A 136     -10.703   6.551  13.970  1.00 93.04           H  
ATOM   2038  CD2 PHE A 136     -11.046   9.221  11.891  1.00 93.04           C  
ATOM   2039  HD2 PHE A 136     -11.582   9.538  11.008  1.00 93.04           H  
ATOM   2040  CE1 PHE A 136      -9.737   8.456  14.252  1.00 93.04           C  
ATOM   2041  HE1 PHE A 136      -9.281   8.172  15.189  1.00 93.04           H  
ATOM   2042  CE2 PHE A 136     -10.260  10.152  12.592  1.00 93.04           C  
ATOM   2043  HE2 PHE A 136     -10.207  11.173  12.244  1.00 93.04           H  
ATOM   2044  CZ  PHE A 136      -9.600   9.768  13.771  1.00 93.04           C  
ATOM   2045  HZ  PHE A 136      -9.032  10.495  14.333  1.00 93.04           H  
ATOM   2046  N   ALA A 137     -11.889   3.713  11.179  1.00 88.91           N  
ATOM   2047  H   ALA A 137     -11.488   3.909  12.084  1.00 88.91           H  
ATOM   2048  CA  ALA A 137     -12.445   2.380  11.017  1.00 88.91           C  
ATOM   2049  HA  ALA A 137     -13.283   2.412  10.320  1.00 88.91           H  
ATOM   2050  C   ALA A 137     -12.963   1.856  12.365  1.00 88.91           C  
ATOM   2051  CB  ALA A 137     -11.353   1.466  10.445  1.00 88.91           C  
ATOM   2052  HB1 ALA A 137     -10.491   1.452  11.112  1.00 88.91           H  
ATOM   2053  HB2 ALA A 137     -11.054   1.833   9.464  1.00 88.91           H  
ATOM   2054  HB3 ALA A 137     -11.736   0.452  10.332  1.00 88.91           H  
ATOM   2055  O   ALA A 137     -12.689   2.429  13.425  1.00 88.91           O  
ATOM   2056  N   GLY A 138     -13.690   0.744  12.308  1.00 85.65           N  
ATOM   2057  H   GLY A 138     -13.901   0.365  11.395  1.00 85.65           H  
ATOM   2058  CA  GLY A 138     -14.412   0.175  13.444  1.00 85.65           C  
ATOM   2059  HA2 GLY A 138     -13.986   0.510  14.389  1.00 85.65           H  
ATOM   2060  HA3 GLY A 138     -14.337  -0.912  13.406  1.00 85.65           H  
ATOM   2061  C   GLY A 138     -15.885   0.562  13.413  1.00 85.65           C  
ATOM   2062  O   GLY A 138     -16.277   1.556  12.798  1.00 85.65           O  
ATOM   2063  N   TYR A 139     -16.723  -0.238  14.068  1.00 86.27           N  
ATOM   2064  H   TYR A 139     -16.335  -1.022  14.573  1.00 86.27           H  
ATOM   2065  CA  TYR A 139     -18.180  -0.092  13.998  1.00 86.27           C  
ATOM   2066  HA  TYR A 139     -18.463  -0.141  12.946  1.00 86.27           H  
ATOM   2067  C   TYR A 139     -18.686   1.265  14.522  1.00 86.27           C  
ATOM   2068  CB  TYR A 139     -18.855  -1.273  14.713  1.00 86.27           C  
ATOM   2069  HB2 TYR A 139     -18.373  -2.202  14.408  1.00 86.27           H  
ATOM   2070  HB3 TYR A 139     -19.887  -1.326  14.369  1.00 86.27           H  
ATOM   2071  O   TYR A 139     -19.783   1.681  14.149  1.00 86.27           O  
ATOM   2072  CG  TYR A 139     -18.852  -1.192  16.230  1.00 86.27           C  
ATOM   2073  CD1 TYR A 139     -17.665  -1.396  16.959  1.00 86.27           C  
ATOM   2074  HD1 TYR A 139     -16.737  -1.622  16.454  1.00 86.27           H  
ATOM   2075  CD2 TYR A 139     -20.048  -0.906  16.916  1.00 86.27           C  
ATOM   2076  HD2 TYR A 139     -20.962  -0.790  16.351  1.00 86.27           H  
ATOM   2077  CE1 TYR A 139     -17.667  -1.294  18.361  1.00 86.27           C  
ATOM   2078  HE1 TYR A 139     -16.743  -1.445  18.900  1.00 86.27           H  
ATOM   2079  CE2 TYR A 139     -20.055  -0.786  18.321  1.00 86.27           C  
ATOM   2080  HE2 TYR A 139     -20.972  -0.567  18.847  1.00 86.27           H  
ATOM   2081  OH  TYR A 139     -18.846  -0.866  20.400  1.00 86.27           O  
ATOM   2082  HH  TYR A 139     -18.017  -1.206  20.743  1.00 86.27           H  
ATOM   2083  CZ  TYR A 139     -18.857  -0.976  19.044  1.00 86.27           C  
ATOM   2084  N   ARG A 140     -17.884   1.977  15.333  1.00 91.38           N  
ATOM   2085  H   ARG A 140     -17.005   1.565  15.613  1.00 91.38           H  
ATOM   2086  CA  ARG A 140     -18.140   3.349  15.799  1.00 91.38           C  
ATOM   2087  HA  ARG A 140     -19.101   3.681  15.407  1.00 91.38           H  
ATOM   2088  C   ARG A 140     -17.120   4.362  15.285  1.00 91.38           C  
ATOM   2089  CB  ARG A 140     -18.211   3.388  17.332  1.00 91.38           C  
ATOM   2090  HB2 ARG A 140     -18.365   4.417  17.656  1.00 91.38           H  
ATOM   2091  HB3 ARG A 140     -17.268   3.035  17.749  1.00 91.38           H  
ATOM   2092  O   ARG A 140     -17.174   5.505  15.727  1.00 91.38           O  
ATOM   2093  CG  ARG A 140     -19.360   2.532  17.868  1.00 91.38           C  
ATOM   2094  HG2 ARG A 140     -19.247   1.518  17.482  1.00 91.38           H  
ATOM   2095  HG3 ARG A 140     -20.313   2.934  17.524  1.00 91.38           H  
ATOM   2096  CD  ARG A 140     -19.338   2.472  19.395  1.00 91.38           C  
ATOM   2097  HD2 ARG A 140     -18.374   2.073  19.711  1.00 91.38           H  
ATOM   2098  HD3 ARG A 140     -20.125   1.797  19.731  1.00 91.38           H  
ATOM   2099  NE  ARG A 140     -19.559   3.808  19.961  1.00 91.38           N  
ATOM   2100  HE  ARG A 140     -19.894   4.512  19.319  1.00 91.38           H  
ATOM   2101  NH1 ARG A 140     -18.809   3.441  22.091  1.00 91.38           N  
ATOM   2102 HH11 ARG A 140     -18.591   3.789  23.014  1.00 91.38           H  
ATOM   2103 HH12 ARG A 140     -18.641   2.479  21.834  1.00 91.38           H  
ATOM   2104  NH2 ARG A 140     -19.492   5.488  21.449  1.00 91.38           N  
ATOM   2105 HH21 ARG A 140     -19.789   6.079  20.686  1.00 91.38           H  
ATOM   2106 HH22 ARG A 140     -19.270   5.881  22.352  1.00 91.38           H  
ATOM   2107  CZ  ARG A 140     -19.284   4.234  21.171  1.00 91.38           C  
ATOM   2108  N   CYS A 141     -16.230   3.984  14.368  1.00 92.85           N  
ATOM   2109  H   CYS A 141     -16.305   3.045  14.005  1.00 92.85           H  
ATOM   2110  CA  CYS A 141     -15.109   4.798  13.885  1.00 92.85           C  
ATOM   2111  HA  CYS A 141     -14.589   4.192  13.144  1.00 92.85           H  
ATOM   2112  C   CYS A 141     -14.061   5.123  14.963  1.00 92.85           C  
ATOM   2113  CB  CYS A 141     -15.637   6.045  13.160  1.00 92.85           C  
ATOM   2114  HB2 CYS A 141     -16.025   6.746  13.899  1.00 92.85           H  
ATOM   2115  HB3 CYS A 141     -14.815   6.538  12.642  1.00 92.85           H  
ATOM   2116  O   CYS A 141     -13.378   6.140  14.895  1.00 92.85           O  
ATOM   2117  SG  CYS A 141     -16.951   5.692  11.976  1.00 92.85           S  
ATOM   2118  N   GLU A 142     -13.934   4.282  15.986  1.00 91.00           N  
ATOM   2119  H   GLU A 142     -14.517   3.458  15.978  1.00 91.00           H  
ATOM   2120  CA  GLU A 142     -13.153   4.526  17.201  1.00 91.00           C  
ATOM   2121  HA  GLU A 142     -13.346   5.549  17.524  1.00 91.00           H  
ATOM   2122  C   GLU A 142     -11.630   4.450  17.033  1.00 91.00           C  
ATOM   2123  CB  GLU A 142     -13.647   3.598  18.325  1.00 91.00           C  
ATOM   2124  HB2 GLU A 142     -13.141   3.902  19.241  1.00 91.00           H  
ATOM   2125  HB3 GLU A 142     -14.713   3.756  18.488  1.00 91.00           H  
ATOM   2126  O   GLU A 142     -10.890   4.896  17.911  1.00 91.00           O  
ATOM   2127  CG  GLU A 142     -13.378   2.093  18.121  1.00 91.00           C  
ATOM   2128  HG2 GLU A 142     -13.430   1.626  19.105  1.00 91.00           H  
ATOM   2129  HG3 GLU A 142     -12.360   1.953  17.758  1.00 91.00           H  
ATOM   2130  CD  GLU A 142     -14.363   1.346  17.200  1.00 91.00           C  
ATOM   2131  OE1 GLU A 142     -14.223   0.112  17.106  1.00 91.00           O  
ATOM   2132  OE2 GLU A 142     -15.258   1.974  16.586  1.00 91.00           O  
ATOM   2133  N   ARG A 143     -11.146   3.921  15.908  1.00 90.91           N  
ATOM   2134  H   ARG A 143     -11.810   3.618  15.210  1.00 90.91           H  
ATOM   2135  CA  ARG A 143      -9.716   3.743  15.626  1.00 90.91           C  
ATOM   2136  HA  ARG A 143      -9.147   4.418  16.266  1.00 90.91           H  
ATOM   2137  C   ARG A 143      -9.390   4.106  14.186  1.00 90.91           C  
ATOM   2138  CB  ARG A 143      -9.303   2.300  15.960  1.00 90.91           C  
ATOM   2139  HB2 ARG A 143      -8.234   2.178  15.785  1.00 90.91           H  
ATOM   2140  HB3 ARG A 143      -9.500   2.107  17.015  1.00 90.91           H  
ATOM   2141  O   ARG A 143     -10.276   4.267  13.358  1.00 90.91           O  
ATOM   2142  CG  ARG A 143     -10.074   1.284  15.112  1.00 90.91           C  
ATOM   2143  HG2 ARG A 143      -9.939   1.508  14.054  1.00 90.91           H  
ATOM   2144  HG3 ARG A 143     -11.136   1.346  15.350  1.00 90.91           H  
ATOM   2145  CD  ARG A 143      -9.609  -0.145  15.380  1.00 90.91           C  
ATOM   2146  HD2 ARG A 143      -8.561  -0.259  15.104  1.00 90.91           H  
ATOM   2147  HD3 ARG A 143      -9.722  -0.367  16.442  1.00 90.91           H  
ATOM   2148  NE  ARG A 143     -10.450  -1.060  14.606  1.00 90.91           N  
ATOM   2149  HE  ARG A 143     -11.255  -1.457  15.070  1.00 90.91           H  
ATOM   2150  NH1 ARG A 143      -9.412  -0.791  12.566  1.00 90.91           N  
ATOM   2151 HH11 ARG A 143      -9.389  -1.141  11.619  1.00 90.91           H  
ATOM   2152 HH12 ARG A 143      -8.592  -0.369  12.976  1.00 90.91           H  
ATOM   2153  NH2 ARG A 143     -11.378  -1.830  12.710  1.00 90.91           N  
ATOM   2154 HH21 ARG A 143     -11.245  -2.022  11.727  1.00 90.91           H  
ATOM   2155 HH22 ARG A 143     -12.162  -2.207  13.222  1.00 90.91           H  
ATOM   2156  CZ  ARG A 143     -10.397  -1.225  13.304  1.00 90.91           C  
ATOM   2157  N   ARG A 144      -8.104   4.213  13.862  1.00 91.10           N  
ATOM   2158  H   ARG A 144      -7.419   3.989  14.570  1.00 91.10           H  
ATOM   2159  CA  ARG A 144      -7.663   4.376  12.472  1.00 91.10           C  
ATOM   2160  HA  ARG A 144      -8.379   4.998  11.936  1.00 91.10           H  
ATOM   2161  C   ARG A 144      -7.625   3.039  11.737  1.00 91.10           C  
ATOM   2162  CB  ARG A 144      -6.308   5.068  12.418  1.00 91.10           C  
ATOM   2163  HB2 ARG A 144      -5.614   4.518  13.054  1.00 91.10           H  
ATOM   2164  HB3 ARG A 144      -5.957   5.039  11.386  1.00 91.10           H  
ATOM   2165  O   ARG A 144      -7.385   1.997  12.348  1.00 91.10           O  
ATOM   2166  CG  ARG A 144      -6.376   6.529  12.871  1.00 91.10           C  
ATOM   2167  HG2 ARG A 144      -6.516   6.581  13.951  1.00 91.10           H  
ATOM   2168  HG3 ARG A 144      -7.221   7.014  12.382  1.00 91.10           H  
ATOM   2169  CD  ARG A 144      -5.072   7.235  12.477  1.00 91.10           C  
ATOM   2170  HD2 ARG A 144      -4.900   7.112  11.408  1.00 91.10           H  
ATOM   2171  HD3 ARG A 144      -4.243   6.762  13.003  1.00 91.10           H  
ATOM   2172  NE  ARG A 144      -5.082   8.670  12.806  1.00 91.10           N  
ATOM   2173  HE  ARG A 144      -4.323   8.981  13.396  1.00 91.10           H  
ATOM   2174  NH1 ARG A 144      -6.579   9.355  11.200  1.00 91.10           N  
ATOM   2175 HH11 ARG A 144      -7.202  10.043  10.803  1.00 91.10           H  
ATOM   2176 HH12 ARG A 144      -6.660   8.406  10.863  1.00 91.10           H  
ATOM   2177  NH2 ARG A 144      -5.740  10.839  12.643  1.00 91.10           N  
ATOM   2178 HH21 ARG A 144      -6.312  11.541  12.196  1.00 91.10           H  
ATOM   2179 HH22 ARG A 144      -5.160  11.071  13.437  1.00 91.10           H  
ATOM   2180  CZ  ARG A 144      -5.800   9.610  12.216  1.00 91.10           C  
ATOM   2181  N   ALA A 145      -7.825   3.099  10.426  1.00 91.04           N  
ATOM   2182  H   ALA A 145      -8.031   3.993  10.005  1.00 91.04           H  
ATOM   2183  CA  ALA A 145      -7.701   1.952   9.545  1.00 91.04           C  
ATOM   2184  HA  ALA A 145      -8.325   1.148   9.935  1.00 91.04           H  
ATOM   2185  C   ALA A 145      -6.248   1.458   9.486  1.00 91.04           C  
ATOM   2186  CB  ALA A 145      -8.225   2.337   8.159  1.00 91.04           C  
ATOM   2187  HB1 ALA A 145      -7.594   3.115   7.732  1.00 91.04           H  
ATOM   2188  HB2 ALA A 145      -9.249   2.705   8.231  1.00 91.04           H  
ATOM   2189  HB3 ALA A 145      -8.213   1.463   7.507  1.00 91.04           H  
ATOM   2190  O   ALA A 145      -5.300   2.238   9.360  1.00 91.04           O  
ATOM   2191  N   GLY A 146      -6.077   0.141   9.532  1.00 89.67           N  
ATOM   2192  H   GLY A 146      -6.895  -0.435   9.666  1.00 89.67           H  
ATOM   2193  CA  GLY A 146      -4.799  -0.535   9.363  1.00 89.67           C  
ATOM   2194  HA2 GLY A 146      -4.833  -1.497   9.872  1.00 89.67           H  
ATOM   2195  HA3 GLY A 146      -4.025   0.078   9.825  1.00 89.67           H  
ATOM   2196  C   GLY A 146      -4.422  -0.768   7.902  1.00 89.67           C  
ATOM   2197  O   GLY A 146      -3.339  -1.281   7.628  1.00 89.67           O  
ATOM   2198  N   SER A 147      -5.301  -0.429   6.952  1.00 90.06           N  
ATOM   2199  H   SER A 147      -6.168   0.006   7.233  1.00 90.06           H  
ATOM   2200  CA  SER A 147      -5.069  -0.621   5.518  1.00 90.06           C  
ATOM   2201  HA  SER A 147      -4.069  -0.274   5.255  1.00 90.06           H  
ATOM   2202  C   SER A 147      -6.089   0.090   4.635  1.00 90.06           C  
ATOM   2203  CB  SER A 147      -5.174  -2.101   5.214  1.00 90.06           C  
ATOM   2204  HB2 SER A 147      -4.450  -2.638   5.827  1.00 90.06           H  
ATOM   2205  HB3 SER A 147      -4.919  -2.243   4.164  1.00 90.06           H  
ATOM   2206  O   SER A 147      -7.174   0.421   5.106  1.00 90.06           O  
ATOM   2207  OG  SER A 147      -6.478  -2.595   5.480  1.00 90.06           O  
ATOM   2208  HG  SER A 147      -6.774  -2.221   6.313  1.00 90.06           H  
ATOM   2209  N   CYS A 148      -5.785   0.250   3.344  1.00 90.23           N  
ATOM   2210  H   CYS A 148      -4.881  -0.036   2.997  1.00 90.23           H  
ATOM   2211  CA  CYS A 148      -6.751   0.773   2.377  1.00 90.23           C  
ATOM   2212  HA  CYS A 148      -7.123   1.733   2.735  1.00 90.23           H  
ATOM   2213  C   CYS A 148      -7.969  -0.134   2.191  1.00 90.23           C  
ATOM   2214  CB  CYS A 148      -6.060   0.981   1.029  1.00 90.23           C  
ATOM   2215  HB2 CYS A 148      -5.545   0.064   0.741  1.00 90.23           H  
ATOM   2216  HB3 CYS A 148      -6.822   1.178   0.275  1.00 90.23           H  
ATOM   2217  O   CYS A 148      -9.061   0.377   1.954  1.00 90.23           O  
ATOM   2218  SG  CYS A 148      -4.890   2.357   0.995  1.00 90.23           S  
ATOM   2219  N   GLU A 149      -7.816  -1.457   2.321  1.00 86.58           N  
ATOM   2220  H   GLU A 149      -6.907  -1.858   2.503  1.00 86.58           H  
ATOM   2221  CA  GLU A 149      -8.967  -2.358   2.252  1.00 86.58           C  
ATOM   2222  HA  GLU A 149      -9.492  -2.204   1.309  1.00 86.58           H  
ATOM   2223  C   GLU A 149      -9.978  -2.061   3.355  1.00 86.58           C  
ATOM   2224  CB  GLU A 149      -8.549  -3.826   2.328  1.00 86.58           C  
ATOM   2225  HB2 GLU A 149      -9.476  -4.396   2.271  1.00 86.58           H  
ATOM   2226  HB3 GLU A 149      -8.083  -4.040   3.290  1.00 86.58           H  
ATOM   2227  O   GLU A 149     -11.176  -1.988   3.104  1.00 86.58           O  
ATOM   2228  CG  GLU A 149      -7.657  -4.309   1.175  1.00 86.58           C  
ATOM   2229  HG2 GLU A 149      -7.779  -5.389   1.090  1.00 86.58           H  
ATOM   2230  HG3 GLU A 149      -8.011  -3.861   0.247  1.00 86.58           H  
ATOM   2231  CD  GLU A 149      -6.160  -4.022   1.352  1.00 86.58           C  
ATOM   2232  OE1 GLU A 149      -5.394  -4.315   0.410  1.00 86.58           O  
ATOM   2233  OE2 GLU A 149      -5.740  -3.568   2.444  1.00 86.58           O  
ATOM   2234  N   GLU A 150      -9.470  -1.819   4.560  1.00 86.12           N  
ATOM   2235  H   GLU A 150      -8.468  -1.866   4.675  1.00 86.12           H  
ATOM   2236  CA  GLU A 150     -10.296  -1.464   5.702  1.00 86.12           C  
ATOM   2237  HA  GLU A 150     -11.137  -2.155   5.764  1.00 86.12           H  
ATOM   2238  C   GLU A 150     -10.885  -0.055   5.586  1.00 86.12           C  
ATOM   2239  CB  GLU A 150      -9.447  -1.620   6.958  1.00 86.12           C  
ATOM   2240  HB2 GLU A 150      -8.570  -0.976   6.902  1.00 86.12           H  
ATOM   2241  HB3 GLU A 150      -9.119  -2.657   7.035  1.00 86.12           H  
ATOM   2242  O   GLU A 150     -12.040   0.139   5.945  1.00 86.12           O  
ATOM   2243  CG  GLU A 150     -10.268  -1.258   8.185  1.00 86.12           C  
ATOM   2244  HG2 GLU A 150     -11.226  -1.776   8.140  1.00 86.12           H  
ATOM   2245  HG3 GLU A 150     -10.446  -0.183   8.202  1.00 86.12           H  
ATOM   2246  CD  GLU A 150      -9.537  -1.650   9.448  1.00 86.12           C  
ATOM   2247  OE1 GLU A 150     -10.201  -2.164  10.363  1.00 86.12           O  
ATOM   2248  OE2 GLU A 150      -8.325  -1.382   9.578  1.00 86.12           O  
ATOM   2249  N   VAL A 151     -10.150   0.929   5.048  1.00 89.40           N  
ATOM   2250  H   VAL A 151      -9.198   0.727   4.776  1.00 89.40           H  
ATOM   2251  CA  VAL A 151     -10.715   2.270   4.798  1.00 89.40           C  
ATOM   2252  HA  VAL A 151     -10.960   2.732   5.755  1.00 89.40           H  
ATOM   2253  C   VAL A 151     -12.030   2.147   4.021  1.00 89.40           C  
ATOM   2254  CB  VAL A 151      -9.719   3.183   4.048  1.00 89.40           C  
ATOM   2255  HB  VAL A 151      -9.335   2.661   3.171  1.00 89.40           H  
ATOM   2256  O   VAL A 151     -13.054   2.665   4.455  1.00 89.40           O  
ATOM   2257  CG1 VAL A 151     -10.348   4.500   3.578  1.00 89.40           C  
ATOM   2258 HG11 VAL A 151     -10.773   5.031   4.430  1.00 89.40           H  
ATOM   2259 HG12 VAL A 151      -9.593   5.124   3.099  1.00 89.40           H  
ATOM   2260 HG13 VAL A 151     -11.130   4.306   2.843  1.00 89.40           H  
ATOM   2261  CG2 VAL A 151      -8.539   3.577   4.942  1.00 89.40           C  
ATOM   2262 HG21 VAL A 151      -7.841   4.199   4.382  1.00 89.40           H  
ATOM   2263 HG22 VAL A 151      -8.900   4.125   5.813  1.00 89.40           H  
ATOM   2264 HG23 VAL A 151      -8.010   2.686   5.280  1.00 89.40           H  
ATOM   2265  N   PHE A 152     -12.026   1.389   2.925  1.00 87.07           N  
ATOM   2266  H   PHE A 152     -11.167   0.921   2.670  1.00 87.07           H  
ATOM   2267  CA  PHE A 152     -13.187   1.228   2.047  1.00 87.07           C  
ATOM   2268  HA  PHE A 152     -13.673   2.199   1.949  1.00 87.07           H  
ATOM   2269  C   PHE A 152     -14.285   0.283   2.556  1.00 87.07           C  
ATOM   2270  CB  PHE A 152     -12.688   0.782   0.673  1.00 87.07           C  
ATOM   2271  HB2 PHE A 152     -12.027  -0.074   0.805  1.00 87.07           H  
ATOM   2272  HB3 PHE A 152     -13.534   0.444   0.074  1.00 87.07           H  
ATOM   2273  O   PHE A 152     -15.287   0.108   1.852  1.00 87.07           O  
ATOM   2274  CG  PHE A 152     -11.985   1.868  -0.107  1.00 87.07           C  
ATOM   2275  CD1 PHE A 152     -12.659   3.065  -0.418  1.00 87.07           C  
ATOM   2276  HD1 PHE A 152     -13.666   3.239  -0.069  1.00 87.07           H  
ATOM   2277  CD2 PHE A 152     -10.670   1.667  -0.560  1.00 87.07           C  
ATOM   2278  HD2 PHE A 152     -10.154   0.748  -0.326  1.00 87.07           H  
ATOM   2279  CE1 PHE A 152     -12.013   4.053  -1.176  1.00 87.07           C  
ATOM   2280  HE1 PHE A 152     -12.525   4.978  -1.398  1.00 87.07           H  
ATOM   2281  CE2 PHE A 152     -10.032   2.651  -1.332  1.00 87.07           C  
ATOM   2282  HE2 PHE A 152      -9.035   2.473  -1.707  1.00 87.07           H  
ATOM   2283  CZ  PHE A 152     -10.704   3.847  -1.641  1.00 87.07           C  
ATOM   2284  HZ  PHE A 152     -10.228   4.607  -2.243  1.00 87.07           H  
ATOM   2285  N   GLU A 153     -14.104  -0.328   3.728  1.00 82.84           N  
ATOM   2286  H   GLU A 153     -13.230  -0.189   4.215  1.00 82.84           H  
ATOM   2287  CA  GLU A 153     -15.154  -1.052   4.454  1.00 82.84           C  
ATOM   2288  HA  GLU A 153     -15.780  -1.596   3.747  1.00 82.84           H  
ATOM   2289  C   GLU A 153     -16.065  -0.085   5.225  1.00 82.84           C  
ATOM   2290  CB  GLU A 153     -14.489  -2.073   5.394  1.00 82.84           C  
ATOM   2291  HB2 GLU A 153     -13.911  -1.543   6.152  1.00 82.84           H  
ATOM   2292  HB3 GLU A 153     -13.807  -2.685   4.802  1.00 82.84           H  
ATOM   2293  O   GLU A 153     -17.253  -0.357   5.395  1.00 82.84           O  
ATOM   2294  CG  GLU A 153     -15.489  -2.999   6.103  1.00 82.84           C  
ATOM   2295  HG2 GLU A 153     -16.095  -3.498   5.347  1.00 82.84           H  
ATOM   2296  HG3 GLU A 153     -16.151  -2.398   6.727  1.00 82.84           H  
ATOM   2297  CD  GLU A 153     -14.817  -4.062   6.991  1.00 82.84           C  
ATOM   2298  OE1 GLU A 153     -15.572  -4.805   7.659  1.00 82.84           O  
ATOM   2299  OE2 GLU A 153     -13.567  -4.151   7.009  1.00 82.84           O  
ATOM   2300  N   TYR A 154     -15.523   1.061   5.650  1.00 85.80           N  
ATOM   2301  H   TYR A 154     -14.543   1.217   5.466  1.00 85.80           H  
ATOM   2302  CA  TYR A 154     -16.220   2.016   6.513  1.00 85.80           C  
ATOM   2303  HA  TYR A 154     -17.188   1.602   6.798  1.00 85.80           H  
ATOM   2304  C   TYR A 154     -16.519   3.366   5.850  1.00 85.80           C  
ATOM   2305  CB  TYR A 154     -15.413   2.199   7.803  1.00 85.80           C  
ATOM   2306  HB2 TYR A 154     -15.916   2.964   8.394  1.00 85.80           H  
ATOM   2307  HB3 TYR A 154     -14.415   2.564   7.561  1.00 85.80           H  
ATOM   2308  O   TYR A 154     -17.317   4.131   6.391  1.00 85.80           O  
ATOM   2309  CG  TYR A 154     -15.313   0.950   8.657  1.00 85.80           C  
ATOM   2310  CD1 TYR A 154     -16.345   0.630   9.559  1.00 85.80           C  
ATOM   2311  HD1 TYR A 154     -17.185   1.298   9.678  1.00 85.80           H  
ATOM   2312  CD2 TYR A 154     -14.207   0.091   8.529  1.00 85.80           C  
ATOM   2313  HD2 TYR A 154     -13.415   0.340   7.837  1.00 85.80           H  
ATOM   2314  CE1 TYR A 154     -16.278  -0.561  10.306  1.00 85.80           C  
ATOM   2315  HE1 TYR A 154     -17.064  -0.821  11.000  1.00 85.80           H  
ATOM   2316  CE2 TYR A 154     -14.150  -1.116   9.249  1.00 85.80           C  
ATOM   2317  HE2 TYR A 154     -13.332  -1.805   9.097  1.00 85.80           H  
ATOM   2318  OH  TYR A 154     -15.156  -2.597  10.847  1.00 85.80           O  
ATOM   2319  HH  TYR A 154     -14.563  -3.244  10.457  1.00 85.80           H  
ATOM   2320  CZ  TYR A 154     -15.193  -1.445  10.137  1.00 85.80           C  
ATOM   2321  N   THR A 155     -15.904   3.685   4.710  1.00 84.86           N  
ATOM   2322  H   THR A 155     -15.220   3.045   4.332  1.00 84.86           H  
ATOM   2323  CA  THR A 155     -16.109   4.952   3.989  1.00 84.86           C  
ATOM   2324  HA  THR A 155     -16.545   5.679   4.674  1.00 84.86           H  
ATOM   2325  C   THR A 155     -17.078   4.815   2.808  1.00 84.86           C  
ATOM   2326  CB  THR A 155     -14.777   5.549   3.503  1.00 84.86           C  
ATOM   2327  HB  THR A 155     -14.989   6.488   2.993  1.00 84.86           H  
ATOM   2328  O   THR A 155     -17.399   3.716   2.351  1.00 84.86           O  
ATOM   2329  CG2 THR A 155     -13.775   5.853   4.620  1.00 84.86           C  
ATOM   2330 HG21 THR A 155     -12.808   6.101   4.183  1.00 84.86           H  
ATOM   2331 HG22 THR A 155     -14.115   6.717   5.190  1.00 84.86           H  
ATOM   2332 HG23 THR A 155     -13.665   5.001   5.291  1.00 84.86           H  
ATOM   2333  OG1 THR A 155     -14.142   4.702   2.576  1.00 84.86           O  
ATOM   2334  HG1 THR A 155     -13.436   5.199   2.157  1.00 84.86           H  
ATOM   2335  N   ASP A 156     -17.537   5.958   2.283  1.00 77.58           N  
ATOM   2336  H   ASP A 156     -17.250   6.832   2.699  1.00 77.58           H  
ATOM   2337  CA  ASP A 156     -18.296   6.017   1.029  1.00 77.58           C  
ATOM   2338  HA  ASP A 156     -19.205   5.430   1.160  1.00 77.58           H  
ATOM   2339  C   ASP A 156     -17.516   5.431  -0.161  1.00 77.58           C  
ATOM   2340  CB  ASP A 156     -18.669   7.473   0.702  1.00 77.58           C  
ATOM   2341  HB2 ASP A 156     -18.909   7.575  -0.356  1.00 77.58           H  
ATOM   2342  HB3 ASP A 156     -17.811   8.115   0.899  1.00 77.58           H  
ATOM   2343  O   ASP A 156     -16.279   5.423  -0.152  1.00 77.58           O  
ATOM   2344  CG  ASP A 156     -19.873   7.953   1.496  1.00 77.58           C  
ATOM   2345  OD1 ASP A 156     -20.845   7.183   1.638  1.00 77.58           O  
ATOM   2346  OD2 ASP A 156     -19.788   9.080   2.028  1.00 77.58           O  
ATOM   2347  N   PRO A 157     -18.216   4.997  -1.229  1.00 71.29           N  
ATOM   2348  CA  PRO A 157     -17.613   4.478  -2.457  1.00 71.29           C  
ATOM   2349  HA  PRO A 157     -16.832   3.761  -2.204  1.00 71.29           H  
ATOM   2350  C   PRO A 157     -16.969   5.593  -3.301  1.00 71.29           C  
ATOM   2351  CB  PRO A 157     -18.759   3.747  -3.169  1.00 71.29           C  
ATOM   2352  HB2 PRO A 157     -18.868   2.748  -2.746  1.00 71.29           H  
ATOM   2353  HB3 PRO A 157     -18.623   3.679  -4.248  1.00 71.29           H  
ATOM   2354  O   PRO A 157     -17.345   5.832  -4.445  1.00 71.29           O  
ATOM   2355  CG  PRO A 157     -19.974   4.590  -2.790  1.00 71.29           C  
ATOM   2356  HG2 PRO A 157     -20.904   4.028  -2.878  1.00 71.29           H  
ATOM   2357  HG3 PRO A 157     -20.009   5.490  -3.405  1.00 71.29           H  
ATOM   2358  CD  PRO A 157     -19.672   4.964  -1.341  1.00 71.29           C  
ATOM   2359  HD2 PRO A 157     -20.066   4.195  -0.676  1.00 71.29           H  
ATOM   2360  HD3 PRO A 157     -20.130   5.924  -1.106  1.00 71.29           H  
ATOM   2361  N   ILE A 158     -15.995   6.293  -2.729  1.00 77.59           N  
ATOM   2362  H   ILE A 158     -15.746   6.046  -1.782  1.00 77.59           H  
ATOM   2363  CA  ILE A 158     -15.163   7.275  -3.417  1.00 77.59           C  
ATOM   2364  HA  ILE A 158     -15.763   7.773  -4.179  1.00 77.59           H  
ATOM   2365  C   ILE A 158     -14.031   6.518  -4.121  1.00 77.59           C  
ATOM   2366  CB  ILE A 158     -14.669   8.348  -2.420  1.00 77.59           C  
ATOM   2367  HB  ILE A 158     -14.105   7.853  -1.630  1.00 77.59           H  
ATOM   2368  O   ILE A 158     -13.427   5.620  -3.541  1.00 77.59           O  
ATOM   2369  CG1 ILE A 158     -15.872   9.093  -1.787  1.00 77.59           C  
ATOM   2370 HG12 ILE A 158     -16.616   8.374  -1.442  1.00 77.59           H  
ATOM   2371 HG13 ILE A 158     -16.348   9.713  -2.547  1.00 77.59           H  
ATOM   2372  CG2 ILE A 158     -13.747   9.348  -3.141  1.00 77.59           C  
ATOM   2373 HG21 ILE A 158     -13.413  10.129  -2.458  1.00 77.59           H  
ATOM   2374 HG22 ILE A 158     -12.854   8.839  -3.503  1.00 77.59           H  
ATOM   2375 HG23 ILE A 158     -14.269   9.810  -3.979  1.00 77.59           H  
ATOM   2376  CD1 ILE A 158     -15.533   9.970  -0.576  1.00 77.59           C  
ATOM   2377 HD11 ILE A 158     -14.820  10.750  -0.843  1.00 77.59           H  
ATOM   2378 HD12 ILE A 158     -15.132   9.349   0.226  1.00 77.59           H  
ATOM   2379 HD13 ILE A 158     -16.445  10.445  -0.216  1.00 77.59           H  
ATOM   2380  N   GLU A 159     -13.736   6.864  -5.375  1.00 82.12           N  
ATOM   2381  H   GLU A 159     -14.308   7.553  -5.842  1.00 82.12           H  
ATOM   2382  CA  GLU A 159     -12.746   6.127  -6.175  1.00 82.12           C  
ATOM   2383  HA  GLU A 159     -12.983   5.064  -6.147  1.00 82.12           H  
ATOM   2384  C   GLU A 159     -11.311   6.273  -5.654  1.00 82.12           C  
ATOM   2385  CB  GLU A 159     -12.785   6.587  -7.637  1.00 82.12           C  
ATOM   2386  HB2 GLU A 159     -11.965   6.098  -8.163  1.00 82.12           H  
ATOM   2387  HB3 GLU A 159     -12.628   7.665  -7.679  1.00 82.12           H  
ATOM   2388  O   GLU A 159     -10.531   5.332  -5.778  1.00 82.12           O  
ATOM   2389  CG  GLU A 159     -14.095   6.228  -8.353  1.00 82.12           C  
ATOM   2390  HG2 GLU A 159     -14.300   5.170  -8.189  1.00 82.12           H  
ATOM   2391  HG3 GLU A 159     -14.909   6.804  -7.914  1.00 82.12           H  
ATOM   2392  CD  GLU A 159     -14.033   6.500  -9.866  1.00 82.12           C  
ATOM   2393  OE1 GLU A 159     -14.929   5.990 -10.576  1.00 82.12           O  
ATOM   2394  OE2 GLU A 159     -13.092   7.194 -10.316  1.00 82.12           O  
ATOM   2395  N   MET A 160     -10.953   7.426  -5.076  1.00 88.49           N  
ATOM   2396  H   MET A 160     -11.651   8.150  -4.985  1.00 88.49           H  
ATOM   2397  CA  MET A 160      -9.612   7.710  -4.557  1.00 88.49           C  
ATOM   2398  HA  MET A 160      -9.150   6.766  -4.267  1.00 88.49           H  
ATOM   2399  C   MET A 160      -9.674   8.618  -3.324  1.00 88.49           C  
ATOM   2400  CB  MET A 160      -8.751   8.329  -5.668  1.00 88.49           C  
ATOM   2401  HB2 MET A 160      -8.755   7.657  -6.526  1.00 88.49           H  
ATOM   2402  HB3 MET A 160      -9.186   9.280  -5.975  1.00 88.49           H  
ATOM   2403  O   MET A 160     -10.353   9.644  -3.332  1.00 88.49           O  
ATOM   2404  CG  MET A 160      -7.296   8.563  -5.239  1.00 88.49           C  
ATOM   2405  HG2 MET A 160      -6.864   7.621  -4.899  1.00 88.49           H  
ATOM   2406  HG3 MET A 160      -7.288   9.261  -4.402  1.00 88.49           H  
ATOM   2407  SD  MET A 160      -6.241   9.261  -6.543  1.00 88.49           S  
ATOM   2408  CE  MET A 160      -5.886   7.767  -7.506  1.00 88.49           C  
ATOM   2409  HE1 MET A 160      -5.337   8.035  -8.409  1.00 88.49           H  
ATOM   2410  HE2 MET A 160      -5.274   7.092  -6.908  1.00 88.49           H  
ATOM   2411  HE3 MET A 160      -6.816   7.268  -7.779  1.00 88.49           H  
ATOM   2412  N   LEU A 161      -8.938   8.255  -2.275  1.00 89.60           N  
ATOM   2413  H   LEU A 161      -8.429   7.386  -2.345  1.00 89.60           H  
ATOM   2414  CA  LEU A 161      -8.900   8.947  -0.988  1.00 89.60           C  
ATOM   2415  HA  LEU A 161      -9.326   9.945  -1.088  1.00 89.60           H  
ATOM   2416  C   LEU A 161      -7.462   9.098  -0.502  1.00 89.60           C  
ATOM   2417  CB  LEU A 161      -9.713   8.138   0.043  1.00 89.60           C  
ATOM   2418  HB2 LEU A 161      -9.349   7.111   0.037  1.00 89.60           H  
ATOM   2419  HB3 LEU A 161      -9.523   8.545   1.036  1.00 89.60           H  
ATOM   2420  O   LEU A 161      -6.750   8.104  -0.350  1.00 89.60           O  
ATOM   2421  CG  LEU A 161     -11.231   8.125  -0.197  1.00 89.60           C  
ATOM   2422  HG  LEU A 161     -11.450   7.784  -1.209  1.00 89.60           H  
ATOM   2423  CD1 LEU A 161     -11.904   7.162   0.785  1.00 89.60           C  
ATOM   2424 HD11 LEU A 161     -12.972   7.113   0.575  1.00 89.60           H  
ATOM   2425 HD12 LEU A 161     -11.747   7.501   1.809  1.00 89.60           H  
ATOM   2426 HD13 LEU A 161     -11.478   6.166   0.667  1.00 89.60           H  
ATOM   2427  CD2 LEU A 161     -11.824   9.518   0.012  1.00 89.60           C  
ATOM   2428 HD21 LEU A 161     -11.526   9.918   0.981  1.00 89.60           H  
ATOM   2429 HD22 LEU A 161     -11.491  10.188  -0.781  1.00 89.60           H  
ATOM   2430 HD23 LEU A 161     -12.911   9.457  -0.030  1.00 89.60           H  
ATOM   2431  N   GLU A 162      -7.049  10.321  -0.172  1.00 91.92           N  
ATOM   2432  H   GLU A 162      -7.683  11.101  -0.270  1.00 91.92           H  
ATOM   2433  CA  GLU A 162      -5.878  10.499   0.688  1.00 91.92           C  
ATOM   2434  HA  GLU A 162      -5.034   9.965   0.250  1.00 91.92           H  
ATOM   2435  C   GLU A 162      -6.190   9.896   2.058  1.00 91.92           C  
ATOM   2436  CB  GLU A 162      -5.490  11.975   0.813  1.00 91.92           C  
ATOM   2437  HB2 GLU A 162      -5.406  12.402  -0.186  1.00 91.92           H  
ATOM   2438  HB3 GLU A 162      -6.263  12.513   1.361  1.00 91.92           H  
ATOM   2439  O   GLU A 162      -7.226  10.188   2.657  1.00 91.92           O  
ATOM   2440  CG  GLU A 162      -4.140  12.109   1.540  1.00 91.92           C  
ATOM   2441  HG2 GLU A 162      -3.390  11.541   0.988  1.00 91.92           H  
ATOM   2442  HG3 GLU A 162      -4.226  11.670   2.534  1.00 91.92           H  
ATOM   2443  CD  GLU A 162      -3.657  13.557   1.687  1.00 91.92           C  
ATOM   2444  OE1 GLU A 162      -2.672  13.748   2.442  1.00 91.92           O  
ATOM   2445  OE2 GLU A 162      -4.257  14.455   1.054  1.00 91.92           O  
ATOM   2446  N   SER A 163      -5.316   9.012   2.526  1.00 92.86           N  
ATOM   2447  H   SER A 163      -4.472   8.832   2.001  1.00 92.86           H  
ATOM   2448  CA  SER A 163      -5.579   8.184   3.690  1.00 92.86           C  
ATOM   2449  HA  SER A 163      -6.415   8.632   4.227  1.00 92.86           H  
ATOM   2450  C   SER A 163      -4.404   8.132   4.652  1.00 92.86           C  
ATOM   2451  CB  SER A 163      -5.977   6.773   3.257  1.00 92.86           C  
ATOM   2452  HB2 SER A 163      -5.206   6.370   2.601  1.00 92.86           H  
ATOM   2453  HB3 SER A 163      -6.068   6.131   4.134  1.00 92.86           H  
ATOM   2454  O   SER A 163      -3.244   8.066   4.250  1.00 92.86           O  
ATOM   2455  OG  SER A 163      -7.220   6.810   2.581  1.00 92.86           O  
ATOM   2456  HG  SER A 163      -7.097   7.319   1.777  1.00 92.86           H  
ATOM   2457  N   THR A 164      -4.721   8.126   5.947  1.00 94.78           N  
ATOM   2458  H   THR A 164      -5.704   8.113   6.178  1.00 94.78           H  
ATOM   2459  CA  THR A 164      -3.756   7.871   7.023  1.00 94.78           C  
ATOM   2460  HA  THR A 164      -2.740   7.953   6.634  1.00 94.78           H  
ATOM   2461  C   THR A 164      -3.958   6.458   7.543  1.00 94.78           C  
ATOM   2462  CB  THR A 164      -3.892   8.888   8.158  1.00 94.78           C  
ATOM   2463  HB  THR A 164      -4.898   8.843   8.574  1.00 94.78           H  
ATOM   2464  O   THR A 164      -4.997   6.151   8.124  1.00 94.78           O  
ATOM   2465  CG2 THR A 164      -2.869   8.661   9.272  1.00 94.78           C  
ATOM   2466 HG21 THR A 164      -3.045   7.702   9.760  1.00 94.78           H  
ATOM   2467 HG22 THR A 164      -2.963   9.450  10.018  1.00 94.78           H  
ATOM   2468 HG23 THR A 164      -1.860   8.674   8.859  1.00 94.78           H  
ATOM   2469  OG1 THR A 164      -3.662  10.181   7.647  1.00 94.78           O  
ATOM   2470  HG1 THR A 164      -4.199  10.267   6.856  1.00 94.78           H  
ATOM   2471  N   ILE A 165      -2.955   5.612   7.341  1.00 93.75           N  
ATOM   2472  H   ILE A 165      -2.107   5.966   6.922  1.00 93.75           H  
ATOM   2473  CA  ILE A 165      -2.966   4.199   7.703  1.00 93.75           C  
ATOM   2474  HA  ILE A 165      -3.982   3.901   7.964  1.00 93.75           H  
ATOM   2475  C   ILE A 165      -2.092   3.978   8.933  1.00 93.75           C  
ATOM   2476  CB  ILE A 165      -2.506   3.352   6.499  1.00 93.75           C  
ATOM   2477  HB  ILE A 165      -1.487   3.647   6.249  1.00 93.75           H  
ATOM   2478  O   ILE A 165      -1.052   4.620   9.083  1.00 93.75           O  
ATOM   2479  CG1 ILE A 165      -3.375   3.584   5.240  1.00 93.75           C  
ATOM   2480 HG12 ILE A 165      -3.225   4.604   4.886  1.00 93.75           H  
ATOM   2481 HG13 ILE A 165      -3.028   2.920   4.448  1.00 93.75           H  
ATOM   2482  CG2 ILE A 165      -2.488   1.859   6.856  1.00 93.75           C  
ATOM   2483 HG21 ILE A 165      -1.689   1.648   7.567  1.00 93.75           H  
ATOM   2484 HG22 ILE A 165      -2.310   1.258   5.965  1.00 93.75           H  
ATOM   2485 HG23 ILE A 165      -3.443   1.586   7.305  1.00 93.75           H  
ATOM   2486  CD1 ILE A 165      -4.883   3.368   5.430  1.00 93.75           C  
ATOM   2487 HD11 ILE A 165      -5.080   2.389   5.867  1.00 93.75           H  
ATOM   2488 HD12 ILE A 165      -5.378   3.427   4.461  1.00 93.75           H  
ATOM   2489 HD13 ILE A 165      -5.299   4.139   6.079  1.00 93.75           H  
ATOM   2490  N   VAL A 166      -2.506   3.065   9.810  1.00 92.50           N  
ATOM   2491  H   VAL A 166      -3.387   2.603   9.639  1.00 92.50           H  
ATOM   2492  CA  VAL A 166      -1.738   2.674  10.998  1.00 92.50           C  
ATOM   2493  HA  VAL A 166      -0.889   3.347  11.109  1.00 92.50           H  
ATOM   2494  C   VAL A 166      -1.167   1.274  10.827  1.00 92.50           C  
ATOM   2495  CB  VAL A 166      -2.580   2.815  12.277  1.00 92.50           C  
ATOM   2496  HB  VAL A 166      -3.473   2.193  12.209  1.00 92.50           H  
ATOM   2497  O   VAL A 166      -1.898   0.306  10.648  1.00 92.50           O  
ATOM   2498  CG1 VAL A 166      -1.797   2.419  13.534  1.00 92.50           C  
ATOM   2499 HG11 VAL A 166      -0.873   2.994  13.598  1.00 92.50           H  
ATOM   2500 HG12 VAL A 166      -2.400   2.602  14.424  1.00 92.50           H  
ATOM   2501 HG13 VAL A 166      -1.558   1.356  13.506  1.00 92.50           H  
ATOM   2502  CG2 VAL A 166      -2.999   4.282  12.415  1.00 92.50           C  
ATOM   2503 HG21 VAL A 166      -2.142   4.929  12.229  1.00 92.50           H  
ATOM   2504 HG22 VAL A 166      -3.747   4.508  11.656  1.00 92.50           H  
ATOM   2505 HG23 VAL A 166      -3.399   4.471  13.411  1.00 92.50           H  
ATOM   2506  N   SER A 167       0.153   1.157  10.928  1.00 88.36           N  
ATOM   2507  H   SER A 167       0.690   1.991  11.115  1.00 88.36           H  
ATOM   2508  CA  SER A 167       0.816  -0.130  11.111  1.00 88.36           C  
ATOM   2509  HA  SER A 167       0.476  -0.838  10.355  1.00 88.36           H  
ATOM   2510  C   SER A 167       0.470  -0.659  12.495  1.00 88.36           C  
ATOM   2511  CB  SER A 167       2.327   0.034  10.972  1.00 88.36           C  
ATOM   2512  HB2 SER A 167       2.582   0.258   9.936  1.00 88.36           H  
ATOM   2513  HB3 SER A 167       2.650   0.860  11.606  1.00 88.36           H  
ATOM   2514  O   SER A 167       0.825  -0.054  13.501  1.00 88.36           O  
ATOM   2515  OG  SER A 167       2.985  -1.145  11.384  1.00 88.36           O  
ATOM   2516  HG  SER A 167       3.745  -0.873  11.903  1.00 88.36           H  
ATOM   2517  N   LEU A 168      -0.242  -1.776  12.573  1.00 80.95           N  
ATOM   2518  H   LEU A 168      -0.553  -2.202  11.712  1.00 80.95           H  
ATOM   2519  CA  LEU A 168      -0.733  -2.298  13.849  1.00 80.95           C  
ATOM   2520  HA  LEU A 168      -1.170  -1.468  14.405  1.00 80.95           H  
ATOM   2521  C   LEU A 168       0.352  -2.870  14.770  1.00 80.95           C  
ATOM   2522  CB  LEU A 168      -1.833  -3.317  13.576  1.00 80.95           C  
ATOM   2523  HB2 LEU A 168      -1.447  -4.098  12.921  1.00 80.95           H  
ATOM   2524  HB3 LEU A 168      -2.138  -3.781  14.514  1.00 80.95           H  
ATOM   2525  O   LEU A 168       0.249  -2.645  15.974  1.00 80.95           O  
ATOM   2526  CG  LEU A 168      -3.048  -2.648  12.922  1.00 80.95           C  
ATOM   2527  HG  LEU A 168      -2.755  -2.010  12.088  1.00 80.95           H  
ATOM   2528  CD1 LEU A 168      -3.903  -3.754  12.380  1.00 80.95           C  
ATOM   2529 HD11 LEU A 168      -3.354  -4.285  11.602  1.00 80.95           H  
ATOM   2530 HD12 LEU A 168      -4.149  -4.419  13.208  1.00 80.95           H  
ATOM   2531 HD13 LEU A 168      -4.807  -3.325  11.948  1.00 80.95           H  
ATOM   2532  CD2 LEU A 168      -3.885  -1.837  13.912  1.00 80.95           C  
ATOM   2533 HD21 LEU A 168      -4.769  -1.448  13.407  1.00 80.95           H  
ATOM   2534 HD22 LEU A 168      -3.308  -0.992  14.287  1.00 80.95           H  
ATOM   2535 HD23 LEU A 168      -4.198  -2.464  14.746  1.00 80.95           H  
ATOM   2536  N   PRO A 169       1.405  -3.547  14.268  1.00 77.32           N  
ATOM   2537  CA  PRO A 169       2.479  -4.032  15.133  1.00 77.32           C  
ATOM   2538  HA  PRO A 169       2.054  -4.701  15.882  1.00 77.32           H  
ATOM   2539  C   PRO A 169       3.239  -2.909  15.852  1.00 77.32           C  
ATOM   2540  CB  PRO A 169       3.412  -4.829  14.214  1.00 77.32           C  
ATOM   2541  HB2 PRO A 169       4.195  -4.183  13.816  1.00 77.32           H  
ATOM   2542  HB3 PRO A 169       3.853  -5.681  14.731  1.00 77.32           H  
ATOM   2543  O   PRO A 169       3.669  -3.086  16.988  1.00 77.32           O  
ATOM   2544  CG  PRO A 169       2.505  -5.272  13.069  1.00 77.32           C  
ATOM   2545  HG2 PRO A 169       3.066  -5.462  12.154  1.00 77.32           H  
ATOM   2546  HG3 PRO A 169       1.938  -6.154  13.367  1.00 77.32           H  
ATOM   2547  CD  PRO A 169       1.568  -4.082  12.921  1.00 77.32           C  
ATOM   2548  HD2 PRO A 169       0.623  -4.416  12.491  1.00 77.32           H  
ATOM   2549  HD3 PRO A 169       2.030  -3.332  12.280  1.00 77.32           H  
ATOM   2550  N   THR A 170       3.414  -1.759  15.196  1.00 82.61           N  
ATOM   2551  H   THR A 170       3.050  -1.681  14.257  1.00 82.61           H  
ATOM   2552  CA  THR A 170       4.233  -0.636  15.693  1.00 82.61           C  
ATOM   2553  HA  THR A 170       4.815  -0.960  16.556  1.00 82.61           H  
ATOM   2554  C   THR A 170       3.407   0.564  16.153  1.00 82.61           C  
ATOM   2555  CB  THR A 170       5.216  -0.172  14.608  1.00 82.61           C  
ATOM   2556  HB  THR A 170       5.751   0.713  14.954  1.00 82.61           H  
ATOM   2557  O   THR A 170       3.953   1.489  16.751  1.00 82.61           O  
ATOM   2558  CG2 THR A 170       6.231  -1.255  14.246  1.00 82.61           C  
ATOM   2559 HG21 THR A 170       5.731  -2.119  13.809  1.00 82.61           H  
ATOM   2560 HG22 THR A 170       6.772  -1.567  15.140  1.00 82.61           H  
ATOM   2561 HG23 THR A 170       6.944  -0.860  13.523  1.00 82.61           H  
ATOM   2562  OG1 THR A 170       4.500   0.139  13.432  1.00 82.61           O  
ATOM   2563  HG1 THR A 170       4.879   0.928  13.037  1.00 82.61           H  
ATOM   2564  N   LEU A 171       2.110   0.586  15.837  1.00 87.76           N  
ATOM   2565  H   LEU A 171       1.754  -0.201  15.313  1.00 87.76           H  
ATOM   2566  CA  LEU A 171       1.193   1.725  15.974  1.00 87.76           C  
ATOM   2567  HA  LEU A 171       0.277   1.449  15.451  1.00 87.76           H  
ATOM   2568  C   LEU A 171       1.662   3.003  15.250  1.00 87.76           C  
ATOM   2569  CB  LEU A 171       0.820   1.929  17.453  1.00 87.76           C  
ATOM   2570  HB2 LEU A 171       1.709   2.256  17.994  1.00 87.76           H  
ATOM   2571  HB3 LEU A 171       0.080   2.727  17.518  1.00 87.76           H  
ATOM   2572  O   LEU A 171       1.133   4.093  15.486  1.00 87.76           O  
ATOM   2573  CG  LEU A 171       0.251   0.674  18.143  1.00 87.76           C  
ATOM   2574  HG  LEU A 171       0.982  -0.134  18.114  1.00 87.76           H  
ATOM   2575  CD1 LEU A 171      -0.033   0.996  19.610  1.00 87.76           C  
ATOM   2576 HD11 LEU A 171       0.889   1.313  20.098  1.00 87.76           H  
ATOM   2577 HD12 LEU A 171      -0.777   1.790  19.684  1.00 87.76           H  
ATOM   2578 HD13 LEU A 171      -0.403   0.103  20.113  1.00 87.76           H  
ATOM   2579  CD2 LEU A 171      -1.050   0.193  17.495  1.00 87.76           C  
ATOM   2580 HD21 LEU A 171      -1.444  -0.654  18.056  1.00 87.76           H  
ATOM   2581 HD22 LEU A 171      -0.854  -0.148  16.479  1.00 87.76           H  
ATOM   2582 HD23 LEU A 171      -1.787   0.997  17.479  1.00 87.76           H  
ATOM   2583  N   SER A 172       2.637   2.885  14.342  1.00 91.74           N  
ATOM   2584  H   SER A 172       2.985   1.958  14.142  1.00 91.74           H  
ATOM   2585  CA  SER A 172       3.127   4.000  13.534  1.00 91.74           C  
ATOM   2586  HA  SER A 172       3.205   4.871  14.185  1.00 91.74           H  
ATOM   2587  C   SER A 172       2.139   4.333  12.422  1.00 91.74           C  
ATOM   2588  CB  SER A 172       4.530   3.725  12.980  1.00 91.74           C  
ATOM   2589  HB2 SER A 172       5.208   3.571  13.819  1.00 91.74           H  
ATOM   2590  HB3 SER A 172       4.874   4.591  12.415  1.00 91.74           H  
ATOM   2591  O   SER A 172       1.530   3.444  11.832  1.00 91.74           O  
ATOM   2592  OG  SER A 172       4.573   2.579  12.150  1.00 91.74           O  
ATOM   2593  HG  SER A 172       4.252   2.797  11.272  1.00 91.74           H  
ATOM   2594  N   GLN A 173       1.996   5.620  12.111  1.00 93.58           N  
ATOM   2595  H   GLN A 173       2.576   6.306  12.573  1.00 93.58           H  
ATOM   2596  CA  GLN A 173       1.059   6.097  11.093  1.00 93.58           C  
ATOM   2597  HA  GLN A 173       0.414   5.267  10.803  1.00 93.58           H  
ATOM   2598  C   GLN A 173       1.817   6.560   9.850  1.00 93.58           C  
ATOM   2599  CB  GLN A 173       0.137   7.208  11.633  1.00 93.58           C  
ATOM   2600  HB2 GLN A 173      -0.745   7.255  10.993  1.00 93.58           H  
ATOM   2601  HB3 GLN A 173       0.654   8.165  11.573  1.00 93.58           H  
ATOM   2602  O   GLN A 173       2.869   7.190   9.970  1.00 93.58           O  
ATOM   2603  CG  GLN A 173      -0.298   6.990  13.091  1.00 93.58           C  
ATOM   2604  HG2 GLN A 173      -0.657   5.973  13.247  1.00 93.58           H  
ATOM   2605  HG3 GLN A 173       0.581   7.105  13.725  1.00 93.58           H  
ATOM   2606  CD  GLN A 173      -1.346   7.977  13.595  1.00 93.58           C  
ATOM   2607  NE2 GLN A 173      -1.341   8.241  14.882  1.00 93.58           N  
ATOM   2608 HE21 GLN A 173      -2.012   8.911  15.230  1.00 93.58           H  
ATOM   2609 HE22 GLN A 173      -0.692   7.760  15.488  1.00 93.58           H  
ATOM   2610  OE1 GLN A 173      -2.177   8.528  12.888  1.00 93.58           O  
ATOM   2611  N   PHE A 174       1.264   6.301   8.670  1.00 94.16           N  
ATOM   2612  H   PHE A 174       0.416   5.753   8.641  1.00 94.16           H  
ATOM   2613  CA  PHE A 174       1.788   6.794   7.398  1.00 94.16           C  
ATOM   2614  HA  PHE A 174       2.415   7.664   7.594  1.00 94.16           H  
ATOM   2615  C   PHE A 174       0.655   7.256   6.481  1.00 94.16           C  
ATOM   2616  CB  PHE A 174       2.680   5.733   6.741  1.00 94.16           C  
ATOM   2617  HB2 PHE A 174       3.506   5.513   7.418  1.00 94.16           H  
ATOM   2618  HB3 PHE A 174       3.118   6.153   5.835  1.00 94.16           H  
ATOM   2619  O   PHE A 174      -0.482   6.797   6.592  1.00 94.16           O  
ATOM   2620  CG  PHE A 174       1.986   4.431   6.388  1.00 94.16           C  
ATOM   2621  CD1 PHE A 174       1.909   3.394   7.337  1.00 94.16           C  
ATOM   2622  HD1 PHE A 174       2.338   3.526   8.319  1.00 94.16           H  
ATOM   2623  CD2 PHE A 174       1.445   4.243   5.102  1.00 94.16           C  
ATOM   2624  HD2 PHE A 174       1.506   5.031   4.366  1.00 94.16           H  
ATOM   2625  CE1 PHE A 174       1.307   2.170   7.001  1.00 94.16           C  
ATOM   2626  HE1 PHE A 174       1.268   1.372   7.727  1.00 94.16           H  
ATOM   2627  CE2 PHE A 174       0.840   3.019   4.765  1.00 94.16           C  
ATOM   2628  HE2 PHE A 174       0.432   2.875   3.776  1.00 94.16           H  
ATOM   2629  CZ  PHE A 174       0.778   1.981   5.713  1.00 94.16           C  
ATOM   2630  HZ  PHE A 174       0.325   1.036   5.452  1.00 94.16           H  
ATOM   2631  N   ARG A 175       0.962   8.199   5.585  1.00 94.21           N  
ATOM   2632  H   ARG A 175       1.934   8.453   5.477  1.00 94.21           H  
ATOM   2633  CA  ARG A 175       0.012   8.709   4.589  1.00 94.21           C  
ATOM   2634  HA  ARG A 175      -0.999   8.442   4.898  1.00 94.21           H  
ATOM   2635  C   ARG A 175       0.234   8.037   3.241  1.00 94.21           C  
ATOM   2636  CB  ARG A 175       0.070  10.237   4.473  1.00 94.21           C  
ATOM   2637  HB2 ARG A 175      -0.524  10.538   3.610  1.00 94.21           H  
ATOM   2638  HB3 ARG A 175       1.100  10.552   4.307  1.00 94.21           H  
ATOM   2639  O   ARG A 175       1.370   7.786   2.850  1.00 94.21           O  
ATOM   2640  CG  ARG A 175      -0.507  10.928   5.718  1.00 94.21           C  
ATOM   2641  HG2 ARG A 175      -1.494  10.514   5.922  1.00 94.21           H  
ATOM   2642  HG3 ARG A 175       0.133  10.742   6.580  1.00 94.21           H  
ATOM   2643  CD  ARG A 175      -0.660  12.439   5.500  1.00 94.21           C  
ATOM   2644  HD2 ARG A 175      -1.259  12.608   4.605  1.00 94.21           H  
ATOM   2645  HD3 ARG A 175      -1.218  12.851   6.341  1.00 94.21           H  
ATOM   2646  NE  ARG A 175       0.649  13.108   5.339  1.00 94.21           N  
ATOM   2647  HE  ARG A 175       1.153  12.871   4.497  1.00 94.21           H  
ATOM   2648  NH1 ARG A 175       0.547  14.526   7.146  1.00 94.21           N  
ATOM   2649 HH11 ARG A 175      -0.394  14.200   7.310  1.00 94.21           H  
ATOM   2650 HH12 ARG A 175       0.937  15.284   7.688  1.00 94.21           H  
ATOM   2651  NH2 ARG A 175       2.350  14.534   5.827  1.00 94.21           N  
ATOM   2652 HH21 ARG A 175       2.840  14.199   5.009  1.00 94.21           H  
ATOM   2653 HH22 ARG A 175       2.745  15.277   6.386  1.00 94.21           H  
ATOM   2654  CZ  ARG A 175       1.172  14.049   6.104  1.00 94.21           C  
ATOM   2655  N   THR A 176      -0.856   7.759   2.545  1.00 94.71           N  
ATOM   2656  H   THR A 176      -1.750   8.004   2.947  1.00 94.71           H  
ATOM   2657  CA  THR A 176      -0.886   7.165   1.204  1.00 94.71           C  
ATOM   2658  HA  THR A 176      -0.052   7.550   0.617  1.00 94.71           H  
ATOM   2659  C   THR A 176      -2.184   7.578   0.505  1.00 94.71           C  
ATOM   2660  CB  THR A 176      -0.741   5.631   1.295  1.00 94.71           C  
ATOM   2661  HB  THR A 176       0.212   5.389   1.765  1.00 94.71           H  
ATOM   2662  O   THR A 176      -3.051   8.203   1.114  1.00 94.71           O  
ATOM   2663  CG2 THR A 176      -1.864   4.960   2.088  1.00 94.71           C  
ATOM   2664 HG21 THR A 176      -2.822   5.101   1.588  1.00 94.71           H  
ATOM   2665 HG22 THR A 176      -1.661   3.892   2.171  1.00 94.71           H  
ATOM   2666 HG23 THR A 176      -1.915   5.379   3.093  1.00 94.71           H  
ATOM   2667  OG1 THR A 176      -0.784   5.041   0.021  1.00 94.71           O  
ATOM   2668  HG1 THR A 176       0.095   4.921  -0.347  1.00 94.71           H  
ATOM   2669  N   TYR A 177      -2.338   7.217  -0.764  1.00 94.02           N  
ATOM   2670  H   TYR A 177      -1.641   6.592  -1.141  1.00 94.02           H  
ATOM   2671  CA  TYR A 177      -3.632   7.231  -1.430  1.00 94.02           C  
ATOM   2672  HA  TYR A 177      -4.327   7.847  -0.859  1.00 94.02           H  
ATOM   2673  C   TYR A 177      -4.194   5.811  -1.455  1.00 94.02           C  
ATOM   2674  CB  TYR A 177      -3.526   7.872  -2.817  1.00 94.02           C  
ATOM   2675  HB2 TYR A 177      -4.485   7.768  -3.326  1.00 94.02           H  
ATOM   2676  HB3 TYR A 177      -2.781   7.344  -3.412  1.00 94.02           H  
ATOM   2677  O   TYR A 177      -3.480   4.848  -1.738  1.00 94.02           O  
ATOM   2678  CG  TYR A 177      -3.169   9.344  -2.750  1.00 94.02           C  
ATOM   2679  CD1 TYR A 177      -4.183  10.314  -2.630  1.00 94.02           C  
ATOM   2680  HD1 TYR A 177      -5.220  10.011  -2.618  1.00 94.02           H  
ATOM   2681  CD2 TYR A 177      -1.820   9.741  -2.750  1.00 94.02           C  
ATOM   2682  HD2 TYR A 177      -1.050   8.987  -2.820  1.00 94.02           H  
ATOM   2683  CE1 TYR A 177      -3.846  11.676  -2.501  1.00 94.02           C  
ATOM   2684  HE1 TYR A 177      -4.622  12.419  -2.393  1.00 94.02           H  
ATOM   2685  CE2 TYR A 177      -1.477  11.102  -2.633  1.00 94.02           C  
ATOM   2686  HE2 TYR A 177      -0.444  11.416  -2.611  1.00 94.02           H  
ATOM   2687  OH  TYR A 177      -2.156  13.379  -2.345  1.00 94.02           O  
ATOM   2688  HH  TYR A 177      -2.888  13.898  -2.004  1.00 94.02           H  
ATOM   2689  CZ  TYR A 177      -2.491  12.071  -2.497  1.00 94.02           C  
ATOM   2690  N   CYS A 178      -5.483   5.697  -1.166  1.00 92.72           N  
ATOM   2691  H   CYS A 178      -5.991   6.537  -0.924  1.00 92.72           H  
ATOM   2692  CA  CYS A 178      -6.261   4.481  -1.318  1.00 92.72           C  
ATOM   2693  HA  CYS A 178      -5.602   3.631  -1.501  1.00 92.72           H  
ATOM   2694  C   CYS A 178      -7.189   4.656  -2.513  1.00 92.72           C  
ATOM   2695  CB  CYS A 178      -7.052   4.220  -0.033  1.00 92.72           C  
ATOM   2696  HB2 CYS A 178      -7.674   3.336  -0.177  1.00 92.72           H  
ATOM   2697  HB3 CYS A 178      -7.715   5.066   0.150  1.00 92.72           H  
ATOM   2698  O   CYS A 178      -7.921   5.643  -2.566  1.00 92.72           O  
ATOM   2699  SG  CYS A 178      -6.053   3.951   1.449  1.00 92.72           S  
ATOM   2700  N   SER A 179      -7.188   3.702  -3.439  1.00 92.43           N  
ATOM   2701  H   SER A 179      -6.554   2.924  -3.331  1.00 92.43           H  
ATOM   2702  CA  SER A 179      -8.080   3.713  -4.600  1.00 92.43           C  
ATOM   2703  HA  SER A 179      -8.747   4.571  -4.516  1.00 92.43           H  
ATOM   2704  C   SER A 179      -8.950   2.462  -4.640  1.00 92.43           C  
ATOM   2705  CB  SER A 179      -7.296   3.877  -5.903  1.00 92.43           C  
ATOM   2706  HB2 SER A 179      -7.993   3.867  -6.741  1.00 92.43           H  
ATOM   2707  HB3 SER A 179      -6.589   3.055  -6.016  1.00 92.43           H  
ATOM   2708  O   SER A 179      -8.471   1.369  -4.333  1.00 92.43           O  
ATOM   2709  OG  SER A 179      -6.596   5.103  -5.906  1.00 92.43           O  
ATOM   2710  HG  SER A 179      -5.653   4.930  -5.949  1.00 92.43           H  
ATOM   2711  N   LYS A 180     -10.216   2.611  -5.036  1.00 87.42           N  
ATOM   2712  H   LYS A 180     -10.518   3.542  -5.287  1.00 87.42           H  
ATOM   2713  CA  LYS A 180     -11.192   1.521  -5.154  1.00 87.42           C  
ATOM   2714  HA  LYS A 180     -10.700   0.575  -4.929  1.00 87.42           H  
ATOM   2715  C   LYS A 180     -11.729   1.447  -6.575  1.00 87.42           C  
ATOM   2716  CB  LYS A 180     -12.318   1.722  -4.128  1.00 87.42           C  
ATOM   2717  HB2 LYS A 180     -11.857   1.868  -3.151  1.00 87.42           H  
ATOM   2718  HB3 LYS A 180     -12.878   2.623  -4.376  1.00 87.42           H  
ATOM   2719  O   LYS A 180     -12.248   2.422  -7.111  1.00 87.42           O  
ATOM   2720  CG  LYS A 180     -13.282   0.526  -4.016  1.00 87.42           C  
ATOM   2721  HG2 LYS A 180     -13.790   0.360  -4.966  1.00 87.42           H  
ATOM   2722  HG3 LYS A 180     -12.714  -0.366  -3.753  1.00 87.42           H  
ATOM   2723  CD  LYS A 180     -14.324   0.811  -2.921  1.00 87.42           C  
ATOM   2724  HD2 LYS A 180     -13.794   1.160  -2.035  1.00 87.42           H  
ATOM   2725  HD3 LYS A 180     -14.980   1.616  -3.255  1.00 87.42           H  
ATOM   2726  CE  LYS A 180     -15.160  -0.418  -2.541  1.00 87.42           C  
ATOM   2727  HE2 LYS A 180     -14.481  -1.253  -2.367  1.00 87.42           H  
ATOM   2728  HE3 LYS A 180     -15.806  -0.674  -3.381  1.00 87.42           H  
ATOM   2729  NZ  LYS A 180     -15.969  -0.169  -1.311  1.00 87.42           N  
ATOM   2730  HZ1 LYS A 180     -16.558   0.646  -1.406  1.00 87.42           H  
ATOM   2731  HZ2 LYS A 180     -16.548  -0.960  -1.068  1.00 87.42           H  
ATOM   2732  HZ3 LYS A 180     -15.386   0.001  -0.503  1.00 87.42           H  
ATOM   2733  N   ARG A 181     -11.647   0.259  -7.166  1.00 84.70           N  
ATOM   2734  H   ARG A 181     -11.220  -0.485  -6.634  1.00 84.70           H  
ATOM   2735  CA  ARG A 181     -12.343  -0.130  -8.399  1.00 84.70           C  
ATOM   2736  HA  ARG A 181     -13.013   0.675  -8.701  1.00 84.70           H  
ATOM   2737  C   ARG A 181     -13.206  -1.363  -8.111  1.00 84.70           C  
ATOM   2738  CB  ARG A 181     -11.320  -0.377  -9.519  1.00 84.70           C  
ATOM   2739  HB2 ARG A 181     -10.561  -1.077  -9.168  1.00 84.70           H  
ATOM   2740  HB3 ARG A 181     -11.817  -0.822 -10.380  1.00 84.70           H  
ATOM   2741  O   ARG A 181     -13.024  -1.999  -7.071  1.00 84.70           O  
ATOM   2742  CG  ARG A 181     -10.639   0.922  -9.964  1.00 84.70           C  
ATOM   2743  HG2 ARG A 181     -11.395   1.643 -10.276  1.00 84.70           H  
ATOM   2744  HG3 ARG A 181     -10.068   1.340  -9.135  1.00 84.70           H  
ATOM   2745  CD  ARG A 181      -9.695   0.635 -11.133  1.00 84.70           C  
ATOM   2746  HD2 ARG A 181     -10.280   0.251 -11.969  1.00 84.70           H  
ATOM   2747  HD3 ARG A 181      -8.980  -0.128 -10.824  1.00 84.70           H  
ATOM   2748  NE  ARG A 181      -8.977   1.854 -11.542  1.00 84.70           N  
ATOM   2749  HE  ARG A 181      -9.168   2.689 -11.006  1.00 84.70           H  
ATOM   2750  NH1 ARG A 181      -7.838   0.929 -13.301  1.00 84.70           N  
ATOM   2751 HH11 ARG A 181      -7.152   1.002 -14.038  1.00 84.70           H  
ATOM   2752 HH12 ARG A 181      -8.258   0.040 -13.068  1.00 84.70           H  
ATOM   2753  NH2 ARG A 181      -7.505   3.077 -12.772  1.00 84.70           N  
ATOM   2754 HH21 ARG A 181      -7.702   3.878 -12.188  1.00 84.70           H  
ATOM   2755 HH22 ARG A 181      -6.820   3.148 -13.510  1.00 84.70           H  
ATOM   2756  CZ  ARG A 181      -8.114   1.949 -12.535  1.00 84.70           C  
ATOM   2757  N   PRO A 182     -14.166  -1.726  -8.979  1.00 80.14           N  
ATOM   2758  CA  PRO A 182     -14.958  -2.937  -8.778  1.00 80.14           C  
ATOM   2759  HA  PRO A 182     -15.597  -2.792  -7.907  1.00 80.14           H  
ATOM   2760  C   PRO A 182     -14.064  -4.170  -8.563  1.00 80.14           C  
ATOM   2761  CB  PRO A 182     -15.840  -3.052 -10.027  1.00 80.14           C  
ATOM   2762  HB2 PRO A 182     -15.329  -3.615 -10.808  1.00 80.14           H  
ATOM   2763  HB3 PRO A 182     -16.803  -3.509  -9.799  1.00 80.14           H  
ATOM   2764  O   PRO A 182     -13.319  -4.561  -9.455  1.00 80.14           O  
ATOM   2765  CG  PRO A 182     -15.994  -1.600 -10.479  1.00 80.14           C  
ATOM   2766  HG2 PRO A 182     -16.764  -1.109  -9.884  1.00 80.14           H  
ATOM   2767  HG3 PRO A 182     -16.225  -1.529 -11.542  1.00 80.14           H  
ATOM   2768  CD  PRO A 182     -14.629  -0.999 -10.154  1.00 80.14           C  
ATOM   2769  HD2 PRO A 182     -13.949  -1.175 -10.987  1.00 80.14           H  
ATOM   2770  HD3 PRO A 182     -14.727   0.070  -9.960  1.00 80.14           H  
ATOM   2771  N   GLY A 183     -14.123  -4.758  -7.364  1.00 74.77           N  
ATOM   2772  H   GLY A 183     -14.697  -4.328  -6.653  1.00 74.77           H  
ATOM   2773  CA  GLY A 183     -13.340  -5.942  -6.987  1.00 74.77           C  
ATOM   2774  HA2 GLY A 183     -13.405  -6.676  -7.790  1.00 74.77           H  
ATOM   2775  HA3 GLY A 183     -13.778  -6.383  -6.092  1.00 74.77           H  
ATOM   2776  C   GLY A 183     -11.850  -5.708  -6.706  1.00 74.77           C  
ATOM   2777  O   GLY A 183     -11.147  -6.675  -6.422  1.00 74.77           O  
ATOM   2778  N   GLU A 184     -11.360  -4.467  -6.753  1.00 82.01           N  
ATOM   2779  H   GLU A 184     -11.982  -3.696  -6.948  1.00 82.01           H  
ATOM   2780  CA  GLU A 184      -9.939  -4.151  -6.575  1.00 82.01           C  
ATOM   2781  HA  GLU A 184      -9.422  -5.009  -6.147  1.00 82.01           H  
ATOM   2782  C   GLU A 184      -9.756  -2.972  -5.615  1.00 82.01           C  
ATOM   2783  CB  GLU A 184      -9.268  -3.831  -7.923  1.00 82.01           C  
ATOM   2784  HB2 GLU A 184      -8.231  -3.561  -7.723  1.00 82.01           H  
ATOM   2785  HB3 GLU A 184      -9.765  -2.966  -8.362  1.00 82.01           H  
ATOM   2786  O   GLU A 184     -10.372  -1.914  -5.773  1.00 82.01           O  
ATOM   2787  CG  GLU A 184      -9.276  -4.980  -8.947  1.00 82.01           C  
ATOM   2788  HG2 GLU A 184     -10.300  -5.184  -9.258  1.00 82.01           H  
ATOM   2789  HG3 GLU A 184      -8.879  -5.874  -8.466  1.00 82.01           H  
ATOM   2790  CD  GLU A 184      -8.423  -4.656 -10.193  1.00 82.01           C  
ATOM   2791  OE1 GLU A 184      -7.798  -5.588 -10.761  1.00 82.01           O  
ATOM   2792  OE2 GLU A 184      -8.282  -3.465 -10.553  1.00 82.01           O  
ATOM   2793  N   ILE A 185      -8.866  -3.143  -4.638  1.00 88.01           N  
ATOM   2794  H   ILE A 185      -8.370  -4.020  -4.564  1.00 88.01           H  
ATOM   2795  CA  ILE A 185      -8.418  -2.063  -3.762  1.00 88.01           C  
ATOM   2796  HA  ILE A 185      -8.876  -1.129  -4.086  1.00 88.01           H  
ATOM   2797  C   ILE A 185      -6.913  -1.906  -3.940  1.00 88.01           C  
ATOM   2798  CB  ILE A 185      -8.846  -2.290  -2.298  1.00 88.01           C  
ATOM   2799  HB  ILE A 185      -8.450  -3.247  -1.959  1.00 88.01           H  
ATOM   2800  O   ILE A 185      -6.163  -2.882  -3.976  1.00 88.01           O  
ATOM   2801  CG1 ILE A 185     -10.391  -2.343  -2.217  1.00 88.01           C  
ATOM   2802 HG12 ILE A 185     -10.803  -1.389  -2.544  1.00 88.01           H  
ATOM   2803 HG13 ILE A 185     -10.757  -3.116  -2.893  1.00 88.01           H  
ATOM   2804  CG2 ILE A 185      -8.262  -1.169  -1.417  1.00 88.01           C  
ATOM   2805 HG21 ILE A 185      -7.178  -1.266  -1.355  1.00 88.01           H  
ATOM   2806 HG22 ILE A 185      -8.519  -0.194  -1.829  1.00 88.01           H  
ATOM   2807 HG23 ILE A 185      -8.654  -1.238  -0.402  1.00 88.01           H  
ATOM   2808  CD1 ILE A 185     -10.961  -2.679  -0.837  1.00 88.01           C  
ATOM   2809 HD11 ILE A 185     -12.018  -2.927  -0.936  1.00 88.01           H  
ATOM   2810 HD12 ILE A 185     -10.437  -3.533  -0.407  1.00 88.01           H  
ATOM   2811 HD13 ILE A 185     -10.881  -1.808  -0.186  1.00 88.01           H  
ATOM   2812  N   THR A 186      -6.484  -0.658  -4.068  1.00 92.68           N  
ATOM   2813  H   THR A 186      -7.168   0.085  -4.042  1.00 92.68           H  
ATOM   2814  CA  THR A 186      -5.105  -0.303  -4.374  1.00 92.68           C  
ATOM   2815  HA  THR A 186      -4.494  -1.206  -4.359  1.00 92.68           H  
ATOM   2816  C   THR A 186      -4.570   0.660  -3.323  1.00 92.68           C  
ATOM   2817  CB  THR A 186      -5.014   0.281  -5.788  1.00 92.68           C  
ATOM   2818  HB  THR A 186      -5.637   1.173  -5.854  1.00 92.68           H  
ATOM   2819  O   THR A 186      -5.198   1.676  -3.026  1.00 92.68           O  
ATOM   2820  CG2 THR A 186      -3.592   0.627  -6.190  1.00 92.68           C  
ATOM   2821 HG21 THR A 186      -2.970  -0.263  -6.088  1.00 92.68           H  
ATOM   2822 HG22 THR A 186      -3.570   0.972  -7.224  1.00 92.68           H  
ATOM   2823 HG23 THR A 186      -3.215   1.429  -5.555  1.00 92.68           H  
ATOM   2824  OG1 THR A 186      -5.455  -0.663  -6.739  1.00 92.68           O  
ATOM   2825  HG1 THR A 186      -5.511  -0.217  -7.587  1.00 92.68           H  
ATOM   2826  N   THR A 187      -3.391   0.354  -2.785  1.00 94.81           N  
ATOM   2827  H   THR A 187      -2.947  -0.495  -3.104  1.00 94.81           H  
ATOM   2828  CA  THR A 187      -2.601   1.238  -1.921  1.00 94.81           C  
ATOM   2829  HA  THR A 187      -3.220   2.064  -1.569  1.00 94.81           H  
ATOM   2830  C   THR A 187      -1.434   1.799  -2.723  1.00 94.81           C  
ATOM   2831  CB  THR A 187      -2.058   0.487  -0.696  1.00 94.81           C  
ATOM   2832  HB  THR A 187      -1.331  -0.259  -1.017  1.00 94.81           H  
ATOM   2833  O   THR A 187      -0.615   1.033  -3.231  1.00 94.81           O  
ATOM   2834  CG2 THR A 187      -1.382   1.446   0.283  1.00 94.81           C  
ATOM   2835 HG21 THR A 187      -0.410   1.752  -0.105  1.00 94.81           H  
ATOM   2836 HG22 THR A 187      -2.003   2.330   0.426  1.00 94.81           H  
ATOM   2837 HG23 THR A 187      -1.244   0.955   1.246  1.00 94.81           H  
ATOM   2838  OG1 THR A 187      -3.089  -0.182  -0.004  1.00 94.81           O  
ATOM   2839  HG1 THR A 187      -3.402  -0.890  -0.572  1.00 94.81           H  
ATOM   2840  N   HIS A 188      -1.331   3.119  -2.843  1.00 95.91           N  
ATOM   2841  H   HIS A 188      -2.004   3.710  -2.376  1.00 95.91           H  
ATOM   2842  CA  HIS A 188      -0.266   3.759  -3.617  1.00 95.91           C  
ATOM   2843  HA  HIS A 188      -0.057   3.159  -4.503  1.00 95.91           H  
ATOM   2844  C   HIS A 188       1.031   3.845  -2.793  1.00 95.91           C  
ATOM   2845  CB  HIS A 188      -0.755   5.122  -4.115  1.00 95.91           C  
ATOM   2846  HB2 HIS A 188       0.085   5.642  -4.576  1.00 95.91           H  
ATOM   2847  HB3 HIS A 188      -1.095   5.715  -3.265  1.00 95.91           H  
ATOM   2848  O   HIS A 188       1.070   4.447  -1.722  1.00 95.91           O  
ATOM   2849  CG  HIS A 188      -1.864   5.027  -5.140  1.00 95.91           C  
ATOM   2850  CD2 HIS A 188      -3.187   4.734  -4.933  1.00 95.91           C  
ATOM   2851  HD2 HIS A 188      -3.656   4.498  -3.989  1.00 95.91           H  
ATOM   2852  ND1 HIS A 188      -1.712   5.183  -6.494  1.00 95.91           N  
ATOM   2853  HD1 HIS A 188      -0.846   5.251  -7.008  1.00 95.91           H  
ATOM   2854  CE1 HIS A 188      -2.906   5.016  -7.079  1.00 95.91           C  
ATOM   2855  HE1 HIS A 188      -3.072   5.051  -8.145  1.00 95.91           H  
ATOM   2856  NE2 HIS A 188      -3.847   4.728  -6.166  1.00 95.91           N  
ATOM   2857  N   LEU A 189       2.106   3.230  -3.279  1.00 96.83           N  
ATOM   2858  H   LEU A 189       2.031   2.823  -4.200  1.00 96.83           H  
ATOM   2859  CA  LEU A 189       3.428   3.204  -2.644  1.00 96.83           C  
ATOM   2860  HA  LEU A 189       3.305   3.208  -1.561  1.00 96.83           H  
ATOM   2861  C   LEU A 189       4.285   4.411  -3.022  1.00 96.83           C  
ATOM   2862  CB  LEU A 189       4.199   1.939  -3.058  1.00 96.83           C  
ATOM   2863  HB2 LEU A 189       4.449   2.005  -4.117  1.00 96.83           H  
ATOM   2864  HB3 LEU A 189       5.141   1.948  -2.509  1.00 96.83           H  
ATOM   2865  O   LEU A 189       5.082   4.885  -2.212  1.00 96.83           O  
ATOM   2866  CG  LEU A 189       3.509   0.588  -2.820  1.00 96.83           C  
ATOM   2867  HG  LEU A 189       2.690   0.450  -3.525  1.00 96.83           H  
ATOM   2868  CD1 LEU A 189       4.557  -0.506  -3.041  1.00 96.83           C  
ATOM   2869 HD11 LEU A 189       4.130  -1.500  -2.908  1.00 96.83           H  
ATOM   2870 HD12 LEU A 189       5.384  -0.386  -2.341  1.00 96.83           H  
ATOM   2871 HD13 LEU A 189       4.949  -0.437  -4.056  1.00 96.83           H  
ATOM   2872  CD2 LEU A 189       2.972   0.515  -1.397  1.00 96.83           C  
ATOM   2873 HD21 LEU A 189       2.072   1.123  -1.305  1.00 96.83           H  
ATOM   2874 HD22 LEU A 189       3.750   0.900  -0.738  1.00 96.83           H  
ATOM   2875 HD23 LEU A 189       2.745  -0.509  -1.100  1.00 96.83           H  
ATOM   2876  N   SER A 190       4.156   4.865  -4.267  1.00 93.98           N  
ATOM   2877  H   SER A 190       3.508   4.404  -4.890  1.00 93.98           H  
ATOM   2878  CA  SER A 190       4.884   6.017  -4.781  1.00 93.98           C  
ATOM   2879  HA  SER A 190       4.949   6.754  -3.981  1.00 93.98           H  
ATOM   2880  C   SER A 190       4.160   6.639  -5.960  1.00 93.98           C  
ATOM   2881  CB  SER A 190       6.294   5.602  -5.211  1.00 93.98           C  
ATOM   2882  HB2 SER A 190       6.228   4.850  -5.997  1.00 93.98           H  
ATOM   2883  HB3 SER A 190       6.805   5.171  -4.350  1.00 93.98           H  
ATOM   2884  O   SER A 190       3.752   5.929  -6.877  1.00 93.98           O  
ATOM   2885  OG  SER A 190       7.032   6.701  -5.704  1.00 93.98           O  
ATOM   2886  HG  SER A 190       7.920   6.422  -5.939  1.00 93.98           H  
ATOM   2887  N   LEU A 191       4.055   7.966  -5.946  1.00 89.29           N  
ATOM   2888  H   LEU A 191       4.502   8.444  -5.176  1.00 89.29           H  
ATOM   2889  CA  LEU A 191       3.696   8.766  -7.112  1.00 89.29           C  
ATOM   2890  HA  LEU A 191       3.415   8.116  -7.941  1.00 89.29           H  
ATOM   2891  C   LEU A 191       4.931   9.552  -7.538  1.00 89.29           C  
ATOM   2892  CB  LEU A 191       2.524   9.715  -6.786  1.00 89.29           C  
ATOM   2893  HB2 LEU A 191       2.375  10.373  -7.642  1.00 89.29           H  
ATOM   2894  HB3 LEU A 191       2.810  10.338  -5.938  1.00 89.29           H  
ATOM   2895  O   LEU A 191       5.441  10.352  -6.756  1.00 89.29           O  
ATOM   2896  CG  LEU A 191       1.186   9.033  -6.458  1.00 89.29           C  
ATOM   2897  HG  LEU A 191       1.297   8.408  -5.571  1.00 89.29           H  
ATOM   2898  CD1 LEU A 191       0.118  10.101  -6.195  1.00 89.29           C  
ATOM   2899 HD11 LEU A 191      -0.113  10.631  -7.118  1.00 89.29           H  
ATOM   2900 HD12 LEU A 191      -0.784   9.624  -5.811  1.00 89.29           H  
ATOM   2901 HD13 LEU A 191       0.479  10.824  -5.463  1.00 89.29           H  
ATOM   2902  CD2 LEU A 191       0.682   8.174  -7.611  1.00 89.29           C  
ATOM   2903 HD21 LEU A 191       1.392   7.365  -7.783  1.00 89.29           H  
ATOM   2904 HD22 LEU A 191       0.583   8.760  -8.524  1.00 89.29           H  
ATOM   2905 HD23 LEU A 191      -0.275   7.722  -7.352  1.00 89.29           H  
ATOM   2906  N   TYR A 192       5.378   9.354  -8.776  1.00 85.12           N  
ATOM   2907  H   TYR A 192       4.939   8.639  -9.338  1.00 85.12           H  
ATOM   2908  CA  TYR A 192       6.530  10.045  -9.346  1.00 85.12           C  
ATOM   2909  HA  TYR A 192       6.806  10.875  -8.696  1.00 85.12           H  
ATOM   2910  C   TYR A 192       6.189  10.623 -10.720  1.00 85.12           C  
ATOM   2911  CB  TYR A 192       7.722   9.082  -9.411  1.00 85.12           C  
ATOM   2912  HB2 TYR A 192       7.886   8.663  -8.418  1.00 85.12           H  
ATOM   2913  HB3 TYR A 192       7.484   8.257 -10.083  1.00 85.12           H  
ATOM   2914  O   TYR A 192       5.642   9.938 -11.582  1.00 85.12           O  
ATOM   2915  CG  TYR A 192       9.008   9.748  -9.854  1.00 85.12           C  
ATOM   2916  CD1 TYR A 192       9.676   9.355 -11.031  1.00 85.12           C  
ATOM   2917  HD1 TYR A 192       9.299   8.538 -11.629  1.00 85.12           H  
ATOM   2918  CD2 TYR A 192       9.550  10.771  -9.055  1.00 85.12           C  
ATOM   2919  HD2 TYR A 192       9.048  11.072  -8.147  1.00 85.12           H  
ATOM   2920  CE1 TYR A 192      10.881   9.995 -11.389  1.00 85.12           C  
ATOM   2921  HE1 TYR A 192      11.477   9.673 -12.230  1.00 85.12           H  
ATOM   2922  CE2 TYR A 192      10.736  11.421  -9.428  1.00 85.12           C  
ATOM   2923  HE2 TYR A 192      11.126  12.221  -8.815  1.00 85.12           H  
ATOM   2924  OH  TYR A 192      12.524  11.693 -10.992  1.00 85.12           O  
ATOM   2925  HH  TYR A 192      12.847  12.274 -10.299  1.00 85.12           H  
ATOM   2926  CZ  TYR A 192      11.405  11.034 -10.602  1.00 85.12           C  
ATOM   2927  N   ALA A 193       6.495  11.897 -10.945  1.00 81.44           N  
ATOM   2928  H   ALA A 193       6.883  12.452 -10.196  1.00 81.44           H  
ATOM   2929  CA  ALA A 193       6.261  12.594 -12.207  1.00 81.44           C  
ATOM   2930  HA  ALA A 193       6.009  11.864 -12.976  1.00 81.44           H  
ATOM   2931  C   ALA A 193       7.524  13.304 -12.724  1.00 81.44           C  
ATOM   2932  CB  ALA A 193       5.058  13.532 -12.037  1.00 81.44           C  
ATOM   2933  HB1 ALA A 193       4.201  12.965 -11.674  1.00 81.44           H  
ATOM   2934  HB2 ALA A 193       4.815  13.989 -12.997  1.00 81.44           H  
ATOM   2935  HB3 ALA A 193       5.304  14.315 -11.319  1.00 81.44           H  
ATOM   2936  O   ALA A 193       7.424  14.190 -13.574  1.00 81.44           O  
ATOM   2937  N   GLY A 194       8.702  12.914 -12.222  1.00 73.29           N  
ATOM   2938  H   GLY A 194       8.708  12.201 -11.506  1.00 73.29           H  
ATOM   2939  CA  GLY A 194       9.993  13.419 -12.686  1.00 73.29           C  
ATOM   2940  HA2 GLY A 194       9.912  13.639 -13.750  1.00 73.29           H  
ATOM   2941  HA3 GLY A 194      10.752  12.645 -12.569  1.00 73.29           H  
ATOM   2942  C   GLY A 194      10.486  14.694 -11.998  1.00 73.29           C  
ATOM   2943  O   GLY A 194      11.590  15.141 -12.303  1.00 73.29           O  
ATOM   2944  N   ASN A 195       9.697  15.286 -11.093  1.00 69.58           N  
ATOM   2945  H   ASN A 195       8.833  14.831 -10.834  1.00 69.58           H  
ATOM   2946  CA  ASN A 195      10.006  16.588 -10.490  1.00 69.58           C  
ATOM   2947  HA  ASN A 195      10.773  17.091 -11.079  1.00 69.58           H  
ATOM   2948  C   ASN A 195      10.552  16.488  -9.060  1.00 69.58           C  
ATOM   2949  CB  ASN A 195       8.738  17.451 -10.514  1.00 69.58           C  
ATOM   2950  HB2 ASN A 195       8.921  18.364  -9.947  1.00 69.58           H  
ATOM   2951  HB3 ASN A 195       7.928  16.904 -10.032  1.00 69.58           H  
ATOM   2952  O   ASN A 195      11.201  17.422  -8.584  1.00 69.58           O  
ATOM   2953  CG  ASN A 195       8.306  17.876 -11.903  1.00 69.58           C  
ATOM   2954  ND2 ASN A 195       7.031  18.130 -12.080  1.00 69.58           N  
ATOM   2955 HD21 ASN A 195       6.776  18.450 -13.003  1.00 69.58           H  
ATOM   2956 HD22 ASN A 195       6.393  18.018 -11.305  1.00 69.58           H  
ATOM   2957  OD1 ASN A 195       9.080  18.056 -12.827  1.00 69.58           O  
ATOM   2958  N   GLY A 196      10.264  15.404  -8.343  1.00 65.70           N  
ATOM   2959  H   GLY A 196       9.645  14.698  -8.716  1.00 65.70           H  
ATOM   2960  CA  GLY A 196      10.683  15.216  -6.961  1.00 65.70           C  
ATOM   2961  HA2 GLY A 196      10.568  16.159  -6.427  1.00 65.70           H  
ATOM   2962  HA3 GLY A 196      10.053  14.483  -6.457  1.00 65.70           H  
ATOM   2963  C   GLY A 196      12.122  14.748  -6.834  1.00 65.70           C  
ATOM   2964  O   GLY A 196      12.693  14.086  -7.704  1.00 65.70           O  
ATOM   2965  N   ARG A 197      12.715  15.083  -5.687  1.00 76.93           N  
ATOM   2966  H   ARG A 197      12.170  15.585  -5.002  1.00 76.93           H  
ATOM   2967  CA  ARG A 197      14.079  14.690  -5.338  1.00 76.93           C  
ATOM   2968  HA  ARG A 197      14.652  14.540  -6.253  1.00 76.93           H  
ATOM   2969  C   ARG A 197      14.073  13.351  -4.615  1.00 76.93           C  
ATOM   2970  CB  ARG A 197      14.750  15.806  -4.527  1.00 76.93           C  
ATOM   2971  HB2 ARG A 197      15.689  15.423  -4.127  1.00 76.93           H  
ATOM   2972  HB3 ARG A 197      14.113  16.113  -3.698  1.00 76.93           H  
ATOM   2973  O   ARG A 197      14.061  13.306  -3.392  1.00 76.93           O  
ATOM   2974  CG  ARG A 197      15.050  17.002  -5.439  1.00 76.93           C  
ATOM   2975  HG2 ARG A 197      14.126  17.488  -5.751  1.00 76.93           H  
ATOM   2976  HG3 ARG A 197      15.554  16.632  -6.332  1.00 76.93           H  
ATOM   2977  CD  ARG A 197      15.988  18.011  -4.771  1.00 76.93           C  
ATOM   2978  HD2 ARG A 197      16.619  18.418  -5.561  1.00 76.93           H  
ATOM   2979  HD3 ARG A 197      16.638  17.502  -4.060  1.00 76.93           H  
ATOM   2980  NE  ARG A 197      15.252  19.097  -4.096  1.00 76.93           N  
ATOM   2981  HE  ARG A 197      14.423  18.825  -3.587  1.00 76.93           H  
ATOM   2982  NH1 ARG A 197      16.580  20.836  -4.815  1.00 76.93           N  
ATOM   2983 HH11 ARG A 197      16.778  21.825  -4.864  1.00 76.93           H  
ATOM   2984 HH12 ARG A 197      17.171  20.173  -5.296  1.00 76.93           H  
ATOM   2985  NH2 ARG A 197      14.793  21.257  -3.549  1.00 76.93           N  
ATOM   2986 HH21 ARG A 197      15.005  22.243  -3.602  1.00 76.93           H  
ATOM   2987 HH22 ARG A 197      13.970  20.938  -3.059  1.00 76.93           H  
ATOM   2988  CZ  ARG A 197      15.546  20.385  -4.156  1.00 76.93           C  
ATOM   2989  N   PHE A 198      14.124  12.268  -5.383  1.00 88.45           N  
ATOM   2990  H   PHE A 198      14.047  12.386  -6.383  1.00 88.45           H  
ATOM   2991  CA  PHE A 198      14.199  10.900  -4.856  1.00 88.45           C  
ATOM   2992  HA  PHE A 198      13.651  10.865  -3.914  1.00 88.45           H  
ATOM   2993  C   PHE A 198      15.635  10.473  -4.486  1.00 88.45           C  
ATOM   2994  CB  PHE A 198      13.467   9.947  -5.815  1.00 88.45           C  
ATOM   2995  HB2 PHE A 198      13.840   8.933  -5.667  1.00 88.45           H  
ATOM   2996  HB3 PHE A 198      13.694  10.214  -6.847  1.00 88.45           H  
ATOM   2997  O   PHE A 198      15.844   9.349  -4.033  1.00 88.45           O  
ATOM   2998  CG  PHE A 198      11.956   9.935  -5.618  1.00 88.45           C  
ATOM   2999  CD1 PHE A 198      11.299   8.747  -5.239  1.00 88.45           C  
ATOM   3000  HD1 PHE A 198      11.863   7.836  -5.101  1.00 88.45           H  
ATOM   3001  CD2 PHE A 198      11.197  11.110  -5.797  1.00 88.45           C  
ATOM   3002  HD2 PHE A 198      11.669  12.022  -6.132  1.00 88.45           H  
ATOM   3003  CE1 PHE A 198       9.905   8.738  -5.048  1.00 88.45           C  
ATOM   3004  HE1 PHE A 198       9.404   7.824  -4.764  1.00 88.45           H  
ATOM   3005  CE2 PHE A 198       9.809  11.106  -5.584  1.00 88.45           C  
ATOM   3006  HE2 PHE A 198       9.240  12.009  -5.746  1.00 88.45           H  
ATOM   3007  CZ  PHE A 198       9.158   9.915  -5.222  1.00 88.45           C  
ATOM   3008  HZ  PHE A 198       8.086   9.897  -5.094  1.00 88.45           H  
ATOM   3009  N   ASN A 199      16.609  11.388  -4.584  1.00 87.12           N  
ATOM   3010  H   ASN A 199      16.383  12.275  -5.013  1.00 87.12           H  
ATOM   3011  CA  ASN A 199      17.955  11.231  -4.028  1.00 87.12           C  
ATOM   3012  HA  ASN A 199      18.298  10.217  -4.232  1.00 87.12           H  
ATOM   3013  C   ASN A 199      17.933  11.368  -2.504  1.00 87.12           C  
ATOM   3014  CB  ASN A 199      18.925  12.222  -4.697  1.00 87.12           C  
ATOM   3015  HB2 ASN A 199      18.797  12.192  -5.780  1.00 87.12           H  
ATOM   3016  HB3 ASN A 199      18.718  13.236  -4.355  1.00 87.12           H  
ATOM   3017  O   ASN A 199      18.219  12.431  -1.947  1.00 87.12           O  
ATOM   3018  CG  ASN A 199      20.374  11.879  -4.382  1.00 87.12           C  
ATOM   3019  ND2 ASN A 199      21.301  12.743  -4.720  1.00 87.12           N  
ATOM   3020 HD21 ASN A 199      21.073  13.557  -5.273  1.00 87.12           H  
ATOM   3021 HD22 ASN A 199      22.253  12.432  -4.585  1.00 87.12           H  
ATOM   3022  OD1 ASN A 199      20.703  10.828  -3.866  1.00 87.12           O  
ATOM   3023  N   LYS A 200      17.497  10.297  -1.849  1.00 91.11           N  
ATOM   3024  H   LYS A 200      17.292   9.476  -2.400  1.00 91.11           H  
ATOM   3025  CA  LYS A 200      17.304  10.198  -0.405  1.00 91.11           C  
ATOM   3026  HA  LYS A 200      17.634  11.120   0.074  1.00 91.11           H  
ATOM   3027  C   LYS A 200      18.167   9.081   0.160  1.00 91.11           C  
ATOM   3028  CB  LYS A 200      15.820   9.971  -0.091  1.00 91.11           C  
ATOM   3029  HB2 LYS A 200      15.706   9.861   0.987  1.00 91.11           H  
ATOM   3030  HB3 LYS A 200      15.486   9.043  -0.555  1.00 91.11           H  
ATOM   3031  O   LYS A 200      18.466   8.115  -0.538  1.00 91.11           O  
ATOM   3032  CG  LYS A 200      14.891  11.095  -0.548  1.00 91.11           C  
ATOM   3033  HG2 LYS A 200      14.965  11.231  -1.627  1.00 91.11           H  
ATOM   3034  HG3 LYS A 200      13.869  10.797  -0.314  1.00 91.11           H  
ATOM   3035  CD  LYS A 200      15.186  12.415   0.166  1.00 91.11           C  
ATOM   3036  HD2 LYS A 200      16.138  12.822  -0.176  1.00 91.11           H  
ATOM   3037  HD3 LYS A 200      15.214  12.252   1.243  1.00 91.11           H  
ATOM   3038  CE  LYS A 200      14.050  13.363  -0.188  1.00 91.11           C  
ATOM   3039  HE2 LYS A 200      13.104  12.912   0.111  1.00 91.11           H  
ATOM   3040  HE3 LYS A 200      14.013  13.488  -1.270  1.00 91.11           H  
ATOM   3041  NZ  LYS A 200      14.201  14.680   0.451  1.00 91.11           N  
ATOM   3042  HZ1 LYS A 200      14.173  14.588   1.456  1.00 91.11           H  
ATOM   3043  HZ2 LYS A 200      15.054  15.124   0.142  1.00 91.11           H  
ATOM   3044  HZ3 LYS A 200      13.410  15.223   0.137  1.00 91.11           H  
ATOM   3045  N   ASN A 201      18.580   9.255   1.410  1.00 93.01           N  
ATOM   3046  H   ASN A 201      18.179  10.010   1.948  1.00 93.01           H  
ATOM   3047  CA  ASN A 201      19.426   8.288   2.098  1.00 93.01           C  
ATOM   3048  HA  ASN A 201      20.199   7.952   1.407  1.00 93.01           H  
ATOM   3049  C   ASN A 201      18.623   7.035   2.498  1.00 93.01           C  
ATOM   3050  CB  ASN A 201      20.128   9.008   3.267  1.00 93.01           C  
ATOM   3051  HB2 ASN A 201      20.863   8.345   3.725  1.00 93.01           H  
ATOM   3052  HB3 ASN A 201      20.671   9.867   2.874  1.00 93.01           H  
ATOM   3053  O   ASN A 201      17.390   7.007   2.406  1.00 93.01           O  
ATOM   3054  CG  ASN A 201      19.199   9.456   4.376  1.00 93.01           C  
ATOM   3055  ND2 ASN A 201      19.427  10.611   4.950  1.00 93.01           N  
ATOM   3056 HD21 ASN A 201      20.188  11.192   4.629  1.00 93.01           H  
ATOM   3057 HD22 ASN A 201      18.661  10.953   5.512  1.00 93.01           H  
ATOM   3058  OD1 ASN A 201      18.256   8.789   4.758  1.00 93.01           O  
ATOM   3059  N   TRP A 202      19.314   6.007   2.981  1.00 94.50           N  
ATOM   3060  H   TRP A 202      20.322   6.063   2.954  1.00 94.50           H  
ATOM   3061  CA  TRP A 202      18.713   4.751   3.423  1.00 94.50           C  
ATOM   3062  HA  TRP A 202      18.288   4.223   2.569  1.00 94.50           H  
ATOM   3063  C   TRP A 202      17.602   4.963   4.453  1.00 94.50           C  
ATOM   3064  CB  TRP A 202      19.815   3.886   4.034  1.00 94.50           C  
ATOM   3065  HB2 TRP A 202      20.553   3.671   3.261  1.00 94.50           H  
ATOM   3066  HB3 TRP A 202      20.324   4.445   4.819  1.00 94.50           H  
ATOM   3067  O   TRP A 202      16.501   4.428   4.323  1.00 94.50           O  
ATOM   3068  CG  TRP A 202      19.320   2.596   4.602  1.00 94.50           C  
ATOM   3069  CD1 TRP A 202      19.204   2.291   5.913  1.00 94.50           C  
ATOM   3070  HD1 TRP A 202      19.489   2.951   6.720  1.00 94.50           H  
ATOM   3071  CD2 TRP A 202      18.845   1.428   3.878  1.00 94.50           C  
ATOM   3072  CE2 TRP A 202      18.474   0.424   4.821  1.00 94.50           C  
ATOM   3073  CE3 TRP A 202      18.707   1.118   2.514  1.00 94.50           C  
ATOM   3074  HE3 TRP A 202      19.005   1.845   1.773  1.00 94.50           H  
ATOM   3075  NE1 TRP A 202      18.712   1.007   6.048  1.00 94.50           N  
ATOM   3076  HE1 TRP A 202      18.620   0.537   6.938  1.00 94.50           H  
ATOM   3077  CH2 TRP A 202      17.898  -1.125   3.059  1.00 94.50           C  
ATOM   3078  HH2 TRP A 202      17.583  -2.099   2.714  1.00 94.50           H  
ATOM   3079  CZ2 TRP A 202      18.019  -0.845   4.431  1.00 94.50           C  
ATOM   3080  HZ2 TRP A 202      17.795  -1.601   5.170  1.00 94.50           H  
ATOM   3081  CZ3 TRP A 202      18.221  -0.136   2.116  1.00 94.50           C  
ATOM   3082  HZ3 TRP A 202      18.126  -0.341   1.060  1.00 94.50           H  
ATOM   3083  N   SER A 203      17.874   5.788   5.466  1.00 97.03           N  
ATOM   3084  H   SER A 203      18.760   6.271   5.433  1.00 97.03           H  
ATOM   3085  CA  SER A 203      16.941   6.073   6.561  1.00 97.03           C  
ATOM   3086  HA  SER A 203      16.713   5.144   7.084  1.00 97.03           H  
ATOM   3087  C   SER A 203      15.622   6.670   6.055  1.00 97.03           C  
ATOM   3088  CB  SER A 203      17.620   7.033   7.539  1.00 97.03           C  
ATOM   3089  HB2 SER A 203      17.764   8.002   7.060  1.00 97.03           H  
ATOM   3090  HB3 SER A 203      18.595   6.633   7.817  1.00 97.03           H  
ATOM   3091  O   SER A 203      14.538   6.255   6.477  1.00 97.03           O  
ATOM   3092  OG  SER A 203      16.848   7.209   8.710  1.00 97.03           O  
ATOM   3093  HG  SER A 203      17.181   7.992   9.154  1.00 97.03           H  
ATOM   3094  N   ASP A 204      15.700   7.589   5.093  1.00 96.46           N  
ATOM   3095  H   ASP A 204      16.617   7.881   4.786  1.00 96.46           H  
ATOM   3096  CA  ASP A 204      14.544   8.208   4.452  1.00 96.46           C  
ATOM   3097  HA  ASP A 204      13.882   8.619   5.215  1.00 96.46           H  
ATOM   3098  C   ASP A 204      13.741   7.182   3.638  1.00 96.46           C  
ATOM   3099  CB  ASP A 204      15.012   9.351   3.542  1.00 96.46           C  
ATOM   3100  HB2 ASP A 204      15.811   8.966   2.909  1.00 96.46           H  
ATOM   3101  HB3 ASP A 204      14.180   9.648   2.903  1.00 96.46           H  
ATOM   3102  O   ASP A 204      12.514   7.153   3.735  1.00 96.46           O  
ATOM   3103  CG  ASP A 204      15.519  10.610   4.256  1.00 96.46           C  
ATOM   3104  OD1 ASP A 204      15.132  10.846   5.424  1.00 96.46           O  
ATOM   3105  OD2 ASP A 204      16.238  11.388   3.583  1.00 96.46           O  
ATOM   3106  N   TYR A 205      14.396   6.295   2.880  1.00 96.21           N  
ATOM   3107  H   TYR A 205      15.403   6.351   2.832  1.00 96.21           H  
ATOM   3108  CA  TYR A 205      13.706   5.222   2.149  1.00 96.21           C  
ATOM   3109  HA  TYR A 205      12.893   5.667   1.575  1.00 96.21           H  
ATOM   3110  C   TYR A 205      13.065   4.186   3.075  1.00 96.21           C  
ATOM   3111  CB  TYR A 205      14.657   4.533   1.163  1.00 96.21           C  
ATOM   3112  HB2 TYR A 205      14.350   3.496   1.030  1.00 96.21           H  
ATOM   3113  HB3 TYR A 205      15.670   4.517   1.567  1.00 96.21           H  
ATOM   3114  O   TYR A 205      11.990   3.669   2.764  1.00 96.21           O  
ATOM   3115  CG  TYR A 205      14.647   5.187  -0.200  1.00 96.21           C  
ATOM   3116  CD1 TYR A 205      13.622   4.875  -1.115  1.00 96.21           C  
ATOM   3117  HD1 TYR A 205      12.872   4.142  -0.857  1.00 96.21           H  
ATOM   3118  CD2 TYR A 205      15.643   6.114  -0.551  1.00 96.21           C  
ATOM   3119  HD2 TYR A 205      16.439   6.347   0.141  1.00 96.21           H  
ATOM   3120  CE1 TYR A 205      13.580   5.504  -2.372  1.00 96.21           C  
ATOM   3121  HE1 TYR A 205      12.799   5.270  -3.080  1.00 96.21           H  
ATOM   3122  CE2 TYR A 205      15.611   6.735  -1.812  1.00 96.21           C  
ATOM   3123  HE2 TYR A 205      16.395   7.425  -2.090  1.00 96.21           H  
ATOM   3124  OH  TYR A 205      14.500   7.080  -3.912  1.00 96.21           O  
ATOM   3125  HH  TYR A 205      15.097   7.832  -3.940  1.00 96.21           H  
ATOM   3126  CZ  TYR A 205      14.565   6.450  -2.712  1.00 96.21           C  
ATOM   3127  N   VAL A 206      13.669   3.900   4.229  1.00 97.29           N  
ATOM   3128  H   VAL A 206      14.586   4.289   4.394  1.00 97.29           H  
ATOM   3129  CA  VAL A 206      13.078   3.012   5.237  1.00 97.29           C  
ATOM   3130  HA  VAL A 206      12.780   2.084   4.748  1.00 97.29           H  
ATOM   3131  C   VAL A 206      11.809   3.619   5.826  1.00 97.29           C  
ATOM   3132  CB  VAL A 206      14.105   2.653   6.326  1.00 97.29           C  
ATOM   3133  HB  VAL A 206      14.607   3.555   6.678  1.00 97.29           H  
ATOM   3134  O   VAL A 206      10.774   2.951   5.885  1.00 97.29           O  
ATOM   3135  CG1 VAL A 206      13.448   1.966   7.530  1.00 97.29           C  
ATOM   3136 HG11 VAL A 206      14.212   1.570   8.200  1.00 97.29           H  
ATOM   3137 HG12 VAL A 206      12.851   2.684   8.093  1.00 97.29           H  
ATOM   3138 HG13 VAL A 206      12.799   1.159   7.191  1.00 97.29           H  
ATOM   3139  CG2 VAL A 206      15.149   1.694   5.747  1.00 97.29           C  
ATOM   3140 HG21 VAL A 206      14.655   0.805   5.356  1.00 97.29           H  
ATOM   3141 HG22 VAL A 206      15.691   2.165   4.926  1.00 97.29           H  
ATOM   3142 HG23 VAL A 206      15.872   1.416   6.514  1.00 97.29           H  
ATOM   3143  N   LYS A 207      11.872   4.891   6.225  1.00 96.26           N  
ATOM   3144  H   LYS A 207      12.757   5.367   6.127  1.00 96.26           H  
ATOM   3145  CA  LYS A 207      10.771   5.591   6.895  1.00 96.26           C  
ATOM   3146  HA  LYS A 207      10.309   4.913   7.612  1.00 96.26           H  
ATOM   3147  C   LYS A 207       9.660   6.040   5.943  1.00 96.26           C  
ATOM   3148  CB  LYS A 207      11.382   6.779   7.643  1.00 96.26           C  
ATOM   3149  HB2 LYS A 207      11.828   7.463   6.921  1.00 96.26           H  
ATOM   3150  HB3 LYS A 207      12.171   6.412   8.300  1.00 96.26           H  
ATOM   3151  O   LYS A 207       8.494   6.048   6.334  1.00 96.26           O  
ATOM   3152  CG  LYS A 207      10.344   7.530   8.482  1.00 96.26           C  
ATOM   3153  HG2 LYS A 207       9.891   6.850   9.203  1.00 96.26           H  
ATOM   3154  HG3 LYS A 207       9.569   7.941   7.834  1.00 96.26           H  
ATOM   3155  CD  LYS A 207      11.023   8.683   9.214  1.00 96.26           C  
ATOM   3156  HD2 LYS A 207      11.770   8.285   9.901  1.00 96.26           H  
ATOM   3157  HD3 LYS A 207      11.515   9.323   8.481  1.00 96.26           H  
ATOM   3158  CE  LYS A 207       9.973   9.486   9.979  1.00 96.26           C  
ATOM   3159  HE2 LYS A 207       9.207   9.805   9.272  1.00 96.26           H  
ATOM   3160  HE3 LYS A 207       9.504   8.836  10.718  1.00 96.26           H  
ATOM   3161  NZ  LYS A 207      10.602  10.659  10.626  1.00 96.26           N  
ATOM   3162  HZ1 LYS A 207      11.319  10.354  11.268  1.00 96.26           H  
ATOM   3163  HZ2 LYS A 207      11.043  11.232   9.921  1.00 96.26           H  
ATOM   3164  HZ3 LYS A 207       9.915  11.210  11.121  1.00 96.26           H  
ATOM   3165  N   GLY A 208      10.018   6.424   4.723  1.00 95.79           N  
ATOM   3166  H   GLY A 208      11.006   6.436   4.515  1.00 95.79           H  
ATOM   3167  CA  GLY A 208       9.148   7.131   3.791  1.00 95.79           C  
ATOM   3168  HA2 GLY A 208       8.100   6.939   4.018  1.00 95.79           H  
ATOM   3169  HA3 GLY A 208       9.344   6.765   2.783  1.00 95.79           H  
ATOM   3170  C   GLY A 208       9.374   8.642   3.810  1.00 95.79           C  
ATOM   3171  O   GLY A 208       9.806   9.223   4.808  1.00 95.79           O  
ATOM   3172  N   PHE A 209       9.056   9.288   2.693  1.00 94.44           N  
ATOM   3173  H   PHE A 209       8.631   8.760   1.944  1.00 94.44           H  
ATOM   3174  CA  PHE A 209       9.200  10.729   2.505  1.00 94.44           C  
ATOM   3175  HA  PHE A 209       9.043  11.219   3.466  1.00 94.44           H  
ATOM   3176  C   PHE A 209       8.143  11.275   1.544  1.00 94.44           C  
ATOM   3177  CB  PHE A 209      10.625  11.066   2.035  1.00 94.44           C  
ATOM   3178  HB2 PHE A 209      11.317  10.824   2.842  1.00 94.44           H  
ATOM   3179  HB3 PHE A 209      10.703  12.141   1.869  1.00 94.44           H  
ATOM   3180  O   PHE A 209       7.532  10.549   0.764  1.00 94.44           O  
ATOM   3181  CG  PHE A 209      11.081  10.345   0.780  1.00 94.44           C  
ATOM   3182  CD1 PHE A 209      11.845   9.169   0.893  1.00 94.44           C  
ATOM   3183  HD1 PHE A 209      12.099   8.781   1.868  1.00 94.44           H  
ATOM   3184  CD2 PHE A 209      10.756  10.846  -0.496  1.00 94.44           C  
ATOM   3185  HD2 PHE A 209      10.170  11.748  -0.596  1.00 94.44           H  
ATOM   3186  CE1 PHE A 209      12.287   8.497  -0.260  1.00 94.44           C  
ATOM   3187  HE1 PHE A 209      12.881   7.599  -0.171  1.00 94.44           H  
ATOM   3188  CE2 PHE A 209      11.193  10.170  -1.650  1.00 94.44           C  
ATOM   3189  HE2 PHE A 209      10.937  10.546  -2.629  1.00 94.44           H  
ATOM   3190  CZ  PHE A 209      11.961   8.998  -1.531  1.00 94.44           C  
ATOM   3191  HZ  PHE A 209      12.297   8.479  -2.416  1.00 94.44           H  
ATOM   3192  N   THR A 210       7.930  12.586   1.599  1.00 90.99           N  
ATOM   3193  H   THR A 210       8.507  13.143   2.213  1.00 90.99           H  
ATOM   3194  CA  THR A 210       7.009  13.311   0.722  1.00 90.99           C  
ATOM   3195  HA  THR A 210       6.687  12.670  -0.099  1.00 90.99           H  
ATOM   3196  C   THR A 210       7.740  14.504   0.125  1.00 90.99           C  
ATOM   3197  CB  THR A 210       5.766  13.771   1.494  1.00 90.99           C  
ATOM   3198  HB  THR A 210       6.059  14.478   2.270  1.00 90.99           H  
ATOM   3199  O   THR A 210       8.377  15.265   0.849  1.00 90.99           O  
ATOM   3200  CG2 THR A 210       4.746  14.435   0.586  1.00 90.99           C  
ATOM   3201 HG21 THR A 210       3.831  14.639   1.142  1.00 90.99           H  
ATOM   3202 HG22 THR A 210       4.527  13.765  -0.245  1.00 90.99           H  
ATOM   3203 HG23 THR A 210       5.139  15.376   0.202  1.00 90.99           H  
ATOM   3204  OG1 THR A 210       5.112  12.679   2.107  1.00 90.99           O  
ATOM   3205  HG1 THR A 210       5.200  11.927   1.516  1.00 90.99           H  
ATOM   3206  N   GLU A 211       7.625  14.676  -1.184  1.00 85.64           N  
ATOM   3207  H   GLU A 211       7.044  14.032  -1.703  1.00 85.64           H  
ATOM   3208  CA  GLU A 211       8.184  15.778  -1.953  1.00 85.64           C  
ATOM   3209  HA  GLU A 211       8.780  16.422  -1.306  1.00 85.64           H  
ATOM   3210  C   GLU A 211       7.033  16.612  -2.526  1.00 85.64           C  
ATOM   3211  CB  GLU A 211       9.110  15.235  -3.053  1.00 85.64           C  
ATOM   3212  HB2 GLU A 211       8.591  14.447  -3.599  1.00 85.64           H  
ATOM   3213  HB3 GLU A 211       9.333  16.033  -3.761  1.00 85.64           H  
ATOM   3214  O   GLU A 211       6.269  16.186  -3.396  1.00 85.64           O  
ATOM   3215  CG  GLU A 211      10.432  14.665  -2.506  1.00 85.64           C  
ATOM   3216  HG2 GLU A 211      10.972  14.209  -3.335  1.00 85.64           H  
ATOM   3217  HG3 GLU A 211      10.213  13.878  -1.785  1.00 85.64           H  
ATOM   3218  CD  GLU A 211      11.338  15.730  -1.864  1.00 85.64           C  
ATOM   3219  OE1 GLU A 211      12.006  15.424  -0.850  1.00 85.64           O  
ATOM   3220  OE2 GLU A 211      11.413  16.860  -2.397  1.00 85.64           O  
ATOM   3221  N   ASN A 212       6.902  17.838  -2.023  1.00 75.37           N  
ATOM   3222  H   ASN A 212       7.567  18.146  -1.327  1.00 75.37           H  
ATOM   3223  CA  ASN A 212       5.931  18.792  -2.542  1.00 75.37           C  
ATOM   3224  HA  ASN A 212       5.021  18.266  -2.829  1.00 75.37           H  
ATOM   3225  C   ASN A 212       6.507  19.436  -3.806  1.00 75.37           C  
ATOM   3226  CB  ASN A 212       5.566  19.803  -1.445  1.00 75.37           C  
ATOM   3227  HB2 ASN A 212       4.951  20.591  -1.879  1.00 75.37           H  
ATOM   3228  HB3 ASN A 212       6.476  20.258  -1.055  1.00 75.37           H  
ATOM   3229  O   ASN A 212       7.206  20.447  -3.738  1.00 75.37           O  
ATOM   3230  CG  ASN A 212       4.775  19.178  -0.311  1.00 75.37           C  
ATOM   3231  ND2 ASN A 212       4.903  19.706   0.884  1.00 75.37           N  
ATOM   3232 HD21 ASN A 212       5.524  20.489   1.036  1.00 75.37           H  
ATOM   3233 HD22 ASN A 212       4.351  19.279   1.613  1.00 75.37           H  
ATOM   3234  OD1 ASN A 212       4.019  18.233  -0.470  1.00 75.37           O  
ATOM   3235  N   SER A 213       6.236  18.825  -4.958  1.00 66.39           N  
ATOM   3236  H   SER A 213       5.711  17.963  -4.929  1.00 66.39           H  
ATOM   3237  CA  SER A 213       6.580  19.387  -6.264  1.00 66.39           C  
ATOM   3238  HA  SER A 213       7.456  20.024  -6.142  1.00 66.39           H  
ATOM   3239  C   SER A 213       5.447  20.276  -6.799  1.00 66.39           C  
ATOM   3240  CB  SER A 213       6.990  18.273  -7.232  1.00 66.39           C  
ATOM   3241  HB2 SER A 213       7.604  17.537  -6.714  1.00 66.39           H  
ATOM   3242  HB3 SER A 213       7.585  18.711  -8.033  1.00 66.39           H  
ATOM   3243  O   SER A 213       4.305  20.220  -6.330  1.00 66.39           O  
ATOM   3244  OG  SER A 213       5.869  17.639  -7.810  1.00 66.39           O  
ATOM   3245  HG  SER A 213       5.278  17.304  -7.132  1.00 66.39           H  
ATOM   3246  N   THR A 214       5.741  21.133  -7.777  1.00 61.31           N  
ATOM   3247  H   THR A 214       6.652  21.098  -8.213  1.00 61.31           H  
ATOM   3248  CA  THR A 214       4.754  22.040  -8.376  1.00 61.31           C  
ATOM   3249  HA  THR A 214       4.337  22.660  -7.582  1.00 61.31           H  
ATOM   3250  C   THR A 214       3.597  21.260  -9.013  1.00 61.31           C  
ATOM   3251  CB  THR A 214       5.416  22.978  -9.401  1.00 61.31           C  
ATOM   3252  HB  THR A 214       4.650  23.422 -10.038  1.00 61.31           H  
ATOM   3253  O   THR A 214       3.733  20.616 -10.050  1.00 61.31           O  
ATOM   3254  CG2 THR A 214       6.193  24.098  -8.710  1.00 61.31           C  
ATOM   3255 HG21 THR A 214       6.645  24.750  -9.458  1.00 61.31           H  
ATOM   3256 HG22 THR A 214       5.517  24.689  -8.093  1.00 61.31           H  
ATOM   3257 HG23 THR A 214       6.977  23.677  -8.081  1.00 61.31           H  
ATOM   3258  OG1 THR A 214       6.350  22.283 -10.194  1.00 61.31           O  
ATOM   3259  HG1 THR A 214       6.637  22.857 -10.907  1.00 61.31           H  
ATOM   3260  N   GLY A 215       2.419  21.334  -8.388  1.00 62.79           N  
ATOM   3261  H   GLY A 215       2.401  21.762  -7.473  1.00 62.79           H  
ATOM   3262  CA  GLY A 215       1.163  20.804  -8.926  1.00 62.79           C  
ATOM   3263  HA2 GLY A 215       1.186  20.872 -10.014  1.00 62.79           H  
ATOM   3264  HA3 GLY A 215       0.343  21.429  -8.572  1.00 62.79           H  
ATOM   3265  C   GLY A 215       0.826  19.355  -8.564  1.00 62.79           C  
ATOM   3266  O   GLY A 215      -0.273  18.919  -8.901  1.00 62.79           O  
ATOM   3267  N   ARG A 216       1.707  18.609  -7.878  1.00 68.55           N  
ATOM   3268  H   ARG A 216       2.602  19.015  -7.646  1.00 68.55           H  
ATOM   3269  CA  ARG A 216       1.407  17.267  -7.347  1.00 68.55           C  
ATOM   3270  HA  ARG A 216       0.408  17.293  -6.911  1.00 68.55           H  
ATOM   3271  C   ARG A 216       2.371  16.871  -6.224  1.00 68.55           C  
ATOM   3272  CB  ARG A 216       1.441  16.221  -8.485  1.00 68.55           C  
ATOM   3273  HB2 ARG A 216       2.079  15.386  -8.195  1.00 68.55           H  
ATOM   3274  HB3 ARG A 216       1.869  16.660  -9.387  1.00 68.55           H  
ATOM   3275  O   ARG A 216       3.578  17.086  -6.325  1.00 68.55           O  
ATOM   3276  CG  ARG A 216       0.040  15.671  -8.797  1.00 68.55           C  
ATOM   3277  HG2 ARG A 216      -0.655  16.478  -9.031  1.00 68.55           H  
ATOM   3278  HG3 ARG A 216      -0.321  15.160  -7.904  1.00 68.55           H  
ATOM   3279  CD  ARG A 216       0.066  14.689  -9.975  1.00 68.55           C  
ATOM   3280  HD2 ARG A 216       1.036  14.193  -9.997  1.00 68.55           H  
ATOM   3281  HD3 ARG A 216      -0.057  15.250 -10.901  1.00 68.55           H  
ATOM   3282  NE  ARG A 216      -0.974  13.652  -9.819  1.00 68.55           N  
ATOM   3283  HE  ARG A 216      -1.121  13.327  -8.874  1.00 68.55           H  
ATOM   3284  NH1 ARG A 216      -1.567  13.334 -12.019  1.00 68.55           N  
ATOM   3285 HH11 ARG A 216      -1.125  14.216 -12.238  1.00 68.55           H  
ATOM   3286 HH12 ARG A 216      -2.170  12.870 -12.684  1.00 68.55           H  
ATOM   3287  NH2 ARG A 216      -2.407  12.002 -10.437  1.00 68.55           N  
ATOM   3288 HH21 ARG A 216      -2.472  11.698  -9.476  1.00 68.55           H  
ATOM   3289 HH22 ARG A 216      -2.889  11.462 -11.142  1.00 68.55           H  
ATOM   3290  CZ  ARG A 216      -1.640  13.004 -10.757  1.00 68.55           C  
ATOM   3291  N   THR A 217       1.830  16.250  -5.182  1.00 79.14           N  
ATOM   3292  H   THR A 217       0.827  16.145  -5.127  1.00 79.14           H  
ATOM   3293  CA  THR A 217       2.622  15.641  -4.111  1.00 79.14           C  
ATOM   3294  HA  THR A 217       3.458  16.294  -3.862  1.00 79.14           H  
ATOM   3295  C   THR A 217       3.177  14.307  -4.596  1.00 79.14           C  
ATOM   3296  CB  THR A 217       1.768  15.473  -2.850  1.00 79.14           C  
ATOM   3297  HB  THR A 217       0.917  14.824  -3.057  1.00 79.14           H  
ATOM   3298  O   THR A 217       2.423  13.376  -4.874  1.00 79.14           O  
ATOM   3299  CG2 THR A 217       2.569  14.920  -1.686  1.00 79.14           C  
ATOM   3300 HG21 THR A 217       1.953  14.908  -0.788  1.00 79.14           H  
ATOM   3301 HG22 THR A 217       2.878  13.898  -1.908  1.00 79.14           H  
ATOM   3302 HG23 THR A 217       3.450  15.542  -1.529  1.00 79.14           H  
ATOM   3303  OG1 THR A 217       1.306  16.741  -2.446  1.00 79.14           O  
ATOM   3304  HG1 THR A 217       1.905  17.055  -1.765  1.00 79.14           H  
ATOM   3305  N   GLU A 218       4.497  14.235  -4.718  1.00 88.67           N  
ATOM   3306  H   GLU A 218       5.058  15.016  -4.409  1.00 88.67           H  
ATOM   3307  CA  GLU A 218       5.220  12.990  -4.948  1.00 88.67           C  
ATOM   3308  HA  GLU A 218       4.570  12.267  -5.443  1.00 88.67           H  
ATOM   3309  C   GLU A 218       5.629  12.412  -3.593  1.00 88.67           C  
ATOM   3310  CB  GLU A 218       6.434  13.236  -5.848  1.00 88.67           C  
ATOM   3311  HB2 GLU A 218       6.984  12.299  -5.930  1.00 88.67           H  
ATOM   3312  HB3 GLU A 218       7.081  13.979  -5.381  1.00 88.67           H  
ATOM   3313  O   GLU A 218       5.834  13.151  -2.628  1.00 88.67           O  
ATOM   3314  CG  GLU A 218       6.049  13.719  -7.261  1.00 88.67           C  
ATOM   3315  HG2 GLU A 218       5.326  13.025  -7.691  1.00 88.67           H  
ATOM   3316  HG3 GLU A 218       5.575  14.698  -7.191  1.00 88.67           H  
ATOM   3317  CD  GLU A 218       7.263  13.816  -8.195  1.00 88.67           C  
ATOM   3318  OE1 GLU A 218       7.101  14.127  -9.397  1.00 88.67           O  
ATOM   3319  OE2 GLU A 218       8.386  13.530  -7.751  1.00 88.67           O  
ATOM   3320  N   PHE A 219       5.713  11.095  -3.463  1.00 92.85           N  
ATOM   3321  H   PHE A 219       5.601  10.497  -4.270  1.00 92.85           H  
ATOM   3322  CA  PHE A 219       6.069  10.484  -2.184  1.00 92.85           C  
ATOM   3323  HA  PHE A 219       6.874  11.063  -1.733  1.00 92.85           H  
ATOM   3324  C   PHE A 219       6.593   9.071  -2.362  1.00 92.85           C  
ATOM   3325  CB  PHE A 219       4.864  10.493  -1.218  1.00 92.85           C  
ATOM   3326  HB2 PHE A 219       5.196  10.160  -0.235  1.00 92.85           H  
ATOM   3327  HB3 PHE A 219       4.507  11.515  -1.094  1.00 92.85           H  
ATOM   3328  O   PHE A 219       6.380   8.445  -3.392  1.00 92.85           O  
ATOM   3329  CG  PHE A 219       3.699   9.625  -1.638  1.00 92.85           C  
ATOM   3330  CD1 PHE A 219       2.739  10.131  -2.531  1.00 92.85           C  
ATOM   3331  HD1 PHE A 219       2.831  11.136  -2.916  1.00 92.85           H  
ATOM   3332  CD2 PHE A 219       3.569   8.313  -1.143  1.00 92.85           C  
ATOM   3333  HD2 PHE A 219       4.301   7.911  -0.458  1.00 92.85           H  
ATOM   3334  CE1 PHE A 219       1.664   9.326  -2.934  1.00 92.85           C  
ATOM   3335  HE1 PHE A 219       0.933   9.721  -3.624  1.00 92.85           H  
ATOM   3336  CE2 PHE A 219       2.488   7.517  -1.558  1.00 92.85           C  
ATOM   3337  HE2 PHE A 219       2.375   6.501  -1.210  1.00 92.85           H  
ATOM   3338  CZ  PHE A 219       1.540   8.015  -2.456  1.00 92.85           C  
ATOM   3339  HZ  PHE A 219       0.725   7.386  -2.784  1.00 92.85           H  
ATOM   3340  N   TRP A 220       7.222   8.574  -1.308  1.00 95.29           N  
ATOM   3341  H   TRP A 220       7.365   9.190  -0.520  1.00 95.29           H  
ATOM   3342  CA  TRP A 220       7.557   7.179  -1.096  1.00 95.29           C  
ATOM   3343  HA  TRP A 220       7.103   6.550  -1.862  1.00 95.29           H  
ATOM   3344  C   TRP A 220       7.019   6.782   0.276  1.00 95.29           C  
ATOM   3345  CB  TRP A 220       9.077   7.036  -1.148  1.00 95.29           C  
ATOM   3346  HB2 TRP A 220       9.523   7.766  -0.473  1.00 95.29           H  
ATOM   3347  HB3 TRP A 220       9.422   7.261  -2.158  1.00 95.29           H  
ATOM   3348  O   TRP A 220       7.340   7.446   1.265  1.00 95.29           O  
ATOM   3349  CG  TRP A 220       9.566   5.680  -0.765  1.00 95.29           C  
ATOM   3350  CD1 TRP A 220      10.200   5.358   0.382  1.00 95.29           C  
ATOM   3351  HD1 TRP A 220      10.474   6.061   1.154  1.00 95.29           H  
ATOM   3352  CD2 TRP A 220       9.490   4.450  -1.538  1.00 95.29           C  
ATOM   3353  CE2 TRP A 220      10.071   3.399  -0.774  1.00 95.29           C  
ATOM   3354  CE3 TRP A 220       9.032   4.137  -2.832  1.00 95.29           C  
ATOM   3355  HE3 TRP A 220       8.653   4.936  -3.451  1.00 95.29           H  
ATOM   3356  NE1 TRP A 220      10.476   4.006   0.394  1.00 95.29           N  
ATOM   3357  HE1 TRP A 220      11.017   3.571   1.127  1.00 95.29           H  
ATOM   3358  CH2 TRP A 220       9.703   1.806  -2.558  1.00 95.29           C  
ATOM   3359  HH2 TRP A 220       9.805   0.809  -2.961  1.00 95.29           H  
ATOM   3360  CZ2 TRP A 220      10.184   2.095  -1.270  1.00 95.29           C  
ATOM   3361  HZ2 TRP A 220      10.663   1.329  -0.679  1.00 95.29           H  
ATOM   3362  CZ3 TRP A 220       9.130   2.827  -3.336  1.00 95.29           C  
ATOM   3363  HZ3 TRP A 220       8.806   2.615  -4.344  1.00 95.29           H  
ATOM   3364  N   ILE A 221       6.204   5.727   0.377  1.00 95.95           N  
ATOM   3365  H   ILE A 221       5.904   5.251  -0.461  1.00 95.95           H  
ATOM   3366  CA  ILE A 221       5.578   5.407   1.672  1.00 95.95           C  
ATOM   3367  HA  ILE A 221       5.203   6.343   2.086  1.00 95.95           H  
ATOM   3368  C   ILE A 221       6.552   4.868   2.721  1.00 95.95           C  
ATOM   3369  CB  ILE A 221       4.364   4.464   1.581  1.00 95.95           C  
ATOM   3370  HB  ILE A 221       3.958   4.405   2.591  1.00 95.95           H  
ATOM   3371  O   ILE A 221       6.204   4.889   3.893  1.00 95.95           O  
ATOM   3372  CG1 ILE A 221       4.726   3.032   1.145  1.00 95.95           C  
ATOM   3373 HG12 ILE A 221       4.915   2.988   0.072  1.00 95.95           H  
ATOM   3374 HG13 ILE A 221       5.629   2.711   1.664  1.00 95.95           H  
ATOM   3375  CG2 ILE A 221       3.260   5.065   0.717  1.00 95.95           C  
ATOM   3376 HG21 ILE A 221       2.349   4.471   0.789  1.00 95.95           H  
ATOM   3377 HG22 ILE A 221       3.039   6.078   1.053  1.00 95.95           H  
ATOM   3378 HG23 ILE A 221       3.594   5.081  -0.320  1.00 95.95           H  
ATOM   3379  CD1 ILE A 221       3.612   2.055   1.539  1.00 95.95           C  
ATOM   3380 HD11 ILE A 221       3.958   1.027   1.428  1.00 95.95           H  
ATOM   3381 HD12 ILE A 221       2.724   2.214   0.927  1.00 95.95           H  
ATOM   3382 HD13 ILE A 221       3.347   2.194   2.587  1.00 95.95           H  
ATOM   3383  N   GLY A 222       7.736   4.385   2.340  1.00 97.13           N  
ATOM   3384  H   GLY A 222       7.973   4.419   1.359  1.00 97.13           H  
ATOM   3385  CA  GLY A 222       8.702   3.779   3.261  1.00 97.13           C  
ATOM   3386  HA2 GLY A 222       8.481   4.060   4.291  1.00 97.13           H  
ATOM   3387  HA3 GLY A 222       9.692   4.174   3.030  1.00 97.13           H  
ATOM   3388  C   GLY A 222       8.734   2.253   3.204  1.00 97.13           C  
ATOM   3389  O   GLY A 222       7.689   1.603   3.161  1.00 97.13           O  
ATOM   3390  N   LEU A 223       9.933   1.669   3.229  1.00 97.61           N  
ATOM   3391  H   LEU A 223      10.748   2.263   3.297  1.00 97.61           H  
ATOM   3392  CA  LEU A 223      10.135   0.218   3.134  1.00 97.61           C  
ATOM   3393  HA  LEU A 223       9.661  -0.141   2.220  1.00 97.61           H  
ATOM   3394  C   LEU A 223       9.489  -0.549   4.292  1.00 97.61           C  
ATOM   3395  CB  LEU A 223      11.636  -0.110   3.074  1.00 97.61           C  
ATOM   3396  HB2 LEU A 223      12.126   0.311   3.952  1.00 97.61           H  
ATOM   3397  HB3 LEU A 223      11.751  -1.192   3.142  1.00 97.61           H  
ATOM   3398  O   LEU A 223       8.898  -1.601   4.054  1.00 97.61           O  
ATOM   3399  CG  LEU A 223      12.342   0.355   1.792  1.00 97.61           C  
ATOM   3400  HG  LEU A 223      11.999   1.353   1.518  1.00 97.61           H  
ATOM   3401  CD1 LEU A 223      13.852   0.409   2.007  1.00 97.61           C  
ATOM   3402 HD11 LEU A 223      14.333   0.780   1.102  1.00 97.61           H  
ATOM   3403 HD12 LEU A 223      14.094   1.089   2.824  1.00 97.61           H  
ATOM   3404 HD13 LEU A 223      14.241  -0.584   2.235  1.00 97.61           H  
ATOM   3405  CD2 LEU A 223      12.042  -0.604   0.639  1.00 97.61           C  
ATOM   3406 HD21 LEU A 223      12.493  -0.214  -0.273  1.00 97.61           H  
ATOM   3407 HD22 LEU A 223      12.470  -1.586   0.845  1.00 97.61           H  
ATOM   3408 HD23 LEU A 223      10.967  -0.706   0.488  1.00 97.61           H  
ATOM   3409  N   GLU A 224       9.521  -0.011   5.515  1.00 96.51           N  
ATOM   3410  H   GLU A 224      10.021   0.854   5.662  1.00 96.51           H  
ATOM   3411  CA  GLU A 224       8.876  -0.666   6.663  1.00 96.51           C  
ATOM   3412  HA  GLU A 224       9.227  -1.697   6.707  1.00 96.51           H  
ATOM   3413  C   GLU A 224       7.347  -0.708   6.495  1.00 96.51           C  
ATOM   3414  CB  GLU A 224       9.290   0.040   7.966  1.00 96.51           C  
ATOM   3415  HB2 GLU A 224      10.375   0.147   7.981  1.00 96.51           H  
ATOM   3416  HB3 GLU A 224       8.859   1.041   7.979  1.00 96.51           H  
ATOM   3417  O   GLU A 224       6.699  -1.706   6.813  1.00 96.51           O  
ATOM   3418  CG  GLU A 224       8.852  -0.707   9.242  1.00 96.51           C  
ATOM   3419  HG2 GLU A 224       7.762  -0.723   9.282  1.00 96.51           H  
ATOM   3420  HG3 GLU A 224       9.197  -0.136  10.104  1.00 96.51           H  
ATOM   3421  CD  GLU A 224       9.396  -2.146   9.348  1.00 96.51           C  
ATOM   3422  OE1 GLU A 224       8.726  -3.000   9.974  1.00 96.51           O  
ATOM   3423  OE2 GLU A 224      10.475  -2.424   8.783  1.00 96.51           O  
ATOM   3424  N   ASN A 225       6.763   0.331   5.890  1.00 96.02           N  
ATOM   3425  H   ASN A 225       7.348   1.092   5.577  1.00 96.02           H  
ATOM   3426  CA  ASN A 225       5.330   0.372   5.601  1.00 96.02           C  
ATOM   3427  HA  ASN A 225       4.794   0.029   6.486  1.00 96.02           H  
ATOM   3428  C   ASN A 225       4.958  -0.591   4.458  1.00 96.02           C  
ATOM   3429  CB  ASN A 225       4.912   1.828   5.333  1.00 96.02           C  
ATOM   3430  HB2 ASN A 225       3.851   1.863   5.088  1.00 96.02           H  
ATOM   3431  HB3 ASN A 225       5.473   2.224   4.487  1.00 96.02           H  
ATOM   3432  O   ASN A 225       3.929  -1.261   4.533  1.00 96.02           O  
ATOM   3433  CG  ASN A 225       5.128   2.718   6.550  1.00 96.02           C  
ATOM   3434  ND2 ASN A 225       5.598   3.925   6.372  1.00 96.02           N  
ATOM   3435 HD21 ASN A 225       5.851   4.454   7.194  1.00 96.02           H  
ATOM   3436 HD22 ASN A 225       5.842   4.255   5.449  1.00 96.02           H  
ATOM   3437  OD1 ASN A 225       4.889   2.349   7.688  1.00 96.02           O  
ATOM   3438  N   ILE A 226       5.808  -0.736   3.432  1.00 96.90           N  
ATOM   3439  H   ILE A 226       6.630  -0.149   3.413  1.00 96.90           H  
ATOM   3440  CA  ILE A 226       5.614  -1.727   2.354  1.00 96.90           C  
ATOM   3441  HA  ILE A 226       4.606  -1.609   1.956  1.00 96.90           H  
ATOM   3442  C   ILE A 226       5.718  -3.155   2.906  1.00 96.90           C  
ATOM   3443  CB  ILE A 226       6.617  -1.517   1.194  1.00 96.90           C  
ATOM   3444  HB  ILE A 226       7.631  -1.610   1.583  1.00 96.90           H  
ATOM   3445  O   ILE A 226       4.878  -4.001   2.591  1.00 96.90           O  
ATOM   3446  CG1 ILE A 226       6.443  -0.123   0.564  1.00 96.90           C  
ATOM   3447 HG12 ILE A 226       6.375   0.630   1.349  1.00 96.90           H  
ATOM   3448 HG13 ILE A 226       5.505  -0.104   0.008  1.00 96.90           H  
ATOM   3449  CG2 ILE A 226       6.403  -2.578   0.095  1.00 96.90           C  
ATOM   3450 HG21 ILE A 226       7.122  -2.440  -0.713  1.00 96.90           H  
ATOM   3451 HG22 ILE A 226       5.394  -2.504  -0.312  1.00 96.90           H  
ATOM   3452 HG23 ILE A 226       6.550  -3.583   0.490  1.00 96.90           H  
ATOM   3453  CD1 ILE A 226       7.577   0.307  -0.367  1.00 96.90           C  
ATOM   3454 HD11 ILE A 226       7.395   1.329  -0.697  1.00 96.90           H  
ATOM   3455 HD12 ILE A 226       8.524   0.270   0.172  1.00 96.90           H  
ATOM   3456 HD13 ILE A 226       7.631  -0.338  -1.244  1.00 96.90           H  
ATOM   3457  N   ARG A 227       6.706  -3.434   3.764  1.00 95.51           N  
ATOM   3458  H   ARG A 227       7.383  -2.711   3.959  1.00 95.51           H  
ATOM   3459  CA  ARG A 227       6.826  -4.708   4.489  1.00 95.51           C  
ATOM   3460  HA  ARG A 227       6.960  -5.533   3.789  1.00 95.51           H  
ATOM   3461  C   ARG A 227       5.556  -4.998   5.281  1.00 95.51           C  
ATOM   3462  CB  ARG A 227       8.053  -4.641   5.408  1.00 95.51           C  
ATOM   3463  HB2 ARG A 227       8.020  -3.706   5.969  1.00 95.51           H  
ATOM   3464  HB3 ARG A 227       8.959  -4.631   4.802  1.00 95.51           H  
ATOM   3465  O   ARG A 227       4.991  -6.084   5.156  1.00 95.51           O  
ATOM   3466  CG  ARG A 227       8.126  -5.805   6.409  1.00 95.51           C  
ATOM   3467  HG2 ARG A 227       7.179  -5.928   6.934  1.00 95.51           H  
ATOM   3468  HG3 ARG A 227       8.366  -6.732   5.887  1.00 95.51           H  
ATOM   3469  CD  ARG A 227       9.184  -5.497   7.466  1.00 95.51           C  
ATOM   3470  HD2 ARG A 227      10.174  -5.527   7.011  1.00 95.51           H  
ATOM   3471  HD3 ARG A 227       9.031  -4.481   7.829  1.00 95.51           H  
ATOM   3472  NE  ARG A 227       9.094  -6.400   8.629  1.00 95.51           N  
ATOM   3473  HE  ARG A 227       8.808  -5.942   9.482  1.00 95.51           H  
ATOM   3474  NH1 ARG A 227      10.004  -8.258   7.662  1.00 95.51           N  
ATOM   3475 HH11 ARG A 227      10.043  -7.747   6.792  1.00 95.51           H  
ATOM   3476 HH12 ARG A 227      10.497  -9.133   7.772  1.00 95.51           H  
ATOM   3477  NH2 ARG A 227       9.567  -8.298   9.824  1.00 95.51           N  
ATOM   3478 HH21 ARG A 227       9.260  -7.841  10.670  1.00 95.51           H  
ATOM   3479 HH22 ARG A 227      10.065  -9.177   9.861  1.00 95.51           H  
ATOM   3480  CZ  ARG A 227       9.535  -7.642   8.701  1.00 95.51           C  
ATOM   3481  N   TYR A 228       5.079  -4.034   6.068  1.00 93.33           N  
ATOM   3482  H   TYR A 228       5.616  -3.186   6.178  1.00 93.33           H  
ATOM   3483  CA  TYR A 228       3.842  -4.192   6.829  1.00 93.33           C  
ATOM   3484  HA  TYR A 228       3.962  -5.019   7.529  1.00 93.33           H  
ATOM   3485  C   TYR A 228       2.665  -4.545   5.911  1.00 93.33           C  
ATOM   3486  CB  TYR A 228       3.555  -2.922   7.642  1.00 93.33           C  
ATOM   3487  HB2 TYR A 228       4.227  -2.889   8.500  1.00 93.33           H  
ATOM   3488  HB3 TYR A 228       3.764  -2.045   7.030  1.00 93.33           H  
ATOM   3489  O   TYR A 228       1.983  -5.537   6.143  1.00 93.33           O  
ATOM   3490  CG  TYR A 228       2.120  -2.848   8.127  1.00 93.33           C  
ATOM   3491  CD1 TYR A 228       1.226  -1.935   7.535  1.00 93.33           C  
ATOM   3492  HD1 TYR A 228       1.581  -1.245   6.784  1.00 93.33           H  
ATOM   3493  CD2 TYR A 228       1.662  -3.754   9.102  1.00 93.33           C  
ATOM   3494  HD2 TYR A 228       2.349  -4.465   9.537  1.00 93.33           H  
ATOM   3495  CE1 TYR A 228      -0.127  -1.924   7.922  1.00 93.33           C  
ATOM   3496  HE1 TYR A 228      -0.812  -1.215   7.480  1.00 93.33           H  
ATOM   3497  CE2 TYR A 228       0.309  -3.748   9.489  1.00 93.33           C  
ATOM   3498  HE2 TYR A 228      -0.055  -4.452  10.222  1.00 93.33           H  
ATOM   3499  OH  TYR A 228      -1.884  -2.829   9.285  1.00 93.33           O  
ATOM   3500  HH  TYR A 228      -2.375  -2.168   8.791  1.00 93.33           H  
ATOM   3501  CZ  TYR A 228      -0.585  -2.833   8.899  1.00 93.33           C  
ATOM   3502  N   LEU A 229       2.456  -3.794   4.827  1.00 92.50           N  
ATOM   3503  H   LEU A 229       3.051  -2.992   4.675  1.00 92.50           H  
ATOM   3504  CA  LEU A 229       1.328  -4.019   3.921  1.00 92.50           C  
ATOM   3505  HA  LEU A 229       0.414  -4.039   4.513  1.00 92.50           H  
ATOM   3506  C   LEU A 229       1.399  -5.368   3.189  1.00 92.50           C  
ATOM   3507  CB  LEU A 229       1.253  -2.859   2.917  1.00 92.50           C  
ATOM   3508  HB2 LEU A 229       2.235  -2.735   2.460  1.00 92.50           H  
ATOM   3509  HB3 LEU A 229       0.552  -3.126   2.125  1.00 92.50           H  
ATOM   3510  O   LEU A 229       0.360  -5.986   2.960  1.00 92.50           O  
ATOM   3511  CG  LEU A 229       0.804  -1.519   3.527  1.00 92.50           C  
ATOM   3512  HG  LEU A 229       1.407  -1.275   4.402  1.00 92.50           H  
ATOM   3513  CD1 LEU A 229       0.997  -0.421   2.484  1.00 92.50           C  
ATOM   3514 HD11 LEU A 229       0.420  -0.650   1.588  1.00 92.50           H  
ATOM   3515 HD12 LEU A 229       0.681   0.540   2.890  1.00 92.50           H  
ATOM   3516 HD13 LEU A 229       2.053  -0.356   2.224  1.00 92.50           H  
ATOM   3517  CD2 LEU A 229      -0.667  -1.547   3.955  1.00 92.50           C  
ATOM   3518 HD21 LEU A 229      -1.292  -1.848   3.114  1.00 92.50           H  
ATOM   3519 HD22 LEU A 229      -0.803  -2.238   4.787  1.00 92.50           H  
ATOM   3520 HD23 LEU A 229      -0.974  -0.554   4.284  1.00 92.50           H  
ATOM   3521  N   THR A 230       2.602  -5.830   2.844  1.00 92.86           N  
ATOM   3522  H   THR A 230       3.403  -5.251   3.050  1.00 92.86           H  
ATOM   3523  CA  THR A 230       2.816  -7.072   2.081  1.00 92.86           C  
ATOM   3524  HA  THR A 230       1.943  -7.246   1.451  1.00 92.86           H  
ATOM   3525  C   THR A 230       2.966  -8.337   2.933  1.00 92.86           C  
ATOM   3526  CB  THR A 230       4.017  -6.959   1.141  1.00 92.86           C  
ATOM   3527  HB  THR A 230       4.090  -7.919   0.630  1.00 92.86           H  
ATOM   3528  O   THR A 230       2.871  -9.437   2.398  1.00 92.86           O  
ATOM   3529  CG2 THR A 230       3.870  -5.881   0.074  1.00 92.86           C  
ATOM   3530 HG21 THR A 230       3.032  -6.132  -0.577  1.00 92.86           H  
ATOM   3531 HG22 THR A 230       4.782  -5.839  -0.521  1.00 92.86           H  
ATOM   3532 HG23 THR A 230       3.697  -4.908   0.534  1.00 92.86           H  
ATOM   3533  OG1 THR A 230       5.219  -6.693   1.832  1.00 92.86           O  
ATOM   3534  HG1 THR A 230       5.171  -5.782   2.129  1.00 92.86           H  
ATOM   3535  N   SER A 231       3.157  -8.208   4.249  1.00 88.92           N  
ATOM   3536  H   SER A 231       3.292  -7.277   4.616  1.00 88.92           H  
ATOM   3537  CA  SER A 231       3.207  -9.336   5.203  1.00 88.92           C  
ATOM   3538  HA  SER A 231       3.559 -10.220   4.671  1.00 88.92           H  
ATOM   3539  C   SER A 231       1.840  -9.717   5.786  1.00 88.92           C  
ATOM   3540  CB  SER A 231       4.216  -9.056   6.321  1.00 88.92           C  
ATOM   3541  HB2 SER A 231       4.207  -9.880   7.034  1.00 88.92           H  
ATOM   3542  HB3 SER A 231       5.215  -8.984   5.891  1.00 88.92           H  
ATOM   3543  O   SER A 231       1.738 -10.612   6.625  1.00 88.92           O  
ATOM   3544  OG  SER A 231       3.916  -7.850   6.992  1.00 88.92           O  
ATOM   3545  HG  SER A 231       4.176  -7.135   6.406  1.00 88.92           H  
ATOM   3546  N   ARG A 232       0.774  -9.043   5.343  1.00 84.36           N  
ATOM   3547  H   ARG A 232       0.938  -8.347   4.630  1.00 84.36           H  
ATOM   3548  CA  ARG A 232      -0.609  -9.310   5.757  1.00 84.36           C  
ATOM   3549  HA  ARG A 232      -0.613  -9.482   6.833  1.00 84.36           H  
ATOM   3550  C   ARG A 232      -1.155 -10.587   5.113  1.00 84.36           C  
ATOM   3551  CB  ARG A 232      -1.476  -8.082   5.436  1.00 84.36           C  
ATOM   3552  HB2 ARG A 232      -1.326  -7.808   4.391  1.00 84.36           H  
ATOM   3553  HB3 ARG A 232      -2.529  -8.323   5.577  1.00 84.36           H  
ATOM   3554  O   ARG A 232      -0.615 -11.105   4.141  1.00 84.36           O  
ATOM   3555  CG  ARG A 232      -1.114  -6.898   6.347  1.00 84.36           C  
ATOM   3556  HG2 ARG A 232      -0.029  -6.799   6.399  1.00 84.36           H  
ATOM   3557  HG3 ARG A 232      -1.476  -7.089   7.357  1.00 84.36           H  
ATOM   3558  CD  ARG A 232      -1.689  -5.576   5.833  1.00 84.36           C  
ATOM   3559  HD2 ARG A 232      -1.304  -4.766   6.452  1.00 84.36           H  
ATOM   3560  HD3 ARG A 232      -1.338  -5.425   4.812  1.00 84.36           H  
ATOM   3561  NE  ARG A 232      -3.162  -5.576   5.887  1.00 84.36           N  
ATOM   3562  HE  ARG A 232      -3.567  -5.970   6.724  1.00 84.36           H  
ATOM   3563  NH1 ARG A 232      -3.589  -4.435   3.943  1.00 84.36           N  
ATOM   3564 HH11 ARG A 232      -4.272  -4.118   3.270  1.00 84.36           H  
ATOM   3565 HH12 ARG A 232      -2.604  -4.384   3.723  1.00 84.36           H  
ATOM   3566  NH2 ARG A 232      -5.286  -5.201   5.105  1.00 84.36           N  
ATOM   3567 HH21 ARG A 232      -5.731  -5.684   5.873  1.00 84.36           H  
ATOM   3568 HH22 ARG A 232      -5.838  -4.674   4.444  1.00 84.36           H  
ATOM   3569  CZ  ARG A 232      -3.996  -5.085   4.989  1.00 84.36           C  
ATOM   3570  N   ALA A 233      -2.272 -11.070   5.655  1.00 72.73           N  
ATOM   3571  H   ALA A 233      -2.656 -10.599   6.462  1.00 72.73           H  
ATOM   3572  CA  ALA A 233      -2.928 -12.296   5.203  1.00 72.73           C  
ATOM   3573  HA  ALA A 233      -2.220 -13.121   5.278  1.00 72.73           H  
ATOM   3574  C   ALA A 233      -3.405 -12.233   3.740  1.00 72.73           C  
ATOM   3575  CB  ALA A 233      -4.102 -12.566   6.149  1.00 72.73           C  
ATOM   3576  HB1 ALA A 233      -3.743 -12.676   7.172  1.00 72.73           H  
ATOM   3577  HB2 ALA A 233      -4.812 -11.741   6.100  1.00 72.73           H  
ATOM   3578  HB3 ALA A 233      -4.605 -13.487   5.853  1.00 72.73           H  
ATOM   3579  O   ALA A 233      -3.375 -13.248   3.046  1.00 72.73           O  
ATOM   3580  N   VAL A 234      -3.834 -11.058   3.263  1.00 76.15           N  
ATOM   3581  H   VAL A 234      -3.866 -10.267   3.890  1.00 76.15           H  
ATOM   3582  CA  VAL A 234      -4.236 -10.856   1.863  1.00 76.15           C  
ATOM   3583  HA  VAL A 234      -4.831 -11.714   1.551  1.00 76.15           H  
ATOM   3584  C   VAL A 234      -3.000 -10.718   0.976  1.00 76.15           C  
ATOM   3585  CB  VAL A 234      -5.126  -9.619   1.687  1.00 76.15           C  
ATOM   3586  HB  VAL A 234      -4.605  -8.734   2.054  1.00 76.15           H  
ATOM   3587  O   VAL A 234      -2.253  -9.749   1.142  1.00 76.15           O  
ATOM   3588  CG1 VAL A 234      -5.534  -9.394   0.224  1.00 76.15           C  
ATOM   3589 HG11 VAL A 234      -6.262  -8.585   0.167  1.00 76.15           H  
ATOM   3590 HG12 VAL A 234      -4.667  -9.109  -0.371  1.00 76.15           H  
ATOM   3591 HG13 VAL A 234      -5.977 -10.299  -0.193  1.00 76.15           H  
ATOM   3592  CG2 VAL A 234      -6.416  -9.782   2.471  1.00 76.15           C  
ATOM   3593 HG21 VAL A 234      -7.021 -10.587   2.053  1.00 76.15           H  
ATOM   3594 HG22 VAL A 234      -6.975  -8.848   2.411  1.00 76.15           H  
ATOM   3595 HG23 VAL A 234      -6.218 -10.007   3.519  1.00 76.15           H  
ATOM   3596  N   PRO A 235      -2.801 -11.612  -0.010  1.00 84.00           N  
ATOM   3597  CA  PRO A 235      -1.721 -11.470  -0.973  1.00 84.00           C  
ATOM   3598  HA  PRO A 235      -0.777 -11.461  -0.429  1.00 84.00           H  
ATOM   3599  C   PRO A 235      -1.864 -10.180  -1.785  1.00 84.00           C  
ATOM   3600  CB  PRO A 235      -1.779 -12.713  -1.868  1.00 84.00           C  
ATOM   3601  HB2 PRO A 235      -2.341 -12.500  -2.777  1.00 84.00           H  
ATOM   3602  HB3 PRO A 235      -0.779 -13.072  -2.111  1.00 84.00           H  
ATOM   3603  O   PRO A 235      -2.931  -9.876  -2.323  1.00 84.00           O  
ATOM   3604  CG  PRO A 235      -2.552 -13.727  -1.027  1.00 84.00           C  
ATOM   3605  HG2 PRO A 235      -1.877 -14.218  -0.326  1.00 84.00           H  
ATOM   3606  HG3 PRO A 235      -3.070 -14.461  -1.645  1.00 84.00           H  
ATOM   3607  CD  PRO A 235      -3.529 -12.847  -0.258  1.00 84.00           C  
ATOM   3608  HD2 PRO A 235      -4.404 -12.631  -0.872  1.00 84.00           H  
ATOM   3609  HD3 PRO A 235      -3.828 -13.352   0.660  1.00 84.00           H  
ATOM   3610  N   GLN A 236      -0.759  -9.453  -1.906  1.00 90.28           N  
ATOM   3611  H   GLN A 236       0.076  -9.752  -1.423  1.00 90.28           H  
ATOM   3612  CA  GLN A 236      -0.687  -8.198  -2.644  1.00 90.28           C  
ATOM   3613  HA  GLN A 236      -1.690  -7.837  -2.871  1.00 90.28           H  
ATOM   3614  C   GLN A 236       0.045  -8.416  -3.969  1.00 90.28           C  
ATOM   3615  CB  GLN A 236       0.014  -7.144  -1.775  1.00 90.28           C  
ATOM   3616  HB2 GLN A 236       1.016  -7.497  -1.534  1.00 90.28           H  
ATOM   3617  HB3 GLN A 236       0.115  -6.225  -2.353  1.00 90.28           H  
ATOM   3618  O   GLN A 236       1.056  -9.113  -4.020  1.00 90.28           O  
ATOM   3619  CG  GLN A 236      -0.731  -6.838  -0.459  1.00 90.28           C  
ATOM   3620  HG2 GLN A 236      -0.103  -6.185   0.147  1.00 90.28           H  
ATOM   3621  HG3 GLN A 236      -0.879  -7.756   0.110  1.00 90.28           H  
ATOM   3622  CD  GLN A 236      -2.071  -6.132  -0.658  1.00 90.28           C  
ATOM   3623  NE2 GLN A 236      -3.018  -6.297   0.240  1.00 90.28           N  
ATOM   3624 HE21 GLN A 236      -2.886  -6.954   0.996  1.00 90.28           H  
ATOM   3625 HE22 GLN A 236      -3.821  -5.690   0.169  1.00 90.28           H  
ATOM   3626  OE1 GLN A 236      -2.267  -5.389  -1.604  1.00 90.28           O  
ATOM   3627  N   ASP A 237      -0.439  -7.811  -5.045  1.00 94.66           N  
ATOM   3628  H   ASP A 237      -1.289  -7.274  -4.954  1.00 94.66           H  
ATOM   3629  CA  ASP A 237       0.335  -7.661  -6.274  1.00 94.66           C  
ATOM   3630  HA  ASP A 237       1.083  -8.448  -6.358  1.00 94.66           H  
ATOM   3631  C   ASP A 237       1.034  -6.301  -6.257  1.00 94.66           C  
ATOM   3632  CB  ASP A 237      -0.572  -7.716  -7.504  1.00 94.66           C  
ATOM   3633  HB2 ASP A 237       0.027  -7.422  -8.365  1.00 94.66           H  
ATOM   3634  HB3 ASP A 237      -1.362  -6.973  -7.392  1.00 94.66           H  
ATOM   3635  O   ASP A 237       0.377  -5.288  -6.021  1.00 94.66           O  
ATOM   3636  CG  ASP A 237      -1.217  -9.058  -7.842  1.00 94.66           C  
ATOM   3637  OD1 ASP A 237      -0.863 -10.128  -7.285  1.00 94.66           O  
ATOM   3638  OD2 ASP A 237      -2.056  -8.995  -8.775  1.00 94.66           O  
ATOM   3639  N   LEU A 238       2.325  -6.246  -6.584  1.00 96.61           N  
ATOM   3640  H   LEU A 238       2.798  -7.103  -6.832  1.00 96.61           H  
ATOM   3641  CA  LEU A 238       2.967  -4.973  -6.911  1.00 96.61           C  
ATOM   3642  HA  LEU A 238       2.559  -4.196  -6.266  1.00 96.61           H  
ATOM   3643  C   LEU A 238       2.654  -4.614  -8.358  1.00 96.61           C  
ATOM   3644  CB  LEU A 238       4.477  -5.044  -6.664  1.00 96.61           C  
ATOM   3645  HB2 LEU A 238       4.891  -5.843  -7.280  1.00 96.61           H  
ATOM   3646  HB3 LEU A 238       4.635  -5.302  -5.617  1.00 96.61           H  
ATOM   3647  O   LEU A 238       2.850  -5.427  -9.262  1.00 96.61           O  
ATOM   3648  CG  LEU A 238       5.241  -3.744  -6.971  1.00 96.61           C  
ATOM   3649  HG  LEU A 238       4.928  -3.327  -7.928  1.00 96.61           H  
ATOM   3650  CD1 LEU A 238       4.987  -2.726  -5.861  1.00 96.61           C  
ATOM   3651 HD11 LEU A 238       5.161  -3.181  -4.887  1.00 96.61           H  
ATOM   3652 HD12 LEU A 238       3.961  -2.361  -5.914  1.00 96.61           H  
ATOM   3653 HD13 LEU A 238       5.668  -1.881  -5.961  1.00 96.61           H  
ATOM   3654  CD2 LEU A 238       6.739  -4.021  -7.063  1.00 96.61           C  
ATOM   3655 HD21 LEU A 238       7.108  -4.365  -6.096  1.00 96.61           H  
ATOM   3656 HD22 LEU A 238       7.271  -3.111  -7.338  1.00 96.61           H  
ATOM   3657 HD23 LEU A 238       6.934  -4.783  -7.818  1.00 96.61           H  
ATOM   3658  N   ILE A 239       2.217  -3.384  -8.579  1.00 95.72           N  
ATOM   3659  H   ILE A 239       2.061  -2.786  -7.780  1.00 95.72           H  
ATOM   3660  CA  ILE A 239       1.940  -2.826  -9.894  1.00 95.72           C  
ATOM   3661  HA  ILE A 239       2.178  -3.572 -10.652  1.00 95.72           H  
ATOM   3662  C   ILE A 239       2.840  -1.617 -10.114  1.00 95.72           C  
ATOM   3663  CB  ILE A 239       0.445  -2.478 -10.037  1.00 95.72           C  
ATOM   3664  HB  ILE A 239       0.173  -1.746  -9.277  1.00 95.72           H  
ATOM   3665  O   ILE A 239       2.840  -0.696  -9.305  1.00 95.72           O  
ATOM   3666  CG1 ILE A 239      -0.415  -3.747  -9.840  1.00 95.72           C  
ATOM   3667 HG12 ILE A 239      -0.125  -4.505 -10.567  1.00 95.72           H  
ATOM   3668 HG13 ILE A 239      -0.239  -4.149  -8.842  1.00 95.72           H  
ATOM   3669  CG2 ILE A 239       0.210  -1.864 -11.425  1.00 95.72           C  
ATOM   3670 HG21 ILE A 239      -0.847  -1.654 -11.591  1.00 95.72           H  
ATOM   3671 HG22 ILE A 239       0.582  -2.562 -12.175  1.00 95.72           H  
ATOM   3672 HG23 ILE A 239       0.738  -0.915 -11.514  1.00 95.72           H  
ATOM   3673  CD1 ILE A 239      -1.918  -3.496  -9.958  1.00 95.72           C  
ATOM   3674 HD11 ILE A 239      -2.204  -3.336 -10.997  1.00 95.72           H  
ATOM   3675 HD12 ILE A 239      -2.439  -4.379  -9.587  1.00 95.72           H  
ATOM   3676 HD13 ILE A 239      -2.203  -2.634  -9.355  1.00 95.72           H  
ATOM   3677  N   ILE A 240       3.569  -1.609 -11.229  1.00 94.61           N  
ATOM   3678  H   ILE A 240       3.506  -2.417 -11.832  1.00 94.61           H  
ATOM   3679  CA  ILE A 240       4.236  -0.419 -11.762  1.00 94.61           C  
ATOM   3680  HA  ILE A 240       4.243   0.366 -11.005  1.00 94.61           H  
ATOM   3681  C   ILE A 240       3.401   0.057 -12.948  1.00 94.61           C  
ATOM   3682  CB  ILE A 240       5.701  -0.697 -12.178  1.00 94.61           C  
ATOM   3683  HB  ILE A 240       5.697  -1.305 -13.083  1.00 94.61           H  
ATOM   3684  O   ILE A 240       3.394  -0.592 -13.996  1.00 94.61           O  
ATOM   3685  CG1 ILE A 240       6.484  -1.479 -11.102  1.00 94.61           C  
ATOM   3686 HG12 ILE A 240       6.462  -0.908 -10.174  1.00 94.61           H  
ATOM   3687 HG13 ILE A 240       5.994  -2.436 -10.921  1.00 94.61           H  
ATOM   3688  CG2 ILE A 240       6.385   0.640 -12.517  1.00 94.61           C  
ATOM   3689 HG21 ILE A 240       7.372   0.467 -12.945  1.00 94.61           H  
ATOM   3690 HG22 ILE A 240       6.484   1.248 -11.618  1.00 94.61           H  
ATOM   3691 HG23 ILE A 240       5.801   1.194 -13.253  1.00 94.61           H  
ATOM   3692  CD1 ILE A 240       7.954  -1.767 -11.431  1.00 94.61           C  
ATOM   3693 HD11 ILE A 240       8.530  -0.842 -11.441  1.00 94.61           H  
ATOM   3694 HD12 ILE A 240       8.372  -2.422 -10.667  1.00 94.61           H  
ATOM   3695 HD13 ILE A 240       8.029  -2.256 -12.402  1.00 94.61           H  
ATOM   3696  N   SER A 241       2.680   1.161 -12.778  1.00 94.09           N  
ATOM   3697  H   SER A 241       2.726   1.632 -11.885  1.00 94.09           H  
ATOM   3698  CA  SER A 241       1.928   1.817 -13.845  1.00 94.09           C  
ATOM   3699  HA  SER A 241       1.762   1.114 -14.661  1.00 94.09           H  
ATOM   3700  C   SER A 241       2.724   3.002 -14.371  1.00 94.09           C  
ATOM   3701  CB  SER A 241       0.552   2.248 -13.340  1.00 94.09           C  
ATOM   3702  HB2 SER A 241       0.662   2.919 -12.488  1.00 94.09           H  
ATOM   3703  HB3 SER A 241       0.001   1.364 -13.017  1.00 94.09           H  
ATOM   3704  O   SER A 241       3.061   3.910 -13.619  1.00 94.09           O  
ATOM   3705  OG  SER A 241      -0.173   2.893 -14.372  1.00 94.09           O  
ATOM   3706  HG  SER A 241       0.043   3.828 -14.339  1.00 94.09           H  
ATOM   3707  N   VAL A 242       3.013   3.008 -15.668  1.00 92.59           N  
ATOM   3708  H   VAL A 242       2.689   2.227 -16.221  1.00 92.59           H  
ATOM   3709  CA  VAL A 242       3.775   4.060 -16.342  1.00 92.59           C  
ATOM   3710  HA  VAL A 242       4.046   4.827 -15.618  1.00 92.59           H  
ATOM   3711  C   VAL A 242       2.896   4.684 -17.410  1.00 92.59           C  
ATOM   3712  CB  VAL A 242       5.083   3.528 -16.949  1.00 92.59           C  
ATOM   3713  HB  VAL A 242       4.846   2.850 -17.769  1.00 92.59           H  
ATOM   3714  O   VAL A 242       2.507   4.023 -18.371  1.00 92.59           O  
ATOM   3715  CG1 VAL A 242       5.929   4.672 -17.527  1.00 92.59           C  
ATOM   3716 HG11 VAL A 242       6.177   5.389 -16.745  1.00 92.59           H  
ATOM   3717 HG12 VAL A 242       5.385   5.182 -18.323  1.00 92.59           H  
ATOM   3718 HG13 VAL A 242       6.850   4.270 -17.950  1.00 92.59           H  
ATOM   3719  CG2 VAL A 242       5.901   2.738 -15.919  1.00 92.59           C  
ATOM   3720 HG21 VAL A 242       5.333   1.875 -15.570  1.00 92.59           H  
ATOM   3721 HG22 VAL A 242       6.153   3.366 -15.065  1.00 92.59           H  
ATOM   3722 HG23 VAL A 242       6.812   2.357 -16.380  1.00 92.59           H  
ATOM   3723  N   THR A 243       2.602   5.967 -17.264  1.00 92.55           N  
ATOM   3724  H   THR A 243       2.946   6.440 -16.440  1.00 92.55           H  
ATOM   3725  CA  THR A 243       1.848   6.743 -18.244  1.00 92.55           C  
ATOM   3726  HA  THR A 243       1.387   6.068 -18.965  1.00 92.55           H  
ATOM   3727  C   THR A 243       2.796   7.667 -18.993  1.00 92.55           C  
ATOM   3728  CB  THR A 243       0.712   7.524 -17.577  1.00 92.55           C  
ATOM   3729  HB  THR A 243       1.123   8.191 -16.819  1.00 92.55           H  
ATOM   3730  O   THR A 243       3.439   8.533 -18.402  1.00 92.55           O  
ATOM   3731  CG2 THR A 243      -0.089   8.342 -18.586  1.00 92.55           C  
ATOM   3732 HG21 THR A 243      -0.390   7.715 -19.425  1.00 92.55           H  
ATOM   3733 HG22 THR A 243      -0.974   8.749 -18.097  1.00 92.55           H  
ATOM   3734 HG23 THR A 243       0.521   9.169 -18.950  1.00 92.55           H  
ATOM   3735  OG1 THR A 243      -0.193   6.643 -16.958  1.00 92.55           O  
ATOM   3736  HG1 THR A 243      -0.724   6.237 -17.648  1.00 92.55           H  
ATOM   3737  N   LEU A 244       2.848   7.501 -20.313  1.00 90.50           N  
ATOM   3738  H   LEU A 244       2.293   6.758 -20.712  1.00 90.50           H  
ATOM   3739  CA  LEU A 244       3.586   8.354 -21.236  1.00 90.50           C  
ATOM   3740  HA  LEU A 244       4.275   8.995 -20.687  1.00 90.50           H  
ATOM   3741  C   LEU A 244       2.601   9.249 -21.980  1.00 90.50           C  
ATOM   3742  CB  LEU A 244       4.395   7.485 -22.211  1.00 90.50           C  
ATOM   3743  HB2 LEU A 244       3.709   6.873 -22.797  1.00 90.50           H  
ATOM   3744  HB3 LEU A 244       4.916   8.152 -22.898  1.00 90.50           H  
ATOM   3745  O   LEU A 244       1.816   8.766 -22.797  1.00 90.50           O  
ATOM   3746  CG  LEU A 244       5.428   6.552 -21.554  1.00 90.50           C  
ATOM   3747  HG  LEU A 244       4.927   5.776 -20.975  1.00 90.50           H  
ATOM   3748  CD1 LEU A 244       6.255   5.907 -22.659  1.00 90.50           C  
ATOM   3749 HD11 LEU A 244       5.631   5.274 -23.289  1.00 90.50           H  
ATOM   3750 HD12 LEU A 244       6.676   6.697 -23.281  1.00 90.50           H  
ATOM   3751 HD13 LEU A 244       7.052   5.300 -22.229  1.00 90.50           H  
ATOM   3752  CD2 LEU A 244       6.401   7.306 -20.660  1.00 90.50           C  
ATOM   3753 HD21 LEU A 244       6.877   8.099 -21.238  1.00 90.50           H  
ATOM   3754 HD22 LEU A 244       7.165   6.627 -20.282  1.00 90.50           H  
ATOM   3755 HD23 LEU A 244       5.874   7.729 -19.805  1.00 90.50           H  
ATOM   3756  N   SER A 245       2.644  10.550 -21.705  1.00 90.63           N  
ATOM   3757  H   SER A 245       3.335  10.878 -21.045  1.00 90.63           H  
ATOM   3758  CA  SER A 245       1.740  11.531 -22.313  1.00 90.63           C  
ATOM   3759  HA  SER A 245       0.953  11.009 -22.857  1.00 90.63           H  
ATOM   3760  C   SER A 245       2.506  12.444 -23.268  1.00 90.63           C  
ATOM   3761  CB  SER A 245       1.029  12.353 -21.240  1.00 90.63           C  
ATOM   3762  HB2 SER A 245       0.327  13.035 -21.720  1.00 90.63           H  
ATOM   3763  HB3 SER A 245       1.755  12.933 -20.670  1.00 90.63           H  
ATOM   3764  O   SER A 245       3.371  13.188 -22.801  1.00 90.63           O  
ATOM   3765  OG  SER A 245       0.325  11.486 -20.370  1.00 90.63           O  
ATOM   3766  HG  SER A 245       0.971  11.073 -19.792  1.00 90.63           H  
ATOM   3767  N   PRO A 246       2.229  12.405 -24.584  1.00 88.59           N  
ATOM   3768  CA  PRO A 246       2.841  13.339 -25.523  1.00 88.59           C  
ATOM   3769  HA  PRO A 246       3.925  13.337 -25.412  1.00 88.59           H  
ATOM   3770  C   PRO A 246       2.316  14.763 -25.292  1.00 88.59           C  
ATOM   3771  CB  PRO A 246       2.469  12.806 -26.910  1.00 88.59           C  
ATOM   3772  HB2 PRO A 246       2.404  13.598 -27.656  1.00 88.59           H  
ATOM   3773  HB3 PRO A 246       3.201  12.062 -27.224  1.00 88.59           H  
ATOM   3774  O   PRO A 246       1.292  14.968 -24.641  1.00 88.59           O  
ATOM   3775  CG  PRO A 246       1.117  12.129 -26.674  1.00 88.59           C  
ATOM   3776  HG2 PRO A 246       0.921  11.344 -27.404  1.00 88.59           H  
ATOM   3777  HG3 PRO A 246       0.322  12.875 -26.689  1.00 88.59           H  
ATOM   3778  CD  PRO A 246       1.235  11.575 -25.258  1.00 88.59           C  
ATOM   3779  HD2 PRO A 246       1.576  10.540 -25.288  1.00 88.59           H  
ATOM   3780  HD3 PRO A 246       0.263  11.636 -24.768  1.00 88.59           H  
ATOM   3781  N   THR A 247       2.983  15.759 -25.878  1.00 87.20           N  
ATOM   3782  H   THR A 247       3.846  15.556 -26.362  1.00 87.20           H  
ATOM   3783  CA  THR A 247       2.501  17.154 -25.887  1.00 87.20           C  
ATOM   3784  HA  THR A 247       2.374  17.496 -24.860  1.00 87.20           H  
ATOM   3785  C   THR A 247       1.149  17.313 -26.586  1.00 87.20           C  
ATOM   3786  CB  THR A 247       3.507  18.072 -26.594  1.00 87.20           C  
ATOM   3787  HB  THR A 247       3.075  19.067 -26.698  1.00 87.20           H  
ATOM   3788  O   THR A 247       0.374  18.202 -26.242  1.00 87.20           O  
ATOM   3789  CG2 THR A 247       4.820  18.190 -25.823  1.00 87.20           C  
ATOM   3790 HG21 THR A 247       5.481  18.898 -26.323  1.00 87.20           H  
ATOM   3791 HG22 THR A 247       5.316  17.222 -25.761  1.00 87.20           H  
ATOM   3792 HG23 THR A 247       4.621  18.551 -24.814  1.00 87.20           H  
ATOM   3793  OG1 THR A 247       3.816  17.561 -27.875  1.00 87.20           O  
ATOM   3794  HG1 THR A 247       4.518  18.109 -28.234  1.00 87.20           H  
ATOM   3795  N   SER A 248       0.853  16.449 -27.560  1.00 87.06           N  
ATOM   3796  H   SER A 248       1.533  15.733 -27.772  1.00 87.06           H  
ATOM   3797  CA  SER A 248      -0.434  16.368 -28.248  1.00 87.06           C  
ATOM   3798  HA  SER A 248      -1.211  16.738 -27.578  1.00 87.06           H  
ATOM   3799  C   SER A 248      -0.764  14.916 -28.596  1.00 87.06           C  
ATOM   3800  CB  SER A 248      -0.430  17.252 -29.501  1.00 87.06           C  
ATOM   3801  HB2 SER A 248      -1.403  17.192 -29.989  1.00 87.06           H  
ATOM   3802  HB3 SER A 248      -0.256  18.287 -29.206  1.00 87.06           H  
ATOM   3803  O   SER A 248       0.127  14.135 -28.931  1.00 87.06           O  
ATOM   3804  OG  SER A 248       0.572  16.856 -30.415  1.00 87.06           O  
ATOM   3805  HG  SER A 248       1.414  16.856 -29.954  1.00 87.06           H  
ATOM   3806  N   GLY A 249      -2.044  14.548 -28.514  1.00 88.75           N  
ATOM   3807  H   GLY A 249      -2.709  15.214 -28.147  1.00 88.75           H  
ATOM   3808  CA  GLY A 249      -2.520  13.188 -28.776  1.00 88.75           C  
ATOM   3809  HA2 GLY A 249      -1.779  12.644 -29.361  1.00 88.75           H  
ATOM   3810  HA3 GLY A 249      -3.433  13.239 -29.369  1.00 88.75           H  
ATOM   3811  C   GLY A 249      -2.819  12.382 -27.509  1.00 88.75           C  
ATOM   3812  O   GLY A 249      -2.973  12.930 -26.420  1.00 88.75           O  
ATOM   3813  N   SER A 250      -2.970  11.068 -27.672  1.00 92.59           N  
ATOM   3814  H   SER A 250      -2.800  10.670 -28.585  1.00 92.59           H  
ATOM   3815  CA  SER A 250      -3.363  10.154 -26.594  1.00 92.59           C  
ATOM   3816  HA  SER A 250      -3.976  10.698 -25.876  1.00 92.59           H  
ATOM   3817  C   SER A 250      -2.158   9.590 -25.844  1.00 92.59           C  
ATOM   3818  CB  SER A 250      -4.207   9.002 -27.144  1.00 92.59           C  
ATOM   3819  HB2 SER A 250      -3.594   8.373 -27.791  1.00 92.59           H  
ATOM   3820  HB3 SER A 250      -4.579   8.396 -26.318  1.00 92.59           H  
ATOM   3821  O   SER A 250      -1.157   9.212 -26.453  1.00 92.59           O  
ATOM   3822  OG  SER A 250      -5.293   9.509 -27.893  1.00 92.59           O  
ATOM   3823  HG  SER A 250      -5.481  10.403 -27.597  1.00 92.59           H  
ATOM   3824  N   SER A 251      -2.281   9.471 -24.523  1.00 93.22           N  
ATOM   3825  H   SER A 251      -3.079   9.878 -24.055  1.00 93.22           H  
ATOM   3826  CA  SER A 251      -1.268   8.833 -23.683  1.00 93.22           C  
ATOM   3827  HA  SER A 251      -0.300   9.254 -23.955  1.00 93.22           H  
ATOM   3828  C   SER A 251      -1.209   7.321 -23.911  1.00 93.22           C  
ATOM   3829  CB  SER A 251      -1.512   9.135 -22.200  1.00 93.22           C  
ATOM   3830  HB2 SER A 251      -0.660   8.789 -21.615  1.00 93.22           H  
ATOM   3831  HB3 SER A 251      -2.409   8.613 -21.864  1.00 93.22           H  
ATOM   3832  O   SER A 251      -2.212   6.681 -24.233  1.00 93.22           O  
ATOM   3833  OG  SER A 251      -1.686  10.526 -22.015  1.00 93.22           O  
ATOM   3834  HG  SER A 251      -1.074  10.836 -21.344  1.00 93.22           H  
ATOM   3835  N   SER A 252      -0.029   6.739 -23.709  1.00 92.78           N  
ATOM   3836  H   SER A 252       0.732   7.327 -23.401  1.00 92.78           H  
ATOM   3837  CA  SER A 252       0.154   5.287 -23.618  1.00 92.78           C  
ATOM   3838  HA  SER A 252      -0.746   4.778 -23.963  1.00 92.78           H  
ATOM   3839  C   SER A 252       0.389   4.884 -22.170  1.00 92.78           C  
ATOM   3840  CB  SER A 252       1.315   4.824 -24.492  1.00 92.78           C  
ATOM   3841  HB2 SER A 252       1.446   3.747 -24.387  1.00 92.78           H  
ATOM   3842  HB3 SER A 252       2.224   5.331 -24.170  1.00 92.78           H  
ATOM   3843  O   SER A 252       1.161   5.541 -21.474  1.00 92.78           O  
ATOM   3844  OG  SER A 252       1.044   5.139 -25.843  1.00 92.78           O  
ATOM   3845  HG  SER A 252       0.859   6.080 -25.872  1.00 92.78           H  
ATOM   3846  N   ASN A 253      -0.254   3.807 -21.723  1.00 93.54           N  
ATOM   3847  H   ASN A 253      -0.801   3.269 -22.380  1.00 93.54           H  
ATOM   3848  CA  ASN A 253      -0.091   3.275 -20.372  1.00 93.54           C  
ATOM   3849  HA  ASN A 253       0.563   3.931 -19.799  1.00 93.54           H  
ATOM   3850  C   ASN A 253       0.553   1.898 -20.431  1.00 93.54           C  
ATOM   3851  CB  ASN A 253      -1.433   3.212 -19.632  1.00 93.54           C  
ATOM   3852  HB2 ASN A 253      -1.259   2.868 -18.612  1.00 93.54           H  
ATOM   3853  HB3 ASN A 253      -2.093   2.494 -20.118  1.00 93.54           H  
ATOM   3854  O   ASN A 253       0.093   1.037 -21.180  1.00 93.54           O  
ATOM   3855  CG  ASN A 253      -2.113   4.558 -19.552  1.00 93.54           C  
ATOM   3856  ND2 ASN A 253      -3.234   4.728 -20.212  1.00 93.54           N  
ATOM   3857 HD21 ASN A 253      -3.619   3.973 -20.763  1.00 93.54           H  
ATOM   3858 HD22 ASN A 253      -3.668   5.637 -20.137  1.00 93.54           H  
ATOM   3859  OD1 ASN A 253      -1.638   5.477 -18.911  1.00 93.54           O  
ATOM   3860  N   PHE A 254       1.571   1.688 -19.611  1.00 93.82           N  
ATOM   3861  H   PHE A 254       1.871   2.452 -19.023  1.00 93.82           H  
ATOM   3862  CA  PHE A 254       2.268   0.424 -19.434  1.00 93.82           C  
ATOM   3863  HA  PHE A 254       1.872  -0.326 -20.119  1.00 93.82           H  
ATOM   3864  C   PHE A 254       2.040  -0.041 -18.008  1.00 93.82           C  
ATOM   3865  CB  PHE A 254       3.767   0.585 -19.702  1.00 93.82           C  
ATOM   3866  HB2 PHE A 254       4.231  -0.395 -19.589  1.00 93.82           H  
ATOM   3867  HB3 PHE A 254       4.202   1.232 -18.940  1.00 93.82           H  
ATOM   3868  O   PHE A 254       2.148   0.752 -17.077  1.00 93.82           O  
ATOM   3869  CG  PHE A 254       4.115   1.144 -21.063  1.00 93.82           C  
ATOM   3870  CD1 PHE A 254       4.655   0.297 -22.043  1.00 93.82           C  
ATOM   3871  HD1 PHE A 254       4.838  -0.744 -21.822  1.00 93.82           H  
ATOM   3872  CD2 PHE A 254       3.903   2.505 -21.355  1.00 93.82           C  
ATOM   3873  HD2 PHE A 254       3.512   3.171 -20.600  1.00 93.82           H  
ATOM   3874  CE1 PHE A 254       4.989   0.814 -23.303  1.00 93.82           C  
ATOM   3875  HE1 PHE A 254       5.440   0.161 -24.036  1.00 93.82           H  
ATOM   3876  CE2 PHE A 254       4.171   3.001 -22.637  1.00 93.82           C  
ATOM   3877  HE2 PHE A 254       3.950   4.035 -22.858  1.00 93.82           H  
ATOM   3878  CZ  PHE A 254       4.737   2.161 -23.611  1.00 93.82           C  
ATOM   3879  HZ  PHE A 254       4.989   2.551 -24.586  1.00 93.82           H  
ATOM   3880  N   ILE A 255       1.734  -1.317 -17.833  1.00 93.33           N  
ATOM   3881  H   ILE A 255       1.650  -1.919 -18.640  1.00 93.33           H  
ATOM   3882  CA  ILE A 255       1.532  -1.908 -16.516  1.00 93.33           C  
ATOM   3883  HA  ILE A 255       1.816  -1.198 -15.740  1.00 93.33           H  
ATOM   3884  C   ILE A 255       2.450  -3.114 -16.420  1.00 93.33           C  
ATOM   3885  CB  ILE A 255       0.050  -2.273 -16.291  1.00 93.33           C  
ATOM   3886  HB  ILE A 255      -0.224  -3.041 -17.015  1.00 93.33           H  
ATOM   3887  O   ILE A 255       2.350  -4.026 -17.234  1.00 93.33           O  
ATOM   3888  CG1 ILE A 255      -0.860  -1.033 -16.477  1.00 93.33           C  
ATOM   3889 HG12 ILE A 255      -0.742  -0.651 -17.492  1.00 93.33           H  
ATOM   3890 HG13 ILE A 255      -0.548  -0.249 -15.786  1.00 93.33           H  
ATOM   3891  CG2 ILE A 255      -0.148  -2.879 -14.897  1.00 93.33           C  
ATOM   3892 HG21 ILE A 255       0.013  -2.088 -14.164  1.00 93.33           H  
ATOM   3893 HG22 ILE A 255      -1.159  -3.272 -14.791  1.00 93.33           H  
ATOM   3894 HG23 ILE A 255       0.548  -3.700 -14.720  1.00 93.33           H  
ATOM   3895  CD1 ILE A 255      -2.357  -1.295 -16.279  1.00 93.33           C  
ATOM   3896 HD11 ILE A 255      -2.916  -0.402 -16.557  1.00 93.33           H  
ATOM   3897 HD12 ILE A 255      -2.571  -1.523 -15.234  1.00 93.33           H  
ATOM   3898 HD13 ILE A 255      -2.676  -2.124 -16.910  1.00 93.33           H  
ATOM   3899  N   ALA A 256       3.319  -3.128 -15.418  1.00 94.18           N  
ATOM   3900  H   ALA A 256       3.369  -2.307 -14.832  1.00 94.18           H  
ATOM   3901  CA  ALA A 256       4.033  -4.315 -14.968  1.00 94.18           C  
ATOM   3902  HA  ALA A 256       3.943  -5.118 -15.699  1.00 94.18           H  
ATOM   3903  C   ALA A 256       3.402  -4.786 -13.662  1.00 94.18           C  
ATOM   3904  CB  ALA A 256       5.517  -3.990 -14.796  1.00 94.18           C  
ATOM   3905  HB1 ALA A 256       5.962  -4.679 -14.078  1.00 94.18           H  
ATOM   3906  HB2 ALA A 256       5.639  -2.979 -14.407  1.00 94.18           H  
ATOM   3907  HB3 ALA A 256       6.028  -4.072 -15.755  1.00 94.18           H  
ATOM   3908  O   ALA A 256       3.149  -3.981 -12.769  1.00 94.18           O  
ATOM   3909  N   THR A 257       3.130  -6.079 -13.538  1.00 95.21           N  
ATOM   3910  H   THR A 257       3.340  -6.700 -14.307  1.00 95.21           H  
ATOM   3911  CA  THR A 257       2.541  -6.664 -12.335  1.00 95.21           C  
ATOM   3912  HA  THR A 257       2.507  -5.914 -11.545  1.00 95.21           H  
ATOM   3913  C   THR A 257       3.381  -7.829 -11.840  1.00 95.21           C  
ATOM   3914  CB  THR A 257       1.107  -7.119 -12.587  1.00 95.21           C  
ATOM   3915  HB  THR A 257       1.136  -7.882 -13.365  1.00 95.21           H  
ATOM   3916  O   THR A 257       3.677  -8.757 -12.592  1.00 95.21           O  
ATOM   3917  CG2 THR A 257       0.451  -7.669 -11.318  1.00 95.21           C  
ATOM   3918 HG21 THR A 257      -0.611  -7.844 -11.485  1.00 95.21           H  
ATOM   3919 HG22 THR A 257       0.917  -8.611 -11.028  1.00 95.21           H  
ATOM   3920 HG23 THR A 257       0.566  -6.945 -10.511  1.00 95.21           H  
ATOM   3921  OG1 THR A 257       0.313  -6.037 -13.028  1.00 95.21           O  
ATOM   3922  HG1 THR A 257       0.897  -5.275 -13.058  1.00 95.21           H  
ATOM   3923  N   TYR A 258       3.702  -7.791 -10.551  1.00 95.10           N  
ATOM   3924  H   TYR A 258       3.410  -6.984 -10.018  1.00 95.10           H  
ATOM   3925  CA  TYR A 258       4.432  -8.819  -9.821  1.00 95.10           C  
ATOM   3926  HA  TYR A 258       4.777  -9.588 -10.512  1.00 95.10           H  
ATOM   3927  C   TYR A 258       3.486  -9.438  -8.797  1.00 95.10           C  
ATOM   3928  CB  TYR A 258       5.663  -8.209  -9.148  1.00 95.10           C  
ATOM   3929  HB2 TYR A 258       6.226  -9.007  -8.665  1.00 95.10           H  
ATOM   3930  HB3 TYR A 258       5.343  -7.528  -8.360  1.00 95.10           H  
ATOM   3931  O   TYR A 258       3.107  -8.797  -7.816  1.00 95.10           O  
ATOM   3932  CG  TYR A 258       6.580  -7.465 -10.089  1.00 95.10           C  
ATOM   3933  CD1 TYR A 258       7.699  -8.125 -10.618  1.00 95.10           C  
ATOM   3934  HD1 TYR A 258       7.915  -9.148 -10.345  1.00 95.10           H  
ATOM   3935  CD2 TYR A 258       6.314  -6.127 -10.444  1.00 95.10           C  
ATOM   3936  HD2 TYR A 258       5.456  -5.618 -10.030  1.00 95.10           H  
ATOM   3937  CE1 TYR A 258       8.557  -7.443 -11.491  1.00 95.10           C  
ATOM   3938  HE1 TYR A 258       9.428  -7.949 -11.879  1.00 95.10           H  
ATOM   3939  CE2 TYR A 258       7.159  -5.454 -11.345  1.00 95.10           C  
ATOM   3940  HE2 TYR A 258       6.943  -4.435 -11.628  1.00 95.10           H  
ATOM   3941  OH  TYR A 258       9.103  -5.464 -12.740  1.00 95.10           O  
ATOM   3942  HH  TYR A 258       8.787  -4.573 -12.906  1.00 95.10           H  
ATOM   3943  CZ  TYR A 258       8.290  -6.112 -11.867  1.00 95.10           C  
ATOM   3944  N   SER A 259       3.050 -10.671  -9.043  1.00 94.15           N  
ATOM   3945  H   SER A 259       3.415 -11.156  -9.850  1.00 94.15           H  
ATOM   3946  CA  SER A 259       2.010 -11.298  -8.225  1.00 94.15           C  
ATOM   3947  HA  SER A 259       1.242 -10.545  -8.048  1.00 94.15           H  
ATOM   3948  C   SER A 259       2.541 -11.775  -6.877  1.00 94.15           C  
ATOM   3949  CB  SER A 259       1.376 -12.476  -8.961  1.00 94.15           C  
ATOM   3950  HB2 SER A 259       1.075 -12.174  -9.964  1.00 94.15           H  
ATOM   3951  HB3 SER A 259       0.497 -12.810  -8.410  1.00 94.15           H  
ATOM   3952  O   SER A 259       3.627 -12.361  -6.852  1.00 94.15           O  
ATOM   3953  OG  SER A 259       2.319 -13.531  -9.028  1.00 94.15           O  
ATOM   3954  HG  SER A 259       2.892 -13.400  -8.269  1.00 94.15           H  
ATOM   3955  N   LYS A 260       1.737 -11.686  -5.809  1.00 92.40           N  
ATOM   3956  H   LYS A 260       0.881 -11.160  -5.913  1.00 92.40           H  
ATOM   3957  CA  LYS A 260       2.133 -12.117  -4.448  1.00 92.40           C  
ATOM   3958  HA  LYS A 260       1.395 -11.727  -3.747  1.00 92.40           H  
ATOM   3959  C   LYS A 260       3.466 -11.486  -4.022  1.00 92.40           C  
ATOM   3960  CB  LYS A 260       2.172 -13.650  -4.308  1.00 92.40           C  
ATOM   3961  HB2 LYS A 260       2.366 -13.881  -3.260  1.00 92.40           H  
ATOM   3962  HB3 LYS A 260       3.007 -14.036  -4.892  1.00 92.40           H  
ATOM   3963  O   LYS A 260       4.386 -12.180  -3.591  1.00 92.40           O  
ATOM   3964  CG  LYS A 260       0.897 -14.383  -4.738  1.00 92.40           C  
ATOM   3965  HG2 LYS A 260       0.038 -13.977  -4.203  1.00 92.40           H  
ATOM   3966  HG3 LYS A 260       0.747 -14.261  -5.811  1.00 92.40           H  
ATOM   3967  CD  LYS A 260       1.056 -15.871  -4.409  1.00 92.40           C  
ATOM   3968  HD2 LYS A 260       1.954 -16.250  -4.897  1.00 92.40           H  
ATOM   3969  HD3 LYS A 260       1.172 -15.986  -3.331  1.00 92.40           H  
ATOM   3970  CE  LYS A 260      -0.144 -16.686  -4.884  1.00 92.40           C  
ATOM   3971  HE2 LYS A 260      -1.032 -16.341  -4.355  1.00 92.40           H  
ATOM   3972  HE3 LYS A 260      -0.288 -16.501  -5.949  1.00 92.40           H  
ATOM   3973  NZ  LYS A 260       0.085 -18.130  -4.638  1.00 92.40           N  
ATOM   3974  HZ1 LYS A 260       0.921 -18.434  -5.115  1.00 92.40           H  
ATOM   3975  HZ2 LYS A 260       0.214 -18.295  -3.650  1.00 92.40           H  
ATOM   3976  HZ3 LYS A 260      -0.699 -18.681  -4.959  1.00 92.40           H  
ATOM   3977  N   PHE A 261       3.585 -10.187  -4.257  1.00 95.46           N  
ATOM   3978  H   PHE A 261       2.744  -9.682  -4.497  1.00 95.46           H  
ATOM   3979  CA  PHE A 261       4.762  -9.408  -3.933  1.00 95.46           C  
ATOM   3980  HA  PHE A 261       5.633  -9.936  -4.322  1.00 95.46           H  
ATOM   3981  C   PHE A 261       4.909  -9.253  -2.418  1.00 95.46           C  
ATOM   3982  CB  PHE A 261       4.683  -8.053  -4.633  1.00 95.46           C  
ATOM   3983  HB2 PHE A 261       4.599  -8.215  -5.708  1.00 95.46           H  
ATOM   3984  HB3 PHE A 261       3.785  -7.530  -4.302  1.00 95.46           H  
ATOM   3985  O   PHE A 261       3.944  -8.928  -1.726  1.00 95.46           O  
ATOM   3986  CG  PHE A 261       5.893  -7.183  -4.374  1.00 95.46           C  
ATOM   3987  CD1 PHE A 261       5.844  -6.184  -3.385  1.00 95.46           C  
ATOM   3988  HD1 PHE A 261       4.942  -6.044  -2.808  1.00 95.46           H  
ATOM   3989  CD2 PHE A 261       7.060  -7.355  -5.138  1.00 95.46           C  
ATOM   3990  HD2 PHE A 261       7.102  -8.111  -5.908  1.00 95.46           H  
ATOM   3991  CE1 PHE A 261       6.957  -5.356  -3.164  1.00 95.46           C  
ATOM   3992  HE1 PHE A 261       6.911  -4.574  -2.421  1.00 95.46           H  
ATOM   3993  CE2 PHE A 261       8.177  -6.538  -4.903  1.00 95.46           C  
ATOM   3994  HE2 PHE A 261       9.075  -6.665  -5.490  1.00 95.46           H  
ATOM   3995  CZ  PHE A 261       8.132  -5.544  -3.911  1.00 95.46           C  
ATOM   3996  HZ  PHE A 261       8.994  -4.916  -3.737  1.00 95.46           H  
ATOM   3997  N   THR A 262       6.124  -9.459  -1.916  1.00 95.66           N  
ATOM   3998  H   THR A 262       6.860  -9.730  -2.552  1.00 95.66           H  
ATOM   3999  CA  THR A 262       6.461  -9.320  -0.495  1.00 95.66           C  
ATOM   4000  HA  THR A 262       5.712  -8.696  -0.008  1.00 95.66           H  
ATOM   4001  C   THR A 262       7.794  -8.626  -0.304  1.00 95.66           C  
ATOM   4002  CB  THR A 262       6.490 -10.666   0.242  1.00 95.66           C  
ATOM   4003  HB  THR A 262       6.734 -10.478   1.288  1.00 95.66           H  
ATOM   4004  O   THR A 262       8.701  -8.825  -1.110  1.00 95.66           O  
ATOM   4005  CG2 THR A 262       5.157 -11.409   0.188  1.00 95.66           C  
ATOM   4006 HG21 THR A 262       4.936 -11.716  -0.834  1.00 95.66           H  
ATOM   4007 HG22 THR A 262       5.212 -12.293   0.824  1.00 95.66           H  
ATOM   4008 HG23 THR A 262       4.359 -10.761   0.551  1.00 95.66           H  
ATOM   4009  OG1 THR A 262       7.482 -11.502  -0.309  1.00 95.66           O  
ATOM   4010  HG1 THR A 262       8.237 -10.945  -0.510  1.00 95.66           H  
ATOM   4011  N   VAL A 263       7.937  -7.893   0.798  1.00 96.47           N  
ATOM   4012  H   VAL A 263       7.138  -7.762   1.402  1.00 96.47           H  
ATOM   4013  CA  VAL A 263       9.197  -7.265   1.218  1.00 96.47           C  
ATOM   4014  HA  VAL A 263       9.984  -7.517   0.507  1.00 96.47           H  
ATOM   4015  C   VAL A 263       9.627  -7.813   2.581  1.00 96.47           C  
ATOM   4016  CB  VAL A 263       9.051  -5.732   1.212  1.00 96.47           C  
ATOM   4017  HB  VAL A 263       8.198  -5.442   1.826  1.00 96.47           H  
ATOM   4018  O   VAL A 263       8.820  -7.889   3.508  1.00 96.47           O  
ATOM   4019  CG1 VAL A 263      10.292  -5.021   1.740  1.00 96.47           C  
ATOM   4020 HG11 VAL A 263      10.456  -5.278   2.787  1.00 96.47           H  
ATOM   4021 HG12 VAL A 263      10.160  -3.940   1.679  1.00 96.47           H  
ATOM   4022 HG13 VAL A 263      11.159  -5.315   1.148  1.00 96.47           H  
ATOM   4023  CG2 VAL A 263       8.821  -5.235  -0.220  1.00 96.47           C  
ATOM   4024 HG21 VAL A 263       8.815  -4.146  -0.243  1.00 96.47           H  
ATOM   4025 HG22 VAL A 263       9.614  -5.596  -0.876  1.00 96.47           H  
ATOM   4026 HG23 VAL A 263       7.860  -5.604  -0.579  1.00 96.47           H  
ATOM   4027  N   GLY A 264      10.896  -8.216   2.690  1.00 95.70           N  
ATOM   4028  H   GLY A 264      11.471  -8.185   1.860  1.00 95.70           H  
ATOM   4029  CA  GLY A 264      11.521  -8.711   3.920  1.00 95.70           C  
ATOM   4030  HA2 GLY A 264      10.895  -9.491   4.353  1.00 95.70           H  
ATOM   4031  HA3 GLY A 264      12.483  -9.154   3.664  1.00 95.70           H  
ATOM   4032  C   GLY A 264      11.753  -7.630   4.986  1.00 95.70           C  
ATOM   4033  O   GLY A 264      11.285  -6.502   4.871  1.00 95.70           O  
ATOM   4034  N   ASP A 265      12.430  -7.979   6.081  1.00 95.47           N  
ATOM   4035  H   ASP A 265      12.882  -8.882   6.097  1.00 95.47           H  
ATOM   4036  CA  ASP A 265      12.824  -7.030   7.147  1.00 95.47           C  
ATOM   4037  HA  ASP A 265      12.079  -6.239   7.236  1.00 95.47           H  
ATOM   4038  C   ASP A 265      14.140  -6.328   6.835  1.00 95.47           C  
ATOM   4039  CB  ASP A 265      12.956  -7.711   8.534  1.00 95.47           C  
ATOM   4040  HB2 ASP A 265      13.614  -7.146   9.193  1.00 95.47           H  
ATOM   4041  HB3 ASP A 265      12.004  -7.710   9.065  1.00 95.47           H  
ATOM   4042  O   ASP A 265      14.866  -6.683   5.907  1.00 95.47           O  
ATOM   4043  CG  ASP A 265      13.497  -9.122   8.448  1.00 95.47           C  
ATOM   4044  OD1 ASP A 265      14.499  -9.289   7.717  1.00 95.47           O  
ATOM   4045  OD2 ASP A 265      12.845  -9.998   9.053  1.00 95.47           O  
ATOM   4046  N   ALA A 266      14.488  -5.380   7.703  1.00 96.33           N  
ATOM   4047  H   ALA A 266      13.803  -5.075   8.380  1.00 96.33           H  
ATOM   4048  CA  ALA A 266      15.808  -4.780   7.780  1.00 96.33           C  
ATOM   4049  HA  ALA A 266      15.954  -4.152   6.902  1.00 96.33           H  
ATOM   4050  C   ALA A 266      16.964  -5.804   7.816  1.00 96.33           C  
ATOM   4051  CB  ALA A 266      15.826  -3.894   9.031  1.00 96.33           C  
ATOM   4052  HB1 ALA A 266      16.785  -3.380   9.097  1.00 96.33           H  
ATOM   4053  HB2 ALA A 266      15.031  -3.150   8.972  1.00 96.33           H  
ATOM   4054  HB3 ALA A 266      15.685  -4.500   9.926  1.00 96.33           H  
ATOM   4055  O   ALA A 266      18.003  -5.532   7.225  1.00 96.33           O  
ATOM   4056  N   ALA A 267      16.805  -6.981   8.443  1.00 96.19           N  
ATOM   4057  H   ALA A 267      15.902  -7.213   8.834  1.00 96.19           H  
ATOM   4058  CA  ALA A 267      17.863  -8.003   8.497  1.00 96.19           C  
ATOM   4059  HA  ALA A 267      18.791  -7.525   8.809  1.00 96.19           H  
ATOM   4060  C   ALA A 267      18.136  -8.654   7.128  1.00 96.19           C  
ATOM   4061  CB  ALA A 267      17.487  -9.059   9.545  1.00 96.19           C  
ATOM   4062  HB1 ALA A 267      17.332  -8.583  10.513  1.00 96.19           H  
ATOM   4063  HB2 ALA A 267      16.579  -9.582   9.248  1.00 96.19           H  
ATOM   4064  HB3 ALA A 267      18.297  -9.784   9.633  1.00 96.19           H  
ATOM   4065  O   ALA A 267      19.243  -9.115   6.864  1.00 96.19           O  
ATOM   4066  N   THR A 268      17.134  -8.659   6.248  1.00 95.14           N  
ATOM   4067  H   THR A 268      16.236  -8.330   6.574  1.00 95.14           H  
ATOM   4068  CA  THR A 268      17.255  -9.064   4.839  1.00 95.14           C  
ATOM   4069  HA  THR A 268      18.166  -9.651   4.724  1.00 95.14           H  
ATOM   4070  C   THR A 268      17.404  -7.874   3.886  1.00 95.14           C  
ATOM   4071  CB  THR A 268      16.082  -9.959   4.411  1.00 95.14           C  
ATOM   4072  HB  THR A 268      16.210 -10.244   3.367  1.00 95.14           H  
ATOM   4073  O   THR A 268      17.266  -8.047   2.675  1.00 95.14           O  
ATOM   4074  CG2 THR A 268      15.988 -11.240   5.237  1.00 95.14           C  
ATOM   4075 HG21 THR A 268      15.175 -11.857   4.853  1.00 95.14           H  
ATOM   4076 HG22 THR A 268      16.924 -11.794   5.165  1.00 95.14           H  
ATOM   4077 HG23 THR A 268      15.790 -11.009   6.283  1.00 95.14           H  
ATOM   4078  OG1 THR A 268      14.857  -9.280   4.549  1.00 95.14           O  
ATOM   4079  HG1 THR A 268      14.833  -8.953   5.451  1.00 95.14           H  
ATOM   4080  N   PHE A 269      17.659  -6.671   4.416  1.00 95.38           N  
ATOM   4081  H   PHE A 269      17.829  -6.616   5.410  1.00 95.38           H  
ATOM   4082  CA  PHE A 269      17.746  -5.414   3.664  1.00 95.38           C  
ATOM   4083  HA  PHE A 269      17.776  -4.610   4.399  1.00 95.38           H  
ATOM   4084  C   PHE A 269      16.509  -5.142   2.795  1.00 95.38           C  
ATOM   4085  CB  PHE A 269      19.066  -5.348   2.882  1.00 95.38           C  
ATOM   4086  HB2 PHE A 269      19.195  -4.339   2.492  1.00 95.38           H  
ATOM   4087  HB3 PHE A 269      19.007  -6.023   2.028  1.00 95.38           H  
ATOM   4088  O   PHE A 269      16.621  -4.675   1.663  1.00 95.38           O  
ATOM   4089  CG  PHE A 269      20.284  -5.701   3.709  1.00 95.38           C  
ATOM   4090  CD1 PHE A 269      20.657  -4.885   4.791  1.00 95.38           C  
ATOM   4091  HD1 PHE A 269      20.102  -3.985   5.010  1.00 95.38           H  
ATOM   4092  CD2 PHE A 269      21.037  -6.850   3.404  1.00 95.38           C  
ATOM   4093  HD2 PHE A 269      20.761  -7.469   2.563  1.00 95.38           H  
ATOM   4094  CE1 PHE A 269      21.782  -5.215   5.566  1.00 95.38           C  
ATOM   4095  HE1 PHE A 269      22.083  -4.567   6.376  1.00 95.38           H  
ATOM   4096  CE2 PHE A 269      22.164  -7.178   4.177  1.00 95.38           C  
ATOM   4097  HE2 PHE A 269      22.756  -8.047   3.931  1.00 95.38           H  
ATOM   4098  CZ  PHE A 269      22.536  -6.360   5.259  1.00 95.38           C  
ATOM   4099  HZ  PHE A 269      23.413  -6.599   5.842  1.00 95.38           H  
ATOM   4100  N   TYR A 270      15.317  -5.468   3.308  1.00 96.56           N  
ATOM   4101  H   TYR A 270      15.290  -5.856   4.241  1.00 96.56           H  
ATOM   4102  CA  TYR A 270      14.044  -5.308   2.596  1.00 96.56           C  
ATOM   4103  HA  TYR A 270      13.282  -5.811   3.192  1.00 96.56           H  
ATOM   4104  C   TYR A 270      14.036  -6.002   1.227  1.00 96.56           C  
ATOM   4105  CB  TYR A 270      13.651  -3.827   2.528  1.00 96.56           C  
ATOM   4106  HB2 TYR A 270      14.372  -3.287   1.914  1.00 96.56           H  
ATOM   4107  HB3 TYR A 270      12.682  -3.729   2.039  1.00 96.56           H  
ATOM   4108  O   TYR A 270      13.506  -5.481   0.243  1.00 96.56           O  
ATOM   4109  CG  TYR A 270      13.560  -3.172   3.885  1.00 96.56           C  
ATOM   4110  CD1 TYR A 270      12.392  -3.302   4.660  1.00 96.56           C  
ATOM   4111  HD1 TYR A 270      11.553  -3.874   4.293  1.00 96.56           H  
ATOM   4112  CD2 TYR A 270      14.656  -2.441   4.374  1.00 96.56           C  
ATOM   4113  HD2 TYR A 270      15.546  -2.343   3.770  1.00 96.56           H  
ATOM   4114  CE1 TYR A 270      12.312  -2.672   5.914  1.00 96.56           C  
ATOM   4115  HE1 TYR A 270      11.423  -2.750   6.521  1.00 96.56           H  
ATOM   4116  CE2 TYR A 270      14.589  -1.831   5.636  1.00 96.56           C  
ATOM   4117  HE2 TYR A 270      15.436  -1.274   6.009  1.00 96.56           H  
ATOM   4118  OH  TYR A 270      13.343  -1.324   7.608  1.00 96.56           O  
ATOM   4119  HH  TYR A 270      14.133  -0.816   7.804  1.00 96.56           H  
ATOM   4120  CZ  TYR A 270      13.409  -1.933   6.400  1.00 96.56           C  
ATOM   4121  N   ARG A 271      14.635  -7.195   1.152  1.00 94.88           N  
ATOM   4122  H   ARG A 271      15.139  -7.522   1.964  1.00 94.88           H  
ATOM   4123  CA  ARG A 271      14.632  -8.023  -0.056  1.00 94.88           C  
ATOM   4124  HA  ARG A 271      15.154  -7.474  -0.839  1.00 94.88           H  
ATOM   4125  C   ARG A 271      13.206  -8.283  -0.534  1.00 94.88           C  
ATOM   4126  CB  ARG A 271      15.387  -9.326   0.229  1.00 94.88           C  
ATOM   4127  HB2 ARG A 271      16.411  -9.073   0.504  1.00 94.88           H  
ATOM   4128  HB3 ARG A 271      14.915  -9.840   1.067  1.00 94.88           H  
ATOM   4129  O   ARG A 271      12.342  -8.654   0.264  1.00 94.88           O  
ATOM   4130  CG  ARG A 271      15.421 -10.265  -0.985  1.00 94.88           C  
ATOM   4131  HG2 ARG A 271      14.403 -10.521  -1.275  1.00 94.88           H  
ATOM   4132  HG3 ARG A 271      15.909  -9.771  -1.825  1.00 94.88           H  
ATOM   4133  CD  ARG A 271      16.142 -11.575  -0.679  1.00 94.88           C  
ATOM   4134  HD2 ARG A 271      15.651 -12.062   0.164  1.00 94.88           H  
ATOM   4135  HD3 ARG A 271      16.032 -12.218  -1.552  1.00 94.88           H  
ATOM   4136  NE  ARG A 271      17.567 -11.366  -0.361  1.00 94.88           N  
ATOM   4137  HE  ARG A 271      17.796 -10.539   0.172  1.00 94.88           H  
ATOM   4138  NH1 ARG A 271      18.391 -13.186  -1.498  1.00 94.88           N  
ATOM   4139 HH11 ARG A 271      17.582 -13.143  -2.101  1.00 94.88           H  
ATOM   4140 HH12 ARG A 271      19.187 -13.706  -1.839  1.00 94.88           H  
ATOM   4141  NH2 ARG A 271      19.774 -11.902  -0.301  1.00 94.88           N  
ATOM   4142 HH21 ARG A 271      19.948 -11.073   0.249  1.00 94.88           H  
ATOM   4143 HH22 ARG A 271      20.548 -12.470  -0.614  1.00 94.88           H  
ATOM   4144  CZ  ARG A 271      18.565 -12.153  -0.721  1.00 94.88           C  
ATOM   4145  N   TYR A 272      12.969  -8.129  -1.834  1.00 95.47           N  
ATOM   4146  H   TYR A 272      13.723  -7.839  -2.441  1.00 95.47           H  
ATOM   4147  CA  TYR A 272      11.670  -8.443  -2.416  1.00 95.47           C  
ATOM   4148  HA  TYR A 272      10.914  -8.203  -1.669  1.00 95.47           H  
ATOM   4149  C   TYR A 272      11.530  -9.935  -2.760  1.00 95.47           C  
ATOM   4150  CB  TYR A 272      11.366  -7.551  -3.625  1.00 95.47           C  
ATOM   4151  HB2 TYR A 272      10.303  -7.655  -3.843  1.00 95.47           H  
ATOM   4152  HB3 TYR A 272      11.545  -6.508  -3.364  1.00 95.47           H  
ATOM   4153  O   TYR A 272      12.502 -10.657  -2.996  1.00 95.47           O  
ATOM   4154  CG  TYR A 272      12.143  -7.915  -4.873  1.00 95.47           C  
ATOM   4155  CD1 TYR A 272      13.323  -7.227  -5.188  1.00 95.47           C  
ATOM   4156  HD1 TYR A 272      13.632  -6.411  -4.552  1.00 95.47           H  
ATOM   4157  CD2 TYR A 272      11.736  -9.001  -5.667  1.00 95.47           C  
ATOM   4158  HD2 TYR A 272      10.825  -9.531  -5.435  1.00 95.47           H  
ATOM   4159  CE1 TYR A 272      14.120  -7.616  -6.278  1.00 95.47           C  
ATOM   4160  HE1 TYR A 272      15.039  -7.098  -6.509  1.00 95.47           H  
ATOM   4161  CE2 TYR A 272      12.568  -9.451  -6.703  1.00 95.47           C  
ATOM   4162  HE2 TYR A 272      12.329 -10.340  -7.267  1.00 95.47           H  
ATOM   4163  OH  TYR A 272      14.546  -9.266  -7.969  1.00 95.47           O  
ATOM   4164  HH  TYR A 272      15.023  -8.618  -8.492  1.00 95.47           H  
ATOM   4165  CZ  TYR A 272      13.754  -8.760  -7.006  1.00 95.47           C  
ATOM   4166  N   ASN A 273      10.287 -10.386  -2.882  1.00 95.68           N  
ATOM   4167  H   ASN A 273       9.535  -9.764  -2.621  1.00 95.68           H  
ATOM   4168  CA  ASN A 273       9.936 -11.627  -3.558  1.00 95.68           C  
ATOM   4169  HA  ASN A 273      10.716 -11.850  -4.286  1.00 95.68           H  
ATOM   4170  C   ASN A 273       8.618 -11.454  -4.327  1.00 95.68           C  
ATOM   4171  CB  ASN A 273       9.878 -12.762  -2.522  1.00 95.68           C  
ATOM   4172  HB2 ASN A 273       8.951 -12.689  -1.953  1.00 95.68           H  
ATOM   4173  HB3 ASN A 273      10.718 -12.671  -1.834  1.00 95.68           H  
ATOM   4174  O   ASN A 273       7.828 -10.573  -4.000  1.00 95.68           O  
ATOM   4175  CG  ASN A 273       9.949 -14.139  -3.145  1.00 95.68           C  
ATOM   4176  ND2 ASN A 273       9.788 -15.174  -2.358  1.00 95.68           N  
ATOM   4177 HD21 ASN A 273       9.609 -15.037  -1.373  1.00 95.68           H  
ATOM   4178 HD22 ASN A 273       9.866 -16.086  -2.787  1.00 95.68           H  
ATOM   4179  OD1 ASN A 273      10.168 -14.306  -4.334  1.00 95.68           O  
ATOM   4180  N   PHE A 274       8.383 -12.279  -5.345  1.00 94.74           N  
ATOM   4181  H   PHE A 274       9.054 -13.011  -5.530  1.00 94.74           H  
ATOM   4182  CA  PHE A 274       7.124 -12.352  -6.088  1.00 94.74           C  
ATOM   4183  HA  PHE A 274       6.297 -12.253  -5.385  1.00 94.74           H  
ATOM   4184  C   PHE A 274       7.005 -13.717  -6.783  1.00 94.74           C  
ATOM   4185  CB  PHE A 274       7.036 -11.199  -7.101  1.00 94.74           C  
ATOM   4186  HB2 PHE A 274       7.169 -10.253  -6.577  1.00 94.74           H  
ATOM   4187  HB3 PHE A 274       6.029 -11.186  -7.518  1.00 94.74           H  
ATOM   4188  O   PHE A 274       7.997 -14.409  -6.981  1.00 94.74           O  
ATOM   4189  CG  PHE A 274       8.029 -11.272  -8.244  1.00 94.74           C  
ATOM   4190  CD1 PHE A 274       9.284 -10.640  -8.155  1.00 94.74           C  
ATOM   4191  HD1 PHE A 274       9.549 -10.078  -7.272  1.00 94.74           H  
ATOM   4192  CD2 PHE A 274       7.682 -11.974  -9.411  1.00 94.74           C  
ATOM   4193  HD2 PHE A 274       6.714 -12.446  -9.485  1.00 94.74           H  
ATOM   4194  CE1 PHE A 274      10.189 -10.725  -9.229  1.00 94.74           C  
ATOM   4195  HE1 PHE A 274      11.150 -10.235  -9.182  1.00 94.74           H  
ATOM   4196  CE2 PHE A 274       8.585 -12.066 -10.479  1.00 94.74           C  
ATOM   4197  HE2 PHE A 274       8.321 -12.610 -11.375  1.00 94.74           H  
ATOM   4198  CZ  PHE A 274       9.834 -11.439 -10.385  1.00 94.74           C  
ATOM   4199  HZ  PHE A 274      10.516 -11.498 -11.220  1.00 94.74           H  
ATOM   4200  N   SER A 275       5.796 -14.132  -7.165  1.00 94.02           N  
ATOM   4201  H   SER A 275       5.012 -13.526  -6.967  1.00 94.02           H  
ATOM   4202  CA  SER A 275       5.575 -15.442  -7.809  1.00 94.02           C  
ATOM   4203  HA  SER A 275       6.342 -16.140  -7.476  1.00 94.02           H  
ATOM   4204  C   SER A 275       5.652 -15.412  -9.335  1.00 94.02           C  
ATOM   4205  CB  SER A 275       4.225 -16.023  -7.395  1.00 94.02           C  
ATOM   4206  HB2 SER A 275       3.422 -15.350  -7.694  1.00 94.02           H  
ATOM   4207  HB3 SER A 275       4.079 -16.986  -7.884  1.00 94.02           H  
ATOM   4208  O   SER A 275       6.245 -16.297  -9.939  1.00 94.02           O  
ATOM   4209  OG  SER A 275       4.182 -16.201  -5.997  1.00 94.02           O  
ATOM   4210  HG  SER A 275       4.888 -15.674  -5.614  1.00 94.02           H  
ATOM   4211  N   THR A 276       5.019 -14.428  -9.973  1.00 93.61           N  
ATOM   4212  H   THR A 276       4.598 -13.683  -9.436  1.00 93.61           H  
ATOM   4213  CA  THR A 276       4.973 -14.297 -11.435  1.00 93.61           C  
ATOM   4214  HA  THR A 276       5.836 -14.809 -11.862  1.00 93.61           H  
ATOM   4215  C   THR A 276       5.068 -12.834 -11.830  1.00 93.61           C  
ATOM   4216  CB  THR A 276       3.709 -14.918 -12.061  1.00 93.61           C  
ATOM   4217  HB  THR A 276       3.801 -14.844 -13.145  1.00 93.61           H  
ATOM   4218  O   THR A 276       4.647 -11.960 -11.070  1.00 93.61           O  
ATOM   4219  CG2 THR A 276       3.524 -16.394 -11.714  1.00 93.61           C  
ATOM   4220 HG21 THR A 276       4.427 -16.946 -11.975  1.00 93.61           H  
ATOM   4221 HG22 THR A 276       3.320 -16.516 -10.650  1.00 93.61           H  
ATOM   4222 HG23 THR A 276       2.688 -16.797 -12.286  1.00 93.61           H  
ATOM   4223  OG1 THR A 276       2.532 -14.243 -11.679  1.00 93.61           O  
ATOM   4224  HG1 THR A 276       2.558 -14.087 -10.733  1.00 93.61           H  
ATOM   4225  N   PHE A 277       5.612 -12.584 -13.016  1.00 92.41           N  
ATOM   4226  H   PHE A 277       5.907 -13.360 -13.592  1.00 92.41           H  
ATOM   4227  CA  PHE A 277       5.652 -11.274 -13.648  1.00 92.41           C  
ATOM   4228  HA  PHE A 277       5.212 -10.527 -12.988  1.00 92.41           H  
ATOM   4229  C   PHE A 277       4.840 -11.320 -14.941  1.00 92.41           C  
ATOM   4230  CB  PHE A 277       7.107 -10.866 -13.907  1.00 92.41           C  
ATOM   4231  HB2 PHE A 277       7.647 -11.711 -14.333  1.00 92.41           H  
ATOM   4232  HB3 PHE A 277       7.580 -10.617 -12.957  1.00 92.41           H  
ATOM   4233  O   PHE A 277       4.976 -12.257 -15.728  1.00 92.41           O  
ATOM   4234  CG  PHE A 277       7.243  -9.687 -14.849  1.00 92.41           C  
ATOM   4235  CD1 PHE A 277       7.538  -9.897 -16.210  1.00 92.41           C  
ATOM   4236  HD1 PHE A 277       7.675 -10.901 -16.585  1.00 92.41           H  
ATOM   4237  CD2 PHE A 277       7.030  -8.381 -14.376  1.00 92.41           C  
ATOM   4238  HD2 PHE A 277       6.781  -8.214 -13.338  1.00 92.41           H  
ATOM   4239  CE1 PHE A 277       7.635  -8.806 -17.091  1.00 92.41           C  
ATOM   4240  HE1 PHE A 277       7.854  -8.965 -18.137  1.00 92.41           H  
ATOM   4241  CE2 PHE A 277       7.159  -7.292 -15.251  1.00 92.41           C  
ATOM   4242  HE2 PHE A 277       7.060  -6.284 -14.878  1.00 92.41           H  
ATOM   4243  CZ  PHE A 277       7.448  -7.501 -16.608  1.00 92.41           C  
ATOM   4244  HZ  PHE A 277       7.536  -6.656 -17.275  1.00 92.41           H  
ATOM   4245  N   TYR A 278       4.025 -10.297 -15.171  1.00 93.67           N  
ATOM   4246  H   TYR A 278       3.946  -9.573 -14.472  1.00 93.67           H  
ATOM   4247  CA  TYR A 278       3.426 -10.038 -16.474  1.00 93.67           C  
ATOM   4248  HA  TYR A 278       4.051 -10.498 -17.240  1.00 93.67           H  
ATOM   4249  C   TYR A 278       3.406  -8.537 -16.741  1.00 93.67           C  
ATOM   4250  CB  TYR A 278       2.023 -10.662 -16.568  1.00 93.67           C  
ATOM   4251  HB2 TYR A 278       2.080 -11.704 -16.253  1.00 93.67           H  
ATOM   4252  HB3 TYR A 278       1.730 -10.669 -17.618  1.00 93.67           H  
ATOM   4253  O   TYR A 278       3.321  -7.735 -15.809  1.00 93.67           O  
ATOM   4254  CG  TYR A 278       0.927  -9.961 -15.779  1.00 93.67           C  
ATOM   4255  CD1 TYR A 278       0.591 -10.392 -14.481  1.00 93.67           C  
ATOM   4256  HD1 TYR A 278       1.143 -11.203 -14.030  1.00 93.67           H  
ATOM   4257  CD2 TYR A 278       0.234  -8.879 -16.358  1.00 93.67           C  
ATOM   4258  HD2 TYR A 278       0.500  -8.540 -17.349  1.00 93.67           H  
ATOM   4259  CE1 TYR A 278      -0.452  -9.759 -13.772  1.00 93.67           C  
ATOM   4260  HE1 TYR A 278      -0.685 -10.066 -12.763  1.00 93.67           H  
ATOM   4261  CE2 TYR A 278      -0.778  -8.216 -15.639  1.00 93.67           C  
ATOM   4262  HE2 TYR A 278      -1.270  -7.359 -16.075  1.00 93.67           H  
ATOM   4263  OH  TYR A 278      -2.090  -7.989 -13.651  1.00 93.67           O  
ATOM   4264  HH  TYR A 278      -2.248  -7.159 -14.107  1.00 93.67           H  
ATOM   4265  CZ  TYR A 278      -1.131  -8.661 -14.348  1.00 93.67           C  
ATOM   4266  N   SER A 279       3.431  -8.150 -18.013  1.00 92.40           N  
ATOM   4267  H   SER A 279       3.530  -8.829 -18.754  1.00 92.40           H  
ATOM   4268  CA  SER A 279       3.225  -6.763 -18.409  1.00 92.40           C  
ATOM   4269  HA  SER A 279       2.806  -6.242 -17.548  1.00 92.40           H  
ATOM   4270  C   SER A 279       2.193  -6.637 -19.518  1.00 92.40           C  
ATOM   4271  CB  SER A 279       4.546  -6.070 -18.748  1.00 92.40           C  
ATOM   4272  HB2 SER A 279       4.357  -5.016 -18.951  1.00 92.40           H  
ATOM   4273  HB3 SER A 279       5.206  -6.137 -17.884  1.00 92.40           H  
ATOM   4274  O   SER A 279       1.949  -7.564 -20.290  1.00 92.40           O  
ATOM   4275  OG  SER A 279       5.185  -6.649 -19.865  1.00 92.40           O  
ATOM   4276  HG  SER A 279       6.075  -6.288 -19.870  1.00 92.40           H  
ATOM   4277  N   ASN A 280       1.528  -5.489 -19.560  1.00 92.23           N  
ATOM   4278  H   ASN A 280       1.766  -4.776 -18.886  1.00 92.23           H  
ATOM   4279  CA  ASN A 280       0.616  -5.124 -20.630  1.00 92.23           C  
ATOM   4280  HA  ASN A 280       0.910  -5.678 -21.522  1.00 92.23           H  
ATOM   4281  C   ASN A 280       0.772  -3.639 -20.977  1.00 92.23           C  
ATOM   4282  CB  ASN A 280      -0.820  -5.563 -20.269  1.00 92.23           C  
ATOM   4283  HB2 ASN A 280      -1.443  -5.514 -21.162  1.00 92.23           H  
ATOM   4284  HB3 ASN A 280      -0.793  -6.605 -19.950  1.00 92.23           H  
ATOM   4285  O   ASN A 280       1.439  -2.874 -20.275  1.00 92.23           O  
ATOM   4286  CG  ASN A 280      -1.507  -4.735 -19.195  1.00 92.23           C  
ATOM   4287  ND2 ASN A 280      -2.423  -5.314 -18.457  1.00 92.23           N  
ATOM   4288 HD21 ASN A 280      -2.894  -4.713 -17.796  1.00 92.23           H  
ATOM   4289 HD22 ASN A 280      -2.653  -6.288 -18.596  1.00 92.23           H  
ATOM   4290  OD1 ASN A 280      -1.304  -3.548 -19.048  1.00 92.23           O  
ATOM   4291  N   LYS A 281       0.165  -3.242 -22.094  1.00 90.78           N  
ATOM   4292  H   LYS A 281      -0.388  -3.911 -22.611  1.00 90.78           H  
ATOM   4293  CA  LYS A 281       0.164  -1.862 -22.562  1.00 90.78           C  
ATOM   4294  HA  LYS A 281       0.300  -1.213 -21.697  1.00 90.78           H  
ATOM   4295  C   LYS A 281      -1.168  -1.519 -23.210  1.00 90.78           C  
ATOM   4296  CB  LYS A 281       1.335  -1.649 -23.529  1.00 90.78           C  
ATOM   4297  HB2 LYS A 281       1.189  -2.307 -24.386  1.00 90.78           H  
ATOM   4298  HB3 LYS A 281       2.261  -1.941 -23.034  1.00 90.78           H  
ATOM   4299  O   LYS A 281      -1.787  -2.358 -23.859  1.00 90.78           O  
ATOM   4300  CG  LYS A 281       1.477  -0.185 -23.993  1.00 90.78           C  
ATOM   4301  HG2 LYS A 281       1.810   0.423 -23.152  1.00 90.78           H  
ATOM   4302  HG3 LYS A 281       0.534   0.217 -24.366  1.00 90.78           H  
ATOM   4303  CD  LYS A 281       2.482  -0.060 -25.126  1.00 90.78           C  
ATOM   4304  HD2 LYS A 281       3.374  -0.627 -24.857  1.00 90.78           H  
ATOM   4305  HD3 LYS A 281       2.746   0.989 -25.264  1.00 90.78           H  
ATOM   4306  CE  LYS A 281       1.890  -0.600 -26.420  1.00 90.78           C  
ATOM   4307  HE2 LYS A 281       1.181   0.118 -26.833  1.00 90.78           H  
ATOM   4308  HE3 LYS A 281       1.362  -1.531 -26.215  1.00 90.78           H  
ATOM   4309  NZ  LYS A 281       2.980  -0.856 -27.364  1.00 90.78           N  
ATOM   4310  HZ1 LYS A 281       3.749  -1.344 -26.927  1.00 90.78           H  
ATOM   4311  HZ2 LYS A 281       2.649  -1.379 -28.162  1.00 90.78           H  
ATOM   4312  HZ3 LYS A 281       3.337   0.009 -27.743  1.00 90.78           H  
ATOM   4313  N   THR A 282      -1.553  -0.258 -23.093  1.00 93.01           N  
ATOM   4314  H   THR A 282      -0.947   0.354 -22.566  1.00 93.01           H  
ATOM   4315  CA  THR A 282      -2.639   0.367 -23.851  1.00 93.01           C  
ATOM   4316  HA  THR A 282      -2.943  -0.294 -24.663  1.00 93.01           H  
ATOM   4317  C   THR A 282      -2.160   1.681 -24.476  1.00 93.01           C  
ATOM   4318  CB  THR A 282      -3.863   0.606 -22.956  1.00 93.01           C  
ATOM   4319  HB  THR A 282      -4.653   1.064 -23.550  1.00 93.01           H  
ATOM   4320  O   THR A 282      -1.214   2.298 -23.986  1.00 93.01           O  
ATOM   4321  CG2 THR A 282      -4.398  -0.682 -22.330  1.00 93.01           C  
ATOM   4322 HG21 THR A 282      -4.602  -1.415 -23.110  1.00 93.01           H  
ATOM   4323 HG22 THR A 282      -3.678  -1.098 -21.626  1.00 93.01           H  
ATOM   4324 HG23 THR A 282      -5.325  -0.465 -21.799  1.00 93.01           H  
ATOM   4325  OG1 THR A 282      -3.525   1.465 -21.895  1.00 93.01           O  
ATOM   4326  HG1 THR A 282      -2.901   0.984 -21.346  1.00 93.01           H  
ATOM   4327  N   GLY A 283      -2.810   2.123 -25.554  1.00 92.27           N  
ATOM   4328  H   GLY A 283      -3.535   1.548 -25.958  1.00 92.27           H  
ATOM   4329  CA  GLY A 283      -2.509   3.395 -26.220  1.00 92.27           C  
ATOM   4330  HA2 GLY A 283      -1.973   4.054 -25.536  1.00 92.27           H  
ATOM   4331  HA3 GLY A 283      -3.449   3.889 -26.466  1.00 92.27           H  
ATOM   4332  C   GLY A 283      -1.689   3.270 -27.513  1.00 92.27           C  
ATOM   4333  O   GLY A 283      -1.432   2.158 -27.978  1.00 92.27           O  
ATOM   4334  N   PRO A 284      -1.330   4.413 -28.129  1.00 90.26           N  
ATOM   4335  CA  PRO A 284      -0.871   4.470 -29.520  1.00 90.26           C  
ATOM   4336  HA  PRO A 284      -1.482   3.808 -30.133  1.00 90.26           H  
ATOM   4337  C   PRO A 284       0.596   4.084 -29.755  1.00 90.26           C  
ATOM   4338  CB  PRO A 284      -1.125   5.919 -29.953  1.00 90.26           C  
ATOM   4339  HB2 PRO A 284      -0.423   6.259 -30.714  1.00 90.26           H  
ATOM   4340  HB3 PRO A 284      -2.148   6.016 -30.318  1.00 90.26           H  
ATOM   4341  O   PRO A 284       0.970   3.851 -30.905  1.00 90.26           O  
ATOM   4342  CG  PRO A 284      -0.973   6.705 -28.653  1.00 90.26           C  
ATOM   4343  HG2 PRO A 284      -1.490   7.664 -28.698  1.00 90.26           H  
ATOM   4344  HG3 PRO A 284       0.082   6.845 -28.420  1.00 90.26           H  
ATOM   4345  CD  PRO A 284      -1.609   5.760 -27.639  1.00 90.26           C  
ATOM   4346  HD2 PRO A 284      -2.687   5.923 -27.622  1.00 90.26           H  
ATOM   4347  HD3 PRO A 284      -1.198   5.933 -26.644  1.00 90.26           H  
ATOM   4348  N   LEU A 285       1.452   4.035 -28.725  1.00 85.90           N  
ATOM   4349  H   LEU A 285       1.117   4.228 -27.792  1.00 85.90           H  
ATOM   4350  CA  LEU A 285       2.862   3.682 -28.922  1.00 85.90           C  
ATOM   4351  HA  LEU A 285       3.269   4.361 -29.671  1.00 85.90           H  
ATOM   4352  C   LEU A 285       3.008   2.263 -29.492  1.00 85.90           C  
ATOM   4353  CB  LEU A 285       3.666   3.841 -27.617  1.00 85.90           C  
ATOM   4354  HB2 LEU A 285       4.601   3.289 -27.714  1.00 85.90           H  
ATOM   4355  HB3 LEU A 285       3.102   3.387 -26.802  1.00 85.90           H  
ATOM   4356  O   LEU A 285       2.353   1.324 -29.034  1.00 85.90           O  
ATOM   4357  CG  LEU A 285       4.016   5.296 -27.250  1.00 85.90           C  
ATOM   4358  HG  LEU A 285       3.108   5.894 -27.171  1.00 85.90           H  
ATOM   4359  CD1 LEU A 285       4.742   5.314 -25.907  1.00 85.90           C  
ATOM   4360 HD11 LEU A 285       5.705   4.810 -25.991  1.00 85.90           H  
ATOM   4361 HD12 LEU A 285       4.138   4.810 -25.153  1.00 85.90           H  
ATOM   4362 HD13 LEU A 285       4.909   6.345 -25.594  1.00 85.90           H  
ATOM   4363  CD2 LEU A 285       4.941   5.953 -28.275  1.00 85.90           C  
ATOM   4364 HD21 LEU A 285       5.810   5.322 -28.463  1.00 85.90           H  
ATOM   4365 HD22 LEU A 285       4.406   6.144 -29.206  1.00 85.90           H  
ATOM   4366 HD23 LEU A 285       5.287   6.911 -27.888  1.00 85.90           H  
ATOM   4367  N   SER A 286       3.921   2.109 -30.459  1.00 81.90           N  
ATOM   4368  H   SER A 286       4.395   2.943 -30.774  1.00 81.90           H  
ATOM   4369  CA  SER A 286       4.187   0.853 -31.183  1.00 81.90           C  
ATOM   4370  HA  SER A 286       3.373   0.686 -31.889  1.00 81.90           H  
ATOM   4371  C   SER A 286       4.285  -0.362 -30.260  1.00 81.90           C  
ATOM   4372  CB  SER A 286       5.495   0.971 -31.976  1.00 81.90           C  
ATOM   4373  HB2 SER A 286       5.366   1.702 -32.774  1.00 81.90           H  
ATOM   4374  HB3 SER A 286       6.295   1.303 -31.315  1.00 81.90           H  
ATOM   4375  O   SER A 286       4.840  -0.264 -29.165  1.00 81.90           O  
ATOM   4376  OG  SER A 286       5.850  -0.284 -32.531  1.00 81.90           O  
ATOM   4377  HG  SER A 286       6.540  -0.154 -33.185  1.00 81.90           H  
ATOM   4378  N   ALA A 287       3.781  -1.517 -30.709  1.00 77.20           N  
ATOM   4379  H   ALA A 287       3.402  -1.524 -31.645  1.00 77.20           H  
ATOM   4380  CA  ALA A 287       3.829  -2.804 -30.003  1.00 77.20           C  
ATOM   4381  HA  ALA A 287       3.180  -2.767 -29.129  1.00 77.20           H  
ATOM   4382  C   ALA A 287       5.235  -3.193 -29.502  1.00 77.20           C  
ATOM   4383  CB  ALA A 287       3.260  -3.879 -30.934  1.00 77.20           C  
ATOM   4384  HB1 ALA A 287       3.245  -4.837 -30.415  1.00 77.20           H  
ATOM   4385  HB2 ALA A 287       3.884  -3.973 -31.822  1.00 77.20           H  
ATOM   4386  HB3 ALA A 287       2.242  -3.624 -31.229  1.00 77.20           H  
ATOM   4387  O   ALA A 287       5.331  -3.884 -28.496  1.00 77.20           O  
ATOM   4388  N   ASN A 288       6.296  -2.683 -30.137  1.00 80.24           N  
ATOM   4389  H   ASN A 288       6.133  -2.146 -30.976  1.00 80.24           H  
ATOM   4390  CA  ASN A 288       7.687  -2.938 -29.747  1.00 80.24           C  
ATOM   4391  HA  ASN A 288       7.831  -4.014 -29.647  1.00 80.24           H  
ATOM   4392  C   ASN A 288       8.077  -2.315 -28.396  1.00 80.24           C  
ATOM   4393  CB  ASN A 288       8.613  -2.416 -30.858  1.00 80.24           C  
ATOM   4394  HB2 ASN A 288       8.456  -1.345 -30.988  1.00 80.24           H  
ATOM   4395  HB3 ASN A 288       9.648  -2.571 -30.551  1.00 80.24           H  
ATOM   4396  O   ASN A 288       9.057  -2.743 -27.798  1.00 80.24           O  
ATOM   4397  CG  ASN A 288       8.424  -3.114 -32.192  1.00 80.24           C  
ATOM   4398  ND2 ASN A 288       8.982  -2.569 -33.247  1.00 80.24           N  
ATOM   4399 HD21 ASN A 288       8.893  -3.100 -34.102  1.00 80.24           H  
ATOM   4400 HD22 ASN A 288       9.627  -1.799 -33.144  1.00 80.24           H  
ATOM   4401  OD1 ASN A 288       7.766  -4.128 -32.326  1.00 80.24           O  
ATOM   4402  N   PHE A 289       7.333  -1.315 -27.912  1.00 83.00           N  
ATOM   4403  H   PHE A 289       6.530  -1.007 -28.441  1.00 83.00           H  
ATOM   4404  CA  PHE A 289       7.500  -0.813 -26.551  1.00 83.00           C  
ATOM   4405  HA  PHE A 289       8.558  -0.822 -26.291  1.00 83.00           H  
ATOM   4406  C   PHE A 289       6.760  -1.736 -25.582  1.00 83.00           C  
ATOM   4407  CB  PHE A 289       7.003   0.632 -26.433  1.00 83.00           C  
ATOM   4408  HB2 PHE A 289       7.057   0.924 -25.384  1.00 83.00           H  
ATOM   4409  HB3 PHE A 289       5.958   0.687 -26.738  1.00 83.00           H  
ATOM   4410  O   PHE A 289       5.526  -1.829 -25.631  1.00 83.00           O  
ATOM   4411  CG  PHE A 289       7.814   1.636 -27.220  1.00 83.00           C  
ATOM   4412  CD1 PHE A 289       8.971   2.200 -26.651  1.00 83.00           C  
ATOM   4413  HD1 PHE A 289       9.285   1.906 -25.660  1.00 83.00           H  
ATOM   4414  CD2 PHE A 289       7.411   2.018 -28.513  1.00 83.00           C  
ATOM   4415  HD2 PHE A 289       6.521   1.588 -28.949  1.00 83.00           H  
ATOM   4416  CE1 PHE A 289       9.718   3.148 -27.370  1.00 83.00           C  
ATOM   4417  HE1 PHE A 289      10.600   3.592 -26.931  1.00 83.00           H  
ATOM   4418  CE2 PHE A 289       8.163   2.959 -29.237  1.00 83.00           C  
ATOM   4419  HE2 PHE A 289       7.859   3.257 -30.229  1.00 83.00           H  
ATOM   4420  CZ  PHE A 289       9.315   3.526 -28.663  1.00 83.00           C  
ATOM   4421  HZ  PHE A 289       9.892   4.257 -29.210  1.00 83.00           H  
ATOM   4422  N   VAL A 290       7.521  -2.368 -24.692  1.00 82.88           N  
ATOM   4423  H   VAL A 290       8.519  -2.215 -24.724  1.00 82.88           H  
ATOM   4424  CA  VAL A 290       7.051  -3.255 -23.624  1.00 82.88           C  
ATOM   4425  HA  VAL A 290       5.978  -3.126 -23.485  1.00 82.88           H  
ATOM   4426  C   VAL A 290       7.764  -2.849 -22.339  1.00 82.88           C  
ATOM   4427  CB  VAL A 290       7.329  -4.736 -23.970  1.00 82.88           C  
ATOM   4428  HB  VAL A 290       8.401  -4.881 -24.099  1.00 82.88           H  
ATOM   4429  O   VAL A 290       8.932  -2.480 -22.379  1.00 82.88           O  
ATOM   4430  CG1 VAL A 290       6.838  -5.685 -22.868  1.00 82.88           C  
ATOM   4431 HG11 VAL A 290       5.784  -5.515 -22.651  1.00 82.88           H  
ATOM   4432 HG12 VAL A 290       6.975  -6.719 -23.184  1.00 82.88           H  
ATOM   4433 HG13 VAL A 290       7.433  -5.549 -21.964  1.00 82.88           H  
ATOM   4434  CG2 VAL A 290       6.624  -5.141 -25.273  1.00 82.88           C  
ATOM   4435 HG21 VAL A 290       6.793  -6.199 -25.472  1.00 82.88           H  
ATOM   4436 HG22 VAL A 290       5.553  -4.952 -25.199  1.00 82.88           H  
ATOM   4437 HG23 VAL A 290       7.032  -4.578 -26.113  1.00 82.88           H  
ATOM   4438  N   LEU A 291       7.064  -2.900 -21.205  1.00 87.64           N  
ATOM   4439  H   LEU A 291       6.120  -3.257 -21.229  1.00 87.64           H  
ATOM   4440  CA  LEU A 291       7.711  -2.772 -19.903  1.00 87.64           C  
ATOM   4441  HA  LEU A 291       8.576  -2.118 -20.002  1.00 87.64           H  
ATOM   4442  C   LEU A 291       8.201  -4.158 -19.482  1.00 87.64           C  
ATOM   4443  CB  LEU A 291       6.729  -2.137 -18.906  1.00 87.64           C  
ATOM   4444  HB2 LEU A 291       6.368  -1.201 -19.332  1.00 87.64           H  
ATOM   4445  HB3 LEU A 291       5.874  -2.801 -18.779  1.00 87.64           H  
ATOM   4446  O   LEU A 291       7.386  -5.052 -19.238  1.00 87.64           O  
ATOM   4447  CG  LEU A 291       7.330  -1.836 -17.520  1.00 87.64           C  
ATOM   4448  HG  LEU A 291       7.642  -2.768 -17.050  1.00 87.64           H  
ATOM   4449  CD1 LEU A 291       8.518  -0.875 -17.563  1.00 87.64           C  
ATOM   4450 HD11 LEU A 291       8.880  -0.704 -16.549  1.00 87.64           H  
ATOM   4451 HD12 LEU A 291       8.220   0.079 -18.000  1.00 87.64           H  
ATOM   4452 HD13 LEU A 291       9.340  -1.305 -18.135  1.00 87.64           H  
ATOM   4453  CD2 LEU A 291       6.257  -1.176 -16.653  1.00 87.64           C  
ATOM   4454 HD21 LEU A 291       5.984  -0.204 -17.064  1.00 87.64           H  
ATOM   4455 HD22 LEU A 291       6.633  -1.039 -15.640  1.00 87.64           H  
ATOM   4456 HD23 LEU A 291       5.365  -1.802 -16.624  1.00 87.64           H  
ATOM   4457  N   ASN A 292       9.515  -4.345 -19.452  1.00 88.39           N  
ATOM   4458  H   ASN A 292      10.125  -3.580 -19.703  1.00 88.39           H  
ATOM   4459  CA  ASN A 292      10.121  -5.603 -19.034  1.00 88.39           C  
ATOM   4460  HA  ASN A 292       9.496  -6.431 -19.369  1.00 88.39           H  
ATOM   4461  C   ASN A 292      10.205  -5.724 -17.506  1.00 88.39           C  
ATOM   4462  CB  ASN A 292      11.493  -5.740 -19.701  1.00 88.39           C  
ATOM   4463  HB2 ASN A 292      11.947  -4.754 -19.800  1.00 88.39           H  
ATOM   4464  HB3 ASN A 292      12.155  -6.344 -19.080  1.00 88.39           H  
ATOM   4465  O   ASN A 292       9.783  -4.854 -16.740  1.00 88.39           O  
ATOM   4466  CG  ASN A 292      11.501  -6.391 -21.062  1.00 88.39           C  
ATOM   4467  ND2 ASN A 292      12.670  -6.435 -21.649  1.00 88.39           N  
ATOM   4468 HD21 ASN A 292      12.740  -6.878 -22.554  1.00 88.39           H  
ATOM   4469 HD22 ASN A 292      13.467  -6.084 -21.137  1.00 88.39           H  
ATOM   4470  OD1 ASN A 292      10.514  -6.898 -21.573  1.00 88.39           O  
ATOM   4471  N   ASN A 293      10.722  -6.867 -17.064  1.00 88.52           N  
ATOM   4472  H   ASN A 293      11.115  -7.501 -17.744  1.00 88.52           H  
ATOM   4473  CA  ASN A 293      10.864  -7.208 -15.664  1.00 88.52           C  
ATOM   4474  HA  ASN A 293       9.935  -6.973 -15.144  1.00 88.52           H  
ATOM   4475  C   ASN A 293      11.992  -6.394 -15.003  1.00 88.52           C  
ATOM   4476  CB  ASN A 293      11.075  -8.725 -15.597  1.00 88.52           C  
ATOM   4477  HB2 ASN A 293      10.260  -9.230 -16.114  1.00 88.52           H  
ATOM   4478  HB3 ASN A 293      12.016  -8.985 -16.083  1.00 88.52           H  
ATOM   4479  O   ASN A 293      13.160  -6.767 -15.062  1.00 88.52           O  
ATOM   4480  CG  ASN A 293      11.122  -9.231 -14.178  1.00 88.52           C  
ATOM   4481  ND2 ASN A 293      11.128 -10.526 -14.009  1.00 88.52           N  
ATOM   4482 HD21 ASN A 293      11.407 -10.837 -13.089  1.00 88.52           H  
ATOM   4483 HD22 ASN A 293      11.162 -11.143 -14.808  1.00 88.52           H  
ATOM   4484  OD1 ASN A 293      11.177  -8.485 -13.217  1.00 88.52           O  
ATOM   4485  N   CYS A 294      11.612  -5.305 -14.336  1.00 86.86           N  
ATOM   4486  H   CYS A 294      10.638  -5.046 -14.397  1.00 86.86           H  
ATOM   4487  CA  CYS A 294      12.518  -4.414 -13.611  1.00 86.86           C  
ATOM   4488  HA  CYS A 294      13.366  -4.183 -14.256  1.00 86.86           H  
ATOM   4489  C   CYS A 294      13.107  -4.990 -12.326  1.00 86.86           C  
ATOM   4490  CB  CYS A 294      11.760  -3.132 -13.241  1.00 86.86           C  
ATOM   4491  HB2 CYS A 294      12.316  -2.623 -12.454  1.00 86.86           H  
ATOM   4492  HB3 CYS A 294      10.782  -3.386 -12.831  1.00 86.86           H  
ATOM   4493  O   CYS A 294      14.082  -4.439 -11.821  1.00 86.86           O  
ATOM   4494  SG  CYS A 294      11.563  -1.948 -14.581  1.00 86.86           S  
ATOM   4495  N   LEU A 295      12.490  -6.028 -11.761  1.00 88.59           N  
ATOM   4496  H   LEU A 295      11.706  -6.448 -12.239  1.00 88.59           H  
ATOM   4497  CA  LEU A 295      12.990  -6.660 -10.545  1.00 88.59           C  
ATOM   4498  HA  LEU A 295      13.619  -5.957  -9.998  1.00 88.59           H  
ATOM   4499  C   LEU A 295      13.917  -7.830 -10.879  1.00 88.59           C  
ATOM   4500  CB  LEU A 295      11.807  -7.036  -9.639  1.00 88.59           C  
ATOM   4501  HB2 LEU A 295      11.134  -7.696 -10.187  1.00 88.59           H  
ATOM   4502  HB3 LEU A 295      12.195  -7.596  -8.788  1.00 88.59           H  
ATOM   4503  O   LEU A 295      14.889  -8.036 -10.172  1.00 88.59           O  
ATOM   4504  CG  LEU A 295      11.014  -5.828  -9.098  1.00 88.59           C  
ATOM   4505  HG  LEU A 295      10.548  -5.294  -9.926  1.00 88.59           H  
ATOM   4506  CD1 LEU A 295       9.913  -6.329  -8.166  1.00 88.59           C  
ATOM   4507 HD11 LEU A 295       9.332  -5.486  -7.791  1.00 88.59           H  
ATOM   4508 HD12 LEU A 295      10.368  -6.861  -7.331  1.00 88.59           H  
ATOM   4509 HD13 LEU A 295       9.251  -7.007  -8.704  1.00 88.59           H  
ATOM   4510  CD2 LEU A 295      11.875  -4.844  -8.300  1.00 88.59           C  
ATOM   4511 HD21 LEU A 295      12.601  -4.355  -8.950  1.00 88.59           H  
ATOM   4512 HD22 LEU A 295      11.248  -4.071  -7.854  1.00 88.59           H  
ATOM   4513 HD23 LEU A 295      12.405  -5.370  -7.505  1.00 88.59           H  
ATOM   4514  N   GLY A 296      13.678  -8.537 -11.983  1.00 83.21           N  
ATOM   4515  H   GLY A 296      12.861  -8.287 -12.523  1.00 83.21           H  
ATOM   4516  CA  GLY A 296      14.438  -9.706 -12.411  1.00 83.21           C  
ATOM   4517  HA2 GLY A 296      14.366  -9.793 -13.495  1.00 83.21           H  
ATOM   4518  HA3 GLY A 296      15.491  -9.572 -12.166  1.00 83.21           H  
ATOM   4519  C   GLY A 296      13.905 -11.000 -11.793  1.00 83.21           C  
ATOM   4520  O   GLY A 296      12.721 -11.301 -11.929  1.00 83.21           O  
ATOM   4521  N   ALA A 297      14.752 -11.828 -11.187  1.00 80.68           N  
ATOM   4522  H   ALA A 297      15.673 -11.489 -10.950  1.00 80.68           H  
ATOM   4523  CA  ALA A 297      14.319 -13.129 -10.664  1.00 80.68           C  
ATOM   4524  HA  ALA A 297      13.627 -13.560 -11.388  1.00 80.68           H  
ATOM   4525  C   ALA A 297      13.586 -13.006  -9.306  1.00 80.68           C  
ATOM   4526  CB  ALA A 297      15.528 -14.067 -10.587  1.00 80.68           C  
ATOM   4527  HB1 ALA A 297      16.260 -13.664  -9.886  1.00 80.68           H  
ATOM   4528  HB2 ALA A 297      15.211 -15.048 -10.234  1.00 80.68           H  
ATOM   4529  HB3 ALA A 297      15.985 -14.169 -11.571  1.00 80.68           H  
ATOM   4530  O   ALA A 297      13.904 -12.116  -8.520  1.00 80.68           O  
ATOM   4531  N   PRO A 298      12.637 -13.907  -8.980  1.00 78.85           N  
ATOM   4532  CA  PRO A 298      12.098 -14.036  -7.624  1.00 78.85           C  
ATOM   4533  HA  PRO A 298      11.507 -13.149  -7.396  1.00 78.85           H  
ATOM   4534  C   PRO A 298      13.187 -14.222  -6.556  1.00 78.85           C  
ATOM   4535  CB  PRO A 298      11.185 -15.262  -7.668  1.00 78.85           C  
ATOM   4536  HB2 PRO A 298      10.355 -15.176  -6.967  1.00 78.85           H  
ATOM   4537  HB3 PRO A 298      11.760 -16.164  -7.455  1.00 78.85           H  
ATOM   4538  O   PRO A 298      14.273 -14.715  -6.852  1.00 78.85           O  
ATOM   4539  CG  PRO A 298      10.725 -15.300  -9.122  1.00 78.85           C  
ATOM   4540  HG2 PRO A 298      10.407 -16.298  -9.424  1.00 78.85           H  
ATOM   4541  HG3 PRO A 298       9.924 -14.576  -9.272  1.00 78.85           H  
ATOM   4542  CD  PRO A 298      11.980 -14.850  -9.870  1.00 78.85           C  
ATOM   4543  HD2 PRO A 298      11.699 -14.381 -10.813  1.00 78.85           H  
ATOM   4544  HD3 PRO A 298      12.636 -15.703 -10.044  1.00 78.85           H  
ATOM   4545  N   ALA A 299      12.862 -13.890  -5.301  1.00 77.73           N  
ATOM   4546  H   ALA A 299      11.898 -13.651  -5.117  1.00 77.73           H  
ATOM   4547  CA  ALA A 299      13.777 -13.937  -4.153  1.00 77.73           C  
ATOM   4548  HA  ALA A 299      13.286 -13.402  -3.340  1.00 77.73           H  
ATOM   4549  C   ALA A 299      15.105 -13.188  -4.390  1.00 77.73           C  
ATOM   4550  CB  ALA A 299      13.949 -15.394  -3.697  1.00 77.73           C  
ATOM   4551  HB1 ALA A 299      14.481 -15.961  -4.461  1.00 77.73           H  
ATOM   4552  HB2 ALA A 299      12.973 -15.847  -3.525  1.00 77.73           H  
ATOM   4553  HB3 ALA A 299      14.525 -15.424  -2.772  1.00 77.73           H  
ATOM   4554  O   ALA A 299      16.178 -13.680  -4.029  1.00 77.73           O  
ATOM   4555  N   GLY A 300      15.007 -12.009  -5.010  1.00 76.21           N  
ATOM   4556  H   GLY A 300      14.084 -11.675  -5.248  1.00 76.21           H  
ATOM   4557  CA  GLY A 300      16.134 -11.254  -5.545  1.00 76.21           C  
ATOM   4558  HA2 GLY A 300      16.754 -11.918  -6.147  1.00 76.21           H  
ATOM   4559  HA3 GLY A 300      15.751 -10.479  -6.209  1.00 76.21           H  
ATOM   4560  C   GLY A 300      17.030 -10.602  -4.492  1.00 76.21           C  
ATOM   4561  O   GLY A 300      17.517 -11.242  -3.560  1.00 76.21           O  
ATOM   4562  N   ILE A 301      17.300  -9.317  -4.676  1.00 87.11           N  
ATOM   4563  H   ILE A 301      16.824  -8.835  -5.425  1.00 87.11           H  
ATOM   4564  CA  ILE A 301      18.335  -8.563  -3.956  1.00 87.11           C  
ATOM   4565  HA  ILE A 301      19.014  -9.262  -3.468  1.00 87.11           H  
ATOM   4566  C   ILE A 301      17.761  -7.674  -2.849  1.00 87.11           C  
ATOM   4567  CB  ILE A 301      19.167  -7.744  -4.957  1.00 87.11           C  
ATOM   4568  HB  ILE A 301      19.852  -7.108  -4.396  1.00 87.11           H  
ATOM   4569  O   ILE A 301      16.547  -7.456  -2.780  1.00 87.11           O  
ATOM   4570  CG1 ILE A 301      18.235  -6.861  -5.803  1.00 87.11           C  
ATOM   4571 HG12 ILE A 301      17.755  -7.456  -6.580  1.00 87.11           H  
ATOM   4572 HG13 ILE A 301      17.461  -6.414  -5.179  1.00 87.11           H  
ATOM   4573  CG2 ILE A 301      20.009  -8.683  -5.841  1.00 87.11           C  
ATOM   4574 HG21 ILE A 301      19.375  -9.275  -6.501  1.00 87.11           H  
ATOM   4575 HG22 ILE A 301      20.603  -9.347  -5.212  1.00 87.11           H  
ATOM   4576 HG23 ILE A 301      20.704  -8.099  -6.444  1.00 87.11           H  
ATOM   4577  CD1 ILE A 301      18.996  -5.728  -6.454  1.00 87.11           C  
ATOM   4578 HD11 ILE A 301      18.298  -5.250  -7.141  1.00 87.11           H  
ATOM   4579 HD12 ILE A 301      19.325  -5.012  -5.701  1.00 87.11           H  
ATOM   4580 HD13 ILE A 301      19.861  -6.101  -7.002  1.00 87.11           H  
ATOM   4581  N   GLY A 302      18.641  -7.175  -1.977  1.00 91.55           N  
ATOM   4582  H   GLY A 302      19.625  -7.279  -2.175  1.00 91.55           H  
ATOM   4583  CA  GLY A 302      18.293  -6.122  -1.026  1.00 91.55           C  
ATOM   4584  HA2 GLY A 302      19.139  -5.931  -0.365  1.00 91.55           H  
ATOM   4585  HA3 GLY A 302      17.440  -6.430  -0.421  1.00 91.55           H  
ATOM   4586  C   GLY A 302      17.953  -4.816  -1.745  1.00 91.55           C  
ATOM   4587  O   GLY A 302      18.295  -4.623  -2.911  1.00 91.55           O  
ATOM   4588  N   PHE A 303      17.221  -3.938  -1.067  1.00 93.62           N  
ATOM   4589  H   PHE A 303      17.010  -4.132  -0.098  1.00 93.62           H  
ATOM   4590  CA  PHE A 303      17.045  -2.567  -1.536  1.00 93.62           C  
ATOM   4591  HA  PHE A 303      16.788  -2.568  -2.596  1.00 93.62           H  
ATOM   4592  C   PHE A 303      18.364  -1.818  -1.348  1.00 93.62           C  
ATOM   4593  CB  PHE A 303      15.909  -1.914  -0.740  1.00 93.62           C  
ATOM   4594  HB2 PHE A 303      16.245  -1.713   0.277  1.00 93.62           H  
ATOM   4595  HB3 PHE A 303      15.082  -2.621  -0.667  1.00 93.62           H  
ATOM   4596  O   PHE A 303      18.996  -2.010  -0.314  1.00 93.62           O  
ATOM   4597  CG  PHE A 303      15.377  -0.638  -1.356  1.00 93.62           C  
ATOM   4598  CD1 PHE A 303      15.930   0.615  -1.036  1.00 93.62           C  
ATOM   4599  HD1 PHE A 303      16.783   0.686  -0.377  1.00 93.62           H  
ATOM   4600  CD2 PHE A 303      14.294  -0.704  -2.247  1.00 93.62           C  
ATOM   4601  HD2 PHE A 303      13.885  -1.667  -2.513  1.00 93.62           H  
ATOM   4602  CE1 PHE A 303      15.361   1.786  -1.562  1.00 93.62           C  
ATOM   4603  HE1 PHE A 303      15.786   2.744  -1.301  1.00 93.62           H  
ATOM   4604  CE2 PHE A 303      13.723   0.461  -2.777  1.00 93.62           C  
ATOM   4605  HE2 PHE A 303      12.882   0.395  -3.451  1.00 93.62           H  
ATOM   4606  CZ  PHE A 303      14.250   1.711  -2.421  1.00 93.62           C  
ATOM   4607  HZ  PHE A 303      13.815   2.613  -2.825  1.00 93.62           H  
ATOM   4608  N   SER A 304      18.755  -0.948  -2.273  1.00 91.11           N  
ATOM   4609  H   SER A 304      18.219  -0.841  -3.122  1.00 91.11           H  
ATOM   4610  CA  SER A 304      19.971  -0.136  -2.140  1.00 91.11           C  
ATOM   4611  HA  SER A 304      20.401  -0.276  -1.148  1.00 91.11           H  
ATOM   4612  C   SER A 304      19.663   1.350  -2.301  1.00 91.11           C  
ATOM   4613  CB  SER A 304      21.046  -0.547  -3.151  1.00 91.11           C  
ATOM   4614  HB2 SER A 304      20.681  -0.305  -4.149  1.00 91.11           H  
ATOM   4615  HB3 SER A 304      21.951   0.031  -2.966  1.00 91.11           H  
ATOM   4616  O   SER A 304      18.714   1.731  -2.989  1.00 91.11           O  
ATOM   4617  OG  SER A 304      21.359  -1.923  -3.106  1.00 91.11           O  
ATOM   4618  HG  SER A 304      22.055  -2.072  -3.750  1.00 91.11           H  
ATOM   4619  N   THR A 305      20.482   2.189  -1.673  1.00 90.56           N  
ATOM   4620  H   THR A 305      21.228   1.781  -1.127  1.00 90.56           H  
ATOM   4621  CA  THR A 305      20.538   3.652  -1.825  1.00 90.56           C  
ATOM   4622  HA  THR A 305      19.995   3.948  -2.723  1.00 90.56           H  
ATOM   4623  C   THR A 305      21.994   4.084  -2.000  1.00 90.56           C  
ATOM   4624  CB  THR A 305      19.928   4.384  -0.613  1.00 90.56           C  
ATOM   4625  HB  THR A 305      20.034   5.459  -0.753  1.00 90.56           H  
ATOM   4626  O   THR A 305      22.910   3.286  -1.815  1.00 90.56           O  
ATOM   4627  CG2 THR A 305      18.443   4.072  -0.445  1.00 90.56           C  
ATOM   4628 HG21 THR A 305      18.045   4.664   0.379  1.00 90.56           H  
ATOM   4629 HG22 THR A 305      18.297   3.013  -0.234  1.00 90.56           H  
ATOM   4630 HG23 THR A 305      17.913   4.337  -1.360  1.00 90.56           H  
ATOM   4631  OG1 THR A 305      20.565   4.018   0.587  1.00 90.56           O  
ATOM   4632  HG1 THR A 305      20.993   4.790   0.965  1.00 90.56           H  
ATOM   4633  N   PHE A 306      22.239   5.359  -2.315  1.00 86.58           N  
ATOM   4634  H   PHE A 306      21.465   5.983  -2.490  1.00 86.58           H  
ATOM   4635  CA  PHE A 306      23.606   5.866  -2.509  1.00 86.58           C  
ATOM   4636  HA  PHE A 306      24.068   5.291  -3.311  1.00 86.58           H  
ATOM   4637  C   PHE A 306      24.519   5.717  -1.273  1.00 86.58           C  
ATOM   4638  CB  PHE A 306      23.539   7.338  -2.945  1.00 86.58           C  
ATOM   4639  HB2 PHE A 306      22.870   7.424  -3.801  1.00 86.58           H  
ATOM   4640  HB3 PHE A 306      24.531   7.636  -3.285  1.00 86.58           H  
ATOM   4641  O   PHE A 306      25.739   5.744  -1.406  1.00 86.58           O  
ATOM   4642  CG  PHE A 306      23.101   8.304  -1.855  1.00 86.58           C  
ATOM   4643  CD1 PHE A 306      21.776   8.772  -1.810  1.00 86.58           C  
ATOM   4644  HD1 PHE A 306      21.063   8.458  -2.558  1.00 86.58           H  
ATOM   4645  CD2 PHE A 306      24.023   8.746  -0.885  1.00 86.58           C  
ATOM   4646  HD2 PHE A 306      25.042   8.391  -0.910  1.00 86.58           H  
ATOM   4647  CE1 PHE A 306      21.384   9.682  -0.814  1.00 86.58           C  
ATOM   4648  HE1 PHE A 306      20.380  10.080  -0.826  1.00 86.58           H  
ATOM   4649  CE2 PHE A 306      23.618   9.623   0.136  1.00 86.58           C  
ATOM   4650  HE2 PHE A 306      24.326   9.931   0.891  1.00 86.58           H  
ATOM   4651  CZ  PHE A 306      22.295  10.093   0.172  1.00 86.58           C  
ATOM   4652  HZ  PHE A 306      21.984  10.781   0.945  1.00 86.58           H  
ATOM   4653  N   ASP A 307      23.943   5.625  -0.072  1.00 90.08           N  
ATOM   4654  H   ASP A 307      22.937   5.687  -0.019  1.00 90.08           H  
ATOM   4655  CA  ASP A 307      24.640   5.492   1.212  1.00 90.08           C  
ATOM   4656  HA  ASP A 307      25.700   5.697   1.061  1.00 90.08           H  
ATOM   4657  C   ASP A 307      24.555   4.084   1.824  1.00 90.08           C  
ATOM   4658  CB  ASP A 307      24.098   6.544   2.196  1.00 90.08           C  
ATOM   4659  HB2 ASP A 307      24.214   7.537   1.761  1.00 90.08           H  
ATOM   4660  HB3 ASP A 307      24.700   6.518   3.104  1.00 90.08           H  
ATOM   4661  O   ASP A 307      25.180   3.841   2.857  1.00 90.08           O  
ATOM   4662  CG  ASP A 307      22.624   6.328   2.563  1.00 90.08           C  
ATOM   4663  OD1 ASP A 307      21.796   6.092   1.651  1.00 90.08           O  
ATOM   4664  OD2 ASP A 307      22.271   6.463   3.754  1.00 90.08           O  
ATOM   4665  N   ALA A 308      23.800   3.161   1.217  1.00 90.61           N  
ATOM   4666  H   ALA A 308      23.351   3.398   0.344  1.00 90.61           H  
ATOM   4667  CA  ALA A 308      23.665   1.784   1.684  1.00 90.61           C  
ATOM   4668  HA  ALA A 308      24.582   1.494   2.198  1.00 90.61           H  
ATOM   4669  C   ALA A 308      23.460   0.826   0.503  1.00 90.61           C  
ATOM   4670  CB  ALA A 308      22.516   1.705   2.695  1.00 90.61           C  
ATOM   4671  HB1 ALA A 308      22.662   2.449   3.478  1.00 90.61           H  
ATOM   4672  HB2 ALA A 308      21.567   1.883   2.190  1.00 90.61           H  
ATOM   4673  HB3 ALA A 308      22.509   0.715   3.151  1.00 90.61           H  
ATOM   4674  O   ALA A 308      22.364   0.720  -0.051  1.00 90.61           O  
ATOM   4675  N   ASP A 309      24.531   0.130   0.131  1.00 87.30           N  
ATOM   4676  H   ASP A 309      25.395   0.246   0.642  1.00 87.30           H  
ATOM   4677  CA  ASP A 309      24.564  -0.775  -1.011  1.00 87.30           C  
ATOM   4678  HA  ASP A 309      23.764  -0.504  -1.701  1.00 87.30           H  
ATOM   4679  C   ASP A 309      24.349  -2.241  -0.595  1.00 87.30           C  
ATOM   4680  CB  ASP A 309      25.880  -0.566  -1.763  1.00 87.30           C  
ATOM   4681  HB2 ASP A 309      26.714  -0.764  -1.090  1.00 87.30           H  
ATOM   4682  HB3 ASP A 309      25.943   0.471  -2.092  1.00 87.30           H  
ATOM   4683  O   ASP A 309      25.092  -2.797   0.218  1.00 87.30           O  
ATOM   4684  CG  ASP A 309      25.985  -1.476  -2.981  1.00 87.30           C  
ATOM   4685  OD1 ASP A 309      24.918  -1.993  -3.397  1.00 87.30           O  
ATOM   4686  OD2 ASP A 309      27.139  -1.636  -3.426  1.00 87.30           O  
ATOM   4687  N   HIS A 310      23.312  -2.864  -1.157  1.00 87.72           N  
ATOM   4688  H   HIS A 310      22.781  -2.344  -1.842  1.00 87.72           H  
ATOM   4689  CA  HIS A 310      22.909  -4.245  -0.906  1.00 87.72           C  
ATOM   4690  HA  HIS A 310      23.740  -4.759  -0.423  1.00 87.72           H  
ATOM   4691  C   HIS A 310      22.600  -5.026  -2.201  1.00 87.72           C  
ATOM   4692  CB  HIS A 310      21.707  -4.260   0.054  1.00 87.72           C  
ATOM   4693  HB2 HIS A 310      20.823  -3.962  -0.510  1.00 87.72           H  
ATOM   4694  HB3 HIS A 310      21.550  -5.279   0.408  1.00 87.72           H  
ATOM   4695  O   HIS A 310      21.902  -6.050  -2.146  1.00 87.72           O  
ATOM   4696  CG  HIS A 310      21.817  -3.355   1.259  1.00 87.72           C  
ATOM   4697  CD2 HIS A 310      22.699  -3.435   2.302  1.00 87.72           C  
ATOM   4698  HD2 HIS A 310      23.489  -4.164   2.406  1.00 87.72           H  
ATOM   4699  ND1 HIS A 310      21.007  -2.280   1.511  1.00 87.72           N  
ATOM   4700  HD1 HIS A 310      20.303  -1.929   0.877  1.00 87.72           H  
ATOM   4701  CE1 HIS A 310      21.366  -1.732   2.675  1.00 87.72           C  
ATOM   4702  HE1 HIS A 310      20.902  -0.861   3.112  1.00 87.72           H  
ATOM   4703  NE2 HIS A 310      22.390  -2.413   3.214  1.00 87.72           N  
ATOM   4704  N   ASP A 311      23.083  -4.567  -3.365  1.00 75.83           N  
ATOM   4705  H   ASP A 311      23.694  -3.763  -3.371  1.00 75.83           H  
ATOM   4706  CA  ASP A 311      22.805  -5.201  -4.665  1.00 75.83           C  
ATOM   4707  HA  ASP A 311      21.891  -5.785  -4.557  1.00 75.83           H  
ATOM   4708  C   ASP A 311      23.871  -6.228  -5.111  1.00 75.83           C  
ATOM   4709  CB  ASP A 311      22.469  -4.146  -5.731  1.00 75.83           C  
ATOM   4710  HB2 ASP A 311      21.631  -3.543  -5.379  1.00 75.83           H  
ATOM   4711  HB3 ASP A 311      22.140  -4.681  -6.622  1.00 75.83           H  
ATOM   4712  O   ASP A 311      23.679  -6.936  -6.103  1.00 75.83           O  
ATOM   4713  CG  ASP A 311      23.624  -3.228  -6.127  1.00 75.83           C  
ATOM   4714  OD1 ASP A 311      24.773  -3.639  -5.871  1.00 75.83           O  
ATOM   4715  OD2 ASP A 311      23.318  -2.162  -6.710  1.00 75.83           O  
ATOM   4716  N   ASN A 312      24.922  -6.408  -4.299  1.00 73.16           N  
ATOM   4717  H   ASN A 312      25.014  -5.705  -3.580  1.00 73.16           H  
ATOM   4718  CA  ASN A 312      26.105  -7.240  -4.560  1.00 73.16           C  
ATOM   4719  HA  ASN A 312      26.756  -7.113  -3.695  1.00 73.16           H  
ATOM   4720  C   ASN A 312      26.962  -6.772  -5.755  1.00 73.16           C  
ATOM   4721  CB  ASN A 312      25.755  -8.742  -4.653  1.00 73.16           C  
ATOM   4722  HB2 ASN A 312      25.110  -8.900  -5.518  1.00 73.16           H  
ATOM   4723  HB3 ASN A 312      26.671  -9.306  -4.829  1.00 73.16           H  
ATOM   4724  O   ASN A 312      27.772  -7.562  -6.256  1.00 73.16           O  
ATOM   4725  CG  ASN A 312      25.118  -9.347  -3.422  1.00 73.16           C  
ATOM   4726  ND2 ASN A 312      24.184 -10.249  -3.615  1.00 73.16           N  
ATOM   4727 HD21 ASN A 312      23.725 -10.565  -2.772  1.00 73.16           H  
ATOM   4728 HD22 ASN A 312      23.820 -10.352  -4.551  1.00 73.16           H  
ATOM   4729  OD1 ASN A 312      25.473  -9.109  -2.281  1.00 73.16           O  
ATOM   4730  N   ASP A 313      26.824  -5.526  -6.210  1.00 69.26           N  
ATOM   4731  H   ASP A 313      26.128  -4.905  -5.824  1.00 69.26           H  
ATOM   4732  CA  ASP A 313      27.716  -4.924  -7.195  1.00 69.26           C  
ATOM   4733  HA  ASP A 313      28.015  -5.712  -7.886  1.00 69.26           H  
ATOM   4734  C   ASP A 313      28.960  -4.327  -6.500  1.00 69.26           C  
ATOM   4735  CB  ASP A 313      26.967  -3.877  -8.039  1.00 69.26           C  
ATOM   4736  HB2 ASP A 313      26.873  -2.946  -7.480  1.00 69.26           H  
ATOM   4737  HB3 ASP A 313      25.967  -4.254  -8.254  1.00 69.26           H  
ATOM   4738  O   ASP A 313      28.844  -3.517  -5.585  1.00 69.26           O  
ATOM   4739  CG  ASP A 313      27.663  -3.596  -9.374  1.00 69.26           C  
ATOM   4740  OD1 ASP A 313      28.922  -3.569  -9.404  1.00 69.26           O  
ATOM   4741  OD2 ASP A 313      26.942  -3.513 -10.399  1.00 69.26           O  
ATOM   4742  N   PRO A 314      30.194  -4.698  -6.891  1.00 63.01           N  
ATOM   4743  CA  PRO A 314      31.402  -4.070  -6.349  1.00 63.01           C  
ATOM   4744  HA  PRO A 314      31.370  -4.105  -5.260  1.00 63.01           H  
ATOM   4745  C   PRO A 314      31.570  -2.596  -6.759  1.00 63.01           C  
ATOM   4746  CB  PRO A 314      32.558  -4.938  -6.854  1.00 63.01           C  
ATOM   4747  HB2 PRO A 314      33.456  -4.355  -7.058  1.00 63.01           H  
ATOM   4748  HB3 PRO A 314      32.770  -5.712  -6.116  1.00 63.01           H  
ATOM   4749  O   PRO A 314      32.409  -1.901  -6.182  1.00 63.01           O  
ATOM   4750  CG  PRO A 314      32.007  -5.588  -8.122  1.00 63.01           C  
ATOM   4751  HG2 PRO A 314      32.488  -6.543  -8.332  1.00 63.01           H  
ATOM   4752  HG3 PRO A 314      32.126  -4.907  -8.965  1.00 63.01           H  
ATOM   4753  CD  PRO A 314      30.524  -5.759  -7.824  1.00 63.01           C  
ATOM   4754  HD2 PRO A 314      29.952  -5.691  -8.749  1.00 63.01           H  
ATOM   4755  HD3 PRO A 314      30.347  -6.722  -7.345  1.00 63.01           H  
ATOM   4756  N   HIS A 315      30.823  -2.123  -7.759  1.00 63.22           N  
ATOM   4757  H   HIS A 315      30.132  -2.731  -8.177  1.00 63.22           H  
ATOM   4758  CA  HIS A 315      30.818  -0.735  -8.203  1.00 63.22           C  
ATOM   4759  HA  HIS A 315      31.469  -0.134  -7.569  1.00 63.22           H  
ATOM   4760  C   HIS A 315      29.392  -0.199  -8.092  1.00 63.22           C  
ATOM   4761  CB  HIS A 315      31.336  -0.628  -9.648  1.00 63.22           C  
ATOM   4762  HB2 HIS A 315      30.619  -1.094 -10.323  1.00 63.22           H  
ATOM   4763  HB3 HIS A 315      31.417   0.425  -9.920  1.00 63.22           H  
ATOM   4764  O   HIS A 315      28.716  -0.147  -9.122  1.00 63.22           O  
ATOM   4765  CG  HIS A 315      32.652  -1.300  -9.888  1.00 63.22           C  
ATOM   4766  CD2 HIS A 315      33.904  -0.768  -9.766  1.00 63.22           C  
ATOM   4767  HD2 HIS A 315      34.135   0.241  -9.455  1.00 63.22           H  
ATOM   4768  ND1 HIS A 315      32.790  -2.600 -10.294  1.00 63.22           N  
ATOM   4769  HD1 HIS A 315      32.017  -3.239 -10.417  1.00 63.22           H  
ATOM   4770  CE1 HIS A 315      34.101  -2.855 -10.413  1.00 63.22           C  
ATOM   4771  HE1 HIS A 315      34.519  -3.808 -10.701  1.00 63.22           H  
ATOM   4772  NE2 HIS A 315      34.827  -1.764 -10.116  1.00 63.22           N  
ATOM   4773  N   PRO A 316      28.922   0.216  -6.898  1.00 57.93           N  
ATOM   4774  CA  PRO A 316      27.592   0.786  -6.766  1.00 57.93           C  
ATOM   4775  HA  PRO A 316      26.840   0.025  -6.978  1.00 57.93           H  
ATOM   4776  C   PRO A 316      27.483   1.923  -7.769  1.00 57.93           C  
ATOM   4777  CB  PRO A 316      27.441   1.249  -5.314  1.00 57.93           C  
ATOM   4778  HB2 PRO A 316      26.944   2.217  -5.237  1.00 57.93           H  
ATOM   4779  HB3 PRO A 316      26.873   0.500  -4.762  1.00 57.93           H  
ATOM   4780  O   PRO A 316      28.147   2.960  -7.647  1.00 57.93           O  
ATOM   4781  CG  PRO A 316      28.874   1.307  -4.787  1.00 57.93           C  
ATOM   4782  HG2 PRO A 316      28.918   1.077  -3.722  1.00 57.93           H  
ATOM   4783  HG3 PRO A 316      29.295   2.292  -4.988  1.00 57.93           H  
ATOM   4784  CD  PRO A 316      29.612   0.258  -5.619  1.00 57.93           C  
ATOM   4785  HD2 PRO A 316      29.522  -0.716  -5.139  1.00 57.93           H  
ATOM   4786  HD3 PRO A 316      30.661   0.534  -5.721  1.00 57.93           H  
ATOM   4787  N   ALA A 317      26.695   1.698  -8.822  1.00 53.48           N  
ATOM   4788  H   ALA A 317      26.270   0.787  -8.912  1.00 53.48           H  
ATOM   4789  CA  ALA A 317      26.298   2.768  -9.701  1.00 53.48           C  
ATOM   4790  HA  ALA A 317      27.180   3.225 -10.151  1.00 53.48           H  
ATOM   4791  C   ALA A 317      25.621   3.746  -8.755  1.00 53.48           C  
ATOM   4792  CB  ALA A 317      25.369   2.228 -10.794  1.00 53.48           C  
ATOM   4793  HB1 ALA A 317      25.035   3.054 -11.423  1.00 53.48           H  
ATOM   4794  HB2 ALA A 317      24.503   1.744 -10.343  1.00 53.48           H  
ATOM   4795  HB3 ALA A 317      25.906   1.500 -11.402  1.00 53.48           H  
ATOM   4796  O   ALA A 317      24.618   3.380  -8.143  1.00 53.48           O  
ATOM   4797  N   VAL A 318      26.226   4.921  -8.557  1.00 56.06           N  
ATOM   4798  H   VAL A 318      27.140   5.047  -8.968  1.00 56.06           H  
ATOM   4799  CA  VAL A 318      25.717   5.984  -7.686  1.00 56.06           C  
ATOM   4800  HA  VAL A 318      25.473   5.554  -6.715  1.00 56.06           H  
ATOM   4801  C   VAL A 318      24.431   6.493  -8.323  1.00 56.06           C  
ATOM   4802  CB  VAL A 318      26.751   7.119  -7.484  1.00 56.06           C  
ATOM   4803  HB  VAL A 318      26.898   7.656  -8.421  1.00 56.06           H  
ATOM   4804  O   VAL A 318      24.388   7.589  -8.845  1.00 56.06           O  
ATOM   4805  CG1 VAL A 318      26.292   8.113  -6.405  1.00 56.06           C  
ATOM   4806 HG11 VAL A 318      26.182   7.600  -5.449  1.00 56.06           H  
ATOM   4807 HG12 VAL A 318      27.022   8.916  -6.309  1.00 56.06           H  
ATOM   4808 HG13 VAL A 318      25.334   8.550  -6.688  1.00 56.06           H  
ATOM   4809  CG2 VAL A 318      28.124   6.586  -7.052  1.00 56.06           C  
ATOM   4810 HG21 VAL A 318      28.805   7.415  -6.864  1.00 56.06           H  
ATOM   4811 HG22 VAL A 318      28.554   5.960  -7.834  1.00 56.06           H  
ATOM   4812 HG23 VAL A 318      28.021   5.988  -6.146  1.00 56.06           H  
ATOM   4813  N   SER A 319      23.403   5.655  -8.375  1.00 64.06           N  
ATOM   4814  H   SER A 319      23.527   4.745  -7.955  1.00 64.06           H  
ATOM   4815  CA  SER A 319      22.073   6.036  -8.767  1.00 64.06           C  
ATOM   4816  HA  SER A 319      22.106   6.626  -9.683  1.00 64.06           H  
ATOM   4817  C   SER A 319      21.615   6.896  -7.613  1.00 64.06           C  
ATOM   4818  CB  SER A 319      21.173   4.814  -8.981  1.00 64.06           C  
ATOM   4819  HB2 SER A 319      20.164   5.150  -9.220  1.00 64.06           H  
ATOM   4820  HB3 SER A 319      21.138   4.217  -8.069  1.00 64.06           H  
ATOM   4821  O   SER A 319      21.524   6.439  -6.473  1.00 64.06           O  
ATOM   4822  OG  SER A 319      21.669   4.022 -10.046  1.00 64.06           O  
ATOM   4823  HG  SER A 319      22.396   3.510  -9.685  1.00 64.06           H  
ATOM   4824  N   HIS A 320      21.392   8.172  -7.887  1.00 76.96           N  
ATOM   4825  H   HIS A 320      21.738   8.517  -8.771  1.00 76.96           H  
ATOM   4826  CA  HIS A 320      20.876   9.141  -6.929  1.00 76.96           C  
ATOM   4827  HA  HIS A 320      21.447   9.053  -6.005  1.00 76.96           H  
ATOM   4828  C   HIS A 320      19.405   8.860  -6.547  1.00 76.96           C  
ATOM   4829  CB  HIS A 320      21.124  10.533  -7.530  1.00 76.96           C  
ATOM   4830  HB2 HIS A 320      20.572  11.288  -6.969  1.00 76.96           H  
ATOM   4831  HB3 HIS A 320      20.747  10.553  -8.552  1.00 76.96           H  
ATOM   4832  O   HIS A 320      18.581   9.770  -6.498  1.00 76.96           O  
ATOM   4833  CG  HIS A 320      22.578  10.941  -7.530  1.00 76.96           C  
ATOM   4834  CD2 HIS A 320      23.267  11.524  -8.559  1.00 76.96           C  
ATOM   4835  HD2 HIS A 320      22.874  11.756  -9.538  1.00 76.96           H  
ATOM   4836  ND1 HIS A 320      23.456  10.823  -6.476  1.00 76.96           N  
ATOM   4837  HD1 HIS A 320      23.297  10.270  -5.645  1.00 76.96           H  
ATOM   4838  CE1 HIS A 320      24.642  11.313  -6.871  1.00 76.96           C  
ATOM   4839  HE1 HIS A 320      25.550  11.285  -6.287  1.00 76.96           H  
ATOM   4840  NE2 HIS A 320      24.565  11.799  -8.114  1.00 76.96           N  
ATOM   4841  N   THR A 321      19.044   7.594  -6.324  1.00 87.65           N  
ATOM   4842  H   THR A 321      19.779   6.901  -6.328  1.00 87.65           H  
ATOM   4843  CA  THR A 321      17.715   7.074  -5.989  1.00 87.65           C  
ATOM   4844  HA  THR A 321      17.188   7.806  -5.377  1.00 87.65           H  
ATOM   4845  C   THR A 321      17.843   5.775  -5.191  1.00 87.65           C  
ATOM   4846  CB  THR A 321      16.874   6.781  -7.240  1.00 87.65           C  
ATOM   4847  HB  THR A 321      15.888   6.430  -6.933  1.00 87.65           H  
ATOM   4848  O   THR A 321      18.918   5.189  -5.090  1.00 87.65           O  
ATOM   4849  CG2 THR A 321      16.689   7.989  -8.138  1.00 87.65           C  
ATOM   4850 HG21 THR A 321      17.645   8.347  -8.519  1.00 87.65           H  
ATOM   4851 HG22 THR A 321      16.171   8.784  -7.602  1.00 87.65           H  
ATOM   4852 HG23 THR A 321      16.095   7.659  -8.990  1.00 87.65           H  
ATOM   4853  OG1 THR A 321      17.483   5.786  -8.019  1.00 87.65           O  
ATOM   4854  HG1 THR A 321      16.973   5.633  -8.818  1.00 87.65           H  
ATOM   4855  N   GLY A 322      16.735   5.326  -4.609  1.00 90.57           N  
ATOM   4856  H   GLY A 322      15.873   5.838  -4.730  1.00 90.57           H  
ATOM   4857  CA  GLY A 322      16.633   4.027  -3.962  1.00 90.57           C  
ATOM   4858  HA2 GLY A 322      16.133   4.135  -2.999  1.00 90.57           H  
ATOM   4859  HA3 GLY A 322      17.631   3.627  -3.785  1.00 90.57           H  
ATOM   4860  C   GLY A 322      15.837   3.052  -4.817  1.00 90.57           C  
ATOM   4861  O   GLY A 322      14.742   3.387  -5.283  1.00 90.57           O  
ATOM   4862  N   TRP A 323      16.364   1.846  -5.012  1.00 91.74           N  
ATOM   4863  H   TRP A 323      17.254   1.632  -4.586  1.00 91.74           H  
ATOM   4864  CA  TRP A 323      15.668   0.769  -5.712  1.00 91.74           C  
ATOM   4865  HA  TRP A 323      14.634   0.748  -5.366  1.00 91.74           H  
ATOM   4866  C   TRP A 323      16.290  -0.599  -5.408  1.00 91.74           C  
ATOM   4867  CB  TRP A 323      15.676   1.042  -7.229  1.00 91.74           C  
ATOM   4868  HB2 TRP A 323      15.471   2.095  -7.420  1.00 91.74           H  
ATOM   4869  HB3 TRP A 323      16.675   0.827  -7.607  1.00 91.74           H  
ATOM   4870  O   TRP A 323      17.364  -0.711  -4.822  1.00 91.74           O  
ATOM   4871  CG  TRP A 323      14.684   0.245  -8.019  1.00 91.74           C  
ATOM   4872  CD1 TRP A 323      14.991  -0.648  -8.985  1.00 91.74           C  
ATOM   4873  HD1 TRP A 323      15.995  -0.879  -9.309  1.00 91.74           H  
ATOM   4874  CD2 TRP A 323      13.231   0.210  -7.888  1.00 91.74           C  
ATOM   4875  CE2 TRP A 323      12.721  -0.765  -8.798  1.00 91.74           C  
ATOM   4876  CE3 TRP A 323      12.296   0.890  -7.077  1.00 91.74           C  
ATOM   4877  HE3 TRP A 323      12.654   1.637  -6.385  1.00 91.74           H  
ATOM   4878  NE1 TRP A 323      13.841  -1.265  -9.433  1.00 91.74           N  
ATOM   4879  HE1 TRP A 323      13.868  -2.051 -10.066  1.00 91.74           H  
ATOM   4880  CH2 TRP A 323      10.445  -0.356  -8.078  1.00 91.74           C  
ATOM   4881  HH2 TRP A 323       9.387  -0.565  -8.138  1.00 91.74           H  
ATOM   4882  CZ2 TRP A 323      11.351  -1.053  -8.897  1.00 91.74           C  
ATOM   4883  HZ2 TRP A 323      11.004  -1.806  -9.589  1.00 91.74           H  
ATOM   4884  CZ3 TRP A 323      10.919   0.610  -7.171  1.00 91.74           C  
ATOM   4885  HZ3 TRP A 323      10.222   1.140  -6.538  1.00 91.74           H  
ATOM   4886  N   TRP A 324      15.625  -1.662  -5.855  1.00 90.91           N  
ATOM   4887  H   TRP A 324      14.763  -1.496  -6.356  1.00 90.91           H  
ATOM   4888  CA  TRP A 324      16.234  -2.983  -5.981  1.00 90.91           C  
ATOM   4889  HA  TRP A 324      16.952  -3.141  -5.176  1.00 90.91           H  
ATOM   4890  C   TRP A 324      16.996  -3.061  -7.315  1.00 90.91           C  
ATOM   4891  CB  TRP A 324      15.143  -4.047  -5.854  1.00 90.91           C  
ATOM   4892  HB2 TRP A 324      15.618  -5.020  -5.980  1.00 90.91           H  
ATOM   4893  HB3 TRP A 324      14.425  -3.923  -6.664  1.00 90.91           H  
ATOM   4894  O   TRP A 324      16.461  -3.536  -8.320  1.00 90.91           O  
ATOM   4895  CG  TRP A 324      14.393  -4.060  -4.556  1.00 90.91           C  
ATOM   4896  CD1 TRP A 324      14.819  -4.642  -3.412  1.00 90.91           C  
ATOM   4897  HD1 TRP A 324      15.767  -5.147  -3.301  1.00 90.91           H  
ATOM   4898  CD2 TRP A 324      13.085  -3.489  -4.246  1.00 90.91           C  
ATOM   4899  CE2 TRP A 324      12.754  -3.830  -2.899  1.00 90.91           C  
ATOM   4900  CE3 TRP A 324      12.164  -2.679  -4.949  1.00 90.91           C  
ATOM   4901  HE3 TRP A 324      12.386  -2.391  -5.966  1.00 90.91           H  
ATOM   4902  NE1 TRP A 324      13.838  -4.545  -2.444  1.00 90.91           N  
ATOM   4903  HE1 TRP A 324      13.946  -4.875  -1.495  1.00 90.91           H  
ATOM   4904  CH2 TRP A 324      10.697  -2.562  -2.995  1.00 90.91           C  
ATOM   4905  HH2 TRP A 324       9.801  -2.189  -2.522  1.00 90.91           H  
ATOM   4906  CZ2 TRP A 324      11.582  -3.382  -2.275  1.00 90.91           C  
ATOM   4907  HZ2 TRP A 324      11.394  -3.636  -1.242  1.00 90.91           H  
ATOM   4908  CZ3 TRP A 324      10.988  -2.215  -4.328  1.00 90.91           C  
ATOM   4909  HZ3 TRP A 324      10.312  -1.578  -4.879  1.00 90.91           H  
ATOM   4910  N   PHE A 325      18.235  -2.563  -7.344  1.00 85.97           N  
ATOM   4911  H   PHE A 325      18.615  -2.165  -6.497  1.00 85.97           H  
ATOM   4912  CA  PHE A 325      19.083  -2.505  -8.545  1.00 85.97           C  
ATOM   4913  HA  PHE A 325      18.476  -2.160  -9.381  1.00 85.97           H  
ATOM   4914  C   PHE A 325      19.662  -3.874  -8.941  1.00 85.97           C  
ATOM   4915  CB  PHE A 325      20.202  -1.476  -8.336  1.00 85.97           C  
ATOM   4916  HB2 PHE A 325      20.821  -1.795  -7.497  1.00 85.97           H  
ATOM   4917  HB3 PHE A 325      20.844  -1.465  -9.216  1.00 85.97           H  
ATOM   4918  O   PHE A 325      20.805  -4.197  -8.659  1.00 85.97           O  
ATOM   4919  CG  PHE A 325      19.719  -0.063  -8.089  1.00 85.97           C  
ATOM   4920  CD1 PHE A 325      19.129   0.691  -9.119  1.00 85.97           C  
ATOM   4921  HD1 PHE A 325      19.011   0.266 -10.105  1.00 85.97           H  
ATOM   4922  CD2 PHE A 325      19.894   0.509  -6.821  1.00 85.97           C  
ATOM   4923  HD2 PHE A 325      20.406  -0.063  -6.062  1.00 85.97           H  
ATOM   4924  CE1 PHE A 325      18.716   2.013  -8.869  1.00 85.97           C  
ATOM   4925  HE1 PHE A 325      18.287   2.608  -9.662  1.00 85.97           H  
ATOM   4926  CE2 PHE A 325      19.462   1.819  -6.559  1.00 85.97           C  
ATOM   4927  HE2 PHE A 325      19.617   2.259  -5.585  1.00 85.97           H  
ATOM   4928  CZ  PHE A 325      18.872   2.571  -7.587  1.00 85.97           C  
ATOM   4929  HZ  PHE A 325      18.569   3.589  -7.390  1.00 85.97           H  
ATOM   4930  N   MET A 326      18.871  -4.730  -9.595  1.00 77.19           N  
ATOM   4931  H   MET A 326      17.899  -4.489  -9.725  1.00 77.19           H  
ATOM   4932  CA  MET A 326      19.356  -6.065  -9.971  1.00 77.19           C  
ATOM   4933  HA  MET A 326      19.976  -6.452  -9.162  1.00 77.19           H  
ATOM   4934  C   MET A 326      20.250  -5.999 -11.211  1.00 77.19           C  
ATOM   4935  CB  MET A 326      18.182  -7.045 -10.138  1.00 77.19           C  
ATOM   4936  HB2 MET A 326      17.649  -7.124  -9.190  1.00 77.19           H  
ATOM   4937  HB3 MET A 326      17.493  -6.681 -10.899  1.00 77.19           H  
ATOM   4938  O   MET A 326      19.741  -5.980 -12.329  1.00 77.19           O
[truncated: 78,255 more chars]
