# Supplementary material for: Nuclear genome of Bulinus truncatus, an intermediate host of the carcinogenic human blood fluke Schistosoma haematobium
Source: Nat Commun. 2022 Feb 21;13:977. doi: 10.1038/s41467-022-28634-9 (PMC8861042; doi:10.1038/s41467-022-28634-9)
Supplement: Supplementary file 6 — Supplementary Data 3 [file 41467_2022_28634_MOESM6_ESM.zip › Supplementary_Data_3/btru_037329-t1.mature.pep.pdb]

ATOM      1  N   MET A   1      20.948-107.917  45.955  1.00 37.51           N  
ATOM      2  H   MET A   1      20.355-108.730  45.872  1.00 37.51           H  
ATOM      3  H2  MET A   1      21.882-108.214  46.200  1.00 37.51           H  
ATOM      4  H3  MET A   1      20.580-107.332  46.691  1.00 37.51           H  
ATOM      5  CA  MET A   1      20.956-107.189  44.668  1.00 37.51           C  
ATOM      6  HA  MET A   1      21.558-106.286  44.770  1.00 37.51           H  
ATOM      7  C   MET A   1      19.526-106.793  44.343  1.00 37.51           C  
ATOM      8  CB  MET A   1      21.574-108.061  43.561  1.00 37.51           C  
ATOM      9  HB2 MET A   1      20.880-108.851  43.274  1.00 37.51           H  
ATOM     10  HB3 MET A   1      22.468-108.537  43.963  1.00 37.51           H  
ATOM     11  O   MET A   1      18.714-107.683  44.134  1.00 37.51           O  
ATOM     12  CG  MET A   1      22.003-107.288  42.310  1.00 37.51           C  
ATOM     13  HG2 MET A   1      21.137-106.805  41.858  1.00 37.51           H  
ATOM     14  HG3 MET A   1      22.728-106.524  42.592  1.00 37.51           H  
ATOM     15  SD  MET A   1      22.763-108.398  41.097  1.00 37.51           S  
ATOM     16  CE  MET A   1      23.370-107.224  39.856  1.00 37.51           C  
ATOM     17  HE1 MET A   1      24.083-106.538  40.313  1.00 37.51           H  
ATOM     18  HE2 MET A   1      22.536-106.661  39.438  1.00 37.51           H  
ATOM     19  HE3 MET A   1      23.868-107.773  39.056  1.00 37.51           H  
ATOM     20  N   ARG A   2      19.238-105.492  44.434  1.00 36.44           N  
ATOM     21  H   ARG A   2      19.976-104.903  44.794  1.00 36.44           H  
ATOM     22  CA  ARG A   2      18.063-104.717  43.974  1.00 36.44           C  
ATOM     23  HA  ARG A   2      18.265-104.310  42.983  1.00 36.44           H  
ATOM     24  C   ARG A   2      17.909-103.561  44.969  1.00 36.44           C  
ATOM     25  CB  ARG A   2      16.726-105.507  43.962  1.00 36.44           C  
ATOM     26  HB2 ARG A   2      15.905-104.802  44.088  1.00 36.44           H  
ATOM     27  HB3 ARG A   2      16.693-106.184  44.815  1.00 36.44           H  
ATOM     28  O   ARG A   2      17.873-103.836  46.158  1.00 36.44           O  
ATOM     29  CG  ARG A   2      16.453-106.276  42.651  1.00 36.44           C  
ATOM     30  HG2 ARG A   2      16.235-105.558  41.862  1.00 36.44           H  
ATOM     31  HG3 ARG A   2      17.333-106.841  42.343  1.00 36.44           H  
ATOM     32  CD  ARG A   2      15.259-107.235  42.796  1.00 36.44           C  
ATOM     33  HD2 ARG A   2      14.351-106.646  42.925  1.00 36.44           H  
ATOM     34  HD3 ARG A   2      15.401-107.835  43.695  1.00 36.44           H  
ATOM     35  NE  ARG A   2      15.146-108.155  41.641  1.00 36.44           N  
ATOM     36  HE  ARG A   2      15.992-108.644  41.384  1.00 36.44           H  
ATOM     37  NH1 ARG A   2      12.892-107.945  41.190  1.00 36.44           N  
ATOM     38 HH11 ARG A   2      12.796-107.274  41.938  1.00 36.44           H  
ATOM     39 HH12 ARG A   2      12.082-108.217  40.651  1.00 36.44           H  
ATOM     40  NH2 ARG A   2      14.128-109.358  39.995  1.00 36.44           N  
ATOM     41 HH21 ARG A   2      15.004-109.806  39.767  1.00 36.44           H  
ATOM     42 HH22 ARG A   2      13.299-109.610  39.477  1.00 36.44           H  
ATOM     43  CZ  ARG A   2      14.060-108.476  40.953  1.00 36.44           C  
ATOM     44  N   THR A   3      17.805-102.283  44.648  1.00 37.39           N  
ATOM     45  H   THR A   3      17.518-101.743  45.451  1.00 37.39           H  
ATOM     46  CA  THR A   3      18.093-101.419  43.493  1.00 37.39           C  
ATOM     47  HA  THR A   3      19.112-101.554  43.133  1.00 37.39           H  
ATOM     48  C   THR A   3      17.933-100.016  44.097  1.00 37.39           C  
ATOM     49  CB  THR A   3      17.089-101.616  42.339  1.00 37.39           C  
ATOM     50  HB  THR A   3      16.105-101.842  42.750  1.00 37.39           H  
ATOM     51  O   THR A   3      17.002 -99.803  44.873  1.00 37.39           O  
ATOM     52  CG2 THR A   3      16.950-100.458  41.353  1.00 37.39           C  
ATOM     53 HG21 THR A   3      16.481 -99.611  41.854  1.00 37.39           H  
ATOM     54 HG22 THR A   3      16.290-100.746  40.535  1.00 37.39           H  
ATOM     55 HG23 THR A   3      17.921-100.161  40.956  1.00 37.39           H  
ATOM     56  OG1 THR A   3      17.513-102.691  41.539  1.00 37.39           O  
ATOM     57  HG1 THR A   3      17.085-102.579  40.687  1.00 37.39           H  
ATOM     58  N   LEU A   4      18.848 -99.088  43.798  1.00 30.56           N  
ATOM     59  H   LEU A   4      19.585 -99.321  43.148  1.00 30.56           H  
ATOM     60  CA  LEU A   4      18.736 -97.679  44.190  1.00 30.56           C  
ATOM     61  HA  LEU A   4      18.760 -97.589  45.276  1.00 30.56           H  
ATOM     62  C   LEU A   4      17.439 -97.056  43.661  1.00 30.56           C  
ATOM     63  CB  LEU A   4      19.870 -96.838  43.561  1.00 30.56           C  
ATOM     64  HB2 LEU A   4      19.963 -97.067  42.499  1.00 30.56           H  
ATOM     65  HB3 LEU A   4      19.537 -95.802  43.615  1.00 30.56           H  
ATOM     66  O   LEU A   4      17.119 -97.256  42.495  1.00 30.56           O  
ATOM     67  CG  LEU A   4      21.253 -96.864  44.223  1.00 30.56           C  
ATOM     68  HG  LEU A   4      21.139 -96.856  45.307  1.00 30.56           H  
ATOM     69  CD1 LEU A   4      22.087 -98.074  43.806  1.00 30.56           C  
ATOM     70 HD11 LEU A   4      22.192 -98.103  42.721  1.00 30.56           H  
ATOM     71 HD12 LEU A   4      23.077 -98.008  44.258  1.00 30.56           H  
ATOM     72 HD13 LEU A   4      21.609 -98.989  44.157  1.00 30.56           H  
ATOM     73  CD2 LEU A   4      22.004 -95.600  43.802  1.00 30.56           C  
ATOM     74 HD21 LEU A   4      22.097 -95.558  42.716  1.00 30.56           H  
ATOM     75 HD22 LEU A   4      23.001 -95.599  44.242  1.00 30.56           H  
ATOM     76 HD23 LEU A   4      21.481 -94.711  44.154  1.00 30.56           H  
ATOM     77  N   LEU A   5      16.827 -96.168  44.447  1.00 40.42           N  
ATOM     78  H   LEU A   5      17.063 -96.166  45.429  1.00 40.42           H  
ATOM     79  CA  LEU A   5      16.169 -94.963  43.934  1.00 40.42           C  
ATOM     80  HA  LEU A   5      16.653 -94.681  42.999  1.00 40.42           H  
ATOM     81  C   LEU A   5      16.412 -93.817  44.927  1.00 40.42           C  
ATOM     82  CB  LEU A   5      14.677 -95.217  43.630  1.00 40.42           C  
ATOM     83  HB2 LEU A   5      14.326 -96.041  44.251  1.00 40.42           H  
ATOM     84  HB3 LEU A   5      14.094 -94.338  43.904  1.00 40.42           H  
ATOM     85  O   LEU A   5      15.751 -93.691  45.955  1.00 40.42           O  
ATOM     86  CG  LEU A   5      14.396 -95.531  42.142  1.00 40.42           C  
ATOM     87  HG  LEU A   5      15.129 -96.234  41.746  1.00 40.42           H  
ATOM     88  CD1 LEU A   5      13.030 -96.193  41.988  1.00 40.42           C  
ATOM     89 HD11 LEU A   5      12.846 -96.416  40.937  1.00 40.42           H  
ATOM     90 HD12 LEU A   5      12.249 -95.529  42.357  1.00 40.42           H  
ATOM     91 HD13 LEU A   5      13.010 -97.125  42.552  1.00 40.42           H  
ATOM     92  CD2 LEU A   5      14.434 -94.272  41.270  1.00 40.42           C  
ATOM     93 HD21 LEU A   5      13.675 -93.563  41.601  1.00 40.42           H  
ATOM     94 HD22 LEU A   5      15.415 -93.801  41.326  1.00 40.42           H  
ATOM     95 HD23 LEU A   5      14.239 -94.541  40.231  1.00 40.42           H  
ATOM     96  N   VAL A   6      17.420 -93.004  44.607  1.00 36.55           N  
ATOM     97  H   VAL A   6      17.910 -93.200  43.747  1.00 36.55           H  
ATOM     98  CA  VAL A   6      17.686 -91.698  45.217  1.00 36.55           C  
ATOM     99  HA  VAL A   6      17.550 -91.758  46.297  1.00 36.55           H  
ATOM    100  C   VAL A   6      16.661 -90.724  44.637  1.00 36.55           C  
ATOM    101  CB  VAL A   6      19.140 -91.261  44.921  1.00 36.55           C  
ATOM    102  HB  VAL A   6      19.319 -91.324  43.847  1.00 36.55           H  
ATOM    103  O   VAL A   6      16.748 -90.342  43.472  1.00 36.55           O  
ATOM    104  CG1 VAL A   6      19.444 -89.827  45.373  1.00 36.55           C  
ATOM    105 HG11 VAL A   6      18.835 -89.118  44.813  1.00 36.55           H  
ATOM    106 HG12 VAL A   6      19.238 -89.716  46.438  1.00 36.55           H  
ATOM    107 HG13 VAL A   6      20.492 -89.594  45.185  1.00 36.55           H  
ATOM    108  CG2 VAL A   6      20.132 -92.196  45.627  1.00 36.55           C  
ATOM    109 HG21 VAL A   6      21.153 -91.906  45.378  1.00 36.55           H  
ATOM    110 HG22 VAL A   6      19.978 -93.226  45.307  1.00 36.55           H  
ATOM    111 HG23 VAL A   6      19.999 -92.135  46.707  1.00 36.55           H  
ATOM    112  N   GLY A   7      15.654 -90.365  45.432  1.00 36.29           N  
ATOM    113  H   GLY A   7      15.601 -90.776  46.353  1.00 36.29           H  
ATOM    114  CA  GLY A   7      14.667 -89.349  45.078  1.00 36.29           C  
ATOM    115  HA2 GLY A   7      13.818 -89.410  45.760  1.00 36.29           H  
ATOM    116  HA3 GLY A   7      14.308 -89.518  44.063  1.00 36.29           H  
ATOM    117  C   GLY A   7      15.277 -87.956  45.188  1.00 36.29           C  
ATOM    118  O   GLY A   7      15.616 -87.501  46.278  1.00 36.29           O  
ATOM    119  N   GLN A   8      15.433 -87.290  44.046  1.00 34.15           N  
ATOM    120  H   GLN A   8      15.168 -87.759  43.191  1.00 34.15           H  
ATOM    121  CA  GLN A   8      15.889 -85.910  43.940  1.00 34.15           C  
ATOM    122  HA  GLN A   8      16.879 -85.827  44.388  1.00 34.15           H  
ATOM    123  C   GLN A   8      14.928 -84.978  44.689  1.00 34.15           C  
ATOM    124  CB  GLN A   8      15.978 -85.526  42.454  1.00 34.15           C  
ATOM    125  HB2 GLN A   8      16.176 -84.457  42.377  1.00 34.15           H  
ATOM    126  HB3 GLN A   8      15.021 -85.730  41.974  1.00 34.15           H  
ATOM    127  O   GLN A   8      13.746 -84.877  44.357  1.00 34.15           O  
ATOM    128  CG  GLN A   8      17.097 -86.281  41.716  1.00 34.15           C  
ATOM    129  HG2 GLN A   8      18.058 -86.012  42.154  1.00 34.15           H  
ATOM    130  HG3 GLN A   8      16.962 -87.357  41.824  1.00 34.15           H  
ATOM    131  CD  GLN A   8      17.104 -85.962  40.225  1.00 34.15           C  
ATOM    132  NE2 GLN A   8      18.223 -85.566  39.658  1.00 34.15           N  
ATOM    133 HE21 GLN A   8      19.081 -85.490  40.184  1.00 34.15           H  
ATOM    134 HE22 GLN A   8      18.167 -85.390  38.665  1.00 34.15           H  
ATOM    135  OE1 GLN A   8      16.104 -86.062  39.538  1.00 34.15           O  
ATOM    136  N   ALA A   9      15.447 -84.280  45.699  1.00 37.83           N  
ATOM    137  H   ALA A   9      16.405 -84.450  45.970  1.00 37.83           H  
ATOM    138  CA  ALA A   9      14.726 -83.212  46.368  1.00 37.83           C  
ATOM    139  HA  ALA A   9      13.749 -83.592  46.667  1.00 37.83           H  
ATOM    140  C   ALA A   9      14.527 -82.053  45.382  1.00 37.83           C  
ATOM    141  CB  ALA A   9      15.475 -82.800  47.639  1.00 37.83           C  
ATOM    142  HB1 ALA A   9      16.467 -82.428  47.385  1.00 37.83           H  
ATOM    143  HB2 ALA A   9      14.922 -82.012  48.150  1.00 37.83           H  
ATOM    144  HB3 ALA A   9      15.571 -83.656  48.307  1.00 37.83           H  
ATOM    145  O   ALA A   9      15.468 -81.378  44.965  1.00 37.83           O  
ATOM    146  N   VAL A  10      13.268 -81.865  45.001  1.00 38.10           N  
ATOM    147  H   VAL A  10      12.601 -82.559  45.307  1.00 38.10           H  
ATOM    148  CA  VAL A  10      12.755 -80.764  44.193  1.00 38.10           C  
ATOM    149  HA  VAL A  10      13.174 -80.827  43.188  1.00 38.10           H  
ATOM    150  C   VAL A  10      13.175 -79.438  44.830  1.00 38.10           C  
ATOM    151  CB  VAL A  10      11.218 -80.899  44.107  1.00 38.10           C  
ATOM    152  HB  VAL A  10      10.807 -80.940  45.116  1.00 38.10           H  
ATOM    153  O   VAL A  10      12.633 -79.026  45.857  1.00 38.10           O  
ATOM    154  CG1 VAL A  10      10.550 -79.730  43.373  1.00 38.10           C  
ATOM    155 HG11 VAL A  10       9.476 -79.902  43.306  1.00 38.10           H  
ATOM    156 HG12 VAL A  10      10.962 -79.639  42.367  1.00 38.10           H  
ATOM    157 HG13 VAL A  10      10.715 -78.798  43.914  1.00 38.10           H  
ATOM    158  CG2 VAL A  10      10.829 -82.196  43.382  1.00 38.10           C  
ATOM    159 HG21 VAL A  10      11.200 -83.070  43.917  1.00 38.10           H  
ATOM    160 HG22 VAL A  10       9.743 -82.279  43.321  1.00 38.10           H  
ATOM    161 HG23 VAL A  10      11.243 -82.202  42.374  1.00 38.10           H  
ATOM    162  N   LEU A  11      14.124 -78.743  44.202  1.00 37.39           N  
ATOM    163  H   LEU A  11      14.620 -79.187  43.442  1.00 37.39           H  
ATOM    164  CA  LEU A  11      14.350 -77.325  44.451  1.00 37.39           C  
ATOM    165  HA  LEU A  11      14.520 -77.165  45.515  1.00 37.39           H  
ATOM    166  C   LEU A  11      13.063 -76.597  44.048  1.00 37.39           C  
ATOM    167  CB  LEU A  11      15.580 -76.836  43.657  1.00 37.39           C  
ATOM    168  HB2 LEU A  11      15.602 -75.747  43.680  1.00 37.39           H  
ATOM    169  HB3 LEU A  11      15.461 -77.138  42.616  1.00 37.39           H  
ATOM    170  O   LEU A  11      12.765 -76.447  42.862  1.00 37.39           O  
ATOM    171  CG  LEU A  11      16.930 -77.364  44.181  1.00 37.39           C  
ATOM    172  HG  LEU A  11      16.887 -78.449  44.276  1.00 37.39           H  
ATOM    173  CD1 LEU A  11      18.040 -77.013  43.191  1.00 37.39           C  
ATOM    174 HD11 LEU A  11      18.992 -77.404  43.551  1.00 37.39           H  
ATOM    175 HD12 LEU A  11      17.827 -77.465  42.222  1.00 37.39           H  
ATOM    176 HD13 LEU A  11      18.117 -75.931  43.075  1.00 37.39           H  
ATOM    177  CD2 LEU A  11      17.296 -76.755  45.538  1.00 37.39           C  
ATOM    178 HD21 LEU A  11      16.580 -77.069  46.298  1.00 37.39           H  
ATOM    179 HD22 LEU A  11      18.281 -77.109  45.840  1.00 37.39           H  
ATOM    180 HD23 LEU A  11      17.314 -75.667  45.472  1.00 37.39           H  
ATOM    181  N   ARG A  12      12.257 -76.203  45.044  1.00 41.01           N  
ATOM    182  H   ARG A  12      12.510 -76.493  45.978  1.00 41.01           H  
ATOM    183  CA  ARG A  12      11.088 -75.338  44.848  1.00 41.01           C  
ATOM    184  HA  ARG A  12      10.315 -75.885  44.307  1.00 41.01           H  
ATOM    185  C   ARG A  12      11.524 -74.151  43.993  1.00 41.01           C  
ATOM    186  CB  ARG A  12      10.530 -74.833  46.195  1.00 41.01           C  
ATOM    187  HB2 ARG A  12      11.352 -74.647  46.886  1.00 41.01           H  
ATOM    188  HB3 ARG A  12      10.023 -73.883  46.022  1.00 41.01           H  
ATOM    189  O   ARG A  12      12.367 -73.367  44.427  1.00 41.01           O  
ATOM    190  CG  ARG A  12       9.508 -75.780  46.840  1.00 41.01           C  
ATOM    191  HG2 ARG A  12       9.986 -76.737  47.049  1.00 41.01           H  
ATOM    192  HG3 ARG A  12       8.679 -75.939  46.151  1.00 41.01           H  
ATOM    193  CD  ARG A  12       8.972 -75.177  48.149  1.00 41.01           C  
ATOM    194  HD2 ARG A  12       9.808 -75.025  48.831  1.00 41.01           H  
ATOM    195  HD3 ARG A  12       8.519 -74.211  47.928  1.00 41.01           H  
ATOM    196  NE  ARG A  12       7.969 -76.053  48.788  1.00 41.01           N  
ATOM    197  HE  ARG A  12       7.769 -76.929  48.326  1.00 41.01           H  
ATOM    198  NH1 ARG A  12       7.491 -74.717  50.600  1.00 41.01           N  
ATOM    199 HH11 ARG A  12       8.141 -74.022  50.261  1.00 41.01           H  
ATOM    200 HH12 ARG A  12       6.974 -74.553  51.452  1.00 41.01           H  
ATOM    201  NH2 ARG A  12       6.442 -76.667  50.367  1.00 41.01           N  
ATOM    202 HH21 ARG A  12       6.260 -77.529  49.873  1.00 41.01           H  
ATOM    203 HH22 ARG A  12       5.937 -76.472  51.220  1.00 41.01           H  
ATOM    204  CZ  ARG A  12       7.310 -75.809  49.910  1.00 41.01           C  
ATOM    205  N   LYS A  13      10.932 -74.023  42.800  1.00 43.11           N  
ATOM    206  H   LYS A  13      10.337 -74.780  42.497  1.00 43.11           H  
ATOM    207  CA  LYS A  13      10.937 -72.786  42.014  1.00 43.11           C  
ATOM    208  HA  LYS A  13      11.942 -72.566  41.653  1.00 43.11           H  
ATOM    209  C   LYS A  13      10.500 -71.669  42.960  1.00 43.11           C  
ATOM    210  CB  LYS A  13       9.961 -72.893  40.824  1.00 43.11           C  
ATOM    211  HB2 LYS A  13       9.788 -71.888  40.440  1.00 43.11           H  
ATOM    212  HB3 LYS A  13       9.005 -73.285  41.172  1.00 43.11           H  
ATOM    213  O   LYS A  13       9.325 -71.600  43.315  1.00 43.11           O  
ATOM    214  CG  LYS A  13      10.479 -73.758  39.664  1.00 43.11           C  
ATOM    215  HG2 LYS A  13      11.423 -73.346  39.307  1.00 43.11           H  
ATOM    216  HG3 LYS A  13      10.650 -74.775  40.017  1.00 43.11           H  
ATOM    217  CD  LYS A  13       9.464 -73.784  38.508  1.00 43.11           C  
ATOM    218  HD2 LYS A  13       9.246 -72.760  38.205  1.00 43.11           H  
ATOM    219  HD3 LYS A  13       8.543 -74.252  38.855  1.00 43.11           H  
ATOM    220  CE  LYS A  13      10.022 -74.561  37.307  1.00 43.11           C  
ATOM    221  HE2 LYS A  13      10.267 -75.572  37.631  1.00 43.11           H  
ATOM    222  HE3 LYS A  13      10.949 -74.085  36.988  1.00 43.11           H  
ATOM    223  NZ  LYS A  13       9.060 -74.607  36.174  1.00 43.11           N  
ATOM    224  HZ1 LYS A  13       8.847 -73.674  35.851  1.00 43.11           H  
ATOM    225  HZ2 LYS A  13       9.453 -75.120  35.399  1.00 43.11           H  
ATOM    226  HZ3 LYS A  13       8.200 -75.058  36.449  1.00 43.11           H  
ATOM    227  N   LYS A  14      11.449 -70.862  43.439  1.00 45.78           N  
ATOM    228  H   LYS A  14      12.409 -71.043  43.180  1.00 45.78           H  
ATOM    229  CA  LYS A  14      11.117 -69.623  44.136  1.00 45.78           C  
ATOM    230  HA  LYS A  14      10.491 -69.866  44.995  1.00 45.78           H  
ATOM    231  C   LYS A  14      10.270 -68.793  43.177  1.00 45.78           C  
ATOM    232  CB  LYS A  14      12.365 -68.878  44.628  1.00 45.78           C  
ATOM    233  HB2 LYS A  14      13.131 -68.884  43.853  1.00 45.78           H  
ATOM    234  HB3 LYS A  14      12.090 -67.842  44.824  1.00 45.78           H  
ATOM    235  O   LYS A  14      10.549 -68.722  41.983  1.00 45.78           O  
ATOM    236  CG  LYS A  14      12.918 -69.483  45.930  1.00 45.78           C  
ATOM    237  HG2 LYS A  14      13.240 -70.509  45.750  1.00 45.78           H  
ATOM    238  HG3 LYS A  14      12.132 -69.485  46.686  1.00 45.78           H  
ATOM    239  CD  LYS A  14      14.105 -68.653  46.442  1.00 45.78           C  
ATOM    240  HD2 LYS A  14      14.908 -68.697  45.707  1.00 45.78           H  
ATOM    241  HD3 LYS A  14      13.789 -67.616  46.551  1.00 45.78           H  
ATOM    242  CE  LYS A  14      14.612 -69.169  47.795  1.00 45.78           C  
ATOM    243  HE2 LYS A  14      13.790 -69.134  48.509  1.00 45.78           H  
ATOM    244  HE3 LYS A  14      14.917 -70.209  47.681  1.00 45.78           H  
ATOM    245  NZ  LYS A  14      15.750 -68.351  48.292  1.00 45.78           N  
ATOM    246  HZ1 LYS A  14      15.474 -67.386  48.400  1.00 45.78           H  
ATOM    247  HZ2 LYS A  14      16.524 -68.379  47.644  1.00 45.78           H  
ATOM    248  HZ3 LYS A  14      16.074 -68.684  49.189  1.00 45.78           H  
ATOM    249  N   ASP A  15       9.187 -68.293  43.738  1.00 49.86           N  
ATOM    250  H   ASP A  15       9.102 -68.398  44.739  1.00 49.86           H  
ATOM    251  CA  ASP A  15       8.007 -67.753  43.086  1.00 49.86           C  
ATOM    252  HA  ASP A  15       7.472 -68.576  42.613  1.00 49.86           H  
ATOM    253  C   ASP A  15       8.359 -66.704  42.017  1.00 49.86           C  
ATOM    254  CB  ASP A  15       7.136 -67.175  44.222  1.00 49.86           C  
ATOM    255  HB2 ASP A  15       7.470 -67.565  45.184  1.00 49.86           H  
ATOM    256  HB3 ASP A  15       7.236 -66.091  44.277  1.00 49.86           H  
ATOM    257  O   ASP A  15       8.689 -65.558  42.324  1.00 49.86           O  
ATOM    258  CG  ASP A  15       5.662 -67.526  44.080  1.00 49.86           C  
ATOM    259  OD1 ASP A  15       5.184 -67.565  42.922  1.00 49.86           O  
ATOM    260  OD2 ASP A  15       5.038 -67.764  45.134  1.00 49.86           O  
ATOM    261  N   THR A  16       8.284 -67.073  40.736  1.00 51.87           N  
ATOM    262  H   THR A  16       8.041 -68.026  40.506  1.00 51.87           H  
ATOM    263  CA  THR A  16       8.463 -66.124  39.626  1.00 51.87           C  
ATOM    264  HA  THR A  16       9.431 -65.635  39.733  1.00 51.87           H  
ATOM    265  C   THR A  16       7.409 -65.016  39.659  1.00 51.87           C  
ATOM    266  CB  THR A  16       8.427 -66.832  38.263  1.00 51.87           C  
ATOM    267  HB  THR A  16       8.243 -66.096  37.480  1.00 51.87           H  
ATOM    268  O   THR A  16       7.666 -63.921  39.164  1.00 51.87           O  
ATOM    269  CG2 THR A  16       9.744 -67.544  37.956  1.00 51.87           C  
ATOM    270 HG21 THR A  16       9.689 -68.019  36.977  1.00 51.87           H  
ATOM    271 HG22 THR A  16       9.950 -68.294  38.719  1.00 51.87           H  
ATOM    272 HG23 THR A  16      10.555 -66.816  37.945  1.00 51.87           H  
ATOM    273  OG1 THR A  16       7.412 -67.815  38.229  1.00 51.87           O  
ATOM    274  HG1 THR A  16       7.219 -67.968  37.301  1.00 51.87           H  
ATOM    275  N   ARG A  17       6.249 -65.240  40.302  1.00 54.14           N  
ATOM    276  H   ARG A  17       6.118 -66.138  40.744  1.00 54.14           H  
ATOM    277  CA  ARG A  17       5.217 -64.205  40.485  1.00 54.14           C  
ATOM    278  HA  ARG A  17       4.940 -63.796  39.513  1.00 54.14           H  
ATOM    279  C   ARG A  17       5.703 -63.022  41.311  1.00 54.14           C  
ATOM    280  CB  ARG A  17       3.968 -64.774  41.166  1.00 54.14           C  
ATOM    281  HB2 ARG A  17       4.251 -65.274  42.092  1.00 54.14           H  
ATOM    282  HB3 ARG A  17       3.309 -63.945  41.422  1.00 54.14           H  
ATOM    283  O   ARG A  17       5.320 -61.900  40.996  1.00 54.14           O  
ATOM    284  CG  ARG A  17       3.190 -65.736  40.270  1.00 54.14           C  
ATOM    285  HG2 ARG A  17       3.798 -66.622  40.086  1.00 54.14           H  
ATOM    286  HG3 ARG A  17       2.948 -65.256  39.322  1.00 54.14           H  
ATOM    287  CD  ARG A  17       1.900 -66.139  40.988  1.00 54.14           C  
ATOM    288  HD2 ARG A  17       2.149 -66.435  42.007  1.00 54.14           H  
ATOM    289  HD3 ARG A  17       1.230 -65.279  41.022  1.00 54.14           H  
ATOM    290  NE  ARG A  17       1.247 -67.271  40.313  1.00 54.14           N  
ATOM    291  HE  ARG A  17       1.778 -67.725  39.583  1.00 54.14           H  
ATOM    292  NH1 ARG A  17      -0.660 -67.312  41.588  1.00 54.14           N  
ATOM    293 HH11 ARG A  17      -1.542 -67.736  41.838  1.00 54.14           H  
ATOM    294 HH12 ARG A  17      -0.316 -66.514  42.103  1.00 54.14           H  
ATOM    295  NH2 ARG A  17      -0.337 -68.877  40.030  1.00 54.14           N  
ATOM    296 HH21 ARG A  17      -1.228 -69.280  40.283  1.00 54.14           H  
ATOM    297 HH22 ARG A  17       0.211 -69.287  39.288  1.00 54.14           H  
ATOM    298  CZ  ARG A  17       0.090 -67.811  40.646  1.00 54.14           C  
ATOM    299  N   TYR A  18       6.539 -63.251  42.324  1.00 52.76           N  
ATOM    300  H   TYR A  18       6.857 -64.194  42.498  1.00 52.76           H  
ATOM    301  CA  TYR A  18       7.062 -62.168  43.157  1.00 52.76           C  
ATOM    302  HA  TYR A  18       6.230 -61.555  43.502  1.00 52.76           H  
ATOM    303  C   TYR A  18       7.991 -61.258  42.345  1.00 52.76           C  
ATOM    304  CB  TYR A  18       7.761 -62.753  44.389  1.00 52.76           C  
ATOM    305  HB2 TYR A  18       8.627 -63.336  44.077  1.00 52.76           H  
ATOM    306  HB3 TYR A  18       7.075 -63.427  44.901  1.00 52.76           H  
ATOM    307  O   TYR A  18       7.801 -60.045  42.319  1.00 52.76           O  
ATOM    308  CG  TYR A  18       8.204 -61.680  45.362  1.00 52.76           C  
ATOM    309  CD1 TYR A  18       9.500 -61.138  45.273  1.00 52.76           C  
ATOM    310  HD1 TYR A  18      10.199 -61.494  44.529  1.00 52.76           H  
ATOM    311  CD2 TYR A  18       7.293 -61.180  46.313  1.00 52.76           C  
ATOM    312  HD2 TYR A  18       6.293 -61.585  46.374  1.00 52.76           H  
ATOM    313  CE1 TYR A  18       9.877 -60.077  46.116  1.00 52.76           C  
ATOM    314  HE1 TYR A  18      10.851 -59.621  46.021  1.00 52.76           H  
ATOM    315  CE2 TYR A  18       7.678 -60.133  47.173  1.00 52.76           C  
ATOM    316  HE2 TYR A  18       6.986 -59.726  47.896  1.00 52.76           H  
ATOM    317  OH  TYR A  18       9.282 -58.482  47.812  1.00 52.76           O  
ATOM    318  HH  TYR A  18       9.905 -57.934  47.328  1.00 52.76           H  
ATOM    319  CZ  TYR A  18       8.962 -59.564  47.059  1.00 52.76           C  
ATOM    320  N   TYR A  19       8.910 -61.849  41.574  1.00 47.66           N  
ATOM    321  H   TYR A  19       9.025 -62.850  41.638  1.00 47.66           H  
ATOM    322  CA  TYR A  19       9.780 -61.099  40.662  1.00 47.66           C  
ATOM    323  HA  TYR A  19      10.305 -60.333  41.233  1.00 47.66           H  
ATOM    324  C   TYR A  19       8.994 -60.369  39.569  1.00 47.66           C  
ATOM    325  CB  TYR A  19      10.819 -62.036  40.041  1.00 47.66           C  
ATOM    326  HB2 TYR A  19      10.328 -62.933  39.662  1.00 47.66           H  
ATOM    327  HB3 TYR A  19      11.276 -61.533  39.188  1.00 47.66           H  
ATOM    328  O   TYR A  19       9.317 -59.227  39.257  1.00 47.66           O  
ATOM    329  CG  TYR A  19      11.928 -62.415  40.998  1.00 47.66           C  
ATOM    330  CD1 TYR A  19      12.965 -61.494  41.247  1.00 47.66           C  
ATOM    331  HD1 TYR A  19      12.956 -60.526  40.768  1.00 47.66           H  
ATOM    332  CD2 TYR A  19      11.922 -63.664  41.649  1.00 47.66           C  
ATOM    333  HD2 TYR A  19      11.119 -64.365  41.475  1.00 47.66           H  
ATOM    334  CE1 TYR A  19      14.004 -61.820  42.138  1.00 47.66           C  
ATOM    335  HE1 TYR A  19      14.785 -61.101  42.335  1.00 47.66           H  
ATOM    336  CE2 TYR A  19      12.963 -63.995  42.538  1.00 47.66           C  
ATOM    337  HE2 TYR A  19      12.969 -64.948  43.045  1.00 47.66           H  
ATOM    338  OH  TYR A  19      15.005 -63.396  43.646  1.00 47.66           O  
ATOM    339  HH  TYR A  19      15.612 -62.659  43.742  1.00 47.66           H  
ATOM    340  CZ  TYR A  19      14.005 -63.075  42.783  1.00 47.66           C  
ATOM    341  N   HIS A  20       7.932 -60.971  39.020  1.00 57.55           N  
ATOM    342  H   HIS A  20       7.742 -61.938  39.245  1.00 57.55           H  
ATOM    343  CA  HIS A  20       7.051 -60.267  38.086  1.00 57.55           C  
ATOM    344  HA  HIS A  20       7.663 -59.843  37.289  1.00 57.55           H  
ATOM    345  C   HIS A  20       6.336 -59.086  38.751  1.00 57.55           C  
ATOM    346  CB  HIS A  20       6.038 -61.230  37.454  1.00 57.55           C  
ATOM    347  HB2 HIS A  20       5.591 -61.854  38.227  1.00 57.55           H  
ATOM    348  HB3 HIS A  20       5.241 -60.647  36.993  1.00 57.55           H  
ATOM    349  O   HIS A  20       6.241 -58.028  38.141  1.00 57.55           O  
ATOM    350  CG  HIS A  20       6.635 -62.097  36.377  1.00 57.55           C  
ATOM    351  CD2 HIS A  20       6.674 -63.464  36.347  1.00 57.55           C  
ATOM    352  HD2 HIS A  20       6.274 -64.125  37.102  1.00 57.55           H  
ATOM    353  ND1 HIS A  20       7.208 -61.654  35.206  1.00 57.55           N  
ATOM    354  HD1 HIS A  20       7.315 -60.692  34.917  1.00 57.55           H  
ATOM    355  CE1 HIS A  20       7.598 -62.729  34.501  1.00 57.55           C  
ATOM    356  HE1 HIS A  20       8.084 -62.694  33.537  1.00 57.55           H  
ATOM    357  NE2 HIS A  20       7.295 -63.860  35.160  1.00 57.55           N  
ATOM    358  N   GLN A  21       5.856 -59.225  39.990  1.00 57.40           N  
ATOM    359  H   GLN A  21       5.965 -60.110  40.464  1.00 57.40           H  
ATOM    360  CA  GLN A  21       5.219 -58.120  40.712  1.00 57.40           C  
ATOM    361  HA  GLN A  21       4.446 -57.685  40.079  1.00 57.40           H  
ATOM    362  C   GLN A  21       6.199 -56.987  41.025  1.00 57.40           C  
ATOM    363  CB  GLN A  21       4.562 -58.626  42.001  1.00 57.40           C  
ATOM    364  HB2 GLN A  21       5.239 -59.305  42.519  1.00 57.40           H  
ATOM    365  HB3 GLN A  21       4.369 -57.775  42.654  1.00 57.40           H  
ATOM    366  O   GLN A  21       5.841 -55.826  40.836  1.00 57.40           O  
ATOM    367  CG  GLN A  21       3.223 -59.324  41.730  1.00 57.40           C  
ATOM    368  HG2 GLN A  21       3.373 -60.177  41.068  1.00 57.40           H  
ATOM    369  HG3 GLN A  21       2.552 -58.623  41.235  1.00 57.40           H  
ATOM    370  CD  GLN A  21       2.555 -59.815  43.012  1.00 57.40           C  
ATOM    371  NE2 GLN A  21       1.288 -60.163  42.965  1.00 57.40           N  
ATOM    372 HE21 GLN A  21       0.758 -60.084  42.109  1.00 57.40           H  
ATOM    373 HE22 GLN A  21       0.884 -60.450  43.845  1.00 57.40           H  
ATOM    374  OE1 GLN A  21       3.132 -59.880  44.083  1.00 57.40           O  
ATOM    375  N   GLU A  22       7.422 -57.289  41.465  1.00 61.63           N  
ATOM    376  H   GLU A  22       7.656 -58.252  41.662  1.00 61.63           H  
ATOM    377  CA  GLU A  22       8.443 -56.261  41.693  1.00 61.63           C  
ATOM    378  HA  GLU A  22       8.012 -55.461  42.296  1.00 61.63           H  
ATOM    379  C   GLU A  22       8.898 -55.599  40.389  1.00 61.63           C  
ATOM    380  CB  GLU A  22       9.648 -56.821  42.456  1.00 61.63           C  
ATOM    381  HB2 GLU A  22      10.450 -56.086  42.381  1.00 61.63           H  
ATOM    382  HB3 GLU A  22       9.985 -57.752  41.999  1.00 61.63           H  
ATOM    383  O   GLU A  22       8.997 -54.374  40.341  1.00 61.63           O  
ATOM    384  CG  GLU A  22       9.333 -57.038  43.943  1.00 61.63           C  
ATOM    385  HG2 GLU A  22       8.729 -57.939  44.053  1.00 61.63           H  
ATOM    386  HG3 GLU A  22       8.742 -56.196  44.303  1.00 61.63           H  
ATOM    387  CD  GLU A  22      10.600 -57.147  44.806  1.00 61.63           C  
ATOM    388  OE1 GLU A  22      10.469 -56.968  46.040  1.00 61.63           O  
ATOM    389  OE2 GLU A  22      11.681 -57.445  44.254  1.00 61.63           O  
ATOM    390  N   ALA A  23       9.081 -56.366  39.310  1.00 52.78           N  
ATOM    391  H   ALA A  23       9.033 -57.370  39.411  1.00 52.78           H  
ATOM    392  CA  ALA A  23       9.407 -55.822  37.994  1.00 52.78           C  
ATOM    393  HA  ALA A  23      10.294 -55.196  38.088  1.00 52.78           H  
ATOM    394  C   ALA A  23       8.276 -54.937  37.442  1.00 52.78           C  
ATOM    395  CB  ALA A  23       9.734 -56.976  37.041  1.00 52.78           C  
ATOM    396  HB1 ALA A  23       8.868 -57.628  36.929  1.00 52.78           H  
ATOM    397  HB2 ALA A  23      10.011 -56.575  36.066  1.00 52.78           H  
ATOM    398  HB3 ALA A  23      10.571 -57.553  37.435  1.00 52.78           H  
ATOM    399  O   ALA A  23       8.546 -53.861  36.916  1.00 52.78           O  
ATOM    400  N   MET A  24       7.007 -55.331  37.611  1.00 60.62           N  
ATOM    401  H   MET A  24       6.836 -56.241  38.013  1.00 60.62           H  
ATOM    402  CA  MET A  24       5.858 -54.505  37.218  1.00 60.62           C  
ATOM    403  HA  MET A  24       5.990 -54.191  36.183  1.00 60.62           H  
ATOM    404  C   MET A  24       5.763 -53.224  38.055  1.00 60.62           C  
ATOM    405  CB  MET A  24       4.547 -55.301  37.320  1.00 60.62           C  
ATOM    406  HB2 MET A  24       4.504 -55.806  38.285  1.00 60.62           H  
ATOM    407  HB3 MET A  24       3.711 -54.604  37.262  1.00 60.62           H  
ATOM    408  O   MET A  24       5.512 -52.161  37.493  1.00 60.62           O  
ATOM    409  CG  MET A  24       4.385 -56.317  36.182  1.00 60.62           C  
ATOM    410  HG2 MET A  24       5.194 -57.046  36.216  1.00 60.62           H  
ATOM    411  HG3 MET A  24       4.473 -55.781  35.237  1.00 60.62           H  
ATOM    412  SD  MET A  24       2.796 -57.200  36.159  1.00 60.62           S  
ATOM    413  CE  MET A  24       2.822 -58.072  37.746  1.00 60.62           C  
ATOM    414  HE1 MET A  24       1.936 -58.702  37.820  1.00 60.62           H  
ATOM    415  HE2 MET A  24       3.714 -58.697  37.805  1.00 60.62           H  
ATOM    416  HE3 MET A  24       2.816 -57.350  38.562  1.00 60.62           H  
ATOM    417  N   LYS A  25       6.014 -53.285  39.372  1.00 61.25           N  
ATOM    418  H   LYS A  25       6.200 -54.189  39.782  1.00 61.25           H  
ATOM    419  CA  LYS A  25       6.065 -52.089  40.234  1.00 61.25           C  
ATOM    420  HA  LYS A  25       5.152 -51.509  40.101  1.00 61.25           H  
ATOM    421  C   LYS A  25       7.215 -51.159  39.841  1.00 61.25           C  
ATOM    422  CB  LYS A  25       6.195 -52.494  41.709  1.00 61.25           C  
ATOM    423  HB2 LYS A  25       6.497 -51.619  42.284  1.00 61.25           H  
ATOM    424  HB3 LYS A  25       6.977 -53.247  41.807  1.00 61.25           H  
ATOM    425  O   LYS A  25       7.010 -49.955  39.739  1.00 61.25           O  
ATOM    426  CG  LYS A  25       4.882 -53.022  42.303  1.00 61.25           C  
ATOM    427  HG2 LYS A  25       4.500 -53.848  41.702  1.00 61.25           H  
ATOM    428  HG3 LYS A  25       4.141 -52.222  42.306  1.00 61.25           H  
ATOM    429  CD  LYS A  25       5.128 -53.500  43.739  1.00 61.25           C  
ATOM    430  HD2 LYS A  25       5.892 -54.278  43.723  1.00 61.25           H  
ATOM    431  HD3 LYS A  25       5.490 -52.662  44.334  1.00 61.25           H  
ATOM    432  CE  LYS A  25       3.847 -54.061  44.361  1.00 61.25           C  
ATOM    433  HE2 LYS A  25       3.497 -54.887  43.742  1.00 61.25           H  
ATOM    434  HE3 LYS A  25       3.084 -53.282  44.348  1.00 61.25           H  
ATOM    435  NZ  LYS A  25       4.092 -54.523  45.750  1.00 61.25           N  
ATOM    436  HZ1 LYS A  25       3.250 -54.903  46.159  1.00 61.25           H  
ATOM    437  HZ2 LYS A  25       4.805 -55.238  45.761  1.00 61.25           H  
ATOM    438  HZ3 LYS A  25       4.414 -53.757  46.324  1.00 61.25           H  
ATOM    439  N   SER A  26       8.399 -51.711  39.578  1.00 60.06           N  
ATOM    440  H   SER A  26       8.495 -52.707  39.719  1.00 60.06           H  
ATOM    441  CA  SER A  26       9.571 -50.973  39.090  1.00 60.06           C  
ATOM    442  HA  SER A  26       9.823 -50.192  39.808  1.00 60.06           H  
ATOM    443  C   SER A  26       9.295 -50.296  37.744  1.00 60.06           C  
ATOM    444  CB  SER A  26      10.759 -51.937  38.981  1.00 60.06           C  
ATOM    445  HB2 SER A  26      10.434 -52.850  38.482  1.00 60.06           H  
ATOM    446  HB3 SER A  26      11.114 -52.197  39.978  1.00 60.06           H  
ATOM    447  O   SER A  26       9.588 -49.111  37.589  1.00 60.06           O  
ATOM    448  OG  SER A  26      11.815 -51.383  38.224  1.00 60.06           O  
ATOM    449  HG  SER A  26      12.142 -50.590  38.654  1.00 60.06           H  
ATOM    450  N   PHE A  27       8.664 -51.005  36.804  1.00 62.21           N  
ATOM    451  H   PHE A  27       8.512 -51.991  36.962  1.00 62.21           H  
ATOM    452  CA  PHE A  27       8.277 -50.453  35.507  1.00 62.21           C  
ATOM    453  HA  PHE A  27       9.157 -50.004  35.047  1.00 62.21           H  
ATOM    454  C   PHE A  27       7.223 -49.346  35.648  1.00 62.21           C  
ATOM    455  CB  PHE A  27       7.791 -51.590  34.599  1.00 62.21           C  
ATOM    456  HB2 PHE A  27       6.870 -52.011  35.002  1.00 62.21           H  
ATOM    457  HB3 PHE A  27       8.540 -52.382  34.596  1.00 62.21           H  
ATOM    458  O   PHE A  27       7.349 -48.300  35.019  1.00 62.21           O  
ATOM    459  CG  PHE A  27       7.565 -51.155  33.166  1.00 62.21           C  
ATOM    460  CD1 PHE A  27       6.271 -50.840  32.710  1.00 62.21           C  
ATOM    461  HD1 PHE A  27       5.426 -50.912  33.379  1.00 62.21           H  
ATOM    462  CD2 PHE A  27       8.663 -51.031  32.294  1.00 62.21           C  
ATOM    463  HD2 PHE A  27       9.661 -51.254  32.644  1.00 62.21           H  
ATOM    464  CE1 PHE A  27       6.078 -50.408  31.385  1.00 62.21           C  
ATOM    465  HE1 PHE A  27       5.089 -50.146  31.039  1.00 62.21           H  
ATOM    466  CE2 PHE A  27       8.469 -50.599  30.971  1.00 62.21           C  
ATOM    467  HE2 PHE A  27       9.314 -50.488  30.308  1.00 62.21           H  
ATOM    468  CZ  PHE A  27       7.176 -50.287  30.517  1.00 62.21           C  
ATOM    469  HZ  PHE A  27       7.029 -49.938  29.505  1.00 62.21           H  
ATOM    470  N   GLN A  28       6.230 -49.519  36.530  1.00 61.97           N  
ATOM    471  H   GLN A  28       6.156 -50.405  37.009  1.00 61.97           H  
ATOM    472  CA  GLN A  28       5.238 -48.478  36.819  1.00 61.97           C  
ATOM    473  HA  GLN A  28       4.804 -48.147  35.875  1.00 61.97           H  
ATOM    474  C   GLN A  28       5.861 -47.229  37.455  1.00 61.97           C  
ATOM    475  CB  GLN A  28       4.106 -49.027  37.700  1.00 61.97           C  
ATOM    476  HB2 GLN A  28       3.556 -48.184  38.119  1.00 61.97           H  
ATOM    477  HB3 GLN A  28       4.515 -49.611  38.525  1.00 61.97           H  
ATOM    478  O   GLN A  28       5.536 -46.124  37.025  1.00 61.97           O  
ATOM    479  CG  GLN A  28       3.119 -49.876  36.887  1.00 61.97           C  
ATOM    480  HG2 GLN A  28       2.819 -49.312  36.004  1.00 61.97           H  
ATOM    481  HG3 GLN A  28       3.597 -50.796  36.550  1.00 61.97           H  
ATOM    482  CD  GLN A  28       1.860 -50.231  37.672  1.00 61.97           C  
ATOM    483  NE2 GLN A  28       0.774 -50.538  36.996  1.00 61.97           N  
ATOM    484 HE21 GLN A  28       0.768 -50.510  35.986  1.00 61.97           H  
ATOM    485 HE22 GLN A  28      -0.052 -50.718  37.550  1.00 61.97           H  
ATOM    486  OE1 GLN A  28       1.812 -50.244  38.891  1.00 61.97           O  
ATOM    487  N   LEU A  29       6.783 -47.376  38.417  1.00 65.59           N  
ATOM    488  H   LEU A  29       6.995 -48.304  38.754  1.00 65.59           H  
ATOM    489  CA  LEU A  29       7.506 -46.232  38.988  1.00 65.59           C  
ATOM    490  HA  LEU A  29       6.779 -45.482  39.301  1.00 65.59           H  
ATOM    491  C   LEU A  29       8.392 -45.540  37.943  1.00 65.59           C  
ATOM    492  CB  LEU A  29       8.356 -46.647  40.207  1.00 65.59           C  
ATOM    493  HB2 LEU A  29       9.241 -46.011  40.211  1.00 65.59           H  
ATOM    494  HB3 LEU A  29       8.708 -47.673  40.101  1.00 65.59           H  
ATOM    495  O   LEU A  29       8.440 -44.313  37.912  1.00 65.59           O  
ATOM    496  CG  LEU A  29       7.644 -46.450  41.561  1.00 65.59           C  
ATOM    497  HG  LEU A  29       6.929 -45.631  41.488  1.00 65.59           H  
ATOM    498  CD1 LEU A  29       6.909 -47.710  42.016  1.00 65.59           C  
ATOM    499 HD11 LEU A  29       6.423 -47.528  42.974  1.00 65.59           H  
ATOM    500 HD12 LEU A  29       6.147 -47.965  41.279  1.00 65.59           H  
ATOM    501 HD13 LEU A  29       7.611 -48.539  42.111  1.00 65.59           H  
ATOM    502  CD2 LEU A  29       8.659 -46.079  42.644  1.00 65.59           C  
ATOM    503 HD21 LEU A  29       8.149 -45.942  43.597  1.00 65.59           H  
ATOM    504 HD22 LEU A  29       9.407 -46.865  42.743  1.00 65.59           H  
ATOM    505 HD23 LEU A  29       9.151 -45.142  42.381  1.00 65.59           H  
ATOM    506  N   SER A  30       9.056 -46.306  37.071  1.00 72.64           N  
ATOM    507  H   SER A  30       9.000 -47.309  37.173  1.00 72.64           H  
ATOM    508  CA  SER A  30       9.872 -45.757  35.984  1.00 72.64           C  
ATOM    509  HA  SER A  30      10.592 -45.061  36.414  1.00 72.64           H  
ATOM    510  C   SER A  30       9.019 -44.970  34.984  1.00 72.64           C  
ATOM    511  CB  SER A  30      10.648 -46.880  35.290  1.00 72.64           C  
ATOM    512  HB2 SER A  30      11.296 -47.375  36.014  1.00 72.64           H  
ATOM    513  HB3 SER A  30       9.949 -47.613  34.888  1.00 72.64           H  
ATOM    514  O   SER A  30       9.342 -43.821  34.697  1.00 72.64           O  
ATOM    515  OG  SER A  30      11.431 -46.364  34.233  1.00 72.64           O  
ATOM    516  HG  SER A  30      12.019 -45.687  34.574  1.00 72.64           H  
ATOM    517  N   CYS A  31       7.889 -45.521  34.523  1.00 68.41           N  
ATOM    518  H   CYS A  31       7.688 -46.483  34.754  1.00 68.41           H  
ATOM    519  CA  CYS A  31       6.955 -44.811  33.644  1.00 68.41           C  
ATOM    520  HA  CYS A  31       7.491 -44.472  32.757  1.00 68.41           H  
ATOM    521  C   CYS A  31       6.370 -43.560  34.300  1.00 68.41           C  
ATOM    522  CB  CYS A  31       5.813 -45.745  33.216  1.00 68.41           C  
ATOM    523  HB2 CYS A  31       5.600 -46.469  34.003  1.00 68.41           H  
ATOM    524  HB3 CYS A  31       4.914 -45.157  33.034  1.00 68.41           H  
ATOM    525  O   CYS A  31       6.295 -42.524  33.647  1.00 68.41           O  
ATOM    526  SG  CYS A  31       6.239 -46.602  31.677  1.00 68.41           S  
ATOM    527  HG  CYS A  31       6.448 -45.517  30.926  1.00 68.41           H  
ATOM    528  N   ALA A  32       5.973 -43.628  35.573  1.00 72.33           N  
ATOM    529  H   ALA A  32       6.026 -44.510  36.063  1.00 72.33           H  
ATOM    530  CA  ALA A  32       5.461 -42.465  36.292  1.00 72.33           C  
ATOM    531  HA  ALA A  32       4.616 -42.055  35.740  1.00 72.33           H  
ATOM    532  C   ALA A  32       6.523 -41.360  36.392  1.00 72.33           C  
ATOM    533  CB  ALA A  32       4.967 -42.911  37.671  1.00 72.33           C  
ATOM    534  HB1 ALA A  32       5.792 -43.329  38.248  1.00 72.33           H  
ATOM    535  HB2 ALA A  32       4.189 -43.666  37.560  1.00 72.33           H  
ATOM    536  HB3 ALA A  32       4.557 -42.054  38.205  1.00 72.33           H  
ATOM    537  O   ALA A  32       6.217 -40.197  36.151  1.00 72.33           O  
ATOM    538  N   TYR A  33       7.780 -41.721  36.669  1.00 78.61           N  
ATOM    539  H   TYR A  33       7.977 -42.689  36.880  1.00 78.61           H  
ATOM    540  CA  TYR A  33       8.885 -40.765  36.717  1.00 78.61           C  
ATOM    541  HA  TYR A  33       8.601 -39.950  37.383  1.00 78.61           H  
ATOM    542  C   TYR A  33       9.171 -40.147  35.341  1.00 78.61           C  
ATOM    543  CB  TYR A  33      10.122 -41.453  37.304  1.00 78.61           C  
ATOM    544  HB2 TYR A  33       9.818 -42.058  38.158  1.00 78.61           H  
ATOM    545  HB3 TYR A  33      10.558 -42.125  36.565  1.00 78.61           H  
ATOM    546  O   TYR A  33       9.282 -38.929  35.230  1.00 78.61           O  
ATOM    547  CG  TYR A  33      11.170 -40.475  37.789  1.00 78.61           C  
ATOM    548  CD1 TYR A  33      12.242 -40.103  36.956  1.00 78.61           C  
ATOM    549  HD1 TYR A  33      12.322 -40.507  35.957  1.00 78.61           H  
ATOM    550  CD2 TYR A  33      11.053 -39.924  39.080  1.00 78.61           C  
ATOM    551  HD2 TYR A  33      10.221 -40.201  39.710  1.00 78.61           H  
ATOM    552  CE1 TYR A  33      13.205 -39.187  37.421  1.00 78.61           C  
ATOM    553  HE1 TYR A  33      14.028 -38.885  36.791  1.00 78.61           H  
ATOM    554  CE2 TYR A  33      12.011 -39.005  39.546  1.00 78.61           C  
ATOM    555  HE2 TYR A  33      11.918 -38.577  40.533  1.00 78.61           H  
ATOM    556  OH  TYR A  33      14.023 -37.754  39.156  1.00 78.61           O  
ATOM    557  HH  TYR A  33      13.811 -37.402  40.024  1.00 78.61           H  
ATOM    558  CZ  TYR A  33      13.091 -38.637  38.714  1.00 78.61           C  
ATOM    559  N   PHE A  34       9.205 -40.960  34.277  1.00 74.08           N  
ATOM    560  H   PHE A  34       9.125 -41.955  34.425  1.00 74.08           H  
ATOM    561  CA  PHE A  34       9.358 -40.465  32.906  1.00 74.08           C  
ATOM    562  HA  PHE A  34      10.262 -39.858  32.857  1.00 74.08           H  
ATOM    563  C   PHE A  34       8.209 -39.544  32.493  1.00 74.08           C  
ATOM    564  CB  PHE A  34       9.502 -41.630  31.913  1.00 74.08           C  
ATOM    565  HB2 PHE A  34       9.071 -41.333  30.957  1.00 74.08           H  
ATOM    566  HB3 PHE A  34       8.933 -42.492  32.263  1.00 74.08           H  
ATOM    567  O   PHE A  34       8.474 -38.506  31.901  1.00 74.08           O  
ATOM    568  CG  PHE A  34      10.942 -42.021  31.649  1.00 74.08           C  
ATOM    569  CD1 PHE A  34      11.737 -41.214  30.814  1.00 74.08           C  
ATOM    570  HD1 PHE A  34      11.321 -40.324  30.366  1.00 74.08           H  
ATOM    571  CD2 PHE A  34      11.494 -43.179  32.226  1.00 74.08           C  
ATOM    572  HD2 PHE A  34      10.886 -43.824  32.843  1.00 74.08           H  
ATOM    573  CE1 PHE A  34      13.078 -41.558  30.565  1.00 74.08           C  
ATOM    574  HE1 PHE A  34      13.685 -40.934  29.928  1.00 74.08           H  
ATOM    575  CE2 PHE A  34      12.836 -43.521  31.985  1.00 74.08           C  
ATOM    576  HE2 PHE A  34      13.254 -44.415  32.423  1.00 74.08           H  
ATOM    577  CZ  PHE A  34      13.629 -42.709  31.155  1.00 74.08           C  
ATOM    578  HZ  PHE A  34      14.659 -42.972  30.964  1.00 74.08           H  
ATOM    579  N   LEU A  35       6.959 -39.874  32.835  1.00 73.97           N  
ATOM    580  H   LEU A  35       6.806 -40.753  33.308  1.00 73.97           H  
ATOM    581  CA  LEU A  35       5.799 -39.023  32.559  1.00 73.97           C  
ATOM    582  HA  LEU A  35       5.791 -38.773  31.498  1.00 73.97           H  
ATOM    583  C   LEU A  35       5.878 -37.691  33.308  1.00 73.97           C  
ATOM    584  CB  LEU A  35       4.501 -39.768  32.922  1.00 73.97           C  
ATOM    585  HB2 LEU A  35       4.629 -40.232  33.900  1.00 73.97           H  
ATOM    586  HB3 LEU A  35       3.692 -39.043  33.010  1.00 73.97           H  
ATOM    587  O   LEU A  35       5.584 -36.663  32.711  1.00 73.97           O  
ATOM    588  CG  LEU A  35       4.079 -40.835  31.897  1.00 73.97           C  
ATOM    589  HG  LEU A  35       4.926 -41.476  31.654  1.00 73.97           H  
ATOM    590  CD1 LEU A  35       2.967 -41.702  32.491  1.00 73.97           C  
ATOM    591 HD11 LEU A  35       2.105 -41.084  32.742  1.00 73.97           H  
ATOM    592 HD12 LEU A  35       3.334 -42.195  33.391  1.00 73.97           H  
ATOM    593 HD13 LEU A  35       2.671 -42.464  31.770  1.00 73.97           H  
ATOM    594  CD2 LEU A  35       3.552 -40.208  30.603  1.00 73.97           C  
ATOM    595 HD21 LEU A  35       3.221 -40.993  29.923  1.00 73.97           H  
ATOM    596 HD22 LEU A  35       2.717 -39.543  30.820  1.00 73.97           H  
ATOM    597 HD23 LEU A  35       4.342 -39.641  30.110  1.00 73.97           H  
ATOM    598  N   VAL A  36       6.311 -37.682  34.573  1.00 74.19           N  
ATOM    599  H   VAL A  36       6.515 -38.563  35.023  1.00 74.19           H  
ATOM    600  CA  VAL A  36       6.497 -36.437  35.334  1.00 74.19           C  
ATOM    601  HA  VAL A  36       5.581 -35.850  35.265  1.00 74.19           H  
ATOM    602  C   VAL A  36       7.598 -35.580  34.712  1.00 74.19           C  
ATOM    603  CB  VAL A  36       6.758 -36.718  36.826  1.00 74.19           C  
ATOM    604  HB  VAL A  36       7.567 -37.442  36.922  1.00 74.19           H  
ATOM    605  O   VAL A  36       7.364 -34.401  34.489  1.00 74.19           O  
ATOM    606  CG1 VAL A  36       7.135 -35.454  37.611  1.00 74.19           C  
ATOM    607 HG11 VAL A  36       8.098 -35.072  37.271  1.00 74.19           H  
ATOM    608 HG12 VAL A  36       7.218 -35.683  38.673  1.00 74.19           H  
ATOM    609 HG13 VAL A  36       6.381 -34.680  37.465  1.00 74.19           H  
ATOM    610  CG2 VAL A  36       5.498 -37.288  37.494  1.00 74.19           C  
ATOM    611 HG21 VAL A  36       5.732 -37.604  38.510  1.00 74.19           H  
ATOM    612 HG22 VAL A  36       4.718 -36.526  37.524  1.00 74.19           H  
ATOM    613 HG23 VAL A  36       5.116 -38.145  36.939  1.00 74.19           H  
ATOM    614  N   VAL A  37       8.753 -36.152  34.352  1.00 74.39           N  
ATOM    615  H   VAL A  37       8.893 -37.131  34.557  1.00 74.39           H  
ATOM    616  CA  VAL A  37       9.839 -35.404  33.686  1.00 74.39           C  
ATOM    617  HA  VAL A  37      10.080 -34.532  34.294  1.00 74.39           H  
ATOM    618  C   VAL A  37       9.395 -34.872  32.320  1.00 74.39           C  
ATOM    619  CB  VAL A  37      11.113 -36.265  33.561  1.00 74.39           C  
ATOM    620  HB  VAL A  37      10.866 -37.199  33.056  1.00 74.39           H  
ATOM    621  O   VAL A  37       9.689 -33.726  31.994  1.00 74.39           O  
ATOM    622  CG1 VAL A  37      12.226 -35.564  32.768  1.00 74.39           C  
ATOM    623 HG11 VAL A  37      11.926 -35.441  31.727  1.00 74.39           H  
ATOM    624 HG12 VAL A  37      12.433 -34.584  33.197  1.00 74.39           H  
ATOM    625 HG13 VAL A  37      13.135 -36.165  32.787  1.00 74.39           H  
ATOM    626  CG2 VAL A  37      11.692 -36.591  34.944  1.00 74.39           C  
ATOM    627 HG21 VAL A  37      12.012 -35.675  35.439  1.00 74.39           H  
ATOM    628 HG22 VAL A  37      12.548 -37.259  34.839  1.00 74.39           H  
ATOM    629 HG23 VAL A  37      10.950 -37.083  35.572  1.00 74.39           H  
ATOM    630  N   LEU A  38       8.647 -35.656  31.537  1.00 73.36           N  
ATOM    631  H   LEU A  38       8.448 -36.598  31.844  1.00 73.36           H  
ATOM    632  CA  LEU A  38       8.093 -35.205  30.258  1.00 73.36           C  
ATOM    633  HA  LEU A  38       8.914 -34.789  29.674  1.00 73.36           H  
ATOM    634  C   LEU A  38       7.094 -34.067  30.467  1.00 73.36           C  
ATOM    635  CB  LEU A  38       7.469 -36.391  29.488  1.00 73.36           C  
ATOM    636  HB2 LEU A  38       6.386 -36.281  29.442  1.00 73.36           H  
ATOM    637  HB3 LEU A  38       7.648 -37.312  30.043  1.00 73.36           H  
ATOM    638  O   LEU A  38       7.209 -33.054  29.795  1.00 73.36           O  
ATOM    639  CG  LEU A  38       8.039 -36.575  28.069  1.00 73.36           C  
ATOM    640  HG  LEU A  38       9.048 -36.167  28.013  1.00 73.36           H  
ATOM    641  CD1 LEU A  38       8.128 -38.060  27.713  1.00 73.36           C  
ATOM    642 HD11 LEU A  38       7.138 -38.513  27.754  1.00 73.36           H  
ATOM    643 HD12 LEU A  38       8.787 -38.564  28.420  1.00 73.36           H  
ATOM    644 HD13 LEU A  38       8.539 -38.173  26.710  1.00 73.36           H  
ATOM    645  CD2 LEU A  38       7.162 -35.884  27.029  1.00 73.36           C  
ATOM    646 HD21 LEU A  38       7.149 -34.815  27.238  1.00 73.36           H  
ATOM    647 HD22 LEU A  38       7.580 -36.035  26.034  1.00 73.36           H  
ATOM    648 HD23 LEU A  38       6.147 -36.280  27.060  1.00 73.36           H  
ATOM    649  N   VAL A  39       6.164 -34.181  31.422  1.00 68.23           N  
ATOM    650  H   VAL A  39       6.130 -35.030  31.967  1.00 68.23           H  
ATOM    651  CA  VAL A  39       5.227 -33.096  31.755  1.00 68.23           C  
ATOM    652  HA  VAL A  39       4.702 -32.803  30.846  1.00 68.23           H  
ATOM    653  C   VAL A  39       5.983 -31.852  32.219  1.00 68.23           C  
ATOM    654  CB  VAL A  39       4.161 -33.546  32.773  1.00 68.23           C  
ATOM    655  HB  VAL A  39       4.648 -34.005  33.633  1.00 68.23           H  
ATOM    656  O   VAL A  39       5.661 -30.779  31.725  1.00 68.23           O  
ATOM    657  CG1 VAL A  39       3.285 -32.383  33.263  1.00 68.23           C  
ATOM    658 HG11 VAL A  39       2.848 -31.855  32.415  1.00 68.23           H  
ATOM    659 HG12 VAL A  39       3.885 -31.682  33.845  1.00 68.23           H  
ATOM    660 HG13 VAL A  39       2.491 -32.760  33.907  1.00 68.23           H  
ATOM    661  CG2 VAL A  39       3.204 -34.563  32.132  1.00 68.23           C  
ATOM    662 HG21 VAL A  39       3.757 -35.384  31.677  1.00 68.23           H  
ATOM    663 HG22 VAL A  39       2.539 -34.971  32.894  1.00 68.23           H  
ATOM    664 HG23 VAL A  39       2.611 -34.079  31.356  1.00 68.23           H  
ATOM    665  N   SER A  40       7.021 -31.979  33.053  1.00 66.75           N  
ATOM    666  H   SER A  40       7.207 -32.879  33.472  1.00 66.75           H  
ATOM    667  CA  SER A  40       7.866 -30.854  33.475  1.00 66.75           C  
ATOM    668  HA  SER A  40       7.234 -30.119  33.973  1.00 66.75           H  
ATOM    669  C   SER A  40       8.563 -30.177  32.292  1.00 66.75           C  
ATOM    670  CB  SER A  40       8.919 -31.291  34.495  1.00 66.75           C  
ATOM    671  HB2 SER A  40       9.582 -32.030  34.046  1.00 66.75           H  
ATOM    672  HB3 SER A  40       9.508 -30.421  34.786  1.00 66.75           H  
ATOM    673  O   SER A  40       8.495 -28.958  32.164  1.00 66.75           O  
ATOM    674  OG  SER A  40       8.308 -31.843  35.645  1.00 66.75           O  
ATOM    675  HG  SER A  40       8.959 -31.842  36.350  1.00 66.75           H  
ATOM    676  N   LEU A  41       9.147 -30.952  31.371  1.00 62.54           N  
ATOM    677  H   LEU A  41       9.177 -31.948  31.537  1.00 62.54           H  
ATOM    678  CA  LEU A  41       9.771 -30.434  30.147  1.00 62.54           C  
ATOM    679  HA  LEU A  41      10.489 -29.659  30.417  1.00 62.54           H  
ATOM    680  C   LEU A  41       8.742 -29.775  29.212  1.00 62.54           C  
ATOM    681  CB  LEU A  41      10.504 -31.582  29.426  1.00 62.54           C  
ATOM    682  HB2 LEU A  41      10.773 -31.250  28.423  1.00 62.54           H  
ATOM    683  HB3 LEU A  41       9.812 -32.416  29.320  1.00 62.54           H  
ATOM    684  O   LEU A  41       9.023 -28.737  28.612  1.00 62.54           O  
ATOM    685  CG  LEU A  41      11.784 -32.072  30.131  1.00 62.54           C  
ATOM    686  HG  LEU A  41      11.594 -32.235  31.192  1.00 62.54           H  
ATOM    687  CD1 LEU A  41      12.233 -33.398  29.510  1.00 62.54           C  
ATOM    688 HD11 LEU A  41      11.445 -34.141  29.633  1.00 62.54           H  
ATOM    689 HD12 LEU A  41      12.445 -33.261  28.449  1.00 62.54           H  
ATOM    690 HD13 LEU A  41      13.131 -33.750  30.018  1.00 62.54           H  
ATOM    691  CD2 LEU A  41      12.932 -31.072  29.994  1.00 62.54           C  
ATOM    692 HD21 LEU A  41      13.137 -30.866  28.943  1.00 62.54           H  
ATOM    693 HD22 LEU A  41      13.829 -31.468  30.470  1.00 62.54           H  
ATOM    694 HD23 LEU A  41      12.674 -30.139  30.496  1.00 62.54           H  
ATOM    695  N   ILE A  42       7.528 -30.328  29.106  1.00 58.55           N  
ATOM    696  H   ILE A  42       7.358 -31.197  29.592  1.00 58.55           H  
ATOM    697  CA  ILE A  42       6.433 -29.718  28.338  1.00 58.55           C  
ATOM    698  HA  ILE A  42       6.823 -29.432  27.361  1.00 58.55           H  
ATOM    699  C   ILE A  42       5.942 -28.431  29.030  1.00 58.55           C  
ATOM    700  CB  ILE A  42       5.272 -30.711  28.088  1.00 58.55           C  
ATOM    701  HB  ILE A  42       4.822 -30.959  29.049  1.00 58.55           H  
ATOM    702  O   ILE A  42       5.597 -27.466  28.354  1.00 58.55           O  
ATOM    703  CG1 ILE A  42       5.683 -32.018  27.371  1.00 58.55           C  
ATOM    704 HG12 ILE A  42       5.689 -31.854  26.293  1.00 58.55           H  
ATOM    705 HG13 ILE A  42       6.703 -32.310  27.619  1.00 58.55           H  
ATOM    706  CG2 ILE A  42       4.212 -30.048  27.183  1.00 58.55           C  
ATOM    707 HG21 ILE A  42       3.422 -30.753  26.926  1.00 58.55           H  
ATOM    708 HG22 ILE A  42       4.680 -29.682  26.269  1.00 58.55           H  
ATOM    709 HG23 ILE A  42       3.750 -29.208  27.702  1.00 58.55           H  
ATOM    710  CD1 ILE A  42       4.723 -33.181  27.683  1.00 58.55           C  
ATOM    711 HD11 ILE A  42       3.690 -32.899  27.477  1.00 58.55           H  
ATOM    712 HD12 ILE A  42       4.807 -33.472  28.730  1.00 58.55           H  
ATOM    713 HD13 ILE A  42       4.972 -34.036  27.055  1.00 58.55           H  
ATOM    714  N   THR A  43       5.922 -28.365  30.366  1.00 54.93           N  
ATOM    715  H   THR A  43       6.151 -29.190  30.902  1.00 54.93           H  
ATOM    716  CA  THR A  43       5.537 -27.146  31.097  1.00 54.93           C  
ATOM    717  HA  THR A  43       4.671 -26.711  30.597  1.00 54.93           H  
ATOM    718  C   THR A  43       6.617 -26.069  31.061  1.00 54.93           C  
ATOM    719  CB  THR A  43       5.109 -27.409  32.547  1.00 54.93           C  
ATOM    720  HB  THR A  43       4.980 -26.448  33.045  1.00 54.93           H  
ATOM    721  O   THR A  43       6.273 -24.902  30.920  1.00 54.93           O  
ATOM    722  CG2 THR A  43       3.775 -28.155  32.618  1.00 54.93           C  
ATOM    723 HG21 THR A  43       3.828 -29.092  32.064  1.00 54.93           H  
ATOM    724 HG22 THR A  43       3.537 -28.368  33.660  1.00 54.93           H  
ATOM    725 HG23 THR A  43       2.988 -27.531  32.195  1.00 54.93           H  
ATOM    726  OG1 THR A  43       6.045 -28.156  33.278  1.00 54.93           O  
ATOM    727  HG1 THR A  43       6.921 -28.064  32.896  1.00 54.93           H  
ATOM    728  N   GLU A  44       7.904 -26.424  31.106  1.00 50.34           N  
ATOM    729  H   GLU A  44       8.146 -27.393  31.259  1.00 50.34           H  
ATOM    730  CA  GLU A  44       9.017 -25.468  30.982  1.00 50.34           C  
ATOM    731  HA  GLU A  44       8.841 -24.619  31.642  1.00 50.34           H  
ATOM    732  C   GLU A  44       9.119 -24.904  29.556  1.00 50.34           C  
ATOM    733  CB  GLU A  44      10.335 -26.140  31.403  1.00 50.34           C  
ATOM    734  HB2 GLU A  44      11.167 -25.531  31.048  1.00 50.34           H  
ATOM    735  HB3 GLU A  44      10.402 -27.122  30.936  1.00 50.34           H  
ATOM    736  O   GLU A  44       9.349 -23.707  29.370  1.00 50.34           O  
ATOM    737  CG  GLU A  44      10.450 -26.267  32.934  1.00 50.34           C  
ATOM    738  HG2 GLU A  44       9.560 -26.767  33.316  1.00 50.34           H  
ATOM    739  HG3 GLU A  44      10.472 -25.264  33.360  1.00 50.34           H  
ATOM    740  CD  GLU A  44      11.696 -27.042  33.401  1.00 50.34           C  
ATOM    741  OE1 GLU A  44      11.787 -27.287  34.627  1.00 50.34           O  
ATOM    742  OE2 GLU A  44      12.540 -27.402  32.549  1.00 50.34           O  
ATOM    743  N   THR A  45       8.846 -25.728  28.539  1.00 47.86           N  
ATOM    744  H   THR A  45       8.711 -26.710  28.736  1.00 47.86           H  
ATOM    745  CA  THR A  45       8.723 -25.249  27.150  1.00 47.86           C  
ATOM    746  HA  THR A  45       9.544 -24.559  26.955  1.00 47.86           H  
ATOM    747  C   THR A  45       7.444 -24.442  26.912  1.00 47.86           C  
ATOM    748  CB  THR A  45       8.840 -26.382  26.122  1.00 47.86           C  
ATOM    749  HB  THR A  45       8.592 -25.993  25.135  1.00 47.86           H  
ATOM    750  O   THR A  45       7.455 -23.539  26.081  1.00 47.86           O  
ATOM    751  CG2 THR A  45      10.254 -26.960  26.072  1.00 47.86           C  
ATOM    752 HG21 THR A  45      10.949 -26.182  25.755  1.00 47.86           H  
ATOM    753 HG22 THR A  45      10.559 -27.323  27.053  1.00 47.86           H  
ATOM    754 HG23 THR A  45      10.288 -27.778  25.354  1.00 47.86           H  
ATOM    755  OG1 THR A  45       7.979 -27.450  26.421  1.00 47.86           O  
ATOM    756  HG1 THR A  45       8.382 -27.922  27.154  1.00 47.86           H  
ATOM    757  N   ARG A  46       6.358 -24.682  27.663  1.00 48.17           N  
ATOM    758  H   ARG A  46       6.370 -25.490  28.269  1.00 48.17           H  
ATOM    759  CA  ARG A  46       5.149 -23.837  27.607  1.00 48.17           C  
ATOM    760  HA  ARG A  46       4.992 -23.530  26.573  1.00 48.17           H  
ATOM    761  C   ARG A  46       5.287 -22.512  28.358  1.00 48.17           C  
ATOM    762  CB  ARG A  46       3.906 -24.611  28.069  1.00 48.17           C  
ATOM    763  HB2 ARG A  46       3.132 -23.897  28.350  1.00 48.17           H  
ATOM    764  HB3 ARG A  46       4.146 -25.214  28.945  1.00 48.17           H  
ATOM    765  O   ARG A  46       4.699 -21.531  27.918  1.00 48.17           O  
ATOM    766  CG  ARG A  46       3.352 -25.490  26.941  1.00 48.17           C  
ATOM    767  HG2 ARG A  46       3.093 -24.859  26.090  1.00 48.17           H  
ATOM    768  HG3 ARG A  46       4.109 -26.208  26.627  1.00 48.17           H  
ATOM    769  CD  ARG A  46       2.099 -26.231  27.414  1.00 48.17           C  
ATOM    770  HD2 ARG A  46       1.358 -25.493  27.716  1.00 48.17           H  
ATOM    771  HD3 ARG A  46       2.364 -26.847  28.273  1.00 48.17           H  
ATOM    772  NE  ARG A  46       1.548 -27.083  26.344  1.00 48.17           N  
ATOM    773  HE  ARG A  46       2.087 -27.125  25.491  1.00 48.17           H  
ATOM    774  NH1 ARG A  46      -0.344 -27.755  27.451  1.00 48.17           N  
ATOM    775 HH11 ARG A  46      -1.234 -28.233  27.460  1.00 48.17           H  
ATOM    776 HH12 ARG A  46      -0.073 -27.158  28.219  1.00 48.17           H  
ATOM    777  NH2 ARG A  46       0.037 -28.477  25.370  1.00 48.17           N  
ATOM    778 HH21 ARG A  46      -0.840 -28.976  25.395  1.00 48.17           H  
ATOM    779 HH22 ARG A  46       0.588 -28.458  24.524  1.00 48.17           H  
ATOM    780  CZ  ARG A  46       0.421 -27.767  26.394  1.00 48.17           C  
ATOM    781  N   LEU A  47       6.070 -22.438  29.438  1.00 46.40           N  
ATOM    782  H   LEU A  47       6.489 -23.287  29.790  1.00 46.40           H  
ATOM    783  CA  LEU A  47       6.177 -21.208  30.238  1.00 46.40           C  
ATOM    784  HA  LEU A  47       5.180 -20.770  30.272  1.00 46.40           H  
ATOM    785  C   LEU A  47       7.057 -20.109  29.620  1.00 46.40           C  
ATOM    786  CB  LEU A  47       6.629 -21.513  31.684  1.00 46.40           C  
ATOM    787  HB2 LEU A  47       6.948 -22.551  31.784  1.00 46.40           H  
ATOM    788  HB3 LEU A  47       7.508 -20.909  31.905  1.00 46.40           H  
ATOM    789  O   LEU A  47       7.069 -18.995  30.136  1.00 46.40           O  
ATOM    790  CG  LEU A  47       5.534 -21.184  32.720  1.00 46.40           C  
ATOM    791  HG  LEU A  47       4.848 -20.435  32.324  1.00 46.40           H  
ATOM    792  CD1 LEU A  47       4.740 -22.439  33.080  1.00 46.40           C  
ATOM    793 HD11 LEU A  47       4.301 -22.858  32.174  1.00 46.40           H  
ATOM    794 HD12 LEU A  47       5.397 -23.181  33.534  1.00 46.40           H  
ATOM    795 HD13 LEU A  47       3.941 -22.182  33.776  1.00 46.40           H  
ATOM    796  CD2 LEU A  47       6.139 -20.600  33.995  1.00 46.40           C  
ATOM    797 HD21 LEU A  47       6.654 -19.670  33.756  1.00 46.40           H  
ATOM    798 HD22 LEU A  47       5.346 -20.385  34.712  1.00 46.40           H  
ATOM    799 HD23 LEU A  47       6.846 -21.306  34.431  1.00 46.40           H  
ATOM    800  N   SER A  48       7.790 -20.389  28.542  1.00 48.14           N  
ATOM    801  H   SER A  48       7.743 -21.318  28.150  1.00 48.14           H  
ATOM    802  CA  SER A  48       8.709 -19.421  27.921  1.00 48.14           C  
ATOM    803  HA  SER A  48       8.849 -18.586  28.608  1.00 48.14           H  
ATOM    804  C   SER A  48       8.181 -18.766  26.637  1.00 48.14           C  
ATOM    805  CB  SER A  48      10.103 -20.040  27.745  1.00 48.14           C  
ATOM    806  HB2 SER A  48      10.721 -19.388  27.129  1.00 48.14           H  
ATOM    807  HB3 SER A  48      10.574 -20.127  28.725  1.00 48.14           H  
ATOM    808  O   SER A  48       8.917 -18.006  26.014  1.00 48.14           O  
ATOM    809  OG  SER A  48      10.048 -21.329  27.160  1.00 48.14           O  
ATOM    810  HG  SER A  48       9.886 -21.974  27.852  1.00 48.14           H  
ATOM    811  N   GLY A  49       6.923 -19.008  26.241  1.00 44.84           N  
ATOM    812  H   GLY A  49       6.355 -19.630  26.798  1.00 44.84           H  
ATOM    813  CA  GLY A  49       6.443 -18.613  24.908  1.00 44.84           C  
ATOM    814  HA2 GLY A  49       7.177 -17.979  24.411  1.00 44.84           H  
ATOM    815  HA3 GLY A  49       6.352 -19.520  24.311  1.00 44.84           H  
ATOM    816  C   GLY A  49       5.104 -17.883  24.809  1.00 44.84           C  
ATOM    817  O   GLY A  49       4.802 -17.377  23.731  1.00 44.84           O  
ATOM    818  N   GLU A  50       4.298 -17.781  25.870  1.00 52.30           N  
ATOM    819  H   GLU A  50       4.560 -18.195  26.753  1.00 52.30           H  
ATOM    820  CA  GLU A  50       3.142 -16.879  25.829  1.00 52.30           C  
ATOM    821  HA  GLU A  50       2.662 -16.957  24.854  1.00 52.30           H  
ATOM    822  C   GLU A  50       3.661 -15.448  25.955  1.00 52.30           C  
ATOM    823  CB  GLU A  50       2.066 -17.235  26.867  1.00 52.30           C  
ATOM    824  HB2 GLU A  50       1.379 -16.392  26.951  1.00 52.30           H  
ATOM    825  HB3 GLU A  50       2.529 -17.414  27.837  1.00 52.30           H  
ATOM    826  O   GLU A  50       3.887 -14.926  27.047  1.00 52.30           O  
ATOM    827  CG  GLU A  50       1.268 -18.474  26.421  1.00 52.30           C  
ATOM    828  HG2 GLU A  50       1.949 -19.322  26.354  1.00 52.30           H  
ATOM    829  HG3 GLU A  50       0.869 -18.288  25.423  1.00 52.30           H  
ATOM    830  CD  GLU A  50       0.100 -18.842  27.354  1.00 52.30           C  
ATOM    831  OE1 GLU A  50      -0.530 -19.893  27.088  1.00 52.30           O  
ATOM    832  OE2 GLU A  50      -0.162 -18.093  28.323  1.00 52.30           O  
ATOM    833  N   HIS A  51       3.912 -14.830  24.802  1.00 53.72           N  
ATOM    834  H   HIS A  51       3.849 -15.383  23.959  1.00 53.72           H  
ATOM    835  CA  HIS A  51       4.133 -13.402  24.663  1.00 53.72           C  
ATOM    836  HA  HIS A  51       4.939 -13.114  25.337  1.00 53.72           H  
ATOM    837  C   HIS A  51       2.844 -12.700  25.113  1.00 53.72           C  
ATOM    838  CB  HIS A  51       4.552 -13.110  23.205  1.00 53.72           C  
ATOM    839  HB2 HIS A  51       3.672 -13.029  22.567  1.00 53.72           H  
ATOM    840  HB3 HIS A  51       5.132 -13.955  22.835  1.00 53.72           H  
ATOM    841  O   HIS A  51       1.972 -12.372  24.314  1.00 53.72           O  
ATOM    842  CG  HIS A  51       5.426 -11.894  23.018  1.00 53.72           C  
ATOM    843  CD2 HIS A  51       5.449 -11.066  21.926  1.00 53.72           C  
ATOM    844  HD2 HIS A  51       4.794 -11.127  21.070  1.00 53.72           H  
ATOM    845  ND1 HIS A  51       6.469 -11.512  23.832  1.00 53.72           N  
ATOM    846  HD1 HIS A  51       6.749 -11.964  24.691  1.00 53.72           H  
ATOM    847  CE1 HIS A  51       7.095 -10.475  23.253  1.00 53.72           C  
ATOM    848  HE1 HIS A  51       7.959  -9.966  23.653  1.00 53.72           H  
ATOM    849  NE2 HIS A  51       6.509 -10.166  22.088  1.00 53.72           N  
ATOM    850  N   LEU A  52       2.671 -12.570  26.430  1.00 58.83           N  
ATOM    851  H   LEU A  52       3.326 -13.046  27.033  1.00 58.83           H  
ATOM    852  CA  LEU A  52       1.585 -11.821  27.034  1.00 58.83           C  
ATOM    853  HA  LEU A  52       0.630 -12.246  26.725  1.00 58.83           H  
ATOM    854  C   LEU A  52       1.690 -10.394  26.493  1.00 58.83           C  
ATOM    855  CB  LEU A  52       1.706 -11.886  28.571  1.00 58.83           C  
ATOM    856  HB2 LEU A  52       2.750 -11.720  28.838  1.00 58.83           H  
ATOM    857  HB3 LEU A  52       1.129 -11.071  29.009  1.00 58.83           H  
ATOM    858  O   LEU A  52       2.599  -9.649  26.863  1.00 58.83           O  
ATOM    859  CG  LEU A  52       1.223 -13.219  29.179  1.00 58.83           C  
ATOM    860  HG  LEU A  52       1.506 -14.046  28.527  1.00 58.83           H  
ATOM    861  CD1 LEU A  52       1.866 -13.447  30.549  1.00 58.83           C  
ATOM    862 HD11 LEU A  52       2.949 -13.506  30.433  1.00 58.83           H  
ATOM    863 HD12 LEU A  52       1.612 -12.632  31.226  1.00 58.83           H  
ATOM    864 HD13 LEU A  52       1.514 -14.393  30.960  1.00 58.83           H  
ATOM    865  CD2 LEU A  52      -0.297 -13.223  29.368  1.00 58.83           C  
ATOM    866 HD21 LEU A  52      -0.608 -14.190  29.764  1.00 58.83           H  
ATOM    867 HD22 LEU A  52      -0.788 -13.077  28.406  1.00 58.83           H  
ATOM    868 HD23 LEU A  52      -0.598 -12.432  30.055  1.00 58.83           H  
ATOM    869  N   CYS A  53       0.773 -10.040  25.590  1.00 62.82           N  
ATOM    870  H   CYS A  53       0.215 -10.774  25.179  1.00 62.82           H  
ATOM    871  CA  CYS A  53       0.454  -8.661  25.241  1.00 62.82           C  
ATOM    872  HA  CYS A  53       1.119  -8.297  24.458  1.00 62.82           H  
ATOM    873  C   CYS A  53       0.517  -7.791  26.512  1.00 62.82           C  
ATOM    874  CB  CYS A  53      -1.003  -8.627  24.764  1.00 62.82           C  
ATOM    875  HB2 CYS A  53      -1.537  -9.464  25.214  1.00 62.82           H  
ATOM    876  HB3 CYS A  53      -1.466  -7.730  25.175  1.00 62.82           H  
ATOM    877  O   CYS A  53      -0.161  -8.138  27.489  1.00 62.82           O  
ATOM    878  SG  CYS A  53      -1.420  -8.594  23.019  1.00 62.82           S  
ATOM    879  N   PRO A  54       1.266  -6.673  26.550  1.00 59.57           N  
ATOM    880  CA  PRO A  54       1.182  -5.738  27.664  1.00 59.57           C  
ATOM    881  HA  PRO A  54       1.631  -6.218  28.533  1.00 59.57           H  
ATOM    882  C   PRO A  54      -0.270  -5.367  28.014  1.00 59.57           C  
ATOM    883  CB  PRO A  54       2.045  -4.528  27.281  1.00 59.57           C  
ATOM    884  HB2 PRO A  54       1.492  -3.592  27.363  1.00 59.57           H  
ATOM    885  HB3 PRO A  54       2.926  -4.497  27.921  1.00 59.57           H  
ATOM    886  O   PRO A  54      -1.129  -5.193  27.147  1.00 59.57           O  
ATOM    887  CG  PRO A  54       2.473  -4.776  25.831  1.00 59.57           C  
ATOM    888  HG2 PRO A  54       1.778  -4.272  25.160  1.00 59.57           H  
ATOM    889  HG3 PRO A  54       3.492  -4.437  25.646  1.00 59.57           H  
ATOM    890  CD  PRO A  54       2.343  -6.284  25.659  1.00 59.57           C  
ATOM    891  HD2 PRO A  54       2.168  -6.542  24.614  1.00 59.57           H  
ATOM    892  HD3 PRO A  54       3.260  -6.769  25.992  1.00 59.57           H  
ATOM    893  N   LEU A  55      -0.537  -5.252  29.318  1.00 49.93           N  
ATOM    894  H   LEU A  55       0.222  -5.427  29.961  1.00 49.93           H  
ATOM    895  CA  LEU A  55      -1.837  -4.899  29.893  1.00 49.93           C  
ATOM    896  HA  LEU A  55      -2.608  -5.521  29.438  1.00 49.93           H  
ATOM    897  C   LEU A  55      -2.185  -3.429  29.587  1.00 49.93           C  
ATOM    898  CB  LEU A  55      -1.802  -5.165  31.418  1.00 49.93           C  
ATOM    899  HB2 LEU A  55      -2.695  -4.732  31.868  1.00 49.93           H  
ATOM    900  HB3 LEU A  55      -0.945  -4.632  31.830  1.00 49.93           H  
ATOM    901  O   LEU A  55      -1.984  -2.551  30.421  1.00 49.93           O  
ATOM    902  CG  LEU A  55      -1.717  -6.641  31.850  1.00 49.93           C  
ATOM    903  HG  LEU A  55      -0.923  -7.142  31.296  1.00 49.93           H  
ATOM    904  CD1 LEU A  55      -1.388  -6.722  33.342  1.00 49.93           C  
ATOM    905 HD11 LEU A  55      -0.430  -6.239  33.534  1.00 49.93           H  
ATOM    906 HD12 LEU A  55      -1.316  -7.767  33.646  1.00 49.93           H  
ATOM    907 HD13 LEU A  55      -2.164  -6.227  33.926  1.00 49.93           H  
ATOM    908  CD2 LEU A  55      -3.038  -7.379  31.617  1.00 49.93           C  
ATOM    909 HD21 LEU A  55      -3.847  -6.888  32.159  1.00 49.93           H  
ATOM    910 HD22 LEU A  55      -2.945  -8.409  31.959  1.00 49.93           H  
ATOM    911 HD23 LEU A  55      -3.267  -7.395  30.551  1.00 49.93           H  
ATOM    912  N   VAL A  56      -2.703  -3.153  28.390  1.00 50.39           N  
ATOM    913  H   VAL A  56      -2.699  -3.895  27.705  1.00 50.39           H  
ATOM    914  CA  VAL A  56      -3.289  -1.857  27.991  1.00 50.39           C  
ATOM    915  HA  VAL A  56      -3.373  -1.225  28.875  1.00 50.39           H  
ATOM    916  C   VAL A  56      -4.722  -2.087  27.478  1.00 50.39           C  
ATOM    917  CB  VAL A  56      -2.367  -1.113  26.994  1.00 50.39           C  
ATOM    918  HB  VAL A  56      -2.267  -1.711  26.088  1.00 50.39           H  
ATOM    919  O   VAL A  56      -5.107  -3.220  27.187  1.00 50.39           O  
ATOM    920  CG1 VAL A  56      -2.899   0.275  26.608  1.00 50.39           C  
ATOM    921 HG11 VAL A  56      -2.162   0.796  25.997  1.00 50.39           H  
ATOM    922 HG12 VAL A  56      -3.800   0.178  26.002  1.00 50.39           H  
ATOM    923 HG13 VAL A  56      -3.105   0.868  27.499  1.00 50.39           H  
ATOM    924  CG2 VAL A  56      -0.965  -0.896  27.589  1.00 50.39           C  
ATOM    925 HG21 VAL A  56      -1.037  -0.353  28.531  1.00 50.39           H  
ATOM    926 HG22 VAL A  56      -0.480  -1.857  27.764  1.00 50.39           H  
ATOM    927 HG23 VAL A  56      -0.346  -0.333  26.891  1.00 50.39           H  
ATOM    928  N   GLU A  57      -5.569  -1.057  27.473  1.00 48.40           N  
ATOM    929  H   GLU A  57      -5.193  -0.143  27.680  1.00 48.40           H  
ATOM    930  CA  GLU A  57      -6.985  -1.093  27.059  1.00 48.40           C  
ATOM    931  HA  GLU A  57      -7.527  -1.716  27.770  1.00 48.40           H  
ATOM    932  C   GLU A  57      -7.189  -1.694  25.644  1.00 48.40           C  
ATOM    933  CB  GLU A  57      -7.521   0.344  27.195  1.00 48.40           C  
ATOM    934  HB2 GLU A  57      -7.094   0.763  28.106  1.00 48.40           H  
ATOM    935  HB3 GLU A  57      -7.178   0.943  26.352  1.00 48.40           H  
ATOM    936  O   GLU A  57      -6.331  -1.531  24.779  1.00 48.40           O  
ATOM    937  CG  GLU A  57      -9.048   0.443  27.319  1.00 48.40           C  
ATOM    938  HG2 GLU A  57      -9.382  -0.312  28.031  1.00 48.40           H  
ATOM    939  HG3 GLU A  57      -9.496   0.211  26.353  1.00 48.40           H  
ATOM    940  CD  GLU A  57      -9.519   1.831  27.803  1.00 48.40           C  
ATOM    941  OE1 GLU A  57     -10.712   1.921  28.167  1.00 48.40           O  
ATOM    942  OE2 GLU A  57      -8.684   2.761  27.869  1.00 48.40           O  
ATOM    943  N   ILE A  58      -8.293  -2.428  25.400  1.00 49.83           N  
ATOM    944  H   ILE A  58      -9.038  -2.393  26.081  1.00 49.83           H  
ATOM    945  CA  ILE A  58      -8.648  -2.898  24.040  1.00 49.83           C  
ATOM    946  HA  ILE A  58      -7.778  -3.357  23.571  1.00 49.83           H  
ATOM    947  C   ILE A  58      -9.034  -1.670  23.236  1.00 49.83           C  
ATOM    948  CB  ILE A  58      -9.844  -3.903  24.003  1.00 49.83           C  
ATOM    949  HB  ILE A  58     -10.651  -3.505  24.617  1.00 49.83           H  
ATOM    950  O   ILE A  58     -10.092  -1.102  23.491  1.00 49.83           O  
ATOM    951  CG1 ILE A  58      -9.425  -5.269  24.534  1.00 49.83           C  
ATOM    952 HG12 ILE A  58      -8.889  -5.825  23.765  1.00 49.83           H  
ATOM    953 HG13 ILE A  58      -8.706  -5.029  25.316  1.00 49.83           H  
ATOM    954  CG2 ILE A  58     -10.385  -4.167  22.584  1.00 49.83           C  
ATOM    955 HG21 ILE A  58     -11.162  -4.931  22.594  1.00 49.83           H  
ATOM    956 HG22 ILE A  58     -10.847  -3.266  22.181  1.00 49.83           H  
ATOM    957 HG23 ILE A  58      -9.584  -4.477  21.913  1.00 49.83           H  
ATOM    958  CD1 ILE A  58     -10.567  -6.139  25.087  1.00 49.83           C  
ATOM    959 HD11 ILE A  58     -10.156  -7.045  25.534  1.00 49.83           H  
ATOM    960 HD12 ILE A  58     -11.238  -6.435  24.280  1.00 49.83           H  
ATOM    961 HD13 ILE A  58     -11.140  -5.584  25.830  1.00 49.83           H  
ATOM    962  N   GLY A  59      -8.231  -1.299  22.245  1.00 63.23           N  
ATOM    963  H   GLY A  59      -7.308  -1.700  22.159  1.00 63.23           H  
ATOM    964  CA  GLY A  59      -8.738  -0.477  21.160  1.00 63.23           C  
ATOM    965  HA2 GLY A  59      -9.631   0.068  21.465  1.00 63.23           H  
ATOM    966  HA3 GLY A  59      -8.001   0.277  20.886  1.00 63.23           H  
ATOM    967  C   GLY A  59      -9.080  -1.359  19.964  1.00 63.23           C  
ATOM    968  O   GLY A  59      -8.219  -2.033  19.396  1.00 63.23           O  
ATOM    969  N   GLU A  60     -10.351  -1.368  19.581  1.00 77.53           N  
ATOM    970  H   GLU A  60     -11.003  -0.808  20.111  1.00 77.53           H  
ATOM    971  CA  GLU A  60     -10.725  -1.637  18.196  1.00 77.53           C  
ATOM    972  HA  GLU A  60     -10.016  -2.334  17.748  1.00 77.53           H  
ATOM    973  C   GLU A  60     -10.636  -0.313  17.433  1.00 77.53           C  
ATOM    974  CB  GLU A  60     -12.126  -2.262  18.105  1.00 77.53           C  
ATOM    975  HB2 GLU A  60     -12.401  -2.327  17.053  1.00 77.53           H  
ATOM    976  HB3 GLU A  60     -12.844  -1.625  18.621  1.00 77.53           H  
ATOM    977  O   GLU A  60     -10.892   0.747  18.004  1.00 77.53           O  
ATOM    978  CG  GLU A  60     -12.150  -3.675  18.713  1.00 77.53           C  
ATOM    979  HG2 GLU A  60     -11.351  -4.258  18.255  1.00 77.53           H  
ATOM    980  HG3 GLU A  60     -11.942  -3.607  19.781  1.00 77.53           H  
ATOM    981  CD  GLU A  60     -13.481  -4.420  18.512  1.00 77.53           C  
ATOM    982  OE1 GLU A  60     -13.502  -5.630  18.837  1.00 77.53           O  
ATOM    983  OE2 GLU A  60     -14.451  -3.809  18.009  1.00 77.53           O  
ATOM    984  N   CYS A  61     -10.261  -0.344  16.153  1.00 80.21           N  
ATOM    985  H   CYS A  61     -10.095  -1.230  15.699  1.00 80.21           H  
ATOM    986  CA  CYS A  61     -10.352   0.862  15.339  1.00 80.21           C  
ATOM    987  HA  CYS A  61      -9.915   1.693  15.893  1.00 80.21           H  
ATOM    988  C   CYS A  61     -11.828   1.166  15.087  1.00 80.21           C  
ATOM    989  CB  CYS A  61      -9.576   0.699  14.030  1.00 80.21           C  
ATOM    990  HB2 CYS A  61      -9.975  -0.153  13.480  1.00 80.21           H  
ATOM    991  HB3 CYS A  61      -8.529   0.495  14.256  1.00 80.21           H  
ATOM    992  O   CYS A  61     -12.452   0.555  14.217  1.00 80.21           O  
ATOM    993  SG  CYS A  61      -9.633   2.143  12.943  1.00 80.21           S  
ATOM    994  N   THR A  62     -12.390   2.088  15.865  1.00 78.06           N  
ATOM    995  H   THR A  62     -11.850   2.471  16.628  1.00 78.06           H  
ATOM    996  CA  THR A  62     -13.776   2.528  15.702  1.00 78.06           C  
ATOM    997  HA  THR A  62     -14.199   1.962  14.872  1.00 78.06           H  
ATOM    998  C   THR A  62     -13.845   4.008  15.335  1.00 78.06           C  
ATOM    999  CB  THR A  62     -14.678   2.222  16.910  1.00 78.06           C  
ATOM   1000  HB  THR A  62     -15.707   2.244  16.551  1.00 78.06           H  
ATOM   1001  O   THR A  62     -12.925   4.772  15.648  1.00 78.06           O  
ATOM   1002  CG2 THR A  62     -14.452   0.845  17.528  1.00 78.06           C  
ATOM   1003 HG21 THR A  62     -15.239   0.643  18.253  1.00 78.06           H  
ATOM   1004 HG22 THR A  62     -14.476   0.077  16.755  1.00 78.06           H  
ATOM   1005 HG23 THR A  62     -13.491   0.819  18.041  1.00 78.06           H  
ATOM   1006  OG1 THR A  62     -14.559   3.205  17.907  1.00 78.06           O  
ATOM   1007  HG1 THR A  62     -15.465   3.409  18.149  1.00 78.06           H  
ATOM   1008  N   PRO A  63     -14.941   4.452  14.702  1.00 70.61           N  
ATOM   1009  CA  PRO A  63     -15.157   5.868  14.416  1.00 70.61           C  
ATOM   1010  HA  PRO A  63     -14.352   6.231  13.778  1.00 70.61           H  
ATOM   1011  C   PRO A  63     -15.210   6.735  15.686  1.00 70.61           C  
ATOM   1012  CB  PRO A  63     -16.479   5.923  13.644  1.00 70.61           C  
ATOM   1013  HB2 PRO A  63     -17.304   6.135  14.324  1.00 70.61           H  
ATOM   1014  HB3 PRO A  63     -16.445   6.665  12.847  1.00 70.61           H  
ATOM   1015  O   PRO A  63     -14.910   7.924  15.624  1.00 70.61           O  
ATOM   1016  CG  PRO A  63     -16.639   4.505  13.095  1.00 70.61           C  
ATOM   1017  HG2 PRO A  63     -17.680   4.255  12.893  1.00 70.61           H  
ATOM   1018  HG3 PRO A  63     -16.017   4.369  12.210  1.00 70.61           H  
ATOM   1019  CD  PRO A  63     -16.050   3.655  14.200  1.00 70.61           C  
ATOM   1020  HD2 PRO A  63     -15.735   2.698  13.785  1.00 70.61           H  
ATOM   1021  HD3 PRO A  63     -16.788   3.511  14.989  1.00 70.61           H  
ATOM   1022  N   GLU A  64     -15.556   6.154  16.841  1.00 76.07           N  
ATOM   1023  H   GLU A  64     -15.850   5.187  16.835  1.00 76.07           H  
ATOM   1024  CA  GLU A  64     -15.622   6.854  18.131  1.00 76.07           C  
ATOM   1025  HA  GLU A  64     -15.937   7.881  17.941  1.00 76.07           H  
ATOM   1026  C   GLU A  64     -14.273   6.954  18.866  1.00 76.07           C  
ATOM   1027  CB  GLU A  64     -16.672   6.221  19.065  1.00 76.07           C  
ATOM   1028  HB2 GLU A  64     -16.796   6.893  19.914  1.00 76.07           H  
ATOM   1029  HB3 GLU A  64     -16.293   5.281  19.467  1.00 76.07           H  
ATOM   1030  O   GLU A  64     -14.216   7.524  19.956  1.00 76.07           O  
ATOM   1031  CG  GLU A  64     -18.072   6.016  18.455  1.00 76.07           C  
ATOM   1032  HG2 GLU A  64     -18.790   5.986  19.275  1.00 76.07           H  
ATOM   1033  HG3 GLU A  64     -18.319   6.879  17.837  1.00 76.07           H  
ATOM   1034  CD  GLU A  64     -18.229   4.720  17.643  1.00 76.07           C  
ATOM   1035  OE1 GLU A  64     -19.279   4.580  16.976  1.00 76.07           O  
ATOM   1036  OE2 GLU A  64     -17.290   3.885  17.656  1.00 76.07           O  
ATOM   1037  N   SER A  65     -13.183   6.417  18.305  1.00 74.97           N  
ATOM   1038  H   SER A  65     -13.271   5.985  17.396  1.00 74.97           H  
ATOM   1039  CA  SER A  65     -11.864   6.484  18.945  1.00 74.97           C  
ATOM   1040  HA  SER A  65     -11.932   6.005  19.921  1.00 74.97           H  
ATOM   1041  C   SER A  65     -11.420   7.940  19.150  1.00 74.97           C  
ATOM   1042  CB  SER A  65     -10.820   5.724  18.121  1.00 74.97           C  
ATOM   1043  HB2 SER A  65      -9.838   5.838  18.580  1.00 74.97           H  
ATOM   1044  HB3 SER A  65     -10.786   6.128  17.109  1.00 74.97           H  
ATOM   1045  O   SER A  65     -11.472   8.757  18.222  1.00 74.97           O  
ATOM   1046  OG  SER A  65     -11.143   4.350  18.057  1.00 74.97           O  
ATOM   1047  HG  SER A  65     -12.067   4.270  17.807  1.00 74.97           H  
ATOM   1048  N   THR A  66     -10.938   8.269  20.357  1.00 78.19           N  
ATOM   1049  H   THR A  66     -11.007   7.596  21.107  1.00 78.19           H  
ATOM   1050  CA  THR A  66     -10.356   9.586  20.661  1.00 78.19           C  
ATOM   1051  HA  THR A  66     -11.130  10.344  20.536  1.00 78.19           H  
ATOM   1052  C   THR A  66      -9.212   9.861  19.693  1.00 78.19           C  
ATOM   1053  CB  THR A  66      -9.832   9.667  22.103  1.00 78.19           C  
ATOM   1054  HB  THR A  66      -9.016   8.957  22.239  1.00 78.19           H  
ATOM   1055  O   THR A  66      -8.173   9.206  19.749  1.00 78.19           O  
ATOM   1056  CG2 THR A  66      -9.356  11.075  22.468  1.00 78.19           C  
ATOM   1057 HG21 THR A  66      -9.060  11.099  23.517  1.00 78.19           H  
ATOM   1058 HG22 THR A  66     -10.160  11.793  22.306  1.00 78.19           H  
ATOM   1059 HG23 THR A  66      -8.494  11.349  21.860  1.00 78.19           H  
ATOM   1060  OG1 THR A  66     -10.865   9.348  23.003  1.00 78.19           O  
ATOM   1061  HG1 THR A  66     -10.467   9.035  23.818  1.00 78.19           H  
ATOM   1062  N   SER A  67      -9.411  10.814  18.785  1.00 81.02           N  
ATOM   1063  H   SER A  67     -10.280  11.328  18.798  1.00 81.02           H  
ATOM   1064  CA  SER A  67      -8.516  11.035  17.650  1.00 81.02           C  
ATOM   1065  HA  SER A  67      -7.631  10.411  17.774  1.00 81.02           H  
ATOM   1066  C   SER A  67      -8.017  12.473  17.586  1.00 81.02           C  
ATOM   1067  CB  SER A  67      -9.167  10.592  16.332  1.00 81.02           C  
ATOM   1068  HB2 SER A  67      -8.570  10.958  15.497  1.00 81.02           H  
ATOM   1069  HB3 SER A  67      -9.170   9.502  16.294  1.00 81.02           H  
ATOM   1070  O   SER A  67      -8.743  13.425  17.876  1.00 81.02           O  
ATOM   1071  OG  SER A  67     -10.499  11.052  16.195  1.00 81.02           O  
ATOM   1072  HG  SER A  67     -11.027  10.533  16.807  1.00 81.02           H  
ATOM   1073  N   VAL A  68      -6.763  12.626  17.163  1.00 81.29           N  
ATOM   1074  H   VAL A  68      -6.259  11.794  16.889  1.00 81.29           H  
ATOM   1075  CA  VAL A  68      -6.165  13.911  16.792  1.00 81.29           C  
ATOM   1076  HA  VAL A  68      -6.757  14.723  17.215  1.00 81.29           H  
ATOM   1077  C   VAL A  68      -6.224  14.003  15.276  1.00 81.29           C  
ATOM   1078  CB  VAL A  68      -4.729  14.054  17.326  1.00 81.29           C  
ATOM   1079  HB  VAL A  68      -4.111  13.248  16.932  1.00 81.29           H  
ATOM   1080  O   VAL A  68      -5.799  13.091  14.575  1.00 81.29           O  
ATOM   1081  CG1 VAL A  68      -4.116  15.398  16.911  1.00 81.29           C  
ATOM   1082 HG11 VAL A  68      -4.749  16.225  17.230  1.00 81.29           H  
ATOM   1083 HG12 VAL A  68      -3.129  15.507  17.363  1.00 81.29           H  
ATOM   1084 HG13 VAL A  68      -3.984  15.430  15.830  1.00 81.29           H  
ATOM   1085  CG2 VAL A  68      -4.712  13.984  18.859  1.00 81.29           C  
ATOM   1086 HG21 VAL A  68      -5.073  13.012  19.194  1.00 81.29           H  
ATOM   1087 HG22 VAL A  68      -3.692  14.111  19.222  1.00 81.29           H  
ATOM   1088 HG23 VAL A  68      -5.344  14.767  19.280  1.00 81.29           H  
ATOM   1089  N   GLU A  69      -6.842  15.064  14.760  1.00 84.86           N  
ATOM   1090  H   GLU A  69      -7.110  15.798  15.400  1.00 84.86           H  
ATOM   1091  CA  GLU A  69      -7.020  15.302  13.317  1.00 84.86           C  
ATOM   1092  HA  GLU A  69      -7.665  16.176  13.228  1.00 84.86           H  
ATOM   1093  C   GLU A  69      -7.765  14.196  12.537  1.00 84.86           C  
ATOM   1094  CB  GLU A  69      -5.690  15.717  12.668  1.00 84.86           C  
ATOM   1095  HB2 GLU A  69      -5.850  15.859  11.599  1.00 84.86           H  
ATOM   1096  HB3 GLU A  69      -4.945  14.935  12.811  1.00 84.86           H  
ATOM   1097  O   GLU A  69      -8.021  14.354  11.347  1.00 84.86           O  
ATOM   1098  CG  GLU A  69      -5.191  17.044  13.266  1.00 84.86           C  
ATOM   1099  HG2 GLU A  69      -5.015  16.921  14.334  1.00 84.86           H  
ATOM   1100  HG3 GLU A  69      -5.978  17.789  13.146  1.00 84.86           H  
ATOM   1101  CD  GLU A  69      -3.907  17.566  12.611  1.00 84.86           C  
ATOM   1102  OE1 GLU A  69      -3.559  18.724  12.929  1.00 84.86           O  
ATOM   1103  OE2 GLU A  69      -3.311  16.831  11.795  1.00 84.86           O  
ATOM   1104  N   GLY A  70      -8.304  13.172  13.206  1.00 86.42           N  
ATOM   1105  H   GLY A  70      -8.046  13.083  14.178  1.00 86.42           H  
ATOM   1106  CA  GLY A  70      -8.968  12.019  12.580  1.00 86.42           C  
ATOM   1107  HA2 GLY A  70      -9.200  12.226  11.535  1.00 86.42           H  
ATOM   1108  HA3 GLY A  70      -9.892  11.808  13.118  1.00 86.42           H  
ATOM   1109  C   GLY A  70      -8.147  10.735  12.591  1.00 86.42           C  
ATOM   1110  O   GLY A  70      -8.582   9.746  12.013  1.00 86.42           O  
ATOM   1111  N   TYR A  71      -6.995  10.745  13.260  1.00 90.11           N  
ATOM   1112  H   TYR A  71      -6.658  11.606  13.667  1.00 90.11           H  
ATOM   1113  CA  TYR A  71      -6.182   9.563  13.492  1.00 90.11           C  
ATOM   1114  HA  TYR A  71      -6.659   8.715  13.000  1.00 90.11           H  
ATOM   1115  C   TYR A  71      -6.085   9.252  14.988  1.00 90.11           C  
ATOM   1116  CB  TYR A  71      -4.809   9.733  12.842  1.00 90.11           C  
ATOM   1117  HB2 TYR A  71      -4.191   8.876  13.113  1.00 90.11           H  
ATOM   1118  HB3 TYR A  71      -4.326  10.624  13.245  1.00 90.11           H  
ATOM   1119  O   TYR A  71      -5.991  10.156  15.822  1.00 90.11           O  
ATOM   1120  CG  TYR A  71      -4.866   9.826  11.328  1.00 90.11           C  
ATOM   1121  CD1 TYR A  71      -4.897   8.654  10.548  1.00 90.11           C  
ATOM   1122  HD1 TYR A  71      -4.904   7.685  11.026  1.00 90.11           H  
ATOM   1123  CD2 TYR A  71      -4.914  11.085  10.699  1.00 90.11           C  
ATOM   1124  HD2 TYR A  71      -4.901  11.984  11.298  1.00 90.11           H  
ATOM   1125  CE1 TYR A  71      -4.941   8.735   9.144  1.00 90.11           C  
ATOM   1126  HE1 TYR A  71      -4.942   7.846   8.530  1.00 90.11           H  
ATOM   1127  CE2 TYR A  71      -4.992  11.171   9.296  1.00 90.11           C  
ATOM   1128  HE2 TYR A  71      -5.045  12.138   8.819  1.00 90.11           H  
ATOM   1129  OH  TYR A  71      -5.053  10.077   7.165  1.00 90.11           O  
ATOM   1130  HH  TYR A  71      -5.124  10.978   6.842  1.00 90.11           H  
ATOM   1131  CZ  TYR A  71      -5.008   9.993   8.517  1.00 90.11           C  
ATOM   1132  N   ALA A  72      -6.099   7.968  15.329  1.00 89.75           N  
ATOM   1133  H   ALA A  72      -6.256   7.289  14.599  1.00 89.75           H  
ATOM   1134  CA  ALA A  72      -5.852   7.469  16.678  1.00 89.75           C  
ATOM   1135  HA  ALA A  72      -5.470   8.274  17.305  1.00 89.75           H  
ATOM   1136  C   ALA A  72      -4.792   6.363  16.631  1.00 89.75           C  
ATOM   1137  CB  ALA A  72      -7.173   6.982  17.287  1.00 89.75           C  
ATOM   1138  HB1 ALA A  72      -7.886   7.805  17.337  1.00 89.75           H  
ATOM   1139  HB2 ALA A  72      -7.597   6.180  16.683  1.00 89.75           H  
ATOM   1140  HB3 ALA A  72      -6.997   6.611  18.297  1.00 89.75           H  
ATOM   1141  O   ALA A  72      -4.874   5.468  15.795  1.00 89.75           O  
ATOM   1142  N   ASN A  73      -3.803   6.404  17.523  1.00 88.04           N  
ATOM   1143  H   ASN A  73      -3.808   7.132  18.224  1.00 88.04           H  
ATOM   1144  CA  ASN A  73      -2.905   5.269  17.721  1.00 88.04           C  
ATOM   1145  HA  ASN A  73      -2.719   4.778  16.766  1.00 88.04           H  
ATOM   1146  C   ASN A  73      -3.590   4.262  18.648  1.00 88.04           C  
ATOM   1147  CB  ASN A  73      -1.558   5.745  18.279  1.00 88.04           C  
ATOM   1148  HB2 ASN A  73      -1.106   6.457  17.589  1.00 88.04           H  
ATOM   1149  HB3 ASN A  73      -1.718   6.232  19.241  1.00 88.04           H  
ATOM   1150  O   ASN A  73      -3.979   4.614  19.762  1.00 88.04           O  
ATOM   1151  CG  ASN A  73      -0.587   4.590  18.471  1.00 88.04           C  
ATOM   1152  ND2 ASN A  73       0.442   4.776  19.261  1.00 88.04           N  
ATOM   1153 HD21 ASN A  73       1.025   3.965  19.410  1.00 88.04           H  
ATOM   1154 HD22 ASN A  73       0.568   5.654  19.744  1.00 88.04           H  
ATOM   1155  OD1 ASN A  73      -0.719   3.515  17.914  1.00 88.04           O  
ATOM   1156  N   ILE A  74      -3.740   3.030  18.181  1.00 86.99           N  
ATOM   1157  H   ILE A  74      -3.333   2.799  17.286  1.00 86.99           H  
ATOM   1158  CA  ILE A  74      -4.486   1.982  18.857  1.00 86.99           C  
ATOM   1159  HA  ILE A  74      -4.847   2.344  19.820  1.00 86.99           H  
ATOM   1160  C   ILE A  74      -3.569   0.791  19.116  1.00 86.99           C  
ATOM   1161  CB  ILE A  74      -5.701   1.589  17.997  1.00 86.99           C  
ATOM   1162  HB  ILE A  74      -5.321   1.303  17.015  1.00 86.99           H  
ATOM   1163  O   ILE A  74      -2.930   0.280  18.199  1.00 86.99           O  
ATOM   1164  CG1 ILE A  74      -6.713   2.735  17.764  1.00 86.99           C  
ATOM   1165 HG12 ILE A  74      -6.214   3.550  17.239  1.00 86.99           H  
ATOM   1166 HG13 ILE A  74      -7.503   2.370  17.108  1.00 86.99           H  
ATOM   1167  CG2 ILE A  74      -6.396   0.368  18.606  1.00 86.99           C  
ATOM   1168 HG21 ILE A  74      -5.833  -0.536  18.371  1.00 86.99           H  
ATOM   1169 HG22 ILE A  74      -7.403   0.260  18.203  1.00 86.99           H  
ATOM   1170 HG23 ILE A  74      -6.425   0.478  19.690  1.00 86.99           H  
ATOM   1171  CD1 ILE A  74      -7.373   3.305  19.026  1.00 86.99           C  
ATOM   1172 HD11 ILE A  74      -8.085   4.079  18.736  1.00 86.99           H  
ATOM   1173 HD12 ILE A  74      -6.624   3.750  19.681  1.00 86.99           H  
ATOM   1174 HD13 ILE A  74      -7.910   2.523  19.562  1.00 86.99           H  
ATOM   1175  N   TYR A  75      -3.567   0.307  20.358  1.00 85.38           N  
ATOM   1176  H   TYR A  75      -4.126   0.772  21.058  1.00 85.38           H  
ATOM   1177  CA  TYR A  75      -2.981  -0.981  20.710  1.00 85.38           C  
ATOM   1178  HA  TYR A  75      -2.252  -1.265  19.951  1.00 85.38           H  
ATOM   1179  C   TYR A  75      -4.073  -2.055  20.757  1.00 85.38           C  
ATOM   1180  CB  TYR A  75      -2.232  -0.871  22.041  1.00 85.38           C  
ATOM   1181  HB2 TYR A  75      -2.933  -0.590  22.827  1.00 85.38           H  
ATOM   1182  HB3 TYR A  75      -1.485  -0.081  21.965  1.00 85.38           H  
ATOM   1183  O   TYR A  75      -5.020  -1.959  21.543  1.00 85.38           O  
ATOM   1184  CG  TYR A  75      -1.535  -2.161  22.421  1.00 85.38           C  
ATOM   1185  CD1 TYR A  75      -2.051  -2.973  23.449  1.00 85.38           C  
ATOM   1186  HD1 TYR A  75      -2.941  -2.669  23.980  1.00 85.38           H  
ATOM   1187  CD2 TYR A  75      -0.397  -2.572  21.703  1.00 85.38           C  
ATOM   1188  HD2 TYR A  75      -0.031  -1.963  20.890  1.00 85.38           H  
ATOM   1189  CE1 TYR A  75      -1.414  -4.188  23.767  1.00 85.38           C  
ATOM   1190  HE1 TYR A  75      -1.791  -4.821  24.557  1.00 85.38           H  
ATOM   1191  CE2 TYR A  75       0.236  -3.789  22.006  1.00 85.38           C  
ATOM   1192  HE2 TYR A  75       1.093  -4.112  21.433  1.00 85.38           H  
ATOM   1193  OH  TYR A  75       0.307  -5.787  23.304  1.00 85.38           O  
ATOM   1194  HH  TYR A  75       1.023  -5.971  22.690  1.00 85.38           H  
ATOM   1195  CZ  TYR A  75      -0.279  -4.597  23.038  1.00 85.38           C  
ATOM   1196  N   SER A  76      -3.948  -3.096  19.933  1.00 82.65           N  
ATOM   1197  H   SER A  76      -3.136  -3.139  19.334  1.00 82.65           H  
ATOM   1198  CA  SER A  76      -4.871  -4.230  19.973  1.00 82.65           C  
ATOM   1199  HA  SER A  76      -5.826  -3.892  20.376  1.00 82.65           H  
ATOM   1200  C   SER A  76      -4.338  -5.343  20.864  1.00 82.65           C  
ATOM   1201  CB  SER A  76      -5.166  -4.760  18.577  1.00 82.65           C  
ATOM   1202  HB2 SER A  76      -4.248  -5.116  18.109  1.00 82.65           H  
ATOM   1203  HB3 SER A  76      -5.597  -3.948  17.991  1.00 82.65           H  
ATOM   1204  O   SER A  76      -3.331  -5.974  20.546  1.00 82.65           O  
ATOM   1205  OG  SER A  76      -6.109  -5.814  18.674  1.00 82.65           O  
ATOM   1206  HG  SER A  76      -6.982  -5.422  18.596  1.00 82.65           H  
ATOM   1207  N   ARG A  77      -5.079  -5.654  21.936  1.00 74.43           N  
ATOM   1208  H   ARG A  77      -5.845  -5.036  22.165  1.00 74.43           H  
ATOM   1209  CA  ARG A  77      -4.821  -6.831  22.785  1.00 74.43           C  
ATOM   1210  HA  ARG A  77      -3.780  -6.817  23.107  1.00 74.43           H  
ATOM   1211  C   ARG A  77      -5.008  -8.156  22.050  1.00 74.43           C  
ATOM   1212  CB  ARG A  77      -5.738  -6.844  24.018  1.00 74.43           C  
ATOM   1213  HB2 ARG A  77      -6.780  -6.767  23.707  1.00 74.43           H  
ATOM   1214  HB3 ARG A  77      -5.610  -7.812  24.502  1.00 74.43           H  
ATOM   1215  O   ARG A  77      -4.395  -9.146  22.420  1.00 74.43           O  
ATOM   1216  CG  ARG A  77      -5.423  -5.749  25.048  1.00 74.43           C  
ATOM   1217  HG2 ARG A  77      -5.932  -4.821  24.787  1.00 74.43           H  
ATOM   1218  HG3 ARG A  77      -4.349  -5.562  25.044  1.00 74.43           H  
ATOM   1219  CD  ARG A  77      -5.809  -6.204  26.469  1.00 74.43           C  
ATOM   1220  HD2 ARG A  77      -5.295  -5.570  27.193  1.00 74.43           H  
ATOM   1221  HD3 ARG A  77      -5.410  -7.205  26.632  1.00 74.43           H  
ATOM   1222  NE  ARG A  77      -7.265  -6.226  26.735  1.00 74.43           N  
ATOM   1223  HE  ARG A  77      -7.794  -6.929  26.238  1.00 74.43           H  
ATOM   1224  NH1 ARG A  77      -7.378  -4.479  28.227  1.00 74.43           N  
ATOM   1225 HH11 ARG A  77      -6.447  -4.207  27.944  1.00 74.43           H  
ATOM   1226 HH12 ARG A  77      -7.890  -3.904  28.881  1.00 74.43           H  
ATOM   1227  NH2 ARG A  77      -9.226  -5.577  27.750  1.00 74.43           N  
ATOM   1228 HH21 ARG A  77      -9.721  -4.939  28.357  1.00 74.43           H  
ATOM   1229 HH22 ARG A  77      -9.736  -6.276  27.229  1.00 74.43           H  
ATOM   1230  CZ  ARG A  77      -7.941  -5.442  27.568  1.00 74.43           C  
ATOM   1231  N   THR A  78      -5.878  -8.192  21.046  1.00 78.06           N  
ATOM   1232  H   THR A  78      -6.386  -7.354  20.801  1.00 78.06           H  
ATOM   1233  CA  THR A  78      -6.177  -9.428  20.311  1.00 78.06           C  
ATOM   1234  HA  THR A  78      -6.354 -10.235  21.022  1.00 78.06           H  
ATOM   1235  C   THR A  78      -5.003  -9.846  19.433  1.00 78.06           C  
ATOM   1236  CB  THR A  78      -7.440  -9.249  19.461  1.00 78.06           C  
ATOM   1237  HB  THR A  78      -7.255  -8.505  18.686  1.00 78.06           H  
ATOM   1238  O   THR A  78      -4.750 -11.036  19.285  1.00 78.06           O  
ATOM   1239  CG2 THR A  78      -7.912 -10.545  18.805  1.00 78.06           C  
ATOM   1240 HG21 THR A  78      -8.854 -10.375  18.284  1.00 78.06           H  
ATOM   1241 HG22 THR A  78      -7.175 -10.881  18.076  1.00 78.06           H  
ATOM   1242 HG23 THR A  78      -8.045 -11.318  19.562  1.00 78.06           H  
ATOM   1243  OG1 THR A  78      -8.489  -8.793  20.289  1.00 78.06           O  
ATOM   1244  HG1 THR A  78      -9.285  -8.753  19.754  1.00 78.06           H  
ATOM   1245  N   TYR A  79      -4.273  -8.873  18.880  1.00 80.39           N  
ATOM   1246  H   TYR A  79      -4.544  -7.913  19.041  1.00 80.39           H  
ATOM   1247  CA  TYR A  79      -3.182  -9.132  17.940  1.00 80.39           C  
ATOM   1248  HA  TYR A  79      -3.099 -10.207  17.779  1.00 80.39           H  
ATOM   1249  C   TYR A  79      -1.796  -8.686  18.432  1.00 80.39           C  
ATOM   1250  CB  TYR A  79      -3.517  -8.508  16.585  1.00 80.39           C  
ATOM   1251  HB2 TYR A  79      -2.780  -8.908  15.889  1.00 80.39           H  
ATOM   1252  HB3 TYR A  79      -3.401  -7.426  16.646  1.00 80.39           H  
ATOM   1253  O   TYR A  79      -0.826  -8.796  17.693  1.00 80.39           O  
ATOM   1254  CG  TYR A  79      -4.875  -8.833  16.003  1.00 80.39           C  
ATOM   1255  CD1 TYR A  79      -5.093 -10.085  15.400  1.00 80.39           C  
ATOM   1256  HD1 TYR A  79      -4.301 -10.819  15.373  1.00 80.39           H  
ATOM   1257  CD2 TYR A  79      -5.899  -7.868  16.015  1.00 80.39           C  
ATOM   1258  HD2 TYR A  79      -5.710  -6.894  16.441  1.00 80.39           H  
ATOM   1259  CE1 TYR A  79      -6.338 -10.376  14.812  1.00 80.39           C  
ATOM   1260  HE1 TYR A  79      -6.502 -11.323  14.320  1.00 80.39           H  
ATOM   1261  CE2 TYR A  79      -7.152  -8.160  15.452  1.00 80.39           C  
ATOM   1262  HE2 TYR A  79      -7.934  -7.415  15.460  1.00 80.39           H  
ATOM   1263  OH  TYR A  79      -8.571  -9.664  14.271  1.00 80.39           O  
ATOM   1264  HH  TYR A  79      -9.139  -8.890  14.287  1.00 80.39           H  
ATOM   1265  CZ  TYR A  79      -7.368  -9.413  14.842  1.00 80.39           C  
ATOM   1266  N   CYS A  80      -1.687  -8.161  19.655  1.00 84.11           N  
ATOM   1267  H   CYS A  80      -2.522  -8.094  20.220  1.00 84.11           H  
ATOM   1268  CA  CYS A  80      -0.441  -7.661  20.250  1.00 84.11           C  
ATOM   1269  HA  CYS A  80      -0.736  -7.056  21.108  1.00 84.11           H  
ATOM   1270  C   CYS A  80       0.335  -6.658  19.390  1.00 84.11           C  
ATOM   1271  CB  CYS A  80       0.434  -8.826  20.760  1.00 84.11           C  
ATOM   1272  HB2 CYS A  80       1.326  -8.404  21.224  1.00 84.11           H  
ATOM   1273  HB3 CYS A  80       0.761  -9.420  19.907  1.00 84.11           H  
ATOM   1274  O   CYS A  80       1.563  -6.683  19.360  1.00 84.11           O  
ATOM   1275  SG  CYS A  80      -0.342  -9.927  21.971  1.00 84.11           S  
ATOM   1276  N   MET A  81      -0.365  -5.732  18.734  1.00 87.28           N  
ATOM   1277  H   MET A  81      -1.367  -5.708  18.861  1.00 87.28           H  
ATOM   1278  CA  MET A  81       0.252  -4.753  17.836  1.00 87.28           C  
ATOM   1279  HA  MET A  81       1.318  -4.700  18.056  1.00 87.28           H  
ATOM   1280  C   MET A  81      -0.309  -3.346  18.034  1.00 87.28           C  
ATOM   1281  CB  MET A  81       0.122  -5.220  16.378  1.00 87.28           C  
ATOM   1282  HB2 MET A  81       0.504  -6.237  16.291  1.00 87.28           H  
ATOM   1283  HB3 MET A  81       0.734  -4.577  15.744  1.00 87.28           H  
ATOM   1284  O   MET A  81      -1.455  -3.177  18.456  1.00 87.28           O  
ATOM   1285  CG  MET A  81      -1.323  -5.168  15.869  1.00 87.28           C  
ATOM   1286  HG2 MET A  81      -1.677  -4.140  15.944  1.00 87.28           H  
ATOM   1287  HG3 MET A  81      -1.952  -5.788  16.508  1.00 87.28           H  
ATOM   1288  SD  MET A  81      -1.534  -5.691  14.150  1.00 87.28           S  
ATOM   1289  CE  MET A  81      -1.315  -7.481  14.326  1.00 87.28           C  
ATOM   1290  HE1 MET A  81      -0.997  -7.734  15.338  1.00 87.28           H  
ATOM   1291  HE2 MET A  81      -2.253  -7.976  14.074  1.00 87.28           H  
ATOM   1292  HE3 MET A  81      -0.558  -7.847  13.633  1.00 87.28           H  
ATOM   1293  N   ASN A  82       0.502  -2.347  17.681  1.00 89.63           N  
ATOM   1294  H   ASN A  82       1.383  -2.590  17.252  1.00 89.63           H  
ATOM   1295  CA  ASN A  82       0.055  -0.968  17.514  1.00 89.63           C  
ATOM   1296  HA  ASN A  82      -0.847  -0.805  18.104  1.00 89.63           H  
ATOM   1297  C   ASN A  82      -0.273  -0.718  16.043  1.00 89.63           C  
ATOM   1298  CB  ASN A  82       1.123   0.024  17.996  1.00 89.63           C  
ATOM   1299  HB2 ASN A  82       2.052  -0.137  17.450  1.00 89.63           H  
ATOM   1300  HB3 ASN A  82       0.779   1.037  17.786  1.00 89.63           H  
ATOM   1301  O   ASN A  82       0.505  -1.094  15.167  1.00 89.63           O  
ATOM   1302  CG  ASN A  82       1.367  -0.065  19.485  1.00 89.63           C  
ATOM   1303  ND2 ASN A  82       2.486  -0.609  19.906  1.00 89.63           N  
ATOM   1304 HD21 ASN A  82       2.602  -0.657  20.908  1.00 89.63           H  
ATOM   1305 HD22 ASN A  82       3.167  -0.957  19.247  1.00 89.63           H  
ATOM   1306  OD1 ASN A  82       0.560   0.340  20.299  1.00 89.63           O  
ATOM   1307  N   PHE A  83      -1.378  -0.036  15.780  1.00 91.74           N  
ATOM   1308  H   PHE A  83      -1.979   0.237  16.544  1.00 91.74           H  
ATOM   1309  CA  PHE A  83      -1.712   0.460  14.452  1.00 91.74           C  
ATOM   1310  HA  PHE A  83      -0.794   0.572  13.874  1.00 91.74           H  
ATOM   1311  C   PHE A  83      -2.350   1.840  14.540  1.00 91.74           C  
ATOM   1312  CB  PHE A  83      -2.611  -0.537  13.707  1.00 91.74           C  
ATOM   1313  HB2 PHE A  83      -2.891  -0.102  12.747  1.00 91.74           H  
ATOM   1314  HB3 PHE A  83      -2.019  -1.425  13.487  1.00 91.74           H  
ATOM   1315  O   PHE A  83      -2.957   2.210  15.547  1.00 91.74           O  
ATOM   1316  CG  PHE A  83      -3.871  -0.963  14.441  1.00 91.74           C  
ATOM   1317  CD1 PHE A  83      -3.961  -2.265  14.962  1.00 91.74           C  
ATOM   1318  HD1 PHE A  83      -3.142  -2.955  14.822  1.00 91.74           H  
ATOM   1319  CD2 PHE A  83      -4.963  -0.086  14.583  1.00 91.74           C  
ATOM   1320  HD2 PHE A  83      -4.913   0.915  14.180  1.00 91.74           H  
ATOM   1321  CE1 PHE A  83      -5.123  -2.686  15.626  1.00 91.74           C  
ATOM   1322  HE1 PHE A  83      -5.190  -3.708  15.969  1.00 91.74           H  
ATOM   1323  CE2 PHE A  83      -6.109  -0.495  15.287  1.00 91.74           C  
ATOM   1324  HE2 PHE A  83      -6.907   0.210  15.466  1.00 91.74           H  
ATOM   1325  CZ  PHE A  83      -6.192  -1.794  15.812  1.00 91.74           C  
ATOM   1326  HZ  PHE A  83      -7.071  -2.102  16.360  1.00 91.74           H  
ATOM   1327  N   MET A  84      -2.248   2.597  13.454  1.00 92.95           N  
ATOM   1328  H   MET A  84      -1.758   2.252  12.641  1.00 92.95           H  
ATOM   1329  CA  MET A  84      -2.993   3.836  13.320  1.00 92.95           C  
ATOM   1330  HA  MET A  84      -3.098   4.283  14.308  1.00 92.95           H  
ATOM   1331  C   MET A  84      -4.399   3.554  12.784  1.00 92.95           C  
ATOM   1332  CB  MET A  84      -2.187   4.825  12.483  1.00 92.95           C  
ATOM   1333  HB2 MET A  84      -1.221   4.973  12.966  1.00 92.95           H  
ATOM   1334  HB3 MET A  84      -2.024   4.430  11.481  1.00 92.95           H  
ATOM   1335  O   MET A  84      -4.590   2.779  11.849  1.00 92.95           O  
ATOM   1336  CG  MET A  84      -2.899   6.172  12.396  1.00 92.95           C  
ATOM   1337  HG2 MET A  84      -3.680   6.091  11.639  1.00 92.95           H  
ATOM   1338  HG3 MET A  84      -3.369   6.389  13.355  1.00 92.95           H  
ATOM   1339  SD  MET A  84      -1.821   7.569  12.002  1.00 92.95           S  
ATOM   1340  CE  MET A  84      -1.208   7.029  10.394  1.00 92.95           C  
ATOM   1341  HE1 MET A  84      -2.025   6.988   9.673  1.00 92.95           H  
ATOM   1342  HE2 MET A  84      -0.440   7.731  10.071  1.00 92.95           H  
ATOM   1343  HE3 MET A  84      -0.756   6.042  10.488  1.00 92.95           H  
ATOM   1344  N   CYS A  85      -5.386   4.185  13.403  1.00 93.72           N  
ATOM   1345  H   CYS A  85      -5.145   4.761  14.197  1.00 93.72           H  
ATOM   1346  CA  CYS A  85      -6.792   4.122  13.052  1.00 93.72           C  
ATOM   1347  HA  CYS A  85      -6.965   3.304  12.352  1.00 93.72           H  
ATOM   1348  C   CYS A  85      -7.216   5.443  12.411  1.00 93.72           C  
ATOM   1349  CB  CYS A  85      -7.583   3.841  14.332  1.00 93.72           C  
ATOM   1350  HB2 CYS A  85      -7.359   4.624  15.056  1.00 93.72           H  
ATOM   1351  HB3 CYS A  85      -7.244   2.892  14.748  1.00 93.72           H  
ATOM   1352  O   CYS A  85      -7.122   6.484  13.059  1.00 93.72           O  
ATOM   1353  SG  CYS A  85      -9.375   3.768  14.122  1.00 93.72           S  
ATOM   1354  N   ASP A  86      -7.699   5.407  11.172  1.00 94.88           N  
ATOM   1355  H   ASP A  86      -7.755   4.508  10.715  1.00 94.88           H  
ATOM   1356  CA  ASP A  86      -8.412   6.524  10.552  1.00 94.88           C  
ATOM   1357  HA  ASP A  86      -8.017   7.459  10.950  1.00 94.88           H  
ATOM   1358  C   ASP A  86      -9.898   6.447  10.937  1.00 94.88           C  
ATOM   1359  CB  ASP A  86      -8.131   6.562   9.044  1.00 94.88           C  
ATOM   1360  HB2 ASP A  86      -8.219   5.559   8.625  1.00 94.88           H  
ATOM   1361  HB3 ASP A  86      -7.089   6.853   8.908  1.00 94.88           H  
ATOM   1362  O   ASP A  86     -10.639   5.524  10.571  1.00 94.88           O  
ATOM   1363  CG  ASP A  86      -9.006   7.523   8.227  1.00 94.88           C  
ATOM   1364  OD1 ASP A  86      -9.937   8.185   8.746  1.00 94.88           O  
ATOM   1365  OD2 ASP A  86      -8.779   7.579   7.000  1.00 94.88           O  
ATOM   1366  N   THR A  87     -10.320   7.439  11.721  1.00 92.80           N  
ATOM   1367  H   THR A  87      -9.660   8.170  11.944  1.00 92.80           H  
ATOM   1368  CA  THR A  87     -11.648   7.536  12.334  1.00 92.80           C  
ATOM   1369  HA  THR A  87     -12.059   6.532  12.441  1.00 92.80           H  
ATOM   1370  C   THR A  87     -12.641   8.338  11.494  1.00 92.80           C  
ATOM   1371  CB  THR A  87     -11.564   8.142  13.746  1.00 92.80           C  
ATOM   1372  HB  THR A  87     -12.558   8.138  14.192  1.00 92.80           H  
ATOM   1373  O   THR A  87     -13.814   8.416  11.855  1.00 92.80           O  
ATOM   1374  CG2 THR A  87     -10.624   7.360  14.659  1.00 92.80           C  
ATOM   1375 HG21 THR A  87     -10.677   7.778  15.664  1.00 92.80           H  
ATOM   1376 HG22 THR A  87      -9.597   7.419  14.299  1.00 92.80           H  
ATOM   1377 HG23 THR A  87     -10.935   6.316  14.693  1.00 92.80           H  
ATOM   1378  OG1 THR A  87     -11.089   9.472  13.704  1.00 92.80           O  
ATOM   1379  HG1 THR A  87     -11.079   9.795  14.608  1.00 92.80           H  
ATOM   1380  N   LYS A  88     -12.218   8.925  10.365  1.00 92.50           N  
ATOM   1381  H   LYS A  88     -11.270   8.743  10.068  1.00 92.50           H  
ATOM   1382  CA  LYS A  88     -13.036   9.879   9.596  1.00 92.50           C  
ATOM   1383  HA  LYS A  88     -13.992  10.028  10.099  1.00 92.50           H  
ATOM   1384  C   LYS A  88     -13.386   9.404   8.195  1.00 92.50           C  
ATOM   1385  CB  LYS A  88     -12.318  11.230   9.525  1.00 92.50           C  
ATOM   1386  HB2 LYS A  88     -12.849  11.864   8.814  1.00 92.50           H  
ATOM   1387  HB3 LYS A  88     -11.301  11.083   9.161  1.00 92.50           H  
ATOM   1388  O   LYS A  88     -14.525   9.594   7.757  1.00 92.50           O  
ATOM   1389  CG  LYS A  88     -12.287  11.942  10.882  1.00 92.50           C  
ATOM   1390  HG2 LYS A  88     -11.680  11.369  11.583  1.00 92.50           H  
ATOM   1391  HG3 LYS A  88     -13.300  12.027  11.274  1.00 92.50           H  
ATOM   1392  CD  LYS A  88     -11.693  13.342  10.703  1.00 92.50           C  
ATOM   1393  HD2 LYS A  88     -12.314  13.915  10.014  1.00 92.50           H  
ATOM   1394  HD3 LYS A  88     -10.697  13.244  10.272  1.00 92.50           H  
ATOM   1395  CE  LYS A  88     -11.611  14.072  12.043  1.00 92.50           C  
ATOM   1396  HE2 LYS A  88     -11.185  13.392  12.782  1.00 92.50           H  
ATOM   1397  HE3 LYS A  88     -12.617  14.332  12.373  1.00 92.50           H  
ATOM   1398  NZ  LYS A  88     -10.757  15.274  11.915  1.00 92.50           N  
ATOM   1399  HZ1 LYS A  88      -9.840  14.992  11.599  1.00 92.50           H  
ATOM   1400  HZ2 LYS A  88     -11.132  15.917  11.233  1.00 92.50           H  
ATOM   1401  HZ3 LYS A  88     -10.654  15.737  12.807  1.00 92.50           H  
ATOM   1402  N   THR A  89     -12.438   8.824   7.467  1.00 94.76           N  
ATOM   1403  H   THR A  89     -11.528   8.671   7.878  1.00 94.76           H  
ATOM   1404  CA  THR A  89     -12.627   8.519   6.043  1.00 94.76           C  
ATOM   1405  HA  THR A  89     -12.876   9.444   5.524  1.00 94.76           H  
ATOM   1406  C   THR A  89     -13.767   7.528   5.852  1.00 94.76           C  
ATOM   1407  CB  THR A  89     -11.338   7.982   5.426  1.00 94.76           C  
ATOM   1408  HB  THR A  89     -11.019   7.083   5.952  1.00 94.76           H  
ATOM   1409  O   THR A  89     -13.779   6.470   6.470  1.00 94.76           O  
ATOM   1410  CG2 THR A  89     -11.469   7.673   3.940  1.00 94.76           C  
ATOM   1411 HG21 THR A  89     -12.113   6.807   3.787  1.00 94.76           H  
ATOM   1412 HG22 THR A  89     -11.861   8.537   3.404  1.00 94.76           H  
ATOM   1413 HG23 THR A  89     -10.475   7.442   3.559  1.00 94.76           H  
ATOM   1414  OG1 THR A  89     -10.364   8.985   5.536  1.00 94.76           O  
ATOM   1415  HG1 THR A  89      -9.715   8.621   6.142  1.00 94.76           H  
ATOM   1416  N   ASN A  90     -14.756   7.862   5.014  1.00 91.89           N  
ATOM   1417  H   ASN A  90     -14.697   8.754   4.545  1.00 91.89           H  
ATOM   1418  CA  ASN A  90     -15.923   7.005   4.751  1.00 91.89           C  
ATOM   1419  HA  ASN A  90     -16.674   7.623   4.260  1.00 91.89           H  
ATOM   1420  C   ASN A  90     -16.596   6.480   6.048  1.00 91.89           C  
ATOM   1421  CB  ASN A  90     -15.507   5.907   3.748  1.00 91.89           C  
ATOM   1422  HB2 ASN A  90     -14.915   6.344   2.944  1.00 91.89           H  
ATOM   1423  HB3 ASN A  90     -14.885   5.166   4.250  1.00 91.89           H  
ATOM   1424  O   ASN A  90     -16.977   5.317   6.143  1.00 91.89           O  
ATOM   1425  CG  ASN A  90     -16.688   5.181   3.125  1.00 91.89           C  
ATOM   1426  ND2 ASN A  90     -17.204   5.673   2.024  1.00 91.89           N  
ATOM   1427 HD21 ASN A  90     -16.697   6.375   1.504  1.00 91.89           H  
ATOM   1428 HD22 ASN A  90     -17.873   5.069   1.569  1.00 91.89           H  
ATOM   1429  OD1 ASN A  90     -17.159   4.165   3.612  1.00 91.89           O  
ATOM   1430  N   GLY A  91     -16.693   7.315   7.087  1.00 91.15           N  
ATOM   1431  H   GLY A  91     -16.265   8.228   7.026  1.00 91.15           H  
ATOM   1432  CA  GLY A  91     -17.270   6.913   8.374  1.00 91.15           C  
ATOM   1433  HA2 GLY A  91     -17.609   7.808   8.896  1.00 91.15           H  
ATOM   1434  HA3 GLY A  91     -18.135   6.272   8.205  1.00 91.15           H  
ATOM   1435  C   GLY A  91     -16.313   6.176   9.315  1.00 91.15           C  
ATOM   1436  O   GLY A  91     -16.783   5.636  10.306  1.00 91.15           O  
ATOM   1437  N   GLY A  92     -15.007   6.162   9.031  1.00 92.82           N  
ATOM   1438  H   GLY A  92     -14.706   6.524   8.137  1.00 92.82           H  
ATOM   1439  CA  GLY A  92     -13.961   5.684   9.937  1.00 92.82           C  
ATOM   1440  HA2 GLY A  92     -12.997   6.069   9.605  1.00 92.82           H  
ATOM   1441  HA3 GLY A  92     -14.161   6.079  10.933  1.00 92.82           H  
ATOM   1442  C   GLY A  92     -13.853   4.164  10.060  1.00 92.82           C  
ATOM   1443  O   GLY A  92     -14.435   3.407   9.277  1.00 92.82           O  
ATOM   1444  N   GLY A  93     -13.091   3.724  11.065  1.00 92.80           N  
ATOM   1445  H   GLY A  93     -12.567   4.406  11.594  1.00 92.80           H  
ATOM   1446  CA  GLY A  93     -12.852   2.308  11.360  1.00 92.80           C  
ATOM   1447  HA2 GLY A  93     -13.777   1.742  11.248  1.00 92.80           H  
ATOM   1448  HA3 GLY A  93     -12.523   2.229  12.396  1.00 92.80           H  
ATOM   1449  C   GLY A  93     -11.779   1.663  10.480  1.00 92.80           C  
ATOM   1450  O   GLY A  93     -11.745   0.441  10.341  1.00 92.80           O  
ATOM   1451  N   TRP A  94     -10.926   2.474   9.854  1.00 96.35           N  
ATOM   1452  H   TRP A  94     -10.959   3.464  10.052  1.00 96.35           H  
ATOM   1453  CA  TRP A  94      -9.868   2.002   8.971  1.00 96.35           C  
ATOM   1454  HA  TRP A  94     -10.158   1.053   8.519  1.00 96.35           H  
ATOM   1455  C   TRP A  94      -8.557   1.803   9.722  1.00 96.35           C  
ATOM   1456  CB  TRP A  94      -9.672   3.014   7.856  1.00 96.35           C  
ATOM   1457  HB2 TRP A  94      -8.797   2.718   7.278  1.00 96.35           H  
ATOM   1458  HB3 TRP A  94      -9.479   3.986   8.310  1.00 96.35           H  
ATOM   1459  O   TRP A  94      -8.000   2.747  10.273  1.00 96.35           O  
ATOM   1460  CG  TRP A  94     -10.814   3.171   6.919  1.00 96.35           C  
ATOM   1461  CD1 TRP A  94     -11.717   4.169   6.957  1.00 96.35           C  
ATOM   1462  HD1 TRP A  94     -11.717   4.976   7.675  1.00 96.35           H  
ATOM   1463  CD2 TRP A  94     -11.179   2.330   5.789  1.00 96.35           C  
ATOM   1464  CE2 TRP A  94     -12.349   2.875   5.185  1.00 96.35           C  
ATOM   1465  CE3 TRP A  94     -10.629   1.169   5.211  1.00 96.35           C  
ATOM   1466  HE3 TRP A  94      -9.732   0.745   5.637  1.00 96.35           H  
ATOM   1467  NE1 TRP A  94     -12.634   3.989   5.945  1.00 96.35           N  
ATOM   1468  HE1 TRP A  94     -13.404   4.629   5.812  1.00 96.35           H  
ATOM   1469  CH2 TRP A  94     -12.388   1.122   3.521  1.00 96.35           C  
ATOM   1470  HH2 TRP A  94     -12.840   0.659   2.656  1.00 96.35           H  
ATOM   1471  CZ2 TRP A  94     -12.951   2.289   4.064  1.00 96.35           C  
ATOM   1472  HZ2 TRP A  94     -13.832   2.724   3.615  1.00 96.35           H  
ATOM   1473  CZ3 TRP A  94     -11.227   0.568   4.090  1.00 96.35           C  
ATOM   1474  HZ3 TRP A  94     -10.790  -0.320   3.657  1.00 96.35           H  
ATOM   1475  N   ILE A  95      -8.023   0.589   9.683  1.00 95.51           N  
ATOM   1476  H   ILE A  95      -8.516  -0.130   9.173  1.00 95.51           H  
ATOM   1477  CA  ILE A  95      -6.680   0.276  10.163  1.00 95.51           C  
ATOM   1478  HA  ILE A  95      -6.451   0.884  11.038  1.00 95.51           H  
ATOM   1479  C   ILE A  95      -5.698   0.628   9.052  1.00 95.51           C  
ATOM   1480  CB  ILE A  95      -6.579  -1.213  10.559  1.00 95.51           C  
ATOM   1481  HB  ILE A  95      -6.820  -1.823   9.689  1.00 95.51           H  
ATOM   1482  O   ILE A  95      -5.701  -0.010   8.001  1.00 95.51           O  
ATOM   1483  CG1 ILE A  95      -7.591  -1.544  11.679  1.00 95.51           C  
ATOM   1484 HG12 ILE A  95      -8.590  -1.231  11.375  1.00 95.51           H  
ATOM   1485 HG13 ILE A  95      -7.325  -0.998  12.584  1.00 95.51           H  
ATOM   1486  CG2 ILE A  95      -5.140  -1.538  10.998  1.00 95.51           C  
ATOM   1487 HG21 ILE A  95      -4.864  -0.902  11.840  1.00 95.51           H  
ATOM   1488 HG22 ILE A  95      -4.438  -1.369  10.181  1.00 95.51           H  
ATOM   1489 HG23 ILE A  95      -5.044  -2.583  11.295  1.00 95.51           H  
ATOM   1490  CD1 ILE A  95      -7.683  -3.037  12.006  1.00 95.51           C  
ATOM   1491 HD11 ILE A  95      -7.857  -3.608  11.094  1.00 95.51           H  
ATOM   1492 HD12 ILE A  95      -8.514  -3.198  12.694  1.00 95.51           H  
ATOM   1493 HD13 ILE A  95      -6.767  -3.379  12.487  1.00 95.51           H  
ATOM   1494  N   VAL A  96      -4.853   1.627   9.273  1.00 97.11           N  
ATOM   1495  H   VAL A  96      -4.882   2.099  10.166  1.00 97.11           H  
ATOM   1496  CA  VAL A  96      -3.778   1.976   8.346  1.00 97.11           C  
ATOM   1497  HA  VAL A  96      -4.187   2.026   7.337  1.00 97.11           H  
ATOM   1498  C   VAL A  96      -2.730   0.858   8.370  1.00 97.11           C  
ATOM   1499  CB  VAL A  96      -3.206   3.368   8.671  1.00 97.11           C  
ATOM   1500  HB  VAL A  96      -2.831   3.371   9.695  1.00 97.11           H  
ATOM   1501  O   VAL A  96      -2.244   0.459   9.431  1.00 97.11           O  
ATOM   1502  CG1 VAL A  96      -2.068   3.731   7.712  1.00 97.11           C  
ATOM   1503 HG11 VAL A  96      -1.756   4.762   7.880  1.00 97.11           H  
ATOM   1504 HG12 VAL A  96      -1.207   3.082   7.871  1.00 97.11           H  
ATOM   1505 HG13 VAL A  96      -2.406   3.620   6.681  1.00 97.11           H  
ATOM   1506  CG2 VAL A  96      -4.288   4.453   8.583  1.00 97.11           C  
ATOM   1507 HG21 VAL A  96      -4.727   4.467   7.586  1.00 97.11           H  
ATOM   1508 HG22 VAL A  96      -3.849   5.430   8.785  1.00 97.11           H  
ATOM   1509 HG23 VAL A  96      -5.072   4.273   9.319  1.00 97.11           H  
ATOM   1510  N   ILE A  97      -2.402   0.316   7.198  1.00 97.97           N  
ATOM   1511  H   ILE A  97      -2.837   0.695   6.369  1.00 97.97           H  
ATOM   1512  CA  ILE A  97      -1.433  -0.781   7.034  1.00 97.97           C  
ATOM   1513  HA  ILE A  97      -1.149  -1.137   8.025  1.00 97.97           H  
ATOM   1514  C   ILE A  97      -0.134  -0.322   6.367  1.00 97.97           C  
ATOM   1515  CB  ILE A  97      -2.047  -1.992   6.302  1.00 97.97           C  
ATOM   1516  HB  ILE A  97      -1.282  -2.768   6.279  1.00 97.97           H  
ATOM   1517  O   ILE A  97       0.906  -0.957   6.535  1.00 97.97           O  
ATOM   1518  CG1 ILE A  97      -2.457  -1.682   4.846  1.00 97.97           C  
ATOM   1519 HG12 ILE A  97      -3.339  -1.041   4.845  1.00 97.97           H  
ATOM   1520 HG13 ILE A  97      -1.644  -1.157   4.345  1.00 97.97           H  
ATOM   1521  CG2 ILE A  97      -3.248  -2.532   7.096  1.00 97.97           C  
ATOM   1522 HG21 ILE A  97      -4.086  -1.841   7.014  1.00 97.97           H  
ATOM   1523 HG22 ILE A  97      -3.546  -3.510   6.717  1.00 97.97           H  
ATOM   1524 HG23 ILE A  97      -2.989  -2.636   8.149  1.00 97.97           H  
ATOM   1525  CD1 ILE A  97      -2.762  -2.930   4.011  1.00 97.97           C  
ATOM   1526 HD11 ILE A  97      -3.055  -2.627   3.005  1.00 97.97           H  
ATOM   1527 HD12 ILE A  97      -1.871  -3.556   3.945  1.00 97.97           H  
ATOM   1528 HD13 ILE A  97      -3.574  -3.507   4.451  1.00 97.97           H  
ATOM   1529  N   GLN A  98      -0.189   0.785   5.630  1.00 98.01           N  
ATOM   1530  H   GLN A  98      -1.077   1.254   5.526  1.00 98.01           H  
ATOM   1531  CA  GLN A  98       0.962   1.434   5.021  1.00 98.01           C  
ATOM   1532  HA  GLN A  98       1.835   1.261   5.652  1.00 98.01           H  
ATOM   1533  C   GLN A  98       0.705   2.932   4.931  1.00 98.01           C  
ATOM   1534  CB  GLN A  98       1.221   0.827   3.636  1.00 98.01           C  
ATOM   1535  HB2 GLN A  98       1.361  -0.246   3.769  1.00 98.01           H  
ATOM   1536  HB3 GLN A  98       0.351   0.970   2.995  1.00 98.01           H  
ATOM   1537  O   GLN A  98      -0.418   3.345   4.637  1.00 98.01           O  
ATOM   1538  CG  GLN A  98       2.457   1.398   2.925  1.00 98.01           C  
ATOM   1539  HG2 GLN A  98       2.898   0.603   2.324  1.00 98.01           H  
ATOM   1540  HG3 GLN A  98       3.208   1.715   3.648  1.00 98.01           H  
ATOM   1541  CD  GLN A  98       2.182   2.527   1.944  1.00 98.01           C  
ATOM   1542  NE2 GLN A  98       3.087   2.713   1.013  1.00 98.01           N  
ATOM   1543 HE21 GLN A  98       3.836   2.043   0.908  1.00 98.01           H  
ATOM   1544 HE22 GLN A  98       2.907   3.420   0.315  1.00 98.01           H  
ATOM   1545  OE1 GLN A  98       1.185   3.228   1.969  1.00 98.01           O  
ATOM   1546  N   ARG A  99       1.745   3.738   5.152  1.00 96.37           N  
ATOM   1547  H   ARG A  99       2.618   3.323   5.446  1.00 96.37           H  
ATOM   1548  CA  ARG A  99       1.681   5.193   4.998  1.00 96.37           C  
ATOM   1549  HA  ARG A  99       0.909   5.433   4.266  1.00 96.37           H  
ATOM   1550  C   ARG A  99       2.997   5.755   4.485  1.00 96.37           C  
ATOM   1551  CB  ARG A  99       1.287   5.802   6.346  1.00 96.37           C  
ATOM   1552  HB2 ARG A  99       0.349   5.348   6.666  1.00 96.37           H  
ATOM   1553  HB3 ARG A  99       2.050   5.567   7.088  1.00 96.37           H  
ATOM   1554  O   ARG A  99       4.060   5.340   4.942  1.00 96.37           O  
ATOM   1555  CG  ARG A  99       1.101   7.322   6.281  1.00 96.37           C  
ATOM   1556  HG2 ARG A  99       2.065   7.808   6.132  1.00 96.37           H  
ATOM   1557  HG3 ARG A  99       0.420   7.581   5.470  1.00 96.37           H  
ATOM   1558  CD  ARG A  99       0.504   7.773   7.608  1.00 96.37           C  
ATOM   1559  HD2 ARG A  99      -0.473   7.301   7.711  1.00 96.37           H  
ATOM   1560  HD3 ARG A  99       1.140   7.410   8.415  1.00 96.37           H  
ATOM   1561  NE  ARG A  99       0.400   9.239   7.722  1.00 96.37           N  
ATOM   1562  HE  ARG A  99       1.266   9.751   7.629  1.00 96.37           H  
ATOM   1563  NH1 ARG A  99      -1.807   9.339   8.368  1.00 96.37           N  
ATOM   1564 HH11 ARG A  99      -2.032   8.504   7.847  1.00 96.37           H  
ATOM   1565 HH12 ARG A  99      -2.586   9.805   8.812  1.00 96.37           H  
ATOM   1566  NH2 ARG A  99      -0.511  11.133   8.595  1.00 96.37           N  
ATOM   1567 HH21 ARG A  99      -1.289  11.581   9.057  1.00 96.37           H  
ATOM   1568 HH22 ARG A  99       0.405  11.555   8.640  1.00 96.37           H  
ATOM   1569  CZ  ARG A  99      -0.637   9.890   8.219  1.00 96.37           C  
ATOM   1570  N   ARG A 100       2.908   6.705   3.550  1.00 94.08           N  
ATOM   1571  H   ARG A 100       1.984   6.887   3.186  1.00 94.08           H  
ATOM   1572  CA  ARG A 100       4.021   7.466   2.963  1.00 94.08           C  
ATOM   1573  HA  ARG A 100       4.887   7.431   3.624  1.00 94.08           H  
ATOM   1574  C   ARG A 100       3.613   8.927   2.793  1.00 94.08           C  
ATOM   1575  CB  ARG A 100       4.394   6.873   1.598  1.00 94.08           C  
ATOM   1576  HB2 ARG A 100       3.538   6.987   0.934  1.00 94.08           H  
ATOM   1577  HB3 ARG A 100       5.225   7.437   1.175  1.00 94.08           H  
ATOM   1578  O   ARG A 100       2.912   9.272   1.846  1.00 94.08           O  
ATOM   1579  CG  ARG A 100       4.775   5.399   1.611  1.00 94.08           C  
ATOM   1580  HG2 ARG A 100       3.962   4.830   2.061  1.00 94.08           H  
ATOM   1581  HG3 ARG A 100       4.889   5.069   0.579  1.00 94.08           H  
ATOM   1582  CD  ARG A 100       6.053   5.101   2.390  1.00 94.08           C  
ATOM   1583  HD2 ARG A 100       5.915   5.346   3.443  1.00 94.08           H  
ATOM   1584  HD3 ARG A 100       6.223   4.028   2.305  1.00 94.08           H  
ATOM   1585  NE  ARG A 100       7.232   5.823   1.887  1.00 94.08           N  
ATOM   1586  HE  ARG A 100       7.593   6.562   2.473  1.00 94.08           H  
ATOM   1587  NH1 ARG A 100       7.492   4.540   0.008  1.00 94.08           N  
ATOM   1588 HH11 ARG A 100       6.604   4.091   0.178  1.00 94.08           H  
ATOM   1589 HH12 ARG A 100       8.012   4.364  -0.840  1.00 94.08           H  
ATOM   1590  NH2 ARG A 100       8.948   6.141   0.416  1.00 94.08           N  
ATOM   1591 HH21 ARG A 100       9.330   5.876  -0.481  1.00 94.08           H  
ATOM   1592 HH22 ARG A 100       9.304   6.892   0.989  1.00 94.08           H  
ATOM   1593  CZ  ARG A 100       7.883   5.501   0.789  1.00 94.08           C  
ATOM   1594  N   VAL A 101       4.040   9.784   3.707  1.00 91.53           N  
ATOM   1595  H   VAL A 101       4.607   9.400   4.449  1.00 91.53           H  
ATOM   1596  CA  VAL A 101       3.726  11.217   3.778  1.00 91.53           C  
ATOM   1597  HA  VAL A 101       3.337  11.557   2.818  1.00 91.53           H  
ATOM   1598  C   VAL A 101       4.983  12.041   4.074  1.00 91.53           C  
ATOM   1599  CB  VAL A 101       2.653  11.473   4.861  1.00 91.53           C  
ATOM   1600  HB  VAL A 101       3.024  11.117   5.822  1.00 91.53           H  
ATOM   1601  O   VAL A 101       5.220  13.039   3.395  1.00 91.53           O  
ATOM   1602  CG1 VAL A 101       2.314  12.963   4.996  1.00 91.53           C  
ATOM   1603 HG11 VAL A 101       3.184  13.513   5.353  1.00 91.53           H  
ATOM   1604 HG12 VAL A 101       2.002  13.368   4.033  1.00 91.53           H  
ATOM   1605 HG13 VAL A 101       1.515  13.098   5.725  1.00 91.53           H  
ATOM   1606  CG2 VAL A 101       1.336  10.739   4.564  1.00 91.53           C  
ATOM   1607 HG21 VAL A 101       0.616  10.930   5.359  1.00 91.53           H  
ATOM   1608 HG22 VAL A 101       1.501   9.664   4.506  1.00 91.53           H  
ATOM   1609 HG23 VAL A 101       0.918  11.089   3.620  1.00 91.53           H  
ATOM   1610  N   TYR A 102       5.793  11.634   5.054  1.00 86.57           N  
ATOM   1611  H   TYR A 102       5.604  10.754   5.512  1.00 86.57           H  
ATOM   1612  CA  TYR A 102       6.876  12.454   5.613  1.00 86.57           C  
ATOM   1613  HA  TYR A 102       6.637  13.507   5.465  1.00 86.57           H  
ATOM   1614  C   TYR A 102       8.231  12.215   4.949  1.00 86.57           C  
ATOM   1615  CB  TYR A 102       6.963  12.212   7.116  1.00 86.57           C  
ATOM   1616  HB2 TYR A 102       7.748  12.840   7.538  1.00 86.57           H  
ATOM   1617  HB3 TYR A 102       7.260  11.174   7.264  1.00 86.57           H  
ATOM   1618  O   TYR A 102       9.077  13.103   4.960  1.00 86.57           O  
ATOM   1619  CG  TYR A 102       5.664  12.494   7.845  1.00 86.57           C  
ATOM   1620  CD1 TYR A 102       5.291  13.820   8.130  1.00 86.57           C  
ATOM   1621  HD1 TYR A 102       5.952  14.627   7.851  1.00 86.57           H  
ATOM   1622  CD2 TYR A 102       4.820  11.432   8.214  1.00 86.57           C  
ATOM   1623  HD2 TYR A 102       5.125  10.419   7.998  1.00 86.57           H  
ATOM   1624  CE1 TYR A 102       4.077  14.086   8.794  1.00 86.57           C  
ATOM   1625  HE1 TYR A 102       3.796  15.105   9.016  1.00 86.57           H  
ATOM   1626  CE2 TYR A 102       3.613  11.687   8.892  1.00 86.57           C  
ATOM   1627  HE2 TYR A 102       2.996  10.869   9.231  1.00 86.57           H  
ATOM   1628  OH  TYR A 102       2.050  13.258   9.793  1.00 86.57           O  
ATOM   1629  HH  TYR A 102       1.978  14.179  10.053  1.00 86.57           H  
ATOM   1630  CZ  TYR A 102       3.239  13.014   9.178  1.00 86.57           C  
ATOM   1631  N   ARG A 103       8.392  11.083   4.250  1.00 85.59           N  
ATOM   1632  H   ARG A 103       7.692  10.365   4.374  1.00 85.59           H  
ATOM   1633  CA  ARG A 103       9.554  10.747   3.408  1.00 85.59           C  
ATOM   1634  HA  ARG A 103       9.280   9.819   2.906  1.00 85.59           H  
ATOM   1635  C   ARG A 103      10.835  10.386   4.166  1.00 85.59           C  
ATOM   1636  CB  ARG A 103       9.811  11.829   2.330  1.00 85.59           C  
ATOM   1637  HB2 ARG A 103      10.420  11.386   1.542  1.00 85.59           H  
ATOM   1638  HB3 ARG A 103      10.395  12.637   2.770  1.00 85.59           H  
ATOM   1639  O   ARG A 103      11.853  10.156   3.515  1.00 85.59           O  
ATOM   1640  CG  ARG A 103       8.539  12.434   1.713  1.00 85.59           C  
ATOM   1641  HG2 ARG A 103       7.853  11.637   1.425  1.00 85.59           H  
ATOM   1642  HG3 ARG A 103       8.024  13.056   2.445  1.00 85.59           H  
ATOM   1643  CD  ARG A 103       8.840  13.311   0.499  1.00 85.59           C  
ATOM   1644  HD2 ARG A 103       9.243  14.264   0.843  1.00 85.59           H  
ATOM   1645  HD3 ARG A 103       9.592  12.810  -0.110  1.00 85.59           H  
ATOM   1646  NE  ARG A 103       7.599  13.522  -0.268  1.00 85.59           N  
ATOM   1647  HE  ARG A 103       6.762  13.639   0.285  1.00 85.59           H  
ATOM   1648  NH1 ARG A 103       8.399  13.153  -2.394  1.00 85.59           N  
ATOM   1649 HH11 ARG A 103       8.204  12.994  -3.372  1.00 85.59           H  
ATOM   1650 HH12 ARG A 103       9.342  13.207  -2.037  1.00 85.59           H  
ATOM   1651  NH2 ARG A 103       6.211  13.222  -2.034  1.00 85.59           N  
ATOM   1652 HH21 ARG A 103       6.045  12.853  -2.959  1.00 85.59           H  
ATOM   1653 HH22 ARG A 103       5.435  13.178  -1.388  1.00 85.59           H  
ATOM   1654  CZ  ARG A 103       7.414  13.306  -1.556  1.00 85.59           C  
ATOM   1655  N   ASP A 104      10.768  10.259   5.488  1.00 81.77           N  
ATOM   1656  H   ASP A 104       9.911  10.545   5.940  1.00 81.77           H  
ATOM   1657  CA  ASP A 104      11.929  10.017   6.355  1.00 81.77           C  
ATOM   1658  HA  ASP A 104      12.821  10.405   5.865  1.00 81.77           H  
ATOM   1659  C   ASP A 104      12.208   8.524   6.621  1.00 81.77           C  
ATOM   1660  CB  ASP A 104      11.740  10.811   7.660  1.00 81.77           C  
ATOM   1661  HB2 ASP A 104      10.777  10.553   8.100  1.00 81.77           H  
ATOM   1662  HB3 ASP A 104      12.521  10.522   8.363  1.00 81.77           H  
ATOM   1663  O   ASP A 104      13.298   8.157   7.069  1.00 81.77           O  
ATOM   1664  CG  ASP A 104      11.831  12.332   7.455  1.00 81.77           C  
ATOM   1665  OD1 ASP A 104      12.583  12.759   6.547  1.00 81.77           O  
ATOM   1666  OD2 ASP A 104      11.194  13.068   8.241  1.00 81.77           O  
ATOM   1667  N   THR A 105      11.265   7.631   6.291  1.00 88.84           N  
ATOM   1668  H   THR A 105      10.389   7.987   5.937  1.00 88.84           H  
ATOM   1669  CA  THR A 105      11.432   6.180   6.478  1.00 88.84           C  
ATOM   1670  HA  THR A 105      12.230   6.028   7.205  1.00 88.84           H  
ATOM   1671  C   THR A 105      11.845   5.475   5.188  1.00 88.84           C  
ATOM   1672  CB  THR A 105      10.190   5.530   7.101  1.00 88.84           C  
ATOM   1673  HB  THR A 105       9.320   5.724   6.474  1.00 88.84           H  
ATOM   1674  O   THR A 105      11.202   5.585   4.142  1.00 88.84           O  
ATOM   1675  CG2 THR A 105      10.324   4.018   7.299  1.00 88.84           C  
ATOM   1676 HG21 THR A 105      11.212   3.797   7.892  1.00 88.84           H  
ATOM   1677 HG22 THR A 105      10.378   3.511   6.336  1.00 88.84           H  
ATOM   1678 HG23 THR A 105       9.442   3.653   7.825  1.00 88.84           H  
ATOM   1679  OG1 THR A 105      10.018   6.052   8.394  1.00 88.84           O  
ATOM   1680  HG1 THR A 105       9.247   6.625   8.413  1.00 88.84           H  
ATOM   1681  N   TYR A 106      12.905   4.669   5.279  1.00 90.65           N  
ATOM   1682  H   TYR A 106      13.430   4.684   6.142  1.00 90.65           H  
ATOM   1683  CA  TYR A 106      13.378   3.820   4.186  1.00 90.65           C  
ATOM   1684  HA  TYR A 106      13.267   4.377   3.256  1.00 90.65           H  
ATOM   1685  C   TYR A 106      12.573   2.520   4.071  1.00 90.65           C  
ATOM   1686  CB  TYR A 106      14.869   3.506   4.362  1.00 90.65           C  
ATOM   1687  HB2 TYR A 106      15.010   2.954   5.291  1.00 90.65           H  
ATOM   1688  HB3 TYR A 106      15.190   2.857   3.548  1.00 90.65           H  
ATOM   1689  O   TYR A 106      12.452   1.772   5.044  1.00 90.65           O  
ATOM   1690  CG  TYR A 106      15.754   4.734   4.371  1.00 90.65           C  
ATOM   1691  CD1 TYR A 106      16.122   5.345   3.156  1.00 90.65           C  
ATOM   1692  HD1 TYR A 106      15.788   4.930   2.217  1.00 90.65           H  
ATOM   1693  CD2 TYR A 106      16.188   5.281   5.595  1.00 90.65           C  
ATOM   1694  HD2 TYR A 106      15.895   4.829   6.530  1.00 90.65           H  
ATOM   1695  CE1 TYR A 106      16.926   6.500   3.165  1.00 90.65           C  
ATOM   1696  HE1 TYR A 106      17.211   6.986   2.244  1.00 90.65           H  
ATOM   1697  CE2 TYR A 106      16.981   6.443   5.607  1.00 90.65           C  
ATOM   1698  HE2 TYR A 106      17.285   6.880   6.547  1.00 90.65           H  
ATOM   1699  OH  TYR A 106      18.117   8.176   4.393  1.00 90.65           O  
ATOM   1700  HH  TYR A 106      18.219   8.526   5.281  1.00 90.65           H  
ATOM   1701  CZ  TYR A 106      17.352   7.054   4.390  1.00 90.65           C  
ATOM   1702  N   PHE A 107      12.113   2.234   2.849  1.00 94.36           N  
ATOM   1703  H   PHE A 107      12.198   2.948   2.140  1.00 94.36           H  
ATOM   1704  CA  PHE A 107      11.377   1.019   2.464  1.00 94.36           C  
ATOM   1705  HA  PHE A 107      11.007   0.529   3.365  1.00 94.36           H  
ATOM   1706  C   PHE A 107      12.258  -0.035   1.760  1.00 94.36           C  
ATOM   1707  CB  PHE A 107      10.149   1.427   1.633  1.00 94.36           C  
ATOM   1708  HB2 PHE A 107       9.840   0.584   1.015  1.00 94.36           H  
ATOM   1709  HB3 PHE A 107      10.415   2.235   0.952  1.00 94.36           H  
ATOM   1710  O   PHE A 107      11.784  -1.123   1.436  1.00 94.36           O  
ATOM   1711  CG  PHE A 107       8.962   1.851   2.479  1.00 94.36           C  
ATOM   1712  CD1 PHE A 107       7.819   1.033   2.555  1.00 94.36           C  
ATOM   1713  HD1 PHE A 107       7.769   0.114   1.991  1.00 94.36           H  
ATOM   1714  CD2 PHE A 107       9.017   3.032   3.243  1.00 94.36           C  
ATOM   1715  HD2 PHE A 107       9.879   3.680   3.188  1.00 94.36           H  
ATOM   1716  CE1 PHE A 107       6.747   1.386   3.392  1.00 94.36           C  
ATOM   1717  HE1 PHE A 107       5.871   0.755   3.441  1.00 94.36           H  
ATOM   1718  CE2 PHE A 107       7.968   3.358   4.118  1.00 94.36           C  
ATOM   1719  HE2 PHE A 107       8.031   4.246   4.730  1.00 94.36           H  
ATOM   1720  CZ  PHE A 107       6.829   2.537   4.192  1.00 94.36           C  
ATOM   1721  HZ  PHE A 107       6.014   2.801   4.850  1.00 94.36           H  
ATOM   1722  N   ASN A 108      13.555   0.241   1.584  1.00 93.91           N  
ATOM   1723  H   ASN A 108      13.896   1.141   1.891  1.00 93.91           H  
ATOM   1724  CA  ASN A 108      14.549  -0.795   1.294  1.00 93.91           C  
ATOM   1725  HA  ASN A 108      14.165  -1.476   0.534  1.00 93.91           H  
ATOM   1726  C   ASN A 108      14.802  -1.596   2.582  1.00 93.91           C  
ATOM   1727  CB  ASN A 108      15.836  -0.153   0.750  1.00 93.91           C  
ATOM   1728  HB2 ASN A 108      15.635   0.309  -0.217  1.00 93.91           H  
ATOM   1729  HB3 ASN A 108      16.191   0.604   1.448  1.00 93.91           H  
ATOM   1730  O   ASN A 108      15.578  -1.166   3.437  1.00 93.91           O  
ATOM   1731  CG  ASN A 108      16.936  -1.189   0.563  1.00 93.91           C  
ATOM   1732  ND2 ASN A 108      18.168  -0.763   0.403  1.00 93.91           N  
ATOM   1733 HD21 ASN A 108      18.386   0.219   0.485  1.00 93.91           H  
ATOM   1734 HD22 ASN A 108      18.849  -1.508   0.378  1.00 93.91           H  
ATOM   1735  OD1 ASN A 108      16.739  -2.387   0.625  1.00 93.91           O  
ATOM   1736  N   ARG A 109      14.072  -2.701   2.746  1.00 97.15           N  
ATOM   1737  H   ARG A 109      13.488  -2.992   1.975  1.00 97.15           H  
ATOM   1738  CA  ARG A 109      14.006  -3.506   3.971  1.00 97.15           C  
ATOM   1739  HA  ARG A 109      14.899  -3.342   4.574  1.00 97.15           H  
ATOM   1740  C   ARG A 109      13.970  -4.987   3.631  1.00 97.15           C  
ATOM   1741  CB  ARG A 109      12.755  -3.120   4.780  1.00 97.15           C  
ATOM   1742  HB2 ARG A 109      12.645  -3.800   5.624  1.00 97.15           H  
ATOM   1743  HB3 ARG A 109      11.872  -3.239   4.152  1.00 97.15           H  
ATOM   1744  O   ARG A 109      13.426  -5.369   2.600  1.00 97.15           O  
ATOM   1745  CG  ARG A 109      12.757  -1.684   5.310  1.00 97.15           C  
ATOM   1746  HG2 ARG A 109      12.920  -0.974   4.499  1.00 97.15           H  
ATOM   1747  HG3 ARG A 109      11.782  -1.477   5.751  1.00 97.15           H  
ATOM   1748  CD  ARG A 109      13.816  -1.503   6.389  1.00 97.15           C  
ATOM   1749  HD2 ARG A 109      13.606  -2.228   7.175  1.00 97.15           H  
ATOM   1750  HD3 ARG A 109      14.809  -1.691   5.981  1.00 97.15           H  
ATOM   1751  NE  ARG A 109      13.759  -0.152   6.951  1.00 97.15           N  
ATOM   1752  HE  ARG A 109      13.204   0.524   6.446  1.00 97.15           H  
ATOM   1753  NH1 ARG A 109      15.156  -0.579   8.730  1.00 97.15           N  
ATOM   1754 HH11 ARG A 109      15.177  -1.561   8.496  1.00 97.15           H  
ATOM   1755 HH12 ARG A 109      15.602  -0.303   9.593  1.00 97.15           H  
ATOM   1756  NH2 ARG A 109      14.233   1.446   8.475  1.00 97.15           N  
ATOM   1757 HH21 ARG A 109      14.684   1.741   9.330  1.00 97.15           H  
ATOM   1758 HH22 ARG A 109      13.590   2.048   7.982  1.00 97.15           H  
ATOM   1759  CZ  ARG A 109      14.388   0.225   8.045  1.00 97.15           C  
ATOM   1760  N   THR A 110      14.528  -5.808   4.509  1.00 98.36           N  
ATOM   1761  H   THR A 110      14.895  -5.401   5.357  1.00 98.36           H  
ATOM   1762  CA  THR A 110      14.598  -7.268   4.355  1.00 98.36           C  
ATOM   1763  HA  THR A 110      14.995  -7.497   3.366  1.00 98.36           H  
ATOM   1764  C   THR A 110      13.229  -7.941   4.470  1.00 98.36           C  
ATOM   1765  CB  THR A 110      15.540  -7.877   5.404  1.00 98.36           C  
ATOM   1766  HB  THR A 110      15.556  -8.960   5.289  1.00 98.36           H  
ATOM   1767  O   THR A 110      12.263  -7.353   4.965  1.00 98.36           O  
ATOM   1768  CG2 THR A 110      16.972  -7.358   5.276  1.00 98.36           C  
ATOM   1769 HG21 THR A 110      17.013  -6.283   5.451  1.00 98.36           H  
ATOM   1770 HG22 THR A 110      17.601  -7.864   6.009  1.00 98.36           H  
ATOM   1771 HG23 THR A 110      17.348  -7.579   4.277  1.00 98.36           H  
ATOM   1772  OG1 THR A 110      15.082  -7.580   6.704  1.00 98.36           O  
ATOM   1773  HG1 THR A 110      15.245  -6.645   6.846  1.00 98.36           H  
ATOM   1774  N   TRP A 111      13.151  -9.218   4.091  1.00 98.75           N  
ATOM   1775  H   TRP A 111      13.946  -9.616   3.612  1.00 98.75           H  
ATOM   1776  CA  TRP A 111      11.967 -10.057   4.277  1.00 98.75           C  
ATOM   1777  HA  TRP A 111      11.149  -9.682   3.662  1.00 98.75           H  
ATOM   1778  C   TRP A 111      11.493 -10.063   5.729  1.00 98.75           C  
ATOM   1779  CB  TRP A 111      12.282 -11.492   3.847  1.00 98.75           C  
ATOM   1780  HB2 TRP A 111      13.123 -11.870   4.427  1.00 98.75           H  
ATOM   1781  HB3 TRP A 111      12.582 -11.489   2.799  1.00 98.75           H  
ATOM   1782  O   TRP A 111      10.301  -9.939   5.998  1.00 98.75           O  
ATOM   1783  CG  TRP A 111      11.116 -12.421   4.007  1.00 98.75           C  
ATOM   1784  CD1 TRP A 111      10.879 -13.252   5.047  1.00 98.75           C  
ATOM   1785  HD1 TRP A 111      11.516 -13.353   5.913  1.00 98.75           H  
ATOM   1786  CD2 TRP A 111       9.965 -12.549   3.128  1.00 98.75           C  
ATOM   1787  CE2 TRP A 111       9.090 -13.540   3.664  1.00 98.75           C  
ATOM   1788  CE3 TRP A 111       9.595 -11.942   1.912  1.00 98.75           C  
ATOM   1789  HE3 TRP A 111      10.231 -11.180   1.485  1.00 98.75           H  
ATOM   1790  NE1 TRP A 111       9.680 -13.912   4.856  1.00 98.75           N  
ATOM   1791  HE1 TRP A 111       9.292 -14.562   5.523  1.00 98.75           H  
ATOM   1792  CH2 TRP A 111       7.614 -13.360   1.754  1.00 98.75           C  
ATOM   1793  HH2 TRP A 111       6.723 -13.646   1.217  1.00 98.75           H  
ATOM   1794  CZ2 TRP A 111       7.940 -13.961   2.981  1.00 98.75           C  
ATOM   1795  HZ2 TRP A 111       7.295 -14.721   3.399  1.00 98.75           H  
ATOM   1796  CZ3 TRP A 111       8.433 -12.345   1.235  1.00 98.75           C  
ATOM   1797  HZ3 TRP A 111       8.170 -11.862   0.306  1.00 98.75           H  
ATOM   1798  N   GLN A 112      12.428 -10.182   6.677  1.00 98.65           N  
ATOM   1799  H   GLN A 112      13.396 -10.189   6.388  1.00 98.65           H  
ATOM   1800  CA  GLN A 112      12.106 -10.221   8.104  1.00 98.65           C  
ATOM   1801  HA  GLN A 112      11.314 -10.954   8.261  1.00 98.65           H  
ATOM   1802  C   GLN A 112      11.554  -8.886   8.613  1.00 98.65           C  
ATOM   1803  CB  GLN A 112      13.343 -10.639   8.916  1.00 98.65           C  
ATOM   1804  HB2 GLN A 112      13.134 -10.501   9.976  1.00 98.65           H  
ATOM   1805  HB3 GLN A 112      14.183  -9.997   8.653  1.00 98.65           H  
ATOM   1806  O   GLN A 112      10.650  -8.882   9.447  1.00 98.65           O  
ATOM   1807  CG  GLN A 112      13.734 -12.108   8.685  1.00 98.65           C  
ATOM   1808  HG2 GLN A 112      14.611 -12.341   9.289  1.00 98.65           H  
ATOM   1809  HG3 GLN A 112      14.005 -12.244   7.638  1.00 98.65           H  
ATOM   1810  CD  GLN A 112      12.623 -13.091   9.052  1.00 98.65           C  
ATOM   1811  NE2 GLN A 112      12.510 -14.199   8.354  1.00 98.65           N  
ATOM   1812 HE21 GLN A 112      13.174 -14.416   7.624  1.00 98.65           H  
ATOM   1813 HE22 GLN A 112      11.744 -14.811   8.598  1.00 98.65           H  
ATOM   1814  OE1 GLN A 112      11.825 -12.886   9.951  1.00 98.65           O  
ATOM   1815  N   GLU A 113      12.046  -7.760   8.100  1.00 98.61           N  
ATOM   1816  H   GLU A 113      12.786  -7.811   7.414  1.00 98.61           H  
ATOM   1817  CA  GLU A 113      11.514  -6.438   8.440  1.00 98.61           C  
ATOM   1818  HA  GLU A 113      11.394  -6.354   9.520  1.00 98.61           H  
ATOM   1819  C   GLU A 113      10.127  -6.219   7.819  1.00 98.61           C  
ATOM   1820  CB  GLU A 113      12.501  -5.360   7.980  1.00 98.61           C  
ATOM   1821  HB2 GLU A 113      12.019  -4.384   8.031  1.00 98.61           H  
ATOM   1822  HB3 GLU A 113      12.758  -5.565   6.941  1.00 98.61           H  
ATOM   1823  O   GLU A 113       9.212  -5.794   8.516  1.00 98.61           O  
ATOM   1824  CG  GLU A 113      13.783  -5.313   8.824  1.00 98.61           C  
ATOM   1825  HG2 GLU A 113      14.187  -6.317   8.950  1.00 98.61           H  
ATOM   1826  HG3 GLU A 113      13.544  -4.922   9.813  1.00 98.61           H  
ATOM   1827  CD  GLU A 113      14.835  -4.432   8.140  1.00 98.61           C  
ATOM   1828  OE1 GLU A 113      15.148  -3.336   8.666  1.00 98.61           O  
ATOM   1829  OE2 GLU A 113      15.286  -4.837   7.042  1.00 98.61           O  
ATOM   1830  N   TYR A 114       9.912  -6.578   6.548  1.00 98.68           N  
ATOM   1831  H   TYR A 114      10.690  -6.908   5.996  1.00 98.68           H  
ATOM   1832  CA  TYR A 114       8.576  -6.515   5.934  1.00 98.68           C  
ATOM   1833  HA  TYR A 114       8.176  -5.512   6.078  1.00 98.68           H  
ATOM   1834  C   TYR A 114       7.575  -7.475   6.579  1.00 98.68           C  
ATOM   1835  CB  TYR A 114       8.659  -6.792   4.429  1.00 98.68           C  
ATOM   1836  HB2 TYR A 114       9.465  -7.497   4.225  1.00 98.68           H  
ATOM   1837  HB3 TYR A 114       7.733  -7.262   4.098  1.00 98.68           H  
ATOM   1838  O   TYR A 114       6.387  -7.162   6.644  1.00 98.68           O  
ATOM   1839  CG  TYR A 114       8.835  -5.534   3.610  1.00 98.68           C  
ATOM   1840  CD1 TYR A 114       7.727  -4.693   3.392  1.00 98.68           C  
ATOM   1841  HD1 TYR A 114       6.761  -4.958   3.794  1.00 98.68           H  
ATOM   1842  CD2 TYR A 114      10.090  -5.198   3.075  1.00 98.68           C  
ATOM   1843  HD2 TYR A 114      10.942  -5.841   3.243  1.00 98.68           H  
ATOM   1844  CE1 TYR A 114       7.877  -3.504   2.657  1.00 98.68           C  
ATOM   1845  HE1 TYR A 114       7.036  -2.843   2.510  1.00 98.68           H  
ATOM   1846  CE2 TYR A 114      10.240  -4.018   2.322  1.00 98.68           C  
ATOM   1847  HE2 TYR A 114      11.203  -3.766   1.904  1.00 98.68           H  
ATOM   1848  OH  TYR A 114       9.274  -2.001   1.442  1.00 98.68           O  
ATOM   1849  HH  TYR A 114      10.196  -1.776   1.296  1.00 98.68           H  
ATOM   1850  CZ  TYR A 114       9.136  -3.161   2.129  1.00 98.68           C  
ATOM   1851  N   LYS A 115       8.033  -8.626   7.082  1.00 98.58           N  
ATOM   1852  H   LYS A 115       8.999  -8.861   6.907  1.00 98.58           H  
ATOM   1853  CA  LYS A 115       7.210  -9.578   7.834  1.00 98.58           C  
ATOM   1854  HA  LYS A 115       6.342  -9.851   7.234  1.00 98.58           H  
ATOM   1855  C   LYS A 115       6.658  -8.956   9.117  1.00 98.58           C  
ATOM   1856  CB  LYS A 115       8.027 -10.855   8.100  1.00 98.58           C  
ATOM   1857  HB2 LYS A 115       9.007 -10.597   8.502  1.00 98.58           H  
ATOM   1858  HB3 LYS A 115       8.167 -11.383   7.157  1.00 98.58           H  
ATOM   1859  O   LYS A 115       5.451  -9.025   9.340  1.00 98.58           O  
ATOM   1860  CG  LYS A 115       7.322 -11.771   9.105  1.00 98.58           C  
ATOM   1861  HG2 LYS A 115       6.277 -11.874   8.813  1.00 98.58           H  
ATOM   1862  HG3 LYS A 115       7.349 -11.311  10.093  1.00 98.58           H  
ATOM   1863  CD  LYS A 115       7.966 -13.153   9.204  1.00 98.58           C  
ATOM   1864  HD2 LYS A 115       8.984 -13.061   9.581  1.00 98.58           H  
ATOM   1865  HD3 LYS A 115       7.976 -13.634   8.226  1.00 98.58           H  
ATOM   1866  CE  LYS A 115       7.107 -13.964  10.176  1.00 98.58           C  
ATOM   1867  HE2 LYS A 115       7.107 -13.467  11.146  1.00 98.58           H  
ATOM   1868  HE3 LYS A 115       6.081 -13.973   9.807  1.00 98.58           H  
ATOM   1869  NZ  LYS A 115       7.590 -15.352  10.306  1.00 98.58           N  
ATOM   1870  HZ1 LYS A 115       8.539 -15.390  10.650  1.00 98.58           H  
ATOM   1871  HZ2 LYS A 115       7.547 -15.809   9.407  1.00 98.58           H  
ATOM   1872  HZ3 LYS A 115       6.964 -15.880  10.897  1.00 98.58           H  
ATOM   1873  N   HIS A 116       7.520  -8.353   9.933  1.00 97.32           N  
ATOM   1874  H   HIS A 116       8.496  -8.338   9.672  1.00 97.32           H  
ATOM   1875  CA  HIS A 116       7.152  -7.865  11.269  1.00 97.32           C  
ATOM   1876  HA  HIS A 116       6.291  -8.432  11.623  1.00 97.32           H  
ATOM   1877  C   HIS A 116       6.725  -6.391  11.306  1.00 97.32           C  
ATOM   1878  CB  HIS A 116       8.307  -8.140  12.237  1.00 97.32           C  
ATOM   1879  HB2 HIS A 116       8.032  -7.777  13.227  1.00 97.32           H  
ATOM   1880  HB3 HIS A 116       9.188  -7.588  11.910  1.00 97.32           H  
ATOM   1881  O   HIS A 116       6.128  -5.959  12.288  1.00 97.32           O  
ATOM   1882  CG  HIS A 116       8.649  -9.604  12.348  1.00 97.32           C  
ATOM   1883  CD2 HIS A 116       7.948 -10.569  13.020  1.00 97.32           C  
ATOM   1884  HD2 HIS A 116       7.039 -10.416  13.583  1.00 97.32           H  
ATOM   1885  ND1 HIS A 116       9.723 -10.221  11.758  1.00 97.32           N  
ATOM   1886  HD1 HIS A 116      10.365  -9.782  11.114  1.00 97.32           H  
ATOM   1887  CE1 HIS A 116       9.689 -11.521  12.084  1.00 97.32           C  
ATOM   1888  HE1 HIS A 116      10.410 -12.259  11.762  1.00 97.32           H  
ATOM   1889  NE2 HIS A 116       8.612 -11.790  12.837  1.00 97.32           N  
ATOM   1890  N   GLY A 117       6.993  -5.639  10.239  1.00 97.12           N  
ATOM   1891  H   GLY A 117       7.606  -6.022   9.534  1.00 97.12           H  
ATOM   1892  CA  GLY A 117       6.710  -4.212  10.149  1.00 97.12           C  
ATOM   1893  HA2 GLY A 117       6.441  -3.976   9.119  1.00 97.12           H  
ATOM   1894  HA3 GLY A 117       5.866  -3.948  10.785  1.00 97.12           H  
ATOM   1895  C   GLY A 117       7.904  -3.343  10.543  1.00 97.12           C  
ATOM   1896  O   GLY A 117       8.855  -3.785  11.188  1.00 97.12           O  
ATOM   1897  N   PHE A 118       7.861  -2.085  10.114  1.00 96.82           N  
ATOM   1898  H   PHE A 118       7.025  -1.776   9.640  1.00 96.82           H  
ATOM   1899  CA  PHE A 118       8.892  -1.082  10.381  1.00 96.82           C  
ATOM   1900  HA  PHE A 118       9.237  -1.198  11.408  1.00 96.82           H  
ATOM   1901  C   PHE A 118       8.324   0.332  10.230  1.00 96.82           C  
ATOM   1902  CB  PHE A 118      10.089  -1.283   9.432  1.00 96.82           C  
ATOM   1903  HB2 PHE A 118      10.537  -2.255   9.637  1.00 96.82           H  
ATOM   1904  HB3 PHE A 118      10.852  -0.536   9.652  1.00 96.82           H  
ATOM   1905  O   PHE A 118       7.263   0.526   9.638  1.00 96.82           O  
ATOM   1906  CG  PHE A 118       9.744  -1.206   7.957  1.00 96.82           C  
ATOM   1907  CD1 PHE A 118       9.487  -2.389   7.242  1.00 96.82           C  
ATOM   1908  HD1 PHE A 118       9.540  -3.344   7.743  1.00 96.82           H  
ATOM   1909  CD2 PHE A 118       9.656   0.039   7.302  1.00 96.82           C  
ATOM   1910  HD2 PHE A 118       9.833   0.956   7.845  1.00 96.82           H  
ATOM   1911  CE1 PHE A 118       9.147  -2.331   5.880  1.00 96.82           C  
ATOM   1912  HE1 PHE A 118       8.950  -3.242   5.335  1.00 96.82           H  
ATOM   1913  CE2 PHE A 118       9.305   0.097   5.942  1.00 96.82           C  
ATOM   1914  HE2 PHE A 118       9.217   1.052   5.446  1.00 96.82           H  
ATOM   1915  CZ  PHE A 118       9.052  -1.089   5.231  1.00 96.82           C  
ATOM   1916  HZ  PHE A 118       8.776  -1.047   4.188  1.00 96.82           H  
ATOM   1917  N   GLY A 119       9.069   1.326  10.717  1.00 94.48           N  
ATOM   1918  H   GLY A 119       9.897   1.081  11.241  1.00 94.48           H  
ATOM   1919  CA  GLY A 119       8.632   2.722  10.773  1.00 94.48           C  
ATOM   1920  HA2 GLY A 119       9.491   3.388  10.691  1.00 94.48           H  
ATOM   1921  HA3 GLY A 119       7.966   2.939   9.938  1.00 94.48           H  
ATOM   1922  C   GLY A 119       7.899   3.037  12.076  1.00 94.48           C  
ATOM   1923  O   GLY A 119       7.991   2.283  13.048  1.00 94.48           O  
ATOM   1924  N   ALA A 120       7.187   4.161  12.105  1.00 90.91           N  
ATOM   1925  H   ALA A 120       7.125   4.721  11.268  1.00 90.91           H  
ATOM   1926  CA  ALA A 120       6.393   4.579  13.255  1.00 90.91           C  
ATOM   1927  HA  ALA A 120       6.364   3.773  13.988  1.00 90.91           H  
ATOM   1928  C   ALA A 120       4.951   4.863  12.829  1.00 90.91           C  
ATOM   1929  CB  ALA A 120       7.059   5.789  13.921  1.00 90.91           C  
ATOM   1930  HB1 ALA A 120       8.067   5.524  14.241  1.00 90.91           H  
ATOM   1931  HB2 ALA A 120       7.120   6.619  13.217  1.00 90.91           H  
ATOM   1932  HB3 ALA A 120       6.480   6.102  14.790  1.00 90.91           H  
ATOM   1933  O   ALA A 120       4.713   5.490  11.806  1.00 90.91           O  
ATOM   1934  N   VAL A 121       3.979   4.439  13.639  1.00 84.20           N  
ATOM   1935  H   VAL A 121       4.238   3.905  14.456  1.00 84.20           H  
ATOM   1936  CA  VAL A 121       2.542   4.537  13.312  1.00 84.20           C  
ATOM   1937  HA  VAL A 121       2.365   3.976  12.394  1.00 84.20           H  
ATOM   1938  C   VAL A 121       2.053   5.964  13.029  1.00 84.20           C  
ATOM   1939  CB  VAL A 121       1.677   3.904  14.419  1.00 84.20           C  
ATOM   1940  HB  VAL A 121       0.626   4.077  14.187  1.00 84.20           H  
ATOM   1941  O   VAL A 121       1.090   6.128  12.294  1.00 84.20           O  
ATOM   1942  CG1 VAL A 121       1.885   2.386  14.482  1.00 84.20           C  
ATOM   1943 HG11 VAL A 121       2.909   2.144  14.767  1.00 84.20           H  
ATOM   1944 HG12 VAL A 121       1.198   1.953  15.210  1.00 84.20           H  
ATOM   1945 HG13 VAL A 121       1.674   1.948  13.507  1.00 84.20           H  
ATOM   1946  CG2 VAL A 121       1.969   4.497  15.806  1.00 84.20           C  
ATOM   1947 HG21 VAL A 121       1.707   5.555  15.821  1.00 84.20           H  
ATOM   1948 HG22 VAL A 121       1.355   3.981  16.544  1.00 84.20           H  
ATOM   1949 HG23 VAL A 121       3.015   4.370  16.082  1.00 84.20           H  
ATOM   1950  N   CYS A 122       2.713   6.990  13.577  1.00 84.60           N  
ATOM   1951  H   CYS A 122       3.520   6.780  14.147  1.00 84.60           H  
ATOM   1952  CA  CYS A 122       2.398   8.404  13.327  1.00 84.60           C  
ATOM   1953  HA  CYS A 122       1.359   8.482  13.006  1.00 84.60           H  
ATOM   1954  C   CYS A 122       3.241   9.034  12.200  1.00 84.60           C  
ATOM   1955  CB  CYS A 122       2.551   9.203  14.631  1.00 84.60           C  
ATOM   1956  HB2 CYS A 122       2.300  10.244  14.427  1.00 84.60           H  
ATOM   1957  HB3 CYS A 122       3.589   9.162  14.962  1.00 84.60           H  
ATOM   1958  O   CYS A 122       3.177  10.243  11.996  1.00 84.60           O  
ATOM   1959  SG  CYS A 122       1.453   8.575  15.937  1.00 84.60           S  
ATOM   1960  HG  CYS A 122       1.688   9.556  16.813  1.00 84.60           H  
ATOM   1961  N   ASP A 123       4.047   8.234  11.508  1.00 89.94           N  
ATOM   1962  H   ASP A 123       3.987   7.238  11.666  1.00 89.94           H  
ATOM   1963  CA  ASP A 123       4.988   8.628  10.460  1.00 89.94           C  
ATOM   1964  HA  ASP A 123       4.825   9.670  10.186  1.00 89.94           H  
ATOM   1965  C   ASP A 123       4.753   7.744   9.211  1.00 89.94           C  
ATOM   1966  CB  ASP A 123       6.412   8.515  11.052  1.00 89.94           C  
ATOM   1967  HB2 ASP A 123       6.397   8.905  12.070  1.00 89.94           H  
ATOM   1968  HB3 ASP A 123       6.688   7.462  11.103  1.00 89.94           H  
ATOM   1969  O   ASP A 123       3.664   7.199   9.002  1.00 89.94           O  
ATOM   1970  CG  ASP A 123       7.506   9.274  10.289  1.00 89.94           C  
ATOM   1971  OD1 ASP A 123       7.253   9.695   9.142  1.00 89.94           O  
ATOM   1972  OD2 ASP A 123       8.619   9.367  10.842  1.00 89.94           O  
ATOM   1973  N   ASP A 124       5.765   7.594   8.366  1.00 94.06           N  
ATOM   1974  H   ASP A 124       6.556   8.208   8.498  1.00 94.06           H  
ATOM   1975  CA  ASP A 124       5.847   6.596   7.315  1.00 94.06           C  
ATOM   1976  HA  ASP A 124       4.900   6.585   6.775  1.00 94.06           H  
ATOM   1977  C   ASP A 124       6.103   5.212   7.927  1.00 94.06           C  
ATOM   1978  CB  ASP A 124       6.982   6.968   6.350  1.00 94.06           C  
ATOM   1979  HB2 ASP A 124       7.873   7.197   6.934  1.00 94.06           H  
ATOM   1980  HB3 ASP A 124       7.185   6.108   5.712  1.00 94.06           H  
ATOM   1981  O   ASP A 124       7.080   5.010   8.656  1.00 94.06           O  
ATOM   1982  CG  ASP A 124       6.701   8.163   5.446  1.00 94.06           C  
ATOM   1983  OD1 ASP A 124       5.679   8.856   5.625  1.00 94.06           O  
ATOM   1984  OD2 ASP A 124       7.472   8.363   4.477  1.00 94.06           O  
ATOM   1985  N   TYR A 125       5.252   4.233   7.618  1.00 95.74           N  
ATOM   1986  H   TYR A 125       4.484   4.426   6.991  1.00 95.74           H  
ATOM   1987  CA  TYR A 125       5.411   2.881   8.152  1.00 95.74           C  
ATOM   1988  HA  TYR A 125       6.478   2.662   8.191  1.00 95.74           H  
ATOM   1989  C   TYR A 125       4.778   1.801   7.280  1.00 95.74           C  
ATOM   1990  CB  TYR A 125       4.874   2.810   9.593  1.00 95.74           C  
ATOM   1991  HB2 TYR A 125       5.192   3.704  10.130  1.00 95.74           H  
ATOM   1992  HB3 TYR A 125       5.341   1.970  10.107  1.00 95.74           H  
ATOM   1993  O   TYR A 125       3.947   2.067   6.408  1.00 95.74           O  
ATOM   1994  CG  TYR A 125       3.377   2.656   9.737  1.00 95.74           C  
ATOM   1995  CD1 TYR A 125       2.548   3.786   9.636  1.00 95.74           C  
ATOM   1996  HD1 TYR A 125       2.979   4.758   9.448  1.00 95.74           H  
ATOM   1997  CD2 TYR A 125       2.823   1.390  10.018  1.00 95.74           C  
ATOM   1998  HD2 TYR A 125       3.468   0.529  10.114  1.00 95.74           H  
ATOM   1999  CE1 TYR A 125       1.167   3.654   9.848  1.00 95.74           C  
ATOM   2000  HE1 TYR A 125       0.529   4.525   9.813  1.00 95.74           H  
ATOM   2001  CE2 TYR A 125       1.436   1.252  10.208  1.00 95.74           C  
ATOM   2002  HE2 TYR A 125       1.008   0.290  10.451  1.00 95.74           H  
ATOM   2003  OH  TYR A 125      -0.703   2.309  10.440  1.00 95.74           O  
ATOM   2004  HH  TYR A 125      -1.071   1.436  10.283  1.00 95.74           H  
ATOM   2005  CZ  TYR A 125       0.615   2.395  10.150  1.00 95.74           C  
ATOM   2006  N   TRP A 126       5.188   0.568   7.561  1.00 97.89           N  
ATOM   2007  H   TRP A 126       5.881   0.469   8.289  1.00 97.89           H  
ATOM   2008  CA  TRP A 126       4.582  -0.664   7.079  1.00 97.89           C  
ATOM   2009  HA  TRP A 126       3.698  -0.442   6.482  1.00 97.89           H  
ATOM   2010  C   TRP A 126       4.171  -1.503   8.286  1.00 97.89           C  
ATOM   2011  CB  TRP A 126       5.593  -1.423   6.215  1.00 97.89           C  
ATOM   2012  HB2 TRP A 126       5.947  -0.762   5.424  1.00 97.89           H  
ATOM   2013  HB3 TRP A 126       6.454  -1.699   6.824  1.00 97.89           H  
ATOM   2014  O   TRP A 126       5.006  -1.790   9.144  1.00 97.89           O  
ATOM   2015  CG  TRP A 126       5.028  -2.652   5.578  1.00 97.89           C  
ATOM   2016  CD1 TRP A 126       5.210  -3.931   5.978  1.00 97.89           C  
ATOM   2017  HD1 TRP A 126       5.823  -4.236   6.813  1.00 97.89           H  
ATOM   2018  CD2 TRP A 126       4.171  -2.722   4.405  1.00 97.89           C  
ATOM   2019  CE2 TRP A 126       3.837  -4.082   4.160  1.00 97.89           C  
ATOM   2020  CE3 TRP A 126       3.668  -1.763   3.507  1.00 97.89           C  
ATOM   2021  HE3 TRP A 126       3.931  -0.729   3.675  1.00 97.89           H  
ATOM   2022  NE1 TRP A 126       4.490  -4.775   5.152  1.00 97.89           N  
ATOM   2023  HE1 TRP A 126       4.496  -5.784   5.204  1.00 97.89           H  
ATOM   2024  CH2 TRP A 126       2.544  -3.489   2.205  1.00 97.89           C  
ATOM   2025  HH2 TRP A 126       1.939  -3.765   1.354  1.00 97.89           H  
ATOM   2026  CZ2 TRP A 126       3.033  -4.471   3.080  1.00 97.89           C  
ATOM   2027  HZ2 TRP A 126       2.804  -5.513   2.912  1.00 97.89           H  
ATOM   2028  CZ3 TRP A 126       2.860  -2.141   2.416  1.00 97.89           C  
ATOM   2029  HZ3 TRP A 126       2.475  -1.404   1.726  1.00 97.89           H  
ATOM   2030  N   LEU A 127       2.901  -1.903   8.365  1.00 97.22           N  
ATOM   2031  H   LEU A 127       2.257  -1.619   7.641  1.00 97.22           H  
ATOM   2032  CA  LEU A 127       2.366  -2.619   9.529  1.00 97.22           C  
ATOM   2033  HA  LEU A 127       2.585  -2.026  10.418  1.00 97.22           H  
ATOM   2034  C   LEU A 127       3.020  -3.991   9.738  1.00 97.22           C  
ATOM   2035  CB  LEU A 127       0.840  -2.738   9.371  1.00 97.22           C  
ATOM   2036  HB2 LEU A 127       0.437  -1.731   9.267  1.00 97.22           H  
ATOM   2037  HB3 LEU A 127       0.627  -3.292   8.456  1.00 97.22           H  
ATOM   2038  O   LEU A 127       3.091  -4.465  10.867  1.00 97.22           O  
ATOM   2039  CG  LEU A 127       0.115  -3.425  10.544  1.00 97.22           C  
ATOM   2040  HG  LEU A 127       0.522  -4.425  10.694  1.00 97.22           H  
ATOM   2041  CD1 LEU A 127       0.241  -2.630  11.844  1.00 97.22           C  
ATOM   2042 HD11 LEU A 127      -0.317  -3.130  12.636  1.00 97.22           H  
ATOM   2043 HD12 LEU A 127      -0.149  -1.620  11.713  1.00 97.22           H  
ATOM   2044 HD13 LEU A 127       1.284  -2.581  12.157  1.00 97.22           H  
ATOM   2045  CD2 LEU A 127      -1.370  -3.583  10.234  1.00 97.22           C  
ATOM   2046 HD21 LEU A 127      -1.850  -4.118  11.053  1.00 97.22           H  
ATOM   2047 HD22 LEU A 127      -1.497  -4.160   9.318  1.00 97.22           H  
ATOM   2048 HD23 LEU A 127      -1.833  -2.602  10.129  1.00 97.22           H  
ATOM   2049  N   GLY A 128       3.506  -4.618   8.667  1.00 98.05           N  
ATOM   2050  H   GLY A 128       3.418  -4.153   7.775  1.00 98.05           H  
ATOM   2051  CA  GLY A 128       4.055  -5.970   8.688  1.00 98.05           C  
ATOM   2052  HA2 GLY A 128       5.020  -5.962   8.182  1.00 98.05           H  
ATOM   2053  HA3 GLY A 128       4.221  -6.308   9.710  1.00 98.05           H  
ATOM   2054  C   GLY A 128       3.122  -6.964   8.010  1.00 98.05           C  
ATOM   2055  O   GLY A 128       1.921  -6.989   8.276  1.00 98.05           O  
ATOM   2056  N   ASN A 129       3.666  -7.795   7.127  1.00 98.72           N  
ATOM   2057  H   ASN A 129       4.658  -7.723   6.951  1.00 98.72           H  
ATOM   2058  CA  ASN A 129       2.878  -8.754   6.357  1.00 98.72           C  
ATOM   2059  HA  ASN A 129       2.077  -8.222   5.843  1.00 98.72           H  
ATOM   2060  C   ASN A 129       2.211  -9.799   7.258  1.00 98.72           C  
ATOM   2061  CB  ASN A 129       3.767  -9.429   5.306  1.00 98.72           C  
ATOM   2062  HB2 ASN A 129       4.595  -9.945   5.792  1.00 98.72           H  
ATOM   2063  HB3 ASN A 129       3.153 -10.165   4.788  1.00 98.72           H  
ATOM   2064  O   ASN A 129       1.056 -10.143   7.031  1.00 98.72           O  
ATOM   2065  CG  ASN A 129       4.304  -8.491   4.247  1.00 98.72           C  
ATOM   2066  ND2 ASN A 129       5.243  -8.933   3.448  1.00 98.72           N  
ATOM   2067 HD21 ASN A 129       5.556  -9.891   3.522  1.00 98.72           H  
ATOM   2068 HD22 ASN A 129       5.523  -8.317   2.699  1.00 98.72           H  
ATOM   2069  OD1 ASN A 129       3.890  -7.356   4.118  1.00 98.72           O  
ATOM   2070  N   GLU A 130       2.884 -10.251   8.318  1.00 97.88           N  
ATOM   2071  H   GLU A 130       3.812  -9.902   8.512  1.00 97.88           H  
ATOM   2072  CA  GLU A 130       2.273 -11.185   9.271  1.00 97.88           C  
ATOM   2073  HA  GLU A 130       1.908 -12.056   8.726  1.00 97.88           H  
ATOM   2074  C   GLU A 130       1.076 -10.533   9.976  1.00 97.88           C  
ATOM   2075  CB  GLU A 130       3.332 -11.640  10.285  1.00 97.88           C  
ATOM   2076  HB2 GLU A 130       3.579 -10.809  10.945  1.00 97.88           H  
ATOM   2077  HB3 GLU A 130       4.243 -11.919   9.754  1.00 97.88           H  
ATOM   2078  O   GLU A 130       0.009 -11.126  10.096  1.00 97.88           O  
ATOM   2079  CG  GLU A 130       2.872 -12.834  11.133  1.00 97.88           C  
ATOM   2080  HG2 GLU A 130       3.656 -13.056  11.857  1.00 97.88           H  
ATOM   2081  HG3 GLU A 130       1.979 -12.551  11.691  1.00 97.88           H  
ATOM   2082  CD  GLU A 130       2.598 -14.099  10.301  1.00 97.88           C  
ATOM   2083  OE1 GLU A 130       1.731 -14.896  10.717  1.00 97.88           O  
ATOM   2084  OE2 GLU A 130       3.285 -14.286   9.271  1.00 97.88           O  
ATOM   2085  N   ASN A 131       1.209  -9.261  10.350  1.00 96.38           N  
ATOM   2086  H   ASN A 131       2.097  -8.809  10.186  1.00 96.38           H  
ATOM   2087  CA  ASN A 131       0.148  -8.501  11.004  1.00 96.38           C  
ATOM   2088  HA  ASN A 131      -0.208  -9.072  11.861  1.00 96.38           H  
ATOM   2089  C   ASN A 131      -1.062  -8.287  10.079  1.00 96.38           C  
ATOM   2090  CB  ASN A 131       0.758  -7.174  11.493  1.00 96.38           C  
ATOM   2091  HB2 ASN A 131       1.254  -6.667  10.665  1.00 96.38           H  
ATOM   2092  HB3 ASN A 131      -0.035  -6.516  11.849  1.00 96.38           H  
ATOM   2093  O   ASN A 131      -2.207  -8.465  10.495  1.00 96.38           O  
ATOM   2094  CG  ASN A 131       1.762  -7.356  12.623  1.00 96.38           C  
ATOM   2095  ND2 ASN A 131       2.637  -6.406  12.834  1.00 96.38           N  
ATOM   2096 HD21 ASN A 131       2.716  -5.624  12.200  1.00 96.38           H  
ATOM   2097 HD22 ASN A 131       3.348  -6.584  13.528  1.00 96.38           H  
ATOM   2098  OD1 ASN A 131       1.782  -8.349  13.328  1.00 96.38           O  
ATOM   2099  N   ILE A 132      -0.823  -7.958   8.806  1.00 98.20           N  
ATOM   2100  H   ILE A 132       0.138  -7.822   8.529  1.00 98.20           H  
ATOM   2101  CA  ILE A 132      -1.883  -7.807   7.798  1.00 98.20           C  
ATOM   2102  HA  ILE A 132      -2.638  -7.124   8.188  1.00 98.20           H  
ATOM   2103  C   ILE A 132      -2.582  -9.154   7.541  1.00 98.20           C  
ATOM   2104  CB  ILE A 132      -1.305  -7.196   6.500  1.00 98.20           C  
ATOM   2105  HB  ILE A 132      -0.488  -7.833   6.160  1.00 98.20           H  
ATOM   2106  O   ILE A 132      -3.813  -9.204   7.467  1.00 98.20           O  
ATOM   2107  CG1 ILE A 132      -0.743  -5.774   6.735  1.00 98.20           C  
ATOM   2108 HG12 ILE A 132      -1.570  -5.069   6.811  1.00 98.20           H  
ATOM   2109 HG13 ILE A 132      -0.199  -5.732   7.679  1.00 98.20           H  
ATOM   2110  CG2 ILE A 132      -2.384  -7.130   5.399  1.00 98.20           C  
ATOM   2111 HG21 ILE A 132      -2.744  -8.127   5.147  1.00 98.20           H  
ATOM   2112 HG22 ILE A 132      -3.226  -6.527   5.739  1.00 98.20           H  
ATOM   2113 HG23 ILE A 132      -1.975  -6.694   4.488  1.00 98.20           H  
ATOM   2114  CD1 ILE A 132       0.221  -5.312   5.632  1.00 98.20           C  
ATOM   2115 HD11 ILE A 132       0.626  -4.334   5.893  1.00 98.20           H  
ATOM   2116 HD12 ILE A 132       1.048  -6.016   5.543  1.00 98.20           H  
ATOM   2117 HD13 ILE A 132      -0.291  -5.233   4.673  1.00 98.20           H  
ATOM   2118  N   HIS A 133      -1.826 -10.251   7.449  1.00 97.75           N  
ATOM   2119  H   HIS A 133      -0.822 -10.160   7.508  1.00 97.75           H  
ATOM   2120  CA  HIS A 133      -2.374 -11.602   7.313  1.00 97.75           C  
ATOM   2121  HA  HIS A 133      -2.994 -11.650   6.417  1.00 97.75           H  
ATOM   2122  C   HIS A 133      -3.263 -11.975   8.513  1.00 97.75           C  
ATOM   2123  CB  HIS A 133      -1.219 -12.599   7.150  1.00 97.75           C  
ATOM   2124  HB2 HIS A 133      -0.678 -12.386   6.228  1.00 97.75           H  
ATOM   2125  HB3 HIS A 133      -0.519 -12.495   7.979  1.00 97.75           H  
ATOM   2126  O   HIS A 133      -4.422 -12.360   8.343  1.00 97.75           O  
ATOM   2127  CG  HIS A 133      -1.702 -14.021   7.110  1.00 97.75           C  
ATOM   2128  CD2 HIS A 133      -1.415 -15.014   8.009  1.00 97.75           C  
ATOM   2129  HD2 HIS A 133      -0.767 -14.927   8.869  1.00 97.75           H  
ATOM   2130  ND1 HIS A 133      -2.573 -14.540   6.184  1.00 97.75           N  
ATOM   2131  HD1 HIS A 133      -2.931 -14.061   5.370  1.00 97.75           H  
ATOM   2132  CE1 HIS A 133      -2.799 -15.821   6.506  1.00 97.75           C  
ATOM   2133  HE1 HIS A 133      -3.437 -16.492   5.951  1.00 97.75           H  
ATOM   2134  NE2 HIS A 133      -2.115 -16.161   7.610  1.00 97.75           N  
ATOM   2135  N   LEU A 134      -2.768 -11.782   9.739  1.00 95.76           N  
ATOM   2136  H   LEU A 134      -1.806 -11.486   9.826  1.00 95.76           H  
ATOM   2137  CA  LEU A 134      -3.520 -12.059  10.965  1.00 95.76           C  
ATOM   2138  HA  LEU A 134      -3.804 -13.112  10.975  1.00 95.76           H  
ATOM   2139  C   LEU A 134      -4.823 -11.258  11.043  1.00 95.76           C  
ATOM   2140  CB  LEU A 134      -2.640 -11.754  12.188  1.00 95.76           C  
ATOM   2141  HB2 LEU A 134      -3.272 -11.722  13.075  1.00 95.76           H  
ATOM   2142  HB3 LEU A 134      -2.201 -10.764  12.061  1.00 95.76           H  
ATOM   2143  O   LEU A 134      -5.848 -11.806  11.434  1.00 95.76           O  
ATOM   2144  CG  LEU A 134      -1.516 -12.775  12.439  1.00 95.76           C  
ATOM   2145  HG  LEU A 134      -0.921 -12.916  11.537  1.00 95.76           H  
ATOM   2146  CD1 LEU A 134      -0.613 -12.247  13.555  1.00 95.76           C  
ATOM   2147 HD11 LEU A 134       0.198 -12.956  13.726  1.00 95.76           H  
ATOM   2148 HD12 LEU A 134      -1.179 -12.108  14.476  1.00 95.76           H  
ATOM   2149 HD13 LEU A 134      -0.172 -11.299  13.248  1.00 95.76           H  
ATOM   2150  CD2 LEU A 134      -2.061 -14.141  12.865  1.00 95.76           C  
ATOM   2151 HD21 LEU A 134      -2.637 -14.585  12.053  1.00 95.76           H  
ATOM   2152 HD22 LEU A 134      -1.224 -14.805  13.078  1.00 95.76           H  
ATOM   2153 HD23 LEU A 134      -2.685 -14.041  13.753  1.00 95.76           H  
ATOM   2154  N   LEU A 135      -4.821  -9.987  10.634  1.00 94.49           N  
ATOM   2155  H   LEU A 135      -3.939  -9.572  10.367  1.00 94.49           H  
ATOM   2156  CA  LEU A 135      -6.041  -9.178  10.590  1.00 94.49           C  
ATOM   2157  HA  LEU A 135      -6.533  -9.236  11.561  1.00 94.49           H  
ATOM   2158  C   LEU A 135      -7.040  -9.727   9.563  1.00 94.49           C  
ATOM   2159  CB  LEU A 135      -5.670  -7.713  10.285  1.00 94.49           C  
ATOM   2160  HB2 LEU A 135      -6.571  -7.167  10.007  1.00 94.49           H  
ATOM   2161  HB3 LEU A 135      -4.997  -7.698   9.428  1.00 94.49           H  
ATOM   2162  O   LEU A 135      -8.197  -9.997   9.899  1.00 94.49           O  
ATOM   2163  CG  LEU A 135      -4.996  -6.984  11.463  1.00 94.49           C  
ATOM   2164  HG  LEU A 135      -4.211  -7.604  11.894  1.00 94.49           H  
ATOM   2165  CD1 LEU A 135      -4.382  -5.669  10.986  1.00 94.49           C  
ATOM   2166 HD11 LEU A 135      -3.902  -5.168  11.826  1.00 94.49           H  
ATOM   2167 HD12 LEU A 135      -3.622  -5.880  10.232  1.00 94.49           H  
ATOM   2168 HD13 LEU A 135      -5.148  -5.018  10.564  1.00 94.49           H  
ATOM   2169  CD2 LEU A 135      -6.008  -6.647  12.558  1.00 94.49           C  
ATOM   2170 HD21 LEU A 135      -5.496  -6.146  13.379  1.00 94.49           H  
ATOM   2171 HD22 LEU A 135      -6.791  -5.999  12.164  1.00 94.49           H  
ATOM   2172 HD23 LEU A 135      -6.449  -7.569  12.937  1.00 94.49           H  
ATOM   2173  N   THR A 136      -6.585  -9.921   8.322  1.00 96.34           N  
ATOM   2174  H   THR A 136      -5.604  -9.750   8.151  1.00 96.34           H  
ATOM   2175  CA  THR A 136      -7.442 -10.270   7.176  1.00 96.34           C  
ATOM   2176  HA  THR A 136      -8.332  -9.642   7.226  1.00 96.34           H  
ATOM   2177  C   THR A 136      -7.963 -11.708   7.199  1.00 96.34           C  
ATOM   2178  CB  THR A 136      -6.763  -9.960   5.833  1.00 96.34           C  
ATOM   2179  HB  THR A 136      -7.415 -10.304   5.030  1.00 96.34           H  
ATOM   2180  O   THR A 136      -8.967 -11.999   6.560  1.00 96.34           O  
ATOM   2181  CG2 THR A 136      -6.530  -8.460   5.642  1.00 96.34           C  
ATOM   2182 HG21 THR A 136      -6.010  -8.288   4.700  1.00 96.34           H  
ATOM   2183 HG22 THR A 136      -7.491  -7.947   5.608  1.00 96.34           H  
ATOM   2184 HG23 THR A 136      -5.934  -8.051   6.458  1.00 96.34           H  
ATOM   2185  OG1 THR A 136      -5.511 -10.595   5.706  1.00 96.34           O  
ATOM   2186  HG1 THR A 136      -4.907 -10.177   6.323  1.00 96.34           H  
ATOM   2187  N   THR A 137      -7.376 -12.599   8.002  1.00 94.25           N  
ATOM   2188  H   THR A 137      -6.507 -12.340   8.447  1.00 94.25           H  
ATOM   2189  CA  THR A 137      -7.900 -13.961   8.221  1.00 94.25           C  
ATOM   2190  HA  THR A 137      -8.252 -14.353   7.266  1.00 94.25           H  
ATOM   2191  C   THR A 137      -9.095 -14.020   9.175  1.00 94.25           C  
ATOM   2192  CB  THR A 137      -6.812 -14.911   8.732  1.00 94.25           C  
ATOM   2193  HB  THR A 137      -7.275 -15.842   9.058  1.00 94.25           H  
ATOM   2194  O   THR A 137      -9.813 -15.019   9.201  1.00 94.25           O  
ATOM   2195  CG2 THR A 137      -5.791 -15.248   7.654  1.00 94.25           C  
ATOM   2196 HG21 THR A 137      -4.986 -15.831   8.101  1.00 94.25           H  
ATOM   2197 HG22 THR A 137      -5.385 -14.345   7.198  1.00 94.25           H  
ATOM   2198 HG23 THR A 137      -6.270 -15.844   6.877  1.00 94.25           H  
ATOM   2199  OG1 THR A 137      -6.125 -14.350   9.820  1.00 94.25           O  
ATOM   2200  HG1 THR A 137      -5.441 -13.782   9.457  1.00 94.25           H  
ATOM   2201  N   THR A 138      -9.372 -12.960   9.944  1.00 91.06           N  
ATOM   2202  H   THR A 138      -8.737 -12.175   9.913  1.00 91.06           H  
ATOM   2203  CA  THR A 138     -10.465 -12.970  10.940  1.00 91.06           C  
ATOM   2204  HA  THR A 138     -10.528 -13.979  11.347  1.00 91.06           H  
ATOM   2205  C   THR A 138     -11.849 -12.657  10.369  1.00 91.06           C  
ATOM   2206  CB  THR A 138     -10.185 -12.039  12.121  1.00 91.06           C  
ATOM   2207  HB  THR A 138     -10.937 -12.246  12.883  1.00 91.06           H  
ATOM   2208  O   THR A 138     -12.838 -12.604  11.111  1.00 91.06           O  
ATOM   2209  CG2 THR A 138      -8.819 -12.303  12.743  1.00 91.06           C  
ATOM   2210 HG21 THR A 138      -8.090 -11.601  12.338  1.00 91.06           H  
ATOM   2211 HG22 THR A 138      -8.881 -12.173  13.824  1.00 91.06           H  
ATOM   2212 HG23 THR A 138      -8.485 -13.321  12.546  1.00 91.06           H  
ATOM   2213  OG1 THR A 138     -10.320 -10.683  11.730  1.00 91.06           O  
ATOM   2214  HG1 THR A 138      -9.508 -10.439  11.280  1.00 91.06           H  
ATOM   2215  N   GLY A 139     -11.947 -12.384   9.071  1.00 92.51           N  
ATOM   2216  H   GLY A 139     -11.110 -12.416   8.506  1.00 92.51           H  
ATOM   2217  CA  GLY A 139     -13.198 -12.091   8.383  1.00 92.51           C  
ATOM   2218  HA2 GLY A 139     -13.734 -13.024   8.203  1.00 92.51           H  
ATOM   2219  HA3 GLY A 139     -13.822 -11.445   9.000  1.00 92.51           H  
ATOM   2220  C   GLY A 139     -12.961 -11.408   7.044  1.00 92.51           C  
ATOM   2221  O   GLY A 139     -11.844 -11.357   6.552  1.00 92.51           O  
ATOM   2222  N   GLN A 140     -14.017 -10.859   6.451  1.00 96.21           N  
ATOM   2223  H   GLN A 140     -14.920 -10.889   6.902  1.00 96.21           H  
ATOM   2224  CA  GLN A 140     -13.899 -10.142   5.184  1.00 96.21           C  
ATOM   2225  HA  GLN A 140     -13.146 -10.625   4.562  1.00 96.21           H  
ATOM   2226  C   GLN A 140     -13.456  -8.703   5.431  1.00 96.21           C  
ATOM   2227  CB  GLN A 140     -15.230 -10.190   4.433  1.00 96.21           C  
ATOM   2228  HB2 GLN A 140     -16.026  -9.817   5.079  1.00 96.21           H  
ATOM   2229  HB3 GLN A 140     -15.163  -9.547   3.555  1.00 96.21           H  
ATOM   2230  O   GLN A 140     -14.107  -7.977   6.187  1.00 96.21           O  
ATOM   2231  CG  GLN A 140     -15.556 -11.617   3.971  1.00 96.21           C  
ATOM   2232  HG2 GLN A 140     -14.773 -11.959   3.295  1.00 96.21           H  
ATOM   2233  HG3 GLN A 140     -15.589 -12.292   4.827  1.00 96.21           H  
ATOM   2234  CD  GLN A 140     -16.894 -11.708   3.250  1.00 96.21           C  
ATOM   2235  NE2 GLN A 140     -17.208 -12.849   2.680  1.00 96.21           N  
ATOM   2236 HE21 GLN A 140     -16.515 -13.579   2.599  1.00 96.21           H  
ATOM   2237 HE22 GLN A 140     -18.064 -12.860   2.145  1.00 96.21           H  
ATOM   2238  OE1 GLN A 140     -17.686 -10.777   3.201  1.00 96.21           O  
ATOM   2239  N   TYR A 141     -12.375  -8.292   4.777  1.00 97.77           N  
ATOM   2240  H   TYR A 141     -11.883  -8.939   4.177  1.00 97.77           H  
ATOM   2241  CA  TYR A 141     -11.867  -6.927   4.822  1.00 97.77           C  
ATOM   2242  HA  TYR A 141     -12.466  -6.342   5.519  1.00 97.77           H  
ATOM   2243  C   TYR A 141     -12.003  -6.261   3.458  1.00 97.77           C  
ATOM   2244  CB  TYR A 141     -10.423  -6.904   5.338  1.00 97.77           C  
ATOM   2245  HB2 TYR A 141      -9.957  -5.967   5.033  1.00 97.77           H  
ATOM   2246  HB3 TYR A 141      -9.856  -7.712   4.875  1.00 97.77           H  
ATOM   2247  O   TYR A 141     -11.898  -6.908   2.419  1.00 97.77           O  
ATOM   2248  CG  TYR A 141     -10.326  -7.021   6.847  1.00 97.77           C  
ATOM   2249  CD1 TYR A 141     -10.001  -5.891   7.623  1.00 97.77           C  
ATOM   2250  HD1 TYR A 141      -9.812  -4.945   7.137  1.00 97.77           H  
ATOM   2251  CD2 TYR A 141     -10.572  -8.253   7.480  1.00 97.77           C  
ATOM   2252  HD2 TYR A 141     -10.781  -9.129   6.884  1.00 97.77           H  
ATOM   2253  CE1 TYR A 141      -9.904  -5.993   9.023  1.00 97.77           C  
ATOM   2254  HE1 TYR A 141      -9.631  -5.127   9.608  1.00 97.77           H  
ATOM   2255  CE2 TYR A 141     -10.514  -8.353   8.881  1.00 97.77           C  
ATOM   2256  HE2 TYR A 141     -10.677  -9.305   9.365  1.00 97.77           H  
ATOM   2257  OH  TYR A 141     -10.095  -7.325  11.009  1.00 97.77           O  
ATOM   2258  HH  TYR A 141      -9.709  -6.534  11.392  1.00 97.77           H  
ATOM   2259  CZ  TYR A 141     -10.164  -7.228   9.655  1.00 97.77           C  
ATOM   2260  N   GLU A 142     -12.244  -4.959   3.485  1.00 98.06           N  
ATOM   2261  H   GLU A 142     -12.334  -4.513   4.387  1.00 98.06           H  
ATOM   2262  CA  GLU A 142     -12.076  -4.067   2.345  1.00 98.06           C  
ATOM   2263  HA  GLU A 142     -12.001  -4.660   1.433  1.00 98.06           H  
ATOM   2264  C   GLU A 142     -10.761  -3.296   2.488  1.00 98.06           C  
ATOM   2265  CB  GLU A 142     -13.299  -3.145   2.186  1.00 98.06           C  
ATOM   2266  HB2 GLU A 142     -13.109  -2.450   1.368  1.00 98.06           H  
ATOM   2267  HB3 GLU A 142     -14.153  -3.765   1.913  1.00 98.06           H  
ATOM   2268  O   GLU A 142     -10.315  -3.027   3.606  1.00 98.06           O  
ATOM   2269  CG  GLU A 142     -13.655  -2.348   3.454  1.00 98.06           C  
ATOM   2270  HG2 GLU A 142     -12.801  -1.736   3.747  1.00 98.06           H  
ATOM   2271  HG3 GLU A 142     -13.866  -3.055   4.257  1.00 98.06           H  
ATOM   2272  CD  GLU A 142     -14.901  -1.464   3.315  1.00 98.06           C  
ATOM   2273  OE1 GLU A 142     -15.308  -0.866   4.343  1.00 98.06           O  
ATOM   2274  OE2 GLU A 142     -15.512  -1.423   2.229  1.00 98.06           O  
ATOM   2275  N   LEU A 143     -10.151  -2.948   1.356  1.00 98.76           N  
ATOM   2276  H   LEU A 143     -10.613  -3.183   0.489  1.00 98.76           H  
ATOM   2277  CA  LEU A 143      -8.958  -2.105   1.268  1.00 98.76           C  
ATOM   2278  HA  LEU A 143      -8.564  -1.921   2.267  1.00 98.76           H  
ATOM   2279  C   LEU A 143      -9.337  -0.766   0.648  1.00 98.76           C  
ATOM   2280  CB  LEU A 143      -7.876  -2.830   0.444  1.00 98.76           C  
ATOM   2281  HB2 LEU A 143      -8.339  -3.194  -0.473  1.00 98.76           H  
ATOM   2282  HB3 LEU A 143      -7.537  -3.691   1.020  1.00 98.76           H  
ATOM   2283  O   LEU A 143     -10.005  -0.730  -0.382  1.00 98.76           O  
ATOM   2284  CG  LEU A 143      -6.641  -1.997   0.050  1.00 98.76           C  
ATOM   2285  HG  LEU A 143      -6.951  -1.054  -0.399  1.00 98.76           H  
ATOM   2286  CD1 LEU A 143      -5.736  -1.710   1.246  1.00 98.76           C  
ATOM   2287 HD11 LEU A 143      -5.397  -2.643   1.694  1.00 98.76           H  
ATOM   2288 HD12 LEU A 143      -6.279  -1.126   1.989  1.00 98.76           H  
ATOM   2289 HD13 LEU A 143      -4.877  -1.128   0.913  1.00 98.76           H  
ATOM   2290  CD2 LEU A 143      -5.801  -2.741  -0.985  1.00 98.76           C  
ATOM   2291 HD21 LEU A 143      -4.948  -2.126  -1.274  1.00 98.76           H  
ATOM   2292 HD22 LEU A 143      -5.436  -3.679  -0.566  1.00 98.76           H  
ATOM   2293 HD23 LEU A 143      -6.402  -2.953  -1.869  1.00 98.76           H  
ATOM   2294  N   ARG A 144      -8.831   0.319   1.226  1.00 98.67           N  
ATOM   2295  H   ARG A 144      -8.321   0.194   2.089  1.00 98.67           H  
ATOM   2296  CA  ARG A 144      -8.822   1.655   0.640  1.00 98.67           C  
ATOM   2297  HA  ARG A 144      -9.252   1.610  -0.360  1.00 98.67           H  
ATOM   2298  C   ARG A 144      -7.385   2.143   0.508  1.00 98.67           C  
ATOM   2299  CB  ARG A 144      -9.697   2.586   1.488  1.00 98.67           C  
ATOM   2300  HB2 ARG A 144      -9.328   2.605   2.513  1.00 98.67           H  
ATOM   2301  HB3 ARG A 144     -10.717   2.201   1.492  1.00 98.67           H  
ATOM   2302  O   ARG A 144      -6.582   1.994   1.427  1.00 98.67           O  
ATOM   2303  CG  ARG A 144      -9.706   4.010   0.926  1.00 98.67           C  
ATOM   2304  HG2 ARG A 144     -10.010   3.986  -0.120  1.00 98.67           H  
ATOM   2305  HG3 ARG A 144      -8.706   4.438   0.994  1.00 98.67           H  
ATOM   2306  CD  ARG A 144     -10.665   4.904   1.707  1.00 98.67           C  
ATOM   2307  HD2 ARG A 144     -10.384   4.894   2.761  1.00 98.67           H  
ATOM   2308  HD3 ARG A 144     -11.679   4.516   1.619  1.00 98.67           H  
ATOM   2309  NE  ARG A 144     -10.577   6.279   1.195  1.00 98.67           N  
ATOM   2310  HE  ARG A 144      -9.776   6.824   1.480  1.00 98.67           H  
ATOM   2311  NH1 ARG A 144     -12.271   6.192  -0.377  1.00 98.67           N  
ATOM   2312 HH11 ARG A 144     -12.572   5.273  -0.086  1.00 98.67           H  
ATOM   2313 HH12 ARG A 144     -12.714   6.568  -1.203  1.00 98.67           H  
ATOM   2314  NH2 ARG A 144     -11.028   7.997  -0.205  1.00 98.67           N  
ATOM   2315 HH21 ARG A 144     -10.089   8.291   0.023  1.00 98.67           H  
ATOM   2316 HH22 ARG A 144     -11.436   8.310  -1.074  1.00 98.67           H  
ATOM   2317  CZ  ARG A 144     -11.294   6.804   0.222  1.00 98.67           C  
ATOM   2318  N   ILE A 145      -7.078   2.746  -0.631  1.00 98.79           N  
ATOM   2319  H   ILE A 145      -7.793   2.792  -1.343  1.00 98.79           H  
ATOM   2320  CA  ILE A 145      -5.810   3.408  -0.917  1.00 98.79           C  
ATOM   2321  HA  ILE A 145      -5.162   3.343  -0.044  1.00 98.79           H  
ATOM   2322  C   ILE A 145      -6.128   4.871  -1.194  1.00 98.79           C  
ATOM   2323  CB  ILE A 145      -5.077   2.744  -2.101  1.00 98.79           C  
ATOM   2324  HB  ILE A 145      -5.657   2.916  -3.008  1.00 98.79           H  
ATOM   2325  O   ILE A 145      -6.805   5.165  -2.176  1.00 98.79           O  
ATOM   2326  CG1 ILE A 145      -4.950   1.215  -1.898  1.00 98.79           C  
ATOM   2327 HG12 ILE A 145      -5.946   0.781  -1.819  1.00 98.79           H  
ATOM   2328 HG13 ILE A 145      -4.421   1.010  -0.967  1.00 98.79           H  
ATOM   2329  CG2 ILE A 145      -3.699   3.406  -2.280  1.00 98.79           C  
ATOM   2330 HG21 ILE A 145      -3.232   3.065  -3.204  1.00 98.79           H  
ATOM   2331 HG22 ILE A 145      -3.055   3.173  -1.433  1.00 98.79           H  
ATOM   2332 HG23 ILE A 145      -3.800   4.489  -2.351  1.00 98.79           H  
ATOM   2333  CD1 ILE A 145      -4.250   0.487  -3.049  1.00 98.79           C  
ATOM   2334 HD11 ILE A 145      -4.728   0.739  -3.995  1.00 98.79           H  
ATOM   2335 HD12 ILE A 145      -3.194   0.754  -3.085  1.00 98.79           H  
ATOM   2336 HD13 ILE A 145      -4.325  -0.590  -2.894  1.00 98.79           H  
ATOM   2337  N   ASP A 146      -5.657   5.768  -0.336  1.00 98.49           N  
ATOM   2338  H   ASP A 146      -5.059   5.437   0.408  1.00 98.49           H  
ATOM   2339  CA  ASP A 146      -5.747   7.215  -0.527  1.00 98.49           C  
ATOM   2340  HA  ASP A 146      -6.521   7.445  -1.260  1.00 98.49           H  
ATOM   2341  C   ASP A 146      -4.427   7.745  -1.070  1.00 98.49           C  
ATOM   2342  CB  ASP A 146      -6.107   7.914   0.791  1.00 98.49           C  
ATOM   2343  HB2 ASP A 146      -5.877   8.975   0.704  1.00 98.49           H  
ATOM   2344  HB3 ASP A 146      -5.511   7.502   1.605  1.00 98.49           H  
ATOM   2345  O   ASP A 146      -3.366   7.410  -0.554  1.00 98.49           O  
ATOM   2346  CG  ASP A 146      -7.592   7.786   1.107  1.00 98.49           C  
ATOM   2347  OD1 ASP A 146      -8.419   8.038   0.209  1.00 98.49           O  
ATOM   2348  OD2 ASP A 146      -7.971   7.481   2.256  1.00 98.49           O  
ATOM   2349  N   MET A 147      -4.486   8.575  -2.108  1.00 98.05           N  
ATOM   2350  H   MET A 147      -5.393   8.823  -2.477  1.00 98.05           H  
ATOM   2351  CA  MET A 147      -3.311   9.112  -2.789  1.00 98.05           C  
ATOM   2352  HA  MET A 147      -2.421   8.956  -2.180  1.00 98.05           H  
ATOM   2353  C   MET A 147      -3.465  10.607  -3.028  1.00 98.05           C  
ATOM   2354  CB  MET A 147      -3.114   8.402  -4.132  1.00 98.05           C  
ATOM   2355  HB2 MET A 147      -4.022   8.529  -4.722  1.00 98.05           H  
ATOM   2356  HB3 MET A 147      -2.287   8.863  -4.672  1.00 98.05           H  
ATOM   2357  O   MET A 147      -4.562  11.104  -3.293  1.00 98.05           O  
ATOM   2358  CG  MET A 147      -2.831   6.909  -3.987  1.00 98.05           C  
ATOM   2359  HG2 MET A 147      -1.840   6.782  -3.553  1.00 98.05           H  
ATOM   2360  HG3 MET A 147      -3.560   6.456  -3.315  1.00 98.05           H  
ATOM   2361  SD  MET A 147      -2.902   6.029  -5.560  1.00 98.05           S  
ATOM   2362  CE  MET A 147      -4.698   5.858  -5.765  1.00 98.05           C  
ATOM   2363  HE1 MET A 147      -5.116   5.324  -4.911  1.00 98.05           H  
ATOM   2364  HE2 MET A 147      -5.162   6.842  -5.844  1.00 98.05           H  
ATOM   2365  HE3 MET A 147      -4.900   5.293  -6.674  1.00 98.05           H  
ATOM   2366  N   GLU A 148      -2.349  11.324  -3.018  1.00 97.09           N  
ATOM   2367  H   GLU A 148      -1.488  10.876  -2.741  1.00 97.09           H  
ATOM   2368  CA  GLU A 148      -2.292  12.703  -3.489  1.00 97.09           C  
ATOM   2369  HA  GLU A 148      -3.250  12.963  -3.939  1.00 97.09           H  
ATOM   2370  C   GLU A 148      -1.225  12.843  -4.571  1.00 97.09           C  
ATOM   2371  CB  GLU A 148      -2.068  13.664  -2.315  1.00 97.09           C  
ATOM   2372  HB2 GLU A 148      -1.039  13.583  -1.967  1.00 97.09           H  
ATOM   2373  HB3 GLU A 148      -2.746  13.394  -1.505  1.00 97.09           H  
ATOM   2374  O   GLU A 148      -0.083  12.421  -4.393  1.00 97.09           O  
ATOM   2375  CG  GLU A 148      -2.346  15.113  -2.732  1.00 97.09           C  
ATOM   2376  HG2 GLU A 148      -1.656  15.394  -3.529  1.00 97.09           H  
ATOM   2377  HG3 GLU A 148      -3.358  15.179  -3.131  1.00 97.09           H  
ATOM   2378  CD  GLU A 148      -2.216  16.099  -1.566  1.00 97.09           C  
ATOM   2379  OE1 GLU A 148      -1.535  17.129  -1.780  1.00 97.09           O  
ATOM   2380  OE2 GLU A 148      -2.862  15.870  -0.514  1.00 97.09           O  
ATOM   2381  N   PHE A 149      -1.583  13.471  -5.688  1.00 94.65           N  
ATOM   2382  H   PHE A 149      -2.541  13.779  -5.781  1.00 94.65           H  
ATOM   2383  CA  PHE A 149      -0.660  13.792  -6.770  1.00 94.65           C  
ATOM   2384  HA  PHE A 149       0.362  13.767  -6.390  1.00 94.65           H  
ATOM   2385  C   PHE A 149      -0.943  15.194  -7.295  1.00 94.65           C  
ATOM   2386  CB  PHE A 149      -0.780  12.753  -7.887  1.00 94.65           C  
ATOM   2387  HB2 PHE A 149      -1.808  12.725  -8.247  1.00 94.65           H  
ATOM   2388  HB3 PHE A 149      -0.555  11.768  -7.476  1.00 94.65           H  
ATOM   2389  O   PHE A 149      -2.076  15.500  -7.667  1.00 94.65           O  
ATOM   2390  CG  PHE A 149       0.152  13.022  -9.048  1.00 94.65           C  
ATOM   2391  CD1 PHE A 149      -0.364  13.291 -10.329  1.00 94.65           C  
ATOM   2392  HD1 PHE A 149      -1.429  13.269 -10.503  1.00 94.65           H  
ATOM   2393  CD2 PHE A 149       1.544  13.020  -8.842  1.00 94.65           C  
ATOM   2394  HD2 PHE A 149       1.956  12.800  -7.868  1.00 94.65           H  
ATOM   2395  CE1 PHE A 149       0.511  13.538 -11.401  1.00 94.65           C  
ATOM   2396  HE1 PHE A 149       0.118  13.672 -12.398  1.00 94.65           H  
ATOM   2397  CE2 PHE A 149       2.416  13.270  -9.912  1.00 94.65           C  
ATOM   2398  HE2 PHE A 149       3.482  13.240  -9.744  1.00 94.65           H  
ATOM   2399  CZ  PHE A 149       1.902  13.514 -11.196  1.00 94.65           C  
ATOM   2400  HZ  PHE A 149       2.577  13.644 -12.028  1.00 94.65           H  
ATOM   2401  N   ARG A 150       0.081  16.060  -7.308  1.00 93.27           N  
ATOM   2402  H   ARG A 150       0.985  15.710  -7.022  1.00 93.27           H  
ATOM   2403  CA  ARG A 150      -0.029  17.469  -7.741  1.00 93.27           C  
ATOM   2404  HA  ARG A 150       0.850  18.007  -7.387  1.00 93.27           H  
ATOM   2405  C   ARG A 150      -1.226  18.197  -7.105  1.00 93.27           C  
ATOM   2406  CB  ARG A 150      -0.037  17.549  -9.280  1.00 93.27           C  
ATOM   2407  HB2 ARG A 150      -0.146  18.592  -9.578  1.00 93.27           H  
ATOM   2408  HB3 ARG A 150      -0.888  16.991  -9.670  1.00 93.27           H  
ATOM   2409  O   ARG A 150      -1.984  18.879  -7.789  1.00 93.27           O  
ATOM   2410  CG  ARG A 150       1.257  17.009  -9.898  1.00 93.27           C  
ATOM   2411  HG2 ARG A 150       2.105  17.573  -9.510  1.00 93.27           H  
ATOM   2412  HG3 ARG A 150       1.382  15.957  -9.640  1.00 93.27           H  
ATOM   2413  CD  ARG A 150       1.210  17.147 -11.419  1.00 93.27           C  
ATOM   2414  HD2 ARG A 150       0.383  16.547 -11.798  1.00 93.27           H  
ATOM   2415  HD3 ARG A 150       1.042  18.193 -11.674  1.00 93.27           H  
ATOM   2416  NE  ARG A 150       2.470  16.686 -12.022  1.00 93.27           N  
ATOM   2417  HE  ARG A 150       3.119  16.184 -11.434  1.00 93.27           H  
ATOM   2418  NH1 ARG A 150       1.996  17.216 -14.205  1.00 93.27           N  
ATOM   2419 HH11 ARG A 150       2.245  17.143 -15.181  1.00 93.27           H  
ATOM   2420 HH12 ARG A 150       1.081  17.528 -13.914  1.00 93.27           H  
ATOM   2421  NH2 ARG A 150       3.931  16.210 -13.662  1.00 93.27           N  
ATOM   2422 HH21 ARG A 150       4.185  16.098 -14.633  1.00 93.27           H  
ATOM   2423 HH22 ARG A 150       4.457  15.696 -12.970  1.00 93.27           H  
ATOM   2424  CZ  ARG A 150       2.792  16.715 -13.297  1.00 93.27           C  
ATOM   2425  N   SER A 151      -1.399  18.012  -5.793  1.00 95.45           N  
ATOM   2426  H   SER A 151      -0.735  17.423  -5.312  1.00 95.45           H  
ATOM   2427  CA  SER A 151      -2.489  18.589  -4.987  1.00 95.45           C  
ATOM   2428  HA  SER A 151      -2.332  18.250  -3.963  1.00 95.45           H  
ATOM   2429  C   SER A 151      -3.904  18.112  -5.348  1.00 95.45           C  
ATOM   2430  CB  SER A 151      -2.401  20.121  -4.961  1.00 95.45           C  
ATOM   2431  HB2 SER A 151      -2.633  20.524  -5.947  1.00 95.45           H  
ATOM   2432  HB3 SER A 151      -3.127  20.513  -4.248  1.00 95.45           H  
ATOM   2433  O   SER A 151      -4.885  18.668  -4.855  1.00 95.45           O  
ATOM   2434  OG  SER A 151      -1.102  20.534  -4.575  1.00 95.45           O  
ATOM   2435  HG  SER A 151      -0.937  20.183  -3.697  1.00 95.45           H  
ATOM   2436  N   VAL A 152      -4.032  17.070  -6.173  1.00 98.24           N  
ATOM   2437  H   VAL A 152      -3.201  16.663  -6.576  1.00 98.24           H  
ATOM   2438  CA  VAL A 152      -5.300  16.390  -6.458  1.00 98.24           C  
ATOM   2439  HA  VAL A 152      -6.122  17.022  -6.122  1.00 98.24           H  
ATOM   2440  C   VAL A 152      -5.351  15.085  -5.672  1.00 98.24           C  
ATOM   2441  CB  VAL A 152      -5.499  16.151  -7.966  1.00 98.24           C  
ATOM   2442  HB  VAL A 152      -4.732  15.470  -8.334  1.00 98.24           H  
ATOM   2443  O   VAL A 152      -4.377  14.333  -5.633  1.00 98.24           O  
ATOM   2444  CG1 VAL A 152      -6.881  15.544  -8.247  1.00 98.24           C  
ATOM   2445 HG11 VAL A 152      -6.962  14.554  -7.797  1.00 98.24           H  
ATOM   2446 HG12 VAL A 152      -7.667  16.190  -7.856  1.00 98.24           H  
ATOM   2447 HG13 VAL A 152      -7.019  15.426  -9.321  1.00 98.24           H  
ATOM   2448  CG2 VAL A 152      -5.395  17.461  -8.758  1.00 98.24           C  
ATOM   2449 HG21 VAL A 152      -6.112  18.189  -8.379  1.00 98.24           H  
ATOM   2450 HG22 VAL A 152      -4.389  17.870  -8.672  1.00 98.24           H  
ATOM   2451 HG23 VAL A 152      -5.593  17.271  -9.813  1.00 98.24           H  
ATOM   2452  N   ARG A 153      -6.497  14.824  -5.036  1.00 98.26           N  
ATOM   2453  H   ARG A 153      -7.269  15.460  -5.175  1.00 98.26           H  
ATOM   2454  CA  ARG A 153      -6.731  13.619  -4.234  1.00 98.26           C  
ATOM   2455  HA  ARG A 153      -5.769  13.224  -3.907  1.00 98.26           H  
ATOM   2456  C   ARG A 153      -7.398  12.526  -5.057  1.00 98.26           C  
ATOM   2457  CB  ARG A 153      -7.550  13.943  -2.981  1.00 98.26           C  
ATOM   2458  HB2 ARG A 153      -8.471  14.450  -3.267  1.00 98.26           H  
ATOM   2459  HB3 ARG A 153      -7.807  13.008  -2.483  1.00 98.26           H  
ATOM   2460  O   ARG A 153      -8.409  12.759  -5.721  1.00 98.26           O  
ATOM   2461  CG  ARG A 153      -6.750  14.812  -2.006  1.00 98.26           C  
ATOM   2462  HG2 ARG A 153      -6.486  15.760  -2.475  1.00 98.26           H  
ATOM   2463  HG3 ARG A 153      -5.836  14.290  -1.723  1.00 98.26           H  
ATOM   2464  CD  ARG A 153      -7.587  15.084  -0.757  1.00 98.26           C  
ATOM   2465  HD2 ARG A 153      -8.474  15.647  -1.050  1.00 98.26           H  
ATOM   2466  HD3 ARG A 153      -7.892  14.133  -0.322  1.00 98.26           H  
ATOM   2467  NE  ARG A 153      -6.807  15.842   0.231  1.00 98.26           N  
ATOM   2468  HE  ARG A 153      -5.809  15.878   0.080  1.00 98.26           H  
ATOM   2469  NH1 ARG A 153      -8.547  16.416   1.617  1.00 98.26           N  
ATOM   2470 HH11 ARG A 153      -9.170  15.899   1.013  1.00 98.26           H  
ATOM   2471 HH12 ARG A 153      -8.872  16.838   2.475  1.00 98.26           H  
ATOM   2472  NH2 ARG A 153      -6.454  17.038   2.118  1.00 98.26           N  
ATOM   2473 HH21 ARG A 153      -6.773  17.476   2.971  1.00 98.26           H  
ATOM   2474 HH22 ARG A 153      -5.469  17.028   1.896  1.00 98.26           H  
ATOM   2475  CZ  ARG A 153      -7.275  16.428   1.314  1.00 98.26           C  
ATOM   2476  N   TYR A 154      -6.861  11.326  -4.930  1.00 98.63           N  
ATOM   2477  H   TYR A 154      -6.072  11.222  -4.308  1.00 98.63           H  
ATOM   2478  CA  TYR A 154      -7.322  10.119  -5.591  1.00 98.63           C  
ATOM   2479  HA  TYR A 154      -8.266  10.313  -6.102  1.00 98.63           H  
ATOM   2480  C   TYR A 154      -7.558   9.019  -4.565  1.00 98.63           C  
ATOM   2481  CB  TYR A 154      -6.299   9.686  -6.640  1.00 98.63           C  
ATOM   2482  HB2 TYR A 154      -6.643   8.758  -7.097  1.00 98.63           H  
ATOM   2483  HB3 TYR A 154      -5.350   9.473  -6.149  1.00 98.63           H  
ATOM   2484  O   TYR A 154      -6.986   9.038  -3.476  1.00 98.63           O  
ATOM   2485  CG  TYR A 154      -6.059  10.710  -7.725  1.00 98.63           C  
ATOM   2486  CD1 TYR A 154      -6.883  10.746  -8.866  1.00 98.63           C  
ATOM   2487  HD1 TYR A 154      -7.684  10.031  -8.983  1.00 98.63           H  
ATOM   2488  CD2 TYR A 154      -5.009  11.635  -7.578  1.00 98.63           C  
ATOM   2489  HD2 TYR A 154      -4.383  11.608  -6.698  1.00 98.63           H  
ATOM   2490  CE1 TYR A 154      -6.647  11.707  -9.868  1.00 98.63           C  
ATOM   2491  HE1 TYR A 154      -7.260  11.734 -10.757  1.00 98.63           H  
ATOM   2492  CE2 TYR A 154      -4.771  12.594  -8.576  1.00 98.63           C  
ATOM   2493  HE2 TYR A 154      -3.968  13.306  -8.455  1.00 98.63           H  
ATOM   2494  OH  TYR A 154      -5.354  13.557 -10.688  1.00 98.63           O  
ATOM   2495  HH  TYR A 154      -4.576  14.080 -10.480  1.00 98.63           H  
ATOM   2496  CZ  TYR A 154      -5.588  12.628  -9.725  1.00 98.63           C  
ATOM   2497  N   PHE A 155      -8.399   8.056  -4.919  1.00 98.65           N  
ATOM   2498  H   PHE A 155      -8.837   8.091  -5.829  1.00 98.65           H  
ATOM   2499  CA  PHE A 155      -8.599   6.859  -4.131  1.00 98.65           C  
ATOM   2500  HA  PHE A 155      -7.647   6.661  -3.638  1.00 98.65           H  
ATOM   2501  C   PHE A 155      -8.937   5.644  -4.992  1.00 98.65           C  
ATOM   2502  CB  PHE A 155      -9.657   7.093  -3.047  1.00 98.65           C  
ATOM   2503  HB2 PHE A 155      -9.567   6.295  -2.311  1.00 98.65           H  
ATOM   2504  HB3 PHE A 155      -9.434   8.025  -2.528  1.00 98.65           H  
ATOM   2505  O   PHE A 155      -9.597   5.743  -6.031  1.00 98.65           O  
ATOM   2506  CG  PHE A 155     -11.088   7.127  -3.552  1.00 98.65           C  
ATOM   2507  CD1 PHE A 155     -11.631   8.309  -4.088  1.00 98.65           C  
ATOM   2508  HD1 PHE A 155     -11.019   9.196  -4.162  1.00 98.65           H  
ATOM   2509  CD2 PHE A 155     -11.874   5.962  -3.497  1.00 98.65           C  
ATOM   2510  HD2 PHE A 155     -11.454   5.045  -3.109  1.00 98.65           H  
ATOM   2511  CE1 PHE A 155     -12.956   8.324  -4.561  1.00 98.65           C  
ATOM   2512  HE1 PHE A 155     -13.365   9.227  -4.990  1.00 98.65           H  
ATOM   2513  CE2 PHE A 155     -13.205   5.980  -3.945  1.00 98.65           C  
ATOM   2514  HE2 PHE A 155     -13.804   5.084  -3.882  1.00 98.65           H  
ATOM   2515  CZ  PHE A 155     -13.744   7.161  -4.486  1.00 98.65           C  
ATOM   2516  HZ  PHE A 155     -14.762   7.168  -4.847  1.00 98.65           H  
ATOM   2517  N   ALA A 156      -8.522   4.488  -4.492  1.00 98.77           N  
ATOM   2518  H   ALA A 156      -7.987   4.519  -3.636  1.00 98.77           H  
ATOM   2519  CA  ALA A 156      -8.918   3.173  -4.966  1.00 98.77           C  
ATOM   2520  HA  ALA A 156      -9.706   3.262  -5.714  1.00 98.77           H  
ATOM   2521  C   ALA A 156      -9.464   2.363  -3.790  1.00 98.77           C  
ATOM   2522  CB  ALA A 156      -7.708   2.490  -5.605  1.00 98.77           C  
ATOM   2523  HB1 ALA A 156      -7.441   3.002  -6.529  1.00 98.77           H  
ATOM   2524  HB2 ALA A 156      -7.947   1.447  -5.815  1.00 98.77           H  
ATOM   2525  HB3 ALA A 156      -6.858   2.517  -4.922  1.00 98.77           H  
ATOM   2526  O   ALA A 156      -8.918   2.411  -2.690  1.00 98.77           O  
ATOM   2527  N   GLU A 157     -10.523   1.607  -4.023  1.00 98.64           N  
ATOM   2528  H   GLU A 157     -10.924   1.597  -4.950  1.00 98.64           H  
ATOM   2529  CA  GLU A 157     -11.155   0.724  -3.053  1.00 98.64           C  
ATOM   2530  HA  GLU A 157     -10.513   0.641  -2.176  1.00 98.64           H  
ATOM   2531  C   GLU A 157     -11.314  -0.671  -3.644  1.00 98.64           C  
ATOM   2532  CB  GLU A 157     -12.509   1.288  -2.602  1.00 98.64           C  
ATOM   2533  HB2 GLU A 157     -13.104   0.490  -2.158  1.00 98.64           H  
ATOM   2534  HB3 GLU A 157     -13.032   1.682  -3.473  1.00 98.64           H  
ATOM   2535  O   GLU A 157     -11.570  -0.831  -4.836  1.00 98.64           O  
ATOM   2536  CG  GLU A 157     -12.334   2.398  -1.558  1.00 98.64           C  
ATOM   2537  HG2 GLU A 157     -11.857   1.970  -0.677  1.00 98.64           H  
ATOM   2538  HG3 GLU A 157     -11.666   3.163  -1.956  1.00 98.64           H  
ATOM   2539  CD  GLU A 157     -13.650   3.068  -1.139  1.00 98.64           C  
ATOM   2540  OE1 GLU A 157     -13.584   3.877  -0.180  1.00 98.64           O  
ATOM   2541  OE2 GLU A 157     -14.682   2.884  -1.820  1.00 98.64           O  
ATOM   2542  N   TYR A 158     -11.168  -1.678  -2.792  1.00 98.70           N  
ATOM   2543  H   TYR A 158     -10.935  -1.454  -1.835  1.00 98.70           H  
ATOM   2544  CA  TYR A 158     -11.384  -3.082  -3.111  1.00 98.70           C  
ATOM   2545  HA  TYR A 158     -11.870  -3.176  -4.082  1.00 98.70           H  
ATOM   2546  C   TYR A 158     -12.300  -3.660  -2.047  1.00 98.70           C  
ATOM   2547  CB  TYR A 158     -10.050  -3.834  -3.165  1.00 98.70           C  
ATOM   2548  HB2 TYR A 158     -10.251  -4.893  -3.323  1.00 98.70           H  
ATOM   2549  HB3 TYR A 158      -9.542  -3.743  -2.205  1.00 98.70           H  
ATOM   2550  O   TYR A 158     -11.929  -3.743  -0.875  1.00 98.70           O  
ATOM   2551  CG  TYR A 158      -9.132  -3.342  -4.259  1.00 98.70           C  
ATOM   2552  CD1 TYR A 158      -9.136  -3.989  -5.507  1.00 98.70           C  
ATOM   2553  HD1 TYR A 158      -9.785  -4.837  -5.670  1.00 98.70           H  
ATOM   2554  CD2 TYR A 158      -8.308  -2.220  -4.038  1.00 98.70           C  
ATOM   2555  HD2 TYR A 158      -8.330  -1.719  -3.081  1.00 98.70           H  
ATOM   2556  CE1 TYR A 158      -8.302  -3.524  -6.538  1.00 98.70           C  
ATOM   2557  HE1 TYR A 158      -8.294  -3.997  -7.508  1.00 98.70           H  
ATOM   2558  CE2 TYR A 158      -7.501  -1.728  -5.076  1.00 98.70           C  
ATOM   2559  HE2 TYR A 158      -6.899  -0.845  -4.920  1.00 98.70           H  
ATOM   2560  OH  TYR A 158      -6.785  -1.892  -7.351  1.00 98.70           O  
ATOM   2561  HH  TYR A 158      -6.357  -1.063  -7.122  1.00 98.70           H  
ATOM   2562  CZ  TYR A 158      -7.503  -2.387  -6.323  1.00 98.70           C  
ATOM   2563  N   GLY A 159     -13.506  -4.055  -2.453  1.00 97.85           N  
ATOM   2564  H   GLY A 159     -13.743  -3.924  -3.426  1.00 97.85           H  
ATOM   2565  CA  GLY A 159     -14.515  -4.603  -1.547  1.00 97.85           C  
ATOM   2566  HA2 GLY A 159     -15.463  -4.677  -2.079  1.00 97.85           H  
ATOM   2567  HA3 GLY A 159     -14.642  -3.911  -0.714  1.00 97.85           H  
ATOM   2568  C   GLY A 159     -14.173  -5.980  -0.966  1.00 97.85           C  
ATOM   2569  O   GLY A 159     -14.958  -6.491  -0.163  1.00 97.85           O  
ATOM   2570  N   GLU A 160     -13.059  -6.583  -1.384  1.00 98.11           N  
ATOM   2571  H   GLU A 160     -12.520  -6.116  -2.100  1.00 98.11           H  
ATOM   2572  CA  GLU A 160     -12.421  -7.755  -0.785  1.00 98.11           C  
ATOM   2573  HA  GLU A 160     -12.704  -7.832   0.265  1.00 98.11           H  
ATOM   2574  C   GLU A 160     -10.900  -7.603  -0.885  1.00 98.11           C  
ATOM   2575  CB  GLU A 160     -12.891  -9.021  -1.506  1.00 98.11           C  
ATOM   2576  HB2 GLU A 160     -12.644  -8.895  -2.560  1.00 98.11           H  
ATOM   2577  HB3 GLU A 160     -13.974  -9.088  -1.400  1.00 98.11           H  
ATOM   2578  O   GLU A 160     -10.358  -7.346  -1.964  1.00 98.11           O  
ATOM   2579  CG  GLU A 160     -12.274 -10.341  -1.029  1.00 98.11           C  
ATOM   2580  HG2 GLU A 160     -12.437 -10.443   0.044  1.00 98.11           H  
ATOM   2581  HG3 GLU A 160     -11.200 -10.338  -1.215  1.00 98.11           H  
ATOM   2582  CD  GLU A 160     -12.934 -11.506  -1.784  1.00 98.11           C  
ATOM   2583  OE1 GLU A 160     -12.621 -11.695  -2.984  1.00 98.11           O  
ATOM   2584  OE2 GLU A 160     -13.839 -12.136  -1.190  1.00 98.11           O  
ATOM   2585  N   PHE A 161     -10.232  -7.760   0.254  1.00 98.69           N  
ATOM   2586  H   PHE A 161     -10.760  -7.852   1.110  1.00 98.69           H  
ATOM   2587  CA  PHE A 161      -8.785  -7.733   0.385  1.00 98.69           C  
ATOM   2588  HA  PHE A 161      -8.330  -8.021  -0.563  1.00 98.69           H  
ATOM   2589  C   PHE A 161      -8.330  -8.707   1.466  1.00 98.69           C  
ATOM   2590  CB  PHE A 161      -8.325  -6.316   0.731  1.00 98.69           C  
ATOM   2591  HB2 PHE A 161      -8.495  -5.677  -0.135  1.00 98.69           H  
ATOM   2592  HB3 PHE A 161      -8.935  -5.933   1.550  1.00 98.69           H  
ATOM   2593  O   PHE A 161      -8.811  -8.660   2.601  1.00 98.69           O  
ATOM   2594  CG  PHE A 161      -6.862  -6.231   1.134  1.00 98.69           C  
ATOM   2595  CD1 PHE A 161      -6.500  -6.163   2.491  1.00 98.69           C  
ATOM   2596  HD1 PHE A 161      -7.266  -6.188   3.252  1.00 98.69           H  
ATOM   2597  CD2 PHE A 161      -5.856  -6.258   0.155  1.00 98.69           C  
ATOM   2598  HD2 PHE A 161      -6.125  -6.378  -0.885  1.00 98.69           H  
ATOM   2599  CE1 PHE A 161      -5.143  -6.090   2.858  1.00 98.69           C  
ATOM   2600  HE1 PHE A 161      -4.861  -6.068   3.900  1.00 98.69           H  
ATOM   2601  CE2 PHE A 161      -4.503  -6.151   0.519  1.00 98.69           C  
ATOM   2602  HE2 PHE A 161      -3.733  -6.167  -0.238  1.00 98.69           H  
ATOM   2603  CZ  PHE A 161      -4.145  -6.060   1.872  1.00 98.69           C  
ATOM   2604  HZ  PHE A 161      -3.104  -6.003   2.152  1.00 98.69           H  
ATOM   2605  N   TYR A 162      -7.361  -9.546   1.122  1.00 98.65           N  
ATOM   2606  H   TYR A 162      -7.037  -9.548   0.165  1.00 98.65           H  
ATOM   2607  CA  TYR A 162      -6.585 -10.319   2.082  1.00 98.65           C  
ATOM   2608  HA  TYR A 162      -6.384  -9.690   2.949  1.00 98.65           H  
ATOM   2609  C   TYR A 162      -5.236 -10.706   1.480  1.00 98.65           C  
ATOM   2610  CB  TYR A 162      -7.369 -11.554   2.559  1.00 98.65           C  
ATOM   2611  HB2 TYR A 162      -8.308 -11.230   3.007  1.00 98.65           H  
ATOM   2612  HB3 TYR A 162      -6.801 -12.039   3.353  1.00 98.65           H  
ATOM   2613  O   TYR A 162      -5.026 -10.625   0.266  1.00 98.65           O  
ATOM   2614  CG  TYR A 162      -7.678 -12.580   1.490  1.00 98.65           C  
ATOM   2615  CD1 TYR A 162      -8.808 -12.420   0.663  1.00 98.65           C  
ATOM   2616  HD1 TYR A 162      -9.446 -11.557   0.780  1.00 98.65           H  
ATOM   2617  CD2 TYR A 162      -6.848 -13.707   1.342  1.00 98.65           C  
ATOM   2618  HD2 TYR A 162      -5.984 -13.840   1.976  1.00 98.65           H  
ATOM   2619  CE1 TYR A 162      -9.101 -13.379  -0.325  1.00 98.65           C  
ATOM   2620  HE1 TYR A 162      -9.951 -13.255  -0.980  1.00 98.65           H  
ATOM   2621  CE2 TYR A 162      -7.141 -14.669   0.360  1.00 98.65           C  
ATOM   2622  HE2 TYR A 162      -6.491 -15.524   0.243  1.00 98.65           H  
ATOM   2623  OH  TYR A 162      -8.500 -15.392  -1.476  1.00 98.65           O  
ATOM   2624  HH  TYR A 162      -7.713 -15.920  -1.629  1.00 98.65           H  
ATOM   2625  CZ  TYR A 162      -8.259 -14.498  -0.485  1.00 98.65           C  
ATOM   2626  N   ILE A 163      -4.321 -11.135   2.344  1.00 98.83           N  
ATOM   2627  H   ILE A 163      -4.568 -11.209   3.320  1.00 98.83           H  
ATOM   2628  CA  ILE A 163      -3.069 -11.758   1.923  1.00 98.83           C  
ATOM   2629  HA  ILE A 163      -3.123 -11.926   0.847  1.00 98.83           H  
ATOM   2630  C   ILE A 163      -2.939 -13.137   2.566  1.00 98.83           C  
ATOM   2631  CB  ILE A 163      -1.849 -10.848   2.172  1.00 98.83           C  
ATOM   2632  HB  ILE A 163      -0.982 -11.332   1.723  1.00 98.83           H  
ATOM   2633  O   ILE A 163      -3.368 -13.339   3.706  1.00 98.83           O  
ATOM   2634  CG1 ILE A 163      -1.569 -10.661   3.675  1.00 98.83           C  
ATOM   2635 HG12 ILE A 163      -1.360 -11.634   4.119  1.00 98.83           H  
ATOM   2636 HG13 ILE A 163      -2.449 -10.245   4.167  1.00 98.83           H  
ATOM   2637  CG2 ILE A 163      -2.047  -9.489   1.474  1.00 98.83           C  
ATOM   2638 HG21 ILE A 163      -2.762  -8.878   2.024  1.00 98.83           H  
ATOM   2639 HG22 ILE A 163      -2.422  -9.638   0.462  1.00 98.83           H  
ATOM   2640 HG23 ILE A 163      -1.094  -8.965   1.406  1.00 98.83           H  
ATOM   2641  CD1 ILE A 163      -0.368  -9.761   3.967  1.00 98.83           C  
ATOM   2642 HD11 ILE A 163      -0.552  -8.740   3.633  1.00 98.83           H  
ATOM   2643 HD12 ILE A 163       0.526 -10.153   3.483  1.00 98.83           H  
ATOM   2644 HD13 ILE A 163      -0.211  -9.748   5.045  1.00 98.83           H  
ATOM   2645  N   ASP A 164      -2.355 -14.085   1.840  1.00 98.76           N  
ATOM   2646  H   ASP A 164      -2.089 -13.868   0.890  1.00 98.76           H  
ATOM   2647  CA  ASP A 164      -2.054 -15.410   2.386  1.00 98.76           C  
ATOM   2648  HA  ASP A 164      -2.951 -15.796   2.869  1.00 98.76           H  
ATOM   2649  C   ASP A 164      -0.946 -15.332   3.457  1.00 98.76           C  
ATOM   2650  CB  ASP A 164      -1.667 -16.398   1.271  1.00 98.76           C  
ATOM   2651  HB2 ASP A 164      -0.774 -16.032   0.765  1.00 98.76           H  
ATOM   2652  HB3 ASP A 164      -1.435 -17.348   1.752  1.00 98.76           H  
ATOM   2653  O   ASP A 164      -0.311 -14.294   3.655  1.00 98.76           O  
ATOM   2654  CG  ASP A 164      -2.759 -16.707   0.241  1.00 98.76           C  
ATOM   2655  OD1 ASP A 164      -3.957 -16.583   0.563  1.00 98.76           O  
ATOM   2656  OD2 ASP A 164      -2.408 -17.086  -0.907  1.00 98.76           O  
ATOM   2657  N   GLY A 165      -0.699 -16.440   4.156  1.00 98.40           N  
ATOM   2658  H   GLY A 165      -1.234 -17.272   3.952  1.00 98.40           H  
ATOM   2659  CA  GLY A 165       0.374 -16.526   5.146  1.00 98.40           C  
ATOM   2660  HA2 GLY A 165       0.210 -17.397   5.781  1.00 98.40           H  
ATOM   2661  HA3 GLY A 165       0.346 -15.642   5.783  1.00 98.40           H  
ATOM   2662  C   GLY A 165       1.768 -16.623   4.520  1.00 98.40           C  
ATOM   2663  O   GLY A 165       1.945 -16.689   3.298  1.00 98.40           O  
ATOM   2664  N   GLU A 166       2.793 -16.700   5.371  1.00 98.60           N  
ATOM   2665  H   GLU A 166       2.612 -16.560   6.355  1.00 98.60           H  
ATOM   2666  CA  GLU A 166       4.191 -16.797   4.930  1.00 98.60           C  
ATOM   2667  HA  GLU A 166       4.415 -15.911   4.336  1.00 98.60           H  
ATOM   2668  C   GLU A 166       4.475 -18.030   4.045  1.00 98.60           C  
ATOM   2669  CB  GLU A 166       5.110 -16.789   6.164  1.00 98.60           C  
ATOM   2670  HB2 GLU A 166       4.918 -17.673   6.772  1.00 98.60           H  
ATOM   2671  HB3 GLU A 166       4.892 -15.903   6.759  1.00 98.60           H  
ATOM   2672  O   GLU A 166       5.316 -17.959   3.141  1.00 98.60           O  
ATOM   2673  CG  GLU A 166       6.589 -16.768   5.746  1.00 98.60           C  
ATOM   2674  HG2 GLU A 166       6.708 -16.022   4.960  1.00 98.60           H  
ATOM   2675  HG3 GLU A 166       6.864 -17.738   5.330  1.00 98.60           H  
ATOM   2676  CD  GLU A 166       7.566 -16.437   6.875  1.00 98.60           C  
ATOM   2677  OE1 GLU A 166       8.635 -15.862   6.559  1.00 98.60           O  
ATOM   2678  OE2 GLU A 166       7.295 -16.755   8.052  1.00 98.60           O  
ATOM   2679  N   SER A 167       3.756 -19.144   4.247  1.00 98.44           N  
ATOM   2680  H   SER A 167       3.031 -19.123   4.949  1.00 98.44           H  
ATOM   2681  CA  SER A 167       3.867 -20.361   3.419  1.00 98.44           C  
ATOM   2682  HA  SER A 167       4.883 -20.747   3.494  1.00 98.44           H  
ATOM   2683  C   SER A 167       3.575 -20.110   1.939  1.00 98.44           C  
ATOM   2684  CB  SER A 167       2.898 -21.438   3.923  1.00 98.44           C  
ATOM   2685  HB2 SER A 167       3.194 -21.730   4.931  1.00 98.44           H  
ATOM   2686  HB3 SER A 167       2.956 -22.315   3.278  1.00 98.44           H  
ATOM   2687  O   SER A 167       4.147 -20.767   1.070  1.00 98.44           O  
ATOM   2688  OG  SER A 167       1.563 -20.964   3.961  1.00 98.44           O  
ATOM   2689  HG  SER A 167       1.160 -20.992   3.090  1.00 98.44           H  
ATOM   2690  N   ASP A 168       2.728 -19.120   1.668  1.00 98.65           N  
ATOM   2691  H   ASP A 168       2.319 -18.633   2.453  1.00 98.65           H  
ATOM   2692  CA  ASP A 168       2.318 -18.656   0.347  1.00 98.65           C  
ATOM   2693  HA  ASP A 168       2.657 -19.362  -0.411  1.00 98.65           H  
ATOM   2694  C   ASP A 168       2.946 -17.304  -0.010  1.00 98.65           C  
ATOM   2695  CB  ASP A 168       0.791 -18.617   0.320  1.00 98.65           C  
ATOM   2696  HB2 ASP A 168       0.437 -17.942  -0.460  1.00 98.65           H  
ATOM   2697  HB3 ASP A 168       0.436 -18.252   1.284  1.00 98.65           H  
ATOM   2698  O   ASP A 168       2.503 -16.627  -0.939  1.00 98.65           O  
ATOM   2699  CG  ASP A 168       0.232 -20.001   0.041  1.00 98.65           C  
ATOM   2700  OD1 ASP A 168       0.244 -20.354  -1.166  1.00 98.65           O  
ATOM   2701  OD2 ASP A 168      -0.176 -20.675   1.011  1.00 98.65           O  
ATOM   2702  N   GLN A 169       4.001 -16.918   0.717  1.00 98.79           N  
ATOM   2703  H   GLN A 169       4.269 -17.509   1.491  1.00 98.79           H  
ATOM   2704  CA  GLN A 169       4.783 -15.707   0.483  1.00 98.79           C  
ATOM   2705  HA  GLN A 169       5.447 -15.594   1.340  1.00 98.79           H  
ATOM   2706  C   GLN A 169       3.912 -14.440   0.457  1.00 98.79           C  
ATOM   2707  CB  GLN A 169       5.665 -15.855  -0.774  1.00 98.79           C  
ATOM   2708  HB2 GLN A 169       5.023 -15.915  -1.653  1.00 98.79           H  
ATOM   2709  HB3 GLN A 169       6.271 -14.954  -0.872  1.00 98.79           H  
ATOM   2710  O   GLN A 169       4.133 -13.550  -0.365  1.00 98.79           O  
ATOM   2711  CG  GLN A 169       6.629 -17.052  -0.769  1.00 98.79           C  
ATOM   2712  HG2 GLN A 169       7.153 -17.073   0.187  1.00 98.79           H  
ATOM   2713  HG3 GLN A 169       7.373 -16.902  -1.552  1.00 98.79           H  
ATOM   2714  CD  GLN A 169       5.961 -18.405  -1.028  1.00 98.79           C  
ATOM   2715  NE2 GLN A 169       6.315 -19.421  -0.277  1.00 98.79           N  
ATOM   2716 HE21 GLN A 169       5.656 -20.186  -0.284  1.00 98.79           H  
ATOM   2717 HE22 GLN A 169       6.843 -19.248   0.566  1.00 98.79           H  
ATOM   2718  OE1 GLN A 169       5.108 -18.583  -1.889  1.00 98.79           O  
ATOM   2719  N   TYR A 170       2.914 -14.366   1.345  1.00 98.87           N  
ATOM   2720  H   TYR A 170       2.758 -15.143   1.971  1.00 98.87           H  
ATOM   2721  CA  TYR A 170       2.018 -13.213   1.475  1.00 98.87           C  
ATOM   2722  HA  TYR A 170       1.219 -13.509   2.155  1.00 98.87           H  
ATOM   2723  C   TYR A 170       1.314 -12.822   0.173  1.00 98.87           C  
ATOM   2724  CB  TYR A 170       2.745 -12.039   2.136  1.00 98.87           C  
ATOM   2725  HB2 TYR A 170       3.479 -11.639   1.437  1.00 98.87           H  
ATOM   2726  HB3 TYR A 170       2.026 -11.244   2.334  1.00 98.87           H  
ATOM   2727  O   TYR A 170       1.192 -11.640  -0.150  1.00 98.87           O  
ATOM   2728  CG  TYR A 170       3.434 -12.390   3.433  1.00 98.87           C  
ATOM   2729  CD1 TYR A 170       2.678 -12.766   4.562  1.00 98.87           C  
ATOM   2730  HD1 TYR A 170       1.601 -12.821   4.508  1.00 98.87           H  
ATOM   2731  CD2 TYR A 170       4.836 -12.309   3.509  1.00 98.87           C  
ATOM   2732  HD2 TYR A 170       5.406 -12.017   2.640  1.00 98.87           H  
ATOM   2733  CE1 TYR A 170       3.331 -13.065   5.773  1.00 98.87           C  
ATOM   2734  HE1 TYR A 170       2.776 -13.361   6.651  1.00 98.87           H  
ATOM   2735  CE2 TYR A 170       5.489 -12.602   4.717  1.00 98.87           C  
ATOM   2736  HE2 TYR A 170       6.564 -12.528   4.788  1.00 98.87           H  
ATOM   2737  OH  TYR A 170       5.387 -13.303   6.984  1.00 98.87           O  
ATOM   2738  HH  TYR A 170       6.341 -13.288   6.872  1.00 98.87           H  
ATOM   2739  CZ  TYR A 170       4.736 -12.990   5.843  1.00 98.87           C  
ATOM   2740  N   LYS A 171       0.883 -13.820  -0.604  1.00 98.89           N  
ATOM   2741  H   LYS A 171       1.069 -14.765  -0.300  1.00 98.89           H  
ATOM   2742  CA  LYS A 171       0.172 -13.621  -1.870  1.00 98.89           C  
ATOM   2743  HA  LYS A 171       0.857 -13.131  -2.562  1.00 98.89           H  
ATOM   2744  C   LYS A 171      -1.058 -12.730  -1.682  1.00 98.89           C  
ATOM   2745  CB  LYS A 171      -0.223 -14.990  -2.416  1.00 98.89           C  
ATOM   2746  HB2 LYS A 171       0.642 -15.649  -2.352  1.00 98.89           H  
ATOM   2747  HB3 LYS A 171      -1.014 -15.383  -1.777  1.00 98.89           H  
ATOM   2748  O   LYS A 171      -1.868 -13.009  -0.803  1.00 98.89           O  
ATOM   2749  CG  LYS A 171      -0.714 -14.963  -3.867  1.00 98.89           C  
ATOM   2750  HG2 LYS A 171      -1.474 -14.191  -3.989  1.00 98.89           H  
ATOM   2751  HG3 LYS A 171       0.137 -14.720  -4.504  1.00 98.89           H  
ATOM   2752  CD  LYS A 171      -1.309 -16.309  -4.313  1.00 98.89           C  
ATOM   2753  HD2 LYS A 171      -2.282 -16.433  -3.837  1.00 98.89           H  
ATOM   2754  HD3 LYS A 171      -1.474 -16.261  -5.389  1.00 98.89           H  
ATOM   2755  CE  LYS A 171      -0.405 -17.519  -4.000  1.00 98.89           C  
ATOM   2756  HE2 LYS A 171      -0.307 -18.123  -4.902  1.00 98.89           H  
ATOM   2757  HE3 LYS A 171       0.586 -17.154  -3.730  1.00 98.89           H  
ATOM   2758  NZ  LYS A 171      -0.958 -18.355  -2.900  1.00 98.89           N  
ATOM   2759  HZ1 LYS A 171      -0.316 -19.019  -2.490  1.00 98.89           H  
ATOM   2760  HZ2 LYS A 171      -1.798 -18.854  -3.157  1.00 98.89           H  
ATOM   2761  HZ3 LYS A 171      -1.263 -17.781  -2.127  1.00 98.89           H  
ATOM   2762  N   ILE A 172      -1.195 -11.684  -2.496  1.00 98.88           N  
ATOM   2763  H   ILE A 172      -0.490 -11.537  -3.204  1.00 98.88           H  
ATOM   2764  CA  ILE A 172      -2.296 -10.714  -2.393  1.00 98.88           C  
ATOM   2765  HA  ILE A 172      -2.587 -10.665  -1.344  1.00 98.88           H  
ATOM   2766  C   ILE A 172      -3.537 -11.158  -3.160  1.00 98.88           C  
ATOM   2767  CB  ILE A 172      -1.831  -9.302  -2.808  1.00 98.88           C  
ATOM   2768  HB  ILE A 172      -0.953  -9.072  -2.204  1.00 98.88           H  
ATOM   2769  O   ILE A 172      -3.434 -11.683  -4.267  1.00 98.88           O  
ATOM   2770  CG1 ILE A 172      -2.882  -8.226  -2.473  1.00 98.88           C  
ATOM   2771 HG12 ILE A 172      -3.753  -8.368  -3.112  1.00 98.88           H  
ATOM   2772 HG13 ILE A 172      -3.199  -8.347  -1.437  1.00 98.88           H  
ATOM   2773  CG2 ILE A 172      -1.429  -9.242  -4.291  1.00 98.88           C  
ATOM   2774 HG21 ILE A 172      -0.748 -10.055  -4.543  1.00 98.88           H  
ATOM   2775 HG22 ILE A 172      -2.313  -9.312  -4.925  1.00 98.88           H  
ATOM   2776 HG23 ILE A 172      -0.910  -8.308  -4.508  1.00 98.88           H  
ATOM   2777  CD1 ILE A 172      -2.376  -6.789  -2.654  1.00 98.88           C  
ATOM   2778 HD11 ILE A 172      -1.533  -6.608  -1.987  1.00 98.88           H  
ATOM   2779 HD12 ILE A 172      -3.177  -6.091  -2.413  1.00 98.88           H  
ATOM   2780 HD13 ILE A 172      -2.077  -6.608  -3.686  1.00 98.88           H  
ATOM   2781  N   HIS A 173      -4.710 -10.880  -2.595  1.00 98.84           N  
ATOM   2782  H   HIS A 173      -4.724 -10.519  -1.652  1.00 98.84           H  
ATOM   2783  CA  HIS A 173      -6.006 -11.106  -3.224  1.00 98.84           C  
ATOM   2784  HA  HIS A 173      -5.864 -11.390  -4.267  1.00 98.84           H  
ATOM   2785  C   HIS A 173      -6.834  -9.824  -3.175  1.00 98.84           C  
ATOM   2786  CB  HIS A 173      -6.716 -12.267  -2.531  1.00 98.84           C  
ATOM   2787  HB2 HIS A 173      -6.912 -11.989  -1.495  1.00 98.84           H  
ATOM   2788  HB3 HIS A 173      -7.673 -12.446  -3.022  1.00 98.84           H  
ATOM   2789  O   HIS A 173      -6.972  -9.199  -2.122  1.00 98.84           O  
ATOM   2790  CG  HIS A 173      -5.919 -13.548  -2.541  1.00 98.84           C  
ATOM   2791  CD2 HIS A 173      -4.976 -13.890  -1.618  1.00 98.84           C  
ATOM   2792  HD2 HIS A 173      -4.662 -13.288  -0.778  1.00 98.84           H  
ATOM   2793  ND1 HIS A 173      -6.105 -14.626  -3.413  1.00 98.84           N  
ATOM   2794  CE1 HIS A 173      -5.284 -15.591  -2.973  1.00 98.84           C  
ATOM   2795  HE1 HIS A 173      -5.230 -16.586  -3.390  1.00 98.84           H  
ATOM   2796  NE2 HIS A 173      -4.601 -15.183  -1.894  1.00 98.84           N  
ATOM   2797  HE2 HIS A 173      -4.057 -15.775  -1.283  1.00 98.84           H  
ATOM   2798  N   LEU A 174      -7.360  -9.426  -4.331  1.00 98.69           N  
ATOM   2799  H   LEU A 174      -7.156  -9.987  -5.147  1.00 98.69           H  
ATOM   2800  CA  LEU A 174      -8.120  -8.195  -4.542  1.00 98.69           C  
ATOM   2801  HA  LEU A 174      -8.415  -7.770  -3.583  1.00 98.69           H  
ATOM   2802  C   LEU A 174      -9.384  -8.497  -5.343  1.00 98.69           C  
ATOM   2803  CB  LEU A 174      -7.251  -7.185  -5.318  1.00 98.69           C  
ATOM   2804  HB2 LEU A 174      -7.867  -6.332  -5.603  1.00 98.69           H  
ATOM   2805  HB3 LEU A 174      -6.923  -7.666  -6.240  1.00 98.69           H  
ATOM   2806  O   LEU A 174      -9.324  -9.195  -6.359  1.00 98.69           O  
ATOM   2807  CG  LEU A 174      -6.013  -6.668  -4.570  1.00 98.69           C  
ATOM   2808  HG  LEU A 174      -5.469  -7.511  -4.144  1.00 98.69           H  
ATOM   2809  CD1 LEU A 174      -5.082  -5.945  -5.543  1.00 98.69           C  
ATOM   2810 HD11 LEU A 174      -5.588  -5.087  -5.987  1.00 98.69           H  
ATOM   2811 HD12 LEU A 174      -4.767  -6.627  -6.333  1.00 98.69           H  
ATOM   2812 HD13 LEU A 174      -4.192  -5.603  -5.015  1.00 98.69           H  
ATOM   2813  CD2 LEU A 174      -6.387  -5.693  -3.457  1.00 98.69           C  
ATOM   2814 HD21 LEU A 174      -5.494  -5.430  -2.890  1.00 98.69           H  
ATOM   2815 HD22 LEU A 174      -6.813  -4.786  -3.887  1.00 98.69           H  
ATOM   2816 HD23 LEU A 174      -7.124  -6.149  -2.797  1.00 98.69           H  
ATOM   2817  N   ASN A 175     -10.517  -7.925  -4.942  1.00 98.30           N  
ATOM   2818  H   ASN A 175     -10.533  -7.438  -4.057  1.00 98.30           H  
ATOM   2819  CA  ASN A 175     -11.754  -8.012  -5.717  1.00 98.30           C  
ATOM   2820  HA  ASN A 175     -11.488  -8.033  -6.774  1.00 98.30           H  
ATOM   2821  C   ASN A 175     -12.659  -6.790  -5.496  1.00 98.30           C  
ATOM   2822  CB  ASN A 175     -12.455  -9.336  -5.367  1.00 98.30           C  
ATOM   2823  HB2 ASN A 175     -11.716 -10.089  -5.094  1.00 98.30           H  
ATOM   2824  HB3 ASN A 175     -13.119  -9.194  -4.514  1.00 98.30           H  
ATOM   2825  O   ASN A 175     -12.466  -6.012  -4.562  1.00 98.30           O  
ATOM   2826  CG  ASN A 175     -13.305  -9.918  -6.470  1.00 98.30           C  
ATOM   2827  ND2 ASN A 175     -13.720 -11.145  -6.276  1.00 98.30           N  
ATOM   2828 HD21 ASN A 175     -14.326 -11.564  -6.967  1.00 98.30           H  
ATOM   2829 HD22 ASN A 175     -13.456 -11.601  -5.414  1.00 98.30           H  
ATOM   2830  OD1 ASN A 175     -13.623  -9.286  -7.470  1.00 98.30           O  
ATOM   2831  N   TYR A 176     -13.668  -6.639  -6.359  1.00 98.15           N  
ATOM   2832  H   TYR A 176     -13.802  -7.388  -7.023  1.00 98.15           H  
ATOM   2833  CA  TYR A 176     -14.702  -5.599  -6.273  1.00 98.15           C  
ATOM   2834  HA  TYR A 176     -15.303  -5.674  -7.179  1.00 98.15           H  
ATOM   2835  C   TYR A 176     -14.132  -4.170  -6.255  1.00 98.15           C  
ATOM   2836  CB  TYR A 176     -15.641  -5.885  -5.088  1.00 98.15           C  
ATOM   2837  HB2 TYR A 176     -16.536  -5.272  -5.193  1.00 98.15           H  
ATOM   2838  HB3 TYR A 176     -15.142  -5.578  -4.169  1.00 98.15           H  
ATOM   2839  O   TYR A 176     -14.382  -3.405  -5.325  1.00 98.15           O  
ATOM   2840  CG  TYR A 176     -16.055  -7.333  -4.935  1.00 98.15           C  
ATOM   2841  CD1 TYR A 176     -16.849  -7.949  -5.919  1.00 98.15           C  
ATOM   2842  HD1 TYR A 176     -17.185  -7.385  -6.776  1.00 98.15           H  
ATOM   2843  CD2 TYR A 176     -15.603  -8.077  -3.827  1.00 98.15           C  
ATOM   2844  HD2 TYR A 176     -14.957  -7.617  -3.094  1.00 98.15           H  
ATOM   2845  CE1 TYR A 176     -17.193  -9.309  -5.793  1.00 98.15           C  
ATOM   2846  HE1 TYR A 176     -17.790  -9.800  -6.547  1.00 98.15           H  
ATOM   2847  CE2 TYR A 176     -15.936  -9.437  -3.702  1.00 98.15           C  
ATOM   2848  HE2 TYR A 176     -15.552 -10.020  -2.878  1.00 98.15           H  
ATOM   2849  OH  TYR A 176     -17.039 -11.372  -4.577  1.00 98.15           O  
ATOM   2850  HH  TYR A 176     -16.555 -11.773  -3.852  1.00 98.15           H  
ATOM   2851  CZ  TYR A 176     -16.732 -10.054  -4.688  1.00 98.15           C  
ATOM   2852  N   PHE A 177     -13.338  -3.831  -7.275  1.00 98.67           N  
ATOM   2853  H   PHE A 177     -13.158  -4.513  -7.997  1.00 98.67           H  
ATOM   2854  CA  PHE A 177     -12.717  -2.512  -7.398  1.00 98.67           C  
ATOM   2855  HA  PHE A 177     -12.170  -2.321  -6.475  1.00 98.67           H  
ATOM   2856  C   PHE A 177     -13.741  -1.383  -7.597  1.00 98.67           C  
ATOM   2857  CB  PHE A 177     -11.699  -2.504  -8.544  1.00 98.67           C  
ATOM   2858  HB2 PHE A 177     -12.178  -2.889  -9.444  1.00 98.67           H  
ATOM   2859  HB3 PHE A 177     -10.879  -3.175  -8.289  1.00 98.67           H  
ATOM   2860  O   PHE A 177     -14.619  -1.474  -8.459  1.00 98.67           O  
ATOM   2861  CG  PHE A 177     -11.134  -1.126  -8.850  1.00 98.67           C  
ATOM   2862  CD1 PHE A 177     -11.704  -0.329  -9.864  1.00 98.67           C  
ATOM   2863  HD1 PHE A 177     -12.555  -0.693 -10.421  1.00 98.67           H  
ATOM   2864  CD2 PHE A 177     -10.062  -0.621  -8.096  1.00 98.67           C  
ATOM   2865  HD2 PHE A 177      -9.652  -1.208  -7.287  1.00 98.67           H  
ATOM   2866  CE1 PHE A 177     -11.184   0.951 -10.136  1.00 98.67           C  
ATOM   2867  HE1 PHE A 177     -11.622   1.569 -10.906  1.00 98.67           H  
ATOM   2868  CE2 PHE A 177      -9.525   0.644  -8.388  1.00 98.67           C  
ATOM   2869  HE2 PHE A 177      -8.679   1.016  -7.828  1.00 98.67           H  
ATOM   2870  CZ  PHE A 177     -10.086   1.430  -9.405  1.00 98.67           C  
ATOM   2871  HZ  PHE A 177      -9.679   2.409  -9.613  1.00 98.67           H  
ATOM   2872  N   THR A 178     -13.538  -0.279  -6.883  1.00 98.56           N  
ATOM   2873  H   THR A 178     -12.820  -0.314  -6.174  1.00 98.56           H  
ATOM   2874  CA  THR A 178     -14.162   1.032  -7.108  1.00 98.56           C  
ATOM   2875  HA  THR A 178     -14.496   1.089  -8.144  1.00 98.56           H  
ATOM   2876  C   THR A 178     -13.126   2.138  -6.899  1.00 98.56           C  
ATOM   2877  CB  THR A 178     -15.382   1.254  -6.192  1.00 98.56           C  
ATOM   2878  HB  THR A 178     -15.725   2.284  -6.294  1.00 98.56           H  
ATOM   2879  O   THR A 178     -12.113   1.932  -6.242  1.00 98.56           O  
ATOM   2880  CG2 THR A 178     -16.538   0.324  -6.562  1.00 98.56           C  
ATOM   2881 HG21 THR A 178     -16.266  -0.710  -6.351  1.00 98.56           H  
ATOM   2882 HG22 THR A 178     -17.413   0.584  -5.966  1.00 98.56           H  
ATOM   2883 HG23 THR A 178     -16.777   0.427  -7.620  1.00 98.56           H  
ATOM   2884  OG1 THR A 178     -15.115   0.986  -4.836  1.00 98.56           O  
ATOM   2885  HG1 THR A 178     -14.714   1.736  -4.390  1.00 98.56           H  
ATOM   2886  N   GLY A 179     -13.336   3.335  -7.445  1.00 98.06           N  
ATOM   2887  H   GLY A 179     -14.124   3.489  -8.056  1.00 98.06           H  
ATOM   2888  CA  GLY A 179     -12.391   4.439  -7.252  1.00 98.06           C  
ATOM   2889  HA2 GLY A 179     -11.370   4.056  -7.267  1.00 98.06           H  
ATOM   2890  HA3 GLY A 179     -12.558   4.898  -6.277  1.00 98.06           H  
ATOM   2891  C   GLY A 179     -12.489   5.514  -8.322  1.00 98.06           C  
ATOM   2892  O   GLY A 179     -13.323   5.431  -9.224  1.00 98.06           O  
ATOM   2893  N   ASN A 180     -11.621   6.519  -8.224  1.00 98.32           N  
ATOM   2894  H   ASN A 180     -10.957   6.502  -7.463  1.00 98.32           H  
ATOM   2895  CA  ASN A 180     -11.482   7.591  -9.218  1.00 98.32           C  
ATOM   2896  HA  ASN A 180     -12.251   7.450  -9.977  1.00 98.32           H  
ATOM   2897  C   ASN A 180     -10.150   7.514  -9.992  1.00 98.32           C  
ATOM   2898  CB  ASN A 180     -11.755   8.956  -8.561  1.00 98.32           C  
ATOM   2899  HB2 ASN A 180     -12.699   8.918  -8.017  1.00 98.32           H  
ATOM   2900  HB3 ASN A 180     -11.844   9.704  -9.349  1.00 98.32           H  
ATOM   2901  O   ASN A 180      -9.660   8.525 -10.492  1.00 98.32           O  
ATOM   2902  CG  ASN A 180     -10.664   9.408  -7.608  1.00 98.32           C  
ATOM   2903  ND2 ASN A 180     -10.689  10.657  -7.199  1.00 98.32           N  
ATOM   2904 HD21 ASN A 180      -9.898  10.997  -6.672  1.00 98.32           H  
ATOM   2905 HD22 ASN A 180     -11.366  11.297  -7.590  1.00 98.32           H  
ATOM   2906  OD1 ASN A 180      -9.793   8.660  -7.209  1.00 98.32           O  
ATOM   2907  N   VAL A 181      -9.583   6.311 -10.087  1.00 98.39           N  
ATOM   2908  H   VAL A 181     -10.079   5.532  -9.678  1.00 98.39           H  
ATOM   2909  CA  VAL A 181      -8.349   5.974 -10.812  1.00 98.39           C  
ATOM   2910  HA  VAL A 181      -8.085   6.795 -11.479  1.00 98.39           H  
ATOM   2911  C   VAL A 181      -8.570   4.734 -11.679  1.00 98.39           C  
ATOM   2912  CB  VAL A 181      -7.166   5.748  -9.849  1.00 98.39           C  
ATOM   2913  HB  VAL A 181      -6.293   5.455 -10.431  1.00 98.39           H  
ATOM   2914  O   VAL A 181      -9.563   4.022 -11.517  1.00 98.39           O  
ATOM   2915  CG1 VAL A 181      -6.818   7.037  -9.112  1.00 98.39           C  
ATOM   2916 HG11 VAL A 181      -7.648   7.330  -8.468  1.00 98.39           H  
ATOM   2917 HG12 VAL A 181      -5.926   6.876  -8.506  1.00 98.39           H  
ATOM   2918 HG13 VAL A 181      -6.619   7.831  -9.832  1.00 98.39           H  
ATOM   2919  CG2 VAL A 181      -7.445   4.660  -8.806  1.00 98.39           C  
ATOM   2920 HG21 VAL A 181      -8.307   4.922  -8.194  1.00 98.39           H  
ATOM   2921 HG22 VAL A 181      -7.625   3.705  -9.301  1.00 98.39           H  
ATOM   2922 HG23 VAL A 181      -6.576   4.558  -8.156  1.00 98.39           H  
ATOM   2923  N   ILE A 182      -7.648   4.455 -12.599  1.00 98.21           N  
ATOM   2924  H   ILE A 182      -6.826   5.038 -12.661  1.00 98.21           H  
ATOM   2925  CA  ILE A 182      -7.656   3.205 -13.371  1.00 98.21           C  
ATOM   2926  HA  ILE A 182      -8.667   3.032 -13.740  1.00 98.21           H  
ATOM   2927  C   ILE A 182      -7.281   2.047 -12.437  1.00 98.21           C  
ATOM   2928  CB  ILE A 182      -6.708   3.307 -14.588  1.00 98.21           C  
ATOM   2929  HB  ILE A 182      -5.690   3.456 -14.229  1.00 98.21           H  
ATOM   2930  O   ILE A 182      -6.381   2.201 -11.620  1.00 98.21           O  
ATOM   2931  CG1 ILE A 182      -7.105   4.523 -15.461  1.00 98.21           C  
ATOM   2932 HG12 ILE A 182      -6.956   5.436 -14.884  1.00 98.21           H  
ATOM   2933 HG13 ILE A 182      -8.162   4.454 -15.719  1.00 98.21           H  
ATOM   2934  CG2 ILE A 182      -6.746   2.011 -15.422  1.00 98.21           C  
ATOM   2935 HG21 ILE A 182      -5.981   2.054 -16.197  1.00 98.21           H  
ATOM   2936 HG22 ILE A 182      -7.724   1.885 -15.885  1.00 98.21           H  
ATOM   2937 HG23 ILE A 182      -6.515   1.136 -14.813  1.00 98.21           H  
ATOM   2938  CD1 ILE A 182      -6.302   4.683 -16.756  1.00 98.21           C  
ATOM   2939 HD11 ILE A 182      -6.583   3.912 -17.474  1.00 98.21           H  
ATOM   2940 HD12 ILE A 182      -6.514   5.658 -17.195  1.00 98.21           H  
ATOM   2941 HD13 ILE A 182      -5.234   4.610 -16.549  1.00 98.21           H  
ATOM   2942  N   ASN A 183      -7.940   0.888 -12.556  1.00 98.35           N  
ATOM   2943  H   ASN A 183      -8.675   0.837 -13.247  1.00 98.35           H  
ATOM   2944  CA  ASN A 183      -7.686  -0.311 -11.740  1.00 98.35           C  
ATOM   2945  HA  ASN A 183      -7.616   0.005 -10.699  1.00 98.35           H  
ATOM   2946  C   ASN A 183      -6.351  -1.017 -12.077  1.00 98.35           C  
ATOM   2947  CB  ASN A 183      -8.884  -1.269 -11.860  1.00 98.35           C  
ATOM   2948  HB2 ASN A 183      -8.918  -1.677 -12.870  1.00 98.35           H  
ATOM   2949  HB3 ASN A 183      -9.811  -0.725 -11.678  1.00 98.35           H  
ATOM   2950  O   ASN A 183      -6.318  -2.189 -12.456  1.00 98.35           O  
ATOM   2951  CG  ASN A 183      -8.801  -2.423 -10.870  1.00 98.35           C  
ATOM   2952  ND2 ASN A 183      -9.631  -3.429 -11.022  1.00 98.35           N  
ATOM   2953 HD21 ASN A 183      -9.567  -4.155 -10.323  1.00 98.35           H  
ATOM   2954 HD22 ASN A 183     -10.317  -3.421 -11.763  1.00 98.35           H  
ATOM   2955  OD1 ASN A 183      -7.996  -2.456  -9.959  1.00 98.35           O  
ATOM   2956  N   GLU A 184      -5.238  -0.298 -11.979  1.00 97.66           N  
ATOM   2957  H   GLU A 184      -5.327   0.680 -11.740  1.00 97.66           H  
ATOM   2958  CA  GLU A 184      -3.902  -0.795 -12.323  1.00 97.66           C  
ATOM   2959  HA  GLU A 184      -3.957  -1.406 -13.224  1.00 97.66           H  
ATOM   2960  C   GLU A 184      -3.326  -1.679 -11.219  1.00 97.66           C  
ATOM   2961  CB  GLU A 184      -2.980   0.395 -12.612  1.00 97.66           C  
ATOM   2962  HB2 GLU A 184      -1.956   0.043 -12.739  1.00 97.66           H  
ATOM   2963  HB3 GLU A 184      -3.017   1.084 -11.767  1.00 97.66           H  
ATOM   2964  O   GLU A 184      -2.585  -2.620 -11.502  1.00 97.66           O  
ATOM   2965  CG  GLU A 184      -3.435   1.095 -13.897  1.00 97.66           C  
ATOM   2966  HG2 GLU A 184      -4.503   1.299 -13.830  1.00 97.66           H  
ATOM   2967  HG3 GLU A 184      -3.276   0.422 -14.739  1.00 97.66           H  
ATOM   2968  CD  GLU A 184      -2.741   2.432 -14.147  1.00 97.66           C  
ATOM   2969  OE1 GLU A 184      -2.508   2.740 -15.327  1.00 97.66           O  
ATOM   2970  OE2 GLU A 184      -2.602   3.228 -13.189  1.00 97.66           O  
ATOM   2971  N   PHE A 185      -3.726  -1.460  -9.961  1.00 98.48           N  
ATOM   2972  H   PHE A 185      -4.323  -0.668  -9.773  1.00 98.48           H  
ATOM   2973  CA  PHE A 185      -3.247  -2.285  -8.854  1.00 98.48           C  
ATOM   2974  HA  PHE A 185      -2.165  -2.337  -8.970  1.00 98.48           H  
ATOM   2975  C   PHE A 185      -3.748  -3.744  -8.939  1.00 98.48           C  
ATOM   2976  CB  PHE A 185      -3.488  -1.572  -7.516  1.00 98.48           C  
ATOM   2977  HB2 PHE A 185      -4.544  -1.327  -7.398  1.00 98.48           H  
ATOM   2978  HB3 PHE A 185      -2.972  -0.612  -7.551  1.00 98.48           H  
ATOM   2979  O   PHE A 185      -3.057  -4.652  -8.482  1.00 98.48           O  
ATOM   2980  CG  PHE A 185      -2.975  -2.292  -6.285  1.00 98.48           C  
ATOM   2981  CD1 PHE A 185      -3.804  -2.512  -5.167  1.00 98.48           C  
ATOM   2982  HD1 PHE A 185      -4.841  -2.212  -5.189  1.00 98.48           H  
ATOM   2983  CD2 PHE A 185      -1.629  -2.697  -6.240  1.00 98.48           C  
ATOM   2984  HD2 PHE A 185      -0.976  -2.525  -7.082  1.00 98.48           H  
ATOM   2985  CE1 PHE A 185      -3.282  -3.118  -4.010  1.00 98.48           C  
ATOM   2986  HE1 PHE A 185      -3.919  -3.291  -3.156  1.00 98.48           H  
ATOM   2987  CE2 PHE A 185      -1.118  -3.330  -5.097  1.00 98.48           C  
ATOM   2988  HE2 PHE A 185      -0.092  -3.668  -5.079  1.00 98.48           H  
ATOM   2989  CZ  PHE A 185      -1.937  -3.523  -3.974  1.00 98.48           C  
ATOM   2990  HZ  PHE A 185      -1.537  -4.002  -3.093  1.00 98.48           H  
ATOM   2991  N   ASN A 186      -4.842  -4.027  -9.663  1.00 98.44           N  
ATOM   2992  H   ASN A 186      -5.400  -3.264 -10.018  1.00 98.44           H  
ATOM   2993  CA  ASN A 186      -5.255  -5.403  -9.970  1.00 98.44           C  
ATOM   2994  HA  ASN A 186      -5.348  -5.939  -9.025  1.00 98.44           H  
ATOM   2995  C   ASN A 186      -4.234  -6.194 -10.818  1.00 98.44           C  
ATOM   2996  CB  ASN A 186      -6.642  -5.371 -10.625  1.00 98.44           C  
ATOM   2997  HB2 ASN A 186      -6.605  -4.788 -11.546  1.00 98.44           H  
ATOM   2998  HB3 ASN A 186      -7.337  -4.893  -9.936  1.00 98.44           H  
ATOM   2999  O   ASN A 186      -4.269  -7.422 -10.812  1.00 98.44           O  
ATOM   3000  CG  ASN A 186      -7.180  -6.763 -10.909  1.00 98.44           C  
ATOM   3001  ND2 ASN A 186      -7.236  -7.166 -12.157  1.00 98.44           N  
ATOM   3002 HD21 ASN A 186      -6.887  -6.571 -12.895  1.00 98.44           H  
ATOM   3003 HD22 ASN A 186      -7.542  -8.117 -12.301  1.00 98.44           H  
ATOM   3004  OD1 ASN A 186      -7.551  -7.510 -10.019  1.00 98.44           O  
ATOM   3005  N   TYR A 187      -3.283  -5.545 -11.502  1.00 98.61           N  
ATOM   3006  H   TYR A 187      -3.260  -4.536 -11.476  1.00 98.61           H  
ATOM   3007  CA  TYR A 187      -2.159  -6.244 -12.150  1.00 98.61           C  
ATOM   3008  HA  TYR A 187      -2.545  -6.911 -12.921  1.00 98.61           H  
ATOM   3009  C   TYR A 187      -1.337  -7.093 -11.164  1.00 98.61           C  
ATOM   3010  CB  TYR A 187      -1.254  -5.199 -12.799  1.00 98.61           C  
ATOM   3011  HB2 TYR A 187      -1.830  -4.665 -13.555  1.00 98.61           H  
ATOM   3012  HB3 TYR A 187      -0.953  -4.478 -12.039  1.00 98.61           H  
ATOM   3013  O   TYR A 187      -0.772  -8.125 -11.535  1.00 98.61           O  
ATOM   3014  CG  TYR A 187       0.002  -5.754 -13.443  1.00 98.61           C  
ATOM   3015  CD1 TYR A 187       1.259  -5.494 -12.862  1.00 98.61           C  
ATOM   3016  HD1 TYR A 187       1.321  -4.931 -11.943  1.00 98.61           H  
ATOM   3017  CD2 TYR A 187      -0.082  -6.474 -14.650  1.00 98.61           C  
ATOM   3018  HD2 TYR A 187      -1.046  -6.650 -15.104  1.00 98.61           H  
ATOM   3019  CE1 TYR A 187       2.436  -5.925 -13.500  1.00 98.61           C  
ATOM   3020  HE1 TYR A 187       3.398  -5.694 -13.068  1.00 98.61           H  
ATOM   3021  CE2 TYR A 187       1.094  -6.926 -15.281  1.00 98.61           C  
ATOM   3022  HE2 TYR A 187       1.046  -7.455 -16.222  1.00 98.61           H  
ATOM   3023  OH  TYR A 187       3.490  -7.093 -15.309  1.00 98.61           O  
ATOM   3024  HH  TYR A 187       4.252  -6.577 -15.034  1.00 98.61           H  
ATOM   3025  CZ  TYR A 187       2.354  -6.647 -14.709  1.00 98.61           C  
ATOM   3026  N   HIS A 188      -1.313  -6.671  -9.900  1.00 98.61           N  
ATOM   3027  H   HIS A 188      -1.831  -5.836  -9.668  1.00 98.61           H  
ATOM   3028  CA  HIS A 188      -0.608  -7.323  -8.804  1.00 98.61           C  
ATOM   3029  HA  HIS A 188       0.299  -7.790  -9.188  1.00 98.61           H  
ATOM   3030  C   HIS A 188      -1.432  -8.428  -8.131  1.00 98.61           C  
ATOM   3031  CB  HIS A 188      -0.197  -6.238  -7.803  1.00 98.61           C  
ATOM   3032  HB2 HIS A 188      -1.080  -5.763  -7.376  1.00 98.61           H  
ATOM   3033  HB3 HIS A 188       0.349  -6.706  -6.984  1.00 98.61           H  
ATOM   3034  O   HIS A 188      -0.914  -9.142  -7.277  1.00 98.61           O  
ATOM   3035  CG  HIS A 188       0.689  -5.194  -8.430  1.00 98.61           C  
ATOM   3036  CD2 HIS A 188       0.330  -4.048  -9.088  1.00 98.61           C  
ATOM   3037  HD2 HIS A 188      -0.681  -3.711  -9.261  1.00 98.61           H  
ATOM   3038  ND1 HIS A 188       2.045  -5.289  -8.514  1.00 98.61           N  
ATOM   3039  HD1 HIS A 188       2.592  -6.030  -8.099  1.00 98.61           H  
ATOM   3040  CE1 HIS A 188       2.507  -4.219  -9.159  1.00 98.61           C  
ATOM   3041  HE1 HIS A 188       3.560  -4.021  -9.299  1.00 98.61           H  
ATOM   3042  NE2 HIS A 188       1.497  -3.432  -9.562  1.00 98.61           N  
ATOM   3043  N   ASN A 189      -2.703  -8.600  -8.506  1.00 98.73           N  
ATOM   3044  H   ASN A 189      -3.071  -8.041  -9.263  1.00 98.73           H  
ATOM   3045  CA  ASN A 189      -3.574  -9.607  -7.911  1.00 98.73           C  
ATOM   3046  HA  ASN A 189      -3.627  -9.405  -6.841  1.00 98.73           H  
ATOM   3047  C   ASN A 189      -2.994 -11.021  -8.100  1.00 98.73           C  
ATOM   3048  CB  ASN A 189      -4.983  -9.447  -8.502  1.00 98.73           C  
ATOM   3049  HB2 ASN A 189      -5.233  -8.387  -8.550  1.00 98.73           H  
ATOM   3050  HB3 ASN A 189      -5.005  -9.851  -9.514  1.00 98.73           H  
ATOM   3051  O   ASN A 189      -2.465 -11.357  -9.167  1.00 98.73           O  
ATOM   3052  CG  ASN A 189      -6.073 -10.102  -7.680  1.00 98.73           C  
ATOM   3053  ND2 ASN A 189      -7.283 -10.059  -8.177  1.00 98.73           N  
ATOM   3054 HD21 ASN A 189      -8.038 -10.259  -7.536  1.00 98.73           H  
ATOM   3055 HD22 ASN A 189      -7.457  -9.457  -8.969  1.00 98.73           H  
ATOM   3056  OD1 ASN A 189      -5.871 -10.565  -6.571  1.00 98.73           O  
ATOM   3057  N   TYR A 190      -3.085 -11.843  -7.056  1.00 98.68           N  
ATOM   3058  H   TYR A 190      -3.573 -11.510  -6.237  1.00 98.68           H  
ATOM   3059  CA  TYR A 190      -2.499 -13.183  -6.937  1.00 98.68           C  
ATOM   3060  HA  TYR A 190      -2.790 -13.542  -5.949  1.00 98.68           H  
ATOM   3061  C   TYR A 190      -0.968 -13.255  -6.952  1.00 98.68           C  
ATOM   3062  CB  TYR A 190      -3.129 -14.142  -7.957  1.00 98.68           C  
ATOM   3063  HB2 TYR A 190      -2.754 -13.911  -8.954  1.00 98.68           H  
ATOM   3064  HB3 TYR A 190      -2.816 -15.160  -7.723  1.00 98.68           H  
ATOM   3065  O   TYR A 190      -0.413 -14.356  -7.032  1.00 98.68           O  
ATOM   3066  CG  TYR A 190      -4.640 -14.113  -7.964  1.00 98.68           C  
ATOM   3067  CD1 TYR A 190      -5.339 -14.601  -6.847  1.00 98.68           C  
ATOM   3068  HD1 TYR A 190      -4.804 -14.966  -5.982  1.00 98.68           H  
ATOM   3069  CD2 TYR A 190      -5.341 -13.563  -9.055  1.00 98.68           C  
ATOM   3070  HD2 TYR A 190      -4.799 -13.143  -9.890  1.00 98.68           H  
ATOM   3071  CE1 TYR A 190      -6.743 -14.563  -6.821  1.00 98.68           C  
ATOM   3072  HE1 TYR A 190      -7.272 -14.904  -5.943  1.00 98.68           H  
ATOM   3073  CE2 TYR A 190      -6.748 -13.534  -9.038  1.00 98.68           C  
ATOM   3074  HE2 TYR A 190      -7.305 -13.100  -9.855  1.00 98.68           H  
ATOM   3075  OH  TYR A 190      -8.806 -13.999  -7.901  1.00 98.68           O  
ATOM   3076  HH  TYR A 190      -9.144 -14.239  -7.035  1.00 98.68           H  
ATOM   3077  CZ  TYR A 190      -7.449 -14.034  -7.921  1.00 98.68           C  
ATOM   3078  N   MET A 191      -0.261 -12.125  -6.886  1.00 98.79           N  
ATOM   3079  H   MET A 191      -0.744 -11.240  -6.819  1.00 98.79           H  
ATOM   3080  CA  MET A 191       1.202 -12.117  -6.841  1.00 98.79           C  
ATOM   3081  HA  MET A 191       1.577 -12.964  -7.415  1.00 98.79           H  
ATOM   3082  C   MET A 191       1.720 -12.305  -5.424  1.00 98.79           C  
ATOM   3083  CB  MET A 191       1.781 -10.857  -7.482  1.00 98.79           C  
ATOM   3084  HB2 MET A 191       2.869 -10.895  -7.427  1.00 98.79           H  
ATOM   3085  HB3 MET A 191       1.450  -9.978  -6.929  1.00 98.79           H  
ATOM   3086  O   MET A 191       1.098 -11.875  -4.455  1.00 98.79           O  
ATOM   3087  CG  MET A 191       1.376 -10.720  -8.950  1.00 98.79           C  
ATOM   3088  HG2 MET A 191       0.294 -10.621  -9.030  1.00 98.79           H  
ATOM   3089  HG3 MET A 191       1.813  -9.781  -9.291  1.00 98.79           H  
ATOM   3090  SD  MET A 191       1.934 -12.048 -10.065  1.00 98.79           S  
ATOM   3091  CE  MET A 191       0.578 -13.244  -9.981  1.00 98.79           C  
ATOM   3092  HE1 MET A 191       0.578 -13.854 -10.884  1.00 98.79           H  
ATOM   3093  HE2 MET A 191       0.726 -13.906  -9.128  1.00 98.79           H  
ATOM   3094  HE3 MET A 191      -0.376 -12.725  -9.885  1.00 98.79           H  
ATOM   3095  N   ARG A 192       2.875 -12.964  -5.319  1.00 98.85           N  
ATOM   3096  H   ARG A 192       3.373 -13.161  -6.176  1.00 98.85           H  
ATOM   3097  CA  ARG A 192       3.620 -13.129  -4.068  1.00 98.85           C  
ATOM   3098  HA  ARG A 192       2.936 -13.327  -3.242  1.00 98.85           H  
ATOM   3099  C   ARG A 192       4.359 -11.838  -3.741  1.00 98.85           C  
ATOM   3100  CB  ARG A 192       4.599 -14.297  -4.198  1.00 98.85           C  
ATOM   3101  HB2 ARG A 192       5.225 -14.140  -5.076  1.00 98.85           H  
ATOM   3102  HB3 ARG A 192       5.244 -14.319  -3.319  1.00 98.85           H  
ATOM   3103  O   ARG A 192       4.718 -11.082  -4.639  1.00 98.85           O  
ATOM   3104  CG  ARG A 192       3.863 -15.636  -4.319  1.00 98.85           C  
ATOM   3105  HG2 ARG A 192       3.293 -15.818  -3.408  1.00 98.85           H  
ATOM   3106  HG3 ARG A 192       3.179 -15.615  -5.168  1.00 98.85           H  
ATOM   3107  CD  ARG A 192       4.878 -16.760  -4.526  1.00 98.85           C  
ATOM   3108  HD2 ARG A 192       5.436 -16.585  -5.446  1.00 98.85           H  
ATOM   3109  HD3 ARG A 192       5.596 -16.743  -3.707  1.00 98.85           H  
ATOM   3110  NE  ARG A 192       4.212 -18.072  -4.542  1.00 98.85           N  
ATOM   3111  HE  ARG A 192       4.153 -18.513  -3.636  1.00 98.85           H  
ATOM   3112  NH1 ARG A 192       3.932 -18.255  -6.810  1.00 98.85           N  
ATOM   3113 HH11 ARG A 192       4.460 -17.400  -6.915  1.00 98.85           H  
ATOM   3114 HH12 ARG A 192       3.616 -18.763  -7.624  1.00 98.85           H  
ATOM   3115  NH2 ARG A 192       3.137 -19.852  -5.457  1.00 98.85           N  
ATOM   3116 HH21 ARG A 192       2.817 -20.371  -6.262  1.00 98.85           H  
ATOM   3117 HH22 ARG A 192       3.026 -20.221  -4.523  1.00 98.85           H  
ATOM   3118  CZ  ARG A 192       3.765 -18.719  -5.601  1.00 98.85           C  
ATOM   3119  N   PHE A 193       4.576 -11.584  -2.458  1.00 98.87           N  
ATOM   3120  H   PHE A 193       4.300 -12.262  -1.762  1.00 98.87           H  
ATOM   3121  CA  PHE A 193       5.379 -10.448  -2.030  1.00 98.87           C  
ATOM   3122  HA  PHE A 193       5.103  -9.576  -2.623  1.00 98.87           H  
ATOM   3123  C   PHE A 193       6.860 -10.749  -2.262  1.00 98.87           C  
ATOM   3124  CB  PHE A 193       5.080 -10.144  -0.560  1.00 98.87           C  
ATOM   3125  HB2 PHE A 193       4.010 -10.259  -0.392  1.00 98.87           H  
ATOM   3126  HB3 PHE A 193       5.590 -10.866   0.077  1.00 98.87           H  
ATOM   3127  O   PHE A 193       7.319 -11.837  -1.921  1.00 98.87           O  
ATOM   3128  CG  PHE A 193       5.452  -8.736  -0.149  1.00 98.87           C  
ATOM   3129  CD1 PHE A 193       6.667  -8.458   0.501  1.00 98.87           C  
ATOM   3130  HD1 PHE A 193       7.380  -9.248   0.685  1.00 98.87           H  
ATOM   3131  CD2 PHE A 193       4.556  -7.690  -0.416  1.00 98.87           C  
ATOM   3132  HD2 PHE A 193       3.644  -7.899  -0.956  1.00 98.87           H  
ATOM   3133  CE1 PHE A 193       6.953  -7.142   0.906  1.00 98.87           C  
ATOM   3134  HE1 PHE A 193       7.887  -6.921   1.402  1.00 98.87           H  
ATOM   3135  CE2 PHE A 193       4.826  -6.381   0.005  1.00 98.87           C  
ATOM   3136  HE2 PHE A 193       4.111  -5.593  -0.180  1.00 98.87           H  
ATOM   3137  CZ  PHE A 193       6.029  -6.107   0.672  1.00 98.87           C  
ATOM   3138  HZ  PHE A 193       6.247  -5.100   0.993  1.00 98.87           H  
ATOM   3139  N   SER A 194       7.614  -9.795  -2.791  1.00 98.77           N  
ATOM   3140  H   SER A 194       7.167  -8.936  -3.078  1.00 98.77           H  
ATOM   3141  CA  SER A 194       9.072  -9.868  -2.937  1.00 98.77           C  
ATOM   3142  HA  SER A 194       9.441 -10.834  -2.591  1.00 98.77           H  
ATOM   3143  C   SER A 194       9.727  -8.779  -2.097  1.00 98.77           C  
ATOM   3144  CB  SER A 194       9.485  -9.712  -4.403  1.00 98.77           C  
ATOM   3145  HB2 SER A 194      10.572  -9.737  -4.478  1.00 98.77           H  
ATOM   3146  HB3 SER A 194       9.120  -8.752  -4.769  1.00 98.77           H  
ATOM   3147  O   SER A 194       9.125  -7.731  -1.875  1.00 98.77           O  
ATOM   3148  OG  SER A 194       8.945 -10.747  -5.195  1.00 98.77           O  
ATOM   3149  HG  SER A 194       9.163 -10.585  -6.116  1.00 98.77           H  
ATOM   3150  N   THR A 195      10.960  -9.008  -1.656  1.00 98.36           N  
ATOM   3151  H   THR A 195      11.389  -9.893  -1.887  1.00 98.36           H  
ATOM   3152  CA  THR A 195      11.823  -8.033  -0.968  1.00 98.36           C  
ATOM   3153  HA  THR A 195      11.408  -7.036  -1.112  1.00 98.36           H  
ATOM   3154  C   THR A 195      13.224  -8.040  -1.591  1.00 98.36           C  
ATOM   3155  CB  THR A 195      11.902  -8.305   0.548  1.00 98.36           C  
ATOM   3156  HB  THR A 195      12.601  -7.610   1.014  1.00 98.36           H  
ATOM   3157  O   THR A 195      13.558  -8.987  -2.305  1.00 98.36           O  
ATOM   3158  CG2 THR A 195      10.541  -8.102   1.205  1.00 98.36           C  
ATOM   3159 HG21 THR A 195      10.657  -8.124   2.288  1.00 98.36           H  
ATOM   3160 HG22 THR A 195      10.147  -7.127   0.918  1.00 98.36           H  
ATOM   3161 HG23 THR A 195       9.845  -8.880   0.889  1.00 98.36           H  
ATOM   3162  OG1 THR A 195      12.327  -9.616   0.829  1.00 98.36           O  
ATOM   3163  HG1 THR A 195      13.211  -9.564   1.198  1.00 98.36           H  
ATOM   3164  N   PRO A 196      14.072  -7.024  -1.340  1.00 97.05           N  
ATOM   3165  CA  PRO A 196      15.435  -6.959  -1.881  1.00 97.05           C  
ATOM   3166  HA  PRO A 196      15.370  -6.802  -2.958  1.00 97.05           H  
ATOM   3167  C   PRO A 196      16.298  -8.204  -1.643  1.00 97.05           C  
ATOM   3168  CB  PRO A 196      16.064  -5.725  -1.225  1.00 97.05           C  
ATOM   3169  HB2 PRO A 196      16.800  -5.255  -1.877  1.00 97.05           H  
ATOM   3170  HB3 PRO A 196      16.514  -5.992  -0.269  1.00 97.05           H  
ATOM   3171  O   PRO A 196      17.177  -8.510  -2.446  1.00 97.05           O  
ATOM   3172  CG  PRO A 196      14.868  -4.811  -0.979  1.00 97.05           C  
ATOM   3173  HG2 PRO A 196      15.043  -4.109  -0.164  1.00 97.05           H  
ATOM   3174  HG3 PRO A 196      14.618  -4.281  -1.899  1.00 97.05           H  
ATOM   3175  CD  PRO A 196      13.758  -5.793  -0.634  1.00 97.05           C  
ATOM   3176  HD2 PRO A 196      13.793  -5.999   0.436  1.00 97.05           H  
ATOM   3177  HD3 PRO A 196      12.790  -5.383  -0.923  1.00 97.05           H  
ATOM   3178  N   ASP A 197      16.048  -8.925  -0.551  1.00 97.99           N  
ATOM   3179  H   ASP A 197      15.321  -8.607   0.075  1.00 97.99           H  
ATOM   3180  CA  ASP A 197      16.723 -10.159  -0.143  1.00 97.99           C  
ATOM   3181  HA  ASP A 197      17.672 -10.232  -0.675  1.00 97.99           H  
ATOM   3182  C   ASP A 197      15.934 -11.443  -0.468  1.00 97.99           C  
ATOM   3183  CB  ASP A 197      17.034 -10.071   1.363  1.00 97.99           C  
ATOM   3184  HB2 ASP A 197      17.621  -9.173   1.553  1.00 97.99           H  
ATOM   3185  HB3 ASP A 197      17.643 -10.929   1.648  1.00 97.99           H  
ATOM   3186  O   ASP A 197      16.433 -12.542  -0.213  1.00 97.99           O  
ATOM   3187  CG  ASP A 197      15.775 -10.033   2.242  1.00 97.99           C  
ATOM   3188  OD1 ASP A 197      14.752  -9.446   1.816  1.00 97.99           O  
ATOM   3189  OD2 ASP A 197      15.811 -10.525   3.389  1.00 97.99           O  
ATOM   3190  N   ARG A 198      14.714 -11.339  -1.017  1.00 98.35           N  
ATOM   3191  H   ARG A 198      14.375 -10.417  -1.250  1.00 98.35           H  
ATOM   3192  CA  ARG A 198      13.869 -12.493  -1.353  1.00 98.35           C  
ATOM   3193  HA  ARG A 198      14.526 -13.326  -1.604  1.00 98.35           H  
ATOM   3194  C   ARG A 198      12.981 -12.225  -2.566  1.00 98.35           C  
ATOM   3195  CB  ARG A 198      13.044 -12.898  -0.123  1.00 98.35           C  
ATOM   3196  HB2 ARG A 198      13.701 -12.957   0.745  1.00 98.35           H  
ATOM   3197  HB3 ARG A 198      12.276 -12.151   0.075  1.00 98.35           H  
ATOM   3198  O   ARG A 198      11.917 -11.615  -2.463  1.00 98.35           O  
ATOM   3199  CG  ARG A 198      12.391 -14.268  -0.342  1.00 98.35           C  
ATOM   3200  HG2 ARG A 198      13.163 -15.014  -0.534  1.00 98.35           H  
ATOM   3201  HG3 ARG A 198      11.717 -14.227  -1.197  1.00 98.35           H  
ATOM   3202  CD  ARG A 198      11.608 -14.661   0.908  1.00 98.35           C  
ATOM   3203  HD2 ARG A 198      12.293 -14.703   1.755  1.00 98.35           H  
ATOM   3204  HD3 ARG A 198      10.862 -13.887   1.088  1.00 98.35           H  
ATOM   3205  NE  ARG A 198      10.913 -15.947   0.743  1.00 98.35           N  
ATOM   3206  HE  ARG A 198      10.850 -16.306  -0.199  1.00 98.35           H  
ATOM   3207  NH1 ARG A 198      10.328 -16.232   2.952  1.00 98.35           N  
ATOM   3208 HH11 ARG A 198      10.679 -15.307   3.157  1.00 98.35           H  
ATOM   3209 HH12 ARG A 198       9.806 -16.714   3.669  1.00 98.35           H  
ATOM   3210  NH2 ARG A 198       9.732 -17.757   1.447  1.00 98.35           N  
ATOM   3211 HH21 ARG A 198       9.279 -18.263   2.194  1.00 98.35           H  
ATOM   3212 HH22 ARG A 198       9.718 -18.091   0.494  1.00 98.35           H  
ATOM   3213  CZ  ARG A 198      10.331 -16.632   1.712  1.00 98.35           C  
ATOM   3214  N   ASP A 199      13.403 -12.766  -3.699  1.00 98.54           N  
ATOM   3215  H   ASP A 199      14.286 -13.257  -3.706  1.00 98.54           H  
ATOM   3216  CA  ASP A 199      12.670 -12.697  -4.955  1.00 98.54           C  
ATOM   3217  HA  ASP A 199      12.198 -11.717  -5.027  1.00 98.54           H  
ATOM   3218  C   ASP A 199      11.579 -13.774  -5.045  1.00 98.54           C  
ATOM   3219  CB  ASP A 199      13.669 -12.825  -6.107  1.00 98.54           C  
ATOM   3220  HB2 ASP A 199      14.468 -12.098  -5.965  1.00 98.54           H  
ATOM   3221  HB3 ASP A 199      14.112 -13.821  -6.095  1.00 98.54           H  
ATOM   3222  O   ASP A 199      11.859 -14.967  -4.926  1.00 98.54           O  
ATOM   3223  CG  ASP A 199      13.017 -12.573  -7.462  1.00 98.54           C  
ATOM   3224  OD1 ASP A 199      11.890 -12.023  -7.457  1.00 98.54           O  
ATOM   3225  OD2 ASP A 199      13.715 -12.857  -8.454  1.00 98.54           O  
ATOM   3226  N   ASN A 200      10.334 -13.348  -5.244  1.00 98.59           N  
ATOM   3227  H   ASN A 200      10.188 -12.353  -5.339  1.00 98.59           H  
ATOM   3228  CA  ASN A 200       9.184 -14.210  -5.502  1.00 98.59           C  
ATOM   3229  HA  ASN A 200       9.544 -15.208  -5.755  1.00 98.59           H  
ATOM   3230  C   ASN A 200       8.364 -13.720  -6.715  1.00 98.59           C  
ATOM   3231  CB  ASN A 200       8.314 -14.303  -4.233  1.00 98.59           C  
ATOM   3232  HB2 ASN A 200       7.874 -13.322  -4.051  1.00 98.59           H  
ATOM   3233  HB3 ASN A 200       7.503 -15.008  -4.415  1.00 98.59           H  
ATOM   3234  O   ASN A 200       7.207 -14.132  -6.865  1.00 98.59           O  
ATOM   3235  CG  ASN A 200       9.042 -14.771  -2.983  1.00 98.59           C  
ATOM   3236  ND2 ASN A 200       9.037 -13.974  -1.944  1.00 98.59           N  
ATOM   3237 HD21 ASN A 200       8.569 -13.083  -2.023  1.00 98.59           H  
ATOM   3238 HD22 ASN A 200       9.577 -14.223  -1.128  1.00 98.59           H  
ATOM   3239  OD1 ASN A 200       9.531 -15.884  -2.859  1.00 98.59           O  
ATOM   3240  N   ASP A 201       8.923 -12.820  -7.536  1.00 98.40           N  
ATOM   3241  H   ASP A 201       9.913 -12.632  -7.463  1.00 98.40           H  
ATOM   3242  CA  ASP A 201       8.225 -12.255  -8.691  1.00 98.40           C  
ATOM   3243  HA  ASP A 201       7.165 -12.228  -8.439  1.00 98.40           H  
ATOM   3244  C   ASP A 201       8.306 -13.172  -9.929  1.00 98.40           C  
ATOM   3245  CB  ASP A 201       8.603 -10.772  -8.878  1.00 98.40           C  
ATOM   3246  HB2 ASP A 201       8.512 -10.290  -7.905  1.00 98.40           H  
ATOM   3247  HB3 ASP A 201       7.853 -10.310  -9.521  1.00 98.40           H  
ATOM   3248  O   ASP A 201       8.797 -14.300  -9.863  1.00 98.40           O  
ATOM   3249  CG  ASP A 201       9.978 -10.434  -9.461  1.00 98.40           C  
ATOM   3250  OD1 ASP A 201      10.254 -10.904 -10.587  1.00 98.40           O  
ATOM   3251  OD2 ASP A 201      10.614  -9.504  -8.904  1.00 98.40           O  
ATOM   3252  N   LEU A 202       7.685 -12.760 -11.037  1.00 98.02           N  
ATOM   3253  H   LEU A 202       7.364 -11.803 -11.058  1.00 98.02           H  
ATOM   3254  CA  LEU A 202       7.605 -13.539 -12.281  1.00 98.02           C  
ATOM   3255  HA  LEU A 202       7.953 -14.554 -12.088  1.00 98.02           H  
ATOM   3256  C   LEU A 202       8.531 -13.000 -13.379  1.00 98.02           C  
ATOM   3257  CB  LEU A 202       6.147 -13.609 -12.781  1.00 98.02           C  
ATOM   3258  HB2 LEU A 202       5.832 -12.604 -13.060  1.00 98.02           H  
ATOM   3259  HB3 LEU A 202       6.131 -14.222 -13.682  1.00 98.02           H  
ATOM   3260  O   LEU A 202       8.425 -13.437 -14.529  1.00 98.02           O  
ATOM   3261  CG  LEU A 202       5.117 -14.188 -11.798  1.00 98.02           C  
ATOM   3262  HG  LEU A 202       4.998 -13.513 -10.951  1.00 98.02           H  
ATOM   3263  CD1 LEU A 202       3.767 -14.312 -12.516  1.00 98.02           C  
ATOM   3264 HD11 LEU A 202       3.008 -14.629 -11.801  1.00 98.02           H  
ATOM   3265 HD12 LEU A 202       3.486 -13.343 -12.928  1.00 98.02           H  
ATOM   3266 HD13 LEU A 202       3.842 -15.041 -13.323  1.00 98.02           H  
ATOM   3267  CD2 LEU A 202       5.494 -15.579 -11.285  1.00 98.02           C  
ATOM   3268 HD21 LEU A 202       4.694 -15.974 -10.659  1.00 98.02           H  
ATOM   3269 HD22 LEU A 202       5.685 -16.252 -12.122  1.00 98.02           H  
ATOM   3270 HD23 LEU A 202       6.396 -15.505 -10.677  1.00 98.02           H  
ATOM   3271  N   SER A 203       9.373 -12.011 -13.076  1.00 96.16           N  
ATOM   3272  H   SER A 203       9.519 -11.771 -12.105  1.00 96.16           H  
ATOM   3273  CA  SER A 203      10.291 -11.439 -14.052  1.00 96.16           C  
ATOM   3274  HA  SER A 203       9.778 -11.412 -15.013  1.00 96.16           H  
ATOM   3275  C   SER A 203      11.533 -12.325 -14.237  1.00 96.16           C  
ATOM   3276  CB  SER A 203      10.606  -9.984 -13.690  1.00 96.16           C  
ATOM   3277  HB2 SER A 203       9.705  -9.491 -13.326  1.00 96.16           H  
ATOM   3278  HB3 SER A 203      10.941  -9.463 -14.587  1.00 96.16           H  
ATOM   3279  O   SER A 203      11.776 -13.270 -13.494  1.00 96.16           O  
ATOM   3280  OG  SER A 203      11.606  -9.869 -12.719  1.00 96.16           O  
ATOM   3281  HG  SER A 203      11.327 -10.313 -11.915  1.00 96.16           H  
ATOM   3282  N   GLY A 204      12.322 -12.062 -15.284  1.00 93.44           N  
ATOM   3283  H   GLY A 204      12.091 -11.279 -15.878  1.00 93.44           H  
ATOM   3284  CA  GLY A 204      13.580 -12.790 -15.512  1.00 93.44           C  
ATOM   3285  HA2 GLY A 204      13.924 -12.599 -16.529  1.00 93.44           H  
ATOM   3286  HA3 GLY A 204      13.401 -13.860 -15.401  1.00 93.44           H  
ATOM   3287  C   GLY A 204      14.711 -12.402 -14.547  1.00 93.44           C  
ATOM   3288  O   GLY A 204      15.755 -13.051 -14.546  1.00 93.44           O  
ATOM   3289  N   GLY A 205      14.525 -11.332 -13.771  1.00 94.59           N  
ATOM   3290  H   GLY A 205      13.579 -10.985 -13.699  1.00 94.59           H  
ATOM   3291  CA  GLY A 205      15.414 -10.891 -12.696  1.00 94.59           C  
ATOM   3292  HA2 GLY A 205      15.894  -9.955 -12.981  1.00 94.59           H  
ATOM   3293  HA3 GLY A 205      16.177 -11.643 -12.495  1.00 94.59           H  
ATOM   3294  C   GLY A 205      14.607 -10.673 -11.417  1.00 94.59           C  
ATOM   3295  O   GLY A 205      13.506 -11.183 -11.312  1.00 94.59           O  
ATOM   3296  N   SER A 206      15.131  -9.888 -10.475  1.00 96.95           N  
ATOM   3297  H   SER A 206      16.033  -9.459 -10.626  1.00 96.95           H  
ATOM   3298  CA  SER A 206      14.365  -9.499  -9.286  1.00 96.95           C  
ATOM   3299  HA  SER A 206      13.446 -10.081  -9.228  1.00 96.95           H  
ATOM   3300  C   SER A 206      13.991  -8.025  -9.363  1.00 96.95           C  
ATOM   3301  CB  SER A 206      15.157  -9.794  -8.015  1.00 96.95           C  
ATOM   3302  HB2 SER A 206      16.074  -9.206  -8.001  1.00 96.95           H  
ATOM   3303  HB3 SER A 206      15.409 -10.854  -7.980  1.00 96.95           H  
ATOM   3304  O   SER A 206      14.870  -7.161  -9.290  1.00 96.95           O  
ATOM   3305  OG  SER A 206      14.357  -9.458  -6.900  1.00 96.95           O  
ATOM   3306  HG  SER A 206      13.597 -10.043  -6.933  1.00 96.95           H  
ATOM   3307  N   CYS A 207      12.697  -7.724  -9.471  1.00 96.66           N  
ATOM   3308  H   CYS A 207      12.029  -8.481  -9.502  1.00 96.66           H  
ATOM   3309  CA  CYS A 207      12.189  -6.351  -9.462  1.00 96.66           C  
ATOM   3310  HA  CYS A 207      12.737  -5.763 -10.198  1.00 96.66           H  
ATOM   3311  C   CYS A 207      12.384  -5.695  -8.087  1.00 96.66           C  
ATOM   3312  CB  CYS A 207      10.707  -6.368  -9.851  1.00 96.66           C  
ATOM   3313  HB2 CYS A 207      10.300  -5.360  -9.777  1.00 96.66           H  
ATOM   3314  HB3 CYS A 207      10.179  -6.995  -9.132  1.00 96.66           H  
ATOM   3315  O   CYS A 207      12.673  -4.502  -7.996  1.00 96.66           O  
ATOM   3316  SG  CYS A 207      10.372  -7.024 -11.509  1.00 96.66           S  
ATOM   3317  N   ALA A 208      12.275  -6.478  -7.011  1.00 96.50           N  
ATOM   3318  H   ALA A 208      12.041  -7.450  -7.153  1.00 96.50           H  
ATOM   3319  CA  ALA A 208      12.532  -6.008  -5.650  1.00 96.50           C  
ATOM   3320  HA  ALA A 208      12.055  -5.038  -5.511  1.00 96.50           H  
ATOM   3321  C   ALA A 208      14.026  -5.831  -5.339  1.00 96.50           C  
ATOM   3322  CB  ALA A 208      11.900  -7.003  -4.675  1.00 96.50           C  
ATOM   3323  HB1 ALA A 208      12.025  -6.636  -3.657  1.00 96.50           H  
ATOM   3324  HB2 ALA A 208      12.386  -7.975  -4.764  1.00 96.50           H  
ATOM   3325  HB3 ALA A 208      10.835  -7.107  -4.879  1.00 96.50           H  
ATOM   3326  O   ALA A 208      14.366  -5.147  -4.377  1.00 96.50           O  
ATOM   3327  N   GLY A 209      14.908  -6.451  -6.127  1.00 95.08           N  
ATOM   3328  H   GLY A 209      14.551  -7.008  -6.889  1.00 95.08           H  
ATOM   3329  CA  GLY A 209      16.336  -6.537  -5.848  1.00 95.08           C  
ATOM   3330  HA2 GLY A 209      16.802  -7.166  -6.606  1.00 95.08           H  
ATOM   3331  HA3 GLY A 209      16.461  -7.029  -4.883  1.00 95.08           H  
ATOM   3332  C   GLY A 209      17.071  -5.187  -5.817  1.00 95.08           C  
ATOM   3333  O   GLY A 209      16.586  -4.179  -6.344  1.00 95.08           O  
ATOM   3334  N   PRO A 210      18.301  -5.166  -5.271  1.00 90.89           N  
ATOM   3335  CA  PRO A 210      19.103  -3.948  -5.110  1.00 90.89           C  
ATOM   3336  HA  PRO A 210      18.533  -3.210  -4.547  1.00 90.89           H  
ATOM   3337  C   PRO A 210      19.532  -3.295  -6.434  1.00 90.89           C  
ATOM   3338  CB  PRO A 210      20.317  -4.384  -4.282  1.00 90.89           C  
ATOM   3339  HB2 PRO A 210      21.217  -3.825  -4.537  1.00 90.89           H  
ATOM   3340  HB3 PRO A 210      20.089  -4.265  -3.223  1.00 90.89           H  
ATOM   3341  O   PRO A 210      19.896  -2.124  -6.444  1.00 90.89           O  
ATOM   3342  CG  PRO A 210      20.463  -5.871  -4.605  1.00 90.89           C  
ATOM   3343  HG2 PRO A 210      20.978  -5.994  -5.558  1.00 90.89           H  
ATOM   3344  HG3 PRO A 210      20.981  -6.410  -3.812  1.00 90.89           H  
ATOM   3345  CD  PRO A 210      19.012  -6.320  -4.737  1.00 90.89           C  
ATOM   3346  HD2 PRO A 210      18.611  -6.567  -3.754  1.00 90.89           H  
ATOM   3347  HD3 PRO A 210      18.943  -7.183  -5.400  1.00 90.89           H  
ATOM   3348  N   ASN A 211      19.479  -4.036  -7.546  1.00 90.32           N  
ATOM   3349  H   ASN A 211      19.134  -4.981  -7.457  1.00 90.32           H  
ATOM   3350  CA  ASN A 211      19.782  -3.535  -8.893  1.00 90.32           C  
ATOM   3351  HA  ASN A 211      20.425  -2.660  -8.807  1.00 90.32           H  
ATOM   3352  C   ASN A 211      18.526  -3.073  -9.663  1.00 90.32           C  
ATOM   3353  CB  ASN A 211      20.552  -4.620  -9.666  1.00 90.32           C  
ATOM   3354  HB2 ASN A 211      19.920  -5.503  -9.762  1.00 90.32           H  
ATOM   3355  HB3 ASN A 211      20.773  -4.256 -10.669  1.00 90.32           H  
ATOM   3356  O   ASN A 211      18.625  -2.768 -10.850  1.00 90.32           O  
ATOM   3357  CG  ASN A 211      21.874  -5.000  -9.024  1.00 90.32           C  
ATOM   3358  ND2 ASN A 211      22.213  -6.268  -9.025  1.00 90.32           N  
ATOM   3359 HD21 ASN A 211      21.608  -6.961  -9.444  1.00 90.32           H  
ATOM   3360 HD22 ASN A 211      23.096  -6.486  -8.587  1.00 90.32           H  
ATOM   3361  OD1 ASN A 211      22.629  -4.187  -8.524  1.00 90.32           O  
ATOM   3362  N   ALA A 212      17.357  -3.076  -9.017  1.00 91.49           N  
ATOM   3363  H   ALA A 212      17.352  -3.321  -8.037  1.00 91.49           H  
ATOM   3364  CA  ALA A 212      16.070  -2.688  -9.587  1.00 91.49           C  
ATOM   3365  HA  ALA A 212      16.229  -2.209 -10.553  1.00 91.49           H  
ATOM   3366  C   ALA A 212      15.397  -1.632  -8.689  1.00 91.49           C  
ATOM   3367  CB  ALA A 212      15.249  -3.961  -9.831  1.00 91.49           C  
ATOM   3368  HB1 ALA A 212      15.777  -4.611 -10.529  1.00 91.49           H  
ATOM   3369  HB2 ALA A 212      14.279  -3.709 -10.260  1.00 91.49           H  
ATOM   3370  HB3 ALA A 212      15.110  -4.498  -8.893  1.00 91.49           H  
ATOM   3371  O   ALA A 212      15.987  -0.580  -8.448  1.00 91.49           O  
ATOM   3372  N   TYR A 213      14.181  -1.879  -8.187  1.00 91.85           N  
ATOM   3373  H   TYR A 213      13.734  -2.762  -8.387  1.00 91.85           H  
ATOM   3374  CA  TYR A 213      13.443  -0.897  -7.378  1.00 91.85           C  
ATOM   3375  HA  TYR A 213      13.683   0.101  -7.745  1.00 91.85           H  
ATOM   3376  C   TYR A 213      13.812  -0.913  -5.897  1.00 91.85           C  
ATOM   3377  CB  TYR A 213      11.936  -1.097  -7.538  1.00 91.85           C  
ATOM   3378  HB2 TYR A 213      11.416  -0.269  -7.056  1.00 91.85           H  
ATOM   3379  HB3 TYR A 213      11.649  -2.013  -7.022  1.00 91.85           H  
ATOM   3380  O   TYR A 213      13.430   0.010  -5.180  1.00 91.85           O  
ATOM   3381  CG  TYR A 213      11.490  -1.167  -8.977  1.00 91.85           C  
ATOM   3382  CD1 TYR A 213      11.670  -0.073  -9.843  1.00 91.85           C  
ATOM   3383  HD1 TYR A 213      12.123   0.837  -9.477  1.00 91.85           H  
ATOM   3384  CD2 TYR A 213      10.952  -2.362  -9.465  1.00 91.85           C  
ATOM   3385  HD2 TYR A 213      10.813  -3.206  -8.806  1.00 91.85           H  
ATOM   3386  CE1 TYR A 213      11.263  -0.156 -11.189  1.00 91.85           C  
ATOM   3387  HE1 TYR A 213      11.396   0.686 -11.852  1.00 91.85           H  
ATOM   3388  CE2 TYR A 213      10.607  -2.464 -10.815  1.00 91.85           C  
ATOM   3389  HE2 TYR A 213      10.248  -3.414 -11.183  1.00 91.85           H  
ATOM   3390  OH  TYR A 213      10.278  -1.456 -12.961  1.00 91.85           O  
ATOM   3391  HH  TYR A 213      10.271  -0.610 -13.414  1.00 91.85           H  
ATOM   3392  CZ  TYR A 213      10.715  -1.358 -11.679  1.00 91.85           C  
ATOM   3393  N   ASN A 214      14.538  -1.942  -5.443  1.00 93.25           N  
ATOM   3394  H   ASN A 214      14.813  -2.659  -6.099  1.00 93.25           H  
ATOM   3395  CA  ASN A 214      15.108  -2.025  -4.100  1.00 93.25           C  
ATOM   3396  HA  ASN A 214      15.462  -3.048  -3.966  1.00 93.25           H  
ATOM   3397  C   ASN A 214      14.085  -1.774  -2.970  1.00 93.25           C  
ATOM   3398  CB  ASN A 214      16.338  -1.116  -4.072  1.00 93.25           C  
ATOM   3399  HB2 ASN A 214      16.008  -0.077  -4.036  1.00 93.25           H  
ATOM   3400  HB3 ASN A 214      16.929  -1.261  -4.976  1.00 93.25           H  
ATOM   3401  O   ASN A 214      14.328  -1.025  -2.022  1.00 93.25           O  
ATOM   3402  CG  ASN A 214      17.233  -1.403  -2.895  1.00 93.25           C  
ATOM   3403  ND2 ASN A 214      17.976  -0.413  -2.474  1.00 93.25           N  
ATOM   3404 HD21 ASN A 214      17.876   0.492  -2.911  1.00 93.25           H  
ATOM   3405 HD22 ASN A 214      18.493  -0.602  -1.627  1.00 93.25           H  
ATOM   3406  OD1 ASN A 214      17.329  -2.503  -2.377  1.00 93.25           O  
ATOM   3407  N   THR A 215      12.903  -2.378  -3.097  1.00 95.37           N  
ATOM   3408  H   THR A 215      12.791  -3.040  -3.851  1.00 95.37           H  
ATOM   3409  CA  THR A 215      11.777  -2.211  -2.171  1.00 95.37           C  
ATOM   3410  HA  THR A 215      12.174  -2.054  -1.167  1.00 95.37           H  
ATOM   3411  C   THR A 215      10.912  -3.467  -2.131  1.00 95.37           C  
ATOM   3412  CB  THR A 215      10.951  -0.969  -2.537  1.00 95.37           C  
ATOM   3413  HB  THR A 215      11.626  -0.120  -2.646  1.00 95.37           H  
ATOM   3414  O   THR A 215      11.015  -4.322  -3.010  1.00 95.37           O  
ATOM   3415  CG2 THR A 215      10.120  -1.112  -3.814  1.00 95.37           C  
ATOM   3416 HG21 THR A 215       9.636  -0.162  -4.042  1.00 95.37           H  
ATOM   3417 HG22 THR A 215      10.771  -1.382  -4.645  1.00 95.37           H  
ATOM   3418 HG23 THR A 215       9.354  -1.878  -3.686  1.00 95.37           H  
ATOM   3419  OG1 THR A 215      10.071  -0.699  -1.474  1.00 95.37           O  
ATOM   3420  HG1 THR A 215       9.841   0.233  -1.511  1.00 95.37           H  
ATOM   3421  N   GLY A 216      10.066  -3.591  -1.110  1.00 97.89           N  
ATOM   3422  H   GLY A 216       9.925  -2.785  -0.518  1.00 97.89           H  
ATOM   3423  CA  GLY A 216       9.143  -4.710  -0.969  1.00 97.89           C  
ATOM   3424  HA2 GLY A 216       9.606  -5.580  -1.436  1.00 97.89           H  
ATOM   3425  HA3 GLY A 216       8.975  -4.942   0.082  1.00 97.89           H  
ATOM   3426  C   GLY A 216       7.796  -4.432  -1.626  1.00 97.89           C  
ATOM   3427  O   GLY A 216       7.181  -3.396  -1.356  1.00 97.89           O  
ATOM   3428  N   TRP A 217       7.319  -5.351  -2.467  1.00 98.22           N  
ATOM   3429  H   TRP A 217       7.845  -6.204  -2.596  1.00 98.22           H  
ATOM   3430  CA  TRP A 217       6.017  -5.229  -3.126  1.00 98.22           C  
ATOM   3431  HA  TRP A 217       5.291  -4.893  -2.386  1.00 98.22           H  
ATOM   3432  C   TRP A 217       5.510  -6.554  -3.705  1.00 98.22           C  
ATOM   3433  CB  TRP A 217       6.109  -4.183  -4.248  1.00 98.22           C  
ATOM   3434  HB2 TRP A 217       6.556  -4.656  -5.122  1.00 98.22           H  
ATOM   3435  HB3 TRP A 217       6.754  -3.358  -3.947  1.00 98.22           H  
ATOM   3436  O   TRP A 217       6.264  -7.513  -3.860  1.00 98.22           O  
ATOM   3437  CG  TRP A 217       4.800  -3.594  -4.651  1.00 98.22           C  
ATOM   3438  CD1 TRP A 217       4.286  -3.608  -5.897  1.00 98.22           C  
ATOM   3439  HD1 TRP A 217       4.777  -4.028  -6.763  1.00 98.22           H  
ATOM   3440  CD2 TRP A 217       3.837  -2.877  -3.824  1.00 98.22           C  
ATOM   3441  CE2 TRP A 217       2.747  -2.481  -4.649  1.00 98.22           C  
ATOM   3442  CE3 TRP A 217       3.785  -2.507  -2.463  1.00 98.22           C  
ATOM   3443  HE3 TRP A 217       4.602  -2.782  -1.812  1.00 98.22           H  
ATOM   3444  NE1 TRP A 217       3.067  -2.969  -5.894  1.00 98.22           N  
ATOM   3445  HE1 TRP A 217       2.603  -2.690  -6.747  1.00 98.22           H  
ATOM   3446  CH2 TRP A 217       1.622  -1.429  -2.789  1.00 98.22           C  
ATOM   3447  HH2 TRP A 217       0.770  -0.907  -2.380  1.00 98.22           H  
ATOM   3448  CZ2 TRP A 217       1.666  -1.740  -4.157  1.00 98.22           C  
ATOM   3449  HZ2 TRP A 217       0.862  -1.444  -4.815  1.00 98.22           H  
ATOM   3450  CZ3 TRP A 217       2.685  -1.799  -1.947  1.00 98.22           C  
ATOM   3451  HZ3 TRP A 217       2.652  -1.541  -0.899  1.00 98.22           H  
ATOM   3452  N   TRP A 218       4.237  -6.588  -4.098  1.00 98.68           N  
ATOM   3453  H   TRP A 218       3.680  -5.757  -3.957  1.00 98.68           H  
ATOM   3454  CA  TRP A 218       3.626  -7.689  -4.852  1.00 98.68           C  
ATOM   3455  HA  TRP A 218       4.030  -8.635  -4.491  1.00 98.68           H  
ATOM   3456  C   TRP A 218       3.964  -7.612  -6.346  1.00 98.68           C  
ATOM   3457  CB  TRP A 218       2.115  -7.701  -4.593  1.00 98.68           C  
ATOM   3458  HB2 TRP A 218       1.689  -6.743  -4.890  1.00 98.68           H  
ATOM   3459  HB3 TRP A 218       1.655  -8.474  -5.209  1.00 98.68           H  
ATOM   3460  O   TRP A 218       3.084  -7.439  -7.187  1.00 98.68           O  
ATOM   3461  CG  TRP A 218       1.746  -7.978  -3.176  1.00 98.68           C  
ATOM   3462  CD1 TRP A 218       1.747  -9.198  -2.599  1.00 98.68           C  
ATOM   3463  HD1 TRP A 218       2.002 -10.119  -3.101  1.00 98.68           H  
ATOM   3464  CD2 TRP A 218       1.359  -7.037  -2.131  1.00 98.68           C  
ATOM   3465  CE2 TRP A 218       1.120  -7.778  -0.933  1.00 98.68           C  
ATOM   3466  CE3 TRP A 218       1.214  -5.634  -2.066  1.00 98.68           C  
ATOM   3467  HE3 TRP A 218       1.393  -5.039  -2.949  1.00 98.68           H  
ATOM   3468  NE1 TRP A 218       1.374  -9.088  -1.278  1.00 98.68           N  
ATOM   3469  HE1 TRP A 218       1.279  -9.890  -0.671  1.00 98.68           H  
ATOM   3470  CH2 TRP A 218       0.584  -5.767   0.292  1.00 98.68           C  
ATOM   3471  HH2 TRP A 218       0.282  -5.283   1.209  1.00 98.68           H  
ATOM   3472  CZ2 TRP A 218       0.762  -7.158   0.268  1.00 98.68           C  
ATOM   3473  HZ2 TRP A 218       0.647  -7.740   1.171  1.00 98.68           H  
ATOM   3474  CZ3 TRP A 218       0.822  -5.006  -0.869  1.00 98.68           C  
ATOM   3475  HZ3 TRP A 218       0.706  -3.933  -0.843  1.00 98.68           H  
ATOM   3476  N   PHE A 219       5.247  -7.658  -6.701  1.00 98.25           N  
ATOM   3477  H   PHE A 219       5.938  -7.835  -5.985  1.00 98.25           H  
ATOM   3478  CA  PHE A 219       5.680  -7.546  -8.096  1.00 98.25           C  
ATOM   3479  HA  PHE A 219       5.230  -6.646  -8.515  1.00 98.25           H  
ATOM   3480  C   PHE A 219       5.197  -8.733  -8.951  1.00 98.25           C  
ATOM   3481  CB  PHE A 219       7.204  -7.379  -8.167  1.00 98.25           C  
ATOM   3482  HB2 PHE A 219       7.513  -7.408  -9.212  1.00 98.25           H  
ATOM   3483  HB3 PHE A 219       7.669  -8.229  -7.667  1.00 98.25           H  
ATOM   3484  O   PHE A 219       5.218  -9.882  -8.515  1.00 98.25           O  
ATOM   3485  CG  PHE A 219       7.734  -6.094  -7.556  1.00 98.25           C  
ATOM   3486  CD1 PHE A 219       7.399  -4.848  -8.113  1.00 98.25           C  
ATOM   3487  HD1 PHE A 219       6.738  -4.804  -8.966  1.00 98.25           H  
ATOM   3488  CD2 PHE A 219       8.570  -6.137  -6.429  1.00 98.25           C  
ATOM   3489  HD2 PHE A 219       8.827  -7.089  -5.989  1.00 98.25           H  
ATOM   3490  CE1 PHE A 219       7.894  -3.657  -7.552  1.00 98.25           C  
ATOM   3491  HE1 PHE A 219       7.604  -2.696  -7.950  1.00 98.25           H  
ATOM   3492  CE2 PHE A 219       9.078  -4.949  -5.874  1.00 98.25           C  
ATOM   3493  HE2 PHE A 219       9.711  -4.989  -5.000  1.00 98.25           H  
ATOM   3494  CZ  PHE A 219       8.747  -3.708  -6.440  1.00 98.25           C  
ATOM   3495  HZ  PHE A 219       9.126  -2.796  -6.004  1.00 98.25           H  
ATOM   3496  N   ARG A 220       4.778  -8.448 -10.194  1.00 98.29           N  
ATOM   3497  H   ARG A 220       4.794  -7.476 -10.467  1.00 98.29           H  
ATOM   3498  CA  ARG A 220       4.478  -9.466 -11.219  1.00 98.29           C  
ATOM   3499  HA  ARG A 220       4.380 -10.431 -10.721  1.00 98.29           H  
ATOM   3500  C   ARG A 220       5.668  -9.617 -12.161  1.00 98.29           C  
ATOM   3501  CB  ARG A 220       3.144  -9.162 -11.923  1.00 98.29           C  
ATOM   3502  HB2 ARG A 220       2.351  -9.076 -11.180  1.00 98.29           H  
ATOM   3503  HB3 ARG A 220       3.209  -8.203 -12.437  1.00 98.29           H  
ATOM   3504  O   ARG A 220       6.643 -10.260 -11.820  1.00 98.29           O  
ATOM   3505  CG  ARG A 220       2.777 -10.263 -12.931  1.00 98.29           C  
ATOM   3506  HG2 ARG A 220       2.826 -11.234 -12.440  1.00 98.29           H  
ATOM   3507  HG3 ARG A 220       3.477 -10.278 -13.767  1.00 98.29           H  
ATOM   3508  CD  ARG A 220       1.378 -10.051 -13.497  1.00 98.29           C  
ATOM   3509  HD2 ARG A 220       1.386  -9.170 -14.138  1.00 98.29           H  
ATOM   3510  HD3 ARG A 220       0.686  -9.854 -12.678  1.00 98.29           H  
ATOM   3511  NE  ARG A 220       0.965 -11.229 -14.282  1.00 98.29           N  
ATOM   3512  HE  ARG A 220       1.413 -11.349 -15.179  1.00 98.29           H  
ATOM   3513  NH1 ARG A 220      -0.561 -12.054 -12.773  1.00 98.29           N  
ATOM   3514 HH11 ARG A 220      -1.264 -12.724 -12.495  1.00 98.29           H  
ATOM   3515 HH12 ARG A 220      -0.403 -11.250 -12.182  1.00 98.29           H  
ATOM   3516  NH2 ARG A 220      -0.129 -13.185 -14.650  1.00 98.29           N  
ATOM   3517 HH21 ARG A 220       0.380 -13.296 -15.516  1.00 98.29           H  
ATOM   3518 HH22 ARG A 220      -0.776 -13.894 -14.335  1.00 98.29           H  
ATOM   3519  CZ  ARG A 220       0.097 -12.146 -13.896  1.00 98.29           C  
ATOM   3520  N   SER A 221       5.616  -8.977 -13.326  1.00 96.85           N  
ATOM   3521  H   SER A 221       4.759  -8.487 -13.540  1.00 96.85           H  
ATOM   3522  CA  SER A 221       6.806  -8.575 -14.066  1.00 96.85           C  
ATOM   3523  HA  SER A 221       7.675  -9.135 -13.722  1.00 96.85           H  
ATOM   3524  C   SER A 221       7.003  -7.110 -13.729  1.00 96.85           C  
ATOM   3525  CB  SER A 221       6.648  -8.839 -15.564  1.00 96.85           C  
ATOM   3526  HB2 SER A 221       6.505  -9.908 -15.723  1.00 96.85           H  
ATOM   3527  HB3 SER A 221       5.784  -8.303 -15.958  1.00 96.85           H  
ATOM   3528  O   SER A 221       6.600  -6.236 -14.494  1.00 96.85           O  
ATOM   3529  OG  SER A 221       7.813  -8.425 -16.245  1.00 96.85           O  
ATOM   3530  HG  SER A 221       7.840  -7.465 -16.231  1.00 96.85           H  
ATOM   3531  N   CYS A 222       7.496  -6.865 -12.518  1.00 94.89           N  
ATOM   3532  H   CYS A 222       7.846  -7.646 -11.981  1.00 94.89           H  
ATOM   3533  CA  CYS A 222       7.609  -5.543 -11.914  1.00 94.89           C  
ATOM   3534  HA  CYS A 222       8.064  -5.670 -10.932  1.00 94.89           H  
ATOM   3535  C   CYS A 222       6.236  -4.925 -11.612  1.00 94.89           C  
ATOM   3536  CB  CYS A 222       8.605  -4.718 -12.737  1.00 94.89           C  
ATOM   3537  HB2 CYS A 222       8.236  -4.596 -13.755  1.00 94.89           H  
ATOM   3538  HB3 CYS A 222       8.653  -3.709 -12.327  1.00 94.89           H  
ATOM   3539  O   CYS A 222       5.436  -5.582 -10.933  1.00 94.89           O  
ATOM   3540  SG  CYS A 222      10.285  -5.443 -12.831  1.00 94.89           S  
ATOM   3541  N   HIS A 223       5.957  -3.679 -12.003  1.00 95.16           N  
ATOM   3542  H   HIS A 223       6.583  -3.165 -12.606  1.00 95.16           H  
ATOM   3543  CA  HIS A 223       4.783  -2.967 -11.498  1.00 95.16           C  
ATOM   3544  HA  HIS A 223       3.997  -3.695 -11.302  1.00 95.16           H  
ATOM   3545  C   HIS A 223       4.160  -1.972 -12.478  1.00 95.16           C  
ATOM   3546  CB  HIS A 223       5.159  -2.276 -10.175  1.00 95.16           C  
ATOM   3547  HB2 HIS A 223       4.242  -1.869  -9.749  1.00 95.16           H  
ATOM   3548  HB3 HIS A 223       5.554  -3.004  -9.467  1.00 95.16           H  
ATOM   3549  O   HIS A 223       4.848  -1.444 -13.340  1.00 95.16           O  
ATOM   3550  CG  HIS A 223       6.131  -1.134 -10.289  1.00 95.16           C  
ATOM   3551  CD2 HIS A 223       7.490  -1.184 -10.164  1.00 95.16           C  
ATOM   3552  HD2 HIS A 223       8.095  -2.064 -10.004  1.00 95.16           H  
ATOM   3553  ND1 HIS A 223       5.742   0.181 -10.497  1.00 95.16           N  
ATOM   3554  CE1 HIS A 223       6.872   0.896 -10.555  1.00 95.16           C  
ATOM   3555  HE1 HIS A 223       6.916   1.956 -10.760  1.00 95.16           H  
ATOM   3556  NE2 HIS A 223       7.936   0.111 -10.319  1.00 95.16           N  
ATOM   3557  HE2 HIS A 223       8.887   0.448 -10.282  1.00 95.16           H  
ATOM   3558  N   TYR A 224       2.855  -1.740 -12.302  1.00 95.85           N  
ATOM   3559  H   TYR A 224       2.360  -2.324 -11.643  1.00 95.85           H  
ATOM   3560  CA  TYR A 224       2.172  -0.500 -12.710  1.00 95.85           C  
ATOM   3561  HA  TYR A 224       2.809   0.077 -13.380  1.00 95.85           H  
ATOM   3562  C   TYR A 224       1.862   0.388 -11.495  1.00 95.85           C  
ATOM   3563  CB  TYR A 224       0.855  -0.831 -13.425  1.00 95.85           C  
ATOM   3564  HB2 TYR A 224       0.230  -1.428 -12.762  1.00 95.85           H  
ATOM   3565  HB3 TYR A 224       0.328   0.105 -13.613  1.00 95.85           H  
ATOM   3566  O   TYR A 224       1.640   1.588 -11.612  1.00 95.85           O  
ATOM   3567  CG  TYR A 224       1.004  -1.530 -14.759  1.00 95.85           C  
ATOM   3568  CD1 TYR A 224       1.671  -0.887 -15.816  1.00 95.85           C  
ATOM   3569  HD1 TYR A 224       2.076   0.105 -15.678  1.00 95.85           H  
ATOM   3570  CD2 TYR A 224       0.432  -2.797 -14.962  1.00 95.85           C  
ATOM   3571  HD2 TYR A 224      -0.118  -3.254 -14.153  1.00 95.85           H  
ATOM   3572  CE1 TYR A 224       1.793  -1.522 -17.064  1.00 95.85           C  
ATOM   3573  HE1 TYR A 224       2.304  -1.008 -17.864  1.00 95.85           H  
ATOM   3574  CE2 TYR A 224       0.550  -3.441 -16.208  1.00 95.85           C  
ATOM   3575  HE2 TYR A 224       0.108  -4.412 -16.378  1.00 95.85           H  
ATOM   3576  OH  TYR A 224       1.347  -3.414 -18.469  1.00 95.85           O  
ATOM   3577  HH  TYR A 224       1.827  -2.841 -19.072  1.00 95.85           H  
ATOM   3578  CZ  TYR A 224       1.237  -2.804 -17.260  1.00 95.85           C  
ATOM   3579  N   VAL A 225       1.815  -0.207 -10.301  1.00 96.75           N  
ATOM   3580  H   VAL A 225       1.977  -1.202 -10.243  1.00 96.75           H  
ATOM   3581  CA  VAL A 225       1.635   0.499  -9.036  1.00 96.75           C  
ATOM   3582  HA  VAL A 225       1.762   1.571  -9.188  1.00 96.75           H  
ATOM   3583  C   VAL A 225       2.719   0.017  -8.086  1.00 96.75           C  
ATOM   3584  CB  VAL A 225       0.223   0.250  -8.471  1.00 96.75           C  
ATOM   3585  HB  VAL A 225       0.071  -0.822  -8.345  1.00 96.75           H  
ATOM   3586  O   VAL A 225       2.853  -1.185  -7.885  1.00 96.75           O  
ATOM   3587  CG1 VAL A 225       0.032   0.920  -7.108  1.00 96.75           C  
ATOM   3588 HG11 VAL A 225       0.726   0.497  -6.381  1.00 96.75           H  
ATOM   3589 HG12 VAL A 225       0.204   1.993  -7.196  1.00 96.75           H  
ATOM   3590 HG13 VAL A 225      -0.984   0.752  -6.750  1.00 96.75           H  
ATOM   3591  CG2 VAL A 225      -0.857   0.776  -9.427  1.00 96.75           C  
ATOM   3592 HG21 VAL A 225      -1.845   0.707  -8.972  1.00 96.75           H  
ATOM   3593 HG22 VAL A 225      -0.666   1.820  -9.674  1.00 96.75           H  
ATOM   3594 HG23 VAL A 225      -0.856   0.195 -10.349  1.00 96.75           H  
ATOM   3595  N   SER A 226       3.467   0.932  -7.474  1.00 94.45           N  
ATOM   3596  H   SER A 226       3.280   1.902  -7.684  1.00 94.45           H  
ATOM   3597  CA  SER A 226       4.476   0.628  -6.454  1.00 94.45           C  
ATOM   3598  HA  SER A 226       4.251  -0.331  -5.988  1.00 94.45           H  
ATOM   3599  C   SER A 226       4.448   1.704  -5.377  1.00 94.45           C  
ATOM   3600  CB  SER A 226       5.868   0.519  -7.078  1.00 94.45           C  
ATOM   3601  HB2 SER A 226       6.124   1.454  -7.577  1.00 94.45           H  
ATOM   3602  HB3 SER A 226       5.864  -0.289  -7.809  1.00 94.45           H  
ATOM   3603  O   SER A 226       5.022   2.781  -5.522  1.00 94.45           O  
ATOM   3604  OG  SER A 226       6.831   0.229  -6.079  1.00 94.45           O  
ATOM   3605  HG  SER A 226       7.692   0.340  -6.489  1.00 94.45           H  
ATOM   3606  N   LEU A 227       3.755   1.426  -4.273  1.00 96.64           N  
ATOM   3607  H   LEU A 227       3.285   0.535  -4.210  1.00 96.64           H  
ATOM   3608  CA  LEU A 227       3.523   2.421  -3.216  1.00 96.64           C  
ATOM   3609  HA  LEU A 227       3.483   3.406  -3.680  1.00 96.64           H  
ATOM   3610  C   LEU A 227       4.668   2.483  -2.191  1.00 96.64           C  
ATOM   3611  CB  LEU A 227       2.153   2.159  -2.569  1.00 96.64           C  
ATOM   3612  HB2 LEU A 227       2.187   1.207  -2.040  1.00 96.64           H  
ATOM   3613  HB3 LEU A 227       1.963   2.936  -1.828  1.00 96.64           H  
ATOM   3614  O   LEU A 227       4.755   3.412  -1.388  1.00 96.64           O  
ATOM   3615  CG  LEU A 227       0.984   2.137  -3.575  1.00 96.64           C  
ATOM   3616  HG  LEU A 227       1.104   1.283  -4.241  1.00 96.64           H  
ATOM   3617  CD1 LEU A 227      -0.340   1.945  -2.839  1.00 96.64           C  
ATOM   3618 HD11 LEU A 227      -0.477   2.715  -2.080  1.00 96.64           H  
ATOM   3619 HD12 LEU A 227      -1.161   1.979  -3.554  1.00 96.64           H  
ATOM   3620 HD13 LEU A 227      -0.354   0.974  -2.344  1.00 96.64           H  
ATOM   3621  CD2 LEU A 227       0.921   3.404  -4.434  1.00 96.64           C  
ATOM   3622 HD21 LEU A 227      -0.026   3.452  -4.972  1.00 96.64           H  
ATOM   3623 HD22 LEU A 227       1.037   4.297  -3.819  1.00 96.64           H  
ATOM   3624 HD23 LEU A 227       1.720   3.386  -5.176  1.00 96.64           H  
ATOM   3625  N   ASN A 228       5.581   1.513  -2.243  1.00 95.81           N  
ATOM   3626  H   ASN A 228       5.444   0.785  -2.931  1.00 95.81           H  
ATOM   3627  CA  ASN A 228       6.737   1.403  -1.356  1.00 95.81           C  
ATOM   3628  HA  ASN A 228       6.576   2.028  -0.478  1.00 95.81           H  
ATOM   3629  C   ASN A 228       8.037   1.920  -1.998  1.00 95.81           C  
ATOM   3630  CB  ASN A 228       6.826  -0.047  -0.858  1.00 95.81           C  
ATOM   3631  HB2 ASN A 228       7.765  -0.196  -0.325  1.00 95.81           H  
ATOM   3632  HB3 ASN A 228       6.817  -0.731  -1.706  1.00 95.81           H  
ATOM   3633  O   ASN A 228       9.100   1.825  -1.386  1.00 95.81           O  
ATOM   3634  CG  ASN A 228       5.713  -0.420   0.106  1.00 95.81           C  
ATOM   3635  ND2 ASN A 228       5.601  -1.688   0.414  1.00 95.81           N  
ATOM   3636 HD21 ASN A 228       4.887  -1.962   1.073  1.00 95.81           H  
ATOM   3637 HD22 ASN A 228       6.220  -2.352  -0.030  1.00 95.81           H  
ATOM   3638  OD1 ASN A 228       4.961   0.409   0.605  1.00 95.81           O  
ATOM   3639  N   GLY A 229       7.978   2.497  -3.202  1.00 90.28           N  
ATOM   3640  H   GLY A 229       7.093   2.528  -3.689  1.00 90.28           H  
ATOM   3641  CA  GLY A 229       9.141   3.093  -3.863  1.00 90.28           C  
ATOM   3642  HA2 GLY A 229       8.859   3.437  -4.858  1.00 90.28           H  
ATOM   3643  HA3 GLY A 229       9.911   2.332  -3.988  1.00 90.28           H  
ATOM   3644  C   GLY A 229       9.755   4.269  -3.090  1.00 90.28           C  
ATOM   3645  O   GLY A 229       9.217   4.767  -2.097  1.00 90.28           O  
ATOM   3646  N   HIS A 230      10.916   4.735  -3.522  1.00 84.44           N  
ATOM   3647  H   HIS A 230      11.270   4.385  -4.401  1.00 84.44           H  
ATOM   3648  CA  HIS A 230      11.601   5.860  -2.900  1.00 84.44           C  
ATOM   3649  HA  HIS A 230      11.547   5.747  -1.818  1.00 84.44           H  
ATOM   3650  C   HIS A 230      10.954   7.196  -3.280  1.00 84.44           C  
ATOM   3651  CB  HIS A 230      13.075   5.845  -3.302  1.00 84.44           C  
ATOM   3652  HB2 HIS A 230      13.565   6.683  -2.806  1.00 84.44           H  
ATOM   3653  HB3 HIS A 230      13.159   5.974  -4.381  1.00 84.44           H  
ATOM   3654  O   HIS A 230      10.486   7.389  -4.391  1.00 84.44           O  
ATOM   3655  CG  HIS A 230      13.802   4.593  -2.899  1.00 84.44           C  
ATOM   3656  CD2 HIS A 230      14.074   3.507  -3.689  1.00 84.44           C  
ATOM   3657  HD2 HIS A 230      13.794   3.379  -4.725  1.00 84.44           H  
ATOM   3658  ND1 HIS A 230      14.333   4.338  -1.654  1.00 84.44           N  
ATOM   3659  HD1 HIS A 230      14.301   4.949  -0.850  1.00 84.44           H  
ATOM   3660  CE1 HIS A 230      14.911   3.127  -1.694  1.00 84.44           C  
ATOM   3661  HE1 HIS A 230      15.413   2.642  -0.869  1.00 84.44           H  
ATOM   3662  NE2 HIS A 230      14.794   2.595  -2.914  1.00 84.44           N  
ATOM   3663  N   PHE A 231      11.010   8.193  -2.404  1.00 79.74           N  
ATOM   3664  H   PHE A 231      11.402   8.039  -1.486  1.00 79.74           H  
ATOM   3665  CA  PHE A 231      10.722   9.566  -2.816  1.00 79.74           C  
ATOM   3666  HA  PHE A 231       9.944   9.583  -3.579  1.00 79.74           H  
ATOM   3667  C   PHE A 231      11.990  10.184  -3.424  1.00 79.74           C  
ATOM   3668  CB  PHE A 231      10.214  10.345  -1.603  1.00 79.74           C  
ATOM   3669  HB2 PHE A 231      10.207  11.403  -1.864  1.00 79.74           H  
ATOM   3670  HB3 PHE A 231      10.924  10.231  -0.784  1.00 79.74           H  
ATOM   3671  O   PHE A 231      12.755  10.830  -2.717  1.00 79.74           O  
ATOM   3672  CG  PHE A 231       8.826   9.959  -1.125  1.00 79.74           C  
ATOM   3673  CD1 PHE A 231       7.701  10.161  -1.948  1.00 79.74           C  
ATOM   3674  HD1 PHE A 231       7.819  10.489  -2.970  1.00 79.74           H  
ATOM   3675  CD2 PHE A 231       8.652   9.451   0.174  1.00 79.74           C  
ATOM   3676  HD2 PHE A 231       9.512   9.276   0.803  1.00 79.74           H  
ATOM   3677  CE1 PHE A 231       6.409   9.964  -1.432  1.00 79.74           C  
ATOM   3678  HE1 PHE A 231       5.540  10.138  -2.050  1.00 79.74           H  
ATOM   3679  CE2 PHE A 231       7.358   9.243   0.687  1.00 79.74           C  
ATOM   3680  HE2 PHE A 231       7.221   8.920   1.708  1.00 79.74           H  
ATOM   3681  CZ  PHE A 231       6.237   9.541  -0.108  1.00 79.74           C  
ATOM   3682  HZ  PHE A 231       5.239   9.442   0.291  1.00 79.74           H  
ATOM   3683  N   HIS A 232      12.288   9.945  -4.702  1.00 63.39           N  
ATOM   3684  H   HIS A 232      11.656   9.389  -5.259  1.00 63.39           H  
ATOM   3685  CA  HIS A 232      13.387  10.653  -5.381  1.00 63.39           C  
ATOM   3686  HA  HIS A 232      14.107  10.993  -4.636  1.00 63.39           H  
ATOM   3687  C   HIS A 232      12.887  11.930  -6.068  1.00 63.39           C  
ATOM   3688  CB  HIS A 232      14.166   9.709  -6.313  1.00 63.39           C  
ATOM   3689  HB2 HIS A 232      13.472   9.065  -6.854  1.00 63.39           H  
ATOM   3690  HB3 HIS A 232      14.716  10.297  -7.049  1.00 63.39           H  
ATOM   3691  O   HIS A 232      11.694  12.091  -6.328  1.00 63.39           O  
ATOM   3692  CG  HIS A 232      15.162   8.862  -5.556  1.00 63.39           C  
ATOM   3693  CD2 HIS A 232      16.438   8.537  -5.934  1.00 63.39           C  
ATOM   3694  HD2 HIS A 232      16.915   8.814  -6.862  1.00 63.39           H  
ATOM   3695  ND1 HIS A 232      14.963   8.308  -4.315  1.00 63.39           N  
ATOM   3696  HD1 HIS A 232      14.120   8.395  -3.764  1.00 63.39           H  
ATOM   3697  CE1 HIS A 232      16.074   7.645  -3.959  1.00 63.39           C  
ATOM   3698  HE1 HIS A 232      16.212   7.099  -3.038  1.00 63.39           H  
ATOM   3699  NE2 HIS A 232      17.012   7.779  -4.906  1.00 63.39           N  
ATOM   3700  N   LYS A 233      13.814  12.858  -6.363  1.00 53.15           N  
ATOM   3701  H   LYS A 233      14.773  12.636  -6.140  1.00 53.15           H  
ATOM   3702  CA  LYS A 233      13.552  13.943  -7.323  1.00 53.15           C  
ATOM   3703  HA  LYS A 233      12.748  14.574  -6.944  1.00 53.15           H  
ATOM   3704  C   LYS A 233      13.069  13.309  -8.630  1.00 53.15           C  
ATOM   3705  CB  LYS A 233      14.819  14.781  -7.588  1.00 53.15           C  
ATOM   3706  HB2 LYS A 233      14.760  15.183  -8.599  1.00 53.15           H  
ATOM   3707  HB3 LYS A 233      15.700  14.140  -7.540  1.00 53.15           H  
ATOM   3708  O   LYS A 233      13.666  12.326  -9.072  1.00 53.15           O  
ATOM   3709  CG  LYS A 233      14.974  15.967  -6.625  1.00 53.15           C  
ATOM   3710  HG2 LYS A 233      15.038  15.600  -5.601  1.00 53.15           H  
ATOM   3711  HG3 LYS A 233      14.100  16.613  -6.716  1.00 53.15           H  
ATOM   3712  CD  LYS A 233      16.238  16.774  -6.962  1.00 53.15           C  
ATOM   3713  HD2 LYS A 233      16.212  17.055  -8.015  1.00 53.15           H  
ATOM   3714  HD3 LYS A 233      17.111  16.145  -6.786  1.00 53.15           H  
ATOM   3715  CE  LYS A 233      16.319  18.037  -6.098  1.00 53.15           C  
ATOM   3716  HE2 LYS A 233      16.271  17.743  -5.049  1.00 53.15           H  
ATOM   3717  HE3 LYS A 233      15.447  18.657  -6.309  1.00 53.15           H  
ATOM   3718  NZ  LYS A 233      17.567  18.796  -6.360  1.00 53.15           N  
ATOM   3719  HZ1 LYS A 233      18.372  18.226  -6.143  1.00 53.15           H  
ATOM   3720  HZ2 LYS A 233      17.617  19.065  -7.332  1.00 53.15           H  
ATOM   3721  HZ3 LYS A 233      17.600  19.629  -5.789  1.00 53.15           H  
ATOM   3722  N   ALA A 234      12.025  13.888  -9.222  1.00 54.54           N  
ATOM   3723  H   ALA A 234      11.552  14.642  -8.745  1.00 54.54           H  
ATOM   3724  CA  ALA A 234      11.499  13.491 -10.526  1.00 54.54           C  
ATOM   3725  HA  ALA A 234      10.878  12.604 -10.400  1.00 54.54           H  
ATOM   3726  C   ALA A 234      12.637  13.160 -11.513  1.00 54.54           C  
ATOM   3727  CB  ALA A 234      10.617  14.633 -11.048  1.00 54.54           C  
ATOM   3728  HB1 ALA A 234      11.207  15.540 -11.178  1.00 54.54           H  
ATOM   3729  HB2 ALA A 234       9.799  14.819 -10.353  1.00 54.54           H  
ATOM   3730  HB3 ALA A 234      10.189  14.345 -12.008  1.00 54.54           H  
ATOM   3731  O   ALA A 234      13.620  13.903 -11.596  1.00 54.54           O  
ATOM   3732  N   GLY A 235      12.510  12.036 -12.226  1.00 53.34           N  
ATOM   3733  H   GLY A 235      11.630  11.545 -12.163  1.00 53.34           H  
ATOM   3734  CA  GLY A 235      13.476  11.594 -13.240  1.00 53.34           C  
ATOM   3735  HA2 GLY A 235      14.215  12.376 -13.412  1.00 53.34           H  
ATOM   3736  HA3 GLY A 235      12.934  11.450 -14.175  1.00 53.34           H  
ATOM   3737  C   GLY A 235      14.247  10.294 -12.963  1.00 53.34           C  
ATOM   3738  O   GLY A 235      14.950   9.839 -13.862  1.00 53.34           O  
ATOM   3739  N   THR A 236      14.122   9.659 -11.788  1.00 63.94           N  
ATOM   3740  H   THR A 236      13.492  10.045 -11.099  1.00 63.94           H  
ATOM   3741  CA  THR A 236      14.630   8.279 -11.590  1.00 63.94           C  
ATOM   3742  HA  THR A 236      15.493   8.120 -12.237  1.00 63.94           H  
ATOM   3743  C   THR A 236      13.541   7.286 -11.994  1.00 63.94           C  
ATOM   3744  CB  THR A 236      15.106   8.009 -10.153  1.00 63.94           C  
ATOM   3745  HB  THR A 236      14.251   7.993  -9.476  1.00 63.94           H  
ATOM   3746  O   THR A 236      12.536   7.167 -11.297  1.00 63.94           O  
ATOM   3747  CG2 THR A 236      15.872   6.689 -10.045  1.00 63.94           C  
ATOM   3748 HG21 THR A 236      16.211   6.552  -9.018  1.00 63.94           H  
ATOM   3749 HG22 THR A 236      16.736   6.699 -10.709  1.00 63.94           H  
ATOM   3750 HG23 THR A 236      15.221   5.854 -10.307  1.00 63.94           H  
ATOM   3751  OG1 THR A 236      15.986   9.034  -9.746  1.00 63.94           O  
ATOM   3752  HG1 THR A 236      15.538   9.866  -9.914  1.00 63.94           H  
ATOM   3753  N   PHE A 237      13.730   6.614 -13.132  1.00 63.13           N  
ATOM   3754  H   PHE A 237      14.582   6.778 -13.649  1.00 63.13           H  
ATOM   3755  CA  PHE A 237      12.723   5.751 -13.757  1.00 63.13           C  
ATOM   3756  HA  PHE A 237      11.865   6.363 -14.038  1.00 63.13           H  
ATOM   3757  C   PHE A 237      12.226   4.645 -12.814  1.00 63.13           C  
ATOM   3758  CB  PHE A 237      13.325   5.150 -15.037  1.00 63.13           C  
ATOM   3759  HB2 PHE A 237      13.643   5.963 -15.690  1.00 63.13           H  
ATOM   3760  HB3 PHE A 237      14.211   4.572 -14.776  1.00 63.13           H  
ATOM   3761  O   PHE A 237      13.024   3.856 -12.306  1.00 63.13           O  
ATOM   3762  CG  PHE A 237      12.374   4.260 -15.814  1.00 63.13           C  
ATOM   3763  CD1 PHE A 237      12.385   2.864 -15.618  1.00 63.13           C  
ATOM   3764  HD1 PHE A 237      13.076   2.421 -14.916  1.00 63.13           H  
ATOM   3765  CD2 PHE A 237      11.451   4.833 -16.707  1.00 63.13           C  
ATOM   3766  HD2 PHE A 237      11.404   5.905 -16.834  1.00 63.13           H  
ATOM   3767  CE1 PHE A 237      11.465   2.049 -16.301  1.00 63.13           C  
ATOM   3768  HE1 PHE A 237      11.442   0.984 -16.124  1.00 63.13           H  
ATOM   3769  CE2 PHE A 237      10.538   4.016 -17.394  1.00 63.13           C  
ATOM   3770  HE2 PHE A 237       9.783   4.452 -18.032  1.00 63.13           H  
ATOM   3771  CZ  PHE A 237      10.535   2.628 -17.181  1.00 63.13           C  
ATOM   3772  HZ  PHE A 237       9.779   2.020 -17.656  1.00 63.13           H  
ATOM   3773  N   GLY A 238      10.911   4.585 -12.591  1.00 63.00           N  
ATOM   3774  H   GLY A 238      10.333   5.303 -13.003  1.00 63.00           H  
ATOM   3775  CA  GLY A 238      10.211   3.442 -11.992  1.00 63.00           C  
ATOM   3776  HA2 GLY A 238       9.139   3.589 -12.121  1.00 63.00           H  
ATOM   3777  HA3 GLY A 238      10.474   2.551 -12.563  1.00 63.00           H  
ATOM   3778  C   GLY A 238      10.484   3.153 -10.505  1.00 63.00           C  
ATOM   3779  O   GLY A 238       9.821   2.298  -9.926  1.00 63.00           O  
ATOM   3780  N   ALA A 239      11.431   3.841  -9.860  1.00 73.17           N  
ATOM   3781  H   ALA A 239      11.998   4.468 -10.412  1.00 73.17           H  
ATOM   3782  CA  ALA A 239      11.802   3.612  -8.457  1.00 73.17           C  
ATOM   3783  HA  ALA A 239      11.591   2.574  -8.203  1.00 73.17           H  
ATOM   3784  C   ALA A 239      10.996   4.460  -7.455  1.00 73.17           C  
ATOM   3785  CB  ALA A 239      13.316   3.819  -8.314  1.00 73.17           C  
ATOM   3786  HB1 ALA A 239      13.846   3.186  -9.026  1.00 73.17           H  
ATOM   3787  HB2 ALA A 239      13.569   4.863  -8.502  1.00 73.17           H  
ATOM   3788  HB3 ALA A 239      13.632   3.549  -7.307  1.00 73.17           H  
ATOM   3789  O   ALA A 239      11.255   4.390  -6.251  1.00 73.17           O  
ATOM   3790  N   SER A 240      10.053   5.273  -7.942  1.00 86.09           N  
ATOM   3791  H   SER A 240       9.849   5.215  -8.930  1.00 86.09           H  
ATOM   3792  CA  SER A 240       9.286   6.227  -7.136  1.00 86.09           C  
ATOM   3793  HA  SER A 240       9.947   6.540  -6.328  1.00 86.09           H  
ATOM   3794  C   SER A 240       8.032   5.622  -6.491  1.00 86.09           C  
ATOM   3795  CB  SER A 240       8.966   7.491  -7.938  1.00 86.09           C  
ATOM   3796  HB2 SER A 240       8.385   8.162  -7.305  1.00 86.09           H  
ATOM   3797  HB3 SER A 240       8.374   7.242  -8.819  1.00 86.09           H  
ATOM   3798  O   SER A 240       7.685   4.473  -6.757  1.00 86.09           O  
ATOM   3799  OG  SER A 240      10.164   8.149  -8.320  1.00 86.09           O  
ATOM   3800  HG  SER A 240      10.318   7.952  -9.247  1.00 86.09           H  
ATOM   3801  N   VAL A 241       7.330   6.386  -5.643  1.00 92.58           N  
ATOM   3802  H   VAL A 241       7.648   7.328  -5.466  1.00 92.58           H  
ATOM   3803  CA  VAL A 241       5.972   6.019  -5.203  1.00 92.58           C  
ATOM   3804  HA  VAL A 241       5.961   4.961  -4.941  1.00 92.58           H  
ATOM   3805  C   VAL A 241       5.016   6.245  -6.377  1.00 92.58           C  
ATOM   3806  CB  VAL A 241       5.530   6.818  -3.963  1.00 92.58           C  
ATOM   3807  HB  VAL A 241       5.471   7.878  -4.209  1.00 92.58           H  
ATOM   3808  O   VAL A 241       4.697   7.392  -6.695  1.00 92.58           O  
ATOM   3809  CG1 VAL A 241       4.160   6.355  -3.465  1.00 92.58           C  
ATOM   3810 HG11 VAL A 241       4.236   5.363  -3.021  1.00 92.58           H  
ATOM   3811 HG12 VAL A 241       3.451   6.320  -4.292  1.00 92.58           H  
ATOM   3812 HG13 VAL A 241       3.796   7.059  -2.717  1.00 92.58           H  
ATOM   3813  CG2 VAL A 241       6.511   6.643  -2.798  1.00 92.58           C  
ATOM   3814 HG21 VAL A 241       7.479   7.073  -3.055  1.00 92.58           H  
ATOM   3815 HG22 VAL A 241       6.633   5.582  -2.579  1.00 92.58           H  
ATOM   3816 HG23 VAL A 241       6.130   7.149  -1.912  1.00 92.58           H  
ATOM   3817  N   ILE A 242       4.605   5.166  -7.039  1.00 93.01           N  
ATOM   3818  H   ILE A 242       4.896   4.265  -6.688  1.00 93.01           H  
ATOM   3819  CA  ILE A 242       4.012   5.201  -8.382  1.00 93.01           C  
ATOM   3820  HA  ILE A 242       3.939   6.239  -8.708  1.00 93.01           H  
ATOM   3821  C   ILE A 242       2.594   4.643  -8.395  1.00 93.01           C  
ATOM   3822  CB  ILE A 242       4.942   4.484  -9.393  1.00 93.01           C  
ATOM   3823  HB  ILE A 242       5.306   3.566  -8.933  1.00 93.01           H  
ATOM   3824  O   ILE A 242       2.306   3.592  -7.816  1.00 93.01           O  
ATOM   3825  CG1 ILE A 242       6.142   5.410  -9.694  1.00 93.01           C  
ATOM   3826 HG12 ILE A 242       5.819   6.227 -10.340  1.00 93.01           H  
ATOM   3827 HG13 ILE A 242       6.504   5.855  -8.768  1.00 93.01           H  
ATOM   3828  CG2 ILE A 242       4.243   4.103 -10.714  1.00 93.01           C  
ATOM   3829 HG21 ILE A 242       3.441   3.385 -10.538  1.00 93.01           H  
ATOM   3830 HG22 ILE A 242       4.941   3.620 -11.398  1.00 93.01           H  
ATOM   3831 HG23 ILE A 242       3.839   4.985 -11.211  1.00 93.01           H  
ATOM   3832  CD1 ILE A 242       7.326   4.700 -10.354  1.00 93.01           C  
ATOM   3833 HD11 ILE A 242       8.143   5.409 -10.481  1.00 93.01           H  
ATOM   3834 HD12 ILE A 242       7.659   3.882  -9.715  1.00 93.01           H  
ATOM   3835 HD13 ILE A 242       7.046   4.319 -11.336  1.00 93.01           H  
ATOM   3836  N   TRP A 243       1.750   5.341  -9.147  1.00 96.23           N  
ATOM   3837  H   TRP A 243       2.118   6.175  -9.582  1.00 96.23           H  
ATOM   3838  CA  TRP A 243       0.533   4.821  -9.751  1.00 96.23           C  
ATOM   3839  HA  TRP A 243       0.525   3.732  -9.712  1.00 96.23           H  
ATOM   3840  C   TRP A 243       0.567   5.264 -11.215  1.00 96.23           C  
ATOM   3841  CB  TRP A 243      -0.682   5.372  -8.995  1.00 96.23           C  
ATOM   3842  HB2 TRP A 243      -0.756   6.448  -9.149  1.00 96.23           H  
ATOM   3843  HB3 TRP A 243      -0.523   5.209  -7.929  1.00 96.23           H  
ATOM   3844  O   TRP A 243       0.404   6.456 -11.476  1.00 96.23           O  
ATOM   3845  CG  TRP A 243      -1.983   4.736  -9.363  1.00 96.23           C  
ATOM   3846  CD1 TRP A 243      -2.600   4.813 -10.561  1.00 96.23           C  
ATOM   3847  HD1 TRP A 243      -2.220   5.343 -11.422  1.00 96.23           H  
ATOM   3848  CD2 TRP A 243      -2.804   3.843  -8.557  1.00 96.23           C  
ATOM   3849  CE2 TRP A 243      -3.920   3.417  -9.334  1.00 96.23           C  
ATOM   3850  CE3 TRP A 243      -2.692   3.318  -7.252  1.00 96.23           C  
ATOM   3851  HE3 TRP A 243      -1.839   3.600  -6.652  1.00 96.23           H  
ATOM   3852  NE1 TRP A 243      -3.732   4.023 -10.556  1.00 96.23           N  
ATOM   3853  HE1 TRP A 243      -4.210   3.782 -11.413  1.00 96.23           H  
ATOM   3854  CH2 TRP A 243      -4.766   2.068  -7.503  1.00 96.23           C  
ATOM   3855  HH2 TRP A 243      -5.509   1.399  -7.096  1.00 96.23           H  
ATOM   3856  CZ2 TRP A 243      -4.883   2.534  -8.819  1.00 96.23           C  
ATOM   3857  HZ2 TRP A 243      -5.726   2.224  -9.419  1.00 96.23           H  
ATOM   3858  CZ3 TRP A 243      -3.670   2.460  -6.720  1.00 96.23           C  
ATOM   3859  HZ3 TRP A 243      -3.566   2.094  -5.709  1.00 96.23           H  
ATOM   3860  N   ASP A 244       0.856   4.352 -12.147  1.00 94.62           N  
ATOM   3861  H   ASP A 244       0.971   3.386 -11.875  1.00 94.62           H  
ATOM   3862  CA  ASP A 244       1.335   4.691 -13.497  1.00 94.62           C  
ATOM   3863  HA  ASP A 244       2.305   5.178 -13.399  1.00 94.62           H  
ATOM   3864  C   ASP A 244       0.422   5.670 -14.252  1.00 94.62           C  
ATOM   3865  CB  ASP A 244       1.560   3.402 -14.303  1.00 94.62           C  
ATOM   3866  HB2 ASP A 244       2.247   2.756 -13.756  1.00 94.62           H  
ATOM   3867  HB3 ASP A 244       0.612   2.878 -14.426  1.00 94.62           H  
ATOM   3868  O   ASP A 244       0.892   6.700 -14.737  1.00 94.62           O  
ATOM   3869  CG  ASP A 244       2.191   3.687 -15.668  1.00 94.62           C  
ATOM   3870  OD1 ASP A 244       3.206   4.420 -15.686  1.00 94.62           O  
ATOM   3871  OD2 ASP A 244       1.648   3.191 -16.680  1.00 94.62           O  
ATOM   3872  N   SER A 245      -0.900   5.464 -14.243  1.00 95.93           N  
ATOM   3873  H   SER A 245      -1.251   4.577 -13.911  1.00 95.93           H  
ATOM   3874  CA  SER A 245      -1.834   6.404 -14.890  1.00 95.93           C  
ATOM   3875  HA  SER A 245      -1.533   6.494 -15.933  1.00 95.93           H  
ATOM   3876  C   SER A 245      -1.838   7.825 -14.311  1.00 95.93           C  
ATOM   3877  CB  SER A 245      -3.266   5.869 -14.865  1.00 95.93           C  
ATOM   3878  HB2 SER A 245      -3.937   6.619 -15.285  1.00 95.93           H  
ATOM   3879  HB3 SER A 245      -3.324   4.984 -15.499  1.00 95.93           H  
ATOM   3880  O   SER A 245      -2.306   8.751 -14.978  1.00 95.93           O  
ATOM   3881  OG  SER A 245      -3.691   5.539 -13.556  1.00 95.93           O  
ATOM   3882  HG  SER A 245      -3.259   4.702 -13.372  1.00 95.93           H  
ATOM   3883  N   LEU A 246      -1.337   8.022 -13.088  1.00 95.44           N  
ATOM   3884  H   LEU A 246      -0.906   7.228 -12.637  1.00 95.44           H  
ATOM   3885  CA  LEU A 246      -1.212   9.332 -12.447  1.00 95.44           C  
ATOM   3886  HA  LEU A 246      -1.896  10.036 -12.920  1.00 95.44           H  
ATOM   3887  C   LEU A 246       0.194   9.905 -12.618  1.00 95.44           C  
ATOM   3888  CB  LEU A 246      -1.563   9.230 -10.949  1.00 95.44           C  
ATOM   3889  HB2 LEU A 246      -0.842   8.574 -10.462  1.00 95.44           H  
ATOM   3890  HB3 LEU A 246      -1.449  10.223 -10.514  1.00 95.44           H  
ATOM   3891  O   LEU A 246       0.352  11.043 -13.058  1.00 95.44           O  
ATOM   3892  CG  LEU A 246      -2.973   8.711 -10.623  1.00 95.44           C  
ATOM   3893  HG  LEU A 246      -3.075   7.677 -10.953  1.00 95.44           H  
ATOM   3894  CD1 LEU A 246      -3.180   8.763  -9.108  1.00 95.44           C  
ATOM   3895 HD11 LEU A 246      -4.181   8.410  -8.862  1.00 95.44           H  
ATOM   3896 HD12 LEU A 246      -2.456   8.111  -8.618  1.00 95.44           H  
ATOM   3897 HD13 LEU A 246      -3.059   9.783  -8.744  1.00 95.44           H  
ATOM   3898  CD2 LEU A 246      -4.059   9.554 -11.292  1.00 95.44           C  
ATOM   3899 HD21 LEU A 246      -3.923  10.606 -11.043  1.00 95.44           H  
ATOM   3900 HD22 LEU A 246      -5.042   9.225 -10.955  1.00 95.44           H  
ATOM   3901 HD23 LEU A 246      -4.009   9.422 -12.373  1.00 95.44           H  
ATOM   3902  N   THR A 247       1.209   9.133 -12.230  1.00 92.29           N  
ATOM   3903  H   THR A 247       1.011   8.189 -11.933  1.00 92.29           H  
ATOM   3904  CA  THR A 247       2.586   9.617 -12.096  1.00 92.29           C  
ATOM   3905  HA  THR A 247       2.571  10.695 -11.941  1.00 92.29           H  
ATOM   3906  C   THR A 247       3.430   9.364 -13.330  1.00 92.29           C  
ATOM   3907  CB  THR A 247       3.292   8.983 -10.887  1.00 92.29           C  
ATOM   3908  HB  THR A 247       4.314   9.360 -10.840  1.00 92.29           H  
ATOM   3909  O   THR A 247       4.453  10.030 -13.496  1.00 92.29           O  
ATOM   3910  CG2 THR A 247       2.593   9.327  -9.575  1.00 92.29           C  
ATOM   3911 HG21 THR A 247       2.577  10.408  -9.439  1.00 92.29           H  
ATOM   3912 HG22 THR A 247       3.146   8.866  -8.756  1.00 92.29           H  
ATOM   3913 HG23 THR A 247       1.575   8.938  -9.576  1.00 92.29           H  
ATOM   3914  OG1 THR A 247       3.333   7.576 -10.967  1.00 92.29           O  
ATOM   3915  HG1 THR A 247       3.981   7.342 -11.636  1.00 92.29           H  
ATOM   3916  N   THR A 248       3.044   8.413 -14.185  1.00 87.76           N  
ATOM   3917  H   THR A 248       2.156   7.956 -14.030  1.00 87.76           H  
ATOM   3918  CA  THR A 248       3.950   7.712 -15.110  1.00 87.76           C  
ATOM   3919  HA  THR A 248       3.406   6.866 -15.531  1.00 87.76           H  
ATOM   3920  C   THR A 248       5.152   7.116 -14.356  1.00 87.76           C  
ATOM   3921  CB  THR A 248       4.361   8.615 -16.294  1.00 87.76           C  
ATOM   3922  HB  THR A 248       4.826   7.992 -17.058  1.00 87.76           H  
ATOM   3923  O   THR A 248       5.207   7.148 -13.121  1.00 87.76           O  
ATOM   3924  CG2 THR A 248       3.178   9.346 -16.934  1.00 87.76           C  
ATOM   3925 HG21 THR A 248       2.764  10.084 -16.247  1.00 87.76           H  
ATOM   3926 HG22 THR A 248       3.513   9.846 -17.843  1.00 87.76           H  
ATOM   3927 HG23 THR A 248       2.404   8.622 -17.190  1.00 87.76           H  
ATOM   3928  OG1 THR A 248       5.291   9.606 -15.905  1.00 87.76           O  
ATOM   3929  HG1 THR A 248       4.996   9.893 -15.038  1.00 87.76           H  
ATOM   3930  N   ASP A 249       6.171   6.653 -15.074  1.00 79.71           N  
ATOM   3931  H   ASP A 249       6.007   6.434 -16.047  1.00 79.71           H  
ATOM   3932  CA  ASP A 249       7.445   6.222 -14.484  1.00 79.71           C  
ATOM   3933  HA  ASP A 249       7.236   5.623 -13.597  1.00 79.71           H  
ATOM   3934  C   ASP A 249       8.377   7.370 -14.043  1.00 79.71           C  
ATOM   3935  CB  ASP A 249       8.176   5.340 -15.498  1.00 79.71           C  
ATOM   3936  HB2 ASP A 249       8.218   5.851 -16.460  1.00 79.71           H  
ATOM   3937  HB3 ASP A 249       9.198   5.186 -15.154  1.00 79.71           H  
ATOM   3938  O   ASP A 249       9.458   7.118 -13.498  1.00 79.71           O  
ATOM   3939  CG  ASP A 249       7.547   3.958 -15.649  1.00 79.71           C  
ATOM   3940  OD1 ASP A 249       7.324   3.331 -14.590  1.00 79.71           O  
ATOM   3941  OD2 ASP A 249       7.420   3.525 -16.817  1.00 79.71           O  
ATOM   3942  N   TYR A 250       8.013   8.630 -14.314  1.00 79.62           N  
ATOM   3943  H   TYR A 250       7.126   8.761 -14.778  1.00 79.62           H  
ATOM   3944  CA  TYR A 250       8.916   9.784 -14.177  1.00 79.62           C  
ATOM   3945  HA  TYR A 250       9.932   9.420 -14.024  1.00 79.62           H  
ATOM   3946  C   TYR A 250       8.614  10.709 -12.995  1.00 79.62           C  
ATOM   3947  CB  TYR A 250       8.904  10.585 -15.482  1.00 79.62           C  
ATOM   3948  HB2 TYR A 250       7.898  10.965 -15.656  1.00 79.62           H  
ATOM   3949  HB3 TYR A 250       9.565  11.445 -15.375  1.00 79.62           H  
ATOM   3950  O   TYR A 250       9.472  11.521 -12.627  1.00 79.62           O  
ATOM   3951  CG  TYR A 250       9.360   9.787 -16.685  1.00 79.62           C  
ATOM   3952  CD1 TYR A 250      10.726   9.484 -16.847  1.00 79.62           C  
ATOM   3953  HD1 TYR A 250      11.442   9.824 -16.113  1.00 79.62           H  
ATOM   3954  CD2 TYR A 250       8.417   9.321 -17.620  1.00 79.62           C  
ATOM   3955  HD2 TYR A 250       7.366   9.525 -17.479  1.00 79.62           H  
ATOM   3956  CE1 TYR A 250      11.152   8.718 -17.948  1.00 79.62           C  
ATOM   3957  HE1 TYR A 250      12.198   8.475 -18.067  1.00 79.62           H  
ATOM   3958  CE2 TYR A 250       8.839   8.560 -18.725  1.00 79.62           C  
ATOM   3959  HE2 TYR A 250       8.121   8.177 -19.434  1.00 79.62           H  
ATOM   3960  OH  TYR A 250      10.610   7.520 -19.957  1.00 79.62           O  
ATOM   3961  HH  TYR A 250      11.534   7.270 -19.890  1.00 79.62           H  
ATOM   3962  CZ  TYR A 250      10.205   8.257 -18.890  1.00 79.62           C  
ATOM   3963  N   ASP A 251       7.420  10.607 -12.416  1.00 88.33           N  
ATOM   3964  H   ASP A 251       6.800   9.871 -12.722  1.00 88.33           H  
ATOM   3965  CA  ASP A 251       6.963  11.432 -11.299  1.00 88.33           C  
ATOM   3966  HA  ASP A 251       7.772  12.099 -11.003  1.00 88.33           H  
ATOM   3967  C   ASP A 251       6.648  10.553 -10.073  1.00 88.33           C  
ATOM   3968  CB  ASP A 251       5.778  12.314 -11.762  1.00 88.33           C  
ATOM   3969  HB2 ASP A 251       5.852  12.475 -12.838  1.00 88.33           H  
ATOM   3970  HB3 ASP A 251       4.841  11.792 -11.566  1.00 88.33           H  
ATOM   3971  O   ASP A 251       6.753   9.327 -10.113  1.00 88.33           O  
ATOM   3972  CG  ASP A 251       5.722  13.698 -11.097  1.00 88.33           C  
ATOM   3973  OD1 ASP A 251       6.289  13.841  -9.991  1.00 88.33           O  
ATOM   3974  OD2 ASP A 251       5.089  14.619 -11.686  1.00 88.33           O  
ATOM   3975  N   THR A 252       6.292  11.177  -8.955  1.00 91.18           N  
ATOM   3976  H   THR A 252       6.200  12.183  -8.985  1.00 91.18           H  
ATOM   3977  CA  THR A 252       5.987  10.477  -7.702  1.00 91.18           C  
ATOM   3978  HA  THR A 252       5.821   9.421  -7.917  1.00 91.18           H  
ATOM   3979  C   THR A 252       4.710  11.017  -7.084  1.00 91.18           C  
ATOM   3980  CB  THR A 252       7.174  10.559  -6.724  1.00 91.18           C  
ATOM   3981  HB  THR A 252       8.059  10.187  -7.240  1.00 91.18           H  
ATOM   3982  O   THR A 252       4.450  12.221  -7.115  1.00 91.18           O  
ATOM   3983  CG2 THR A 252       7.507  11.966  -6.227  1.00 91.18           C  
ATOM   3984 HG21 THR A 252       7.683  12.620  -7.081  1.00 91.18           H  
ATOM   3985 HG22 THR A 252       6.686  12.366  -5.633  1.00 91.18           H  
ATOM   3986 HG23 THR A 252       8.416  11.926  -5.626  1.00 91.18           H  
ATOM   3987  OG1 THR A 252       6.960   9.767  -5.570  1.00 91.18           O  
ATOM   3988  HG1 THR A 252       6.122  10.032  -5.184  1.00 91.18           H  
ATOM   3989  N   LEU A 253       3.938  10.142  -6.439  1.00 93.59           N  
ATOM   3990  H   LEU A 253       4.162   9.159  -6.498  1.00 93.59           H  
ATOM   3991  CA  LEU A 253       2.866  10.572  -5.549  1.00 93.59           C  
ATOM   3992  HA  LEU A 253       2.155  11.163  -6.127  1.00 93.59           H  
ATOM   3993  C   LEU A 253       3.440  11.493  -4.458  1.00 93.59           C  
ATOM   3994  CB  LEU A 253       2.123   9.355  -4.961  1.00 93.59           C  
ATOM   3995  HB2 LEU A 253       1.395   9.718  -4.236  1.00 93.59           H  
ATOM   3996  HB3 LEU A 253       2.843   8.738  -4.424  1.00 93.59           H  
ATOM   3997  O   LEU A 253       4.568  11.311  -3.978  1.00 93.59           O  
ATOM   3998  CG  LEU A 253       1.381   8.475  -5.991  1.00 93.59           C  
ATOM   3999  HG  LEU A 253       2.088   8.069  -6.714  1.00 93.59           H  
ATOM   4000  CD1 LEU A 253       0.689   7.308  -5.290  1.00 93.59           C  
ATOM   4001 HD11 LEU A 253       1.419   6.677  -4.782  1.00 93.59           H  
ATOM   4002 HD12 LEU A 253       0.162   6.695  -6.020  1.00 93.59           H  
ATOM   4003 HD13 LEU A 253      -0.021   7.690  -4.556  1.00 93.59           H  
ATOM   4004  CD2 LEU A 253       0.298   9.253  -6.738  1.00 93.59           C  
ATOM   4005 HD21 LEU A 253      -0.283   8.572  -7.361  1.00 93.59           H  
ATOM   4006 HD22 LEU A 253       0.771   9.982  -7.396  1.00 93.59           H  
ATOM   4007 HD23 LEU A 253      -0.364   9.754  -6.031  1.00 93.59           H  
ATOM   4008  N   SER A 254       2.664  12.505  -4.077  1.00 92.95           N  
ATOM   4009  H   SER A 254       1.744  12.577  -4.487  1.00 92.95           H  
ATOM   4010  CA  SER A 254       2.981  13.396  -2.960  1.00 92.95           C  
ATOM   4011  HA  SER A 254       4.008  13.747  -3.063  1.00 92.95           H  
ATOM   4012  C   SER A 254       2.825  12.661  -1.632  1.00 92.95           C  
ATOM   4013  CB  SER A 254       2.080  14.630  -2.952  1.00 92.95           C  
ATOM   4014  HB2 SER A 254       2.292  15.215  -2.058  1.00 92.95           H  
ATOM   4015  HB3 SER A 254       1.033  14.326  -2.925  1.00 92.95           H  
ATOM   4016  O   SER A 254       3.684  12.800  -0.759  1.00 92.95           O  
ATOM   4017  OG  SER A 254       2.315  15.436  -4.091  1.00 92.95           O  
ATOM   4018  HG  SER A 254       1.886  16.278  -3.923  1.00 92.95           H  
ATOM   4019  N   SER A 255       1.766  11.859  -1.522  1.00 95.01           N  
ATOM   4020  H   SER A 255       1.109  11.814  -2.288  1.00 95.01           H  
ATOM   4021  CA  SER A 255       1.481  10.987  -0.388  1.00 95.01           C  
ATOM   4022  HA  SER A 255       2.432  10.630   0.007  1.00 95.01           H  
ATOM   4023  C   SER A 255       0.649   9.776  -0.808  1.00 95.01           C  
ATOM   4024  CB  SER A 255       0.746  11.754   0.716  1.00 95.01           C  
ATOM   4025  HB2 SER A 255       0.527  11.067   1.533  1.00 95.01           H  
ATOM   4026  HB3 SER A 255       1.386  12.556   1.085  1.00 95.01           H  
ATOM   4027  O   SER A 255      -0.067   9.818  -1.814  1.00 95.01           O  
ATOM   4028  OG  SER A 255      -0.468  12.297   0.235  1.00 95.01           O  
ATOM   4029  HG  SER A 255      -0.863  12.856   0.908  1.00 95.01           H  
ATOM   4030  N   VAL A 256       0.741   8.698  -0.028  1.00 96.94           N  
ATOM   4031  H   VAL A 256       1.372   8.726   0.760  1.00 96.94           H  
ATOM   4032  CA  VAL A 256      -0.145   7.537  -0.133  1.00 96.94           C  
ATOM   4033  HA  VAL A 256      -1.108   7.911  -0.481  1.00 96.94           H  
ATOM   4034  C   VAL A 256      -0.380   6.888   1.230  1.00 96.94           C  
ATOM   4035  CB  VAL A 256       0.351   6.528  -1.188  1.00 96.94           C  
ATOM   4036  HB  VAL A 256       0.431   7.059  -2.137  1.00 96.94           H  
ATOM   4037  O   VAL A 256       0.504   6.880   2.087  1.00 96.94           O  
ATOM   4038  CG1 VAL A 256       1.725   5.932  -0.876  1.00 96.94           C  
ATOM   4039 HG11 VAL A 256       1.715   5.430   0.091  1.00 96.94           H  
ATOM   4040 HG12 VAL A 256       2.000   5.221  -1.655  1.00 96.94           H  
ATOM   4041 HG13 VAL A 256       2.462   6.736  -0.878  1.00 96.94           H  
ATOM   4042  CG2 VAL A 256      -0.644   5.387  -1.399  1.00 96.94           C  
ATOM   4043 HG21 VAL A 256      -0.442   4.906  -2.356  1.00 96.94           H  
ATOM   4044 HG22 VAL A 256      -0.574   4.658  -0.591  1.00 96.94           H  
ATOM   4045 HG23 VAL A 256      -1.662   5.776  -1.440  1.00 96.94           H  
ATOM   4046  N   GLU A 257      -1.577   6.348   1.427  1.00 97.74           N  
ATOM   4047  H   GLU A 257      -2.276   6.467   0.708  1.00 97.74           H  
ATOM   4048  CA  GLU A 257      -1.949   5.551   2.591  1.00 97.74           C  
ATOM   4049  HA  GLU A 257      -1.046   5.178   3.073  1.00 97.74           H  
ATOM   4050  C   GLU A 257      -2.790   4.349   2.150  1.00 97.74           C  
ATOM   4051  CB  GLU A 257      -2.707   6.443   3.591  1.00 97.74           C  
ATOM   4052  HB2 GLU A 257      -2.122   7.345   3.770  1.00 97.74           H  
ATOM   4053  HB3 GLU A 257      -3.669   6.734   3.169  1.00 97.74           H  
ATOM   4054  O   GLU A 257      -3.798   4.514   1.464  1.00 97.74           O  
ATOM   4055  CG  GLU A 257      -2.927   5.743   4.934  1.00 97.74           C  
ATOM   4056  HG2 GLU A 257      -3.527   4.845   4.787  1.00 97.74           H  
ATOM   4057  HG3 GLU A 257      -1.953   5.451   5.327  1.00 97.74           H  
ATOM   4058  CD  GLU A 257      -3.619   6.666   5.942  1.00 97.74           C  
ATOM   4059  OE1 GLU A 257      -4.872   6.705   5.915  1.00 97.74           O  
ATOM   4060  OE2 GLU A 257      -2.901   7.325   6.739  1.00 97.74           O  
ATOM   4061  N   MET A 258      -2.397   3.142   2.558  1.00 98.69           N  
ATOM   4062  H   MET A 258      -1.582   3.095   3.153  1.00 98.69           H  
ATOM   4063  CA  MET A 258      -3.218   1.937   2.434  1.00 98.69           C  
ATOM   4064  HA  MET A 258      -4.014   2.106   1.708  1.00 98.69           H  
ATOM   4065  C   MET A 258      -3.845   1.620   3.786  1.00 98.69           C  
ATOM   4066  CB  MET A 258      -2.403   0.727   1.969  1.00 98.69           C  
ATOM   4067  HB2 MET A 258      -3.082  -0.119   1.863  1.00 98.69           H  
ATOM   4068  HB3 MET A 258      -1.685   0.469   2.748  1.00 98.69           H  
ATOM   4069  O   MET A 258      -3.150   1.578   4.804  1.00 98.69           O  
ATOM   4070  CG  MET A 258      -1.650   0.924   0.651  1.00 98.69           C  
ATOM   4071  HG2 MET A 258      -1.001   1.795   0.746  1.00 98.69           H  
ATOM   4072  HG3 MET A 258      -2.362   1.121  -0.150  1.00 98.69           H  
ATOM   4073  SD  MET A 258      -0.608  -0.490   0.186  1.00 98.69           S  
ATOM   4074  CE  MET A 258      -1.854  -1.773  -0.121  1.00 98.69           C  
ATOM   4075  HE1 MET A 258      -1.364  -2.670  -0.499  1.00 98.69           H  
ATOM   4076  HE2 MET A 258      -2.569  -1.418  -0.863  1.00 98.69           H  
ATOM   4077  HE3 MET A 258      -2.376  -2.017   0.804  1.00 98.69           H  
ATOM   4078  N   LYS A 259      -5.145   1.337   3.805  1.00 98.41           N  
ATOM   4079  H   LYS A 259      -5.670   1.423   2.946  1.00 98.41           H  
ATOM   4080  CA  LYS A 259      -5.880   1.028   5.031  1.00 98.41           C  
ATOM   4081  HA  LYS A 259      -5.185   0.566   5.733  1.00 98.41           H  
ATOM   4082  C   LYS A 259      -6.990   0.018   4.798  1.00 98.41           C  
ATOM   4083  CB  LYS A 259      -6.384   2.334   5.658  1.00 98.41           C  
ATOM   4084  HB2 LYS A 259      -6.803   2.118   6.641  1.00 98.41           H  
ATOM   4085  HB3 LYS A 259      -5.525   2.989   5.801  1.00 98.41           H  
ATOM   4086  O   LYS A 259      -7.586  -0.020   3.726  1.00 98.41           O  
ATOM   4087  CG  LYS A 259      -7.420   3.079   4.802  1.00 98.41           C  
ATOM   4088  HG2 LYS A 259      -7.050   3.160   3.779  1.00 98.41           H  
ATOM   4089  HG3 LYS A 259      -8.352   2.514   4.776  1.00 98.41           H  
ATOM   4090  CD  LYS A 259      -7.691   4.481   5.366  1.00 98.41           C  
ATOM   4091  HD2 LYS A 259      -7.030   4.692   6.207  1.00 98.41           H  
ATOM   4092  HD3 LYS A 259      -8.724   4.561   5.705  1.00 98.41           H  
ATOM   4093  CE  LYS A 259      -7.453   5.513   4.275  1.00 98.41           C  
ATOM   4094  HE2 LYS A 259      -8.267   5.470   3.551  1.00 98.41           H  
ATOM   4095  HE3 LYS A 259      -6.526   5.277   3.753  1.00 98.41           H  
ATOM   4096  NZ  LYS A 259      -7.343   6.875   4.823  1.00 98.41           N  
ATOM   4097  HZ1 LYS A 259      -8.030   7.074   5.536  1.00 98.41           H  
ATOM   4098  HZ2 LYS A 259      -6.441   6.991   5.263  1.00 98.41           H  
ATOM   4099  HZ3 LYS A 259      -7.436   7.529   4.058  1.00 98.41           H  
ATOM   4100  N   ILE A 260      -7.272  -0.799   5.804  1.00 98.21           N  
ATOM   4101  H   ILE A 260      -6.765  -0.673   6.669  1.00 98.21           H  
ATOM   4102  CA  ILE A 260      -8.245  -1.887   5.721  1.00 98.21           C  
ATOM   4103  HA  ILE A 260      -8.733  -1.818   4.749  1.00 98.21           H  
ATOM   4104  C   ILE A 260      -9.340  -1.734   6.764  1.00 98.21           C  
ATOM   4105  CB  ILE A 260      -7.574  -3.272   5.795  1.00 98.21           C  
ATOM   4106  HB  ILE A 260      -8.351  -4.023   5.653  1.00 98.21           H  
ATOM   4107  O   ILE A 260      -9.098  -1.247   7.867  1.00 98.21           O  
ATOM   4108  CG1 ILE A 260      -6.904  -3.532   7.165  1.00 98.21           C  
ATOM   4109 HG12 ILE A 260      -7.654  -3.438   7.950  1.00 98.21           H  
ATOM   4110 HG13 ILE A 260      -6.135  -2.782   7.348  1.00 98.21           H  
ATOM   4111  CG2 ILE A 260      -6.597  -3.418   4.623  1.00 98.21           C  
ATOM   4112 HG21 ILE A 260      -5.772  -2.711   4.715  1.00 98.21           H  
ATOM   4113 HG22 ILE A 260      -6.193  -4.431   4.615  1.00 98.21           H  
ATOM   4114 HG23 ILE A 260      -7.117  -3.249   3.681  1.00 98.21           H  
ATOM   4115  CD1 ILE A 260      -6.282  -4.925   7.314  1.00 98.21           C  
ATOM   4116 HD11 ILE A 260      -5.428  -5.041   6.646  1.00 98.21           H  
ATOM   4117 HD12 ILE A 260      -5.936  -5.056   8.340  1.00 98.21           H  
ATOM   4118 HD13 ILE A 260      -7.025  -5.691   7.092  1.00 98.21           H  
ATOM   4119  N   ARG A 261     -10.548  -2.182   6.438  1.00 95.96           N  
ATOM   4120  H   ARG A 261     -10.687  -2.529   5.500  1.00 95.96           H  
ATOM   4121  CA  ARG A 261     -11.682  -2.176   7.364  1.00 95.96           C  
ATOM   4122  HA  ARG A 261     -11.310  -2.080   8.384  1.00 95.96           H  
ATOM   4123  C   ARG A 261     -12.441  -3.485   7.268  1.00 95.96           C  
ATOM   4124  CB  ARG A 261     -12.552  -0.947   7.077  1.00 95.96           C  
ATOM   4125  HB2 ARG A 261     -11.927  -0.063   7.207  1.00 95.96           H  
ATOM   4126  HB3 ARG A 261     -12.902  -0.977   6.046  1.00 95.96           H  
ATOM   4127  O   ARG A 261     -12.658  -4.011   6.181  1.00 95.96           O  
ATOM   4128  CG  ARG A 261     -13.753  -0.817   8.021  1.00 95.96           C  
ATOM   4129  HG2 ARG A 261     -13.424  -0.944   9.053  1.00 95.96           H  
ATOM   4130  HG3 ARG A 261     -14.491  -1.587   7.795  1.00 95.96           H  
ATOM   4131  CD  ARG A 261     -14.396   0.564   7.872  1.00 95.96           C  
ATOM   4132  HD2 ARG A 261     -15.121   0.702   8.673  1.00 95.96           H  
ATOM   4133  HD3 ARG A 261     -13.624   1.327   7.970  1.00 95.96           H  
ATOM   4134  NE  ARG A 261     -15.071   0.701   6.572  1.00 95.96           N  
ATOM   4135  HE  ARG A 261     -15.010  -0.062   5.913  1.00 95.96           H  
ATOM   4136  NH1 ARG A 261     -15.769   2.871   6.768  1.00 95.96           N  
ATOM   4137 HH11 ARG A 261     -16.276   3.659   6.391  1.00 95.96           H  
ATOM   4138 HH12 ARG A 261     -15.274   2.957   7.644  1.00 95.96           H  
ATOM   4139  NH2 ARG A 261     -16.232   1.688   4.919  1.00 95.96           N  
ATOM   4140 HH21 ARG A 261     -16.632   2.500   4.470  1.00 95.96           H  
ATOM   4141 HH22 ARG A 261     -16.064   0.835   4.405  1.00 95.96           H  
ATOM   4142  CZ  ARG A 261     -15.684   1.760   6.095  1.00 95.96           C  
ATOM   4143  N   LYS A 262     -12.839  -4.032   8.415  1.00 94.54           N  
ATOM   4144  H   LYS A 262     -12.655  -3.530   9.272  1.00 94.54           H  
ATOM   4145  CA  LYS A 262     -13.639  -5.257   8.457  1.00 94.54           C  
ATOM   4146  HA  LYS A 262     -13.193  -5.978   7.772  1.00 94.54           H  
ATOM   4147  C   LYS A 262     -15.053  -4.946   7.975  1.00 94.54           C  
ATOM   4148  CB  LYS A 262     -13.611  -5.846   9.871  1.00 94.54           C  
ATOM   4149  HB2 LYS A 262     -12.581  -5.828  10.227  1.00 94.54           H  
ATOM   4150  HB3 LYS A 262     -14.213  -5.234  10.543  1.00 94.54           H  
ATOM   4151  O   LYS A 262     -15.699  -4.033   8.493  1.00 94.54           O  
ATOM   4152  CG  LYS A 262     -14.114  -7.296   9.893  1.00 94.54           C  
ATOM   4153  HG2 LYS A 262     -13.592  -7.862   9.121  1.00 94.54           H  
ATOM   4154  HG3 LYS A 262     -15.185  -7.325   9.693  1.00 94.54           H  
ATOM   4155  CD  LYS A 262     -13.819  -7.930  11.258  1.00 94.54           C  
ATOM   4156  HD2 LYS A 262     -14.417  -7.450  12.032  1.00 94.54           H  
ATOM   4157  HD3 LYS A 262     -12.763  -7.780  11.485  1.00 94.54           H  
ATOM   4158  CE  LYS A 262     -14.105  -9.432  11.221  1.00 94.54           C  
ATOM   4159  HE2 LYS A 262     -13.765  -9.812  10.258  1.00 94.54           H  
ATOM   4160  HE3 LYS A 262     -15.179  -9.602  11.296  1.00 94.54           H  
ATOM   4161  NZ  LYS A 262     -13.372 -10.152  12.291  1.00 94.54           N  
ATOM   4162  HZ1 LYS A 262     -13.455 -11.150  12.159  1.00 94.54           H  
ATOM   4163  HZ2 LYS A 262     -12.381  -9.979  12.210  1.00 94.54           H  
ATOM   4164  HZ3 LYS A 262     -13.679  -9.891  13.218  1.00 94.54           H  
ATOM   4165  N   LYS A 263     -15.560  -5.711   7.011  1.00 92.23           N  
ATOM   4166  H   LYS A 263     -14.987  -6.457   6.641  1.00 92.23           H  
ATOM   4167  CA  LYS A 263     -16.929  -5.549   6.519  1.00 92.23           C  
ATOM   4168  HA  LYS A 263     -17.094  -4.487   6.338  1.00 92.23           H  
ATOM   4169  C   LYS A 263     -17.912  -6.003   7.587  1.00 92.23           C  
ATOM   4170  CB  LYS A 263     -17.143  -6.296   5.198  1.00 92.23           C  
ATOM   4171  HB2 LYS A 263     -18.190  -6.214   4.908  1.00 92.23           H  
ATOM   4172  HB3 LYS A 263     -16.894  -7.350   5.326  1.00 92.23           H  
ATOM   4173  O   LYS A 263     -17.773  -7.075   8.177  1.00 92.23           O  
ATOM   4174  CG  LYS A 263     -16.264  -5.683   4.102  1.00 92.23           C  
ATOM   4175  HG2 LYS A 263     -15.216  -5.805   4.378  1.00 92.23           H  
ATOM   4176  HG3 LYS A 263     -16.467  -4.616   4.011  1.00 92.23           H  
ATOM   4177  CD  LYS A 263     -16.468  -6.353   2.748  1.00 92.23           C  
ATOM   4178  HD2 LYS A 263     -16.455  -7.437   2.864  1.00 92.23           H  
ATOM   4179  HD3 LYS A 263     -15.607  -6.067   2.143  1.00 92.23           H  
ATOM   4180  CE  LYS A 263     -17.744  -5.901   2.033  1.00 92.23           C  
ATOM   4181  HE2 LYS A 263     -17.726  -4.813   1.969  1.00 92.23           H  
ATOM   4182  HE3 LYS A 263     -18.619  -6.208   2.606  1.00 92.23           H  
ATOM   4183  NZ  LYS A 263     -17.765  -6.485   0.671  1.00 92.23           N  
ATOM   4184  HZ1 LYS A 263     -17.892  -7.486   0.711  1.00 92.23           H  
ATOM   4185  HZ2 LYS A 263     -18.470  -6.062   0.086  1.00 92.23           H  
ATOM   4186  HZ3 LYS A 263     -16.859  -6.343   0.247  1.00 92.23           H  
ATOM   4187  N   LYS A 264     -18.943  -5.190   7.812  1.00 82.60           N  
ATOM   4188  H   LYS A 264     -18.988  -4.329   7.286  1.00 82.60           H  
ATOM   4189  CA  LYS A 264     -20.079  -5.585   8.647  1.00 82.60           C  
ATOM   4190  HA  LYS A 264     -19.702  -5.983   9.589  1.00 82.60           H  
ATOM   4191  C   LYS A 264     -20.820  -6.709   7.923  1.00 82.60           C  
ATOM   4192  CB  LYS A 264     -20.984  -4.376   8.944  1.00 82.60           C  
ATOM   4193  HB2 LYS A 264     -21.349  -3.955   8.007  1.00 82.60           H  
ATOM   4194  HB3 LYS A 264     -21.841  -4.717   9.525  1.00 82.60           H  
ATOM   4195  O   LYS A 264     -21.171  -6.551   6.755  1.00 82.60           O  
ATOM   4196  CG  LYS A 264     -20.239  -3.289   9.739  1.00 82.60           C  
ATOM   4197  HG2 LYS A 264     -19.850  -3.726  10.659  1.00 82.60           H  
ATOM   4198  HG3 LYS A 264     -19.399  -2.921   9.150  1.00 82.60           H  
ATOM   4199  CD  LYS A 264     -21.142  -2.100  10.095  1.00 82.60           C  
ATOM   4200  HD2 LYS A 264     -21.549  -1.670   9.179  1.00 82.60           H  
ATOM   4201  HD3 LYS A 264     -21.959  -2.445  10.728  1.00 82.60           H  
ATOM   4202  CE  LYS A 264     -20.310  -1.045  10.839  1.00 82.60           C  
ATOM   4203  HE2 LYS A 264     -19.876  -1.507  11.726  1.00 82.60           H  
ATOM   4204  HE3 LYS A 264     -19.483  -0.740  10.197  1.00 82.60           H  
ATOM   4205  NZ  LYS A 264     -21.109   0.145  11.231  1.00 82.60           N  
ATOM   4206  HZ1 LYS A 264     -21.493   0.605  10.417  1.00 82.60           H  
ATOM   4207  HZ2 LYS A 264     -21.858  -0.115  11.856  1.00 82.60           H  
ATOM   4208  HZ3 LYS A 264     -20.522   0.809  11.716  1.00 82.60           H  
ATOM   4209  N   GLN A 265     -21.048  -7.835   8.598  1.00 71.10           N  
ATOM   4210  H   GLN A 265     -20.727  -7.915   9.552  1.00 71.10           H  
ATOM   4211  CA  GLN A 265     -21.910  -8.882   8.055  1.00 71.10           C  
ATOM   4212  HA  GLN A 265     -21.509  -9.221   7.100  1.00 71.10           H  
ATOM   4213  C   GLN A 265     -23.297  -8.276   7.816  1.00 71.10           C  
ATOM   4214  CB  GLN A 265     -21.993 -10.079   9.016  1.00 71.10           C  
ATOM   4215  HB2 GLN A 265     -22.251  -9.725  10.013  1.00 71.10           H  
ATOM   4216  HB3 GLN A 265     -22.784 -10.747   8.675  1.00 71.10           H  
ATOM   4217  O   GLN A 265     -23.903  -7.730   8.739  1.00 71.10           O  
ATOM   4218  CG  GLN A 265     -20.682 -10.881   9.075  1.00 71.10           C  
ATOM   4219  HG2 GLN A 265     -19.868 -10.235   9.404  1.00 71.10           H  
ATOM   4220  HG3 GLN A 265     -20.447 -11.246   8.075  1.00 71.10           H  
ATOM   4221  CD  GLN A 265     -20.758 -12.077  10.024  1.00 71.10           C  
ATOM   4222  NE2 GLN A 265     -19.819 -12.994   9.956  1.00 71.10           N  
ATOM   4223 HE21 GLN A 265     -19.929 -13.772  10.591  1.00 71.10           H  
ATOM   4224 HE22 GLN A 265     -19.087 -12.945   9.261  1.00 71.10           H  
ATOM   4225  OE1 GLN A 265     -21.644 -12.213  10.848  1.00 71.10           O  
ATOM   4226  N   GLN A 266     -23.799  -8.349   6.583  1.00 61.48           N  
ATOM   4227  H   GLN A 266     -23.254  -8.770   5.844  1.00 61.48           H  
ATOM   4228  CA  GLN A 266     -25.212  -8.092   6.341  1.00 61.48           C  
ATOM   4229  HA  GLN A 266     -25.517  -7.179   6.852  1.00 61.48           H  
ATOM   4230  C   GLN A 266     -25.985  -9.257   6.955  1.00 61.48           C  
ATOM   4231  CB  GLN A 266     -25.504  -7.929   4.840  1.00 61.48           C  
ATOM   4232  HB2 GLN A 266     -24.933  -8.662   4.271  1.00 61.48           H  
ATOM   4233  HB3 GLN A 266     -26.564  -8.114   4.669  1.00 61.48           H  
ATOM   4234  O   GLN A 266     -26.033 -10.347   6.386  1.00 61.48           O  
ATOM   4235  CG  GLN A 266     -25.190  -6.509   4.345  1.00 61.48           C  
ATOM   4236  HG2 GLN A 266     -25.778  -5.795   4.923  1.00 61.48           H  
ATOM   4237  HG3 GLN A 266     -24.134  -6.289   4.502  1.00 61.48           H  
ATOM   4238  CD  GLN A 266     -25.507  -6.321   2.862  1.00 61.48           C  
ATOM   4239  NE2 GLN A 266     -25.770  -5.111   2.418  1.00 61.48           N  
ATOM   4240 HE21 GLN A 266     -25.979  -5.053   1.432  1.00 61.48           H  
ATOM   4241 HE22 GLN A 266     -25.790  -4.316   3.042  1.00 61.48           H  
ATOM   4242  OE1 GLN A 266     -25.505  -7.240   2.065  1.00 61.48           O  
ATOM   4243  N   ILE A 267     -26.575  -9.039   8.132  1.00 52.77           N  
ATOM   4244  H   ILE A 267     -26.414  -8.160   8.604  1.00 52.77           H  
ATOM   4245  CA  ILE A 267     -27.645  -9.909   8.613  1.00 52.77           C  
ATOM   4246  HA  ILE A 267     -27.309 -10.945   8.584  1.00 52.77           H  
ATOM   4247  C   ILE A 267     -28.780  -9.723   7.608  1.00 52.77           C  
ATOM   4248  CB  ILE A 267     -28.074  -9.574  10.061  1.00 52.77           C  
ATOM   4249  HB  ILE A 267     -28.470  -8.559  10.084  1.00 52.77           H  
ATOM   4250  O   ILE A 267     -29.450  -8.692   7.601  1.00 52.77           O  
ATOM   4251  CG1 ILE A 267     -26.868  -9.649  11.027  1.00 52.77           C  
ATOM   4252 HG12 ILE A 267     -26.079  -8.984  10.673  1.00 52.77           H  
ATOM   4253 HG13 ILE A 267     -26.471 -10.664  11.036  1.00 52.77           H  
ATOM   4254  CG2 ILE A 267     -29.188 -10.546  10.499  1.00 52.77           C  
ATOM   4255 HG21 ILE A 267     -29.566 -10.276  11.485  1.00 52.77           H  
ATOM   4256 HG22 ILE A 267     -30.032 -10.499   9.811  1.00 52.77           H  
ATOM   4257 HG23 ILE A 267     -28.812 -11.569  10.525  1.00 52.77           H  
ATOM   4258  CD1 ILE A 267     -27.192  -9.228  12.466  1.00 52.77           C  
ATOM   4259 HD11 ILE A 267     -26.268  -9.182  13.043  1.00 52.77           H  
ATOM   4260 HD12 ILE A 267     -27.854  -9.955  12.938  1.00 52.77           H  
ATOM   4261 HD13 ILE A 267     -27.662  -8.245  12.471  1.00 52.77           H  
ATOM   4262  N   THR A 268     -28.932 -10.680   6.697  1.00 47.60           N  
ATOM   4263  H   THR A 268     -28.330 -11.490   6.745  1.00 47.60           H  
ATOM   4264  CA  THR A 268     -30.142 -10.758   5.881  1.00 47.60           C  
ATOM   4265  HA  THR A 268     -30.414  -9.767   5.518  1.00 47.60           H  
ATOM   4266  C   THR A 268     -31.224 -11.261   6.829  1.00 47.60           C  
ATOM   4267  CB  THR A 268     -29.953 -11.682   4.670  1.00 47.60           C  
ATOM   4268  HB  THR A 268     -29.900 -12.719   5.001  1.00 47.60           H  
ATOM   4269  O   THR A 268     -31.140 -12.403   7.282  1.00 47.60           O  
ATOM   4270  CG2 THR A 268     -31.080 -11.518   3.653  1.00 47.60           C  
ATOM   4271 HG21 THR A 268     -32.042 -11.696   4.134  1.00 47.60           H  
ATOM   4272 HG22 THR A 268     -31.067 -10.510   3.236  1.00 47.60           H  
ATOM   4273 HG23 THR A 268     -30.949 -12.243   2.850  1.00 47.60           H  
ATOM   4274  OG1 THR A 268     -28.752 -11.353   4.000  1.00 47.60           O  
ATOM   4275  HG1 THR A 268     -28.088 -11.153   4.664  1.00 47.60           H  
ATOM   4276  N   LEU A 269     -32.131 -10.368   7.233  1.00 58.91           N  
ATOM   4277  H   LEU A 269     -32.106  -9.447   6.820  1.00 58.91           H  
ATOM   4278  CA  LEU A 269     -33.322 -10.715   8.014  1.00 58.91           C  
ATOM   4279  HA  LEU A 269     -33.045 -11.385   8.828  1.00 58.91           H  
ATOM   4280  C   LEU A 269     -34.302 -11.524   7.162  1.00 58.91           C  
ATOM   4281  CB  LEU A 269     -33.982  -9.435   8.576  1.00 58.91           C  
ATOM   4282  HB2 LEU A 269     -34.126  -8.742   7.748  1.00 58.91           H  
ATOM   4283  HB3 LEU A 269     -34.972  -9.704   8.944  1.00 58.91           H  
ATOM   4284  O   LEU A 269     -34.437 -11.191   5.962  1.00 58.91           O  
ATOM   4285  CG  LEU A 269     -33.216  -8.737   9.708  1.00 58.91           C  
ATOM   4286  HG  LEU A 269     -32.179  -8.577   9.413  1.00 58.91           H  
ATOM   4287  CD1 LEU A 269     -33.858  -7.377   9.981  1.00 58.91           C  
ATOM   4288 HD11 LEU A 269     -33.316  -6.869  10.779  1.00 58.91           H  
ATOM   4289 HD12 LEU A 269     -33.810  -6.767   9.079  1.00 58.91           H  
ATOM   4290 HD13 LEU A 269     -34.900  -7.511  10.272  1.00 58.91           H  
ATOM   4291  CD2 LEU A 269     -33.255  -9.548  11.004  1.00 58.91           C  
ATOM   4292 HD21 LEU A 269     -34.288  -9.736  11.296  1.00 58.91           H  
ATOM   4293 HD22 LEU A 269     -32.754 -10.503  10.847  1.00 58.91           H  
ATOM   4294 HD23 LEU A 269     -32.737  -9.008  11.796  1.00 58.91           H  
ATOM   4295  OXT LEU A 269     -34.915 -12.427   7.766  1.00 58.91           O  
TER    4296      LEU A 269                                                       
END   
