# Supplementary material for: Nuclear genome of Bulinus truncatus, an intermediate host of the carcinogenic human blood fluke Schistosoma haematobium
Source: Nat Commun. 2022 Feb 21;13:977. doi: 10.1038/s41467-022-28634-9 (PMC8861042; doi:10.1038/s41467-022-28634-9)
Supplement: Supplementary file 6 — Supplementary Data 3 [file 41467_2022_28634_MOESM6_ESM.zip › Supplementary_Data_3/bglb000179-pa.mature.pep.pdb]

ATOM      1  N   MET A   1     -37.632  36.482  16.396  1.00 37.69           N  
ATOM      2  H   MET A   1     -37.207  35.574  16.272  1.00 37.69           H  
ATOM      3  H2  MET A   1     -38.148  36.720  15.561  1.00 37.69           H  
ATOM      4  H3  MET A   1     -38.271  36.427  17.177  1.00 37.69           H  
ATOM      5  CA  MET A   1     -36.575  37.478  16.670  1.00 37.69           C  
ATOM      6  HA  MET A   1     -37.016  38.468  16.784  1.00 37.69           H  
ATOM      7  C   MET A   1     -35.620  37.521  15.483  1.00 37.69           C  
ATOM      8  CB  MET A   1     -35.840  37.130  17.974  1.00 37.69           C  
ATOM      9  HB2 MET A   1     -35.564  36.076  17.972  1.00 37.69           H  
ATOM     10  HB3 MET A   1     -34.928  37.724  18.041  1.00 37.69           H  
ATOM     11  O   MET A   1     -34.729  36.693  15.387  1.00 37.69           O  
ATOM     12  CG  MET A   1     -36.694  37.434  19.211  1.00 37.69           C  
ATOM     13  HG2 MET A   1     -37.660  36.937  19.124  1.00 37.69           H  
ATOM     14  HG3 MET A   1     -36.858  38.509  19.273  1.00 37.69           H  
ATOM     15  SD  MET A   1     -35.914  36.874  20.740  1.00 37.69           S  
ATOM     16  CE  MET A   1     -37.060  37.546  21.976  1.00 37.69           C  
ATOM     17  HE1 MET A   1     -38.055  37.128  21.826  1.00 37.69           H  
ATOM     18  HE2 MET A   1     -37.101  38.632  21.893  1.00 37.69           H  
ATOM     19  HE3 MET A   1     -36.711  37.279  22.974  1.00 37.69           H  
ATOM     20  N   LYS A   2     -35.874  38.423  14.528  1.00 29.74           N  
ATOM     21  H   LYS A   2     -36.605  39.103  14.684  1.00 29.74           H  
ATOM     22  CA  LYS A   2     -34.984  38.735  13.400  1.00 29.74           C  
ATOM     23  HA  LYS A   2     -34.219  37.969  13.276  1.00 29.74           H  
ATOM     24  C   LYS A   2     -34.302  40.061  13.742  1.00 29.74           C  
ATOM     25  CB  LYS A   2     -35.794  38.878  12.089  1.00 29.74           C  
ATOM     26  HB2 LYS A   2     -35.158  39.370  11.354  1.00 29.74           H  
ATOM     27  HB3 LYS A   2     -36.650  39.528  12.267  1.00 29.74           H  
ATOM     28  O   LYS A   2     -35.011  41.044  13.935  1.00 29.74           O  
ATOM     29  CG  LYS A   2     -36.283  37.555  11.469  1.00 29.74           C  
ATOM     30  HG2 LYS A   2     -36.907  37.024  12.188  1.00 29.74           H  
ATOM     31  HG3 LYS A   2     -35.419  36.936  11.228  1.00 29.74           H  
ATOM     32  CD  LYS A   2     -37.098  37.818  10.186  1.00 29.74           C  
ATOM     33  HD2 LYS A   2     -37.991  38.386  10.444  1.00 29.74           H  
ATOM     34  HD3 LYS A   2     -36.493  38.412   9.501  1.00 29.74           H  
ATOM     35  CE  LYS A   2     -37.504  36.509   9.488  1.00 29.74           C  
ATOM     36  HE2 LYS A   2     -38.075  35.900  10.189  1.00 29.74           H  
ATOM     37  HE3 LYS A   2     -36.598  35.958   9.233  1.00 29.74           H  
ATOM     38  NZ  LYS A   2     -38.308  36.754   8.259  1.00 29.74           N  
ATOM     39  HZ1 LYS A   2     -38.555  35.882   7.813  1.00 29.74           H  
ATOM     40  HZ2 LYS A   2     -37.785  37.302   7.591  1.00 29.74           H  
ATOM     41  HZ3 LYS A   2     -39.162  37.248   8.472  1.00 29.74           H  
ATOM     42  N   LYS A   3     -32.972  40.098  13.849  1.00 35.72           N  
ATOM     43  H   LYS A   3     -32.446  39.247  13.711  1.00 35.72           H  
ATOM     44  CA  LYS A   3     -32.210  41.353  13.922  1.00 35.72           C  
ATOM     45  HA  LYS A   3     -32.898  42.188  13.789  1.00 35.72           H  
ATOM     46  C   LYS A   3     -31.249  41.401  12.739  1.00 35.72           C  
ATOM     47  CB  LYS A   3     -31.518  41.545  15.291  1.00 35.72           C  
ATOM     48  HB2 LYS A   3     -31.633  40.649  15.901  1.00 35.72           H  
ATOM     49  HB3 LYS A   3     -30.452  41.713  15.140  1.00 35.72           H  
ATOM     50  O   LYS A   3     -30.310  40.618  12.665  1.00 35.72           O  
ATOM     51  CG  LYS A   3     -32.105  42.758  16.041  1.00 35.72           C  
ATOM     52  HG2 LYS A   3     -33.164  42.580  16.231  1.00 35.72           H  
ATOM     53  HG3 LYS A   3     -32.007  43.643  15.412  1.00 35.72           H  
ATOM     54  CD  LYS A   3     -31.391  43.022  17.377  1.00 35.72           C  
ATOM     55  HD2 LYS A   3     -31.492  42.146  18.016  1.00 35.72           H  
ATOM     56  HD3 LYS A   3     -30.333  43.195  17.181  1.00 35.72           H  
ATOM     57  CE  LYS A   3     -31.990  44.251  18.080  1.00 35.72           C  
ATOM     58  HE2 LYS A   3     -33.048  44.067  18.267  1.00 35.72           H  
ATOM     59  HE3 LYS A   3     -31.917  45.103  17.403  1.00 35.72           H  
ATOM     60  NZ  LYS A   3     -31.291  44.562  19.355  1.00 35.72           N  
ATOM     61  HZ1 LYS A   3     -31.692  45.380  19.794  1.00 35.72           H  
ATOM     62  HZ2 LYS A   3     -31.353  43.792  20.005  1.00 35.72           H  
ATOM     63  HZ3 LYS A   3     -30.314  44.755  19.187  1.00 35.72           H  
ATOM     64  N   ASN A   4     -31.571  42.304  11.815  1.00 31.52           N  
ATOM     65  H   ASN A   4     -32.409  42.843  11.980  1.00 31.52           H  
ATOM     66  CA  ASN A   4     -30.712  42.790  10.745  1.00 31.52           C  
ATOM     67  HA  ASN A   4     -30.497  41.994  10.032  1.00 31.52           H  
ATOM     68  C   ASN A   4     -29.399  43.314  11.333  1.00 31.52           C  
ATOM     69  CB  ASN A   4     -31.429  43.969  10.046  1.00 31.52           C  
ATOM     70  HB2 ASN A   4     -31.880  44.625  10.790  1.00 31.52           H  
ATOM     71  HB3 ASN A   4     -30.686  44.559   9.509  1.00 31.52           H  
ATOM     72  O   ASN A   4     -29.431  44.178  12.209  1.00 31.52           O  
ATOM     73  CG  ASN A   4     -32.465  43.572   9.016  1.00 31.52           C  
ATOM     74  ND2 ASN A   4     -33.401  44.441   8.712  1.00 31.52           N  
ATOM     75 HD21 ASN A   4     -34.016  44.181   7.954  1.00 31.52           H  
ATOM     76 HD22 ASN A   4     -33.385  45.376   9.094  1.00 31.52           H  
ATOM     77  OD1 ASN A   4     -32.444  42.490   8.464  1.00 31.52           O  
ATOM     78  N   ILE A   5     -28.272  42.863  10.789  1.00 36.13           N  
ATOM     79  H   ILE A   5     -28.319  42.101  10.127  1.00 36.13           H  
ATOM     80  CA  ILE A   5     -27.025  43.625  10.801  1.00 36.13           C  
ATOM     81  HA  ILE A   5     -27.204  44.609  11.236  1.00 36.13           H  
ATOM     82  C   ILE A   5     -26.661  43.830   9.337  1.00 36.13           C  
ATOM     83  CB  ILE A   5     -25.922  42.962  11.652  1.00 36.13           C  
ATOM     84  HB  ILE A   5     -25.754  41.947  11.292  1.00 36.13           H  
ATOM     85  O   ILE A   5     -26.202  42.922   8.651  1.00 36.13           O  
ATOM     86  CG1 ILE A   5     -26.390  42.909  13.126  1.00 36.13           C  
ATOM     87 HG12 ILE A   5     -26.574  43.921  13.486  1.00 36.13           H  
ATOM     88 HG13 ILE A   5     -27.327  42.356  13.184  1.00 36.13           H  
ATOM     89  CG2 ILE A   5     -24.609  43.760  11.522  1.00 36.13           C  
ATOM     90 HG21 ILE A   5     -24.738  44.776  11.893  1.00 36.13           H  
ATOM     91 HG22 ILE A   5     -23.811  43.274  12.082  1.00 36.13           H  
ATOM     92 HG23 ILE A   5     -24.279  43.800  10.484  1.00 36.13           H  
ATOM     93  CD1 ILE A   5     -25.411  42.220  14.083  1.00 36.13           C  
ATOM     94 HD11 ILE A   5     -25.154  41.231  13.702  1.00 36.13           H  
ATOM     95 HD12 ILE A   5     -25.880  42.112  15.061  1.00 36.13           H  
ATOM     96 HD13 ILE A   5     -24.506  42.815  14.199  1.00 36.13           H  
ATOM     97  N   ASN A   6     -26.984  45.029   8.868  1.00 29.11           N  
ATOM     98  H   ASN A   6     -27.355  45.695   9.531  1.00 29.11           H  
ATOM     99  CA  ASN A   6     -26.528  45.595   7.616  1.00 29.11           C  
ATOM    100  HA  ASN A   6     -26.187  44.804   6.948  1.00 29.11           H  
ATOM    101  C   ASN A   6     -25.350  46.498   8.002  1.00 29.11           C  
ATOM    102  CB  ASN A   6     -27.722  46.355   6.989  1.00 29.11           C  
ATOM    103  HB2 ASN A   6     -27.807  47.347   7.432  1.00 29.11           H  
ATOM    104  HB3 ASN A   6     -28.644  45.812   7.197  1.00 29.11           H  
ATOM    105  O   ASN A   6     -25.560  47.506   8.678  1.00 29.11           O  
ATOM    106  CG  ASN A   6     -27.650  46.488   5.481  1.00 29.11           C  
ATOM    107  ND2 ASN A   6     -28.463  47.337   4.897  1.00 29.11           N  
ATOM    108 HD21 ASN A   6     -28.350  47.421   3.897  1.00 29.11           H  
ATOM    109 HD22 ASN A   6     -29.043  47.964   5.435  1.00 29.11           H  
ATOM    110  OD1 ASN A   6     -26.912  45.801   4.804  1.00 29.11           O  
ATOM    111  N   THR A   7     -24.124  46.121   7.651  1.00 38.00           N  
ATOM    112  H   THR A   7     -23.997  45.244   7.166  1.00 38.00           H  
ATOM    113  CA  THR A   7     -22.946  46.983   7.807  1.00 38.00           C  
ATOM    114  HA  THR A   7     -23.284  48.007   7.964  1.00 38.00           H  
ATOM    115  C   THR A   7     -22.148  46.970   6.517  1.00 38.00           C  
ATOM    116  CB  THR A   7     -22.056  46.640   9.013  1.00 38.00           C  
ATOM    117  HB  THR A   7     -21.070  47.080   8.863  1.00 38.00           H  
ATOM    118  O   THR A   7     -21.582  45.952   6.125  1.00 38.00           O  
ATOM    119  CG2 THR A   7     -22.632  47.207  10.310  1.00 38.00           C  
ATOM    120 HG21 THR A   7     -22.725  48.290  10.233  1.00 38.00           H  
ATOM    121 HG22 THR A   7     -21.964  46.965  11.136  1.00 38.00           H  
ATOM    122 HG23 THR A   7     -23.612  46.771  10.504  1.00 38.00           H  
ATOM    123  OG1 THR A   7     -21.917  45.248   9.169  1.00 38.00           O  
ATOM    124  HG1 THR A   7     -21.452  44.927   8.393  1.00 38.00           H  
ATOM    125  N   ASN A   8     -22.174  48.139   5.884  1.00 30.26           N  
ATOM    126  H   ASN A   8     -22.767  48.846   6.295  1.00 30.26           H  
ATOM    127  CA  ASN A   8     -21.425  48.580   4.718  1.00 30.26           C  
ATOM    128  HA  ASN A   8     -21.910  48.221   3.811  1.00 30.26           H  
ATOM    129  C   ASN A   8     -19.964  48.105   4.740  1.00 30.26           C  
ATOM    130  CB  ASN A   8     -21.463  50.124   4.751  1.00 30.26           C  
ATOM    131  HB2 ASN A   8     -20.989  50.477   5.668  1.00 30.26           H  
ATOM    132  HB3 ASN A   8     -20.887  50.511   3.911  1.00 30.26           H  
ATOM    133  O   ASN A   8     -19.231  48.419   5.677  1.00 30.26           O  
ATOM    134  CG  ASN A   8     -22.861  50.705   4.649  1.00 30.26           C  
ATOM    135  ND2 ASN A   8     -23.166  51.747   5.387  1.00 30.26           N  
ATOM    136 HD21 ASN A   8     -22.459  52.210   5.939  1.00 30.26           H  
ATOM    137 HD22 ASN A   8     -24.087  52.135   5.238  1.00 30.26           H  
ATOM    138  OD1 ASN A   8     -23.710  50.217   3.930  1.00 30.26           O  
ATOM    139  N   ILE A   9     -19.533  47.429   3.673  1.00 30.31           N  
ATOM    140  H   ILE A   9     -20.191  47.215   2.938  1.00 30.31           H  
ATOM    141  CA  ILE A   9     -18.116  47.264   3.329  1.00 30.31           C  
ATOM    142  HA  ILE A   9     -17.529  47.741   4.114  1.00 30.31           H  
ATOM    143  C   ILE A   9     -17.901  47.997   1.995  1.00 30.31           C  
ATOM    144  CB  ILE A   9     -17.685  45.783   3.293  1.00 30.31           C  
ATOM    145  HB  ILE A   9     -18.312  45.252   2.576  1.00 30.31           H  
ATOM    146  O   ILE A   9     -18.704  47.790   1.083  1.00 30.31           O  
ATOM    147  CG1 ILE A   9     -17.881  45.155   4.694  1.00 30.31           C  
ATOM    148 HG12 ILE A   9     -18.926  45.255   4.988  1.00 30.31           H  
ATOM    149 HG13 ILE A   9     -17.277  45.697   5.423  1.00 30.31           H  
ATOM    150  CG2 ILE A   9     -16.215  45.660   2.842  1.00 30.31           C  
ATOM    151 HG21 ILE A   9     -16.075  46.101   1.855  1.00 30.31           H  
ATOM    152 HG22 ILE A   9     -15.555  46.155   3.556  1.00 30.31           H  
ATOM    153 HG23 ILE A   9     -15.930  44.611   2.759  1.00 30.31           H  
ATOM    154  CD1 ILE A   9     -17.534  43.665   4.781  1.00 30.31           C  
ATOM    155 HD11 ILE A   9     -16.460  43.514   4.672  1.00 30.31           H  
ATOM    156 HD12 ILE A   9     -18.064  43.114   4.004  1.00 30.31           H  
ATOM    157 HD13 ILE A   9     -17.837  43.282   5.756  1.00 30.31           H  
ATOM    158  N   PRO A  10     -16.895  48.883   1.881  1.00 27.16           N  
ATOM    159  CA  PRO A  10     -16.750  49.782   0.742  1.00 27.16           C  
ATOM    160  HA  PRO A  10     -17.706  50.269   0.549  1.00 27.16           H  
ATOM    161  C   PRO A  10     -16.299  49.037  -0.515  1.00 27.16           C  
ATOM    162  CB  PRO A  10     -15.713  50.841   1.148  1.00 27.16           C  
ATOM    163  HB2 PRO A  10     -14.797  50.715   0.571  1.00 27.16           H  
ATOM    164  HB3 PRO A  10     -16.102  51.850   1.006  1.00 27.16           H  
ATOM    165  O   PRO A  10     -15.495  48.109  -0.442  1.00 27.16           O  
ATOM    166  CG  PRO A  10     -15.418  50.569   2.622  1.00 27.16           C  
ATOM    167  HG2 PRO A  10     -14.372  50.750   2.866  1.00 27.16           H  
ATOM    168  HG3 PRO A  10     -16.068  51.186   3.242  1.00 27.16           H  
ATOM    169  CD  PRO A  10     -15.792  49.107   2.802  1.00 27.16           C  
ATOM    170  HD2 PRO A  10     -16.041  48.942   3.850  1.00 27.16           H  
ATOM    171  HD3 PRO A  10     -14.952  48.476   2.512  1.00 27.16           H  
ATOM    172  N   GLU A  11     -16.768  49.513  -1.667  1.00 27.15           N  
ATOM    173  H   GLU A  11     -17.447  50.259  -1.635  1.00 27.15           H  
ATOM    174  CA  GLU A  11     -16.232  49.200  -2.991  1.00 27.15           C  
ATOM    175  HA  GLU A  11     -16.333  48.134  -3.193  1.00 27.15           H  
ATOM    176  C   GLU A  11     -14.741  49.582  -3.057  1.00 27.15           C  
ATOM    177  CB  GLU A  11     -17.027  49.993  -4.050  1.00 27.15           C  
ATOM    178  HB2 GLU A  11     -16.525  49.885  -5.012  1.00 27.15           H  
ATOM    179  HB3 GLU A  11     -17.014  51.047  -3.772  1.00 27.15           H  
ATOM    180  O   GLU A  11     -14.389  50.750  -3.216  1.00 27.15           O  
ATOM    181  CG  GLU A  11     -18.483  49.528  -4.215  1.00 27.15           C  
ATOM    182  HG2 GLU A  11     -18.476  48.489  -4.545  1.00 27.15           H  
ATOM    183  HG3 GLU A  11     -18.981  49.567  -3.246  1.00 27.15           H  
ATOM    184  CD  GLU A  11     -19.285  50.388  -5.211  1.00 27.15           C  
ATOM    185  OE1 GLU A  11     -20.247  49.838  -5.793  1.00 27.15           O  
ATOM    186  OE2 GLU A  11     -18.957  51.586  -5.360  1.00 27.15           O  
ATOM    187  N   THR A  12     -13.841  48.606  -2.927  1.00 30.49           N  
ATOM    188  H   THR A  12     -14.141  47.694  -2.614  1.00 30.49           H  
ATOM    189  CA  THR A  12     -12.419  48.774  -3.250  1.00 30.49           C  
ATOM    190  HA  THR A  12     -12.199  49.839  -3.314  1.00 30.49           H  
ATOM    191  C   THR A  12     -12.127  48.200  -4.632  1.00 30.49           C  
ATOM    192  CB  THR A  12     -11.475  48.243  -2.164  1.00 30.49           C  
ATOM    193  HB  THR A  12     -10.477  48.116  -2.584  1.00 30.49           H  
ATOM    194  O   THR A  12     -11.957  47.002  -4.846  1.00 30.49           O  
ATOM    195  CG2 THR A  12     -11.389  49.230  -0.998  1.00 30.49           C  
ATOM    196 HG21 THR A  12     -10.709  48.847  -0.237  1.00 30.49           H  
ATOM    197 HG22 THR A  12     -11.016  50.190  -1.355  1.00 30.49           H  
ATOM    198 HG23 THR A  12     -12.379  49.371  -0.563  1.00 30.49           H  
ATOM    199  OG1 THR A  12     -11.919  47.017  -1.634  1.00 30.49           O  
ATOM    200  HG1 THR A  12     -11.294  46.744  -0.958  1.00 30.49           H  
ATOM    201  N   SER A  13     -12.132  49.129  -5.583  1.00 26.69           N  
ATOM    202  H   SER A  13     -12.462  50.028  -5.262  1.00 26.69           H  
ATOM    203  CA  SER A  13     -11.265  49.214  -6.757  1.00 26.69           C  
ATOM    204  HA  SER A  13     -11.904  49.197  -7.640  1.00 26.69           H  
ATOM    205  C   SER A  13     -10.190  48.120  -6.929  1.00 26.69           C  
ATOM    206  CB  SER A  13     -10.584  50.593  -6.718  1.00 26.69           C  
ATOM    207  HB2 SER A  13      -9.768  50.618  -7.441  1.00 26.69           H  
ATOM    208  HB3 SER A  13     -11.315  51.352  -7.000  1.00 26.69           H  
ATOM    209  O   SER A  13      -9.253  47.989  -6.146  1.00 26.69           O  
ATOM    210  OG  SER A  13     -10.092  50.908  -5.423  1.00 26.69           O  
ATOM    211  HG  SER A  13      -9.553  51.701  -5.483  1.00 26.69           H  
ATOM    212  N   SER A  14     -10.301  47.400  -8.052  1.00 26.38           N  
ATOM    213  H   SER A  14     -11.183  47.499  -8.533  1.00 26.38           H  
ATOM    214  CA  SER A  14      -9.201  46.865  -8.876  1.00 26.38           C  
ATOM    215  HA  SER A  14      -9.597  45.997  -9.403  1.00 26.38           H  
ATOM    216  C   SER A  14      -7.946  46.369  -8.134  1.00 26.38           C  
ATOM    217  CB  SER A  14      -8.833  47.896  -9.955  1.00 26.38           C  
ATOM    218  HB2 SER A  14      -9.716  48.138 -10.546  1.00 26.38           H  
ATOM    219  HB3 SER A  14      -8.077  47.474 -10.617  1.00 26.38           H  
ATOM    220  O   SER A  14      -6.883  46.990  -8.195  1.00 26.38           O  
ATOM    221  OG  SER A  14      -8.330  49.077  -9.362  1.00 26.38           O  
ATOM    222  HG  SER A  14      -7.602  48.807  -8.797  1.00 26.38           H  
ATOM    223  N   ILE A  15      -8.030  45.201  -7.498  1.00 26.71           N  
ATOM    224  H   ILE A  15      -8.936  44.762  -7.410  1.00 26.71           H  
ATOM    225  CA  ILE A  15      -6.839  44.425  -7.135  1.00 26.71           C  
ATOM    226  HA  ILE A  15      -6.061  45.105  -6.791  1.00 26.71           H  
ATOM    227  C   ILE A  15      -6.347  43.740  -8.414  1.00 26.71           C  
ATOM    228  CB  ILE A  15      -7.136  43.435  -5.983  1.00 26.71           C  
ATOM    229  HB  ILE A  15      -7.950  42.777  -6.288  1.00 26.71           H  
ATOM    230  O   ILE A  15      -6.882  42.715  -8.827  1.00 26.71           O  
ATOM    231  CG1 ILE A  15      -7.579  44.216  -4.722  1.00 26.71           C  
ATOM    232 HG12 ILE A  15      -6.760  44.846  -4.375  1.00 26.71           H  
ATOM    233 HG13 ILE A  15      -8.415  44.868  -4.974  1.00 26.71           H  
ATOM    234  CG2 ILE A  15      -5.897  42.566  -5.676  1.00 26.71           C  
ATOM    235 HG21 ILE A  15      -5.599  42.001  -6.559  1.00 26.71           H  
ATOM    236 HG22 ILE A  15      -6.129  41.838  -4.899  1.00 26.71           H  
ATOM    237 HG23 ILE A  15      -5.066  43.192  -5.349  1.00 26.71           H  
ATOM    238  CD1 ILE A  15      -8.048  43.328  -3.563  1.00 26.71           C  
ATOM    239 HD11 ILE A  15      -8.821  42.642  -3.911  1.00 26.71           H  
ATOM    240 HD12 ILE A  15      -8.464  43.956  -2.776  1.00 26.71           H  
ATOM    241 HD13 ILE A  15      -7.214  42.763  -3.149  1.00 26.71           H  
ATOM    242  N   THR A  16      -5.340  44.321  -9.068  1.00 28.90           N  
ATOM    243  H   THR A  16      -5.016  45.228  -8.764  1.00 28.90           H  
ATOM    244  CA  THR A  16      -4.573  43.650 -10.125  1.00 28.90           C  
ATOM    245  HA  THR A  16      -5.253  43.286 -10.896  1.00 28.90           H  
ATOM    246  C   THR A  16      -3.854  42.451  -9.513  1.00 28.90           C  
ATOM    247  CB  THR A  16      -3.561  44.604 -10.783  1.00 28.90           C  
ATOM    248  HB  THR A  16      -2.814  44.021 -11.321  1.00 28.90           H  
ATOM    249  O   THR A  16      -2.802  42.591  -8.885  1.00 28.90           O  
ATOM    250  CG2 THR A  16      -4.227  45.556 -11.772  1.00 28.90           C  
ATOM    251 HG21 THR A  16      -3.472  46.209 -12.210  1.00 28.90           H  
ATOM    252 HG22 THR A  16      -4.704  44.985 -12.569  1.00 28.90           H  
ATOM    253 HG23 THR A  16      -4.974  46.164 -11.262  1.00 28.90           H  
ATOM    254  OG1 THR A  16      -2.923  45.372  -9.785  1.00 28.90           O  
ATOM    255  HG1 THR A  16      -2.448  44.731  -9.251  1.00 28.90           H  
ATOM    256  N   THR A  17      -4.462  41.275  -9.643  1.00 34.25           N  
ATOM    257  H   THR A  17      -5.383  41.252 -10.058  1.00 34.25           H  
ATOM    258  CA  THR A  17      -3.847  39.977  -9.377  1.00 34.25           C  
ATOM    259  HA  THR A  17      -3.493  39.928  -8.348  1.00 34.25           H  
ATOM    260  C   THR A  17      -2.668  39.810 -10.324  1.00 34.25           C  
ATOM    261  CB  THR A  17      -4.864  38.845  -9.616  1.00 34.25           C  
ATOM    262  HB  THR A  17      -4.338  37.893  -9.694  1.00 34.25           H  
ATOM    263  O   THR A  17      -2.865  39.628 -11.525  1.00 34.25           O  
ATOM    264  CG2 THR A  17      -5.881  38.751  -8.481  1.00 34.25           C  
ATOM    265 HG21 THR A  17      -6.576  37.938  -8.690  1.00 34.25           H  
ATOM    266 HG22 THR A  17      -6.438  39.684  -8.396  1.00 34.25           H  
ATOM    267 HG23 THR A  17      -5.368  38.544  -7.541  1.00 34.25           H  
ATOM    268  OG1 THR A  17      -5.585  39.086 -10.806  1.00 34.25           O  
ATOM    269  HG1 THR A  17      -4.940  39.085 -11.517  1.00 34.25           H  
ATOM    270  N   LYS A  18      -1.445  39.887  -9.796  1.00 45.40           N  
ATOM    271  H   LYS A  18      -1.355  40.078  -8.809  1.00 45.40           H  
ATOM    272  CA  LYS A  18      -0.281  39.360 -10.509  1.00 45.40           C  
ATOM    273  HA  LYS A  18      -0.175  39.854 -11.475  1.00 45.40           H  
ATOM    274  C   LYS A  18      -0.545  37.881 -10.759  1.00 45.40           C  
ATOM    275  CB  LYS A  18       1.000  39.572  -9.700  1.00 45.40           C  
ATOM    276  HB2 LYS A  18       1.811  39.059 -10.217  1.00 45.40           H  
ATOM    277  HB3 LYS A  18       0.900  39.139  -8.705  1.00 45.40           H  
ATOM    278  O   LYS A  18      -0.872  37.157  -9.819  1.00 45.40           O  
ATOM    279  CG  LYS A  18       1.318  41.068  -9.597  1.00 45.40           C  
ATOM    280  HG2 LYS A  18       1.146  41.546 -10.561  1.00 45.40           H  
ATOM    281  HG3 LYS A  18       0.650  41.535  -8.872  1.00 45.40           H  
ATOM    282  CD  LYS A  18       2.768  41.284  -9.164  1.00 45.40           C  
ATOM    283  HD2 LYS A  18       3.426  40.638  -9.746  1.00 45.40           H  
ATOM    284  HD3 LYS A  18       2.866  41.048  -8.104  1.00 45.40           H  
ATOM    285  CE  LYS A  18       3.117  42.742  -9.444  1.00 45.40           C  
ATOM    286  HE2 LYS A  18       2.362  43.377  -8.980  1.00 45.40           H  
ATOM    287  HE3 LYS A  18       3.062  42.887 -10.523  1.00 45.40           H  
ATOM    288  NZ  LYS A  18       4.463  43.071  -8.937  1.00 45.40           N  
ATOM    289  HZ1 LYS A  18       4.503  42.901  -7.942  1.00 45.40           H  
ATOM    290  HZ2 LYS A  18       5.120  42.483  -9.430  1.00 45.40           H  
ATOM    291  HZ3 LYS A  18       4.663  44.043  -9.124  1.00 45.40           H  
ATOM    292  N   THR A  19      -0.526  37.474 -12.020  1.00 54.69           N  
ATOM    293  H   THR A  19      -0.221  38.109 -12.743  1.00 54.69           H  
ATOM    294  CA  THR A  19      -0.825  36.097 -12.414  1.00 54.69           C  
ATOM    295  HA  THR A  19      -1.759  35.791 -11.942  1.00 54.69           H  
ATOM    296  C   THR A  19       0.273  35.166 -11.904  1.00 54.69           C  
ATOM    297  CB  THR A  19      -0.998  35.991 -13.939  1.00 54.69           C  
ATOM    298  HB  THR A  19      -1.094  34.942 -14.219  1.00 54.69           H  
ATOM    299  O   THR A  19       1.415  35.586 -11.715  1.00 54.69           O  
ATOM    300  CG2 THR A  19      -2.235  36.753 -14.421  1.00 54.69           C  
ATOM    301 HG21 THR A  19      -3.121  36.374 -13.912  1.00 54.69           H  
ATOM    302 HG22 THR A  19      -2.357  36.607 -15.494  1.00 54.69           H  
ATOM    303 HG23 THR A  19      -2.130  37.819 -14.215  1.00 54.69           H  
ATOM    304  OG1 THR A  19       0.113  36.554 -14.594  1.00 54.69           O  
ATOM    305  HG1 THR A  19       0.045  36.349 -15.530  1.00 54.69           H  
ATOM    306  N   GLU A  20      -0.059  33.892 -11.692  1.00 54.84           N  
ATOM    307  H   GLU A  20      -1.021  33.607 -11.807  1.00 54.84           H  
ATOM    308  CA  GLU A  20       0.914  32.823 -11.419  1.00 54.84           C  
ATOM    309  HA  GLU A  20       1.281  32.905 -10.396  1.00 54.84           H  
ATOM    310  C   GLU A  20       2.119  32.909 -12.376  1.00 54.84           C  
ATOM    311  CB  GLU A  20       0.165  31.493 -11.587  1.00 54.84           C  
ATOM    312  HB2 GLU A  20      -0.719  31.517 -10.950  1.00 54.84           H  
ATOM    313  HB3 GLU A  20      -0.162  31.408 -12.623  1.00 54.84           H  
ATOM    314  O   GLU A  20       3.269  32.806 -11.952  1.00 54.84           O  
ATOM    315  CG  GLU A  20       0.995  30.256 -11.222  1.00 54.84           C  
ATOM    316  HG2 GLU A  20       1.239  30.296 -10.160  1.00 54.84           H  
ATOM    317  HG3 GLU A  20       1.929  30.279 -11.783  1.00 54.84           H  
ATOM    318  CD  GLU A  20       0.257  28.945 -11.537  1.00 54.84           C  
ATOM    319  OE1 GLU A  20       0.969  27.926 -11.694  1.00 54.84           O  
ATOM    320  OE2 GLU A  20      -0.991  28.967 -11.645  1.00 54.84           O  
ATOM    321  N   ASP A  21       1.859  33.246 -13.643  1.00 53.60           N  
ATOM    322  H   ASP A  21       0.890  33.277 -13.927  1.00 53.60           H  
ATOM    323  CA  ASP A  21       2.871  33.481 -14.670  1.00 53.60           C  
ATOM    324  HA  ASP A  21       3.469  32.575 -14.771  1.00 53.60           H  
ATOM    325  C   ASP A  21       3.861  34.612 -14.354  1.00 53.60           C  
ATOM    326  CB  ASP A  21       2.172  33.780 -16.006  1.00 53.60           C  
ATOM    327  HB2 ASP A  21       2.838  34.380 -16.625  1.00 53.60           H  
ATOM    328  HB3 ASP A  21       1.271  34.368 -15.830  1.00 53.60           H  
ATOM    329  O   ASP A  21       5.043  34.476 -14.676  1.00 53.60           O  
ATOM    330  CG  ASP A  21       1.834  32.524 -16.809  1.00 53.60           C  
ATOM    331  OD1 ASP A  21       2.634  31.555 -16.755  1.00 53.60           O  
ATOM    332  OD2 ASP A  21       0.840  32.595 -17.560  1.00 53.60           O  
ATOM    333  N   GLU A  22       3.446  35.711 -13.716  1.00 56.76           N  
ATOM    334  H   GLU A  22       2.486  35.757 -13.403  1.00 56.76           H  
ATOM    335  CA  GLU A  22       4.374  36.774 -13.299  1.00 56.76           C  
ATOM    336  HA  GLU A  22       5.005  37.050 -14.144  1.00 56.76           H  
ATOM    337  C   GLU A  22       5.305  36.301 -12.175  1.00 56.76           C  
ATOM    338  CB  GLU A  22       3.627  38.028 -12.817  1.00 56.76           C  
ATOM    339  HB2 GLU A  22       4.354  38.649 -12.293  1.00 56.76           H  
ATOM    340  HB3 GLU A  22       2.851  37.748 -12.106  1.00 56.76           H  
ATOM    341  O   GLU A  22       6.493  36.636 -12.160  1.00 56.76           O  
ATOM    342  CG  GLU A  22       3.018  38.875 -13.944  1.00 56.76           C  
ATOM    343  HG2 GLU A  22       3.791  39.072 -14.687  1.00 56.76           H  
ATOM    344  HG3 GLU A  22       2.220  38.309 -14.424  1.00 56.76           H  
ATOM    345  CD  GLU A  22       2.465  40.220 -13.434  1.00 56.76           C  
ATOM    346  OE1 GLU A  22       1.896  40.975 -14.249  1.00 56.76           O  
ATOM    347  OE2 GLU A  22       2.656  40.540 -12.235  1.00 56.76           O  
ATOM    348  N   CYS A  23       4.785  35.506 -11.239  1.00 51.82           N  
ATOM    349  H   CYS A  23       3.811  35.250 -11.325  1.00 51.82           H  
ATOM    350  CA  CYS A  23       5.552  34.961 -10.118  1.00 51.82           C  
ATOM    351  HA  CYS A  23       6.145  35.755  -9.665  1.00 51.82           H  
ATOM    352  C   CYS A  23       6.536  33.885 -10.574  1.00 51.82           C  
ATOM    353  CB  CYS A  23       4.572  34.416  -9.078  1.00 51.82           C  
ATOM    354  HB2 CYS A  23       5.097  33.791  -8.356  1.00 51.82           H  
ATOM    355  HB3 CYS A  23       3.803  33.818  -9.566  1.00 51.82           H  
ATOM    356  O   CYS A  23       7.714  33.928 -10.215  1.00 51.82           O  
ATOM    357  SG  CYS A  23       3.818  35.822  -8.220  1.00 51.82           S  
ATOM    358  HG  CYS A  23       4.764  35.939  -7.283  1.00 51.82           H  
ATOM    359  N   VAL A  24       6.071  32.976 -11.427  1.00 61.32           N  
ATOM    360  H   VAL A  24       5.086  32.991 -11.649  1.00 61.32           H  
ATOM    361  CA  VAL A  24       6.896  31.960 -12.075  1.00 61.32           C  
ATOM    362  HA  VAL A  24       7.388  31.356 -11.312  1.00 61.32           H  
ATOM    363  C   VAL A  24       7.991  32.622 -12.913  1.00 61.32           C  
ATOM    364  CB  VAL A  24       5.984  31.044 -12.907  1.00 61.32           C  
ATOM    365  HB  VAL A  24       5.330  31.658 -13.528  1.00 61.32           H  
ATOM    366  O   VAL A  24       9.159  32.267 -12.778  1.00 61.32           O  
ATOM    367  CG1 VAL A  24       6.773  30.123 -13.823  1.00 61.32           C  
ATOM    368 HG11 VAL A  24       6.063  29.447 -14.299  1.00 61.32           H  
ATOM    369 HG12 VAL A  24       7.281  30.697 -14.597  1.00 61.32           H  
ATOM    370 HG13 VAL A  24       7.496  29.551 -13.242  1.00 61.32           H  
ATOM    371  CG2 VAL A  24       5.124  30.144 -12.009  1.00 61.32           C  
ATOM    372 HG21 VAL A  24       4.389  29.611 -12.613  1.00 61.32           H  
ATOM    373 HG22 VAL A  24       4.582  30.734 -11.270  1.00 61.32           H  
ATOM    374 HG23 VAL A  24       5.746  29.418 -11.486  1.00 61.32           H  
ATOM    375  N   SER A  25       7.660  33.650 -13.703  1.00 62.48           N  
ATOM    376  H   SER A  25       6.685  33.900 -13.790  1.00 62.48           H  
ATOM    377  CA  SER A  25       8.648  34.374 -14.517  1.00 62.48           C  
ATOM    378  HA  SER A  25       9.176  33.654 -15.143  1.00 62.48           H  
ATOM    379  C   SER A  25       9.700  35.092 -13.668  1.00 62.48           C  
ATOM    380  CB  SER A  25       7.972  35.390 -15.439  1.00 62.48           C  
ATOM    381  HB2 SER A  25       8.739  35.922 -16.003  1.00 62.48           H  
ATOM    382  HB3 SER A  25       7.405  36.110 -14.849  1.00 62.48           H  
ATOM    383  O   SER A  25      10.877  35.066 -14.014  1.00 62.48           O  
ATOM    384  OG  SER A  25       7.111  34.734 -16.346  1.00 62.48           O  
ATOM    385  HG  SER A  25       6.291  34.567 -15.875  1.00 62.48           H  
ATOM    386  N   LYS A  26       9.313  35.698 -12.536  1.00 62.41           N  
ATOM    387  H   LYS A  26       8.328  35.714 -12.314  1.00 62.41           H  
ATOM    388  CA  LYS A  26      10.268  36.318 -11.602  1.00 62.41           C  
ATOM    389  HA  LYS A  26      10.920  36.999 -12.150  1.00 62.41           H  
ATOM    390  C   LYS A  26      11.198  35.303 -10.947  1.00 62.41           C  
ATOM    391  CB  LYS A  26       9.524  37.080 -10.504  1.00 62.41           C  
ATOM    392  HB2 LYS A  26       8.644  36.519 -10.189  1.00 62.41           H  
ATOM    393  HB3 LYS A  26      10.189  37.172  -9.645  1.00 62.41           H  
ATOM    394  O   LYS A  26      12.384  35.578 -10.816  1.00 62.41           O  
ATOM    395  CG  LYS A  26       9.123  38.489 -10.945  1.00 62.41           C  
ATOM    396  HG2 LYS A  26       8.387  38.444 -11.748  1.00 62.41           H  
ATOM    397  HG3 LYS A  26      10.007  39.022 -11.294  1.00 62.41           H  
ATOM    398  CD  LYS A  26       8.540  39.211  -9.730  1.00 62.41           C  
ATOM    399  HD2 LYS A  26       9.254  39.131  -8.911  1.00 62.41           H  
ATOM    400  HD3 LYS A  26       7.609  38.728  -9.433  1.00 62.41           H  
ATOM    401  CE  LYS A  26       8.291  40.685 -10.036  1.00 62.41           C  
ATOM    402  HE2 LYS A  26       7.384  40.773 -10.634  1.00 62.41           H  
ATOM    403  HE3 LYS A  26       9.126  41.056 -10.631  1.00 62.41           H  
ATOM    404  NZ  LYS A  26       8.199  41.444  -8.765  1.00 62.41           N  
ATOM    405  HZ1 LYS A  26       7.469  41.075  -8.171  1.00 62.41           H  
ATOM    406  HZ2 LYS A  26       9.061  41.325  -8.252  1.00 62.41           H  
ATOM    407  HZ3 LYS A  26       8.087  42.435  -8.926  1.00 62.41           H  
ATOM    408  N   CYS A  27      10.667  34.157 -10.532  1.00 59.22           N  
ATOM    409  H   CYS A  27       9.676  34.008 -10.652  1.00 59.22           H  
ATOM    410  CA  CYS A  27      11.457  33.120  -9.878  1.00 59.22           C  
ATOM    411  HA  CYS A  27      12.065  33.577  -9.098  1.00 59.22           H  
ATOM    412  C   CYS A  27      12.425  32.446 -10.864  1.00 59.22           C  
ATOM    413  CB  CYS A  27      10.474  32.144  -9.227  1.00 59.22           C  
ATOM    414  HB2 CYS A  27       9.699  32.699  -8.699  1.00 59.22           H  
ATOM    415  HB3 CYS A  27      10.000  31.544 -10.005  1.00 59.22           H  
ATOM    416  O   CYS A  27      13.576  32.205 -10.522  1.00 59.22           O  
ATOM    417  SG  CYS A  27      11.324  31.073  -8.038  1.00 59.22           S  
ATOM    418  HG  CYS A  27      11.880  32.032  -7.291  1.00 59.22           H  
ATOM    419  N   LEU A  28      12.003  32.226 -12.114  1.00 62.98           N  
ATOM    420  H   LEU A  28      11.034  32.407 -12.334  1.00 62.98           H  
ATOM    421  CA  LEU A  28      12.865  31.709 -13.185  1.00 62.98           C  
ATOM    422  HA  LEU A  28      13.439  30.864 -12.806  1.00 62.98           H  
ATOM    423  C   LEU A  28      13.900  32.725 -13.695  1.00 62.98           C  
ATOM    424  CB  LEU A  28      11.984  31.245 -14.354  1.00 62.98           C  
ATOM    425  HB2 LEU A  28      12.629  31.017 -15.202  1.00 62.98           H  
ATOM    426  HB3 LEU A  28      11.336  32.073 -14.646  1.00 62.98           H  
ATOM    427  O   LEU A  28      14.902  32.326 -14.280  1.00 62.98           O  
ATOM    428  CG  LEU A  28      11.123  30.006 -14.065  1.00 62.98           C  
ATOM    429  HG  LEU A  28      10.490  30.172 -13.193  1.00 62.98           H  
ATOM    430  CD1 LEU A  28      10.232  29.763 -15.281  1.00 62.98           C  
ATOM    431 HD11 LEU A  28       9.623  28.880 -15.089  1.00 62.98           H  
ATOM    432 HD12 LEU A  28      10.845  29.596 -16.166  1.00 62.98           H  
ATOM    433 HD13 LEU A  28       9.583  30.625 -15.436  1.00 62.98           H  
ATOM    434  CD2 LEU A  28      11.957  28.749 -13.816  1.00 62.98           C  
ATOM    435 HD21 LEU A  28      11.307  27.886 -13.670  1.00 62.98           H  
ATOM    436 HD22 LEU A  28      12.553  28.862 -12.911  1.00 62.98           H  
ATOM    437 HD23 LEU A  28      12.625  28.560 -14.657  1.00 62.98           H  
ATOM    438  N   ALA A  29      13.671  34.026 -13.495  1.00 66.91           N  
ATOM    439  H   ALA A  29      12.791  34.304 -13.085  1.00 66.91           H  
ATOM    440  CA  ALA A  29      14.630  35.075 -13.839  1.00 66.91           C  
ATOM    441  HA  ALA A  29      15.092  34.820 -14.793  1.00 66.91           H  
ATOM    442  C   ALA A  29      15.779  35.211 -12.819  1.00 66.91           C  
ATOM    443  CB  ALA A  29      13.869  36.394 -14.019  1.00 66.91           C  
ATOM    444  HB1 ALA A  29      13.386  36.675 -13.083  1.00 66.91           H  
ATOM    445  HB2 ALA A  29      13.117  36.282 -14.800  1.00 66.91           H  
ATOM    446  HB3 ALA A  29      14.566  37.180 -14.310  1.00 66.91           H  
ATOM    447  O   ALA A  29      16.757  35.907 -13.098  1.00 66.91           O  
ATOM    448  N   ASP A  30      15.682  34.567 -11.650  1.00 63.19           N  
ATOM    449  H   ASP A  30      14.879  33.979 -11.478  1.00 63.19           H  
ATOM    450  CA  ASP A  30      16.771  34.521 -10.675  1.00 63.19           C  
ATOM    451  HA  ASP A  30      17.209  35.517 -10.606  1.00 63.19           H  
ATOM    452  C   ASP A  30      17.859  33.547 -11.153  1.00 63.19           C  
ATOM    453  CB  ASP A  30      16.235  34.165  -9.278  1.00 63.19           C  
ATOM    454  HB2 ASP A  30      15.934  33.118  -9.255  1.00 63.19           H  
ATOM    455  HB3 ASP A  30      15.353  34.774  -9.077  1.00 63.19           H  
ATOM    456  O   ASP A  30      17.611  32.360 -11.366  1.00 63.19           O  
ATOM    457  CG  ASP A  30      17.272  34.417  -8.175  1.00 63.19           C  
ATOM    458  OD1 ASP A  30      18.452  34.036  -8.366  1.00 63.19           O  
ATOM    459  OD2 ASP A  30      16.901  35.010  -7.140  1.00 63.19           O  
ATOM    460  N   SER A  31      19.092  34.039 -11.291  1.00 59.51           N  
ATOM    461  H   SER A  31      19.257  34.990 -10.993  1.00 59.51           H  
ATOM    462  CA  SER A  31      20.243  33.252 -11.755  1.00 59.51           C  
ATOM    463  HA  SER A  31      19.984  32.818 -12.721  1.00 59.51           H  
ATOM    464  C   SER A  31      20.616  32.085 -10.832  1.00 59.51           C  
ATOM    465  CB  SER A  31      21.446  34.177 -11.952  1.00 59.51           C  
ATOM    466  HB2 SER A  31      21.192  34.926 -12.702  1.00 59.51           H  
ATOM    467  HB3 SER A  31      22.293  33.595 -12.316  1.00 59.51           H  
ATOM    468  O   SER A  31      21.391  31.211 -11.230  1.00 59.51           O  
ATOM    469  OG  SER A  31      21.804  34.831 -10.745  1.00 59.51           O  
ATOM    470  HG  SER A  31      22.403  35.551 -10.956  1.00 59.51           H  
ATOM    471  N   LYS A  32      20.073  32.045  -9.610  1.00 57.36           N  
ATOM    472  H   LYS A  32      19.482  32.819  -9.340  1.00 57.36           H  
ATOM    473  CA  LYS A  32      20.231  30.950  -8.645  1.00 57.36           C  
ATOM    474  HA  LYS A  32      21.168  30.429  -8.844  1.00 57.36           H  
ATOM    475  C   LYS A  32      19.124  29.897  -8.739  1.00 57.36           C  
ATOM    476  CB  LYS A  32      20.277  31.532  -7.228  1.00 57.36           C  
ATOM    477  HB2 LYS A  32      20.393  30.713  -6.518  1.00 57.36           H  
ATOM    478  HB3 LYS A  32      19.330  32.027  -7.015  1.00 57.36           H  
ATOM    479  O   LYS A  32      19.259  28.836  -8.126  1.00 57.36           O  
ATOM    480  CG  LYS A  32      21.433  32.522  -7.026  1.00 57.36           C  
ATOM    481  HG2 LYS A  32      21.348  33.353  -7.726  1.00 57.36           H  
ATOM    482  HG3 LYS A  32      22.383  32.011  -7.183  1.00 57.36           H  
ATOM    483  CD  LYS A  32      21.366  33.069  -5.601  1.00 57.36           C  
ATOM    484  HD2 LYS A  32      20.410  33.576  -5.471  1.00 57.36           H  
ATOM    485  HD3 LYS A  32      21.426  32.241  -4.894  1.00 57.36           H  
ATOM    486  CE  LYS A  32      22.506  34.052  -5.347  1.00 57.36           C  
ATOM    487  HE2 LYS A  32      22.443  34.847  -6.090  1.00 57.36           H  
ATOM    488  HE3 LYS A  32      23.455  33.532  -5.476  1.00 57.36           H  
ATOM    489  NZ  LYS A  32      22.393  34.612  -3.979  1.00 57.36           N  
ATOM    490  HZ1 LYS A  32      22.410  33.871  -3.292  1.00 57.36           H  
ATOM    491  HZ2 LYS A  32      23.135  35.269  -3.788  1.00 57.36           H  
ATOM    492  HZ3 LYS A  32      21.504  35.083  -3.884  1.00 57.36           H  
ATOM    493  N   CYS A  33      18.047  30.155  -9.479  1.00 50.69           N  
ATOM    494  H   CYS A  33      18.008  31.014 -10.010  1.00 50.69           H  
ATOM    495  CA  CYS A  33      16.937  29.223  -9.614  1.00 50.69           C  
ATOM    496  HA  CYS A  33      16.676  28.861  -8.620  1.00 50.69           H  
ATOM    497  C   CYS A  33      17.347  28.023 -10.481  1.00 50.69           C  
ATOM    498  CB  CYS A  33      15.717  29.965 -10.160  1.00 50.69           C  
ATOM    499  HB2 CYS A  33      15.875  30.237 -11.203  1.00 50.69           H  
ATOM    500  HB3 CYS A  33      15.562  30.878  -9.586  1.00 50.69           H  
ATOM    501  O   CYS A  33      17.660  28.150 -11.662  1.00 50.69           O  
ATOM    502  SG  CYS A  33      14.248  28.913  -9.996  1.00 50.69           S  
ATOM    503  HG  CYS A  33      13.382  29.884 -10.298  1.00 50.69           H  
ATOM    504  N   ARG A  34      17.379  26.837  -9.865  1.00 59.34           N  
ATOM    505  H   ARG A  34      17.169  26.833  -8.877  1.00 59.34           H  
ATOM    506  CA  ARG A  34      17.682  25.547 -10.519  1.00 59.34           C  
ATOM    507  HA  ARG A  34      18.042  25.728 -11.532  1.00 59.34           H  
ATOM    508  C   ARG A  34      16.438  24.671 -10.689  1.00 59.34           C  
ATOM    509  CB  ARG A  34      18.771  24.818  -9.715  1.00 59.34           C  
ATOM    510  HB2 ARG A  34      18.884  23.799 -10.085  1.00 59.34           H  
ATOM    511  HB3 ARG A  34      18.439  24.744  -8.679  1.00 59.34           H  
ATOM    512  O   ARG A  34      16.558  23.515 -11.078  1.00 59.34           O  
ATOM    513  CG  ARG A  34      20.138  25.522  -9.744  1.00 59.34           C  
ATOM    514  HG2 ARG A  34      20.542  25.530  -8.731  1.00 59.34           H  
ATOM    515  HG3 ARG A  34      20.036  26.555 -10.075  1.00 59.34           H  
ATOM    516  CD  ARG A  34      21.124  24.788 -10.659  1.00 59.34           C  
ATOM    517  HD2 ARG A  34      21.195  23.748 -10.340  1.00 59.34           H  
ATOM    518  HD3 ARG A  34      20.726  24.811 -11.673  1.00 59.34           H  
ATOM    519  NE  ARG A  34      22.464  25.402 -10.585  1.00 59.34           N  
ATOM    520  HE  ARG A  34      22.777  25.672  -9.663  1.00 59.34           H  
ATOM    521  NH1 ARG A  34      22.949  25.437 -12.831  1.00 59.34           N  
ATOM    522 HH11 ARG A  34      22.036  25.050 -13.022  1.00 59.34           H  
ATOM    523 HH12 ARG A  34      23.557  25.699 -13.594  1.00 59.34           H  
ATOM    524  NH2 ARG A  34      24.428  26.239 -11.366  1.00 59.34           N  
ATOM    525 HH21 ARG A  34      25.029  26.481 -12.141  1.00 59.34           H  
ATOM    526 HH22 ARG A  34      24.698  26.481 -10.423  1.00 59.34           H  
ATOM    527  CZ  ARG A  34      23.269  25.687 -11.592  1.00 59.34           C  
ATOM    528  N   LEU A  35      15.273  25.207 -10.340  1.00 56.34           N  
ATOM    529  H   LEU A  35      15.250  26.201 -10.161  1.00 56.34           H  
ATOM    530  CA  LEU A  35      13.993  24.518 -10.396  1.00 56.34           C  
ATOM    531  HA  LEU A  35      14.138  23.452 -10.223  1.00 56.34           H  
ATOM    532  C   LEU A  35      13.380  24.663 -11.786  1.00 56.34           C  
ATOM    533  CB  LEU A  35      13.083  25.093  -9.301  1.00 56.34           C  
ATOM    534  HB2 LEU A  35      12.071  24.713  -9.441  1.00 56.34           H  
ATOM    535  HB3 LEU A  35      13.035  26.175  -9.425  1.00 56.34           H  
ATOM    536  O   LEU A  35      13.533  25.697 -12.439  1.00 56.34           O  
ATOM    537  CG  LEU A  35      13.531  24.779  -7.865  1.00 56.34           C  
ATOM    538  HG  LEU A  35      14.497  25.247  -7.677  1.00 56.34           H  
ATOM    539  CD1 LEU A  35      12.513  25.374  -6.901  1.00 56.34           C  
ATOM    540 HD11 LEU A  35      11.541  24.903  -7.043  1.00 56.34           H  
ATOM    541 HD12 LEU A  35      12.423  26.443  -7.093  1.00 56.34           H  
ATOM    542 HD13 LEU A  35      12.848  25.214  -5.876  1.00 56.34           H  
ATOM    543  CD2 LEU A  35      13.647  23.281  -7.572  1.00 56.34           C  
ATOM    544 HD21 LEU A  35      14.466  22.846  -8.145  1.00 56.34           H  
ATOM    545 HD22 LEU A  35      12.719  22.774  -7.837  1.00 56.34           H  
ATOM    546 HD23 LEU A  35      13.851  23.125  -6.513  1.00 56.34           H  
ATOM    547  N   SER A  36      12.670  23.631 -12.236  1.00 61.16           N  
ATOM    548  H   SER A  36      12.531  22.822 -11.647  1.00 61.16           H  
ATOM    549  CA  SER A  36      11.879  23.743 -13.457  1.00 61.16           C  
ATOM    550  HA  SER A  36      12.520  24.140 -14.245  1.00 61.16           H  
ATOM    551  C   SER A  36      10.718  24.723 -13.250  1.00 61.16           C  
ATOM    552  CB  SER A  36      11.388  22.365 -13.909  1.00 61.16           C  
ATOM    553  HB2 SER A  36      10.934  22.455 -14.896  1.00 61.16           H  
ATOM    554  HB3 SER A  36      12.227  21.672 -13.975  1.00 61.16           H  
ATOM    555  O   SER A  36      10.281  24.976 -12.125  1.00 61.16           O  
ATOM    556  OG  SER A  36      10.426  21.865 -13.010  1.00 61.16           O  
ATOM    557  HG  SER A  36      10.880  21.446 -12.275  1.00 61.16           H  
ATOM    558  N   ARG A  37      10.163  25.253 -14.348  1.00 62.99           N  
ATOM    559  H   ARG A  37      10.567  25.019 -15.244  1.00 62.99           H  
ATOM    560  CA  ARG A  37       8.930  26.062 -14.311  1.00 62.99           C  
ATOM    561  HA  ARG A  37       9.130  26.989 -13.774  1.00 62.99           H  
ATOM    562  C   ARG A  37       7.813  25.351 -13.539  1.00 62.99           C  
ATOM    563  CB  ARG A  37       8.496  26.363 -15.759  1.00 62.99           C  
ATOM    564  HB2 ARG A  37       8.218  25.440 -16.267  1.00 62.99           H  
ATOM    565  HB3 ARG A  37       9.340  26.805 -16.290  1.00 62.99           H  
ATOM    566  O   ARG A  37       7.076  25.990 -12.792  1.00 62.99           O  
ATOM    567  CG  ARG A  37       7.315  27.341 -15.799  1.00 62.99           C  
ATOM    568  HG2 ARG A  37       7.587  28.180 -15.157  1.00 62.99           H  
ATOM    569  HG3 ARG A  37       6.416  26.867 -15.406  1.00 62.99           H  
ATOM    570  CD  ARG A  37       7.035  27.887 -17.202  1.00 62.99           C  
ATOM    571  HD2 ARG A  37       7.984  28.217 -17.626  1.00 62.99           H  
ATOM    572  HD3 ARG A  37       6.645  27.078 -17.821  1.00 62.99           H  
ATOM    573  NE  ARG A  37       6.064  29.009 -17.181  1.00 62.99           N  
ATOM    574  HE  ARG A  37       5.284  28.935 -16.544  1.00 62.99           H  
ATOM    575  NH1 ARG A  37       7.020  30.289 -18.824  1.00 62.99           N  
ATOM    576 HH11 ARG A  37       7.027  31.141 -19.368  1.00 62.99           H  
ATOM    577 HH12 ARG A  37       7.734  29.583 -18.933  1.00 62.99           H  
ATOM    578  NH2 ARG A  37       5.156  31.011 -17.840  1.00 62.99           N  
ATOM    579 HH21 ARG A  37       5.169  31.845 -18.410  1.00 62.99           H  
ATOM    580 HH22 ARG A  37       4.328  30.905 -17.272  1.00 62.99           H  
ATOM    581  CZ  ARG A  37       6.080  30.094 -17.938  1.00 62.99           C  
ATOM    582  N   TYR A  38       7.737  24.033 -13.709  1.00 56.30           N  
ATOM    583  H   TYR A  38       8.410  23.597 -14.323  1.00 56.30           H  
ATOM    584  CA  TYR A  38       6.806  23.153 -13.023  1.00 56.30           C  
ATOM    585  HA  TYR A  38       5.792  23.529 -13.161  1.00 56.30           H  
ATOM    586  C   TYR A  38       7.067  23.088 -11.513  1.00 56.30           C  
ATOM    587  CB  TYR A  38       6.900  21.771 -13.676  1.00 56.30           C  
ATOM    588  HB2 TYR A  38       7.922  21.398 -13.605  1.00 56.30           H  
ATOM    589  HB3 TYR A  38       6.660  21.860 -14.735  1.00 56.30           H  
ATOM    590  O   TYR A  38       6.146  23.315 -10.735  1.00 56.30           O  
ATOM    591  CG  TYR A  38       5.970  20.759 -13.055  1.00 56.30           C  
ATOM    592  CD1 TYR A  38       6.451  19.864 -12.080  1.00 56.30           C  
ATOM    593  HD1 TYR A  38       7.488  19.891 -11.778  1.00 56.30           H  
ATOM    594  CD2 TYR A  38       4.616  20.733 -13.439  1.00 56.30           C  
ATOM    595  HD2 TYR A  38       4.253  21.421 -14.188  1.00 56.30           H  
ATOM    596  CE1 TYR A  38       5.577  18.933 -11.493  1.00 56.30           C  
ATOM    597  HE1 TYR A  38       5.953  18.249 -10.747  1.00 56.30           H  
ATOM    598  CE2 TYR A  38       3.738  19.805 -12.851  1.00 56.30           C  
ATOM    599  HE2 TYR A  38       2.699  19.766 -13.143  1.00 56.30           H  
ATOM    600  OH  TYR A  38       3.374  18.003 -11.317  1.00 56.30           O  
ATOM    601  HH  TYR A  38       3.828  17.484 -10.648  1.00 56.30           H  
ATOM    602  CZ  TYR A  38       4.220  18.902 -11.881  1.00 56.30           C  
ATOM    603  N   ASP A  39       8.313  22.865 -11.085  1.00 60.39           N  
ATOM    604  H   ASP A  39       9.032  22.668 -11.767  1.00 60.39           H  
ATOM    605  CA  ASP A  39       8.669  22.815  -9.659  1.00 60.39           C  
ATOM    606  HA  ASP A  39       8.085  22.036  -9.169  1.00 60.39           H  
ATOM    607  C   ASP A  39       8.377  24.147  -8.955  1.00 60.39           C  
ATOM    608  CB  ASP A  39      10.157  22.494  -9.494  1.00 60.39           C  
ATOM    609  HB2 ASP A  39      10.722  23.246 -10.045  1.00 60.39           H  
ATOM    610  HB3 ASP A  39      10.421  22.559  -8.438  1.00 60.39           H  
ATOM    611  O   ASP A  39       7.873  24.160  -7.833  1.00 60.39           O  
ATOM    612  CG  ASP A  39      10.556  21.120 -10.012  1.00 60.39           C  
ATOM    613  OD1 ASP A  39       9.848  20.142  -9.702  1.00 60.39           O  
ATOM    614  OD2 ASP A  39      11.563  21.087 -10.762  1.00 60.39           O  
ATOM    615  N   VAL A  40       8.643  25.270  -9.631  1.00 63.13           N  
ATOM    616  H   VAL A  40       9.078  25.173 -10.537  1.00 63.13           H  
ATOM    617  CA  VAL A  40       8.323  26.617  -9.139  1.00 63.13           C  
ATOM    618  HA  VAL A  40       8.756  26.741  -8.146  1.00 63.13           H  
ATOM    619  C   VAL A  40       6.809  26.803  -8.991  1.00 63.13           C  
ATOM    620  CB  VAL A  40       8.932  27.684 -10.070  1.00 63.13           C  
ATOM    621  HB  VAL A  40       8.615  27.486 -11.094  1.00 63.13           H  
ATOM    622  O   VAL A  40       6.357  27.260  -7.945  1.00 63.13           O  
ATOM    623  CG1 VAL A  40       8.500  29.108  -9.712  1.00 63.13           C  
ATOM    624 HG11 VAL A  40       8.818  29.359  -8.700  1.00 63.13           H  
ATOM    625 HG12 VAL A  40       8.944  29.795 -10.432  1.00 63.13           H  
ATOM    626 HG13 VAL A  40       7.417  29.206  -9.787  1.00 63.13           H  
ATOM    627  CG2 VAL A  40      10.465  27.658 -10.022  1.00 63.13           C  
ATOM    628 HG21 VAL A  40      10.814  27.862  -9.010  1.00 63.13           H  
ATOM    629 HG22 VAL A  40      10.834  26.681 -10.335  1.00 63.13           H  
ATOM    630 HG23 VAL A  40      10.874  28.406 -10.702  1.00 63.13           H  
ATOM    631  N   SER A  41       6.020  26.428 -10.003  1.00 59.68           N  
ATOM    632  H   SER A  41       6.451  26.036 -10.827  1.00 59.68           H  
ATOM    633  CA  SER A  41       4.550  26.517  -9.970  1.00 59.68           C  
ATOM    634  HA  SER A  41       4.260  27.543  -9.744  1.00 59.68           H  
ATOM    635  C   SER A  41       3.950  25.630  -8.868  1.00 59.68           C  
ATOM    636  CB  SER A  41       3.991  26.174 -11.358  1.00 59.68           C  
ATOM    637  HB2 SER A  41       4.207  26.988 -12.050  1.00 59.68           H  
ATOM    638  HB3 SER A  41       4.491  25.276 -11.720  1.00 59.68           H  
ATOM    639  O   SER A  41       3.179  26.118  -8.045  1.00 59.68           O  
ATOM    640  OG  SER A  41       2.602  25.916 -11.348  1.00 59.68           O  
ATOM    641  HG  SER A  41       2.073  26.713 -11.436  1.00 59.68           H  
ATOM    642  N   GLN A  42       4.386  24.370  -8.748  1.00 58.90           N  
ATOM    643  H   GLN A  42       5.041  24.026  -9.435  1.00 58.90           H  
ATOM    644  CA  GLN A  42       3.913  23.445  -7.709  1.00 58.90           C  
ATOM    645  HA  GLN A  42       2.829  23.354  -7.784  1.00 58.90           H  
ATOM    646  C   GLN A  42       4.218  23.956  -6.297  1.00 58.90           C  
ATOM    647  CB  GLN A  42       4.550  22.060  -7.911  1.00 58.90           C  
ATOM    648  HB2 GLN A  42       4.362  21.449  -7.028  1.00 58.90           H  
ATOM    649  HB3 GLN A  42       5.629  22.172  -8.014  1.00 58.90           H  
ATOM    650  O   GLN A  42       3.347  23.924  -5.427  1.00 58.90           O  
ATOM    651  CG  GLN A  42       4.007  21.315  -9.140  1.00 58.90           C  
ATOM    652  HG2 GLN A  42       4.563  20.384  -9.257  1.00 58.90           H  
ATOM    653  HG3 GLN A  42       4.168  21.913 -10.036  1.00 58.90           H  
ATOM    654  CD  GLN A  42       2.526  20.969  -9.030  1.00 58.90           C  
ATOM    655  NE2 GLN A  42       1.765  21.132 -10.088  1.00 58.90           N  
ATOM    656 HE21 GLN A  42       0.781  20.944  -9.962  1.00 58.90           H  
ATOM    657 HE22 GLN A  42       2.150  21.538 -10.928  1.00 58.90           H  
ATOM    658  OE1 GLN A  42       2.024  20.543  -8.003  1.00 58.90           O  
ATOM    659  N   ARG A  43       5.428  24.483  -6.065  1.00 56.61           N  
ATOM    660  H   ARG A  43       6.104  24.481  -6.815  1.00 56.61           H  
ATOM    661  CA  ARG A  43       5.813  25.029  -4.755  1.00 56.61           C  
ATOM    662  HA  ARG A  43       5.514  24.310  -3.993  1.00 56.61           H  
ATOM    663  C   ARG A  43       5.065  26.324  -4.429  1.00 56.61           C  
ATOM    664  CB  ARG A  43       7.337  25.239  -4.701  1.00 56.61           C  
ATOM    665  HB2 ARG A  43       7.833  24.628  -5.456  1.00 56.61           H  
ATOM    666  HB3 ARG A  43       7.567  26.280  -4.929  1.00 56.61           H  
ATOM    667  O   ARG A  43       4.641  26.500  -3.291  1.00 56.61           O  
ATOM    668  CG  ARG A  43       7.947  24.873  -3.344  1.00 56.61           C  
ATOM    669  HG2 ARG A  43       7.326  25.261  -2.536  1.00 56.61           H  
ATOM    670  HG3 ARG A  43       8.932  25.335  -3.279  1.00 56.61           H  
ATOM    671  CD  ARG A  43       8.113  23.352  -3.209  1.00 56.61           C  
ATOM    672  HD2 ARG A  43       7.128  22.885  -3.187  1.00 56.61           H  
ATOM    673  HD3 ARG A  43       8.655  22.985  -4.081  1.00 56.61           H  
ATOM    674  NE  ARG A  43       8.851  23.002  -1.981  1.00 56.61           N  
ATOM    675  HE  ARG A  43       8.849  23.693  -1.245  1.00 56.61           H  
ATOM    676  NH1 ARG A  43       9.431  20.860  -2.572  1.00 56.61           N  
ATOM    677 HH11 ARG A  43       9.838  19.966  -2.339  1.00 56.61           H  
ATOM    678 HH12 ARG A  43       8.903  20.976  -3.426  1.00 56.61           H  
ATOM    679  NH2 ARG A  43      10.038  21.664  -0.577  1.00 56.61           N  
ATOM    680 HH21 ARG A  43      10.025  22.397   0.118  1.00 56.61           H  
ATOM    681 HH22 ARG A  43      10.448  20.769  -0.353  1.00 56.61           H  
ATOM    682  CZ  ARG A  43       9.435  21.847  -1.719  1.00 56.61           C  
ATOM    683  N   LEU A  44       4.858  27.203  -5.415  1.00 59.39           N  
ATOM    684  H   LEU A  44       5.242  26.998  -6.327  1.00 59.39           H  
ATOM    685  CA  LEU A  44       4.044  28.415  -5.262  1.00 59.39           C  
ATOM    686  HA  LEU A  44       4.414  28.985  -4.410  1.00 59.39           H  
ATOM    687  C   LEU A  44       2.579  28.075  -4.949  1.00 59.39           C  
ATOM    688  CB  LEU A  44       4.134  29.278  -6.536  1.00 59.39           C  
ATOM    689  HB2 LEU A  44       3.997  28.630  -7.402  1.00 59.39           H  
ATOM    690  HB3 LEU A  44       3.306  29.988  -6.535  1.00 59.39           H  
ATOM    691  O   LEU A  44       1.988  28.709  -4.078  1.00 59.39           O  
ATOM    692  CG  LEU A  44       5.442  30.074  -6.698  1.00 59.39           C  
ATOM    693  HG  LEU A  44       6.302  29.416  -6.571  1.00 59.39           H  
ATOM    694  CD1 LEU A  44       5.490  30.691  -8.098  1.00 59.39           C  
ATOM    695 HD11 LEU A  44       5.413  29.894  -8.838  1.00 59.39           H  
ATOM    696 HD12 LEU A  44       6.435  31.215  -8.242  1.00 59.39           H  
ATOM    697 HD13 LEU A  44       4.654  31.375  -8.235  1.00 59.39           H  
ATOM    698  CD2 LEU A  44       5.553  31.217  -5.684  1.00 59.39           C  
ATOM    699 HD21 LEU A  44       4.686  31.874  -5.760  1.00 59.39           H  
ATOM    700 HD22 LEU A  44       6.463  31.787  -5.871  1.00 59.39           H  
ATOM    701 HD23 LEU A  44       5.609  30.813  -4.673  1.00 59.39           H  
ATOM    702  N   CYS A  45       2.011  27.054  -5.597  1.00 49.78           N  
ATOM    703  H   CYS A  45       2.508  26.631  -6.367  1.00 49.78           H  
ATOM    704  CA  CYS A  45       0.673  26.545  -5.288  1.00 49.78           C  
ATOM    705  HA  CYS A  45      -0.039  27.370  -5.325  1.00 49.78           H  
ATOM    706  C   CYS A  45       0.587  25.951  -3.877  1.00 49.78           C  
ATOM    707  CB  CYS A  45       0.270  25.494  -6.331  1.00 49.78           C  
ATOM    708  HB2 CYS A  45       1.112  24.836  -6.547  1.00 49.78           H  
ATOM    709  HB3 CYS A  45      -0.548  24.890  -5.939  1.00 49.78           H  
ATOM    710  O   CYS A  45      -0.404  26.178  -3.185  1.00 49.78           O  
ATOM    711  SG  CYS A  45      -0.289  26.295  -7.858  1.00 49.78           S  
ATOM    712  HG  CYS A  45      -1.305  26.999  -7.350  1.00 49.78           H  
ATOM    713  N   GLN A  46       1.620  25.233  -3.430  1.00 49.14           N  
ATOM    714  H   GLN A  46       2.371  25.021  -4.072  1.00 49.14           H  
ATOM    715  CA  GLN A  46       1.678  24.655  -2.087  1.00 49.14           C  
ATOM    716  HA  GLN A  46       0.766  24.077  -1.934  1.00 49.14           H  
ATOM    717  C   GLN A  46       1.712  25.755  -1.012  1.00 49.14           C  
ATOM    718  CB  GLN A  46       2.875  23.692  -2.033  1.00 49.14           C  
ATOM    719  HB2 GLN A  46       2.917  23.153  -2.980  1.00 49.14           H  
ATOM    720  HB3 GLN A  46       3.805  24.249  -1.915  1.00 49.14           H  
ATOM    721  O   GLN A  46       0.884  25.745  -0.102  1.00 49.14           O  
ATOM    722  CG  GLN A  46       2.752  22.640  -0.926  1.00 49.14           C  
ATOM    723  HG2 GLN A  46       2.888  23.115   0.046  1.00 49.14           H  
ATOM    724  HG3 GLN A  46       1.753  22.207  -0.953  1.00 49.14           H  
ATOM    725  CD  GLN A  46       3.764  21.503  -1.076  1.00 49.14           C  
ATOM    726  NE2 GLN A  46       3.636  20.468  -0.276  1.00 49.14           N  
ATOM    727 HE21 GLN A  46       4.325  19.735  -0.361  1.00 49.14           H  
ATOM    728 HE22 GLN A  46       2.964  20.510   0.476  1.00 49.14           H  
ATOM    729  OE1 GLN A  46       4.678  21.509  -1.893  1.00 49.14           O  
ATOM    730  N   LEU A  47       2.552  26.779  -1.196  1.00 47.62           N  
ATOM    731  H   LEU A  47       3.198  26.725  -1.971  1.00 47.62           H  
ATOM    732  CA  LEU A  47       2.623  27.957  -0.319  1.00 47.62           C  
ATOM    733  HA  LEU A  47       2.762  27.625   0.710  1.00 47.62           H  
ATOM    734  C   LEU A  47       1.329  28.792  -0.332  1.00 47.62           C  
ATOM    735  CB  LEU A  47       3.825  28.819  -0.748  1.00 47.62           C  
ATOM    736  HB2 LEU A  47       3.772  29.776  -0.228  1.00 47.62           H  
ATOM    737  HB3 LEU A  47       3.740  29.019  -1.816  1.00 47.62           H  
ATOM    738  O   LEU A  47       0.919  29.313   0.700  1.00 47.62           O  
ATOM    739  CG  LEU A  47       5.201  28.188  -0.460  1.00 47.62           C  
ATOM    740  HG  LEU A  47       5.235  27.168  -0.843  1.00 47.62           H  
ATOM    741  CD1 LEU A  47       6.295  28.999  -1.161  1.00 47.62           C  
ATOM    742 HD11 LEU A  47       6.119  28.992  -2.237  1.00 47.62           H  
ATOM    743 HD12 LEU A  47       7.268  28.550  -0.961  1.00 47.62           H  
ATOM    744 HD13 LEU A  47       6.291  30.025  -0.793  1.00 47.62           H  
ATOM    745  CD2 LEU A  47       5.514  28.152   1.036  1.00 47.62           C  
ATOM    746 HD21 LEU A  47       6.515  27.753   1.200  1.00 47.62           H  
ATOM    747 HD22 LEU A  47       5.454  29.154   1.462  1.00 47.62           H  
ATOM    748 HD23 LEU A  47       4.806  27.506   1.554  1.00 47.62           H  
ATOM    749  N   ALA A  48       0.650  28.894  -1.478  1.00 45.33           N  
ATOM    750  H   ALA A  48       1.059  28.506  -2.317  1.00 45.33           H  
ATOM    751  CA  ALA A  48      -0.642  29.576  -1.584  1.00 45.33           C  
ATOM    752  HA  ALA A  48      -0.575  30.528  -1.059  1.00 45.33           H  
ATOM    753  C   ALA A  48      -1.803  28.792  -0.940  1.00 45.33           C  
ATOM    754  CB  ALA A  48      -0.919  29.856  -3.066  1.00 45.33           C  
ATOM    755  HB1 ALA A  48      -1.854  30.406  -3.165  1.00 45.33           H  
ATOM    756  HB2 ALA A  48      -0.108  30.452  -3.487  1.00 45.33           H  
ATOM    757  HB3 ALA A  48      -0.997  28.917  -3.613  1.00 45.33           H  
ATOM    758  O   ALA A  48      -2.842  29.380  -0.640  1.00 45.33           O  
ATOM    759  N   SER A  49      -1.647  27.476  -0.749  1.00 42.94           N  
ATOM    760  H   SER A  49      -0.789  27.050  -1.070  1.00 42.94           H  
ATOM    761  CA  SER A  49      -2.662  26.612  -0.135  1.00 42.94           C  
ATOM    762  HA  SER A  49      -3.643  27.018  -0.380  1.00 42.94           H  
ATOM    763  C   SER A  49      -2.590  26.563   1.395  1.00 42.94           C  
ATOM    764  CB  SER A  49      -2.601  25.206  -0.743  1.00 42.94           C  
ATOM    765  HB2 SER A  49      -3.519  24.678  -0.486  1.00 42.94           H  
ATOM    766  HB3 SER A  49      -2.554  25.290  -1.829  1.00 42.94           H  
ATOM    767  O   SER A  49      -3.598  26.262   2.033  1.00 42.94           O  
ATOM    768  OG  SER A  49      -1.507  24.431  -0.289  1.00 42.94           O  
ATOM    769  HG  SER A  49      -0.731  24.978  -0.150  1.00 42.94           H  
ATOM    770  N   GLU A  50      -1.434  26.886   1.983  1.00 46.06           N  
ATOM    771  H   GLU A  50      -0.634  27.100   1.403  1.00 46.06           H  
ATOM    772  CA  GLU A  50      -1.206  26.787   3.430  1.00 46.06           C  
ATOM    773  HA  GLU A  50      -1.889  26.041   3.838  1.00 46.06           H  
ATOM    774  C   GLU A  50      -1.535  28.078   4.203  1.00 46.06           C  
ATOM    775  CB  GLU A  50       0.221  26.270   3.702  1.00 46.06           C  
ATOM    776  HB2 GLU A  50       0.446  26.401   4.761  1.00 46.06           H  
ATOM    777  HB3 GLU A  50       0.937  26.847   3.116  1.00 46.06           H  
ATOM    778  O   GLU A  50      -1.831  28.003   5.395  1.00 46.06           O  
ATOM    779  CG  GLU A  50       0.336  24.770   3.361  1.00 46.06           C  
ATOM    780  HG2 GLU A  50      -0.424  24.232   3.928  1.00 46.06           H  
ATOM    781  HG3 GLU A  50       0.115  24.629   2.303  1.00 46.06           H  
ATOM    782  CD  GLU A  50       1.708  24.141   3.664  1.00 46.06           C  
ATOM    783  OE1 GLU A  50       1.803  22.894   3.541  1.00 46.06           O  
ATOM    784  OE2 GLU A  50       2.660  24.882   3.994  1.00 46.06           O  
ATOM    785  N   GLU A  51      -1.597  29.250   3.556  1.00 38.52           N  
ATOM    786  H   GLU A  51      -1.334  29.279   2.581  1.00 38.52           H  
ATOM    787  CA  GLU A  51      -1.895  30.518   4.239  1.00 38.52           C  
ATOM    788  HA  GLU A  51      -2.352  30.287   5.202  1.00 38.52           H  
ATOM    789  C   GLU A  51      -2.909  31.395   3.487  1.00 38.52           C  
ATOM    790  CB  GLU A  51      -0.605  31.291   4.557  1.00 38.52           C  
ATOM    791  HB2 GLU A  51       0.009  31.361   3.658  1.00 38.52           H  
ATOM    792  HB3 GLU A  51      -0.880  32.299   4.867  1.00 38.52           H  
ATOM    793  O   GLU A  51      -2.772  31.731   2.311  1.00 38.52           O  
ATOM    794  CG  GLU A  51       0.196  30.642   5.702  1.00 38.52           C  
ATOM    795  HG2 GLU A  51      -0.472  30.503   6.552  1.00 38.52           H  
ATOM    796  HG3 GLU A  51       0.549  29.662   5.381  1.00 38.52           H  
ATOM    797  CD  GLU A  51       1.406  31.478   6.150  1.00 38.52           C  
ATOM    798  OE1 GLU A  51       1.813  31.324   7.325  1.00 38.52           O  
ATOM    799  OE2 GLU A  51       1.892  32.314   5.351  1.00 38.52           O  
ATOM    800  N   VAL A  52      -3.952  31.808   4.211  1.00 39.98           N  
ATOM    801  H   VAL A  52      -3.981  31.505   5.174  1.00 39.98           H  
ATOM    802  CA  VAL A  52      -4.996  32.729   3.752  1.00 39.98           C  
ATOM    803  HA  VAL A  52      -5.516  32.263   2.915  1.00 39.98           H  
ATOM    804  C   VAL A  52      -4.377  34.048   3.267  1.00 39.98           C  
ATOM    805  CB  VAL A  52      -6.016  32.965   4.888  1.00 39.98           C  
ATOM    806  HB  VAL A  52      -5.487  33.298   5.781  1.00 39.98           H  
ATOM    807  O   VAL A  52      -3.841  34.826   4.050  1.00 39.98           O  
ATOM    808  CG1 VAL A  52      -7.076  34.021   4.542  1.00 39.98           C  
ATOM    809 HG11 VAL A  52      -7.791  34.109   5.360  1.00 39.98           H  
ATOM    810 HG12 VAL A  52      -6.604  34.994   4.401  1.00 39.98           H  
ATOM    811 HG13 VAL A  52      -7.600  33.739   3.629  1.00 39.98           H  
ATOM    812  CG2 VAL A  52      -6.761  31.664   5.225  1.00 39.98           C  
ATOM    813 HG21 VAL A  52      -7.474  31.840   6.030  1.00 39.98           H  
ATOM    814 HG22 VAL A  52      -6.057  30.901   5.559  1.00 39.98           H  
ATOM    815 HG23 VAL A  52      -7.289  31.294   4.346  1.00 39.98           H  
ATOM    816  N   LEU A  53      -4.516  34.287   1.959  1.00 36.46           N  
ATOM    817  H   LEU A  53      -4.762  33.470   1.418  1.00 36.46           H  
ATOM    818  CA  LEU A  53      -4.366  35.539   1.205  1.00 36.46           C  
ATOM    819  HA  LEU A  53      -3.462  35.465   0.600  1.00 36.46           H  
ATOM    820  C   LEU A  53      -4.246  36.821   2.057  1.00 36.46           C  
ATOM    821  CB  LEU A  53      -5.591  35.645   0.265  1.00 36.46           C  
ATOM    822  HB2 LEU A  53      -6.483  35.415   0.848  1.00 36.46           H  
ATOM    823  HB3 LEU A  53      -5.697  36.673  -0.082  1.00 36.46           H  
ATOM    824  O   LEU A  53      -5.240  37.483   2.360  1.00 36.46           O  
ATOM    825  CG  LEU A  53      -5.527  34.726  -0.968  1.00 36.46           C  
ATOM    826  HG  LEU A  53      -5.048  33.782  -0.705  1.00 36.46           H  
ATOM    827  CD1 LEU A  53      -6.935  34.420  -1.480  1.00 36.46           C  
ATOM    828 HD11 LEU A  53      -7.498  33.898  -0.706  1.00 36.46           H  
ATOM    829 HD12 LEU A  53      -6.870  33.773  -2.356  1.00 36.46           H  
ATOM    830 HD13 LEU A  53      -7.449  35.344  -1.745  1.00 36.46           H  
ATOM    831  CD2 LEU A  53      -4.743  35.396  -2.099  1.00 36.46           C  
ATOM    832 HD21 LEU A  53      -3.727  35.609  -1.765  1.00 36.46           H  
ATOM    833 HD22 LEU A  53      -4.685  34.718  -2.951  1.00 36.46           H  
ATOM    834 HD23 LEU A  53      -5.230  36.321  -2.406  1.00 36.46           H  
ATOM    835  N   ASN A  54      -3.011  37.252   2.327  1.00 41.90           N  
ATOM    836  H   ASN A  54      -2.242  36.614   2.184  1.00 41.90           H  
ATOM    837  CA  ASN A  54      -2.709  38.650   2.627  1.00 41.90           C  
ATOM    838  HA  ASN A  54      -3.548  39.248   2.270  1.00 41.90           H  
ATOM    839  C   ASN A  54      -1.462  39.103   1.846  1.00 41.90           C  
ATOM    840  CB  ASN A  54      -2.615  38.862   4.148  1.00 41.90           C  
ATOM    841  HB2 ASN A  54      -3.428  38.318   4.629  1.00 41.90           H  
ATOM    842  HB3 ASN A  54      -1.674  38.456   4.520  1.00 41.90           H  
ATOM    843  O   ASN A  54      -0.431  38.430   1.841  1.00 41.90           O  
ATOM    844  CG  ASN A  54      -2.745  40.324   4.545  1.00 41.90           C  
ATOM    845  ND2 ASN A  54      -2.707  40.614   5.823  1.00 41.90           N  
ATOM    846 HD21 ASN A  54      -2.833  41.584   6.077  1.00 41.90           H  
ATOM    847 HD22 ASN A  54      -2.640  39.872   6.505  1.00 41.90           H  
ATOM    848  OD1 ASN A  54      -2.871  41.218   3.721  1.00 41.90           O  
ATOM    849  N   LYS A  55      -1.559  40.261   1.178  1.00 40.78           N  
ATOM    850  H   LYS A  55      -2.403  40.791   1.341  1.00 40.78           H  
ATOM    851  CA  LYS A  55      -0.570  40.805   0.221  1.00 40.78           C  
ATOM    852  HA  LYS A  55      -0.482  40.116  -0.619  1.00 40.78           H  
ATOM    853  C   LYS A  55       0.841  40.939   0.820  1.00 40.78           C  
ATOM    854  CB  LYS A  55      -1.121  42.155  -0.278  1.00 40.78           C  
ATOM    855  HB2 LYS A  55      -1.095  42.869   0.545  1.00 40.78           H  
ATOM    856  HB3 LYS A  55      -2.163  42.011  -0.564  1.00 40.78           H  
ATOM    857  O   LYS A  55       1.825  40.811   0.101  1.00 40.78           O  
ATOM    858  CG  LYS A  55      -0.383  42.753  -1.487  1.00 40.78           C  
ATOM    859  HG2 LYS A  55       0.655  42.952  -1.221  1.00 40.78           H  
ATOM    860  HG3 LYS A  55      -0.410  42.045  -2.315  1.00 40.78           H  
ATOM    861  CD  LYS A  55      -1.058  44.068  -1.912  1.00 40.78           C  
ATOM    862  HD2 LYS A  55      -2.095  43.865  -2.181  1.00 40.78           H  
ATOM    863  HD3 LYS A  55      -1.041  44.759  -1.069  1.00 40.78           H  
ATOM    864  CE  LYS A  55      -0.333  44.700  -3.105  1.00 40.78           C  
ATOM    865  HE2 LYS A  55      -0.368  44.002  -3.942  1.00 40.78           H  
ATOM    866  HE3 LYS A  55       0.714  44.840  -2.834  1.00 40.78           H  
ATOM    867  NZ  LYS A  55      -0.943  46.001  -3.485  1.00 40.78           N  
ATOM    868  HZ1 LYS A  55      -1.909  45.875  -3.751  1.00 40.78           H  
ATOM    869  HZ2 LYS A  55      -0.905  46.644  -2.707  1.00 40.78           H  
ATOM    870  HZ3 LYS A  55      -0.445  46.412  -4.261  1.00 40.78           H  
ATOM    871  N   THR A  56       0.928  41.156   2.132  1.00 42.52           N  
ATOM    872  H   THR A  56       0.070  41.331   2.634  1.00 42.52           H  
ATOM    873  CA  THR A  56       2.181  41.323   2.886  1.00 42.52           C  
ATOM    874  HA  THR A  56       2.857  41.953   2.310  1.00 42.52           H  
ATOM    875  C   THR A  56       2.903  39.998   3.152  1.00 42.52           C  
ATOM    876  CB  THR A  56       1.889  42.016   4.230  1.00 42.52           C  
ATOM    877  HB  THR A  56       1.569  41.271   4.958  1.00 42.52           H  
ATOM    878  O   THR A  56       4.129  39.966   3.190  1.00 42.52           O  
ATOM    879  CG2 THR A  56       3.099  42.767   4.777  1.00 42.52           C  
ATOM    880 HG21 THR A  56       3.923  42.072   4.934  1.00 42.52           H  
ATOM    881 HG22 THR A  56       3.414  43.535   4.070  1.00 42.52           H  
ATOM    882 HG23 THR A  56       2.851  43.230   5.732  1.00 42.52           H  
ATOM    883  OG1 THR A  56       0.852  42.967   4.090  1.00 42.52           O  
ATOM    884  HG1 THR A  56       0.786  43.435   4.925  1.00 42.52           H  
ATOM    885  N   TYR A  57       2.159  38.897   3.292  1.00 38.11           N  
ATOM    886  H   TYR A  57       1.160  38.955   3.152  1.00 38.11           H  
ATOM    887  CA  TYR A  57       2.719  37.570   3.566  1.00 38.11           C  
ATOM    888  HA  TYR A  57       3.590  37.674   4.214  1.00 38.11           H  
ATOM    889  C   TYR A  57       3.209  36.875   2.295  1.00 38.11           C  
ATOM    890  CB  TYR A  57       1.689  36.723   4.322  1.00 38.11           C  
ATOM    891  HB2 TYR A  57       1.929  35.669   4.182  1.00 38.11           H  
ATOM    892  HB3 TYR A  57       0.691  36.881   3.912  1.00 38.11           H  
ATOM    893  O   TYR A  57       4.172  36.121   2.338  1.00 38.11           O  
ATOM    894  CG  TYR A  57       1.693  37.009   5.810  1.00 38.11           C  
ATOM    895  CD1 TYR A  57       2.493  36.217   6.655  1.00 38.11           C  
ATOM    896  HD1 TYR A  57       3.039  35.378   6.251  1.00 38.11           H  
ATOM    897  CD2 TYR A  57       0.932  38.067   6.346  1.00 38.11           C  
ATOM    898  HD2 TYR A  57       0.322  38.675   5.695  1.00 38.11           H  
ATOM    899  CE1 TYR A  57       2.536  36.476   8.036  1.00 38.11           C  
ATOM    900  HE1 TYR A  57       3.129  35.839   8.676  1.00 38.11           H  
ATOM    901  CE2 TYR A  57       0.967  38.325   7.731  1.00 38.11           C  
ATOM    902  HE2 TYR A  57       0.383  39.124   8.164  1.00 38.11           H  
ATOM    903  OH  TYR A  57       1.791  37.772   9.912  1.00 38.11           O  
ATOM    904  HH  TYR A  57       2.321  37.110  10.363  1.00 38.11           H  
ATOM    905  CZ  TYR A  57       1.768  37.528   8.576  1.00 38.11           C  
ATOM    906  N   PHE A  58       2.633  37.206   1.139  1.00 42.48           N  
ATOM    907  H   PHE A  58       1.810  37.790   1.166  1.00 42.48           H  
ATOM    908  CA  PHE A  58       3.064  36.651  -0.143  1.00 42.48           C  
ATOM    909  HA  PHE A  58       3.111  35.566  -0.048  1.00 42.48           H  
ATOM    910  C   PHE A  58       4.469  37.129  -0.559  1.00 42.48           C  
ATOM    911  CB  PHE A  58       1.999  36.993  -1.186  1.00 42.48           C  
ATOM    912  HB2 PHE A  58       2.005  38.067  -1.372  1.00 42.48           H  
ATOM    913  HB3 PHE A  58       1.018  36.734  -0.787  1.00 42.48           H  
ATOM    914  O   PHE A  58       5.301  36.323  -0.971  1.00 42.48           O  
ATOM    915  CG  PHE A  58       2.186  36.250  -2.487  1.00 42.48           C  
ATOM    916  CD1 PHE A  58       2.861  36.862  -3.557  1.00 42.48           C  
ATOM    917  HD1 PHE A  58       3.255  37.862  -3.450  1.00 42.48           H  
ATOM    918  CD2 PHE A  58       1.702  34.935  -2.621  1.00 42.48           C  
ATOM    919  HD2 PHE A  58       1.203  34.451  -1.794  1.00 42.48           H  
ATOM    920  CE1 PHE A  58       3.036  36.165  -4.764  1.00 42.48           C  
ATOM    921  HE1 PHE A  58       3.556  36.640  -5.583  1.00 42.48           H  
ATOM    922  CE2 PHE A  58       1.879  34.238  -3.828  1.00 42.48           C  
ATOM    923  HE2 PHE A  58       1.515  33.226  -3.926  1.00 42.48           H  
ATOM    924  CZ  PHE A  58       2.543  34.855  -4.902  1.00 42.48           C  
ATOM    925  HZ  PHE A  58       2.678  34.316  -5.828  1.00 42.48           H  
ATOM    926  N   GLU A  59       4.789  38.420  -0.388  1.00 46.79           N  
ATOM    927  H   GLU A  59       4.089  39.064  -0.048  1.00 46.79           H  
ATOM    928  CA  GLU A  59       6.169  38.899  -0.590  1.00 46.79           C  
ATOM    929  HA  GLU A  59       6.544  38.498  -1.532  1.00 46.79           H  
ATOM    930  C   GLU A  59       7.129  38.379   0.491  1.00 46.79           C  
ATOM    931  CB  GLU A  59       6.239  40.434  -0.674  1.00 46.79           C  
ATOM    932  HB2 GLU A  59       5.766  40.882   0.200  1.00 46.79           H  
ATOM    933  HB3 GLU A  59       7.296  40.701  -0.670  1.00 46.79           H  
ATOM    934  O   GLU A  59       8.310  38.163   0.217  1.00 46.79           O  
ATOM    935  CG  GLU A  59       5.598  40.984  -1.962  1.00 46.79           C  
ATOM    936  HG2 GLU A  59       5.745  40.256  -2.760  1.00 46.79           H  
ATOM    937  HG3 GLU A  59       4.523  41.084  -1.806  1.00 46.79           H  
ATOM    938  CD  GLU A  59       6.184  42.329  -2.436  1.00 46.79           C  
ATOM    939  OE1 GLU A  59       5.947  42.665  -3.626  1.00 46.79           O  
ATOM    940  OE2 GLU A  59       6.858  43.016  -1.638  1.00 46.79           O  
ATOM    941  N   PHE A  60       6.631  38.111   1.702  1.00 46.30           N  
ATOM    942  H   PHE A  60       5.656  38.301   1.884  1.00 46.30           H  
ATOM    943  CA  PHE A  60       7.412  37.451   2.746  1.00 46.30           C  
ATOM    944  HA  PHE A  60       8.361  37.978   2.848  1.00 46.30           H  
ATOM    945  C   PHE A  60       7.744  36.001   2.366  1.00 46.30           C  
ATOM    946  CB  PHE A  60       6.675  37.560   4.085  1.00 46.30           C  
ATOM    947  HB2 PHE A  60       6.340  38.588   4.224  1.00 46.30           H  
ATOM    948  HB3 PHE A  60       5.789  36.925   4.071  1.00 46.30           H  
ATOM    949  O   PHE A  60       8.904  35.618   2.453  1.00 46.30           O  
ATOM    950  CG  PHE A  60       7.524  37.179   5.277  1.00 46.30           C  
ATOM    951  CD1 PHE A  60       7.416  35.896   5.845  1.00 46.30           C  
ATOM    952  HD1 PHE A  60       6.730  35.172   5.431  1.00 46.30           H  
ATOM    953  CD2 PHE A  60       8.421  38.115   5.825  1.00 46.30           C  
ATOM    954  HD2 PHE A  60       8.502  39.101   5.392  1.00 46.30           H  
ATOM    955  CE1 PHE A  60       8.199  35.554   6.961  1.00 46.30           C  
ATOM    956  HE1 PHE A  60       8.109  34.569   7.395  1.00 46.30           H  
ATOM    957  CE2 PHE A  60       9.208  37.770   6.938  1.00 46.30           C  
ATOM    958  HE2 PHE A  60       9.894  38.490   7.360  1.00 46.30           H  
ATOM    959  CZ  PHE A  60       9.096  36.489   7.506  1.00 46.30           C  
ATOM    960  HZ  PHE A  60       9.694  36.219   8.364  1.00 46.30           H  
ATOM    961  N   GLY A  61       6.783  35.234   1.842  1.00 49.44           N  
ATOM    962  H   GLY A  61       5.838  35.591   1.841  1.00 49.44           H  
ATOM    963  CA  GLY A  61       6.981  33.858   1.374  1.00 49.44           C  
ATOM    964  HA2 GLY A  61       6.028  33.467   1.016  1.00 49.44           H  
ATOM    965  HA3 GLY A  61       7.317  33.236   2.204  1.00 49.44           H  
ATOM    966  C   GLY A  61       8.000  33.748   0.237  1.00 49.44           C  
ATOM    967  O   GLY A  61       8.861  32.873   0.265  1.00 49.44           O  
ATOM    968  N   VAL A  62       7.990  34.693  -0.711  1.00 50.34           N  
ATOM    969  H   VAL A  62       7.235  35.364  -0.702  1.00 50.34           H  
ATOM    970  CA  VAL A  62       9.018  34.779  -1.768  1.00 50.34           C  
ATOM    971  HA  VAL A  62       9.079  33.813  -2.269  1.00 50.34           H  
ATOM    972  C   VAL A  62      10.409  35.053  -1.177  1.00 50.34           C  
ATOM    973  CB  VAL A  62       8.629  35.839  -2.819  1.00 50.34           C  
ATOM    974  HB  VAL A  62       8.429  36.786  -2.316  1.00 50.34           H  
ATOM    975  O   VAL A  62      11.386  34.428  -1.585  1.00 50.34           O  
ATOM    976  CG1 VAL A  62       9.728  36.072  -3.866  1.00 50.34           C  
ATOM    977 HG11 VAL A  62       9.375  36.764  -4.630  1.00 50.34           H  
ATOM    978 HG12 VAL A  62      10.005  35.127  -4.332  1.00 50.34           H  
ATOM    979 HG13 VAL A  62      10.609  36.509  -3.395  1.00 50.34           H  
ATOM    980  CG2 VAL A  62       7.366  35.416  -3.586  1.00 50.34           C  
ATOM    981 HG21 VAL A  62       6.542  35.235  -2.896  1.00 50.34           H  
ATOM    982 HG22 VAL A  62       7.067  36.204  -4.276  1.00 50.34           H  
ATOM    983 HG23 VAL A  62       7.557  34.497  -4.141  1.00 50.34           H  
ATOM    984  N   ASN A  63      10.519  35.941  -0.185  1.00 52.30           N  
ATOM    985  H   ASN A  63       9.685  36.417   0.130  1.00 52.30           H  
ATOM    986  CA  ASN A  63      11.797  36.254   0.466  1.00 52.30           C  
ATOM    987  HA  ASN A  63      12.558  36.381  -0.304  1.00 52.30           H  
ATOM    988  C   ASN A  63      12.303  35.124   1.384  1.00 52.30           C  
ATOM    989  CB  ASN A  63      11.648  37.582   1.223  1.00 52.30           C  
ATOM    990  HB2 ASN A  63      10.749  37.556   1.839  1.00 52.30           H  
ATOM    991  HB3 ASN A  63      12.506  37.715   1.882  1.00 52.30           H  
ATOM    992  O   ASN A  63      13.509  34.876   1.438  1.00 52.30           O  
ATOM    993  CG  ASN A  63      11.613  38.784   0.295  1.00 52.30           C  
ATOM    994  ND2 ASN A  63      10.763  39.746   0.556  1.00 52.30           N  
ATOM    995 HD21 ASN A  63       9.972  39.533   1.148  1.00 52.30           H  
ATOM    996 HD22 ASN A  63      10.720  40.490  -0.125  1.00 52.30           H  
ATOM    997  OD1 ASN A  63      12.362  38.894  -0.661  1.00 52.30           O  
ATOM    998  N   VAL A  64      11.403  34.413   2.072  1.00 52.97           N  
ATOM    999  H   VAL A  64      10.436  34.698   2.019  1.00 52.97           H  
ATOM   1000  CA  VAL A  64      11.716  33.210   2.863  1.00 52.97           C  
ATOM   1001  HA  VAL A  64      12.521  33.437   3.562  1.00 52.97           H  
ATOM   1002  C   VAL A  64      12.224  32.100   1.947  1.00 52.97           C  
ATOM   1003  CB  VAL A  64      10.487  32.751   3.678  1.00 52.97           C  
ATOM   1004  HB  VAL A  64       9.619  32.701   3.020  1.00 52.97           H  
ATOM   1005  O   VAL A  64      13.267  31.515   2.224  1.00 52.97           O  
ATOM   1006  CG1 VAL A  64      10.682  31.380   4.335  1.00 52.97           C  
ATOM   1007 HG11 VAL A  64      10.757  30.597   3.580  1.00 52.97           H  
ATOM   1008 HG12 VAL A  64      11.587  31.365   4.943  1.00 52.97           H  
ATOM   1009 HG13 VAL A  64       9.825  31.138   4.964  1.00 52.97           H  
ATOM   1010  CG2 VAL A  64      10.195  33.743   4.812  1.00 52.97           C  
ATOM   1011 HG21 VAL A  64      10.998  33.718   5.548  1.00 52.97           H  
ATOM   1012 HG22 VAL A  64      10.100  34.761   4.432  1.00 52.97           H  
ATOM   1013 HG23 VAL A  64       9.258  33.465   5.295  1.00 52.97           H  
ATOM   1014  N   PHE A  65      11.580  31.898   0.796  1.00 47.42           N  
ATOM   1015  H   PHE A  65      10.706  32.379   0.641  1.00 47.42           H  
ATOM   1016  CA  PHE A  65      11.998  30.913  -0.199  1.00 47.42           C  
ATOM   1017  HA  PHE A  65      12.051  29.937   0.282  1.00 47.42           H  
ATOM   1018  C   PHE A  65      13.386  31.210  -0.793  1.00 47.42           C  
ATOM   1019  CB  PHE A  65      10.921  30.865  -1.285  1.00 47.42           C  
ATOM   1020  HB2 PHE A  65       9.963  30.630  -0.823  1.00 47.42           H  
ATOM   1021  HB3 PHE A  65      10.830  31.844  -1.755  1.00 47.42           H  
ATOM   1022  O   PHE A  65      14.219  30.309  -0.919  1.00 47.42           O  
ATOM   1023  CG  PHE A  65      11.198  29.827  -2.343  1.00 47.42           C  
ATOM   1024  CD1 PHE A  65      11.664  30.211  -3.614  1.00 47.42           C  
ATOM   1025  HD1 PHE A  65      11.817  31.254  -3.846  1.00 47.42           H  
ATOM   1026  CD2 PHE A  65      11.016  28.468  -2.033  1.00 47.42           C  
ATOM   1027  HD2 PHE A  65      10.676  28.177  -1.050  1.00 47.42           H  
ATOM   1028  CE1 PHE A  65      11.932  29.230  -4.583  1.00 47.42           C  
ATOM   1029  HE1 PHE A  65      12.287  29.514  -5.562  1.00 47.42           H  
ATOM   1030  CE2 PHE A  65      11.287  27.489  -3.001  1.00 47.42           C  
ATOM   1031  HE2 PHE A  65      11.157  26.443  -2.763  1.00 47.42           H  
ATOM   1032  CZ  PHE A  65      11.738  27.874  -4.273  1.00 47.42           C  
ATOM   1033  HZ  PHE A  65      11.942  27.118  -5.017  1.00 47.42           H  
ATOM   1034  N   ILE A  66      13.683  32.481  -1.095  1.00 53.92           N  
ATOM   1035  H   ILE A  66      12.946  33.169  -1.029  1.00 53.92           H  
ATOM   1036  CA  ILE A  66      15.026  32.911  -1.524  1.00 53.92           C  
ATOM   1037  HA  ILE A  66      15.318  32.319  -2.391  1.00 53.92           H  
ATOM   1038  C   ILE A  66      16.058  32.622  -0.421  1.00 53.92           C  
ATOM   1039  CB  ILE A  66      15.005  34.403  -1.941  1.00 53.92           C  
ATOM   1040  HB  ILE A  66      14.511  34.974  -1.155  1.00 53.92           H  
ATOM   1041  O   ILE A  66      17.154  32.133  -0.710  1.00 53.92           O  
ATOM   1042  CG1 ILE A  66      14.213  34.573  -3.259  1.00 53.92           C  
ATOM   1043 HG12 ILE A  66      14.790  34.155  -4.084  1.00 53.92           H  
ATOM   1044 HG13 ILE A  66      13.281  34.010  -3.206  1.00 53.92           H  
ATOM   1045  CG2 ILE A  66      16.429  34.968  -2.124  1.00 53.92           C  
ATOM   1046 HG21 ILE A  66      16.982  34.932  -1.185  1.00 53.92           H  
ATOM   1047 HG22 ILE A  66      16.961  34.395  -2.883  1.00 53.92           H  
ATOM   1048 HG23 ILE A  66      16.386  36.013  -2.433  1.00 53.92           H  
ATOM   1049  CD1 ILE A  66      13.857  36.028  -3.593  1.00 53.92           C  
ATOM   1050 HD11 ILE A  66      14.753  36.602  -3.827  1.00 53.92           H  
ATOM   1051 HD12 ILE A  66      13.202  36.044  -4.464  1.00 53.92           H  
ATOM   1052 HD13 ILE A  66      13.336  36.486  -2.752  1.00 53.92           H  
ATOM   1053  N   LYS A  67      15.718  32.870   0.849  1.00 51.33           N  
ATOM   1054  H   LYS A  67      14.798  33.248   1.027  1.00 51.33           H  
ATOM   1055  CA  LYS A  67      16.604  32.621   1.994  1.00 51.33           C  
ATOM   1056  HA  LYS A  67      17.567  33.088   1.790  1.00 51.33           H  
ATOM   1057  C   LYS A  67      16.881  31.125   2.201  1.00 51.33           C  
ATOM   1058  CB  LYS A  67      15.994  33.290   3.233  1.00 51.33           C  
ATOM   1059  HB2 LYS A  67      15.687  34.305   2.979  1.00 51.33           H  
ATOM   1060  HB3 LYS A  67      15.114  32.733   3.554  1.00 51.33           H  
ATOM   1061  O   LYS A  67      18.044  30.745   2.313  1.00 51.33           O  
ATOM   1062  CG  LYS A  67      16.997  33.365   4.386  1.00 51.33           C  
ATOM   1063  HG2 LYS A  67      17.351  32.362   4.624  1.00 51.33           H  
ATOM   1064  HG3 LYS A  67      17.847  33.982   4.092  1.00 51.33           H  
ATOM   1065  CD  LYS A  67      16.328  33.963   5.625  1.00 51.33           C  
ATOM   1066  HD2 LYS A  67      15.471  33.342   5.887  1.00 51.33           H  
ATOM   1067  HD3 LYS A  67      15.993  34.980   5.417  1.00 51.33           H  
ATOM   1068  CE  LYS A  67      17.341  33.956   6.768  1.00 51.33           C  
ATOM   1069  HE2 LYS A  67      18.111  34.703   6.577  1.00 51.33           H  
ATOM   1070  HE3 LYS A  67      17.826  32.980   6.776  1.00 51.33           H  
ATOM   1071  NZ  LYS A  67      16.683  34.174   8.074  1.00 51.33           N  
ATOM   1072  HZ1 LYS A  67      17.373  34.105   8.809  1.00 51.33           H  
ATOM   1073  HZ2 LYS A  67      16.016  33.431   8.218  1.00 51.33           H  
ATOM   1074  HZ3 LYS A  67      16.211  35.067   8.103  1.00 51.33           H  
ATOM   1075  N   GLU A  68      15.858  30.276   2.142  1.00 48.65           N  
ATOM   1076  H   GLU A  68      14.925  30.659   2.071  1.00 48.65           H  
ATOM   1077  CA  GLU A  68      15.983  28.818   2.290  1.00 48.65           C  
ATOM   1078  HA  GLU A  68      16.528  28.593   3.207  1.00 48.65           H  
ATOM   1079  C   GLU A  68      16.763  28.174   1.134  1.00 48.65           C  
ATOM   1080  CB  GLU A  68      14.590  28.187   2.394  1.00 48.65           C  
ATOM   1081  HB2 GLU A  68      13.965  28.561   1.583  1.00 48.65           H  
ATOM   1082  HB3 GLU A  68      14.691  27.107   2.288  1.00 48.65           H  
ATOM   1083  O   GLU A  68      17.619  27.316   1.364  1.00 48.65           O  
ATOM   1084  CG  GLU A  68      13.932  28.480   3.751  1.00 48.65           C  
ATOM   1085  HG2 GLU A  68      13.836  29.558   3.885  1.00 48.65           H  
ATOM   1086  HG3 GLU A  68      14.588  28.106   4.536  1.00 48.65           H  
ATOM   1087  CD  GLU A  68      12.550  27.828   3.898  1.00 48.65           C  
ATOM   1088  OE1 GLU A  68      12.038  27.859   5.039  1.00 48.65           O  
ATOM   1089  OE2 GLU A  68      12.026  27.302   2.888  1.00 48.65           O  
ATOM   1090  N   CYS A  69      16.567  28.646  -0.103  1.00 42.32           N  
ATOM   1091  H   CYS A  69      15.813  29.299  -0.257  1.00 42.32           H  
ATOM   1092  CA  CYS A  69      17.387  28.227  -1.245  1.00 42.32           C  
ATOM   1093  HA  CYS A  69      17.342  27.141  -1.335  1.00 42.32           H  
ATOM   1094  C   CYS A  69      18.866  28.606  -1.064  1.00 42.32           C  
ATOM   1095  CB  CYS A  69      16.830  28.852  -2.531  1.00 42.32           C  
ATOM   1096  HB2 CYS A  69      16.650  29.918  -2.389  1.00 42.32           H  
ATOM   1097  HB3 CYS A  69      17.554  28.719  -3.335  1.00 42.32           H  
ATOM   1098  O   CYS A  69      19.759  27.861  -1.477  1.00 42.32           O  
ATOM   1099  SG  CYS A  69      15.290  28.025  -3.012  1.00 42.32           S  
ATOM   1100  HG  CYS A  69      14.504  28.626  -2.114  1.00 42.32           H  
ATOM   1101  N   THR A  70      19.139  29.745  -0.420  1.00 49.65           N  
ATOM   1102  H   THR A  70      18.360  30.291  -0.079  1.00 49.65           H  
ATOM   1103  CA  THR A  70      20.506  30.208  -0.144  1.00 49.65           C  
ATOM   1104  HA  THR A  70      21.103  30.035  -1.039  1.00 49.65           H  
ATOM   1105  C   THR A  70      21.156  29.404   0.990  1.00 49.65           C  
ATOM   1106  CB  THR A  70      20.543  31.719   0.156  1.00 49.65           C  
ATOM   1107  HB  THR A  70      20.214  31.913   1.177  1.00 49.65           H  
ATOM   1108  O   THR A  70      22.334  29.071   0.900  1.00 49.65           O  
ATOM   1109  CG2 THR A  70      21.941  32.295  -0.069  1.00 49.65           C  
ATOM   1110 HG21 THR A  70      22.644  31.822   0.617  1.00 49.65           H  
ATOM   1111 HG22 THR A  70      21.930  33.366   0.130  1.00 49.65           H  
ATOM   1112 HG23 THR A  70      22.262  32.111  -1.094  1.00 49.65           H  
ATOM   1113  OG1 THR A  70      19.758  32.471  -0.741  1.00 49.65           O  
ATOM   1114  HG1 THR A  70      18.831  32.247  -0.634  1.00 49.65           H  
ATOM   1115  N   GLU A  71      20.399  29.014   2.019  1.00 47.63           N  
ATOM   1116  H   GLU A  71      19.447  29.347   2.063  1.00 47.63           H  
ATOM   1117  CA  GLU A  71      20.892  28.225   3.161  1.00 47.63           C  
ATOM   1118  HA  GLU A  71      21.868  28.609   3.459  1.00 47.63           H  
ATOM   1119  C   GLU A  71      21.103  26.735   2.821  1.00 47.63           C  
ATOM   1120  CB  GLU A  71      19.932  28.404   4.352  1.00 47.63           C  
ATOM   1121  HB2 GLU A  71      18.910  28.233   4.015  1.00 47.63           H  
ATOM   1122  HB3 GLU A  71      20.177  27.664   5.113  1.00 47.63           H  
ATOM   1123  O   GLU A  71      22.060  26.111   3.297  1.00 47.63           O  
ATOM   1124  CG  GLU A  71      20.057  29.808   4.979  1.00 47.63           C  
ATOM   1125  HG2 GLU A  71      21.069  29.917   5.370  1.00 47.63           H  
ATOM   1126  HG3 GLU A  71      19.927  30.563   4.203  1.00 47.63           H  
ATOM   1127  CD  GLU A  71      19.051  30.089   6.112  1.00 47.63           C  
ATOM   1128  OE1 GLU A  71      19.058  31.238   6.623  1.00 47.63           O  
ATOM   1129  OE2 GLU A  71      18.293  29.170   6.485  1.00 47.63           O  
ATOM   1130  N   HIS A  72      20.281  26.166   1.930  1.00 41.54           N  
ATOM   1131  H   HIS A  72      19.469  26.685   1.628  1.00 41.54           H  
ATOM   1132  CA  HIS A  72      20.457  24.792   1.449  1.00 41.54           C  
ATOM   1133  HA  HIS A  72      20.598  24.156   2.322  1.00 41.54           H  
ATOM   1134  C   HIS A  72      21.711  24.640   0.561  1.00 41.54           C  
ATOM   1135  CB  HIS A  72      19.170  24.332   0.742  1.00 41.54           C  
ATOM   1136  HB2 HIS A  72      18.314  24.818   1.210  1.00 41.54           H  
ATOM   1137  HB3 HIS A  72      19.191  24.634  -0.305  1.00 41.54           H  
ATOM   1138  O   HIS A  72      22.355  23.585   0.562  1.00 41.54           O  
ATOM   1139  CG  HIS A  72      18.940  22.846   0.843  1.00 41.54           C  
ATOM   1140  CD2 HIS A  72      17.830  22.229   1.355  1.00 41.54           C  
ATOM   1141  HD2 HIS A  72      16.948  22.721   1.737  1.00 41.54           H  
ATOM   1142  ND1 HIS A  72      19.830  21.856   0.494  1.00 41.54           N  
ATOM   1143  HD1 HIS A  72      20.757  22.003   0.123  1.00 41.54           H  
ATOM   1144  CE1 HIS A  72      19.263  20.670   0.773  1.00 41.54           C  
ATOM   1145  HE1 HIS A  72      19.719  19.705   0.604  1.00 41.54           H  
ATOM   1146  NE2 HIS A  72      18.050  20.848   1.315  1.00 41.54           N  
ATOM   1147  N   GLN A  73      22.119  25.708  -0.137  1.00 39.36           N  
ATOM   1148  H   GLN A  73      21.539  26.535  -0.106  1.00 39.36           H  
ATOM   1149  CA  GLN A  73      23.380  25.786  -0.887  1.00 39.36           C  
ATOM   1150  HA  GLN A  73      23.482  24.901  -1.515  1.00 39.36           H  
ATOM   1151  C   GLN A  73      24.604  25.825   0.040  1.00 39.36           C  
ATOM   1152  CB  GLN A  73      23.360  27.028  -1.792  1.00 39.36           C  
ATOM   1153  HB2 GLN A  73      24.378  27.264  -2.102  1.00 39.36           H  
ATOM   1154  HB3 GLN A  73      23.004  27.880  -1.212  1.00 39.36           H  
ATOM   1155  O   GLN A  73      25.607  25.175  -0.254  1.00 39.36           O  
ATOM   1156  CG  GLN A  73      22.458  26.876  -3.031  1.00 39.36           C  
ATOM   1157  HG2 GLN A  73      21.989  27.838  -3.236  1.00 39.36           H  
ATOM   1158  HG3 GLN A  73      21.658  26.165  -2.827  1.00 39.36           H  
ATOM   1159  CD  GLN A  73      23.209  26.467  -4.295  1.00 39.36           C  
ATOM   1160  NE2 GLN A  73      22.615  25.664  -5.149  1.00 39.36           N  
ATOM   1161 HE21 GLN A  73      23.165  25.394  -5.952  1.00 39.36           H  
ATOM   1162 HE22 GLN A  73      21.676  25.337  -4.971  1.00 39.36           H  
ATOM   1163  OE1 GLN A  73      24.325  26.875  -4.569  1.00 39.36           O  
ATOM   1164  N   THR A  74      24.529  26.498   1.192  1.00 43.63           N  
ATOM   1165  H   THR A  74      23.742  27.106   1.364  1.00 43.63           H  
ATOM   1166  CA  THR A  74      25.627  26.520   2.174  1.00 43.63           C  
ATOM   1167  HA  THR A  74      26.537  26.818   1.653  1.00 43.63           H  
ATOM   1168  C   THR A  74      25.863  25.130   2.766  1.00 43.63           C  
ATOM   1169  CB  THR A  74      25.370  27.534   3.304  1.00 43.63           C  
ATOM   1170  HB  THR A  74      24.829  27.051   4.118  1.00 43.63           H  
ATOM   1171  O   THR A  74      27.008  24.706   2.897  1.00 43.63           O  
ATOM   1172  CG2 THR A  74      26.675  28.132   3.825  1.00 43.63           C  
ATOM   1173 HG21 THR A  74      27.325  27.340   4.197  1.00 43.63           H  
ATOM   1174 HG22 THR A  74      26.463  28.823   4.641  1.00 43.63           H  
ATOM   1175 HG23 THR A  74      27.185  28.667   3.024  1.00 43.63           H  
ATOM   1176  OG1 THR A  74      24.605  28.615   2.841  1.00 43.63           O  
ATOM   1177  HG1 THR A  74      24.388  29.180   3.587  1.00 43.63           H  
ATOM   1178  N   LYS A  75      24.804  24.352   3.029  1.00 40.41           N  
ATOM   1179  H   LYS A  75      23.886  24.759   2.917  1.00 40.41           H  
ATOM   1180  CA  LYS A  75      24.921  22.959   3.505  1.00 40.41           C  
ATOM   1181  HA  LYS A  75      25.632  22.941   4.331  1.00 40.41           H  
ATOM   1182  C   LYS A  75      25.512  22.010   2.455  1.00 40.41           C  
ATOM   1183  CB  LYS A  75      23.554  22.465   4.014  1.00 40.41           C  
ATOM   1184  HB2 LYS A  75      22.771  23.170   3.732  1.00 40.41           H  
ATOM   1185  HB3 LYS A  75      23.314  21.506   3.555  1.00 40.41           H  
ATOM   1186  O   LYS A  75      26.351  21.181   2.798  1.00 40.41           O  
ATOM   1187  CG  LYS A  75      23.556  22.287   5.540  1.00 40.41           C  
ATOM   1188  HG2 LYS A  75      23.840  23.227   6.012  1.00 40.41           H  
ATOM   1189  HG3 LYS A  75      24.279  21.518   5.812  1.00 40.41           H  
ATOM   1190  CD  LYS A  75      22.162  21.877   6.034  1.00 40.41           C  
ATOM   1191  HD2 LYS A  75      21.455  22.666   5.779  1.00 40.41           H  
ATOM   1192  HD3 LYS A  75      21.860  20.958   5.533  1.00 40.41           H  
ATOM   1193  CE  LYS A  75      22.163  21.657   7.551  1.00 40.41           C  
ATOM   1194  HE2 LYS A  75      22.536  22.561   8.032  1.00 40.41           H  
ATOM   1195  HE3 LYS A  75      22.848  20.842   7.784  1.00 40.41           H  
ATOM   1196  NZ  LYS A  75      20.798  21.344   8.048  1.00 40.41           N  
ATOM   1197  HZ1 LYS A  75      20.164  22.102   7.840  1.00 40.41           H  
ATOM   1198  HZ2 LYS A  75      20.437  20.511   7.605  1.00 40.41           H  
ATOM   1199  HZ3 LYS A  75      20.799  21.202   9.048  1.00 40.41           H  
ATOM   1200  N   ILE A  76      25.143  22.154   1.181  1.00 41.96           N  
ATOM   1201  H   ILE A  76      24.425  22.830   0.963  1.00 41.96           H  
ATOM   1202  CA  ILE A  76      25.676  21.311   0.094  1.00 41.96           C  
ATOM   1203  HA  ILE A  76      25.699  20.276   0.434  1.00 41.96           H  
ATOM   1204  C   ILE A  76      27.132  21.685  -0.232  1.00 41.96           C  
ATOM   1205  CB  ILE A  76      24.735  21.374  -1.132  1.00 41.96           C  
ATOM   1206  HB  ILE A  76      24.580  22.420  -1.396  1.00 41.96           H  
ATOM   1207  O   ILE A  76      27.963  20.800  -0.424  1.00 41.96           O  
ATOM   1208  CG1 ILE A  76      23.371  20.731  -0.777  1.00 41.96           C  
ATOM   1209 HG12 ILE A  76      23.498  19.653  -0.676  1.00 41.96           H  
ATOM   1210 HG13 ILE A  76      23.016  21.104   0.184  1.00 41.96           H  
ATOM   1211  CG2 ILE A  76      25.348  20.649  -2.345  1.00 41.96           C  
ATOM   1212 HG21 ILE A  76      24.676  20.690  -3.202  1.00 41.96           H  
ATOM   1213 HG22 ILE A  76      26.280  21.127  -2.648  1.00 41.96           H  
ATOM   1214 HG23 ILE A  76      25.551  19.606  -2.100  1.00 41.96           H  
ATOM   1215  CD1 ILE A  76      22.266  21.004  -1.804  1.00 41.96           C  
ATOM   1216 HD11 ILE A  76      22.517  20.569  -2.771  1.00 41.96           H  
ATOM   1217 HD12 ILE A  76      22.117  22.078  -1.916  1.00 41.96           H  
ATOM   1218 HD13 ILE A  76      21.336  20.548  -1.463  1.00 41.96           H  
ATOM   1219  N   THR A  77      27.475  22.975  -0.194  1.00 41.36           N  
ATOM   1220  H   THR A  77      26.748  23.664  -0.062  1.00 41.36           H  
ATOM   1221  CA  THR A  77      28.844  23.443  -0.463  1.00 41.36           C  
ATOM   1222  HA  THR A  77      29.198  22.939  -1.362  1.00 41.36           H  
ATOM   1223  C   THR A  77      29.795  23.047   0.672  1.00 41.36           C  
ATOM   1224  CB  THR A  77      28.885  24.956  -0.743  1.00 41.36           C  
ATOM   1225  HB  THR A  77      28.738  25.505   0.188  1.00 41.36           H  
ATOM   1226  O   THR A  77      30.854  22.506   0.399  1.00 41.36           O  
ATOM   1227  CG2 THR A  77      30.199  25.388  -1.392  1.00 41.36           C  
ATOM   1228 HG21 THR A  77      30.347  24.848  -2.327  1.00 41.36           H  
ATOM   1229 HG22 THR A  77      31.033  25.179  -0.722  1.00 41.36           H  
ATOM   1230 HG23 THR A  77      30.168  26.458  -1.597  1.00 41.36           H  
ATOM   1231  OG1 THR A  77      27.876  25.321  -1.656  1.00 41.36           O  
ATOM   1232  HG1 THR A  77      27.032  25.312  -1.198  1.00 41.36           H  
ATOM   1233  N   THR A  78      29.396  23.167   1.945  1.00 41.31           N  
ATOM   1234  H   THR A  78      28.508  23.610   2.131  1.00 41.31           H  
ATOM   1235  CA  THR A  78      30.253  22.797   3.100  1.00 41.31           C  
ATOM   1236  HA  THR A  78      31.219  23.284   2.970  1.00 41.31           H  
ATOM   1237  C   THR A  78      30.526  21.285   3.194  1.00 41.31           C  
ATOM   1238  CB  THR A  78      29.649  23.299   4.427  1.00 41.31           C  
ATOM   1239  HB  THR A  78      28.844  22.636   4.743  1.00 41.31           H  
ATOM   1240  O   THR A  78      31.564  20.861   3.707  1.00 41.31           O  
ATOM   1241  CG2 THR A  78      30.687  23.418   5.540  1.00 41.31           C  
ATOM   1242 HG21 THR A  78      31.094  22.437   5.782  1.00 41.31           H  
ATOM   1243 HG22 THR A  78      30.216  23.827   6.434  1.00 41.31           H  
ATOM   1244 HG23 THR A  78      31.497  24.076   5.227  1.00 41.31           H  
ATOM   1245  OG1 THR A  78      29.147  24.607   4.308  1.00 41.31           O  
ATOM   1246  HG1 THR A  78      28.336  24.594   3.796  1.00 41.31           H  
ATOM   1247  N   THR A  79      29.631  20.456   2.648  1.00 38.38           N  
ATOM   1248  H   THR A  79      28.800  20.854   2.233  1.00 38.38           H  
ATOM   1249  CA  THR A  79      29.800  18.992   2.597  1.00 38.38           C  
ATOM   1250  HA  THR A  79      30.306  18.670   3.507  1.00 38.38           H  
ATOM   1251  C   THR A  79      30.688  18.555   1.420  1.00 38.38           C  
ATOM   1252  CB  THR A  79      28.434  18.280   2.565  1.00 38.38           C  
ATOM   1253  HB  THR A  79      28.024  18.313   1.556  1.00 38.38           H  
ATOM   1254  O   THR A  79      31.342  17.519   1.500  1.00 38.38           O  
ATOM   1255  CG2 THR A  79      28.529  16.832   3.042  1.00 38.38           C  
ATOM   1256 HG21 THR A  79      29.170  16.258   2.373  1.00 38.38           H  
ATOM   1257 HG22 THR A  79      27.536  16.382   3.041  1.00 38.38           H  
ATOM   1258 HG23 THR A  79      28.939  16.796   4.051  1.00 38.38           H  
ATOM   1259  OG1 THR A  79      27.517  18.879   3.458  1.00 38.38           O  
ATOM   1260  HG1 THR A  79      27.175  19.696   3.088  1.00 38.38           H  
ATOM   1261  N   ALA A  80      30.777  19.371   0.361  1.00 37.13           N  
ATOM   1262  H   ALA A  80      30.207  20.205   0.344  1.00 37.13           H  
ATOM   1263  CA  ALA A  80      31.643  19.141  -0.799  1.00 37.13           C  
ATOM   1264  HA  ALA A  80      31.738  18.067  -0.958  1.00 37.13           H  
ATOM   1265  C   ALA A  80      33.076  19.687  -0.618  1.00 37.13           C  
ATOM   1266  CB  ALA A  80      30.949  19.737  -2.030  1.00 37.13           C  
ATOM   1267  HB1 ALA A  80      29.960  19.293  -2.151  1.00 37.13           H  
ATOM   1268  HB2 ALA A  80      30.849  20.816  -1.916  1.00 37.13           H  
ATOM   1269  HB3 ALA A  80      31.544  19.527  -2.919  1.00 37.13           H  
ATOM   1270  O   ALA A  80      34.009  19.131  -1.189  1.00 37.13           O  
ATOM   1271  N   THR A  81      33.291  20.727   0.203  1.00 37.50           N  
ATOM   1272  H   THR A  81      32.499  21.281   0.498  1.00 37.50           H  
ATOM   1273  CA  THR A  81      34.644  21.263   0.480  1.00 37.50           C  
ATOM   1274  HA  THR A  81      35.242  21.129  -0.421  1.00 37.50           H  
ATOM   1275  C   THR A  81      35.388  20.518   1.596  1.00 37.50           C  
ATOM   1276  CB  THR A  81      34.636  22.770   0.812  1.00 37.50           C  
ATOM   1277  HB  THR A  81      34.774  22.908   1.884  1.00 37.50           H  
ATOM   1278  O   THR A  81      36.614  20.581   1.664  1.00 37.50           O  
ATOM   1279  CG2 THR A  81      35.735  23.520   0.065  1.00 37.50           C  
ATOM   1280 HG21 THR A  81      35.580  23.436  -1.011  1.00 37.50           H  
ATOM   1281 HG22 THR A  81      35.737  24.571   0.355  1.00 37.50           H  
ATOM   1282 HG23 THR A  81      36.703  23.088   0.317  1.00 37.50           H  
ATOM   1283  OG1 THR A  81      33.448  23.417   0.441  1.00 37.50           O  
ATOM   1284  HG1 THR A  81      33.609  24.363   0.482  1.00 37.50           H  
ATOM   1285  N   SER A  82      34.673  19.788   2.462  1.00 35.70           N  
ATOM   1286  H   SER A  82      33.669  19.765   2.354  1.00 35.70           H  
ATOM   1287  CA  SER A  82      35.259  18.981   3.552  1.00 35.70           C  
ATOM   1288  HA  SER A  82      36.164  19.479   3.899  1.00 35.70           H  
ATOM   1289  C   SER A  82      35.702  17.576   3.120  1.00 35.70           C  
ATOM   1290  CB  SER A  82      34.305  18.915   4.752  1.00 35.70           C  
ATOM   1291  HB2 SER A  82      34.682  18.193   5.476  1.00 35.70           H  
ATOM   1292  HB3 SER A  82      34.268  19.893   5.231  1.00 35.70           H  
ATOM   1293  O   SER A  82      36.374  16.886   3.879  1.00 35.70           O  
ATOM   1294  OG  SER A  82      32.993  18.553   4.359  1.00 35.70           O  
ATOM   1295  HG  SER A  82      32.494  19.359   4.209  1.00 35.70           H  
ATOM   1296  N   THR A  83      35.385  17.167   1.888  1.00 34.16           N  
ATOM   1297  H   THR A  83      34.785  17.755   1.328  1.00 34.16           H  
ATOM   1298  CA  THR A  83      35.778  15.876   1.292  1.00 34.16           C  
ATOM   1299  HA  THR A  83      36.240  15.263   2.066  1.00 34.16           H  
ATOM   1300  C   THR A  83      36.862  16.000   0.212  1.00 34.16           C  
ATOM   1301  CB  THR A  83      34.547  15.101   0.777  1.00 34.16           C  
ATOM   1302  HB  THR A  83      34.830  14.491  -0.081  1.00 34.16           H  
ATOM   1303  O   THR A  83      37.262  14.993  -0.363  1.00 34.16           O  
ATOM   1304  CG2 THR A  83      33.993  14.163   1.847  1.00 34.16           C  
ATOM   1305 HG21 THR A  83      34.747  13.419   2.104  1.00 34.16           H  
ATOM   1306 HG22 THR A  83      33.111  13.651   1.461  1.00 34.16           H  
ATOM   1307 HG23 THR A  83      33.728  14.730   2.739  1.00 34.16           H  
ATOM   1308  OG1 THR A  83      33.499  15.965   0.385  1.00 34.16           O  
ATOM   1309  HG1 THR A  83      32.956  16.193   1.143  1.00 34.16           H  
ATOM   1310  N   SER A  84      37.396  17.204  -0.038  1.00 30.90           N  
ATOM   1311  H   SER A  84      36.993  18.006   0.426  1.00 30.90           H  
ATOM   1312  CA  SER A  84      38.422  17.457  -1.068  1.00 30.90           C  
ATOM   1313  HA  SER A  84      38.704  16.503  -1.514  1.00 30.90           H  
ATOM   1314  C   SER A  84      39.733  18.060  -0.535  1.00 30.90           C  
ATOM   1315  CB  SER A  84      37.823  18.301  -2.200  1.00 30.90           C  
ATOM   1316  HB2 SER A  84      38.462  18.227  -3.080  1.00 30.90           H  
ATOM   1317  HB3 SER A  84      36.834  17.920  -2.456  1.00 30.90           H  
ATOM   1318  O   SER A  84      40.520  18.602  -1.307  1.00 30.90           O  
ATOM   1319  OG  SER A  84      37.726  19.659  -1.814  1.00 30.90           O  
ATOM   1320  HG  SER A  84      38.618  20.015  -1.820  1.00 30.90           H  
ATOM   1321  N   THR A  85      39.976  18.009   0.778  1.00 30.98           N  
ATOM   1322  H   THR A  85      39.289  17.567   1.372  1.00 30.98           H  
ATOM   1323  CA  THR A  85      41.163  18.595   1.433  1.00 30.98           C  
ATOM   1324  HA  THR A  85      41.955  18.695   0.691  1.00 30.98           H  
ATOM   1325  C   THR A  85      41.741  17.664   2.504  1.00 30.98           C  
ATOM   1326  CB  THR A  85      40.887  20.012   1.988  1.00 30.98           C  
ATOM   1327  HB  THR A  85      41.632  20.254   2.747  1.00 30.98           H  
ATOM   1328  O   THR A  85      41.852  18.015   3.672  1.00 30.98           O  
ATOM   1329  CG2 THR A  85      40.996  21.088   0.910  1.00 30.98           C  
ATOM   1330 HG21 THR A  85      40.837  22.068   1.361  1.00 30.98           H  
ATOM   1331 HG22 THR A  85      41.990  21.062   0.464  1.00 30.98           H  
ATOM   1332 HG23 THR A  85      40.248  20.924   0.134  1.00 30.98           H  
ATOM   1333  OG1 THR A  85      39.601  20.124   2.563  1.00 30.98           O  
ATOM   1334  HG1 THR A  85      38.943  20.228   1.872  1.00 30.98           H  
ATOM   1335  N   SER A  86      42.126  16.444   2.123  1.00 31.16           N  
ATOM   1336  H   SER A  86      41.907  16.123   1.191  1.00 31.16           H  
ATOM   1337  CA  SER A  86      42.912  15.564   3.002  1.00 31.16           C  
ATOM   1338  HA  SER A  86      43.638  16.179   3.533  1.00 31.16           H  
ATOM   1339  C   SER A  86      43.719  14.526   2.220  1.00 31.16           C  
ATOM   1340  CB  SER A  86      42.023  14.895   4.069  1.00 31.16           C  
ATOM   1341  HB2 SER A  86      42.658  14.391   4.797  1.00 31.16           H  
ATOM   1342  HB3 SER A  86      41.440  15.652   4.593  1.00 31.16           H  
ATOM   1343  O   SER A  86      43.654  13.347   2.533  1.00 31.16           O  
ATOM   1344  OG  SER A  86      41.148  13.948   3.492  1.00 31.16           O  
ATOM   1345  HG  SER A  86      41.697  13.281   3.073  1.00 31.16           H  
ATOM   1346  N   GLU A  87      44.436  14.917   1.164  1.00 29.55           N  
ATOM   1347  H   GLU A  87      44.423  15.886   0.880  1.00 29.55           H  
ATOM   1348  CA  GLU A  87      45.237  13.955   0.389  1.00 29.55           C  
ATOM   1349  HA  GLU A  87      45.756  13.307   1.095  1.00 29.55           H  
ATOM   1350  C   GLU A  87      46.340  14.659  -0.419  1.00 29.55           C  
ATOM   1351  CB  GLU A  87      44.306  13.052  -0.463  1.00 29.55           C  
ATOM   1352  HB2 GLU A  87      43.274  13.388  -0.362  1.00 29.55           H  
ATOM   1353  HB3 GLU A  87      44.557  13.108  -1.522  1.00 29.55           H  
ATOM   1354  O   GLU A  87      46.299  14.745  -1.641  1.00 29.55           O  
ATOM   1355  CG  GLU A  87      44.386  11.579  -0.026  1.00 29.55           C  
ATOM   1356  HG2 GLU A  87      44.268  11.495   1.054  1.00 29.55           H  
ATOM   1357  HG3 GLU A  87      45.380  11.203  -0.270  1.00 29.55           H  
ATOM   1358  CD  GLU A  87      43.332  10.702  -0.716  1.00 29.55           C  
ATOM   1359  OE1 GLU A  87      42.854   9.746  -0.063  1.00 29.55           O  
ATOM   1360  OE2 GLU A  87      43.046  10.962  -1.906  1.00 29.55           O  
ATOM   1361  N   THR A  88      47.333  15.248   0.253  1.00 28.02           N  
ATOM   1362  H   THR A  88      47.266  15.306   1.259  1.00 28.02           H  
ATOM   1363  CA  THR A  88      48.655  15.538  -0.342  1.00 28.02           C  
ATOM   1364  HA  THR A  88      49.018  14.606  -0.777  1.00 28.02           H  
ATOM   1365  C   THR A  88      49.642  15.952   0.750  1.00 28.02           C  
ATOM   1366  CB  THR A  88      48.653  16.626  -1.451  1.00 28.02           C  
ATOM   1367  HB  THR A  88      49.269  17.470  -1.139  1.00 28.02           H  
ATOM   1368  O   THR A  88      49.247  16.651   1.680  1.00 28.02           O  
ATOM   1369  CG2 THR A  88      49.236  16.060  -2.748  1.00 28.02           C  
ATOM   1370 HG21 THR A  88      50.265  15.739  -2.585  1.00 28.02           H  
ATOM   1371 HG22 THR A  88      49.226  16.834  -3.515  1.00 28.02           H  
ATOM   1372 HG23 THR A  88      48.638  15.215  -3.089  1.00 28.02           H  
ATOM   1373  OG1 THR A  88      47.379  17.121  -1.782  1.00 28.02           O  
ATOM   1374  HG1 THR A  88      46.830  16.344  -1.908  1.00 28.02           H  
ATOM   1375  N   THR A  89      50.925  15.590   0.590  1.00 30.23           N  
ATOM   1376  H   THR A  89      51.124  15.066  -0.250  1.00 30.23           H  
ATOM   1377  CA  THR A  89      52.073  15.742   1.531  1.00 30.23           C  
ATOM   1378  HA  THR A  89      52.977  15.744   0.923  1.00 30.23           H  
ATOM   1379  C   THR A  89      52.167  14.531   2.482  1.00 30.23           C  
ATOM   1380  CB  THR A  89      52.057  17.098   2.295  1.00 30.23           C  
ATOM   1381  HB  THR A  89      51.522  16.981   3.237  1.00 30.23           H  
ATOM   1382  O   THR A  89      51.296  14.357   3.317  1.00 30.23           O  
ATOM   1383  CG2 THR A  89      53.446  17.651   2.578  1.00 30.23           C  
ATOM   1384 HG21 THR A  89      54.025  17.715   1.657  1.00 30.23           H  
ATOM   1385 HG22 THR A  89      53.358  18.646   3.013  1.00 30.23           H  
ATOM   1386 HG23 THR A  89      53.942  17.011   3.308  1.00 30.23           H  
ATOM   1387  OG1 THR A  89      51.431  18.130   1.569  1.00 30.23           O  
ATOM   1388  HG1 THR A  89      50.495  17.926   1.628  1.00 30.23           H  
ATOM   1389  N   THR A  90      53.111  13.580   2.404  1.00 31.45           N  
ATOM   1390  H   THR A  90      52.904  12.816   3.031  1.00 31.45           H  
ATOM   1391  CA  THR A  90      54.536  13.623   2.018  1.00 31.45           C  
ATOM   1392  HA  THR A  90      54.673  14.218   1.115  1.00 31.45           H  
ATOM   1393  C   THR A  90      55.050  12.185   1.773  1.00 31.45           C  
ATOM   1394  CB  THR A  90      55.388  14.197   3.186  1.00 31.45           C  
ATOM   1395  HB  THR A  90      56.061  13.427   3.564  1.00 31.45           H  
ATOM   1396  O   THR A  90      54.783  11.296   2.577  1.00 31.45           O  
ATOM   1397  CG2 THR A  90      56.239  15.383   2.744  1.00 31.45           C  
ATOM   1398 HG21 THR A  90      56.664  15.889   3.611  1.00 31.45           H  
ATOM   1399 HG22 THR A  90      57.057  15.021   2.121  1.00 31.45           H  
ATOM   1400 HG23 THR A  90      55.649  16.089   2.159  1.00 31.45           H  
ATOM   1401  OG1 THR A  90      54.610  14.637   4.279  1.00 31.45           O  
ATOM   1402  HG1 THR A  90      55.181  14.728   5.045  1.00 31.45           H  
ATOM   1403  N   MET A  91      55.827  11.949   0.705  1.00 28.19           N  
ATOM   1404  H   MET A  91      56.035  12.722   0.089  1.00 28.19           H  
ATOM   1405  CA  MET A  91      56.660  10.743   0.515  1.00 28.19           C  
ATOM   1406  HA  MET A  91      56.346   9.950   1.194  1.00 28.19           H  
ATOM   1407  C   MET A  91      58.135  11.072   0.779  1.00 28.19           C  
ATOM   1408  CB  MET A  91      56.606  10.216  -0.935  1.00 28.19           C  
ATOM   1409  HB2 MET A  91      57.527   9.661  -1.112  1.00 28.19           H  
ATOM   1410  HB3 MET A  91      56.605  11.054  -1.633  1.00 28.19           H  
ATOM   1411  O   MET A  91      58.636  12.005   0.162  1.00 28.19           O  
ATOM   1412  CG  MET A  91      55.471   9.260  -1.296  1.00 28.19           C  
ATOM   1413  HG2 MET A  91      54.568   9.840  -1.487  1.00 28.19           H  
ATOM   1414  HG3 MET A  91      55.284   8.578  -0.467  1.00 28.19           H  
ATOM   1415  SD  MET A  91      55.909   8.281  -2.767  1.00 28.19           S  
ATOM   1416  CE  MET A  91      54.283   8.044  -3.525  1.00 28.19           C  
ATOM   1417  HE1 MET A  91      54.389   7.449  -4.432  1.00 28.19           H  
ATOM   1418  HE2 MET A  91      53.625   7.526  -2.828  1.00 28.19           H  
ATOM   1419  HE3 MET A  91      53.852   9.013  -3.780  1.00 28.19           H  
ATOM   1420  N   SER A  92      58.800  10.257   1.611  1.00 32.86           N  
ATOM   1421  H   SER A  92      58.211   9.688   2.202  1.00 32.86           H  
ATOM   1422  CA  SER A  92      60.244   9.898   1.653  1.00 32.86           C  
ATOM   1423  HA  SER A  92      60.418   9.033   1.013  1.00 32.86           H  
ATOM   1424  C   SER A  92      60.577   9.525   3.111  1.00 32.86           C  
ATOM   1425  CB  SER A  92      61.186  11.037   1.206  1.00 32.86           C  
ATOM   1426  HB2 SER A  92      61.024  11.264   0.152  1.00 32.86           H  
ATOM   1427  HB3 SER A  92      62.220  10.713   1.322  1.00 32.86           H  
ATOM   1428  O   SER A  92      60.243  10.302   3.994  1.00 32.86           O  
ATOM   1429  OG  SER A  92      61.017  12.209   1.973  1.00 32.86           O  
ATOM   1430  HG  SER A  92      60.775  11.951   2.865  1.00 32.86           H  
ATOM   1431  N   THR A  93      61.197   8.414   3.517  1.00 35.33           N  
ATOM   1432  H   THR A  93      61.227   8.350   4.525  1.00 35.33           H  
ATOM   1433  CA  THR A  93      62.064   7.434   2.848  1.00 35.33           C  
ATOM   1434  HA  THR A  93      61.597   7.072   1.933  1.00 35.33           H  
ATOM   1435  C   THR A  93      62.307   6.251   3.807  1.00 35.33           C  
ATOM   1436  CB  THR A  93      63.464   8.028   2.540  1.00 35.33           C  
ATOM   1437  HB  THR A  93      64.241   7.349   2.888  1.00 35.33           H  
ATOM   1438  O   THR A  93      62.576   6.458   4.982  1.00 35.33           O  
ATOM   1439  CG2 THR A  93      63.671   8.224   1.040  1.00 35.33           C  
ATOM   1440 HG21 THR A  93      63.735   7.252   0.552  1.00 35.33           H  
ATOM   1441 HG22 THR A  93      64.602   8.763   0.866  1.00 35.33           H  
ATOM   1442 HG23 THR A  93      62.844   8.783   0.603  1.00 35.33           H  
ATOM   1443  OG1 THR A  93      63.675   9.278   3.156  1.00 35.33           O  
ATOM   1444  HG1 THR A  93      63.704   9.146   4.106  1.00 35.33           H  
ATOM   1445  N   SER A  94      62.243   5.037   3.250  1.00 31.03           N  
ATOM   1446  H   SER A  94      61.789   5.032   2.348  1.00 31.03           H  
ATOM   1447  CA  SER A  94      63.112   3.855   3.435  1.00 31.03           C  
ATOM   1448  HA  SER A  94      62.551   3.054   2.954  1.00 31.03           H  
ATOM   1449  C   SER A  94      63.513   3.292   4.824  1.00 31.03           C  
ATOM   1450  CB  SER A  94      64.360   4.039   2.560  1.00 31.03           C  
ATOM   1451  HB2 SER A  94      65.218   4.339   3.162  1.00 31.03           H  
ATOM   1452  HB3 SER A  94      64.181   4.813   1.814  1.00 31.03           H  
ATOM   1453  O   SER A  94      64.376   3.824   5.508  1.00 31.03           O  
ATOM   1454  OG  SER A  94      64.641   2.845   1.869  1.00 31.03           O  
ATOM   1455  HG  SER A  94      65.009   2.210   2.488  1.00 31.03           H  
ATOM   1456  N   THR A  95      63.011   2.067   5.075  1.00 31.67           N  
ATOM   1457  H   THR A  95      62.164   1.880   4.558  1.00 31.67           H  
ATOM   1458  CA  THR A  95      63.712   0.815   5.495  1.00 31.67           C  
ATOM   1459  HA  THR A  95      62.929   0.099   5.744  1.00 31.67           H  
ATOM   1460  C   THR A  95      64.680   0.806   6.690  1.00 31.67           C  
ATOM   1461  CB  THR A  95      64.497   0.205   4.314  1.00 31.67           C  
ATOM   1462  HB  THR A  95      65.086  -0.635   4.682  1.00 31.67           H  
ATOM   1463  O   THR A  95      65.749   1.400   6.604  1.00 31.67           O  
ATOM   1464  CG2 THR A  95      63.605  -0.320   3.193  1.00 31.67           C  
ATOM   1465 HG21 THR A  95      64.228  -0.755   2.411  1.00 31.67           H  
ATOM   1466 HG22 THR A  95      63.017   0.490   2.763  1.00 31.67           H  
ATOM   1467 HG23 THR A  95      62.937  -1.089   3.581  1.00 31.67           H  
ATOM   1468  OG1 THR A  95      65.377   1.161   3.773  1.00 31.67           O  
ATOM   1469  HG1 THR A  95      65.830   1.557   4.522  1.00 31.67           H  
ATOM   1470  N   ARG A  96      64.481  -0.123   7.648  1.00 32.07           N  
ATOM   1471  H   ARG A  96      63.593  -0.075   8.127  1.00 32.07           H  
ATOM   1472  CA  ARG A  96      65.104  -1.477   7.655  1.00 32.07           C  
ATOM   1473  HA  ARG A  96      64.780  -1.988   6.748  1.00 32.07           H  
ATOM   1474  C   ARG A  96      64.630  -2.341   8.846  1.00 32.07           C  
ATOM   1475  CB  ARG A  96      66.647  -1.394   7.624  1.00 32.07           C  
ATOM   1476  HB2 ARG A  96      67.013  -1.011   8.577  1.00 32.07           H  
ATOM   1477  HB3 ARG A  96      66.948  -0.697   6.842  1.00 32.07           H  
ATOM   1478  O   ARG A  96      64.261  -1.834   9.895  1.00 32.07           O  
ATOM   1479  CG  ARG A  96      67.339  -2.730   7.302  1.00 32.07           C  
ATOM   1480  HG2 ARG A  96      66.852  -3.195   6.445  1.00 32.07           H  
ATOM   1481  HG3 ARG A  96      67.279  -3.398   8.161  1.00 32.07           H  
ATOM   1482  CD  ARG A  96      68.813  -2.487   6.961  1.00 32.07           C  
ATOM   1483  HD2 ARG A  96      69.303  -2.047   7.829  1.00 32.07           H  
ATOM   1484  HD3 ARG A  96      68.867  -1.783   6.131  1.00 32.07           H  
ATOM   1485  NE  ARG A  96      69.496  -3.741   6.595  1.00 32.07           N  
ATOM   1486  HE  ARG A  96      69.055  -4.601   6.887  1.00 32.07           H  
ATOM   1487  NH1 ARG A  96      71.397  -2.797   5.715  1.00 32.07           N  
ATOM   1488 HH11 ARG A  96      72.310  -2.901   5.296  1.00 32.07           H  
ATOM   1489 HH12 ARG A  96      71.041  -1.883   5.955  1.00 32.07           H  
ATOM   1490  NH2 ARG A  96      71.175  -5.021   5.754  1.00 32.07           N  
ATOM   1491 HH21 ARG A  96      72.093  -5.118   5.346  1.00 32.07           H  
ATOM   1492 HH22 ARG A  96      70.678  -5.848   6.053  1.00 32.07           H  
ATOM   1493  CZ  ARG A  96      70.682  -3.846   6.022  1.00 32.07           C  
ATOM   1494  N   ILE A  97      64.620  -3.647   8.584  1.00 31.55           N  
ATOM   1495  H   ILE A  97      65.073  -3.892   7.715  1.00 31.55           H  
ATOM   1496  CA  ILE A  97      64.109  -4.821   9.313  1.00 31.55           C  
ATOM   1497  HA  ILE A  97      63.193  -4.568   9.847  1.00 31.55           H  
ATOM   1498  C   ILE A  97      65.150  -5.375  10.313  1.00 31.55           C  
ATOM   1499  CB  ILE A  97      63.817  -5.883   8.208  1.00 31.55           C  
ATOM   1500  HB  ILE A  97      64.744  -6.029   7.654  1.00 31.55           H  
ATOM   1501  O   ILE A  97      66.338  -5.195  10.060  1.00 31.55           O  
ATOM   1502  CG1 ILE A  97      62.737  -5.399   7.203  1.00 31.55           C  
ATOM   1503 HG12 ILE A  97      61.747  -5.534   7.639  1.00 31.55           H  
ATOM   1504 HG13 ILE A  97      62.851  -4.337   6.989  1.00 31.55           H  
ATOM   1505  CG2 ILE A  97      63.400  -7.264   8.742  1.00 31.55           C  
ATOM   1506 HG21 ILE A  97      64.213  -7.729   9.300  1.00 31.55           H  
ATOM   1507 HG22 ILE A  97      63.165  -7.945   7.924  1.00 31.55           H  
ATOM   1508 HG23 ILE A  97      62.526  -7.171   9.387  1.00 31.55           H  
ATOM   1509  CD1 ILE A  97      62.796  -6.120   5.848  1.00 31.55           C  
ATOM   1510 HD11 ILE A  97      62.546  -7.175   5.955  1.00 31.55           H  
ATOM   1511 HD12 ILE A  97      62.074  -5.665   5.170  1.00 31.55           H  
ATOM   1512 HD13 ILE A  97      63.792  -6.023   5.417  1.00 31.55           H  
ATOM   1513  N   GLU A  98      64.676  -6.087  11.356  1.00 36.53           N  
ATOM   1514  H   GLU A  98      63.707  -5.904  11.571  1.00 36.53           H  
ATOM   1515  CA  GLU A  98      65.196  -7.331  12.013  1.00 36.53           C  
ATOM   1516  HA  GLU A  98      64.608  -8.166  11.634  1.00 36.53           H  
ATOM   1517  C   GLU A  98      64.937  -7.274  13.542  1.00 36.53           C  
ATOM   1518  CB  GLU A  98      66.675  -7.658  11.706  1.00 36.53           C  
ATOM   1519  HB2 GLU A  98      67.290  -6.762  11.788  1.00 36.53           H  
ATOM   1520  HB3 GLU A  98      67.026  -8.371  12.451  1.00 36.53           H  
ATOM   1521  O   GLU A  98      65.380  -6.347  14.204  1.00 36.53           O  
ATOM   1522  CG  GLU A  98      66.826  -8.321  10.319  1.00 36.53           C  
ATOM   1523  HG2 GLU A  98      66.265  -9.256  10.326  1.00 36.53           H  
ATOM   1524  HG3 GLU A  98      66.382  -7.684   9.554  1.00 36.53           H  
ATOM   1525  CD  GLU A  98      68.274  -8.612   9.897  1.00 36.53           C  
ATOM   1526  OE1 GLU A  98      68.447  -9.004   8.719  1.00 36.53           O  
ATOM   1527  OE2 GLU A  98      69.198  -8.448  10.724  1.00 36.53           O  
ATOM   1528  N   ALA A  99      64.043  -8.061  14.165  1.00 32.50           N  
ATOM   1529  H   ALA A  99      63.734  -7.562  14.988  1.00 32.50           H  
ATOM   1530  CA  ALA A  99      63.933  -9.521  14.368  1.00 32.50           C  
ATOM   1531  HA  ALA A  99      62.914  -9.672  14.725  1.00 32.50           H  
ATOM   1532  C   ALA A  99      64.843 -10.108  15.480  1.00 32.50           C  
ATOM   1533  CB  ALA A  99      64.002 -10.326  13.063  1.00 32.50           C  
ATOM   1534  HB1 ALA A  99      65.004 -10.260  12.639  1.00 32.50           H  
ATOM   1535  HB2 ALA A  99      63.273  -9.944  12.348  1.00 32.50           H  
ATOM   1536  HB3 ALA A  99      63.780 -11.373  13.267  1.00 32.50           H  
ATOM   1537  O   ALA A  99      66.045 -10.249  15.280  1.00 32.50           O  
ATOM   1538  N   LYS A 100      64.230 -10.520  16.611  1.00 36.38           N  
ATOM   1539  H   LYS A 100      63.315 -10.122  16.770  1.00 36.38           H  
ATOM   1540  CA  LYS A 100      64.524 -11.715  17.459  1.00 36.38           C  
ATOM   1541  HA  LYS A 100      64.313 -12.609  16.871  1.00 36.38           H  
ATOM   1542  C   LYS A 100      63.576 -11.729  18.686  1.00 36.38           C  
ATOM   1543  CB  LYS A 100      65.997 -11.747  17.920  1.00 36.38           C  
ATOM   1544  HB2 LYS A 100      66.049 -12.046  18.967  1.00 36.38           H  
ATOM   1545  HB3 LYS A 100      66.441 -10.755  17.837  1.00 36.38           H  
ATOM   1546  O   LYS A 100      63.555 -10.743  19.409  1.00 36.38           O  
ATOM   1547  CG  LYS A 100      66.794 -12.772  17.094  1.00 36.38           C  
ATOM   1548  HG2 LYS A 100      66.618 -12.614  16.030  1.00 36.38           H  
ATOM   1549  HG3 LYS A 100      66.448 -13.774  17.351  1.00 36.38           H  
ATOM   1550  CD  LYS A 100      68.297 -12.669  17.366  1.00 36.38           C  
ATOM   1551  HD2 LYS A 100      68.479 -12.817  18.430  1.00 36.38           H  
ATOM   1552  HD3 LYS A 100      68.637 -11.674  17.078  1.00 36.38           H  
ATOM   1553  CE  LYS A 100      69.045 -13.730  16.552  1.00 36.38           C  
ATOM   1554  HE2 LYS A 100      68.687 -14.716  16.852  1.00 36.38           H  
ATOM   1555  HE3 LYS A 100      68.798 -13.588  15.500  1.00 36.38           H  
ATOM   1556  NZ  LYS A 100      70.511 -13.627  16.750  1.00 36.38           N  
ATOM   1557  HZ1 LYS A 100      70.829 -12.714  16.458  1.00 36.38           H  
ATOM   1558  HZ2 LYS A 100      70.995 -14.323  16.200  1.00 36.38           H  
ATOM   1559  HZ3 LYS A 100      70.746 -13.752  17.724  1.00 36.38           H  
ATOM   1560  N   THR A 101      62.590 -12.634  18.826  1.00 32.69           N  
ATOM   1561  H   THR A 101      61.766 -12.139  19.134  1.00 32.69           H  
ATOM   1562  CA  THR A 101      62.608 -14.000  19.445  1.00 32.69           C  
ATOM   1563  HA  THR A 101      61.560 -14.234  19.631  1.00 32.69           H  
ATOM   1564  C   THR A 101      63.267 -14.018  20.845  1.00 32.69           C  
ATOM   1565  CB  THR A 101      63.148 -15.125  18.522  1.00 32.69           C  
ATOM   1566  HB  THR A 101      64.073 -15.528  18.933  1.00 32.69           H  
ATOM   1567  O   THR A 101      64.356 -13.482  20.981  1.00 32.69           O  
ATOM   1568  CG2 THR A 101      62.123 -16.246  18.347  1.00 32.69           C  
ATOM   1569 HG21 THR A 101      61.651 -16.477  19.302  1.00 32.69           H  
ATOM   1570 HG22 THR A 101      62.614 -17.138  17.959  1.00 32.69           H  
ATOM   1571 HG23 THR A 101      61.336 -15.935  17.660  1.00 32.69           H  
ATOM   1572  OG1 THR A 101      63.390 -14.724  17.194  1.00 32.69           O  
ATOM   1573  HG1 THR A 101      63.532 -15.524  16.683  1.00 32.69           H  
ATOM   1574  N   THR A 102      62.750 -14.605  21.944  1.00 33.89           N  
ATOM   1575  H   THR A 102      63.193 -14.283  22.792  1.00 33.89           H  
ATOM   1576  CA  THR A 102      62.028 -15.888  22.148  1.00 33.89           C  
ATOM   1577  HA  THR A 102      61.149 -15.940  21.505  1.00 33.89           H  
ATOM   1578  C   THR A 102      61.607 -16.042  23.641  1.00 33.89           C  
ATOM   1579  CB  THR A 102      62.987 -17.091  21.887  1.00 33.89           C  
ATOM   1580  HB  THR A 102      63.362 -17.463  22.840  1.00 33.89           H  
ATOM   1581  O   THR A 102      62.312 -15.513  24.495  1.00 33.89           O  
ATOM   1582  CG2 THR A 102      62.346 -18.263  21.138  1.00 33.89           C  
ATOM   1583 HG21 THR A 102      61.258 -18.209  21.180  1.00 33.89           H  
ATOM   1584 HG22 THR A 102      62.669 -18.297  20.098  1.00 33.89           H  
ATOM   1585 HG23 THR A 102      62.678 -19.192  21.602  1.00 33.89           H  
ATOM   1586  OG1 THR A 102      64.130 -16.740  21.139  1.00 33.89           O  
ATOM   1587  HG1 THR A 102      64.694 -16.219  21.715  1.00 33.89           H  
ATOM   1588  N   THR A 103      60.566 -16.866  23.912  1.00 35.05           N  
ATOM   1589  H   THR A 103      60.020 -17.116  23.099  1.00 35.05           H  
ATOM   1590  CA  THR A 103      60.297 -17.772  25.088  1.00 35.05           C  
ATOM   1591  HA  THR A 103      59.333 -18.230  24.867  1.00 35.05           H  
ATOM   1592  C   THR A 103      60.134 -17.193  26.512  1.00 35.05           C  
ATOM   1593  CB  THR A 103      61.320 -18.922  25.125  1.00 35.05           C  
ATOM   1594  HB  THR A 103      61.260 -19.434  26.086  1.00 35.05           H  
ATOM   1595  O   THR A 103      61.001 -16.457  26.952  1.00 35.05           O  
ATOM   1596  CG2 THR A 103      61.046 -19.948  24.022  1.00 35.05           C  
ATOM   1597 HG21 THR A 103      61.889 -20.634  23.942  1.00 35.05           H  
ATOM   1598 HG22 THR A 103      60.874 -19.463  23.061  1.00 35.05           H  
ATOM   1599 HG23 THR A 103      60.158 -20.524  24.283  1.00 35.05           H  
ATOM   1600  OG1 THR A 103      62.630 -18.435  24.965  1.00 35.05           O  
ATOM   1601  HG1 THR A 103      62.723 -17.684  25.556  1.00 35.05           H  
ATOM   1602  N   ALA A 104      59.075 -17.417  27.315  1.00 34.05           N  
ATOM   1603  H   ALA A 104      59.134 -16.763  28.083  1.00 34.05           H  
ATOM   1604  CA  ALA A 104      58.192 -18.558  27.675  1.00 34.05           C  
ATOM   1605  HA  ALA A 104      57.187 -18.145  27.768  1.00 34.05           H  
ATOM   1606  C   ALA A 104      58.543 -19.160  29.055  1.00 34.05           C  
ATOM   1607  CB  ALA A 104      58.095 -19.677  26.622  1.00 34.05           C  
ATOM   1608  HB1 ALA A 104      57.683 -19.288  25.690  1.00 34.05           H  
ATOM   1609  HB2 ALA A 104      57.421 -20.451  26.988  1.00 34.05           H  
ATOM   1610  HB3 ALA A 104      59.072 -20.132  26.457  1.00 34.05           H  
ATOM   1611  O   ALA A 104      59.587 -19.794  29.142  1.00 34.05           O  
ATOM   1612  N   THR A 105      57.643 -19.033  30.054  1.00 37.85           N  
ATOM   1613  H   THR A 105      56.931 -18.324  29.958  1.00 37.85           H  
ATOM   1614  CA  THR A 105      57.377 -20.027  31.131  1.00 37.85           C  
ATOM   1615  HA  THR A 105      57.098 -20.955  30.633  1.00 37.85           H  
ATOM   1616  C   THR A 105      56.183 -19.639  32.038  1.00 37.85           C  
ATOM   1617  CB  THR A 105      58.577 -20.348  32.057  1.00 37.85           C  
ATOM   1618  HB  THR A 105      58.248 -20.324  33.095  1.00 37.85           H  
ATOM   1619  O   THR A 105      56.110 -18.529  32.554  1.00 37.85           O  
ATOM   1620  CG2 THR A 105      59.111 -21.758  31.784  1.00 37.85           C  
ATOM   1621 HG21 THR A 105      58.326 -22.488  31.981  1.00 37.85           H  
ATOM   1622 HG22 THR A 105      59.441 -21.846  30.749  1.00 37.85           H  
ATOM   1623 HG23 THR A 105      59.950 -21.967  32.448  1.00 37.85           H  
ATOM   1624  OG1 THR A 105      59.658 -19.453  31.931  1.00 37.85           O  
ATOM   1625  HG1 THR A 105      60.382 -19.800  32.457  1.00 37.85           H  
ATOM   1626  N   GLU A 106      55.264 -20.592  32.216  1.00 33.27           N  
ATOM   1627  H   GLU A 106      55.450 -21.454  31.724  1.00 33.27           H  
ATOM   1628  CA  GLU A 106      54.158 -20.743  33.203  1.00 33.27           C  
ATOM   1629  HA  GLU A 106      53.796 -19.773  33.543  1.00 33.27           H  
ATOM   1630  C   GLU A 106      54.684 -21.589  34.418  1.00 33.27           C  
ATOM   1631  CB  GLU A 106      53.070 -21.503  32.405  1.00 33.27           C  
ATOM   1632  HB2 GLU A 106      53.348 -21.545  31.352  1.00 33.27           H  
ATOM   1633  HB3 GLU A 106      53.057 -22.541  32.736  1.00 33.27           H  
ATOM   1634  O   GLU A 106      55.892 -21.856  34.405  1.00 33.27           O  
ATOM   1635  CG  GLU A 106      51.650 -20.926  32.432  1.00 33.27           C  
ATOM   1636  HG2 GLU A 106      51.349 -20.747  33.464  1.00 33.27           H  
ATOM   1637  HG3 GLU A 106      51.660 -19.963  31.922  1.00 33.27           H  
ATOM   1638  CD  GLU A 106      50.640 -21.866  31.737  1.00 33.27           C  
ATOM   1639  OE1 GLU A 106      49.427 -21.601  31.882  1.00 33.27           O  
ATOM   1640  OE2 GLU A 106      51.076 -22.844  31.087  1.00 33.27           O  
ATOM   1641  N   PRO A 107      53.912 -22.191  35.377  1.00 47.86           N  
ATOM   1642  CA  PRO A 107      52.529 -22.015  35.903  1.00 47.86           C  
ATOM   1643  HA  PRO A 107      52.111 -21.051  35.612  1.00 47.86           H  
ATOM   1644  C   PRO A 107      52.383 -22.201  37.470  1.00 47.86           C  
ATOM   1645  CB  PRO A 107      51.774 -23.170  35.206  1.00 47.86           C  
ATOM   1646  HB2 PRO A 107      50.942 -23.568  35.787  1.00 47.86           H  
ATOM   1647  HB3 PRO A 107      51.362 -22.846  34.250  1.00 47.86           H  
ATOM   1648  O   PRO A 107      53.369 -22.375  38.182  1.00 47.86           O  
ATOM   1649  CG  PRO A 107      52.838 -24.249  34.950  1.00 47.86           C  
ATOM   1650  HG2 PRO A 107      52.924 -24.440  33.880  1.00 47.86           H  
ATOM   1651  HG3 PRO A 107      52.620 -25.189  35.458  1.00 47.86           H  
ATOM   1652  CD  PRO A 107      54.130 -23.632  35.478  1.00 47.86           C  
ATOM   1653  HD2 PRO A 107      54.969 -23.990  34.881  1.00 47.86           H  
ATOM   1654  HD3 PRO A 107      54.294 -23.924  36.515  1.00 47.86           H  
ATOM   1655  N   THR A 108      51.123 -22.317  37.963  1.00 38.16           N  
ATOM   1656  H   THR A 108      50.405 -22.061  37.300  1.00 38.16           H  
ATOM   1657  CA  THR A 108      50.597 -22.993  39.209  1.00 38.16           C  
ATOM   1658  HA  THR A 108      49.527 -23.104  39.033  1.00 38.16           H  
ATOM   1659  C   THR A 108      50.657 -22.240  40.571  1.00 38.16           C  
ATOM   1660  CB  THR A 108      51.119 -24.441  39.328  1.00 38.16           C  
ATOM   1661  HB  THR A 108      50.581 -24.943  40.131  1.00 38.16           H  
ATOM   1662  O   THR A 108      51.579 -21.468  40.777  1.00 38.16           O  
ATOM   1663  CG2 THR A 108      50.873 -25.296  38.090  1.00 38.16           C  
ATOM   1664 HG21 THR A 108      50.976 -26.347  38.360  1.00 38.16           H  
ATOM   1665 HG22 THR A 108      51.625 -25.064  37.336  1.00 38.16           H  
ATOM   1666 HG23 THR A 108      49.870 -25.124  37.699  1.00 38.16           H  
ATOM   1667  OG1 THR A 108      52.494 -24.490  39.613  1.00 38.16           O  
ATOM   1668  HG1 THR A 108      52.909 -23.715  39.228  1.00 38.16           H  
ATOM   1669  N   ALA A 109      49.749 -22.371  41.570  1.00 40.10           N  
ATOM   1670  H   ALA A 109      49.936 -21.740  42.336  1.00 40.10           H  
ATOM   1671  CA  ALA A 109      48.697 -23.363  41.895  1.00 40.10           C  
ATOM   1672  HA  ALA A 109      48.094 -23.568  41.011  1.00 40.10           H  
ATOM   1673  C   ALA A 109      47.758 -22.934  43.088  1.00 40.10           C  
ATOM   1674  CB  ALA A 109      49.439 -24.642  42.345  1.00 40.10           C  
ATOM   1675  HB1 ALA A 109      49.039 -25.514  41.825  1.00 40.10           H  
ATOM   1676  HB2 ALA A 109      50.511 -24.579  42.158  1.00 40.10           H  
ATOM   1677  HB3 ALA A 109      49.350 -24.780  43.422  1.00 40.10           H  
ATOM   1678  O   ALA A 109      48.229 -22.210  43.960  1.00 40.10           O  
ATOM   1679  N   VAL A 110      46.538 -23.537  43.160  1.00 43.25           N  
ATOM   1680  H   VAL A 110      46.245 -23.971  42.297  1.00 43.25           H  
ATOM   1681  CA  VAL A 110      45.767 -24.057  44.358  1.00 43.25           C  
ATOM   1682  HA  VAL A 110      44.963 -24.678  43.963  1.00 43.25           H  
ATOM   1683  C   VAL A 110      45.023 -23.030  45.265  1.00 43.25           C  
ATOM   1684  CB  VAL A 110      46.699 -25.033  45.116  1.00 43.25           C  
ATOM   1685  HB  VAL A 110      47.593 -24.498  45.436  1.00 43.25           H  
ATOM   1686  O   VAL A 110      45.567 -21.966  45.520  1.00 43.25           O  
ATOM   1687  CG1 VAL A 110      46.082 -25.695  46.333  1.00 43.25           C  
ATOM   1688 HG11 VAL A 110      45.151 -26.193  46.058  1.00 43.25           H  
ATOM   1689 HG12 VAL A 110      46.765 -26.429  46.759  1.00 43.25           H  
ATOM   1690 HG13 VAL A 110      45.913 -24.939  47.099  1.00 43.25           H  
ATOM   1691  CG2 VAL A 110      47.122 -26.223  44.235  1.00 43.25           C  
ATOM   1692 HG21 VAL A 110      47.347 -25.928  43.210  1.00 43.25           H  
ATOM   1693 HG22 VAL A 110      46.314 -26.952  44.180  1.00 43.25           H  
ATOM   1694 HG23 VAL A 110      47.996 -26.705  44.674  1.00 43.25           H  
ATOM   1695  N   ASP A 111      43.774 -23.171  45.769  1.00 44.28           N  
ATOM   1696  H   ASP A 111      43.438 -22.274  46.090  1.00 44.28           H  
ATOM   1697  CA  ASP A 111      42.878 -24.260  46.280  1.00 44.28           C  
ATOM   1698  HA  ASP A 111      42.937 -25.161  45.670  1.00 44.28           H  
ATOM   1699  C   ASP A 111      41.403 -23.719  46.346  1.00 44.28           C  
ATOM   1700  CB  ASP A 111      43.290 -24.521  47.761  1.00 44.28           C  
ATOM   1701  HB2 ASP A 111      44.218 -23.998  47.992  1.00 44.28           H  
ATOM   1702  HB3 ASP A 111      42.558 -24.074  48.433  1.00 44.28           H  
ATOM   1703  O   ASP A 111      41.204 -22.522  46.164  1.00 44.28           O  
ATOM   1704  CG  ASP A 111      43.448 -25.987  48.178  1.00 44.28           C  
ATOM   1705  OD1 ASP A 111      43.122 -26.880  47.365  1.00 44.28           O  
ATOM   1706  OD2 ASP A 111      43.918 -26.204  49.316  1.00 44.28           O  
ATOM   1707  N   ALA A 112      40.365 -24.378  46.887  1.00 39.52           N  
ATOM   1708  H   ALA A 112      39.826 -23.735  47.449  1.00 39.52           H  
ATOM   1709  CA  ALA A 112      39.496 -25.492  46.471  1.00 39.52           C  
ATOM   1710  HA  ALA A 112      39.207 -25.363  45.428  1.00 39.52           H  
ATOM   1711  C   ALA A 112      38.212 -25.480  47.359  1.00 39.52           C  
ATOM   1712  CB  ALA A 112      40.215 -26.833  46.646  1.00 39.52           C  
ATOM   1713  HB1 ALA A 112      39.544 -27.669  46.448  1.00 39.52           H  
ATOM   1714  HB2 ALA A 112      40.581 -26.914  47.669  1.00 39.52           H  
ATOM   1715  HB3 ALA A 112      41.056 -26.888  45.956  1.00 39.52           H  
ATOM   1716  O   ALA A 112      38.178 -24.791  48.377  1.00 39.52           O  
ATOM   1717  N   THR A 113      37.226 -26.336  47.018  1.00 44.53           N  
ATOM   1718  H   THR A 113      37.405 -26.835  46.158  1.00 44.53           H  
ATOM   1719  CA  THR A 113      35.991 -26.781  47.746  1.00 44.53           C  
ATOM   1720  HA  THR A 113      35.743 -27.744  47.300  1.00 44.53           H  
ATOM   1721  C   THR A 113      34.703 -25.939  47.588  1.00 44.53           C  
ATOM   1722  CB  THR A 113      36.246 -27.093  49.242  1.00 44.53           C  
ATOM   1723  HB  THR A 113      35.356 -27.583  49.635  1.00 44.53           H  
ATOM   1724  O   THR A 113      34.756 -24.725  47.707  1.00 44.53           O  
ATOM   1725  CG2 THR A 113      37.423 -28.042  49.478  1.00 44.53           C  
ATOM   1726 HG21 THR A 113      37.471 -28.294  50.538  1.00 44.53           H  
ATOM   1727 HG22 THR A 113      37.285 -28.956  48.901  1.00 44.53           H  
ATOM   1728 HG23 THR A 113      38.364 -27.570  49.195  1.00 44.53           H  
ATOM   1729  OG1 THR A 113      36.463 -25.945  50.022  1.00 44.53           O  
ATOM   1730  HG1 THR A 113      37.081 -25.387  49.544  1.00 44.53           H  
ATOM   1731  N   SER A 114      33.469 -26.453  47.404  1.00 42.58           N  
ATOM   1732  H   SER A 114      32.776 -25.728  47.528  1.00 42.58           H  
ATOM   1733  CA  SER A 114      32.842 -27.723  46.937  1.00 42.58           C  
ATOM   1734  HA  SER A 114      33.173 -27.933  45.919  1.00 42.58           H  
ATOM   1735  C   SER A 114      31.283 -27.531  46.905  1.00 42.58           C  
ATOM   1736  CB  SER A 114      33.209 -28.906  47.845  1.00 42.58           C  
ATOM   1737  HB2 SER A 114      33.638 -28.546  48.780  1.00 42.58           H  
ATOM   1738  HB3 SER A 114      32.323 -29.492  48.092  1.00 42.58           H  
ATOM   1739  O   SER A 114      30.821 -26.511  47.415  1.00 42.58           O  
ATOM   1740  OG  SER A 114      34.137 -29.732  47.160  1.00 42.58           O  
ATOM   1741  HG  SER A 114      34.370 -30.470  47.729  1.00 42.58           H  
ATOM   1742  N   PRO A 115      30.452 -28.433  46.315  1.00 47.33           N  
ATOM   1743  CA  PRO A 115      29.199 -28.086  45.590  1.00 47.33           C  
ATOM   1744  HA  PRO A 115      29.043 -27.007  45.593  1.00 47.33           H  
ATOM   1745  C   PRO A 115      27.884 -28.772  46.081  1.00 47.33           C  
ATOM   1746  CB  PRO A 115      29.543 -28.555  44.163  1.00 47.33           C  
ATOM   1747  HB2 PRO A 115      28.667 -28.873  43.598  1.00 47.33           H  
ATOM   1748  HB3 PRO A 115      30.033 -27.739  43.633  1.00 47.33           H  
ATOM   1749  O   PRO A 115      27.941 -29.545  47.032  1.00 47.33           O  
ATOM   1750  CG  PRO A 115      30.544 -29.710  44.328  1.00 47.33           C  
ATOM   1751  HG2 PRO A 115      30.128 -30.661  43.997  1.00 47.33           H  
ATOM   1752  HG3 PRO A 115      31.450 -29.488  43.765  1.00 47.33           H  
ATOM   1753  CD  PRO A 115      30.853 -29.740  45.817  1.00 47.33           C  
ATOM   1754  HD2 PRO A 115      30.256 -30.512  46.303  1.00 47.33           H  
ATOM   1755  HD3 PRO A 115      31.911 -29.967  45.948  1.00 47.33           H  
ATOM   1756  N   VAL A 116      26.739 -28.544  45.374  1.00 41.37           N  
ATOM   1757  H   VAL A 116      26.741 -27.668  44.871  1.00 41.37           H  
ATOM   1758  CA  VAL A 116      25.750 -29.547  44.825  1.00 41.37           C  
ATOM   1759  HA  VAL A 116      25.989 -29.614  43.764  1.00 41.37           H  
ATOM   1760  C   VAL A 116      24.231 -29.142  44.844  1.00 41.37           C  
ATOM   1761  CB  VAL A 116      25.989 -30.996  45.359  1.00 41.37           C  
ATOM   1762  HB  VAL A 116      26.115 -30.979  46.442  1.00 41.37           H  
ATOM   1763  O   VAL A 116      23.653 -28.967  45.908  1.00 41.37           O  
ATOM   1764  CG1 VAL A 116      24.898 -32.025  45.095  1.00 41.37           C  
ATOM   1765 HG11 VAL A 116      24.609 -32.031  44.044  1.00 41.37           H  
ATOM   1766 HG12 VAL A 116      24.060 -31.801  45.755  1.00 41.37           H  
ATOM   1767 HG13 VAL A 116      25.235 -33.024  45.373  1.00 41.37           H  
ATOM   1768  CG2 VAL A 116      27.228 -31.621  44.692  1.00 41.37           C  
ATOM   1769 HG21 VAL A 116      27.410 -32.616  45.098  1.00 41.37           H  
ATOM   1770 HG22 VAL A 116      28.121 -31.031  44.903  1.00 41.37           H  
ATOM   1771 HG23 VAL A 116      27.087 -31.693  43.614  1.00 41.37           H  
ATOM   1772  N   THR A 117      23.620 -29.103  43.625  1.00 37.81           N  
ATOM   1773  H   THR A 117      24.285 -29.168  42.867  1.00 37.81           H  
ATOM   1774  CA  THR A 117      22.195 -29.312  43.140  1.00 37.81           C  
ATOM   1775  HA  THR A 117      22.217 -29.068  42.078  1.00 37.81           H  
ATOM   1776  C   THR A 117      21.011 -28.460  43.670  1.00 37.81           C  
ATOM   1777  CB  THR A 117      21.819 -30.799  43.207  1.00 37.81           C  
ATOM   1778  HB  THR A 117      20.747 -30.915  43.051  1.00 37.81           H  
ATOM   1779  O   THR A 117      20.987 -28.132  44.843  1.00 37.81           O  
ATOM   1780  CG2 THR A 117      22.530 -31.634  42.139  1.00 37.81           C  
ATOM   1781 HG21 THR A 117      22.273 -32.684  42.275  1.00 37.81           H  
ATOM   1782 HG22 THR A 117      22.223 -31.318  41.142  1.00 37.81           H  
ATOM   1783 HG23 THR A 117      23.611 -31.514  42.210  1.00 37.81           H  
ATOM   1784  OG1 THR A 117      22.123 -31.335  44.458  1.00 37.81           O  
ATOM   1785  HG1 THR A 117      21.938 -30.664  45.120  1.00 37.81           H  
ATOM   1786  N   THR A 118      19.940 -28.077  42.934  1.00 37.12           N  
ATOM   1787  H   THR A 118      19.340 -27.469  43.472  1.00 37.12           H  
ATOM   1788  CA  THR A 118      19.306 -28.483  41.641  1.00 37.12           C  
ATOM   1789  HA  THR A 118      20.060 -28.592  40.862  1.00 37.12           H  
ATOM   1790  C   THR A 118      18.255 -27.421  41.196  1.00 37.12           C  
ATOM   1791  CB  THR A 118      18.484 -29.799  41.788  1.00 37.12           C  
ATOM   1792  HB  THR A 118      17.445 -29.623  41.512  1.00 37.12           H  
ATOM   1793  O   THR A 118      17.561 -26.915  42.069  1.00 37.12           O  
ATOM   1794  CG2 THR A 118      19.002 -30.922  40.891  1.00 37.12           C  
ATOM   1795 HG21 THR A 118      20.092 -30.951  40.895  1.00 37.12           H  
ATOM   1796 HG22 THR A 118      18.656 -30.754  39.871  1.00 37.12           H  
ATOM   1797 HG23 THR A 118      18.609 -31.880  41.233  1.00 37.12           H  
ATOM   1798  OG1 THR A 118      18.454 -30.285  43.111  1.00 37.12           O  
ATOM   1799  HG1 THR A 118      17.929 -29.673  43.632  1.00 37.12           H  
ATOM   1800  N   THR A 119      18.153 -27.144  39.873  1.00 34.84           N  
ATOM   1801  H   THR A 119      18.912 -27.534  39.333  1.00 34.84           H  
ATOM   1802  CA  THR A 119      16.975 -26.795  38.991  1.00 34.84           C  
ATOM   1803  HA  THR A 119      17.352 -26.228  38.140  1.00 34.84           H  
ATOM   1804  C   THR A 119      15.801 -25.962  39.560  1.00 34.84           C  
ATOM   1805  CB  THR A 119      16.391 -28.111  38.442  1.00 34.84           C  
ATOM   1806  HB  THR A 119      15.495 -27.898  37.859  1.00 34.84           H  
ATOM   1807  O   THR A 119      15.242 -26.357  40.570  1.00 34.84           O  
ATOM   1808  CG2 THR A 119      17.393 -28.863  37.559  1.00 34.84           C  
ATOM   1809 HG21 THR A 119      17.695 -28.229  36.725  1.00 34.84           H  
ATOM   1810 HG22 THR A 119      16.908 -29.754  37.159  1.00 34.84           H  
ATOM   1811 HG23 THR A 119      18.270 -29.168  38.129  1.00 34.84           H  
ATOM   1812  OG1 THR A 119      16.063 -28.970  39.510  1.00 34.84           O  
ATOM   1813  HG1 THR A 119      15.487 -28.468  40.092  1.00 34.84           H  
ATOM   1814  N   GLU A 120      15.273 -24.855  39.006  1.00 32.89           N  
ATOM   1815  H   GLU A 120      14.717 -24.373  39.698  1.00 32.89           H  
ATOM   1816  CA  GLU A 120      14.921 -24.331  37.653  1.00 32.89           C  
ATOM   1817  HA  GLU A 120      15.702 -24.511  36.914  1.00 32.89           H  
ATOM   1818  C   GLU A 120      14.666 -22.793  37.823  1.00 32.89           C  
ATOM   1819  CB  GLU A 120      13.575 -24.984  37.242  1.00 32.89           C  
ATOM   1820  HB2 GLU A 120      12.838 -24.206  37.045  1.00 32.89           H  
ATOM   1821  HB3 GLU A 120      13.188 -25.568  38.077  1.00 32.89           H  
ATOM   1822  O   GLU A 120      14.318 -22.413  38.945  1.00 32.89           O  
ATOM   1823  CG  GLU A 120      13.637 -25.894  36.009  1.00 32.89           C  
ATOM   1824  HG2 GLU A 120      14.380 -26.672  36.186  1.00 32.89           H  
ATOM   1825  HG3 GLU A 120      13.972 -25.296  35.161  1.00 32.89           H  
ATOM   1826  CD  GLU A 120      12.277 -26.545  35.677  1.00 32.89           C  
ATOM   1827  OE1 GLU A 120      12.227 -27.244  34.641  1.00 32.89           O  
ATOM   1828  OE2 GLU A 120      11.305 -26.337  36.439  1.00 32.89           O  
ATOM   1829  N   PRO A 121      14.811 -21.874  36.825  1.00 35.71           N  
ATOM   1830  CA  PRO A 121      13.729 -21.631  35.845  1.00 35.71           C  
ATOM   1831  HA  PRO A 121      13.152 -22.541  35.680  1.00 35.71           H  
ATOM   1832  C   PRO A 121      14.150 -21.073  34.455  1.00 35.71           C  
ATOM   1833  CB  PRO A 121      12.841 -20.592  36.543  1.00 35.71           C  
ATOM   1834  HB2 PRO A 121      12.234 -20.017  35.844  1.00 35.71           H  
ATOM   1835  HB3 PRO A 121      12.199 -21.093  37.268  1.00 35.71           H  
ATOM   1836  O   PRO A 121      15.232 -20.527  34.242  1.00 35.71           O  
ATOM   1837  CG  PRO A 121      13.848 -19.708  37.283  1.00 35.71           C  
ATOM   1838  HG2 PRO A 121      13.518 -19.535  38.307  1.00 35.71           H  
ATOM   1839  HG3 PRO A 121      13.988 -18.761  36.761  1.00 35.71           H  
ATOM   1840  CD  PRO A 121      15.155 -20.513  37.262  1.00 35.71           C  
ATOM   1841  HD2 PRO A 121      15.618 -20.500  38.248  1.00 35.71           H  
ATOM   1842  HD3 PRO A 121      15.857 -20.063  36.560  1.00 35.71           H  
ATOM   1843  N   THR A 122      13.229 -21.181  33.495  1.00 35.60           N  
ATOM   1844  H   THR A 122      12.369 -21.658  33.725  1.00 35.60           H  
ATOM   1845  CA  THR A 122      13.335 -20.758  32.087  1.00 35.60           C  
ATOM   1846  HA  THR A 122      14.303 -21.092  31.715  1.00 35.60           H  
ATOM   1847  C   THR A 122      13.245 -19.243  31.845  1.00 35.60           C  
ATOM   1848  CB  THR A 122      12.249 -21.460  31.243  1.00 35.60           C  
ATOM   1849  HB  THR A 122      11.946 -20.821  30.413  1.00 35.60           H  
ATOM   1850  O   THR A 122      12.197 -18.626  32.007  1.00 35.60           O  
ATOM   1851  CG2 THR A 122      12.748 -22.778  30.661  1.00 35.60           C  
ATOM   1852 HG21 THR A 122      11.941 -23.254  30.103  1.00 35.60           H  
ATOM   1853 HG22 THR A 122      13.585 -22.594  29.987  1.00 35.60           H  
ATOM   1854 HG23 THR A 122      13.064 -23.443  31.466  1.00 35.60           H  
ATOM   1855  OG1 THR A 122      11.112 -21.747  32.028  1.00 35.60           O  
ATOM   1856  HG1 THR A 122      10.656 -20.915  32.174  1.00 35.60           H  
ATOM   1857  N   THR A 123      14.368 -18.710  31.350  1.00 31.04           N  
ATOM   1858  H   THR A 123      15.182 -19.270  31.560  1.00 31.04           H  
ATOM   1859  CA  THR A 123      14.549 -17.841  30.164  1.00 31.04           C  
ATOM   1860  HA  THR A 123      15.588 -17.516  30.216  1.00 31.04           H  
ATOM   1861  C   THR A 123      13.752 -16.538  30.015  1.00 31.04           C  
ATOM   1862  CB  THR A 123      14.468 -18.651  28.856  1.00 31.04           C  
ATOM   1863  HB  THR A 123      14.501 -17.967  28.008  1.00 31.04           H  
ATOM   1864  O   THR A 123      12.698 -16.490  29.383  1.00 31.04           O  
ATOM   1865  CG2 THR A 123      15.633 -19.631  28.718  1.00 31.04           C  
ATOM   1866 HG21 THR A 123      15.551 -20.146  27.761  1.00 31.04           H  
ATOM   1867 HG22 THR A 123      15.608 -20.371  29.518  1.00 31.04           H  
ATOM   1868 HG23 THR A 123      16.580 -19.092  28.746  1.00 31.04           H  
ATOM   1869  OG1 THR A 123      13.274 -19.391  28.801  1.00 31.04           O  
ATOM   1870  HG1 THR A 123      12.560 -18.754  28.878  1.00 31.04           H  
ATOM   1871  N   THR A 124      14.417 -15.447  30.401  1.00 28.11           N  
ATOM   1872  H   THR A 124      15.211 -15.585  31.011  1.00 28.11           H  
ATOM   1873  CA  THR A 124      14.312 -14.113  29.793  1.00 28.11           C  
ATOM   1874  HA  THR A 124      13.366 -14.022  29.258  1.00 28.11           H  
ATOM   1875  C   THR A 124      15.486 -13.956  28.819  1.00 28.11           C  
ATOM   1876  CB  THR A 124      14.385 -13.013  30.873  1.00 28.11           C  
ATOM   1877  HB  THR A 124      15.412 -12.907  31.222  1.00 28.11           H  
ATOM   1878  O   THR A 124      16.637 -13.968  29.252  1.00 28.11           O  
ATOM   1879  CG2 THR A 124      13.885 -11.661  30.366  1.00 28.11           C  
ATOM   1880 HG21 THR A 124      14.491 -11.339  29.519  1.00 28.11           H  
ATOM   1881 HG22 THR A 124      12.844 -11.745  30.054  1.00 28.11           H  
ATOM   1882 HG23 THR A 124      13.967 -10.916  31.157  1.00 28.11           H  
ATOM   1883  OG1 THR A 124      13.587 -13.348  31.983  1.00 28.11           O  
ATOM   1884  HG1 THR A 124      13.683 -12.660  32.646  1.00 28.11           H  
ATOM   1885  N   THR A 125      15.238 -13.840  27.512  1.00 31.69           N  
ATOM   1886  H   THR A 125      14.285 -13.904  27.182  1.00 31.69           H  
ATOM   1887  CA  THR A 125      16.300 -13.589  26.520  1.00 31.69           C  
ATOM   1888  HA  THR A 125      17.246 -13.952  26.923  1.00 31.69           H  
ATOM   1889  C   THR A 125      16.449 -12.090  26.281  1.00 31.69           C  
ATOM   1890  CB  THR A 125      16.084 -14.352  25.204  1.00 31.69           C  
ATOM   1891  HB  THR A 125      15.184 -13.985  24.710  1.00 31.69           H  
ATOM   1892  O   THR A 125      15.583 -11.434  25.707  1.00 31.69           O  
ATOM   1893  CG2 THR A 125      17.278 -14.233  24.255  1.00 31.69           C  
ATOM   1894 HG21 THR A 125      17.390 -13.200  23.927  1.00 31.69           H  
ATOM   1895 HG22 THR A 125      18.195 -14.550  24.751  1.00 31.69           H  
ATOM   1896 HG23 THR A 125      17.107 -14.855  23.376  1.00 31.69           H  
ATOM   1897  OG1 THR A 125      15.930 -15.725  25.479  1.00 31.69           O  
ATOM   1898  HG1 THR A 125      16.794 -16.083  25.696  1.00 31.69           H  
ATOM   1899  N   THR A 126      17.576 -11.565  26.744  1.00 31.55           N  
ATOM   1900  H   THR A 126      18.198 -12.169  27.262  1.00 31.55           H  
ATOM   1901  CA  THR A 126      18.136 -10.243  26.468  1.00 31.55           C  
ATOM   1902  HA  THR A 126      17.373  -9.490  26.664  1.00 31.55           H  
ATOM   1903  C   THR A 126      18.572 -10.117  25.004  1.00 31.55           C  
ATOM   1904  CB  THR A 126      19.348  -9.997  27.397  1.00 31.55           C  
ATOM   1905  HB  THR A 126      20.121  -9.451  26.857  1.00 31.55           H  
ATOM   1906  O   THR A 126      19.224 -11.003  24.452  1.00 31.55           O  
ATOM   1907  CG2 THR A 126      18.951  -9.187  28.628  1.00 31.55           C  
ATOM   1908 HG21 THR A 126      18.182  -9.718  29.189  1.00 31.55           H  
ATOM   1909 HG22 THR A 126      18.567  -8.214  28.320  1.00 31.55           H  
ATOM   1910 HG23 THR A 126      19.821  -9.032  29.265  1.00 31.55           H  
ATOM   1911  OG1 THR A 126      19.884 -11.211  27.893  1.00 31.55           O  
ATOM   1912  HG1 THR A 126      20.722 -11.009  28.316  1.00 31.55           H  
ATOM   1913  N   MET A 127      18.228  -8.987  24.377  1.00 29.70           N  
ATOM   1914  H   MET A 127      17.677  -8.311  24.887  1.00 29.70           H  
ATOM   1915  CA  MET A 127      18.756  -8.573  23.075  1.00 29.70           C  
ATOM   1916  HA  MET A 127      18.692  -9.408  22.378  1.00 29.70           H  
ATOM   1917  C   MET A 127      20.228  -8.166  23.208  1.00 29.70           C  
ATOM   1918  CB  MET A 127      17.953  -7.384  22.508  1.00 29.70           C  
ATOM   1919  HB2 MET A 127      17.795  -6.628  23.277  1.00 29.70           H  
ATOM   1920  HB3 MET A 127      18.548  -6.933  21.713  1.00 29.70           H  
ATOM   1921  O   MET A 127      20.535  -7.197  23.900  1.00 29.70           O  
ATOM   1922  CG  MET A 127      16.612  -7.791  21.891  1.00 29.70           C  
ATOM   1923  HG2 MET A 127      15.878  -7.966  22.678  1.00 29.70           H  
ATOM   1924  HG3 MET A 127      16.757  -8.728  21.354  1.00 29.70           H  
ATOM   1925  SD  MET A 127      15.963  -6.589  20.689  1.00 29.70           S  
ATOM   1926  CE  MET A 127      15.056  -5.451  21.767  1.00 29.70           C  
ATOM   1927  HE1 MET A 127      14.607  -4.662  21.165  1.00 29.70           H  
ATOM   1928  HE2 MET A 127      15.740  -5.008  22.491  1.00 29.70           H  
ATOM   1929  HE3 MET A 127      14.270  -5.993  22.293  1.00 29.70           H  
ATOM   1930  N   ASN A 128      21.116  -8.862  22.495  1.00 32.73           N  
ATOM   1931  H   ASN A 128      20.792  -9.669  21.981  1.00 32.73           H  
ATOM   1932  CA  ASN A 128      22.479  -8.403  22.243  1.00 32.73           C  
ATOM   1933  HA  ASN A 128      22.750  -7.671  23.004  1.00 32.73           H  
ATOM   1934  C   ASN A 128      22.549  -7.682  20.892  1.00 32.73           C  
ATOM   1935  CB  ASN A 128      23.482  -9.567  22.343  1.00 32.73           C  
ATOM   1936  HB2 ASN A 128      23.049 -10.470  21.912  1.00 32.73           H  
ATOM   1937  HB3 ASN A 128      24.374  -9.315  21.770  1.00 32.73           H  
ATOM   1938  O   ASN A 128      22.275  -8.245  19.835  1.00 32.73           O  
ATOM   1939  CG  ASN A 128      23.942  -9.847  23.765  1.00 32.73           C  
ATOM   1940  ND2 ASN A 128      24.596 -10.962  23.988  1.00 32.73           N  
ATOM   1941 HD21 ASN A 128      24.766 -11.623  23.244  1.00 32.73           H  
ATOM   1942 HD22 ASN A 128      24.899 -11.108  24.941  1.00 32.73           H  
ATOM   1943  OD1 ASN A 128      23.764  -9.071  24.686  1.00 32.73           O  
ATOM   1944  N   THR A 129      22.958  -6.422  20.966  1.00 28.06           N  
ATOM   1945  H   THR A 129      23.107  -6.050  21.894  1.00 28.06           H  
ATOM   1946  CA  THR A 129      23.480  -5.578  19.892  1.00 28.06           C  
ATOM   1947  HA  THR A 129      22.750  -5.478  19.089  1.00 28.06           H  
ATOM   1948  C   THR A 129      24.794  -6.137  19.346  1.00 28.06           C  
ATOM   1949  CB  THR A 129      23.805  -4.201  20.507  1.00 28.06           C  
ATOM   1950  HB  THR A 129      24.435  -3.636  19.819  1.00 28.06           H  
ATOM   1951  O   THR A 129      25.705  -6.342  20.140  1.00 28.06           O  
ATOM   1952  CG2 THR A 129      22.553  -3.381  20.804  1.00 28.06           C  
ATOM   1953 HG21 THR A 129      21.994  -3.215  19.884  1.00 28.06           H  
ATOM   1954 HG22 THR A 129      21.921  -3.904  21.522  1.00 28.06           H  
ATOM   1955 HG23 THR A 129      22.844  -2.418  21.224  1.00 28.06           H  
ATOM   1956  OG1 THR A 129      24.481  -4.370  21.739  1.00 28.06           O  
ATOM   1957  HG1 THR A 129      25.229  -4.947  21.572  1.00 28.06           H  
ATOM   1958  N   TYR A 130      24.951  -6.284  18.026  1.00 31.54           N  
ATOM   1959  H   TYR A 130      24.151  -6.195  17.416  1.00 31.54           H  
ATOM   1960  CA  TYR A 130      26.275  -6.315  17.388  1.00 31.54           C  
ATOM   1961  HA  TYR A 130      26.928  -5.688  17.995  1.00 31.54           H  
ATOM   1962  C   TYR A 130      26.262  -5.680  15.992  1.00 31.54           C  
ATOM   1963  CB  TYR A 130      26.912  -7.717  17.381  1.00 31.54           C  
ATOM   1964  HB2 TYR A 130      27.443  -7.868  16.442  1.00 31.54           H  
ATOM   1965  HB3 TYR A 130      26.134  -8.479  17.436  1.00 31.54           H  
ATOM   1966  O   TYR A 130      25.336  -5.842  15.201  1.00 31.54           O  
ATOM   1967  CG  TYR A 130      27.910  -7.907  18.513  1.00 31.54           C  
ATOM   1968  CD1 TYR A 130      29.217  -7.387  18.400  1.00 31.54           C  
ATOM   1969  HD1 TYR A 130      29.529  -6.902  17.487  1.00 31.54           H  
ATOM   1970  CD2 TYR A 130      27.515  -8.547  19.703  1.00 31.54           C  
ATOM   1971  HD2 TYR A 130      26.508  -8.925  19.801  1.00 31.54           H  
ATOM   1972  CE1 TYR A 130      30.117  -7.491  19.481  1.00 31.54           C  
ATOM   1973  HE1 TYR A 130      31.115  -7.089  19.393  1.00 31.54           H  
ATOM   1974  CE2 TYR A 130      28.405  -8.639  20.789  1.00 31.54           C  
ATOM   1975  HE2 TYR A 130      28.098  -9.103  21.716  1.00 31.54           H  
ATOM   1976  OH  TYR A 130      30.558  -8.206  21.736  1.00 31.54           O  
ATOM   1977  HH  TYR A 130      31.411  -7.808  21.549  1.00 31.54           H  
ATOM   1978  CZ  TYR A 130      29.706  -8.111  20.682  1.00 31.54           C  
ATOM   1979  N   SER A 131      27.315  -4.904  15.758  1.00 29.91           N  
ATOM   1980  H   SER A 131      28.039  -4.905  16.463  1.00 29.91           H  
ATOM   1981  CA  SER A 131      27.586  -3.997  14.650  1.00 29.91           C  
ATOM   1982  HA  SER A 131      26.657  -3.515  14.344  1.00 29.91           H  
ATOM   1983  C   SER A 131      28.240  -4.666  13.435  1.00 29.91           C  
ATOM   1984  CB  SER A 131      28.554  -2.934  15.191  1.00 29.91           C  
ATOM   1985  HB2 SER A 131      28.043  -2.328  15.938  1.00 29.91           H  
ATOM   1986  HB3 SER A 131      28.888  -2.284  14.383  1.00 29.91           H  
ATOM   1987  O   SER A 131      29.123  -5.500  13.595  1.00 29.91           O  
ATOM   1988  OG  SER A 131      29.669  -3.570  15.798  1.00 29.91           O  
ATOM   1989  HG  SER A 131      30.096  -4.118  15.136  1.00 29.91           H  
ATOM   1990  N   SER A 132      27.867  -4.158  12.253  1.00 28.98           N  
ATOM   1991  H   SER A 132      27.012  -3.621  12.292  1.00 28.98           H  
ATOM   1992  CA  SER A 132      28.676  -3.899  11.041  1.00 28.98           C  
ATOM   1993  HA  SER A 132      27.961  -3.676  10.249  1.00 28.98           H  
ATOM   1994  C   SER A 132      29.617  -4.974  10.475  1.00 28.98           C  
ATOM   1995  CB  SER A 132      29.496  -2.614  11.242  1.00 28.98           C  
ATOM   1996  HB2 SER A 132      28.830  -1.787  11.488  1.00 28.98           H  
ATOM   1997  HB3 SER A 132      30.023  -2.373  10.319  1.00 28.98           H  
ATOM   1998  O   SER A 132      30.615  -5.306  11.103  1.00 28.98           O  
ATOM   1999  OG  SER A 132      30.437  -2.781  12.284  1.00 28.98           O  
ATOM   2000  HG  SER A 132      30.826  -3.653  12.182  1.00 28.98           H  
ATOM   2001  N   LEU A 133      29.410  -5.318   9.194  1.00 33.22           N  
ATOM   2002  H   LEU A 133      28.474  -5.202   8.832  1.00 33.22           H  
ATOM   2003  CA  LEU A 133      30.444  -5.491   8.151  1.00 33.22           C  
ATOM   2004  HA  LEU A 133      31.086  -4.610   8.167  1.00 33.22           H  
ATOM   2005  C   LEU A 133      29.767  -5.596   6.754  1.00 33.22           C  
ATOM   2006  CB  LEU A 133      31.315  -6.734   8.434  1.00 33.22           C  
ATOM   2007  HB2 LEU A 133      31.537  -7.249   7.499  1.00 33.22           H  
ATOM   2008  HB3 LEU A 133      30.738  -7.430   9.043  1.00 33.22           H  
ATOM   2009  O   LEU A 133      28.726  -6.247   6.656  1.00 33.22           O  
ATOM   2010  CG  LEU A 133      32.648  -6.393   9.142  1.00 33.22           C  
ATOM   2011  HG  LEU A 133      32.568  -5.452   9.686  1.00 33.22           H  
ATOM   2012  CD1 LEU A 133      33.027  -7.491  10.134  1.00 33.22           C  
ATOM   2013 HD11 LEU A 133      32.252  -7.572  10.896  1.00 33.22           H  
ATOM   2014 HD12 LEU A 133      33.130  -8.446   9.618  1.00 33.22           H  
ATOM   2015 HD13 LEU A 133      33.967  -7.238  10.626  1.00 33.22           H  
ATOM   2016  CD2 LEU A 133      33.792  -6.226   8.143  1.00 33.22           C  
ATOM   2017 HD21 LEU A 133      34.710  -5.979   8.677  1.00 33.22           H  
ATOM   2018 HD22 LEU A 133      33.563  -5.415   7.452  1.00 33.22           H  
ATOM   2019 HD23 LEU A 133      33.941  -7.150   7.584  1.00 33.22           H  
ATOM   2020  N   PRO A 134      30.300  -4.968   5.682  1.00 31.76           N  
ATOM   2021  CA  PRO A 134      29.714  -4.987   4.333  1.00 31.76           C  
ATOM   2022  HA  PRO A 134      28.646  -5.200   4.370  1.00 31.76           H  
ATOM   2023  C   PRO A 134      30.421  -5.999   3.403  1.00 31.76           C  
ATOM   2024  CB  PRO A 134      29.941  -3.557   3.836  1.00 31.76           C  
ATOM   2025  HB2 PRO A 134      29.201  -2.893   4.283  1.00 31.76           H  
ATOM   2026  HB3 PRO A 134      29.909  -3.484   2.749  1.00 31.76           H  
ATOM   2027  O   PRO A 134      31.556  -6.383   3.695  1.00 31.76           O  
ATOM   2028  CG  PRO A 134      31.331  -3.226   4.389  1.00 31.76           C  
ATOM   2029  HG2 PRO A 134      31.442  -2.157   4.570  1.00 31.76           H  
ATOM   2030  HG3 PRO A 134      32.096  -3.572   3.694  1.00 31.76           H  
ATOM   2031  CD  PRO A 134      31.422  -4.030   5.690  1.00 31.76           C  
ATOM   2032  HD2 PRO A 134      31.336  -3.342   6.531  1.00 31.76           H  
ATOM   2033  HD3 PRO A 134      32.370  -4.566   5.732  1.00 31.76           H  
ATOM   2034  N   PRO A 135      29.848  -6.372   2.238  1.00 38.62           N  
ATOM   2035  CA  PRO A 135      30.610  -7.060   1.204  1.00 38.62           C  
ATOM   2036  HA  PRO A 135      31.584  -7.369   1.584  1.00 38.62           H  
ATOM   2037  C   PRO A 135      30.852  -6.212  -0.058  1.00 38.62           C  
ATOM   2038  CB  PRO A 135      29.826  -8.335   0.924  1.00 38.62           C  
ATOM   2039  HB2 PRO A 135      30.092  -9.092   1.662  1.00 38.62           H  
ATOM   2040  HB3 PRO A 135      29.996  -8.711  -0.085  1.00 38.62           H  
ATOM   2041  O   PRO A 135      29.957  -5.587  -0.621  1.00 38.62           O  
ATOM   2042  CG  PRO A 135      28.374  -7.906   1.137  1.00 38.62           C  
ATOM   2043  HG2 PRO A 135      27.920  -7.654   0.178  1.00 38.62           H  
ATOM   2044  HG3 PRO A 135      27.804  -8.698   1.623  1.00 38.62           H  
ATOM   2045  CD  PRO A 135      28.433  -6.644   2.015  1.00 38.62           C  
ATOM   2046  HD2 PRO A 135      27.923  -6.832   2.960  1.00 38.62           H  
ATOM   2047  HD3 PRO A 135      27.968  -5.805   1.498  1.00 38.62           H  
ATOM   2048  N   ASN A 136      32.108  -6.277  -0.503  1.00 30.90           N  
ATOM   2049  H   ASN A 136      32.743  -6.779   0.101  1.00 30.90           H  
ATOM   2050  CA  ASN A 136      32.626  -5.964  -1.834  1.00 30.90           C  
ATOM   2051  HA  ASN A 136      32.599  -4.888  -2.012  1.00 30.90           H  
ATOM   2052  C   ASN A 136      31.855  -6.682  -2.953  1.00 30.90           C  
ATOM   2053  CB  ASN A 136      34.080  -6.509  -1.878  1.00 30.90           C  
ATOM   2054  HB2 ASN A 136      34.203  -7.325  -1.166  1.00 30.90           H  
ATOM   2055  HB3 ASN A 136      34.280  -6.934  -2.862  1.00 30.90           H  
ATOM   2056  O   ASN A 136      31.644  -7.892  -2.867  1.00 30.90           O  
ATOM   2057  CG  ASN A 136      35.164  -5.478  -1.668  1.00 30.90           C  
ATOM   2058  ND2 ASN A 136      36.237  -5.834  -1.001  1.00 30.90           N  
ATOM   2059 HD21 ASN A 136      36.921  -5.108  -0.846  1.00 30.90           H  
ATOM   2060 HD22 ASN A 136      36.302  -6.746  -0.571  1.00 30.90           H  
ATOM   2061  OD1 ASN A 136      35.097  -4.370  -2.162  1.00 30.90           O  
ATOM   2062  N   THR A 137      31.633  -6.011  -4.088  1.00 35.00           N  
ATOM   2063  H   THR A 137      31.653  -5.001  -4.070  1.00 35.00           H  
ATOM   2064  CA  THR A 137      31.773  -6.655  -5.409  1.00 35.00           C  
ATOM   2065  HA  THR A 137      32.652  -7.296  -5.341  1.00 35.00           H  
ATOM   2066  C   THR A 137      32.057  -5.624  -6.508  1.00 35.00           C  
ATOM   2067  CB  THR A 137      30.588  -7.558  -5.825  1.00 35.00           C  
ATOM   2068  HB  THR A 137      30.013  -7.078  -6.617  1.00 35.00           H  
ATOM   2069  O   THR A 137      31.331  -4.651  -6.674  1.00 35.00           O  
ATOM   2070  CG2 THR A 137      31.121  -8.902  -6.324  1.00 35.00           C  
ATOM   2071 HG21 THR A 137      30.282  -9.536  -6.611  1.00 35.00           H  
ATOM   2072 HG22 THR A 137      31.755  -8.747  -7.197  1.00 35.00           H  
ATOM   2073 HG23 THR A 137      31.688  -9.401  -5.538  1.00 35.00           H  
ATOM   2074  OG1 THR A 137      29.718  -7.867  -4.764  1.00 35.00           O  
ATOM   2075  HG1 THR A 137      30.267  -8.064  -4.001  1.00 35.00           H  
ATOM   2076  N   LYS A 138      33.158  -5.849  -7.237  1.00 28.93           N  
ATOM   2077  H   LYS A 138      33.641  -6.716  -7.047  1.00 28.93           H  
ATOM   2078  CA  LYS A 138      33.615  -5.122  -8.432  1.00 28.93           C  
ATOM   2079  HA  LYS A 138      33.400  -4.058  -8.338  1.00 28.93           H  
ATOM   2080  C   LYS A 138      32.920  -5.663  -9.690  1.00 28.93           C  
ATOM   2081  CB  LYS A 138      35.128  -5.370  -8.624  1.00 28.93           C  
ATOM   2082  HB2 LYS A 138      35.318  -6.440  -8.535  1.00 28.93           H  
ATOM   2083  HB3 LYS A 138      35.388  -5.085  -9.644  1.00 28.93           H  
ATOM   2084  O   LYS A 138      32.850  -6.879  -9.835  1.00 28.93           O  
ATOM   2085  CG  LYS A 138      36.083  -4.612  -7.691  1.00 28.93           C  
ATOM   2086  HG2 LYS A 138      35.821  -4.811  -6.652  1.00 28.93           H  
ATOM   2087  HG3 LYS A 138      35.994  -3.543  -7.885  1.00 28.93           H  
ATOM   2088  CD  LYS A 138      37.530  -5.072  -7.952  1.00 28.93           C  
ATOM   2089  HD2 LYS A 138      37.735  -5.005  -9.021  1.00 28.93           H  
ATOM   2090  HD3 LYS A 138      37.633  -6.111  -7.640  1.00 28.93           H  
ATOM   2091  CE  LYS A 138      38.542  -4.201  -7.198  1.00 28.93           C  
ATOM   2092  HE2 LYS A 138      38.425  -3.170  -7.530  1.00 28.93           H  
ATOM   2093  HE3 LYS A 138      38.306  -4.233  -6.135  1.00 28.93           H  
ATOM   2094  NZ  LYS A 138      39.938  -4.658  -7.429  1.00 28.93           N  
ATOM   2095  HZ1 LYS A 138      40.062  -5.606  -7.106  1.00 28.93           H  
ATOM   2096  HZ2 LYS A 138      40.161  -4.621  -8.414  1.00 28.93           H  
ATOM   2097  HZ3 LYS A 138      40.589  -4.063  -6.938  1.00 28.93           H  
ATOM   2098  N   ALA A 139      32.570  -4.780 -10.626  1.00 33.55           N  
ATOM   2099  H   ALA A 139      32.480  -3.813 -10.350  1.00 33.55           H  
ATOM   2100  CA  ALA A 139      32.622  -5.018 -12.078  1.00 33.55           C  
ATOM   2101  HA  ALA A 139      33.556  -5.530 -12.309  1.00 33.55           H  
ATOM   2102  C   ALA A 139      32.602  -3.647 -12.797  1.00 33.55           C  
ATOM   2103  CB  ALA A 139      31.450  -5.905 -12.520  1.00 33.55           C  
ATOM   2104  HB1 ALA A 139      30.505  -5.442 -12.236  1.00 33.55           H  
ATOM   2105  HB2 ALA A 139      31.523  -6.890 -12.059  1.00 33.55           H  
ATOM   2106  HB3 ALA A 139      31.474  -6.023 -13.603  1.00 33.55           H  
ATOM   2107  O   ALA A 139      31.628  -2.915 -12.669  1.00 33.55           O  
ATOM   2108  N   THR A 140      33.768  -3.104 -13.157  1.00 32.92           N  
ATOM   2109  H   THR A 140      33.780  -2.171 -12.770  1.00 32.92           H  
ATOM   2110  CA  THR A 140      34.401  -3.030 -14.500  1.00 32.92           C  
ATOM   2111  HA  THR A 140      35.428  -2.767 -14.247  1.00 32.92           H  
ATOM   2112  C   THR A 140      33.911  -1.872 -15.381  1.00 32.92           C  
ATOM   2113  CB  THR A 140      34.540  -4.327 -15.325  1.00 32.92           C  
ATOM   2114  HB  THR A 140      33.848  -4.295 -16.167  1.00 32.92           H  
ATOM   2115  O   THR A 140      32.720  -1.653 -15.560  1.00 32.92           O  
ATOM   2116  CG2 THR A 140      35.972  -4.489 -15.844  1.00 32.92           C  
ATOM   2117 HG21 THR A 140      36.044  -5.395 -16.445  1.00 32.92           H  
ATOM   2118 HG22 THR A 140      36.234  -3.642 -16.479  1.00 32.92           H  
ATOM   2119 HG23 THR A 140      36.674  -4.554 -15.013  1.00 32.92           H  
ATOM   2120  OG1 THR A 140      34.288  -5.497 -14.593  1.00 32.92           O  
ATOM   2121  HG1 THR A 140      34.162  -6.199 -15.236  1.00 32.92           H  
ATOM   2122  N   GLN A 141      34.907  -1.124 -15.860  1.00 27.84           N  
ATOM   2123  H   GLN A 141      35.833  -1.513 -15.758  1.00 27.84           H  
ATOM   2124  CA  GLN A 141      34.897   0.150 -16.577  1.00 27.84           C  
ATOM   2125  HA  GLN A 141      34.298   0.884 -16.038  1.00 27.84           H  
ATOM   2126  C   GLN A 141      34.378   0.040 -18.016  1.00 27.84           C  
ATOM   2127  CB  GLN A 141      36.372   0.609 -16.654  1.00 27.84           C  
ATOM   2128  HB2 GLN A 141      36.449   1.472 -17.315  1.00 27.84           H  
ATOM   2129  HB3 GLN A 141      36.956  -0.194 -17.105  1.00 27.84           H  
ATOM   2130  O   GLN A 141      34.537  -1.004 -18.633  1.00 27.84           O  
ATOM   2131  CG  GLN A 141      36.997   0.998 -15.305  1.00 27.84           C  
ATOM   2132  HG2 GLN A 141      36.669   2.003 -15.039  1.00 27.84           H  
ATOM   2133  HG3 GLN A 141      36.657   0.319 -14.523  1.00 27.84           H  
ATOM   2134  CD  GLN A 141      38.523   0.931 -15.326  1.00 27.84           C  
ATOM   2135  NE2 GLN A 141      39.220   2.022 -15.101  1.00 27.84           N  
ATOM   2136 HE21 GLN A 141      40.222   1.917 -15.185  1.00 27.84           H  
ATOM   2137 HE22 GLN A 141      38.763   2.920 -15.029  1.00 27.84           H  
ATOM   2138  OE1 GLN A 141      39.120  -0.119 -15.485  1.00 27.84           O  
ATOM   2139  N   ASP A 142      33.876   1.159 -18.548  1.00 31.55           N  
ATOM   2140  H   ASP A 142      33.437   1.814 -17.917  1.00 31.55           H  
ATOM   2141  CA  ASP A 142      34.494   1.811 -19.712  1.00 31.55           C  
ATOM   2142  HA  ASP A 142      35.573   1.801 -19.559  1.00 31.55           H  
ATOM   2143  C   ASP A 142      34.092   3.298 -19.782  1.00 31.55           C  
ATOM   2144  CB  ASP A 142      34.199   1.077 -21.036  1.00 31.55           C  
ATOM   2145  HB2 ASP A 142      33.204   0.634 -20.997  1.00 31.55           H  
ATOM   2146  HB3 ASP A 142      34.204   1.806 -21.846  1.00 31.55           H  
ATOM   2147  O   ASP A 142      32.916   3.663 -19.793  1.00 31.55           O  
ATOM   2148  CG  ASP A 142      35.248   0.005 -21.387  1.00 31.55           C  
ATOM   2149  OD1 ASP A 142      36.415   0.158 -20.947  1.00 31.55           O  
ATOM   2150  OD2 ASP A 142      34.893  -0.914 -22.158  1.00 31.55           O  
ATOM   2151  N   THR A 143      35.108   4.160 -19.809  1.00 29.33           N  
ATOM   2152  H   THR A 143      36.030   3.747 -19.836  1.00 29.33           H  
ATOM   2153  CA  THR A 143      35.065   5.597 -20.140  1.00 29.33           C  
ATOM   2154  HA  THR A 143      34.028   5.915 -20.254  1.00 29.33           H  
ATOM   2155  C   THR A 143      35.787   5.764 -21.485  1.00 29.33           C  
ATOM   2156  CB  THR A 143      35.774   6.465 -19.073  1.00 29.33           C  
ATOM   2157  HB  THR A 143      36.777   6.709 -19.423  1.00 29.33           H  
ATOM   2158  O   THR A 143      36.632   4.924 -21.800  1.00 29.33           O  
ATOM   2159  CG2 THR A 143      35.021   7.765 -18.799  1.00 29.33           C  
ATOM   2160 HG21 THR A 143      35.591   8.391 -18.113  1.00 29.33           H  
ATOM   2161 HG22 THR A 143      34.863   8.310 -19.730  1.00 29.33           H  
ATOM   2162 HG23 THR A 143      34.048   7.539 -18.362  1.00 29.33           H  
ATOM   2163  OG1 THR A 143      35.926   5.830 -17.823  1.00 29.33           O  
ATOM   2164  HG1 THR A 143      36.167   6.501 -17.180  1.00 29.33           H  
ATOM   2165  N   PRO A 144      35.568   6.845 -22.261  1.00 34.05           N  
ATOM   2166  CA  PRO A 144      36.518   7.963 -22.141  1.00 34.05           C  
ATOM   2167  HA  PRO A 144      37.009   7.931 -21.169  1.00 34.05           H  
ATOM   2168  C   PRO A 144      35.928   9.383 -22.329  1.00 34.05           C  
ATOM   2169  CB  PRO A 144      37.591   7.690 -23.208  1.00 34.05           C  
ATOM   2170  HB2 PRO A 144      37.883   8.600 -23.733  1.00 34.05           H  
ATOM   2171  HB3 PRO A 144      38.461   7.212 -22.758  1.00 34.05           H  
ATOM   2172  O   PRO A 144      35.081   9.617 -23.181  1.00 34.05           O  
ATOM   2173  CG  PRO A 144      36.943   6.750 -24.218  1.00 34.05           C  
ATOM   2174  HG2 PRO A 144      37.461   5.791 -24.221  1.00 34.05           H  
ATOM   2175  HG3 PRO A 144      36.936   7.181 -25.219  1.00 34.05           H  
ATOM   2176  CD  PRO A 144      35.517   6.582 -23.698  1.00 34.05           C  
ATOM   2177  HD2 PRO A 144      34.860   7.307 -24.178  1.00 34.05           H  
ATOM   2178  HD3 PRO A 144      35.152   5.578 -23.913  1.00 34.05           H  
ATOM   2179  N   THR A 145      36.435  10.312 -21.499  1.00 28.41           N  
ATOM   2180  H   THR A 145      36.923   9.880 -20.728  1.00 28.41           H  
ATOM   2181  CA  THR A 145      37.048  11.638 -21.810  1.00 28.41           C  
ATOM   2182  HA  THR A 145      36.772  12.310 -20.998  1.00 28.41           H  
ATOM   2183  C   THR A 145      36.647  12.379 -23.109  1.00 28.41           C  
ATOM   2184  CB  THR A 145      38.584  11.456 -21.769  1.00 28.41           C  
ATOM   2185  HB  THR A 145      39.080  12.228 -22.358  1.00 28.41           H  
ATOM   2186  O   THR A 145      36.595  11.774 -24.165  1.00 28.41           O  
ATOM   2187  CG2 THR A 145      39.131  11.526 -20.346  1.00 28.41           C  
ATOM   2188 HG21 THR A 145      38.686  10.744 -19.731  1.00 28.41           H  
ATOM   2189 HG22 THR A 145      38.911  12.502 -19.914  1.00 28.41           H  
ATOM   2190 HG23 THR A 145      40.213  11.389 -20.369  1.00 28.41           H  
ATOM   2191  OG1 THR A 145      39.000  10.212 -22.268  1.00 28.41           O  
ATOM   2192  HG1 THR A 145      38.768  10.192 -23.199  1.00 28.41           H  
ATOM   2193  N   SER A 146      36.480  13.711 -23.167  1.00 30.15           N  
ATOM   2194  H   SER A 146      36.106  14.011 -24.056  1.00 30.15           H  
ATOM   2195  CA  SER A 146      37.248  14.768 -22.491  1.00 30.15           C  
ATOM   2196  HA  SER A 146      37.401  14.502 -21.445  1.00 30.15           H  
ATOM   2197  C   SER A 146      36.611  16.178 -22.568  1.00 30.15           C  
ATOM   2198  CB  SER A 146      38.620  14.892 -23.192  1.00 30.15           C  
ATOM   2199  HB2 SER A 146      39.188  13.965 -23.106  1.00 30.15           H  
ATOM   2200  HB3 SER A 146      39.215  15.670 -22.714  1.00 30.15           H  
ATOM   2201  O   SER A 146      35.951  16.542 -23.536  1.00 30.15           O  
ATOM   2202  OG  SER A 146      38.488  15.174 -24.569  1.00 30.15           O  
ATOM   2203  HG  SER A 146      38.455  16.128 -24.669  1.00 30.15           H  
ATOM   2204  N   THR A 147      37.022  16.999 -21.590  1.00 30.89           N  
ATOM   2205  H   THR A 147      37.440  16.515 -20.809  1.00 30.89           H  
ATOM   2206  CA  THR A 147      37.374  18.443 -21.637  1.00 30.89           C  
ATOM   2207  HA  THR A 147      37.801  18.591 -20.645  1.00 30.89           H  
ATOM   2208  C   THR A 147      36.316  19.554 -21.724  1.00 30.89           C  
ATOM   2209  CB  THR A 147      38.559  18.772 -22.567  1.00 30.89           C  
ATOM   2210  HB  THR A 147      38.488  19.808 -22.895  1.00 30.89           H  
ATOM   2211  O   THR A 147      35.761  19.873 -22.769  1.00 30.89           O  
ATOM   2212  CG2 THR A 147      39.893  18.607 -21.839  1.00 30.89           C  
ATOM   2213 HG21 THR A 147      39.989  17.593 -21.448  1.00 30.89           H  
ATOM   2214 HG22 THR A 147      40.706  18.797 -22.539  1.00 30.89           H  
ATOM   2215 HG23 THR A 147      39.963  19.327 -21.023  1.00 30.89           H  
ATOM   2216  OG1 THR A 147      38.575  17.942 -23.701  1.00 30.89           O  
ATOM   2217  HG1 THR A 147      37.729  18.085 -24.133  1.00 30.89           H  
ATOM   2218  N   ASN A 148      36.230  20.250 -20.584  1.00 24.95           N  
ATOM   2219  H   ASN A 148      36.687  19.823 -19.791  1.00 24.95           H  
ATOM   2220  CA  ASN A 148      35.793  21.625 -20.342  1.00 24.95           C  
ATOM   2221  HA  ASN A 148      34.718  21.714 -20.493  1.00 24.95           H  
ATOM   2222  C   ASN A 148      36.546  22.673 -21.180  1.00 24.95           C  
ATOM   2223  CB  ASN A 148      36.177  21.942 -18.875  1.00 24.95           C  
ATOM   2224  HB2 ASN A 148      37.261  21.895 -18.766  1.00 24.95           H  
ATOM   2225  HB3 ASN A 148      35.870  22.961 -18.639  1.00 24.95           H  
ATOM   2226  O   ASN A 148      37.764  22.563 -21.266  1.00 24.95           O  
ATOM   2227  CG  ASN A 148      35.539  21.039 -17.844  1.00 24.95           C  
ATOM   2228  ND2 ASN A 148      36.303  20.473 -16.936  1.00 24.95           N  
ATOM   2229 HD21 ASN A 148      37.289  20.684 -16.875  1.00 24.95           H  
ATOM   2230 HD22 ASN A 148      35.820  19.910 -16.251  1.00 24.95           H  
ATOM   2231  OD1 ASN A 148      34.345  20.832 -17.842  1.00 24.95           O  
ATOM   2232  N   VAL A 149      35.868  23.763 -21.576  1.00 30.72           N  
ATOM   2233  H   VAL A 149      34.869  23.662 -21.687  1.00 30.72           H  
ATOM   2234  CA  VAL A 149      36.317  25.160 -21.355  1.00 30.72           C  
ATOM   2235  HA  VAL A 149      36.858  25.185 -20.409  1.00 30.72           H  
ATOM   2236  C   VAL A 149      35.083  26.073 -21.222  1.00 30.72           C  
ATOM   2237  CB  VAL A 149      37.276  25.732 -22.432  1.00 30.72           C  
ATOM   2238  HB  VAL A 149      36.777  25.725 -23.402  1.00 30.72           H  
ATOM   2239  O   VAL A 149      34.162  26.028 -22.030  1.00 30.72           O  
ATOM   2240  CG1 VAL A 149      37.676  27.180 -22.100  1.00 30.72           C  
ATOM   2241 HG11 VAL A 149      36.810  27.838 -22.167  1.00 30.72           H  
ATOM   2242 HG12 VAL A 149      38.110  27.241 -21.102  1.00 30.72           H  
ATOM   2243 HG13 VAL A 149      38.402  27.548 -22.826  1.00 30.72           H  
ATOM   2244  CG2 VAL A 149      38.604  24.976 -22.561  1.00 30.72           C  
ATOM   2245 HG21 VAL A 149      38.431  24.023 -23.061  1.00 30.72           H  
ATOM   2246 HG22 VAL A 149      39.301  25.529 -23.190  1.00 30.72           H  
ATOM   2247 HG23 VAL A 149      39.055  24.817 -21.582  1.00 30.72           H  
ATOM   2248  N   VAL A 150      35.093  26.893 -20.171  1.00 25.43           N  
ATOM   2249  H   VAL A 150      35.941  26.886 -19.622  1.00 25.43           H  
ATOM   2250  CA  VAL A 150      34.138  27.950 -19.802  1.00 25.43           C  
ATOM   2251  HA  VAL A 150      33.128  27.677 -20.110  1.00 25.43           H  
ATOM   2252  C   VAL A 150      34.544  29.269 -20.473  1.00 25.43           C  
ATOM   2253  CB  VAL A 150      34.207  28.106 -18.259  1.00 25.43           C  
ATOM   2254  HB  VAL A 150      35.253  28.208 -17.970  1.00 25.43           H  
ATOM   2255  O   VAL A 150      35.735  29.559 -20.508  1.00 25.43           O  
ATOM   2256  CG1 VAL A 150      33.467  29.323 -17.691  1.00 25.43           C  
ATOM   2257 HG11 VAL A 150      33.434  29.267 -16.603  1.00 25.43           H  
ATOM   2258 HG12 VAL A 150      32.450  29.366 -18.080  1.00 25.43           H  
ATOM   2259 HG13 VAL A 150      34.012  30.232 -17.948  1.00 25.43           H  
ATOM   2260  CG2 VAL A 150      33.660  26.856 -17.556  1.00 25.43           C  
ATOM   2261 HG21 VAL A 150      33.760  26.962 -16.476  1.00 25.43           H  
ATOM   2262 HG22 VAL A 150      34.217  25.970 -17.860  1.00 25.43           H  
ATOM   2263 HG23 VAL A 150      32.608  26.718 -17.807  1.00 25.43           H  
ATOM   2264  N   ASN A 151      33.588  30.093 -20.930  1.00 30.39           N  
ATOM   2265  H   ASN A 151      32.687  29.685 -21.131  1.00 30.39           H  
ATOM   2266  CA  ASN A 151      33.564  31.534 -20.621  1.00 30.39           C  
ATOM   2267  HA  ASN A 151      33.537  31.607 -19.533  1.00 30.39           H  
ATOM   2268  C   ASN A 151      32.279  32.242 -21.076  1.00 30.39           C  
ATOM   2269  CB  ASN A 151      34.819  32.288 -21.114  1.00 30.39           C  
ATOM   2270  HB2 ASN A 151      35.233  31.786 -21.989  1.00 30.39           H  
ATOM   2271  HB3 ASN A 151      34.553  33.304 -21.407  1.00 30.39           H  
ATOM   2272  O   ASN A 151      31.774  32.044 -22.177  1.00 30.39           O  
ATOM   2273  CG  ASN A 151      35.886  32.403 -20.029  1.00 30.39           C  
ATOM   2274  ND2 ASN A 151      37.111  32.690 -20.395  1.00 30.39           N  
ATOM   2275 HD21 ASN A 151      37.798  32.718 -19.656  1.00 30.39           H  
ATOM   2276 HD22 ASN A 151      37.347  32.746 -21.376  1.00 30.39           H  
ATOM   2277  OD1 ASN A 151      35.633  32.276 -18.839  1.00 30.39           O  
ATOM   2278  N   MET A 152      31.781  33.081 -20.166  1.00 24.02           N  
ATOM   2279  H   MET A 152      32.340  33.211 -19.335  1.00 24.02           H  
ATOM   2280  CA  MET A 152      30.646  33.990 -20.303  1.00 24.02           C  
ATOM   2281  HA  MET A 152      29.798  33.465 -20.742  1.00 24.02           H  
ATOM   2282  C   MET A 152      31.007  35.214 -21.154  1.00 24.02           C  
ATOM   2283  CB  MET A 152      30.278  34.536 -18.908  1.00 24.02           C  
ATOM   2284  HB2 MET A 152      31.101  35.147 -18.538  1.00 24.02           H  
ATOM   2285  HB3 MET A 152      29.414  35.190 -19.026  1.00 24.02           H  
ATOM   2286  O   MET A 152      32.100  35.747 -20.990  1.00 24.02           O  
ATOM   2287  CG  MET A 152      29.941  33.510 -17.824  1.00 24.02           C  
ATOM   2288  HG2 MET A 152      29.177  32.828 -18.197  1.00 24.02           H  
ATOM   2289  HG3 MET A 152      30.836  32.937 -17.582  1.00 24.02           H  
ATOM   2290  SD  MET A 152      29.317  34.324 -16.323  1.00 24.02           S  
ATOM   2291  CE  MET A 152      30.324  33.529 -15.043  1.00 24.02           C  
ATOM   2292  HE1 MET A 152      30.157  32.453 -15.059  1.00 24.02           H  
ATOM   2293  HE2 MET A 152      31.379  33.737 -15.226  1.00 24.02           H  
ATOM   2294  HE3 MET A 152      30.045  33.924 -14.066  1.00 24.02           H  
ATOM   2295  N   ALA A 153      30.054  35.740 -21.928  1.00 30.44           N  
ATOM   2296  H   ALA A 153      29.291  35.139 -22.205  1.00 30.44           H  
ATOM   2297  CA  ALA A 153      29.780  37.180 -22.002  1.00 30.44           C  
ATOM   2298  HA  ALA A 153      29.667  37.546 -20.981  1.00 30.44           H  
ATOM   2299  C   ALA A 153      28.469  37.458 -22.758  1.00 30.44           C  
ATOM   2300  CB  ALA A 153      30.923  37.977 -22.641  1.00 30.44           C  
ATOM   2301  HB1 ALA A 153      31.172  37.550 -23.613  1.00 30.44           H  
ATOM   2302  HB2 ALA A 153      30.616  39.014 -22.782  1.00 30.44           H  
ATOM   2303  HB3 ALA A 153      31.809  37.970 -22.006  1.00 30.44           H  
ATOM   2304  O   ALA A 153      28.208  36.952 -23.844  1.00 30.44           O  
ATOM   2305  N   THR A 154      27.661  38.296 -22.127  1.00 26.13           N  
ATOM   2306  H   THR A 154      28.020  38.672 -21.261  1.00 26.13           H  
ATOM   2307  CA  THR A 154      26.418  38.942 -22.554  1.00 26.13           C  
ATOM   2308  HA  THR A 154      25.642  38.199 -22.739  1.00 26.13           H  
ATOM   2309  C   THR A 154      26.582  39.850 -23.779  1.00 26.13           C  
ATOM   2310  CB  THR A 154      26.022  39.863 -21.382  1.00 26.13           C  
ATOM   2311  HB  THR A 154      25.243  40.555 -21.705  1.00 26.13           H  
ATOM   2312  O   THR A 154      27.561  40.587 -23.838  1.00 26.13           O  
ATOM   2313  CG2 THR A 154      25.519  39.089 -20.163  1.00 26.13           C  
ATOM   2314 HG21 THR A 154      25.228  39.796 -19.386  1.00 26.13           H  
ATOM   2315 HG22 THR A 154      24.651  38.490 -20.438  1.00 26.13           H  
ATOM   2316 HG23 THR A 154      26.298  38.437 -19.771  1.00 26.13           H  
ATOM   2317  OG1 THR A 154      27.160  40.586 -20.943  1.00 26.13           O  
ATOM   2318  HG1 THR A 154      27.562  40.994 -21.714  1.00 26.13           H  
ATOM   2319  N   THR A 155      25.585  39.912 -24.675  1.00 30.53           N  
ATOM   2320  H   THR A 155      25.103  39.038 -24.836  1.00 30.53           H  
ATOM   2321  CA  THR A 155      24.767  41.113 -25.012  1.00 30.53           C  
ATOM   2322  HA  THR A 155      23.974  41.162 -24.265  1.00 30.53           H  
ATOM   2323  C   THR A 155      24.061  40.997 -26.382  1.00 30.53           C  
ATOM   2324  CB  THR A 155      25.479  42.488 -24.961  1.00 30.53           C  
ATOM   2325  HB  THR A 155      24.875  43.196 -25.528  1.00 30.53           H  
ATOM   2326  O   THR A 155      24.692  40.763 -27.400  1.00 30.53           O  
ATOM   2327  CG2 THR A 155      25.576  43.051 -23.538  1.00 30.53           C  
ATOM   2328 HG21 THR A 155      24.580  43.133 -23.102  1.00 30.53           H  
ATOM   2329 HG22 THR A 155      26.202  42.431 -22.896  1.00 30.53           H  
ATOM   2330 HG23 THR A 155      26.015  44.047 -23.584  1.00 30.53           H  
ATOM   2331  OG1 THR A 155      26.764  42.486 -25.519  1.00 30.53           O  
ATOM   2332  HG1 THR A 155      27.267  41.800 -25.074  1.00 30.53           H  
ATOM   2333  N   ASN A 156      22.731  41.166 -26.334  1.00 30.21           N  
ATOM   2334  H   ASN A 156      22.360  41.184 -25.395  1.00 30.21           H  
ATOM   2335  CA  ASN A 156      21.717  41.629 -27.307  1.00 30.21           C  
ATOM   2336  HA  ASN A 156      20.820  41.122 -26.953  1.00 30.21           H  
ATOM   2337  C   ASN A 156      21.782  41.335 -28.841  1.00 30.21           C  
ATOM   2338  CB  ASN A 156      21.474  43.125 -27.041  1.00 30.21           C  
ATOM   2339  HB2 ASN A 156      20.777  43.516 -27.782  1.00 30.21           H  
ATOM   2340  HB3 ASN A 156      22.415  43.665 -27.146  1.00 30.21           H  
ATOM   2341  O   ASN A 156      22.805  41.548 -29.482  1.00 30.21           O  
ATOM   2342  CG  ASN A 156      20.877  43.381 -25.667  1.00 30.21           C  
ATOM   2343  ND2 ASN A 156      20.996  44.579 -25.151  1.00 30.21           N  
ATOM   2344 HD21 ASN A 156      21.445  45.318 -25.672  1.00 30.21           H  
ATOM   2345 HD22 ASN A 156      20.570  44.723 -24.246  1.00 30.21           H  
ATOM   2346  OD1 ASN A 156      20.315  42.507 -25.026  1.00 30.21           O  
ATOM   2347  N   PRO A 157      20.631  40.975 -29.470  1.00 28.41           N  
ATOM   2348  CA  PRO A 157      20.450  40.785 -30.925  1.00 28.41           C  
ATOM   2349  HA  PRO A 157      21.379  40.487 -31.412  1.00 28.41           H  
ATOM   2350  C   PRO A 157      19.882  42.071 -31.595  1.00 28.41           C  
ATOM   2351  CB  PRO A 157      19.435  39.633 -30.934  1.00 28.41           C  
ATOM   2352  HB2 PRO A 157      19.934  38.708 -30.645  1.00 28.41           H  
ATOM   2353  HB3 PRO A 157      18.941  39.497 -31.896  1.00 28.41           H  
ATOM   2354  O   PRO A 157      19.690  43.056 -30.879  1.00 28.41           O  
ATOM   2355  CG  PRO A 157      18.443  40.044 -29.846  1.00 28.41           C  
ATOM   2356  HG2 PRO A 157      17.919  39.181 -29.434  1.00 28.41           H  
ATOM   2357  HG3 PRO A 157      17.734  40.773 -30.239  1.00 28.41           H  
ATOM   2358  CD  PRO A 157      19.348  40.703 -28.811  1.00 28.41           C  
ATOM   2359  HD2 PRO A 157      19.491  39.996 -27.995  1.00 28.41           H  
ATOM   2360  HD3 PRO A 157      18.897  41.624 -28.442  1.00 28.41           H  
ATOM   2361  N   PRO A 158      19.433  42.104 -32.879  1.00 35.62           N  
ATOM   2362  CA  PRO A 158      19.707  41.286 -34.079  1.00 35.62           C  
ATOM   2363  HA  PRO A 158      20.477  40.537 -33.894  1.00 35.62           H  
ATOM   2364  C   PRO A 158      20.075  42.132 -35.333  1.00 35.62           C  
ATOM   2365  CB  PRO A 158      18.349  40.630 -34.385  1.00 35.62           C  
ATOM   2366  HB2 PRO A 158      18.208  40.460 -35.452  1.00 35.62           H  
ATOM   2367  HB3 PRO A 158      18.252  39.675 -33.868  1.00 35.62           H  
ATOM   2368  O   PRO A 158      19.685  43.290 -35.450  1.00 35.62           O  
ATOM   2369  CG  PRO A 158      17.310  41.628 -33.850  1.00 35.62           C  
ATOM   2370  HG2 PRO A 158      16.777  42.109 -34.670  1.00 35.62           H  
ATOM   2371  HG3 PRO A 158      16.606  41.114 -33.196  1.00 35.62           H  
ATOM   2372  CD  PRO A 158      18.101  42.673 -33.062  1.00 35.62           C  
ATOM   2373  HD2 PRO A 158      17.597  42.853 -32.112  1.00 35.62           H  
ATOM   2374  HD3 PRO A 158      18.155  43.614 -33.609  1.00 35.62           H  
ATOM   2375  N   THR A 159      20.685  41.540 -36.370  1.00 33.92           N  
ATOM   2376  H   THR A 159      21.196  40.682 -36.215  1.00 33.92           H  
ATOM   2377  CA  THR A 159      20.386  41.892 -37.783  1.00 33.92           C  
ATOM   2378  HA  THR A 159      19.299  41.913 -37.860  1.00 33.92           H  
ATOM   2379  C   THR A 159      20.876  40.811 -38.756  1.00 33.92           C  
ATOM   2380  CB  THR A 159      20.893  43.279 -38.258  1.00 33.92           C  
ATOM   2381  HB  THR A 159      21.571  43.158 -39.102  1.00 33.92           H  
ATOM   2382  O   THR A 159      21.968  40.272 -38.626  1.00 33.92           O  
ATOM   2383  CG2 THR A 159      19.723  44.171 -38.694  1.00 33.92           C  
ATOM   2384 HG21 THR A 159      19.169  43.699 -39.505  1.00 33.92           H  
ATOM   2385 HG22 THR A 159      20.117  45.122 -39.050  1.00 33.92           H  
ATOM   2386 HG23 THR A 159      19.056  44.362 -37.853  1.00 33.92           H  
ATOM   2387  OG1 THR A 159      21.562  43.992 -37.254  1.00 33.92           O  
ATOM   2388  HG1 THR A 159      20.980  43.995 -36.491  1.00 33.92           H  
ATOM   2389  N   LYS A 160      20.003  40.467 -39.707  1.00 28.16           N  
ATOM   2390  H   LYS A 160      19.170  41.037 -39.751  1.00 28.16           H  
ATOM   2391  CA  LYS A 160      20.117  39.420 -40.740  1.00 28.16           C  
ATOM   2392  HA  LYS A 160      20.380  38.474 -40.267  1.00 28.16           H  
ATOM   2393  C   LYS A 160      21.207  39.763 -41.777  1.00 28.16           C  
ATOM   2394  CB  LYS A 160      18.716  39.344 -41.384  1.00 28.16           C  
ATOM   2395  HB2 LYS A 160      18.629  40.138 -42.125  1.00 28.16           H  
ATOM   2396  HB3 LYS A 160      17.969  39.537 -40.613  1.00 28.16           H  
ATOM   2397  O   LYS A 160      21.364  40.940 -42.095  1.00 28.16           O  
ATOM   2398  CG  LYS A 160      18.333  38.007 -42.026  1.00 28.16           C  
ATOM   2399  HG2 LYS A 160      18.353  37.226 -41.266  1.00 28.16           H  
ATOM   2400  HG3 LYS A 160      19.041  37.755 -42.815  1.00 28.16           H  
ATOM   2401  CD  LYS A 160      16.920  38.112 -42.624  1.00 28.16           C  
ATOM   2402  HD2 LYS A 160      16.925  38.862 -43.414  1.00 28.16           H  
ATOM   2403  HD3 LYS A 160      16.216  38.414 -41.848  1.00 28.16           H  
ATOM   2404  CE  LYS A 160      16.494  36.757 -43.197  1.00 28.16           C  
ATOM   2405  HE2 LYS A 160      17.266  36.414 -43.886  1.00 28.16           H  
ATOM   2406  HE3 LYS A 160      16.441  36.031 -42.386  1.00 28.16           H  
ATOM   2407  NZ  LYS A 160      15.196  36.831 -43.910  1.00 28.16           N  
ATOM   2408  HZ1 LYS A 160      14.447  37.077 -43.279  1.00 28.16           H  
ATOM   2409  HZ2 LYS A 160      15.248  37.508 -44.658  1.00 28.16           H  
ATOM   2410  HZ3 LYS A 160      15.001  35.932 -44.327  1.00 28.16           H  
ATOM   2411  N   PRO A 161      21.832  38.759 -42.417  1.00 30.66           N  
ATOM   2412  CA  PRO A 161      21.549  38.604 -43.848  1.00 30.66           C  
ATOM   2413  HA  PRO A 161      20.640  39.150 -44.097  1.00 30.66           H  
ATOM   2414  C   PRO A 161      21.354  37.144 -44.303  1.00 30.66           C  
ATOM   2415  CB  PRO A 161      22.707  39.280 -44.585  1.00 30.66           C  
ATOM   2416  HB2 PRO A 161      22.907  38.815 -45.551  1.00 30.66           H  
ATOM   2417  HB3 PRO A 161      22.484  40.339 -44.718  1.00 30.66           H  
ATOM   2418  O   PRO A 161      21.939  36.206 -43.774  1.00 30.66           O  
ATOM   2419  CG  PRO A 161      23.891  39.130 -43.633  1.00 30.66           C  
ATOM   2420  HG2 PRO A 161      24.584  38.374 -44.002  1.00 30.66           H  
ATOM   2421  HG3 PRO A 161      24.404  40.085 -43.515  1.00 30.66           H  
ATOM   2422  CD  PRO A 161      23.286  38.674 -42.301  1.00 30.66           C  
ATOM   2423  HD2 PRO A 161      23.572  37.640 -42.106  1.00 30.66           H  
ATOM   2424  HD3 PRO A 161      23.653  39.304 -41.490  1.00 30.66           H  
ATOM   2425  N   ASN A 162      20.480  36.991 -45.304  1.00 28.92           N  
ATOM   2426  H   ASN A 162      20.136  37.849 -45.711  1.00 28.92           H  
ATOM   2427  CA  ASN A 162      20.255  35.784 -46.105  1.00 28.92           C  
ATOM   2428  HA  ASN A 162      19.903  34.959 -45.486  1.00 28.92           H  
ATOM   2429  C   ASN A 162      21.539  35.355 -46.837  1.00 28.92           C  
ATOM   2430  CB  ASN A 162      19.232  36.141 -47.218  1.00 28.92           C  
ATOM   2431  HB2 ASN A 162      19.342  37.187 -47.503  1.00 28.92           H  
ATOM   2432  HB3 ASN A 162      19.477  35.565 -48.111  1.00 28.92           H  
ATOM   2433  O   ASN A 162      22.139  36.211 -47.481  1.00 28.92           O  
ATOM   2434  CG  ASN A 162      17.773  35.838 -46.958  1.00 28.92           C  
ATOM   2435  ND2 ASN A 162      16.891  36.383 -47.761  1.00 28.92           N  
ATOM   2436 HD21 ASN A 162      15.962  35.985 -47.742  1.00 28.92           H  
ATOM   2437 HD22 ASN A 162      17.221  36.885 -48.573  1.00 28.92           H  
ATOM   2438  OD1 ASN A 162      17.383  35.126 -46.051  1.00 28.92           O  
ATOM   2439  N   LEU A 163      21.823  34.047 -46.891  1.00 34.72           N  
ATOM   2440  H   LEU A 163      21.480  33.452 -46.150  1.00 34.72           H  
ATOM   2441  CA  LEU A 163      22.110  33.350 -48.154  1.00 34.72           C  
ATOM   2442  HA  LEU A 163      21.343  33.662 -48.862  1.00 34.72           H  
ATOM   2443  C   LEU A 163      21.995  31.814 -48.004  1.00 34.72           C  
ATOM   2444  CB  LEU A 163      23.482  33.739 -48.755  1.00 34.72           C  
ATOM   2445  HB2 LEU A 163      24.180  32.916 -48.598  1.00 34.72           H  
ATOM   2446  HB3 LEU A 163      23.908  34.607 -48.251  1.00 34.72           H  
ATOM   2447  O   LEU A 163      22.693  31.201 -47.207  1.00 34.72           O  
ATOM   2448  CG  LEU A 163      23.386  34.034 -50.267  1.00 34.72           C  
ATOM   2449  HG  LEU A 163      22.774  33.266 -50.740  1.00 34.72           H  
ATOM   2450  CD1 LEU A 163      22.769  35.409 -50.556  1.00 34.72           C  
ATOM   2451 HD11 LEU A 163      21.754  35.454 -50.160  1.00 34.72           H  
ATOM   2452 HD12 LEU A 163      23.371  36.191 -50.093  1.00 34.72           H  
ATOM   2453 HD13 LEU A 163      22.729  35.567 -51.634  1.00 34.72           H  
ATOM   2454  CD2 LEU A 163      24.773  34.003 -50.905  1.00 34.72           C  
ATOM   2455 HD21 LEU A 163      25.413  34.763 -50.457  1.00 34.72           H  
ATOM   2456 HD22 LEU A 163      25.215  33.017 -50.758  1.00 34.72           H  
ATOM   2457 HD23 LEU A 163      24.684  34.177 -51.977  1.00 34.72           H  
ATOM   2458  N   ASP A 164      21.079  31.267 -48.801  1.00 28.86           N  
ATOM   2459  H   ASP A 164      20.539  31.945 -49.318  1.00 28.86           H  
ATOM   2460  CA  ASP A 164      21.063  29.985 -49.516  1.00 28.86           C  
ATOM   2461  HA  ASP A 164      20.045  29.980 -49.907  1.00 28.86           H  
ATOM   2462  C   ASP A 164      21.147  28.589 -48.858  1.00 28.86           C  
ATOM   2463  CB  ASP A 164      21.948  30.095 -50.771  1.00 28.86           C  
ATOM   2464  HB2 ASP A 164      22.945  30.430 -50.485  1.00 28.86           H  
ATOM   2465  HB3 ASP A 164      22.043  29.109 -51.225  1.00 28.86           H  
ATOM   2466  O   ASP A 164      22.113  28.173 -48.231  1.00 28.86           O  
ATOM   2467  CG  ASP A 164      21.356  31.040 -51.827  1.00 28.86           C  
ATOM   2468  OD1 ASP A 164      20.144  31.349 -51.727  1.00 28.86           O  
ATOM   2469  OD2 ASP A 164      22.120  31.456 -52.720  1.00 28.86           O  
ATOM   2470  N   ASN A 165      20.130  27.810 -49.264  1.00 27.45           N  
ATOM   2471  H   ASN A 165      19.414  28.319 -49.760  1.00 27.45           H  
ATOM   2472  CA  ASN A 165      20.118  26.375 -49.560  1.00 27.45           C  
ATOM   2473  HA  ASN A 165      19.123  26.200 -49.968  1.00 27.45           H  
ATOM   2474  C   ASN A 165      20.155  25.358 -48.412  1.00 27.45           C  
ATOM   2475  CB  ASN A 165      21.077  26.070 -50.729  1.00 27.45           C  
ATOM   2476  HB2 ASN A 165      22.038  26.555 -50.558  1.00 27.45           H  
ATOM   2477  HB3 ASN A 165      21.257  24.997 -50.783  1.00 27.45           H  
ATOM   2478  O   ASN A 165      21.102  24.602 -48.222  1.00 27.45           O  
ATOM   2479  CG  ASN A 165      20.515  26.487 -52.077  1.00 27.45           C  
ATOM   2480  ND2 ASN A 165      21.345  26.568 -53.087  1.00 27.45           N  
ATOM   2481 HD21 ASN A 165      22.338  26.464 -52.936  1.00 27.45           H  
ATOM   2482 HD22 ASN A 165      20.966  26.940 -53.946  1.00 27.45           H  
ATOM   2483  OD1 ASN A 165      19.325  26.706 -52.251  1.00 27.45           O  
ATOM   2484  N   THR A 166      18.988  25.164 -47.797  1.00 31.48           N  
ATOM   2485  H   THR A 166      18.312  25.914 -47.833  1.00 31.48           H  
ATOM   2486  CA  THR A 166      18.467  23.807 -47.545  1.00 31.48           C  
ATOM   2487  HA  THR A 166      18.729  23.196 -48.409  1.00 31.48           H  
ATOM   2488  C   THR A 166      16.944  23.863 -47.466  1.00 31.48           C  
ATOM   2489  CB  THR A 166      19.060  23.115 -46.296  1.00 31.48           C  
ATOM   2490  HB  THR A 166      18.269  22.908 -45.575  1.00 31.48           H  
ATOM   2491  O   THR A 166      16.362  24.422 -46.538  1.00 31.48           O  
ATOM   2492  CG2 THR A 166      19.728  21.792 -46.674  1.00 31.48           C  
ATOM   2493 HG21 THR A 166      20.140  21.328 -45.778  1.00 31.48           H  
ATOM   2494 HG22 THR A 166      18.995  21.116 -47.115  1.00 31.48           H  
ATOM   2495 HG23 THR A 166      20.536  21.969 -47.383  1.00 31.48           H  
ATOM   2496  OG1 THR A 166      20.044  23.890 -45.661  1.00 31.48           O  
ATOM   2497  HG1 THR A 166      20.677  24.146 -46.336  1.00 31.48           H  
ATOM   2498  N   SER A 167      16.268  23.320 -48.479  1.00 26.39           N  
ATOM   2499  H   SER A 167      16.781  22.882 -49.231  1.00 26.39           H  
ATOM   2500  CA  SER A 167      14.809  23.247 -48.545  1.00 26.39           C  
ATOM   2501  HA  SER A 167      14.399  24.229 -48.311  1.00 26.39           H  
ATOM   2502  C   SER A 167      14.267  22.248 -47.516  1.00 26.39           C  
ATOM   2503  CB  SER A 167      14.373  22.887 -49.972  1.00 26.39           C  
ATOM   2504  HB2 SER A 167      13.285  22.841 -50.017  1.00 26.39           H  
ATOM   2505  HB3 SER A 167      14.722  23.654 -50.664  1.00 26.39           H  
ATOM   2506  O   SER A 167      13.968  21.100 -47.838  1.00 26.39           O  
ATOM   2507  OG  SER A 167      14.913  21.637 -50.348  1.00 26.39           O  
ATOM   2508  HG  SER A 167      14.691  21.008 -49.657  1.00 26.39           H  
ATOM   2509  N   SER A 168      14.109  22.687 -46.270  1.00 29.01           N  
ATOM   2510  H   SER A 168      14.512  23.584 -46.037  1.00 29.01           H  
ATOM   2511  CA  SER A 168      13.241  22.031 -45.293  1.00 29.01           C  
ATOM   2512  HA  SER A 168      13.401  20.954 -45.324  1.00 29.01           H  
ATOM   2513  C   SER A 168      11.786  22.322 -45.678  1.00 29.01           C  
ATOM   2514  CB  SER A 168      13.592  22.511 -43.881  1.00 29.01           C  
ATOM   2515  HB2 SER A 168      14.594  22.165 -43.626  1.00 29.01           H  
ATOM   2516  HB3 SER A 168      13.580  23.600 -43.854  1.00 29.01           H  
ATOM   2517  O   SER A 168      11.190  23.318 -45.265  1.00 29.01           O  
ATOM   2518  OG  SER A 168      12.666  22.019 -42.935  1.00 29.01           O  
ATOM   2519  HG  SER A 168      13.008  22.206 -42.058  1.00 29.01           H  
ATOM   2520  N   LYS A 169      11.211  21.478 -46.546  1.00 27.18           N  
ATOM   2521  H   LYS A 169      11.784  20.728 -46.906  1.00 27.18           H  
ATOM   2522  CA  LYS A 169       9.760  21.444 -46.780  1.00 27.18           C  
ATOM   2523  HA  LYS A 169       9.404  22.453 -46.987  1.00 27.18           H  
ATOM   2524  C   LYS A 169       9.097  20.979 -45.485  1.00 27.18           C  
ATOM   2525  CB  LYS A 169       9.394  20.520 -47.963  1.00 27.18           C  
ATOM   2526  HB2 LYS A 169      10.169  19.765 -48.095  1.00 27.18           H  
ATOM   2527  HB3 LYS A 169       8.467  19.997 -47.727  1.00 27.18           H  
ATOM   2528  O   LYS A 169       9.015  19.787 -45.208  1.00 27.18           O  
ATOM   2529  CG  LYS A 169       9.161  21.273 -49.282  1.00 27.18           C  
ATOM   2530  HG2 LYS A 169      10.073  21.799 -49.566  1.00 27.18           H  
ATOM   2531  HG3 LYS A 169       8.360  21.999 -49.144  1.00 27.18           H  
ATOM   2532  CD  LYS A 169       8.768  20.286 -50.394  1.00 27.18           C  
ATOM   2533  HD2 LYS A 169       9.595  19.594 -50.552  1.00 27.18           H  
ATOM   2534  HD3 LYS A 169       7.894  19.717 -50.076  1.00 27.18           H  
ATOM   2535  CE  LYS A 169       8.449  21.013 -51.707  1.00 27.18           C  
ATOM   2536  HE2 LYS A 169       9.301  21.640 -51.970  1.00 27.18           H  
ATOM   2537  HE3 LYS A 169       7.591  21.666 -51.547  1.00 27.18           H  
ATOM   2538  NZ  LYS A 169       8.170  20.056 -52.811  1.00 27.18           N  
ATOM   2539  HZ1 LYS A 169       8.971  19.463 -52.976  1.00 27.18           H  
ATOM   2540  HZ2 LYS A 169       7.383  19.463 -52.587  1.00 27.18           H  
ATOM   2541  HZ3 LYS A 169       7.967  20.546 -53.670  1.00 27.18           H  
ATOM   2542  N   THR A 170       8.600  21.924 -44.697  1.00 28.58           N  
ATOM   2543  H   THR A 170       8.819  22.889 -44.901  1.00 28.58           H  
ATOM   2544  CA  THR A 170       7.709  21.650 -43.567  1.00 28.58           C  
ATOM   2545  HA  THR A 170       8.148  20.852 -42.968  1.00 28.58           H  
ATOM   2546  C   THR A 170       6.379  21.147 -44.135  1.00 28.58           C  
ATOM   2547  CB  THR A 170       7.523  22.893 -42.665  1.00 28.58           C  
ATOM   2548  HB  THR A 170       6.524  23.308 -42.795  1.00 28.58           H  
ATOM   2549  O   THR A 170       5.503  21.926 -44.511  1.00 28.58           O  
ATOM   2550  CG2 THR A 170       7.709  22.550 -41.189  1.00 28.58           C  
ATOM   2551 HG21 THR A 170       8.710  22.156 -41.017  1.00 28.58           H  
ATOM   2552 HG22 THR A 170       6.972  21.804 -40.890  1.00 28.58           H  
ATOM   2553 HG23 THR A 170       7.568  23.447 -40.586  1.00 28.58           H  
ATOM   2554  OG1 THR A 170       8.447  23.917 -42.967  1.00 28.58           O  
ATOM   2555  HG1 THR A 170       9.336  23.587 -42.812  1.00 28.58           H  
ATOM   2556  N   ILE A 171       6.235  19.827 -44.269  1.00 32.95           N  
ATOM   2557  H   ILE A 171       7.030  19.237 -44.072  1.00 32.95           H  
ATOM   2558  CA  ILE A 171       4.958  19.192 -44.604  1.00 32.95           C  
ATOM   2559  HA  ILE A 171       4.526  19.690 -45.472  1.00 32.95           H  
ATOM   2560  C   ILE A 171       4.044  19.423 -43.398  1.00 32.95           C  
ATOM   2561  CB  ILE A 171       5.144  17.690 -44.949  1.00 32.95           C  
ATOM   2562  HB  ILE A 171       5.615  17.196 -44.099  1.00 32.95           H  
ATOM   2563  O   ILE A 171       4.182  18.763 -42.372  1.00 32.95           O  
ATOM   2564  CG1 ILE A 171       6.068  17.529 -46.182  1.00 32.95           C  
ATOM   2565 HG12 ILE A 171       5.589  17.971 -47.055  1.00 32.95           H  
ATOM   2566 HG13 ILE A 171       7.001  18.063 -46.006  1.00 32.95           H  
ATOM   2567  CG2 ILE A 171       3.780  17.015 -45.207  1.00 32.95           C  
ATOM   2568 HG21 ILE A 171       3.292  17.462 -46.073  1.00 32.95           H  
ATOM   2569 HG22 ILE A 171       3.916  15.948 -45.383  1.00 32.95           H  
ATOM   2570 HG23 ILE A 171       3.133  17.113 -44.336  1.00 32.95           H  
ATOM   2571  CD1 ILE A 171       6.447  16.077 -46.504  1.00 32.95           C  
ATOM   2572 HD11 ILE A 171       5.577  15.519 -46.852  1.00 32.95           H  
ATOM   2573 HD12 ILE A 171       7.198  16.069 -47.294  1.00 32.95           H  
ATOM   2574 HD13 ILE A 171       6.861  15.595 -45.619  1.00 32.95           H  
ATOM   2575  N   LYS A 172       3.121  20.388 -43.492  1.00 39.31           N  
ATOM   2576  H   LYS A 172       3.146  20.979 -44.310  1.00 39.31           H  
ATOM   2577  CA  LYS A 172       1.988  20.488 -42.561  1.00 39.31           C  
ATOM   2578  HA  LYS A 172       2.367  20.515 -41.539  1.00 39.31           H  
ATOM   2579  C   LYS A 172       1.169  19.202 -42.708  1.00 39.31           C  
ATOM   2580  CB  LYS A 172       1.150  21.757 -42.826  1.00 39.31           C  
ATOM   2581  HB2 LYS A 172       1.286  22.088 -43.855  1.00 39.31           H  
ATOM   2582  HB3 LYS A 172       0.095  21.516 -42.690  1.00 39.31           H  
ATOM   2583  O   LYS A 172       0.399  19.056 -43.655  1.00 39.31           O  
ATOM   2584  CG  LYS A 172       1.490  22.897 -41.852  1.00 39.31           C  
ATOM   2585  HG2 LYS A 172       1.330  22.549 -40.832  1.00 39.31           H  
ATOM   2586  HG3 LYS A 172       2.539  23.172 -41.969  1.00 39.31           H  
ATOM   2587  CD  LYS A 172       0.607  24.130 -42.106  1.00 39.31           C  
ATOM   2588  HD2 LYS A 172       0.835  24.531 -43.094  1.00 39.31           H  
ATOM   2589  HD3 LYS A 172      -0.441  23.831 -42.075  1.00 39.31           H  
ATOM   2590  CE  LYS A 172       0.861  25.201 -41.036  1.00 39.31           C  
ATOM   2591  HE2 LYS A 172       1.923  25.447 -41.039  1.00 39.31           H  
ATOM   2592  HE3 LYS A 172       0.626  24.777 -40.060  1.00 39.31           H  
ATOM   2593  NZ  LYS A 172       0.055  26.430 -41.265  1.00 39.31           N  
ATOM   2594  HZ1 LYS A 172       0.244  27.109 -40.542  1.00 39.31           H  
ATOM   2595  HZ2 LYS A 172      -0.933  26.222 -41.244  1.00 39.31           H  
ATOM   2596  HZ3 LYS A 172       0.287  26.850 -42.153  1.00 39.31           H  
ATOM   2597  N   VAL A 173       1.411  18.257 -41.802  1.00 52.03           N  
ATOM   2598  H   VAL A 173       2.158  18.443 -41.149  1.00 52.03           H  
ATOM   2599  CA  VAL A 173       0.866  16.896 -41.799  1.00 52.03           C  
ATOM   2600  HA  VAL A 173       1.095  16.424 -42.755  1.00 52.03           H  
ATOM   2601  C   VAL A 173      -0.655  16.957 -41.633  1.00 52.03           C  
ATOM   2602  CB  VAL A 173       1.540  16.059 -40.679  1.00 52.03           C  
ATOM   2603  HB  VAL A 173       1.276  16.475 -39.706  1.00 52.03           H  
ATOM   2604  O   VAL A 173      -1.162  17.082 -40.526  1.00 52.03           O  
ATOM   2605  CG1 VAL A 173       1.093  14.592 -40.718  1.00 52.03           C  
ATOM   2606 HG11 VAL A 173       1.588  14.036 -39.922  1.00 52.03           H  
ATOM   2607 HG12 VAL A 173       0.019  14.526 -40.547  1.00 52.03           H  
ATOM   2608 HG13 VAL A 173       1.346  14.143 -41.679  1.00 52.03           H  
ATOM   2609  CG2 VAL A 173       3.072  16.072 -40.793  1.00 52.03           C  
ATOM   2610 HG21 VAL A 173       3.463  17.064 -40.570  1.00 52.03           H  
ATOM   2611 HG22 VAL A 173       3.504  15.384 -40.066  1.00 52.03           H  
ATOM   2612 HG23 VAL A 173       3.383  15.773 -41.794  1.00 52.03           H  
ATOM   2613  N   ARG A 174      -1.402  16.881 -42.744  1.00 62.61           N  
ATOM   2614  H   ARG A 174      -0.923  16.913 -43.633  1.00 62.61           H  
ATOM   2615  CA  ARG A 174      -2.865  16.671 -42.734  1.00 62.61           C  
ATOM   2616  HA  ARG A 174      -3.294  17.209 -41.889  1.00 62.61           H  
ATOM   2617  C   ARG A 174      -3.261  15.208 -42.488  1.00 62.61           C  
ATOM   2618  CB  ARG A 174      -3.509  17.190 -44.036  1.00 62.61           C  
ATOM   2619  HB2 ARG A 174      -4.481  16.714 -44.163  1.00 62.61           H  
ATOM   2620  HB3 ARG A 174      -2.894  16.907 -44.891  1.00 62.61           H  
ATOM   2621  O   ARG A 174      -4.448  14.925 -42.387  1.00 62.61           O  
ATOM   2622  CG  ARG A 174      -3.741  18.706 -44.031  1.00 62.61           C  
ATOM   2623  HG2 ARG A 174      -2.778  19.216 -44.077  1.00 62.61           H  
ATOM   2624  HG3 ARG A 174      -4.256  18.994 -43.115  1.00 62.61           H  
ATOM   2625  CD  ARG A 174      -4.604  19.106 -45.238  1.00 62.61           C  
ATOM   2626  HD2 ARG A 174      -5.575  18.623 -45.135  1.00 62.61           H  
ATOM   2627  HD3 ARG A 174      -4.132  18.735 -46.147  1.00 62.61           H  
ATOM   2628  NE  ARG A 174      -4.758  20.572 -45.338  1.00 62.61           N  
ATOM   2629  HE  ARG A 174      -3.961  21.123 -45.052  1.00 62.61           H  
ATOM   2630  NH1 ARG A 174      -6.880  20.628 -46.233  1.00 62.61           N  
ATOM   2631 HH11 ARG A 174      -6.906  19.618 -46.240  1.00 62.61           H  
ATOM   2632 HH12 ARG A 174      -7.662  21.144 -46.611  1.00 62.61           H  
ATOM   2633  NH2 ARG A 174      -5.785  22.534 -45.879  1.00 62.61           N  
ATOM   2634 HH21 ARG A 174      -4.966  23.052 -45.596  1.00 62.61           H  
ATOM   2635 HH22 ARG A 174      -6.586  23.023 -46.254  1.00 62.61           H  
ATOM   2636  CZ  ARG A 174      -5.804  21.231 -45.813  1.00 62.61           C  
ATOM   2637  N   TYR A 175      -2.287  14.303 -42.404  1.00 78.43           N  
ATOM   2638  H   TYR A 175      -1.339  14.625 -42.538  1.00 78.43           H  
ATOM   2639  CA  TYR A 175      -2.513  12.855 -42.444  1.00 78.43           C  
ATOM   2640  HA  TYR A 175      -3.394  12.645 -43.051  1.00 78.43           H  
ATOM   2641  C   TYR A 175      -2.777  12.216 -41.086  1.00 78.43           C  
ATOM   2642  CB  TYR A 175      -1.294  12.198 -43.103  1.00 78.43           C  
ATOM   2643  HB2 TYR A 175      -0.444  12.300 -42.429  1.00 78.43           H  
ATOM   2644  HB3 TYR A 175      -1.494  11.135 -43.245  1.00 78.43           H  
ATOM   2645  O   TYR A 175      -3.485  11.223 -41.021  1.00 78.43           O  
ATOM   2646  CG  TYR A 175      -0.934  12.808 -44.438  1.00 78.43           C  
ATOM   2647  CD1 TYR A 175      -1.951  13.002 -45.383  1.00 78.43           C  
ATOM   2648  HD1 TYR A 175      -2.963  12.677 -45.187  1.00 78.43           H  
ATOM   2649  CD2 TYR A 175       0.379  13.243 -44.712  1.00 78.43           C  
ATOM   2650  HD2 TYR A 175       1.165  13.077 -43.990  1.00 78.43           H  
ATOM   2651  CE1 TYR A 175      -1.670  13.667 -46.578  1.00 78.43           C  
ATOM   2652  HE1 TYR A 175      -2.491  13.913 -47.235  1.00 78.43           H  
ATOM   2653  CE2 TYR A 175       0.685  13.801 -45.969  1.00 78.43           C  
ATOM   2654  HE2 TYR A 175       1.703  14.061 -46.216  1.00 78.43           H  
ATOM   2655  OH  TYR A 175      -0.063  14.497 -48.146  1.00 78.43           O  
ATOM   2656  HH  TYR A 175       0.878  14.503 -48.333  1.00 78.43           H  
ATOM   2657  CZ  TYR A 175      -0.342  13.991 -46.919  1.00 78.43           C  
ATOM   2658  N   LEU A 176      -2.218  12.778 -40.013  1.00 88.76           N  
ATOM   2659  H   LEU A 176      -1.714  13.646 -40.124  1.00 88.76           H  
ATOM   2660  CA  LEU A 176      -2.377  12.270 -38.655  1.00 88.76           C  
ATOM   2661  HA  LEU A 176      -3.007  11.381 -38.673  1.00 88.76           H  
ATOM   2662  C   LEU A 176      -3.073  13.333 -37.812  1.00 88.76           C  
ATOM   2663  CB  LEU A 176      -0.995  11.888 -38.097  1.00 88.76           C  
ATOM   2664  HB2 LEU A 176      -0.392  12.791 -38.004  1.00 88.76           H  
ATOM   2665  HB3 LEU A 176      -0.500  11.224 -38.805  1.00 88.76           H  
ATOM   2666  O   LEU A 176      -2.575  14.455 -37.696  1.00 88.76           O  
ATOM   2667  CG  LEU A 176      -1.059  11.187 -36.727  1.00 88.76           C  
ATOM   2668  HG  LEU A 176      -1.577  11.818 -36.005  1.00 88.76           H  
ATOM   2669  CD1 LEU A 176      -1.767   9.844 -36.834  1.00 88.76           C  
ATOM   2670 HD11 LEU A 176      -2.843   9.990 -36.932  1.00 88.76           H  
ATOM   2671 HD12 LEU A 176      -1.584   9.245 -35.941  1.00 88.76           H  
ATOM   2672 HD13 LEU A 176      -1.393   9.300 -37.701  1.00 88.76           H  
ATOM   2673  CD2 LEU A 176       0.356  10.927 -36.219  1.00 88.76           C  
ATOM   2674 HD21 LEU A 176       0.859  10.208 -36.865  1.00 88.76           H  
ATOM   2675 HD22 LEU A 176       0.919  11.861 -36.210  1.00 88.76           H  
ATOM   2676 HD23 LEU A 176       0.316  10.523 -35.207  1.00 88.76           H  
ATOM   2677  N   ARG A 177      -4.221  12.989 -37.230  1.00 88.80           N  
ATOM   2678  H   ARG A 177      -4.562  12.047 -37.358  1.00 88.80           H  
ATOM   2679  CA  ARG A 177      -4.985  13.872 -36.348  1.00 88.80           C  
ATOM   2680  HA  ARG A 177      -4.553  14.872 -36.373  1.00 88.80           H  
ATOM   2681  C   ARG A 177      -4.898  13.373 -34.920  1.00 88.80           C  
ATOM   2682  CB  ARG A 177      -6.445  13.966 -36.807  1.00 88.80           C  
ATOM   2683  HB2 ARG A 177      -7.003  14.540 -36.066  1.00 88.80           H  
ATOM   2684  HB3 ARG A 177      -6.876  12.966 -36.864  1.00 88.80           H  
ATOM   2685  O   ARG A 177      -5.117  12.198 -34.660  1.00 88.80           O  
ATOM   2686  CG  ARG A 177      -6.570  14.654 -38.170  1.00 88.80           C  
ATOM   2687  HG2 ARG A 177      -6.012  15.590 -38.161  1.00 88.80           H  
ATOM   2688  HG3 ARG A 177      -6.165  14.003 -38.945  1.00 88.80           H  
ATOM   2689  CD  ARG A 177      -8.042  14.951 -38.465  1.00 88.80           C  
ATOM   2690  HD2 ARG A 177      -8.424  15.635 -37.707  1.00 88.80           H  
ATOM   2691  HD3 ARG A 177      -8.601  14.018 -38.404  1.00 88.80           H  
ATOM   2692  NE  ARG A 177      -8.208  15.549 -39.802  1.00 88.80           N  
ATOM   2693  HE  ARG A 177      -7.368  15.670 -40.348  1.00 88.80           H  
ATOM   2694  NH1 ARG A 177     -10.505  15.566 -39.816  1.00 88.80           N  
ATOM   2695 HH11 ARG A 177     -11.375  15.614 -40.326  1.00 88.80           H  
ATOM   2696 HH12 ARG A 177     -10.508  15.152 -38.894  1.00 88.80           H  
ATOM   2697  NH2 ARG A 177      -9.383  16.163 -41.649  1.00 88.80           N  
ATOM   2698 HH21 ARG A 177     -10.272  16.198 -42.126  1.00 88.80           H  
ATOM   2699 HH22 ARG A 177      -8.533  16.124 -42.194  1.00 88.80           H  
ATOM   2700  CZ  ARG A 177      -9.361  15.766 -40.409  1.00 88.80           C  
ATOM   2701  N   LEU A 178      -4.625  14.293 -34.003  1.00 94.16           N  
ATOM   2702  H   LEU A 178      -4.463  15.241 -34.309  1.00 94.16           H  
ATOM   2703  CA  LEU A 178      -4.756  14.084 -32.569  1.00 94.16           C  
ATOM   2704  HA  LEU A 178      -5.155  13.088 -32.376  1.00 94.16           H  
ATOM   2705  C   LEU A 178      -5.750  15.115 -32.040  1.00 94.16           C  
ATOM   2706  CB  LEU A 178      -3.369  14.184 -31.917  1.00 94.16           C  
ATOM   2707  HB2 LEU A 178      -2.735  13.399 -32.329  1.00 94.16           H  
ATOM   2708  HB3 LEU A 178      -2.930  15.149 -32.174  1.00 94.16           H  
ATOM   2709  O   LEU A 178      -5.475  16.313 -32.074  1.00 94.16           O  
ATOM   2710  CG  LEU A 178      -3.391  14.053 -30.385  1.00 94.16           C  
ATOM   2711  HG  LEU A 178      -3.965  14.872 -29.952  1.00 94.16           H  
ATOM   2712  CD1 LEU A 178      -3.977  12.721 -29.921  1.00 94.16           C  
ATOM   2713 HD11 LEU A 178      -5.059  12.723 -30.057  1.00 94.16           H  
ATOM   2714 HD12 LEU A 178      -3.770  12.587 -28.860  1.00 94.16           H  
ATOM   2715 HD13 LEU A 178      -3.544  11.892 -30.481  1.00 94.16           H  
ATOM   2716  CD2 LEU A 178      -1.963  14.138 -29.862  1.00 94.16           C  
ATOM   2717 HD21 LEU A 178      -1.463  15.003 -30.297  1.00 94.16           H  
ATOM   2718 HD22 LEU A 178      -1.977  14.239 -28.776  1.00 94.16           H  
ATOM   2719 HD23 LEU A 178      -1.412  13.239 -30.137  1.00 94.16           H  
ATOM   2720  N   ALA A 179      -6.904  14.646 -31.588  1.00 94.08           N  
ATOM   2721  H   ALA A 179      -7.050  13.646 -31.593  1.00 94.08           H  
ATOM   2722  CA  ALA A 179      -7.888  15.442 -30.880  1.00 94.08           C  
ATOM   2723  HA  ALA A 179      -7.696  16.500 -31.055  1.00 94.08           H  
ATOM   2724  C   ALA A 179      -7.759  15.177 -29.381  1.00 94.08           C  
ATOM   2725  CB  ALA A 179      -9.286  15.128 -31.420  1.00 94.08           C  
ATOM   2726  HB1 ALA A 179      -9.507  14.068 -31.295  1.00 94.08           H  
ATOM   2727  HB2 ALA A 179     -10.031  15.710 -30.876  1.00 94.08           H  
ATOM   2728  HB3 ALA A 179      -9.340  15.381 -32.479  1.00 94.08           H  
ATOM   2729  O   ALA A 179      -7.567  14.038 -28.953  1.00 94.08           O  
ATOM   2730  N   VAL A 180      -7.866  16.240 -28.592  1.00 94.00           N  
ATOM   2731  H   VAL A 180      -8.047  17.146 -29.000  1.00 94.00           H  
ATOM   2732  CA  VAL A 180      -7.915  16.146 -27.139  1.00 94.00           C  
ATOM   2733  HA  VAL A 180      -8.034  15.099 -26.861  1.00 94.00           H  
ATOM   2734  C   VAL A 180      -9.140  16.899 -26.648  1.00 94.00           C  
ATOM   2735  CB  VAL A 180      -6.634  16.667 -26.482  1.00 94.00           C  
ATOM   2736  HB  VAL A 180      -6.548  17.745 -26.618  1.00 94.00           H  
ATOM   2737  O   VAL A 180      -9.339  18.058 -27.013  1.00 94.00           O  
ATOM   2738  CG1 VAL A 180      -6.777  16.351 -25.003  1.00 94.00           C  
ATOM   2739 HG11 VAL A 180      -7.285  17.180 -24.512  1.00 94.00           H  
ATOM   2740 HG12 VAL A 180      -5.799  16.144 -24.570  1.00 94.00           H  
ATOM   2741 HG13 VAL A 180      -7.393  15.466 -24.844  1.00 94.00           H  
ATOM   2742  CG2 VAL A 180      -5.357  16.011 -27.030  1.00 94.00           C  
ATOM   2743 HG21 VAL A 180      -5.220  16.278 -28.078  1.00 94.00           H  
ATOM   2744 HG22 VAL A 180      -5.436  14.927 -26.942  1.00 94.00           H  
ATOM   2745 HG23 VAL A 180      -4.492  16.358 -26.465  1.00 94.00           H  
ATOM   2746  N   THR A 181     -10.011  16.225 -25.904  1.00 93.24           N  
ATOM   2747  H   THR A 181      -9.811  15.263 -25.671  1.00 93.24           H  
ATOM   2748  CA  THR A 181     -11.337  16.750 -25.569  1.00 93.24           C  
ATOM   2749  HA  THR A 181     -11.334  17.831 -25.710  1.00 93.24           H  
ATOM   2750  C   THR A 181     -11.703  16.426 -24.119  1.00 93.24           C  
ATOM   2751  CB  THR A 181     -12.389  16.187 -26.535  1.00 93.24           C  
ATOM   2752  HB  THR A 181     -12.472  15.107 -26.415  1.00 93.24           H  
ATOM   2753  O   THR A 181     -11.813  15.246 -23.796  1.00 93.24           O  
ATOM   2754  CG2 THR A 181     -13.759  16.832 -26.330  1.00 93.24           C  
ATOM   2755 HG21 THR A 181     -14.449  16.454 -27.084  1.00 93.24           H  
ATOM   2756 HG22 THR A 181     -13.685  17.915 -26.422  1.00 93.24           H  
ATOM   2757 HG23 THR A 181     -14.151  16.573 -25.346  1.00 93.24           H  
ATOM   2758  OG1 THR A 181     -12.001  16.479 -27.862  1.00 93.24           O  
ATOM   2759  HG1 THR A 181     -11.310  17.143 -27.808  1.00 93.24           H  
ATOM   2760  N   PRO A 182     -11.930  17.431 -23.252  1.00 93.69           N  
ATOM   2761  CA  PRO A 182     -11.753  18.868 -23.496  1.00 93.69           C  
ATOM   2762  HA  PRO A 182     -12.279  19.171 -24.401  1.00 93.69           H  
ATOM   2763  C   PRO A 182     -10.269  19.263 -23.621  1.00 93.69           C  
ATOM   2764  CB  PRO A 182     -12.429  19.552 -22.305  1.00 93.69           C  
ATOM   2765  HB2 PRO A 182     -13.497  19.652 -22.500  1.00 93.69           H  
ATOM   2766  HB3 PRO A 182     -11.994  20.526 -22.077  1.00 93.69           H  
ATOM   2767  O   PRO A 182      -9.375  18.520 -23.230  1.00 93.69           O  
ATOM   2768  CG  PRO A 182     -12.213  18.556 -21.170  1.00 93.69           C  
ATOM   2769  HG2 PRO A 182     -12.964  18.675 -20.389  1.00 93.69           H  
ATOM   2770  HG3 PRO A 182     -11.208  18.664 -20.763  1.00 93.69           H  
ATOM   2771  CD  PRO A 182     -12.317  17.204 -21.866  1.00 93.69           C  
ATOM   2772  HD2 PRO A 182     -13.345  16.842 -21.828  1.00 93.69           H  
ATOM   2773  HD3 PRO A 182     -11.648  16.492 -21.383  1.00 93.69           H  
ATOM   2774  N   SER A 183      -9.995  20.452 -24.163  1.00 91.75           N  
ATOM   2775  H   SER A 183     -10.749  21.043 -24.483  1.00 91.75           H  
ATOM   2776  CA  SER A 183      -8.630  21.002 -24.246  1.00 91.75           C  
ATOM   2777  HA  SER A 183      -7.950  20.208 -24.553  1.00 91.75           H  
ATOM   2778  C   SER A 183      -8.107  21.548 -22.913  1.00 91.75           C  
ATOM   2779  CB  SER A 183      -8.578  22.101 -25.310  1.00 91.75           C  
ATOM   2780  HB2 SER A 183      -8.780  21.655 -26.284  1.00 91.75           H  
ATOM   2781  HB3 SER A 183      -7.584  22.549 -25.334  1.00 91.75           H  
ATOM   2782  O   SER A 183      -6.929  21.886 -22.809  1.00 91.75           O  
ATOM   2783  OG  SER A 183      -9.553  23.098 -25.053  1.00 91.75           O  
ATOM   2784  HG  SER A 183      -9.273  23.635 -24.308  1.00 91.75           H  
ATOM   2785  N   ALA A 184      -8.970  21.661 -21.903  1.00 90.93           N  
ATOM   2786  H   ALA A 184      -9.920  21.343 -22.032  1.00 90.93           H  
ATOM   2787  CA  ALA A 184      -8.618  22.084 -20.558  1.00 90.93           C  
ATOM   2788  HA  ALA A 184      -7.542  21.964 -20.430  1.00 90.93           H  
ATOM   2789  C   ALA A 184      -9.322  21.202 -19.520  1.00 90.93           C  
ATOM   2790  CB  ALA A 184      -8.957  23.567 -20.377  1.00 90.93           C  
ATOM   2791  HB1 ALA A 184     -10.032  23.723 -20.466  1.00 90.93           H  
ATOM   2792  HB2 ALA A 184      -8.439  24.167 -21.125  1.00 90.93           H  
ATOM   2793  HB3 ALA A 184      -8.642  23.892 -19.386  1.00 90.93           H  
ATOM   2794  O   ALA A 184     -10.491  20.854 -19.686  1.00 90.93           O  
ATOM   2795  N   ILE A 185      -8.600  20.841 -18.462  1.00 86.95           N  
ATOM   2796  H   ILE A 185      -7.645  21.166 -18.411  1.00 86.95           H  
ATOM   2797  CA  ILE A 185      -9.144  20.165 -17.287  1.00 86.95           C  
ATOM   2798  HA  ILE A 185     -10.033  19.599 -17.568  1.00 86.95           H  
ATOM   2799  C   ILE A 185      -9.549  21.247 -16.287  1.00 86.95           C  
ATOM   2800  CB  ILE A 185      -8.122  19.176 -16.683  1.00 86.95           C  
ATOM   2801  HB  ILE A 185      -7.232  19.749 -16.420  1.00 86.95           H  
ATOM   2802  O   ILE A 185      -8.696  21.898 -15.680  1.00 86.95           O  
ATOM   2803  CG1 ILE A 185      -7.711  18.074 -17.685  1.00 86.95           C  
ATOM   2804 HG12 ILE A 185      -7.556  18.513 -18.671  1.00 86.95           H  
ATOM   2805 HG13 ILE A 185      -8.510  17.338 -17.775  1.00 86.95           H  
ATOM   2806  CG2 ILE A 185      -8.675  18.539 -15.395  1.00 86.95           C  
ATOM   2807 HG21 ILE A 185      -7.954  17.845 -14.965  1.00 86.95           H  
ATOM   2808 HG22 ILE A 185      -8.880  19.305 -14.647  1.00 86.95           H  
ATOM   2809 HG23 ILE A 185      -9.600  18.003 -15.607  1.00 86.95           H  
ATOM   2810  CD1 ILE A 185      -6.406  17.371 -17.280  1.00 86.95           C  
ATOM   2811 HD11 ILE A 185      -5.613  18.108 -17.152  1.00 86.95           H  
ATOM   2812 HD12 ILE A 185      -6.100  16.668 -18.055  1.00 86.95           H  
ATOM   2813 HD13 ILE A 185      -6.539  16.823 -16.348  1.00 86.95           H  
ATOM   2814  N   GLU A 186     -10.851  21.413 -16.089  1.00 86.56           N  
ATOM   2815  H   GLU A 186     -11.486  20.829 -16.614  1.00 86.56           H  
ATOM   2816  CA  GLU A 186     -11.405  22.151 -14.962  1.00 86.56           C  
ATOM   2817  HA  GLU A 186     -10.809  23.044 -14.777  1.00 86.56           H  
ATOM   2818  C   GLU A 186     -11.353  21.246 -13.728  1.00 86.56           C  
ATOM   2819  CB  GLU A 186     -12.852  22.589 -15.236  1.00 86.56           C  
ATOM   2820  HB2 GLU A 186     -13.263  22.943 -14.291  1.00 86.56           H  
ATOM   2821  HB3 GLU A 186     -13.438  21.731 -15.566  1.00 86.56           H  
ATOM   2822  O   GLU A 186     -12.148  20.307 -13.589  1.00 86.56           O  
ATOM   2823  CG  GLU A 186     -12.994  23.718 -16.264  1.00 86.56           C  
ATOM   2824  HG2 GLU A 186     -12.614  23.375 -17.227  1.00 86.56           H  
ATOM   2825  HG3 GLU A 186     -12.397  24.567 -15.933  1.00 86.56           H  
ATOM   2826  CD  GLU A 186     -14.465  24.162 -16.395  1.00 86.56           C  
ATOM   2827  OE1 GLU A 186     -14.992  24.169 -17.526  1.00 86.56           O  
ATOM   2828  OE2 GLU A 186     -15.103  24.463 -15.345  1.00 86.56           O  
ATOM   2829  N   LEU A 187     -10.417  21.520 -12.816  1.00 76.61           N  
ATOM   2830  H   LEU A 187      -9.778  22.278 -13.009  1.00 76.61           H  
ATOM   2831  CA  LEU A 187     -10.218  20.691 -11.623  1.00 76.61           C  
ATOM   2832  HA  LEU A 187      -9.935  19.692 -11.953  1.00 76.61           H  
ATOM   2833  C   LEU A 187     -11.523  20.560 -10.821  1.00 76.61           C  
ATOM   2834  CB  LEU A 187      -9.089  21.264 -10.747  1.00 76.61           C  
ATOM   2835  HB2 LEU A 187      -9.343  22.293 -10.489  1.00 76.61           H  
ATOM   2836  HB3 LEU A 187      -9.048  20.691  -9.820  1.00 76.61           H  
ATOM   2837  O   LEU A 187     -12.107  21.560 -10.393  1.00 76.61           O  
ATOM   2838  CG  LEU A 187      -7.691  21.246 -11.390  1.00 76.61           C  
ATOM   2839  HG  LEU A 187      -7.717  21.809 -12.323  1.00 76.61           H  
ATOM   2840  CD1 LEU A 187      -6.693  21.915 -10.444  1.00 76.61           C  
ATOM   2841 HD11 LEU A 187      -6.641  21.373  -9.500  1.00 76.61           H  
ATOM   2842 HD12 LEU A 187      -5.706  21.934 -10.906  1.00 76.61           H  
ATOM   2843 HD13 LEU A 187      -7.000  22.944 -10.257  1.00 76.61           H  
ATOM   2844  CD2 LEU A 187      -7.190  19.827 -11.677  1.00 76.61           C  
ATOM   2845 HD21 LEU A 187      -7.828  19.344 -12.416  1.00 76.61           H  
ATOM   2846 HD22 LEU A 187      -6.185  19.882 -12.096  1.00 76.61           H  
ATOM   2847 HD23 LEU A 187      -7.175  19.237 -10.761  1.00 76.61           H  
ATOM   2848  N   GLY A 188     -11.969  19.314 -10.633  1.00 69.42           N  
ATOM   2849  H   GLY A 188     -11.455  18.561 -11.069  1.00 69.42           H  
ATOM   2850  CA  GLY A 188     -13.197  18.963  -9.911  1.00 69.42           C  
ATOM   2851  HA2 GLY A 188     -13.114  17.932  -9.565  1.00 69.42           H  
ATOM   2852  HA3 GLY A 188     -13.294  19.606  -9.037  1.00 69.42           H  
ATOM   2853  C   GLY A 188     -14.499  19.071 -10.715  1.00 69.42           C  
ATOM   2854  O   GLY A 188     -15.556  18.801 -10.154  1.00 69.42           O  
ATOM   2855  N   LYS A 189     -14.450  19.452 -11.999  1.00 78.90           N  
ATOM   2856  H   LYS A 189     -13.547  19.686 -12.387  1.00 78.90           H  
ATOM   2857  CA  LYS A 189     -15.628  19.535 -12.882  1.00 78.90           C  
ATOM   2858  HA  LYS A 189     -16.521  19.175 -12.370  1.00 78.90           H  
ATOM   2859  C   LYS A 189     -15.513  18.703 -14.151  1.00 78.90           C  
ATOM   2860  CB  LYS A 189     -15.845  20.975 -13.319  1.00 78.90           C  
ATOM   2861  HB2 LYS A 189     -14.891  21.371 -13.667  1.00 78.90           H  
ATOM   2862  HB3 LYS A 189     -16.531  20.968 -14.167  1.00 78.90           H  
ATOM   2863  O   LYS A 189     -16.526  18.224 -14.644  1.00 78.90           O  
ATOM   2864  CG  LYS A 189     -16.435  21.895 -12.245  1.00 78.90           C  
ATOM   2865  HG2 LYS A 189     -17.445  21.578 -11.988  1.00 78.90           H  
ATOM   2866  HG3 LYS A 189     -15.800  21.923 -11.359  1.00 78.90           H  
ATOM   2867  CD  LYS A 189     -16.453  23.253 -12.930  1.00 78.90           C  
ATOM   2868  HD2 LYS A 189     -15.412  23.538 -13.082  1.00 78.90           H  
ATOM   2869  HD3 LYS A 189     -16.915  23.146 -13.912  1.00 78.90           H  
ATOM   2870  CE  LYS A 189     -17.151  24.396 -12.226  1.00 78.90           C  
ATOM   2871  HE2 LYS A 189     -18.216  24.176 -12.149  1.00 78.90           H  
ATOM   2872  HE3 LYS A 189     -16.728  24.535 -11.232  1.00 78.90           H  
ATOM   2873  NZ  LYS A 189     -16.895  25.567 -13.091  1.00 78.90           N  
ATOM   2874  HZ1 LYS A 189     -17.375  26.404 -12.793  1.00 78.90           H  
ATOM   2875  HZ2 LYS A 189     -17.079  25.335 -14.056  1.00 78.90           H  
ATOM   2876  HZ3 LYS A 189     -15.898  25.727 -13.121  1.00 78.90           H  
ATOM   2877  N   THR A 190     -14.315  18.559 -14.714  1.00 84.26           N  
ATOM   2878  H   THR A 190     -13.515  19.042 -14.331  1.00 84.26           H  
ATOM   2879  CA  THR A 190     -14.139  17.731 -15.908  1.00 84.26           C  
ATOM   2880  HA  THR A 190     -14.881  18.030 -16.648  1.00 84.26           H  
ATOM   2881  C   THR A 190     -14.385  16.267 -15.550  1.00 84.26           C  
ATOM   2882  CB  THR A 190     -12.752  17.928 -16.525  1.00 84.26           C  
ATOM   2883  HB  THR A 190     -11.982  17.627 -15.815  1.00 84.26           H  
ATOM   2884  O   THR A 190     -13.647  15.683 -14.763  1.00 84.26           O  
ATOM   2885  CG2 THR A 190     -12.588  17.151 -17.827  1.00 84.26           C  
ATOM   2886 HG21 THR A 190     -12.621  16.081 -17.625  1.00 84.26           H  
ATOM   2887 HG22 THR A 190     -13.392  17.397 -18.520  1.00 84.26           H  
ATOM   2888 HG23 THR A 190     -11.625  17.390 -18.280  1.00 84.26           H  
ATOM   2889  OG1 THR A 190     -12.574  19.284 -16.859  1.00 84.26           O  
ATOM   2890  HG1 THR A 190     -13.186  19.505 -17.565  1.00 84.26           H  
ATOM   2891  N   GLU A 191     -15.426  15.674 -16.130  1.00 87.06           N  
ATOM   2892  H   GLU A 191     -16.097  16.253 -16.616  1.00 87.06           H  
ATOM   2893  CA  GLU A 191     -15.812  14.279 -15.870  1.00 87.06           C  
ATOM   2894  HA  GLU A 191     -15.658  14.043 -14.817  1.00 87.06           H  
ATOM   2895  C   GLU A 191     -14.995  13.277 -16.689  1.00 87.06           C  
ATOM   2896  CB  GLU A 191     -17.298  14.086 -16.194  1.00 87.06           C  
ATOM   2897  HB2 GLU A 191     -17.466  14.346 -17.239  1.00 87.06           H  
ATOM   2898  HB3 GLU A 191     -17.546  13.035 -16.052  1.00 87.06           H  
ATOM   2899  O   GLU A 191     -14.813  12.134 -16.275  1.00 87.06           O  
ATOM   2900  CG  GLU A 191     -18.220  14.930 -15.302  1.00 87.06           C  
ATOM   2901  HG2 GLU A 191     -18.003  15.986 -15.464  1.00 87.06           H  
ATOM   2902  HG3 GLU A 191     -18.007  14.693 -14.259  1.00 87.06           H  
ATOM   2903  CD  GLU A 191     -19.711  14.687 -15.586  1.00 87.06           C  
ATOM   2904  OE1 GLU A 191     -20.533  15.221 -14.808  1.00 87.06           O  
ATOM   2905  OE2 GLU A 191     -20.028  13.985 -16.575  1.00 87.06           O  
ATOM   2906  N   ALA A 192     -14.493  13.694 -17.852  1.00 91.54           N  
ATOM   2907  H   ALA A 192     -14.674  14.643 -18.147  1.00 91.54           H  
ATOM   2908  CA  ALA A 192     -13.720  12.844 -18.741  1.00 91.54           C  
ATOM   2909  HA  ALA A 192     -13.132  12.154 -18.136  1.00 91.54           H  
ATOM   2910  C   ALA A 192     -12.763  13.656 -19.622  1.00 91.54           C  
ATOM   2911  CB  ALA A 192     -14.691  12.031 -19.603  1.00 91.54           C  
ATOM   2912  HB1 ALA A 192     -15.300  11.386 -18.970  1.00 91.54           H  
ATOM   2913  HB2 ALA A 192     -15.338  12.701 -20.169  1.00 91.54           H  
ATOM   2914  HB3 ALA A 192     -14.117  11.417 -20.297  1.00 91.54           H  
ATOM   2915  O   ALA A 192     -13.093  14.759 -20.054  1.00 91.54           O  
ATOM   2916  N   LEU A 193     -11.602  13.074 -19.924  1.00 93.08           N  
ATOM   2917  H   LEU A 193     -11.396  12.192 -19.476  1.00 93.08           H  
ATOM   2918  CA  LEU A 193     -10.651  13.556 -20.925  1.00 93.08           C  
ATOM   2919  HA  LEU A 193     -11.080  14.411 -21.447  1.00 93.08           H  
ATOM   2920  C   LEU A 193     -10.396  12.455 -21.957  1.00 93.08           C  
ATOM   2921  CB  LEU A 193      -9.370  14.023 -20.218  1.00 93.08           C  
ATOM   2922  HB2 LEU A 193      -9.609  14.909 -19.630  1.00 93.08           H  
ATOM   2923  HB3 LEU A 193      -9.040  13.238 -19.538  1.00 93.08           H  
ATOM   2924  O   LEU A 193      -9.844  11.403 -21.638  1.00 93.08           O  
ATOM   2925  CG  LEU A 193      -8.199  14.392 -21.138  1.00 93.08           C  
ATOM   2926  HG  LEU A 193      -7.975  13.573 -21.822  1.00 93.08           H  
ATOM   2927  CD1 LEU A 193      -8.525  15.651 -21.936  1.00 93.08           C  
ATOM   2928 HD11 LEU A 193      -9.313  15.446 -22.660  1.00 93.08           H  
ATOM   2929 HD12 LEU A 193      -7.634  15.981 -22.471  1.00 93.08           H  
ATOM   2930 HD13 LEU A 193      -8.843  16.455 -21.272  1.00 93.08           H  
ATOM   2931  CD2 LEU A 193      -6.964  14.658 -20.285  1.00 93.08           C  
ATOM   2932 HD21 LEU A 193      -6.706  13.768 -19.711  1.00 93.08           H  
ATOM   2933 HD22 LEU A 193      -6.116  14.914 -20.920  1.00 93.08           H  
ATOM   2934 HD23 LEU A 193      -7.164  15.482 -19.599  1.00 93.08           H  
ATOM   2935  N   LEU A 194     -10.793  12.711 -23.200  1.00 94.99           N  
ATOM   2936  H   LEU A 194     -11.236  13.602 -23.374  1.00 94.99           H  
ATOM   2937  CA  LEU A 194     -10.615  11.822 -24.339  1.00 94.99           C  
ATOM   2938  HA  LEU A 194     -10.403  10.818 -23.970  1.00 94.99           H  
ATOM   2939  C   LEU A 194      -9.434  12.281 -25.195  1.00 94.99           C  
ATOM   2940  CB  LEU A 194     -11.925  11.772 -25.144  1.00 94.99           C  
ATOM   2941  HB2 LEU A 194     -12.724  11.414 -24.495  1.00 94.99           H  
ATOM   2942  HB3 LEU A 194     -12.175  12.786 -25.455  1.00 94.99           H  
ATOM   2943  O   LEU A 194      -9.423  13.395 -25.723  1.00 94.99           O  
ATOM   2944  CG  LEU A 194     -11.856  10.880 -26.398  1.00 94.99           C  
ATOM   2945  HG  LEU A 194     -11.049  11.219 -27.048  1.00 94.99           H  
ATOM   2946  CD1 LEU A 194     -11.622   9.408 -26.053  1.00 94.99           C  
ATOM   2947 HD11 LEU A 194     -12.374   9.066 -25.342  1.00 94.99           H  
ATOM   2948 HD12 LEU A 194     -10.630   9.272 -25.623  1.00 94.99           H  
ATOM   2949 HD13 LEU A 194     -11.692   8.804 -26.958  1.00 94.99           H  
ATOM   2950  CD2 LEU A 194     -13.163  10.990 -27.181  1.00 94.99           C  
ATOM   2951 HD21 LEU A 194     -13.104  10.391 -28.089  1.00 94.99           H  
ATOM   2952 HD22 LEU A 194     -13.336  12.030 -27.460  1.00 94.99           H  
ATOM   2953 HD23 LEU A 194     -13.996  10.640 -26.571  1.00 94.99           H  
ATOM   2954  N   ILE A 195      -8.471  11.385 -25.380  1.00 96.40           N  
ATOM   2955  H   ILE A 195      -8.539  10.513 -24.874  1.00 96.40           H  
ATOM   2956  CA  ILE A 195      -7.359  11.530 -26.317  1.00 96.40           C  
ATOM   2957  HA  ILE A 195      -7.277  12.569 -26.636  1.00 96.40           H  
ATOM   2958  C   ILE A 195      -7.668  10.655 -27.524  1.00 96.40           C  
ATOM   2959  CB  ILE A 195      -6.031  11.103 -25.657  1.00 96.40           C  
ATOM   2960  HB  ILE A 195      -6.028  10.017 -25.562  1.00 96.40           H  
ATOM   2961  O   ILE A 195      -7.771   9.442 -27.380  1.00 96.40           O  
ATOM   2962  CG1 ILE A 195      -5.827  11.655 -24.234  1.00 96.40           C  
ATOM   2963 HG12 ILE A 195      -4.842  11.339 -23.889  1.00 96.40           H  
ATOM   2964 HG13 ILE A 195      -6.553  11.195 -23.564  1.00 96.40           H  
ATOM   2965  CG2 ILE A 195      -4.854  11.488 -26.566  1.00 96.40           C  
ATOM   2966 HG21 ILE A 195      -4.945  10.974 -27.523  1.00 96.40           H  
ATOM   2967 HG22 ILE A 195      -4.844  12.565 -26.733  1.00 96.40           H  
ATOM   2968 HG23 ILE A 195      -3.916  11.189 -26.098  1.00 96.40           H  
ATOM   2969  CD1 ILE A 195      -5.948  13.173 -24.099  1.00 96.40           C  
ATOM   2970 HD11 ILE A 195      -6.972  13.467 -24.332  1.00 96.40           H  
ATOM   2971 HD12 ILE A 195      -5.741  13.461 -23.068  1.00 96.40           H  
ATOM   2972 HD13 ILE A 195      -5.243  13.681 -24.757  1.00 96.40           H  
ATOM   2973  N   PHE A 196      -7.824  11.240 -28.707  1.00 94.72           N  
ATOM   2974  H   PHE A 196      -7.751  12.246 -28.757  1.00 94.72           H  
ATOM   2975  CA  PHE A 196      -8.255  10.524 -29.905  1.00 94.72           C  
ATOM   2976  HA  PHE A 196      -8.278   9.452 -29.709  1.00 94.72           H  
ATOM   2977  C   PHE A 196      -7.283  10.759 -31.059  1.00 94.72           C  
ATOM   2978  CB  PHE A 196      -9.687  10.948 -30.249  1.00 94.72           C  
ATOM   2979  HB2 PHE A 196      -9.700  11.997 -30.544  1.00 94.72           H  
ATOM   2980  HB3 PHE A 196     -10.304  10.858 -29.354  1.00 94.72           H  
ATOM   2981  O   PHE A 196      -7.195  11.859 -31.603  1.00 94.72           O  
ATOM   2982  CG  PHE A 196     -10.312  10.107 -31.341  1.00 94.72           C  
ATOM   2983  CD1 PHE A 196     -10.202  10.486 -32.692  1.00 94.72           C  
ATOM   2984  HD1 PHE A 196      -9.683  11.394 -32.959  1.00 94.72           H  
ATOM   2985  CD2 PHE A 196     -11.007   8.933 -30.997  1.00 94.72           C  
ATOM   2986  HD2 PHE A 196     -11.121   8.656 -29.960  1.00 94.72           H  
ATOM   2987  CE1 PHE A 196     -10.785   9.688 -33.694  1.00 94.72           C  
ATOM   2988  HE1 PHE A 196     -10.731   9.985 -34.731  1.00 94.72           H  
ATOM   2989  CE2 PHE A 196     -11.571   8.127 -32.000  1.00 94.72           C  
ATOM   2990  HE2 PHE A 196     -12.106   7.226 -31.740  1.00 94.72           H  
ATOM   2991  CZ  PHE A 196     -11.457   8.503 -33.349  1.00 94.72           C  
ATOM   2992  HZ  PHE A 196     -11.897   7.887 -34.119  1.00 94.72           H  
ATOM   2993  N   CYS A 197      -6.550   9.720 -31.444  1.00 94.24           N  
ATOM   2994  H   CYS A 197      -6.695   8.830 -30.990  1.00 94.24           H  
ATOM   2995  CA  CYS A 197      -5.675   9.728 -32.603  1.00 94.24           C  
ATOM   2996  HA  CYS A 197      -5.492  10.762 -32.893  1.00 94.24           H  
ATOM   2997  C   CYS A 197      -6.306   8.992 -33.782  1.00 94.24           C  
ATOM   2998  CB  CYS A 197      -4.329   9.117 -32.252  1.00 94.24           C  
ATOM   2999  HB2 CYS A 197      -4.449   8.069 -31.979  1.00 94.24           H  
ATOM   3000  HB3 CYS A 197      -3.906   9.669 -31.413  1.00 94.24           H  
ATOM   3001  O   CYS A 197      -6.765   7.870 -33.614  1.00 94.24           O  
ATOM   3002  SG  CYS A 197      -3.218   9.264 -33.661  1.00 94.24           S  
ATOM   3003  N   SER A 198      -6.293   9.590 -34.971  1.00 91.60           N  
ATOM   3004  H   SER A 198      -5.835  10.486 -35.057  1.00 91.60           H  
ATOM   3005  CA  SER A 198      -6.863   9.003 -36.191  1.00 91.60           C  
ATOM   3006  HA  SER A 198      -6.848   7.916 -36.107  1.00 91.60           H  
ATOM   3007  C   SER A 198      -6.068   9.372 -37.438  1.00 91.60           C  
ATOM   3008  CB  SER A 198      -8.324   9.435 -36.369  1.00 91.60           C  
ATOM   3009  HB2 SER A 198      -8.929   8.935 -35.613  1.00 91.60           H  
ATOM   3010  HB3 SER A 198      -8.684   9.131 -37.351  1.00 91.60           H  
ATOM   3011  O   SER A 198      -5.428  10.430 -37.490  1.00 91.60           O  
ATOM   3012  OG  SER A 198      -8.448  10.843 -36.223  1.00 91.60           O  
ATOM   3013  HG  SER A 198      -8.218  11.035 -35.311  1.00 91.60           H  
ATOM   3014  N   LEU A 199      -6.130   8.513 -38.456  1.00 88.25           N  
ATOM   3015  H   LEU A 199      -6.627   7.644 -38.328  1.00 88.25           H  
ATOM   3016  CA  LEU A 199      -5.710   8.843 -39.817  1.00 88.25           C  
ATOM   3017  HA  LEU A 199      -5.205   9.809 -39.828  1.00 88.25           H  
ATOM   3018  C   LEU A 199      -6.961   8.912 -40.703  1.00 88.25           C  
ATOM   3019  CB  LEU A 199      -4.702   7.836 -40.384  1.00 88.25           C  
ATOM   3020  HB2 LEU A 199      -4.597   8.071 -41.443  1.00 88.25           H  
ATOM   3021  HB3 LEU A 199      -5.116   6.829 -40.326  1.00 88.25           H  
ATOM   3022  O   LEU A 199      -7.531   7.869 -41.007  1.00 88.25           O  
ATOM   3023  CG  LEU A 199      -3.302   7.877 -39.759  1.00 88.25           C  
ATOM   3024  HG  LEU A 199      -2.962   8.910 -39.680  1.00 88.25           H  
ATOM   3025  CD1 LEU A 199      -3.226   7.226 -38.382  1.00 88.25           C  
ATOM   3026 HD11 LEU A 199      -3.651   6.223 -38.423  1.00 88.25           H  
ATOM   3027 HD12 LEU A 199      -2.185   7.166 -38.067  1.00 88.25           H  
ATOM   3028 HD13 LEU A 199      -3.774   7.814 -37.645  1.00 88.25           H  
ATOM   3029  CD2 LEU A 199      -2.328   7.125 -40.666  1.00 88.25           C  
ATOM   3030 HD21 LEU A 199      -2.298   7.606 -41.644  1.00 88.25           H  
ATOM   3031 HD22 LEU A 199      -2.658   6.094 -40.786  1.00 88.25           H  
ATOM   3032 HD23 LEU A 199      -1.329   7.136 -40.229  1.00 88.25           H  
ATOM   3033  N   PRO A 200      -7.402  10.115 -41.107  1.00 77.13           N  
ATOM   3034  CA  PRO A 200      -8.567  10.262 -41.970  1.00 77.13           C  
ATOM   3035  HA  PRO A 200      -9.418   9.781 -41.488  1.00 77.13           H  
ATOM   3036  C   PRO A 200      -8.337   9.641 -43.351  1.00 77.13           C  
ATOM   3037  CB  PRO A 200      -8.827  11.766 -42.090  1.00 77.13           C  
ATOM   3038  HB2 PRO A 200      -8.441  12.141 -43.039  1.00 77.13           H  
ATOM   3039  HB3 PRO A 200      -9.890  11.990 -42.001  1.00 77.13           H  
ATOM   3040  O   PRO A 200      -7.238   9.745 -43.900  1.00 77.13           O  
ATOM   3041  CG  PRO A 200      -8.024  12.380 -40.948  1.00 77.13           C  
ATOM   3042  HG2 PRO A 200      -8.645  12.415 -40.053  1.00 77.13           H  
ATOM   3043  HG3 PRO A 200      -7.650  13.368 -41.216  1.00 77.13           H  
ATOM   3044  CD  PRO A 200      -6.877  11.409 -40.724  1.00 77.13           C  
ATOM   3045  HD2 PRO A 200      -6.574  11.435 -39.677  1.00 77.13           H  
ATOM   3046  HD3 PRO A 200      -6.041  11.664 -41.376  1.00 77.13           H  
ATOM   3047  N   GLU A 201      -9.396   9.115 -43.961  1.00 67.66           N  
ATOM   3048  H   GLU A 201     -10.264   9.080 -43.444  1.00 67.66           H  
ATOM   3049  CA  GLU A 201      -9.368   8.394 -45.244  1.00 67.66           C  
ATOM   3050  HA  GLU A 201      -8.569   7.655 -45.195  1.00 67.66           H  
ATOM   3051  C   GLU A 201      -9.081   9.302 -46.459  1.00 67.66           C  
ATOM   3052  CB  GLU A 201     -10.706   7.650 -45.422  1.00 67.66           C  
ATOM   3053  HB2 GLU A 201     -11.215   7.583 -44.461  1.00 67.66           H  
ATOM   3054  HB3 GLU A 201     -11.351   8.215 -46.095  1.00 67.66           H  
ATOM   3055  O   GLU A 201      -8.960   8.843 -47.593  1.00 67.66           O  
ATOM   3056  CG  GLU A 201     -10.514   6.226 -45.962  1.00 67.66           C  
ATOM   3057  HG2 GLU A 201      -9.885   5.670 -45.266  1.00 67.66           H  
ATOM   3058  HG3 GLU A 201      -9.990   6.284 -46.916  1.00 67.66           H  
ATOM   3059  CD  GLU A 201     -11.849   5.485 -46.142  1.00 67.66           C  
ATOM   3060  OE1 GLU A 201     -11.914   4.657 -47.077  1.00 67.66           O  
ATOM   3061  OE2 GLU A 201     -12.807   5.796 -45.397  1.00 67.66           O  
ATOM   3062  N   SER A 202      -8.953  10.619 -46.258  1.00 56.42           N  
ATOM   3063  H   SER A 202      -9.004  10.937 -45.300  1.00 56.42           H  
ATOM   3064  CA  SER A 202      -8.865  11.595 -47.345  1.00 56.42           C  
ATOM   3065  HA  SER A 202      -9.633  11.322 -48.069  1.00 56.42           H  
ATOM   3066  C   SER A 202      -7.521  11.540 -48.098  1.00 56.42           C  
ATOM   3067  CB  SER A 202      -9.242  13.001 -46.859  1.00 56.42           C  
ATOM   3068  HB2 SER A 202     -10.216  12.967 -46.371  1.00 56.42           H  
ATOM   3069  HB3 SER A 202      -9.310  13.661 -47.723  1.00 56.42           H  
ATOM   3070  O   SER A 202      -6.580  12.279 -47.800  1.00 56.42           O  
ATOM   3071  OG  SER A 202      -8.279  13.519 -45.960  1.00 56.42           O  
ATOM   3072  HG  SER A 202      -7.440  13.177 -46.277  1.00 56.42           H  
ATOM   3073  N   SER A 203      -7.475  10.649 -49.090  1.00 50.69           N  
ATOM   3074  H   SER A 203      -8.175   9.926 -49.006  1.00 50.69           H  
ATOM   3075  CA  SER A 203      -6.789  10.705 -50.392  1.00 50.69           C  
ATOM   3076  HA  SER A 203      -6.936   9.710 -50.812  1.00 50.69           H  
ATOM   3077  C   SER A 203      -5.269  10.894 -50.482  1.00 50.69           C  
ATOM   3078  CB  SER A 203      -7.538  11.647 -51.346  1.00 50.69           C  
ATOM   3079  HB2 SER A 203      -8.581  11.335 -51.406  1.00 50.69           H  
ATOM   3080  HB3 SER A 203      -7.109  11.585 -52.346  1.00 50.69           H  
ATOM   3081  O   SER A 203      -4.771  11.002 -51.599  1.00 50.69           O  
ATOM   3082  OG  SER A 203      -7.488  12.987 -50.890  1.00 50.69           O  
ATOM   3083  HG  SER A 203      -6.562  13.228 -50.814  1.00 50.69           H  
ATOM   3084  N   SER A 204      -4.501  10.897 -49.392  1.00 58.14           N  
ATOM   3085  H   SER A 204      -4.950  10.910 -48.488  1.00 58.14           H  
ATOM   3086  CA  SER A 204      -3.037  10.745 -49.496  1.00 58.14           C  
ATOM   3087  HA  SER A 204      -2.846   9.892 -50.148  1.00 58.14           H  
ATOM   3088  C   SER A 204      -2.368  10.405 -48.167  1.00 58.14           C  
ATOM   3089  CB  SER A 204      -2.367  11.968 -50.159  1.00 58.14           C  
ATOM   3090  HB2 SER A 204      -2.760  12.128 -51.163  1.00 58.14           H  
ATOM   3091  HB3 SER A 204      -1.300  11.775 -50.264  1.00 58.14           H  
ATOM   3092  O   SER A 204      -1.379  11.044 -47.798  1.00 58.14           O  
ATOM   3093  OG  SER A 204      -2.548  13.143 -49.412  1.00 58.14           O  
ATOM   3094  HG  SER A 204      -1.919  13.073 -48.690  1.00 58.14           H  
ATOM   3095  N   THR A 205      -2.876   9.415 -47.419  1.00 65.07           N  
ATOM   3096  H   THR A 205      -3.626   8.837 -47.771  1.00 65.07           H  
ATOM   3097  CA  THR A 205      -2.039   8.872 -46.344  1.00 65.07           C  
ATOM   3098  HA  THR A 205      -1.813   9.700 -45.672  1.00 65.07           H  
ATOM   3099  C   THR A 205      -0.748   8.359 -46.998  1.00 65.07           C  
ATOM   3100  CB  THR A 205      -2.702   7.784 -45.484  1.00 65.07           C  
ATOM   3101  HB  THR A 205      -2.006   7.487 -44.700  1.00 65.07           H  
ATOM   3102  O   THR A 205      -0.786   7.658 -48.007  1.00 65.07           O  
ATOM   3103  CG2 THR A 205      -3.993   8.270 -44.829  1.00 65.07           C  
ATOM   3104 HG21 THR A 205      -3.799   9.159 -44.228  1.00 65.07           H  
ATOM   3105 HG22 THR A 205      -4.392   7.492 -44.178  1.00 65.07           H  
ATOM   3106 HG23 THR A 205      -4.742   8.505 -45.585  1.00 65.07           H  
ATOM   3107  OG1 THR A 205      -3.000   6.665 -46.264  1.00 65.07           O  
ATOM   3108  HG1 THR A 205      -3.470   6.009 -45.745  1.00 65.07           H  
ATOM   3109  N   PRO A 206       0.430   8.757 -46.500  1.00 73.95           N  
ATOM   3110  CA  PRO A 206       1.689   8.315 -47.089  1.00 73.95           C  
ATOM   3111  HA  PRO A 206       1.647   8.399 -48.174  1.00 73.95           H  
ATOM   3112  C   PRO A 206       1.996   6.850 -46.746  1.00 73.95           C  
ATOM   3113  CB  PRO A 206       2.723   9.300 -46.549  1.00 73.95           C  
ATOM   3114  HB2 PRO A 206       2.744  10.183 -47.188  1.00 73.95           H  
ATOM   3115  HB3 PRO A 206       3.719   8.861 -46.492  1.00 73.95           H  
ATOM   3116  O   PRO A 206       3.009   6.324 -47.191  1.00 73.95           O  
ATOM   3117  CG  PRO A 206       2.147   9.679 -45.183  1.00 73.95           C  
ATOM   3118  HG2 PRO A 206       2.338   8.887 -44.459  1.00 73.95           H  
ATOM   3119  HG3 PRO A 206       2.526  10.639 -44.832  1.00 73.95           H  
ATOM   3120  CD  PRO A 206       0.651   9.717 -45.437  1.00 73.95           C  
ATOM   3121  HD2 PRO A 206       0.107   9.449 -44.532  1.00 73.95           H  
ATOM   3122  HD3 PRO A 206       0.360  10.708 -45.786  1.00 73.95           H  
ATOM   3123  N   PHE A 207       1.147   6.197 -45.948  1.00 80.16           N  
ATOM   3124  H   PHE A 207       0.261   6.633 -45.738  1.00 80.16           H  
ATOM   3125  CA  PHE A 207       1.284   4.798 -45.583  1.00 80.16           C  
ATOM   3126  HA  PHE A 207       2.343   4.542 -45.551  1.00 80.16           H  
ATOM   3127  C   PHE A 207       0.610   3.908 -46.623  1.00 80.16           C  
ATOM   3128  CB  PHE A 207       0.690   4.567 -44.188  1.00 80.16           C  
ATOM   3129  HB2 PHE A 207      -0.354   4.881 -44.184  1.00 80.16           H  
ATOM   3130  HB3 PHE A 207       0.710   3.498 -43.976  1.00 80.16           H  
ATOM   3131  O   PHE A 207      -0.604   3.948 -46.783  1.00 80.16           O  
ATOM   3132  CG  PHE A 207       1.443   5.275 -43.084  1.00 80.16           C  
ATOM   3133  CD1 PHE A 207       2.785   4.942 -42.850  1.00 80.16           C  
ATOM   3134  HD1 PHE A 207       3.272   4.197 -43.462  1.00 80.16           H  
ATOM   3135  CD2 PHE A 207       0.813   6.244 -42.282  1.00 80.16           C  
ATOM   3136  HD2 PHE A 207      -0.225   6.487 -42.451  1.00 80.16           H  
ATOM   3137  CE1 PHE A 207       3.493   5.569 -41.817  1.00 80.16           C  
ATOM   3138  HE1 PHE A 207       4.520   5.287 -41.641  1.00 80.16           H  
ATOM   3139  CE2 PHE A 207       1.524   6.863 -41.236  1.00 80.16           C  
ATOM   3140  HE2 PHE A 207       1.026   7.571 -40.590  1.00 80.16           H  
ATOM   3141  CZ  PHE A 207       2.868   6.528 -41.006  1.00 80.16           C  
ATOM   3142  HZ  PHE A 207       3.417   6.989 -40.198  1.00 80.16           H  
ATOM   3143  N   GLN A 208       1.400   3.057 -47.270  1.00 81.43           N  
ATOM   3144  H   GLN A 208       2.390   3.087 -47.071  1.00 81.43           H  
ATOM   3145  CA  GLN A 208       0.892   1.891 -47.987  1.00 81.43           C  
ATOM   3146  HA  GLN A 208       0.030   2.186 -48.586  1.00 81.43           H  
ATOM   3147  C   GLN A 208       0.443   0.804 -47.003  1.00 81.43           C  
ATOM   3148  CB  GLN A 208       2.006   1.375 -48.908  1.00 81.43           C  
ATOM   3149  HB2 GLN A 208       2.296   2.183 -49.581  1.00 81.43           H  
ATOM   3150  HB3 GLN A 208       2.875   1.102 -48.309  1.00 81.43           H  
ATOM   3151  O   GLN A 208      -0.546   0.124 -47.251  1.00 81.43           O  
ATOM   3152  CG  GLN A 208       1.595   0.160 -49.750  1.00 81.43           C  
ATOM   3153  HG2 GLN A 208       1.348  -0.679 -49.099  1.00 81.43           H  
ATOM   3154  HG3 GLN A 208       2.439  -0.141 -50.370  1.00 81.43           H  
ATOM   3155  CD  GLN A 208       0.420   0.475 -50.666  1.00 81.43           C  
ATOM   3156  NE2 GLN A 208      -0.702  -0.188 -50.504  1.00 81.43           N  
ATOM   3157 HE21 GLN A 208      -1.483   0.115 -51.069  1.00 81.43           H  
ATOM   3158 HE22 GLN A 208      -0.832  -0.752 -49.676  1.00 81.43           H  
ATOM   3159  OE1 GLN A 208       0.489   1.344 -51.519  1.00 81.43           O  
ATOM   3160  N   ASN A 209       1.179   0.650 -45.896  1.00 85.21           N  
ATOM   3161  H   ASN A 209       1.985   1.248 -45.785  1.00 85.21           H  
ATOM   3162  CA  ASN A 209       0.869  -0.278 -44.812  1.00 85.21           C  
ATOM   3163  HA  ASN A 209      -0.172  -0.597 -44.878  1.00 85.21           H  
ATOM   3164  C   ASN A 209       1.077   0.433 -43.473  1.00 85.21           C  
ATOM   3165  CB  ASN A 209       1.780  -1.514 -44.921  1.00 85.21           C  
ATOM   3166  HB2 ASN A 209       1.621  -2.152 -44.051  1.00 85.21           H  
ATOM   3167  HB3 ASN A 209       2.823  -1.199 -44.921  1.00 85.21           H  
ATOM   3168  O   ASN A 209       2.215   0.759 -43.121  1.00 85.21           O  
ATOM   3169  CG  ASN A 209       1.499  -2.352 -46.153  1.00 85.21           C  
ATOM   3170  ND2 ASN A 209       2.505  -2.682 -46.929  1.00 85.21           N  
ATOM   3171 HD21 ASN A 209       2.270  -3.236 -47.740  1.00 85.21           H  
ATOM   3172 HD22 ASN A 209       3.441  -2.352 -46.744  1.00 85.21           H  
ATOM   3173  OD1 ASN A 209       0.382  -2.748 -46.426  1.00 85.21           O  
ATOM   3174  N   LEU A 210       0.001   0.676 -42.724  1.00 89.12           N  
ATOM   3175  H   LEU A 210      -0.906   0.365 -43.040  1.00 89.12           H  
ATOM   3176  CA  LEU A 210       0.108   1.146 -41.346  1.00 89.12           C  
ATOM   3177  HA  LEU A 210       0.922   1.869 -41.287  1.00 89.12           H  
ATOM   3178  C   LEU A 210       0.444  -0.047 -40.440  1.00 89.12           C  
ATOM   3179  CB  LEU A 210      -1.201   1.846 -40.946  1.00 89.12           C  
ATOM   3180  HB2 LEU A 210      -1.424   2.632 -41.669  1.00 89.12           H  
ATOM   3181  HB3 LEU A 210      -2.006   1.113 -40.992  1.00 89.12           H  
ATOM   3182  O   LEU A 210      -0.188  -1.092 -40.532  1.00 89.12           O  
ATOM   3183  CG  LEU A 210      -1.166   2.459 -39.535  1.00 89.12           C  
ATOM   3184  HG  LEU A 210      -0.848   1.706 -38.813  1.00 89.12           H  
ATOM   3185  CD1 LEU A 210      -0.231   3.668 -39.439  1.00 89.12           C  
ATOM   3186 HD11 LEU A 210      -0.228   4.036 -38.413  1.00 89.12           H  
ATOM   3187 HD12 LEU A 210      -0.566   4.455 -40.114  1.00 89.12           H  
ATOM   3188 HD13 LEU A 210       0.788   3.385 -39.705  1.00 89.12           H  
ATOM   3189  CD2 LEU A 210      -2.558   2.936 -39.142  1.00 89.12           C  
ATOM   3190 HD21 LEU A 210      -2.561   3.257 -38.100  1.00 89.12           H  
ATOM   3191 HD22 LEU A 210      -3.271   2.121 -39.264  1.00 89.12           H  
ATOM   3192 HD23 LEU A 210      -2.854   3.767 -39.783  1.00 89.12           H  
ATOM   3193  N   VAL A 211       1.440   0.100 -39.567  1.00 91.34           N  
ATOM   3194  H   VAL A 211       1.914   0.991 -39.534  1.00 91.34           H  
ATOM   3195  CA  VAL A 211       1.930  -0.967 -38.676  1.00 91.34           C  
ATOM   3196  HA  VAL A 211       1.520  -1.926 -38.995  1.00 91.34           H  
ATOM   3197  C   VAL A 211       1.476  -0.750 -37.238  1.00 91.34           C  
ATOM   3198  CB  VAL A 211       3.467  -1.071 -38.756  1.00 91.34           C  
ATOM   3199  HB  VAL A 211       3.906  -0.088 -38.584  1.00 91.34           H  
ATOM   3200  O   VAL A 211       1.116  -1.713 -36.555  1.00 91.34           O  
ATOM   3201  CG1 VAL A 211       4.056  -2.037 -37.718  1.00 91.34           C  
ATOM   3202 HG11 VAL A 211       5.127  -2.149 -37.887  1.00 91.34           H  
ATOM   3203 HG12 VAL A 211       3.912  -1.648 -36.710  1.00 91.34           H  
ATOM   3204 HG13 VAL A 211       3.578  -3.013 -37.804  1.00 91.34           H  
ATOM   3205  CG2 VAL A 211       3.901  -1.564 -40.142  1.00 91.34           C  
ATOM   3206 HG21 VAL A 211       3.565  -2.590 -40.295  1.00 91.34           H  
ATOM   3207 HG22 VAL A 211       4.986  -1.525 -40.231  1.00 91.34           H  
ATOM   3208 HG23 VAL A 211       3.469  -0.946 -40.929  1.00 91.34           H  
ATOM   3209  N   SER A 212       1.498   0.495 -36.758  1.00 94.36           N  
ATOM   3210  H   SER A 212       1.822   1.249 -37.346  1.00 94.36           H  
ATOM   3211  CA  SER A 212       1.112   0.805 -35.383  1.00 94.36           C  
ATOM   3212  HA  SER A 212       0.291   0.139 -35.117  1.00 94.36           H  
ATOM   3213  C   SER A 212       0.608   2.233 -35.192  1.00 94.36           C  
ATOM   3214  CB  SER A 212       2.275   0.521 -34.420  1.00 94.36           C  
ATOM   3215  HB2 SER A 212       2.648  -0.488 -34.593  1.00 94.36           H  
ATOM   3216  HB3 SER A 212       1.913   0.584 -33.393  1.00 94.36           H  
ATOM   3217  O   SER A 212       1.007   3.164 -35.897  1.00 94.36           O  
ATOM   3218  OG  SER A 212       3.324   1.455 -34.598  1.00 94.36           O  
ATOM   3219  HG  SER A 212       4.137   1.133 -34.200  1.00 94.36           H  
ATOM   3220  N   LEU A 213      -0.236   2.394 -34.172  1.00 94.54           N  
ATOM   3221  H   LEU A 213      -0.515   1.562 -33.672  1.00 94.54           H  
ATOM   3222  CA  LEU A 213      -0.544   3.672 -33.537  1.00 94.54           C  
ATOM   3223  HA  LEU A 213       0.044   4.456 -34.014  1.00 94.54           H  
ATOM   3224  C   LEU A 213      -0.127   3.614 -32.071  1.00 94.54           C  
ATOM   3225  CB  LEU A 213      -2.036   4.026 -33.660  1.00 94.54           C  
ATOM   3226  HB2 LEU A 213      -2.618   3.250 -33.163  1.00 94.54           H  
ATOM   3227  HB3 LEU A 213      -2.216   4.963 -33.133  1.00 94.54           H  
ATOM   3228  O   LEU A 213      -0.307   2.597 -31.399  1.00 94.54           O  
ATOM   3229  CG  LEU A 213      -2.560   4.167 -35.094  1.00 94.54           C  
ATOM   3230  HG  LEU A 213      -2.376   3.244 -35.643  1.00 94.54           H  
ATOM   3231  CD1 LEU A 213      -4.064   4.432 -35.079  1.00 94.54           C  
ATOM   3232 HD11 LEU A 213      -4.428   4.559 -36.099  1.00 94.54           H  
ATOM   3233 HD12 LEU A 213      -4.289   5.334 -34.510  1.00 94.54           H  
ATOM   3234 HD13 LEU A 213      -4.585   3.583 -34.635  1.00 94.54           H  
ATOM   3235  CD2 LEU A 213      -1.883   5.323 -35.816  1.00 94.54           C  
ATOM   3236 HD21 LEU A 213      -0.806   5.159 -35.853  1.00 94.54           H  
ATOM   3237 HD22 LEU A 213      -2.109   6.273 -35.332  1.00 94.54           H  
ATOM   3238 HD23 LEU A 213      -2.243   5.324 -36.845  1.00 94.54           H  
ATOM   3239  N   LYS A 214       0.403   4.721 -31.559  1.00 96.61           N  
ATOM   3240  H   LYS A 214       0.585   5.484 -32.194  1.00 96.61           H  
ATOM   3241  CA  LYS A 214       0.822   4.855 -30.164  1.00 96.61           C  
ATOM   3242  HA  LYS A 214       0.305   4.113 -29.557  1.00 96.61           H  
ATOM   3243  C   LYS A 214       0.443   6.228 -29.625  1.00 96.61           C  
ATOM   3244  CB  LYS A 214       2.327   4.570 -30.088  1.00 96.61           C  
ATOM   3245  HB2 LYS A 214       2.502   3.546 -30.417  1.00 96.61           H  
ATOM   3246  HB3 LYS A 214       2.848   5.239 -30.774  1.00 96.61           H  
ATOM   3247  O   LYS A 214       0.794   7.246 -30.215  1.00 96.61           O  
ATOM   3248  CG  LYS A 214       2.903   4.751 -28.679  1.00 96.61           C  
ATOM   3249  HG2 LYS A 214       2.709   5.767 -28.334  1.00 96.61           H  
ATOM   3250  HG3 LYS A 214       2.429   4.054 -27.988  1.00 96.61           H  
ATOM   3251  CD  LYS A 214       4.419   4.544 -28.676  1.00 96.61           C  
ATOM   3252  HD2 LYS A 214       4.789   4.909 -27.718  1.00 96.61           H  
ATOM   3253  HD3 LYS A 214       4.883   5.147 -29.455  1.00 96.61           H  
ATOM   3254  CE  LYS A 214       4.813   3.075 -28.851  1.00 96.61           C  
ATOM   3255  HE2 LYS A 214       4.889   2.838 -29.912  1.00 96.61           H  
ATOM   3256  HE3 LYS A 214       4.030   2.457 -28.412  1.00 96.61           H  
ATOM   3257  NZ  LYS A 214       6.082   2.803 -28.139  1.00 96.61           N  
ATOM   3258  HZ1 LYS A 214       6.341   1.828 -28.187  1.00 96.61           H  
ATOM   3259  HZ2 LYS A 214       6.836   3.396 -28.455  1.00 96.61           H  
ATOM   3260  HZ3 LYS A 214       5.937   3.006 -27.160  1.00 96.61           H  
ATOM   3261  N   LEU A 215      -0.232   6.241 -28.481  1.00 97.23           N  
ATOM   3262  H   LEU A 215      -0.427   5.348 -28.051  1.00 97.23           H  
ATOM   3263  CA  LEU A 215      -0.497   7.425 -27.674  1.00 97.23           C  
ATOM   3264  HA  LEU A 215      -0.347   8.321 -28.277  1.00 97.23           H  
ATOM   3265  C   LEU A 215       0.493   7.480 -26.515  1.00 97.23           C  
ATOM   3266  CB  LEU A 215      -1.945   7.402 -27.158  1.00 97.23           C  
ATOM   3267  HB2 LEU A 215      -2.038   8.128 -26.351  1.00 97.23           H  
ATOM   3268  HB3 LEU A 215      -2.153   6.418 -26.738  1.00 97.23           H  
ATOM   3269  O   LEU A 215       0.757   6.473 -25.864  1.00 97.23           O  
ATOM   3270  CG  LEU A 215      -3.007   7.731 -28.221  1.00 97.23           C  
ATOM   3271  HG  LEU A 215      -2.935   7.030 -29.052  1.00 97.23           H  
ATOM   3272  CD1 LEU A 215      -4.394   7.606 -27.595  1.00 97.23           C  
ATOM   3273 HD11 LEU A 215      -4.504   8.307 -26.768  1.00 97.23           H  
ATOM   3274 HD12 LEU A 215      -5.161   7.817 -28.340  1.00 97.23           H  
ATOM   3275 HD13 LEU A 215      -4.544   6.592 -27.225  1.00 97.23           H  
ATOM   3276  CD2 LEU A 215      -2.842   9.154 -28.760  1.00 97.23           C  
ATOM   3277 HD21 LEU A 215      -1.998   9.194 -29.448  1.00 97.23           H  
ATOM   3278 HD22 LEU A 215      -2.681   9.852 -27.938  1.00 97.23           H  
ATOM   3279 HD23 LEU A 215      -3.748   9.447 -29.290  1.00 97.23           H  
ATOM   3280  N   SER A 216       1.019   8.667 -26.245  1.00 97.41           N  
ATOM   3281  H   SER A 216       0.734   9.454 -26.810  1.00 97.41           H  
ATOM   3282  CA  SER A 216       1.944   8.928 -25.143  1.00 97.41           C  
ATOM   3283  HA  SER A 216       1.753   8.208 -24.347  1.00 97.41           H  
ATOM   3284  C   SER A 216       1.697  10.317 -24.558  1.00 97.41           C  
ATOM   3285  CB  SER A 216       3.391   8.733 -25.619  1.00 97.41           C  
ATOM   3286  HB2 SER A 216       3.535   7.680 -25.861  1.00 97.41           H  
ATOM   3287  HB3 SER A 216       4.077   8.988 -24.810  1.00 97.41           H  
ATOM   3288  O   SER A 216       1.163  11.186 -25.247  1.00 97.41           O  
ATOM   3289  OG  SER A 216       3.665   9.505 -26.783  1.00 97.41           O  
ATOM   3290  HG  SER A 216       2.828   9.557 -27.250  1.00 97.41           H  
ATOM   3291  N   HIS A 217       2.068  10.533 -23.301  1.00 95.92           N  
ATOM   3292  H   HIS A 217       2.491   9.774 -22.786  1.00 95.92           H  
ATOM   3293  CA  HIS A 217       1.852  11.784 -22.570  1.00 95.92           C  
ATOM   3294  HA  HIS A 217       1.609  12.588 -23.264  1.00 95.92           H  
ATOM   3295  C   HIS A 217       3.108  12.212 -21.817  1.00 95.92           C  
ATOM   3296  CB  HIS A 217       0.653  11.612 -21.632  1.00 95.92           C  
ATOM   3297  HB2 HIS A 217       0.713  10.640 -21.143  1.00 95.92           H  
ATOM   3298  HB3 HIS A 217      -0.251  11.651 -22.240  1.00 95.92           H  
ATOM   3299  O   HIS A 217       3.876  11.376 -21.343  1.00 95.92           O  
ATOM   3300  CG  HIS A 217       0.534  12.658 -20.560  1.00 95.92           C  
ATOM   3301  CD2 HIS A 217       0.022  13.913 -20.703  1.00 95.92           C  
ATOM   3302  HD2 HIS A 217      -0.387  14.348 -21.603  1.00 95.92           H  
ATOM   3303  ND1 HIS A 217       0.983  12.488 -19.253  1.00 95.92           N  
ATOM   3304  CE1 HIS A 217       0.701  13.638 -18.625  1.00 95.92           C  
ATOM   3305  HE1 HIS A 217       0.921  13.838 -17.587  1.00 95.92           H  
ATOM   3306  NE2 HIS A 217       0.131  14.511 -19.468  1.00 95.92           N  
ATOM   3307  HE2 HIS A 217      -0.163  15.441 -19.207  1.00 95.92           H  
ATOM   3308  N   SER A 218       3.325  13.520 -21.738  1.00 93.43           N  
ATOM   3309  H   SER A 218       2.664  14.143 -22.179  1.00 93.43           H  
ATOM   3310  CA  SER A 218       4.287  14.144 -20.841  1.00 93.43           C  
ATOM   3311  HA  SER A 218       4.558  13.440 -20.055  1.00 93.43           H  
ATOM   3312  C   SER A 218       3.654  15.371 -20.197  1.00 93.43           C  
ATOM   3313  CB  SER A 218       5.562  14.550 -21.581  1.00 93.43           C  
ATOM   3314  HB2 SER A 218       6.026  13.673 -22.033  1.00 93.43           H  
ATOM   3315  HB3 SER A 218       5.336  15.289 -22.350  1.00 93.43           H  
ATOM   3316  O   SER A 218       3.043  16.186 -20.884  1.00 93.43           O  
ATOM   3317  OG  SER A 218       6.425  15.101 -20.613  1.00 93.43           O  
ATOM   3318  HG  SER A 218       7.341  15.070 -20.900  1.00 93.43           H  
ATOM   3319  N   ILE A 219       3.841  15.525 -18.887  1.00 86.15           N  
ATOM   3320  H   ILE A 219       4.364  14.815 -18.394  1.00 86.15           H  
ATOM   3321  CA  ILE A 219       3.401  16.714 -18.140  1.00 86.15           C  
ATOM   3322  HA  ILE A 219       2.325  16.839 -18.264  1.00 86.15           H  
ATOM   3323  C   ILE A 219       4.081  17.970 -18.702  1.00 86.15           C  
ATOM   3324  CB  ILE A 219       3.710  16.527 -16.637  1.00 86.15           C  
ATOM   3325  HB  ILE A 219       4.776  16.332 -16.521  1.00 86.15           H  
ATOM   3326  O   ILE A 219       3.443  19.000 -18.906  1.00 86.15           O  
ATOM   3327  CG1 ILE A 219       2.923  15.317 -16.082  1.00 86.15           C  
ATOM   3328 HG12 ILE A 219       1.857  15.538 -16.147  1.00 86.15           H  
ATOM   3329 HG13 ILE A 219       3.123  14.436 -16.692  1.00 86.15           H  
ATOM   3330  CG2 ILE A 219       3.366  17.799 -15.841  1.00 86.15           C  
ATOM   3331 HG21 ILE A 219       3.955  18.647 -16.190  1.00 86.15           H  
ATOM   3332 HG22 ILE A 219       2.307  18.034 -15.949  1.00 86.15           H  
ATOM   3333 HG23 ILE A 219       3.601  17.665 -14.785  1.00 86.15           H  
ATOM   3334  CD1 ILE A 219       3.263  14.938 -14.636  1.00 86.15           C  
ATOM   3335 HD11 ILE A 219       2.910  15.704 -13.946  1.00 86.15           H  
ATOM   3336 HD12 ILE A 219       2.769  13.999 -14.388  1.00 86.15           H  
ATOM   3337 HD13 ILE A 219       4.341  14.814 -14.527  1.00 86.15           H  
ATOM   3338  N   ASP A 220       5.371  17.849 -19.006  1.00 81.79           N  
ATOM   3339  H   ASP A 220       5.802  16.943 -18.888  1.00 81.79           H  
ATOM   3340  CA  ASP A 220       6.182  18.873 -19.646  1.00 81.79           C  
ATOM   3341  HA  ASP A 220       5.559  19.506 -20.277  1.00 81.79           H  
ATOM   3342  C   ASP A 220       7.213  18.158 -20.517  1.00 81.79           C  
ATOM   3343  CB  ASP A 220       6.841  19.754 -18.571  1.00 81.79           C  
ATOM   3344  HB2 ASP A 220       7.490  19.145 -17.941  1.00 81.79           H  
ATOM   3345  HB3 ASP A 220       6.059  20.171 -17.937  1.00 81.79           H  
ATOM   3346  O   ASP A 220       8.153  17.553 -20.005  1.00 81.79           O  
ATOM   3347  CG  ASP A 220       7.651  20.910 -19.168  1.00 81.79           C  
ATOM   3348  OD1 ASP A 220       8.011  20.815 -20.365  1.00 81.79           O  
ATOM   3349  OD2 ASP A 220       7.888  21.884 -18.420  1.00 81.79           O  
ATOM   3350  N   LYS A 221       7.023  18.184 -21.838  1.00 85.01           N  
ATOM   3351  H   LYS A 221       6.249  18.729 -22.188  1.00 85.01           H  
ATOM   3352  CA  LYS A 221       7.894  17.473 -22.787  1.00 85.01           C  
ATOM   3353  HA  LYS A 221       7.937  16.424 -22.494  1.00 85.01           H  
ATOM   3354  C   LYS A 221       9.350  17.957 -22.783  1.00 85.01           C  
ATOM   3355  CB  LYS A 221       7.293  17.570 -24.193  1.00 85.01           C  
ATOM   3356  HB2 LYS A 221       6.265  17.209 -24.176  1.00 85.01           H  
ATOM   3357  HB3 LYS A 221       7.878  16.943 -24.866  1.00 85.01           H  
ATOM   3358  O   LYS A 221      10.204  17.233 -23.290  1.00 85.01           O  
ATOM   3359  CG  LYS A 221       7.332  19.018 -24.694  1.00 85.01           C  
ATOM   3360  HG2 LYS A 221       6.756  19.657 -24.024  1.00 85.01           H  
ATOM   3361  HG3 LYS A 221       8.364  19.368 -24.709  1.00 85.01           H  
ATOM   3362  CD  LYS A 221       6.780  19.157 -26.104  1.00 85.01           C  
ATOM   3363  HD2 LYS A 221       7.350  18.527 -26.786  1.00 85.01           H  
ATOM   3364  HD3 LYS A 221       5.724  18.885 -26.118  1.00 85.01           H  
ATOM   3365  CE  LYS A 221       6.968  20.631 -26.450  1.00 85.01           C  
ATOM   3366  HE2 LYS A 221       6.437  21.226 -25.706  1.00 85.01           H  
ATOM   3367  HE3 LYS A 221       8.025  20.879 -26.353  1.00 85.01           H  
ATOM   3368  NZ  LYS A 221       6.471  20.924 -27.806  1.00 85.01           N  
ATOM   3369  HZ1 LYS A 221       6.619  21.906 -27.995  1.00 85.01           H  
ATOM   3370  HZ2 LYS A 221       6.982  20.369 -28.477  1.00 85.01           H  
ATOM   3371  HZ3 LYS A 221       5.484  20.714 -27.842  1.00 85.01           H  
ATOM   3372  N   ASP A 222       9.614  19.158 -22.264  1.00 81.75           N  
ATOM   3373  H   ASP A 222       8.872  19.685 -21.826  1.00 81.75           H  
ATOM   3374  CA  ASP A 222      10.956  19.741 -22.206  1.00 81.75           C  
ATOM   3375  HA  ASP A 222      11.534  19.388 -23.059  1.00 81.75           H  
ATOM   3376  C   ASP A 222      11.707  19.285 -20.936  1.00 81.75           C  
ATOM   3377  CB  ASP A 222      10.856  21.277 -22.322  1.00 81.75           C  
ATOM   3378  HB2 ASP A 222      10.303  21.665 -21.466  1.00 81.75           H  
ATOM   3379  HB3 ASP A 222      11.863  21.692 -22.280  1.00 81.75           H  
ATOM   3380  O   ASP A 222      12.934  19.362 -20.879  1.00 81.75           O  
ATOM   3381  CG  ASP A 222      10.191  21.767 -23.628  1.00 81.75           C  
ATOM   3382  OD1 ASP A 222      10.385  21.131 -24.694  1.00 81.75           O  
ATOM   3383  OD2 ASP A 222       9.489  22.804 -23.601  1.00 81.75           O  
ATOM   3384  N   VAL A 223      10.979  18.757 -19.941  1.00 77.29           N  
ATOM   3385  H   VAL A 223       9.977  18.751 -20.068  1.00 77.29           H  
ATOM   3386  CA  VAL A 223      11.516  18.292 -18.647  1.00 77.29           C  
ATOM   3387  HA  VAL A 223      12.575  18.542 -18.585  1.00 77.29           H  
ATOM   3388  C   VAL A 223      11.400  16.774 -18.488  1.00 77.29           C  
ATOM   3389  CB  VAL A 223      10.791  19.006 -17.486  1.00 77.29           C  
ATOM   3390  HB  VAL A 223       9.734  18.741 -17.512  1.00 77.29           H  
ATOM   3391  O   VAL A 223      12.337  16.114 -18.038  1.00 77.29           O  
ATOM   3392  CG1 VAL A 223      11.355  18.600 -16.117  1.00 77.29           C  
ATOM   3393 HG11 VAL A 223      12.422  18.817 -16.071  1.00 77.29           H  
ATOM   3394 HG12 VAL A 223      11.196  17.536 -15.942  1.00 77.29           H  
ATOM   3395 HG13 VAL A 223      10.839  19.148 -15.329  1.00 77.29           H  
ATOM   3396  CG2 VAL A 223      10.911  20.532 -17.592  1.00 77.29           C  
ATOM   3397 HG21 VAL A 223      10.364  21.001 -16.773  1.00 77.29           H  
ATOM   3398 HG22 VAL A 223      11.959  20.832 -17.561  1.00 77.29           H  
ATOM   3399 HG23 VAL A 223      10.468  20.885 -18.523  1.00 77.29           H  
ATOM   3400  N   TYR A 224      10.258  16.204 -18.865  1.00 79.54           N  
ATOM   3401  H   TYR A 224       9.550  16.796 -19.273  1.00 79.54           H  
ATOM   3402  CA  TYR A 224       9.927  14.798 -18.686  1.00 79.54           C  
ATOM   3403  HA  TYR A 224      10.758  14.327 -18.159  1.00 79.54           H  
ATOM   3404  C   TYR A 224       9.729  14.097 -20.035  1.00 79.54           C  
ATOM   3405  CB  TYR A 224       8.687  14.650 -17.797  1.00 79.54           C  
ATOM   3406  HB2 TYR A 224       7.838  15.117 -18.296  1.00 79.54           H  
ATOM   3407  HB3 TYR A 224       8.458  13.590 -17.686  1.00 79.54           H  
ATOM   3408  O   TYR A 224       9.038  14.613 -20.923  1.00 79.54           O  
ATOM   3409  CG  TYR A 224       8.844  15.252 -16.415  1.00 79.54           C  
ATOM   3410  CD1 TYR A 224       9.708  14.655 -15.474  1.00 79.54           C  
ATOM   3411  HD1 TYR A 224      10.266  13.769 -15.739  1.00 79.54           H  
ATOM   3412  CD2 TYR A 224       8.150  16.431 -16.083  1.00 79.54           C  
ATOM   3413  HD2 TYR A 224       7.514  16.913 -16.811  1.00 79.54           H  
ATOM   3414  CE1 TYR A 224       9.876  15.234 -14.200  1.00 79.54           C  
ATOM   3415  HE1 TYR A 224      10.552  14.793 -13.483  1.00 79.54           H  
ATOM   3416  CE2 TYR A 224       8.306  17.005 -14.809  1.00 79.54           C  
ATOM   3417  HE2 TYR A 224       7.786  17.914 -14.546  1.00 79.54           H  
ATOM   3418  OH  TYR A 224       9.316  16.992 -12.649  1.00 79.54           O  
ATOM   3419  HH  TYR A 224      10.006  16.606 -12.105  1.00 79.54           H  
ATOM   3420  CZ  TYR A 224       9.170  16.412 -13.867  1.00 79.54           C  
ATOM   3421  N   PRO A 225      10.278  12.883 -20.206  1.00 88.29           N  
ATOM   3422  CA  PRO A 225      10.045  12.109 -21.412  1.00 88.29           C  
ATOM   3423  HA  PRO A 225      10.299  12.707 -22.287  1.00 88.29           H  
ATOM   3424  C   PRO A 225       8.578  11.681 -21.502  1.00 88.29           C  
ATOM   3425  CB  PRO A 225      10.995  10.913 -21.319  1.00 88.29           C  
ATOM   3426  HB2 PRO A 225      10.601  10.030 -21.821  1.00 88.29           H  
ATOM   3427  HB3 PRO A 225      11.965  11.188 -21.734  1.00 88.29           H  
ATOM   3428  O   PRO A 225       7.924  11.402 -20.496  1.00 88.29           O  
ATOM   3429  CG  PRO A 225      11.130  10.697 -19.811  1.00 88.29           C  
ATOM   3430  HG2 PRO A 225      10.282  10.118 -19.446  1.00 88.29           H  
ATOM   3431  HG3 PRO A 225      12.069  10.205 -19.555  1.00 88.29           H  
ATOM   3432  CD  PRO A 225      11.064  12.115 -19.249  1.00 88.29           C  
ATOM   3433  HD2 PRO A 225      12.067  12.537 -19.184  1.00 88.29           H  
ATOM   3434  HD3 PRO A 225      10.594  12.102 -18.265  1.00 88.29           H  
ATOM   3435  N   PHE A 226       8.081  11.571 -22.732  1.00 93.82           N  
ATOM   3436  H   PHE A 226       8.664  11.842 -23.511  1.00 93.82           H  
ATOM   3437  CA  PHE A 226       6.775  10.980 -23.001  1.00 93.82           C  
ATOM   3438  HA  PHE A 226       6.010  11.565 -22.490  1.00 93.82           H  
ATOM   3439  C   PHE A 226       6.710   9.541 -22.477  1.00 93.82           C  
ATOM   3440  CB  PHE A 226       6.500  11.008 -24.506  1.00 93.82           C  
ATOM   3441  HB2 PHE A 226       5.705  10.295 -24.727  1.00 93.82           H  
ATOM   3442  HB3 PHE A 226       7.393  10.669 -25.033  1.00 93.82           H  
ATOM   3443  O   PHE A 226       7.536   8.707 -22.851  1.00 93.82           O  
ATOM   3444  CG  PHE A 226       6.073  12.353 -25.046  1.00 93.82           C  
ATOM   3445  CD1 PHE A 226       4.714  12.712 -25.031  1.00 93.82           C  
ATOM   3446  HD1 PHE A 226       3.976  12.033 -24.629  1.00 93.82           H  
ATOM   3447  CD2 PHE A 226       7.027  13.250 -25.561  1.00 93.82           C  
ATOM   3448  HD2 PHE A 226       8.076  12.995 -25.550  1.00 93.82           H  
ATOM   3449  CE1 PHE A 226       4.311  13.965 -25.519  1.00 93.82           C  
ATOM   3450  HE1 PHE A 226       3.268  14.244 -25.488  1.00 93.82           H  
ATOM   3451  CE2 PHE A 226       6.621  14.501 -26.058  1.00 93.82           C  
ATOM   3452  HE2 PHE A 226       7.358  15.199 -26.425  1.00 93.82           H  
ATOM   3453  CZ  PHE A 226       5.263  14.860 -26.032  1.00 93.82           C  
ATOM   3454  HZ  PHE A 226       4.949  15.832 -26.384  1.00 93.82           H  
ATOM   3455  N   LYS A 227       5.693   9.249 -21.667  1.00 93.87           N  
ATOM   3456  H   LYS A 227       5.073  10.003 -21.408  1.00 93.87           H  
ATOM   3457  CA  LYS A 227       5.324   7.900 -21.232  1.00 93.87           C  
ATOM   3458  HA  LYS A 227       6.176   7.232 -21.359  1.00 93.87           H  
ATOM   3459  C   LYS A 227       4.190   7.375 -22.105  1.00 93.87           C  
ATOM   3460  CB  LYS A 227       4.925   7.916 -19.750  1.00 93.87           C  
ATOM   3461  HB2 LYS A 227       4.124   8.640 -19.601  1.00 93.87           H  
ATOM   3462  HB3 LYS A 227       4.549   6.929 -19.482  1.00 93.87           H  
ATOM   3463  O   LYS A 227       3.259   8.115 -22.422  1.00 93.87           O  
ATOM   3464  CG  LYS A 227       6.111   8.263 -18.836  1.00 93.87           C  
ATOM   3465  HG2 LYS A 227       6.470   9.268 -19.061  1.00 93.87           H  
ATOM   3466  HG3 LYS A 227       6.918   7.551 -19.007  1.00 93.87           H  
ATOM   3467  CD  LYS A 227       5.683   8.201 -17.366  1.00 93.87           C  
ATOM   3468  HD2 LYS A 227       5.316   7.200 -17.142  1.00 93.87           H  
ATOM   3469  HD3 LYS A 227       4.878   8.918 -17.204  1.00 93.87           H  
ATOM   3470  CE  LYS A 227       6.863   8.537 -16.447  1.00 93.87           C  
ATOM   3471  HE2 LYS A 227       7.661   7.817 -16.628  1.00 93.87           H  
ATOM   3472  HE3 LYS A 227       7.235   9.526 -16.714  1.00 93.87           H  
ATOM   3473  NZ  LYS A 227       6.455   8.511 -15.019  1.00 93.87           N  
ATOM   3474  HZ1 LYS A 227       6.105   7.599 -14.761  1.00 93.87           H  
ATOM   3475  HZ2 LYS A 227       5.720   9.184 -14.854  1.00 93.87           H  
ATOM   3476  HZ3 LYS A 227       7.232   8.742 -14.417  1.00 93.87           H  
ATOM   3477  N   ASP A 228       4.271   6.114 -22.510  1.00 95.12           N  
ATOM   3478  H   ASP A 228       5.053   5.549 -22.213  1.00 95.12           H  
ATOM   3479  CA  ASP A 228       3.244   5.491 -23.346  1.00 95.12           C  
ATOM   3480  HA  ASP A 228       3.033   6.155 -24.184  1.00 95.12           H  
ATOM   3481  C   ASP A 228       1.930   5.333 -22.555  1.00 95.12           C  
ATOM   3482  CB  ASP A 228       3.769   4.165 -23.939  1.00 95.12           C  
ATOM   3483  HB2 ASP A 228       4.152   3.535 -23.136  1.00 95.12           H  
ATOM   3484  HB3 ASP A 228       2.930   3.647 -24.403  1.00 95.12           H  
ATOM   3485  O   ASP A 228       1.940   4.961 -21.385  1.00 95.12           O  
ATOM   3486  CG  ASP A 228       4.860   4.349 -25.014  1.00 95.12           C  
ATOM   3487  OD1 ASP A 228       5.144   5.503 -25.410  1.00 95.12           O  
ATOM   3488  OD2 ASP A 228       5.377   3.334 -25.544  1.00 95.12           O  
ATOM   3489  N   LEU A 229       0.797   5.636 -23.196  1.00 94.91           N  
ATOM   3490  H   LEU A 229       0.878   5.951 -24.152  1.00 94.91           H  
ATOM   3491  CA  LEU A 229      -0.556   5.489 -22.641  1.00 94.91           C  
ATOM   3492  HA  LEU A 229      -0.509   5.361 -21.559  1.00 94.91           H  
ATOM   3493  C   LEU A 229      -1.259   4.263 -23.207  1.00 94.91           C  
ATOM   3494  CB  LEU A 229      -1.411   6.720 -22.978  1.00 94.91           C  
ATOM   3495  HB2 LEU A 229      -1.424   6.855 -24.060  1.00 94.91           H  
ATOM   3496  HB3 LEU A 229      -2.433   6.516 -22.660  1.00 94.91           H  
ATOM   3497  O   LEU A 229      -1.834   3.468 -22.471  1.00 94.91           O  
ATOM   3498  CG  LEU A 229      -0.962   8.029 -22.329  1.00 94.91           C  
ATOM   3499  HG  LEU A 229       0.048   8.280 -22.651  1.00 94.91           H  
ATOM   3500  CD1 LEU A 229      -1.911   9.118 -22.811  1.00 94.91           C  
ATOM   3501 HD11 LEU A 229      -1.641  10.042 -22.301  1.00 94.91           H  
ATOM   3502 HD12 LEU A 229      -2.940   8.860 -22.562  1.00 94.91           H  
ATOM   3503 HD13 LEU A 229      -1.812   9.255 -23.888  1.00 94.91           H  
ATOM   3504  CD2 LEU A 229      -1.000   7.958 -20.803  1.00 94.91           C  
ATOM   3505 HD21 LEU A 229      -1.963   7.575 -20.467  1.00 94.91           H  
ATOM   3506 HD22 LEU A 229      -0.834   8.946 -20.373  1.00 94.91           H  
ATOM   3507 HD23 LEU A 229      -0.204   7.302 -20.451  1.00 94.91           H  
ATOM   3508  N   ALA A 230      -1.209   4.112 -24.529  1.00 95.68           N  
ATOM   3509  H   ALA A 230      -0.700   4.795 -25.071  1.00 95.68           H  
ATOM   3510  CA  ALA A 230      -1.754   2.967 -25.235  1.00 95.68           C  
ATOM   3511  HA  ALA A 230      -1.555   2.075 -24.641  1.00 95.68           H  
ATOM   3512  C   ALA A 230      -1.073   2.804 -26.592  1.00 95.68           C  
ATOM   3513  CB  ALA A 230      -3.270   3.120 -25.395  1.00 95.68           C  
ATOM   3514  HB1 ALA A 230      -3.666   2.290 -25.980  1.00 95.68           H  
ATOM   3515  HB2 ALA A 230      -3.732   3.088 -24.408  1.00 95.68           H  
ATOM   3516  HB3 ALA A 230      -3.511   4.062 -25.888  1.00 95.68           H  
ATOM   3517  O   ALA A 230      -0.573   3.766 -27.177  1.00 95.68           O  
ATOM   3518  N   SER A 231      -1.082   1.586 -27.114  1.00 96.14           N  
ATOM   3519  H   SER A 231      -1.467   0.833 -26.562  1.00 96.14           H  
ATOM   3520  CA  SER A 231      -0.646   1.290 -28.474  1.00 96.14           C  
ATOM   3521  HA  SER A 231      -0.740   2.192 -29.078  1.00 96.14           H  
ATOM   3522  C   SER A 231      -1.520   0.217 -29.099  1.00 96.14           C  
ATOM   3523  CB  SER A 231       0.817   0.840 -28.492  1.00 96.14           C  
ATOM   3524  HB2 SER A 231       1.124   0.667 -29.524  1.00 96.14           H  
ATOM   3525  HB3 SER A 231       1.445   1.622 -28.066  1.00 96.14           H  
ATOM   3526  O   SER A 231      -1.975  -0.682 -28.400  1.00 96.14           O  
ATOM   3527  OG  SER A 231       0.974  -0.355 -27.748  1.00 96.14           O  
ATOM   3528  HG  SER A 231       0.185  -0.885 -27.884  1.00 96.14           H  
ATOM   3529  N   ILE A 232      -1.676   0.255 -30.413  1.00 93.62           N  
ATOM   3530  H   ILE A 232      -1.248   1.013 -30.926  1.00 93.62           H  
ATOM   3531  CA  ILE A 232      -2.257  -0.826 -31.207  1.00 93.62           C  
ATOM   3532  HA  ILE A 232      -2.312  -1.727 -30.596  1.00 93.62           H  
ATOM   3533  C   ILE A 232      -1.314  -1.123 -32.368  1.00 93.62           C  
ATOM   3534  CB  ILE A 232      -3.699  -0.481 -31.641  1.00 93.62           C  
ATOM   3535  HB  ILE A 232      -4.268  -0.309 -30.727  1.00 93.62           H  
ATOM   3536  O   ILE A 232      -0.773  -0.204 -32.985  1.00 93.62           O  
ATOM   3537  CG1 ILE A 232      -4.348  -1.671 -32.374  1.00 93.62           C  
ATOM   3538 HG12 ILE A 232      -4.155  -2.586 -31.815  1.00 93.62           H  
ATOM   3539 HG13 ILE A 232      -3.895  -1.783 -33.360  1.00 93.62           H  
ATOM   3540  CG2 ILE A 232      -3.768   0.807 -32.481  1.00 93.62           C  
ATOM   3541 HG21 ILE A 232      -3.314   1.626 -31.923  1.00 93.62           H  
ATOM   3542 HG22 ILE A 232      -3.251   0.677 -33.432  1.00 93.62           H  
ATOM   3543 HG23 ILE A 232      -4.804   1.080 -32.680  1.00 93.62           H  
ATOM   3544  CD1 ILE A 232      -5.866  -1.535 -32.537  1.00 93.62           C  
ATOM   3545 HD11 ILE A 232      -6.341  -1.446 -31.560  1.00 93.62           H  
ATOM   3546 HD12 ILE A 232      -6.255  -2.424 -33.035  1.00 93.62           H  
ATOM   3547 HD13 ILE A 232      -6.112  -0.661 -33.141  1.00 93.62           H  
ATOM   3548  N   ASN A 233      -1.077  -2.400 -32.637  1.00 91.69           N  
ATOM   3549  H   ASN A 233      -1.547  -3.117 -32.102  1.00 91.69           H  
ATOM   3550  CA  ASN A 233      -0.257  -2.880 -33.744  1.00 91.69           C  
ATOM   3551  HA  ASN A 233      -0.007  -2.038 -34.391  1.00 91.69           H  
ATOM   3552  C   ASN A 233      -1.065  -3.871 -34.598  1.00 91.69           C  
ATOM   3553  CB  ASN A 233       1.064  -3.483 -33.206  1.00 91.69           C  
ATOM   3554  HB2 ASN A 233       1.566  -2.753 -32.570  1.00 91.69           H  
ATOM   3555  HB3 ASN A 233       1.717  -3.709 -34.049  1.00 91.69           H  
ATOM   3556  O   ASN A 233      -2.026  -4.484 -34.131  1.00 91.69           O  
ATOM   3557  CG  ASN A 233       0.855  -4.758 -32.405  1.00 91.69           C  
ATOM   3558  ND2 ASN A 233       1.879  -5.525 -32.122  1.00 91.69           N  
ATOM   3559 HD21 ASN A 233       1.675  -6.340 -31.560  1.00 91.69           H  
ATOM   3560 HD22 ASN A 233       2.829  -5.279 -32.360  1.00 91.69           H  
ATOM   3561  OD1 ASN A 233      -0.254  -5.088 -32.053  1.00 91.69           O  
ATOM   3562  N   VAL A 234      -0.658  -4.053 -35.855  1.00 88.37           N  
ATOM   3563  H   VAL A 234       0.057  -3.445 -36.228  1.00 88.37           H  
ATOM   3564  CA  VAL A 234      -1.312  -5.023 -36.753  1.00 88.37           C  
ATOM   3565  HA  VAL A 234      -2.385  -4.836 -36.754  1.00 88.37           H  
ATOM   3566  C   VAL A 234      -1.122  -6.463 -36.260  1.00 88.37           C  
ATOM   3567  CB  VAL A 234      -0.800  -4.863 -38.198  1.00 88.37           C  
ATOM   3568  HB  VAL A 234       0.281  -4.997 -38.213  1.00 88.37           H  
ATOM   3569  O   VAL A 234      -1.991  -7.299 -36.476  1.00 88.37           O  
ATOM   3570  CG1 VAL A 234      -1.431  -5.864 -39.173  1.00 88.37           C  
ATOM   3571 HG11 VAL A 234      -1.129  -6.881 -38.924  1.00 88.37           H  
ATOM   3572 HG12 VAL A 234      -2.518  -5.796 -39.128  1.00 88.37           H  
ATOM   3573 HG13 VAL A 234      -1.102  -5.658 -40.191  1.00 88.37           H  
ATOM   3574  CG2 VAL A 234      -1.131  -3.473 -38.740  1.00 88.37           C  
ATOM   3575 HG21 VAL A 234      -2.206  -3.299 -38.694  1.00 88.37           H  
ATOM   3576 HG22 VAL A 234      -0.812  -3.402 -39.780  1.00 88.37           H  
ATOM   3577 HG23 VAL A 234      -0.611  -2.700 -38.174  1.00 88.37           H  
ATOM   3578  N   ALA A 235      -0.010  -6.753 -35.575  1.00 85.08           N  
ATOM   3579  H   ALA A 235       0.653  -6.013 -35.395  1.00 85.08           H  
ATOM   3580  CA  ALA A 235       0.308  -8.103 -35.111  1.00 85.08           C  
ATOM   3581  HA  ALA A 235       0.128  -8.797 -35.931  1.00 85.08           H  
ATOM   3582  C   ALA A 235      -0.573  -8.575 -33.940  1.00 85.08           C  
ATOM   3583  CB  ALA A 235       1.799  -8.167 -34.758  1.00 85.08           C  
ATOM   3584  HB1 ALA A 235       2.057  -9.189 -34.482  1.00 85.08           H  
ATOM   3585  HB2 ALA A 235       2.013  -7.516 -33.911  1.00 85.08           H  
ATOM   3586  HB3 ALA A 235       2.400  -7.869 -35.617  1.00 85.08           H  
ATOM   3587  O   ALA A 235      -0.972  -9.737 -33.929  1.00 85.08           O  
ATOM   3588  N   ASP A 236      -0.903  -7.701 -32.982  1.00 78.72           N  
ATOM   3589  H   ASP A 236      -0.521  -6.766 -32.989  1.00 78.72           H  
ATOM   3590  CA  ASP A 236      -1.725  -8.085 -31.826  1.00 78.72           C  
ATOM   3591  HA  ASP A 236      -1.579  -9.149 -31.639  1.00 78.72           H  
ATOM   3592  C   ASP A 236      -3.217  -7.870 -32.110  1.00 78.72           C  
ATOM   3593  CB  ASP A 236      -1.339  -7.346 -30.524  1.00 78.72           C  
ATOM   3594  HB2 ASP A 236      -1.832  -7.861 -29.700  1.00 78.72           H  
ATOM   3595  HB3 ASP A 236      -1.760  -6.341 -30.547  1.00 78.72           H  
ATOM   3596  O   ASP A 236      -4.057  -8.474 -31.443  1.00 78.72           O  
ATOM   3597  CG  ASP A 236       0.156  -7.263 -30.176  1.00 78.72           C  
ATOM   3598  OD1 ASP A 236       0.990  -7.975 -30.775  1.00 78.72           O  
ATOM   3599  OD2 ASP A 236       0.490  -6.443 -29.291  1.00 78.72           O  
ATOM   3600  N   GLY A 237      -3.560  -6.979 -33.053  1.00 77.48           N  
ATOM   3601  H   GLY A 237      -2.814  -6.505 -33.542  1.00 77.48           H  
ATOM   3602  CA  GLY A 237      -4.940  -6.667 -33.446  1.00 77.48           C  
ATOM   3603  HA2 GLY A 237      -4.914  -5.952 -34.269  1.00 77.48           H  
ATOM   3604  HA3 GLY A 237      -5.421  -7.579 -33.797  1.00 77.48           H  
ATOM   3605  C   GLY A 237      -5.804  -6.073 -32.327  1.00 77.48           C  
ATOM   3606  O   GLY A 237      -7.013  -5.921 -32.488  1.00 77.48           O  
ATOM   3607  N   ARG A 238      -5.203  -5.741 -31.180  1.00 86.67           N  
ATOM   3608  H   ARG A 238      -4.204  -5.883 -31.137  1.00 86.67           H  
ATOM   3609  CA  ARG A 238      -5.878  -5.244 -29.979  1.00 86.67           C  
ATOM   3610  HA  ARG A 238      -6.866  -4.887 -30.270  1.00 86.67           H  
ATOM   3611  C   ARG A 238      -5.126  -4.064 -29.386  1.00 86.67           C  
ATOM   3612  CB  ARG A 238      -6.062  -6.388 -28.966  1.00 86.67           C  
ATOM   3613  HB2 ARG A 238      -6.536  -7.229 -29.472  1.00 86.67           H  
ATOM   3614  HB3 ARG A 238      -6.729  -6.051 -28.172  1.00 86.67           H  
ATOM   3615  O   ARG A 238      -3.919  -3.915 -29.569  1.00 86.67           O  
ATOM   3616  CG  ARG A 238      -4.740  -6.854 -28.336  1.00 86.67           C  
ATOM   3617  HG2 ARG A 238      -4.033  -7.128 -29.119  1.00 86.67           H  
ATOM   3618  HG3 ARG A 238      -4.312  -6.046 -27.742  1.00 86.67           H  
ATOM   3619  CD  ARG A 238      -4.973  -8.062 -27.430  1.00 86.67           C  
ATOM   3620  HD2 ARG A 238      -5.731  -7.804 -26.691  1.00 86.67           H  
ATOM   3621  HD3 ARG A 238      -5.329  -8.891 -28.042  1.00 86.67           H  
ATOM   3622  NE  ARG A 238      -3.726  -8.442 -26.748  1.00 86.67           N  
ATOM   3623  HE  ARG A 238      -2.918  -7.872 -26.956  1.00 86.67           H  
ATOM   3624  NH1 ARG A 238      -4.578 -10.172 -25.509  1.00 86.67           N  
ATOM   3625 HH11 ARG A 238      -5.480  -9.982 -25.922  1.00 86.67           H  
ATOM   3626 HH12 ARG A 238      -4.444 -10.942 -24.869  1.00 86.67           H  
ATOM   3627  NH2 ARG A 238      -2.396  -9.683 -25.395  1.00 86.67           N  
ATOM   3628 HH21 ARG A 238      -1.619  -9.111 -25.692  1.00 86.67           H  
ATOM   3629 HH22 ARG A 238      -2.253 -10.451 -24.754  1.00 86.67           H  
ATOM   3630  CZ  ARG A 238      -3.573  -9.429 -25.889  1.00 86.67           C  
ATOM   3631  N   VAL A 239      -5.844  -3.239 -28.637  1.00 89.18           N  
ATOM   3632  H   VAL A 239      -6.826  -3.435 -28.502  1.00 89.18           H  
ATOM   3633  CA  VAL A 239      -5.238  -2.129 -27.904  1.00 89.18           C  
ATOM   3634  HA  VAL A 239      -4.494  -1.657 -28.546  1.00 89.18           H  
ATOM   3635  C   VAL A 239      -4.528  -2.658 -26.662  1.00 89.18           C  
ATOM   3636  CB  VAL A 239      -6.279  -1.062 -27.537  1.00 89.18           C  
ATOM   3637  HB  VAL A 239      -7.049  -1.497 -26.899  1.00 89.18           H  
ATOM   3638  O   VAL A 239      -5.134  -3.309 -25.815  1.00 89.18           O  
ATOM   3639  CG1 VAL A 239      -5.624   0.113 -26.800  1.00 89.18           C  
ATOM   3640 HG11 VAL A 239      -4.764   0.471 -27.365  1.00 89.18           H  
ATOM   3641 HG12 VAL A 239      -5.300  -0.202 -25.808  1.00 89.18           H  
ATOM   3642 HG13 VAL A 239      -6.341   0.926 -26.684  1.00 89.18           H  
ATOM   3643  CG2 VAL A 239      -6.944  -0.508 -28.798  1.00 89.18           C  
ATOM   3644 HG21 VAL A 239      -7.630   0.286 -28.501  1.00 89.18           H  
ATOM   3645 HG22 VAL A 239      -7.514  -1.282 -29.312  1.00 89.18           H  
ATOM   3646 HG23 VAL A 239      -6.197  -0.092 -29.474  1.00 89.18           H  
ATOM   3647  N   ASN A 240      -3.250  -2.326 -26.536  1.00 91.04           N  
ATOM   3648  H   ASN A 240      -2.820  -1.819 -27.297  1.00 91.04           H  
ATOM   3649  CA  ASN A 240      -2.453  -2.528 -25.336  1.00 91.04           C  
ATOM   3650  HA  ASN A 240      -2.906  -3.300 -24.713  1.00 91.04           H  
ATOM   3651  C   ASN A 240      -2.421  -1.209 -24.554  1.00 91.04           C  
ATOM   3652  CB  ASN A 240      -1.048  -3.000 -25.749  1.00 91.04           C  
ATOM   3653  HB2 ASN A 240      -0.435  -3.121 -24.856  1.00 91.04           H  
ATOM   3654  HB3 ASN A 240      -0.586  -2.234 -26.371  1.00 91.04           H  
ATOM   3655  O   ASN A 240      -1.848  -0.228 -25.032  1.00 91.04           O  
ATOM   3656  CG  ASN A 240      -1.049  -4.329 -26.495  1.00 91.04           C  
ATOM   3657  ND2 ASN A 240      -0.276  -4.417 -27.554  1.00 91.04           N  
ATOM   3658 HD21 ASN A 240       0.281  -3.638 -27.875  1.00 91.04           H  
ATOM   3659 HD22 ASN A 240      -0.205  -5.287 -28.062  1.00 91.04           H  
ATOM   3660  OD1 ASN A 240      -1.707  -5.287 -26.111  1.00 91.04           O  
ATOM   3661  N   ALA A 241      -3.048  -1.171 -23.378  1.00 88.22           N  
ATOM   3662  H   ALA A 241      -3.491  -2.011 -23.035  1.00 88.22           H  
ATOM   3663  CA  ALA A 241      -2.953  -0.038 -22.460  1.00 88.22           C  
ATOM   3664  HA  ALA A 241      -2.936   0.887 -23.037  1.00 88.22           H  
ATOM   3665  C   ALA A 241      -1.648  -0.119 -21.648  1.00 88.22           C  
ATOM   3666  CB  ALA A 241      -4.197  -0.001 -21.565  1.00 88.22           C  
ATOM   3667  HB1 ALA A 241      -5.096   0.090 -22.175  1.00 88.22           H  
ATOM   3668  HB2 ALA A 241      -4.254  -0.911 -20.967  1.00 88.22           H  
ATOM   3669  HB3 ALA A 241      -4.138   0.853 -20.890  1.00 88.22           H  
ATOM   3670  O   ALA A 241      -1.310  -1.173 -21.115  1.00 88.22           O  
ATOM   3671  N   HIS A 242      -0.935   1.002 -21.559  1.00 87.93           N  
ATOM   3672  H   HIS A 242      -1.303   1.821 -22.020  1.00 87.93           H  
ATOM   3673  CA  HIS A 242       0.326   1.172 -20.818  1.00 87.93           C  
ATOM   3674  HA  HIS A 242       0.675   0.203 -20.460  1.00 87.93           H  
ATOM   3675  C   HIS A 242       0.166   2.076 -19.583  1.00 87.93           C  
ATOM   3676  CB  HIS A 242       1.392   1.738 -21.767  1.00 87.93           C  
ATOM   3677  HB2 HIS A 242       1.054   2.712 -22.121  1.00 87.93           H  
ATOM   3678  HB3 HIS A 242       2.324   1.878 -21.220  1.00 87.93           H  
ATOM   3679  O   HIS A 242       1.098   2.227 -18.796  1.00 87.93           O  
ATOM   3680  CG  HIS A 242       1.675   0.875 -22.967  1.00 87.93           C  
ATOM   3681  CD2 HIS A 242       1.308   1.156 -24.249  1.00 87.93           C  
ATOM   3682  HD2 HIS A 242       0.784   2.041 -24.577  1.00 87.93           H  
ATOM   3683  ND1 HIS A 242       2.343  -0.348 -22.948  1.00 87.93           N  
ATOM   3684  CE1 HIS A 242       2.346  -0.786 -24.213  1.00 87.93           C  
ATOM   3685  HE1 HIS A 242       2.769  -1.728 -24.531  1.00 87.93           H  
ATOM   3686  NE2 HIS A 242       1.731   0.096 -25.017  1.00 87.93           N  
ATOM   3687  HE2 HIS A 242       1.569  -0.033 -26.005  1.00 87.93           H  
ATOM   3688  N   ASN A 243      -1.016   2.673 -19.410  1.00 82.75           N  
ATOM   3689  H   ASN A 243      -1.740   2.475 -20.086  1.00 82.75           H  
ATOM   3690  CA  ASN A 243      -1.414   3.497 -18.271  1.00 82.75           C  
ATOM   3691  HA  ASN A 243      -0.648   3.435 -17.499  1.00 82.75           H  
ATOM   3692  C   ASN A 243      -2.722   2.934 -17.670  1.00 82.75           C  
ATOM   3693  CB  ASN A 243      -1.497   4.964 -18.756  1.00 82.75           C  
ATOM   3694  HB2 ASN A 243      -0.498   5.290 -19.046  1.00 82.75           H  
ATOM   3695  HB3 ASN A 243      -2.141   5.014 -19.634  1.00 82.75           H  
ATOM   3696  O   ASN A 243      -3.600   2.490 -18.409  1.00 82.75           O  
ATOM   3697  CG  ASN A 243      -2.068   5.926 -17.728  1.00 82.75           C  
ATOM   3698  ND2 ASN A 243      -1.364   6.949 -17.303  1.00 82.75           N  
ATOM   3699 HD21 ASN A 243      -0.449   7.154 -17.679  1.00 82.75           H  
ATOM   3700 HD22 ASN A 243      -1.789   7.543 -16.606  1.00 82.75           H  
ATOM   3701  OD1 ASN A 243      -3.181   5.755 -17.287  1.00 82.75           O  
ATOM   3702  N   ASN A 244      -2.835   2.958 -16.335  1.00 82.27           N  
ATOM   3703  H   ASN A 244      -2.092   3.391 -15.807  1.00 82.27           H  
ATOM   3704  CA  ASN A 244      -3.947   2.357 -15.578  1.00 82.27           C  
ATOM   3705  HA  ASN A 244      -4.478   1.656 -16.222  1.00 82.27           H  
ATOM   3706  C   ASN A 244      -4.995   3.376 -15.090  1.00 82.27           C  
ATOM   3707  CB  ASN A 244      -3.374   1.577 -14.380  1.00 82.27           C  
ATOM   3708  HB2 ASN A 244      -2.840   2.270 -13.729  1.00 82.27           H  
ATOM   3709  HB3 ASN A 244      -4.203   1.155 -13.812  1.00 82.27           H  
ATOM   3710  O   ASN A 244      -5.951   3.007 -14.420  1.00 82.27           O  
ATOM   3711  CG  ASN A 244      -2.449   0.431 -14.742  1.00 82.27           C  
ATOM   3712  ND2 ASN A 244      -1.781  -0.132 -13.762  1.00 82.27           N  
ATOM   3713 HD21 ASN A 244      -1.196  -0.910 -14.028  1.00 82.27           H  
ATOM   3714 HD22 ASN A 244      -1.955   0.146 -12.806  1.00 82.27           H  
ATOM   3715  OD1 ASN A 244      -2.293   0.017 -15.875  1.00 82.27           O  
ATOM   3716  N   GLU A 245      -4.805   4.659 -15.377  1.00 83.38           N  
ATOM   3717  H   GLU A 245      -4.027   4.910 -15.969  1.00 83.38           H  
ATOM   3718  CA  GLU A 245      -5.695   5.761 -14.991  1.00 83.38           C  
ATOM   3719  HA  GLU A 245      -6.174   5.525 -14.040  1.00 83.38           H  
ATOM   3720  C   GLU A 245      -6.807   5.995 -16.019  1.00 83.38           C  
ATOM   3721  CB  GLU A 245      -4.886   7.054 -14.821  1.00 83.38           C  
ATOM   3722  HB2 GLU A 245      -5.544   7.820 -14.411  1.00 83.38           H  
ATOM   3723  HB3 GLU A 245      -4.550   7.389 -15.802  1.00 83.38           H  
ATOM   3724  O   GLU A 245      -7.625   6.895 -15.857  1.00 83.38           O  
ATOM   3725  CG  GLU A 245      -3.677   6.910 -13.892  1.00 83.38           C  
ATOM   3726  HG2 GLU A 245      -4.021   6.609 -12.902  1.00 83.38           H  
ATOM   3727  HG3 GLU A 245      -3.001   6.141 -14.266  1.00 83.38           H  
ATOM   3728  CD  GLU A 245      -2.906   8.225 -13.814  1.00 83.38           C  
ATOM   3729  OE1 GLU A 245      -2.714   8.727 -12.686  1.00 83.38           O  
ATOM   3730  OE2 GLU A 245      -2.486   8.734 -14.880  1.00 83.38           O  
ATOM   3731  N   GLY A 246      -6.831   5.211 -17.094  1.00 84.72           N  
ATOM   3732  H   GLY A 246      -6.159   4.459 -17.149  1.00 84.72           H  
ATOM   3733  CA  GLY A 246      -7.809   5.320 -18.160  1.00 84.72           C  
ATOM   3734  HA2 GLY A 246      -7.486   6.089 -18.862  1.00 84.72           H  
ATOM   3735  HA3 GLY A 246      -8.773   5.618 -17.747  1.00 84.72           H  
ATOM   3736  C   GLY A 246      -7.998   4.009 -18.907  1.00 84.72           C  
ATOM   3737  O   GLY A 246      -7.514   2.952 -18.505  1.00 84.72           O  
ATOM   3738  N   SER A 247      -8.746   4.060 -19.999  1.00 87.08           N  
ATOM   3739  H   SER A 247      -9.137   4.955 -20.258  1.00 87.08           H  
ATOM   3740  CA  SER A 247      -9.024   2.893 -20.837  1.00 87.08           C  
ATOM   3741  HA  SER A 247      -8.338   2.086 -20.578  1.00 87.08           H  
ATOM   3742  C   SER A 247      -8.801   3.219 -22.305  1.00 87.08           C  
ATOM   3743  CB  SER A 247     -10.442   2.385 -20.586  1.00 87.08           C  
ATOM   3744  HB2 SER A 247     -11.156   3.191 -20.756  1.00 87.08           H  
ATOM   3745  HB3 SER A 247     -10.665   1.563 -21.267  1.00 87.08           H  
ATOM   3746  O   SER A 247      -9.205   4.278 -22.786  1.00 87.08           O  
ATOM   3747  OG  SER A 247     -10.546   1.927 -19.253  1.00 87.08           O  
ATOM   3748  HG  SER A 247      -9.762   2.203 -18.773  1.00 87.08           H  
ATOM   3749  N   GLY A 248      -8.141   2.301 -23.011  1.00 86.73           N  
ATOM   3750  H   GLY A 248      -7.883   1.440 -22.551  1.00 86.73           H  
ATOM   3751  CA  GLY A 248      -7.853   2.418 -24.436  1.00 86.73           C  
ATOM   3752  HA2 GLY A 248      -7.819   3.474 -24.705  1.00 86.73           H  
ATOM   3753  HA3 GLY A 248      -6.874   1.986 -24.643  1.00 86.73           H  
ATOM   3754  C   GLY A 248      -8.888   1.705 -25.306  1.00 86.73           C  
ATOM   3755  O   GLY A 248      -9.372   0.635 -24.952  1.00 86.73           O  
ATOM   3756  N   GLY A 249      -9.179   2.271 -26.472  1.00 89.90           N  
ATOM   3757  H   GLY A 249      -8.740   3.157 -26.681  1.00 89.90           H  
ATOM   3758  CA  GLY A 249     -10.006   1.662 -27.518  1.00 89.90           C  
ATOM   3759  HA2 GLY A 249     -11.036   2.003 -27.419  1.00 89.90           H  
ATOM   3760  HA3 GLY A 249      -9.987   0.576 -27.430  1.00 89.90           H  
ATOM   3761  C   GLY A 249      -9.480   2.065 -28.892  1.00 89.90           C  
ATOM   3762  O   GLY A 249      -8.866   3.121 -29.017  1.00 89.90           O  
ATOM   3763  N   GLY A 250      -9.647   1.248 -29.924  1.00 89.17           N  
ATOM   3764  H   GLY A 250     -10.142   0.373 -29.824  1.00 89.17           H  
ATOM   3765  CA  GLY A 250      -9.018   1.531 -31.212  1.00 89.17           C  
ATOM   3766  HA2 GLY A 250      -9.458   2.430 -31.643  1.00 89.17           H  
ATOM   3767  HA3 GLY A 250      -7.954   1.718 -31.069  1.00 89.17           H  
ATOM   3768  C   GLY A 250      -9.154   0.402 -32.214  1.00 89.17           C  
ATOM   3769  O   GLY A 250      -9.452  -0.733 -31.847  1.00 89.17           O  
ATOM   3770  N   VAL A 251      -8.897   0.737 -33.471  1.00 88.47           N  
ATOM   3771  H   VAL A 251      -8.604   1.687 -33.654  1.00 88.47           H  
ATOM   3772  CA  VAL A 251      -8.826  -0.194 -34.592  1.00 88.47           C  
ATOM   3773  HA  VAL A 251      -8.681  -1.199 -34.196  1.00 88.47           H  
ATOM   3774  C   VAL A 251      -7.616   0.166 -35.441  1.00 88.47           C  
ATOM   3775  CB  VAL A 251     -10.135  -0.198 -35.408  1.00 88.47           C  
ATOM   3776  HB  VAL A 251     -10.966  -0.271 -34.706  1.00 88.47           H  
ATOM   3777  O   VAL A 251      -7.341   1.339 -35.698  1.00 88.47           O  
ATOM   3778  CG1 VAL A 251     -10.335   1.065 -36.251  1.00 88.47           C  
ATOM   3779 HG11 VAL A 251      -9.683   1.058 -37.124  1.00 88.47           H  
ATOM   3780 HG12 VAL A 251     -11.367   1.123 -36.595  1.00 88.47           H  
ATOM   3781 HG13 VAL A 251     -10.100   1.947 -35.654  1.00 88.47           H  
ATOM   3782  CG2 VAL A 251     -10.207  -1.413 -36.336  1.00 88.47           C  
ATOM   3783 HG21 VAL A 251     -11.168  -1.421 -36.850  1.00 88.47           H  
ATOM   3784 HG22 VAL A 251     -10.117  -2.332 -35.757  1.00 88.47           H  
ATOM   3785 HG23 VAL A 251      -9.417  -1.377 -37.086  1.00 88.47           H  
ATOM   3786  N   ILE A 252      -6.882  -0.853 -35.872  1.00 85.34           N  
ATOM   3787  H   ILE A 252      -7.179  -1.793 -35.654  1.00 85.34           H  
ATOM   3788  CA  ILE A 252      -5.867  -0.704 -36.904  1.00 85.34           C  
ATOM   3789  HA  ILE A 252      -5.766   0.355 -37.141  1.00 85.34           H  
ATOM   3790  C   ILE A 252      -6.394  -1.393 -38.156  1.00 85.34           C  
ATOM   3791  CB  ILE A 252      -4.491  -1.170 -36.397  1.00 85.34           C  
ATOM   3792  HB  ILE A 252      -4.326  -0.662 -35.447  1.00 85.34           H  
ATOM   3793  O   ILE A 252      -6.629  -2.598 -38.166  1.00 85.34           O  
ATOM   3794  CG1 ILE A 252      -3.401  -0.686 -37.371  1.00 85.34           C  
ATOM   3795 HG12 ILE A 252      -3.386  -1.319 -38.258  1.00 85.34           H  
ATOM   3796 HG13 ILE A 252      -3.627   0.332 -37.690  1.00 85.34           H  
ATOM   3797  CG2 ILE A 252      -4.407  -2.685 -36.137  1.00 85.34           C  
ATOM   3798 HG21 ILE A 252      -3.491  -2.917 -35.595  1.00 85.34           H  
ATOM   3799 HG22 ILE A 252      -4.408  -3.237 -37.077  1.00 85.34           H  
ATOM   3800 HG23 ILE A 252      -5.252  -3.017 -35.533  1.00 85.34           H  
ATOM   3801  CD1 ILE A 252      -2.013  -0.655 -36.731  1.00 85.34           C  
ATOM   3802 HD11 ILE A 252      -2.009   0.039 -35.890  1.00 85.34           H  
ATOM   3803 HD12 ILE A 252      -1.733  -1.648 -36.378  1.00 85.34           H  
ATOM   3804 HD13 ILE A 252      -1.290  -0.319 -37.474  1.00 85.34           H  
ATOM   3805  N   SER A 253      -6.660  -0.598 -39.183  1.00 77.21           N  
ATOM   3806  H   SER A 253      -6.459   0.390 -39.115  1.00 77.21           H  
ATOM   3807  CA  SER A 253      -7.199  -1.045 -40.460  1.00 77.21           C  
ATOM   3808  HA  SER A 253      -7.041  -2.118 -40.568  1.00 77.21           H  
ATOM   3809  C   SER A 253      -6.446  -0.331 -41.578  1.00 77.21           C  
ATOM   3810  CB  SER A 253      -8.711  -0.785 -40.525  1.00 77.21           C  
ATOM   3811  HB2 SER A 253      -9.193  -1.250 -39.665  1.00 77.21           H  
ATOM   3812  HB3 SER A 253      -8.904   0.288 -40.505  1.00 77.21           H  
ATOM   3813  O   SER A 253      -6.028   0.816 -41.417  1.00 77.21           O  
ATOM   3814  OG  SER A 253      -9.238  -1.350 -41.707  1.00 77.21           O  
ATOM   3815  HG  SER A 253     -10.194  -1.398 -41.639  1.00 77.21           H  
ATOM   3816  N   ASN A 254      -6.233  -1.036 -42.689  1.00 71.09           N  
ATOM   3817  H   ASN A 254      -6.631  -1.964 -42.729  1.00 71.09           H  
ATOM   3818  CA  ASN A 254      -5.749  -0.440 -43.937  1.00 71.09           C  
ATOM   3819  HA  ASN A 254      -5.274   0.519 -43.726  1.00 71.09           H  
ATOM   3820  C   ASN A 254      -6.914  -0.134 -44.899  1.00 71.09           C  
ATOM   3821  CB  ASN A 254      -4.699  -1.365 -44.583  1.00 71.09           C  
ATOM   3822  HB2 ASN A 254      -5.131  -2.357 -44.713  1.00 71.09           H  
ATOM   3823  HB3 ASN A 254      -4.450  -0.978 -45.571  1.00 71.09           H  
ATOM   3824  O   ASN A 254      -6.676   0.413 -45.972  1.00 71.09           O  
ATOM   3825  CG  ASN A 254      -3.389  -1.471 -43.814  1.00 71.09           C  
ATOM   3826  ND2 ASN A 254      -2.781  -2.634 -43.805  1.00 71.09           N  
ATOM   3827 HD21 ASN A 254      -3.155  -3.411 -44.333  1.00 71.09           H  
ATOM   3828 HD22 ASN A 254      -1.914  -2.680 -43.290  1.00 71.09           H  
ATOM   3829  OD1 ASN A 254      -2.860  -0.529 -43.244  1.00 71.09           O  
ATOM   3830  N   THR A 255      -8.146  -0.521 -44.544  1.00 67.97           N  
ATOM   3831  H   THR A 255      -8.283  -0.972 -43.651  1.00 67.97           H  
ATOM   3832  CA  THR A 255      -9.363  -0.304 -45.345  1.00 67.97           C  
ATOM   3833  HA  THR A 255      -9.097   0.078 -46.331  1.00 67.97           H  
ATOM   3834  C   THR A 255     -10.299   0.726 -44.732  1.00 67.97           C  
ATOM   3835  CB  THR A 255     -10.148  -1.611 -45.534  1.00 67.97           C  
ATOM   3836  HB  THR A 255     -11.095  -1.398 -46.030  1.00 67.97           H  
ATOM   3837  O   THR A 255     -10.993   1.408 -45.469  1.00 67.97           O  
ATOM   3838  CG2 THR A 255      -9.361  -2.604 -46.392  1.00 67.97           C  
ATOM   3839 HG21 THR A 255      -8.437  -2.888 -45.889  1.00 67.97           H  
ATOM   3840 HG22 THR A 255      -9.969  -3.494 -46.556  1.00 67.97           H  
ATOM   3841 HG23 THR A 255      -9.128  -2.149 -47.355  1.00 67.97           H  
ATOM   3842  OG1 THR A 255     -10.398  -2.267 -44.308  1.00 67.97           O  
ATOM   3843  HG1 THR A 255     -11.118  -1.827 -43.850  1.00 67.97           H  
ATOM   3844  N   ASP A 256     -10.305   0.838 -43.405  1.00 74.18           N  
ATOM   3845  H   ASP A 256      -9.669   0.260 -42.876  1.00 74.18           H  
ATOM   3846  CA  ASP A 256     -11.108   1.797 -42.642  1.00 74.18           C  
ATOM   3847  HA  ASP A 256     -11.794   2.317 -43.310  1.00 74.18           H  
ATOM   3848  C   ASP A 256     -10.187   2.821 -41.981  1.00 74.18           C  
ATOM   3849  CB  ASP A 256     -11.931   1.078 -41.561  1.00 74.18           C  
ATOM   3850  HB2 ASP A 256     -12.696   1.758 -41.185  1.00 74.18           H  
ATOM   3851  HB3 ASP A 256     -11.278   0.822 -40.727  1.00 74.18           H  
ATOM   3852  O   ASP A 256      -8.999   2.548 -41.811  1.00 74.18           O  
ATOM   3853  CG  ASP A 256     -12.593  -0.193 -42.078  1.00 74.18           C  
ATOM   3854  OD1 ASP A 256     -13.582  -0.093 -42.831  1.00 74.18           O  
ATOM   3855  OD2 ASP A 256     -12.055  -1.275 -41.736  1.00 74.18           O  
ATOM   3856  N   GLU A 257     -10.724   3.963 -41.543  1.00 83.12           N  
ATOM   3857  H   GLU A 257     -11.695   4.149 -41.748  1.00 83.12           H  
ATOM   3858  CA  GLU A 257      -9.959   4.979 -40.808  1.00 83.12           C  
ATOM   3859  HA  GLU A 257      -9.150   5.324 -41.451  1.00 83.12           H  
ATOM   3860  C   GLU A 257      -9.362   4.397 -39.510  1.00 83.12           C  
ATOM   3861  CB  GLU A 257     -10.832   6.203 -40.479  1.00 83.12           C  
ATOM   3862  HB2 GLU A 257     -11.710   5.894 -39.913  1.00 83.12           H  
ATOM   3863  HB3 GLU A 257     -10.238   6.876 -39.860  1.00 83.12           H  
ATOM   3864  O   GLU A 257     -10.089   4.172 -38.532  1.00 83.12           O  
ATOM   3865  CG  GLU A 257     -11.273   6.969 -41.735  1.00 83.12           C  
ATOM   3866  HG2 GLU A 257     -12.016   6.379 -42.271  1.00 83.12           H  
ATOM   3867  HG3 GLU A 257     -10.396   7.082 -42.373  1.00 83.12           H  
ATOM   3868  CD  GLU A 257     -11.845   8.366 -41.428  1.00 83.12           C  
ATOM   3869  OE1 GLU A 257     -11.702   9.263 -42.299  1.00 83.12           O  
ATOM   3870  OE2 GLU A 257     -12.331   8.601 -40.297  1.00 83.12           O  
ATOM   3871  N   PRO A 258      -8.038   4.156 -39.443  1.00 90.16           N  
ATOM   3872  CA  PRO A 258      -7.437   3.596 -38.250  1.00 90.16           C  
ATOM   3873  HA  PRO A 258      -8.024   2.743 -37.907  1.00 90.16           H  
ATOM   3874  C   PRO A 258      -7.406   4.660 -37.157  1.00 90.16           C  
ATOM   3875  CB  PRO A 258      -6.053   3.114 -38.669  1.00 90.16           C  
ATOM   3876  HB2 PRO A 258      -6.130   2.101 -39.065  1.00 90.16           H  
ATOM   3877  HB3 PRO A 258      -5.335   3.148 -37.850  1.00 90.16           H  
ATOM   3878  O   PRO A 258      -7.042   5.822 -37.390  1.00 90.16           O  
ATOM   3879  CG  PRO A 258      -5.683   4.062 -39.803  1.00 90.16           C  
ATOM   3880  HG2 PRO A 258      -5.024   3.587 -40.530  1.00 90.16           H  
ATOM   3881  HG3 PRO A 258      -5.216   4.945 -39.367  1.00 90.16           H  
ATOM   3882  CD  PRO A 258      -7.015   4.433 -40.445  1.00 90.16           C  
ATOM   3883  HD2 PRO A 258      -7.151   3.821 -41.336  1.00 90.16           H  
ATOM   3884  HD3 PRO A 258      -7.015   5.487 -40.723  1.00 90.16           H  
ATOM   3885  N   PHE A 259      -7.751   4.252 -35.939  1.00 92.79           N  
ATOM   3886  H   PHE A 259      -7.969   3.275 -35.800  1.00 92.79           H  
ATOM   3887  CA  PHE A 259      -7.761   5.142 -34.791  1.00 92.79           C  
ATOM   3888  HA  PHE A 259      -7.022   5.920 -34.984  1.00 92.79           H  
ATOM   3889  C   PHE A 259      -7.325   4.444 -33.507  1.00 92.79           C  
ATOM   3890  CB  PHE A 259      -9.130   5.833 -34.642  1.00 92.79           C  
ATOM   3891  HB2 PHE A 259      -9.457   6.197 -35.616  1.00 92.79           H  
ATOM   3892  HB3 PHE A 259      -9.011   6.709 -34.005  1.00 92.79           H  
ATOM   3893  O   PHE A 259      -7.477   3.239 -33.316  1.00 92.79           O  
ATOM   3894  CG  PHE A 259     -10.220   4.971 -34.039  1.00 92.79           C  
ATOM   3895  CD1 PHE A 259     -11.057   4.210 -34.871  1.00 92.79           C  
ATOM   3896  HD1 PHE A 259     -10.933   4.246 -35.944  1.00 92.79           H  
ATOM   3897  CD2 PHE A 259     -10.402   4.935 -32.642  1.00 92.79           C  
ATOM   3898  HD2 PHE A 259      -9.774   5.535 -32.001  1.00 92.79           H  
ATOM   3899  CE1 PHE A 259     -12.048   3.386 -34.309  1.00 92.79           C  
ATOM   3900  HE1 PHE A 259     -12.681   2.796 -34.955  1.00 92.79           H  
ATOM   3901  CE2 PHE A 259     -11.403   4.123 -32.080  1.00 92.79           C  
ATOM   3902  HE2 PHE A 259     -11.543   4.099 -31.009  1.00 92.79           H  
ATOM   3903  CZ  PHE A 259     -12.217   3.337 -32.914  1.00 92.79           C  
ATOM   3904  HZ  PHE A 259     -12.984   2.707 -32.489  1.00 92.79           H  
ATOM   3905  N   LEU A 260      -6.803   5.247 -32.590  1.00 95.24           N  
ATOM   3906  H   LEU A 260      -6.746   6.228 -32.823  1.00 95.24           H  
ATOM   3907  CA  LEU A 260      -6.471   4.861 -31.233  1.00 95.24           C  
ATOM   3908  HA  LEU A 260      -6.997   3.938 -30.986  1.00 95.24           H  
ATOM   3909  C   LEU A 260      -6.949   5.960 -30.292  1.00 95.24           C  
ATOM   3910  CB  LEU A 260      -4.959   4.618 -31.138  1.00 95.24           C  
ATOM   3911  HB2 LEU A 260      -4.445   5.523 -31.463  1.00 95.24           H  
ATOM   3912  HB3 LEU A 260      -4.692   3.812 -31.821  1.00 95.24           H  
ATOM   3913  O   LEU A 260      -6.608   7.128 -30.455  1.00 95.24           O  
ATOM   3914  CG  LEU A 260      -4.480   4.260 -29.723  1.00 95.24           C  
ATOM   3915  HG  LEU A 260      -4.755   5.056 -29.030  1.00 95.24           H  
ATOM   3916  CD1 LEU A 260      -5.062   2.941 -29.213  1.00 95.24           C  
ATOM   3917 HD11 LEU A 260      -6.140   3.026 -29.083  1.00 95.24           H  
ATOM   3918 HD12 LEU A 260      -4.625   2.703 -28.243  1.00 95.24           H  
ATOM   3919 HD13 LEU A 260      -4.846   2.136 -29.916  1.00 95.24           H  
ATOM   3920  CD2 LEU A 260      -2.960   4.140 -29.722  1.00 95.24           C  
ATOM   3921 HD21 LEU A 260      -2.613   4.017 -28.696  1.00 95.24           H  
ATOM   3922 HD22 LEU A 260      -2.514   5.040 -30.145  1.00 95.24           H  
ATOM   3923 HD23 LEU A 260      -2.656   3.279 -30.318  1.00 95.24           H  
ATOM   3924  N   SER A 261      -7.719   5.570 -29.292  1.00 94.93           N  
ATOM   3925  H   SER A 261      -7.917   4.583 -29.209  1.00 94.93           H  
ATOM   3926  CA  SER A 261      -8.304   6.441 -28.286  1.00 94.93           C  
ATOM   3927  HA  SER A 261      -7.935   7.452 -28.465  1.00 94.93           H  
ATOM   3928  C   SER A 261      -7.883   6.020 -26.882  1.00 94.93           C  
ATOM   3929  CB  SER A 261      -9.826   6.477 -28.432  1.00 94.93           C  
ATOM   3930  HB2 SER A 261     -10.078   6.719 -29.464  1.00 94.93           H  
ATOM   3931  HB3 SER A 261     -10.234   7.246 -27.776  1.00 94.93           H  
ATOM   3932  O   SER A 261      -7.633   4.838 -26.633  1.00 94.93           O  
ATOM   3933  OG  SER A 261     -10.403   5.232 -28.102  1.00 94.93           O  
ATOM   3934  HG  SER A 261      -9.857   4.536 -28.475  1.00 94.93           H  
ATOM   3935  N   PHE A 262      -7.812   6.982 -25.968  1.00 94.85           N  
ATOM   3936  H   PHE A 262      -7.969   7.935 -26.265  1.00 94.85           H  
ATOM   3937  CA  PHE A 262      -7.593   6.754 -24.545  1.00 94.85           C  
ATOM   3938  HA  PHE A 262      -7.880   5.730 -24.305  1.00 94.85           H  
ATOM   3939  C   PHE A 262      -8.473   7.703 -23.730  1.00 94.85           C  
ATOM   3940  CB  PHE A 262      -6.106   6.927 -24.217  1.00 94.85           C  
ATOM   3941  HB2 PHE A 262      -5.513   6.478 -25.014  1.00 94.85           H  
ATOM   3942  HB3 PHE A 262      -5.855   7.987 -24.179  1.00 94.85           H  
ATOM   3943  O   PHE A 262      -8.459   8.912 -23.968  1.00 94.85           O  
ATOM   3944  CG  PHE A 262      -5.704   6.259 -22.922  1.00 94.85           C  
ATOM   3945  CD1 PHE A 262      -5.688   6.975 -21.713  1.00 94.85           C  
ATOM   3946  HD1 PHE A 262      -5.986   8.013 -21.689  1.00 94.85           H  
ATOM   3947  CD2 PHE A 262      -5.371   4.894 -22.928  1.00 94.85           C  
ATOM   3948  HD2 PHE A 262      -5.434   4.335 -23.851  1.00 94.85           H  
ATOM   3949  CE1 PHE A 262      -5.310   6.329 -20.524  1.00 94.85           C  
ATOM   3950  HE1 PHE A 262      -5.318   6.862 -19.585  1.00 94.85           H  
ATOM   3951  CE2 PHE A 262      -4.982   4.252 -21.740  1.00 94.85           C  
ATOM   3952  HE2 PHE A 262      -4.717   3.205 -21.741  1.00 94.85           H  
ATOM   3953  CZ  PHE A 262      -4.951   4.973 -20.537  1.00 94.85           C  
ATOM   3954  HZ  PHE A 262      -4.677   4.481 -19.615  1.00 94.85           H  
ATOM   3955  N   LEU A 263      -9.249   7.157 -22.797  1.00 93.04           N  
ATOM   3956  H   LEU A 263      -9.208   6.156 -22.673  1.00 93.04           H  
ATOM   3957  CA  LEU A 263     -10.215   7.889 -21.980  1.00 93.04           C  
ATOM   3958  HA  LEU A 263     -10.293   8.917 -22.333  1.00 93.04           H  
ATOM   3959  C   LEU A 263      -9.767   7.908 -20.518  1.00 93.04           C  
ATOM   3960  CB  LEU A 263     -11.586   7.205 -22.139  1.00 93.04           C  
ATOM   3961  HB2 LEU A 263     -11.493   6.172 -21.802  1.00 93.04           H  
ATOM   3962  HB3 LEU A 263     -11.855   7.185 -23.195  1.00 93.04           H  
ATOM   3963  O   LEU A 263      -9.683   6.848 -19.902  1.00 93.04           O  
ATOM   3964  CG  LEU A 263     -12.722   7.876 -21.344  1.00 93.04           C  
ATOM   3965  HG  LEU A 263     -12.435   7.994 -20.299  1.00 93.04           H  
ATOM   3966  CD1 LEU A 263     -13.068   9.245 -21.927  1.00 93.04           C  
ATOM   3967 HD11 LEU A 263     -13.992   9.605 -21.474  1.00 93.04           H  
ATOM   3968 HD12 LEU A 263     -13.218   9.170 -23.004  1.00 93.04           H  
ATOM   3969 HD13 LEU A 263     -12.268   9.955 -21.716  1.00 93.04           H  
ATOM   3970  CD2 LEU A 263     -13.974   7.000 -21.392  1.00 93.04           C  
ATOM   3971 HD21 LEU A 263     -14.769   7.463 -20.807  1.00 93.04           H  
ATOM   3972 HD22 LEU A 263     -13.753   6.023 -20.963  1.00 93.04           H  
ATOM   3973 HD23 LEU A 263     -14.307   6.877 -22.422  1.00 93.04           H  
ATOM   3974  N   PHE A 264      -9.548   9.097 -19.959  1.00 91.78           N  
ATOM   3975  H   PHE A 264      -9.623   9.922 -20.537  1.00 91.78           H  
ATOM   3976  CA  PHE A 264      -9.351   9.301 -18.523  1.00 91.78           C  
ATOM   3977  HA  PHE A 264      -8.978   8.384 -18.067  1.00 91.78           H  
ATOM   3978  C   PHE A 264     -10.677   9.721 -17.870  1.00 91.78           C  
ATOM   3979  CB  PHE A 264      -8.297  10.383 -18.277  1.00 91.78           C  
ATOM   3980  HB2 PHE A 264      -8.213  10.537 -17.201  1.00 91.78           H  
ATOM   3981  HB3 PHE A 264      -8.644  11.322 -18.709  1.00 91.78           H  
ATOM   3982  O   PHE A 264     -11.180  10.799 -18.201  1.00 91.78           O  
ATOM   3983  CG  PHE A 264      -6.922  10.079 -18.825  1.00 91.78           C  
ATOM   3984  CD1 PHE A 264      -6.012   9.335 -18.054  1.00 91.78           C  
ATOM   3985  HD1 PHE A 264      -6.302   8.966 -17.081  1.00 91.78           H  
ATOM   3986  CD2 PHE A 264      -6.541  10.569 -20.087  1.00 91.78           C  
ATOM   3987  HD2 PHE A 264      -7.244  11.131 -20.683  1.00 91.78           H  
ATOM   3988  CE1 PHE A 264      -4.709   9.110 -18.528  1.00 91.78           C  
ATOM   3989  HE1 PHE A 264      -4.005   8.566 -17.916  1.00 91.78           H  
ATOM   3990  CE2 PHE A 264      -5.247  10.321 -20.572  1.00 91.78           C  
ATOM   3991  HE2 PHE A 264      -4.974  10.680 -21.553  1.00 91.78           H  
ATOM   3992  CZ  PHE A 264      -4.327   9.602 -19.787  1.00 91.78           C  
ATOM   3993  HZ  PHE A 264      -3.322   9.432 -20.144  1.00 91.78           H  
ATOM   3994  N   PRO A 265     -11.264   8.923 -16.964  1.00 89.83           N  
ATOM   3995  CA  PRO A 265     -12.369   9.371 -16.123  1.00 89.83           C  
ATOM   3996  HA  PRO A 265     -13.116   9.895 -16.718  1.00 89.83           H  
ATOM   3997  C   PRO A 265     -11.857  10.307 -15.019  1.00 89.83           C  
ATOM   3998  CB  PRO A 265     -12.979   8.086 -15.559  1.00 89.83           C  
ATOM   3999  HB2 PRO A 265     -13.700   7.687 -16.273  1.00 89.83           H  
ATOM   4000  HB3 PRO A 265     -13.452   8.244 -14.590  1.00 89.83           H  
ATOM   4001  O   PRO A 265     -10.826  10.040 -14.407  1.00 89.83           O  
ATOM   4002  CG  PRO A 265     -11.782   7.138 -15.462  1.00 89.83           C  
ATOM   4003  HG2 PRO A 265     -12.086   6.094 -15.535  1.00 89.83           H  
ATOM   4004  HG3 PRO A 265     -11.248   7.315 -14.529  1.00 89.83           H  
ATOM   4005  CD  PRO A 265     -10.900   7.551 -16.639  1.00 89.83           C  
ATOM   4006  HD2 PRO A 265      -9.853   7.487 -16.342  1.00 89.83           H  
ATOM   4007  HD3 PRO A 265     -11.094   6.906 -17.497  1.00 89.83           H  
ATOM   4008  N   PHE A 266     -12.593  11.387 -14.753  1.00 86.69           N  
ATOM   4009  H   PHE A 266     -13.443  11.516 -15.283  1.00 86.69           H  
ATOM   4010  CA  PHE A 266     -12.298  12.394 -13.723  1.00 86.69           C  
ATOM   4011  HA  PHE A 266     -12.896  13.277 -13.952  1.00 86.69           H  
ATOM   4012  C   PHE A 266     -10.829  12.863 -13.725  1.00 86.69           C  
ATOM   4013  CB  PHE A 266     -12.774  11.887 -12.357  1.00 86.69           C  
ATOM   4014  HB2 PHE A 266     -12.621  12.672 -11.617  1.00 86.69           H  
ATOM   4015  HB3 PHE A 266     -12.167  11.031 -12.060  1.00 86.69           H  
ATOM   4016  O   PHE A 266     -10.115  12.689 -12.732  1.00 86.69           O  
ATOM   4017  CG  PHE A 266     -14.237  11.496 -12.346  1.00 86.69           C  
ATOM   4018  CD1 PHE A 266     -15.229  12.493 -12.363  1.00 86.69           C  
ATOM   4019  HD1 PHE A 266     -14.950  13.536 -12.365  1.00 86.69           H  
ATOM   4020  CD2 PHE A 266     -14.604  10.138 -12.366  1.00 86.69           C  
ATOM   4021  HD2 PHE A 266     -13.840   9.374 -12.365  1.00 86.69           H  
ATOM   4022  CE1 PHE A 266     -16.587  12.132 -12.393  1.00 86.69           C  
ATOM   4023  HE1 PHE A 266     -17.349  12.897 -12.422  1.00 86.69           H  
ATOM   4024  CE2 PHE A 266     -15.963   9.777 -12.396  1.00 86.69           C  
ATOM   4025  HE2 PHE A 266     -16.245   8.735 -12.419  1.00 86.69           H  
ATOM   4026  CZ  PHE A 266     -16.953  10.775 -12.409  1.00 86.69           C  
ATOM   4027  HZ  PHE A 266     -17.998  10.503 -12.448  1.00 86.69           H  
ATOM   4028  N   PRO A 267     -10.348  13.432 -14.847  1.00 87.97           N  
ATOM   4029  CA  PRO A 267      -8.948  13.788 -15.013  1.00 87.97           C  
ATOM   4030  HA  PRO A 267      -8.361  12.875 -14.912  1.00 87.97           H  
ATOM   4031  C   PRO A 267      -8.462  14.802 -13.971  1.00 87.97           C  
ATOM   4032  CB  PRO A 267      -8.825  14.331 -16.440  1.00 87.97           C  
ATOM   4033  HB2 PRO A 267      -8.051  15.093 -16.532  1.00 87.97           H  
ATOM   4034  HB3 PRO A 267      -8.637  13.508 -17.129  1.00 87.97           H  
ATOM   4035  O   PRO A 267      -9.194  15.693 -13.537  1.00 87.97           O  
ATOM   4036  CG  PRO A 267     -10.223  14.899 -16.676  1.00 87.97           C  
ATOM   4037  HG2 PRO A 267     -10.338  15.846 -16.149  1.00 87.97           H  
ATOM   4038  HG3 PRO A 267     -10.468  15.014 -17.732  1.00 87.97           H  
ATOM   4039  CD  PRO A 267     -11.096  13.838 -16.024  1.00 87.97           C  
ATOM   4040  HD2 PRO A 267     -11.207  12.986 -16.695  1.00 87.97           H  
ATOM   4041  HD3 PRO A 267     -12.075  14.247 -15.776  1.00 87.97           H  
ATOM   4042  N   TYR A 268      -7.185  14.685 -13.605  1.00 84.70           N  
ATOM   4043  H   TYR A 268      -6.635  13.960 -14.044  1.00 84.70           H  
ATOM   4044  CA  TYR A 268      -6.549  15.523 -12.588  1.00 84.70           C  
ATOM   4045  HA  TYR A 268      -7.276  16.259 -12.244  1.00 84.70           H  
ATOM   4046  C   TYR A 268      -5.361  16.317 -13.138  1.00 84.70           C  
ATOM   4047  CB  TYR A 268      -6.170  14.649 -11.387  1.00 84.70           C  
ATOM   4048  HB2 TYR A 268      -5.202  14.179 -11.567  1.00 84.70           H  
ATOM   4049  HB3 TYR A 268      -6.904  13.850 -11.281  1.00 84.70           H  
ATOM   4050  O   TYR A 268      -5.009  16.194 -14.310  1.00 84.70           O  
ATOM   4051  CG  TYR A 268      -6.158  15.419 -10.084  1.00 84.70           C  
ATOM   4052  CD1 TYR A 268      -4.952  15.705  -9.425  1.00 84.70           C  
ATOM   4053  HD1 TYR A 268      -4.018  15.422  -9.890  1.00 84.70           H  
ATOM   4054  CD2 TYR A 268      -7.376  15.863  -9.536  1.00 84.70           C  
ATOM   4055  HD2 TYR A 268      -8.303  15.639 -10.045  1.00 84.70           H  
ATOM   4056  CE1 TYR A 268      -4.986  16.367  -8.179  1.00 84.70           C  
ATOM   4057  HE1 TYR A 268      -4.086  16.566  -7.616  1.00 84.70           H  
ATOM   4058  CE2 TYR A 268      -7.398  16.582  -8.326  1.00 84.70           C  
ATOM   4059  HE2 TYR A 268      -8.332  16.924  -7.907  1.00 84.70           H  
ATOM   4060  OH  TYR A 268      -6.196  17.527  -6.472  1.00 84.70           O  
ATOM   4061  HH  TYR A 268      -5.317  17.744  -6.153  1.00 84.70           H  
ATOM   4062  CZ  TYR A 268      -6.197  16.831  -7.640  1.00 84.70           C  
ATOM   4063  N   PHE A 269      -4.718  17.138 -12.296  1.00 84.32           N  
ATOM   4064  H   PHE A 269      -5.053  17.214 -11.346  1.00 84.32           H  
ATOM   4065  CA  PHE A 269      -3.706  18.089 -12.767  1.00 84.32           C  
ATOM   4066  HA  PHE A 269      -4.221  18.736 -13.477  1.00 84.32           H  
ATOM   4067  C   PHE A 269      -2.536  17.437 -13.522  1.00 84.32           C  
ATOM   4068  CB  PHE A 269      -3.202  18.999 -11.635  1.00 84.32           C  
ATOM   4069  HB2 PHE A 269      -4.058  19.421 -11.108  1.00 84.32           H  
ATOM   4070  HB3 PHE A 269      -2.669  19.835 -12.089  1.00 84.32           H  
ATOM   4071  O   PHE A 269      -2.031  18.012 -14.480  1.00 84.32           O  
ATOM   4072  CG  PHE A 269      -2.265  18.339 -10.638  1.00 84.32           C  
ATOM   4073  CD1 PHE A 269      -2.708  18.049  -9.340  1.00 84.32           C  
ATOM   4074  HD1 PHE A 269      -3.689  18.386  -9.037  1.00 84.32           H  
ATOM   4075  CD2 PHE A 269      -0.926  18.071 -10.980  1.00 84.32           C  
ATOM   4076  HD2 PHE A 269      -0.539  18.360 -11.946  1.00 84.32           H  
ATOM   4077  CE1 PHE A 269      -1.848  17.417  -8.418  1.00 84.32           C  
ATOM   4078  HE1 PHE A 269      -2.137  17.290  -7.386  1.00 84.32           H  
ATOM   4079  CE2 PHE A 269      -0.079  17.416 -10.072  1.00 84.32           C  
ATOM   4080  HE2 PHE A 269       0.947  17.218 -10.346  1.00 84.32           H  
ATOM   4081  CZ  PHE A 269      -0.544  17.069  -8.796  1.00 84.32           C  
ATOM   4082  HZ  PHE A 269       0.135  16.628  -8.082  1.00 84.32           H  
ATOM   4083  N   HIS A 270      -2.108  16.233 -13.123  1.00 86.40           N  
ATOM   4084  H   HIS A 270      -2.581  15.773 -12.358  1.00 86.40           H  
ATOM   4085  CA  HIS A 270      -0.958  15.545 -13.721  1.00 86.40           C  
ATOM   4086  HA  HIS A 270      -0.169  16.274 -13.908  1.00 86.40           H  
ATOM   4087  C   HIS A 270      -1.276  14.907 -15.075  1.00 86.40           C  
ATOM   4088  CB  HIS A 270      -0.422  14.504 -12.733  1.00 86.40           C  
ATOM   4089  HB2 HIS A 270       0.523  14.114 -13.109  1.00 86.40           H  
ATOM   4090  HB3 HIS A 270      -0.227  14.981 -11.772  1.00 86.40           H  
ATOM   4091  O   HIS A 270      -0.370  14.410 -15.734  1.00 86.40           O  
ATOM   4092  CG  HIS A 270      -1.369  13.351 -12.527  1.00 86.40           C  
ATOM   4093  CD2 HIS A 270      -1.339  12.186 -13.232  1.00 86.40           C  
ATOM   4094  HD2 HIS A 270      -0.649  11.918 -14.019  1.00 86.40           H  
ATOM   4095  ND1 HIS A 270      -2.421  13.313 -11.600  1.00 86.40           N  
ATOM   4096  CE1 HIS A 270      -2.983  12.100 -11.771  1.00 86.40           C  
ATOM   4097  HE1 HIS A 270      -3.807  11.703 -11.196  1.00 86.40           H  
ATOM   4098  NE2 HIS A 270      -2.354  11.412 -12.735  1.00 86.40           N  
ATOM   4099  HE2 HIS A 270      -2.521  10.441 -12.956  1.00 86.40           H  
ATOM   4100  N   MET A 271      -2.544  14.921 -15.489  1.00 89.69           N  
ATOM   4101  H   MET A 271      -3.243  15.329 -14.886  1.00 89.69           H  
ATOM   4102  CA  MET A 271      -2.974  14.512 -16.825  1.00 89.69           C  
ATOM   4103  HA  MET A 271      -2.277  13.771 -17.216  1.00 89.69           H  
ATOM   4104  C   MET A 271      -2.961  15.695 -17.805  1.00 89.69           C  
ATOM   4105  CB  MET A 271      -4.359  13.856 -16.748  1.00 89.69           C  
ATOM   4106  HB2 MET A 271      -4.649  13.517 -17.742  1.00 89.69           H  
ATOM   4107  HB3 MET A 271      -5.091  14.593 -16.415  1.00 89.69           H  
ATOM   4108  O   MET A 271      -3.077  15.498 -19.007  1.00 89.69           O  
ATOM   4109  CG  MET A 271      -4.388  12.655 -15.795  1.00 89.69           C  
ATOM   4110  HG2 MET A 271      -4.057  12.967 -14.804  1.00 89.69           H  
ATOM   4111  HG3 MET A 271      -3.707  11.887 -16.159  1.00 89.69           H  
ATOM   4112  SD  MET A 271      -6.039  11.946 -15.629  1.00 89.69           S  
ATOM   4113  CE  MET A 271      -5.741  10.748 -14.305  1.00 89.69           C  
ATOM   4114  HE1 MET A 271      -4.932  10.080 -14.601  1.00 89.69           H  
ATOM   4115  HE2 MET A 271      -5.461  11.267 -13.389  1.00 89.69           H  
ATOM   4116  HE3 MET A 271      -6.645  10.165 -14.130  1.00 89.69           H  
ATOM   4117  N   ALA A 272      -2.771  16.937 -17.348  1.00 90.28           N  
ATOM   4118  H   ALA A 272      -2.624  17.089 -16.361  1.00 90.28           H  
ATOM   4119  CA  ALA A 272      -2.444  18.021 -18.272  1.00 90.28           C  
ATOM   4120  HA  ALA A 272      -3.136  17.975 -19.112  1.00 90.28           H  
ATOM   4121  C   ALA A 272      -1.030  17.867 -18.842  1.00 90.28           C  
ATOM   4122  CB  ALA A 272      -2.644  19.376 -17.605  1.00 90.28           C  
ATOM   4123  HB1 ALA A 272      -2.145  19.400 -16.636  1.00 90.28           H  
ATOM   4124  HB2 ALA A 272      -2.236  20.174 -18.225  1.00 90.28           H  
ATOM   4125  HB3 ALA A 272      -3.717  19.546 -17.508  1.00 90.28           H  
ATOM   4126  O   ALA A 272      -0.214  17.095 -18.338  1.00 90.28           O  
ATOM   4127  N   GLY A 273      -0.746  18.606 -19.910  1.00 92.30           N  
ATOM   4128  H   GLY A 273      -1.451  19.242 -20.256  1.00 92.30           H  
ATOM   4129  CA  GLY A 273       0.546  18.580 -20.585  1.00 92.30           C  
ATOM   4130  HA2 GLY A 273       1.029  19.552 -20.484  1.00 92.30           H  
ATOM   4131  HA3 GLY A 273       1.205  17.847 -20.120  1.00 92.30           H  
ATOM   4132  C   GLY A 273       0.431  18.244 -22.064  1.00 92.30           C  
ATOM   4133  O   GLY A 273      -0.599  18.467 -22.702  1.00 92.30           O  
ATOM   4134  N   ASP A 274       1.526  17.752 -22.626  1.00 95.56           N  
ATOM   4135  H   ASP A 274       2.280  17.478 -22.011  1.00 95.56           H  
ATOM   4136  CA  ASP A 274       1.642  17.386 -24.028  1.00 95.56           C  
ATOM   4137  HA  ASP A 274       0.952  17.997 -24.610  1.00 95.56           H  
ATOM   4138  C   ASP A 274       1.258  15.915 -24.234  1.00 95.56           C  
ATOM   4139  CB  ASP A 274       3.057  17.695 -24.538  1.00 95.56           C  
ATOM   4140  HB2 ASP A 274       3.790  17.188 -23.910  1.00 95.56           H  
ATOM   4141  HB3 ASP A 274       3.155  17.304 -25.551  1.00 95.56           H  
ATOM   4142  O   ASP A 274       1.808  14.996 -23.630  1.00 95.56           O  
ATOM   4143  CG  ASP A 274       3.349  19.201 -24.568  1.00 95.56           C  
ATOM   4144  OD1 ASP A 274       2.972  19.884 -25.548  1.00 95.56           O  
ATOM   4145  OD2 ASP A 274       3.976  19.740 -23.633  1.00 95.56           O  
ATOM   4146  N   TYR A 275       0.339  15.683 -25.160  1.00 96.31           N  
ATOM   4147  H   TYR A 275      -0.074  16.486 -25.612  1.00 96.31           H  
ATOM   4148  CA  TYR A 275      -0.034  14.376 -25.675  1.00 96.31           C  
ATOM   4149  HA  TYR A 275       0.365  13.596 -25.027  1.00 96.31           H  
ATOM   4150  C   TYR A 275       0.551  14.203 -27.065  1.00 96.31           C  
ATOM   4151  CB  TYR A 275      -1.555  14.240 -25.698  1.00 96.31           C  
ATOM   4152  HB2 TYR A 275      -1.825  13.380 -26.311  1.00 96.31           H  
ATOM   4153  HB3 TYR A 275      -1.999  15.123 -26.158  1.00 96.31           H  
ATOM   4154  O   TYR A 275       0.520  15.120 -27.882  1.00 96.31           O  
ATOM   4155  CG  TYR A 275      -2.134  14.043 -24.320  1.00 96.31           C  
ATOM   4156  CD1 TYR A 275      -2.342  12.736 -23.846  1.00 96.31           C  
ATOM   4157  HD1 TYR A 275      -2.084  11.884 -24.458  1.00 96.31           H  
ATOM   4158  CD2 TYR A 275      -2.434  15.149 -23.502  1.00 96.31           C  
ATOM   4159  HD2 TYR A 275      -2.233  16.154 -23.844  1.00 96.31           H  
ATOM   4160  CE1 TYR A 275      -2.901  12.538 -22.574  1.00 96.31           C  
ATOM   4161  HE1 TYR A 275      -3.101  11.542 -22.207  1.00 96.31           H  
ATOM   4162  CE2 TYR A 275      -2.997  14.943 -22.227  1.00 96.31           C  
ATOM   4163  HE2 TYR A 275      -3.239  15.772 -21.578  1.00 96.31           H  
ATOM   4164  OH  TYR A 275      -3.872  13.404 -20.590  1.00 96.31           O  
ATOM   4165  HH  TYR A 275      -3.932  12.478 -20.343  1.00 96.31           H  
ATOM   4166  CZ  TYR A 275      -3.253  13.634 -21.772  1.00 96.31           C  
ATOM   4167  N   ARG A 276       1.065  13.013 -27.355  1.00 95.98           N  
ATOM   4168  H   ARG A 276       1.053  12.314 -26.626  1.00 95.98           H  
ATOM   4169  CA  ARG A 276       1.686  12.677 -28.632  1.00 95.98           C  
ATOM   4170  HA  ARG A 276       1.509  13.487 -29.340  1.00 95.98           H  
ATOM   4171  C   ARG A 276       1.061  11.417 -29.200  1.00 95.98           C  
ATOM   4172  CB  ARG A 276       3.200  12.562 -28.422  1.00 95.98           C  
ATOM   4173  HB2 ARG A 276       3.392  11.864 -27.607  1.00 95.98           H  
ATOM   4174  HB3 ARG A 276       3.579  13.540 -28.125  1.00 95.98           H  
ATOM   4175  O   ARG A 276       1.090  10.371 -28.553  1.00 95.98           O  
ATOM   4176  CG  ARG A 276       3.951  12.120 -29.684  1.00 95.98           C  
ATOM   4177  HG2 ARG A 276       3.813  12.884 -30.450  1.00 95.98           H  
ATOM   4178  HG3 ARG A 276       3.549  11.177 -30.054  1.00 95.98           H  
ATOM   4179  CD  ARG A 276       5.448  11.946 -29.410  1.00 95.98           C  
ATOM   4180  HD2 ARG A 276       5.833  12.863 -28.962  1.00 95.98           H  
ATOM   4181  HD3 ARG A 276       5.954  11.777 -30.360  1.00 95.98           H  
ATOM   4182  NE  ARG A 276       5.705  10.804 -28.513  1.00 95.98           N  
ATOM   4183  HE  ARG A 276       4.902  10.334 -28.119  1.00 95.98           H  
ATOM   4184  NH1 ARG A 276       7.986  10.994 -28.357  1.00 95.98           N  
ATOM   4185 HH11 ARG A 276       8.865  10.643 -28.004  1.00 95.98           H  
ATOM   4186 HH12 ARG A 276       7.942  11.855 -28.883  1.00 95.98           H  
ATOM   4187  NH2 ARG A 276       6.923   9.302 -27.341  1.00 95.98           N  
ATOM   4188 HH21 ARG A 276       6.059   8.866 -27.053  1.00 95.98           H  
ATOM   4189 HH22 ARG A 276       7.789   8.967 -26.945  1.00 95.98           H  
ATOM   4190  CZ  ARG A 276       6.872  10.376 -28.076  1.00 95.98           C  
ATOM   4191  N   CYS A 277       0.582  11.520 -30.434  1.00 95.96           N  
ATOM   4192  H   CYS A 277       0.643  12.421 -30.886  1.00 95.96           H  
ATOM   4193  CA  CYS A 277       0.275  10.375 -31.267  1.00 95.96           C  
ATOM   4194  HA  CYS A 277       0.155   9.501 -30.625  1.00 95.96           H  
ATOM   4195  C   CYS A 277       1.416  10.106 -32.243  1.00 95.96           C  
ATOM   4196  CB  CYS A 277      -1.037  10.548 -32.019  1.00 95.96           C  
ATOM   4197  HB2 CYS A 277      -0.953  11.352 -32.751  1.00 95.96           H  
ATOM   4198  HB3 CYS A 277      -1.834  10.777 -31.311  1.00 95.96           H  
ATOM   4199  O   CYS A 277       1.880  11.022 -32.924  1.00 95.96           O  
ATOM   4200  SG  CYS A 277      -1.414   8.991 -32.857  1.00 95.96           S  
ATOM   4201  N   LEU A 278       1.835   8.849 -32.318  1.00 95.20           N  
ATOM   4202  H   LEU A 278       1.386   8.172 -31.717  1.00 95.20           H  
ATOM   4203  CA  LEU A 278       2.782   8.330 -33.292  1.00 95.20           C  
ATOM   4204  HA  LEU A 278       3.130   9.134 -33.941  1.00 95.20           H  
ATOM   4205  C   LEU A 278       2.075   7.295 -34.165  1.00 95.20           C  
ATOM   4206  CB  LEU A 278       3.979   7.709 -32.552  1.00 95.20           C  
ATOM   4207  HB2 LEU A 278       4.570   7.126 -33.258  1.00 95.20           H  
ATOM   4208  HB3 LEU A 278       3.592   7.023 -31.799  1.00 95.20           H  
ATOM   4209  O   LEU A 278       1.491   6.351 -33.638  1.00 95.20           O  
ATOM   4210  CG  LEU A 278       4.892   8.733 -31.865  1.00 95.20           C  
ATOM   4211  HG  LEU A 278       4.294   9.449 -31.301  1.00 95.20           H  
ATOM   4212  CD1 LEU A 278       5.841   8.034 -30.892  1.00 95.20           C  
ATOM   4213 HD11 LEU A 278       6.406   7.263 -31.416  1.00 95.20           H  
ATOM   4214 HD12 LEU A 278       6.537   8.758 -30.467  1.00 95.20           H  
ATOM   4215 HD13 LEU A 278       5.264   7.577 -30.088  1.00 95.20           H  
ATOM   4216  CD2 LEU A 278       5.737   9.482 -32.887  1.00 95.20           C  
ATOM   4217 HD21 LEU A 278       6.342  10.243 -32.394  1.00 95.20           H  
ATOM   4218 HD22 LEU A 278       6.390   8.789 -33.419  1.00 95.20           H  
ATOM   4219 HD23 LEU A 278       5.084   9.966 -33.613  1.00 95.20           H  
ATOM   4220  N   ALA A 279       2.164   7.463 -35.480  1.00 93.28           N  
ATOM   4221  H   ALA A 279       2.666   8.270 -35.823  1.00 93.28           H  
ATOM   4222  CA  ALA A 279       1.765   6.467 -36.465  1.00 93.28           C  
ATOM   4223  HA  ALA A 279       1.296   5.620 -35.962  1.00 93.28           H  
ATOM   4224  C   ALA A 279       3.010   5.958 -37.184  1.00 93.28           C  
ATOM   4225  CB  ALA A 279       0.747   7.083 -37.428  1.00 93.28           C  
ATOM   4226  HB1 ALA A 279       1.192   7.927 -37.955  1.00 93.28           H  
ATOM   4227  HB2 ALA A 279       0.430   6.335 -38.154  1.00 93.28           H  
ATOM   4228  HB3 ALA A 279      -0.121   7.423 -36.863  1.00 93.28           H  
ATOM   4229  O   ALA A 279       3.790   6.766 -37.691  1.00 93.28           O  
ATOM   4230  N   GLN A 280       3.208   4.644 -37.218  1.00 93.26           N  
ATOM   4231  H   GLN A 280       2.514   4.036 -36.809  1.00 93.26           H  
ATOM   4232  CA  GLN A 280       4.354   4.018 -37.878  1.00 93.26           C  
ATOM   4233  HA  GLN A 280       4.951   4.781 -38.376  1.00 93.26           H  
ATOM   4234  C   GLN A 280       3.873   3.044 -38.941  1.00 93.26           C  
ATOM   4235  CB  GLN A 280       5.264   3.297 -36.875  1.00 93.26           C  
ATOM   4236  HB2 GLN A 280       4.741   2.426 -36.481  1.00 93.26           H  
ATOM   4237  HB3 GLN A 280       6.150   2.946 -37.405  1.00 93.26           H  
ATOM   4238  O   GLN A 280       2.895   2.327 -38.738  1.00 93.26           O  
ATOM   4239  CG  GLN A 280       5.709   4.194 -35.715  1.00 93.26           C  
ATOM   4240  HG2 GLN A 280       4.847   4.479 -35.112  1.00 93.26           H  
ATOM   4241  HG3 GLN A 280       6.165   5.098 -36.117  1.00 93.26           H  
ATOM   4242  CD  GLN A 280       6.698   3.480 -34.807  1.00 93.26           C  
ATOM   4243  NE2 GLN A 280       7.950   3.885 -34.810  1.00 93.26           N  
ATOM   4244 HE21 GLN A 280       8.239   4.606 -35.457  1.00 93.26           H  
ATOM   4245 HE22 GLN A 280       8.603   3.344 -34.261  1.00 93.26           H  
ATOM   4246  OE1 GLN A 280       6.367   2.559 -34.076  1.00 93.26           O  
ATOM   4247  N   GLY A 281       4.576   3.000 -40.063  1.00 91.07           N  
ATOM   4248  H   GLY A 281       5.375   3.609 -40.170  1.00 91.07           H  
ATOM   4249  CA  GLY A 281       4.244   2.141 -41.188  1.00 91.07           C  
ATOM   4250  HA2 GLY A 281       3.255   2.409 -41.561  1.00 91.07           H  
ATOM   4251  HA3 GLY A 281       4.231   1.099 -40.871  1.00 91.07           H  
ATOM   4252  C   GLY A 281       5.256   2.284 -42.311  1.00 91.07           C  
ATOM   4253  O   GLY A 281       6.346   2.817 -42.104  1.00 91.07           O  
ATOM   4254  N   ASN A 282       4.880   1.848 -43.506  1.00 88.58           N  
ATOM   4255  H   ASN A 282       3.972   1.414 -43.590  1.00 88.58           H  
ATOM   4256  CA  ASN A 282       5.729   1.911 -44.690  1.00 88.58           C  
ATOM   4257  HA  ASN A 282       6.648   2.442 -44.441  1.00 88.58           H  
ATOM   4258  C   ASN A 282       5.042   2.694 -45.807  1.00 88.58           C  
ATOM   4259  CB  ASN A 282       6.114   0.492 -45.134  1.00 88.58           C  
ATOM   4260  HB2 ASN A 282       6.677   0.555 -46.065  1.00 88.58           H  
ATOM   4261  HB3 ASN A 282       5.213  -0.091 -45.325  1.00 88.58           H  
ATOM   4262  O   ASN A 282       3.825   2.602 -45.977  1.00 88.58           O  
ATOM   4263  CG  ASN A 282       6.950  -0.238 -44.097  1.00 88.58           C  
ATOM   4264  ND2 ASN A 282       8.216  -0.471 -44.359  1.00 88.58           N  
ATOM   4265 HD21 ASN A 282       8.648  -0.172 -45.222  1.00 88.58           H  
ATOM   4266 HD22 ASN A 282       8.733  -0.974 -43.652  1.00 88.58           H  
ATOM   4267  OD1 ASN A 282       6.480  -0.612 -43.035  1.00 88.58           O  
ATOM   4268  N   THR A 283       5.824   3.447 -46.572  1.00 85.96           N  
ATOM   4269  H   THR A 283       6.813   3.482 -46.372  1.00 85.96           H  
ATOM   4270  CA  THR A 283       5.411   4.104 -47.819  1.00 85.96           C  
ATOM   4271  HA  THR A 283       4.425   4.548 -47.685  1.00 85.96           H  
ATOM   4272  C   THR A 283       5.293   3.098 -48.968  1.00 85.96           C  
ATOM   4273  CB  THR A 283       6.410   5.216 -48.177  1.00 85.96           C  
ATOM   4274  HB  THR A 283       6.246   5.577 -49.192  1.00 85.96           H  
ATOM   4275  O   THR A 283       5.619   1.919 -48.821  1.00 85.96           O  
ATOM   4276  CG2 THR A 283       6.369   6.396 -47.213  1.00 85.96           C  
ATOM   4277 HG21 THR A 283       6.430   6.030 -46.188  1.00 85.96           H  
ATOM   4278 HG22 THR A 283       7.210   7.061 -47.414  1.00 85.96           H  
ATOM   4279 HG23 THR A 283       5.440   6.950 -47.352  1.00 85.96           H  
ATOM   4280  OG1 THR A 283       7.697   4.699 -48.055  1.00 85.96           O  
ATOM   4281  HG1 THR A 283       8.112   4.714 -48.921  1.00 85.96           H  
ATOM   4282  N   SER A 284       4.812   3.545 -50.130  1.00 85.61           N  
ATOM   4283  H   SER A 284       4.588   4.525 -50.231  1.00 85.61           H  
ATOM   4284  CA  SER A 284       4.635   2.704 -51.326  1.00 85.61           C  
ATOM   4285  HA  SER A 284       4.018   1.844 -51.065  1.00 85.61           H  
ATOM   4286  C   SER A 284       5.941   2.142 -51.903  1.00 85.61           C  
ATOM   4287  CB  SER A 284       3.898   3.504 -52.402  1.00 85.61           C  
ATOM   4288  HB2 SER A 284       3.872   2.928 -53.327  1.00 85.61           H  
ATOM   4289  HB3 SER A 284       2.873   3.680 -52.074  1.00 85.61           H  
ATOM   4290  O   SER A 284       5.929   1.088 -52.528  1.00 85.61           O  
ATOM   4291  OG  SER A 284       4.537   4.751 -52.625  1.00 85.61           O  
ATOM   4292  HG  SER A 284       4.160   5.142 -53.416  1.00 85.61           H  
ATOM   4293  N   ASP A 285       7.075   2.798 -51.657  1.00 86.89           N  
ATOM   4294  H   ASP A 285       7.029   3.659 -51.131  1.00 86.89           H  
ATOM   4295  CA  ASP A 285       8.434   2.330 -51.966  1.00 86.89           C  
ATOM   4296  HA  ASP A 285       8.374   1.670 -52.832  1.00 86.89           H  
ATOM   4297  C   ASP A 285       9.051   1.487 -50.828  1.00 86.89           C  
ATOM   4298  CB  ASP A 285       9.313   3.531 -52.371  1.00 86.89           C  
ATOM   4299  HB2 ASP A 285      10.284   3.162 -52.700  1.00 86.89           H  
ATOM   4300  HB3 ASP A 285       8.848   4.031 -53.221  1.00 86.89           H  
ATOM   4301  O   ASP A 285      10.265   1.275 -50.785  1.00 86.89           O  
ATOM   4302  CG  ASP A 285       9.521   4.560 -51.256  1.00 86.89           C  
ATOM   4303  OD1 ASP A 285       8.716   4.559 -50.300  1.00 86.89           O  
ATOM   4304  OD2 ASP A 285      10.460   5.374 -51.360  1.00 86.89           O  
ATOM   4305  N   ASN A 286       8.213   0.996 -49.905  1.00 83.68           N  
ATOM   4306  H   ASN A 286       7.236   1.231 -50.003  1.00 83.68           H  
ATOM   4307  CA  ASN A 286       8.569   0.206 -48.724  1.00 83.68           C  
ATOM   4308  HA  ASN A 286       7.644   0.084 -48.161  1.00 83.68           H  
ATOM   4309  C   ASN A 286       9.515   0.899 -47.728  1.00 83.68           C  
ATOM   4310  CB  ASN A 286       9.036  -1.204 -49.144  1.00 83.68           C  
ATOM   4311  HB2 ASN A 286       9.508  -1.704 -48.298  1.00 83.68           H  
ATOM   4312  HB3 ASN A 286       9.781  -1.126 -49.936  1.00 83.68           H  
ATOM   4313  O   ASN A 286      10.027   0.238 -46.820  1.00 83.68           O  
ATOM   4314  CG  ASN A 286       7.906  -2.109 -49.592  1.00 83.68           C  
ATOM   4315  ND2 ASN A 286       8.212  -3.126 -50.363  1.00 83.68           N  
ATOM   4316 HD21 ASN A 286       7.434  -3.694 -50.665  1.00 83.68           H  
ATOM   4317 HD22 ASN A 286       9.156  -3.239 -50.704  1.00 83.68           H  
ATOM   4318  OD1 ASN A 286       6.755  -1.968 -49.218  1.00 83.68           O  
ATOM   4319  N   GLN A 287       9.709   2.217 -47.821  1.00 89.20           N  
ATOM   4320  H   GLN A 287       9.241   2.741 -48.546  1.00 89.20           H  
ATOM   4321  CA  GLN A 287      10.501   2.949 -46.835  1.00 89.20           C  
ATOM   4322  HA  GLN A 287      11.388   2.348 -46.633  1.00 89.20           H  
ATOM   4323  C   GLN A 287       9.729   3.109 -45.515  1.00 89.20           C  
ATOM   4324  CB  GLN A 287      10.980   4.305 -47.382  1.00 89.20           C  
ATOM   4325  HB2 GLN A 287      10.129   4.927 -47.656  1.00 89.20           H  
ATOM   4326  HB3 GLN A 287      11.528   4.829 -46.598  1.00 89.20           H  
ATOM   4327  O   GLN A 287       8.519   3.346 -45.525  1.00 89.20           O  
ATOM   4328  CG  GLN A 287      11.894   4.150 -48.602  1.00 89.20           C  
ATOM   4329  HG2 GLN A 287      11.345   3.656 -49.404  1.00 89.20           H  
ATOM   4330  HG3 GLN A 287      12.187   5.137 -48.961  1.00 89.20           H  
ATOM   4331  CD  GLN A 287      13.153   3.354 -48.290  1.00 89.20           C  
ATOM   4332  NE2 GLN A 287      13.534   2.436 -49.149  1.00 89.20           N  
ATOM   4333 HE21 GLN A 287      14.350   1.892 -48.905  1.00 89.20           H  
ATOM   4334 HE22 GLN A 287      12.954   2.250 -49.954  1.00 89.20           H  
ATOM   4335  OE1 GLN A 287      13.796   3.513 -47.263  1.00 89.20           O  
ATOM   4336  N   PRO A 288      10.391   2.970 -44.353  1.00 90.55           N  
ATOM   4337  CA  PRO A 288       9.747   3.194 -43.069  1.00 90.55           C  
ATOM   4338  HA  PRO A 288       8.842   2.591 -42.997  1.00 90.55           H  
ATOM   4339  C   PRO A 288       9.386   4.674 -42.913  1.00 90.55           C  
ATOM   4340  CB  PRO A 288      10.753   2.722 -42.017  1.00 90.55           C  
ATOM   4341  HB2 PRO A 288      10.601   1.660 -41.826  1.00 90.55           H  
ATOM   4342  HB3 PRO A 288      10.678   3.290 -41.089  1.00 90.55           H  
ATOM   4343  O   PRO A 288      10.213   5.563 -43.112  1.00 90.55           O  
ATOM   4344  CG  PRO A 288      12.104   2.927 -42.704  1.00 90.55           C  
ATOM   4345  HG2 PRO A 288      12.862   2.246 -42.317  1.00 90.55           H  
ATOM   4346  HG3 PRO A 288      12.424   3.962 -42.584  1.00 90.55           H  
ATOM   4347  CD  PRO A 288      11.801   2.654 -44.175  1.00 90.55           C  
ATOM   4348  HD2 PRO A 288      12.433   3.278 -44.807  1.00 90.55           H  
ATOM   4349  HD3 PRO A 288      11.965   1.600 -44.400  1.00 90.55           H  
ATOM   4350  N   LEU A 289       8.154   4.937 -42.495  1.00 89.43           N  
ATOM   4351  H   LEU A 289       7.528   4.157 -42.350  1.00 89.43           H  
ATOM   4352  CA  LEU A 289       7.650   6.270 -42.214  1.00 89.43           C  
ATOM   4353  HA  LEU A 289       8.481   6.973 -42.268  1.00 89.43           H  
ATOM   4354  C   LEU A 289       7.093   6.329 -40.793  1.00 89.43           C  
ATOM   4355  CB  LEU A 289       6.644   6.657 -43.304  1.00 89.43           C  
ATOM   4356  HB2 LEU A 289       7.180   6.658 -44.253  1.00 89.43           H  
ATOM   4357  HB3 LEU A 289       5.867   5.895 -43.360  1.00 89.43           H  
ATOM   4358  O   LEU A 289       6.456   5.402 -40.297  1.00 89.43           O  
ATOM   4359  CG  LEU A 289       5.997   8.035 -43.109  1.00 89.43           C  
ATOM   4360  HG  LEU A 289       5.512   8.091 -42.135  1.00 89.43           H  
ATOM   4361  CD1 LEU A 289       7.003   9.183 -43.240  1.00 89.43           C  
ATOM   4362 HD11 LEU A 289       7.496   9.133 -44.211  1.00 89.43           H  
ATOM   4363 HD12 LEU A 289       7.759   9.119 -42.457  1.00 89.43           H  
ATOM   4364 HD13 LEU A 289       6.491  10.140 -43.142  1.00 89.43           H  
ATOM   4365  CD2 LEU A 289       4.942   8.245 -44.175  1.00 89.43           C  
ATOM   4366 HD21 LEU A 289       5.402   8.167 -45.160  1.00 89.43           H  
ATOM   4367 HD22 LEU A 289       4.514   9.240 -44.045  1.00 89.43           H  
ATOM   4368 HD23 LEU A 289       4.167   7.484 -44.079  1.00 89.43           H  
ATOM   4369  N   THR A 290       7.342   7.445 -40.118  1.00 91.90           N  
ATOM   4370  H   THR A 290       7.881   8.171 -40.568  1.00 91.90           H  
ATOM   4371  CA  THR A 290       6.717   7.768 -38.836  1.00 91.90           C  
ATOM   4372  HA  THR A 290       5.916   7.056 -38.637  1.00 91.90           H  
ATOM   4373  C   THR A 290       6.105   9.155 -38.933  1.00 91.90           C  
ATOM   4374  CB  THR A 290       7.715   7.661 -37.677  1.00 91.90           C  
ATOM   4375  HB  THR A 290       8.576   8.298 -37.876  1.00 91.90           H  
ATOM   4376  O   THR A 290       6.789  10.118 -39.276  1.00 91.90           O  
ATOM   4377  CG2 THR A 290       7.101   8.044 -36.330  1.00 91.90           C  
ATOM   4378 HG21 THR A 290       6.175   7.494 -36.168  1.00 91.90           H  
ATOM   4379 HG22 THR A 290       7.805   7.811 -35.530  1.00 91.90           H  
ATOM   4380 HG23 THR A 290       6.890   9.113 -36.304  1.00 91.90           H  
ATOM   4381  OG1 THR A 290       8.145   6.321 -37.559  1.00 91.90           O  
ATOM   4382  HG1 THR A 290       8.165   5.953 -38.445  1.00 91.90           H  
ATOM   4383  N   LEU A 291       4.814   9.255 -38.634  1.00 91.28           N  
ATOM   4384  H   LEU A 291       4.339   8.421 -38.318  1.00 91.28           H  
ATOM   4385  CA  LEU A 291       4.112  10.522 -38.488  1.00 91.28           C  
ATOM   4386  HA  LEU A 291       4.741  11.332 -38.857  1.00 91.28           H  
ATOM   4387  C   LEU A 291       3.856  10.790 -37.007  1.00 91.28           C  
ATOM   4388  CB  LEU A 291       2.807  10.518 -39.297  1.00 91.28           C  
ATOM   4389  HB2 LEU A 291       2.297  11.465 -39.117  1.00 91.28           H  
ATOM   4390  HB3 LEU A 291       2.168   9.722 -38.917  1.00 91.28           H  
ATOM   4391  O   LEU A 291       3.521   9.877 -36.254  1.00 91.28           O  
ATOM   4392  CG  LEU A 291       2.966  10.325 -40.815  1.00 91.28           C  
ATOM   4393  HG  LEU A 291       3.357   9.331 -41.027  1.00 91.28           H  
ATOM   4394  CD1 LEU A 291       1.585  10.468 -41.450  1.00 91.28           C  
ATOM   4395 HD11 LEU A 291       0.888   9.758 -41.004  1.00 91.28           H  
ATOM   4396 HD12 LEU A 291       1.213  11.478 -41.277  1.00 91.28           H  
ATOM   4397 HD13 LEU A 291       1.645  10.270 -42.520  1.00 91.28           H  
ATOM   4398  CD2 LEU A 291       3.882  11.370 -41.458  1.00 91.28           C  
ATOM   4399 HD21 LEU A 291       4.905  11.225 -41.111  1.00 91.28           H  
ATOM   4400 HD22 LEU A 291       3.877  11.242 -42.541  1.00 91.28           H  
ATOM   4401 HD23 LEU A 291       3.548  12.376 -41.205  1.00 91.28           H  
ATOM   4402  N   THR A 292       3.973  12.055 -36.610  1.00 93.28           N  
ATOM   4403  H   THR A 292       4.236  12.754 -37.289  1.00 93.28           H  
ATOM   4404  CA  THR A 292       3.778  12.497 -35.226  1.00 93.28           C  
ATOM   4405  HA  THR A 292       3.384  11.668 -34.638  1.00 93.28           H  
ATOM   4406  C   THR A 292       2.786  13.651 -35.186  1.00 93.28           C  
ATOM   4407  CB  THR A 292       5.102  12.939 -34.583  1.00 93.28           C  
ATOM   4408  HB  THR A 292       5.440  13.862 -35.054  1.00 93.28           H  
ATOM   4409  O   THR A 292       2.927  14.611 -35.942  1.00 93.28           O  
ATOM   4410  CG2 THR A 292       4.964  13.162 -33.077  1.00 93.28           C  
ATOM   4411 HG21 THR A 292       4.561  12.260 -32.616  1.00 93.28           H  
ATOM   4412 HG22 THR A 292       4.294  13.999 -32.880  1.00 93.28           H  
ATOM   4413 HG23 THR A 292       5.940  13.386 -32.646  1.00 93.28           H  
ATOM   4414  OG1 THR A 292       6.099  11.962 -34.759  1.00 93.28           O  
ATOM   4415  HG1 THR A 292       6.958  12.391 -34.735  1.00 93.28           H  
ATOM   4416  N   ALA A 293       1.817  13.586 -34.277  1.00 92.82           N  
ATOM   4417  H   ALA A 293       1.759  12.754 -33.707  1.00 92.82           H  
ATOM   4418  CA  ALA A 293       0.912  14.683 -33.947  1.00 92.82           C  
ATOM   4419  HA  ALA A 293       1.224  15.585 -34.474  1.00 92.82           H  
ATOM   4420  C   ALA A 293       0.989  14.965 -32.443  1.00 92.82           C  
ATOM   4421  CB  ALA A 293      -0.506  14.333 -34.414  1.00 92.82           C  
ATOM   4422  HB1 ALA A 293      -0.841  13.414 -33.933  1.00 92.82           H  
ATOM   4423  HB2 ALA A 293      -1.191  15.142 -34.158  1.00 92.82           H  
ATOM   4424  HB3 ALA A 293      -0.515  14.194 -35.495  1.00 92.82           H  
ATOM   4425  O   ALA A 293       1.075  14.030 -31.647  1.00 92.82           O  
ATOM   4426  N   ILE A 294       0.973  16.242 -32.053  1.00 93.25           N  
ATOM   4427  H   ILE A 294       0.824  16.963 -32.744  1.00 93.25           H  
ATOM   4428  CA  ILE A 294       1.033  16.673 -30.650  1.00 93.25           C  
ATOM   4429  HA  ILE A 294       0.968  15.785 -30.021  1.00 93.25           H  
ATOM   4430  C   ILE A 294      -0.187  17.543 -30.344  1.00 93.25           C  
ATOM   4431  CB  ILE A 294       2.371  17.376 -30.308  1.00 93.25           C  
ATOM   4432  HB  ILE A 294       2.481  18.239 -30.965  1.00 93.25           H  
ATOM   4433  O   ILE A 294      -0.524  18.428 -31.127  1.00 93.25           O  
ATOM   4434  CG1 ILE A 294       3.562  16.416 -30.554  1.00 93.25           C  
ATOM   4435 HG12 ILE A 294       3.547  16.089 -31.594  1.00 93.25           H  
ATOM   4436 HG13 ILE A 294       3.448  15.534 -29.923  1.00 93.25           H  
ATOM   4437  CG2 ILE A 294       2.385  17.879 -28.849  1.00 93.25           C  
ATOM   4438 HG21 ILE A 294       1.564  18.572 -28.664  1.00 93.25           H  
ATOM   4439 HG22 ILE A 294       3.303  18.424 -28.629  1.00 93.25           H  
ATOM   4440 HG23 ILE A 294       2.296  17.043 -28.156  1.00 93.25           H  
ATOM   4441  CD1 ILE A 294       4.946  17.029 -30.299  1.00 93.25           C  
ATOM   4442 HD11 ILE A 294       5.097  17.203 -29.234  1.00 93.25           H  
ATOM   4443 HD12 ILE A 294       5.043  17.967 -30.845  1.00 93.25           H  
ATOM   4444 HD13 ILE A 294       5.712  16.336 -30.645  1.00 93.25           H  
ATOM   4445  N   GLY A 295      -0.832  17.287 -29.210  1.00 92.17           N  
ATOM   4446  H   GLY A 295      -0.447  16.570 -28.613  1.00 92.17           H  
ATOM   4447  CA  GLY A 295      -1.914  18.086 -28.641  1.00 92.17           C  
ATOM   4448  HA2 GLY A 295      -2.838  17.507 -28.633  1.00 92.17           H  
ATOM   4449  HA3 GLY A 295      -2.071  18.991 -29.227  1.00 92.17           H  
ATOM   4450  C   GLY A 295      -1.560  18.470 -27.210  1.00 92.17           C  
ATOM   4451  O   GLY A 295      -0.784  17.771 -26.568  1.00 92.17           O  
ATOM   4452  N   LYS A 296      -2.097  19.578 -26.705  1.00 93.67           N  
ATOM   4453  H   LYS A 296      -2.790  20.081 -27.241  1.00 93.67           H  
ATOM   4454  CA  LYS A 296      -1.830  20.045 -25.340  1.00 93.67           C  
ATOM   4455  HA  LYS A 296      -1.226  19.299 -24.824  1.00 93.67           H  
ATOM   4456  C   LYS A 296      -3.134  20.168 -24.566  1.00 93.67           C  
ATOM   4457  CB  LYS A 296      -1.011  21.345 -25.378  1.00 93.67           C  
ATOM   4458  HB2 LYS A 296      -1.604  22.130 -25.847  1.00 93.67           H  
ATOM   4459  HB3 LYS A 296      -0.127  21.167 -25.991  1.00 93.67           H  
ATOM   4460  O   LYS A 296      -4.119  20.662 -25.110  1.00 93.67           O  
ATOM   4461  CG  LYS A 296      -0.564  21.818 -23.980  1.00 93.67           C  
ATOM   4462  HG2 LYS A 296      -0.064  21.004 -23.456  1.00 93.67           H  
ATOM   4463  HG3 LYS A 296      -1.446  22.107 -23.408  1.00 93.67           H  
ATOM   4464  CD  LYS A 296       0.383  23.029 -24.051  1.00 93.67           C  
ATOM   4465  HD2 LYS A 296       0.444  23.494 -23.067  1.00 93.67           H  
ATOM   4466  HD3 LYS A 296      -0.045  23.761 -24.736  1.00 93.67           H  
ATOM   4467  CE  LYS A 296       1.796  22.656 -24.536  1.00 93.67           C  
ATOM   4468  HE2 LYS A 296       1.710  21.894 -25.310  1.00 93.67           H  
ATOM   4469  HE3 LYS A 296       2.268  23.533 -24.980  1.00 93.67           H  
ATOM   4470  NZ  LYS A 296       2.657  22.134 -23.445  1.00 93.67           N  
ATOM   4471  HZ1 LYS A 296       2.137  21.528 -22.827  1.00 93.67           H  
ATOM   4472  HZ2 LYS A 296       3.352  21.493 -23.801  1.00 93.67           H  
ATOM   4473  HZ3 LYS A 296       3.115  22.847 -22.895  1.00 93.67           H  
ATOM   4474  N   VAL A 297      -3.107  19.728 -23.314  1.00 93.64           N  
ATOM   4475  H   VAL A 297      -2.247  19.320 -22.978  1.00 93.64           H  
ATOM   4476  CA  VAL A 297      -4.185  19.905 -22.339  1.00 93.64           C  
ATOM   4477  HA  VAL A 297      -5.069  20.301 -22.840  1.00 93.64           H  
ATOM   4478  C   VAL A 297      -3.731  20.898 -21.296  1.00 93.64           C  
ATOM   4479  CB  VAL A 297      -4.570  18.585 -21.666  1.00 93.64           C  
ATOM   4480  HB  VAL A 297      -3.695  18.138 -21.193  1.00 93.64           H  
ATOM   4481  O   VAL A 297      -2.653  20.742 -20.721  1.00 93.64           O  
ATOM   4482  CG1 VAL A 297      -5.693  18.750 -20.639  1.00 93.64           C  
ATOM   4483 HG11 VAL A 297      -6.559  19.234 -21.090  1.00 93.64           H  
ATOM   4484 HG12 VAL A 297      -5.348  19.339 -19.790  1.00 93.64           H  
ATOM   4485 HG13 VAL A 297      -5.987  17.767 -20.268  1.00 93.64           H  
ATOM   4486  CG2 VAL A 297      -5.089  17.646 -22.729  1.00 93.64           C  
ATOM   4487 HG21 VAL A 297      -5.410  16.710 -22.272  1.00 93.64           H  
ATOM   4488 HG22 VAL A 297      -4.309  17.430 -23.459  1.00 93.64           H  
ATOM   4489 HG23 VAL A 297      -5.933  18.138 -23.212  1.00 93.64           H  
ATOM   4490  N   PHE A 298      -4.552  21.909 -21.057  1.00 90.58           N  
ATOM   4491  H   PHE A 298      -5.419  21.955 -21.573  1.00 90.58           H  
ATOM   4492  CA  PHE A 298      -4.304  22.926 -20.044  1.00 90.58           C  
ATOM   4493  HA  PHE A 298      -3.237  22.964 -19.828  1.00 90.58           H  
ATOM   4494  C   PHE A 298      -5.018  22.581 -18.736  1.00 90.58           C  
ATOM   4495  CB  PHE A 298      -4.711  24.294 -20.604  1.00 90.58           C  
ATOM   4496  HB2 PHE A 298      -4.505  25.061 -19.858  1.00 90.58           H  
ATOM   4497  HB3 PHE A 298      -5.786  24.298 -20.789  1.00 90.58           H  
ATOM   4498  O   PHE A 298      -5.960  21.791 -18.718  1.00 90.58           O  
ATOM   4499  CG  PHE A 298      -3.978  24.649 -21.886  1.00 90.58           C  
ATOM   4500  CD1 PHE A 298      -2.676  25.180 -21.833  1.00 90.58           C  
ATOM   4501  HD1 PHE A 298      -2.211  25.366 -20.876  1.00 90.58           H  
ATOM   4502  CD2 PHE A 298      -4.581  24.412 -23.136  1.00 90.58           C  
ATOM   4503  HD2 PHE A 298      -5.577  23.997 -23.184  1.00 90.58           H  
ATOM   4504  CE1 PHE A 298      -1.988  25.486 -23.021  1.00 90.58           C  
ATOM   4505  HE1 PHE A 298      -1.000  25.919 -22.970  1.00 90.58           H  
ATOM   4506  CE2 PHE A 298      -3.890  24.705 -24.324  1.00 90.58           C  
ATOM   4507  HE2 PHE A 298      -4.361  24.515 -25.277  1.00 90.58           H  
ATOM   4508  CZ  PHE A 298      -2.595  25.248 -24.267  1.00 90.58           C  
ATOM   4509  HZ  PHE A 298      -2.073  25.492 -25.181  1.00 90.58           H  
ATOM   4510  N   ILE A 299      -4.583  23.195 -17.640  1.00 84.61           N  
ATOM   4511  H   ILE A 299      -3.831  23.863 -17.723  1.00 84.61           H  
ATOM   4512  CA  ILE A 299      -5.358  23.236 -16.400  1.00 84.61           C  
ATOM   4513  HA  ILE A 299      -6.107  22.445 -16.397  1.00 84.61           H  
ATOM   4514  C   ILE A 299      -6.120  24.548 -16.366  1.00 84.61           C  
ATOM   4515  CB  ILE A 299      -4.452  23.054 -15.163  1.00 84.61           C  
ATOM   4516  HB  ILE A 299      -3.688  23.831 -15.173  1.00 84.61           H  
ATOM   4517  O   ILE A 299      -5.536  25.610 -16.571  1.00 84.61           O  
ATOM   4518  CG1 ILE A 299      -3.733  21.690 -15.175  1.00 84.61           C  
ATOM   4519 HG12 ILE A 299      -3.047  21.661 -16.022  1.00 84.61           H  
ATOM   4520 HG13 ILE A 299      -3.132  21.594 -14.271  1.00 84.61           H  
ATOM   4521  CG2 ILE A 299      -5.253  23.208 -13.859  1.00 84.61           C  
ATOM   4522 HG21 ILE A 299      -6.138  22.572 -13.875  1.00 84.61           H  
ATOM   4523 HG22 ILE A 299      -4.628  22.952 -13.004  1.00 84.61           H  
ATOM   4524 HG23 ILE A 299      -5.568  24.245 -13.735  1.00 84.61           H  
ATOM   4525  CD1 ILE A 299      -4.684  20.492 -15.262  1.00 84.61           C  
ATOM   4526 HD11 ILE A 299      -5.366  20.466 -14.412  1.00 84.61           H  
ATOM   4527 HD12 ILE A 299      -4.098  19.573 -15.291  1.00 84.61           H  
ATOM   4528 HD13 ILE A 299      -5.252  20.535 -16.192  1.00 84.61           H  
ATOM   4529  N   GLU A 300      -7.417  24.467 -16.091  1.00 82.69           N  
ATOM   4530  H   GLU A 300      -7.834  23.560 -15.939  1.00 82.69           H  
ATOM   4531  CA  GLU A 300      -8.245  25.631 -15.824  1.00 82.69           C  
ATOM   4532  HA  GLU A 300      -7.669  26.530 -16.040  1.00 82.69           H  
ATOM   4533  C   GLU A 300      -8.610  25.660 -14.340  1.00 82.69           C  
ATOM   4534  CB  GLU A 300      -9.444  25.662 -16.775  1.00 82.69           C  
ATOM   4535  HB2 GLU A 300     -10.103  24.816 -16.580  1.00 82.69           H  
ATOM   4536  HB3 GLU A 300      -9.055  25.584 -17.790  1.00 82.69           H  
ATOM   4537  O   GLU A 300      -9.301  24.786 -13.804  1.00 82.69           O  
ATOM   4538  CG  GLU A 300     -10.214  26.986 -16.639  1.00 82.69           C  
ATOM   4539  HG2 GLU A 300      -9.494  27.803 -16.598  1.00 82.69           H  
ATOM   4540  HG3 GLU A 300     -10.761  26.979 -15.696  1.00 82.69           H  
ATOM   4541  CD  GLU A 300     -11.186  27.258 -17.798  1.00 82.69           C  
ATOM   4542  OE1 GLU A 300     -11.776  28.365 -17.783  1.00 82.69           O  
ATOM   4543  OE2 GLU A 300     -11.298  26.404 -18.705  1.00 82.69           O  
ATOM   4544  N   TYR A 301      -8.096  26.676 -13.650  1.00 74.53           N  
ATOM   4545  H   TYR A 301      -7.509  27.345 -14.128  1.00 74.53           H  
ATOM   4546  CA  TYR A 301      -8.361  26.872 -12.235  1.00 74.53           C  
ATOM   4547  HA  TYR A 301      -8.393  25.894 -11.755  1.00 74.53           H  
ATOM   4548  C   TYR A 301      -9.718  27.544 -12.043  1.00 74.53           C  
ATOM   4549  CB  TYR A 301      -7.226  27.661 -11.580  1.00 74.53           C  
ATOM   4550  HB2 TYR A 301      -7.121  28.623 -12.080  1.00 74.53           H  
ATOM   4551  HB3 TYR A 301      -7.494  27.859 -10.542  1.00 74.53           H  
ATOM   4552  O   TYR A 301      -9.972  28.656 -12.509  1.00 74.53           O  
ATOM   4553  CG  TYR A 301      -5.899  26.930 -11.594  1.00 74.53           C  
ATOM   4554  CD1 TYR A 301      -5.694  25.825 -10.742  1.00 74.53           C  
ATOM   4555  HD1 TYR A 301      -6.482  25.493 -10.084  1.00 74.53           H  
ATOM   4556  CD2 TYR A 301      -4.862  27.365 -12.441  1.00 74.53           C  
ATOM   4557  HD2 TYR A 301      -5.000  28.221 -13.084  1.00 74.53           H  
ATOM   4558  CE1 TYR A 301      -4.451  25.162 -10.735  1.00 74.53           C  
ATOM   4559  HE1 TYR A 301      -4.269  24.326 -10.077  1.00 74.53           H  
ATOM   4560  CE2 TYR A 301      -3.609  26.724 -12.412  1.00 74.53           C  
ATOM   4561  HE2 TYR A 301      -2.790  27.102 -13.006  1.00 74.53           H  
ATOM   4562  OH  TYR A 301      -2.187  25.018 -11.500  1.00 74.53           O  
ATOM   4563  HH  TYR A 301      -1.503  25.585 -11.866  1.00 74.53           H  
ATOM   4564  CZ  TYR A 301      -3.401  25.622 -11.558  1.00 74.53           C  
ATOM   4565  N   ASN A 302     -10.596  26.879 -11.298  1.00 70.57           N  
ATOM   4566  H   ASN A 302     -10.347  25.955 -10.975  1.00 70.57           H  
ATOM   4567  CA  ASN A 302     -11.884  27.444 -10.934  1.00 70.57           C  
ATOM   4568  HA  ASN A 302     -12.356  27.823 -11.841  1.00 70.57           H  
ATOM   4569  C   ASN A 302     -11.709  28.625  -9.966  1.00 70.57           C  
ATOM   4570  CB  ASN A 302     -12.769  26.335 -10.341  1.00 70.57           C  
ATOM   4571  HB2 ASN A 302     -12.194  25.707  -9.661  1.00 70.57           H  
ATOM   4572  HB3 ASN A 302     -13.582  26.795  -9.780  1.00 70.57           H  
ATOM   4573  O   ASN A 302     -11.041  28.511  -8.940  1.00 70.57           O  
ATOM   4574  CG  ASN A 302     -13.417  25.497 -11.421  1.00 70.57           C  
ATOM   4575  ND2 ASN A 302     -13.149  24.215 -11.509  1.00 70.57           N  
ATOM   4576 HD21 ASN A 302     -12.516  23.731 -10.889  1.00 70.57           H  
ATOM   4577 HD22 ASN A 302     -13.502  23.730 -12.321  1.00 70.57           H  
ATOM   4578  OD1 ASN A 302     -14.252  26.012 -12.152  1.00 70.57           O  
ATOM   4579  N   SER A 303     -12.378  29.750 -10.240  1.00 70.13           N  
ATOM   4580  H   SER A 303     -12.844  29.828 -11.133  1.00 70.13           H  
ATOM   4581  CA  SER A 303     -12.447  30.854  -9.275  1.00 70.13           C  
ATOM   4582  HA  SER A 303     -11.425  31.143  -9.033  1.00 70.13           H  
ATOM   4583  C   SER A 303     -13.131  30.408  -7.978  1.00 70.13           C  
ATOM   4584  CB  SER A 303     -13.155  32.081  -9.868  1.00 70.13           C  
ATOM   4585  HB2 SER A 303     -13.032  32.922  -9.185  1.00 70.13           H  
ATOM   4586  HB3 SER A 303     -12.684  32.340 -10.816  1.00 70.13           H  
ATOM   4587  O   SER A 303     -14.059  29.596  -8.002  1.00 70.13           O  
ATOM   4588  OG  SER A 303     -14.543  31.859 -10.071  1.00 70.13           O  
ATOM   4589  HG  SER A 303     -14.705  31.991 -11.008  1.00 70.13           H  
ATOM   4590  N   LEU A 304     -12.763  31.008  -6.841  1.00 72.80           N  
ATOM   4591  H   LEU A 304     -11.932  31.583  -6.845  1.00 72.80           H  
ATOM   4592  CA  LEU A 304     -13.454  30.774  -5.562  1.00 72.80           C  
ATOM   4593  HA  LEU A 304     -13.335  29.727  -5.282  1.00 72.80           H  
ATOM   4594  C   LEU A 304     -14.970  31.036  -5.665  1.00 72.80           C  
ATOM   4595  CB  LEU A 304     -12.835  31.670  -4.473  1.00 72.80           C  
ATOM   4596  HB2 LEU A 304     -13.459  31.611  -3.582  1.00 72.80           H  
ATOM   4597  HB3 LEU A 304     -12.855  32.704  -4.819  1.00 72.80           H  
ATOM   4598  O   LEU A 304     -15.777  30.370  -5.017  1.00 72.80           O  
ATOM   4599  CG  LEU A 304     -11.393  31.307  -4.067  1.00 72.80           C  
ATOM   4600  HG  LEU A 304     -10.753  31.319  -4.950  1.00 72.80           H  
ATOM   4601  CD1 LEU A 304     -10.870  32.347  -3.076  1.00 72.80           C  
ATOM   4602 HD11 LEU A 304     -11.479  32.349  -2.171  1.00 72.80           H  
ATOM   4603 HD12 LEU A 304      -9.841  32.108  -2.807  1.00 72.80           H  
ATOM   4604 HD13 LEU A 304     -10.885  33.338  -3.529  1.00 72.80           H  
ATOM   4605  CD2 LEU A 304     -11.313  29.930  -3.407  1.00 72.80           C  
ATOM   4606 HD21 LEU A 304     -11.986  29.875  -2.551  1.00 72.80           H  
ATOM   4607 HD22 LEU A 304     -10.294  29.749  -3.065  1.00 72.80           H  
ATOM   4608 HD23 LEU A 304     -11.561  29.147  -4.123  1.00 72.80           H  
ATOM   4609  N   VAL A 305     -15.383  31.961  -6.537  1.00 76.07           N  
ATOM   4610  H   VAL A 305     -14.675  32.453  -7.063  1.00 76.07           H  
ATOM   4611  CA  VAL A 305     -16.797  32.231  -6.835  1.00 76.07           C  
ATOM   4612  HA  VAL A 305     -17.327  32.376  -5.894  1.00 76.07           H  
ATOM   4613  C   VAL A 305     -17.451  31.045  -7.559  1.00 76.07           C  
ATOM   4614  CB  VAL A 305     -16.948  33.529  -7.650  1.00 76.07           C  
ATOM   4615  HB  VAL A 305     -16.423  33.422  -8.600  1.00 76.07           H  
ATOM   4616  O   VAL A 305     -18.559  30.654  -7.205  1.00 76.07           O  
ATOM   4617  CG1 VAL A 305     -18.423  33.840  -7.943  1.00 76.07           C  
ATOM   4618 HG11 VAL A 305     -18.982  33.892  -7.008  1.00 76.07           H  
ATOM   4619 HG12 VAL A 305     -18.847  33.066  -8.583  1.00 76.07           H  
ATOM   4620 HG13 VAL A 305     -18.497  34.796  -8.460  1.00 76.07           H  
ATOM   4621  CG2 VAL A 305     -16.356  34.728  -6.897  1.00 76.07           C  
ATOM   4622 HG21 VAL A 305     -15.285  34.595  -6.743  1.00 76.07           H  
ATOM   4623 HG22 VAL A 305     -16.496  35.639  -7.479  1.00 76.07           H  
ATOM   4624 HG23 VAL A 305     -16.843  34.844  -5.929  1.00 76.07           H  
ATOM   4625  N   SER A 306     -16.776  30.442  -8.539  1.00 67.07           N  
ATOM   4626  H   SER A 306     -15.844  30.771  -8.748  1.00 67.07           H  
ATOM   4627  CA  SER A 306     -17.238  29.233  -9.241  1.00 67.07           C  
ATOM   4628  HA  SER A 306     -18.225  29.412  -9.669  1.00 67.07           H  
ATOM   4629  C   SER A 306     -17.350  28.036  -8.288  1.00 67.07           C  
ATOM   4630  CB  SER A 306     -16.262  28.931 -10.388  1.00 67.07           C  
ATOM   4631  HB2 SER A 306     -16.236  29.783 -11.067  1.00 67.07           H  
ATOM   4632  HB3 SER A 306     -15.260  28.784  -9.985  1.00 67.07           H  
ATOM   4633  O   SER A 306     -18.377  27.352  -8.253  1.00 67.07           O  
ATOM   4634  OG  SER A 306     -16.622  27.777 -11.116  1.00 67.07           O  
ATOM   4635  HG  SER A 306     -15.810  27.397 -11.459  1.00 67.07           H  
ATOM   4636  N   ILE A 307     -16.337  27.843  -7.436  1.00 71.13           N  
ATOM   4637  H   ILE A 307     -15.518  28.425  -7.533  1.00 71.13           H  
ATOM   4638  CA  ILE A 307     -16.314  26.783  -6.420  1.00 71.13           C  
ATOM   4639  HA  ILE A 307     -16.496  25.826  -6.909  1.00 71.13           H  
ATOM   4640  C   ILE A 307     -17.445  26.990  -5.408  1.00 71.13           C  
ATOM   4641  CB  ILE A 307     -14.927  26.710  -5.738  1.00 71.13           C  
ATOM   4642  HB  ILE A 307     -14.693  27.689  -5.321  1.00 71.13           H  
ATOM   4643  O   ILE A 307     -18.217  26.070  -5.163  1.00 71.13           O  
ATOM   4644  CG1 ILE A 307     -13.844  26.342  -6.777  1.00 71.13           C  
ATOM   4645 HG12 ILE A 307     -13.916  27.027  -7.622  1.00 71.13           H  
ATOM   4646 HG13 ILE A 307     -14.018  25.332  -7.148  1.00 71.13           H  
ATOM   4647  CG2 ILE A 307     -14.937  25.685  -4.589  1.00 71.13           C  
ATOM   4648 HG21 ILE A 307     -15.640  25.981  -3.810  1.00 71.13           H  
ATOM   4649 HG22 ILE A 307     -13.954  25.625  -4.120  1.00 71.13           H  
ATOM   4650 HG23 ILE A 307     -15.207  24.698  -4.963  1.00 71.13           H  
ATOM   4651  CD1 ILE A 307     -12.404  26.446  -6.264  1.00 71.13           C  
ATOM   4652 HD11 ILE A 307     -11.716  26.288  -7.095  1.00 71.13           H  
ATOM   4653 HD12 ILE A 307     -12.206  25.688  -5.506  1.00 71.13           H  
ATOM   4654 HD13 ILE A 307     -12.228  27.438  -5.849  1.00 71.13           H  
ATOM   4655  N   SER A 308     -17.622  28.202  -4.872  1.00 75.10           N  
ATOM   4656  H   SER A 308     -16.936  28.916  -5.069  1.00 75.10           H  
ATOM   4657  CA  SER A 308     -18.696  28.491  -3.908  1.00 75.10           C  
ATOM   4658  HA  SER A 308     -18.603  27.784  -3.083  1.00 75.10           H  
ATOM   4659  C   SER A 308     -20.100  28.308  -4.496  1.00 75.10           C  
ATOM   4660  CB  SER A 308     -18.555  29.897  -3.319  1.00 75.10           C  
ATOM   4661  HB2 SER A 308     -19.303  30.030  -2.537  1.00 75.10           H  
ATOM   4662  HB3 SER A 308     -17.566  30.009  -2.875  1.00 75.10           H  
ATOM   4663  O   SER A 308     -20.987  27.806  -3.804  1.00 75.10           O  
ATOM   4664  OG  SER A 308     -18.744  30.883  -4.309  1.00 75.10           O  
ATOM   4665  HG  SER A 308     -17.953  30.872  -4.853  1.00 75.10           H  
ATOM   4666  N   LYS A 309     -20.311  28.649  -5.777  1.00 77.89           N  
ATOM   4667  H   LYS A 309     -19.558  29.104  -6.272  1.00 77.89           H  
ATOM   4668  CA  LYS A 309     -21.568  28.369  -6.492  1.00 77.89           C  
ATOM   4669  HA  LYS A 309     -22.405  28.770  -5.920  1.00 77.89           H  
ATOM   4670  C   LYS A 309     -21.823  26.866  -6.609  1.00 77.89           C  
ATOM   4671  CB  LYS A 309     -21.551  29.015  -7.885  1.00 77.89           C  
ATOM   4672  HB2 LYS A 309     -22.337  28.563  -8.490  1.00 77.89           H  
ATOM   4673  HB3 LYS A 309     -20.596  28.808  -8.367  1.00 77.89           H  
ATOM   4674  O   LYS A 309     -22.930  26.434  -6.303  1.00 77.89           O  
ATOM   4675  CG  LYS A 309     -21.796  30.531  -7.845  1.00 77.89           C  
ATOM   4676  HG2 LYS A 309     -21.084  31.011  -7.174  1.00 77.89           H  
ATOM   4677  HG3 LYS A 309     -22.804  30.721  -7.476  1.00 77.89           H  
ATOM   4678  CD  LYS A 309     -21.649  31.114  -9.257  1.00 77.89           C  
ATOM   4679  HD2 LYS A 309     -22.372  30.632  -9.916  1.00 77.89           H  
ATOM   4680  HD3 LYS A 309     -20.644  30.901  -9.620  1.00 77.89           H  
ATOM   4681  CE  LYS A 309     -21.879  32.629  -9.255  1.00 77.89           C  
ATOM   4682  HE2 LYS A 309     -21.145  33.088  -8.593  1.00 77.89           H  
ATOM   4683  HE3 LYS A 309     -22.871  32.829  -8.850  1.00 77.89           H  
ATOM   4684  NZ  LYS A 309     -21.762  33.193 -10.625  1.00 77.89           N  
ATOM   4685  HZ1 LYS A 309     -21.909  34.192 -10.621  1.00 77.89           H  
ATOM   4686  HZ2 LYS A 309     -20.845  33.011 -11.007  1.00 77.89           H  
ATOM   4687  HZ3 LYS A 309     -22.441  32.773 -11.244  1.00 77.89           H  
ATOM   4688  N   THR A 310     -20.801  26.096  -6.981  1.00 77.62           N  
ATOM   4689  H   THR A 310     -19.928  26.548  -7.213  1.00 77.62           H  
ATOM   4690  CA  THR A 310     -20.876  24.630  -7.111  1.00 77.62           C  
ATOM   4691  HA  THR A 310     -21.713  24.374  -7.760  1.00 77.62           H  
ATOM   4692  C   THR A 310     -21.120  23.959  -5.754  1.00 77.62           C  
ATOM   4693  CB  THR A 310     -19.593  24.076  -7.755  1.00 77.62           C  
ATOM   4694  HB  THR A 310     -18.756  24.200  -7.068  1.00 77.62           H  
ATOM   4695  O   THR A 310     -21.991  23.109  -5.616  1.00 77.62           O  
ATOM   4696  CG2 THR A 310     -19.728  22.597  -8.110  1.00 77.62           C  
ATOM   4697 HG21 THR A 310     -19.859  21.998  -7.209  1.00 77.62           H  
ATOM   4698 HG22 THR A 310     -18.825  22.260  -8.619  1.00 77.62           H  
ATOM   4699 HG23 THR A 310     -20.582  22.446  -8.770  1.00 77.62           H  
ATOM   4700  OG1 THR A 310     -19.301  24.777  -8.950  1.00 77.62           O  
ATOM   4701  HG1 THR A 310     -18.919  25.627  -8.719  1.00 77.62           H  
ATOM   4702  N   LEU A 311     -20.429  24.399  -4.699  1.00 81.60           N  
ATOM   4703  H   LEU A 311     -19.684  25.062  -4.856  1.00 81.60           H  
ATOM   4704  CA  LEU A 311     -20.665  23.924  -3.332  1.00 81.60           C  
ATOM   4705  HA  LEU A 311     -20.563  22.839  -3.308  1.00 81.60           H  
ATOM   4706  C   LEU A 311     -22.088  24.240  -2.861  1.00 81.60           C  
ATOM   4707  CB  LEU A 311     -19.640  24.568  -2.382  1.00 81.60           C  
ATOM   4708  HB2 LEU A 311     -19.977  24.425  -1.355  1.00 81.60           H  
ATOM   4709  HB3 LEU A 311     -19.614  25.641  -2.573  1.00 81.60           H  
ATOM   4710  O   LEU A 311     -22.728  23.417  -2.207  1.00 81.60           O  
ATOM   4711  CG  LEU A 311     -18.216  23.997  -2.498  1.00 81.60           C  
ATOM   4712  HG  LEU A 311     -17.883  24.028  -3.535  1.00 81.60           H  
ATOM   4713  CD1 LEU A 311     -17.269  24.850  -1.653  1.00 81.60           C  
ATOM   4714 HD11 LEU A 311     -16.252  24.469  -1.751  1.00 81.60           H  
ATOM   4715 HD12 LEU A 311     -17.288  25.883  -2.002  1.00 81.60           H  
ATOM   4716 HD13 LEU A 311     -17.561  24.813  -0.604  1.00 81.60           H  
ATOM   4717  CD2 LEU A 311     -18.139  22.555  -1.994  1.00 81.60           C  
ATOM   4718 HD21 LEU A 311     -18.508  22.486  -0.970  1.00 81.60           H  
ATOM   4719 HD22 LEU A 311     -17.104  22.214  -2.020  1.00 81.60           H  
ATOM   4720 HD23 LEU A 311     -18.720  21.895  -2.637  1.00 81.60           H  
ATOM   4721  N   ARG A 312     -22.614  25.419  -3.213  1.00 86.48           N  
ATOM   4722  H   ARG A 312     -22.028  26.066  -3.721  1.00 86.48           H  
ATOM   4723  CA  ARG A 312     -23.993  25.796  -2.895  1.00 86.48           C  
ATOM   4724  HA  ARG A 312     -24.155  25.593  -1.837  1.00 86.48           H  
ATOM   4725  C   ARG A 312     -25.006  24.934  -3.648  1.00 86.48           C  
ATOM   4726  CB  ARG A 312     -24.184  27.297  -3.147  1.00 86.48           C  
ATOM   4727  HB2 ARG A 312     -23.395  27.838  -2.624  1.00 86.48           H  
ATOM   4728  HB3 ARG A 312     -24.099  27.504  -4.213  1.00 86.48           H  
ATOM   4729  O   ARG A 312     -25.986  24.534  -3.026  1.00 86.48           O  
ATOM   4730  CG  ARG A 312     -25.539  27.798  -2.634  1.00 86.48           C  
ATOM   4731  HG2 ARG A 312     -26.345  27.320  -3.191  1.00 86.48           H  
ATOM   4732  HG3 ARG A 312     -25.639  27.554  -1.576  1.00 86.48           H  
ATOM   4733  CD  ARG A 312     -25.627  29.315  -2.818  1.00 86.48           C  
ATOM   4734  HD2 ARG A 312     -24.801  29.777  -2.277  1.00 86.48           H  
ATOM   4735  HD3 ARG A 312     -25.525  29.544  -3.879  1.00 86.48           H  
ATOM   4736  NE  ARG A 312     -26.908  29.846  -2.318  1.00 86.48           N  
ATOM   4737  HE  ARG A 312     -27.599  29.165  -2.037  1.00 86.48           H  
ATOM   4738  NH1 ARG A 312     -26.414  32.073  -2.576  1.00 86.48           N  
ATOM   4739 HH11 ARG A 312     -26.672  33.046  -2.492  1.00 86.48           H  
ATOM   4740 HH12 ARG A 312     -25.500  31.816  -2.918  1.00 86.48           H  
ATOM   4741  NH2 ARG A 312     -28.406  31.473  -1.767  1.00 86.48           N  
ATOM   4742 HH21 ARG A 312     -29.076  30.765  -1.502  1.00 86.48           H  
ATOM   4743 HH22 ARG A 312     -28.655  32.450  -1.711  1.00 86.48           H  
ATOM   4744  CZ  ARG A 312     -27.236  31.123  -2.223  1.00 86.48           C  
ATOM   4745  N   SER A 313     -24.795  24.637  -4.933  1.00 82.91           N  
ATOM   4746  H   SER A 313     -23.963  24.974  -5.395  1.00 82.91           H  
ATOM   4747  CA  SER A 313     -25.694  23.757  -5.694  1.00 82.91           C  
ATOM   4748  HA  SER A 313     -26.715  24.116  -5.562  1.00 82.91           H  
ATOM   4749  C   SER A 313     -25.669  22.326  -5.158  1.00 82.91           C  
ATOM   4750  CB  SER A 313     -25.407  23.795  -7.201  1.00 82.91           C  
ATOM   4751  HB2 SER A 313     -26.109  23.142  -7.720  1.00 82.91           H  
ATOM   4752  HB3 SER A 313     -25.558  24.814  -7.558  1.00 82.91           H  
ATOM   4753  O   SER A 313     -26.733  21.792  -4.859  1.00 82.91           O  
ATOM   4754  OG  SER A 313     -24.091  23.402  -7.509  1.00 82.91           O  
ATOM   4755  HG  SER A 313     -24.088  22.476  -7.762  1.00 82.91           H  
ATOM   4756  N   LEU A 314     -24.485  21.763  -4.897  1.00 82.77           N  
ATOM   4757  H   LEU A 314     -23.649  22.247  -5.191  1.00 82.77           H  
ATOM   4758  CA  LEU A 314     -24.337  20.433  -4.292  1.00 82.77           C  
ATOM   4759  HA  LEU A 314     -24.835  19.696  -4.923  1.00 82.77           H  
ATOM   4760  C   LEU A 314     -25.000  20.353  -2.910  1.00 82.77           C  
ATOM   4761  CB  LEU A 314     -22.841  20.088  -4.182  1.00 82.77           C  
ATOM   4762  HB2 LEU A 314     -22.327  20.921  -3.702  1.00 82.77           H  
ATOM   4763  HB3 LEU A 314     -22.729  19.216  -3.538  1.00 82.77           H  
ATOM   4764  O   LEU A 314     -25.688  19.383  -2.597  1.00 82.77           O  
ATOM   4765  CG  LEU A 314     -22.154  19.778  -5.525  1.00 82.77           C  
ATOM   4766  HG  LEU A 314     -22.347  20.581  -6.236  1.00 82.77           H  
ATOM   4767  CD1 LEU A 314     -20.644  19.679  -5.302  1.00 82.77           C  
ATOM   4768 HD11 LEU A 314     -20.150  19.468  -6.250  1.00 82.77           H  
ATOM   4769 HD12 LEU A 314     -20.264  20.624  -4.912  1.00 82.77           H  
ATOM   4770 HD13 LEU A 314     -20.419  18.875  -4.601  1.00 82.77           H  
ATOM   4771  CD2 LEU A 314     -22.642  18.461  -6.127  1.00 82.77           C  
ATOM   4772 HD21 LEU A 314     -23.699  18.522  -6.387  1.00 82.77           H  
ATOM   4773 HD22 LEU A 314     -22.092  18.247  -7.044  1.00 82.77           H  
ATOM   4774 HD23 LEU A 314     -22.494  17.639  -5.426  1.00 82.77           H  
ATOM   4775  N   ARG A 315     -24.868  21.398  -2.079  1.00 89.47           N  
ATOM   4776  H   ARG A 315     -24.237  22.139  -2.350  1.00 89.47           H  
ATOM   4777  CA  ARG A 315     -25.538  21.450  -0.772  1.00 89.47           C  
ATOM   4778  HA  ARG A 315     -25.298  20.517  -0.263  1.00 89.47           H  
ATOM   4779  C   ARG A 315     -27.061  21.489  -0.903  1.00 89.47           C  
ATOM   4780  CB  ARG A 315     -25.005  22.647   0.037  1.00 89.47           C  
ATOM   4781  HB2 ARG A 315     -25.272  23.571  -0.475  1.00 89.47           H  
ATOM   4782  HB3 ARG A 315     -23.917  22.587   0.072  1.00 89.47           H  
ATOM   4783  O   ARG A 315     -27.752  20.884  -0.087  1.00 89.47           O  
ATOM   4784  CG  ARG A 315     -25.530  22.712   1.481  1.00 89.47           C  
ATOM   4785  HG2 ARG A 315     -25.085  23.579   1.970  1.00 89.47           H  
ATOM   4786  HG3 ARG A 315     -26.613  22.835   1.479  1.00 89.47           H  
ATOM   4787  CD  ARG A 315     -25.154  21.448   2.265  1.00 89.47           C  
ATOM   4788  HD2 ARG A 315     -24.076  21.298   2.201  1.00 89.47           H  
ATOM   4789  HD3 ARG A 315     -25.650  20.591   1.811  1.00 89.47           H  
ATOM   4790  NE  ARG A 315     -25.555  21.524   3.680  1.00 89.47           N  
ATOM   4791  HE  ARG A 315     -25.933  22.400   4.013  1.00 89.47           H  
ATOM   4792  NH1 ARG A 315     -25.037  19.339   4.186  1.00 89.47           N  
ATOM   4793 HH11 ARG A 315     -25.144  18.534   4.786  1.00 89.47           H  
ATOM   4794 HH12 ARG A 315     -24.723  19.169   3.241  1.00 89.47           H  
ATOM   4795  NH2 ARG A 315     -25.955  20.646   5.742  1.00 89.47           N  
ATOM   4796 HH21 ARG A 315     -26.352  21.522   6.051  1.00 89.47           H  
ATOM   4797 HH22 ARG A 315     -25.957  19.838   6.348  1.00 89.47           H  
ATOM   4798  CZ  ARG A 315     -25.509  20.508   4.525  1.00 89.47           C  
ATOM   4799  N   LEU A 316     -27.586  22.202  -1.901  1.00 88.32           N  
ATOM   4800  H   LEU A 316     -26.954  22.642  -2.554  1.00 88.32           H  
ATOM   4801  CA  LEU A 316     -29.023  22.247  -2.175  1.00 88.32           C  
ATOM   4802  HA  LEU A 316     -29.554  22.444  -1.244  1.00 88.32           H  
ATOM   4803  C   LEU A 316     -29.540  20.894  -2.675  1.00 88.32           C  
ATOM   4804  CB  LEU A 316     -29.336  23.367  -3.183  1.00 88.32           C  
ATOM   4805  HB2 LEU A 316     -30.355  23.235  -3.545  1.00 88.32           H  
ATOM   4806  HB3 LEU A 316     -28.672  23.259  -4.041  1.00 88.32           H  
ATOM   4807  O   LEU A 316     -30.576  20.444  -2.191  1.00 88.32           O  
ATOM   4808  CG  LEU A 316     -29.200  24.790  -2.616  1.00 88.32           C  
ATOM   4809  HG  LEU A 316     -28.239  24.913  -2.118  1.00 88.32           H  
ATOM   4810  CD1 LEU A 316     -29.296  25.807  -3.756  1.00 88.32           C  
ATOM   4811 HD11 LEU A 316     -30.250  25.701  -4.271  1.00 88.32           H  
ATOM   4812 HD12 LEU A 316     -28.489  25.624  -4.465  1.00 88.32           H  
ATOM   4813 HD13 LEU A 316     -29.198  26.820  -3.364  1.00 88.32           H  
ATOM   4814  CD2 LEU A 316     -30.291  25.116  -1.593  1.00 88.32           C  
ATOM   4815 HD21 LEU A 316     -30.190  26.150  -1.260  1.00 88.32           H  
ATOM   4816 HD22 LEU A 316     -31.274  24.973  -2.041  1.00 88.32           H  
ATOM   4817 HD23 LEU A 316     -30.194  24.464  -0.725  1.00 88.32           H  
ATOM   4818  N   GLU A 317     -28.810  20.226  -3.567  1.00 86.78           N  
ATOM   4819  H   GLU A 317     -27.991  20.664  -3.964  1.00 86.78           H  
ATOM   4820  CA  GLU A 317     -29.131  18.867  -4.022  1.00 86.78           C  
ATOM   4821  HA  GLU A 317     -30.133  18.848  -4.450  1.00 86.78           H  
ATOM   4822  C   GLU A 317     -29.110  17.865  -2.866  1.00 86.78           C  
ATOM   4823  CB  GLU A 317     -28.137  18.421  -5.098  1.00 86.78           C  
ATOM   4824  HB2 GLU A 317     -27.123  18.651  -4.771  1.00 86.78           H  
ATOM   4825  HB3 GLU A 317     -28.227  17.342  -5.228  1.00 86.78           H  
ATOM   4826  O   GLU A 317     -30.037  17.071  -2.724  1.00 86.78           O  
ATOM   4827  CG  GLU A 317     -28.425  19.095  -6.444  1.00 86.78           C  
ATOM   4828  HG2 GLU A 317     -29.426  18.811  -6.767  1.00 86.78           H  
ATOM   4829  HG3 GLU A 317     -28.410  20.177  -6.313  1.00 86.78           H  
ATOM   4830  CD  GLU A 317     -27.412  18.706  -7.529  1.00 86.78           C  
ATOM   4831  OE1 GLU A 317     -27.560  19.254  -8.643  1.00 86.78           O  
ATOM   4832  OE2 GLU A 317     -26.499  17.904  -7.231  1.00 86.78           O  
ATOM   4833  N   GLN A 318     -28.118  17.948  -1.975  1.00 85.95           N  
ATOM   4834  H   GLN A 318     -27.339  18.555  -2.185  1.00 85.95           H  
ATOM   4835  CA  GLN A 318     -28.051  17.102  -0.785  1.00 85.95           C  
ATOM   4836  HA  GLN A 318     -28.057  16.062  -1.110  1.00 85.95           H  
ATOM   4837  C   GLN A 318     -29.270  17.309   0.127  1.00 85.95           C  
ATOM   4838  CB  GLN A 318     -26.732  17.371  -0.050  1.00 85.95           C  
ATOM   4839  HB2 GLN A 318     -25.907  17.276  -0.756  1.00 85.95           H  
ATOM   4840  HB3 GLN A 318     -26.734  18.383   0.354  1.00 85.95           H  
ATOM   4841  O   GLN A 318     -29.897  16.336   0.536  1.00 85.95           O  
ATOM   4842  CG  GLN A 318     -26.519  16.365   1.088  1.00 85.95           C  
ATOM   4843  HG2 GLN A 318     -26.519  15.354   0.681  1.00 85.95           H  
ATOM   4844  HG3 GLN A 318     -27.339  16.442   1.802  1.00 85.95           H  
ATOM   4845  CD  GLN A 318     -25.216  16.576   1.847  1.00 85.95           C  
ATOM   4846  NE2 GLN A 318     -25.020  15.850   2.922  1.00 85.95           N  
ATOM   4847 HE21 GLN A 318     -25.777  15.275   3.265  1.00 85.95           H  
ATOM   4848 HE22 GLN A 318     -24.102  15.865   3.342  1.00 85.95           H  
ATOM   4849  OE1 GLN A 318     -24.392  17.432   1.555  1.00 85.95           O  
ATOM   4850  N   ILE A 319     -29.663  18.560   0.394  1.00 86.74           N  
ATOM   4851  H   ILE A 319     -29.111  19.319   0.020  1.00 86.74           H  
ATOM   4852  CA  ILE A 319     -30.866  18.872   1.187  1.00 86.74           C  
ATOM   4853  HA  ILE A 319     -30.793  18.360   2.146  1.00 86.74           H  
ATOM   4854  C   ILE A 319     -32.134  18.343   0.496  1.00 86.74           C  
ATOM   4855  CB  ILE A 319     -30.951  20.396   1.448  1.00 86.74           C  
ATOM   4856  HB  ILE A 319     -30.823  20.913   0.497  1.00 86.74           H  
ATOM   4857  O   ILE A 319     -33.029  17.816   1.158  1.00 86.74           O  
ATOM   4858  CG1 ILE A 319     -29.829  20.843   2.414  1.00 86.74           C  
ATOM   4859 HG12 ILE A 319     -28.887  20.374   2.130  1.00 86.74           H  
ATOM   4860 HG13 ILE A 319     -30.063  20.504   3.423  1.00 86.74           H  
ATOM   4861  CG2 ILE A 319     -32.321  20.799   2.032  1.00 86.74           C  
ATOM   4862 HG21 ILE A 319     -32.346  21.863   2.265  1.00 86.74           H  
ATOM   4863 HG22 ILE A 319     -32.520  20.224   2.937  1.00 86.74           H  
ATOM   4864 HG23 ILE A 319     -33.113  20.608   1.307  1.00 86.74           H  
ATOM   4865  CD1 ILE A 319     -29.602  22.362   2.433  1.00 86.74           C  
ATOM   4866 HD11 ILE A 319     -29.419  22.723   1.421  1.00 86.74           H  
ATOM   4867 HD12 ILE A 319     -30.464  22.878   2.856  1.00 86.74           H  
ATOM   4868 HD13 ILE A 319     -28.731  22.584   3.050  1.00 86.74           H  
ATOM   4869  N   GLN A 320     -32.231  18.467  -0.832  1.00 86.88           N  
ATOM   4870  H   GLN A 320     -31.470  18.899  -1.336  1.00 86.88           H  
ATOM   4871  CA  GLN A 320     -33.360  17.930  -1.595  1.00 86.88           C  
ATOM   4872  HA  GLN A 320     -34.290  18.299  -1.163  1.00 86.88           H  
ATOM   4873  C   GLN A 320     -33.418  16.401  -1.530  1.00 86.88           C  
ATOM   4874  CB  GLN A 320     -33.283  18.387  -3.056  1.00 86.88           C  
ATOM   4875  HB2 GLN A 320     -33.964  17.776  -3.649  1.00 86.88           H  
ATOM   4876  HB3 GLN A 320     -32.273  18.232  -3.435  1.00 86.88           H  
ATOM   4877  O   GLN A 320     -34.502  15.850  -1.345  1.00 86.88           O  
ATOM   4878  CG  GLN A 320     -33.685  19.857  -3.240  1.00 86.88           C  
ATOM   4879  HG2 GLN A 320     -33.054  20.501  -2.629  1.00 86.88           H  
ATOM   4880  HG3 GLN A 320     -34.717  19.986  -2.914  1.00 86.88           H  
ATOM   4881  CD  GLN A 320     -33.578  20.303  -4.695  1.00 86.88           C  
ATOM   4882  NE2 GLN A 320     -33.988  21.509  -5.017  1.00 86.88           N  
ATOM   4883 HE21 GLN A 320     -33.868  21.747  -5.991  1.00 86.88           H  
ATOM   4884 HE22 GLN A 320     -34.322  22.155  -4.316  1.00 86.88           H  
ATOM   4885  OE1 GLN A 320     -33.168  19.580  -5.583  1.00 86.88           O  
ATOM   4886  N   ASN A 321     -32.276  15.722  -1.635  1.00 85.17           N  
ATOM   4887  H   ASN A 321     -31.429  16.234  -1.837  1.00 85.17           H  
ATOM   4888  CA  ASN A 321     -32.189  14.270  -1.528  1.00 85.17           C  
ATOM   4889  HA  ASN A 321     -32.939  13.823  -2.181  1.00 85.17           H  
ATOM   4890  C   ASN A 321     -32.525  13.795  -0.109  1.00 85.17           C  
ATOM   4891  CB  ASN A 321     -30.802  13.812  -2.010  1.00 85.17           C  
ATOM   4892  HB2 ASN A 321     -30.663  12.762  -1.754  1.00 85.17           H  
ATOM   4893  HB3 ASN A 321     -30.028  14.392  -1.509  1.00 85.17           H  
ATOM   4894  O   ASN A 321     -33.338  12.891   0.038  1.00 85.17           O  
ATOM   4895  CG  ASN A 321     -30.635  13.940  -3.518  1.00 85.17           C  
ATOM   4896  ND2 ASN A 321     -29.415  13.909  -4.000  1.00 85.17           N  
ATOM   4897 HD21 ASN A 321     -28.614  13.854  -3.387  1.00 85.17           H  
ATOM   4898 HD22 ASN A 321     -29.310  14.045  -4.996  1.00 85.17           H  
ATOM   4899  OD1 ASN A 321     -31.593  14.036  -4.278  1.00 85.17           O  
ATOM   4900  N   GLU A 322     -32.021  14.460   0.935  1.00 84.87           N  
ATOM   4901  H   GLU A 322     -31.333  15.179   0.762  1.00 84.87           H  
ATOM   4902  CA  GLU A 322     -32.393  14.174   2.328  1.00 84.87           C  
ATOM   4903  HA  GLU A 322     -32.151  13.136   2.557  1.00 84.87           H  
ATOM   4904  C   GLU A 322     -33.901  14.351   2.571  1.00 84.87           C  
ATOM   4905  CB  GLU A 322     -31.611  15.090   3.285  1.00 84.87           C  
ATOM   4906  HB2 GLU A 322     -32.084  15.039   4.265  1.00 84.87           H  
ATOM   4907  HB3 GLU A 322     -31.681  16.118   2.929  1.00 84.87           H  
ATOM   4908  O   GLU A 322     -34.519  13.534   3.254  1.00 84.87           O  
ATOM   4909  CG  GLU A 322     -30.131  14.702   3.452  1.00 84.87           C  
ATOM   4910  HG2 GLU A 322     -30.085  13.712   3.906  1.00 84.87           H  
ATOM   4911  HG3 GLU A 322     -29.656  14.638   2.472  1.00 84.87           H  
ATOM   4912  CD  GLU A 322     -29.349  15.695   4.336  1.00 84.87           C  
ATOM   4913  OE1 GLU A 322     -28.094  15.661   4.295  1.00 84.87           O  
ATOM   4914  OE2 GLU A 322     -29.998  16.473   5.081  1.00 84.87           O  
ATOM   4915  N   ASN A 323     -34.522  15.384   1.991  1.00 84.48           N  
ATOM   4916  H   ASN A 323     -33.959  16.055   1.487  1.00 84.48           H  
ATOM   4917  CA  ASN A 323     -35.969  15.594   2.085  1.00 84.48           C  
ATOM   4918  HA  ASN A 323     -36.268  15.495   3.128  1.00 84.48           H  
ATOM   4919  C   ASN A 323     -36.766  14.534   1.309  1.00 84.48           C  
ATOM   4920  CB  ASN A 323     -36.314  17.013   1.608  1.00 84.48           C  
ATOM   4921  HB2 ASN A 323     -37.390  17.081   1.444  1.00 84.48           H  
ATOM   4922  HB3 ASN A 323     -35.813  17.209   0.660  1.00 84.48           H  
ATOM   4923  O   ASN A 323     -37.797  14.084   1.809  1.00 84.48           O  
ATOM   4924  CG  ASN A 323     -35.946  18.093   2.610  1.00 84.48           C  
ATOM   4925  ND2 ASN A 323     -35.818  19.318   2.158  1.00 84.48           N  
ATOM   4926 HD21 ASN A 323     -35.835  19.484   1.162  1.00 84.48           H  
ATOM   4927 HD22 ASN A 323     -35.514  20.003   2.835  1.00 84.48           H  
ATOM   4928  OD1 ASN A 323     -35.826  17.883   3.807  1.00 84.48           O  
ATOM   4929  N   LYS A 324     -36.291  14.102   0.130  1.00 81.75           N  
ATOM   4930  H   LYS A 324     -35.444  14.522  -0.225  1.00 81.75           H  
ATOM   4931  CA  LYS A 324     -36.889  12.985  -0.624  1.00 81.75           C  
ATOM   4932  HA  LYS A 324     -37.949  13.183  -0.784  1.00 81.75           H  
ATOM   4933  C   LYS A 324     -36.824  11.681   0.173  1.00 81.75           C  
ATOM   4934  CB  LYS A 324     -36.202  12.807  -1.988  1.00 81.75           C  
ATOM   4935  HB2 LYS A 324     -35.121  12.869  -1.860  1.00 81.75           H  
ATOM   4936  HB3 LYS A 324     -36.434  11.811  -2.364  1.00 81.75           H  
ATOM   4937  O   LYS A 324     -37.837  10.992   0.256  1.00 81.75           O  
ATOM   4938  CG  LYS A 324     -36.661  13.826  -3.041  1.00 81.75           C
[truncated: 297,684 more chars]
