# Supplementary material for: Nuclear genome of Bulinus truncatus, an intermediate host of the carcinogenic human blood fluke Schistosoma haematobium
Source: Nat Commun. 2022 Feb 21;13:977. doi: 10.1038/s41467-022-28634-9 (PMC8861042; doi:10.1038/s41467-022-28634-9)
Supplement: Supplementary file 6 — Supplementary Data 3 [file 41467_2022_28634_MOESM6_ESM.zip › Supplementary_Data_3/btru_042813-t1.mature.pep.pdb]

ATOM      1  N   MET A   1     -21.150 -33.638  35.117  1.00 43.03           N  
ATOM      2  H   MET A   1     -20.464 -34.234  34.676  1.00 43.03           H  
ATOM      3  H2  MET A   1     -21.278 -33.938  36.073  1.00 43.03           H  
ATOM      4  H3  MET A   1     -22.022 -33.724  34.615  1.00 43.03           H  
ATOM      5  CA  MET A   1     -20.666 -32.245  35.078  1.00 43.03           C  
ATOM      6  HA  MET A   1     -21.407 -31.582  35.524  1.00 43.03           H  
ATOM      7  C   MET A   1     -20.506 -31.876  33.612  1.00 43.03           C  
ATOM      8  CB  MET A   1     -19.361 -32.141  35.888  1.00 43.03           C  
ATOM      9  HB2 MET A   1     -18.560 -32.685  35.388  1.00 43.03           H  
ATOM     10  HB3 MET A   1     -19.532 -32.624  36.850  1.00 43.03           H  
ATOM     11  O   MET A   1     -19.502 -32.215  33.011  1.00 43.03           O  
ATOM     12  CG  MET A   1     -18.894 -30.714  36.182  1.00 43.03           C  
ATOM     13  HG2 MET A   1     -19.729 -30.136  36.576  1.00 43.03           H  
ATOM     14  HG3 MET A   1     -18.539 -30.247  35.264  1.00 43.03           H  
ATOM     15  SD  MET A   1     -17.562 -30.715  37.413  1.00 43.03           S  
ATOM     16  CE  MET A   1     -17.323 -28.937  37.671  1.00 43.03           C  
ATOM     17  HE1 MET A   1     -16.526 -28.780  38.398  1.00 43.03           H  
ATOM     18  HE2 MET A   1     -18.244 -28.490  38.045  1.00 43.03           H  
ATOM     19  HE3 MET A   1     -17.044 -28.464  36.730  1.00 43.03           H  
ATOM     20  N   THR A   2     -21.556 -31.353  32.987  1.00 39.07           N  
ATOM     21  H   THR A   2     -22.394 -31.096  33.488  1.00 39.07           H  
ATOM     22  CA  THR A   2     -21.503 -30.876  31.598  1.00 39.07           C  
ATOM     23  HA  THR A   2     -20.775 -31.445  31.020  1.00 39.07           H  
ATOM     24  C   THR A   2     -21.065 -29.420  31.624  1.00 39.07           C  
ATOM     25  CB  THR A   2     -22.875 -31.013  30.917  1.00 39.07           C  
ATOM     26  HB  THR A   2     -22.897 -30.413  30.008  1.00 39.07           H  
ATOM     27  O   THR A   2     -21.735 -28.613  32.267  1.00 39.07           O  
ATOM     28  CG2 THR A   2     -23.173 -32.469  30.559  1.00 39.07           C  
ATOM     29 HG21 THR A   2     -24.142 -32.524  30.063  1.00 39.07           H  
ATOM     30 HG22 THR A   2     -22.409 -32.845  29.878  1.00 39.07           H  
ATOM     31 HG23 THR A   2     -23.198 -33.086  31.457  1.00 39.07           H  
ATOM     32  OG1 THR A   2     -23.891 -30.583  31.800  1.00 39.07           O  
ATOM     33  HG1 THR A   2     -23.785 -29.634  31.897  1.00 39.07           H  
ATOM     34  N   GLU A   3     -19.943 -29.099  30.977  1.00 42.87           N  
ATOM     35  H   GLU A   3     -19.413 -29.811  30.496  1.00 42.87           H  
ATOM     36  CA  GLU A   3     -19.461 -27.721  30.849  1.00 42.87           C  
ATOM     37  HA  GLU A   3     -19.283 -27.314  31.844  1.00 42.87           H  
ATOM     38  C   GLU A   3     -20.483 -26.849  30.101  1.00 42.87           C  
ATOM     39  CB  GLU A   3     -18.134 -27.653  30.083  1.00 42.87           C  
ATOM     40  HB2 GLU A   3     -18.195 -28.259  29.180  1.00 42.87           H  
ATOM     41  HB3 GLU A   3     -17.990 -26.613  29.790  1.00 42.87           H  
ATOM     42  O   GLU A   3     -20.851 -27.164  28.965  1.00 42.87           O  
ATOM     43  CG  GLU A   3     -16.916 -28.073  30.915  1.00 42.87           C  
ATOM     44  HG2 GLU A   3     -16.909 -29.158  31.012  1.00 42.87           H  
ATOM     45  HG3 GLU A   3     -17.011 -27.644  31.913  1.00 42.87           H  
ATOM     46  CD  GLU A   3     -15.603 -27.585  30.279  1.00 42.87           C  
ATOM     47  OE1 GLU A   3     -14.627 -27.434  31.044  1.00 42.87           O  
ATOM     48  OE2 GLU A   3     -15.593 -27.353  29.048  1.00 42.87           O  
ATOM     49  N   PRO A   4     -20.938 -25.735  30.693  1.00 43.53           N  
ATOM     50  CA  PRO A   4     -21.693 -24.722  29.985  1.00 43.53           C  
ATOM     51  HA  PRO A   4     -22.248 -25.149  29.150  1.00 43.53           H  
ATOM     52  C   PRO A   4     -20.731 -23.644  29.471  1.00 43.53           C  
ATOM     53  CB  PRO A   4     -22.678 -24.191  31.031  1.00 43.53           C  
ATOM     54  HB2 PRO A   4     -22.916 -23.140  30.868  1.00 43.53           H  
ATOM     55  HB3 PRO A   4     -23.589 -24.788  30.997  1.00 43.53           H  
ATOM     56  O   PRO A   4     -20.102 -22.956  30.269  1.00 43.53           O  
ATOM     57  CG  PRO A   4     -21.983 -24.409  32.381  1.00 43.53           C  
ATOM     58  HG2 PRO A   4     -21.581 -23.468  32.755  1.00 43.53           H  
ATOM     59  HG3 PRO A   4     -22.682 -24.832  33.104  1.00 43.53           H  
ATOM     60  CD  PRO A   4     -20.838 -25.384  32.103  1.00 43.53           C  
ATOM     61  HD2 PRO A   4     -20.948 -26.261  32.741  1.00 43.53           H  
ATOM     62  HD3 PRO A   4     -19.882 -24.898  32.296  1.00 43.53           H  
ATOM     63  N   GLY A   5     -20.661 -23.426  28.151  1.00 46.02           N  
ATOM     64  H   GLY A   5     -21.130 -24.069  27.529  1.00 46.02           H  
ATOM     65  CA  GLY A   5     -20.279 -22.087  27.679  1.00 46.02           C  
ATOM     66  HA2 GLY A   5     -21.182 -21.477  27.655  1.00 46.02           H  
ATOM     67  HA3 GLY A   5     -19.611 -21.623  28.405  1.00 46.02           H  
ATOM     68  C   GLY A   5     -19.583 -21.905  26.334  1.00 46.02           C  
ATOM     69  O   GLY A   5     -19.387 -20.757  25.950  1.00 46.02           O  
ATOM     70  N   THR A   6     -19.254 -22.934  25.551  1.00 48.53           N  
ATOM     71  H   THR A   6     -19.290 -23.879  25.905  1.00 48.53           H  
ATOM     72  CA  THR A   6     -18.535 -22.715  24.271  1.00 48.53           C  
ATOM     73  HA  THR A   6     -17.738 -22.003  24.488  1.00 48.53           H  
ATOM     74  C   THR A   6     -19.370 -22.045  23.166  1.00 48.53           C  
ATOM     75  CB  THR A   6     -17.853 -23.994  23.739  1.00 48.53           C  
ATOM     76  HB  THR A   6     -18.323 -24.303  22.805  1.00 48.53           H  
ATOM     77  O   THR A   6     -18.857 -21.797  22.080  1.00 48.53           O  
ATOM     78  CG2 THR A   6     -16.362 -23.768  23.491  1.00 48.53           C  
ATOM     79 HG21 THR A   6     -16.229 -22.966  22.765  1.00 48.53           H  
ATOM     80 HG22 THR A   6     -15.861 -23.503  24.422  1.00 48.53           H  
ATOM     81 HG23 THR A   6     -15.915 -24.677  23.088  1.00 48.53           H  
ATOM     82  OG1 THR A   6     -17.975 -25.054  24.660  1.00 48.53           O  
ATOM     83  HG1 THR A   6     -17.152 -25.547  24.673  1.00 48.53           H  
ATOM     84  N   ARG A   7     -20.648 -21.708  23.409  1.00 48.33           N  
ATOM     85  H   ARG A   7     -20.989 -21.856  24.348  1.00 48.33           H  
ATOM     86  CA  ARG A   7     -21.548 -21.123  22.395  1.00 48.33           C  
ATOM     87  HA  ARG A   7     -21.186 -21.435  21.415  1.00 48.33           H  
ATOM     88  C   ARG A   7     -21.532 -19.594  22.276  1.00 48.33           C  
ATOM     89  CB  ARG A   7     -22.981 -21.667  22.554  1.00 48.33           C  
ATOM     90  HB2 ARG A   7     -23.686 -20.934  22.164  1.00 48.33           H  
ATOM     91  HB3 ARG A   7     -23.211 -21.825  23.608  1.00 48.33           H  
ATOM     92  O   ARG A   7     -22.046 -19.098  21.278  1.00 48.33           O  
ATOM     93  CG  ARG A   7     -23.175 -22.971  21.764  1.00 48.33           C  
ATOM     94  HG2 ARG A   7     -22.866 -22.812  20.731  1.00 48.33           H  
ATOM     95  HG3 ARG A   7     -22.560 -23.757  22.200  1.00 48.33           H  
ATOM     96  CD  ARG A   7     -24.648 -23.398  21.773  1.00 48.33           C  
ATOM     97  HD2 ARG A   7     -25.245 -22.570  21.391  1.00 48.33           H  
ATOM     98  HD3 ARG A   7     -24.951 -23.605  22.799  1.00 48.33           H  
ATOM     99  NE  ARG A   7     -24.872 -24.597  20.940  1.00 48.33           N  
ATOM    100  HE  ARG A   7     -24.057 -25.152  20.720  1.00 48.33           H  
ATOM    101  NH1 ARG A   7     -27.146 -24.375  20.669  1.00 48.33           N  
ATOM    102 HH11 ARG A   7     -27.131 -23.540  21.237  1.00 48.33           H  
ATOM    103 HH12 ARG A   7     -28.017 -24.710  20.283  1.00 48.33           H  
ATOM    104  NH2 ARG A   7     -26.087 -26.092  19.722  1.00 48.33           N  
ATOM    105 HH21 ARG A   7     -25.249 -26.622  19.527  1.00 48.33           H  
ATOM    106 HH22 ARG A   7     -26.970 -26.408  19.348  1.00 48.33           H  
ATOM    107  CZ  ARG A   7     -26.029 -25.012  20.450  1.00 48.33           C  
ATOM    108  N   THR A   8     -20.957 -18.835  23.210  1.00 48.21           N  
ATOM    109  H   THR A   8     -20.554 -19.256  24.034  1.00 48.21           H  
ATOM    110  CA  THR A   8     -21.014 -17.356  23.147  1.00 48.21           C  
ATOM    111  HA  THR A   8     -21.895 -17.068  22.573  1.00 48.21           H  
ATOM    112  C   THR A   8     -19.853 -16.691  22.405  1.00 48.21           C  
ATOM    113  CB  THR A   8     -21.203 -16.728  24.535  1.00 48.21           C  
ATOM    114  HB  THR A   8     -20.944 -15.670  24.503  1.00 48.21           H  
ATOM    115  O   THR A   8     -20.013 -15.551  21.983  1.00 48.21           O  
ATOM    116  CG2 THR A   8     -22.650 -16.865  25.008  1.00 48.21           C  
ATOM    117 HG21 THR A   8     -22.932 -17.916  25.062  1.00 48.21           H  
ATOM    118 HG22 THR A   8     -22.758 -16.412  25.994  1.00 48.21           H  
ATOM    119 HG23 THR A   8     -23.313 -16.346  24.315  1.00 48.21           H  
ATOM    120  OG1 THR A   8     -20.387 -17.388  25.473  1.00 48.21           O  
ATOM    121  HG1 THR A   8     -20.444 -16.910  26.303  1.00 48.21           H  
ATOM    122  N   LYS A   9     -18.727 -17.376  22.154  1.00 49.71           N  
ATOM    123  H   LYS A   9     -18.641 -18.314  22.518  1.00 49.71           H  
ATOM    124  CA  LYS A   9     -17.588 -16.770  21.429  1.00 49.71           C  
ATOM    125  HA  LYS A   9     -17.435 -15.759  21.804  1.00 49.71           H  
ATOM    126  C   LYS A   9     -17.871 -16.554  19.933  1.00 49.71           C  
ATOM    127  CB  LYS A   9     -16.290 -17.554  21.696  1.00 49.71           C  
ATOM    128  HB2 LYS A   9     -16.459 -18.623  21.563  1.00 49.71           H  
ATOM    129  HB3 LYS A   9     -15.541 -17.232  20.972  1.00 49.71           H  
ATOM    130  O   LYS A   9     -17.750 -15.444  19.432  1.00 49.71           O  
ATOM    131  CG  LYS A   9     -15.754 -17.265  23.111  1.00 49.71           C  
ATOM    132  HG2 LYS A   9     -15.644 -16.187  23.226  1.00 49.71           H  
ATOM    133  HG3 LYS A   9     -16.467 -17.624  23.855  1.00 49.71           H  
ATOM    134  CD  LYS A   9     -14.390 -17.925  23.356  1.00 49.71           C  
ATOM    135  HD2 LYS A   9     -13.717 -17.650  22.544  1.00 49.71           H  
ATOM    136  HD3 LYS A   9     -14.511 -19.008  23.368  1.00 49.71           H  
ATOM    137  CE  LYS A   9     -13.800 -17.442  24.689  1.00 49.71           C  
ATOM    138  HE2 LYS A   9     -13.750 -16.353  24.662  1.00 49.71           H  
ATOM    139  HE3 LYS A   9     -14.474 -17.725  25.497  1.00 49.71           H  
ATOM    140  NZ  LYS A   9     -12.443 -17.999  24.923  1.00 49.71           N  
ATOM    141  HZ1 LYS A   9     -12.467 -19.008  24.946  1.00 49.71           H  
ATOM    142  HZ2 LYS A   9     -11.819 -17.710  24.183  1.00 49.71           H  
ATOM    143  HZ3 LYS A   9     -12.066 -17.662  25.798  1.00 49.71           H  
ATOM    144  N   THR A  10     -18.429 -17.550  19.247  1.00 50.52           N  
ATOM    145  H   THR A  10     -18.515 -18.451  19.696  1.00 50.52           H  
ATOM    146  CA  THR A  10     -18.645 -17.507  17.785  1.00 50.52           C  
ATOM    147  HA  THR A  10     -17.701 -17.217  17.324  1.00 50.52           H  
ATOM    148  C   THR A  10     -19.676 -16.493  17.272  1.00 50.52           C  
ATOM    149  CB  THR A  10     -19.044 -18.899  17.254  1.00 50.52           C  
ATOM    150  HB  THR A  10     -19.795 -18.796  16.471  1.00 50.52           H  
ATOM    151  O   THR A  10     -19.685 -16.205  16.077  1.00 50.52           O  
ATOM    152  CG2 THR A  10     -17.848 -19.621  16.647  1.00 50.52           C  
ATOM    153 HG21 THR A  10     -18.153 -20.606  16.295  1.00 50.52           H  
ATOM    154 HG22 THR A  10     -17.064 -19.732  17.395  1.00 50.52           H  
ATOM    155 HG23 THR A  10     -17.459 -19.046  15.806  1.00 50.52           H  
ATOM    156  OG1 THR A  10     -19.578 -19.728  18.274  1.00 50.52           O  
ATOM    157  HG1 THR A  10     -20.433 -19.376  18.532  1.00 50.52           H  
ATOM    158  N   ALA A  11     -20.583 -15.989  18.116  1.00 50.96           N  
ATOM    159  H   ALA A  11     -20.508 -16.213  19.098  1.00 50.96           H  
ATOM    160  CA  ALA A  11     -21.582 -14.998  17.697  1.00 50.96           C  
ATOM    161  HA  ALA A  11     -21.843 -15.168  16.652  1.00 50.96           H  
ATOM    162  C   ALA A  11     -21.050 -13.555  17.784  1.00 50.96           C  
ATOM    163  CB  ALA A  11     -22.856 -15.198  18.526  1.00 50.96           C  
ATOM    164  HB1 ALA A  11     -23.620 -14.496  18.191  1.00 50.96           H  
ATOM    165  HB2 ALA A  11     -23.228 -16.215  18.401  1.00 50.96           H  
ATOM    166  HB3 ALA A  11     -22.647 -15.014  19.580  1.00 50.96           H  
ATOM    167  O   ALA A  11     -21.465 -12.711  16.996  1.00 50.96           O  
ATOM    168  N   LEU A  12     -20.111 -13.299  18.704  1.00 52.30           N  
ATOM    169  H   LEU A  12     -19.772 -14.065  19.268  1.00 52.30           H  
ATOM    170  CA  LEU A  12     -19.437 -12.010  18.884  1.00 52.30           C  
ATOM    171  HA  LEU A  12     -20.138 -11.207  18.656  1.00 52.30           H  
ATOM    172  C   LEU A  12     -18.255 -11.841  17.924  1.00 52.30           C  
ATOM    173  CB  LEU A  12     -18.993 -11.883  20.352  1.00 52.30           C  
ATOM    174  HB2 LEU A  12     -18.653 -12.858  20.703  1.00 52.30           H  
ATOM    175  HB3 LEU A  12     -18.142 -11.205  20.419  1.00 52.30           H  
ATOM    176  O   LEU A  12     -18.085 -10.756  17.380  1.00 52.30           O  
ATOM    177  CG  LEU A  12     -20.118 -11.355  21.261  1.00 52.30           C  
ATOM    178  HG  LEU A  12     -21.081 -11.723  20.907  1.00 52.30           H  
ATOM    179  CD1 LEU A  12     -19.924 -11.824  22.701  1.00 52.30           C  
ATOM    180 HD11 LEU A  12     -19.967 -12.913  22.736  1.00 52.30           H  
ATOM    181 HD12 LEU A  12     -20.714 -11.416  23.331  1.00 52.30           H  
ATOM    182 HD13 LEU A  12     -18.954 -11.493  23.071  1.00 52.30           H  
ATOM    183  CD2 LEU A  12     -20.134  -9.827  21.278  1.00 52.30           C  
ATOM    184 HD21 LEU A  12     -19.268  -9.448  21.821  1.00 52.30           H  
ATOM    185 HD22 LEU A  12     -20.073  -9.447  20.258  1.00 52.30           H  
ATOM    186 HD23 LEU A  12     -21.046  -9.467  21.755  1.00 52.30           H  
ATOM    187  N   ASP A  13     -17.535 -12.924  17.608  1.00 52.75           N  
ATOM    188  H   ASP A  13     -17.608 -13.742  18.196  1.00 52.75           H  
ATOM    189  CA  ASP A  13     -16.480 -12.931  16.574  1.00 52.75           C  
ATOM    190  HA  ASP A  13     -15.734 -12.178  16.826  1.00 52.75           H  
ATOM    191  C   ASP A  13     -17.028 -12.587  15.166  1.00 52.75           C  
ATOM    192  CB  ASP A  13     -15.791 -14.311  16.557  1.00 52.75           C  
ATOM    193  HB2 ASP A  13     -15.051 -14.319  15.757  1.00 52.75           H  
ATOM    194  HB3 ASP A  13     -16.539 -15.068  16.323  1.00 52.75           H  
ATOM    195  O   ASP A  13     -16.275 -12.313  14.235  1.00 52.75           O  
ATOM    196  CG  ASP A  13     -15.075 -14.699  17.862  1.00 52.75           C  
ATOM    197  OD1 ASP A  13     -14.712 -13.796  18.647  1.00 52.75           O  
ATOM    198  OD2 ASP A  13     -14.922 -15.925  18.083  1.00 52.75           O  
ATOM    199  N   LYS A  14     -18.363 -12.600  15.022  1.00 44.77           N  
ATOM    200  H   LYS A  14     -18.876 -12.818  15.865  1.00 44.77           H  
ATOM    201  CA  LYS A  14     -19.153 -12.236  13.839  1.00 44.77           C  
ATOM    202  HA  LYS A  14     -18.484 -12.169  12.982  1.00 44.77           H  
ATOM    203  C   LYS A  14     -19.825 -10.863  13.933  1.00 44.77           C  
ATOM    204  CB  LYS A  14     -20.212 -13.313  13.574  1.00 44.77           C  
ATOM    205  HB2 LYS A  14     -20.956 -12.936  12.872  1.00 44.77           H  
ATOM    206  HB3 LYS A  14     -20.725 -13.549  14.506  1.00 44.77           H  
ATOM    207  O   LYS A  14     -20.654 -10.566  13.069  1.00 44.77           O  
ATOM    208  CG  LYS A  14     -19.635 -14.587  12.963  1.00 44.77           C  
ATOM    209  HG2 LYS A  14     -19.145 -14.350  12.019  1.00 44.77           H  
ATOM    210  HG3 LYS A  14     -18.915 -15.039  13.645  1.00 44.77           H  
ATOM    211  CD  LYS A  14     -20.802 -15.546  12.717  1.00 44.77           C  
ATOM    212  HD2 LYS A  14     -21.266 -15.795  13.672  1.00 44.77           H  
ATOM    213  HD3 LYS A  14     -21.536 -15.060  12.074  1.00 44.77           H  
ATOM    214  CE  LYS A  14     -20.295 -16.816  12.044  1.00 44.77           C  
ATOM    215  HE2 LYS A  14     -19.765 -16.535  11.134  1.00 44.77           H  
ATOM    216  HE3 LYS A  14     -19.580 -17.299  12.710  1.00 44.77           H  
ATOM    217  NZ  LYS A  14     -21.421 -17.725  11.726  1.00 44.77           N  
ATOM    218  HZ1 LYS A  14     -21.897 -17.992  12.576  1.00 44.77           H  
ATOM    219  HZ2 LYS A  14     -22.074 -17.256  11.115  1.00 44.77           H  
ATOM    220  HZ3 LYS A  14     -21.078 -18.551  11.258  1.00 44.77           H  
ATOM    221  N   PHE A  15     -19.486 -10.009  14.909  1.00 52.97           N  
ATOM    222  H   PHE A  15     -18.818 -10.310  15.604  1.00 52.97           H  
ATOM    223  CA  PHE A  15     -19.571  -8.569  14.650  1.00 52.97           C  
ATOM    224  HA  PHE A  15     -20.587  -8.301  14.362  1.00 52.97           H  
ATOM    225  C   PHE A  15     -18.651  -8.329  13.460  1.00 52.97           C  
ATOM    226  CB  PHE A  15     -19.176  -7.712  15.863  1.00 52.97           C  
ATOM    227  HB2 PHE A  15     -18.384  -8.206  16.425  1.00 52.97           H  
ATOM    228  HB3 PHE A  15     -18.766  -6.769  15.503  1.00 52.97           H  
ATOM    229  O   PHE A  15     -17.435  -8.256  13.607  1.00 52.97           O  
ATOM    230  CG  PHE A  15     -20.339  -7.383  16.776  1.00 52.97           C  
ATOM    231  CD1 PHE A  15     -21.128  -6.240  16.541  1.00 52.97           C  
ATOM    232  HD1 PHE A  15     -20.897  -5.587  15.712  1.00 52.97           H  
ATOM    233  CD2 PHE A  15     -20.645  -8.227  17.854  1.00 52.97           C  
ATOM    234  HD2 PHE A  15     -20.039  -9.106  18.018  1.00 52.97           H  
ATOM    235  CE1 PHE A  15     -22.209  -5.941  17.390  1.00 52.97           C  
ATOM    236  HE1 PHE A  15     -22.806  -5.059  17.210  1.00 52.97           H  
ATOM    237  CE2 PHE A  15     -21.732  -7.934  18.698  1.00 52.97           C  
ATOM    238  HE2 PHE A  15     -21.984  -8.591  19.517  1.00 52.97           H  
ATOM    239  CZ  PHE A  15     -22.508  -6.786  18.471  1.00 52.97           C  
ATOM    240  HZ  PHE A  15     -23.340  -6.557  19.122  1.00 52.97           H  
ATOM    241  N   VAL A  16     -19.269  -8.391  12.280  1.00 57.08           N  
ATOM    242  H   VAL A  16     -20.250  -8.627  12.321  1.00 57.08           H  
ATOM    243  CA  VAL A  16     -18.701  -8.267  10.943  1.00 57.08           C  
ATOM    244  HA  VAL A  16     -18.333  -9.232  10.594  1.00 57.08           H  
ATOM    245  C   VAL A  16     -17.548  -7.283  11.036  1.00 57.08           C  
ATOM    246  CB  VAL A  16     -19.828  -7.757  10.019  1.00 57.08           C  
ATOM    247  HB  VAL A  16     -20.220  -6.820  10.416  1.00 57.08           H  
ATOM    248  O   VAL A  16     -17.727  -6.232  11.641  1.00 57.08           O  
ATOM    249  CG1 VAL A  16     -19.357  -7.503   8.586  1.00 57.08           C  
ATOM    250 HG11 VAL A  16     -20.189  -7.153   7.975  1.00 57.08           H  
ATOM    251 HG12 VAL A  16     -18.586  -6.733   8.572  1.00 57.08           H  
ATOM    252 HG13 VAL A  16     -18.951  -8.417   8.153  1.00 57.08           H  
ATOM    253  CG2 VAL A  16     -20.995  -8.760   9.971  1.00 57.08           C  
ATOM    254 HG21 VAL A  16     -21.743  -8.416   9.256  1.00 57.08           H  
ATOM    255 HG22 VAL A  16     -21.477  -8.845  10.945  1.00 57.08           H  
ATOM    256 HG23 VAL A  16     -20.629  -9.739   9.660  1.00 57.08           H  
ATOM    257  N   LYS A  17     -16.352  -7.595  10.538  1.00 64.96           N  
ATOM    258  H   LYS A  17     -16.224  -8.447  10.011  1.00 64.96           H  
ATOM    259  CA  LYS A  17     -15.283  -6.593  10.527  1.00 64.96           C  
ATOM    260  HA  LYS A  17     -15.209  -6.135  11.513  1.00 64.96           H  
ATOM    261  C   LYS A  17     -15.706  -5.498   9.532  1.00 64.96           C  
ATOM    262  CB  LYS A  17     -13.927  -7.241  10.208  1.00 64.96           C  
ATOM    263  HB2 LYS A  17     -14.015  -7.791   9.271  1.00 64.96           H  
ATOM    264  HB3 LYS A  17     -13.197  -6.441  10.075  1.00 64.96           H  
ATOM    265  O   LYS A  17     -15.414  -5.563   8.349  1.00 64.96           O  
ATOM    266  CG  LYS A  17     -13.385  -8.201  11.279  1.00 64.96           C  
ATOM    267  HG2 LYS A  17     -14.098  -9.008  11.447  1.00 64.96           H  
ATOM    268  HG3 LYS A  17     -13.238  -7.656  12.211  1.00 64.96           H  
ATOM    269  CD  LYS A  17     -12.046  -8.795  10.813  1.00 64.96           C  
ATOM    270  HD2 LYS A  17     -11.352  -7.981  10.605  1.00 64.96           H  
ATOM    271  HD3 LYS A  17     -12.212  -9.375   9.905  1.00 64.96           H  
ATOM    272  CE  LYS A  17     -11.436  -9.729  11.860  1.00 64.96           C  
ATOM    273  HE2 LYS A  17     -12.039 -10.635  11.914  1.00 64.96           H  
ATOM    274  HE3 LYS A  17     -11.470  -9.236  12.832  1.00 64.96           H  
ATOM    275  NZ  LYS A  17     -10.026 -10.057  11.543  1.00 64.96           N  
ATOM    276  HZ1 LYS A  17      -9.672 -10.790  12.141  1.00 64.96           H  
ATOM    277  HZ2 LYS A  17      -9.460  -9.269  11.825  1.00 64.96           H  
ATOM    278  HZ3 LYS A  17      -9.858 -10.249  10.566  1.00 64.96           H  
ATOM    279  N   ILE A  18     -16.453  -4.501  10.016  1.00 81.75           N  
ATOM    280  H   ILE A  18     -16.765  -4.627  10.968  1.00 81.75           H  
ATOM    281  CA  ILE A  18     -17.101  -3.429   9.229  1.00 81.75           C  
ATOM    282  HA  ILE A  18     -17.429  -3.868   8.287  1.00 81.75           H  
ATOM    283  C   ILE A  18     -16.107  -2.313   8.880  1.00 81.75           C  
ATOM    284  CB  ILE A  18     -18.354  -2.831   9.945  1.00 81.75           C  
ATOM    285  HB  ILE A  18     -18.021  -2.039  10.616  1.00 81.75           H  
ATOM    286  O   ILE A  18     -16.497  -1.207   8.536  1.00 81.75           O  
ATOM    287  CG1 ILE A  18     -19.126  -3.848  10.803  1.00 81.75           C  
ATOM    288 HG12 ILE A  18     -18.499  -4.042  11.673  1.00 81.75           H  
ATOM    289 HG13 ILE A  18     -19.279  -4.757  10.221  1.00 81.75           H  
ATOM    290  CG2 ILE A  18     -19.322  -2.212   8.930  1.00 81.75           C  
ATOM    291 HG21 ILE A  18     -19.738  -2.984   8.283  1.00 81.75           H  
ATOM    292 HG22 ILE A  18     -18.822  -1.482   8.293  1.00 81.75           H  
ATOM    293 HG23 ILE A  18     -20.133  -1.678   9.424  1.00 81.75           H  
ATOM    294  CD1 ILE A  18     -20.473  -3.427  11.397  1.00 81.75           C  
ATOM    295 HD11 ILE A  18     -21.217  -3.296  10.612  1.00 81.75           H  
ATOM    296 HD12 ILE A  18     -20.823  -4.207  12.074  1.00 81.75           H  
ATOM    297 HD13 ILE A  18     -20.357  -2.499  11.958  1.00 81.75           H  
ATOM    298  N   ILE A  19     -14.811  -2.541   9.050  1.00 93.71           N  
ATOM    299  H   ILE A  19     -14.511  -3.491   9.217  1.00 93.71           H  
ATOM    300  CA  ILE A  19     -13.781  -1.534   8.820  1.00 93.71           C  
ATOM    301  HA  ILE A  19     -14.260  -0.592   8.551  1.00 93.71           H  
ATOM    302  C   ILE A  19     -12.967  -1.932   7.605  1.00 93.71           C  
ATOM    303  CB  ILE A  19     -12.927  -1.245  10.074  1.00 93.71           C  
ATOM    304  HB  ILE A  19     -11.959  -0.870   9.742  1.00 93.71           H  
ATOM    305  O   ILE A  19     -12.478  -3.053   7.499  1.00 93.71           O  
ATOM    306  CG1 ILE A  19     -12.687  -2.504  10.941  1.00 93.71           C  
ATOM    307 HG12 ILE A  19     -12.257  -3.282  10.310  1.00 93.71           H  
ATOM    308 HG13 ILE A  19     -13.632  -2.871  11.341  1.00 93.71           H  
ATOM    309  CG2 ILE A  19     -13.605  -0.116  10.873  1.00 93.71           C  
ATOM    310 HG21 ILE A  19     -12.979   0.185  11.713  1.00 93.71           H  
ATOM    311 HG22 ILE A  19     -14.573  -0.454  11.242  1.00 93.71           H  
ATOM    312 HG23 ILE A  19     -13.751   0.754  10.233  1.00 93.71           H  
ATOM    313  CD1 ILE A  19     -11.739  -2.270  12.121  1.00 93.71           C  
ATOM    314 HD11 ILE A  19     -10.816  -1.808  11.771  1.00 93.71           H  
ATOM    315 HD12 ILE A  19     -11.500  -3.228  12.583  1.00 93.71           H  
ATOM    316 HD13 ILE A  19     -12.209  -1.631  12.868  1.00 93.71           H  
ATOM    317  N   GLY A  20     -12.846  -0.991   6.682  1.00 96.21           N  
ATOM    318  H   GLY A  20     -13.299  -0.104   6.849  1.00 96.21           H  
ATOM    319  CA  GLY A  20     -12.032  -1.105   5.492  1.00 96.21           C  
ATOM    320  HA2 GLY A  20     -12.633  -0.908   4.604  1.00 96.21           H  
ATOM    321  HA3 GLY A  20     -11.633  -2.117   5.420  1.00 96.21           H  
ATOM    322  C   GLY A  20     -10.872  -0.124   5.527  1.00 96.21           C  
ATOM    323  O   GLY A  20     -10.941   0.931   6.167  1.00 96.21           O  
ATOM    324  N   LEU A  21      -9.816  -0.475   4.805  1.00 97.90           N  
ATOM    325  H   LEU A  21      -9.885  -1.336   4.280  1.00 97.90           H  
ATOM    326  CA  LEU A  21      -8.700   0.413   4.509  1.00 97.90           C  
ATOM    327  HA  LEU A  21      -8.707   1.254   5.202  1.00 97.90           H  
ATOM    328  C   LEU A  21      -8.873   0.947   3.092  1.00 97.90           C  
ATOM    329  CB  LEU A  21      -7.379  -0.348   4.690  1.00 97.90           C  
ATOM    330  HB2 LEU A  21      -7.292  -0.634   5.738  1.00 97.90           H  
ATOM    331  HB3 LEU A  21      -7.411  -1.257   4.089  1.00 97.90           H  
ATOM    332  O   LEU A  21      -8.856   0.180   2.132  1.00 97.90           O  
ATOM    333  CG  LEU A  21      -6.122   0.447   4.300  1.00 97.90           C  
ATOM    334  HG  LEU A  21      -6.226   0.837   3.288  1.00 97.90           H  
ATOM    335  CD1 LEU A  21      -5.879   1.615   5.257  1.00 97.90           C  
ATOM    336 HD11 LEU A  21      -5.810   1.249   6.281  1.00 97.90           H  
ATOM    337 HD12 LEU A  21      -6.691   2.338   5.180  1.00 97.90           H  
ATOM    338 HD13 LEU A  21      -4.945   2.110   4.991  1.00 97.90           H  
ATOM    339  CD2 LEU A  21      -4.901  -0.471   4.324  1.00 97.90           C  
ATOM    340 HD21 LEU A  21      -5.034  -1.282   3.607  1.00 97.90           H  
ATOM    341 HD22 LEU A  21      -4.765  -0.890   5.321  1.00 97.90           H  
ATOM    342 HD23 LEU A  21      -4.008   0.093   4.056  1.00 97.90           H  
ATOM    343  N   GLU A  22      -9.012   2.259   2.962  1.00 97.76           N  
ATOM    344  H   GLU A  22      -9.004   2.827   3.798  1.00 97.76           H  
ATOM    345  CA  GLU A  22      -8.970   2.963   1.686  1.00 97.76           C  
ATOM    346  HA  GLU A  22      -9.085   2.249   0.871  1.00 97.76           H  
ATOM    347  C   GLU A  22      -7.613   3.650   1.540  1.00 97.76           C  
ATOM    348  CB  GLU A  22     -10.138   3.955   1.606  1.00 97.76           C  
ATOM    349  HB2 GLU A  22     -10.017   4.730   2.363  1.00 97.76           H  
ATOM    350  HB3 GLU A  22     -11.058   3.412   1.821  1.00 97.76           H  
ATOM    351  O   GLU A  22      -7.213   4.448   2.390  1.00 97.76           O  
ATOM    352  CG  GLU A  22     -10.268   4.612   0.223  1.00 97.76           C  
ATOM    353  HG2 GLU A  22      -9.377   5.205   0.019  1.00 97.76           H  
ATOM    354  HG3 GLU A  22     -10.338   3.833  -0.536  1.00 97.76           H  
ATOM    355  CD  GLU A  22     -11.519   5.503   0.148  1.00 97.76           C  
ATOM    356  OE1 GLU A  22     -11.373   6.731  -0.066  1.00 97.76           O  
ATOM    357  OE2 GLU A  22     -12.643   4.965   0.307  1.00 97.76           O  
ATOM    358  N   ILE A  23      -6.911   3.347   0.453  1.00 98.12           N  
ATOM    359  H   ILE A  23      -7.287   2.664  -0.188  1.00 98.12           H  
ATOM    360  CA  ILE A  23      -5.656   3.996   0.080  1.00 98.12           C  
ATOM    361  HA  ILE A  23      -5.335   4.645   0.895  1.00 98.12           H  
ATOM    362  C   ILE A  23      -5.930   4.845  -1.151  1.00 98.12           C  
ATOM    363  CB  ILE A  23      -4.530   2.972  -0.166  1.00 98.12           C  
ATOM    364  HB  ILE A  23      -4.774   2.386  -1.052  1.00 98.12           H  
ATOM    365  O   ILE A  23      -6.400   4.313  -2.155  1.00 98.12           O  
ATOM    366  CG1 ILE A  23      -4.421   2.014   1.038  1.00 98.12           C  
ATOM    367 HG12 ILE A  23      -5.343   1.438   1.115  1.00 98.12           H  
ATOM    368 HG13 ILE A  23      -4.302   2.587   1.957  1.00 98.12           H  
ATOM    369  CG2 ILE A  23      -3.198   3.704  -0.417  1.00 98.12           C  
ATOM    370 HG21 ILE A  23      -3.313   4.469  -1.185  1.00 98.12           H  
ATOM    371 HG22 ILE A  23      -2.439   3.003  -0.762  1.00 98.12           H  
ATOM    372 HG23 ILE A  23      -2.855   4.184   0.499  1.00 98.12           H  
ATOM    373  CD1 ILE A  23      -3.285   1.001   0.937  1.00 98.12           C  
ATOM    374 HD11 ILE A  23      -3.316   0.490  -0.025  1.00 98.12           H  
ATOM    375 HD12 ILE A  23      -3.419   0.274   1.739  1.00 98.12           H  
ATOM    376 HD13 ILE A  23      -2.321   1.493   1.066  1.00 98.12           H  
ATOM    377  N   LYS A  24      -5.627   6.143  -1.092  1.00 97.28           N  
ATOM    378  H   LYS A  24      -5.229   6.483  -0.229  1.00 97.28           H  
ATOM    379  CA  LYS A  24      -5.609   7.035  -2.259  1.00 97.28           C  
ATOM    380  HA  LYS A  24      -6.036   6.515  -3.117  1.00 97.28           H  
ATOM    381  C   LYS A  24      -4.177   7.386  -2.606  1.00 97.28           C  
ATOM    382  CB  LYS A  24      -6.420   8.310  -2.029  1.00 97.28           C  
ATOM    383  HB2 LYS A  24      -6.303   8.954  -2.901  1.00 97.28           H  
ATOM    384  HB3 LYS A  24      -6.039   8.841  -1.157  1.00 97.28           H  
ATOM    385  O   LYS A  24      -3.413   7.787  -1.735  1.00 97.28           O  
ATOM    386  CG  LYS A  24      -7.902   7.999  -1.838  1.00 97.28           C  
ATOM    387  HG2 LYS A  24      -8.039   7.451  -0.906  1.00 97.28           H  
ATOM    388  HG3 LYS A  24      -8.256   7.387  -2.668  1.00 97.28           H  
ATOM    389  CD  LYS A  24      -8.703   9.300  -1.791  1.00 97.28           C  
ATOM    390  HD2 LYS A  24      -8.304   9.949  -1.012  1.00 97.28           H  
ATOM    391  HD3 LYS A  24      -8.651   9.800  -2.758  1.00 97.28           H  
ATOM    392  CE  LYS A  24     -10.135   8.901  -1.464  1.00 97.28           C  
ATOM    393  HE2 LYS A  24     -10.117   8.402  -0.495  1.00 97.28           H  
ATOM    394  HE3 LYS A  24     -10.482   8.161  -2.185  1.00 97.28           H  
ATOM    395  NZ  LYS A  24     -11.057  10.050  -1.408  1.00 97.28           N  
ATOM    396  HZ1 LYS A  24     -11.151  10.462  -2.325  1.00 97.28           H  
ATOM    397  HZ2 LYS A  24     -10.707  10.732  -0.751  1.00 97.28           H  
ATOM    398  HZ3 LYS A  24     -11.952   9.701  -1.095  1.00 97.28           H  
ATOM    399  N   ILE A  25      -3.831   7.242  -3.874  1.00 97.07           N  
ATOM    400  H   ILE A  25      -4.549   6.966  -4.529  1.00 97.07           H  
ATOM    401  CA  ILE A  25      -2.477   7.389  -4.391  1.00 97.07           C  
ATOM    402  HA  ILE A  25      -1.798   7.679  -3.589  1.00 97.07           H  
ATOM    403  C   ILE A  25      -2.486   8.495  -5.439  1.00 97.07           C  
ATOM    404  CB  ILE A  25      -1.987   6.049  -4.970  1.00 97.07           C  
ATOM    405  HB  ILE A  25      -2.721   5.732  -5.711  1.00 97.07           H  
ATOM    406  O   ILE A  25      -3.256   8.460  -6.404  1.00 97.07           O  
ATOM    407  CG1 ILE A  25      -1.933   4.922  -3.922  1.00 97.07           C  
ATOM    408 HG12 ILE A  25      -2.813   4.977  -3.280  1.00 97.07           H  
ATOM    409 HG13 ILE A  25      -1.046   5.028  -3.299  1.00 97.07           H  
ATOM    410  CG2 ILE A  25      -0.632   6.246  -5.665  1.00 97.07           C  
ATOM    411 HG21 ILE A  25      -0.166   5.286  -5.889  1.00 97.07           H  
ATOM    412 HG22 ILE A  25       0.031   6.819  -5.017  1.00 97.07           H  
ATOM    413 HG23 ILE A  25      -0.763   6.784  -6.603  1.00 97.07           H  
ATOM    414  CD1 ILE A  25      -1.958   3.531  -4.568  1.00 97.07           C  
ATOM    415 HD11 ILE A  25      -1.033   3.345  -5.113  1.00 97.07           H  
ATOM    416 HD12 ILE A  25      -2.068   2.782  -3.783  1.00 97.07           H  
ATOM    417 HD13 ILE A  25      -2.806   3.443  -5.247  1.00 97.07           H  
ATOM    418  N   PHE A  26      -1.608   9.470  -5.255  1.00 94.54           N  
ATOM    419  H   PHE A  26      -0.985   9.432  -4.461  1.00 94.54           H  
ATOM    420  CA  PHE A  26      -1.474  10.617  -6.135  1.00 94.54           C  
ATOM    421  HA  PHE A  26      -2.262  10.599  -6.887  1.00 94.54           H  
ATOM    422  C   PHE A  26      -0.125  10.538  -6.851  1.00 94.54           C  
ATOM    423  CB  PHE A  26      -1.649  11.904  -5.326  1.00 94.54           C  
ATOM    424  HB2 PHE A  26      -1.536  12.757  -5.996  1.00 94.54           H  
ATOM    425  HB3 PHE A  26      -0.835  11.947  -4.603  1.00 94.54           H  
ATOM    426  O   PHE A  26       0.925  10.345  -6.239  1.00 94.54           O  
ATOM    427  CG  PHE A  26      -2.978  12.020  -4.590  1.00 94.54           C  
ATOM    428  CD1 PHE A  26      -4.041  12.754  -5.151  1.00 94.54           C  
ATOM    429  HD1 PHE A  26      -3.909  13.246  -6.104  1.00 94.54           H  
ATOM    430  CD2 PHE A  26      -3.155  11.397  -3.339  1.00 94.54           C  
ATOM    431  HD2 PHE A  26      -2.340  10.850  -2.889  1.00 94.54           H  
ATOM    432  CE1 PHE A  26      -5.266  12.867  -4.466  1.00 94.54           C  
ATOM    433  HE1 PHE A  26      -6.068  13.452  -4.893  1.00 94.54           H  
ATOM    434  CE2 PHE A  26      -4.387  11.487  -2.667  1.00 94.54           C  
ATOM    435  HE2 PHE A  26      -4.514  10.999  -1.712  1.00 94.54           H  
ATOM    436  CZ  PHE A  26      -5.441  12.228  -3.226  1.00 94.54           C  
ATOM    437  HZ  PHE A  26      -6.373  12.320  -2.687  1.00 94.54           H  
ATOM    438  N   THR A  27      -0.167  10.679  -8.172  1.00 91.03           N  
ATOM    439  H   THR A  27      -1.060  10.907  -8.586  1.00 91.03           H  
ATOM    440  CA  THR A  27       1.013  10.728  -9.048  1.00 91.03           C  
ATOM    441  HA  THR A  27       1.916  10.516  -8.475  1.00 91.03           H  
ATOM    442  C   THR A  27       1.152  12.123  -9.650  1.00 91.03           C  
ATOM    443  CB  THR A  27       0.909   9.698 -10.187  1.00 91.03           C  
ATOM    444  HB  THR A  27       1.828   9.742 -10.773  1.00 91.03           H  
ATOM    445  O   THR A  27       0.161  12.849  -9.698  1.00 91.03           O  
ATOM    446  CG2 THR A  27       0.744   8.265  -9.682  1.00 91.03           C  
ATOM    447 HG21 THR A  27       1.579   8.016  -9.027  1.00 91.03           H  
ATOM    448 HG22 THR A  27      -0.189   8.155  -9.130  1.00 91.03           H  
ATOM    449 HG23 THR A  27       0.754   7.575 -10.526  1.00 91.03           H  
ATOM    450  OG1 THR A  27      -0.174  10.006 -11.047  1.00 91.03           O  
ATOM    451  HG1 THR A  27      -0.589  10.810 -10.725  1.00 91.03           H  
ATOM    452  N   ARG A  28       2.311  12.437 -10.244  1.00 81.21           N  
ATOM    453  H   ARG A  28       3.105  11.841 -10.056  1.00 81.21           H  
ATOM    454  CA  ARG A  28       2.578  13.723 -10.931  1.00 81.21           C  
ATOM    455  HA  ARG A  28       2.509  14.539 -10.212  1.00 81.21           H  
ATOM    456  C   ARG A  28       1.582  14.112 -12.006  1.00 81.21           C  
ATOM    457  CB  ARG A  28       3.990  13.715 -11.541  1.00 81.21           C  
ATOM    458  HB2 ARG A  28       4.132  14.623 -12.127  1.00 81.21           H  
ATOM    459  HB3 ARG A  28       4.102  12.853 -12.199  1.00 81.21           H  
ATOM    460  O   ARG A  28       1.466  15.287 -12.346  1.00 81.21           O  
ATOM    461  CG  ARG A  28       5.055  13.679 -10.452  1.00 81.21           C  
ATOM    462  HG2 ARG A  28       4.927  12.758  -9.883  1.00 81.21           H  
ATOM    463  HG3 ARG A  28       4.928  14.546  -9.803  1.00 81.21           H  
ATOM    464  CD  ARG A  28       6.479  13.720 -10.984  1.00 81.21           C  
ATOM    465  HD2 ARG A  28       6.568  13.001 -11.799  1.00 81.21           H  
ATOM    466  HD3 ARG A  28       6.704  14.722 -11.350  1.00 81.21           H  
ATOM    467  NE  ARG A  28       7.372  13.365  -9.878  1.00 81.21           N  
ATOM    468  HE  ARG A  28       6.978  13.525  -8.962  1.00 81.21           H  
ATOM    469  NH1 ARG A  28       8.903  12.074 -11.031  1.00 81.21           N  
ATOM    470 HH11 ARG A  28       8.461  12.336 -11.900  1.00 81.21           H  
ATOM    471 HH12 ARG A  28       9.227  11.120 -10.956  1.00 81.21           H  
ATOM    472  NH2 ARG A  28       8.770  11.945  -8.838  1.00 81.21           N  
ATOM    473 HH21 ARG A  28       9.104  11.000  -8.966  1.00 81.21           H  
ATOM    474 HH22 ARG A  28       8.201  12.050  -8.010  1.00 81.21           H  
ATOM    475  CZ  ARG A  28       8.344  12.486  -9.929  1.00 81.21           C  
ATOM    476  N   LEU A  29       0.905  13.138 -12.609  1.00 77.13           N  
ATOM    477  H   LEU A  29       0.969  12.207 -12.223  1.00 77.13           H  
ATOM    478  CA  LEU A  29      -0.021  13.416 -13.695  1.00 77.13           C  
ATOM    479  HA  LEU A  29       0.452  14.171 -14.323  1.00 77.13           H  
ATOM    480  C   LEU A  29      -1.335  14.003 -13.154  1.00 77.13           C  
ATOM    481  CB  LEU A  29      -0.243  12.155 -14.540  1.00 77.13           C  
ATOM    482  HB2 LEU A  29      -0.615  11.362 -13.891  1.00 77.13           H  
ATOM    483  HB3 LEU A  29      -1.008  12.368 -15.286  1.00 77.13           H  
ATOM    484  O   LEU A  29      -1.879  13.466 -12.193  1.00 77.13           O  
ATOM    485  CG  LEU A  29       1.027  11.662 -15.261  1.00 77.13           C  
ATOM    486  HG  LEU A  29       1.790  11.401 -14.528  1.00 77.13           H  
ATOM    487  CD1 LEU A  29       0.681  10.407 -16.063  1.00 77.13           C  
ATOM    488 HD11 LEU A  29       1.580  10.028 -16.548  1.00 77.13           H  
ATOM    489 HD12 LEU A  29      -0.072  10.634 -16.818  1.00 77.13           H  
ATOM    490 HD13 LEU A  29       0.311   9.637 -15.386  1.00 77.13           H  
ATOM    491  CD2 LEU A  29       1.599  12.701 -16.231  1.00 77.13           C  
ATOM    492 HD21 LEU A  29       2.007  13.546 -15.676  1.00 77.13           H  
ATOM    493 HD22 LEU A  29       2.419  12.259 -16.797  1.00 77.13           H  
ATOM    494 HD23 LEU A  29       0.830  13.048 -16.920  1.00 77.13           H  
ATOM    495  N   PRO A  30      -1.913  15.023 -13.822  1.00 69.85           N  
ATOM    496  CA  PRO A  30      -3.109  15.752 -13.372  1.00 69.85           C  
ATOM    497  HA  PRO A  30      -2.986  16.014 -12.321  1.00 69.85           H  
ATOM    498  C   PRO A  30      -4.421  14.947 -13.486  1.00 69.85           C  
ATOM    499  CB  PRO A  30      -3.111  17.041 -14.208  1.00 69.85           C  
ATOM    500  HB2 PRO A  30      -2.481  17.784 -13.719  1.00 69.85           H  
ATOM    501  HB3 PRO A  30      -4.106  17.454 -14.370  1.00 69.85           H  
ATOM    502  O   PRO A  30      -5.504  15.514 -13.627  1.00 69.85           O  
ATOM    503  CG  PRO A  30      -2.453  16.611 -15.517  1.00 69.85           C  
ATOM    504  HG2 PRO A  30      -3.183  16.097 -16.143  1.00 69.85           H  
ATOM    505  HG3 PRO A  30      -2.013  17.456 -16.047  1.00 69.85           H  
ATOM    506  CD  PRO A  30      -1.393  15.626 -15.042  1.00 69.85           C  
ATOM    507  HD2 PRO A  30      -1.206  14.877 -15.811  1.00 69.85           H  
ATOM    508  HD3 PRO A  30      -0.475  16.167 -14.811  1.00 69.85           H  
ATOM    509  N   LYS A  31      -4.344  13.615 -13.485  1.00 77.24           N  
ATOM    510  H   LYS A  31      -3.478  13.232 -13.133  1.00 77.24           H  
ATOM    511  CA  LYS A  31      -5.503  12.722 -13.540  1.00 77.24           C  
ATOM    512  HA  LYS A  31      -6.273  13.185 -14.158  1.00 77.24           H  
ATOM    513  C   LYS A  31      -6.119  12.551 -12.147  1.00 77.24           C  
ATOM    514  CB  LYS A  31      -5.096  11.379 -14.169  1.00 77.24           C  
ATOM    515  HB2 LYS A  31      -4.238  10.974 -13.631  1.00 77.24           H  
ATOM    516  HB3 LYS A  31      -5.921  10.674 -14.065  1.00 77.24           H  
ATOM    517  O   LYS A  31      -5.524  12.911 -11.136  1.00 77.24           O  
ATOM    518  CG  LYS A  31      -4.758  11.521 -15.663  1.00 77.24           C  
ATOM    519  HG2 LYS A  31      -5.604  11.974 -16.181  1.00 77.24           H  
ATOM    520  HG3 LYS A  31      -3.883  12.159 -15.783  1.00 77.24           H  
ATOM    521  CD  LYS A  31      -4.470  10.145 -16.277  1.00 77.24           C  
ATOM    522  HD2 LYS A  31      -3.619   9.703 -15.759  1.00 77.24           H  
ATOM    523  HD3 LYS A  31      -5.338   9.502 -16.136  1.00 77.24           H  
ATOM    524  CE  LYS A  31      -4.157  10.267 -17.773  1.00 77.24           C  
ATOM    525  HE2 LYS A  31      -5.022  10.700 -18.277  1.00 77.24           H  
ATOM    526  HE3 LYS A  31      -3.317  10.950 -17.897  1.00 77.24           H  
ATOM    527  NZ  LYS A  31      -3.828   8.941 -18.358  1.00 77.24           N  
ATOM    528  HZ1 LYS A  31      -3.611   9.020 -19.341  1.00 77.24           H  
ATOM    529  HZ2 LYS A  31      -3.029   8.540 -17.889  1.00 77.24           H  
ATOM    530  HZ3 LYS A  31      -4.600   8.299 -18.245  1.00 77.24           H  
ATOM    531  N   LEU A  32      -7.325  11.978 -12.114  1.00 85.91           N  
ATOM    532  H   LEU A  32      -7.738  11.698 -12.992  1.00 85.91           H  
ATOM    533  CA  LEU A  32      -7.950  11.505 -10.876  1.00 85.91           C  
ATOM    534  HA  LEU A  32      -8.173  12.370 -10.252  1.00 85.91           H  
ATOM    535  C   LEU A  32      -6.988  10.587 -10.100  1.00 85.91           C  
ATOM    536  CB  LEU A  32      -9.242  10.734 -11.210  1.00 85.91           C  
ATOM    537  HB2 LEU A  32      -9.000   9.963 -11.941  1.00 85.91           H  
ATOM    538  HB3 LEU A  32      -9.592  10.224 -10.312  1.00 85.91           H  
ATOM    539  O   LEU A  32      -6.222   9.857 -10.738  1.00 85.91           O  
ATOM    540  CG  LEU A  32     -10.390  11.601 -11.752  1.00 85.91           C  
ATOM    541  HG  LEU A  32     -10.041  12.176 -12.610  1.00 85.91           H  
ATOM    542  CD1 LEU A  32     -11.535  10.700 -12.211  1.00 85.91           C  
ATOM    543 HD11 LEU A  32     -11.907  10.110 -11.373  1.00 85.91           H  
ATOM    544 HD12 LEU A  32     -11.186  10.027 -12.994  1.00 85.91           H  
ATOM    545 HD13 LEU A  32     -12.348  11.308 -12.610  1.00 85.91           H  
ATOM    546  CD2 LEU A  32     -10.932  12.562 -10.691  1.00 85.91           C  
ATOM    547 HD21 LEU A  32     -11.781  13.113 -11.096  1.00 85.91           H  
ATOM    548 HD22 LEU A  32     -10.166  13.284 -10.408  1.00 85.91           H  
ATOM    549 HD23 LEU A  32     -11.252  12.007  -9.810  1.00 85.91           H  
ATOM    550  N   PRO A  33      -7.039  10.591  -8.755  1.00 93.55           N  
ATOM    551  CA  PRO A  33      -6.173   9.742  -7.954  1.00 93.55           C  
ATOM    552  HA  PRO A  33      -5.130   9.965  -8.178  1.00 93.55           H  
ATOM    553  C   PRO A  33      -6.430   8.264  -8.238  1.00 93.55           C  
ATOM    554  CB  PRO A  33      -6.461  10.100  -6.496  1.00 93.55           C  
ATOM    555  HB2 PRO A  33      -5.794  10.908  -6.195  1.00 93.55           H  
ATOM    556  HB3 PRO A  33      -6.346   9.248  -5.825  1.00 93.55           H  
ATOM    557  O   PRO A  33      -7.551   7.839  -8.549  1.00 93.55           O  
ATOM    558  CG  PRO A  33      -7.901  10.607  -6.538  1.00 93.55           C  
ATOM    559  HG2 PRO A  33      -8.112  11.293  -5.717  1.00 93.55           H  
ATOM    560  HG3 PRO A  33      -8.588   9.760  -6.520  1.00 93.55           H  
ATOM    561  CD  PRO A  33      -7.978  11.304  -7.896  1.00 93.55           C  
ATOM    562  HD2 PRO A  33      -8.996  11.258  -8.282  1.00 93.55           H  
ATOM    563  HD3 PRO A  33      -7.656  12.341  -7.797  1.00 93.55           H  
ATOM    564  N   TYR A  34      -5.381   7.472  -8.073  1.00 96.32           N  
ATOM    565  H   TYR A  34      -4.522   7.883  -7.735  1.00 96.32           H  
ATOM    566  CA  TYR A  34      -5.517   6.033  -7.958  1.00 96.32           C  
ATOM    567  HA  TYR A  34      -6.233   5.694  -8.707  1.00 96.32           H  
ATOM    568  C   TYR A  34      -6.053   5.683  -6.570  1.00 96.32           C  
ATOM    569  CB  TYR A  34      -4.182   5.360  -8.250  1.00 96.32           C  
ATOM    570  HB2 TYR A  34      -4.275   4.293  -8.046  1.00 96.32           H  
ATOM    571  HB3 TYR A  34      -3.430   5.767  -7.574  1.00 96.32           H  
ATOM    572  O   TYR A  34      -5.877   6.443  -5.615  1.00 96.32           O  
ATOM    573  CG  TYR A  34      -3.668   5.576  -9.652  1.00 96.32           C  
ATOM    574  CD1 TYR A  34      -4.105   4.764 -10.715  1.00 96.32           C  
ATOM    575  HD1 TYR A  34      -4.810   3.966 -10.537  1.00 96.32           H  
ATOM    576  CD2 TYR A  34      -2.737   6.606  -9.880  1.00 96.32           C  
ATOM    577  HD2 TYR A  34      -2.410   7.227  -9.059  1.00 96.32           H  
ATOM    578  CE1 TYR A  34      -3.603   4.985 -12.013  1.00 96.32           C  
ATOM    579  HE1 TYR A  34      -3.913   4.352 -12.832  1.00 96.32           H  
ATOM    580  CE2 TYR A  34      -2.231   6.825 -11.171  1.00 96.32           C  
ATOM    581  HE2 TYR A  34      -1.518   7.619 -11.341  1.00 96.32           H  
ATOM    582  OH  TYR A  34      -2.155   6.226 -13.480  1.00 96.32           O  
ATOM    583  HH  TYR A  34      -1.403   6.820 -13.419  1.00 96.32           H  
ATOM    584  CZ  TYR A  34      -2.662   6.012 -12.238  1.00 96.32           C  
ATOM    585  N   TYR A  35      -6.723   4.545  -6.436  1.00 97.12           N  
ATOM    586  H   TYR A  35      -6.858   3.951  -7.242  1.00 97.12           H  
ATOM    587  CA  TYR A  35      -7.205   4.080  -5.149  1.00 97.12           C  
ATOM    588  HA  TYR A  35      -6.458   4.389  -4.418  1.00 97.12           H  
ATOM    589  C   TYR A  35      -7.311   2.559  -5.073  1.00 97.12           C  
ATOM    590  CB  TYR A  35      -8.545   4.749  -4.795  1.00 97.12           C  
ATOM    591  HB2 TYR A  35      -8.702   4.645  -3.721  1.00 97.12           H  
ATOM    592  HB3 TYR A  35      -8.488   5.818  -5.001  1.00 97.12           H  
ATOM    593  O   TYR A  35      -7.556   1.883  -6.073  1.00 97.12           O  
ATOM    594  CG  TYR A  35      -9.744   4.166  -5.518  1.00 97.12           C  
ATOM    595  CD1 TYR A  35     -10.023   4.538  -6.848  1.00 97.12           C  
ATOM    596  HD1 TYR A  35      -9.391   5.256  -7.349  1.00 97.12           H  
ATOM    597  CD2 TYR A  35     -10.553   3.214  -4.867  1.00 97.12           C  
ATOM    598  HD2 TYR A  35     -10.332   2.922  -3.851  1.00 97.12           H  
ATOM    599  CE1 TYR A  35     -11.105   3.948  -7.530  1.00 97.12           C  
ATOM    600  HE1 TYR A  35     -11.318   4.210  -8.556  1.00 97.12           H  
ATOM    601  CE2 TYR A  35     -11.632   2.623  -5.548  1.00 97.12           C  
ATOM    602  HE2 TYR A  35     -12.243   1.885  -5.049  1.00 97.12           H  
ATOM    603  OH  TYR A  35     -12.919   2.379  -7.559  1.00 97.12           O  
ATOM    604  HH  TYR A  35     -13.298   1.648  -7.066  1.00 97.12           H  
ATOM    605  CZ  TYR A  35     -11.904   2.981  -6.885  1.00 97.12           C  
ATOM    606  N   ALA A  36      -7.181   2.047  -3.853  1.00 98.21           N  
ATOM    607  H   ALA A  36      -6.974   2.689  -3.102  1.00 98.21           H  
ATOM    608  CA  ALA A  36      -7.385   0.652  -3.489  1.00 98.21           C  
ATOM    609  HA  ALA A  36      -7.932   0.137  -4.279  1.00 98.21           H  
ATOM    610  C   ALA A  36      -8.208   0.574  -2.196  1.00 98.21           C  
ATOM    611  CB  ALA A  36      -6.017  -0.014  -3.318  1.00 98.21           C  
ATOM    612  HB1 ALA A  36      -5.496  -0.041  -4.275  1.00 98.21           H  
ATOM    613  HB2 ALA A  36      -6.156  -1.031  -2.951  1.00 98.21           H  
ATOM    614  HB3 ALA A  36      -5.419   0.543  -2.598  1.00 98.21           H  
ATOM    615  O   ALA A  36      -7.918   1.289  -1.235  1.00 98.21           O  
ATOM    616  N   LEU A  37      -9.219  -0.292  -2.168  1.00 97.80           N  
ATOM    617  H   LEU A  37      -9.413  -0.830  -3.000  1.00 97.80           H  
ATOM    618  CA  LEU A  37     -10.077  -0.537  -1.012  1.00 97.80           C  
ATOM    619  HA  LEU A  37      -9.752   0.105  -0.192  1.00 97.80           H  
ATOM    620  C   LEU A  37      -9.949  -1.990  -0.558  1.00 97.80           C  
ATOM    621  CB  LEU A  37     -11.535  -0.177  -1.356  1.00 97.80           C  
ATOM    622  HB2 LEU A  37     -11.572   0.859  -1.694  1.00 97.80           H  
ATOM    623  HB3 LEU A  37     -11.856  -0.813  -2.181  1.00 97.80           H  
ATOM    624  O   LEU A  37     -10.126  -2.913  -1.353  1.00 97.80           O  
ATOM    625  CG  LEU A  37     -12.522  -0.361  -0.184  1.00 97.80           C  
ATOM    626  HG  LEU A  37     -12.468  -1.383   0.193  1.00 97.80           H  
ATOM    627  CD1 LEU A  37     -12.243   0.605   0.967  1.00 97.80           C  
ATOM    628 HD11 LEU A  37     -12.246   1.632   0.603  1.00 97.80           H  
ATOM    629 HD12 LEU A  37     -11.275   0.381   1.417  1.00 97.80           H  
ATOM    630 HD13 LEU A  37     -13.000   0.486   1.742  1.00 97.80           H  
ATOM    631  CD2 LEU A  37     -13.954  -0.110  -0.653  1.00 97.80           C  
ATOM    632 HD21 LEU A  37     -14.037   0.886  -1.089  1.00 97.80           H  
ATOM    633 HD22 LEU A  37     -14.234  -0.863  -1.390  1.00 97.80           H  
ATOM    634 HD23 LEU A  37     -14.637  -0.196   0.192  1.00 97.80           H  
ATOM    635  N   TYR A  38      -9.718  -2.177   0.735  1.00 97.60           N  
ATOM    636  H   TYR A  38      -9.571  -1.363   1.314  1.00 97.60           H  
ATOM    637  CA  TYR A  38      -9.590  -3.479   1.379  1.00 97.60           C  
ATOM    638  HA  TYR A  38      -9.709  -4.264   0.632  1.00 97.60           H  
ATOM    639  C   TYR A  38     -10.660  -3.657   2.453  1.00 97.60           C  
ATOM    640  CB  TYR A  38      -8.193  -3.611   1.987  1.00 97.60           C  
ATOM    641  HB2 TYR A  38      -8.108  -4.602   2.435  1.00 97.60           H  
ATOM    642  HB3 TYR A  38      -8.083  -2.882   2.790  1.00 97.60           H  
ATOM    643  O   TYR A  38     -10.943  -2.707   3.184  1.00 97.60           O  
ATOM    644  CG  TYR A  38      -7.065  -3.426   0.996  1.00 97.60           C  
ATOM    645  CD1 TYR A  38      -6.527  -4.554   0.360  1.00 97.60           C  
ATOM    646  HD1 TYR A  38      -6.931  -5.532   0.576  1.00 97.60           H  
ATOM    647  CD2 TYR A  38      -6.561  -2.143   0.701  1.00 97.60           C  
ATOM    648  HD2 TYR A  38      -6.980  -1.273   1.184  1.00 97.60           H  
ATOM    649  CE1 TYR A  38      -5.463  -4.412  -0.540  1.00 97.60           C  
ATOM    650  HE1 TYR A  38      -5.028  -5.288  -0.999  1.00 97.60           H  
ATOM    651  CE2 TYR A  38      -5.524  -1.991  -0.240  1.00 97.60           C  
ATOM    652  HE2 TYR A  38      -5.155  -1.004  -0.475  1.00 97.60           H  
ATOM    653  OH  TYR A  38      -3.969  -3.008  -1.769  1.00 97.60           O  
ATOM    654  HH  TYR A  38      -3.699  -2.092  -1.869  1.00 97.60           H  
ATOM    655  CZ  TYR A  38      -4.972  -3.132  -0.862  1.00 97.60           C  
ATOM    656  N   SER A  39     -11.228  -4.859   2.567  1.00 95.98           N  
ATOM    657  H   SER A  39     -10.925  -5.595   1.945  1.00 95.98           H  
ATOM    658  CA  SER A  39     -12.195  -5.206   3.614  1.00 95.98           C  
ATOM    659  HA  SER A  39     -12.692  -4.286   3.925  1.00 95.98           H  
ATOM    660  C   SER A  39     -11.538  -5.741   4.871  1.00 95.98           C  
ATOM    661  CB  SER A  39     -13.269  -6.187   3.116  1.00 95.98           C  
ATOM    662  HB2 SER A  39     -13.696  -5.821   2.182  1.00 95.98           H  
ATOM    663  HB3 SER A  39     -14.074  -6.233   3.849  1.00 95.98           H  
ATOM    664  O   SER A  39     -10.382  -6.156   4.840  1.00 95.98           O  
ATOM    665  OG  SER A  39     -12.759  -7.498   2.922  1.00 95.98           O  
ATOM    666  HG  SER A  39     -13.009  -7.997   3.703  1.00 95.98           H  
ATOM    667  N   ASP A  40     -12.298  -5.776   5.966  1.00 94.93           N  
ATOM    668  H   ASP A  40     -13.229  -5.387   5.924  1.00 94.93           H  
ATOM    669  CA  ASP A  40     -11.933  -6.466   7.205  1.00 94.93           C  
ATOM    670  HA  ASP A  40     -12.659  -6.145   7.952  1.00 94.93           H  
ATOM    671  C   ASP A  40     -10.541  -6.068   7.738  1.00 94.93           C  
ATOM    672  CB  ASP A  40     -12.094  -7.984   7.024  1.00 94.93           C  
ATOM    673  HB2 ASP A  40     -12.021  -8.469   7.997  1.00 94.93           H  
ATOM    674  HB3 ASP A  40     -11.266  -8.358   6.422  1.00 94.93           H  
ATOM    675  O   ASP A  40      -9.765  -6.914   8.206  1.00 94.93           O  
ATOM    676  CG  ASP A  40     -13.409  -8.396   6.360  1.00 94.93           C  
ATOM    677  OD1 ASP A  40     -14.460  -8.336   7.027  1.00 94.93           O  
ATOM    678  OD2 ASP A  40     -13.341  -8.797   5.174  1.00 94.93           O  
ATOM    679  N   PHE A  41     -10.210  -4.782   7.595  1.00 96.22           N  
ATOM    680  H   PHE A  41     -10.932  -4.152   7.277  1.00 96.22           H  
ATOM    681  CA  PHE A  41      -8.915  -4.218   7.949  1.00 96.22           C  
ATOM    682  HA  PHE A  41      -8.139  -4.834   7.493  1.00 96.22           H  
ATOM    683  C   PHE A  41      -8.711  -4.236   9.461  1.00 96.22           C  
ATOM    684  CB  PHE A  41      -8.776  -2.794   7.401  1.00 96.22           C  
ATOM    685  HB2 PHE A  41      -8.788  -2.834   6.312  1.00 96.22           H  
ATOM    686  HB3 PHE A  41      -9.633  -2.204   7.725  1.00 96.22           H  
ATOM    687  O   PHE A  41      -9.560  -3.783  10.228  1.00 96.22           O  
ATOM    688  CG  PHE A  41      -7.499  -2.108   7.858  1.00 96.22           C  
ATOM    689  CD1 PHE A  41      -7.549  -1.074   8.813  1.00 96.22           C  
ATOM    690  HD1 PHE A  41      -8.498  -0.772   9.230  1.00 96.22           H  
ATOM    691  CD2 PHE A  41      -6.253  -2.524   7.349  1.00 96.22           C  
ATOM    692  HD2 PHE A  41      -6.202  -3.329   6.631  1.00 96.22           H  
ATOM    693  CE1 PHE A  41      -6.363  -0.451   9.244  1.00 96.22           C  
ATOM    694  HE1 PHE A  41      -6.399   0.326   9.993  1.00 96.22           H  
ATOM    695  CE2 PHE A  41      -5.074  -1.885   7.771  1.00 96.22           C  
ATOM    696  HE2 PHE A  41      -4.118  -2.182   7.366  1.00 96.22           H  
ATOM    697  CZ  PHE A  41      -5.126  -0.848   8.713  1.00 96.22           C  
ATOM    698  HZ  PHE A  41      -4.216  -0.367   9.038  1.00 96.22           H  
ATOM    699  N   GLU A  42      -7.554  -4.728   9.884  1.00 95.57           N  
ATOM    700  H   GLU A  42      -6.905  -5.096   9.203  1.00 95.57           H  
ATOM    701  CA  GLU A  42      -7.170  -4.832  11.281  1.00 95.57           C  
ATOM    702  HA  GLU A  42      -7.603  -3.999  11.834  1.00 95.57           H  
ATOM    703  C   GLU A  42      -5.646  -4.775  11.420  1.00 95.57           C  
ATOM    704  CB  GLU A  42      -7.739  -6.143  11.844  1.00 95.57           C  
ATOM    705  HB2 GLU A  42      -7.331  -6.977  11.273  1.00 95.57           H  
ATOM    706  HB3 GLU A  42      -8.820  -6.136  11.710  1.00 95.57           H  
ATOM    707  O   GLU A  42      -4.905  -5.333  10.609  1.00 95.57           O  
ATOM    708  CG  GLU A  42      -7.437  -6.359  13.335  1.00 95.57           C  
ATOM    709  HG2 GLU A  42      -7.870  -5.537  13.906  1.00 95.57           H  
ATOM    710  HG3 GLU A  42      -6.357  -6.355  13.487  1.00 95.57           H  
ATOM    711  CD  GLU A  42      -7.981  -7.697  13.856  1.00 95.57           C  
ATOM    712  OE1 GLU A  42      -7.675  -8.044  15.016  1.00 95.57           O  
ATOM    713  OE2 GLU A  42      -8.681  -8.407  13.091  1.00 95.57           O  
ATOM    714  N   ILE A  43      -5.186  -4.137  12.495  1.00 96.96           N  
ATOM    715  H   ILE A  43      -5.856  -3.755  13.148  1.00 96.96           H  
ATOM    716  CA  ILE A  43      -3.802  -4.216  12.958  1.00 96.96           C  
ATOM    717  HA  ILE A  43      -3.203  -4.767  12.233  1.00 96.96           H  
ATOM    718  C   ILE A  43      -3.785  -5.006  14.263  1.00 96.96           C  
ATOM    719  CB  ILE A  43      -3.190  -2.809  13.109  1.00 96.96           C  
ATOM    720  HB  ILE A  43      -3.792  -2.247  13.823  1.00 96.96           H  
ATOM    721  O   ILE A  43      -4.511  -4.684  15.203  1.00 96.96           O  
ATOM    722  CG1 ILE A  43      -3.184  -2.014  11.783  1.00 96.96           C  
ATOM    723 HG12 ILE A  43      -2.678  -1.063  11.951  1.00 96.96           H  
ATOM    724 HG13 ILE A  43      -4.211  -1.782  11.501  1.00 96.96           H  
ATOM    725  CG2 ILE A  43      -1.762  -2.889  13.677  1.00 96.96           C  
ATOM    726 HG21 ILE A  43      -1.300  -1.902  13.675  1.00 96.96           H  
ATOM    727 HG22 ILE A  43      -1.153  -3.571  13.083  1.00 96.96           H  
ATOM    728 HG23 ILE A  43      -1.791  -3.241  14.708  1.00 96.96           H  
ATOM    729  CD1 ILE A  43      -2.508  -2.716  10.596  1.00 96.96           C  
ATOM    730 HD11 ILE A  43      -1.541  -3.130  10.885  1.00 96.96           H  
ATOM    731 HD12 ILE A  43      -2.362  -2.000   9.788  1.00 96.96           H  
ATOM    732 HD13 ILE A  43      -3.142  -3.522  10.227  1.00 96.96           H  
ATOM    733  N   GLY A  44      -2.953  -6.045  14.314  1.00 96.67           N  
ATOM    734  H   GLY A  44      -2.435  -6.275  13.477  1.00 96.67           H  
ATOM    735  CA  GLY A  44      -2.785  -6.878  15.497  1.00 96.67           C  
ATOM    736  HA2 GLY A  44      -3.758  -7.281  15.778  1.00 96.67           H  
ATOM    737  HA3 GLY A  44      -2.120  -7.709  15.263  1.00 96.67           H  
ATOM    738  C   GLY A  44      -2.211  -6.112  16.692  1.00 96.67           C  
ATOM    739  O   GLY A  44      -1.644  -5.029  16.562  1.00 96.67           O  
ATOM    740  N   ALA A  45      -2.319  -6.708  17.876  1.00 97.15           N  
ATOM    741  H   ALA A  45      -2.822  -7.582  17.939  1.00 97.15           H  
ATOM    742  CA  ALA A  45      -1.733  -6.149  19.090  1.00 97.15           C  
ATOM    743  HA  ALA A  45      -2.093  -5.126  19.202  1.00 97.15           H  
ATOM    744  C   ALA A  45      -0.193  -6.094  19.033  1.00 97.15           C  
ATOM    745  CB  ALA A  45      -2.228  -6.969  20.288  1.00 97.15           C  
ATOM    746  HB1 ALA A  45      -1.883  -7.999  20.202  1.00 97.15           H  
ATOM    747  HB2 ALA A  45      -1.844  -6.544  21.215  1.00 97.15           H  
ATOM    748  HB3 ALA A  45      -3.317  -6.953  20.322  1.00 97.15           H  
ATOM    749  O   ALA A  45       0.457  -6.787  18.243  1.00 97.15           O  
ATOM    750  N   GLU A  46       0.397  -5.323  19.945  1.00 97.75           N  
ATOM    751  H   GLU A  46      -0.181  -4.739  20.533  1.00 97.75           H  
ATOM    752  CA  GLU A  46       1.849  -5.192  20.100  1.00 97.75           C  
ATOM    753  HA  GLU A  46       2.267  -4.733  19.204  1.00 97.75           H  
ATOM    754  C   GLU A  46       2.555  -6.539  20.316  1.00 97.75           C  
ATOM    755  CB  GLU A  46       2.108  -4.261  21.288  1.00 97.75           C  
ATOM    756  HB2 GLU A  46       1.610  -3.310  21.096  1.00 97.75           H  
ATOM    757  HB3 GLU A  46       1.678  -4.701  22.187  1.00 97.75           H  
ATOM    758  O   GLU A  46       3.604  -6.785  19.724  1.00 97.75           O  
ATOM    759  CG  GLU A  46       3.605  -4.016  21.507  1.00 97.75           C  
ATOM    760  HG2 GLU A  46       4.078  -4.942  21.835  1.00 97.75           H  
ATOM    761  HG3 GLU A  46       4.054  -3.726  20.557  1.00 97.75           H  
ATOM    762  CD  GLU A  46       3.874  -2.930  22.551  1.00 97.75           C  
ATOM    763  OE1 GLU A  46       4.977  -2.350  22.471  1.00 97.75           O  
ATOM    764  OE2 GLU A  46       2.987  -2.692  23.401  1.00 97.75           O  
ATOM    765  N   SER A  47       1.949  -7.454  21.082  1.00 97.40           N  
ATOM    766  H   SER A  47       1.069  -7.211  21.514  1.00 97.40           H  
ATOM    767  CA  SER A  47       2.476  -8.810  21.310  1.00 97.40           C  
ATOM    768  HA  SER A  47       3.490  -8.725  21.702  1.00 97.40           H  
ATOM    769  C   SER A  47       2.556  -9.665  20.039  1.00 97.40           C  
ATOM    770  CB  SER A  47       1.615  -9.531  22.351  1.00 97.40           C  
ATOM    771  HB2 SER A  47       1.685  -8.999  23.299  1.00 97.40           H  
ATOM    772  HB3 SER A  47       1.992 -10.545  22.490  1.00 97.40           H  
ATOM    773  O   SER A  47       3.295 -10.644  20.004  1.00 97.40           O  
ATOM    774  OG  SER A  47       0.258  -9.578  21.939  1.00 97.40           O  
ATOM    775  HG  SER A  47      -0.242 -10.060  22.602  1.00 97.40           H  
ATOM    776  N   GLY A  48       1.810  -9.297  18.993  1.00 96.81           N  
ATOM    777  H   GLY A  48       1.251  -8.463  19.101  1.00 96.81           H  
ATOM    778  CA  GLY A  48       1.886  -9.870  17.648  1.00 96.81           C  
ATOM    779  HA2 GLY A  48       2.392 -10.834  17.687  1.00 96.81           H  
ATOM    780  HA3 GLY A  48       0.874 -10.019  17.271  1.00 96.81           H  
ATOM    781  C   GLY A  48       2.642  -8.982  16.658  1.00 96.81           C  
ATOM    782  O   GLY A  48       2.435  -9.123  15.451  1.00 96.81           O  
ATOM    783  N   ASN A  49       3.454  -8.042  17.155  1.00 98.27           N  
ATOM    784  H   ASN A  49       3.541  -7.978  18.159  1.00 98.27           H  
ATOM    785  CA  ASN A  49       4.234  -7.076  16.383  1.00 98.27           C  
ATOM    786  HA  ASN A  49       4.588  -6.326  17.091  1.00 98.27           H  
ATOM    787  C   ASN A  49       3.402  -6.298  15.354  1.00 98.27           C  
ATOM    788  CB  ASN A  49       5.471  -7.770  15.790  1.00 98.27           C  
ATOM    789  HB2 ASN A  49       6.024  -7.073  15.160  1.00 98.27           H  
ATOM    790  HB3 ASN A  49       5.142  -8.601  15.166  1.00 98.27           H  
ATOM    791  O   ASN A  49       3.827  -6.130  14.211  1.00 98.27           O  
ATOM    792  CG  ASN A  49       6.428  -8.265  16.853  1.00 98.27           C  
ATOM    793  ND2 ASN A  49       6.931  -9.465  16.732  1.00 98.27           N  
ATOM    794 HD21 ASN A  49       6.657 -10.050  15.956  1.00 98.27           H  
ATOM    795 HD22 ASN A  49       7.666  -9.730  17.372  1.00 98.27           H  
ATOM    796  OD1 ASN A  49       6.740  -7.560  17.798  1.00 98.27           O  
ATOM    797  N   TYR A  50       2.210  -5.837  15.750  1.00 98.42           N  
ATOM    798  H   TYR A  50       1.903  -6.036  16.692  1.00 98.42           H  
ATOM    799  CA  TYR A  50       1.338  -5.003  14.914  1.00 98.42           C  
ATOM    800  HA  TYR A  50       0.374  -4.944  15.420  1.00 98.42           H  
ATOM    801  C   TYR A  50       1.045  -5.612  13.537  1.00 98.42           C  
ATOM    802  CB  TYR A  50       1.878  -3.568  14.835  1.00 98.42           C  
ATOM    803  HB2 TYR A  50       2.815  -3.566  14.279  1.00 98.42           H  
ATOM    804  HB3 TYR A  50       1.170  -2.953  14.279  1.00 98.42           H  
ATOM    805  O   TYR A  50       1.044  -4.916  12.525  1.00 98.42           O  
ATOM    806  CG  TYR A  50       2.097  -2.925  16.186  1.00 98.42           C  
ATOM    807  CD1 TYR A  50       0.995  -2.434  16.908  1.00 98.42           C  
ATOM    808  HD1 TYR A  50      -0.003  -2.526  16.505  1.00 98.42           H  
ATOM    809  CD2 TYR A  50       3.398  -2.818  16.716  1.00 98.42           C  
ATOM    810  HD2 TYR A  50       4.240  -3.172  16.140  1.00 98.42           H  
ATOM    811  CE1 TYR A  50       1.197  -1.812  18.153  1.00 98.42           C  
ATOM    812  HE1 TYR A  50       0.363  -1.417  18.715  1.00 98.42           H  
ATOM    813  CE2 TYR A  50       3.601  -2.213  17.973  1.00 98.42           C  
ATOM    814  HE2 TYR A  50       4.594  -2.108  18.384  1.00 98.42           H  
ATOM    815  OH  TYR A  50       2.664  -1.097  19.893  1.00 98.42           O  
ATOM    816  HH  TYR A  50       3.556  -1.142  20.244  1.00 98.42           H  
ATOM    817  CZ  TYR A  50       2.497  -1.696  18.686  1.00 98.42           C  
ATOM    818  N   LYS A  51       0.843  -6.932  13.481  1.00 98.35           N  
ATOM    819  H   LYS A  51       0.950  -7.452  14.340  1.00 98.35           H  
ATOM    820  CA  LYS A  51       0.609  -7.670  12.234  1.00 98.35           C  
ATOM    821  HA  LYS A  51       1.510  -7.575  11.628  1.00 98.35           H  
ATOM    822  C   LYS A  51      -0.547  -7.080  11.419  1.00 98.35           C  
ATOM    823  CB  LYS A  51       0.380  -9.145  12.582  1.00 98.35           C  
ATOM    824  HB2 LYS A  51      -0.490  -9.226  13.233  1.00 98.35           H  
ATOM    825  HB3 LYS A  51       1.257  -9.493  13.127  1.00 98.35           H  
ATOM    826  O   LYS A  51      -1.641  -6.916  11.953  1.00 98.35           O  
ATOM    827  CG  LYS A  51       0.163 -10.031  11.346  1.00 98.35           C  
ATOM    828  HG2 LYS A  51      -0.744  -9.717  10.829  1.00 98.35           H  
ATOM    829  HG3 LYS A  51       1.009  -9.923  10.667  1.00 98.35           H  
ATOM    830  CD  LYS A  51       0.016 -11.509  11.717  1.00 98.35           C  
ATOM    831  HD2 LYS A  51      -0.776 -11.616  12.458  1.00 98.35           H  
ATOM    832  HD3 LYS A  51      -0.267 -12.060  10.820  1.00 98.35           H  
ATOM    833  CE  LYS A  51       1.338 -12.061  12.261  1.00 98.35           C  
ATOM    834  HE2 LYS A  51       1.618 -11.502  13.154  1.00 98.35           H  
ATOM    835  HE3 LYS A  51       2.106 -11.895  11.505  1.00 98.35           H  
ATOM    836  NZ  LYS A  51       1.235 -13.503  12.576  1.00 98.35           N  
ATOM    837  HZ1 LYS A  51       0.512 -13.659  13.264  1.00 98.35           H  
ATOM    838  HZ2 LYS A  51       1.013 -14.015  11.734  1.00 98.35           H  
ATOM    839  HZ3 LYS A  51       2.115 -13.840  12.940  1.00 98.35           H  
ATOM    840  N   LEU A  52      -0.314  -6.816  10.135  1.00 98.29           N  
ATOM    841  H   LEU A  52       0.605  -7.011   9.764  1.00 98.29           H  
ATOM    842  CA  LEU A  52      -1.347  -6.362   9.205  1.00 98.29           C  
ATOM    843  HA  LEU A  52      -1.918  -5.564   9.679  1.00 98.29           H  
ATOM    844  C   LEU A  52      -2.298  -7.508   8.875  1.00 98.29           C  
ATOM    845  CB  LEU A  52      -0.686  -5.808   7.930  1.00 98.29           C  
ATOM    846  HB2 LEU A  52       0.025  -6.544   7.554  1.00 98.29           H  
ATOM    847  HB3 LEU A  52      -0.141  -4.905   8.204  1.00 98.29           H  
ATOM    848  O   LEU A  52      -1.859  -8.605   8.528  1.00 98.29           O  
ATOM    849  CG  LEU A  52      -1.636  -5.420   6.784  1.00 98.29           C  
ATOM    850  HG  LEU A  52      -2.220  -6.286   6.474  1.00 98.29           H  
ATOM    851  CD1 LEU A  52      -2.582  -4.293   7.186  1.00 98.29           C  
ATOM    852 HD11 LEU A  52      -3.255  -4.620   7.979  1.00 98.29           H  
ATOM    853 HD12 LEU A  52      -2.009  -3.431   7.529  1.00 98.29           H  
ATOM    854 HD13 LEU A  52      -3.186  -4.008   6.325  1.00 98.29           H  
ATOM    855  CD2 LEU A  52      -0.827  -4.938   5.579  1.00 98.29           C  
ATOM    856 HD21 LEU A  52      -0.142  -5.723   5.261  1.00 98.29           H  
ATOM    857 HD22 LEU A  52      -1.496  -4.697   4.752  1.00 98.29           H  
ATOM    858 HD23 LEU A  52      -0.249  -4.053   5.845  1.00 98.29           H  
ATOM    859  N   HIS A  53      -3.594  -7.232   8.911  1.00 97.40           N  
ATOM    860  H   HIS A  53      -3.904  -6.355   9.305  1.00 97.40           H  
ATOM    861  CA  HIS A  53      -4.622  -8.098   8.367  1.00 97.40           C  
ATOM    862  HA  HIS A  53      -4.163  -8.836   7.709  1.00 97.40           H  
ATOM    863  C   HIS A  53      -5.621  -7.282   7.545  1.00 97.40           C  
ATOM    864  CB  HIS A  53      -5.303  -8.858   9.509  1.00 97.40           C  
ATOM    865  HB2 HIS A  53      -4.558  -9.462  10.026  1.00 97.40           H  
ATOM    866  HB3 HIS A  53      -5.706  -8.141  10.224  1.00 97.40           H  
ATOM    867  O   HIS A  53      -6.083  -6.221   7.958  1.00 97.40           O  
ATOM    868  CG  HIS A  53      -6.418  -9.756   9.037  1.00 97.40           C  
ATOM    869  CD2 HIS A  53      -6.312 -11.078   8.702  1.00 97.40           C  
ATOM    870  HD2 HIS A  53      -5.411 -11.672   8.748  1.00 97.40           H  
ATOM    871  ND1 HIS A  53      -7.721  -9.375   8.791  1.00 97.40           N  
ATOM    872  HD1 HIS A  53      -8.079  -8.431   8.806  1.00 97.40           H  
ATOM    873  CE1 HIS A  53      -8.372 -10.442   8.299  1.00 97.40           C  
ATOM    874  HE1 HIS A  53      -9.386 -10.427   7.926  1.00 97.40           H  
ATOM    875  NE2 HIS A  53      -7.567 -11.516   8.269  1.00 97.40           N  
ATOM    876  N   TYR A  54      -6.010  -7.817   6.398  1.00 96.34           N  
ATOM    877  H   TYR A  54      -5.540  -8.650   6.074  1.00 96.34           H  
ATOM    878  CA  TYR A  54      -7.239  -7.444   5.710  1.00 96.34           C  
ATOM    879  HA  TYR A  54      -7.944  -7.041   6.437  1.00 96.34           H  
ATOM    880  C   TYR A  54      -7.872  -8.699   5.101  1.00 96.34           C  
ATOM    881  CB  TYR A  54      -6.964  -6.346   4.674  1.00 96.34           C  
ATOM    882  HB2 TYR A  54      -6.425  -5.529   5.154  1.00 96.34           H  
ATOM    883  HB3 TYR A  54      -7.918  -5.939   4.340  1.00 96.34           H  
ATOM    884  O   TYR A  54      -7.190  -9.700   4.865  1.00 96.34           O  
ATOM    885  CG  TYR A  54      -6.198  -6.810   3.453  1.00 96.34           C  
ATOM    886  CD1 TYR A  54      -4.812  -6.588   3.360  1.00 96.34           C  
ATOM    887  HD1 TYR A  54      -4.293  -6.083   4.162  1.00 96.34           H  
ATOM    888  CD2 TYR A  54      -6.880  -7.467   2.411  1.00 96.34           C  
ATOM    889  HD2 TYR A  54      -7.948  -7.618   2.479  1.00 96.34           H  
ATOM    890  CE1 TYR A  54      -4.112  -7.007   2.216  1.00 96.34           C  
ATOM    891  HE1 TYR A  54      -3.054  -6.804   2.132  1.00 96.34           H  
ATOM    892  CE2 TYR A  54      -6.176  -7.937   1.289  1.00 96.34           C  
ATOM    893  HE2 TYR A  54      -6.691  -8.464   0.500  1.00 96.34           H  
ATOM    894  OH  TYR A  54      -4.114  -8.106   0.092  1.00 96.34           O  
ATOM    895  HH  TYR A  54      -3.206  -7.801   0.146  1.00 96.34           H  
ATOM    896  CZ  TYR A  54      -4.793  -7.694   1.189  1.00 96.34           C  
ATOM    897  N   GLY A  55      -9.176  -8.648   4.848  1.00 95.47           N  
ATOM    898  H   GLY A  55      -9.659  -7.785   5.053  1.00 95.47           H  
ATOM    899  CA  GLY A  55      -9.944  -9.718   4.221  1.00 95.47           C  
ATOM    900  HA2 GLY A  55      -9.673 -10.675   4.668  1.00 95.47           H  
ATOM    901  HA3 GLY A  55     -11.008  -9.548   4.387  1.00 95.47           H  
ATOM    902  C   GLY A  55      -9.688  -9.794   2.721  1.00 95.47           C  
ATOM    903  O   GLY A  55      -8.880 -10.592   2.252  1.00 95.47           O  
ATOM    904  N   THR A  56     -10.380  -8.959   1.949  1.00 95.64           N  
ATOM    905  H   THR A  56     -11.002  -8.298   2.392  1.00 95.64           H  
ATOM    906  CA  THR A  56     -10.315  -8.974   0.480  1.00 95.64           C  
ATOM    907  HA  THR A  56      -9.561  -9.693   0.162  1.00 95.64           H  
ATOM    908  C   THR A  56      -9.897  -7.623  -0.083  1.00 95.64           C  
ATOM    909  CB  THR A  56     -11.646  -9.426  -0.143  1.00 95.64           C  
ATOM    910  HB  THR A  56     -11.526  -9.447  -1.226  1.00 95.64           H  
ATOM    911  O   THR A  56     -10.162  -6.584   0.516  1.00 95.64           O  
ATOM    912  CG2 THR A  56     -12.058 -10.827   0.310  1.00 95.64           C  
ATOM    913 HG21 THR A  56     -12.237 -10.845   1.385  1.00 95.64           H  
ATOM    914 HG22 THR A  56     -11.272 -11.541   0.061  1.00 95.64           H  
ATOM    915 HG23 THR A  56     -12.976 -11.113  -0.205  1.00 95.64           H  
ATOM    916  OG1 THR A  56     -12.696  -8.538   0.161  1.00 95.64           O  
ATOM    917  HG1 THR A  56     -12.693  -8.348   1.102  1.00 95.64           H  
ATOM    918  N   PHE A  57      -9.260  -7.630  -1.256  1.00 97.78           N  
ATOM    919  H   PHE A  57      -9.083  -8.518  -1.703  1.00 97.78           H  
ATOM    920  CA  PHE A  57      -9.198  -6.441  -2.104  1.00 97.78           C  
ATOM    921  HA  PHE A  57      -8.967  -5.563  -1.501  1.00 97.78           H  
ATOM    922  C   PHE A  57     -10.579  -6.258  -2.742  1.00 97.78           C  
ATOM    923  CB  PHE A  57      -8.092  -6.613  -3.148  1.00 97.78           C  
ATOM    924  HB2 PHE A  57      -8.299  -7.493  -3.758  1.00 97.78           H  
ATOM    925  HB3 PHE A  57      -7.156  -6.788  -2.617  1.00 97.78           H  
ATOM    926  O   PHE A  57     -10.984  -7.056  -3.584  1.00 97.78           O  
ATOM    927  CG  PHE A  57      -7.914  -5.414  -4.059  1.00 97.78           C  
ATOM    928  CD1 PHE A  57      -8.727  -5.250  -5.197  1.00 97.78           C  
ATOM    929  HD1 PHE A  57      -9.491  -5.977  -5.432  1.00 97.78           H  
ATOM    930  CD2 PHE A  57      -6.912  -4.468  -3.782  1.00 97.78           C  
ATOM    931  HD2 PHE A  57      -6.265  -4.598  -2.927  1.00 97.78           H  
ATOM    932  CE1 PHE A  57      -8.543  -4.140  -6.041  1.00 97.78           C  
ATOM    933  HE1 PHE A  57      -9.156  -4.019  -6.922  1.00 97.78           H  
ATOM    934  CE2 PHE A  57      -6.713  -3.373  -4.636  1.00 97.78           C  
ATOM    935  HE2 PHE A  57      -5.908  -2.678  -4.451  1.00 97.78           H  
ATOM    936  CZ  PHE A  57      -7.538  -3.201  -5.757  1.00 97.78           C  
ATOM    937  HZ  PHE A  57      -7.376  -2.366  -6.422  1.00 97.78           H  
ATOM    938  N   VAL A  58     -11.318  -5.247  -2.293  1.00 96.77           N  
ATOM    939  H   VAL A  58     -10.887  -4.602  -1.647  1.00 96.77           H  
ATOM    940  CA  VAL A  58     -12.734  -5.041  -2.628  1.00 96.77           C  
ATOM    941  HA  VAL A  58     -13.245  -6.004  -2.644  1.00 96.77           H  
ATOM    942  C   VAL A  58     -12.870  -4.412  -4.006  1.00 96.77           C  
ATOM    943  CB  VAL A  58     -13.409  -4.135  -1.578  1.00 96.77           C  
ATOM    944  HB  VAL A  58     -12.916  -3.163  -1.580  1.00 96.77           H  
ATOM    945  O   VAL A  58     -13.646  -4.869  -4.840  1.00 96.77           O  
ATOM    946  CG1 VAL A  58     -14.901  -3.913  -1.861  1.00 96.77           C  
ATOM    947 HG11 VAL A  58     -15.338  -3.300  -1.073  1.00 96.77           H  
ATOM    948 HG12 VAL A  58     -15.041  -3.402  -2.813  1.00 96.77           H  
ATOM    949 HG13 VAL A  58     -15.418  -4.872  -1.893  1.00 96.77           H  
ATOM    950  CG2 VAL A  58     -13.286  -4.719  -0.172  1.00 96.77           C  
ATOM    951 HG21 VAL A  58     -12.242  -4.926   0.064  1.00 96.77           H  
ATOM    952 HG22 VAL A  58     -13.852  -5.648  -0.101  1.00 96.77           H  
ATOM    953 HG23 VAL A  58     -13.648  -3.993   0.556  1.00 96.77           H  
ATOM    954  N   THR A  59     -12.146  -3.317  -4.232  1.00 97.11           N  
ATOM    955  H   THR A  59     -11.482  -3.028  -3.529  1.00 97.11           H  
ATOM    956  CA  THR A  59     -12.199  -2.536  -5.469  1.00 97.11           C  
ATOM    957  HA  THR A  59     -12.105  -3.219  -6.312  1.00 97.11           H  
ATOM    958  C   THR A  59     -11.027  -1.559  -5.518  1.00 97.11           C  
ATOM    959  CB  THR A  59     -13.546  -1.793  -5.594  1.00 97.11           C  
ATOM    960  HB  THR A  59     -14.355  -2.521  -5.544  1.00 97.11           H  
ATOM    961  O   THR A  59     -10.420  -1.240  -4.498  1.00 97.11           O  
ATOM    962  CG2 THR A  59     -13.791  -0.757  -4.499  1.00 97.11           C  
ATOM    963 HG21 THR A  59     -12.955  -0.061  -4.426  1.00 97.11           H  
ATOM    964 HG22 THR A  59     -14.709  -0.208  -4.709  1.00 97.11           H  
ATOM    965 HG23 THR A  59     -13.903  -1.276  -3.547  1.00 97.11           H  
ATOM    966  OG1 THR A  59     -13.657  -1.137  -6.837  1.00 97.11           O  
ATOM    967  HG1 THR A  59     -14.027  -1.767  -7.460  1.00 97.11           H  
ATOM    968  N   GLY A  60     -10.718  -1.062  -6.705  1.00 96.37           N  
ATOM    969  H   GLY A  60     -11.252  -1.354  -7.511  1.00 96.37           H  
ATOM    970  CA  GLY A  60      -9.646  -0.113  -6.951  1.00 96.37           C  
ATOM    971  HA2 GLY A  60      -9.912   0.863  -6.546  1.00 96.37           H  
ATOM    972  HA3 GLY A  60      -8.728  -0.450  -6.470  1.00 96.37           H  
ATOM    973  C   GLY A  60      -9.392   0.018  -8.444  1.00 96.37           C  
ATOM    974  O   GLY A  60      -9.859  -0.803  -9.233  1.00 96.37           O  
ATOM    975  N   ASN A  61      -8.648   1.045  -8.833  1.00 96.30           N  
ATOM    976  H   ASN A  61      -8.278   1.657  -8.119  1.00 96.30           H  
ATOM    977  CA  ASN A  61      -8.154   1.229 -10.203  1.00 96.30           C  
ATOM    978  HA  ASN A  61      -8.641   0.498 -10.848  1.00 96.30           H  
ATOM    979  C   ASN A  61      -6.648   0.918 -10.316  1.00 96.30           C  
ATOM    980  CB  ASN A  61      -8.557   2.622 -10.720  1.00 96.30           C  
ATOM    981  HB2 ASN A  61      -8.259   2.709 -11.765  1.00 96.30           H  
ATOM    982  HB3 ASN A  61      -9.641   2.726 -10.660  1.00 96.30           H  
ATOM    983  O   ASN A  61      -5.969   1.441 -11.198  1.00 96.30           O  
ATOM    984  CG  ASN A  61      -7.919   3.759  -9.947  1.00 96.30           C  
ATOM    985  ND2 ASN A  61      -8.174   4.988 -10.340  1.00 96.30           N  
ATOM    986 HD21 ASN A  61      -8.736   5.153 -11.163  1.00 96.30           H  
ATOM    987 HD22 ASN A  61      -7.774   5.746  -9.806  1.00 96.30           H  
ATOM    988  OD1 ASN A  61      -7.222   3.568  -8.970  1.00 96.30           O  
ATOM    989  N   VAL A  62      -6.145   0.080  -9.407  1.00 96.63           N  
ATOM    990  H   VAL A  62      -6.789  -0.330  -8.746  1.00 96.63           H  
ATOM    991  CA  VAL A  62      -4.769  -0.424  -9.334  1.00 96.63           C  
ATOM    992  HA  VAL A  62      -4.302  -0.345 -10.316  1.00 96.63           H  
ATOM    993  C   VAL A  62      -4.778  -1.893  -8.936  1.00 96.63           C  
ATOM    994  CB  VAL A  62      -3.913   0.351  -8.315  1.00 96.63           C  
ATOM    995  HB  VAL A  62      -2.925  -0.107  -8.275  1.00 96.63           H  
ATOM    996  O   VAL A  62      -5.744  -2.376  -8.343  1.00 96.63           O  
ATOM    997  CG1 VAL A  62      -3.726   1.796  -8.747  1.00 96.63           C  
ATOM    998 HG11 VAL A  62      -3.111   2.301  -8.002  1.00 96.63           H  
ATOM    999 HG12 VAL A  62      -3.234   1.832  -9.720  1.00 96.63           H  
ATOM   1000 HG13 VAL A  62      -4.697   2.286  -8.813  1.00 96.63           H  
ATOM   1001  CG2 VAL A  62      -4.496   0.356  -6.897  1.00 96.63           C  
ATOM   1002 HG21 VAL A  62      -4.611  -0.666  -6.535  1.00 96.63           H  
ATOM   1003 HG22 VAL A  62      -5.470   0.846  -6.898  1.00 96.63           H  
ATOM   1004 HG23 VAL A  62      -3.829   0.894  -6.224  1.00 96.63           H  
ATOM   1005  N   ASP A  63      -3.679  -2.584  -9.206  1.00 97.52           N  
ATOM   1006  H   ASP A  63      -2.941  -2.159  -9.749  1.00 97.52           H  
ATOM   1007  CA  ASP A  63      -3.474  -3.954  -8.747  1.00 97.52           C  
ATOM   1008  HA  ASP A  63      -4.363  -4.540  -8.980  1.00 97.52           H  
ATOM   1009  C   ASP A  63      -3.240  -4.018  -7.230  1.00 97.52           C  
ATOM   1010  CB  ASP A  63      -2.284  -4.556  -9.498  1.00 97.52           C  
ATOM   1011  HB2 ASP A  63      -2.023  -5.515  -9.050  1.00 97.52           H  
ATOM   1012  HB3 ASP A  63      -1.444  -3.870  -9.391  1.00 97.52           H  
ATOM   1013  O   ASP A  63      -2.717  -3.084  -6.620  1.00 97.52           O  
ATOM   1014  CG  ASP A  63      -2.535  -4.775 -10.989  1.00 97.52           C  
ATOM   1015  OD1 ASP A  63      -3.712  -4.967 -11.363  1.00 97.52           O  
ATOM   1016  OD2 ASP A  63      -1.531  -4.774 -11.730  1.00 97.52           O  
ATOM   1017  N   ASN A  64      -3.581  -5.152  -6.609  1.00 97.66           N  
ATOM   1018  H   ASN A  64      -4.002  -5.883  -7.165  1.00 97.66           H  
ATOM   1019  CA  ASN A  64      -3.385  -5.381  -5.176  1.00 97.66           C  
ATOM   1020  HA  ASN A  64      -3.744  -4.503  -4.639  1.00 97.66           H  
ATOM   1021  C   ASN A  64      -1.896  -5.563  -4.805  1.00 97.66           C  
ATOM   1022  CB  ASN A  64      -4.245  -6.579  -4.735  1.00 97.66           C  
ATOM   1023  HB2 ASN A  64      -3.939  -7.465  -5.292  1.00 97.66           H  
ATOM   1024  HB3 ASN A  64      -5.293  -6.377  -4.960  1.00 97.66           H  
ATOM   1025  O   ASN A  64      -1.403  -6.692  -4.671  1.00 97.66           O  
ATOM   1026  CG  ASN A  64      -4.110  -6.880  -3.249  1.00 97.66           C  
ATOM   1027  ND2 ASN A  64      -4.740  -7.929  -2.779  1.00 97.66           N  
ATOM   1028 HD21 ASN A  64      -4.665  -8.084  -1.784  1.00 97.66           H  
ATOM   1029 HD22 ASN A  64      -5.320  -8.492  -3.384  1.00 97.66           H  
ATOM   1030  OD1 ASN A  64      -3.430  -6.210  -2.491  1.00 97.66           O  
ATOM   1031  N   MET A  65      -1.199  -4.449  -4.566  1.00 97.30           N  
ATOM   1032  H   MET A  65      -1.620  -3.568  -4.826  1.00 97.30           H  
ATOM   1033  CA  MET A  65       0.200  -4.456  -4.121  1.00 97.30           C  
ATOM   1034  HA  MET A  65       0.726  -5.236  -4.672  1.00 97.30           H  
ATOM   1035  C   MET A  65       0.384  -4.816  -2.644  1.00 97.30           C  
ATOM   1036  CB  MET A  65       0.887  -3.120  -4.436  1.00 97.30           C  
ATOM   1037  HB2 MET A  65       0.331  -2.301  -3.981  1.00 97.30           H  
ATOM   1038  HB3 MET A  65       1.892  -3.133  -4.014  1.00 97.30           H  
ATOM   1039  O   MET A  65       1.490  -5.177  -2.260  1.00 97.30           O  
ATOM   1040  CG  MET A  65       1.023  -2.885  -5.939  1.00 97.30           C  
ATOM   1041  HG2 MET A  65       0.025  -2.816  -6.373  1.00 97.30           H  
ATOM   1042  HG3 MET A  65       1.532  -1.934  -6.095  1.00 97.30           H  
ATOM   1043  SD  MET A  65       1.961  -4.167  -6.807  1.00 97.30           S  
ATOM   1044  CE  MET A  65       0.784  -4.509  -8.122  1.00 97.30           C  
ATOM   1045  HE1 MET A  65       0.491  -3.561  -8.573  1.00 97.30           H  
ATOM   1046  HE2 MET A  65      -0.094  -4.997  -7.700  1.00 97.30           H  
ATOM   1047  HE3 MET A  65       1.240  -5.154  -8.873  1.00 97.30           H  
ATOM   1048  N   LEU A  66      -0.674  -4.807  -1.819  1.00 97.85           N  
ATOM   1049  H   LEU A  66      -1.576  -4.552  -2.194  1.00 97.85           H  
ATOM   1050  CA  LEU A  66      -0.597  -5.221  -0.409  1.00 97.85           C  
ATOM   1051  HA  LEU A  66       0.405  -4.997  -0.043  1.00 97.85           H  
ATOM   1052  C   LEU A  66      -0.764  -6.732  -0.192  1.00 97.85           C  
ATOM   1053  CB  LEU A  66      -1.573  -4.414   0.460  1.00 97.85           C  
ATOM   1054  HB2 LEU A  66      -1.519  -4.812   1.474  1.00 97.85           H  
ATOM   1055  HB3 LEU A  66      -2.589  -4.572   0.099  1.00 97.85           H  
ATOM   1056  O   LEU A  66      -0.711  -7.203   0.943  1.00 97.85           O  
ATOM   1057  CG  LEU A  66      -1.288  -2.904   0.539  1.00 97.85           C  
ATOM   1058  HG  LEU A  66      -1.535  -2.432  -0.412  1.00 97.85           H  
ATOM   1059  CD1 LEU A  66      -2.165  -2.307   1.638  1.00 97.85           C  
ATOM   1060 HD11 LEU A  66      -1.994  -2.824   2.582  1.00 97.85           H  
ATOM   1061 HD12 LEU A  66      -3.218  -2.394   1.368  1.00 97.85           H  
ATOM   1062 HD13 LEU A  66      -1.902  -1.259   1.777  1.00 97.85           H  
ATOM   1063  CD2 LEU A  66       0.162  -2.567   0.894  1.00 97.85           C  
ATOM   1064 HD21 LEU A  66       0.273  -1.486   0.983  1.00 97.85           H  
ATOM   1065 HD22 LEU A  66       0.444  -3.040   1.834  1.00 97.85           H  
ATOM   1066 HD23 LEU A  66       0.832  -2.903   0.102  1.00 97.85           H  
ATOM   1067  N   SER A  67      -0.961  -7.518  -1.250  1.00 97.65           N  
ATOM   1068  H   SER A  67      -1.037  -7.072  -2.153  1.00 97.65           H  
ATOM   1069  CA  SER A  67      -1.145  -8.976  -1.174  1.00 97.65           C  
ATOM   1070  HA  SER A  67      -2.060  -9.194  -0.624  1.00 97.65           H  
ATOM   1071  C   SER A  67      -0.025  -9.699  -0.414  1.00 97.65           C  
ATOM   1072  CB  SER A  67      -1.324  -9.558  -2.579  1.00 97.65           C  
ATOM   1073  HB2 SER A  67      -2.288  -9.242  -2.980  1.00 97.65           H  
ATOM   1074  HB3 SER A  67      -1.313 -10.646  -2.523  1.00 97.65           H  
ATOM   1075  O   SER A  67      -0.319 -10.471   0.495  1.00 97.65           O  
ATOM   1076  OG  SER A  67      -0.300  -9.121  -3.453  1.00 97.65           O  
ATOM   1077  HG  SER A  67      -0.618  -8.356  -3.938  1.00 97.65           H  
ATOM   1078  N   GLY A  68       1.245  -9.405  -0.710  1.00 97.48           N  
ATOM   1079  H   GLY A  68       1.415  -8.791  -1.494  1.00 97.48           H  
ATOM   1080  CA  GLY A  68       2.395  -9.990  -0.000  1.00 97.48           C  
ATOM   1081  HA2 GLY A  68       2.284 -11.074   0.031  1.00 97.48           H  
ATOM   1082  HA3 GLY A  68       3.304  -9.752  -0.552  1.00 97.48           H  
ATOM   1083  C   GLY A  68       2.580  -9.485   1.438  1.00 97.48           C  
ATOM   1084  O   GLY A  68       3.175 -10.182   2.266  1.00 97.48           O  
ATOM   1085  N   HIS A  69       2.041  -8.299   1.730  1.00 98.32           N  
ATOM   1086  H   HIS A  69       1.516  -7.833   1.003  1.00 98.32           H  
ATOM   1087  CA  HIS A  69       2.118  -7.620   3.025  1.00 98.32           C  
ATOM   1088  HA  HIS A  69       3.092  -7.809   3.475  1.00 98.32           H  
ATOM   1089  C   HIS A  69       1.043  -8.112   4.011  1.00 98.32           C  
ATOM   1090  CB  HIS A  69       1.991  -6.107   2.790  1.00 98.32           C  
ATOM   1091  HB2 HIS A  69       2.049  -5.605   3.756  1.00 98.32           H  
ATOM   1092  HB3 HIS A  69       1.013  -5.879   2.365  1.00 98.32           H  
ATOM   1093  O   HIS A  69       1.211  -7.995   5.225  1.00 98.32           O  
ATOM   1094  CG  HIS A  69       3.061  -5.524   1.896  1.00 98.32           C  
ATOM   1095  CD2 HIS A  69       3.055  -5.412   0.532  1.00 98.32           C  
ATOM   1096  HD2 HIS A  69       2.286  -5.787  -0.127  1.00 98.32           H  
ATOM   1097  ND1 HIS A  69       4.251  -5.000   2.321  1.00 98.32           N  
ATOM   1098  HD1 HIS A  69       4.579  -5.009   3.277  1.00 98.32           H  
ATOM   1099  CE1 HIS A  69       4.933  -4.558   1.256  1.00 98.32           C  
ATOM   1100  HE1 HIS A  69       5.900  -4.079   1.300  1.00 98.32           H  
ATOM   1101  NE2 HIS A  69       4.238  -4.783   0.130  1.00 98.32           N  
ATOM   1102  N   ASN A  70      -0.057  -8.690   3.514  1.00 98.23           N  
ATOM   1103  H   ASN A  70      -0.153  -8.764   2.511  1.00 98.23           H  
ATOM   1104  CA  ASN A  70      -1.116  -9.230   4.362  1.00 98.23           C  
ATOM   1105  HA  ASN A  70      -1.457  -8.420   5.008  1.00 98.23           H  
ATOM   1106  C   ASN A  70      -0.582 -10.365   5.252  1.00 98.23           C  
ATOM   1107  CB  ASN A  70      -2.297  -9.705   3.499  1.00 98.23           C  
ATOM   1108  HB2 ASN A  70      -2.469  -8.995   2.690  1.00 98.23           H  
ATOM   1109  HB3 ASN A  70      -2.052 -10.665   3.045  1.00 98.23           H  
ATOM   1110  O   ASN A  70       0.082 -11.290   4.782  1.00 98.23           O  
ATOM   1111  CG  ASN A  70      -3.586  -9.842   4.300  1.00 98.23           C  
ATOM   1112  ND2 ASN A  70      -4.614 -10.416   3.724  1.00 98.23           N  
ATOM   1113 HD21 ASN A  70      -4.574 -10.706   2.757  1.00 98.23           H  
ATOM   1114 HD22 ASN A  70      -5.500 -10.354   4.205  1.00 98.23           H  
ATOM   1115  OD1 ASN A  70      -3.690  -9.420   5.440  1.00 98.23           O  
ATOM   1116  N   GLY A  71      -0.864 -10.303   6.551  1.00 98.11           N  
ATOM   1117  H   GLY A  71      -1.432  -9.539   6.888  1.00 98.11           H  
ATOM   1118  CA  GLY A  71      -0.380 -11.260   7.546  1.00 98.11           C  
ATOM   1119  HA2 GLY A  71      -0.473 -12.268   7.142  1.00 98.11           H  
ATOM   1120  HA3 GLY A  71      -1.015 -11.180   8.428  1.00 98.11           H  
ATOM   1121  C   GLY A  71       1.072 -11.054   7.992  1.00 98.11           C  
ATOM   1122  O   GLY A  71       1.567 -11.849   8.801  1.00 98.11           O  
ATOM   1123  N   ARG A  72       1.768 -10.015   7.508  1.00 98.51           N  
ATOM   1124  H   ARG A  72       1.309  -9.387   6.864  1.00 98.51           H  
ATOM   1125  CA  ARG A  72       3.144  -9.691   7.917  1.00 98.51           C  
ATOM   1126  HA  ARG A  72       3.655 -10.618   8.177  1.00 98.51           H  
ATOM   1127  C   ARG A  72       3.175  -8.847   9.178  1.00 98.51           C  
ATOM   1128  CB  ARG A  72       3.923  -9.007   6.782  1.00 98.51           C  
ATOM   1129  HB2 ARG A  72       3.459  -8.046   6.559  1.00 98.51           H  
ATOM   1130  HB3 ARG A  72       4.943  -8.810   7.114  1.00 98.51           H  
ATOM   1131  O   ARG A  72       2.251  -8.090   9.458  1.00 98.51           O  
ATOM   1132  CG  ARG A  72       3.976  -9.824   5.488  1.00 98.51           C  
ATOM   1133  HG2 ARG A  72       4.508  -9.238   4.738  1.00 98.51           H  
ATOM   1134  HG3 ARG A  72       2.963 -10.000   5.126  1.00 98.51           H  
ATOM   1135  CD  ARG A  72       4.681 -11.169   5.670  1.00 98.51           C  
ATOM   1136  HD2 ARG A  72       4.274 -11.673   6.547  1.00 98.51           H  
ATOM   1137  HD3 ARG A  72       5.746 -10.993   5.821  1.00 98.51           H  
ATOM   1138  NE  ARG A  72       4.469 -12.020   4.491  1.00 98.51           N  
ATOM   1139  HE  ARG A  72       4.225 -11.530   3.642  1.00 98.51           H  
ATOM   1140  NH1 ARG A  72       4.636 -14.056   5.545  1.00 98.51           N  
ATOM   1141 HH11 ARG A  72       4.843 -13.564   6.402  1.00 98.51           H  
ATOM   1142 HH12 ARG A  72       4.692 -15.063   5.488  1.00 98.51           H  
ATOM   1143  NH2 ARG A  72       4.299 -13.963   3.339  1.00 98.51           N  
ATOM   1144 HH21 ARG A  72       4.157 -13.411   2.505  1.00 98.51           H  
ATOM   1145 HH22 ARG A  72       4.325 -14.971   3.291  1.00 98.51           H  
ATOM   1146  CZ  ARG A  72       4.466 -13.337   4.467  1.00 98.51           C  
ATOM   1147  N   GLN A  73       4.236  -9.027   9.956  1.00 98.55           N  
ATOM   1148  H   GLN A  73       5.017  -9.535   9.567  1.00 98.55           H  
ATOM   1149  CA  GLN A  73       4.511  -8.233  11.151  1.00 98.55           C  
ATOM   1150  HA  GLN A  73       3.585  -8.021  11.686  1.00 98.55           H  
ATOM   1151  C   GLN A  73       5.126  -6.893  10.743  1.00 98.55           C  
ATOM   1152  CB  GLN A  73       5.433  -9.025  12.083  1.00 98.55           C  
ATOM   1153  HB2 GLN A  73       5.766  -8.378  12.894  1.00 98.55           H  
ATOM   1154  HB3 GLN A  73       6.306  -9.355  11.519  1.00 98.55           H  
ATOM   1155  O   GLN A  73       5.716  -6.784   9.672  1.00 98.55           O  
ATOM   1156  CG  GLN A  73       4.714 -10.245  12.674  1.00 98.55           C  
ATOM   1157  HG2 GLN A  73       3.898  -9.904  13.311  1.00 98.55           H  
ATOM   1158  HG3 GLN A  73       4.295 -10.854  11.874  1.00 98.55           H  
ATOM   1159  CD  GLN A  73       5.652 -11.115  13.498  1.00 98.55           C  
ATOM   1160  NE2 GLN A  73       6.340 -12.061  12.904  1.00 98.55           N  
ATOM   1161 HE21 GLN A  73       7.043 -12.489  13.489  1.00 98.55           H  
ATOM   1162 HE22 GLN A  73       6.501 -12.004  11.909  1.00 98.55           H  
ATOM   1163  OE1 GLN A  73       5.767 -10.985  14.699  1.00 98.55           O  
ATOM   1164  N   PHE A  74       4.956  -5.871  11.576  1.00 98.67           N  
ATOM   1165  H   PHE A  74       4.488  -6.013  12.459  1.00 98.67           H  
ATOM   1166  CA  PHE A  74       5.545  -4.563  11.328  1.00 98.67           C  
ATOM   1167  HA  PHE A  74       5.486  -4.344  10.262  1.00 98.67           H  
ATOM   1168  C   PHE A  74       7.019  -4.567  11.745  1.00 98.67           C  
ATOM   1169  CB  PHE A  74       4.737  -3.498  12.073  1.00 98.67           C  
ATOM   1170  HB2 PHE A  74       4.930  -3.579  13.143  1.00 98.67           H  
ATOM   1171  HB3 PHE A  74       3.675  -3.689  11.918  1.00 98.67           H  
ATOM   1172  O   PHE A  74       7.337  -4.837  12.913  1.00 98.67           O  
ATOM   1173  CG  PHE A  74       5.024  -2.086  11.611  1.00 98.67           C  
ATOM   1174  CD1 PHE A  74       5.900  -1.255  12.331  1.00 98.67           C  
ATOM   1175  HD1 PHE A  74       6.403  -1.626  13.212  1.00 98.67           H  
ATOM   1176  CD2 PHE A  74       4.395  -1.597  10.453  1.00 98.67           C  
ATOM   1177  HD2 PHE A  74       3.748  -2.243   9.878  1.00 98.67           H  
ATOM   1178  CE1 PHE A  74       6.117   0.069  11.909  1.00 98.67           C  
ATOM   1179  HE1 PHE A  74       6.779   0.714  12.468  1.00 98.67           H  
ATOM   1180  CE2 PHE A  74       4.601  -0.272  10.036  1.00 98.67           C  
ATOM   1181  HE2 PHE A  74       4.102   0.101   9.154  1.00 98.67           H  
ATOM   1182  CZ  PHE A  74       5.459   0.563  10.769  1.00 98.67           C  
ATOM   1183  HZ  PHE A  74       5.619   1.583  10.450  1.00 98.67           H  
ATOM   1184  N   SER A  75       7.905  -4.255  10.806  1.00 98.60           N  
ATOM   1185  H   SER A  75       7.574  -4.057   9.872  1.00 98.60           H  
ATOM   1186  CA  SER A  75       9.344  -4.115  11.043  1.00 98.60           C  
ATOM   1187  HA  SER A  75       9.614  -4.585  11.989  1.00 98.60           H  
ATOM   1188  C   SER A  75       9.728  -2.645  11.106  1.00 98.60           C  
ATOM   1189  CB  SER A  75      10.157  -4.793   9.945  1.00 98.60           C  
ATOM   1190  HB2 SER A  75      11.221  -4.691  10.158  1.00 98.60           H  
ATOM   1191  HB3 SER A  75       9.926  -4.304   8.999  1.00 98.60           H  
ATOM   1192  O   SER A  75       9.155  -1.815  10.405  1.00 98.60           O  
ATOM   1193  OG  SER A  75       9.826  -6.158   9.866  1.00 98.60           O  
ATOM   1194  HG  SER A  75      10.356  -6.565   9.177  1.00 98.60           H  
ATOM   1195  N   THR A  76      10.734  -2.331  11.912  1.00 98.03           N  
ATOM   1196  H   THR A  76      11.175  -3.072  12.437  1.00 98.03           H  
ATOM   1197  CA  THR A  76      11.352  -1.001  12.028  1.00 98.03           C  
ATOM   1198  HA  THR A  76      11.014  -0.375  11.202  1.00 98.03           H  
ATOM   1199  C   THR A  76      12.874  -1.143  11.924  1.00 98.03           C  
ATOM   1200  CB  THR A  76      10.953  -0.314  13.344  1.00 98.03           C  
ATOM   1201  HB  THR A  76      11.499   0.624  13.439  1.00 98.03           H  
ATOM   1202  O   THR A  76      13.372  -2.264  12.047  1.00 98.03           O  
ATOM   1203  CG2 THR A  76       9.460  -0.001  13.399  1.00 98.03           C  
ATOM   1204 HG21 THR A  76       8.880  -0.923  13.385  1.00 98.03           H  
ATOM   1205 HG22 THR A  76       9.242   0.548  14.315  1.00 98.03           H  
ATOM   1206 HG23 THR A  76       9.189   0.614  12.541  1.00 98.03           H  
ATOM   1207  OG1 THR A  76      11.242  -1.134  14.446  1.00 98.03           O  
ATOM   1208  HG1 THR A  76      11.882  -0.641  14.964  1.00 98.03           H  
ATOM   1209  N   PRO A  77      13.651  -0.077  11.647  1.00 97.37           N  
ATOM   1210  CA  PRO A  77      15.113  -0.187  11.517  1.00 97.37           C  
ATOM   1211  HA  PRO A  77      15.340  -0.836  10.671  1.00 97.37           H  
ATOM   1212  C   PRO A  77      15.838  -0.738  12.760  1.00 97.37           C  
ATOM   1213  CB  PRO A  77      15.594   1.233  11.209  1.00 97.37           C  
ATOM   1214  HB2 PRO A  77      15.823   1.760  12.135  1.00 97.37           H  
ATOM   1215  HB3 PRO A  77      16.462   1.228  10.550  1.00 97.37           H  
ATOM   1216  O   PRO A  77      16.979  -1.182  12.670  1.00 97.37           O  
ATOM   1217  CG  PRO A  77      14.388   1.896  10.546  1.00 97.37           C  
ATOM   1218  HG2 PRO A  77      14.399   2.978  10.674  1.00 97.37           H  
ATOM   1219  HG3 PRO A  77      14.361   1.642   9.486  1.00 97.37           H  
ATOM   1220  CD  PRO A  77      13.201   1.254  11.259  1.00 97.37           C  
ATOM   1221  HD2 PRO A  77      12.346   1.216  10.584  1.00 97.37           H  
ATOM   1222  HD3 PRO A  77      12.957   1.830  12.152  1.00 97.37           H  
ATOM   1223  N   ASP A  78      15.192  -0.675  13.924  1.00 97.69           N  
ATOM   1224  H   ASP A  78      14.294  -0.214  13.957  1.00 97.69           H  
ATOM   1225  CA  ASP A  78      15.657  -1.200  15.208  1.00 97.69           C  
ATOM   1226  HA  ASP A  78      16.740  -1.314  15.173  1.00 97.69           H  
ATOM   1227  C   ASP A  78      15.076  -2.584  15.554  1.00 97.69           C  
ATOM   1228  CB  ASP A  78      15.328  -0.164  16.300  1.00 97.69           C  
ATOM   1229  HB2 ASP A  78      15.760  -0.501  17.242  1.00 97.69           H  
ATOM   1230  HB3 ASP A  78      15.800   0.784  16.042  1.00 97.69           H  
ATOM   1231  O   ASP A  78      15.533  -3.213  16.511  1.00 97.69           O  
ATOM   1232  CG  ASP A  78      13.821   0.069  16.483  1.00 97.69           C  
ATOM   1233  OD1 ASP A  78      13.136   0.308  15.458  1.00 97.69           O  
ATOM   1234  OD2 ASP A  78      13.349   0.010  17.636  1.00 97.69           O  
ATOM   1235  N   ARG A  79      14.091  -3.081  14.790  1.00 97.32           N  
ATOM   1236  H   ARG A  79      13.802  -2.543  13.986  1.00 97.32           H  
ATOM   1237  CA  ARG A  79      13.420  -4.360  15.046  1.00 97.32           C  
ATOM   1238  HA  ARG A  79      14.119  -5.004  15.580  1.00 97.32           H  
ATOM   1239  C   ARG A  79      13.029  -5.075  13.753  1.00 97.32           C  
ATOM   1240  CB  ARG A  79      12.213  -4.110  15.961  1.00 97.32           C  
ATOM   1241  HB2 ARG A  79      11.423  -3.607  15.402  1.00 97.32           H  
ATOM   1242  HB3 ARG A  79      12.518  -3.461  16.782  1.00 97.32           H  
ATOM   1243  O   ARG A  79      12.022  -4.747  13.120  1.00 97.32           O  
ATOM   1244  CG  ARG A  79      11.692  -5.426  16.548  1.00 97.32           C  
ATOM   1245  HG2 ARG A  79      11.347  -6.085  15.752  1.00 97.32           H  
ATOM   1246  HG3 ARG A  79      12.506  -5.923  17.075  1.00 97.32           H  
ATOM   1247  CD  ARG A  79      10.556  -5.178  17.545  1.00 97.32           C  
ATOM   1248  HD2 ARG A  79      10.341  -6.123  18.043  1.00 97.32           H  
ATOM   1249  HD3 ARG A  79      10.891  -4.458  18.292  1.00 97.32           H  
ATOM   1250  NE  ARG A  79       9.335  -4.681  16.883  1.00 97.32           N  
ATOM   1251  HE  ARG A  79       9.456  -4.263  15.972  1.00 97.32           H  
ATOM   1252  NH1 ARG A  79       7.897  -5.064  18.624  1.00 97.32           N  
ATOM   1253 HH11 ARG A  79       8.693  -5.256  19.215  1.00 97.32           H  
ATOM   1254 HH12 ARG A  79       6.990  -5.422  18.887  1.00 97.32           H  
ATOM   1255  NH2 ARG A  79       7.084  -4.444  16.642  1.00 97.32           N  
ATOM   1256 HH21 ARG A  79       6.171  -4.432  17.073  1.00 97.32           H  
ATOM   1257 HH22 ARG A  79       7.212  -4.230  15.663  1.00 97.32           H  
ATOM   1258  CZ  ARG A  79       8.115  -4.724  17.386  1.00 97.32           C  
ATOM   1259  N   ASP A  80      13.814  -6.091  13.411  1.00 98.08           N  
ATOM   1260  H   ASP A  80      14.633  -6.283  13.970  1.00 98.08           H  
ATOM   1261  CA  ASP A  80      13.595  -6.942  12.246  1.00 98.08           C  
ATOM   1262  HA  ASP A  80      13.252  -6.311  11.426  1.00 98.08           H  
ATOM   1263  C   ASP A  80      12.526  -8.015  12.514  1.00 98.08           C  
ATOM   1264  CB  ASP A  80      14.926  -7.584  11.824  1.00 98.08           C  
ATOM   1265  HB2 ASP A  80      15.196  -8.376  12.523  1.00 98.08           H  
ATOM   1266  HB3 ASP A  80      15.719  -6.837  11.861  1.00 98.08           H  
ATOM   1267  O   ASP A  80      12.750  -8.952  13.280  1.00 98.08           O  
ATOM   1268  CG  ASP A  80      14.857  -8.151  10.408  1.00 98.08           C  
ATOM   1269  OD1 ASP A  80      13.772  -8.002   9.799  1.00 98.08           O  
ATOM   1270  OD2 ASP A  80      15.915  -8.639   9.956  1.00 98.08           O  
ATOM   1271  N   ASN A  81      11.344  -7.854  11.916  1.00 97.97           N  
ATOM   1272  H   ASN A  81      11.244  -7.083  11.272  1.00 97.97           H  
ATOM   1273  CA  ASN A  81      10.233  -8.807  12.004  1.00 97.97           C  
ATOM   1274  HA  ASN A  81      10.552  -9.683  12.569  1.00 97.97           H  
ATOM   1275  C   ASN A  81       9.790  -9.317  10.623  1.00 97.97           C  
ATOM   1276  CB  ASN A  81       9.047  -8.149  12.725  1.00 97.97           C  
ATOM   1277  HB2 ASN A  81       8.739  -7.269  12.161  1.00 97.97           H  
ATOM   1278  HB3 ASN A  81       8.214  -8.851  12.748  1.00 97.97           H  
ATOM   1279  O   ASN A  81       8.707  -9.912  10.511  1.00 97.97           O  
ATOM   1280  CG  ASN A  81       9.310  -7.772  14.162  1.00 97.97           C  
ATOM   1281  ND2 ASN A  81       8.836  -6.623  14.573  1.00 97.97           N  
ATOM   1282 HD21 ASN A  81       8.418  -5.998  13.898  1.00 97.97           H  
ATOM   1283 HD22 ASN A  81       9.041  -6.396  15.535  1.00 97.97           H  
ATOM   1284  OD1 ASN A  81       9.831  -8.515  14.973  1.00 97.97           O  
ATOM   1285  N   ASP A  82      10.564  -9.027   9.575  1.00 97.46           N  
ATOM   1286  H   ASP A  82      11.509  -8.709   9.732  1.00 97.46           H  
ATOM   1287  CA  ASP A  82      10.216  -9.435   8.223  1.00 97.46           C  
ATOM   1288  HA  ASP A  82       9.128  -9.444   8.155  1.00 97.46           H  
ATOM   1289  C   ASP A  82      10.640 -10.890   7.963  1.00 97.46           C  
ATOM   1290  CB  ASP A  82      10.644  -8.362   7.210  1.00 97.46           C  
ATOM   1291  HB2 ASP A  82      10.251  -7.408   7.562  1.00 97.46           H  
ATOM   1292  HB3 ASP A  82      10.160  -8.578   6.258  1.00 97.46           H  
ATOM   1293  O   ASP A  82      11.092 -11.598   8.866  1.00 97.46           O  
ATOM   1294  CG  ASP A  82      12.141  -8.213   6.960  1.00 97.46           C  
ATOM   1295  OD1 ASP A  82      12.709  -9.253   6.570  1.00 97.46           O  
ATOM   1296  OD2 ASP A  82      12.607  -7.043   6.995  1.00 97.46           O  
ATOM   1297  N   ILE A  83      10.331 -11.406   6.772  1.00 96.25           N  
ATOM   1298  H   ILE A  83      10.094 -10.755   6.038  1.00 96.25           H  
ATOM   1299  CA  ILE A  83      10.635 -12.801   6.409  1.00 96.25           C  
ATOM   1300  HA  ILE A  83      11.005 -13.327   7.289  1.00 96.25           H  
ATOM   1301  C   ILE A  83      11.779 -12.899   5.397  1.00 96.25           C  
ATOM   1302  CB  ILE A  83       9.380 -13.557   5.923  1.00 96.25           C  
ATOM   1303  HB  ILE A  83       9.683 -14.578   5.695  1.00 96.25           H  
ATOM   1304  O   ILE A  83      12.038 -13.992   4.888  1.00 96.25           O  
ATOM   1305  CG1 ILE A  83       8.792 -12.925   4.642  1.00 96.25           C  
ATOM   1306 HG12 ILE A  83       8.183 -12.064   4.917  1.00 96.25           H  
ATOM   1307 HG13 ILE A  83       9.594 -12.578   3.990  1.00 96.25           H  
ATOM   1308  CG2 ILE A  83       8.318 -13.637   7.037  1.00 96.25           C  
ATOM   1309 HG21 ILE A  83       7.509 -14.306   6.742  1.00 96.25           H  
ATOM   1310 HG22 ILE A  83       8.786 -14.023   7.942  1.00 96.25           H  
ATOM   1311 HG23 ILE A  83       7.928 -12.642   7.253  1.00 96.25           H  
ATOM   1312  CD1 ILE A  83       7.940 -13.904   3.831  1.00 96.25           C  
ATOM   1313 HD11 ILE A  83       7.137 -14.312   4.445  1.00 96.25           H  
ATOM   1314 HD12 ILE A  83       8.567 -14.722   3.476  1.00 96.25           H  
ATOM   1315 HD13 ILE A  83       7.514 -13.389   2.970  1.00 96.25           H  
ATOM   1316  N   SER A  84      12.395 -11.770   5.046  1.00 96.31           N  
ATOM   1317  H   SER A  84      12.284 -10.948   5.623  1.00 96.31           H  
ATOM   1318  CA  SER A  84      13.481 -11.731   4.080  1.00 96.31           C  
ATOM   1319  HA  SER A  84      13.206 -12.339   3.218  1.00 96.31           H  
ATOM   1320  C   SER A  84      14.757 -12.308   4.695  1.00 96.31           C  
ATOM   1321  CB  SER A  84      13.702 -10.296   3.594  1.00 96.31           C  
ATOM   1322  HB2 SER A  84      14.097  -9.697   4.414  1.00 96.31           H  
ATOM   1323  HB3 SER A  84      12.754  -9.858   3.280  1.00 96.31           H  
ATOM   1324  O   SER A  84      14.909 -12.432   5.909  1.00 96.31           O  
ATOM   1325  OG  SER A  84      14.621 -10.287   2.512  1.00 96.31           O  
ATOM   1326  HG  SER A  84      14.130 -10.369   1.692  1.00 96.31           H  
ATOM   1327  N   GLY A  85      15.715 -12.663   3.838  1.00 95.58           N  
ATOM   1328  H   GLY A  85      15.545 -12.461   2.863  1.00 95.58           H  
ATOM   1329  CA  GLY A  85      17.093 -12.906   4.274  1.00 95.58           C  
ATOM   1330  HA2 GLY A  85      17.089 -13.529   5.168  1.00 95.58           H  
ATOM   1331  HA3 GLY A  85      17.631 -13.426   3.482  1.00 95.58           H  
ATOM   1332  C   GLY A  85      17.852 -11.611   4.598  1.00 95.58           C  
ATOM   1333  O   GLY A  85      19.009 -11.663   5.019  1.00 95.58           O  
ATOM   1334  N   HIS A  86      17.230 -10.457   4.360  1.00 95.33           N  
ATOM   1335  H   HIS A  86      16.267 -10.491   4.058  1.00 95.33           H  
ATOM   1336  CA  HIS A  86      17.775  -9.125   4.575  1.00 95.33           C  
ATOM   1337  HA  HIS A  86      18.800  -9.200   4.937  1.00 95.33           H  
ATOM   1338  C   HIS A  86      16.955  -8.371   5.617  1.00 95.33           C  
ATOM   1339  CB  HIS A  86      17.758  -8.361   3.246  1.00 95.33           C  
ATOM   1340  HB2 HIS A  86      18.205  -7.378   3.390  1.00 95.33           H  
ATOM   1341  HB3 HIS A  86      16.723  -8.217   2.936  1.00 95.33           H  
ATOM   1342  O   HIS A  86      15.785  -8.649   5.805  1.00 95.33           O  
ATOM   1343  CG  HIS A  86      18.500  -9.068   2.144  1.00 95.33           C  
ATOM   1344  CD2 HIS A  86      17.989  -9.461   0.936  1.00 95.33           C  
ATOM   1345  HD2 HIS A  86      16.976  -9.310   0.594  1.00 95.33           H  
ATOM   1346  ND1 HIS A  86      19.806  -9.496   2.198  1.00 95.33           N  
ATOM   1347  HD1 HIS A  86      20.400  -9.473   3.014  1.00 95.33           H  
ATOM   1348  CE1 HIS A  86      20.083 -10.117   1.041  1.00 95.33           C  
ATOM   1349  HE1 HIS A  86      21.023 -10.590   0.799  1.00 95.33           H  
ATOM   1350  NE2 HIS A  86      19.012 -10.117   0.238  1.00 95.33           N  
ATOM   1351  N   HIS A  87      17.551  -7.346   6.221  1.00 97.31           N  
ATOM   1352  H   HIS A  87      18.517  -7.135   6.011  1.00 97.31           H  
ATOM   1353  CA  HIS A  87      16.830  -6.466   7.132  1.00 97.31           C  
ATOM   1354  HA  HIS A  87      16.044  -7.036   7.628  1.00 97.31           H  
ATOM   1355  C   HIS A  87      16.170  -5.326   6.336  1.00 97.31           C  
ATOM   1356  CB  HIS A  87      17.814  -5.998   8.207  1.00 97.31           C  
ATOM   1357  HB2 HIS A  87      18.579  -5.366   7.755  1.00 97.31           H  
ATOM   1358  HB3 HIS A  87      18.299  -6.877   8.632  1.00 97.31           H  
ATOM   1359  O   HIS A  87      16.758  -4.250   6.173  1.00 97.31           O  
ATOM   1360  CG  HIS A  87      17.168  -5.254   9.340  1.00 97.31           C  
ATOM   1361  CD2 HIS A  87      17.817  -4.768  10.438  1.00 97.31           C  
ATOM   1362  HD2 HIS A  87      18.879  -4.837  10.624  1.00 97.31           H  
ATOM   1363  ND1 HIS A  87      15.824  -5.033   9.533  1.00 97.31           N  
ATOM   1364  HD1 HIS A  87      15.073  -5.502   9.045  1.00 97.31           H  
ATOM   1365  CE1 HIS A  87      15.681  -4.401  10.708  1.00 97.31           C  
ATOM   1366  HE1 HIS A  87      14.735  -4.184  11.182  1.00 97.31           H  
ATOM   1367  NE2 HIS A  87      16.872  -4.207  11.294  1.00 97.31           N  
ATOM   1368  N   CYS A  88      14.971  -5.559   5.792  1.00 98.00           N  
ATOM   1369  H   CYS A  88      14.501  -6.429   5.995  1.00 98.00           H  
ATOM   1370  CA  CYS A  88      14.372  -4.660   4.797  1.00 98.00           C  
ATOM   1371  HA  CYS A  88      15.085  -4.529   3.983  1.00 98.00           H  
ATOM   1372  C   CYS A  88      14.086  -3.268   5.379  1.00 98.00           C  
ATOM   1373  CB  CYS A  88      13.109  -5.296   4.202  1.00 98.00           C  
ATOM   1374  HB2 CYS A  88      12.629  -4.579   3.536  1.00 98.00           H  
ATOM   1375  HB3 CYS A  88      12.417  -5.506   5.018  1.00 98.00           H  
ATOM   1376  O   CYS A  88      14.416  -2.264   4.752  1.00 98.00           O  
ATOM   1377  SG  CYS A  88      13.377  -6.851   3.285  1.00 98.00           S  
ATOM   1378  N   SER A  89      13.580  -3.176   6.612  1.00 97.65           N  
ATOM   1379  H   SER A  89      13.368  -4.028   7.111  1.00 97.65           H  
ATOM   1380  CA  SER A  89      13.324  -1.880   7.267  1.00 97.65           C  
ATOM   1381  HA  SER A  89      12.664  -1.292   6.629  1.00 97.65           H  
ATOM   1382  C   SER A  89      14.574  -1.028   7.466  1.00 97.65           C  
ATOM   1383  CB  SER A  89      12.647  -2.086   8.624  1.00 97.65           C  
ATOM   1384  HB2 SER A  89      12.544  -1.123   9.125  1.00 97.65           H  
ATOM   1385  HB3 SER A  89      11.657  -2.521   8.491  1.00 97.65           H  
ATOM   1386  O   SER A  89      14.489   0.198   7.443  1.00 97.65           O  
ATOM   1387  OG  SER A  89      13.421  -2.967   9.407  1.00 97.65           O  
ATOM   1388  HG  SER A  89      13.288  -2.797  10.343  1.00 97.65           H  
ATOM   1389  N   LYS A  90      15.744  -1.649   7.632  1.00 97.02           N  
ATOM   1390  H   LYS A  90      15.746  -2.659   7.636  1.00 97.02           H  
ATOM   1391  CA  LYS A  90      17.019  -0.934   7.711  1.00 97.02           C  
ATOM   1392  HA  LYS A  90      16.872  -0.021   8.289  1.00 97.02           H  
ATOM   1393  C   LYS A  90      17.513  -0.497   6.334  1.00 97.02           C  
ATOM   1394  CB  LYS A  90      18.022  -1.822   8.443  1.00 97.02           C  
ATOM   1395  HB2 LYS A  90      17.575  -2.120   9.392  1.00 97.02           H  
ATOM   1396  HB3 LYS A  90      18.225  -2.716   7.855  1.00 97.02           H  
ATOM   1397  O   LYS A  90      18.034   0.608   6.217  1.00 97.02           O  
ATOM   1398  CG  LYS A  90      19.332  -1.083   8.726  1.00 97.02           C  
ATOM   1399  HG2 LYS A  90      19.857  -0.882   7.793  1.00 97.02           H  
ATOM   1400  HG3 LYS A  90      19.116  -0.141   9.232  1.00 97.02           H  
ATOM   1401  CD  LYS A  90      20.204  -1.953   9.627  1.00 97.02           C  
ATOM   1402  HD2 LYS A  90      19.652  -2.171  10.542  1.00 97.02           H  
ATOM   1403  HD3 LYS A  90      20.434  -2.887   9.115  1.00 97.02           H  
ATOM   1404  CE  LYS A  90      21.491  -1.207   9.970  1.00 97.02           C  
ATOM   1405  HE2 LYS A  90      21.222  -0.233  10.381  1.00 97.02           H  
ATOM   1406  HE3 LYS A  90      22.056  -1.045   9.052  1.00 97.02           H  
ATOM   1407  NZ  LYS A  90      22.281  -1.981  10.954  1.00 97.02           N  
ATOM   1408  HZ1 LYS A  90      22.512  -2.886  10.571  1.00 97.02           H  
ATOM   1409  HZ2 LYS A  90      21.724  -2.123  11.785  1.00 97.02           H  
ATOM   1410  HZ3 LYS A  90      23.127  -1.486  11.200  1.00 97.02           H  
ATOM   1411  N   ASN A  91      17.320  -1.333   5.314  1.00 96.37           N  
ATOM   1412  H   ASN A  91      16.896  -2.229   5.502  1.00 96.37           H  
ATOM   1413  CA  ASN A  91      17.689  -1.009   3.937  1.00 96.37           C  
ATOM   1414  HA  ASN A  91      18.731  -0.690   3.914  1.00 96.37           H  
ATOM   1415  C   ASN A  91      16.867   0.170   3.403  1.00 96.37           C  
ATOM   1416  CB  ASN A  91      17.543  -2.256   3.050  1.00 96.37           C  
ATOM   1417  HB2 ASN A  91      17.641  -1.954   2.007  1.00 96.37           H  
ATOM   1418  HB3 ASN A  91      16.548  -2.684   3.177  1.00 96.37           H  
ATOM   1419  O   ASN A  91      17.459   1.133   2.937  1.00 96.37           O  
ATOM   1420  CG  ASN A  91      18.587  -3.325   3.316  1.00 96.37           C  
ATOM   1421  ND2 ASN A  91      18.428  -4.475   2.703  1.00 96.37           N  
ATOM   1422 HD21 ASN A  91      19.142  -5.175   2.845  1.00 96.37           H  
ATOM   1423 HD22 ASN A  91      17.633  -4.613   2.095  1.00 96.37           H  
ATOM   1424  OD1 ASN A  91      19.560  -3.156   4.037  1.00 96.37           O  
ATOM   1425  N   TYR A  92      15.541   0.141   3.559  1.00 96.03           N  
ATOM   1426  H   TYR A  92      15.121  -0.702   3.925  1.00 96.03           H  
ATOM   1427  CA  TYR A  92      14.629   1.207   3.116  1.00 96.03           C  
ATOM   1428  HA  TYR A  92      15.102   1.749   2.297  1.00 96.03           H  
ATOM   1429  C   TYR A  92      14.327   2.243   4.203  1.00 96.03           C  
ATOM   1430  CB  TYR A  92      13.335   0.606   2.553  1.00 96.03           C  
ATOM   1431  HB2 TYR A  92      12.722   1.401   2.130  1.00 96.03           H  
ATOM   1432  HB3 TYR A  92      12.773   0.149   3.368  1.00 96.03           H  
ATOM   1433  O   TYR A  92      13.364   2.981   4.084  1.00 96.03           O  
ATOM   1434  CG  TYR A  92      13.580  -0.419   1.475  1.00 96.03           C  
ATOM   1435  CD1 TYR A  92      13.982  -0.014   0.189  1.00 96.03           C  
ATOM   1436  HD1 TYR A  92      14.062   1.036  -0.050  1.00 96.03           H  
ATOM   1437  CD2 TYR A  92      13.441  -1.782   1.775  1.00 96.03           C  
ATOM   1438  HD2 TYR A  92      13.094  -2.087   2.752  1.00 96.03           H  
ATOM   1439  CE1 TYR A  92      14.232  -0.977  -0.806  1.00 96.03           C  
ATOM   1440  HE1 TYR A  92      14.505  -0.653  -1.799  1.00 96.03           H  
ATOM   1441  CE2 TYR A  92      13.735  -2.743   0.801  1.00 96.03           C  
ATOM   1442  HE2 TYR A  92      13.667  -3.791   1.052  1.00 96.03           H  
ATOM   1443  OH  TYR A  92      14.321  -3.285  -1.459  1.00 96.03           O  
ATOM   1444  HH  TYR A  92      14.468  -2.860  -2.307  1.00 96.03           H  
ATOM   1445  CZ  TYR A  92      14.097  -2.347  -0.503  1.00 96.03           C  
ATOM   1446  N   GLN A  93      15.090   2.266   5.302  1.00 94.43           N  
ATOM   1447  H   GLN A  93      15.853   1.606   5.340  1.00 94.43           H  
ATOM   1448  CA  GLN A  93      15.027   3.289   6.361  1.00 94.43           C  
ATOM   1449  HA  GLN A  93      15.522   2.862   7.233  1.00 94.43           H  
ATOM   1450  C   GLN A  93      13.610   3.666   6.850  1.00 94.43           C  
ATOM   1451  CB  GLN A  93      15.841   4.519   5.931  1.00 94.43           C  
ATOM   1452  HB2 GLN A  93      15.412   4.932   5.018  1.00 94.43           H  
ATOM   1453  HB3 GLN A  93      15.787   5.281   6.709  1.00 94.43           H  
ATOM   1454  O   GLN A  93      13.354   4.805   7.242  1.00 94.43           O  
ATOM   1455  CG  GLN A  93      17.321   4.190   5.702  1.00 94.43           C  
ATOM   1456  HG2 GLN A  93      17.425   3.429   4.929  1.00 94.43           H  
ATOM   1457  HG3 GLN A  93      17.760   3.810   6.625  1.00 94.43           H  
ATOM   1458  CD  GLN A  93      18.078   5.434   5.266  1.00 94.43           C  
ATOM   1459  NE2 GLN A  93      18.129   5.715   3.983  1.00 94.43           N  
ATOM   1460 HE21 GLN A  93      18.553   6.592   3.716  1.00 94.43           H  
ATOM   1461 HE22 GLN A  93      17.618   5.156   3.315  1.00 94.43           H  
ATOM   1462  OE1 GLN A  93      18.619   6.177   6.072  1.00 94.43           O  
ATOM   1463  N   SER A  94      12.678   2.714   6.857  1.00 96.92           N  
ATOM   1464  H   SER A  94      12.940   1.793   6.534  1.00 96.92           H  
ATOM   1465  CA  SER A  94      11.264   2.981   7.124  1.00 96.92           C  
ATOM   1466  HA  SER A  94      11.195   3.809   7.829  1.00 96.92           H  
ATOM   1467  C   SER A  94      10.560   1.796   7.764  1.00 96.92           C  
ATOM   1468  CB  SER A  94      10.542   3.425   5.850  1.00 96.92           C  
ATOM   1469  HB2 SER A  94      10.913   4.417   5.590  1.00 96.92           H  
ATOM   1470  HB3 SER A  94       9.470   3.486   6.040  1.00 96.92           H  
ATOM   1471  O   SER A  94      10.983   0.645   7.639  1.00 96.92           O  
ATOM   1472  OG  SER A  94      10.769   2.547   4.775  1.00 96.92           O  
ATOM   1473  HG  SER A  94      11.598   2.818   4.374  1.00 96.92           H  
ATOM   1474  N   GLY A  95       9.488   2.095   8.498  1.00 97.94           N  
ATOM   1475  H   GLY A  95       9.167   3.052   8.496  1.00 97.94           H  
ATOM   1476  CA  GLY A  95       8.653   1.092   9.142  1.00 97.94           C  
ATOM   1477  HA2 GLY A  95       8.208   1.503  10.048  1.00 97.94           H  
ATOM   1478  HA3 GLY A  95       9.284   0.247   9.421  1.00 97.94           H  
ATOM   1479  C   GLY A  95       7.533   0.616   8.222  1.00 97.94           C  
ATOM   1480  O   GLY A  95       6.736   1.431   7.747  1.00 97.94           O  
ATOM   1481  N   TRP A  96       7.437  -0.695   8.005  1.00 98.12           N  
ATOM   1482  H   TRP A  96       8.079  -1.317   8.473  1.00 98.12           H  
ATOM   1483  CA  TRP A  96       6.415  -1.274   7.136  1.00 98.12           C  
ATOM   1484  HA  TRP A  96       5.481  -0.735   7.293  1.00 98.12           H  
ATOM   1485  C   TRP A  96       6.154  -2.753   7.437  1.00 98.12           C  
ATOM   1486  CB  TRP A  96       6.844  -1.101   5.674  1.00 98.12           C  
ATOM   1487  HB2 TRP A  96       7.563  -1.893   5.465  1.00 98.12           H  
ATOM   1488  HB3 TRP A  96       7.338  -0.139   5.536  1.00 98.12           H  
ATOM   1489  O   TRP A  96       6.917  -3.425   8.134  1.00 98.12           O  
ATOM   1490  CG  TRP A  96       5.753  -1.190   4.662  1.00 98.12           C  
ATOM   1491  CD1 TRP A  96       5.744  -2.002   3.587  1.00 98.12           C  
ATOM   1492  HD1 TRP A  96       6.552  -2.665   3.313  1.00 98.12           H  
ATOM   1493  CD2 TRP A  96       4.539  -0.395   4.566  1.00 98.12           C  
ATOM   1494  CE2 TRP A  96       3.809  -0.811   3.418  1.00 98.12           C  
ATOM   1495  CE3 TRP A  96       3.992   0.655   5.323  1.00 98.12           C  
ATOM   1496  HE3 TRP A  96       4.550   1.012   6.176  1.00 98.12           H  
ATOM   1497  NE1 TRP A  96       4.589  -1.795   2.865  1.00 98.12           N  
ATOM   1498  HE1 TRP A  96       4.478  -2.138   1.922  1.00 98.12           H  
ATOM   1499  CH2 TRP A  96       2.058   0.794   3.842  1.00 98.12           C  
ATOM   1500  HH2 TRP A  96       1.111   1.248   3.589  1.00 98.12           H  
ATOM   1501  CZ2 TRP A  96       2.593  -0.227   3.041  1.00 98.12           C  
ATOM   1502  HZ2 TRP A  96       2.080  -0.567   2.154  1.00 98.12           H  
ATOM   1503  CZ3 TRP A  96       2.765   1.246   4.968  1.00 98.12           C  
ATOM   1504  HZ3 TRP A  96       2.367   2.059   5.556  1.00 98.12           H  
ATOM   1505  N   TRP A  97       5.070  -3.278   6.869  1.00 98.49           N  
ATOM   1506  H   TRP A  97       4.509  -2.669   6.292  1.00 98.49           H  
ATOM   1507  CA  TRP A  97       4.736  -4.703   6.884  1.00 98.49           C  
ATOM   1508  HA  TRP A  97       5.049  -5.135   7.835  1.00 98.49           H  
ATOM   1509  C   TRP A  97       5.493  -5.450   5.787  1.00 98.49           C  
ATOM   1510  CB  TRP A  97       3.221  -4.863   6.767  1.00 98.49           C  
ATOM   1511  HB2 TRP A  97       2.875  -4.386   5.849  1.00 98.49           H  
ATOM   1512  HB3 TRP A  97       2.968  -5.922   6.704  1.00 98.49           H  
ATOM   1513  O   TRP A  97       4.899  -5.932   4.822  1.00 98.49           O  
ATOM   1514  CG  TRP A  97       2.481  -4.285   7.918  1.00 98.49           C  
ATOM   1515  CD1 TRP A  97       2.357  -4.862   9.131  1.00 98.49           C  
ATOM   1516  HD1 TRP A  97       2.791  -5.812   9.407  1.00 98.49           H  
ATOM   1517  CD2 TRP A  97       1.834  -2.985   8.022  1.00 98.49           C  
ATOM   1518  CE2 TRP A  97       1.282  -2.866   9.332  1.00 98.49           C  
ATOM   1519  CE3 TRP A  97       1.693  -1.878   7.158  1.00 98.49           C  
ATOM   1520  HE3 TRP A  97       2.107  -1.920   6.161  1.00 98.49           H  
ATOM   1521  NE1 TRP A  97       1.616  -4.045   9.955  1.00 98.49           N  
ATOM   1522  HE1 TRP A  97       1.398  -4.271  10.915  1.00 98.49           H  
ATOM   1523  CH2 TRP A  97       0.487  -0.633   8.881  1.00 98.49           C  
ATOM   1524  HH2 TRP A  97      -0.014   0.269   9.199  1.00 98.49           H  
ATOM   1525  CZ2 TRP A  97       0.622  -1.712   9.768  1.00 98.49           C  
ATOM   1526  HZ2 TRP A  97       0.249  -1.647  10.779  1.00 98.49           H  
ATOM   1527  CZ3 TRP A  97       1.024  -0.716   7.584  1.00 98.49           C  
ATOM   1528  HZ3 TRP A  97       0.927   0.121   6.908  1.00 98.49           H  
ATOM   1529  N   TYR A  98       6.818  -5.481   5.884  1.00 98.22           N  
ATOM   1530  H   TYR A  98       7.257  -5.054   6.688  1.00 98.22           H  
ATOM   1531  CA  TYR A  98       7.669  -6.086   4.866  1.00 98.22           C  
ATOM   1532  HA  TYR A  98       7.380  -5.674   3.899  1.00 98.22           H  
ATOM   1533  C   TYR A  98       7.478  -7.608   4.773  1.00 98.22           C  
ATOM   1534  CB  TYR A  98       9.126  -5.693   5.120  1.00 98.22           C  
ATOM   1535  HB2 TYR A  98       9.415  -6.058   6.105  1.00 98.22           H  
ATOM   1536  HB3 TYR A  98       9.760  -6.186   4.383  1.00 98.22           H  
ATOM   1537  O   TYR A  98       7.224  -8.297   5.764  1.00 98.22           O  
ATOM   1538  CG  TYR A  98       9.398  -4.203   5.052  1.00 98.22           C  
ATOM   1539  CD1 TYR A  98       9.070  -3.475   3.901  1.00 98.22           C  
ATOM   1540  HD1 TYR A  98       8.463  -3.937   3.137  1.00 98.22           H  
ATOM   1541  CD2 TYR A  98       9.956  -3.527   6.145  1.00 98.22           C  
ATOM   1542  HD2 TYR A  98      10.199  -4.077   7.042  1.00 98.22           H  
ATOM   1543  CE1 TYR A  98       9.469  -2.138   3.748  1.00 98.22           C  
ATOM   1544  HE1 TYR A  98       9.249  -1.579   2.851  1.00 98.22           H  
ATOM   1545  CE2 TYR A  98      10.214  -2.149   6.059  1.00 98.22           C  
ATOM   1546  HE2 TYR A  98      10.564  -1.602   6.923  1.00 98.22           H  
ATOM   1547  OH  TYR A  98      10.353  -0.167   4.724  1.00 98.22           O  
ATOM   1548  HH  TYR A  98      10.678   0.240   5.530  1.00 98.22           H  
ATOM   1549  CZ  TYR A  98      10.051  -1.473   4.836  1.00 98.22           C  
ATOM   1550  N   PHE A  99       7.578  -8.132   3.549  1.00 94.81           N  
ATOM   1551  H   PHE A  99       7.818  -7.505   2.794  1.00 94.81           H  
ATOM   1552  CA  PHE A  99       7.719  -9.564   3.289  1.00 94.81           C  
ATOM   1553  HA  PHE A  99       7.640 -10.089   4.241  1.00 94.81           H  
ATOM   1554  C   PHE A  99       9.156  -9.824   2.822  1.00 94.81           C  
ATOM   1555  CB  PHE A  99       6.572 -10.105   2.408  1.00 94.81           C  
ATOM   1556  HB2 PHE A  99       6.674 -11.188   2.338  1.00 94.81           H  
ATOM   1557  HB3 PHE A  99       5.633  -9.902   2.922  1.00 94.81           H  
ATOM   1558  O   PHE A  99      10.070  -9.632   3.611  1.00 94.81           O  
ATOM   1559  CG  PHE A  99       6.468  -9.528   1.010  1.00 94.81           C  
ATOM   1560  CD1 PHE A  99       5.943  -8.238   0.815  1.00 94.81           C  
ATOM   1561  HD1 PHE A  99       5.525  -7.683   1.643  1.00 94.81           H  
ATOM   1562  CD2 PHE A  99       6.954 -10.263  -0.092  1.00 94.81           C  
ATOM   1563  HD2 PHE A  99       7.333 -11.266   0.038  1.00 94.81           H  
ATOM   1564  CE1 PHE A  99       6.010  -7.653  -0.458  1.00 94.81           C  
ATOM   1565  HE1 PHE A  99       5.634  -6.654  -0.623  1.00 94.81           H  
ATOM   1566  CE2 PHE A  99       7.081  -9.648  -1.342  1.00 94.81           C  
ATOM   1567  HE2 PHE A  99       7.575 -10.160  -2.155  1.00 94.81           H  
ATOM   1568  CZ  PHE A  99       6.643  -8.332  -1.509  1.00 94.81           C  
ATOM   1569  HZ  PHE A  99       6.848  -7.837  -2.446  1.00 94.81           H  
ATOM   1570  N   ASP A 100       9.375 -10.175   1.560  1.00 93.60           N  
ATOM   1571  H   ASP A 100       8.586 -10.244   0.933  1.00 93.60           H  
ATOM   1572  CA  ASP A 100      10.663  -9.965   0.912  1.00 93.60           C  
ATOM   1573  HA  ASP A 100      11.445 -10.053   1.666  1.00 93.60           H  
ATOM   1574  C   ASP A 100      10.695  -8.534   0.371  1.00 93.60           C  
ATOM   1575  CB  ASP A 100      10.935 -11.045  -0.139  1.00 93.60           C  
ATOM   1576  HB2 ASP A 100      10.294 -10.892  -1.007  1.00 93.60           H  
ATOM   1577  HB3 ASP A 100      10.695 -12.019   0.288  1.00 93.60           H  
ATOM   1578  O   ASP A 100      10.357  -8.246  -0.776  1.00 93.60           O  
ATOM   1579  CG  ASP A 100      12.409 -11.065  -0.558  1.00 93.60           C  
ATOM   1580  OD1 ASP A 100      13.258 -10.655   0.273  1.00 93.60           O  
ATOM   1581  OD2 ASP A 100      12.672 -11.574  -1.667  1.00 93.60           O  
ATOM   1582  N   CYS A 101      10.997  -7.616   1.283  1.00 91.59           N  
ATOM   1583  H   CYS A 101      11.256  -7.951   2.200  1.00 91.59           H  
ATOM   1584  CA  CYS A 101      11.246  -6.214   1.005  1.00 91.59           C  
ATOM   1585  HA  CYS A 101      11.446  -5.770   1.980  1.00 91.59           H  
ATOM   1586  C   CYS A 101      10.048  -5.375   0.555  1.00 91.59           C  
ATOM   1587  CB  CYS A 101      12.571  -6.083   0.270  1.00 91.59           C  
ATOM   1588  HB2 CYS A 101      12.646  -5.085  -0.161  1.00 91.59           H  
ATOM   1589  HB3 CYS A 101      12.594  -6.783  -0.564  1.00 91.59           H  
ATOM   1590  O   CYS A 101       9.600  -4.667   1.423  1.00 91.59           O  
ATOM   1591  SG  CYS A 101      14.019  -6.414   1.354  1.00 91.59           S  
ATOM   1592  N   HIS A 102       9.450  -5.389  -0.639  1.00 96.63           N  
ATOM   1593  H   HIS A 102       9.833  -5.989  -1.356  1.00 96.63           H  
ATOM   1594  CA  HIS A 102       8.103  -4.786  -0.848  1.00 96.63           C  
ATOM   1595  HA  HIS A 102       7.383  -5.392  -0.297  1.00 96.63           H  
ATOM   1596  C   HIS A 102       7.667  -4.743  -2.315  1.00 96.63           C  
ATOM   1597  CB  HIS A 102       7.963  -3.327  -0.343  1.00 96.63           C  
ATOM   1598  HB2 HIS A 102       7.844  -3.286   0.740  1.00 96.63           H  
ATOM   1599  HB3 HIS A 102       7.038  -2.909  -0.742  1.00 96.63           H  
ATOM   1600  O   HIS A 102       8.488  -4.592  -3.209  1.00 96.63           O  
ATOM   1601  CG  HIS A 102       9.067  -2.396  -0.743  1.00 96.63           C  
ATOM   1602  CD2 HIS A 102      10.085  -1.946   0.051  1.00 96.63           C  
ATOM   1603  HD2 HIS A 102      10.286  -2.233   1.073  1.00 96.63           H  
ATOM   1604  ND1 HIS A 102       9.194  -1.778  -1.966  1.00 96.63           N  
ATOM   1605  HD1 HIS A 102       8.747  -2.057  -2.828  1.00 96.63           H  
ATOM   1606  CE1 HIS A 102      10.252  -0.953  -1.897  1.00 96.63           C  
ATOM   1607  HE1 HIS A 102      10.656  -0.375  -2.715  1.00 96.63           H  
ATOM   1608  NE2 HIS A 102      10.807  -1.015  -0.681  1.00 96.63           N  
ATOM   1609  N   ARG A 103       6.344  -4.719  -2.548  1.00 96.71           N  
ATOM   1610  H   ARG A 103       5.734  -4.872  -1.757  1.00 96.71           H  
ATOM   1611  CA  ARG A 103       5.732  -4.204  -3.798  1.00 96.71           C  
ATOM   1612  HA  ARG A 103       6.513  -3.994  -4.528  1.00 96.71           H  
ATOM   1613  C   ARG A 103       4.994  -2.879  -3.596  1.00 96.71           C  
ATOM   1614  CB  ARG A 103       4.792  -5.245  -4.413  1.00 96.71           C  
ATOM   1615  HB2 ARG A 103       4.310  -4.803  -5.285  1.00 96.71           H  
ATOM   1616  HB3 ARG A 103       4.027  -5.521  -3.688  1.00 96.71           H  
ATOM   1617  O   ARG A 103       4.742  -2.142  -4.544  1.00 96.71           O  
ATOM   1618  CG  ARG A 103       5.561  -6.489  -4.865  1.00 96.71           C  
ATOM   1619  HG2 ARG A 103       6.065  -6.929  -4.004  1.00 96.71           H  
ATOM   1620  HG3 ARG A 103       6.327  -6.211  -5.589  1.00 96.71           H  
ATOM   1621  CD  ARG A 103       4.636  -7.546  -5.463  1.00 96.71           C  
ATOM   1622  HD2 ARG A 103       3.731  -7.631  -4.861  1.00 96.71           H  
ATOM   1623  HD3 ARG A 103       5.163  -8.500  -5.475  1.00 96.71           H  
ATOM   1624  NE  ARG A 103       4.320  -7.165  -6.835  1.00 96.71           N  
ATOM   1625  HE  ARG A 103       4.906  -6.445  -7.233  1.00 96.71           H  
ATOM   1626  NH1 ARG A 103       2.643  -8.629  -7.362  1.00 96.71           N  
ATOM   1627 HH11 ARG A 103       2.700  -8.990  -6.420  1.00 96.71           H  
ATOM   1628 HH12 ARG A 103       1.978  -8.965  -8.044  1.00 96.71           H  
ATOM   1629  NH2 ARG A 103       3.416  -7.134  -8.864  1.00 96.71           N  
ATOM   1630 HH21 ARG A 103       2.770  -7.403  -9.592  1.00 96.71           H  
ATOM   1631 HH22 ARG A 103       4.099  -6.405  -9.011  1.00 96.71           H  
ATOM   1632  CZ  ARG A 103       3.451  -7.653  -7.678  1.00 96.71           C  
ATOM   1633  N   ALA A 104       4.661  -2.549  -2.353  1.00 97.31           N  
ATOM   1634  H   ALA A 104       4.817  -3.214  -1.609  1.00 97.31           H  
ATOM   1635  CA  ALA A 104       4.304  -1.200  -1.951  1.00 97.31           C  
ATOM   1636  HA  ALA A 104       4.617  -0.500  -2.726  1.00 97.31           H  
ATOM   1637  C   ALA A 104       5.052  -0.852  -0.668  1.00 97.31           C  
ATOM   1638  CB  ALA A 104       2.787  -1.094  -1.770  1.00 97.31           C  
ATOM   1639  HB1 ALA A 104       2.292  -1.242  -2.730  1.00 97.31           H  
ATOM   1640  HB2 ALA A 104       2.450  -1.843  -1.054  1.00 97.31           H  
ATOM   1641  HB3 ALA A 104       2.536  -0.099  -1.404  1.00 97.31           H  
ATOM   1642  O   ALA A 104       5.128  -1.686   0.230  1.00 97.31           O  
ATOM   1643  N   ASN A 105       5.561   0.370  -0.567  1.00 97.23           N  
ATOM   1644  H   ASN A 105       5.447   1.000  -1.348  1.00 97.23           H  
ATOM   1645  CA  ASN A 105       6.103   0.933   0.663  1.00 97.23           C  
ATOM   1646  HA  ASN A 105       5.712   0.390   1.523  1.00 97.23           H  
ATOM   1647  C   ASN A 105       5.628   2.378   0.755  1.00 97.23           C  
ATOM   1648  CB  ASN A 105       7.635   0.822   0.692  1.00 97.23           C  
ATOM   1649  HB2 ASN A 105       7.925  -0.219   0.552  1.00 97.23           H  
ATOM   1650  HB3 ASN A 105       8.078   1.416  -0.107  1.00 97.23           H  
ATOM   1651  O   ASN A 105       6.125   3.249   0.051  1.00 97.23           O  
ATOM   1652  CG  ASN A 105       8.204   1.297   2.020  1.00 97.23           C  
ATOM   1653  ND2 ASN A 105       9.493   1.159   2.200  1.00 97.23           N  
ATOM   1654 HD21 ASN A 105       9.875   1.449   3.088  1.00 97.23           H  
ATOM   1655 HD22 ASN A 105      10.099   0.892   1.438  1.00 97.23           H  
ATOM   1656  OD1 ASN A 105       7.483   1.747   2.906  1.00 97.23           O  
ATOM   1657  N   LEU A 106       4.607   2.623   1.573  1.00 97.26           N  
ATOM   1658  H   LEU A 106       4.267   1.879   2.166  1.00 97.26           H  
ATOM   1659  CA  LEU A 106       3.951   3.931   1.633  1.00 97.26           C  
ATOM   1660  HA  LEU A 106       4.123   4.445   0.687  1.00 97.26           H  
ATOM   1661  C   LEU A 106       4.546   4.852   2.707  1.00 97.26           C  
ATOM   1662  CB  LEU A 106       2.435   3.733   1.787  1.00 97.26           C  
ATOM   1663  HB2 LEU A 106       1.956   4.712   1.812  1.00 97.26           H  
ATOM   1664  HB3 LEU A 106       2.241   3.260   2.749  1.00 97.26           H  
ATOM   1665  O   LEU A 106       4.079   5.978   2.862  1.00 97.26           O  
ATOM   1666  CG  LEU A 106       1.793   2.896   0.663  1.00 97.26           C  
ATOM   1667  HG  LEU A 106       2.191   1.882   0.687  1.00 97.26           H  
ATOM   1668  CD1 LEU A 106       0.285   2.796   0.897  1.00 97.26           C  
ATOM   1669 HD11 LEU A 106       0.095   2.224   1.805  1.00 97.26           H  
ATOM   1670 HD12 LEU A 106      -0.152   3.787   1.022  1.00 97.26           H  
ATOM   1671 HD13 LEU A 106      -0.184   2.285   0.056  1.00 97.26           H  
ATOM   1672  CD2 LEU A 106       2.066   3.480  -0.726  1.00 97.26           C  
ATOM   1673 HD21 LEU A 106       3.108   3.308  -0.996  1.00 97.26           H  
ATOM   1674 HD22 LEU A 106       1.442   2.996  -1.477  1.00 97.26           H  
ATOM   1675 HD23 LEU A 106       1.883   4.555  -0.734  1.00 97.26           H  
ATOM   1676  N   ASN A 107       5.554   4.363   3.435  1.00 96.02           N  
ATOM   1677  H   ASN A 107       5.926   3.458   3.185  1.00 96.02           H  
ATOM   1678  CA  ASN A 107       6.141   5.009   4.607  1.00 96.02           C  
ATOM   1679  HA  ASN A 107       5.674   5.983   4.759  1.00 96.02           H  
ATOM   1680  C   ASN A 107       7.650   5.284   4.460  1.00 96.02           C  
ATOM   1681  CB  ASN A 107       5.859   4.127   5.835  1.00 96.02           C  
ATOM   1682  HB2 ASN A 107       6.482   4.457   6.666  1.00 96.02           H  
ATOM   1683  HB3 ASN A 107       6.147   3.102   5.604  1.00 96.02           H  
ATOM   1684  O   ASN A 107       8.286   5.648   5.450  1.00 96.02           O  
ATOM   1685  CG  ASN A 107       4.433   4.145   6.346  1.00 96.02           C  
ATOM   1686  ND2 ASN A 107       4.153   3.257   7.269  1.00 96.02           N  
ATOM   1687 HD21 ASN A 107       3.227   3.284   7.671  1.00 96.02           H  
ATOM   1688 HD22 ASN A 107       4.892   2.635   7.563  1.00 96.02           H  
ATOM   1689  OD1 ASN A 107       3.574   4.940   6.005  1.00 96.02           O  
ATOM   1690  N   ASP A 108       8.231   5.097   3.273  1.00 95.76           N  
ATOM   1691  H   ASP A 108       7.680   4.771   2.492  1.00 95.76           H  
ATOM   1692  CA  ASP A 108       9.622   5.483   3.014  1.00 95.76           C  
ATOM   1693  HA  ASP A 108      10.222   5.204   3.880  1.00 95.76           H  
ATOM   1694  C   ASP A 108       9.774   7.007   2.848  1.00 95.76           C  
ATOM   1695  CB  ASP A 108      10.185   4.710   1.810  1.00 95.76           C  
ATOM   1696  HB2 ASP A 108       9.849   5.230   0.912  1.00 95.76           H  
ATOM   1697  HB3 ASP A 108       9.772   3.701   1.801  1.00 95.76           H  
ATOM   1698  O   ASP A 108       8.801   7.766   2.777  1.00 95.76           O  
ATOM   1699  CG  ASP A 108      11.721   4.610   1.771  1.00 95.76           C  
ATOM   1700  OD1 ASP A 108      12.378   5.157   2.682  1.00 95.76           O  
ATOM   1701  OD2 ASP A 108      12.250   4.048   0.792  1.00 95.76           O  
ATOM   1702  N   ILE A 109      11.022   7.461   2.784  1.00 94.66           N  
ATOM   1703  H   ILE A 109      11.751   6.763   2.827  1.00 94.66           H  
ATOM   1704  CA  ILE A 109      11.438   8.838   2.575  1.00 94.66           C  
ATOM   1705  HA  ILE A 109      11.086   9.427   3.421  1.00 94.66           H  
ATOM   1706  C   ILE A 109      10.796   9.379   1.297  1.00 94.66           C  
ATOM   1707  CB  ILE A 109      12.979   8.931   2.529  1.00 94.66           C  
ATOM   1708  HB  ILE A 109      13.341   8.310   1.709  1.00 94.66           H  
ATOM   1709  O   ILE A 109      11.072   8.953   0.177  1.00 94.66           O  
ATOM   1710  CG1 ILE A 109      13.601   8.410   3.849  1.00 94.66           C  
ATOM   1711 HG12 ILE A 109      13.283   9.042   4.677  1.00 94.66           H  
ATOM   1712 HG13 ILE A 109      13.246   7.398   4.046  1.00 94.66           H  
ATOM   1713  CG2 ILE A 109      13.408  10.392   2.272  1.00 94.66           C  
ATOM   1714 HG21 ILE A 109      13.087  11.032   3.093  1.00 94.66           H  
ATOM   1715 HG22 ILE A 109      14.491  10.444   2.165  1.00 94.66           H  
ATOM   1716 HG23 ILE A 109      12.988  10.757   1.335  1.00 94.66           H  
ATOM   1717  CD1 ILE A 109      15.133   8.337   3.835  1.00 94.66           C  
ATOM   1718 HD11 ILE A 109      15.468   7.765   2.970  1.00 94.66           H  
ATOM   1719 HD12 ILE A 109      15.476   7.836   4.741  1.00 94.66           H  
ATOM   1720 HD13 ILE A 109      15.568   9.336   3.806  1.00 94.66           H  
ATOM   1721  N   PHE A 110       9.945  10.383   1.469  1.00 93.60           N  
ATOM   1722  H   PHE A 110       9.698  10.637   2.414  1.00 93.60           H  
ATOM   1723  CA  PHE A 110       9.262  11.029   0.361  1.00 93.60           C  
ATOM   1724  HA  PHE A 110       8.633  10.285  -0.127  1.00 93.60           H  
ATOM   1725  C   PHE A 110      10.235  11.589  -0.689  1.00 93.60           C  
ATOM   1726  CB  PHE A 110       8.370  12.138   0.917  1.00 93.60           C  
ATOM   1727  HB2 PHE A 110       8.977  12.839   1.489  1.00 93.60           H  
ATOM   1728  HB3 PHE A 110       7.628  11.702   1.586  1.00 93.60           H  
ATOM   1729  O   PHE A 110      11.187  12.294  -0.349  1.00 93.60           O  
ATOM   1730  CG  PHE A 110       7.661  12.874  -0.190  1.00 93.60           C  
ATOM   1731  CD1 PHE A 110       8.071  14.164  -0.580  1.00 93.60           C  
ATOM   1732  HD1 PHE A 110       8.868  14.660  -0.046  1.00 93.60           H  
ATOM   1733  CD2 PHE A 110       6.660  12.207  -0.906  1.00 93.60           C  
ATOM   1734  HD2 PHE A 110       6.365  11.203  -0.638  1.00 93.60           H  
ATOM   1735  CE1 PHE A 110       7.454  14.798  -1.674  1.00 93.60           C  
ATOM   1736  HE1 PHE A 110       7.762  15.789  -1.973  1.00 93.60           H  
ATOM   1737  CE2 PHE A 110       6.073  12.830  -2.009  1.00 93.60           C  
ATOM   1738  HE2 PHE A 110       5.337  12.280  -2.577  1.00 93.60           H  
ATOM   1739  CZ  PHE A 110       6.450  14.127  -2.390  1.00 93.60           C  
ATOM   1740  HZ  PHE A 110       5.974  14.592  -3.241  1.00 93.60           H  
ATOM   1741  N   ASN A 111       9.946  11.334  -1.972  1.00 93.72           N  
ATOM   1742  H   ASN A 111       9.145  10.751  -2.170  1.00 93.72           H  
ATOM   1743  CA  ASN A 111      10.738  11.789  -3.120  1.00 93.72           C  
ATOM   1744  HA  ASN A 111      10.307  11.305  -3.997  1.00 93.72           H  
ATOM   1745  C   ASN A 111      12.211  11.320  -3.110  1.00 93.72           C  
ATOM   1746  CB  ASN A 111      10.520  13.305  -3.303  1.00 93.72           C  
ATOM   1747  HB2 ASN A 111      10.942  13.827  -2.444  1.00 93.72           H  
ATOM   1748  HB3 ASN A 111       9.448  13.505  -3.320  1.00 93.72           H  
ATOM   1749  O   ASN A 111      13.021  11.851  -3.874  1.00 93.72           O  
ATOM   1750  CG  ASN A 111      11.107  13.879  -4.580  1.00 93.72           C  
ATOM   1751  ND2 ASN A 111      11.999  14.835  -4.457  1.00 93.72           N  
ATOM   1752 HD21 ASN A 111      12.368  15.008  -3.533  1.00 93.72           H  
ATOM   1753 HD22 ASN A 111      12.467  15.140  -5.299  1.00 93.72           H  
ATOM   1754  OD1 ASN A 111      10.764  13.522  -5.700  1.00 93.72           O  
ATOM   1755  N   ASP A 112      12.560  10.311  -2.305  1.00 95.32           N  
ATOM   1756  H   ASP A 112      11.898   9.931  -1.644  1.00 95.32           H  
ATOM   1757  CA  ASP A 112      13.762   9.520  -2.560  1.00 95.32           C  
ATOM   1758  HA  ASP A 112      14.599  10.206  -2.686  1.00 95.32           H  
ATOM   1759  C   ASP A 112      13.563   8.743  -3.870  1.00 95.32           C  
ATOM   1760  CB  ASP A 112      14.098   8.607  -1.372  1.00 95.32           C  
ATOM   1761  HB2 ASP A 112      13.979   9.182  -0.454  1.00 95.32           H  
ATOM   1762  HB3 ASP A 112      13.404   7.767  -1.343  1.00 95.32           H  
ATOM   1763  O   ASP A 112      12.497   8.182  -4.119  1.00 95.32           O  
ATOM   1764  CG  ASP A 112      15.544   8.094  -1.429  1.00 95.32           C  
ATOM   1765  OD1 ASP A 112      16.123   8.042  -2.545  1.00 95.32           O  
ATOM   1766  OD2 ASP A 112      16.114   7.831  -0.353  1.00 95.32           O  
ATOM   1767  N   LYS A 113      14.564   8.811  -4.745  1.00 94.24           N  
ATOM   1768  H   LYS A 113      15.431   9.165  -4.367  1.00 94.24           H  
ATOM   1769  CA  LYS A 113      14.580   8.205  -6.087  1.00 94.24           C  
ATOM   1770  HA  LYS A 113      13.725   7.536  -6.182  1.00 94.24           H  
ATOM   1771  C   LYS A 113      15.805   7.323  -6.288  1.00 94.24           C  
ATOM   1772  CB  LYS A 113      14.499   9.290  -7.165  1.00 94.24           C  
ATOM   1773  HB2 LYS A 113      14.603   8.831  -8.148  1.00 94.24           H  
ATOM   1774  HB3 LYS A 113      15.319   9.995  -7.028  1.00 94.24           H  
ATOM   1775  O   LYS A 113      16.195   7.029  -7.420  1.00 94.24           O  
ATOM   1776  CG  LYS A 113      13.169  10.030  -7.113  1.00 94.24           C  
ATOM   1777  HG2 LYS A 113      13.101  10.589  -6.179  1.00 94.24           H  
ATOM   1778  HG3 LYS A 113      12.347   9.315  -7.162  1.00 94.24           H  
ATOM   1779  CD  LYS A 113      13.082  10.994  -8.291  1.00 94.24           C  
ATOM   1780  HD2 LYS A 113      13.955  11.647  -8.300  1.00 94.24           H  
ATOM   1781  HD3 LYS A 113      13.017  10.428  -9.220  1.00 94.24           H  
ATOM   1782  CE  LYS A 113      11.819  11.801  -8.061  1.00 94.24           C  
ATOM   1783  HE2 LYS A 113      10.977  11.109  -8.021  1.00 94.24           H  
ATOM   1784  HE3 LYS A 113      11.897  12.275  -7.082  1.00 94.24           H  
ATOM   1785  NZ  LYS A 113      11.612  12.813  -9.112  1.00 94.24           N  
ATOM   1786  HZ1 LYS A 113      11.487  12.346  -9.998  1.00 94.24           H  
ATOM   1787  HZ2 LYS A 113      12.397  13.448  -9.138  1.00 94.24           H  
ATOM   1788  HZ3 LYS A 113      10.765  13.312  -8.881  1.00 94.24           H  
ATOM   1789  N   THR A 114      16.475   6.969  -5.197  1.00 95.67           N  
ATOM   1790  H   THR A 114      16.101   7.234  -4.297  1.00 95.67           H  
ATOM   1791  CA  THR A 114      17.459   5.894  -5.213  1.00 95.67           C  
ATOM   1792  HA  THR A 114      18.128   6.053  -6.059  1.00 95.67           H  
ATOM   1793  C   THR A 114      16.746   4.559  -5.450  1.00 95.67           C  
ATOM   1794  CB  THR A 114      18.319   5.899  -3.944  1.00 95.67           C  
ATOM   1795  HB  THR A 114      19.006   5.055  -3.993  1.00 95.67           H  
ATOM   1796  O   THR A 114      15.536   4.449  -5.268  1.00 95.67           O  
ATOM   1797  CG2 THR A 114      19.144   7.177  -3.799  1.00 95.67           C  
ATOM   1798 HG21 THR A 114      18.490   8.046  -3.728  1.00 95.67           H  
ATOM   1799 HG22 THR A 114      19.808   7.288  -4.657  1.00 95.67           H  
ATOM   1800 HG23 THR A 114      19.739   7.113  -2.888  1.00 95.67           H  
ATOM   1801  OG1 THR A 114      17.561   5.771  -2.784  1.00 95.67           O  
ATOM   1802  HG1 THR A 114      17.101   6.592  -2.593  1.00 95.67           H  
ATOM   1803  N   PHE A 115      17.480   3.562  -5.950  1.00 94.52           N  
ATOM   1804  H   PHE A 115      18.482   3.673  -6.016  1.00 94.52           H  
ATOM   1805  CA  PHE A 115      16.889   2.311  -6.428  1.00 94.52           C  
ATOM   1806  HA  PHE A 115      16.257   2.538  -7.287  1.00 94.52           H  
ATOM   1807  C   PHE A 115      16.026   1.630  -5.351  1.00 94.52           C  
ATOM   1808  CB  PHE A 115      17.999   1.373  -6.911  1.00 94.52           C  
ATOM   1809  HB2 PHE A 115      18.704   1.209  -6.095  1.00 94.52           H  
ATOM   1810  HB3 PHE A 115      18.543   1.852  -7.725  1.00 94.52           H  
ATOM   1811  O   PHE A 115      16.550   1.210  -4.321  1.00 94.52           O  
ATOM   1812  CG  PHE A 115      17.488   0.029  -7.392  1.00 94.52           C  
ATOM   1813  CD1 PHE A 115      17.460  -1.068  -6.511  1.00 94.52           C  
ATOM   1814  HD1 PHE A 115      17.795  -0.951  -5.491  1.00 94.52           H  
ATOM   1815  CD2 PHE A 115      17.000  -0.119  -8.702  1.00 94.52           C  
ATOM   1816  HD2 PHE A 115      16.970   0.728  -9.372  1.00 94.52           H  
ATOM   1817  CE1 PHE A 115      16.947  -2.306  -6.938  1.00 94.52           C  
ATOM   1818  HE1 PHE A 115      16.894  -3.136  -6.249  1.00 94.52           H  
ATOM   1819  CE2 PHE A 115      16.494  -1.359  -9.132  1.00 94.52           C  
ATOM   1820  HE2 PHE A 115      16.084  -1.463 -10.126  1.00 94.52           H  
ATOM   1821  CZ  PHE A 115      16.463  -2.450  -8.249  1.00 94.52           C  
ATOM   1822  HZ  PHE A 115      16.032  -3.386  -8.571  1.00 94.52           H  
ATOM   1823  N   GLY A 116      14.724   1.499  -5.609  1.00 93.22           N  
ATOM   1824  H   GLY A 116      14.369   1.931  -6.450  1.00 93.22           H  
ATOM   1825  CA  GLY A 116      13.765   0.856  -4.711  1.00 93.22           C  
ATOM   1826  HA2 GLY A 116      14.180  -0.091  -4.366  1.00 93.22           H  
ATOM   1827  HA3 GLY A 116      12.853   0.648  -5.272  1.00 93.22           H  
ATOM   1828  C   GLY A 116      13.373   1.676  -3.479  1.00 93.22           C  
ATOM   1829  O   GLY A 116      12.694   1.133  -2.616  1.00 93.22           O  
ATOM   1830  N   HIS A 117      13.774   2.945  -3.389  1.00 96.34           N  
ATOM   1831  H   HIS A 117      14.294   3.346  -4.157  1.00 96.34           H  
ATOM   1832  CA  HIS A 117      13.392   3.848  -2.306  1.00 96.34           C  
ATOM   1833  HA  HIS A 117      13.061   3.265  -1.446  1.00 96.34           H  
ATOM   1834  C   HIS A 117      12.242   4.773  -2.698  1.00 96.34           C  
ATOM   1835  CB  HIS A 117      14.601   4.674  -1.874  1.00 96.34           C  
ATOM   1836  HB2 HIS A 117      15.059   5.135  -2.749  1.00 96.34           H  
ATOM   1837  HB3 HIS A 117      14.267   5.476  -1.215  1.00 96.34           H  
ATOM   1838  O   HIS A 117      11.958   5.001  -3.874  1.00 96.34           O  
ATOM   1839  CG  HIS A 117      15.614   3.876  -1.111  1.00 96.34           C  
ATOM   1840  CD2 HIS A 117      16.690   3.193  -1.607  1.00 96.34           C  
ATOM   1841  HD2 HIS A 117      16.954   3.109  -2.651  1.00 96.34           H  
ATOM   1842  ND1 HIS A 117      15.645   3.766   0.253  1.00 96.34           N  
ATOM   1843  HD1 HIS A 117      14.934   4.128   0.872  1.00 96.34           H  
ATOM   1844  CE1 HIS A 117      16.753   3.083   0.574  1.00 96.34           C  
ATOM   1845  HE1 HIS A 117      17.080   2.901   1.587  1.00 96.34           H  
ATOM   1846  NE2 HIS A 117      17.425   2.696  -0.523  1.00 96.34           N  
ATOM   1847  N   GLY A 118      11.612   5.353  -1.683  1.00 95.73           N  
ATOM   1848  H   GLY A 118      11.856   5.034  -0.756  1.00 95.73           H  
ATOM   1849  CA  GLY A 118      10.529   6.309  -1.836  1.00 95.73           C  
ATOM   1850  HA2 GLY A 118      10.550   6.722  -2.844  1.00 95.73           H  
ATOM   1851  HA3 GLY A 118      10.689   7.119  -1.125  1.00 95.73           H  
ATOM   1852  C   GLY A 118       9.150   5.714  -1.577  1.00 95.73           C  
ATOM   1853  O   GLY A 118       8.983   4.536  -1.266  1.00 95.73           O  
ATOM   1854  N   VAL A 119       8.122   6.556  -1.696  1.00 96.93           N  
ATOM   1855  H   VAL A 119       8.292   7.502  -2.006  1.00 96.93           H  
ATOM   1856  CA  VAL A 119       6.733   6.117  -1.556  1.00 96.93           C  
ATOM   1857  HA  VAL A 119       6.661   5.475  -0.678  1.00 96.93           H  
ATOM   1858  C   VAL A 119       6.380   5.307  -2.801  1.00 96.93           C  
ATOM   1859  CB  VAL A 119       5.782   7.307  -1.345  1.00 96.93           C  
ATOM   1860  HB  VAL A 119       5.791   7.940  -2.232  1.00 96.93           H  
ATOM   1861  O   VAL A 119       6.168   5.872  -3.871  1.00 96.93           O  
ATOM   1862  CG1 VAL A 119       4.345   6.847  -1.071  1.00 96.93           C  
ATOM   1863 HG11 VAL A 119       3.677   7.706  -1.120  1.00 96.93           H  
ATOM   1864 HG12 VAL A 119       4.027   6.110  -1.809  1.00 96.93           H  
ATOM   1865 HG13 VAL A 119       4.283   6.412  -0.073  1.00 96.93           H  
ATOM   1866  CG2 VAL A 119       6.209   8.160  -0.143  1.00 96.93           C  
ATOM   1867 HG21 VAL A 119       7.189   8.600  -0.323  1.00 96.93           H  
ATOM   1868 HG22 VAL A 119       6.266   7.544   0.755  1.00 96.93           H  
ATOM   1869 HG23 VAL A 119       5.489   8.963   0.019  1.00 96.93           H  
ATOM   1870  N   ILE A 120       6.342   3.985  -2.672  1.00 96.23           N  
ATOM   1871  H   ILE A 120       6.579   3.616  -1.762  1.00 96.23           H  
ATOM   1872  CA  ILE A 120       6.273   3.051  -3.797  1.00 96.23           C  
ATOM   1873  HA  ILE A 120       6.380   3.617  -4.723  1.00 96.23           H  
ATOM   1874  C   ILE A 120       4.918   2.360  -3.868  1.00 96.23           C  
ATOM   1875  CB  ILE A 120       7.467   2.067  -3.752  1.00 96.23           C  
ATOM   1876  HB  ILE A 120       7.625   1.761  -2.718  1.00 96.23           H  
ATOM   1877  O   ILE A 120       4.375   1.871  -2.873  1.00 96.23           O  
ATOM   1878  CG1 ILE A 120       8.719   2.818  -4.255  1.00 96.23           C  
ATOM   1879 HG12 ILE A 120       8.617   3.019  -5.321  1.00 96.23           H  
ATOM   1880 HG13 ILE A 120       8.803   3.782  -3.752  1.00 96.23           H  
ATOM   1881  CG2 ILE A 120       7.245   0.792  -4.596  1.00 96.23           C  
ATOM   1882 HG21 ILE A 120       7.131   1.047  -5.649  1.00 96.23           H  
ATOM   1883 HG22 ILE A 120       6.369   0.240  -4.253  1.00 96.23           H  
ATOM   1884 HG23 ILE A 120       8.098   0.121  -4.494  1.00 96.23           H  
ATOM   1885  CD1 ILE A 120      10.030   2.069  -4.024  1.00 96.23           C  
ATOM   1886 HD11 ILE A 120      10.852   2.677  -4.402  1.00 96.23           H  
ATOM   1887 HD12 ILE A 120      10.168   1.904  -2.955  1.00 96.23           H  
ATOM   1888 HD13 ILE A 120      10.046   1.119  -4.558  1.00 96.23           H  
ATOM   1889  N   TRP A 121       4.428   2.246  -5.099  1.00 96.89           N  
ATOM   1890  H   TRP A 121       4.972   2.662  -5.842  1.00 96.89           H  
ATOM   1891  CA  TRP A 121       3.416   1.286  -5.513  1.00 96.89           C  
ATOM   1892  HA  TRP A 121       3.358   0.469  -4.794  1.00 96.89           H  
ATOM   1893  C   TRP A 121       3.866   0.737  -6.863  1.00 96.89           C  
ATOM   1894  CB  TRP A 121       2.056   1.984  -5.596  1.00 96.89           C  
ATOM   1895  HB2 TRP A 121       1.903   2.522  -4.660  1.00 96.89           H  
ATOM   1896  HB3 TRP A 121       2.062   2.724  -6.396  1.00 96.89           H  
ATOM   1897  O   TRP A 121       3.752   1.436  -7.863  1.00 96.89           O  
ATOM   1898  CG  TRP A 121       0.885   1.075  -5.772  1.00 96.89           C  
ATOM   1899  CD1 TRP A 121       0.477   0.479  -6.915  1.00 96.89           C  
ATOM   1900  HD1 TRP A 121       0.980   0.569  -7.867  1.00 96.89           H  
ATOM   1901  CD2 TRP A 121      -0.042   0.640  -4.742  1.00 96.89           C  
ATOM   1902  CE2 TRP A 121      -1.044  -0.174  -5.342  1.00 96.89           C  
ATOM   1903  CE3 TRP A 121      -0.131   0.866  -3.353  1.00 96.89           C  
ATOM   1904  HE3 TRP A 121       0.636   1.456  -2.873  1.00 96.89           H  
ATOM   1905  NE1 TRP A 121      -0.664  -0.264  -6.666  1.00 96.89           N  
ATOM   1906  HE1 TRP A 121      -1.112  -0.849  -7.357  1.00 96.89           H  
ATOM   1907  CH2 TRP A 121      -2.202  -0.406  -3.229  1.00 96.89           C  
ATOM   1908  HH2 TRP A 121      -3.053  -0.746  -2.658  1.00 96.89           H  
ATOM   1909  CZ2 TRP A 121      -2.114  -0.694  -4.599  1.00 96.89           C  
ATOM   1910  HZ2 TRP A 121      -2.884  -1.275  -5.085  1.00 96.89           H  
ATOM   1911  CZ3 TRP A 121      -1.202   0.353  -2.601  1.00 96.89           C  
ATOM   1912  HZ3 TRP A 121      -1.261   0.561  -1.543  1.00 96.89           H  
ATOM   1913  N   GLU A 122       4.402  -0.483  -6.895  1.00 95.13           N  
ATOM   1914  H   GLU A 122       4.456  -0.999  -6.028  1.00 95.13           H  
ATOM   1915  CA  GLU A 122       5.246  -1.004  -7.988  1.00 95.13           C  
ATOM   1916  HA  GLU A 122       6.194  -0.466  -7.994  1.00 95.13           H  
ATOM   1917  C   GLU A 122       4.647  -0.861  -9.399  1.00 95.13           C  
ATOM   1918  CB  GLU A 122       5.538  -2.478  -7.667  1.00 95.13           C  
ATOM   1919  HB2 GLU A 122       4.588  -3.013  -7.639  1.00 95.13           H  
ATOM   1920  HB3 GLU A 122       5.995  -2.538  -6.680  1.00 95.13           H  
ATOM   1921  O   GLU A 122       5.364  -0.597 -10.354  1.00 95.13           O  
ATOM   1922  CG  GLU A 122       6.484  -3.188  -8.641  1.00 95.13           C  
ATOM   1923  HG2 GLU A 122       7.474  -2.736  -8.577  1.00 95.13           H  
ATOM   1924  HG3 GLU A 122       6.117  -3.083  -9.662  1.00 95.13           H  
ATOM   1925  CD  GLU A 122       6.545  -4.681  -8.304  1.00 95.13           C  
ATOM   1926  OE1 GLU A 122       7.591  -5.176  -7.846  1.00 95.13           O  
ATOM   1927  OE2 GLU A 122       5.493  -5.355  -8.463  1.00 95.13           O  
ATOM   1928  N   THR A 123       3.327  -0.971  -9.571  1.00 94.49           N  
ATOM   1929  H   THR A 123       2.749  -1.213  -8.778  1.00 94.49           H  
ATOM   1930  CA  THR A 123       2.696  -0.792 -10.896  1.00 94.49           C  
ATOM   1931  HA  THR A 123       3.345  -1.243 -11.647  1.00 94.49           H  
ATOM   1932  C   THR A 123       2.518   0.667 -11.324  1.00 94.49           C  
ATOM   1933  CB  THR A 123       1.345  -1.507 -10.966  1.00 94.49           C  
ATOM   1934  HB  THR A 123       0.847  -1.257 -11.903  1.00 94.49           H  
ATOM   1935  O   THR A 123       2.117   0.929 -12.456  1.00 94.49           O  
ATOM   1936  CG2 THR A 123       1.549  -3.018 -10.944  1.00 94.49           C  
ATOM   1937 HG21 THR A 123       2.174  -3.310 -10.101  1.00 94.49           H  
ATOM   1938 HG22 THR A 123       0.581  -3.516 -10.893  1.00 94.49           H  
ATOM   1939 HG23 THR A 123       2.044  -3.326 -11.865  1.00 94.49           H  
ATOM   1940  OG1 THR A 123       0.509  -1.103  -9.896  1.00 94.49           O  
ATOM   1941  HG1 THR A 123       0.086  -0.292 -10.187  1.00 94.49           H  
ATOM   1942  N   LEU A 124       2.750   1.619 -10.422  1.00 94.07           N  
ATOM   1943  H   LEU A 124       3.122   1.320  -9.532  1.00 94.07           H  
ATOM   1944  CA  LEU A 124       2.637   3.064 -10.642  1.00 94.07           C  
ATOM   1945  HA  LEU A 124       2.241   3.256 -11.640  1.00 94.07           H  
ATOM   1946  C   LEU A 124       3.988   3.789 -10.571  1.00 94.07           C  
ATOM   1947  CB  LEU A 124       1.686   3.668  -9.596  1.00 94.07           C  
ATOM   1948  HB2 LEU A 124       1.669   4.748  -9.747  1.00 94.07           H  
ATOM   1949  HB3 LEU A 124       2.106   3.486  -8.606  1.00 94.07           H  
ATOM   1950  O   LEU A 124       4.088   4.908 -11.073  1.00 94.07           O  
ATOM   1951  CG  LEU A 124       0.238   3.157  -9.615  1.00 94.07           C  
ATOM   1952  HG  LEU A 124       0.210   2.091  -9.391  1.00 94.07           H  
ATOM   1953  CD1 LEU A 124      -0.539   3.908  -8.535  1.00 94.07           C  
ATOM   1954 HD11 LEU A 124      -0.179   3.598  -7.554  1.00 94.07           H  
ATOM   1955 HD12 LEU A 124      -0.403   4.983  -8.652  1.00 94.07           H  
ATOM   1956 HD13 LEU A 124      -1.603   3.687  -8.615  1.00 94.07           H  
ATOM   1957  CD2 LEU A 124      -0.445   3.384 -10.964  1.00 94.07           C  
ATOM   1958 HD21 LEU A 124      -0.377   4.437 -11.238  1.00 94.07           H  
ATOM   1959 HD22 LEU A 124       0.037   2.778 -11.731  1.00 94.07           H  
ATOM   1960 HD23 LEU A 124      -1.494   3.093 -10.905  1.00 94.07           H  
ATOM   1961  N   THR A 125       5.000   3.179  -9.954  1.00 93.47           N  
ATOM   1962  H   THR A 125       4.838   2.273  -9.539  1.00 93.47           H  
ATOM   1963  CA  THR A 125       6.353   3.726  -9.793  1.00 93.47           C  
ATOM   1964  HA  THR A 125       6.404   4.719 -10.239  1.00 93.47           H  
ATOM   1965  C   THR A 125       7.375   2.849 -10.501  1.00 93.47           C  
ATOM   1966  CB  THR A 125       6.741   3.859  -8.310  1.00 93.47           C  
ATOM   1967  HB  THR A 125       7.783   4.170  -8.237  1.00 93.47           H  
ATOM   1968  O   THR A 125       7.252   1.630 -10.503  1.00 93.47           O  
ATOM   1969  CG2 THR A 125       5.871   4.891  -7.603  1.00 93.47           C  
ATOM   1970 HG21 THR A 125       6.260   5.040  -6.595  1.00 93.47           H  
ATOM   1971 HG22 THR A 125       4.839   4.542  -7.554  1.00 93.47           H  
ATOM   1972 HG23 THR A 125       5.917   5.841  -8.135  1.00 93.47           H  
ATOM   1973  OG1 THR A 125       6.565   2.639  -7.623  1.00 93.47           O  
ATOM   1974  HG1 THR A 125       7.196   2.022  -8.001  1.00 93.47           H  
ATOM   1975  N   THR A 126       8.410   3.453 -11.079  1.00 91.77           N  
ATOM   1976  H   THR A 126       8.518   4.451 -10.971  1.00 91.77           H  
ATOM   1977  CA  THR A 126       9.598   2.707 -11.522  1.00 91.77           C  
ATOM   1978  HA  THR A 126       9.307   1.703 -11.829  1.00 91.77           H  
ATOM   1979  C   THR A 126      10.584   2.560 -10.362  1.00 91.77           C  
ATOM   1980  CB  THR A 126      10.274   3.391 -12.719  1.00 91.77           C  
ATOM   1981  HB  THR A 126      11.070   2.744 -13.087  1.00 91.77           H  
ATOM   1982  O   THR A 126      10.419   3.206  -9.330  1.00 91.77           O  
ATOM   1983  CG2 THR A 126       9.304   3.668 -13.870  1.00 91.77           C  
ATOM   1984 HG21 THR A 126       8.575   4.424 -13.578  1.00 91.77           H  
ATOM   1985 HG22 THR A 126       9.858   4.018 -14.741  1.00 91.77           H  
ATOM   1986 HG23 THR A 126       8.781   2.748 -14.129  1.00 91.77           H  
ATOM   1987  OG1 THR A 126      10.835   4.627 -12.345  1.00 91.77           O  
ATOM   1988  HG1 THR A 126      11.136   5.075 -13.139  1.00 91.77           H  
ATOM   1989  N   ASP A 127      11.649   1.776 -10.545  1.00 90.41           N  
ATOM   1990  H   ASP A 127      11.667   1.141 -11.330  1.00 90.41           H  
ATOM   1991  CA  ASP A 127      12.671   1.563  -9.507  1.00 90.41           C  
ATOM   1992  HA  ASP A 127      12.190   1.139  -8.625  1.00 90.41           H  
ATOM   1993  C   ASP A 127      13.409   2.841  -9.063  1.00 90.41           C  
ATOM   1994  CB  ASP A 127      13.720   0.562 -10.011  1.00 90.41           C  
ATOM   1995  HB2 ASP A 127      14.446   0.419  -9.211  1.00 90.41           H  
ATOM   1996  HB3 ASP A 127      14.237   0.993 -10.868  1.00 90.41           H  
ATOM   1997  O   ASP A 127      14.103   2.822  -8.054  1.00 90.41           O  
ATOM   1998  CG  ASP A 127      13.163  -0.811 -10.385  1.00 90.41           C  
ATOM   1999  OD1 ASP A 127      12.197  -1.251  -9.732  1.00 90.41           O  
ATOM   2000  OD2 ASP A 127      13.694  -1.383 -11.365  1.00 90.41           O  
ATOM   2001  N   TYR A 128      13.291   3.943  -9.808  1.00 93.28           N  
ATOM   2002  H   TYR A 128      12.621   3.908 -10.563  1.00 93.28           H  
ATOM   2003  CA  TYR A 128      13.944   5.229  -9.527  1.00 93.28           C  
ATOM   2004  HA  TYR A 128      14.432   5.178  -8.554  1.00 93.28           H  
ATOM   2005  C   TYR A 128      12.923   6.373  -9.436  1.00 93.28           C  
ATOM   2006  CB  TYR A 128      15.020   5.515 -10.584  1.00 93.28           C  
ATOM   2007  HB2 TYR A 128      15.488   6.472 -10.356  1.00 93.28           H  
ATOM   2008  HB3 TYR A 128      14.538   5.611 -11.557  1.00 93.28           H  
ATOM   2009  O   TYR A 128      13.214   7.517  -9.802  1.00 93.28           O  
ATOM   2010  CG  TYR A 128      16.120   4.479 -10.678  1.00 93.28           C  
ATOM   2011  CD1 TYR A 128      17.222   4.552  -9.806  1.00 93.28           C  
ATOM   2012  HD1 TYR A 128      17.249   5.323  -9.050  1.00 93.28           H  
ATOM   2013  CD2 TYR A 128      16.049   3.456 -11.643  1.00 93.28           C  
ATOM   2014  HD2 TYR A 128      15.183   3.379 -12.284  1.00 93.28           H  
ATOM   2015  CE1 TYR A 128      18.266   3.614  -9.908  1.00 93.28           C  
ATOM   2016  HE1 TYR A 128      19.107   3.670  -9.233  1.00 93.28           H  
ATOM   2017  CE2 TYR A 128      17.088   2.514 -11.747  1.00 93.28           C  
ATOM   2018  HE2 TYR A 128      17.030   1.706 -12.462  1.00 93.28           H  
ATOM   2019  OH  TYR A 128      19.195   1.676 -10.978  1.00 93.28           O  
ATOM   2020  HH  TYR A 128      19.817   1.753 -10.251  1.00 93.28           H  
ATOM   2021  CZ  TYR A 128      18.199   2.595 -10.883  1.00 93.28           C  
ATOM   2022  N   ASP A 129      11.691   6.071  -9.027  1.00 92.00           N  
ATOM   2023  H   ASP A 129      11.489   5.133  -8.713  1.00 92.00           H  
ATOM   2024  CA  ASP A 129      10.639   7.068  -8.874  1.00 92.00           C  
ATOM   2025  HA  ASP A 129      11.127   8.037  -8.763  1.00 92.00           H  
ATOM   2026  C   ASP A 129       9.824   6.860  -7.597  1.00 92.00           C  
ATOM   2027  CB  ASP A 129       9.750   7.123 -10.133  1.00 92.00           C  
ATOM   2028  HB2 ASP A 129      10.376   6.964 -11.011  1.00 92.00           H  
ATOM   2029  HB3 ASP A 129       9.009   6.324 -10.093  1.00 92.00           H  
ATOM   2030  O   ASP A 129       9.794   5.787  -7.008  1.00 92.00           O  
ATOM   2031  CG  ASP A 129       9.052   8.480 -10.325  1.00 92.00           C  
ATOM   2032  OD1 ASP A 129       9.472   9.499  -9.710  1.00 92.00           O  
ATOM   2033  OD2 ASP A 129       8.143   8.583 -11.172  1.00 92.00           O  
ATOM   2034  N   SER A 130       9.139   7.922  -7.189  1.00 95.08           N  
ATOM   2035  H   SER A 130       9.117   8.724  -7.802  1.00 95.08           H  
ATOM   2036  CA  SER A 130       8.390   8.009  -5.939  1.00 95.08           C  
ATOM   2037  HA  SER A 130       8.252   7.016  -5.512  1.00 95.08           H  
ATOM   2038  C   SER A 130       7.031   8.636  -6.227  1.00 95.08           C  
ATOM   2039  CB  SER A 130       9.203   8.864  -4.965  1.00 95.08           C  
ATOM   2040  HB2 SER A 130       9.117   9.912  -5.253  1.00 95.08           H  
ATOM   2041  HB3 SER A 130      10.250   8.575  -5.055  1.00 95.08           H  
ATOM   2042  O   SER A 130       6.938   9.567  -7.038  1.00 95.08           O  
ATOM   2043  OG  SER A 130       8.837   8.712  -3.612  1.00 95.08           O  
ATOM   2044  HG  SER A 130       9.598   8.278  -3.221  1.00 95.08           H  
ATOM   2045  N   LEU A 131       5.982   8.131  -5.580  1.00 95.04           N  
ATOM   2046  H   LEU A 131       6.149   7.374  -4.932  1.00 95.04           H  
ATOM   2047  CA  LEU A 131       4.648   8.728  -5.614  1.00 95.04           C  
ATOM   2048  HA  LEU A 131       4.327   8.806  -6.653  1.00 95.04           H  
ATOM   2049  C   LEU A 131       4.685  10.147  -5.032  1.00 95.04           C  
ATOM   2050  CB  LEU A 131       3.659   7.846  -4.830  1.00 95.04           C  
ATOM   2051  HB2 LEU A 131       2.705   8.368  -4.760  1.00 95.04           H  
ATOM   2052  HB3 LEU A 131       4.042   7.729  -3.817  1.00 95.04           H  
ATOM   2053  O   LEU A 131       5.481  10.446  -4.146  1.00 95.04           O  
ATOM   2054  CG  LEU A 131       3.411   6.449  -5.428  1.00 95.04           C  
ATOM   2055  HG  LEU A 131       4.358   5.935  -5.596  1.00 95.04           H  
ATOM   2056  CD1 LEU A 131       2.599   5.605  -4.443  1.00 95.04           C  
ATOM   2057 HD11 LEU A 131       1.848   6.211  -3.935  1.00 95.04           H  
ATOM   2058 HD12 LEU A 131       3.278   5.190  -3.699  1.00 95.04           H  
ATOM   2059 HD13 LEU A 131       2.122   4.774  -4.963  1.00 95.04           H  
ATOM   2060  CD2 LEU A 131       2.689   6.536  -6.774  1.00 95.04           C  
ATOM   2061 HD21 LEU A 131       3.359   6.971  -7.515  1.00 95.04           H  
ATOM   2062 HD22 LEU A 131       1.795   7.153  -6.682  1.00 95.04           H  
ATOM   2063 HD23 LEU A 131       2.420   5.536  -7.114  1.00 95.04           H  
ATOM   2064  N   ASP A 132       3.788  11.015  -5.498  1.00 93.37           N  
ATOM   2065  H   ASP A 132       3.096  10.695  -6.160  1.00 93.37           H  
ATOM   2066  CA  ASP A 132       3.748  12.422  -5.072  1.00 93.37           C  
ATOM   2067  HA  ASP A 132       4.762  12.811  -4.981  1.00 93.37           H  
ATOM   2068  C   ASP A 132       3.056  12.619  -3.727  1.00 93.37           C  
ATOM   2069  CB  ASP A 132       2.981  13.251  -6.097  1.00 93.37           C  
ATOM   2070  HB2 ASP A 132       2.108  12.698  -6.445  1.00 93.37           H  
ATOM   2071  HB3 ASP A 132       2.614  14.156  -5.612  1.00 93.37           H  
ATOM   2072  O   ASP A 132       3.347  13.567  -3.002  1.00 93.37           O  
ATOM   2073  CG  ASP A 132       3.804  13.700  -7.292  1.00 93.37           C  
ATOM   2074  OD1 ASP A 132       4.995  13.338  -7.452  1.00 93.37           O  
ATOM   2075  OD2 ASP A 132       3.192  14.436  -8.087  1.00 93.37           O  
ATOM   2076  N   SER A 133       2.091  11.766  -3.405  1.00 94.35           N  
ATOM   2077  H   SER A 133       1.863  11.040  -4.069  1.00 94.35           H  
ATOM   2078  CA  SER A 133       1.524  11.654  -2.064  1.00 94.35           C  
ATOM   2079  HA  SER A 133       2.344  11.530  -1.356  1.00 94.35           H  
ATOM   2080  C   SER A 133       0.636  10.421  -1.971  1.00 94.35           C  
ATOM   2081  CB  SER A 133       0.729  12.905  -1.651  1.00 94.35           C  
ATOM   2082  HB2 SER A 133       0.214  12.717  -0.709  1.00 94.35           H  
ATOM   2083  HB3 SER A 133       1.414  13.738  -1.492  1.00 94.35           H  
ATOM   2084  O   SER A 133       0.189   9.855  -2.975  1.00 94.35           O  
ATOM   2085  OG  SER A 133      -0.217  13.275  -2.626  1.00 94.35           O  
ATOM   2086  HG  SER A 133       0.286  13.492  -3.414  1.00 94.35           H  
ATOM   2087  N   VAL A 134       0.367  10.009  -0.739  1.00 96.66           N  
ATOM   2088  H   VAL A 134       0.756  10.510   0.048  1.00 96.66           H  
ATOM   2089  CA  VAL A 134      -0.530   8.904  -0.430  1.00 96.66           C  
ATOM   2090  HA  VAL A 134      -1.221   8.784  -1.264  1.00 96.66           H  
ATOM   2091  C   VAL A 134      -1.354   9.240   0.805  1.00 96.66           C  
ATOM   2092  CB  VAL A 134       0.264   7.593  -0.291  1.00 96.66           C  
ATOM   2093  HB  VAL A 134       0.855   7.471  -1.199  1.00 96.66           H  
ATOM   2094  O   VAL A 134      -0.875   9.881   1.738  1.00 96.66           O  
ATOM   2095  CG1 VAL A 134       1.232   7.589   0.898  1.00 96.66           C  
ATOM   2096 HG11 VAL A 134       1.867   6.704   0.849  1.00 96.66           H  
ATOM   2097 HG12 VAL A 134       1.884   8.462   0.864  1.00 96.66           H  
ATOM   2098 HG13 VAL A 134       0.690   7.588   1.844  1.00 96.66           H  
ATOM   2099  CG2 VAL A 134      -0.674   6.388  -0.203  1.00 96.66           C  
ATOM   2100 HG21 VAL A 134      -1.194   6.369   0.754  1.00 96.66           H  
ATOM   2101 HG22 VAL A 134      -0.086   5.478  -0.318  1.00 96.66           H  
ATOM   2102 HG23 VAL A 134      -1.396   6.418  -1.019  1.00 96.66           H  
ATOM   2103  N   GLU A 135      -2.606   8.802   0.813  1.00 97.14           N  
ATOM   2104  H   GLU A 135      -2.938   8.311  -0.005  1.00 97.14           H  
ATOM   2105  CA  GLU A 135      -3.482   8.857   1.976  1.00 97.14           C  
ATOM   2106  HA  GLU A 135      -2.947   9.276   2.829  1.00 97.14           H  
ATOM   2107  C   GLU A 135      -3.939   7.441   2.322  1.00 97.14           C  
ATOM   2108  CB  GLU A 135      -4.713   9.728   1.699  1.00 97.14           C  
ATOM   2109  HB2 GLU A 135      -5.281   9.263   0.893  1.00 97.14           H  
ATOM   2110  HB3 GLU A 135      -5.336   9.714   2.593  1.00 97.14           H  
ATOM   2111  O   GLU A 135      -4.508   6.755   1.474  1.00 97.14           O  
ATOM   2112  CG  GLU A 135      -4.444  11.195   1.329  1.00 97.14           C  
ATOM   2113  HG2 GLU A 135      -3.858  11.249   0.411  1.00 97.14           H  
ATOM   2114  HG3 GLU A 135      -3.873  11.659   2.133  1.00 97.14           H  
ATOM   2115  CD  GLU A 135      -5.781  11.937   1.141  1.00 97.14           C  
ATOM   2116  OE1 GLU A 135      -5.957  13.047   1.683  1.00 97.14           O  
ATOM   2117  OE2 GLU A 135      -6.775  11.338   0.655  1.00 97.14           O  
ATOM   2118  N   MET A 136      -3.752   7.022   3.573  1.00 97.71           N  
ATOM   2119  H   MET A 136      -3.264   7.626   4.219  1.00 97.71           H  
ATOM   2120  CA  MET A 136      -4.348   5.802   4.123  1.00 97.71           C  
ATOM   2121  HA  MET A 136      -4.790   5.204   3.325  1.00 97.71           H  
ATOM   2122  C   MET A 136      -5.456   6.192   5.098  1.00 97.71           C  
ATOM   2123  CB  MET A 136      -3.283   4.949   4.820  1.00 97.71           C  
ATOM   2124  HB2 MET A 136      -2.768   5.552   5.568  1.00 97.71           H  
ATOM   2125  HB3 MET A 136      -3.774   4.120   5.331  1.00 97.71           H  
ATOM   2126  O   MET A 136      -5.217   6.934   6.052  1.00 97.71           O  
ATOM   2127  CG  MET A 136      -2.260   4.373   3.836  1.00 97.71           C  
ATOM   2128  HG2 MET A 136      -1.714   5.186   3.357  1.00 97.71           H  
ATOM   2129  HG3 MET A 136      -2.797   3.826   3.061  1.00 97.71           H  
ATOM   2130  SD  MET A 136      -1.070   3.238   4.599  1.00 97.71           S  
ATOM   2131  CE  MET A 136      -0.034   4.412   5.518  1.00 97.71           C  
ATOM   2132  HE1 MET A 136       0.784   3.876   6.001  1.00 97.71           H  
ATOM   2133  HE2 MET A 136      -0.624   4.923   6.278  1.00 97.71           H  
ATOM   2134  HE3 MET A 136       0.392   5.144   4.832  1.00 97.71           H  
ATOM   2135  N   LYS A 137      -6.680   5.726   4.854  1.00 97.13           N  
ATOM   2136  H   LYS A 137      -6.816   5.152   4.034  1.00 97.13           H  
ATOM   2137  CA  LYS A 137      -7.864   6.085   5.639  1.00 97.13           C  
ATOM   2138  HA  LYS A 137      -7.548   6.587   6.554  1.00 97.13           H  
ATOM   2139  C   LYS A 137      -8.613   4.826   6.053  1.00 97.13           C  
ATOM   2140  CB  LYS A 137      -8.748   7.063   4.838  1.00 97.13           C  
ATOM   2141  HB2 LYS A 137      -9.685   7.217   5.373  1.00 97.13           H  
ATOM   2142  HB3 LYS A 137      -8.972   6.633   3.862  1.00 97.13           H  
ATOM   2143  O   LYS A 137      -8.944   3.986   5.222  1.00 97.13           O  
ATOM   2144  CG  LYS A 137      -8.050   8.425   4.659  1.00 97.13           C  
ATOM   2145  HG2 LYS A 137      -7.880   8.855   5.646  1.00 97.13           H  
ATOM   2146  HG3 LYS A 137      -7.080   8.272   4.185  1.00 97.13           H  
ATOM   2147  CD  LYS A 137      -8.825   9.434   3.797  1.00 97.13           C  
ATOM   2148  HD2 LYS A 137      -9.831   9.578   4.193  1.00 97.13           H  
ATOM   2149  HD3 LYS A 137      -8.877   9.056   2.776  1.00 97.13           H  
ATOM   2150  CE  LYS A 137      -8.039  10.757   3.839  1.00 97.13           C  
ATOM   2151  HE2 LYS A 137      -6.979  10.516   3.753  1.00 97.13           H  
ATOM   2152  HE3 LYS A 137      -8.181  11.223   4.813  1.00 97.13           H  
ATOM   2153  NZ  LYS A 137      -8.375  11.713   2.756  1.00 97.13           N  
ATOM   2154  HZ1 LYS A 137      -9.328  12.046   2.767  1.00 97.13           H  
ATOM   2155  HZ2 LYS A 137      -8.109  11.329   1.860  1.00 97.13           H  
ATOM   2156  HZ3 LYS A 137      -7.727  12.488   2.765  1.00 97.13           H  
ATOM   2157  N   ILE A 138      -8.906   4.717   7.345  1.00 96.01           N  
ATOM   2158  H   ILE A 138      -8.615   5.456   7.969  1.00 96.01           H  
ATOM   2159  CA  ILE A 138      -9.817   3.696   7.868  1.00 96.01           C  
ATOM   2160  HA  ILE A 138      -9.705   2.785   7.279  1.00 96.01           H  
ATOM   2161  C   ILE A 138     -11.238   4.222   7.692  1.00 96.01           C  
ATOM   2162  CB  ILE A 138      -9.510   3.347   9.339  1.00 96.01           C  
ATOM   2163  HB  ILE A 138      -9.668   4.238   9.947  1.00 96.01           H  
ATOM   2164  O   ILE A 138     -11.521   5.371   8.041  1.00 96.01           O  
ATOM   2165  CG1 ILE A 138      -8.037   2.903   9.496  1.00 96.01           C  
ATOM   2166 HG12 ILE A 138      -7.376   3.668   9.090  1.00 96.01           H  
ATOM   2167 HG13 ILE A 138      -7.874   1.986   8.929  1.00 96.01           H  
ATOM   2168  CG2 ILE A 138     -10.470   2.243   9.828  1.00 96.01           C  
ATOM   2169 HG21 ILE A 138     -10.276   2.000  10.873  1.00 96.01           H  
ATOM   2170 HG22 ILE A 138     -10.344   1.344   9.225  1.00 96.01           H  
ATOM   2171 HG23 ILE A 138     -11.507   2.573   9.763  1.00 96.01           H  
ATOM   2172  CD1 ILE A 138      -7.608   2.685  10.952  1.00 96.01           C  
ATOM   2173 HD11 ILE A 138      -7.868   3.556  11.553  1.00 96.01           H  
ATOM   2174 HD12 ILE A 138      -6.528   2.541  10.992  1.00 96.01           H  
ATOM   2175 HD13 ILE A 138      -8.089   1.798  11.365  1.00 96.01           H  
ATOM   2176  N   ARG A 139     -12.137   3.398   7.158  1.00 92.02           N  
ATOM   2177  H   ARG A 139     -11.834   2.475   6.883  1.00 92.02           H  
ATOM   2178  CA  ARG A 139     -13.540   3.769   6.945  1.00 92.02           C  
ATOM   2179  HA  ARG A 139     -13.768   4.611   7.598  1.00 92.02           H  
ATOM   2180  C   ARG A 139     -14.491   2.632   7.307  1.00 92.02           C  
ATOM   2181  CB  ARG A 139     -13.750   4.236   5.497  1.00 92.02           C  
ATOM   2182  HB2 ARG A 139     -13.168   5.143   5.333  1.00 92.02           H  
ATOM   2183  HB3 ARG A 139     -14.803   4.490   5.373  1.00 92.02           H  
ATOM   2184  O   ARG A 139     -14.114   1.473   7.150  1.00 92.02           O  
ATOM   2185  CG  ARG A 139     -13.340   3.193   4.441  1.00 92.02           C  
ATOM   2186  HG2 ARG A 139     -13.803   2.229   4.649  1.00 92.02           H  
ATOM   2187  HG3 ARG A 139     -12.257   3.068   4.458  1.00 92.02           H  
ATOM   2188  CD  ARG A 139     -13.752   3.643   3.039  1.00 92.02           C  
ATOM   2189  HD2 ARG A 139     -13.291   2.971   2.315  1.00 92.02           H  
ATOM   2190  HD3 ARG A 139     -13.379   4.651   2.854  1.00 92.02           H  
ATOM   2191  NE  ARG A 139     -15.215   3.596   2.873  1.00 92.02           N  
ATOM   2192  HE  ARG A 139     -15.753   3.254   3.657  1.00 92.02           H  
ATOM   2193  NH1 ARG A 139     -15.249   4.132   0.635  1.00 92.02           N  
ATOM   2194 HH11 ARG A 139     -14.260   4.339   0.652  1.00 92.02           H  
ATOM   2195 HH12 ARG A 139     -15.742   4.265  -0.236  1.00 92.02           H  
ATOM   2196  NH2 ARG A 139     -17.150   3.652   1.713  1.00 92.02           N  
ATOM   2197 HH21 ARG A 139     -17.606   3.284   2.536  1.00 92.02           H  
ATOM   2198 HH22 ARG A 139     -17.655   3.731   0.841  1.00 92.02           H  
ATOM   2199  CZ  ARG A 139     -15.856   3.799   1.741  1.00 92.02           C  
ATOM   2200  N   PRO A 140     -15.729   2.935   7.728  1.00 91.14           N  
ATOM   2201  CA  PRO A 140     -16.791   1.942   7.745  1.00 91.14           C  
ATOM   2202  HA  PRO A 140     -16.495   1.141   8.423  1.00 91.14           H  
ATOM   2203  C   PRO A 140     -17.050   1.377   6.339  1.00 91.14           C  
ATOM   2204  CB  PRO A 140     -18.027   2.642   8.315  1.00 91.14           C  
ATOM   2205  HB2 PRO A 140     -18.658   3.009   7.506  1.00 91.14           H  
ATOM   2206  HB3 PRO A 140     -18.596   1.980   8.969  1.00 91.14           H  
ATOM   2207  O   PRO A 140     -16.895   2.092   5.334  1.00 91.14           O  
ATOM   2208  CG  PRO A 140     -17.443   3.831   9.078  1.00 91.14           C  
ATOM   2209  HG2 PRO A 140     -17.125   3.509  10.070  1.00 91.14           H  
ATOM   2210  HG3 PRO A 140     -18.152   4.656   9.149  1.00 91.14           H  
ATOM   2211  CD  PRO A 140     -16.221   4.203   8.242  1.00 91.14           C  
ATOM   2212  HD2 PRO A 140     -15.483   4.702   8.870  1.00 91.14           H  
ATOM   2213  HD3 PRO A 140     -16.516   4.843   7.411  1.00 91.14           H  
ATOM   2214  N   MET A 141     -17.458   0.113   6.293  1.00 84.17           N  
ATOM   2215  H   MET A 141     -17.537  -0.386   7.167  1.00 84.17           H  
ATOM   2216  CA  MET A 141     -17.847  -0.634   5.098  1.00 84.17           C  
ATOM   2217  HA  MET A 141     -17.684  -0.019   4.213  1.00 84.17           H  
ATOM   2218  C   MET A 141     -19.330  -0.969   5.055  1.00 84.17           C  
ATOM   2219  CB  MET A 141     -17.002  -1.902   4.975  1.00 84.17           C  
ATOM   2220  HB2 MET A 141     -16.910  -2.403   5.938  1.00 84.17           H  
ATOM   2221  HB3 MET A 141     -17.517  -2.580   4.295  1.00 84.17           H  
ATOM   2222  O   MET A 141     -19.908  -1.287   6.114  1.00 84.17           O  
ATOM   2223  CG  MET A 141     -15.622  -1.555   4.420  1.00 84.17           C  
ATOM   2224  HG2 MET A 141     -15.011  -1.164   5.233  1.00 84.17           H  
ATOM   2225  HG3 MET A 141     -15.720  -0.774   3.666  1.00 84.17           H  
ATOM   2226  SD  MET A 141     -14.779  -2.949   3.646  1.00 84.17           S  
ATOM   2227  CE  MET A 141     -15.843  -3.266   2.211  1.00 84.17           C  
ATOM   2228  HE1 MET A 141     -16.869  -3.461   2.524  1.00 84.17           H  
ATOM   2229  HE2 MET A 141     -15.825  -2.404   1.543  1.00 84.17           H  
ATOM   2230  HE3 MET A 141     -15.485  -4.148   1.681  1.00 84.17           H  
ATOM   2231  OXT MET A 141     -19.845  -0.880   3.924  1.00 84.17           O  
TER    2232      MET A 141                                                       
END   
