# Supplementary material for: Nuclear genome of Bulinus truncatus, an intermediate host of the carcinogenic human blood fluke Schistosoma haematobium
Source: Nat Commun. 2022 Feb 21;13:977. doi: 10.1038/s41467-022-28634-9 (PMC8861042; doi:10.1038/s41467-022-28634-9)
Supplement: Supplementary file 6 — Supplementary Data 3 [file 41467_2022_28634_MOESM6_ESM.zip › Supplementary_Data_3/btru_037335-t1.mature.pep.pdb]

ATOM      1  N   MET A   1     -54.059  21.898  10.327  1.00 35.29           N  
ATOM      2  H   MET A   1     -54.875  22.382   9.979  1.00 35.29           H  
ATOM      3  H2  MET A   1     -53.398  21.765   9.575  1.00 35.29           H  
ATOM      4  H3  MET A   1     -53.604  22.457  11.035  1.00 35.29           H  
ATOM      5  CA  MET A   1     -54.422  20.579  10.882  1.00 35.29           C  
ATOM      6  HA  MET A   1     -55.102  20.687  11.727  1.00 35.29           H  
ATOM      7  C   MET A   1     -53.135  19.971  11.401  1.00 35.29           C  
ATOM      8  CB  MET A   1     -55.071  19.656   9.826  1.00 35.29           C  
ATOM      9  HB2 MET A   1     -54.558  19.778   8.871  1.00 35.29           H  
ATOM     10  HB3 MET A   1     -54.948  18.620  10.141  1.00 35.29           H  
ATOM     11  O   MET A   1     -52.459  19.286  10.649  1.00 35.29           O  
ATOM     12  CG  MET A   1     -56.572  19.878   9.626  1.00 35.29           C  
ATOM     13  HG2 MET A   1     -56.755  20.921   9.368  1.00 35.29           H  
ATOM     14  HG3 MET A   1     -57.090  19.651  10.558  1.00 35.29           H  
ATOM     15  SD  MET A   1     -57.249  18.830   8.310  1.00 35.29           S  
ATOM     16  CE  MET A   1     -59.016  19.211   8.435  1.00 35.29           C  
ATOM     17  HE1 MET A   1     -59.177  20.277   8.275  1.00 35.29           H  
ATOM     18  HE2 MET A   1     -59.561  18.648   7.677  1.00 35.29           H  
ATOM     19  HE3 MET A   1     -59.384  18.930   9.422  1.00 35.29           H  
ATOM     20  N   ASP A   2     -52.749  20.309  12.630  1.00 29.27           N  
ATOM     21  H   ASP A   2     -53.333  20.857  13.246  1.00 29.27           H  
ATOM     22  CA  ASP A   2     -51.549  19.743  13.249  1.00 29.27           C  
ATOM     23  HA  ASP A   2     -50.834  19.462  12.476  1.00 29.27           H  
ATOM     24  C   ASP A   2     -51.931  18.464  13.985  1.00 29.27           C  
ATOM     25  CB  ASP A   2     -50.857  20.759  14.173  1.00 29.27           C  
ATOM     26  HB2 ASP A   2     -50.229  20.216  14.880  1.00 29.27           H  
ATOM     27  HB3 ASP A   2     -51.607  21.308  14.742  1.00 29.27           H  
ATOM     28  O   ASP A   2     -52.719  18.476  14.932  1.00 29.27           O  
ATOM     29  CG  ASP A   2     -49.955  21.723  13.401  1.00 29.27           C  
ATOM     30  OD1 ASP A   2     -49.351  21.277  12.401  1.00 29.27           O  
ATOM     31  OD2 ASP A   2     -49.931  22.910  13.783  1.00 29.27           O  
ATOM     32  N   VAL A   3     -51.416  17.346  13.481  1.00 27.66           N  
ATOM     33  H   VAL A   3     -50.776  17.433  12.705  1.00 27.66           H  
ATOM     34  CA  VAL A   3     -51.598  16.017  14.059  1.00 27.66           C  
ATOM     35  HA  VAL A   3     -52.498  16.009  14.674  1.00 27.66           H  
ATOM     36  C   VAL A   3     -50.401  15.747  14.963  1.00 27.66           C  
ATOM     37  CB  VAL A   3     -51.784  14.953  12.958  1.00 27.66           C  
ATOM     38  HB  VAL A   3     -50.918  14.958  12.295  1.00 27.66           H  
ATOM     39  O   VAL A   3     -49.329  15.358  14.508  1.00 27.66           O  
ATOM     40  CG1 VAL A   3     -51.944  13.546  13.550  1.00 27.66           C  
ATOM     41 HG11 VAL A   3     -51.037  13.257  14.083  1.00 27.66           H  
ATOM     42 HG12 VAL A   3     -52.789  13.519  14.237  1.00 27.66           H  
ATOM     43 HG13 VAL A   3     -52.107  12.826  12.749  1.00 27.66           H  
ATOM     44  CG2 VAL A   3     -53.039  15.251  12.122  1.00 27.66           C  
ATOM     45 HG21 VAL A   3     -52.931  16.209  11.612  1.00 27.66           H  
ATOM     46 HG22 VAL A   3     -53.919  15.282  12.764  1.00 27.66           H  
ATOM     47 HG23 VAL A   3     -53.171  14.477  11.366  1.00 27.66           H  
ATOM     48  N   SER A   4     -50.594  15.980  16.258  1.00 25.79           N  
ATOM     49  H   SER A   4     -51.452  16.439  16.531  1.00 25.79           H  
ATOM     50  CA  SER A   4     -49.635  15.650  17.312  1.00 25.79           C  
ATOM     51  HA  SER A   4     -48.623  15.798  16.933  1.00 25.79           H  
ATOM     52  C   SER A   4     -49.808  14.188  17.728  1.00 25.79           C  
ATOM     53  CB  SER A   4     -49.825  16.580  18.515  1.00 25.79           C  
ATOM     54  HB2 SER A   4     -50.802  16.401  18.965  1.00 25.79           H  
ATOM     55  HB3 SER A   4     -49.049  16.379  19.253  1.00 25.79           H  
ATOM     56  O   SER A   4     -50.837  13.813  18.290  1.00 25.79           O  
ATOM     57  OG  SER A   4     -49.746  17.928  18.096  1.00 25.79           O  
ATOM     58  HG  SER A   4     -49.829  18.518  18.848  1.00 25.79           H  
ATOM     59  N   VAL A   5     -48.797  13.360  17.468  1.00 27.40           N  
ATOM     60  H   VAL A   5     -47.997  13.731  16.975  1.00 27.40           H  
ATOM     61  CA  VAL A   5     -48.751  11.947  17.872  1.00 27.40           C  
ATOM     62  HA  VAL A   5     -49.765  11.545  17.882  1.00 27.40           H  
ATOM     63  C   VAL A   5     -48.182  11.858  19.290  1.00 27.40           C  
ATOM     64  CB  VAL A   5     -47.933  11.118  16.856  1.00 27.40           C  
ATOM     65  HB  VAL A   5     -46.920  11.517  16.799  1.00 27.40           H  
ATOM     66  O   VAL A   5     -47.002  12.123  19.506  1.00 27.40           O  
ATOM     67  CG1 VAL A   5     -47.851   9.638  17.252  1.00 27.40           C  
ATOM     68 HG11 VAL A   5     -47.330   9.530  18.204  1.00 27.40           H  
ATOM     69 HG12 VAL A   5     -48.851   9.214  17.340  1.00 27.40           H  
ATOM     70 HG13 VAL A   5     -47.292   9.084  16.498  1.00 27.40           H  
ATOM     71  CG2 VAL A   5     -48.562  11.194  15.456  1.00 27.40           C  
ATOM     72 HG21 VAL A   5     -49.589  10.832  15.485  1.00 27.40           H  
ATOM     73 HG22 VAL A   5     -48.554  12.221  15.089  1.00 27.40           H  
ATOM     74 HG23 VAL A   5     -47.986  10.584  14.760  1.00 27.40           H  
ATOM     75  N   LYS A   6     -49.024  11.503  20.269  1.00 28.99           N  
ATOM     76  H   LYS A   6     -49.982  11.316  20.013  1.00 28.99           H  
ATOM     77  CA  LYS A   6     -48.598  11.136  21.629  1.00 28.99           C  
ATOM     78  HA  LYS A   6     -47.683  11.670  21.883  1.00 28.99           H  
ATOM     79  C   LYS A   6     -48.282   9.641  21.661  1.00 28.99           C  
ATOM     80  CB  LYS A   6     -49.681  11.485  22.665  1.00 28.99           C  
ATOM     81  HB2 LYS A   6     -49.488  10.902  23.566  1.00 28.99           H  
ATOM     82  HB3 LYS A   6     -50.660  11.194  22.284  1.00 28.99           H  
ATOM     83  O   LYS A   6     -49.158   8.826  21.388  1.00 28.99           O  
ATOM     84  CG  LYS A   6     -49.686  12.971  23.054  1.00 28.99           C  
ATOM     85  HG2 LYS A   6     -49.906  13.579  22.177  1.00 28.99           H  
ATOM     86  HG3 LYS A   6     -48.702  13.241  23.437  1.00 28.99           H  
ATOM     87  CD  LYS A   6     -50.741  13.228  24.140  1.00 28.99           C  
ATOM     88  HD2 LYS A   6     -50.560  12.549  24.973  1.00 28.99           H  
ATOM     89  HD3 LYS A   6     -51.729  13.023  23.728  1.00 28.99           H  
ATOM     90  CE  LYS A   6     -50.673  14.674  24.642  1.00 28.99           C  
ATOM     91  HE2 LYS A   6     -50.852  15.345  23.802  1.00 28.99           H  
ATOM     92  HE3 LYS A   6     -49.666  14.861  25.014  1.00 28.99           H  
ATOM     93  NZ  LYS A   6     -51.667  14.912  25.719  1.00 28.99           N  
ATOM     94  HZ1 LYS A   6     -52.603  14.744  25.379  1.00 28.99           H  
ATOM     95  HZ2 LYS A   6     -51.498  14.282  26.490  1.00 28.99           H  
ATOM     96  HZ3 LYS A   6     -51.606  15.860  26.062  1.00 28.99           H  
ATOM     97  N   LEU A   7     -47.040   9.299  21.986  1.00 27.51           N  
ATOM     98  H   LEU A   7     -46.383  10.034  22.208  1.00 27.51           H  
ATOM     99  CA  LEU A   7     -46.614   7.929  22.257  1.00 27.51           C  
ATOM    100  HA  LEU A   7     -47.255   7.228  21.723  1.00 27.51           H  
ATOM    101  C   LEU A   7     -46.785   7.664  23.758  1.00 27.51           C  
ATOM    102  CB  LEU A   7     -45.160   7.741  21.775  1.00 27.51           C  
ATOM    103  HB2 LEU A   7     -44.544   8.518  22.228  1.00 27.51           H  
ATOM    104  HB3 LEU A   7     -44.791   6.782  22.138  1.00 27.51           H  
ATOM    105  O   LEU A   7     -46.172   8.343  24.578  1.00 27.51           O  
ATOM    106  CG  LEU A   7     -44.992   7.790  20.242  1.00 27.51           C  
ATOM    107  HG  LEU A   7     -45.478   8.683  19.848  1.00 27.51           H  
ATOM    108  CD1 LEU A   7     -43.511   7.859  19.871  1.00 27.51           C  
ATOM    109 HD11 LEU A   7     -43.402   7.922  18.789  1.00 27.51           H  
ATOM    110 HD12 LEU A   7     -42.991   6.975  20.240  1.00 27.51           H  
ATOM    111 HD13 LEU A   7     -43.063   8.747  20.319  1.00 27.51           H  
ATOM    112  CD2 LEU A   7     -45.592   6.557  19.561  1.00 27.51           C  
ATOM    113 HD21 LEU A   7     -46.671   6.531  19.716  1.00 27.51           H  
ATOM    114 HD22 LEU A   7     -45.146   5.650  19.969  1.00 27.51           H  
ATOM    115 HD23 LEU A   7     -45.403   6.602  18.488  1.00 27.51           H  
ATOM    116  N   GLU A   8     -47.657   6.719  24.108  1.00 28.84           N  
ATOM    117  H   GLU A   8     -48.163   6.230  23.384  1.00 28.84           H  
ATOM    118  CA  GLU A   8     -47.837   6.239  25.481  1.00 28.84           C  
ATOM    119  HA  GLU A   8     -47.782   7.082  26.171  1.00 28.84           H  
ATOM    120  C   GLU A   8     -46.712   5.260  25.842  1.00 28.84           C  
ATOM    121  CB  GLU A   8     -49.214   5.572  25.651  1.00 28.84           C  
ATOM    122  HB2 GLU A   8     -49.211   5.012  26.586  1.00 28.84           H  
ATOM    123  HB3 GLU A   8     -49.374   4.873  24.830  1.00 28.84           H  
ATOM    124  O   GLU A   8     -46.590   4.177  25.261  1.00 28.84           O  
ATOM    125  CG  GLU A   8     -50.369   6.585  25.710  1.00 28.84           C  
ATOM    126  HG2 GLU A   8     -50.386   7.156  24.782  1.00 28.84           H  
ATOM    127  HG3 GLU A   8     -50.177   7.281  26.527  1.00 28.84           H  
ATOM    128  CD  GLU A   8     -51.746   5.923  25.914  1.00 28.84           C  
ATOM    129  OE1 GLU A   8     -52.669   6.654  26.339  1.00 28.84           O  
ATOM    130  OE2 GLU A   8     -51.880   4.711  25.620  1.00 28.84           O  
ATOM    131  N   GLU A   9     -45.884   5.643  26.812  1.00 32.56           N  
ATOM    132  H   GLU A   9     -45.994   6.564  27.211  1.00 32.56           H  
ATOM    133  CA  GLU A   9     -44.853   4.792  27.401  1.00 32.56           C  
ATOM    134  HA  GLU A   9     -44.354   4.236  26.608  1.00 32.56           H  
ATOM    135  C   GLU A   9     -45.503   3.785  28.363  1.00 32.56           C  
ATOM    136  CB  GLU A   9     -43.790   5.654  28.108  1.00 32.56           C  
ATOM    137  HB2 GLU A   9     -43.134   4.996  28.677  1.00 32.56           H  
ATOM    138  HB3 GLU A   9     -44.285   6.338  28.798  1.00 32.56           H  
ATOM    139  O   GLU A   9     -45.978   4.133  29.442  1.00 32.56           O  
ATOM    140  CG  GLU A   9     -42.932   6.448  27.107  1.00 32.56           C  
ATOM    141  HG2 GLU A   9     -42.476   5.741  26.413  1.00 32.56           H  
ATOM    142  HG3 GLU A   9     -43.579   7.109  26.530  1.00 32.56           H  
ATOM    143  CD  GLU A   9     -41.830   7.293  27.770  1.00 32.56           C  
ATOM    144  OE1 GLU A   9     -40.841   7.594  27.061  1.00 32.56           O  
ATOM    145  OE2 GLU A   9     -41.977   7.642  28.961  1.00 32.56           O  
ATOM    146  N   LYS A  10     -45.539   2.507  27.968  1.00 32.46           N  
ATOM    147  H   LYS A  10     -45.195   2.295  27.042  1.00 32.46           H  
ATOM    148  CA  LYS A  10     -45.881   1.405  28.875  1.00 32.46           C  
ATOM    149  HA  LYS A  10     -46.682   1.737  29.536  1.00 32.46           H  
ATOM    150  C   LYS A  10     -44.680   1.083  29.762  1.00 32.46           C  
ATOM    151  CB  LYS A  10     -46.367   0.169  28.099  1.00 32.46           C  
ATOM    152  HB2 LYS A  10     -45.792   0.055  27.181  1.00 32.46           H  
ATOM    153  HB3 LYS A  10     -46.204  -0.714  28.717  1.00 32.46           H  
ATOM    154  O   LYS A  10     -43.688   0.525  29.297  1.00 32.46           O  
ATOM    155  CG  LYS A  10     -47.866   0.257  27.785  1.00 32.46           C  
ATOM    156  HG2 LYS A  10     -48.057   1.132  27.164  1.00 32.46           H  
ATOM    157  HG3 LYS A  10     -48.418   0.363  28.720  1.00 32.46           H  
ATOM    158  CD  LYS A  10     -48.351  -1.002  27.057  1.00 32.46           C  
ATOM    159  HD2 LYS A  10     -48.093  -1.883  27.646  1.00 32.46           H  
ATOM    160  HD3 LYS A  10     -47.860  -1.059  26.085  1.00 32.46           H  
ATOM    161  CE  LYS A  10     -49.870  -0.924  26.879  1.00 32.46           C  
ATOM    162  HE2 LYS A  10     -50.106   0.008  26.366  1.00 32.46           H  
ATOM    163  HE3 LYS A  10     -50.333  -0.877  27.864  1.00 32.46           H  
ATOM    164  NZ  LYS A  10     -50.394  -2.078  26.111  1.00 32.46           N  
ATOM    165  HZ1 LYS A  10     -50.187  -2.944  26.589  1.00 32.46           H  
ATOM    166  HZ2 LYS A  10     -51.395  -1.989  26.006  1.00 32.46           H  
ATOM    167  HZ3 LYS A  10     -49.978  -2.093  25.190  1.00 32.46           H  
ATOM    168  N   GLU A  11     -44.812   1.389  31.048  1.00 28.93           N  
ATOM    169  H   GLU A  11     -45.597   1.966  31.314  1.00 28.93           H  
ATOM    170  CA  GLU A  11     -43.902   0.975  32.114  1.00 28.93           C  
ATOM    171  HA  GLU A  11     -42.899   1.343  31.897  1.00 28.93           H  
ATOM    172  C   GLU A  11     -43.856  -0.560  32.222  1.00 28.93           C  
ATOM    173  CB  GLU A  11     -44.360   1.580  33.453  1.00 28.93           C  
ATOM    174  HB2 GLU A  11     -45.409   1.328  33.608  1.00 28.93           H  
ATOM    175  HB3 GLU A  11     -43.774   1.126  34.252  1.00 28.93           H  
ATOM    176  O   GLU A  11     -44.726  -1.195  32.816  1.00 28.93           O  
ATOM    177  CG  GLU A  11     -44.180   3.104  33.542  1.00 28.93           C  
ATOM    178  HG2 GLU A  11     -44.759   3.577  32.750  1.00 28.93           H  
ATOM    179  HG3 GLU A  11     -43.127   3.334  33.379  1.00 28.93           H  
ATOM    180  CD  GLU A  11     -44.634   3.665  34.902  1.00 28.93           C  
ATOM    181  OE1 GLU A  11     -44.060   4.691  35.327  1.00 28.93           O  
ATOM    182  OE2 GLU A  11     -45.528   3.048  35.526  1.00 28.93           O  
ATOM    183  N   SER A  12     -42.820  -1.184  31.656  1.00 30.72           N  
ATOM    184  H   SER A  12     -42.227  -0.651  31.035  1.00 30.72           H  
ATOM    185  CA  SER A  12     -42.439  -2.556  31.999  1.00 30.72           C  
ATOM    186  HA  SER A  12     -43.188  -2.970  32.674  1.00 30.72           H  
ATOM    187  C   SER A  12     -41.114  -2.531  32.751  1.00 30.72           C  
ATOM    188  CB  SER A  12     -42.432  -3.488  30.784  1.00 30.72           C  
ATOM    189  HB2 SER A  12     -42.340  -4.515  31.135  1.00 30.72           H  
ATOM    190  HB3 SER A  12     -43.373  -3.390  30.243  1.00 30.72           H  
ATOM    191  O   SER A  12     -40.048  -2.282  32.185  1.00 30.72           O  
ATOM    192  OG  SER A  12     -41.355  -3.212  29.915  1.00 30.72           O  
ATOM    193  HG  SER A  12     -40.674  -2.765  30.423  1.00 30.72           H  
ATOM    194  N   SER A  13     -41.207  -2.783  34.049  1.00 28.72           N  
ATOM    195  H   SER A  13     -42.128  -2.974  34.417  1.00 28.72           H  
ATOM    196  CA  SER A  13     -40.139  -2.851  35.040  1.00 28.72           C  
ATOM    197  HA  SER A  13     -39.547  -1.938  34.979  1.00 28.72           H  
ATOM    198  C   SER A  13     -39.197  -4.037  34.792  1.00 28.72           C  
ATOM    199  CB  SER A  13     -40.803  -2.895  36.427  1.00 28.72           C  
ATOM    200  HB2 SER A  13     -41.101  -1.880  36.693  1.00 28.72           H  
ATOM    201  HB3 SER A  13     -40.097  -3.254  37.176  1.00 28.72           H  
ATOM    202  O   SER A  13     -39.238  -5.059  35.471  1.00 28.72           O  
ATOM    203  OG  SER A  13     -41.969  -3.708  36.415  1.00 28.72           O  
ATOM    204  HG  SER A  13     -42.533  -3.460  37.151  1.00 28.72           H  
ATOM    205  N   ILE A  14     -38.293  -3.897  33.822  1.00 33.23           N  
ATOM    206  H   ILE A  14     -38.369  -3.090  33.219  1.00 33.23           H  
ATOM    207  CA  ILE A  14     -37.160  -4.809  33.647  1.00 33.23           C  
ATOM    208  HA  ILE A  14     -37.363  -5.737  34.183  1.00 33.23           H  
ATOM    209  C   ILE A  14     -35.939  -4.160  34.294  1.00 33.23           C  
ATOM    210  CB  ILE A  14     -36.963  -5.208  32.170  1.00 33.23           C  
ATOM    211  HB  ILE A  14     -36.802  -4.306  31.579  1.00 33.23           H  
ATOM    212  O   ILE A  14     -35.421  -3.154  33.814  1.00 33.23           O  
ATOM    213  CG1 ILE A  14     -38.237  -5.925  31.659  1.00 33.23           C  
ATOM    214 HG12 ILE A  14     -39.095  -5.265  31.782  1.00 33.23           H  
ATOM    215 HG13 ILE A  14     -38.416  -6.820  32.256  1.00 33.23           H  
ATOM    216  CG2 ILE A  14     -35.726  -6.120  32.031  1.00 33.23           C  
ATOM    217 HG21 ILE A  14     -34.831  -5.611  32.389  1.00 33.23           H  
ATOM    218 HG22 ILE A  14     -35.872  -7.042  32.593  1.00 33.23           H  
ATOM    219 HG23 ILE A  14     -35.558  -6.364  30.982  1.00 33.23           H  
ATOM    220  CD1 ILE A  14     -38.196  -6.324  30.180  1.00 33.23           C  
ATOM    221 HD11 ILE A  14     -39.178  -6.691  29.881  1.00 33.23           H  
ATOM    222 HD12 ILE A  14     -37.468  -7.118  30.016  1.00 33.23           H  
ATOM    223 HD13 ILE A  14     -37.943  -5.458  29.568  1.00 33.23           H  
ATOM    224  N   LYS A  15     -35.485  -4.755  35.405  1.00 30.87           N  
ATOM    225  H   LYS A  15     -36.022  -5.544  35.735  1.00 30.87           H  
ATOM    226  CA  LYS A  15     -34.246  -4.415  36.118  1.00 30.87           C  
ATOM    227  HA  LYS A  15     -34.294  -3.377  36.449  1.00 30.87           H  
ATOM    228  C   LYS A  15     -33.042  -4.542  35.173  1.00 30.87           C  
ATOM    229  CB  LYS A  15     -34.079  -5.333  37.348  1.00 30.87           C  
ATOM    230  HB2 LYS A  15     -33.064  -5.216  37.727  1.00 30.87           H  
ATOM    231  HB3 LYS A  15     -34.202  -6.371  37.039  1.00 30.87           H  
ATOM    232  O   LYS A  15     -32.386  -5.580  35.118  1.00 30.87           O  
ATOM    233  CG  LYS A  15     -35.046  -5.025  38.502  1.00 30.87           C  
ATOM    234  HG2 LYS A  15     -36.075  -5.118  38.154  1.00 30.87           H  
ATOM    235  HG3 LYS A  15     -34.880  -4.003  38.842  1.00 30.87           H  
ATOM    236  CD  LYS A  15     -34.814  -5.997  39.672  1.00 30.87           C  
ATOM    237  HD2 LYS A  15     -35.035  -7.011  39.338  1.00 30.87           H  
ATOM    238  HD3 LYS A  15     -33.770  -5.943  39.980  1.00 30.87           H  
ATOM    239  CE  LYS A  15     -35.714  -5.637  40.862  1.00 30.87           C  
ATOM    240  HE2 LYS A  15     -35.475  -4.624  41.184  1.00 30.87           H  
ATOM    241  HE3 LYS A  15     -36.751  -5.636  40.524  1.00 30.87           H  
ATOM    242  NZ  LYS A  15     -35.548  -6.584  41.995  1.00 30.87           N  
ATOM    243  HZ1 LYS A  15     -36.152  -6.319  42.759  1.00 30.87           H  
ATOM    244  HZ2 LYS A  15     -34.595  -6.580  42.329  1.00 30.87           H  
ATOM    245  HZ3 LYS A  15     -35.795  -7.523  41.716  1.00 30.87           H  
ATOM    246  N   LEU A  16     -32.744  -3.484  34.425  1.00 32.44           N  
ATOM    247  H   LEU A  16     -33.422  -2.736  34.396  1.00 32.44           H  
ATOM    248  CA  LEU A  16     -31.543  -3.359  33.608  1.00 32.44           C  
ATOM    249  HA  LEU A  16     -31.358  -4.306  33.100  1.00 32.44           H  
ATOM    250  C   LEU A  16     -30.345  -3.098  34.520  1.00 32.44           C  
ATOM    251  CB  LEU A  16     -31.742  -2.259  32.545  1.00 32.44           C  
ATOM    252  HB2 LEU A  16     -32.320  -1.447  32.988  1.00 32.44           H  
ATOM    253  HB3 LEU A  16     -30.778  -1.843  32.254  1.00 32.44           H  
ATOM    254  O   LEU A  16     -29.859  -1.981  34.643  1.00 32.44           O  
ATOM    255  CG  LEU A  16     -32.445  -2.765  31.274  1.00 32.44           C  
ATOM    256  HG  LEU A  16     -33.260  -3.436  31.543  1.00 32.44           H  
ATOM    257  CD1 LEU A  16     -33.020  -1.588  30.491  1.00 32.44           C  
ATOM    258 HD11 LEU A  16     -33.516  -1.944  29.588  1.00 32.44           H  
ATOM    259 HD12 LEU A  16     -33.763  -1.075  31.101  1.00 32.44           H  
ATOM    260 HD13 LEU A  16     -32.234  -0.881  30.225  1.00 32.44           H  
ATOM    261  CD2 LEU A  16     -31.461  -3.501  30.356  1.00 32.44           C  
ATOM    262 HD21 LEU A  16     -30.663  -2.817  30.066  1.00 32.44           H  
ATOM    263 HD22 LEU A  16     -31.994  -3.844  29.469  1.00 32.44           H  
ATOM    264 HD23 LEU A  16     -31.046  -4.365  30.874  1.00 32.44           H  
ATOM    265  N   ASN A  17     -29.815  -4.161  35.119  1.00 30.95           N  
ATOM    266  H   ASN A  17     -30.309  -5.039  35.051  1.00 30.95           H  
ATOM    267  CA  ASN A  17     -28.475  -4.141  35.696  1.00 30.95           C  
ATOM    268  HA  ASN A  17     -28.324  -3.152  36.128  1.00 30.95           H  
ATOM    269  C   ASN A  17     -27.431  -4.289  34.568  1.00 30.95           C  
ATOM    270  CB  ASN A  17     -28.392  -5.181  36.835  1.00 30.95           C  
ATOM    271  HB2 ASN A  17     -28.012  -6.130  36.456  1.00 30.95           H  
ATOM    272  HB3 ASN A  17     -29.392  -5.360  37.232  1.00 30.95           H  
ATOM    273  O   ASN A  17     -26.580  -5.175  34.588  1.00 30.95           O  
ATOM    274  CG  ASN A  17     -27.544  -4.727  38.012  1.00 30.95           C  
ATOM    275  ND2 ASN A  17     -27.329  -5.590  38.977  1.00 30.95           N  
ATOM    276 HD21 ASN A  17     -26.816  -5.239  39.774  1.00 30.95           H  
ATOM    277 HD22 ASN A  17     -27.689  -6.532  38.920  1.00 30.95           H  
ATOM    278  OD1 ASN A  17     -27.097  -3.600  38.118  1.00 30.95           O  
ATOM    279  N   LYS A  18     -27.534  -3.459  33.521  1.00 36.08           N  
ATOM    280  H   LYS A  18     -28.226  -2.726  33.589  1.00 36.08           H  
ATOM    281  CA  LYS A  18     -26.475  -3.312  32.520  1.00 36.08           C  
ATOM    282  HA  LYS A  18     -25.938  -4.252  32.395  1.00 36.08           H  
ATOM    283  C   LYS A  18     -25.495  -2.301  33.091  1.00 36.08           C  
ATOM    284  CB  LYS A  18     -27.023  -2.882  31.145  1.00 36.08           C  
ATOM    285  HB2 LYS A  18     -27.767  -2.095  31.272  1.00 36.08           H  
ATOM    286  HB3 LYS A  18     -26.196  -2.473  30.565  1.00 36.08           H  
ATOM    287  O   LYS A  18     -25.680  -1.101  32.919  1.00 36.08           O  
ATOM    288  CG  LYS A  18     -27.624  -4.053  30.350  1.00 36.08           C  
ATOM    289  HG2 LYS A  18     -26.899  -4.866  30.303  1.00 36.08           H  
ATOM    290  HG3 LYS A  18     -28.520  -4.409  30.858  1.00 36.08           H  
ATOM    291  CD  LYS A  18     -27.975  -3.616  28.918  1.00 36.08           C  
ATOM    292  HD2 LYS A  18     -28.651  -2.762  28.960  1.00 36.08           H  
ATOM    293  HD3 LYS A  18     -27.062  -3.308  28.409  1.00 36.08           H  
ATOM    294  CE  LYS A  18     -28.631  -4.764  28.140  1.00 36.08           C  
ATOM    295  HE2 LYS A  18     -27.923  -5.590  28.074  1.00 36.08           H  
ATOM    296  HE3 LYS A  18     -29.498  -5.112  28.703  1.00 36.08           H  
ATOM    297  NZ  LYS A  18     -29.050  -4.335  26.780  1.00 36.08           N  
ATOM    298  HZ1 LYS A  18     -29.482  -5.099  26.280  1.00 36.08           H  
ATOM    299  HZ2 LYS A  18     -28.256  -4.013  26.247  1.00 36.08           H  
ATOM    300  HZ3 LYS A  18     -29.718  -3.580  26.836  1.00 36.08           H  
ATOM    301  N   LYS A  19     -24.471  -2.788  33.801  1.00 39.32           N  
ATOM    302  H   LYS A  19     -24.445  -3.785  33.959  1.00 39.32           H  
ATOM    303  CA  LYS A  19     -23.278  -1.986  34.097  1.00 39.32           C  
ATOM    304  HA  LYS A  19     -23.533  -1.177  34.782  1.00 39.32           H  
ATOM    305  C   LYS A  19     -22.820  -1.368  32.777  1.00 39.32           C  
ATOM    306  CB  LYS A  19     -22.158  -2.848  34.705  1.00 39.32           C  
ATOM    307  HB2 LYS A  19     -22.116  -3.811  34.196  1.00 39.32           H  
ATOM    308  HB3 LYS A  19     -21.208  -2.341  34.537  1.00 39.32           H  
ATOM    309  O   LYS A  19     -22.409  -2.091  31.872  1.00 39.32           O  
ATOM    310  CG  LYS A  19     -22.318  -3.057  36.218  1.00 39.32           C  
ATOM    311  HG2 LYS A  19     -23.254  -3.578  36.420  1.00 39.32           H  
ATOM    312  HG3 LYS A  19     -22.342  -2.084  36.709  1.00 39.32           H  
ATOM    313  CD  LYS A  19     -21.143  -3.875  36.775  1.00 39.32           C  
ATOM    314  HD2 LYS A  19     -21.172  -4.876  36.345  1.00 39.32           H  
ATOM    315  HD3 LYS A  19     -20.208  -3.394  36.489  1.00 39.32           H  
ATOM    316  CE  LYS A  19     -21.219  -3.962  38.305  1.00 39.32           C  
ATOM    317  HE2 LYS A  19     -22.168  -4.419  38.583  1.00 39.32           H  
ATOM    318  HE3 LYS A  19     -21.210  -2.948  38.707  1.00 39.32           H  
ATOM    319  NZ  LYS A  19     -20.085  -4.740  38.869  1.00 39.32           N  
ATOM    320  HZ1 LYS A  19     -19.205  -4.312  38.619  1.00 39.32           H  
ATOM    321  HZ2 LYS A  19     -20.091  -5.688  38.521  1.00 39.32           H  
ATOM    322  HZ3 LYS A  19     -20.141  -4.767  39.877  1.00 39.32           H  
ATOM    323  N   SER A  20     -22.985  -0.055  32.662  1.00 41.28           N  
ATOM    324  H   SER A  20     -23.458   0.425  33.414  1.00 41.28           H  
ATOM    325  CA  SER A  20     -22.457   0.749  31.568  1.00 41.28           C  
ATOM    326  HA  SER A  20     -23.032   0.572  30.659  1.00 41.28           H  
ATOM    327  C   SER A  20     -20.995   0.358  31.343  1.00 41.28           C  
ATOM    328  CB  SER A  20     -22.573   2.224  31.964  1.00 41.28           C  
ATOM    329  HB2 SER A  20     -23.610   2.549  31.887  1.00 41.28           H  
ATOM    330  HB3 SER A  20     -22.236   2.347  32.993  1.00 41.28           H  
ATOM    331  O   SER A  20     -20.180   0.451  32.258  1.00 41.28           O  
ATOM    332  OG  SER A  20     -21.759   3.018  31.135  1.00 41.28           O  
ATOM    333  HG  SER A  20     -21.429   3.763  31.643  1.00 41.28           H  
ATOM    334  N   SER A  21     -20.676  -0.123  30.143  1.00 57.64           N  
ATOM    335  H   SER A  21     -21.403  -0.222  29.449  1.00 57.64           H  
ATOM    336  CA  SER A  21     -19.313  -0.446  29.715  1.00 57.64           C  
ATOM    337  HA  SER A  21     -18.778  -0.897  30.551  1.00 57.64           H  
ATOM    338  C   SER A  21     -18.524   0.798  29.290  1.00 57.64           C  
ATOM    339  CB  SER A  21     -19.375  -1.467  28.573  1.00 57.64           C  
ATOM    340  HB2 SER A  21     -18.368  -1.745  28.264  1.00 57.64           H  
ATOM    341  HB3 SER A  21     -19.891  -2.360  28.924  1.00 57.64           H  
ATOM    342  O   SER A  21     -17.473   0.665  28.664  1.00 57.64           O  
ATOM    343  OG  SER A  21     -20.084  -0.922  27.474  1.00 57.64           O  
ATOM    344  HG  SER A  21     -19.485  -0.343  26.996  1.00 57.64           H  
ATOM    345  N   ALA A  22     -19.049   2.000  29.548  1.00 66.42           N  
ATOM    346  H   ALA A  22     -19.891   2.061  30.102  1.00 66.42           H  
ATOM    347  CA  ALA A  22     -18.384   3.246  29.205  1.00 66.42           C  
ATOM    348  HA  ALA A  22     -18.034   3.181  28.175  1.00 66.42           H  
ATOM    349  C   ALA A  22     -17.169   3.446  30.119  1.00 66.42           C  
ATOM    350  CB  ALA A  22     -19.382   4.405  29.286  1.00 66.42           C  
ATOM    351  HB1 ALA A  22     -19.698   4.553  30.319  1.00 66.42           H  
ATOM    352  HB2 ALA A  22     -20.249   4.201  28.659  1.00 66.42           H  
ATOM    353  HB3 ALA A  22     -18.899   5.320  28.941  1.00 66.42           H  
ATOM    354  O   ALA A  22     -17.298   3.486  31.343  1.00 66.42           O  
ATOM    355  N   ILE A  23     -15.994   3.540  29.502  1.00 75.00           N  
ATOM    356  H   ILE A  23     -15.981   3.514  28.492  1.00 75.00           H  
ATOM    357  CA  ILE A  23     -14.742   3.873  30.178  1.00 75.00           C  
ATOM    358  HA  ILE A  23     -14.644   3.212  31.040  1.00 75.00           H  
ATOM    359  C   ILE A  23     -14.818   5.317  30.697  1.00 75.00           C  
ATOM    360  CB  ILE A  23     -13.564   3.600  29.215  1.00 75.00           C  
ATOM    361  HB  ILE A  23     -13.709   2.598  28.812  1.00 75.00           H  
ATOM    362  O   ILE A  23     -15.311   6.197  29.988  1.00 75.00           O  
ATOM    363  CG1 ILE A  23     -12.223   3.582  29.973  1.00 75.00           C  
ATOM    364 HG12 ILE A  23     -12.311   2.897  30.817  1.00 75.00           H  
ATOM    365 HG13 ILE A  23     -12.007   4.577  30.362  1.00 75.00           H  
ATOM    366  CG2 ILE A  23     -13.543   4.573  28.020  1.00 75.00           C  
ATOM    367 HG21 ILE A  23     -13.300   5.576  28.370  1.00 75.00           H  
ATOM    368 HG22 ILE A  23     -12.798   4.268  27.285  1.00 75.00           H  
ATOM    369 HG23 ILE A  23     -14.515   4.606  27.528  1.00 75.00           H  
ATOM    370  CD1 ILE A  23     -11.040   3.107  29.122  1.00 75.00           C  
ATOM    371 HD11 ILE A  23     -10.157   3.010  29.754  1.00 75.00           H  
ATOM    372 HD12 ILE A  23     -10.825   3.836  28.341  1.00 75.00           H  
ATOM    373 HD13 ILE A  23     -11.268   2.145  28.665  1.00 75.00           H  
ATOM    374  N   THR A  24     -14.383   5.565  31.933  1.00 85.10           N  
ATOM    375  H   THR A  24     -13.982   4.814  32.477  1.00 85.10           H  
ATOM    376  CA  THR A  24     -14.387   6.925  32.502  1.00 85.10           C  
ATOM    377  HA  THR A  24     -15.233   7.464  32.076  1.00 85.10           H  
ATOM    378  C   THR A  24     -13.133   7.699  32.097  1.00 85.10           C  
ATOM    379  CB  THR A  24     -14.595   6.959  34.026  1.00 85.10           C  
ATOM    380  HB  THR A  24     -14.905   7.971  34.286  1.00 85.10           H  
ATOM    381  O   THR A  24     -12.145   7.112  31.654  1.00 85.10           O  
ATOM    382  CG2 THR A  24     -15.687   6.005  34.510  1.00 85.10           C  
ATOM    383 HG21 THR A  24     -15.872   6.186  35.569  1.00 85.10           H  
ATOM    384 HG22 THR A  24     -16.606   6.182  33.951  1.00 85.10           H  
ATOM    385 HG23 THR A  24     -15.372   4.970  34.375  1.00 85.10           H  
ATOM    386  OG1 THR A  24     -13.413   6.681  34.731  1.00 85.10           O  
ATOM    387  HG1 THR A  24     -13.293   7.449  35.294  1.00 85.10           H  
ATOM    388  N   VAL A  25     -13.155   9.025  32.255  1.00 84.51           N  
ATOM    389  H   VAL A  25     -13.948   9.453  32.710  1.00 84.51           H  
ATOM    390  CA  VAL A  25     -11.985   9.873  31.970  1.00 84.51           C  
ATOM    391  HA  VAL A  25     -11.657   9.693  30.946  1.00 84.51           H  
ATOM    392  C   VAL A  25     -10.817   9.502  32.885  1.00 84.51           C  
ATOM    393  CB  VAL A  25     -12.341  11.365  32.112  1.00 84.51           C  
ATOM    394  HB  VAL A  25     -12.736  11.547  33.111  1.00 84.51           H  
ATOM    395  O   VAL A  25      -9.686   9.414  32.416  1.00 84.51           O  
ATOM    396  CG1 VAL A  25     -11.126  12.275  31.892  1.00 84.51           C  
ATOM    397 HG11 VAL A  25     -10.397  12.120  32.688  1.00 84.51           H  
ATOM    398 HG12 VAL A  25     -11.435  13.319  31.925  1.00 84.51           H  
ATOM    399 HG13 VAL A  25     -10.662  12.060  30.930  1.00 84.51           H  
ATOM    400  CG2 VAL A  25     -13.410  11.760  31.082  1.00 84.51           C  
ATOM    401 HG21 VAL A  25     -13.046  11.568  30.072  1.00 84.51           H  
ATOM    402 HG22 VAL A  25     -13.644  12.820  31.185  1.00 84.51           H  
ATOM    403 HG23 VAL A  25     -14.326  11.193  31.249  1.00 84.51           H  
ATOM    404  N   GLU A  26     -11.091   9.198  34.153  1.00 87.88           N  
ATOM    405  H   GLU A  26     -12.038   9.302  34.487  1.00 87.88           H  
ATOM    406  CA  GLU A  26     -10.086   8.757  35.125  1.00 87.88           C  
ATOM    407  HA  GLU A  26      -9.300   9.508  35.199  1.00 87.88           H  
ATOM    408  C   GLU A  26      -9.432   7.447  34.672  1.00 87.88           C  
ATOM    409  CB  GLU A  26     -10.712   8.571  36.521  1.00 87.88           C  
ATOM    410  HB2 GLU A  26      -9.910   8.278  37.198  1.00 87.88           H  
ATOM    411  HB3 GLU A  26     -11.426   7.747  36.501  1.00 87.88           H  
ATOM    412  O   GLU A  26      -8.211   7.338  34.636  1.00 87.88           O  
ATOM    413  CG  GLU A  26     -11.382   9.825  37.114  1.00 87.88           C  
ATOM    414  HG2 GLU A  26     -11.542   9.648  38.178  1.00 87.88           H  
ATOM    415  HG3 GLU A  26     -10.696  10.667  37.018  1.00 87.88           H  
ATOM    416  CD  GLU A  26     -12.739  10.181  36.480  1.00 87.88           C  
ATOM    417  OE1 GLU A  26     -13.165  11.346  36.625  1.00 87.88           O  
ATOM    418  OE2 GLU A  26     -13.339   9.298  35.806  1.00 87.88           O  
ATOM    419  N   GLN A  27     -10.233   6.481  34.206  1.00 85.97           N  
ATOM    420  H   GLN A  27     -11.230   6.638  34.216  1.00 85.97           H  
ATOM    421  CA  GLN A  27      -9.713   5.215  33.682  1.00 85.97           C  
ATOM    422  HA  GLN A  27      -9.080   4.752  34.439  1.00 85.97           H  
ATOM    423  C   GLN A  27      -8.855   5.396  32.426  1.00 85.97           C  
ATOM    424  CB  GLN A  27     -10.877   4.280  33.344  1.00 85.97           C  
ATOM    425  HB2 GLN A  27     -11.599   4.816  32.727  1.00 85.97           H  
ATOM    426  HB3 GLN A  27     -10.499   3.432  32.774  1.00 85.97           H  
ATOM    427  O   GLN A  27      -7.931   4.617  32.210  1.00 85.97           O  
ATOM    428  CG  GLN A  27     -11.575   3.740  34.594  1.00 85.97           C  
ATOM    429  HG2 GLN A  27     -10.856   3.161  35.174  1.00 85.97           H  
ATOM    430  HG3 GLN A  27     -11.925   4.562  35.218  1.00 85.97           H  
ATOM    431  CD  GLN A  27     -12.766   2.856  34.248  1.00 85.97           C  
ATOM    432  NE2 GLN A  27     -13.165   1.982  35.143  1.00 85.97           N  
ATOM    433 HE21 GLN A  27     -14.039   1.518  34.939  1.00 85.97           H  
ATOM    434 HE22 GLN A  27     -12.747   2.008  36.062  1.00 85.97           H  
ATOM    435  OE1 GLN A  27     -13.356   2.899  33.178  1.00 85.97           O  
ATOM    436  N   ILE A  28      -9.163   6.390  31.586  1.00 87.98           N  
ATOM    437  H   ILE A  28      -9.955   6.975  31.810  1.00 87.98           H  
ATOM    438  CA  ILE A  28      -8.329   6.738  30.429  1.00 87.98           C  
ATOM    439  HA  ILE A  28      -8.081   5.822  29.892  1.00 87.98           H  
ATOM    440  C   ILE A  28      -7.009   7.349  30.910  1.00 87.98           C  
ATOM    441  CB  ILE A  28      -9.087   7.682  29.462  1.00 87.98           C  
ATOM    442  HB  ILE A  28      -9.477   8.521  30.038  1.00 87.98           H  
ATOM    443  O   ILE A  28      -5.954   6.990  30.397  1.00 87.98           O  
ATOM    444  CG1 ILE A  28     -10.276   6.947  28.803  1.00 87.98           C  
ATOM    445 HG12 ILE A  28     -10.868   6.448  29.571  1.00 87.98           H  
ATOM    446 HG13 ILE A  28      -9.900   6.180  28.126  1.00 87.98           H  
ATOM    447  CG2 ILE A  28      -8.165   8.260  28.367  1.00 87.98           C  
ATOM    448 HG21 ILE A  28      -8.705   8.990  27.763  1.00 87.98           H  
ATOM    449 HG22 ILE A  28      -7.316   8.786  28.804  1.00 87.98           H  
ATOM    450 HG23 ILE A  28      -7.800   7.466  27.716  1.00 87.98           H  
ATOM    451  CD1 ILE A  28     -11.220   7.871  28.021  1.00 87.98           C  
ATOM    452 HD11 ILE A  28     -12.072   7.299  27.654  1.00 87.98           H  
ATOM    453 HD12 ILE A  28     -10.714   8.301  27.157  1.00 87.98           H  
ATOM    454 HD13 ILE A  28     -11.583   8.668  28.670  1.00 87.98           H  
ATOM    455  N   GLN A  29      -7.047   8.260  31.883  1.00 88.96           N  
ATOM    456  H   GLN A  29      -7.942   8.491  32.291  1.00 88.96           H  
ATOM    457  CA  GLN A  29      -5.862   8.956  32.395  1.00 88.96           C  
ATOM    458  HA  GLN A  29      -5.314   9.392  31.560  1.00 88.96           H  
ATOM    459  C   GLN A  29      -4.884   8.023  33.118  1.00 88.96           C  
ATOM    460  CB  GLN A  29      -6.307  10.090  33.324  1.00 88.96           C  
ATOM    461  HB2 GLN A  29      -7.039   9.709  34.036  1.00 88.96           H  
ATOM    462  HB3 GLN A  29      -5.444  10.455  33.883  1.00 88.96           H  
ATOM    463  O   GLN A  29      -3.676   8.189  32.975  1.00 88.96           O  
ATOM    464  CG  GLN A  29      -6.899  11.266  32.536  1.00 88.96           C  
ATOM    465  HG2 GLN A  29      -7.702  10.923  31.884  1.00 88.96           H  
ATOM    466  HG3 GLN A  29      -6.118  11.695  31.907  1.00 88.96           H  
ATOM    467  CD  GLN A  29      -7.454  12.361  33.441  1.00 88.96           C  
ATOM    468  NE2 GLN A  29      -7.727  13.532  32.910  1.00 88.96           N  
ATOM    469 HE21 GLN A  29      -7.582  13.702  31.925  1.00 88.96           H  
ATOM    470 HE22 GLN A  29      -8.105  14.209  33.557  1.00 88.96           H  
ATOM    471  OE1 GLN A  29      -7.659  12.211  34.631  1.00 88.96           O  
ATOM    472  N   GLU A  30      -5.395   7.026  33.839  1.00 91.03           N  
ATOM    473  H   GLU A  30      -6.392   7.015  33.996  1.00 91.03           H  
ATOM    474  CA  GLU A  30      -4.594   6.012  34.539  1.00 91.03           C  
ATOM    475  HA  GLU A  30      -3.716   6.487  34.978  1.00 91.03           H  
ATOM    476  C   GLU A  30      -4.073   4.899  33.612  1.00 91.03           C  
ATOM    477  CB  GLU A  30      -5.436   5.411  35.674  1.00 91.03           C  
ATOM    478  HB2 GLU A  30      -6.374   5.046  35.255  1.00 91.03           H  
ATOM    479  HB3 GLU A  30      -4.900   4.568  36.108  1.00 91.03           H  
ATOM    480  O   GLU A  30      -3.313   4.026  34.036  1.00 91.03           O  
ATOM    481  CG  GLU A  30      -5.724   6.422  36.798  1.00 91.03           C  
ATOM    482  HG2 GLU A  30      -6.185   7.317  36.380  1.00 91.03           H  
ATOM    483  HG3 GLU A  30      -4.774   6.717  37.243  1.00 91.03           H  
ATOM    484  CD  GLU A  30      -6.643   5.858  37.896  1.00 91.03           C  
ATOM    485  OE1 GLU A  30      -6.862   6.589  38.888  1.00 91.03           O  
ATOM    486  OE2 GLU A  30      -7.120   4.703  37.762  1.00 91.03           O  
ATOM    487  N   ASP A  31      -4.478   4.891  32.339  1.00 94.11           N  
ATOM    488  H   ASP A  31      -5.087   5.630  32.019  1.00 94.11           H  
ATOM    489  CA  ASP A  31      -4.095   3.835  31.414  1.00 94.11           C  
ATOM    490  HA  ASP A  31      -4.212   2.889  31.944  1.00 94.11           H  
ATOM    491  C   ASP A  31      -2.637   3.956  30.953  1.00 94.11           C  
ATOM    492  CB  ASP A  31      -5.027   3.801  30.206  1.00 94.11           C  
ATOM    493  HB2 ASP A  31      -4.744   4.603  29.524  1.00 94.11           H  
ATOM    494  HB3 ASP A  31      -6.057   3.960  30.523  1.00 94.11           H  
ATOM    495  O   ASP A  31      -2.154   5.018  30.553  1.00 94.11           O  
ATOM    496  CG  ASP A  31      -4.933   2.450  29.502  1.00 94.11           C  
ATOM    497  OD1 ASP A  31      -4.025   2.226  28.662  1.00 94.11           O  
ATOM    498  OD2 ASP A  31      -5.753   1.555  29.798  1.00 94.11           O  
ATOM    499  N   ARG A  32      -1.957   2.811  30.876  1.00 94.52           N  
ATOM    500  H   ARG A  32      -2.408   1.987  31.247  1.00 94.52           H  
ATOM    501  CA  ARG A  32      -0.581   2.706  30.379  1.00 94.52           C  
ATOM    502  HA  ARG A  32       0.065   3.278  31.045  1.00 94.52           H  
ATOM    503  C   ARG A  32      -0.386   3.297  28.975  1.00 94.52           C  
ATOM    504  CB  ARG A  32      -0.177   1.227  30.432  1.00 94.52           C  
ATOM    505  HB2 ARG A  32      -0.253   0.879  31.462  1.00 94.52           H  
ATOM    506  HB3 ARG A  32      -0.861   0.645  29.815  1.00 94.52           H  
ATOM    507  O   ARG A  32       0.683   3.834  28.694  1.00 94.52           O  
ATOM    508  CG  ARG A  32       1.257   1.004  29.938  1.00 94.52           C  
ATOM    509  HG2 ARG A  32       1.325   1.298  28.890  1.00 94.52           H  
ATOM    510  HG3 ARG A  32       1.950   1.607  30.524  1.00 94.52           H  
ATOM    511  CD  ARG A  32       1.645  -0.470  30.037  1.00 94.52           C  
ATOM    512  HD2 ARG A  32       1.811  -0.729  31.083  1.00 94.52           H  
ATOM    513  HD3 ARG A  32       0.814  -1.062  29.654  1.00 94.52           H  
ATOM    514  NE  ARG A  32       2.866  -0.723  29.246  1.00 94.52           N  
ATOM    515  HE  ARG A  32       3.546   0.023  29.238  1.00 94.52           H  
ATOM    516  NH1 ARG A  32       2.234  -2.728  28.347  1.00 94.52           N  
ATOM    517 HH11 ARG A  32       1.589  -2.709  27.570  1.00 94.52           H  
ATOM    518 HH12 ARG A  32       1.657  -2.831  29.170  1.00 94.52           H  
ATOM    519  NH2 ARG A  32       3.924  -1.636  27.439  1.00 94.52           N  
ATOM    520 HH21 ARG A  32       3.853  -2.305  26.685  1.00 94.52           H  
ATOM    521 HH22 ARG A  32       4.520  -0.826  27.341  1.00 94.52           H  
ATOM    522  CZ  ARG A  32       3.003  -1.686  28.356  1.00 94.52           C  
ATOM    523  N   ILE A  33      -1.368   3.199  28.072  1.00 95.03           N  
ATOM    524  H   ILE A  33      -2.259   2.826  28.367  1.00 95.03           H  
ATOM    525  CA  ILE A  33      -1.254   3.809  26.733  1.00 95.03           C  
ATOM    526  HA  ILE A  33      -0.303   3.514  26.291  1.00 95.03           H  
ATOM    527  C   ILE A  33      -1.218   5.335  26.843  1.00 95.03           C  
ATOM    528  CB  ILE A  33      -2.381   3.319  25.796  1.00 95.03           C  
ATOM    529  HB  ILE A  33      -3.324   3.341  26.342  1.00 95.03           H  
ATOM    530  O   ILE A  33      -0.438   5.976  26.141  1.00 95.03           O  
ATOM    531  CG1 ILE A  33      -2.084   1.878  25.335  1.00 95.03           C  
ATOM    532 HG12 ILE A  33      -1.261   1.887  24.620  1.00 95.03           H  
ATOM    533 HG13 ILE A  33      -1.764   1.282  26.190  1.00 95.03           H  
ATOM    534  CG2 ILE A  33      -2.523   4.222  24.559  1.00 95.03           C  
ATOM    535 HG21 ILE A  33      -2.842   5.217  24.872  1.00 95.03           H  
ATOM    536 HG22 ILE A  33      -3.294   3.853  23.883  1.00 95.03           H  
ATOM    537 HG23 ILE A  33      -1.578   4.298  24.021  1.00 95.03           H  
ATOM    538  CD1 ILE A  33      -3.295   1.193  24.688  1.00 95.03           C  
ATOM    539 HD11 ILE A  33      -4.131   1.186  25.387  1.00 95.03           H  
ATOM    540 HD12 ILE A  33      -3.600   1.719  23.784  1.00 95.03           H  
ATOM    541 HD13 ILE A  33      -3.037   0.166  24.427  1.00 95.03           H  
ATOM    542  N   THR A  34      -2.007   5.914  27.746  1.00 94.44           N  
ATOM    543  H   THR A  34      -2.592   5.342  28.339  1.00 94.44           H  
ATOM    544  CA  THR A  34      -2.008   7.356  28.006  1.00 94.44           C  
ATOM    545  HA  THR A  34      -2.141   7.883  27.061  1.00 94.44           H  
ATOM    546  C   THR A  34      -0.677   7.806  28.605  1.00 94.44           C  
ATOM    547  CB  THR A  34      -3.178   7.730  28.923  1.00 94.44           C  
ATOM    548  HB  THR A  34      -3.057   7.265  29.901  1.00 94.44           H  
ATOM    549  O   THR A  34      -0.119   8.811  28.168  1.00 94.44           O  
ATOM    550  CG2 THR A  34      -3.322   9.239  29.096  1.00 94.44           C  
ATOM    551 HG21 THR A  34      -4.246   9.456  29.633  1.00 94.44           H  
ATOM    552 HG22 THR A  34      -3.353   9.726  28.122  1.00 94.44           H  
ATOM    553 HG23 THR A  34      -2.484   9.628  29.675  1.00 94.44           H  
ATOM    554  OG1 THR A  34      -4.370   7.269  28.335  1.00 94.44           O  
ATOM    555  HG1 THR A  34      -4.981   7.161  29.068  1.00 94.44           H  
ATOM    556  N   GLU A  35      -0.094   7.024  29.518  1.00 95.25           N  
ATOM    557  H   GLU A  35      -0.623   6.252  29.897  1.00 95.25           H  
ATOM    558  CA  GLU A  35       1.257   7.274  30.038  1.00 95.25           C  
ATOM    559  HA  GLU A  35       1.284   8.266  30.489  1.00 95.25           H  
ATOM    560  C   GLU A  35       2.318   7.232  28.919  1.00 95.25           C  
ATOM    561  CB  GLU A  35       1.577   6.237  31.127  1.00 95.25           C  
ATOM    562  HB2 GLU A  35       1.701   5.263  30.654  1.00 95.25           H  
ATOM    563  HB3 GLU A  35       0.745   6.180  31.829  1.00 95.25           H  
ATOM    564  O   GLU A  35       3.157   8.133  28.795  1.00 95.25           O  
ATOM    565  CG  GLU A  35       2.854   6.598  31.902  1.00 95.25           C  
ATOM    566  HG2 GLU A  35       2.649   7.462  32.534  1.00 95.25           H  
ATOM    567  HG3 GLU A  35       3.632   6.884  31.194  1.00 95.25           H  
ATOM    568  CD  GLU A  35       3.404   5.447  32.758  1.00 95.25           C  
ATOM    569  OE1 GLU A  35       4.572   5.588  33.194  1.00 95.25           O  
ATOM    570  OE2 GLU A  35       2.728   4.401  32.884  1.00 95.25           O  
ATOM    571  N   LEU A  36       2.259   6.215  28.048  1.00 96.47           N  
ATOM    572  H   LEU A  36       1.560   5.504  28.206  1.00 96.47           H  
ATOM    573  CA  LEU A  36       3.145   6.103  26.886  1.00 96.47           C  
ATOM    574  HA  LEU A  36       4.176   6.121  27.242  1.00 96.47           H  
ATOM    575  C   LEU A  36       2.993   7.296  25.938  1.00 96.47           C  
ATOM    576  CB  LEU A  36       2.876   4.790  26.130  1.00 96.47           C  
ATOM    577  HB2 LEU A  36       3.323   4.861  25.138  1.00 96.47           H  
ATOM    578  HB3 LEU A  36       1.800   4.681  25.993  1.00 96.47           H  
ATOM    579  O   LEU A  36       4.010   7.784  25.431  1.00 96.47           O  
ATOM    580  CG  LEU A  36       3.427   3.525  26.806  1.00 96.47           C  
ATOM    581  HG  LEU A  36       3.095   3.470  27.843  1.00 96.47           H  
ATOM    582  CD1 LEU A  36       2.920   2.289  26.059  1.00 96.47           C  
ATOM    583 HD11 LEU A  36       1.831   2.274  26.085  1.00 96.47           H  
ATOM    584 HD12 LEU A  36       3.251   2.313  25.021  1.00 96.47           H  
ATOM    585 HD13 LEU A  36       3.288   1.382  26.540  1.00 96.47           H  
ATOM    586  CD2 LEU A  36       4.960   3.493  26.782  1.00 96.47           C  
ATOM    587 HD21 LEU A  36       5.353   4.296  27.405  1.00 96.47           H  
ATOM    588 HD22 LEU A  36       5.311   2.545  27.188  1.00 96.47           H  
ATOM    589 HD23 LEU A  36       5.319   3.604  25.759  1.00 96.47           H  
ATOM    590  N   ALA A  37       1.765   7.779  25.739  1.00 96.19           N  
ATOM    591  H   ALA A  37       0.986   7.298  26.164  1.00 96.19           H  
ATOM    592  CA  ALA A  37       1.473   8.936  24.908  1.00 96.19           C  
ATOM    593  HA  ALA A  37       1.910   8.762  23.925  1.00 96.19           H  
ATOM    594  C   ALA A  37       2.127  10.197  25.456  1.00 96.19           C  
ATOM    595  CB  ALA A  37      -0.045   9.096  24.769  1.00 96.19           C  
ATOM    596  HB1 ALA A  37      -0.487   9.425  25.709  1.00 96.19           H  
ATOM    597  HB2 ALA A  37      -0.482   8.134  24.500  1.00 96.19           H  
ATOM    598  HB3 ALA A  37      -0.270   9.831  23.996  1.00 96.19           H  
ATOM    599  O   ALA A  37       2.911  10.836  24.749  1.00 96.19           O  
ATOM    600  N   SER A  38       1.891  10.492  26.736  1.00 95.35           N  
ATOM    601  H   SER A  38       1.219   9.933  27.241  1.00 95.35           H  
ATOM    602  CA  SER A  38       2.507  11.609  27.453  1.00 95.35           C  
ATOM    603  HA  SER A  38       2.128  12.552  27.058  1.00 95.35           H  
ATOM    604  C   SER A  38       4.027  11.610  27.311  1.00 95.35           C  
ATOM    605  CB  SER A  38       2.094  11.567  28.923  1.00 95.35           C  
ATOM    606  HB2 SER A  38       2.618  12.345  29.478  1.00 95.35           H  
ATOM    607  HB3 SER A  38       2.329  10.592  29.350  1.00 95.35           H  
ATOM    608  O   SER A  38       4.612  12.654  27.032  1.00 95.35           O  
ATOM    609  OG  SER A  38       0.703  11.801  28.985  1.00 95.35           O  
ATOM    610  HG  SER A  38       0.366  11.469  29.821  1.00 95.35           H  
ATOM    611  N   LYS A  39       4.661  10.434  27.399  1.00 96.06           N  
ATOM    612  H   LYS A  39       4.100   9.632  27.648  1.00 96.06           H  
ATOM    613  CA  LYS A  39       6.120  10.281  27.347  1.00 96.06           C  
ATOM    614  HA  LYS A  39       6.565  11.111  27.896  1.00 96.06           H  
ATOM    615  C   LYS A  39       6.732  10.330  25.943  1.00 96.06           C  
ATOM    616  CB  LYS A  39       6.460   8.974  28.074  1.00 96.06           C  
ATOM    617  HB2 LYS A  39       5.998   9.008  29.061  1.00 96.06           H  
ATOM    618  HB3 LYS A  39       6.026   8.135  27.531  1.00 96.06           H  
ATOM    619  O   LYS A  39       7.904  10.683  25.825  1.00 96.06           O  
ATOM    620  CG  LYS A  39       7.969   8.747  28.249  1.00 96.06           C  
ATOM    621  HG2 LYS A  39       8.439   8.582  27.279  1.00 96.06           H  
ATOM    622  HG3 LYS A  39       8.413   9.622  28.724  1.00 96.06           H  
ATOM    623  CD  LYS A  39       8.201   7.517  29.128  1.00 96.06           C  
ATOM    624  HD2 LYS A  39       7.682   7.666  30.075  1.00 96.06           H  
ATOM    625  HD3 LYS A  39       7.780   6.639  28.638  1.00 96.06           H  
ATOM    626  CE  LYS A  39       9.692   7.306  29.397  1.00 96.06           C  
ATOM    627  HE2 LYS A  39      10.097   8.233  29.801  1.00 96.06           H  
ATOM    628  HE3 LYS A  39      10.197   7.089  28.456  1.00 96.06           H  
ATOM    629  NZ  LYS A  39       9.887   6.204  30.373  1.00 96.06           N  
ATOM    630  HZ1 LYS A  39       9.389   6.418  31.225  1.00 96.06           H  
ATOM    631  HZ2 LYS A  39       9.506   5.334  30.028  1.00 96.06           H  
ATOM    632  HZ3 LYS A  39      10.860   6.082  30.612  1.00 96.06           H  
ATOM    633  N   ASN A  40       6.015   9.911  24.897  1.00 96.74           N  
ATOM    634  H   ASN A  40       5.064   9.613  25.065  1.00 96.74           H  
ATOM    635  CA  ASN A  40       6.634   9.655  23.587  1.00 96.74           C  
ATOM    636  HA  ASN A  40       7.684   9.945  23.615  1.00 96.74           H  
ATOM    637  C   ASN A  40       6.052  10.457  22.417  1.00 96.74           C  
ATOM    638  CB  ASN A  40       6.601   8.150  23.276  1.00 96.74           C  
ATOM    639  HB2 ASN A  40       7.007   7.981  22.279  1.00 96.74           H  
ATOM    640  HB3 ASN A  40       5.564   7.814  23.282  1.00 96.74           H  
ATOM    641  O   ASN A  40       6.791  10.706  21.468  1.00 96.74           O  
ATOM    642  CG  ASN A  40       7.389   7.292  24.245  1.00 96.74           C  
ATOM    643  ND2 ASN A  40       6.697   6.686  25.181  1.00 96.74           N  
ATOM    644 HD21 ASN A  40       5.711   6.892  25.247  1.00 96.74           H  
ATOM    645 HD22 ASN A  40       7.162   6.032  25.795  1.00 96.74           H  
ATOM    646  OD1 ASN A  40       8.609   7.148  24.179  1.00 96.74           O  
ATOM    647  N   TRP A  41       4.771  10.839  22.433  1.00 95.43           N  
ATOM    648  H   TRP A  41       4.191  10.604  23.226  1.00 95.43           H  
ATOM    649  CA  TRP A  41       4.144  11.502  21.274  1.00 95.43           C  
ATOM    650  HA  TRP A  41       4.924  12.019  20.715  1.00 95.43           H  
ATOM    651  C   TRP A  41       3.123  12.587  21.601  1.00 95.43           C  
ATOM    652  CB  TRP A  41       3.546  10.453  20.345  1.00 95.43           C  
ATOM    653  HB2 TRP A  41       4.337   9.724  20.168  1.00 95.43           H  
ATOM    654  HB3 TRP A  41       3.290  10.913  19.391  1.00 95.43           H  
ATOM    655  O   TRP A  41       2.465  13.111  20.696  1.00 95.43           O  
ATOM    656  CG  TRP A  41       2.371   9.683  20.845  1.00 95.43           C  
ATOM    657  CD1 TRP A  41       1.082  10.078  20.795  1.00 95.43           C  
ATOM    658  HD1 TRP A  41       0.736  11.025  20.409  1.00 95.43           H  
ATOM    659  CD2 TRP A  41       2.360   8.353  21.444  1.00 95.43           C  
ATOM    660  CE2 TRP A  41       1.011   8.006  21.742  1.00 95.43           C  
ATOM    661  CE3 TRP A  41       3.355   7.410  21.773  1.00 95.43           C  
ATOM    662  HE3 TRP A  41       4.375   7.610  21.481  1.00 95.43           H  
ATOM    663  NE1 TRP A  41       0.277   9.083  21.303  1.00 95.43           N  
ATOM    664  HE1 TRP A  41      -0.728   9.162  21.355  1.00 95.43           H  
ATOM    665  CH2 TRP A  41       1.692   5.929  22.775  1.00 95.43           C  
ATOM    666  HH2 TRP A  41       1.438   5.018  23.298  1.00 95.43           H  
ATOM    667  CZ2 TRP A  41       0.672   6.810  22.386  1.00 95.43           C  
ATOM    668  HZ2 TRP A  41      -0.360   6.582  22.608  1.00 95.43           H  
ATOM    669  CZ3 TRP A  41       3.030   6.221  22.455  1.00 95.43           C  
ATOM    670  HZ3 TRP A  41       3.805   5.518  22.720  1.00 95.43           H  
ATOM    671  N   SER A  42       3.012  12.956  22.874  1.00 93.92           N  
ATOM    672  H   SER A  42       3.518  12.440  23.579  1.00 93.92           H  
ATOM    673  CA  SER A  42       2.306  14.156  23.301  1.00 93.92           C  
ATOM    674  HA  SER A  42       1.272  14.084  22.964  1.00 93.92           H  
ATOM    675  C   SER A  42       2.934  15.407  22.689  1.00 93.92           C  
ATOM    676  CB  SER A  42       2.306  14.246  24.828  1.00 93.92           C  
ATOM    677  HB2 SER A  42       1.951  13.295  25.225  1.00 93.92           H  
ATOM    678  HB3 SER A  42       1.625  15.035  25.150  1.00 93.92           H  
ATOM    679  O   SER A  42       4.083  15.408  22.235  1.00 93.92           O  
ATOM    680  OG  SER A  42       3.608  14.536  25.300  1.00 93.92           O  
ATOM    681  HG  SER A  42       3.833  13.970  26.042  1.00 93.92           H  
ATOM    682  N   GLN A  43       2.177  16.503  22.687  1.00 90.78           N  
ATOM    683  H   GLN A  43       1.241  16.465  23.064  1.00 90.78           H  
ATOM    684  CA  GLN A  43       2.700  17.782  22.218  1.00 90.78           C  
ATOM    685  HA  GLN A  43       3.026  17.649  21.186  1.00 90.78           H  
ATOM    686  C   GLN A  43       3.928  18.215  23.033  1.00 90.78           C  
ATOM    687  CB  GLN A  43       1.578  18.829  22.271  1.00 90.78           C  
ATOM    688  HB2 GLN A  43       0.682  18.424  21.801  1.00 90.78           H  
ATOM    689  HB3 GLN A  43       1.344  19.055  23.312  1.00 90.78           H  
ATOM    690  O   GLN A  43       4.895  18.709  22.463  1.00 90.78           O  
ATOM    691  CG  GLN A  43       1.962  20.130  21.552  1.00 90.78           C  
ATOM    692  HG2 GLN A  43       1.146  20.844  21.656  1.00 90.78           H  
ATOM    693  HG3 GLN A  43       2.841  20.564  22.028  1.00 90.78           H  
ATOM    694  CD  GLN A  43       2.242  19.939  20.061  1.00 90.78           C  
ATOM    695  NE2 GLN A  43       2.976  20.841  19.450  1.00 90.78           N  
ATOM    696 HE21 GLN A  43       3.146  20.703  18.464  1.00 90.78           H  
ATOM    697 HE22 GLN A  43       3.368  21.616  19.967  1.00 90.78           H  
ATOM    698  OE1 GLN A  43       1.818  18.987  19.417  1.00 90.78           O  
ATOM    699  N   GLU A  44       3.918  17.960  24.340  1.00 92.53           N  
ATOM    700  H   GLU A  44       3.106  17.521  24.752  1.00 92.53           H  
ATOM    701  CA  GLU A  44       5.046  18.224  25.230  1.00 92.53           C  
ATOM    702  HA  GLU A  44       5.350  19.267  25.130  1.00 92.53           H  
ATOM    703  C   GLU A  44       6.265  17.355  24.891  1.00 92.53           C  
ATOM    704  CB  GLU A  44       4.570  17.998  26.667  1.00 92.53           C  
ATOM    705  HB2 GLU A  44       4.301  16.950  26.795  1.00 92.53           H  
ATOM    706  HB3 GLU A  44       3.686  18.612  26.837  1.00 92.53           H  
ATOM    707  O   GLU A  44       7.369  17.876  24.755  1.00 92.53           O  
ATOM    708  CG  GLU A  44       5.646  18.382  27.688  1.00 92.53           C  
ATOM    709  HG2 GLU A  44       6.521  17.754  27.525  1.00 92.53           H  
ATOM    710  HG3 GLU A  44       5.932  19.421  27.523  1.00 92.53           H  
ATOM    711  CD  GLU A  44       5.185  18.203  29.139  1.00 92.53           C  
ATOM    712  OE1 GLU A  44       6.027  18.476  30.021  1.00 92.53           O  
ATOM    713  OE2 GLU A  44       4.028  17.774  29.346  1.00 92.53           O  
ATOM    714  N   ALA A  45       6.083  16.051  24.653  1.00 94.16           N  
ATOM    715  H   ALA A  45       5.163  15.654  24.784  1.00 94.16           H  
ATOM    716  CA  ALA A  45       7.172  15.166  24.237  1.00 94.16           C  
ATOM    717  HA  ALA A  45       7.951  15.195  24.998  1.00 94.16           H  
ATOM    718  C   ALA A  45       7.804  15.621  22.910  1.00 94.16           C  
ATOM    719  CB  ALA A  45       6.638  13.732  24.142  1.00 94.16           C  
ATOM    720  HB1 ALA A  45       5.839  13.675  23.403  1.00 94.16           H  
ATOM    721  HB2 ALA A  45       6.257  13.420  25.114  1.00 94.16           H  
ATOM    722  HB3 ALA A  45       7.443  13.057  23.851  1.00 94.16           H  
ATOM    723  O   ALA A  45       9.026  15.592  22.765  1.00 94.16           O  
ATOM    724  N   LYS A  46       6.984  16.096  21.960  1.00 89.50           N  
ATOM    725  H   LYS A  46       5.992  16.075  22.150  1.00 89.50           H  
ATOM    726  CA  LYS A  46       7.461  16.668  20.691  1.00 89.50           C  
ATOM    727  HA  LYS A  46       8.151  15.965  20.225  1.00 89.50           H  
ATOM    728  C   LYS A  46       8.263  17.952  20.910  1.00 89.50           C  
ATOM    729  CB  LYS A  46       6.282  16.919  19.739  1.00 89.50           C  
ATOM    730  HB2 LYS A  46       5.517  17.503  20.251  1.00 89.50           H  
ATOM    731  HB3 LYS A  46       6.638  17.499  18.887  1.00 89.50           H  
ATOM    732  O   LYS A  46       9.332  18.092  20.324  1.00 89.50           O  
ATOM    733  CG  LYS A  46       5.666  15.615  19.211  1.00 89.50           C  
ATOM    734  HG2 LYS A  46       6.414  15.077  18.630  1.00 89.50           H  
ATOM    735  HG3 LYS A  46       5.360  14.984  20.045  1.00 89.50           H  
ATOM    736  CD  LYS A  46       4.447  15.906  18.326  1.00 89.50           C  
ATOM    737  HD2 LYS A  46       3.718  16.478  18.899  1.00 89.50           H  
ATOM    738  HD3 LYS A  46       4.763  16.489  17.461  1.00 89.50           H  
ATOM    739  CE  LYS A  46       3.818  14.585  17.870  1.00 89.50           C  
ATOM    740  HE2 LYS A  46       3.509  14.026  18.754  1.00 89.50           H  
ATOM    741  HE3 LYS A  46       4.576  13.991  17.359  1.00 89.50           H  
ATOM    742  NZ  LYS A  46       2.653  14.797  16.977  1.00 89.50           N  
ATOM    743  HZ1 LYS A  46       2.917  15.328  16.159  1.00 89.50           H  
ATOM    744  HZ2 LYS A  46       1.916  15.284  17.465  1.00 89.50           H  
ATOM    745  HZ3 LYS A  46       2.292  13.904  16.672  1.00 89.50           H  
ATOM    746  N   VAL A  47       7.784  18.858  21.767  1.00 91.78           N  
ATOM    747  H   VAL A  47       6.899  18.668  22.216  1.00 91.78           H  
ATOM    748  CA  VAL A  47       8.501  20.096  22.135  1.00 91.78           C  
ATOM    749  HA  VAL A  47       8.744  20.649  21.228  1.00 91.78           H  
ATOM    750  C   VAL A  47       9.836  19.780  22.815  1.00 91.78           C  
ATOM    751  CB  VAL A  47       7.614  20.992  23.024  1.00 91.78           C  
ATOM    752  HB  VAL A  47       7.185  20.393  23.828  1.00 91.78           H  
ATOM    753  O   VAL A  47      10.843  20.410  22.509  1.00 91.78           O  
ATOM    754  CG1 VAL A  47       8.374  22.167  23.653  1.00 91.78           C  
ATOM    755 HG11 VAL A  47       9.104  21.798  24.374  1.00 91.78           H  
ATOM    756 HG12 VAL A  47       8.890  22.741  22.884  1.00 91.78           H  
ATOM    757 HG13 VAL A  47       7.682  22.815  24.189  1.00 91.78           H  
ATOM    758  CG2 VAL A  47       6.469  21.594  22.195  1.00 91.78           C  
ATOM    759 HG21 VAL A  47       5.776  22.114  22.857  1.00 91.78           H  
ATOM    760 HG22 VAL A  47       5.927  20.813  21.661  1.00 91.78           H  
ATOM    761 HG23 VAL A  47       6.871  22.299  21.468  1.00 91.78           H  
ATOM    762  N   ASN A  48       9.871  18.745  23.654  1.00 94.56           N  
ATOM    763  H   ASN A  48       8.993  18.317  23.910  1.00 94.56           H  
ATOM    764  CA  ASN A  48      11.079  18.272  24.329  1.00 94.56           C  
ATOM    765  HA  ASN A  48      11.658  19.141  24.641  1.00 94.56           H  
ATOM    766  C   ASN A  48      12.019  17.451  23.421  1.00 94.56           C  
ATOM    767  CB  ASN A  48      10.652  17.499  25.591  1.00 94.56           C  
ATOM    768  HB2 ASN A  48      11.526  17.031  26.043  1.00 94.56           H  
ATOM    769  HB3 ASN A  48       9.945  16.717  25.316  1.00 94.56           H  
ATOM    770  O   ASN A  48      13.023  16.924  23.898  1.00 94.56           O  
ATOM    771  CG  ASN A  48      10.030  18.396  26.651  1.00 94.56           C  
ATOM    772  ND2 ASN A  48       9.247  17.841  27.546  1.00 94.56           N  
ATOM    773 HD21 ASN A  48       8.978  16.870  27.479  1.00 94.56           H  
ATOM    774 HD22 ASN A  48       8.802  18.464  28.204  1.00 94.56           H  
ATOM    775  OD1 ASN A  48      10.261  19.591  26.708  1.00 94.56           O  
ATOM    776  N   GLY A  49      11.709  17.308  22.128  1.00 92.29           N  
ATOM    777  H   GLY A  49      10.888  17.780  21.775  1.00 92.29           H  
ATOM    778  CA  GLY A  49      12.564  16.608  21.168  1.00 92.29           C  
ATOM    779  HA2 GLY A  49      12.170  16.779  20.166  1.00 92.29           H  
ATOM    780  HA3 GLY A  49      13.573  17.019  21.219  1.00 92.29           H  
ATOM    781  C   GLY A  49      12.649  15.096  21.389  1.00 92.29           C  
ATOM    782  O   GLY A  49      13.658  14.476  21.050  1.00 92.29           O  
ATOM    783  N   VAL A  50      11.618  14.474  21.973  1.00 93.28           N  
ATOM    784  H   VAL A  50      10.807  15.017  22.233  1.00 93.28           H  
ATOM    785  CA  VAL A  50      11.588  13.017  22.139  1.00 93.28           C  
ATOM    786  HA  VAL A  50      12.525  12.723  22.611  1.00 93.28           H  
ATOM    787  C   VAL A  50      11.515  12.351  20.766  1.00 93.28           C  
ATOM    788  CB  VAL A  50      10.444  12.542  23.053  1.00 93.28           C  
ATOM    789  HB  VAL A  50       9.484  12.846  22.635  1.00 93.28           H  
ATOM    790  O   VAL A  50      10.531  12.471  20.038  1.00 93.28           O  
ATOM    791  CG1 VAL A  50      10.465  11.010  23.193  1.00 93.28           C  
ATOM    792 HG11 VAL A  50      11.462  10.675  23.478  1.00 93.28           H  
ATOM    793 HG12 VAL A  50       9.749  10.706  23.956  1.00 93.28           H  
ATOM    794 HG13 VAL A  50      10.174  10.549  22.249  1.00 93.28           H  
ATOM    795  CG2 VAL A  50      10.590  13.129  24.463  1.00 93.28           C  
ATOM    796 HG21 VAL A  50      10.553  14.218  24.422  1.00 93.28           H  
ATOM    797 HG22 VAL A  50      11.541  12.830  24.904  1.00 93.28           H  
ATOM    798 HG23 VAL A  50       9.770  12.787  25.094  1.00 93.28           H  
ATOM    799  N   ASN A  51      12.570  11.613  20.426  1.00 90.98           N  
ATOM    800  H   ASN A  51      13.393  11.683  21.006  1.00 90.98           H  
ATOM    801  CA  ASN A  51      12.652  10.889  19.163  1.00 90.98           C  
ATOM    802  HA  ASN A  51      12.293  11.552  18.376  1.00 90.98           H  
ATOM    803  C   ASN A  51      11.751   9.647  19.147  1.00 90.98           C  
ATOM    804  CB  ASN A  51      14.122  10.542  18.871  1.00 90.98           C  
ATOM    805  HB2 ASN A  51      14.175   9.859  18.023  1.00 90.98           H  
ATOM    806  HB3 ASN A  51      14.562  10.045  19.735  1.00 90.98           H  
ATOM    807  O   ASN A  51      11.498   9.013  20.177  1.00 90.98           O  
ATOM    808  CG  ASN A  51      14.935  11.772  18.507  1.00 90.98           C  
ATOM    809  ND2 ASN A  51      16.172  11.857  18.935  1.00 90.98           N  
ATOM    810 HD21 ASN A  51      16.639  12.724  18.712  1.00 90.98           H  
ATOM    811 HD22 ASN A  51      16.576  11.155  19.538  1.00 90.98           H  
ATOM    812  OD1 ASN A  51      14.481  12.654  17.804  1.00 90.98           O  
ATOM    813  N   PHE A  52      11.321   9.267  17.944  1.00 91.65           N  
ATOM    814  H   PHE A  52      11.559   9.842  17.148  1.00 91.65           H  
ATOM    815  CA  PHE A  52      10.580   8.034  17.695  1.00 91.65           C  
ATOM    816  HA  PHE A  52       9.656   8.066  18.273  1.00 91.65           H  
ATOM    817  C   PHE A  52      11.376   6.793  18.120  1.00 91.65           C  
ATOM    818  CB  PHE A  52      10.220   7.972  16.212  1.00 91.65           C  
ATOM    819  HB2 PHE A  52      11.130   8.040  15.617  1.00 91.65           H  
ATOM    820  HB3 PHE A  52       9.606   8.843  15.981  1.00 91.65           H  
ATOM    821  O   PHE A  52      12.575   6.690  17.858  1.00 91.65           O  
ATOM    822  CG  PHE A  52       9.460   6.724  15.818  1.00 91.65           C  
ATOM    823  CD1 PHE A  52      10.107   5.694  15.109  1.00 91.65           C  
ATOM    824  HD1 PHE A  52      11.153   5.784  14.855  1.00 91.65           H  
ATOM    825  CD2 PHE A  52       8.098   6.598  16.150  1.00 91.65           C  
ATOM    826  HD2 PHE A  52       7.591   7.387  16.683  1.00 91.65           H  
ATOM    827  CE1 PHE A  52       9.384   4.560  14.702  1.00 91.65           C  
ATOM    828  HE1 PHE A  52       9.869   3.785  14.127  1.00 91.65           H  
ATOM    829  CE2 PHE A  52       7.379   5.460  15.750  1.00 91.65           C  
ATOM    830  HE2 PHE A  52       6.328   5.379  15.985  1.00 91.65           H  
ATOM    831  CZ  PHE A  52       8.019   4.448  15.015  1.00 91.65           C  
ATOM    832  HZ  PHE A  52       7.459   3.591  14.671  1.00 91.65           H  
ATOM    833  N   LYS A  53      10.699   5.835  18.763  1.00 90.87           N  
ATOM    834  H   LYS A  53       9.702   5.945  18.879  1.00 90.87           H  
ATOM    835  CA  LYS A  53      11.294   4.595  19.274  1.00 90.87           C  
ATOM    836  HA  LYS A  53      12.322   4.504  18.923  1.00 90.87           H  
ATOM    837  C   LYS A  53      10.499   3.408  18.749  1.00 90.87           C  
ATOM    838  CB  LYS A  53      11.299   4.591  20.812  1.00 90.87           C  
ATOM    839  HB2 LYS A  53      10.270   4.691  21.159  1.00 90.87           H  
ATOM    840  HB3 LYS A  53      11.682   3.634  21.165  1.00 90.87           H  
ATOM    841  O   LYS A  53       9.348   3.215  19.131  1.00 90.87           O  
ATOM    842  CG  LYS A  53      12.143   5.715  21.426  1.00 90.87           C  
ATOM    843  HG2 LYS A  53      11.849   6.666  20.981  1.00 90.87           H  
ATOM    844  HG3 LYS A  53      13.199   5.542  21.221  1.00 90.87           H  
ATOM    845  CD  LYS A  53      11.905   5.800  22.936  1.00 90.87           C  
ATOM    846  HD2 LYS A  53      12.340   4.933  23.432  1.00 90.87           H  
ATOM    847  HD3 LYS A  53      10.830   5.816  23.115  1.00 90.87           H  
ATOM    848  CE  LYS A  53      12.520   7.095  23.471  1.00 90.87           C  
ATOM    849  HE2 LYS A  53      13.604   6.994  23.505  1.00 90.87           H  
ATOM    850  HE3 LYS A  53      12.279   7.895  22.771  1.00 90.87           H  
ATOM    851  NZ  LYS A  53      11.962   7.426  24.801  1.00 90.87           N  
ATOM    852  HZ1 LYS A  53      12.309   8.323  25.110  1.00 90.87           H  
ATOM    853  HZ2 LYS A  53      10.958   7.497  24.721  1.00 90.87           H  
ATOM    854  HZ3 LYS A  53      12.196   6.711  25.474  1.00 90.87           H  
ATOM    855  N   THR A  54      11.135   2.573  17.935  1.00 85.17           N  
ATOM    856  H   THR A  54      12.093   2.759  17.674  1.00 85.17           H  
ATOM    857  CA  THR A  54      10.518   1.351  17.390  1.00 85.17           C  
ATOM    858  HA  THR A  54       9.624   1.618  16.827  1.00 85.17           H  
ATOM    859  C   THR A  54      10.076   0.388  18.490  1.00 85.17           C  
ATOM    860  CB  THR A  54      11.486   0.634  16.442  1.00 85.17           C  
ATOM    861  HB  THR A  54      11.081  -0.340  16.170  1.00 85.17           H  
ATOM    862  O   THR A  54       8.982  -0.151  18.413  1.00 85.17           O  
ATOM    863  CG2 THR A  54      11.723   1.452  15.171  1.00 85.17           C  
ATOM    864 HG21 THR A  54      10.777   1.586  14.647  1.00 85.17           H  
ATOM    865 HG22 THR A  54      12.151   2.426  15.411  1.00 85.17           H  
ATOM    866 HG23 THR A  54      12.409   0.910  14.520  1.00 85.17           H  
ATOM    867  OG1 THR A  54      12.737   0.472  17.076  1.00 85.17           O  
ATOM    868  HG1 THR A  54      12.910  -0.472  17.101  1.00 85.17           H  
ATOM    869  N   GLN A  55      10.837   0.284  19.584  1.00 87.23           N  
ATOM    870  H   GLN A  55      11.767   0.677  19.552  1.00 87.23           H  
ATOM    871  CA  GLN A  55      10.477  -0.568  20.724  1.00 87.23           C  
ATOM    872  HA  GLN A  55      10.442  -1.599  20.374  1.00 87.23           H  
ATOM    873  C   GLN A  55       9.102  -0.231  21.322  1.00 87.23           C  
ATOM    874  CB  GLN A  55      11.559  -0.433  21.810  1.00 87.23           C  
ATOM    875  HB2 GLN A  55      12.540  -0.573  21.356  1.00 87.23           H  
ATOM    876  HB3 GLN A  55      11.523   0.572  22.230  1.00 87.23           H  
ATOM    877  O   GLN A  55       8.416  -1.117  21.814  1.00 87.23           O  
ATOM    878  CG  GLN A  55      11.393  -1.456  22.950  1.00 87.23           C  
ATOM    879  HG2 GLN A  55      12.169  -1.284  23.697  1.00 87.23           H  
ATOM    880  HG3 GLN A  55      10.430  -1.328  23.443  1.00 87.23           H  
ATOM    881  CD  GLN A  55      11.532  -2.889  22.451  1.00 87.23           C  
ATOM    882  NE2 GLN A  55      10.609  -3.776  22.743  1.00 87.23           N  
ATOM    883 HE21 GLN A  55      10.701  -4.674  22.290  1.00 87.23           H  
ATOM    884 HE22 GLN A  55       9.763  -3.541  23.243  1.00 87.23           H  
ATOM    885  OE1 GLN A  55      12.494  -3.222  21.780  1.00 87.23           O  
ATOM    886  N   VAL A  56       8.675   1.039  21.288  1.00 93.15           N  
ATOM    887  H   VAL A  56       9.216   1.717  20.771  1.00 93.15           H  
ATOM    888  CA  VAL A  56       7.350   1.435  21.796  1.00 93.15           C  
ATOM    889  HA  VAL A  56       7.205   0.997  22.783  1.00 93.15           H  
ATOM    890  C   VAL A  56       6.240   0.878  20.899  1.00 93.15           C  
ATOM    891  CB  VAL A  56       7.251   2.966  21.928  1.00 93.15           C  
ATOM    892  HB  VAL A  56       7.501   3.414  20.966  1.00 93.15           H  
ATOM    893  O   VAL A  56       5.198   0.476  21.408  1.00 93.15           O  
ATOM    894  CG1 VAL A  56       5.856   3.449  22.342  1.00 93.15           C  
ATOM    895 HG11 VAL A  56       5.539   2.949  23.257  1.00 93.15           H  
ATOM    896 HG12 VAL A  56       5.134   3.239  21.553  1.00 93.15           H  
ATOM    897 HG13 VAL A  56       5.876   4.528  22.501  1.00 93.15           H  
ATOM    898  CG2 VAL A  56       8.243   3.496  22.974  1.00 93.15           C  
ATOM    899 HG21 VAL A  56       8.200   4.585  22.997  1.00 93.15           H  
ATOM    900 HG22 VAL A  56       9.258   3.193  22.718  1.00 93.15           H  
ATOM    901 HG23 VAL A  56       7.989   3.099  23.957  1.00 93.15           H  
ATOM    902  N   VAL A  57       6.470   0.816  19.583  1.00 86.83           N  
ATOM    903  H   VAL A  57       7.399   1.039  19.255  1.00 86.83           H  
ATOM    904  CA  VAL A  57       5.551   0.195  18.617  1.00 86.83           C  
ATOM    905  HA  VAL A  57       4.553   0.610  18.760  1.00 86.83           H  
ATOM    906  C   VAL A  57       5.438  -1.303  18.878  1.00 86.83           C  
ATOM    907  CB  VAL A  57       6.007   0.463  17.166  1.00 86.83           C  
ATOM    908  HB  VAL A  57       7.028   0.105  17.031  1.00 86.83           H  
ATOM    909  O   VAL A  57       4.325  -1.804  19.025  1.00 86.83           O  
ATOM    910  CG1 VAL A  57       5.166  -0.269  16.114  1.00 86.83           C  
ATOM    911 HG11 VAL A  57       5.474   0.033  15.112  1.00 86.83           H  
ATOM    912 HG12 VAL A  57       4.100  -0.077  16.239  1.00 86.83           H  
ATOM    913 HG13 VAL A  57       5.335  -1.343  16.196  1.00 86.83           H  
ATOM    914  CG2 VAL A  57       6.017   1.972  16.880  1.00 86.83           C  
ATOM    915 HG21 VAL A  57       6.777   2.464  17.487  1.00 86.83           H  
ATOM    916 HG22 VAL A  57       6.263   2.131  15.830  1.00 86.83           H  
ATOM    917 HG23 VAL A  57       5.044   2.417  17.088  1.00 86.83           H  
ATOM    918  N   ASP A  58       6.575  -1.986  19.010  1.00 82.83           N  
ATOM    919  H   ASP A  58       7.450  -1.521  18.811  1.00 82.83           H  
ATOM    920  CA  ASP A  58       6.616  -3.428  19.265  1.00 82.83           C  
ATOM    921  HA  ASP A  58       6.078  -3.944  18.470  1.00 82.83           H  
ATOM    922  C   ASP A  58       5.935  -3.776  20.597  1.00 82.83           C  
ATOM    923  CB  ASP A  58       8.075  -3.917  19.254  1.00 82.83           C  
ATOM    924  HB2 ASP A  58       8.088  -4.976  19.509  1.00 82.83           H  
ATOM    925  HB3 ASP A  58       8.637  -3.381  20.019  1.00 82.83           H  
ATOM    926  O   ASP A  58       5.103  -4.681  20.667  1.00 82.83           O  
ATOM    927  CG  ASP A  58       8.769  -3.742  17.897  1.00 82.83           C  
ATOM    928  OD1 ASP A  58       8.062  -3.742  16.865  1.00 82.83           O  
ATOM    929  OD2 ASP A  58      10.010  -3.576  17.904  1.00 82.83           O  
ATOM    930  N   ASP A  59       6.220  -3.004  21.650  1.00 90.27           N  
ATOM    931  H   ASP A  59       6.953  -2.318  21.544  1.00 90.27           H  
ATOM    932  CA  ASP A  59       5.614  -3.166  22.971  1.00 90.27           C  
ATOM    933  HA  ASP A  59       5.806  -4.178  23.325  1.00 90.27           H  
ATOM    934  C   ASP A  59       4.098  -2.968  22.943  1.00 90.27           C  
ATOM    935  CB  ASP A  59       6.222  -2.159  23.959  1.00 90.27           C  
ATOM    936  HB2 ASP A  59       5.464  -1.909  24.702  1.00 90.27           H  
ATOM    937  HB3 ASP A  59       6.477  -1.227  23.454  1.00 90.27           H  
ATOM    938  O   ASP A  59       3.375  -3.747  23.567  1.00 90.27           O  
ATOM    939  CG  ASP A  59       7.429  -2.704  24.720  1.00 90.27           C  
ATOM    940  OD1 ASP A  59       8.194  -3.536  24.195  1.00 90.27           O  
ATOM    941  OD2 ASP A  59       7.500  -2.398  25.934  1.00 90.27           O  
ATOM    942  N   ILE A  60       3.613  -1.934  22.248  1.00 90.81           N  
ATOM    943  H   ILE A  60       4.264  -1.342  21.752  1.00 90.81           H  
ATOM    944  CA  ILE A  60       2.177  -1.682  22.093  1.00 90.81           C  
ATOM    945  HA  ILE A  60       1.723  -1.650  23.084  1.00 90.81           H  
ATOM    946  C   ILE A  60       1.527  -2.847  21.350  1.00 90.81           C  
ATOM    947  CB  ILE A  60       1.926  -0.320  21.407  1.00 90.81           C  
ATOM    948  HB  ILE A  60       2.639  -0.197  20.592  1.00 90.81           H  
ATOM    949  O   ILE A  60       0.538  -3.405  21.820  1.00 90.81           O  
ATOM    950  CG1 ILE A  60       2.143   0.804  22.446  1.00 90.81           C  
ATOM    951 HG12 ILE A  60       3.088   0.635  22.964  1.00 90.81           H  
ATOM    952 HG13 ILE A  60       1.349   0.767  23.192  1.00 90.81           H  
ATOM    953  CG2 ILE A  60       0.510  -0.239  20.808  1.00 90.81           C  
ATOM    954 HG21 ILE A  60      -0.230  -0.486  21.569  1.00 90.81           H  
ATOM    955 HG22 ILE A  60       0.406  -0.932  19.974  1.00 90.81           H  
ATOM    956 HG23 ILE A  60       0.320   0.757  20.408  1.00 90.81           H  
ATOM    957  CD1 ILE A  60       2.195   2.212  21.846  1.00 90.81           C  
ATOM    958 HD11 ILE A  60       2.484   2.921  22.623  1.00 90.81           H  
ATOM    959 HD12 ILE A  60       2.940   2.240  21.051  1.00 90.81           H  
ATOM    960 HD13 ILE A  60       1.219   2.504  21.457  1.00 90.81           H  
ATOM    961  N   TYR A  61       2.101  -3.265  20.225  1.00 83.40           N  
ATOM    962  H   TYR A  61       2.936  -2.804  19.895  1.00 83.40           H  
ATOM    963  CA  TYR A  61       1.533  -4.339  19.424  1.00 83.40           C  
ATOM    964  HA  TYR A  61       0.508  -4.073  19.167  1.00 83.40           H  
ATOM    965  C   TYR A  61       1.481  -5.669  20.190  1.00 83.40           C  
ATOM    966  CB  TYR A  61       2.333  -4.465  18.130  1.00 83.40           C  
ATOM    967  HB2 TYR A  61       2.277  -3.525  17.581  1.00 83.40           H  
ATOM    968  HB3 TYR A  61       3.382  -4.647  18.366  1.00 83.40           H  
ATOM    969  O   TYR A  61       0.429  -6.305  20.261  1.00 83.40           O  
ATOM    970  CG  TYR A  61       1.814  -5.576  17.248  1.00 83.40           C  
ATOM    971  CD1 TYR A  61       2.524  -6.788  17.166  1.00 83.40           C  
ATOM    972  HD1 TYR A  61       3.452  -6.914  17.703  1.00 83.40           H  
ATOM    973  CD2 TYR A  61       0.605  -5.407  16.545  1.00 83.40           C  
ATOM    974  HD2 TYR A  61       0.066  -4.473  16.614  1.00 83.40           H  
ATOM    975  CE1 TYR A  61       2.038  -7.823  16.350  1.00 83.40           C  
ATOM    976  HE1 TYR A  61       2.607  -8.737  16.256  1.00 83.40           H  
ATOM    977  CE2 TYR A  61       0.110  -6.448  15.738  1.00 83.40           C  
ATOM    978  HE2 TYR A  61      -0.805  -6.334  15.176  1.00 83.40           H  
ATOM    979  OH  TYR A  61       0.380  -8.651  14.836  1.00 83.40           O  
ATOM    980  HH  TYR A  61       0.994  -9.390  14.811  1.00 83.40           H  
ATOM    981  CZ  TYR A  61       0.834  -7.653  15.634  1.00 83.40           C  
ATOM    982  N   HIS A  62       2.579  -6.082  20.822  1.00 84.58           N  
ATOM    983  H   HIS A  62       3.426  -5.538  20.739  1.00 84.58           H  
ATOM    984  CA  HIS A  62       2.625  -7.366  21.516  1.00 84.58           C  
ATOM    985  HA  HIS A  62       2.154  -8.114  20.878  1.00 84.58           H  
ATOM    986  C   HIS A  62       1.839  -7.370  22.829  1.00 84.58           C  
ATOM    987  CB  HIS A  62       4.079  -7.795  21.731  1.00 84.58           C  
ATOM    988  HB2 HIS A  62       4.107  -8.594  22.472  1.00 84.58           H  
ATOM    989  HB3 HIS A  62       4.664  -6.959  22.114  1.00 84.58           H  
ATOM    990  O   HIS A  62       1.140  -8.343  23.104  1.00 84.58           O  
ATOM    991  CG  HIS A  62       4.697  -8.325  20.466  1.00 84.58           C  
ATOM    992  CD2 HIS A  62       5.695  -7.751  19.724  1.00 84.58           C  
ATOM    993  HD2 HIS A  62       6.204  -6.824  19.942  1.00 84.58           H  
ATOM    994  ND1 HIS A  62       4.334  -9.491  19.827  1.00 84.58           N  
ATOM    995  HD1 HIS A  62       3.632 -10.148  20.135  1.00 84.58           H  
ATOM    996  CE1 HIS A  62       5.097  -9.619  18.731  1.00 84.58           C  
ATOM    997  HE1 HIS A  62       5.053 -10.441  18.031  1.00 84.58           H  
ATOM    998  NE2 HIS A  62       5.937  -8.582  18.625  1.00 84.58           N  
ATOM    999  N   LYS A  63       1.926  -6.309  23.642  1.00 91.71           N  
ATOM   1000  H   LYS A  63       2.479  -5.516  23.349  1.00 91.71           H  
ATOM   1001  CA  LYS A  63       1.296  -6.284  24.974  1.00 91.71           C  
ATOM   1002  HA  LYS A  63       1.254  -7.301  25.365  1.00 91.71           H  
ATOM   1003  C   LYS A  63      -0.155  -5.812  24.919  1.00 91.71           C  
ATOM   1004  CB  LYS A  63       2.121  -5.438  25.960  1.00 91.71           C  
ATOM   1005  HB2 LYS A  63       2.149  -4.406  25.610  1.00 91.71           H  
ATOM   1006  HB3 LYS A  63       1.614  -5.440  26.925  1.00 91.71           H  
ATOM   1007  O   LYS A  63      -0.997  -6.384  25.601  1.00 91.71           O  
ATOM   1008  CG  LYS A  63       3.552  -5.973  26.164  1.00 91.71           C  
ATOM   1009  HG2 LYS A  63       4.028  -6.139  25.197  1.00 91.71           H  
ATOM   1010  HG3 LYS A  63       3.505  -6.924  26.695  1.00 91.71           H  
ATOM   1011  CD  LYS A  63       4.420  -4.986  26.955  1.00 91.71           C  
ATOM   1012  HD2 LYS A  63       4.472  -4.060  26.382  1.00 91.71           H  
ATOM   1013  HD3 LYS A  63       3.969  -4.799  27.930  1.00 91.71           H  
ATOM   1014  CE  LYS A  63       5.842  -5.526  27.141  1.00 91.71           C  
ATOM   1015  HE2 LYS A  63       6.194  -5.894  26.177  1.00 91.71           H  
ATOM   1016  HE3 LYS A  63       5.812  -6.370  27.830  1.00 91.71           H  
ATOM   1017  NZ  LYS A  63       6.783  -4.482  27.629  1.00 91.71           N  
ATOM   1018  HZ1 LYS A  63       7.712  -4.862  27.744  1.00 91.71           H  
ATOM   1019  HZ2 LYS A  63       6.477  -4.057  28.492  1.00 91.71           H  
ATOM   1020  HZ3 LYS A  63       6.913  -3.752  26.944  1.00 91.71           H  
ATOM   1021  N   GLU A  64      -0.454  -4.796  24.111  1.00 91.07           N  
ATOM   1022  H   GLU A  64       0.267  -4.405  23.521  1.00 91.07           H  
ATOM   1023  CA  GLU A  64      -1.780  -4.168  24.082  1.00 91.07           C  
ATOM   1024  HA  GLU A  64      -2.279  -4.364  25.031  1.00 91.07           H  
ATOM   1025  C   GLU A  64      -2.682  -4.754  23.002  1.00 91.07           C  
ATOM   1026  CB  GLU A  64      -1.686  -2.639  23.918  1.00 91.07           C  
ATOM   1027  HB2 GLU A  64      -1.446  -2.388  22.885  1.00 91.07           H  
ATOM   1028  HB3 GLU A  64      -2.669  -2.214  24.120  1.00 91.07           H  
ATOM   1029  O   GLU A  64      -3.862  -4.977  23.262  1.00 91.07           O  
ATOM   1030  CG  GLU A  64      -0.655  -1.966  24.837  1.00 91.07           C  
ATOM   1031  HG2 GLU A  64      -0.683  -0.890  24.664  1.00 91.07           H  
ATOM   1032  HG3 GLU A  64       0.345  -2.316  24.581  1.00 91.07           H  
ATOM   1033  CD  GLU A  64      -0.908  -2.239  26.317  1.00 91.07           C  
ATOM   1034  OE1 GLU A  64       0.031  -2.057  27.117  1.00 91.07           O  
ATOM   1035  OE2 GLU A  64      -2.050  -2.571  26.689  1.00 91.07           O  
ATOM   1036  N   CYS A  65      -2.156  -5.044  21.811  1.00 83.68           N  
ATOM   1037  H   CYS A  65      -1.196  -4.792  21.625  1.00 83.68           H  
ATOM   1038  CA  CYS A  65      -2.959  -5.629  20.738  1.00 83.68           C  
ATOM   1039  HA  CYS A  65      -3.984  -5.270  20.839  1.00 83.68           H  
ATOM   1040  C   CYS A  65      -3.032  -7.153  20.882  1.00 83.68           C  
ATOM   1041  CB  CYS A  65      -2.481  -5.154  19.359  1.00 83.68           C  
ATOM   1042  HB2 CYS A  65      -3.151  -5.562  18.603  1.00 83.68           H  
ATOM   1043  HB3 CYS A  65      -1.474  -5.511  19.147  1.00 83.68           H  
ATOM   1044  O   CYS A  65      -4.069  -7.671  21.286  1.00 83.68           O  
ATOM   1045  SG  CYS A  65      -2.519  -3.341  19.270  1.00 83.68           S  
ATOM   1046  HG  CYS A  65      -2.135  -3.224  17.996  1.00 83.68           H  
ATOM   1047  N   ILE A  66      -1.933  -7.874  20.639  1.00 79.01           N  
ATOM   1048  H   ILE A  66      -1.090  -7.388  20.370  1.00 79.01           H  
ATOM   1049  CA  ILE A  66      -1.908  -9.345  20.719  1.00 79.01           C  
ATOM   1050  HA  ILE A  66      -2.701  -9.739  20.084  1.00 79.01           H  
ATOM   1051  C   ILE A  66      -2.214  -9.826  22.140  1.00 79.01           C  
ATOM   1052  CB  ILE A  66      -0.562  -9.911  20.212  1.00 79.01           C  
ATOM   1053  HB  ILE A  66       0.251  -9.390  20.719  1.00 79.01           H  
ATOM   1054  O   ILE A  66      -3.068 -10.690  22.319  1.00 79.01           O  
ATOM   1055  CG1 ILE A  66      -0.439  -9.663  18.692  1.00 79.01           C  
ATOM   1056 HG12 ILE A  66      -0.449  -8.590  18.498  1.00 79.01           H  
ATOM   1057 HG13 ILE A  66      -1.298 -10.104  18.188  1.00 79.01           H  
ATOM   1058  CG2 ILE A  66      -0.432 -11.418  20.534  1.00 79.01           C  
ATOM   1059 HG21 ILE A  66      -1.207 -11.981  20.016  1.00 79.01           H  
ATOM   1060 HG22 ILE A  66       0.550 -11.797  20.249  1.00 79.01           H  
ATOM   1061 HG23 ILE A  66      -0.514 -11.604  21.605  1.00 79.01           H  
ATOM   1062  CD1 ILE A  66       0.834 -10.245  18.065  1.00 79.01           C  
ATOM   1063 HD11 ILE A  66       1.716  -9.779  18.504  1.00 79.01           H  
ATOM   1064 HD12 ILE A  66       0.880 -11.327  18.190  1.00 79.01           H  
ATOM   1065 HD13 ILE A  66       0.811 -10.072  16.989  1.00 79.01           H  
ATOM   1066  N   GLY A  67      -1.559  -9.255  23.154  1.00 82.43           N  
ATOM   1067  H   GLY A  67      -0.804  -8.619  22.940  1.00 82.43           H  
ATOM   1068  CA  GLY A  67      -1.718  -9.666  24.551  1.00 82.43           C  
ATOM   1069  HA2 GLY A  67      -1.430 -10.713  24.651  1.00 82.43           H  
ATOM   1070  HA3 GLY A  67      -1.055  -9.063  25.172  1.00 82.43           H  
ATOM   1071  C   GLY A  67      -3.142  -9.510  25.093  1.00 82.43           C  
ATOM   1072  O   GLY A  67      -3.519 -10.222  26.020  1.00 82.43           O  
ATOM   1073  N   SER A  68      -3.954  -8.633  24.491  1.00 85.08           N  
ATOM   1074  H   SER A  68      -3.590  -8.106  23.711  1.00 85.08           H  
ATOM   1075  CA  SER A  68      -5.380  -8.489  24.817  1.00 85.08           C  
ATOM   1076  HA  SER A  68      -5.567  -9.002  25.761  1.00 85.08           H  
ATOM   1077  C   SER A  68      -6.321  -9.146  23.802  1.00 85.08           C  
ATOM   1078  CB  SER A  68      -5.742  -7.020  25.047  1.00 85.08           C  
ATOM   1079  HB2 SER A  68      -4.939  -6.524  25.592  1.00 85.08           H  
ATOM   1080  HB3 SER A  68      -6.639  -6.990  25.665  1.00 85.08           H  
ATOM   1081  O   SER A  68      -7.535  -8.962  23.896  1.00 85.08           O  
ATOM   1082  OG  SER A  68      -6.012  -6.327  23.840  1.00 85.08           O  
ATOM   1083  HG  SER A  68      -5.196  -5.919  23.543  1.00 85.08           H  
ATOM   1084  N   ASN A  69      -5.778  -9.879  22.827  1.00 79.23           N  
ATOM   1085  H   ASN A  69      -4.779 -10.027  22.840  1.00 79.23           H  
ATOM   1086  CA  ASN A  69      -6.503 -10.420  21.681  1.00 79.23           C  
ATOM   1087  HA  ASN A  69      -5.750 -10.733  20.957  1.00 79.23           H  
ATOM   1088  C   ASN A  69      -7.359  -9.355  20.967  1.00 79.23           C  
ATOM   1089  CB  ASN A  69      -7.278 -11.672  22.115  1.00 79.23           C  
ATOM   1090  HB2 ASN A  69      -8.128 -11.379  22.731  1.00 79.23           H  
ATOM   1091  HB3 ASN A  69      -6.628 -12.326  22.696  1.00 79.23           H  
ATOM   1092  O   ASN A  69      -8.555  -9.537  20.747  1.00 79.23           O  
ATOM   1093  CG  ASN A  69      -7.757 -12.455  20.910  1.00 79.23           C  
ATOM   1094  ND2 ASN A  69      -8.982 -12.923  20.913  1.00 79.23           N  
ATOM   1095 HD21 ASN A  69      -9.274 -13.351  20.046  1.00 79.23           H  
ATOM   1096 HD22 ASN A  69      -9.626 -12.634  21.635  1.00 79.23           H  
ATOM   1097  OD1 ASN A  69      -7.030 -12.672  19.958  1.00 79.23           O  
ATOM   1098  N   PHE A  70      -6.742  -8.207  20.675  1.00 78.03           N  
ATOM   1099  H   PHE A  70      -5.762  -8.140  20.907  1.00 78.03           H  
ATOM   1100  CA  PHE A  70      -7.356  -7.056  20.010  1.00 78.03           C  
ATOM   1101  HA  PHE A  70      -6.656  -6.226  20.108  1.00 78.03           H  
ATOM   1102  C   PHE A  70      -8.646  -6.575  20.688  1.00 78.03           C  
ATOM   1103  CB  PHE A  70      -7.506  -7.333  18.505  1.00 78.03           C  
ATOM   1104  HB2 PHE A  70      -8.015  -6.492  18.035  1.00 78.03           H  
ATOM   1105  HB3 PHE A  70      -8.131  -8.213  18.354  1.00 78.03           H  
ATOM   1106  O   PHE A  70      -9.596  -6.156  20.025  1.00 78.03           O  
ATOM   1107  CG  PHE A  70      -6.182  -7.531  17.798  1.00 78.03           C  
ATOM   1108  CD1 PHE A  70      -5.530  -6.430  17.214  1.00 78.03           C  
ATOM   1109  HD1 PHE A  70      -5.985  -5.451  17.249  1.00 78.03           H  
ATOM   1110  CD2 PHE A  70      -5.593  -8.808  17.730  1.00 78.03           C  
ATOM   1111  HD2 PHE A  70      -6.105  -9.661  18.151  1.00 78.03           H  
ATOM   1112  CE1 PHE A  70      -4.292  -6.604  16.572  1.00 78.03           C  
ATOM   1113  HE1 PHE A  70      -3.794  -5.759  16.119  1.00 78.03           H  
ATOM   1114  CE2 PHE A  70      -4.353  -8.979  17.092  1.00 78.03           C  
ATOM   1115  HE2 PHE A  70      -3.913  -9.964  17.027  1.00 78.03           H  
ATOM   1116  CZ  PHE A  70      -3.701  -7.878  16.512  1.00 78.03           C  
ATOM   1117  HZ  PHE A  70      -2.757  -8.015  16.007  1.00 78.03           H  
ATOM   1118  N   SER A  71      -8.692  -6.616  22.025  1.00 81.93           N  
ATOM   1119  H   SER A  71      -7.922  -7.037  22.524  1.00 81.93           H  
ATOM   1120  CA  SER A  71      -9.885  -6.187  22.754  1.00 81.93           C  
ATOM   1121  HA  SER A  71     -10.704  -6.828  22.427  1.00 81.93           H  
ATOM   1122  C   SER A  71     -10.252  -4.737  22.420  1.00 81.93           C  
ATOM   1123  CB  SER A  71      -9.730  -6.376  24.264  1.00 81.93           C  
ATOM   1124  HB2 SER A  71     -10.691  -6.195  24.746  1.00 81.93           H  
ATOM   1125  HB3 SER A  71      -9.428  -7.401  24.479  1.00 81.93           H  
ATOM   1126  O   SER A  71      -9.405  -3.839  22.426  1.00 81.93           O  
ATOM   1127  OG  SER A  71      -8.781  -5.477  24.787  1.00 81.93           O  
ATOM   1128  HG  SER A  71      -7.941  -5.709  24.384  1.00 81.93           H  
ATOM   1129  N   THR A  72     -11.543  -4.482  22.193  1.00 76.67           N  
ATOM   1130  H   THR A  72     -12.177  -5.261  22.090  1.00 76.67           H  
ATOM   1131  CA  THR A  72     -12.061  -3.160  21.799  1.00 76.67           C  
ATOM   1132  HA  THR A  72     -11.692  -2.924  20.800  1.00 76.67           H  
ATOM   1133  C   THR A  72     -11.605  -2.049  22.746  1.00 76.67           C  
ATOM   1134  CB  THR A  72     -13.598  -3.189  21.768  1.00 76.67           C  
ATOM   1135  HB  THR A  72     -13.966  -3.200  22.794  1.00 76.67           H  
ATOM   1136  O   THR A  72     -11.315  -0.941  22.304  1.00 76.67           O  
ATOM   1137  CG2 THR A  72     -14.215  -1.998  21.042  1.00 76.67           C  
ATOM   1138 HG21 THR A  72     -13.969  -1.068  21.555  1.00 76.67           H  
ATOM   1139 HG22 THR A  72     -13.841  -1.946  20.019  1.00 76.67           H  
ATOM   1140 HG23 THR A  72     -15.300  -2.105  21.020  1.00 76.67           H  
ATOM   1141  OG1 THR A  72     -14.054  -4.362  21.136  1.00 76.67           O  
ATOM   1142  HG1 THR A  72     -13.978  -4.255  20.186  1.00 76.67           H  
ATOM   1143  N   LYS A  73     -11.464  -2.346  24.047  1.00 84.02           N  
ATOM   1144  H   LYS A  73     -11.656  -3.296  24.329  1.00 84.02           H  
ATOM   1145  CA  LYS A  73     -10.953  -1.393  25.042  1.00 84.02           C  
ATOM   1146  HA  LYS A  73     -11.582  -0.504  25.016  1.00 84.02           H  
ATOM   1147  C   LYS A  73      -9.537  -0.906  24.707  1.00 84.02           C  
ATOM   1148  CB  LYS A  73     -11.029  -2.002  26.455  1.00 84.02           C  
ATOM   1149  HB2 LYS A  73     -12.048  -2.339  26.646  1.00 84.02           H  
ATOM   1150  HB3 LYS A  73     -10.360  -2.861  26.517  1.00 84.02           H  
ATOM   1151  O   LYS A  73      -9.310   0.297  24.750  1.00 84.02           O  
ATOM   1152  CG  LYS A  73     -10.640  -0.968  27.529  1.00 84.02           C  
ATOM   1153  HG2 LYS A  73      -9.636  -0.596  27.323  1.00 84.02           H  
ATOM   1154  HG3 LYS A  73     -11.334  -0.129  27.479  1.00 84.02           H  
ATOM   1155  CD  LYS A  73     -10.642  -1.537  28.956  1.00 84.02           C  
ATOM   1156  HD2 LYS A  73     -11.650  -1.854  29.223  1.00 84.02           H  
ATOM   1157  HD3 LYS A  73      -9.965  -2.389  29.004  1.00 84.02           H  
ATOM   1158  CE  LYS A  73     -10.163  -0.434  29.916  1.00 84.02           C  
ATOM   1159  HE2 LYS A  73      -9.208  -0.049  29.557  1.00 84.02           H  
ATOM   1160  HE3 LYS A  73     -10.870   0.394  29.877  1.00 84.02           H  
ATOM   1161  NZ  LYS A  73     -10.008  -0.895  31.318  1.00 84.02           N  
ATOM   1162  HZ1 LYS A  73      -9.658  -0.131  31.878  1.00 84.02           H  
ATOM   1163  HZ2 LYS A  73     -10.893  -1.188  31.709  1.00 84.02           H  
ATOM   1164  HZ3 LYS A  73      -9.331  -1.642  31.382  1.00 84.02           H  
ATOM   1165  N   ARG A  74      -8.587  -1.796  24.380  1.00 88.75           N  
ATOM   1166  H   ARG A  74      -8.854  -2.758  24.230  1.00 88.75           H  
ATOM   1167  CA  ARG A  74      -7.200  -1.385  24.065  1.00 88.75           C  
ATOM   1168  HA  ARG A  74      -6.833  -0.703  24.833  1.00 88.75           H  
ATOM   1169  C   ARG A  74      -7.132  -0.582  22.771  1.00 88.75           C  
ATOM   1170  CB  ARG A  74      -6.243  -2.589  23.981  1.00 88.75           C  
ATOM   1171  HB2 ARG A  74      -6.556  -3.247  23.170  1.00 88.75           H  
ATOM   1172  HB3 ARG A  74      -5.251  -2.214  23.730  1.00 88.75           H  
ATOM   1173  O   ARG A  74      -6.410   0.403  22.706  1.00 88.75           O  
ATOM   1174  CG  ARG A  74      -6.114  -3.427  25.261  1.00 88.75           C  
ATOM   1175  HG2 ARG A  74      -5.272  -4.112  25.159  1.00 88.75           H  
ATOM   1176  HG3 ARG A  74      -7.020  -4.020  25.382  1.00 88.75           H  
ATOM   1177  CD  ARG A  74      -5.937  -2.659  26.562  1.00 88.75           C  
ATOM   1178  HD2 ARG A  74      -5.953  -3.378  27.381  1.00 88.75           H  
ATOM   1179  HD3 ARG A  74      -6.789  -1.992  26.686  1.00 88.75           H  
ATOM   1180  NE  ARG A  74      -4.664  -1.927  26.625  1.00 88.75           N  
ATOM   1181  HE  ARG A  74      -3.809  -2.409  26.386  1.00 88.75           H  
ATOM   1182  NH1 ARG A  74      -5.448  -0.155  27.787  1.00 88.75           N  
ATOM   1183 HH11 ARG A  74      -6.403  -0.451  27.645  1.00 88.75           H  
ATOM   1184 HH12 ARG A  74      -5.262   0.634  28.390  1.00 88.75           H  
ATOM   1185  NH2 ARG A  74      -3.290  -0.338  27.532  1.00 88.75           N  
ATOM   1186 HH21 ARG A  74      -2.504  -0.941  27.335  1.00 88.75           H  
ATOM   1187 HH22 ARG A  74      -3.239   0.552  28.007  1.00 88.75           H  
ATOM   1188  CZ  ARG A  74      -4.462  -0.814  27.292  1.00 88.75           C  
ATOM   1189  N   ILE A  75      -7.941  -0.954  21.784  1.00 81.92           N  
ATOM   1190  H   ILE A  75      -8.490  -1.792  21.914  1.00 81.92           H  
ATOM   1191  CA  ILE A  75      -8.023  -0.254  20.498  1.00 81.92           C  
ATOM   1192  HA  ILE A  75      -7.022  -0.156  20.079  1.00 81.92           H  
ATOM   1193  C   ILE A  75      -8.562   1.164  20.684  1.00 81.92           C  
ATOM   1194  CB  ILE A  75      -8.889  -1.071  19.526  1.00 81.92           C  
ATOM   1195  HB  ILE A  75      -9.887  -1.154  19.957  1.00 81.92           H  
ATOM   1196  O   ILE A  75      -7.960   2.111  20.189  1.00 81.92           O  
ATOM   1197  CG1 ILE A  75      -8.334  -2.510  19.387  1.00 81.92           C  
ATOM   1198 HG12 ILE A  75      -9.048  -3.109  18.822  1.00 81.92           H  
ATOM   1199 HG13 ILE A  75      -8.306  -2.993  20.364  1.00 81.92           H  
ATOM   1200  CG2 ILE A  75      -9.041  -0.336  18.181  1.00 81.92           C  
ATOM   1201 HG21 ILE A  75      -8.087  -0.272  17.657  1.00 81.92           H  
ATOM   1202 HG22 ILE A  75      -9.421   0.675  18.322  1.00 81.92           H  
ATOM   1203 HG23 ILE A  75      -9.779  -0.848  17.564  1.00 81.92           H  
ATOM   1204  CD1 ILE A  75      -6.923  -2.642  18.789  1.00 81.92           C  
ATOM   1205 HD11 ILE A  75      -6.661  -3.698  18.731  1.00 81.92           H  
ATOM   1206 HD12 ILE A  75      -6.192  -2.143  19.425  1.00 81.92           H  
ATOM   1207 HD13 ILE A  75      -6.884  -2.216  17.787  1.00 81.92           H  
ATOM   1208  N   MET A  76      -9.635   1.328  21.465  1.00 81.78           N  
ATOM   1209  H   MET A  76     -10.111   0.513  21.824  1.00 81.78           H  
ATOM   1210  CA  MET A  76     -10.145   2.655  21.816  1.00 81.78           C  
ATOM   1211  HA  MET A  76     -10.390   3.198  20.903  1.00 81.78           H  
ATOM   1212  C   MET A  76      -9.095   3.490  22.554  1.00 81.78           C  
ATOM   1213  CB  MET A  76     -11.408   2.539  22.677  1.00 81.78           C  
ATOM   1214  HB2 MET A  76     -11.234   1.833  23.489  1.00 81.78           H  
ATOM   1215  HB3 MET A  76     -11.624   3.515  23.111  1.00 81.78           H  
ATOM   1216  O   MET A  76      -8.968   4.676  22.280  1.00 81.78           O  
ATOM   1217  CG  MET A  76     -12.633   2.112  21.862  1.00 81.78           C  
ATOM   1218  HG2 MET A  76     -12.480   1.107  21.471  1.00 81.78           H  
ATOM   1219  HG3 MET A  76     -12.726   2.787  21.011  1.00 81.78           H  
ATOM   1220  SD  MET A  76     -14.203   2.162  22.776  1.00 81.78           S  
ATOM   1221  CE  MET A  76     -13.902   0.935  24.073  1.00 81.78           C  
ATOM   1222  HE1 MET A  76     -13.593  -0.008  23.622  1.00 81.78           H  
ATOM   1223  HE2 MET A  76     -13.121   1.297  24.743  1.00 81.78           H  
ATOM   1224  HE3 MET A  76     -14.818   0.783  24.644  1.00 81.78           H  
ATOM   1225  N   MET A  77      -8.303   2.890  23.447  1.00 88.92           N  
ATOM   1226  H   MET A  77      -8.459   1.917  23.668  1.00 88.92           H  
ATOM   1227  CA  MET A  77      -7.210   3.608  24.109  1.00 88.92           C  
ATOM   1228  HA  MET A  77      -7.615   4.513  24.563  1.00 88.92           H  
ATOM   1229  C   MET A  77      -6.132   4.084  23.124  1.00 88.92           C  
ATOM   1230  CB  MET A  77      -6.593   2.741  25.214  1.00 88.92           C  
ATOM   1231  HB2 MET A  77      -6.357   1.752  24.820  1.00 88.92           H  
ATOM   1232  HB3 MET A  77      -5.657   3.197  25.536  1.00 88.92           H  
ATOM   1233  O   MET A  77      -5.655   5.211  23.251  1.00 88.92           O  
ATOM   1234  CG  MET A  77      -7.501   2.570  26.438  1.00 88.92           C  
ATOM   1235  HG2 MET A  77      -6.951   1.998  27.186  1.00 88.92           H  
ATOM   1236  HG3 MET A  77      -8.382   1.992  26.156  1.00 88.92           H  
ATOM   1237  SD  MET A  77      -8.086   4.086  27.234  1.00 88.92           S  
ATOM   1238  CE  MET A  77      -6.514   4.963  27.419  1.00 88.92           C  
ATOM   1239  HE1 MET A  77      -6.295   5.523  26.509  1.00 88.92           H  
ATOM   1240  HE2 MET A  77      -6.571   5.655  28.259  1.00 88.92           H  
ATOM   1241  HE3 MET A  77      -5.707   4.252  27.594  1.00 88.92           H  
ATOM   1242  N   LEU A  78      -5.771   3.275  22.120  1.00 88.78           N  
ATOM   1243  H   LEU A  78      -6.201   2.363  22.052  1.00 88.78           H  
ATOM   1244  CA  LEU A  78      -4.831   3.685  21.069  1.00 88.78           C  
ATOM   1245  HA  LEU A  78      -3.922   4.060  21.540  1.00 88.78           H  
ATOM   1246  C   LEU A  78      -5.381   4.848  20.241  1.00 88.78           C  
ATOM   1247  CB  LEU A  78      -4.481   2.492  20.162  1.00 88.78           C  
ATOM   1248  HB2 LEU A  78      -5.406   2.047  19.796  1.00 88.78           H  
ATOM   1249  HB3 LEU A  78      -3.928   2.861  19.298  1.00 88.78           H  
ATOM   1250  O   LEU A  78      -4.648   5.809  19.999  1.00 88.78           O  
ATOM   1251  CG  LEU A  78      -3.639   1.406  20.844  1.00 88.78           C  
ATOM   1252  HG  LEU A  78      -4.138   1.072  21.753  1.00 88.78           H  
ATOM   1253  CD1 LEU A  78      -3.501   0.197  19.921  1.00 88.78           C  
ATOM   1254 HD11 LEU A  78      -2.922  -0.580  20.421  1.00 88.78           H  
ATOM   1255 HD12 LEU A  78      -4.489  -0.198  19.687  1.00 88.78           H  
ATOM   1256 HD13 LEU A  78      -2.999   0.486  18.998  1.00 88.78           H  
ATOM   1257  CD2 LEU A  78      -2.239   1.910  21.200  1.00 88.78           C  
ATOM   1258 HD21 LEU A  78      -2.290   2.789  21.843  1.00 88.78           H  
ATOM   1259 HD22 LEU A  78      -1.686   2.161  20.294  1.00 88.78           H  
ATOM   1260 HD23 LEU A  78      -1.716   1.134  21.759  1.00 88.78           H  
ATOM   1261  N   GLU A  79      -6.665   4.800  19.895  1.00 85.53           N  
ATOM   1262  H   GLU A  79      -7.190   3.960  20.093  1.00 85.53           H  
ATOM   1263  CA  GLU A  79      -7.354   5.885  19.195  1.00 85.53           C  
ATOM   1264  HA  GLU A  79      -6.818   6.106  18.272  1.00 85.53           H  
ATOM   1265  C   GLU A  79      -7.383   7.172  20.032  1.00 85.53           C  
ATOM   1266  CB  GLU A  79      -8.775   5.418  18.842  1.00 85.53           C  
ATOM   1267  HB2 GLU A  79      -8.717   4.499  18.259  1.00 85.53           H  
ATOM   1268  HB3 GLU A  79      -9.314   5.187  19.761  1.00 85.53           H  
ATOM   1269  O   GLU A  79      -6.936   8.221  19.574  1.00 85.53           O  
ATOM   1270  CG  GLU A  79      -9.591   6.461  18.064  1.00 85.53           C  
ATOM   1271  HG2 GLU A  79      -9.703   7.356  18.676  1.00 85.53           H  
ATOM   1272  HG3 GLU A  79     -10.589   6.052  17.907  1.00 85.53           H  
ATOM   1273  CD  GLU A  79      -8.985   6.828  16.701  1.00 85.53           C  
ATOM   1274  OE1 GLU A  79      -9.402   7.883  16.172  1.00 85.53           O  
ATOM   1275  OE2 GLU A  79      -8.155   6.034  16.204  1.00 85.53           O  
ATOM   1276  N   PHE A  80      -7.811   7.104  21.300  1.00 88.77           N  
ATOM   1277  H   PHE A  80      -8.186   6.228  21.634  1.00 88.77           H  
ATOM   1278  CA  PHE A  80      -7.844   8.273  22.190  1.00 88.77           C  
ATOM   1279  HA  PHE A  80      -8.435   9.053  21.710  1.00 88.77           H  
ATOM   1280  C   PHE A  80      -6.458   8.876  22.417  1.00 88.77           C  
ATOM   1281  CB  PHE A  80      -8.477   7.904  23.540  1.00 88.77           C  
ATOM   1282  HB2 PHE A  80      -7.980   7.016  23.930  1.00 88.77           H  
ATOM   1283  HB3 PHE A  80      -8.289   8.715  24.243  1.00 88.77           H  
ATOM   1284  O   PHE A  80      -6.313  10.095  22.501  1.00 88.77           O  
ATOM   1285  CG  PHE A  80      -9.976   7.679  23.510  1.00 88.77           C  
ATOM   1286  CD1 PHE A  80     -10.829   8.627  22.910  1.00 88.77           C  
ATOM   1287  HD1 PHE A  80     -10.425   9.521  22.458  1.00 88.77           H  
ATOM   1288  CD2 PHE A  80     -10.529   6.540  24.124  1.00 88.77           C  
ATOM   1289  HD2 PHE A  80      -9.883   5.820  24.602  1.00 88.77           H  
ATOM   1290  CE1 PHE A  80     -12.219   8.419  22.892  1.00 88.77           C  
ATOM   1291  HE1 PHE A  80     -12.867   9.142  22.420  1.00 88.77           H  
ATOM   1292  CE2 PHE A  80     -11.920   6.333  24.110  1.00 88.77           C  
ATOM   1293  HE2 PHE A  80     -12.339   5.456  24.580  1.00 88.77           H  
ATOM   1294  CZ  PHE A  80     -12.764   7.269  23.488  1.00 88.77           C  
ATOM   1295  HZ  PHE A  80     -13.832   7.107  23.473  1.00 88.77           H  
ATOM   1296  N   SER A  81      -5.422   8.039  22.463  1.00 92.95           N  
ATOM   1297  H   SER A  81      -5.606   7.046  22.458  1.00 92.95           H  
ATOM   1298  CA  SER A  81      -4.043   8.511  22.553  1.00 92.95           C  
ATOM   1299  HA  SER A  81      -4.002   9.302  23.301  1.00 92.95           H  
ATOM   1300  C   SER A  81      -3.507   9.102  21.244  1.00 92.95           C  
ATOM   1301  CB  SER A  81      -3.164   7.372  23.047  1.00 92.95           C  
ATOM   1302  HB2 SER A  81      -3.668   6.884  23.882  1.00 92.95           H  
ATOM   1303  HB3 SER A  81      -2.220   7.786  23.400  1.00 92.95           H  
ATOM   1304  O   SER A  81      -2.433   9.706  21.245  1.00 92.95           O  
ATOM   1305  OG  SER A  81      -2.895   6.436  22.023  1.00 92.95           O  
ATOM   1306  HG  SER A  81      -3.709   6.232  21.558  1.00 92.95           H  
ATOM   1307  N   ARG A  82      -4.237   8.947  20.130  1.00 91.23           N  
ATOM   1308  H   ARG A  82      -5.138   8.500  20.216  1.00 91.23           H  
ATOM   1309  CA  ARG A  82      -3.835   9.331  18.767  1.00 91.23           C  
ATOM   1310  HA  ARG A  82      -4.571   8.915  18.079  1.00 91.23           H  
ATOM   1311  C   ARG A  82      -2.512   8.696  18.349  1.00 91.23           C  
ATOM   1312  CB  ARG A  82      -3.880  10.855  18.599  1.00 91.23           C  
ATOM   1313  HB2 ARG A  82      -3.065  11.301  19.168  1.00 91.23           H  
ATOM   1314  HB3 ARG A  82      -3.735  11.080  17.542  1.00 91.23           H  
ATOM   1315  O   ARG A  82      -1.638   9.347  17.775  1.00 91.23           O  
ATOM   1316  CG  ARG A  82      -5.209  11.458  19.088  1.00 91.23           C  
ATOM   1317  HG2 ARG A  82      -5.973  10.682  19.127  1.00 91.23           H  
ATOM   1318  HG3 ARG A  82      -5.085  11.857  20.095  1.00 91.23           H  
ATOM   1319  CD  ARG A  82      -5.744  12.540  18.150  1.00 91.23           C  
ATOM   1320  HD2 ARG A  82      -6.715  12.859  18.527  1.00 91.23           H  
ATOM   1321  HD3 ARG A  82      -5.912  12.074  17.179  1.00 91.23           H  
ATOM   1322  NE  ARG A  82      -4.855  13.720  18.050  1.00 91.23           N  
ATOM   1323  HE  ARG A  82      -4.587  14.138  18.930  1.00 91.23           H  
ATOM   1324  NH1 ARG A  82      -4.825  13.867  15.756  1.00 91.23           N  
ATOM   1325 HH11 ARG A  82      -5.352  13.007  15.708  1.00 91.23           H  
ATOM   1326 HH12 ARG A  82      -4.485  14.285  14.902  1.00 91.23           H  
ATOM   1327  NH2 ARG A  82      -3.732  15.385  16.974  1.00 91.23           N  
ATOM   1328 HH21 ARG A  82      -3.568  15.861  17.850  1.00 91.23           H  
ATOM   1329 HH22 ARG A  82      -3.405  15.786  16.107  1.00 91.23           H  
ATOM   1330  CZ  ARG A  82      -4.478  14.314  16.931  1.00 91.23           C  
ATOM   1331  N   TYR A  83      -2.328   7.432  18.725  1.00 93.10           N  
ATOM   1332  H   TYR A  83      -3.095   6.972  19.194  1.00 93.10           H  
ATOM   1333  CA  TYR A  83      -1.091   6.686  18.507  1.00 93.10           C  
ATOM   1334  HA  TYR A  83      -0.273   7.183  19.029  1.00 93.10           H  
ATOM   1335  C   TYR A  83      -0.715   6.618  17.019  1.00 93.10           C  
ATOM   1336  CB  TYR A  83      -1.273   5.284  19.103  1.00 93.10           C  
ATOM   1337  HB2 TYR A  83      -2.265   4.912  18.844  1.00 93.10           H  
ATOM   1338  HB3 TYR A  83      -1.224   5.353  20.190  1.00 93.10           H  
ATOM   1339  O   TYR A  83       0.447   6.824  16.659  1.00 93.10           O  
ATOM   1340  CG  TYR A  83      -0.247   4.278  18.632  1.00 93.10           C  
ATOM   1341  CD1 TYR A  83      -0.617   3.293  17.696  1.00 93.10           C  
ATOM   1342  HD1 TYR A  83      -1.633   3.244  17.332  1.00 93.10           H  
ATOM   1343  CD2 TYR A  83       1.075   4.348  19.108  1.00 93.10           C  
ATOM   1344  HD2 TYR A  83       1.347   5.101  19.832  1.00 93.10           H  
ATOM   1345  CE1 TYR A  83       0.337   2.374  17.230  1.00 93.10           C  
ATOM   1346  HE1 TYR A  83       0.067   1.610  16.516  1.00 93.10           H  
ATOM   1347  CE2 TYR A  83       2.028   3.417  18.656  1.00 93.10           C  
ATOM   1348  HE2 TYR A  83       3.033   3.429  19.052  1.00 93.10           H  
ATOM   1349  OH  TYR A  83       2.564   1.541  17.273  1.00 93.10           O  
ATOM   1350  HH  TYR A  83       3.404   1.626  17.729  1.00 93.10           H  
ATOM   1351  CZ  TYR A  83       1.656   2.438  17.713  1.00 93.10           C  
ATOM   1352  N   LEU A  84      -1.691   6.376  16.140  1.00 85.37           N  
ATOM   1353  H   LEU A  84      -2.645   6.320  16.465  1.00 85.37           H  
ATOM   1354  CA  LEU A  84      -1.439   6.266  14.706  1.00 85.37           C  
ATOM   1355  HA  LEU A  84      -0.591   5.598  14.549  1.00 85.37           H  
ATOM   1356  C   LEU A  84      -1.033   7.615  14.107  1.00 85.37           C  
ATOM   1357  CB  LEU A  84      -2.670   5.671  14.002  1.00 85.37           C  
ATOM   1358  HB2 LEU A  84      -2.497   5.706  12.927  1.00 85.37           H  
ATOM   1359  HB3 LEU A  84      -3.537   6.297  14.212  1.00 85.37           H  
ATOM   1360  O   LEU A  84       0.031   7.721  13.500  1.00 85.37           O  
ATOM   1361  CG  LEU A  84      -3.000   4.220  14.398  1.00 85.37           C  
ATOM   1362  HG  LEU A  84      -3.225   4.175  15.463  1.00 85.37           H  
ATOM   1363  CD1 LEU A  84      -4.224   3.742  13.622  1.00 85.37           C  
ATOM   1364 HD11 LEU A  84      -4.503   2.737  13.939  1.00 85.37           H  
ATOM   1365 HD12 LEU A  84      -5.060   4.410  13.828  1.00 85.37           H  
ATOM   1366 HD13 LEU A  84      -4.024   3.753  12.550  1.00 85.37           H  
ATOM   1367  CD2 LEU A  84      -1.850   3.252  14.097  1.00 85.37           C  
ATOM   1368 HD21 LEU A  84      -2.169   2.231  14.307  1.00 85.37           H  
ATOM   1369 HD22 LEU A  84      -1.570   3.337  13.047  1.00 85.37           H  
ATOM   1370 HD23 LEU A  84      -0.993   3.479  14.730  1.00 85.37           H  
ATOM   1371  N   GLU A  85      -1.824   8.657  14.344  1.00 83.26           N  
ATOM   1372  H   GLU A  85      -2.673   8.501  14.869  1.00 83.26           H  
ATOM   1373  CA  GLU A  85      -1.656   9.973  13.728  1.00 83.26           C  
ATOM   1374  HA  GLU A  85      -1.519   9.848  12.654  1.00 83.26           H  
ATOM   1375  C   GLU A  85      -0.441  10.718  14.274  1.00 83.26           C  
ATOM   1376  CB  GLU A  85      -2.886  10.870  13.969  1.00 83.26           C  
ATOM   1377  HB2 GLU A  85      -2.704  11.815  13.458  1.00 83.26           H  
ATOM   1378  HB3 GLU A  85      -2.969  11.102  15.031  1.00 83.26           H  
ATOM   1379  O   GLU A  85       0.226  11.439  13.533  1.00 83.26           O  
ATOM   1380  CG  GLU A  85      -4.226  10.330  13.455  1.00 83.26           C  
ATOM   1381  HG2 GLU A  85      -4.109  10.057  12.407  1.00 83.26           H  
ATOM   1382  HG3 GLU A  85      -4.951  11.142  13.508  1.00 83.26           H  
ATOM   1383  CD  GLU A  85      -4.767   9.143  14.263  1.00 83.26           C  
ATOM   1384  OE1 GLU A  85      -5.547   8.385  13.663  1.00 83.26           O  
ATOM   1385  OE2 GLU A  85      -4.337   8.988  15.435  1.00 83.26           O  
ATOM   1386  N   ASN A  86      -0.157  10.584  15.574  1.00 89.08           N  
ATOM   1387  H   ASN A  86      -0.755   9.994  16.134  1.00 89.08           H  
ATOM   1388  CA  ASN A  86       0.883  11.375  16.229  1.00 89.08           C  
ATOM   1389  HA  ASN A  86       1.120  12.226  15.591  1.00 89.08           H  
ATOM   1390  C   ASN A  86       2.205  10.641  16.416  1.00 89.08           C  
ATOM   1391  CB  ASN A  86       0.370  11.923  17.567  1.00 89.08           C  
ATOM   1392  HB2 ASN A  86      -0.059  11.116  18.161  1.00 89.08           H  
ATOM   1393  HB3 ASN A  86       1.202  12.328  18.143  1.00 89.08           H  
ATOM   1394  O   ASN A  86       3.208  11.328  16.625  1.00 89.08           O  
ATOM   1395  CG  ASN A  86      -0.640  13.035  17.400  1.00 89.08           C  
ATOM   1396  ND2 ASN A  86      -1.479  13.243  18.381  1.00 89.08           N  
ATOM   1397 HD21 ASN A  86      -1.534  12.567  19.129  1.00 89.08           H  
ATOM   1398 HD22 ASN A  86      -2.176  13.957  18.226  1.00 89.08           H  
ATOM   1399  OD1 ASN A  86      -0.623  13.809  16.456  1.00 89.08           O  
ATOM   1400  N   TYR A  87       2.223   9.306  16.348  1.00 91.78           N  
ATOM   1401  H   TYR A  87       1.356   8.810  16.201  1.00 91.78           H  
ATOM   1402  CA  TYR A  87       3.434   8.528  16.591  1.00 91.78           C  
ATOM   1403  HA  TYR A  87       4.272   9.217  16.702  1.00 91.78           H  
ATOM   1404  C   TYR A  87       3.809   7.608  15.439  1.00 91.78           C  
ATOM   1405  CB  TYR A  87       3.305   7.745  17.899  1.00 91.78           C  
ATOM   1406  HB2 TYR A  87       2.652   6.884  17.758  1.00 91.78           H  
ATOM   1407  HB3 TYR A  87       2.826   8.384  18.641  1.00 91.78           H  
ATOM   1408  O   TYR A  87       4.921   7.727  14.925  1.00 91.78           O  
ATOM   1409  CG  TYR A  87       4.628   7.272  18.462  1.00 91.78           C  
ATOM   1410  CD1 TYR A  87       4.835   5.907  18.719  1.00 91.78           C  
ATOM   1411  HD1 TYR A  87       4.070   5.195  18.444  1.00 91.78           H  
ATOM   1412  CD2 TYR A  87       5.647   8.198  18.755  1.00 91.78           C  
ATOM   1413  HD2 TYR A  87       5.525   9.242  18.506  1.00 91.78           H  
ATOM   1414  CE1 TYR A  87       6.027   5.476  19.328  1.00 91.78           C  
ATOM   1415  HE1 TYR A  87       6.194   4.426  19.516  1.00 91.78           H  
ATOM   1416  CE2 TYR A  87       6.812   7.788  19.417  1.00 91.78           C  
ATOM   1417  HE2 TYR A  87       7.554   8.522  19.694  1.00 91.78           H  
ATOM   1418  OH  TYR A  87       8.120   6.052  20.378  1.00 91.78           O  
ATOM   1419  HH  TYR A  87       8.609   6.821  20.681  1.00 91.78           H  
ATOM   1420  CZ  TYR A  87       6.998   6.425  19.714  1.00 91.78           C  
ATOM   1421  N   LEU A  88       2.914   6.712  15.016  1.00 83.61           N  
ATOM   1422  H   LEU A  88       2.007   6.680  15.461  1.00 83.61           H  
ATOM   1423  CA  LEU A  88       3.273   5.672  14.055  1.00 83.61           C  
ATOM   1424  HA  LEU A  88       4.263   5.311  14.330  1.00 83.61           H  
ATOM   1425  C   LEU A  88       3.389   6.214  12.625  1.00 83.61           C  
ATOM   1426  CB  LEU A  88       2.290   4.494  14.165  1.00 83.61           C  
ATOM   1427  HB2 LEU A  88       2.204   4.194  15.209  1.00 83.61           H  
ATOM   1428  HB3 LEU A  88       1.309   4.828  13.827  1.00 83.61           H  
ATOM   1429  O   LEU A  88       4.454   6.105  12.021  1.00 83.61           O  
ATOM   1430  CG  LEU A  88       2.705   3.270  13.324  1.00 83.61           C  
ATOM   1431  HG  LEU A  88       2.836   3.567  12.284  1.00 83.61           H  
ATOM   1432  CD1 LEU A  88       4.004   2.633  13.823  1.00 83.61           C  
ATOM   1433 HD11 LEU A  88       4.214   1.729  13.250  1.00 83.61           H  
ATOM   1434 HD12 LEU A  88       4.840   3.319  13.693  1.00 83.61           H  
ATOM   1435 HD13 LEU A  88       3.899   2.367  14.874  1.00 83.61           H  
ATOM   1436  CD2 LEU A  88       1.609   2.210  13.378  1.00 83.61           C  
ATOM   1437 HD21 LEU A  88       1.437   1.902  14.409  1.00 83.61           H  
ATOM   1438 HD22 LEU A  88       1.903   1.340  12.790  1.00 83.61           H  
ATOM   1439 HD23 LEU A  88       0.688   2.617  12.960  1.00 83.61           H  
ATOM   1440  N   TRP A  89       2.326   6.811  12.076  1.00 81.40           N  
ATOM   1441  H   TRP A  89       1.495   6.948  12.634  1.00 81.40           H  
ATOM   1442  CA  TRP A  89       2.283   7.231  10.671  1.00 81.40           C  
ATOM   1443  HA  TRP A  89       2.528   6.367  10.053  1.00 81.40           H  
ATOM   1444  C   TRP A  89       3.318   8.299  10.303  1.00 81.40           C  
ATOM   1445  CB  TRP A  89       0.876   7.691  10.271  1.00 81.40           C  
ATOM   1446  HB2 TRP A  89       0.927   8.078   9.253  1.00 81.40           H  
ATOM   1447  HB3 TRP A  89       0.559   8.516  10.908  1.00 81.40           H  
ATOM   1448  O   TRP A  89       3.972   8.123   9.276  1.00 81.40           O  
ATOM   1449  CG  TRP A  89      -0.209   6.664  10.288  1.00 81.40           C  
ATOM   1450  CD1 TRP A  89      -0.060   5.318  10.308  1.00 81.40           C  
ATOM   1451  HD1 TRP A  89       0.885   4.796  10.331  1.00 81.40           H  
ATOM   1452  CD2 TRP A  89      -1.647   6.908  10.254  1.00 81.40           C  
ATOM   1453  CE2 TRP A  89      -2.315   5.649  10.230  1.00 81.40           C  
ATOM   1454  CE3 TRP A  89      -2.450   8.068  10.240  1.00 81.40           C  
ATOM   1455  HE3 TRP A  89      -1.980   9.040  10.269  1.00 81.40           H  
ATOM   1456  NE1 TRP A  89      -1.302   4.717  10.277  1.00 81.40           N  
ATOM   1457  HE1 TRP A  89      -1.447   3.717  10.289  1.00 81.40           H  
ATOM   1458  CH2 TRP A  89      -4.483   6.713  10.206  1.00 81.40           C  
ATOM   1459  HH2 TRP A  89      -5.561   6.655  10.236  1.00 81.40           H  
ATOM   1460  CZ2 TRP A  89      -3.711   5.540  10.196  1.00 81.40           C  
ATOM   1461  HZ2 TRP A  89      -4.192   4.573  10.203  1.00 81.40           H  
ATOM   1462  CZ3 TRP A  89      -3.854   7.970  10.223  1.00 81.40           C  
ATOM   1463  HZ3 TRP A  89      -4.463   8.862  10.261  1.00 81.40           H  
ATOM   1464  N   PRO A  90       3.562   9.354  11.110  1.00 80.12           N  
ATOM   1465  CA  PRO A  90       4.578  10.353  10.770  1.00 80.12           C  
ATOM   1466  HA  PRO A  90       4.328  10.800   9.808  1.00 80.12           H  
ATOM   1467  C   PRO A  90       5.998   9.781  10.699  1.00 80.12           C  
ATOM   1468  CB  PRO A  90       4.489  11.418  11.868  1.00 80.12           C  
ATOM   1469  HB2 PRO A  90       4.668  12.418  11.472  1.00 80.12           H  
ATOM   1470  HB3 PRO A  90       5.195  11.197  12.668  1.00 80.12           H  
ATOM   1471  O   PRO A  90       6.853  10.317  10.000  1.00 80.12           O  
ATOM   1472  CG  PRO A  90       3.070  11.271  12.405  1.00 80.12           C  
ATOM   1473  HG2 PRO A  90       2.372  11.798  11.755  1.00 80.12           H  
ATOM   1474  HG3 PRO A  90       2.988  11.624  13.433  1.00 80.12           H  
ATOM   1475  CD  PRO A  90       2.834   9.770  12.304  1.00 80.12           C  
ATOM   1476  HD2 PRO A  90       1.764   9.571  12.244  1.00 80.12           H  
ATOM   1477  HD3 PRO A  90       3.255   9.274  13.179  1.00 80.12           H  
ATOM   1478  N   ASN A  91       6.253   8.693  11.430  1.00 80.29           N  
ATOM   1479  H   ASN A  91       5.494   8.275  11.949  1.00 80.29           H  
ATOM   1480  CA  ASN A  91       7.559   8.041  11.501  1.00 80.29           C  
ATOM   1481  HA  ASN A  91       8.317   8.715  11.103  1.00 80.29           H  
ATOM   1482  C   ASN A  91       7.637   6.772  10.651  1.00 80.29           C  
ATOM   1483  CB  ASN A  91       7.896   7.780  12.968  1.00 80.29           C  
ATOM   1484  HB2 ASN A  91       8.840   7.237  13.032  1.00 80.29           H  
ATOM   1485  HB3 ASN A  91       7.118   7.168  13.425  1.00 80.29           H  
ATOM   1486  O   ASN A  91       8.665   6.089  10.642  1.00 80.29           O  
ATOM   1487  CG  ASN A  91       8.061   9.079  13.723  1.00 80.29           C  
ATOM   1488  ND2 ASN A  91       7.116   9.442  14.557  1.00 80.29           N  
ATOM   1489 HD21 ASN A  91       7.233  10.326  15.031  1.00 80.29           H  
ATOM   1490 HD22 ASN A  91       6.315   8.840  14.688  1.00 80.29           H  
ATOM   1491  OD1 ASN A  91       9.039   9.788  13.565  1.00 80.29           O  
ATOM   1492  N   TYR A  92       6.575   6.459   9.912  1.00 69.71           N  
ATOM   1493  H   TYR A  92       5.759   7.053   9.955  1.00 69.71           H  
ATOM   1494  CA  TYR A  92       6.545   5.340   8.993  1.00 69.71           C  
ATOM   1495  HA  TYR A  92       6.974   4.470   9.492  1.00 69.71           H  
ATOM   1496  C   TYR A  92       7.410   5.663   7.766  1.00 69.71           C  
ATOM   1497  CB  TYR A  92       5.090   5.008   8.664  1.00 69.71           C  
ATOM   1498  HB2 TYR A  92       4.547   4.822   9.591  1.00 69.71           H  
ATOM   1499  HB3 TYR A  92       4.627   5.864   8.174  1.00 69.71           H  
ATOM   1500  O   TYR A  92       6.958   6.228   6.771  1.00 69.71           O  
ATOM   1501  CG  TYR A  92       4.957   3.798   7.774  1.00 69.71           C  
ATOM   1502  CD1 TYR A  92       4.810   3.984   6.389  1.00 69.71           C  
ATOM   1503  HD1 TYR A  92       4.790   4.983   5.981  1.00 69.71           H  
ATOM   1504  CD2 TYR A  92       4.986   2.501   8.322  1.00 69.71           C  
ATOM   1505  HD2 TYR A  92       5.087   2.369   9.389  1.00 69.71           H  
ATOM   1506  CE1 TYR A  92       4.680   2.875   5.542  1.00 69.71           C  
ATOM   1507  HE1 TYR A  92       4.541   3.009   4.480  1.00 69.71           H  
ATOM   1508  CE2 TYR A  92       4.835   1.384   7.479  1.00 69.71           C  
ATOM   1509  HE2 TYR A  92       4.798   0.393   7.908  1.00 69.71           H  
ATOM   1510  OH  TYR A  92       4.488   0.540   5.243  1.00 69.71           O  
ATOM   1511  HH  TYR A  92       4.372  -0.285   5.720  1.00 69.71           H  
ATOM   1512  CZ  TYR A  92       4.677   1.580   6.087  1.00 69.71           C  
ATOM   1513  N   LYS A  93       8.700   5.324   7.852  1.00 60.10           N  
ATOM   1514  H   LYS A  93       9.025   4.971   8.741  1.00 60.10           H  
ATOM   1515  CA  LYS A  93       9.655   5.486   6.751  1.00 60.10           C  
ATOM   1516  HA  LYS A  93       9.357   6.357   6.167  1.00 60.10           H  
ATOM   1517  C   LYS A  93       9.591   4.275   5.825  1.00 60.10           C  
ATOM   1518  CB  LYS A  93      11.072   5.757   7.272  1.00 60.10           C  
ATOM   1519  HB2 LYS A  93      11.749   5.799   6.419  1.00 60.10           H  
ATOM   1520  HB3 LYS A  93      11.388   4.947   7.929  1.00 60.10           H  
ATOM   1521  O   LYS A  93       9.838   3.142   6.234  1.00 60.10           O  
ATOM   1522  CG  LYS A  93      11.138   7.095   8.025  1.00 60.10           C  
ATOM   1523  HG2 LYS A  93      10.564   7.025   8.949  1.00 60.10           H  
ATOM   1524  HG3 LYS A  93      10.704   7.878   7.402  1.00 60.10           H  
ATOM   1525  CD  LYS A  93      12.583   7.476   8.358  1.00 60.10           C  
ATOM   1526  HD2 LYS A  93      13.035   6.693   8.966  1.00 60.10           H  
ATOM   1527  HD3 LYS A  93      13.142   7.582   7.428  1.00 60.10           H  
ATOM   1528  CE  LYS A  93      12.590   8.803   9.125  1.00 60.10           C  
ATOM   1529  HE2 LYS A  93      12.035   9.538   8.541  1.00 60.10           H  
ATOM   1530  HE3 LYS A  93      12.060   8.666  10.067  1.00 60.10           H  
ATOM   1531  NZ  LYS A  93      13.970   9.289   9.368  1.00 60.10           N  
ATOM   1532  HZ1 LYS A  93      14.491   8.621   9.918  1.00 60.10           H  
ATOM   1533  HZ2 LYS A  93      13.946  10.170   9.861  1.00 60.10           H  
ATOM   1534  HZ3 LYS A  93      14.444   9.433   8.488  1.00 60.10           H  
ATOM   1535  N   LYS A  94       9.276   4.529   4.555  1.00 50.31           N  
ATOM   1536  H   LYS A  94       9.112   5.497   4.318  1.00 50.31           H  
ATOM   1537  CA  LYS A  94       9.073   3.511   3.509  1.00 50.31           C  
ATOM   1538  HA  LYS A  94       8.436   2.729   3.921  1.00 50.31           H  
ATOM   1539  C   LYS A  94      10.380   2.821   3.065  1.00 50.31           C  
ATOM   1540  CB  LYS A  94       8.331   4.201   2.347  1.00 50.31           C  
ATOM   1541  HB2 LYS A  94       7.571   4.860   2.769  1.00 50.31           H  
ATOM   1542  HB3 LYS A  94       9.040   4.819   1.796  1.00 50.31           H  
ATOM   1543  O   LYS A  94      10.324   1.832   2.340  1.00 50.31           O  
ATOM   1544  CG  LYS A  94       7.620   3.245   1.375  1.00 50.31           C  
ATOM   1545  HG2 LYS A  94       8.349   2.597   0.890  1.00 50.31           H  
ATOM   1546  HG3 LYS A  94       6.907   2.633   1.927  1.00 50.31           H  
ATOM   1547  CD  LYS A  94       6.878   4.050   0.297  1.00 50.31           C  
ATOM   1548  HD2 LYS A  94       7.603   4.663  -0.239  1.00 50.31           H  
ATOM   1549  HD3 LYS A  94       6.149   4.704   0.777  1.00 50.31           H  
ATOM   1550  CE  LYS A  94       6.163   3.122  -0.690  1.00 50.31           C  
ATOM   1551  HE2 LYS A  94       6.892   2.420  -1.095  1.00 50.31           H  
ATOM   1552  HE3 LYS A  94       5.412   2.552  -0.144  1.00 50.31           H  
ATOM   1553  NZ  LYS A  94       5.529   3.892  -1.790  1.00 50.31           N  
ATOM   1554  HZ1 LYS A  94       6.236   4.365  -2.334  1.00 50.31           H  
ATOM   1555  HZ2 LYS A  94       4.894   4.583  -1.417  1.00 50.31           H  
ATOM   1556  HZ3 LYS A  94       5.009   3.283  -2.405  1.00 50.31           H  
ATOM   1557  N   GLU A  95      11.544   3.317   3.497  1.00 44.36           N  
ATOM   1558  H   GLU A  95      11.503   4.139   4.082  1.00 44.36           H  
ATOM   1559  CA  GLU A  95      12.848   3.056   2.865  1.00 44.36           C  
ATOM   1560  HA  GLU A  95      12.765   3.329   1.813  1.00 44.36           H  
ATOM   1561  C   GLU A  95      13.363   1.604   2.857  1.00 44.36           C  
ATOM   1562  CB  GLU A  95      13.930   3.957   3.500  1.00 44.36           C  
ATOM   1563  HB2 GLU A  95      14.832   3.364   3.651  1.00 44.36           H  
ATOM   1564  HB3 GLU A  95      13.626   4.279   4.496  1.00 44.36           H  
ATOM   1565  O   GLU A  95      14.251   1.313   2.061  1.00 44.36           O  
ATOM   1566  CG  GLU A  95      14.349   5.153   2.626  1.00 44.36           C  
ATOM   1567  HG2 GLU A  95      15.345   5.462   2.945  1.00 44.36           H  
ATOM   1568  HG3 GLU A  95      14.430   4.829   1.588  1.00 44.36           H  
ATOM   1569  CD  GLU A  95      13.423   6.367   2.744  1.00 44.36           C  
ATOM   1570  OE1 GLU A  95      13.217   7.033   1.709  1.00 44.36           O  
ATOM   1571  OE2 GLU A  95      12.903   6.592   3.864  1.00 44.36           O  
ATOM   1572  N   LYS A  96      12.862   0.677   3.686  1.00 39.79           N  
ATOM   1573  H   LYS A  96      12.118   0.949   4.312  1.00 39.79           H  
ATOM   1574  CA  LYS A  96      13.442  -0.686   3.772  1.00 39.79           C  
ATOM   1575  HA  LYS A  96      14.324  -0.725   3.134  1.00 39.79           H  
ATOM   1576  C   LYS A  96      12.609  -1.820   3.178  1.00 39.79           C  
ATOM   1577  CB  LYS A  96      13.944  -0.986   5.193  1.00 39.79           C  
ATOM   1578  HB2 LYS A  96      14.095  -2.060   5.304  1.00 39.79           H  
ATOM   1579  HB3 LYS A  96      13.204  -0.673   5.929  1.00 39.79           H  
ATOM   1580  O   LYS A  96      12.990  -2.978   3.312  1.00 39.79           O  
ATOM   1581  CG  LYS A  96      15.290  -0.294   5.456  1.00 39.79           C  
ATOM   1582  HG2 LYS A  96      15.136   0.780   5.564  1.00 39.79           H  
ATOM   1583  HG3 LYS A  96      15.963  -0.473   4.618  1.00 39.79           H  
ATOM   1584  CD  LYS A  96      15.933  -0.863   6.724  1.00 39.79           C  
ATOM   1585  HD2 LYS A  96      15.280  -0.672   7.576  1.00 39.79           H  
ATOM   1586  HD3 LYS A  96      16.055  -1.939   6.606  1.00 39.79           H  
ATOM   1587  CE  LYS A  96      17.302  -0.221   6.963  1.00 39.79           C  
ATOM   1588  HE2 LYS A  96      17.164   0.848   7.127  1.00 39.79           H  
ATOM   1589  HE3 LYS A  96      17.903  -0.345   6.062  1.00 39.79           H  
ATOM   1590  NZ  LYS A  96      17.990  -0.843   8.122  1.00 39.79           N  
ATOM   1591  HZ1 LYS A  96      18.896  -0.422   8.269  1.00 39.79           H  
ATOM   1592  HZ2 LYS A  96      18.127  -1.830   7.958  1.00 39.79           H  
ATOM   1593  HZ3 LYS A  96      17.441  -0.737   8.963  1.00 39.79           H  
ATOM   1594  N   ARG A  97      11.514  -1.528   2.476  1.00 37.65           N  
ATOM   1595  H   ARG A  97      11.292  -0.556   2.315  1.00 37.65           H  
ATOM   1596  CA  ARG A  97      10.761  -2.573   1.766  1.00 37.65           C  
ATOM   1597  HA  ARG A  97      10.957  -3.549   2.211  1.00 37.65           H  
ATOM   1598  C   ARG A  97      11.198  -2.618   0.312  1.00 37.65           C  
ATOM   1599  CB  ARG A  97       9.253  -2.325   1.853  1.00 37.65           C  
ATOM   1600  HB2 ARG A  97       8.748  -3.117   1.300  1.00 37.65           H  
ATOM   1601  HB3 ARG A  97       9.015  -1.373   1.379  1.00 37.65           H  
ATOM   1602  O   ARG A  97      11.012  -1.608  -0.361  1.00 37.65           O  
ATOM   1603  CG  ARG A  97       8.715  -2.309   3.285  1.00 37.65           C  
ATOM   1604  HG2 ARG A  97       9.023  -3.206   3.823  1.00 37.65           H  
ATOM   1605  HG3 ARG A  97       9.094  -1.426   3.800  1.00 37.65           H  
ATOM   1606  CD  ARG A  97       7.188  -2.254   3.205  1.00 37.65           C  
ATOM   1607  HD2 ARG A  97       6.890  -1.609   2.379  1.00 37.65           H  
ATOM   1608  HD3 ARG A  97       6.818  -3.258   3.000  1.00 37.65           H  
ATOM   1609  NE  ARG A  97       6.607  -1.702   4.435  1.00 37.65           N  
ATOM   1610  HE  ARG A  97       7.011  -0.848   4.794  1.00 37.65           H  
ATOM   1611  NH1 ARG A  97       5.020  -3.336   4.818  1.00 37.65           N  
ATOM   1612 HH11 ARG A  97       5.244  -3.799   3.948  1.00 37.65           H  
ATOM   1613 HH12 ARG A  97       4.677  -3.970   5.525  1.00 37.65           H  
ATOM   1614  NH2 ARG A  97       5.416  -1.789   6.354  1.00 37.65           N  
ATOM   1615 HH21 ARG A  97       6.095  -1.174   6.780  1.00 37.65           H  
ATOM   1616 HH22 ARG A  97       4.856  -2.374   6.957  1.00 37.65           H  
ATOM   1617  CZ  ARG A  97       5.680  -2.274   5.177  1.00 37.65           C  
ATOM   1618  N   ARG A  98      11.713  -3.766  -0.156  1.00 38.63           N  
ATOM   1619  H   ARG A  98      11.946  -4.434   0.564  1.00 38.63           H  
ATOM   1620  CA  ARG A  98      11.422  -4.347  -1.494  1.00 38.63           C  
ATOM   1621  HA  ARG A  98      10.460  -4.855  -1.427  1.00 38.63           H  
ATOM   1622  C   ARG A  98      12.344  -5.470  -1.976  1.00 38.63           C  
ATOM   1623  CB  ARG A  98      11.322  -3.288  -2.622  1.00 38.63           C  
ATOM   1624  HB2 ARG A  98      11.681  -3.673  -3.576  1.00 38.63           H  
ATOM   1625  HB3 ARG A  98      11.947  -2.420  -2.411  1.00 38.63           H  
ATOM   1626  O   ARG A  98      12.103  -5.949  -3.074  1.00 38.63           O  
ATOM   1627  CG  ARG A  98       9.850  -2.906  -2.829  1.00 38.63           C  
ATOM   1628  HG2 ARG A  98       9.388  -2.577  -1.898  1.00 38.63           H  
ATOM   1629  HG3 ARG A  98       9.305  -3.778  -3.191  1.00 38.63           H  
ATOM   1630  CD  ARG A  98       9.755  -1.800  -3.870  1.00 38.63           C  
ATOM   1631  HD2 ARG A  98      10.368  -0.956  -3.553  1.00 38.63           H  
ATOM   1632  HD3 ARG A  98      10.151  -2.183  -4.811  1.00 38.63           H  
ATOM   1633  NE  ARG A  98       8.362  -1.359  -4.031  1.00 38.63           N  
ATOM   1634  HE  ARG A  98       7.752  -1.476  -3.235  1.00 38.63           H  
ATOM   1635  NH1 ARG A  98       8.534  -0.767  -6.253  1.00 38.63           N  
ATOM   1636 HH11 ARG A  98       9.448  -1.182  -6.369  1.00 38.63           H  
ATOM   1637 HH12 ARG A  98       8.130  -0.478  -7.132  1.00 38.63           H  
ATOM   1638  NH2 ARG A  98       6.599  -0.503  -5.165  1.00 38.63           N  
ATOM   1639 HH21 ARG A  98       5.993  -0.784  -4.407  1.00 38.63           H  
ATOM   1640 HH22 ARG A  98       6.206  -0.274  -6.067  1.00 38.63           H  
ATOM   1641  CZ  ARG A  98       7.849  -0.878  -5.146  1.00 38.63           C  
ATOM   1642  N   VAL A  99      13.366  -5.910  -1.240  1.00 40.67           N  
ATOM   1643  H   VAL A  99      13.586  -5.491  -0.347  1.00 40.67           H  
ATOM   1644  CA  VAL A  99      14.308  -6.863  -1.865  1.00 40.67           C  
ATOM   1645  HA  VAL A  99      14.396  -6.581  -2.914  1.00 40.67           H  
ATOM   1646  C   VAL A  99      13.758  -8.296  -1.926  1.00 40.67           C  
ATOM   1647  CB  VAL A  99      15.744  -6.734  -1.334  1.00 40.67           C  
ATOM   1648  HB  VAL A  99      15.785  -7.058  -0.294  1.00 40.67           H  
ATOM   1649  O   VAL A  99      13.958  -8.939  -2.944  1.00 40.67           O  
ATOM   1650  CG1 VAL A  99      16.732  -7.553  -2.172  1.00 40.67           C  
ATOM   1651 HG11 VAL A  99      17.747  -7.418  -1.796  1.00 40.67           H  
ATOM   1652 HG12 VAL A  99      16.493  -8.615  -2.118  1.00 40.67           H  
ATOM   1653 HG13 VAL A  99      16.692  -7.244  -3.216  1.00 40.67           H  
ATOM   1654  CG2 VAL A  99      16.210  -5.270  -1.434  1.00 40.67           C  
ATOM   1655 HG21 VAL A  99      16.119  -4.917  -2.462  1.00 40.67           H  
ATOM   1656 HG22 VAL A  99      17.252  -5.194  -1.126  1.00 40.67           H  
ATOM   1657 HG23 VAL A  99      15.618  -4.632  -0.778  1.00 40.67           H  
ATOM   1658  N   TYR A 100      12.980  -8.769  -0.950  1.00 34.39           N  
ATOM   1659  H   TYR A 100      12.835  -8.229  -0.109  1.00 34.39           H  
ATOM   1660  CA  TYR A 100      12.287 -10.063  -1.037  1.00 34.39           C  
ATOM   1661  HA  TYR A 100      12.034 -10.280  -2.075  1.00 34.39           H  
ATOM   1662  C   TYR A 100      10.979  -9.997  -0.241  1.00 34.39           C  
ATOM   1663  CB  TYR A 100      13.210 -11.193  -0.529  1.00 34.39           C  
ATOM   1664  HB2 TYR A 100      12.593 -11.961  -0.062  1.00 34.39           H  
ATOM   1665  HB3 TYR A 100      13.874 -10.815   0.247  1.00 34.39           H  
ATOM   1666  O   TYR A 100      11.009  -9.762   0.962  1.00 34.39           O  
ATOM   1667  CG  TYR A 100      14.027 -11.867  -1.623  1.00 34.39           C  
ATOM   1668  CD1 TYR A 100      13.523 -13.021  -2.252  1.00 34.39           C  
ATOM   1669  HD1 TYR A 100      12.593 -13.455  -1.916  1.00 34.39           H  
ATOM   1670  CD2 TYR A 100      15.275 -11.351  -2.022  1.00 34.39           C  
ATOM   1671  HD2 TYR A 100      15.675 -10.492  -1.503  1.00 34.39           H  
ATOM   1672  CE1 TYR A 100      14.239 -13.623  -3.305  1.00 34.39           C  
ATOM   1673  HE1 TYR A 100      13.857 -14.511  -3.787  1.00 34.39           H  
ATOM   1674  CE2 TYR A 100      15.984 -11.929  -3.094  1.00 34.39           C  
ATOM   1675  HE2 TYR A 100      16.926 -11.507  -3.410  1.00 34.39           H  
ATOM   1676  OH  TYR A 100      16.139 -13.645  -4.768  1.00 34.39           O  
ATOM   1677  HH  TYR A 100      16.954 -13.174  -4.959  1.00 34.39           H  
ATOM   1678  CZ  TYR A 100      15.460 -13.069  -3.740  1.00 34.39           C  
ATOM   1679  N   ARG A 101       9.827 -10.138  -0.910  1.00 43.00           N  
ATOM   1680  H   ARG A 101       9.889 -10.355  -1.895  1.00 43.00           H  
ATOM   1681  CA  ARG A 101       8.543 -10.412  -0.246  1.00 43.00           C  
ATOM   1682  HA  ARG A 101       8.506  -9.945   0.738  1.00 43.00           H  
ATOM   1683  C   ARG A 101       8.448 -11.924  -0.048  1.00 43.00           C  
ATOM   1684  CB  ARG A 101       7.347  -9.923  -1.092  1.00 43.00           C  
ATOM   1685  HB2 ARG A 101       6.452 -10.398  -0.690  1.00 43.00           H  
ATOM   1686  HB3 ARG A 101       7.468 -10.257  -2.122  1.00 43.00           H  
ATOM   1687  O   ARG A 101       8.087 -12.620  -0.992  1.00 43.00           O  
ATOM   1688  CG  ARG A 101       7.109  -8.410  -1.075  1.00 43.00           C  
ATOM   1689  HG2 ARG A 101       7.037  -8.080  -0.039  1.00 43.00           H  
ATOM   1690  HG3 ARG A 101       7.946  -7.895  -1.548  1.00 43.00           H  
ATOM   1691  CD  ARG A 101       5.804  -8.090  -1.830  1.00 43.00           C  
ATOM   1692  HD2 ARG A 101       5.973  -8.185  -2.903  1.00 43.00           H  
ATOM   1693  HD3 ARG A 101       5.054  -8.820  -1.525  1.00 43.00           H  
ATOM   1694  NE  ARG A 101       5.311  -6.743  -1.497  1.00 43.00           N  
ATOM   1695  HE  ARG A 101       5.874  -6.255  -0.815  1.00 43.00           H  
ATOM   1696  NH1 ARG A 101       3.108  -7.033  -2.131  1.00 43.00           N  
ATOM   1697 HH11 ARG A 101       2.133  -6.773  -2.073  1.00 43.00           H  
ATOM   1698 HH12 ARG A 101       3.329  -7.973  -2.427  1.00 43.00           H  
ATOM   1699  NH2 ARG A 101       3.704  -5.277  -0.893  1.00 43.00           N  
ATOM   1700 HH21 ARG A 101       4.211  -5.177  -0.025  1.00 43.00           H  
ATOM   1701 HH22 ARG A 101       2.714  -5.081  -0.853  1.00 43.00           H  
ATOM   1702  CZ  ARG A 101       4.048  -6.360  -1.525  1.00 43.00           C  
ATOM   1703  N   ASP A 102       8.764 -12.424   1.143  1.00 41.44           N  
ATOM   1704  H   ASP A 102       9.166 -11.816   1.842  1.00 41.44           H  
ATOM   1705  CA  ASP A 102       8.589 -13.853   1.466  1.00 41.44           C  
ATOM   1706  HA  ASP A 102       8.751 -14.445   0.565  1.00 41.44           H  
ATOM   1707  C   ASP A 102       7.156 -14.185   1.917  1.00 41.44           C  
ATOM   1708  CB  ASP A 102       9.623 -14.299   2.516  1.00 41.44           C  
ATOM   1709  HB2 ASP A 102       9.249 -15.192   3.016  1.00 41.44           H  
ATOM   1710  HB3 ASP A 102       9.730 -13.521   3.272  1.00 41.44           H  
ATOM   1711  O   ASP A 102       6.742 -15.349   1.921  1.00 41.44           O  
ATOM   1712  CG  ASP A 102      10.998 -14.654   1.932  1.00 41.44           C  
ATOM   1713  OD1 ASP A 102      11.100 -14.832   0.696  1.00 41.44           O  
ATOM   1714  OD2 ASP A 102      11.939 -14.782   2.745  1.00 41.44           O  
ATOM   1715  N   THR A 103       6.346 -13.178   2.265  1.00 49.24           N  
ATOM   1716  H   THR A 103       6.728 -12.246   2.337  1.00 49.24           H  
ATOM   1717  CA  THR A 103       4.943 -13.404   2.625  1.00 49.24           C  
ATOM   1718  HA  THR A 103       4.896 -14.329   3.200  1.00 49.24           H  
ATOM   1719  C   THR A 103       4.091 -13.586   1.367  1.00 49.24           C  
ATOM   1720  CB  THR A 103       4.376 -12.306   3.538  1.00 49.24           C  
ATOM   1721  HB  THR A 103       4.250 -11.383   2.973  1.00 49.24           H  
ATOM   1722  O   THR A 103       3.592 -12.631   0.774  1.00 49.24           O  
ATOM   1723  CG2 THR A 103       3.041 -12.739   4.147  1.00 49.24           C  
ATOM   1724 HG21 THR A 103       2.306 -12.901   3.358  1.00 49.24           H  
ATOM   1725 HG22 THR A 103       3.171 -13.653   4.726  1.00 49.24           H  
ATOM   1726 HG23 THR A 103       2.672 -11.948   4.800  1.00 49.24           H  
ATOM   1727  OG1 THR A 103       5.228 -12.081   4.634  1.00 49.24           O  
ATOM   1728  HG1 THR A 103       5.043 -11.203   4.977  1.00 49.24           H  
ATOM   1729  N   TYR A 104       3.873 -14.839   0.968  1.00 63.36           N  
ATOM   1730  H   TYR A 104       4.475 -15.560   1.338  1.00 63.36           H  
ATOM   1731  CA  TYR A 104       2.879 -15.177  -0.052  1.00 63.36           C  
ATOM   1732  HA  TYR A 104       3.053 -14.526  -0.908  1.00 63.36           H  
ATOM   1733  C   TYR A 104       1.465 -14.900   0.490  1.00 63.36           C  
ATOM   1734  CB  TYR A 104       3.051 -16.638  -0.517  1.00 63.36           C  
ATOM   1735  HB2 TYR A 104       2.273 -16.869  -1.244  1.00 63.36           H  
ATOM   1736  HB3 TYR A 104       2.902 -17.302   0.335  1.00 63.36           H  
ATOM   1737  O   TYR A 104       1.092 -15.424   1.541  1.00 63.36           O  
ATOM   1738  CG  TYR A 104       4.409 -16.936  -1.140  1.00 63.36           C  
ATOM   1739  CD1 TYR A 104       4.597 -16.876  -2.537  1.00 63.36           C  
ATOM   1740  HD1 TYR A 104       3.760 -16.738  -3.206  1.00 63.36           H  
ATOM   1741  CD2 TYR A 104       5.506 -17.250  -0.313  1.00 63.36           C  
ATOM   1742  HD2 TYR A 104       5.386 -17.313   0.759  1.00 63.36           H  
ATOM   1743  CE1 TYR A 104       5.879 -17.043  -3.091  1.00 63.36           C  
ATOM   1744  HE1 TYR A 104       6.035 -16.984  -4.158  1.00 63.36           H  
ATOM   1745  CE2 TYR A 104       6.788 -17.427  -0.864  1.00 63.36           C  
ATOM   1746  HE2 TYR A 104       7.631 -17.614  -0.215  1.00 63.36           H  
ATOM   1747  OH  TYR A 104       8.219 -17.447  -2.794  1.00 63.36           O  
ATOM   1748  HH  TYR A 104       8.897 -17.486  -2.116  1.00 63.36           H  
ATOM   1749  CZ  TYR A 104       6.982 -17.304  -2.254  1.00 63.36           C  
ATOM   1750  N   PHE A 105       0.680 -14.094  -0.232  1.00 70.80           N  
ATOM   1751  H   PHE A 105       1.082 -13.621  -1.029  1.00 70.80           H  
ATOM   1752  CA  PHE A 105      -0.745 -13.839   0.043  1.00 70.80           C  
ATOM   1753  HA  PHE A 105      -0.904 -13.840   1.122  1.00 70.80           H  
ATOM   1754  C   PHE A 105      -1.670 -14.936  -0.521  1.00 70.80           C  
ATOM   1755  CB  PHE A 105      -1.121 -12.447  -0.482  1.00 70.80           C  
ATOM   1756  HB2 PHE A 105      -0.682 -12.321  -1.472  1.00 70.80           H  
ATOM   1757  HB3 PHE A 105      -2.202 -12.389  -0.610  1.00 70.80           H  
ATOM   1758  O   PHE A 105      -2.884 -14.896  -0.327  1.00 70.80           O  
ATOM   1759  CG  PHE A 105      -0.693 -11.298   0.415  1.00 70.80           C  
ATOM   1760  CD1 PHE A 105      -1.559 -10.819   1.417  1.00 70.80           C  
ATOM   1761  HD1 PHE A 105      -2.533 -11.267   1.550  1.00 70.80           H  
ATOM   1762  CD2 PHE A 105       0.573 -10.705   0.256  1.00 70.80           C  
ATOM   1763  HD2 PHE A 105       1.251 -11.070  -0.502  1.00 70.80           H  
ATOM   1764  CE1 PHE A 105      -1.165  -9.760   2.251  1.00 70.80           C  
ATOM   1765  HE1 PHE A 105      -1.834  -9.396   3.016  1.00 70.80           H  
ATOM   1766  CE2 PHE A 105       0.970  -9.645   1.091  1.00 70.80           C  
ATOM   1767  HE2 PHE A 105       1.951  -9.210   0.972  1.00 70.80           H  
ATOM   1768  CZ  PHE A 105       0.101  -9.171   2.089  1.00 70.80           C  
ATOM   1769  HZ  PHE A 105       0.407  -8.361   2.735  1.00 70.80           H  
ATOM   1770  N   ASN A 106      -1.106 -15.954  -1.174  1.00 76.24           N  
ATOM   1771  H   ASN A 106      -0.119 -15.905  -1.386  1.00 76.24           H  
ATOM   1772  CA  ASN A 106      -1.788 -17.219  -1.426  1.00 76.24           C  
ATOM   1773  HA  ASN A 106      -2.772 -17.028  -1.852  1.00 76.24           H  
ATOM   1774  C   ASN A 106      -1.991 -17.971  -0.099  1.00 76.24           C  
ATOM   1775  CB  ASN A 106      -0.975 -18.037  -2.440  1.00 76.24           C  
ATOM   1776  HB2 ASN A 106       0.039 -18.178  -2.067  1.00 76.24           H  
ATOM   1777  HB3 ASN A 106      -0.933 -17.510  -3.393  1.00 76.24           H  
ATOM   1778  O   ASN A 106      -1.127 -18.732   0.336  1.00 76.24           O  
ATOM   1779  CG  ASN A 106      -1.601 -19.403  -2.666  1.00 76.24           C  
ATOM   1780  ND2 ASN A 106      -0.867 -20.331  -3.238  1.00 76.24           N  
ATOM   1781 HD21 ASN A 106       0.108 -20.153  -3.430  1.00 76.24           H  
ATOM   1782 HD22 ASN A 106      -1.293 -21.247  -3.243  1.00 76.24           H  
ATOM   1783  OD1 ASN A 106      -2.722 -19.691  -2.288  1.00 76.24           O  
ATOM   1784  N   ARG A 107      -3.109 -17.685   0.572  1.00 78.67           N  
ATOM   1785  H   ARG A 107      -3.745 -17.029   0.142  1.00 78.67           H  
ATOM   1786  CA  ARG A 107      -3.445 -18.169   1.916  1.00 78.67           C  
ATOM   1787  HA  ARG A 107      -2.838 -19.041   2.158  1.00 78.67           H  
ATOM   1788  C   ARG A 107      -4.896 -18.611   1.975  1.00 78.67           C  
ATOM   1789  CB  ARG A 107      -3.189 -17.059   2.948  1.00 78.67           C  
ATOM   1790  HB2 ARG A 107      -3.792 -16.188   2.690  1.00 78.67           H  
ATOM   1791  HB3 ARG A 107      -3.505 -17.398   3.935  1.00 78.67           H  
ATOM   1792  O   ARG A 107      -5.754 -18.023   1.321  1.00 78.67           O  
ATOM   1793  CG  ARG A 107      -1.732 -16.602   3.031  1.00 78.67           C  
ATOM   1794  HG2 ARG A 107      -1.366 -16.311   2.046  1.00 78.67           H  
ATOM   1795  HG3 ARG A 107      -1.673 -15.733   3.686  1.00 78.67           H  
ATOM   1796  CD  ARG A 107      -0.845 -17.686   3.623  1.00 78.67           C  
ATOM   1797  HD2 ARG A 107      -0.901 -18.592   3.020  1.00 78.67           H  
ATOM   1798  HD3 ARG A 107      -1.211 -17.897   4.628  1.00 78.67           H  
ATOM   1799  NE  ARG A 107       0.543 -17.230   3.696  1.00 78.67           N  
ATOM   1800  HE  ARG A 107       0.794 -16.458   3.094  1.00 78.67           H  
ATOM   1801  NH1 ARG A 107       1.269 -18.946   5.030  1.00 78.67           N  
ATOM   1802 HH11 ARG A 107       1.995 -19.426   5.542  1.00 78.67           H  
ATOM   1803 HH12 ARG A 107       0.326 -19.302   5.096  1.00 78.67           H  
ATOM   1804  NH2 ARG A 107       2.702 -17.352   4.345  1.00 78.67           N  
ATOM   1805 HH21 ARG A 107       3.459 -17.839   4.805  1.00 78.67           H  
ATOM   1806 HH22 ARG A 107       2.870 -16.515   3.806  1.00 78.67           H  
ATOM   1807  CZ  ARG A 107       1.496 -17.848   4.357  1.00 78.67           C  
ATOM   1808  N   THR A 108      -5.170 -19.614   2.795  1.00 86.12           N  
ATOM   1809  H   THR A 108      -4.406 -19.992   3.336  1.00 86.12           H  
ATOM   1810  CA  THR A 108      -6.515 -20.165   3.011  1.00 86.12           C  
ATOM   1811  HA  THR A 108      -6.963 -20.379   2.040  1.00 86.12           H  
ATOM   1812  C   THR A 108      -7.439 -19.188   3.743  1.00 86.12           C  
ATOM   1813  CB  THR A 108      -6.444 -21.478   3.804  1.00 86.12           C  
ATOM   1814  HB  THR A 108      -7.454 -21.861   3.949  1.00 86.12           H  
ATOM   1815  O   THR A 108      -6.995 -18.219   4.368  1.00 86.12           O  
ATOM   1816  CG2 THR A 108      -5.623 -22.553   3.094  1.00 86.12           C  
ATOM   1817 HG21 THR A 108      -6.042 -22.737   2.105  1.00 86.12           H  
ATOM   1818 HG22 THR A 108      -5.664 -23.477   3.671  1.00 86.12           H  
ATOM   1819 HG23 THR A 108      -4.582 -22.243   2.993  1.00 86.12           H  
ATOM   1820  OG1 THR A 108      -5.868 -21.244   5.072  1.00 86.12           O  
ATOM   1821  HG1 THR A 108      -4.933 -21.091   4.921  1.00 86.12           H  
ATOM   1822  N   TRP A 109      -8.744 -19.475   3.750  1.00 88.07           N  
ATOM   1823  H   TRP A 109      -9.063 -20.232   3.163  1.00 88.07           H  
ATOM   1824  CA  TRP A 109      -9.739 -18.721   4.514  1.00 88.07           C  
ATOM   1825  HA  TRP A 109      -9.798 -17.701   4.133  1.00 88.07           H  
ATOM   1826  C   TRP A 109      -9.383 -18.637   5.999  1.00 88.07           C  
ATOM   1827  CB  TRP A 109     -11.113 -19.380   4.358  1.00 88.07           C  
ATOM   1828  HB2 TRP A 109     -11.056 -20.415   4.697  1.00 88.07           H  
ATOM   1829  HB3 TRP A 109     -11.376 -19.401   3.301  1.00 88.07           H  
ATOM   1830  O   TRP A 109      -9.534 -17.583   6.614  1.00 88.07           O  
ATOM   1831  CG  TRP A 109     -12.209 -18.683   5.107  1.00 88.07           C  
ATOM   1832  CD1 TRP A 109     -12.581 -18.918   6.386  1.00 88.07           C  
ATOM   1833  HD1 TRP A 109     -12.118 -19.652   7.030  1.00 88.07           H  
ATOM   1834  CD2 TRP A 109     -13.024 -17.564   4.659  1.00 88.07           C  
ATOM   1835  CE2 TRP A 109     -13.922 -17.202   5.708  1.00 88.07           C  
ATOM   1836  CE3 TRP A 109     -13.080 -16.808   3.473  1.00 88.07           C  
ATOM   1837  HE3 TRP A 109     -12.392 -17.035   2.672  1.00 88.07           H  
ATOM   1838  NE1 TRP A 109     -13.590 -18.046   6.747  1.00 88.07           N  
ATOM   1839  HE1 TRP A 109     -13.965 -17.990   7.683  1.00 88.07           H  
ATOM   1840  CH2 TRP A 109     -14.910 -15.449   4.366  1.00 88.07           C  
ATOM   1841  HH2 TRP A 109     -15.597 -14.626   4.238  1.00 88.07           H  
ATOM   1842  CZ2 TRP A 109     -14.865 -16.172   5.572  1.00 88.07           C  
ATOM   1843  HZ2 TRP A 109     -15.515 -15.912   6.394  1.00 88.07           H  
ATOM   1844  CZ3 TRP A 109     -14.010 -15.764   3.334  1.00 88.07           C  
ATOM   1845  HZ3 TRP A 109     -14.012 -15.188   2.420  1.00 88.07           H  
ATOM   1846  N   GLN A 110      -8.909 -19.740   6.585  1.00 87.90           N  
ATOM   1847  H   GLN A 110      -8.718 -20.543   6.002  1.00 87.90           H  
ATOM   1848  CA  GLN A 110      -8.554 -19.784   8.005  1.00 87.90           C  
ATOM   1849  HA  GLN A 110      -9.375 -19.356   8.581  1.00 87.90           H  
ATOM   1850  C   GLN A 110      -7.326 -18.929   8.322  1.00 87.90           C  
ATOM   1851  CB  GLN A 110      -8.333 -21.234   8.462  1.00 87.90           C  
ATOM   1852  HB2 GLN A 110      -7.921 -21.229   9.471  1.00 87.90           H  
ATOM   1853  HB3 GLN A 110      -7.607 -21.713   7.805  1.00 87.90           H  
ATOM   1854  O   GLN A 110      -7.304 -18.265   9.356  1.00 87.90           O  
ATOM   1855  CG  GLN A 110      -9.628 -22.059   8.471  1.00 87.90           C  
ATOM   1856  HG2 GLN A 110      -9.395 -23.075   8.789  1.00 87.90           H  
ATOM   1857  HG3 GLN A 110     -10.021 -22.114   7.456  1.00 87.90           H  
ATOM   1858  CD  GLN A 110     -10.708 -21.504   9.400  1.00 87.90           C  
ATOM   1859  NE2 GLN A 110     -11.964 -21.747   9.101  1.00 87.90           N  
ATOM   1860 HE21 GLN A 110     -12.640 -21.467   9.798  1.00 87.90           H  
ATOM   1861 HE22 GLN A 110     -12.179 -22.363   8.330  1.00 87.90           H  
ATOM   1862  OE1 GLN A 110     -10.473 -20.843  10.400  1.00 87.90           O  
ATOM   1863  N   GLU A 111      -6.334 -18.888   7.434  1.00 86.95           N  
ATOM   1864  H   GLU A 111      -6.387 -19.454   6.600  1.00 86.95           H  
ATOM   1865  CA  GLU A 111      -5.175 -18.004   7.591  1.00 86.95           C  
ATOM   1866  HA  GLU A 111      -4.747 -18.121   8.587  1.00 86.95           H  
ATOM   1867  C   GLU A 111      -5.584 -16.533   7.445  1.00 86.95           C  
ATOM   1868  CB  GLU A 111      -4.107 -18.369   6.558  1.00 86.95           C  
ATOM   1869  HB2 GLU A 111      -4.589 -18.425   5.582  1.00 86.95           H  
ATOM   1870  HB3 GLU A 111      -3.354 -17.582   6.525  1.00 86.95           H  
ATOM   1871  O   GLU A 111      -5.267 -15.719   8.308  1.00 86.95           O  
ATOM   1872  CG  GLU A 111      -3.403 -19.700   6.858  1.00 86.95           C  
ATOM   1873  HG2 GLU A 111      -4.141 -20.473   7.072  1.00 86.95           H  
ATOM   1874  HG3 GLU A 111      -2.774 -19.580   7.740  1.00 86.95           H  
ATOM   1875  CD  GLU A 111      -2.563 -20.124   5.649  1.00 86.95           C  
ATOM   1876  OE1 GLU A 111      -1.311 -20.041   5.716  1.00 86.95           O  
ATOM   1877  OE2 GLU A 111      -3.205 -20.465   4.626  1.00 86.95           O  
ATOM   1878  N   TYR A 112      -6.366 -16.179   6.420  1.00 85.11           N  
ATOM   1879  H   TYR A 112      -6.592 -16.874   5.722  1.00 85.11           H  
ATOM   1880  CA  TYR A 112      -6.885 -14.815   6.261  1.00 85.11           C  
ATOM   1881  HA  TYR A 112      -6.045 -14.121   6.259  1.00 85.11           H  
ATOM   1882  C   TYR A 112      -7.800 -14.384   7.406  1.00 85.11           C  
ATOM   1883  CB  TYR A 112      -7.637 -14.685   4.933  1.00 85.11           C  
ATOM   1884  HB2 TYR A 112      -8.092 -15.638   4.666  1.00 85.11           H  
ATOM   1885  HB3 TYR A 112      -8.450 -13.968   5.049  1.00 85.11           H  
ATOM   1886  O   TYR A 112      -7.810 -13.207   7.758  1.00 85.11           O  
ATOM   1887  CG  TYR A 112      -6.766 -14.184   3.808  1.00 85.11           C  
ATOM   1888  CD1 TYR A 112      -6.385 -12.832   3.786  1.00 85.11           C  
ATOM   1889  HD1 TYR A 112      -6.724 -12.174   4.573  1.00 85.11           H  
ATOM   1890  CD2 TYR A 112      -6.346 -15.048   2.783  1.00 85.11           C  
ATOM   1891  HD2 TYR A 112      -6.619 -16.093   2.803  1.00 85.11           H  
ATOM   1892  CE1 TYR A 112      -5.590 -12.328   2.744  1.00 85.11           C  
ATOM   1893  HE1 TYR A 112      -5.306 -11.286   2.735  1.00 85.11           H  
ATOM   1894  CE2 TYR A 112      -5.571 -14.546   1.722  1.00 85.11           C  
ATOM   1895  HE2 TYR A 112      -5.253 -15.200   0.923  1.00 85.11           H  
ATOM   1896  OH  TYR A 112      -4.512 -12.678   0.647  1.00 85.11           O  
ATOM   1897  HH  TYR A 112      -4.388 -11.730   0.727  1.00 85.11           H  
ATOM   1898  CZ  TYR A 112      -5.196 -13.187   1.700  1.00 85.11           C  
ATOM   1899  N   LYS A 113      -8.562 -15.311   7.996  1.00 83.87           N  
ATOM   1900  H   LYS A 113      -8.557 -16.240   7.601  1.00 83.87           H  
ATOM   1901  CA  LYS A 113      -9.408 -15.053   9.164  1.00 83.87           C  
ATOM   1902  HA  LYS A 113     -10.101 -14.245   8.929  1.00 83.87           H  
ATOM   1903  C   LYS A 113      -8.579 -14.565  10.356  1.00 83.87           C  
ATOM   1904  CB  LYS A 113     -10.237 -16.313   9.487  1.00 83.87           C  
ATOM   1905  HB2 LYS A 113      -9.594 -17.192   9.514  1.00 83.87           H  
ATOM   1906  HB3 LYS A 113     -10.993 -16.451   8.714  1.00 83.87           H  
ATOM   1907  O   LYS A 113      -8.929 -13.537  10.933  1.00 83.87           O  
ATOM   1908  CG  LYS A 113     -10.913 -16.168  10.850  1.00 83.87           C  
ATOM   1909  HG2 LYS A 113     -10.140 -16.157  11.618  1.00 83.87           H  
ATOM   1910  HG3 LYS A 113     -11.421 -15.204  10.878  1.00 83.87           H  
ATOM   1911  CD  LYS A 113     -11.901 -17.277  11.220  1.00 83.87           C  
ATOM   1912  HD2 LYS A 113     -11.377 -18.229  11.297  1.00 83.87           H  
ATOM   1913  HD3 LYS A 113     -12.717 -17.328  10.499  1.00 83.87           H  
ATOM   1914  CE  LYS A 113     -12.399 -16.808  12.588  1.00 83.87           C  
ATOM   1915  HE2 LYS A 113     -11.530 -16.531  13.183  1.00 83.87           H  
ATOM   1916  HE3 LYS A 113     -12.980 -15.894  12.467  1.00 83.87           H  
ATOM   1917  NZ  LYS A 113     -13.173 -17.785  13.367  1.00 83.87           N  
ATOM   1918  HZ1 LYS A 113     -13.441 -17.287  14.204  1.00 83.87           H  
ATOM   1919  HZ2 LYS A 113     -12.569 -18.546  13.645  1.00 83.87           H  
ATOM   1920  HZ3 LYS A 113     -14.001 -18.094  12.878  1.00 83.87           H  
ATOM   1921  N   HIS A 114      -7.506 -15.278  10.696  1.00 80.74           N  
ATOM   1922  H   HIS A 114      -7.284 -16.100  10.152  1.00 80.74           H  
ATOM   1923  CA  HIS A 114      -6.712 -15.016  11.903  1.00 80.74           C  
ATOM   1924  HA  HIS A 114      -7.351 -14.535  12.644  1.00 80.74           H  
ATOM   1925  C   HIS A 114      -5.529 -14.059  11.674  1.00 80.74           C  
ATOM   1926  CB  HIS A 114      -6.249 -16.349  12.503  1.00 80.74           C  
ATOM   1927  HB2 HIS A 114      -5.680 -16.146  13.410  1.00 80.74           H  
ATOM   1928  HB3 HIS A 114      -5.580 -16.843  11.797  1.00 80.74           H  
ATOM   1929  O   HIS A 114      -5.051 -13.452  12.628  1.00 80.74           O  
ATOM   1930  CG  HIS A 114      -7.381 -17.288  12.851  1.00 80.74           C  
ATOM   1931  CD2 HIS A 114      -8.233 -17.213  13.923  1.00 80.74           C  
ATOM   1932  HD2 HIS A 114      -8.222 -16.454  14.691  1.00 80.74           H  
ATOM   1933  ND1 HIS A 114      -7.759 -18.384  12.116  1.00 80.74           N  
ATOM   1934  HD1 HIS A 114      -7.381 -18.639  11.215  1.00 80.74           H  
ATOM   1935  CE1 HIS A 114      -8.794 -18.972  12.732  1.00 80.74           C  
ATOM   1936  HE1 HIS A 114      -9.302 -19.855  12.373  1.00 80.74           H  
ATOM   1937  NE2 HIS A 114      -9.138 -18.284  13.831  1.00 80.74           N  
ATOM   1938  N   GLY A 115      -5.098 -13.877  10.424  1.00 78.45           N  
ATOM   1939  H   GLY A 115      -5.443 -14.507   9.713  1.00 78.45           H  
ATOM   1940  CA  GLY A 115      -3.960 -13.037  10.052  1.00 78.45           C  
ATOM   1941  HA2 GLY A 115      -3.794 -12.265  10.804  1.00 78.45           H  
ATOM   1942  HA3 GLY A 115      -4.184 -12.543   9.107  1.00 78.45           H  
ATOM   1943  C   GLY A 115      -2.662 -13.826   9.878  1.00 78.45           C  
ATOM   1944  O   GLY A 115      -2.550 -14.978  10.293  1.00 78.45           O  
ATOM   1945  N   PHE A 116      -1.682 -13.210   9.217  1.00 78.29           N  
ATOM   1946  H   PHE A 116      -1.815 -12.241   8.966  1.00 78.29           H  
ATOM   1947  CA  PHE A 116      -0.380 -13.814   8.908  1.00 78.29           C  
ATOM   1948  HA  PHE A 116      -0.023 -14.345   9.790  1.00 78.29           H  
ATOM   1949  C   PHE A 116       0.665 -12.746   8.550  1.00 78.29           C  
ATOM   1950  CB  PHE A 116      -0.530 -14.829   7.757  1.00 78.29           C  
ATOM   1951  HB2 PHE A 116       0.443 -15.258   7.521  1.00 78.29           H  
ATOM   1952  HB3 PHE A 116      -1.152 -15.656   8.100  1.00 78.29           H  
ATOM   1953  O   PHE A 116       0.337 -11.579   8.349  1.00 78.29           O  
ATOM   1954  CG  PHE A 116      -1.136 -14.267   6.485  1.00 78.29           C  
ATOM   1955  CD1 PHE A 116      -2.515 -14.411   6.250  1.00 78.29           C  
ATOM   1956  HD1 PHE A 116      -3.134 -14.927   6.969  1.00 78.29           H  
ATOM   1957  CD2 PHE A 116      -0.332 -13.597   5.542  1.00 78.29           C  
ATOM   1958  HD2 PHE A 116       0.727 -13.477   5.718  1.00 78.29           H  
ATOM   1959  CE1 PHE A 116      -3.089 -13.886   5.080  1.00 78.29           C  
ATOM   1960  HE1 PHE A 116      -4.145 -14.013   4.890  1.00 78.29           H  
ATOM   1961  CE2 PHE A 116      -0.907 -13.066   4.374  1.00 78.29           C  
ATOM   1962  HE2 PHE A 116      -0.292 -12.546   3.654  1.00 78.29           H  
ATOM   1963  CZ  PHE A 116      -2.286 -13.210   4.145  1.00 78.29           C  
ATOM   1964  HZ  PHE A 116      -2.730 -12.817   3.242  1.00 78.29           H  
ATOM   1965  N   GLY A 117       1.928 -13.160   8.424  1.00 71.23           N  
ATOM   1966  H   GLY A 117       2.136 -14.124   8.644  1.00 71.23           H  
ATOM   1967  CA  GLY A 117       3.057 -12.281   8.107  1.00 71.23           C  
ATOM   1968  HA2 GLY A 117       2.723 -11.474   7.455  1.00 71.23           H  
ATOM   1969  HA3 GLY A 117       3.818 -12.844   7.566  1.00 71.23           H  
ATOM   1970  C   GLY A 117       3.706 -11.673   9.352  1.00 71.23           C  
ATOM   1971  O   GLY A 117       3.433 -12.091  10.478  1.00 71.23           O  
ATOM   1972  N   ALA A 118       4.571 -10.682   9.150  1.00 58.32           N  
ATOM   1973  H   ALA A 118       4.705 -10.343   8.208  1.00 58.32           H  
ATOM   1974  CA  ALA A 118       5.321 -10.022  10.220  1.00 58.32           C  
ATOM   1975  HA  ALA A 118       4.998 -10.405  11.188  1.00 58.32           H  
ATOM   1976  C   ALA A 118       5.063  -8.512  10.201  1.00 58.32           C  
ATOM   1977  CB  ALA A 118       6.810 -10.351  10.053  1.00 58.32           C  
ATOM   1978  HB1 ALA A 118       6.957 -11.430  10.101  1.00 58.32           H  
ATOM   1979  HB2 ALA A 118       7.168  -9.989   9.089  1.00 58.32           H  
ATOM   1980  HB3 ALA A 118       7.387  -9.879  10.848  1.00 58.32           H  
ATOM   1981  O   ALA A 118       5.042  -7.916   9.135  1.00 58.32           O  
ATOM   1982  N   VAL A 119       4.915  -7.866  11.362  1.00 55.38           N  
ATOM   1983  H   VAL A 119       4.936  -8.405  12.216  1.00 55.38           H  
ATOM   1984  CA  VAL A 119       4.573  -6.425  11.458  1.00 55.38           C  
ATOM   1985  HA  VAL A 119       3.600  -6.264  10.993  1.00 55.38           H  
ATOM   1986  C   VAL A 119       5.570  -5.519  10.726  1.00 55.38           C  
ATOM   1987  CB  VAL A 119       4.487  -6.005  12.936  1.00 55.38           C  
ATOM   1988  HB  VAL A 119       5.423  -6.256  13.434  1.00 55.38           H  
ATOM   1989  O   VAL A 119       5.182  -4.524  10.113  1.00 55.38           O  
ATOM   1990  CG1 VAL A 119       4.220  -4.508  13.139  1.00 55.38           C  
ATOM   1991 HG11 VAL A 119       3.316  -4.212  12.607  1.00 55.38           H  
ATOM   1992 HG12 VAL A 119       5.064  -3.919  12.778  1.00 55.38           H  
ATOM   1993 HG13 VAL A 119       4.102  -4.291  14.201  1.00 55.38           H  
ATOM   1994  CG2 VAL A 119       3.352  -6.764  13.621  1.00 55.38           C  
ATOM   1995 HG21 VAL A 119       3.566  -7.832  13.666  1.00 55.38           H  
ATOM   1996 HG22 VAL A 119       2.411  -6.599  13.097  1.00 55.38           H  
ATOM   1997 HG23 VAL A 119       3.264  -6.380  14.637  1.00 55.38           H  
ATOM   1998  N   CYS A 120       6.853  -5.878  10.763  1.00 49.95           N  
ATOM   1999  H   CYS A 120       7.111  -6.671  11.333  1.00 49.95           H  
ATOM   2000  CA  CYS A 120       7.913  -5.184  10.028  1.00 49.95           C  
ATOM   2001  HA  CYS A 120       7.687  -4.119  10.002  1.00 49.95           H  
ATOM   2002  C   CYS A 120       8.033  -5.642   8.560  1.00 49.95           C  
ATOM   2003  CB  CYS A 120       9.227  -5.375  10.800  1.00 49.95           C  
ATOM   2004  HB2 CYS A 120       9.451  -6.438  10.886  1.00 49.95           H  
ATOM   2005  HB3 CYS A 120      10.037  -4.888  10.257  1.00 49.95           H  
ATOM   2006  O   CYS A 120       8.764  -5.012   7.797  1.00 49.95           O  
ATOM   2007  SG  CYS A 120       9.063  -4.632  12.451  1.00 49.95           S  
ATOM   2008  HG  CYS A 120      10.173  -5.120  13.011  1.00 49.95           H  
ATOM   2009  N   ASP A 121       7.349  -6.739   8.222  1.00 53.45           N  
ATOM   2010  H   ASP A 121       6.704  -7.074   8.924  1.00 53.45           H  
ATOM   2011  CA  ASP A 121       7.147  -7.397   6.926  1.00 53.45           C  
ATOM   2012  HA  ASP A 121       6.822  -8.405   7.182  1.00 53.45           H  
ATOM   2013  C   ASP A 121       5.954  -6.860   6.090  1.00 53.45           C  
ATOM   2014  CB  ASP A 121       8.494  -7.631   6.236  1.00 53.45           C  
ATOM   2015  HB2 ASP A 121       8.849  -6.686   5.824  1.00 53.45           H  
ATOM   2016  HB3 ASP A 121       9.221  -7.963   6.977  1.00 53.45           H  
ATOM   2017  O   ASP A 121       5.292  -5.864   6.421  1.00 53.45           O  
ATOM   2018  CG  ASP A 121       8.452  -8.654   5.111  1.00 53.45           C  
ATOM   2019  OD1 ASP A 121       8.074  -8.231   3.997  1.00 53.45           O  
ATOM   2020  OD2 ASP A 121       8.760  -9.831   5.379  1.00 53.45           O  
ATOM   2021  N   ASP A 122       5.584  -7.612   5.054  1.00 59.98           N  
ATOM   2022  H   ASP A 122       6.270  -8.251   4.677  1.00 59.98           H  
ATOM   2023  CA  ASP A 122       4.210  -7.754   4.588  1.00 59.98           C  
ATOM   2024  HA  ASP A 122       3.761  -6.766   4.487  1.00 59.98           H  
ATOM   2025  C   ASP A 122       3.396  -8.560   5.621  1.00 59.98           C  
ATOM   2026  CB  ASP A 122       4.189  -8.438   3.215  1.00 59.98           C  
ATOM   2027  HB2 ASP A 122       3.183  -8.819   3.041  1.00 59.98           H  
ATOM   2028  HB3 ASP A 122       4.868  -9.290   3.238  1.00 59.98           H  
ATOM   2029  O   ASP A 122       3.773  -9.664   6.032  1.00 59.98           O  
ATOM   2030  CG  ASP A 122       4.558  -7.543   2.023  1.00 59.98           C  
ATOM   2031  OD1 ASP A 122       4.566  -6.283   2.103  1.00 59.98           O  
ATOM   2032  OD2 ASP A 122       4.719  -8.120   0.931  1.00 59.98           O  
ATOM   2033  N   TYR A 123       2.265  -7.991   6.042  1.00 65.00           N  
ATOM   2034  H   TYR A 123       1.995  -7.105   5.638  1.00 65.00           H  
ATOM   2035  CA  TYR A 123       1.412  -8.504   7.113  1.00 65.00           C  
ATOM   2036  HA  TYR A 123       1.602  -9.568   7.256  1.00 65.00           H  
ATOM   2037  C   TYR A 123      -0.063  -8.330   6.769  1.00 65.00           C  
ATOM   2038  CB  TYR A 123       1.750  -7.769   8.415  1.00 65.00           C  
ATOM   2039  HB2 TYR A 123       1.780  -6.696   8.225  1.00 65.00           H  
ATOM   2040  HB3 TYR A 123       2.751  -8.083   8.711  1.00 65.00           H  
ATOM   2041  O   TYR A 123      -0.463  -7.319   6.188  1.00 65.00           O  
ATOM   2042  CG  TYR A 123       0.827  -8.037   9.585  1.00 65.00           C  
ATOM   2043  CD1 TYR A 123      -0.140  -7.082   9.949  1.00 65.00           C  
ATOM   2044  HD1 TYR A 123      -0.224  -6.160   9.393  1.00 65.00           H  
ATOM   2045  CD2 TYR A 123       0.938  -9.238  10.310  1.00 65.00           C  
ATOM   2046  HD2 TYR A 123       1.668  -9.978  10.019  1.00 65.00           H  
ATOM   2047  CE1 TYR A 123      -0.984  -7.327  11.045  1.00 65.00           C  
ATOM   2048  HE1 TYR A 123      -1.716  -6.592  11.347  1.00 65.00           H  
ATOM   2049  CE2 TYR A 123       0.076  -9.500  11.389  1.00 65.00           C  
ATOM   2050  HE2 TYR A 123       0.144 -10.438  11.920  1.00 65.00           H  
ATOM   2051  OH  TYR A 123      -1.727  -8.783  12.796  1.00 65.00           O  
ATOM   2052  HH  TYR A 123      -1.549  -9.628  13.215  1.00 65.00           H  
ATOM   2053  CZ  TYR A 123      -0.886  -8.540  11.760  1.00 65.00           C  
ATOM   2054  N   TRP A 124      -0.873  -9.297   7.190  1.00 74.14           N  
ATOM   2055  H   TRP A 124      -0.460 -10.080   7.677  1.00 74.14           H  
ATOM   2056  CA  TRP A 124      -2.323  -9.226   7.165  1.00 74.14           C  
ATOM   2057  HA  TRP A 124      -2.628  -8.256   6.774  1.00 74.14           H  
ATOM   2058  C   TRP A 124      -2.875  -9.371   8.582  1.00 74.14           C  
ATOM   2059  CB  TRP A 124      -2.888 -10.299   6.234  1.00 74.14           C  
ATOM   2060  HB2 TRP A 124      -2.354 -10.265   5.285  1.00 74.14           H  
ATOM   2061  HB3 TRP A 124      -2.731 -11.287   6.668  1.00 74.14           H  
ATOM   2062  O   TRP A 124      -2.644 -10.383   9.241  1.00 74.14           O  
ATOM   2063  CG  TRP A 124      -4.341 -10.093   5.956  1.00 74.14           C  
ATOM   2064  CD1 TRP A 124      -5.372 -10.729   6.558  1.00 74.14           C  
ATOM   2065  HD1 TRP A 124      -5.272 -11.508   7.298  1.00 74.14           H  
ATOM   2066  CD2 TRP A 124      -4.938  -9.147   5.019  1.00 74.14           C  
ATOM   2067  CE2 TRP A 124      -6.354  -9.277   5.093  1.00 74.14           C  
ATOM   2068  CE3 TRP A 124      -4.430  -8.194   4.110  1.00 74.14           C  
ATOM   2069  HE3 TRP A 124      -3.363  -8.046   4.036  1.00 74.14           H  
ATOM   2070  NE1 TRP A 124      -6.561 -10.211   6.082  1.00 74.14           N  
ATOM   2071  HE1 TRP A 124      -7.482 -10.507   6.372  1.00 74.14           H  
ATOM   2072  CH2 TRP A 124      -6.686  -7.615   3.368  1.00 74.14           C  
ATOM   2073  HH2 TRP A 124      -7.340  -7.032   2.736  1.00 74.14           H  
ATOM   2074  CZ2 TRP A 124      -7.223  -8.540   4.277  1.00 74.14           C  
ATOM   2075  HZ2 TRP A 124      -8.291  -8.677   4.359  1.00 74.14           H  
ATOM   2076  CZ3 TRP A 124      -5.293  -7.436   3.296  1.00 74.14           C  
ATOM   2077  HZ3 TRP A 124      -4.877  -6.717   2.606  1.00 74.14           H  
ATOM   2078  N   LEU A 125      -3.649  -8.380   9.031  1.00 73.64           N  
ATOM   2079  H   LEU A 125      -3.795  -7.589   8.420  1.00 73.64           H  
ATOM   2080  CA  LEU A 125      -4.153  -8.279  10.409  1.00 73.64           C  
ATOM   2081  HA  LEU A 125      -3.303  -8.347  11.088  1.00 73.64           H  
ATOM   2082  C   LEU A 125      -5.094  -9.415  10.833  1.00 73.64           C  
ATOM   2083  CB  LEU A 125      -4.784  -6.886  10.564  1.00 73.64           C  
ATOM   2084  HB2 LEU A 125      -4.036  -6.144  10.285  1.00 73.64           H  
ATOM   2085  HB3 LEU A 125      -5.612  -6.804   9.860  1.00 73.64           H  
ATOM   2086  O   LEU A 125      -5.268  -9.675  12.022  1.00 73.64           O  
ATOM   2087  CG  LEU A 125      -5.312  -6.533  11.967  1.00 73.64           C  
ATOM   2088  HG  LEU A 125      -6.131  -7.200  12.237  1.00 73.64           H  
ATOM   2089  CD1 LEU A 125      -4.243  -6.582  13.054  1.00 73.64           C  
ATOM   2090 HD11 LEU A 125      -3.929  -7.614  13.210  1.00 73.64           H  
ATOM   2091 HD12 LEU A 125      -4.676  -6.227  13.989  1.00 73.64           H  
ATOM   2092 HD13 LEU A 125      -3.388  -5.960  12.788  1.00 73.64           H  
ATOM   2093  CD2 LEU A 125      -5.855  -5.108  11.940  1.00 73.64           C  
ATOM   2094 HD21 LEU A 125      -5.093  -4.420  11.575  1.00 73.64           H  
ATOM   2095 HD22 LEU A 125      -6.138  -4.806  12.949  1.00 73.64           H  
ATOM   2096 HD23 LEU A 125      -6.733  -5.056  11.296  1.00 73.64           H  
ATOM   2097  N   GLY A 126      -5.693 -10.091   9.858  1.00 78.57           N  
ATOM   2098  H   GLY A 126      -5.466  -9.834   8.909  1.00 78.57           H  
ATOM   2099  CA  GLY A 126      -6.743 -11.071  10.083  1.00 78.57           C  
ATOM   2100  HA2 GLY A 126      -6.624 -11.884   9.367  1.00 78.57           H  
ATOM   2101  HA3 GLY A 126      -6.673 -11.492  11.086  1.00 78.57           H  
ATOM   2102  C   GLY A 126      -8.114 -10.435   9.925  1.00 78.57           C  
ATOM   2103  O   GLY A 126      -8.423  -9.413  10.535  1.00 78.57           O  
ATOM   2104  N   ASN A 127      -8.949 -11.036   9.086  1.00 80.49           N  
ATOM   2105  H   ASN A 127      -8.624 -11.871   8.620  1.00 80.49           H  
ATOM   2106  CA  ASN A 127     -10.265 -10.512   8.744  1.00 80.49           C  
ATOM   2107  HA  ASN A 127     -10.158  -9.484   8.400  1.00 80.49           H  
ATOM   2108  C   ASN A 127     -11.210 -10.477   9.948  1.00 80.49           C  
ATOM   2109  CB  ASN A 127     -10.861 -11.352   7.605  1.00 80.49           C  
ATOM   2110  HB2 ASN A 127     -11.895 -11.039   7.460  1.00 80.49           H  
ATOM   2111  HB3 ASN A 127     -10.853 -12.408   7.872  1.00 80.49           H  
ATOM   2112  O   ASN A 127     -12.066  -9.600  10.008  1.00 80.49           O  
ATOM   2113  CG  ASN A 127     -10.162 -11.158   6.277  1.00 80.49           C  
ATOM   2114  ND2 ASN A 127     -10.443 -11.993   5.307  1.00 80.49           N  
ATOM   2115 HD21 ASN A 127     -10.030 -11.800   4.406  1.00 80.49           H  
ATOM   2116 HD22 ASN A 127     -11.099 -12.748   5.448  1.00 80.49           H  
ATOM   2117  OD1 ASN A 127      -9.371 -10.254   6.086  1.00 80.49           O  
ATOM   2118  N   GLU A 128     -11.055 -11.386  10.917  1.00 80.37           N  
ATOM   2119  H   GLU A 128     -10.305 -12.059  10.845  1.00 80.37           H  
ATOM   2120  CA  GLU A 128     -11.815 -11.326  12.168  1.00 80.37           C  
ATOM   2121  HA  GLU A 128     -12.873 -11.214  11.931  1.00 80.37           H  
ATOM   2122  C   GLU A 128     -11.425 -10.090  12.978  1.00 80.37           C  
ATOM   2123  CB  GLU A 128     -11.640 -12.638  12.943  1.00 80.37           C  
ATOM   2124  HB2 GLU A 128     -11.882 -13.451  12.258  1.00 80.37           H  
ATOM   2125  HB3 GLU A 128     -10.601 -12.750  13.253  1.00 80.37           H  
ATOM   2126  O   GLU A 128     -12.299  -9.315  13.347  1.00 80.37           O  
ATOM   2127  CG  GLU A 128     -12.563 -12.764  14.166  1.00 80.37           C  
ATOM   2128  HG2 GLU A 128     -13.544 -12.367  13.906  1.00 80.37           H  
ATOM   2129  HG3 GLU A 128     -12.161 -12.177  14.991  1.00 80.37           H  
ATOM   2130  CD  GLU A 128     -12.705 -14.241  14.575  1.00 80.37           C  
ATOM   2131  OE1 GLU A 128     -13.843 -14.768  14.556  1.00 80.37           O  
ATOM   2132  OE2 GLU A 128     -11.678 -14.928  14.736  1.00 80.37           O  
ATOM   2133  N   ASN A 129     -10.129  -9.821  13.137  1.00 74.35           N  
ATOM   2134  H   ASN A 129      -9.447 -10.476  12.782  1.00 74.35           H  
ATOM   2135  CA  ASN A 129      -9.653  -8.616  13.814  1.00 74.35           C  
ATOM   2136  HA  ASN A 129     -10.092  -8.576  14.811  1.00 74.35           H  
ATOM   2137  C   ASN A 129     -10.101  -7.349  13.074  1.00 74.35           C  
ATOM   2138  CB  ASN A 129      -8.125  -8.687  13.957  1.00 74.35           C  
ATOM   2139  HB2 ASN A 129      -7.757  -7.771  14.419  1.00 74.35           H  
ATOM   2140  HB3 ASN A 129      -7.671  -8.783  12.971  1.00 74.35           H  
ATOM   2141  O   ASN A 129     -10.678  -6.458  13.685  1.00 74.35           O  
ATOM   2142  CG  ASN A 129      -7.674  -9.847  14.824  1.00 74.35           C  
ATOM   2143  ND2 ASN A 129      -6.556 -10.452  14.503  1.00 74.35           N  
ATOM   2144 HD21 ASN A 129      -6.023 -10.169  13.693  1.00 74.35           H  
ATOM   2145 HD22 ASN A 129      -6.286 -11.246  15.066  1.00 74.35           H  
ATOM   2146  OD1 ASN A 129      -8.331 -10.234  15.774  1.00 74.35           O  
ATOM   2147  N   ILE A 130      -9.921  -7.280  11.749  1.00 75.60           N  
ATOM   2148  H   ILE A 130      -9.438  -8.045  11.299  1.00 75.60           H  
ATOM   2149  CA  ILE A 130     -10.373  -6.139  10.934  1.00 75.60           C  
ATOM   2150  HA  ILE A 130      -9.874  -5.237  11.289  1.00 75.60           H  
ATOM   2151  C   ILE A 130     -11.878  -5.917  11.101  1.00 75.60           C  
ATOM   2152  CB  ILE A 130     -10.012  -6.342   9.444  1.00 75.60           C  
ATOM   2153  HB  ILE A 130     -10.409  -7.306   9.125  1.00 75.60           H  
ATOM   2154  O   ILE A 130     -12.312  -4.783  11.295  1.00 75.60           O  
ATOM   2155  CG1 ILE A 130      -8.479  -6.343   9.250  1.00 75.60           C  
ATOM   2156 HG12 ILE A 130      -8.102  -5.325   9.349  1.00 75.60           H  
ATOM   2157 HG13 ILE A 130      -8.007  -6.944  10.027  1.00 75.60           H  
ATOM   2158  CG2 ILE A 130     -10.639  -5.243   8.561  1.00 75.60           C  
ATOM   2159 HG21 ILE A 130     -10.323  -4.258   8.905  1.00 75.60           H  
ATOM   2160 HG22 ILE A 130     -11.728  -5.297   8.585  1.00 75.60           H  
ATOM   2161 HG23 ILE A 130     -10.340  -5.368   7.520  1.00 75.60           H  
ATOM   2162  CD1 ILE A 130      -8.034  -6.913   7.897  1.00 75.60           C  
ATOM   2163 HD11 ILE A 130      -8.376  -6.281   7.077  1.00 75.60           H  
ATOM   2164 HD12 ILE A 130      -8.430  -7.921   7.768  1.00 75.60           H  
ATOM   2165 HD13 ILE A 130      -6.945  -6.960   7.862  1.00 75.60           H  
ATOM   2166  N   TYR A 131     -12.679  -6.983  11.063  1.00 75.46           N  
ATOM   2167  H   TYR A 131     -12.274  -7.895  10.907  1.00 75.46           H  
ATOM   2168  CA  TYR A 131     -14.118  -6.898  11.286  1.00 75.46           C  
ATOM   2169  HA  TYR A 131     -14.549  -6.221  10.549  1.00 75.46           H  
ATOM   2170  C   TYR A 131     -14.435  -6.320  12.666  1.00 75.46           C  
ATOM   2171  CB  TYR A 131     -14.748  -8.279  11.099  1.00 75.46           C  
ATOM   2172  HB2 TYR A 131     -14.223  -9.009  11.716  1.00 75.46           H  
ATOM   2173  HB3 TYR A 131     -14.617  -8.572  10.057  1.00 75.46           H  
ATOM   2174  O   TYR A 131     -15.151  -5.330  12.742  1.00 75.46           O  
ATOM   2175  CG  TYR A 131     -16.221  -8.323  11.438  1.00 75.46           C  
ATOM   2176  CD1 TYR A 131     -16.652  -8.892  12.653  1.00 75.46           C  
ATOM   2177  HD1 TYR A 131     -15.930  -9.299  13.345  1.00 75.46           H  
ATOM   2178  CD2 TYR A 131     -17.152  -7.747  10.554  1.00 75.46           C  
ATOM   2179  HD2 TYR A 131     -16.811  -7.275   9.645  1.00 75.46           H  
ATOM   2180  CE1 TYR A 131     -18.022  -8.902  12.979  1.00 75.46           C  
ATOM   2181  HE1 TYR A 131     -18.352  -9.324  13.917  1.00 75.46           H  
ATOM   2182  CE2 TYR A 131     -18.520  -7.752  10.878  1.00 75.46           C  
ATOM   2183  HE2 TYR A 131     -19.245  -7.291  10.225  1.00 75.46           H  
ATOM   2184  OH  TYR A 131     -20.283  -8.354  12.355  1.00 75.46           O  
ATOM   2185  HH  TYR A 131     -20.500  -8.787  13.184  1.00 75.46           H  
ATOM   2186  CZ  TYR A 131     -18.955  -8.336  12.085  1.00 75.46           C  
ATOM   2187  N   LEU A 132     -13.844  -6.864  13.733  1.00 72.75           N  
ATOM   2188  H   LEU A 132     -13.225  -7.649  13.590  1.00 72.75           H  
ATOM   2189  CA  LEU A 132     -14.056  -6.393  15.106  1.00 72.75           C  
ATOM   2190  HA  LEU A 132     -15.115  -6.482  15.348  1.00 72.75           H  
ATOM   2191  C   LEU A 132     -13.680  -4.909  15.279  1.00 72.75           C  
ATOM   2192  CB  LEU A 132     -13.225  -7.269  16.066  1.00 72.75           C  
ATOM   2193  HB2 LEU A 132     -12.183  -7.230  15.748  1.00 72.75           H  
ATOM   2194  HB3 LEU A 132     -13.275  -6.833  17.063  1.00 72.75           H  
ATOM   2195  O   LEU A 132     -14.390  -4.159  15.953  1.00 72.75           O  
ATOM   2196  CG  LEU A 132     -13.652  -8.748  16.163  1.00 72.75           C  
ATOM   2197  HG  LEU A 132     -13.750  -9.191  15.171  1.00 72.75           H  
ATOM   2198  CD1 LEU A 132     -12.627  -9.545  16.968  1.00 72.75           C  
ATOM   2199 HD11 LEU A 132     -12.929 -10.590  17.026  1.00 72.75           H  
ATOM   2200 HD12 LEU A 132     -12.529  -9.135  17.974  1.00 72.75           H  
ATOM   2201 HD13 LEU A 132     -11.657  -9.501  16.472  1.00 72.75           H  
ATOM   2202  CD2 LEU A 132     -15.001  -8.921  16.834  1.00 72.75           C  
ATOM   2203 HD21 LEU A 132     -15.762  -8.414  16.241  1.00 72.75           H  
ATOM   2204 HD22 LEU A 132     -15.248  -9.982  16.889  1.00 72.75           H  
ATOM   2205 HD23 LEU A 132     -14.942  -8.505  17.839  1.00 72.75           H  
ATOM   2206  N   LEU A 133     -12.589  -4.477  14.643  1.00 68.93           N  
ATOM   2207  H   LEU A 133     -12.054  -5.160  14.126  1.00 68.93           H  
ATOM   2208  CA  LEU A 133     -12.076  -3.107  14.710  1.00 68.93           C  
ATOM   2209  HA  LEU A 133     -12.064  -2.775  15.748  1.00 68.93           H  
ATOM   2210  C   LEU A 133     -12.943  -2.108  13.939  1.00 68.93           C  
ATOM   2211  CB  LEU A 133     -10.648  -3.093  14.138  1.00 68.93           C  
ATOM   2212  HB2 LEU A 133     -10.673  -3.531  13.140  1.00 68.93           H  
ATOM   2213  HB3 LEU A 133     -10.314  -2.061  14.034  1.00 68.93           H  
ATOM   2214  O   LEU A 133     -13.043  -0.949  14.333  1.00 68.93           O  
ATOM   2215  CG  LEU A 133      -9.627  -3.859  14.992  1.00 68.93           C  
ATOM   2216  HG  LEU A 133     -10.011  -4.839  15.276  1.00 68.93           H  
ATOM   2217  CD1 LEU A 133      -8.311  -4.033  14.242  1.00 68.93           C  
ATOM   2218 HD11 LEU A 133      -7.881  -3.063  13.995  1.00 68.93           H  
ATOM   2219 HD12 LEU A 133      -8.498  -4.593  13.326  1.00 68.93           H  
ATOM   2220 HD13 LEU A 133      -7.613  -4.601  14.858  1.00 68.93           H  
ATOM   2221  CD2 LEU A 133      -9.300  -3.137  16.273  1.00 68.93           C  
ATOM   2222 HD21 LEU A 133     -10.205  -3.018  16.869  1.00 68.93           H  
ATOM   2223 HD22 LEU A 133      -8.855  -2.169  16.041  1.00 68.93           H  
ATOM   2224 HD23 LEU A 133      -8.586  -3.752  16.819  1.00 68.93           H  
ATOM   2225  N   THR A 134     -13.551  -2.544  12.835  1.00 70.07           N  
ATOM   2226  H   THR A 134     -13.424  -3.513  12.581  1.00 70.07           H  
ATOM   2227  CA  THR A 134     -14.281  -1.663  11.908  1.00 70.07           C  
ATOM   2228  HA  THR A 134     -13.989  -0.630  12.098  1.00 70.07           H  
ATOM   2229  C   THR A 134     -15.795  -1.716  12.093  1.00 70.07           C  
ATOM   2230  CB  THR A 134     -13.929  -1.969  10.447  1.00 70.07           C  
ATOM   2231  HB  THR A 134     -14.525  -1.322   9.804  1.00 70.07           H  
ATOM   2232  O   THR A 134     -16.497  -0.771  11.729  1.00 70.07           O  
ATOM   2233  CG2 THR A 134     -12.451  -1.733  10.129  1.00 70.07           C  
ATOM   2234 HG21 THR A 134     -12.213  -0.679  10.273  1.00 70.07           H  
ATOM   2235 HG22 THR A 134     -12.260  -1.999   9.089  1.00 70.07           H  
ATOM   2236 HG23 THR A 134     -11.809  -2.330  10.776  1.00 70.07           H  
ATOM   2237  OG1 THR A 134     -14.220  -3.308  10.127  1.00 70.07           O  
ATOM   2238  HG1 THR A 134     -13.512  -3.837  10.503  1.00 70.07           H  
ATOM   2239  N   SER A 135     -16.330  -2.785  12.689  1.00 68.61           N  
ATOM   2240  H   SER A 135     -15.736  -3.574  12.900  1.00 68.61           H  
ATOM   2241  CA  SER A 135     -17.747  -2.878  13.010  1.00 68.61           C  
ATOM   2242  HA  SER A 135     -18.312  -2.571  12.130  1.00 68.61           H  
ATOM   2243  C   SER A 135     -18.076  -1.915  14.147  1.00 68.61           C  
ATOM   2244  CB  SER A 135     -18.166  -4.324  13.318  1.00 68.61           C  
ATOM   2245  HB2 SER A 135     -19.232  -4.342  13.549  1.00 68.61           H  
ATOM   2246  HB3 SER A 135     -17.991  -4.945  12.440  1.00 68.61           H  
ATOM   2247  O   SER A 135     -17.779  -2.167  15.314  1.00 68.61           O  
ATOM   2248  OG  SER A 135     -17.469  -4.874  14.409  1.00 68.61           O  
ATOM   2249  HG  SER A 135     -16.964  -4.175  14.832  1.00 68.61           H  
ATOM   2250  N   THR A 136     -18.739  -0.804  13.828  1.00 62.78           N  
ATOM   2251  H   THR A 136     -18.810  -0.545  12.854  1.00 62.78           H  
ATOM   2252  CA  THR A 136     -19.453  -0.024  14.846  1.00 62.78           C  
ATOM   2253  HA  THR A 136     -18.732   0.344  15.576  1.00 62.78           H  
ATOM   2254  C   THR A 136     -20.440  -0.960  15.543  1.00 62.78           C  
ATOM   2255  CB  THR A 136     -20.194   1.170  14.229  1.00 62.78           C  
ATOM   2256  HB  THR A 136     -20.756   1.676  15.014  1.00 62.78           H  
ATOM   2257  O   THR A 136     -21.061  -1.769  14.848  1.00 62.78           O  
ATOM   2258  CG2 THR A 136     -19.234   2.171  13.588  1.00 62.78           C  
ATOM   2259 HG21 THR A 136     -18.516   2.521  14.330  1.00 62.78           H  
ATOM   2260 HG22 THR A 136     -18.695   1.710  12.760  1.00 62.78           H  
ATOM   2261 HG23 THR A 136     -19.799   3.025  13.214  1.00 62.78           H  
ATOM   2262  OG1 THR A 136     -21.094   0.728  13.234  1.00 62.78           O  
ATOM   2263  HG1 THR A 136     -21.195  -0.221  13.337  1.00 62.78           H  
ATOM   2264  N   GLY A 137     -20.602  -0.854  16.869  1.00 53.24           N  
ATOM   2265  H   GLY A 137     -20.021  -0.174  17.337  1.00 53.24           H  
ATOM   2266  CA  GLY A 137     -21.331  -1.793  17.751  1.00 53.24           C  
ATOM   2267  HA2 GLY A 137     -20.696  -2.660  17.934  1.00 53.24           H  
ATOM   2268  HA3 GLY A 137     -21.480  -1.299  18.712  1.00 53.24           H  
ATOM   2269  C   GLY A 137     -22.715  -2.300  17.294  1.00 53.24           C  
ATOM   2270  O   GLY A 137     -23.235  -3.254  17.859  1.00 53.24           O  
ATOM   2271  N   VAL A 138     -23.291  -1.706  16.251  1.00 52.38           N  
ATOM   2272  H   VAL A 138     -22.750  -0.978  15.807  1.00 52.38           H  
ATOM   2273  CA  VAL A 138     -24.532  -2.097  15.573  1.00 52.38           C  
ATOM   2274  HA  VAL A 138     -25.294  -2.279  16.330  1.00 52.38           H  
ATOM   2275  C   VAL A 138     -24.399  -3.386  14.739  1.00 52.38           C  
ATOM   2276  CB  VAL A 138     -25.002  -0.926  14.679  1.00 52.38           C  
ATOM   2277  HB  VAL A 138     -24.337  -0.849  13.819  1.00 52.38           H  
ATOM   2278  O   VAL A 138     -25.360  -4.142  14.645  1.00 52.38           O  
ATOM   2279  CG1 VAL A 138     -26.432  -1.138  14.173  1.00 52.38           C  
ATOM   2280 HG11 VAL A 138     -26.487  -2.035  13.555  1.00 52.38           H  
ATOM   2281 HG12 VAL A 138     -27.116  -1.244  15.014  1.00 52.38           H  
ATOM   2282 HG13 VAL A 138     -26.743  -0.290  13.562  1.00 52.38           H  
ATOM   2283  CG2 VAL A 138     -24.976   0.425  15.418  1.00 52.38           C  
ATOM   2284 HG21 VAL A 138     -25.406   1.202  14.784  1.00 52.38           H  
ATOM   2285 HG22 VAL A 138     -23.954   0.723  15.651  1.00 52.38           H  
ATOM   2286 HG23 VAL A 138     -25.557   0.358  16.338  1.00 52.38           H  
ATOM   2287  N   LEU A 139     -23.236  -3.683  14.142  1.00 49.71           N  
ATOM   2288  H   LEU A 139     -22.452  -3.061  14.281  1.00 49.71           H  
ATOM   2289  CA  LEU A 139     -23.105  -4.789  13.170  1.00 49.71           C  
ATOM   2290  HA  LEU A 139     -24.078  -4.966  12.713  1.00 49.71           H  
ATOM   2291  C   LEU A 139     -22.726  -6.143  13.787  1.00 49.71           C  
ATOM   2292  CB  LEU A 139     -22.134  -4.385  12.047  1.00 49.71           C  
ATOM   2293  HB2 LEU A 139     -21.938  -5.255  11.421  1.00 49.71           H  
ATOM   2294  HB3 LEU A 139     -21.190  -4.082  12.500  1.00 49.71           H  
ATOM   2295  O   LEU A 139     -22.910  -7.176  13.149  1.00 49.71           O  
ATOM   2296  CG  LEU A 139     -22.648  -3.245  11.148  1.00 49.71           C  
ATOM   2297  HG  LEU A 139     -22.899  -2.380  11.762  1.00 49.71           H  
ATOM   2298  CD1 LEU A 139     -21.543  -2.830  10.178  1.00 49.71           C  
ATOM   2299 HD11 LEU A 139     -20.661  -2.510  10.733  1.00 49.71           H  
ATOM   2300 HD12 LEU A 139     -21.275  -3.669   9.535  1.00 49.71           H  
ATOM   2301 HD13 LEU A 139     -21.885  -2.002   9.557  1.00 49.71           H  
ATOM   2302  CD2 LEU A 139     -23.879  -3.645  10.329  1.00 49.71           C  
ATOM   2303 HD21 LEU A 139     -24.142  -2.842   9.641  1.00 49.71           H  
ATOM   2304 HD22 LEU A 139     -24.731  -3.821  10.986  1.00 49.71           H  
ATOM   2305 HD23 LEU A 139     -23.671  -4.549   9.758  1.00 49.71           H  
ATOM   2306  N   TYR A 140     -22.277  -6.163  15.045  1.00 47.59           N  
ATOM   2307  H   TYR A 140     -22.166  -5.280  15.521  1.00 47.59           H  
ATOM   2308  CA  TYR A 140     -21.875  -7.387  15.748  1.00 47.59           C  
ATOM   2309  HA  TYR A 140     -21.021  -7.829  15.235  1.00 47.59           H  
ATOM   2310  C   TYR A 140     -22.970  -8.462  15.809  1.00 47.59           C  
ATOM   2311  CB  TYR A 140     -21.450  -7.014  17.174  1.00 47.59           C  
ATOM   2312  HB2 TYR A 140     -21.588  -7.879  17.823  1.00 47.59           H  
ATOM   2313  HB3 TYR A 140     -22.094  -6.225  17.562  1.00 47.59           H  
ATOM   2314  O   TYR A 140     -22.658  -9.646  15.907  1.00 47.59           O  
ATOM   2315  CG  TYR A 140     -20.004  -6.591  17.284  1.00 47.59           C  
ATOM   2316  CD1 TYR A 140     -19.037  -7.562  17.588  1.00 47.59           C  
ATOM   2317  HD1 TYR A 140     -19.323  -8.593  17.733  1.00 47.59           H  
ATOM   2318  CD2 TYR A 140     -19.624  -5.245  17.122  1.00 47.59           C  
ATOM   2319  HD2 TYR A 140     -20.364  -4.503  16.862  1.00 47.59           H  
ATOM   2320  CE1 TYR A 140     -17.700  -7.180  17.758  1.00 47.59           C  
ATOM   2321  HE1 TYR A 140     -16.975  -7.913  18.078  1.00 47.59           H  
ATOM   2322  CE2 TYR A 140     -18.272  -4.869  17.262  1.00 47.59           C  
ATOM   2323  HE2 TYR A 140     -17.968  -3.842  17.123  1.00 47.59           H  
ATOM   2324  OH  TYR A 140     -15.984  -5.530  17.681  1.00 47.59           O  
ATOM   2325  HH  TYR A 140     -15.730  -4.726  17.221  1.00 47.59           H  
ATOM   2326  CZ  TYR A 140     -17.298  -5.846  17.557  1.00 47.59           C  
ATOM   2327  N   GLN A 141     -24.248  -8.068  15.762  1.00 49.39           N  
ATOM   2328  H   GLN A 141     -24.444  -7.086  15.628  1.00 49.39           H  
ATOM   2329  CA  GLN A 141     -25.365  -8.985  15.999  1.00 49.39           C  
ATOM   2330  HA  GLN A 141     -25.080  -9.661  16.806  1.00 49.39           H  
ATOM   2331  C   GLN A 141     -25.704  -9.899  14.819  1.00 49.39           C  
ATOM   2332  CB  GLN A 141     -26.601  -8.206  16.460  1.00 49.39           C  
ATOM   2333  HB2 GLN A 141     -27.444  -8.896  16.491  1.00 49.39           H  
ATOM   2334  HB3 GLN A 141     -26.835  -7.407  15.756  1.00 49.39           H  
ATOM   2335  O   GLN A 141     -26.318 -10.944  15.028  1.00 49.39           O  
ATOM   2336  CG  GLN A 141     -26.399  -7.630  17.869  1.00 49.39           C  
ATOM   2337  HG2 GLN A 141     -25.769  -6.742  17.820  1.00 49.39           H  
ATOM   2338  HG3 GLN A 141     -25.896  -8.373  18.488  1.00 49.39           H  
ATOM   2339  CD  GLN A 141     -27.717  -7.270  18.546  1.00 49.39           C  
ATOM   2340  NE2 GLN A 141     -27.760  -7.262  19.859  1.00 49.39           N  
ATOM   2341 HE21 GLN A 141     -28.666  -7.045  20.252  1.00 49.39           H  
ATOM   2342 HE22 GLN A 141     -26.941  -7.494  20.402  1.00 49.39           H  
ATOM   2343  OE1 GLN A 141     -28.734  -7.005  17.932  1.00 49.39           O  
ATOM   2344  N   GLN A 142     -25.284  -9.569  13.598  1.00 51.17           N  
ATOM   2345  H   GLN A 142     -24.708  -8.748  13.478  1.00 51.17           H  
ATOM   2346  CA  GLN A 142     -25.439 -10.476  12.465  1.00 51.17           C  
ATOM   2347  HA  GLN A 142     -26.198 -11.227  12.684  1.00 51.17           H  
ATOM   2348  C   GLN A 142     -24.137 -11.241  12.274  1.00 51.17           C  
ATOM   2349  CB  GLN A 142     -25.923  -9.728  11.218  1.00 51.17           C  
ATOM   2350  HB2 GLN A 142     -25.769 -10.356  10.341  1.00 51.17           H  
ATOM   2351  HB3 GLN A 142     -25.356  -8.805  11.095  1.00 51.17           H  
ATOM   2352  O   GLN A 142     -23.273 -10.864  11.482  1.00 51.17           O  
ATOM   2353  CG  GLN A 142     -27.425  -9.423  11.340  1.00 51.17           C  
ATOM   2354  HG2 GLN A 142     -27.978 -10.359  11.411  1.00 51.17           H  
ATOM   2355  HG3 GLN A 142     -27.604  -8.851  12.250  1.00 51.17           H  
ATOM   2356  CD  GLN A 142     -27.978  -8.624  10.166  1.00 51.17           C  
ATOM   2357  NE2 GLN A 142     -29.240  -8.258  10.210  1.00 51.17           N  
ATOM   2358 HE21 GLN A 142     -29.567  -7.715   9.423  1.00 51.17           H  
ATOM   2359 HE22 GLN A 142     -29.820  -8.491  11.003  1.00 51.17           H  
ATOM   2360  OE1 GLN A 142     -27.310  -8.308   9.197  1.00 51.17           O  
ATOM   2361  N   GLY A 143     -23.999 -12.345  13.013  1.00 51.11           N  
ATOM   2362  H   GLY A 143     -24.714 -12.560  13.693  1.00 51.11           H  
ATOM   2363  CA  GLY A 143     -23.041 -13.375  12.633  1.00 51.11           C  
ATOM   2364  HA2 GLY A 143     -23.239 -14.297  13.180  1.00 51.11           H  
ATOM   2365  HA3 GLY A 143     -22.033 -13.029  12.863  1.00 51.11           H  
ATOM   2366  C   GLY A 143     -23.167 -13.648  11.128  1.00 51.11           C  
ATOM   2367  O   GLY A 143     -24.275 -13.688  10.597  1.00 51.11           O  
ATOM   2368  N   PHE A 144     -22.036 -13.834  10.449  1.00 54.17           N  
ATOM   2369  H   PHE A 144     -21.175 -13.756  10.971  1.00 54.17           H  
ATOM   2370  CA  PHE A 144     -21.957 -14.294   9.053  1.00 54.17           C  
ATOM   2371  HA  PHE A 144     -20.932 -14.647   8.944  1.00 54.17           H  
ATOM   2372  C   PHE A 144     -22.103 -13.263   7.916  1.00 54.17           C  
ATOM   2373  CB  PHE A 144     -22.828 -15.547   8.819  1.00 54.17           C  
ATOM   2374  HB2 PHE A 144     -23.884 -15.279   8.785  1.00 54.17           H  
ATOM   2375  HB3 PHE A 144     -22.592 -15.954   7.836  1.00 54.17           H  
ATOM   2376  O   PHE A 144     -22.570 -13.617   6.834  1.00 54.17           O  
ATOM   2377  CG  PHE A 144     -22.617 -16.654   9.825  1.00 54.17           C  
ATOM   2378  CD1 PHE A 144     -21.549 -17.545   9.632  1.00 54.17           C  
ATOM   2379  HD1 PHE A 144     -20.902 -17.439   8.774  1.00 54.17           H  
ATOM   2380  CD2 PHE A 144     -23.470 -16.809  10.936  1.00 54.17           C  
ATOM   2381  HD2 PHE A 144     -24.320 -16.156  11.068  1.00 54.17           H  
ATOM   2382  CE1 PHE A 144     -21.328 -18.586  10.547  1.00 54.17           C  
ATOM   2383  HE1 PHE A 144     -20.513 -19.278  10.397  1.00 54.17           H  
ATOM   2384  CE2 PHE A 144     -23.234 -17.836  11.864  1.00 54.17           C  
ATOM   2385  HE2 PHE A 144     -23.889 -17.956  12.715  1.00 54.17           H  
ATOM   2386  CZ  PHE A 144     -22.165 -18.726  11.667  1.00 54.17           C  
ATOM   2387  HZ  PHE A 144     -21.994 -19.525  12.374  1.00 54.17           H  
ATOM   2388  N   SER A 145     -21.575 -12.039   8.034  1.00 65.40           N  
ATOM   2389  H   SER A 145     -21.265 -11.697   8.932  1.00 65.40           H  
ATOM   2390  CA  SER A 145     -21.428 -11.181   6.836  1.00 65.40           C  
ATOM   2391  HA  SER A 145     -22.375 -11.212   6.297  1.00 65.40           H  
ATOM   2392  C   SER A 145     -20.351 -11.663   5.839  1.00 65.40           C  
ATOM   2393  CB  SER A 145     -21.213  -9.713   7.216  1.00 65.40           C  
ATOM   2394  HB2 SER A 145     -21.939  -9.423   7.975  1.00 65.40           H  
ATOM   2395  HB3 SER A 145     -21.353  -9.085   6.336  1.00 65.40           H  
ATOM   2396  O   SER A 145     -20.232 -11.089   4.760  1.00 65.40           O  
ATOM   2397  OG  SER A 145     -19.902  -9.531   7.709  1.00 65.40           O  
ATOM   2398  HG  SER A 145     -19.865  -8.688   8.166  1.00 65.40           H  
ATOM   2399  N   GLN A 146     -19.586 -12.722   6.157  1.00 75.74           N  
ATOM   2400  H   GLN A 146     -19.775 -13.167   7.044  1.00 75.74           H  
ATOM   2401  CA  GLN A 146     -18.435 -13.207   5.368  1.00 75.74           C  
ATOM   2402  HA  GLN A 146     -17.889 -13.912   5.994  1.00 75.74           H  
ATOM   2403  C   GLN A 146     -17.428 -12.088   5.053  1.00 75.74           C  
ATOM   2404  CB  GLN A 146     -18.883 -13.972   4.109  1.00 75.74           C  
ATOM   2405  HB2 GLN A 146     -19.477 -13.311   3.478  1.00 75.74           H  
ATOM   2406  HB3 GLN A 146     -17.999 -14.271   3.547  1.00 75.74           H  
ATOM   2407  O   GLN A 146     -16.927 -11.982   3.933  1.00 75.74           O  
ATOM   2408  CG  GLN A 146     -19.693 -15.236   4.413  1.00 75.74           C  
ATOM   2409  HG2 GLN A 146     -19.119 -15.888   5.072  1.00 75.74           H  
ATOM   2410  HG3 GLN A 146     -20.625 -14.969   4.910  1.00 75.74           H  
ATOM   2411  CD  GLN A 146     -20.016 -15.976   3.123  1.00 75.74           C  
ATOM   2412  NE2 GLN A 146     -19.132 -16.820   2.643  1.00 75.74           N  
ATOM   2413 HE21 GLN A 146     -19.230 -17.021   1.658  1.00 75.74           H  
ATOM   2414 HE22 GLN A 146     -18.197 -16.777   3.022  1.00 75.74           H  
ATOM   2415  OE1 GLN A 146     -21.044 -15.759   2.505  1.00 75.74           O  
ATOM   2416  N   TYR A 147     -17.161 -11.247   6.059  1.00 83.90           N  
ATOM   2417  H   TYR A 147     -17.627 -11.392   6.943  1.00 83.90           H  
ATOM   2418  CA  TYR A 147     -16.249 -10.107   5.963  1.00 83.90           C  
ATOM   2419  HA  TYR A 147     -16.373  -9.512   6.868  1.00 83.90           H  
ATOM   2420  C   TYR A 147     -16.611  -9.181   4.800  1.00 83.90           C  
ATOM   2421  CB  TYR A 147     -14.791 -10.597   5.928  1.00 83.90           C  
ATOM   2422  HB2 TYR A 147     -14.127  -9.738   6.028  1.00 83.90           H  
ATOM   2423  HB3 TYR A 147     -14.592 -11.054   4.959  1.00 83.90           H  
ATOM   2424  O   TYR A 147     -15.754  -8.826   3.998  1.00 83.90           O  
ATOM   2425  CG  TYR A 147     -14.452 -11.593   7.016  1.00 83.90           C  
ATOM   2426  CD1 TYR A 147     -14.603 -11.222   8.364  1.00 83.90           C  
ATOM   2427  HD1 TYR A 147     -14.934 -10.226   8.616  1.00 83.90           H  
ATOM   2428  CD2 TYR A 147     -13.983 -12.880   6.686  1.00 83.90           C  
ATOM   2429  HD2 TYR A 147     -13.848 -13.159   5.652  1.00 83.90           H  
ATOM   2430  CE1 TYR A 147     -14.308 -12.137   9.388  1.00 83.90           C  
ATOM   2431  HE1 TYR A 147     -14.432 -11.844  10.420  1.00 83.90           H  
ATOM   2432  CE2 TYR A 147     -13.674 -13.796   7.710  1.00 83.90           C  
ATOM   2433  HE2 TYR A 147     -13.295 -14.780   7.473  1.00 83.90           H  
ATOM   2434  OH  TYR A 147     -13.596 -14.324  10.047  1.00 83.90           O  
ATOM   2435  HH  TYR A 147     -13.686 -13.924  10.915  1.00 83.90           H  
ATOM   2436  CZ  TYR A 147     -13.847 -13.428   9.061  1.00 83.90           C  
ATOM   2437  N   ARG A 148     -17.897  -8.837   4.665  1.00 87.64           N  
ATOM   2438  H   ARG A 148     -18.565  -9.186   5.337  1.00 87.64           H  
ATOM   2439  CA  ARG A 148     -18.363  -7.944   3.600  1.00 87.64           C  
ATOM   2440  HA  ARG A 148     -18.039  -8.380   2.655  1.00 87.64           H  
ATOM   2441  C   ARG A 148     -17.705  -6.567   3.719  1.00 87.64           C  
ATOM   2442  CB  ARG A 148     -19.895  -7.858   3.608  1.00 87.64           C  
ATOM   2443  HB2 ARG A 148     -20.228  -7.292   4.478  1.00 87.64           H  
ATOM   2444  HB3 ARG A 148     -20.303  -8.867   3.664  1.00 87.64           H  
ATOM   2445  O   ARG A 148     -17.677  -5.993   4.806  1.00 87.64           O  
ATOM   2446  CG  ARG A 148     -20.420  -7.201   2.327  1.00 87.64           C  
ATOM   2447  HG2 ARG A 148     -20.041  -7.756   1.469  1.00 87.64           H  
ATOM   2448  HG3 ARG A 148     -20.056  -6.175   2.274  1.00 87.64           H  
ATOM   2449  CD  ARG A 148     -21.951  -7.173   2.263  1.00 87.64           C  
ATOM   2450  HD2 ARG A 148     -22.256  -6.539   1.431  1.00 87.64           H  
ATOM   2451  HD3 ARG A 148     -22.323  -6.707   3.175  1.00 87.64           H  
ATOM   2452  NE  ARG A 148     -22.542  -8.523   2.125  1.00 87.64           N  
ATOM   2453  HE  ARG A 148     -22.604  -9.054   2.982  1.00 87.64           H  
ATOM   2454  NH1 ARG A 148     -22.947  -8.564  -0.156  1.00 87.64           N  
ATOM   2455 HH11 ARG A 148     -23.317  -9.007  -0.984  1.00 87.64           H  
ATOM   2456 HH12 ARG A 148     -22.317  -7.784  -0.277  1.00 87.64           H  
ATOM   2457  NH2 ARG A 148     -23.765 -10.154   1.114  1.00 87.64           N  
ATOM   2458 HH21 ARG A 148     -24.285 -10.431   0.294  1.00 87.64           H  
ATOM   2459 HH22 ARG A 148     -24.052 -10.461   2.032  1.00 87.64           H  
ATOM   2460  CZ  ARG A 148     -23.058  -9.066   1.033  1.00 87.64           C  
ATOM   2461  N   LEU A 149     -17.190  -6.052   2.606  1.00 86.58           N  
ATOM   2462  H   LEU A 149     -17.251  -6.588   1.752  1.00 86.58           H  
ATOM   2463  CA  LEU A 149     -16.599  -4.722   2.538  1.00 86.58           C  
ATOM   2464  HA  LEU A 149     -15.950  -4.604   3.405  1.00 86.58           H  
ATOM   2465  C   LEU A 149     -17.692  -3.655   2.587  1.00 86.58           C  
ATOM   2466  CB  LEU A 149     -15.758  -4.599   1.257  1.00 86.58           C  
ATOM   2467  HB2 LEU A 149     -16.425  -4.625   0.396  1.00 86.58           H  
ATOM   2468  HB3 LEU A 149     -15.094  -5.461   1.191  1.00 86.58           H  
ATOM   2469  O   LEU A 149     -18.713  -3.780   1.913  1.00 86.58           O  
ATOM   2470  CG  LEU A 149     -14.879  -3.342   1.172  1.00 86.58           C  
ATOM   2471  HG  LEU A 149     -15.516  -2.461   1.243  1.00 86.58           H  
ATOM   2472  CD1 LEU A 149     -13.830  -3.280   2.286  1.00 86.58           C  
ATOM   2473 HD11 LEU A 149     -13.176  -2.422   2.131  1.00 86.58           H  
ATOM   2474 HD12 LEU A 149     -14.307  -3.166   3.259  1.00 86.58           H  
ATOM   2475 HD13 LEU A 149     -13.226  -4.188   2.280  1.00 86.58           H  
ATOM   2476  CD2 LEU A 149     -14.151  -3.331  -0.172  1.00 86.58           C  
ATOM   2477 HD21 LEU A 149     -14.882  -3.251  -0.976  1.00 86.58           H  
ATOM   2478 HD22 LEU A 149     -13.575  -4.248  -0.295  1.00 86.58           H  
ATOM   2479 HD23 LEU A 149     -13.475  -2.478  -0.231  1.00 86.58           H  
ATOM   2480  N   HIS A 150     -17.451  -2.604   3.362  1.00 84.66           N  
ATOM   2481  H   HIS A 150     -16.592  -2.579   3.893  1.00 84.66           H  
ATOM   2482  CA  HIS A 150     -18.287  -1.413   3.398  1.00 84.66           C  
ATOM   2483  HA  HIS A 150     -18.958  -1.400   2.539  1.00 84.66           H  
ATOM   2484  C   HIS A 150     -17.388  -0.186   3.315  1.00 84.66           C  
ATOM   2485  CB  HIS A 150     -19.139  -1.414   4.672  1.00 84.66           C  
ATOM   2486  HB2 HIS A 150     -18.490  -1.507   5.543  1.00 84.66           H  
ATOM   2487  HB3 HIS A 150     -19.666  -0.463   4.740  1.00 84.66           H  
ATOM   2488  O   HIS A 150     -16.655   0.116   4.257  1.00 84.66           O  
ATOM   2489  CG  HIS A 150     -20.158  -2.522   4.687  1.00 84.66           C  
ATOM   2490  CD2 HIS A 150     -20.176  -3.622   5.503  1.00 84.66           C  
ATOM   2491  HD2 HIS A 150     -19.450  -3.855   6.268  1.00 84.66           H  
ATOM   2492  ND1 HIS A 150     -21.219  -2.638   3.823  1.00 84.66           N  
ATOM   2493  HD1 HIS A 150     -21.374  -2.057   3.011  1.00 84.66           H  
ATOM   2494  CE1 HIS A 150     -21.877  -3.767   4.127  1.00 84.66           C  
ATOM   2495  HE1 HIS A 150     -22.745  -4.132   3.598  1.00 84.66           H  
ATOM   2496  NE2 HIS A 150     -21.286  -4.404   5.149  1.00 84.66           N  
ATOM   2497  N   LEU A 151     -17.430   0.505   2.185  1.00 83.82           N  
ATOM   2498  H   LEU A 151     -18.053   0.190   1.455  1.00 83.82           H  
ATOM   2499  CA  LEU A 151     -16.631   1.695   1.924  1.00 83.82           C  
ATOM   2500  HA  LEU A 151     -15.798   1.732   2.627  1.00 83.82           H  
ATOM   2501  C   LEU A 151     -17.474   2.946   2.144  1.00 83.82           C  
ATOM   2502  CB  LEU A 151     -16.055   1.637   0.503  1.00 83.82           C  
ATOM   2503  HB2 LEU A 151     -15.468   2.536   0.315  1.00 83.82           H  
ATOM   2504  HB3 LEU A 151     -16.886   1.627  -0.202  1.00 83.82           H  
ATOM   2505  O   LEU A 151     -18.655   2.997   1.806  1.00 83.82           O  
ATOM   2506  CG  LEU A 151     -15.176   0.402   0.249  1.00 83.82           C  
ATOM   2507  HG  LEU A 151     -15.764  -0.497   0.433  1.00 83.82           H  
ATOM   2508  CD1 LEU A 151     -14.757   0.368  -1.210  1.00 83.82           C  
ATOM   2509 HD11 LEU A 151     -15.650   0.443  -1.832  1.00 83.82           H  
ATOM   2510 HD12 LEU A 151     -14.083   1.193  -1.442  1.00 83.82           H  
ATOM   2511 HD13 LEU A 151     -14.292  -0.593  -1.429  1.00 83.82           H  
ATOM   2512  CD2 LEU A 151     -13.922   0.382   1.128  1.00 83.82           C  
ATOM   2513 HD21 LEU A 151     -13.257  -0.420   0.807  1.00 83.82           H  
ATOM   2514 HD22 LEU A 151     -14.199   0.209   2.168  1.00 83.82           H  
ATOM   2515 HD23 LEU A 151     -13.393   1.331   1.041  1.00 83.82           H  
ATOM   2516  N   LYS A 152     -16.864   3.977   2.727  1.00 83.34           N  
ATOM   2517  H   LYS A 152     -15.890   3.881   2.976  1.00 83.34           H  
ATOM   2518  CA  LYS A 152     -17.480   5.296   2.894  1.00 83.34           C  
ATOM   2519  HA  LYS A 152     -18.226   5.438   2.112  1.00 83.34           H  
ATOM   2520  C   LYS A 152     -16.426   6.376   2.734  1.00 83.34           C  
ATOM   2521  CB  LYS A 152     -18.163   5.421   4.268  1.00 83.34           C  
ATOM   2522  HB2 LYS A 152     -18.502   6.449   4.390  1.00 83.34           H  
ATOM   2523  HB3 LYS A 152     -17.441   5.202   5.055  1.00 83.34           H  
ATOM   2524  O   LYS A 152     -15.310   6.212   3.215  1.00 83.34           O  
ATOM   2525  CG  LYS A 152     -19.374   4.488   4.409  1.00 83.34           C  
ATOM   2526  HG2 LYS A 152     -20.041   4.638   3.559  1.00 83.34           H  
ATOM   2527  HG3 LYS A 152     -19.036   3.452   4.420  1.00 83.34           H  
ATOM   2528  CD  LYS A 152     -20.147   4.761   5.699  1.00 83.34           C  
ATOM   2529  HD2 LYS A 152     -19.489   4.597   6.552  1.00 83.34           H  
ATOM   2530  HD3 LYS A 152     -20.493   5.795   5.699  1.00 83.34           H  
ATOM   2531  CE  LYS A 152     -21.342   3.807   5.763  1.00 83.34           C  
ATOM   2532  HE2 LYS A 152     -21.954   3.960   4.875  1.00 83.34           H  
ATOM   2533  HE3 LYS A 152     -20.967   2.784   5.730  1.00 83.34           H  
ATOM   2534  NZ  LYS A 152     -22.143   4.026   6.991  1.00 83.34           N  
ATOM   2535  HZ1 LYS A 152     -22.922   3.383   7.017  1.00 83.34           H  
ATOM   2536  HZ2 LYS A 152     -21.571   3.872   7.809  1.00 83.34           H  
ATOM   2537  HZ3 LYS A 152     -22.498   4.971   7.014  1.00 83.34           H  
ATOM   2538  N   ASN A 153     -16.826   7.496   2.132  1.00 83.74           N  
ATOM   2539  H   ASN A 153     -17.776   7.535   1.792  1.00 83.74           H  
ATOM   2540  CA  ASN A 153     -16.055   8.740   2.093  1.00 83.74           C  
ATOM   2541  HA  ASN A 153     -16.536   9.403   1.374  1.00 83.74           H  
ATOM   2542  C   ASN A 153     -14.613   8.559   1.592  1.00 83.74           C  
ATOM   2543  CB  ASN A 153     -16.130   9.421   3.473  1.00 83.74           C  
ATOM   2544  HB2 ASN A 153     -15.618   8.796   4.205  1.00 83.74           H  
ATOM   2545  HB3 ASN A 153     -15.606  10.376   3.429  1.00 83.74           H  
ATOM   2546  O   ASN A 153     -13.668   8.994   2.250  1.00 83.74           O  
ATOM   2547  CG  ASN A 153     -17.541   9.692   3.947  1.00 83.74           C  
ATOM   2548  ND2 ASN A 153     -17.740   9.788   5.240  1.00 83.74           N  
ATOM   2549 HD21 ASN A 153     -18.672  10.053   5.528  1.00 83.74           H  
ATOM   2550 HD22 ASN A 153     -16.955   9.738   5.873  1.00 83.74           H  
ATOM   2551  OD1 ASN A 153     -18.485   9.809   3.185  1.00 83.74           O  
ATOM   2552  N   PHE A 154     -14.433   7.917   0.434  1.00 76.14           N  
ATOM   2553  H   PHE A 154     -15.226   7.565  -0.083  1.00 76.14           H  
ATOM   2554  CA  PHE A 154     -13.121   7.882  -0.205  1.00 76.14           C  
ATOM   2555  HA  PHE A 154     -12.427   7.376   0.467  1.00 76.14           H  
ATOM   2556  C   PHE A 154     -12.605   9.309  -0.443  1.00 76.14           C  
ATOM   2557  CB  PHE A 154     -13.181   7.087  -1.510  1.00 76.14           C  
ATOM   2558  HB2 PHE A 154     -13.491   6.065  -1.289  1.00 76.14           H  
ATOM   2559  HB3 PHE A 154     -13.934   7.528  -2.164  1.00 76.14           H  
ATOM   2560  O   PHE A 154     -13.337  10.186  -0.905  1.00 76.14           O  
ATOM   2561  CG  PHE A 154     -11.855   7.050  -2.243  1.00 76.14           C  
ATOM   2562  CD1 PHE A 154     -11.562   8.022  -3.218  1.00 76.14           C  
ATOM   2563  HD1 PHE A 154     -12.296   8.774  -3.466  1.00 76.14           H  
ATOM   2564  CD2 PHE A 154     -10.897   6.073  -1.921  1.00 76.14           C  
ATOM   2565  HD2 PHE A 154     -11.122   5.320  -1.180  1.00 76.14           H  
ATOM   2566  CE1 PHE A 154     -10.322   8.009  -3.879  1.00 76.14           C  
ATOM   2567  HE1 PHE A 154     -10.106   8.752  -4.632  1.00 76.14           H  
ATOM   2568  CE2 PHE A 154      -9.650   6.069  -2.570  1.00 76.14           C  
ATOM   2569  HE2 PHE A 154      -8.909   5.326  -2.313  1.00 76.14           H  
ATOM   2570  CZ  PHE A 154      -9.365   7.034  -3.550  1.00 76.14           C  
ATOM   2571  HZ  PHE A 154      -8.404   7.031  -4.042  1.00 76.14           H  
ATOM   2572  N   THR A 155     -11.331   9.535  -0.133  1.00 67.83           N  
ATOM   2573  H   THR A 155     -10.761   8.750   0.146  1.00 67.83           H  
ATOM   2574  CA  THR A 155     -10.626  10.793  -0.387  1.00 67.83           C  
ATOM   2575  HA  THR A 155     -11.197  11.386  -1.101  1.00 67.83           H  
ATOM   2576  C   THR A 155      -9.277  10.483  -1.017  1.00 67.83           C  
ATOM   2577  CB  THR A 155     -10.434  11.641   0.883  1.00 67.83           C  
ATOM   2578  HB  THR A 155      -9.891  12.546   0.609  1.00 67.83           H  
ATOM   2579  O   THR A 155      -8.694   9.425  -0.783  1.00 67.83           O  
ATOM   2580  CG2 THR A 155     -11.749  12.055   1.538  1.00 67.83           C  
ATOM   2581 HG21 THR A 155     -12.377  12.566   0.809  1.00 67.83           H  
ATOM   2582 HG22 THR A 155     -11.543  12.731   2.368  1.00 67.83           H  
ATOM   2583 HG23 THR A 155     -12.281  11.180   1.914  1.00 67.83           H  
ATOM   2584  OG1 THR A 155      -9.687  10.952   1.853  1.00 67.83           O  
ATOM   2585  HG1 THR A 155     -10.230  10.226   2.166  1.00 67.83           H  
ATOM   2586  N   GLY A 156      -8.776  11.397  -1.842  1.00 69.94           N  
ATOM   2587  H   GLY A 156      -9.329  12.207  -2.081  1.00 69.94           H  
ATOM   2588  CA  GLY A 156      -7.512  11.218  -2.542  1.00 69.94           C  
ATOM   2589  HA2 GLY A 156      -7.331  10.157  -2.717  1.00 69.94           H  
ATOM   2590  HA3 GLY A 156      -6.700  11.609  -1.929  1.00 69.94           H  
ATOM   2591  C   GLY A 156      -7.502  11.926  -3.889  1.00 69.94           C  
ATOM   2592  O   GLY A 156      -8.451  12.613  -4.260  1.00 69.94           O  
ATOM   2593  N   ASN A 157      -6.407  11.752  -4.621  1.00 62.25           N  
ATOM   2594  H   ASN A 157      -5.666  11.173  -4.253  1.00 62.25           H  
ATOM   2595  CA  ASN A 157      -6.177  12.329  -5.947  1.00 62.25           C  
ATOM   2596  HA  ASN A 157      -6.979  13.032  -6.172  1.00 62.25           H  
ATOM   2597  C   ASN A 157      -6.208  11.276  -7.073  1.00 62.25           C  
ATOM   2598  CB  ASN A 157      -4.855  13.116  -5.913  1.00 62.25           C  
ATOM   2599  HB2 ASN A 157      -4.894  13.860  -5.117  1.00 62.25           H  
ATOM   2600  HB3 ASN A 157      -4.734  13.639  -6.862  1.00 62.25           H  
ATOM   2601  O   ASN A 157      -5.700  11.525  -8.166  1.00 62.25           O  
ATOM   2602  CG  ASN A 157      -3.634  12.233  -5.692  1.00 62.25           C  
ATOM   2603  ND2 ASN A 157      -2.451  12.763  -5.888  1.00 62.25           N  
ATOM   2604 HD21 ASN A 157      -2.358  13.712  -6.220  1.00 62.25           H  
ATOM   2605 HD22 ASN A 157      -1.659  12.157  -5.724  1.00 62.25           H  
ATOM   2606  OD1 ASN A 157      -3.714  11.079  -5.304  1.00 62.25           O  
ATOM   2607  N   ILE A 158      -6.765  10.095  -6.802  1.00 63.14           N  
ATOM   2608  H   ILE A 158      -7.229   9.989  -5.911  1.00 63.14           H  
ATOM   2609  CA  ILE A 158      -6.909   8.986  -7.754  1.00 63.14           C  
ATOM   2610  HA  ILE A 158      -6.605   9.329  -8.743  1.00 63.14           H  
ATOM   2611  C   ILE A 158      -8.376   8.580  -7.864  1.00 63.14           C  
ATOM   2612  CB  ILE A 158      -6.008   7.788  -7.375  1.00 63.14           C  
ATOM   2613  HB  ILE A 158      -6.124   7.029  -8.149  1.00 63.14           H  
ATOM   2614  O   ILE A 158      -9.185   8.913  -6.999  1.00 63.14           O  
ATOM   2615  CG1 ILE A 158      -6.438   7.154  -6.032  1.00 63.14           C  
ATOM   2616 HG12 ILE A 158      -6.413   7.906  -5.243  1.00 63.14           H  
ATOM   2617 HG13 ILE A 158      -7.463   6.796  -6.131  1.00 63.14           H  
ATOM   2618  CG2 ILE A 158      -4.534   8.228  -7.395  1.00 63.14           C  
ATOM   2619 HG21 ILE A 158      -4.321   8.786  -8.307  1.00 63.14           H  
ATOM   2620 HG22 ILE A 158      -3.874   7.362  -7.361  1.00 63.14           H  
ATOM   2621 HG23 ILE A 158      -4.318   8.862  -6.535  1.00 63.14           H  
ATOM   2622  CD1 ILE A 158      -5.591   5.963  -5.585  1.00 63.14           C  
ATOM   2623 HD11 ILE A 158      -4.602   6.306  -5.279  1.00 63.14           H  
ATOM   2624 HD12 ILE A 158      -6.066   5.482  -4.730  1.00 63.14           H  
ATOM   2625 HD13 ILE A 158      -5.503   5.243  -6.399  1.00 63.14           H  
ATOM   2626  N   TYR A 159      -8.716   7.835  -8.915  1.00 68.65           N  
ATOM   2627  H   TYR A 159      -8.011   7.568  -9.586  1.00 68.65           H  
ATOM   2628  CA  TYR A 159     -10.061   7.288  -9.062  1.00 68.65           C  
ATOM   2629  HA  TYR A 159     -10.777   8.099  -8.929  1.00 68.65           H  
ATOM   2630  C   TYR A 159     -10.327   6.236  -7.992  1.00 68.65           C  
ATOM   2631  CB  TYR A 159     -10.270   6.697 -10.458  1.00 68.65           C  
ATOM   2632  HB2 TYR A 159      -9.527   5.920 -10.637  1.00 68.65           H  
ATOM   2633  HB3 TYR A 159     -11.250   6.221 -10.495  1.00 68.65           H  
ATOM   2634  O   TYR A 159      -9.500   5.342  -7.767  1.00 68.65           O  
ATOM   2635  CG  TYR A 159     -10.199   7.737 -11.551  1.00 68.65           C  
ATOM   2636  CD1 TYR A 159     -11.361   8.425 -11.948  1.00 68.65           C  
ATOM   2637  HD1 TYR A 159     -12.313   8.177 -11.502  1.00 68.65           H  
ATOM   2638  CD2 TYR A 159      -8.957   8.082 -12.108  1.00 68.65           C  
ATOM   2639  HD2 TYR A 159      -8.049   7.618 -11.752  1.00 68.65           H  
ATOM   2640  CE1 TYR A 159     -11.291   9.423 -12.939  1.00 68.65           C  
ATOM   2641  HE1 TYR A 159     -12.187   9.934 -13.257  1.00 68.65           H  
ATOM   2642  CE2 TYR A 159      -8.880   9.107 -13.061  1.00 68.65           C  
ATOM   2643  HE2 TYR A 159      -7.919   9.458 -13.408  1.00 68.65           H  
ATOM   2644  OH  TYR A 159      -9.958  10.692 -14.488  1.00 68.65           O  
ATOM   2645  HH  TYR A 159     -10.807  11.090 -14.691  1.00 68.65           H  
ATOM   2646  CZ  TYR A 159     -10.046   9.749 -13.516  1.00 68.65           C  
ATOM   2647  N   ASP A 160     -11.512   6.319  -7.391  1.00 76.52           N  
ATOM   2648  H   ASP A 160     -12.109   7.108  -7.592  1.00 76.52           H  
ATOM   2649  CA  ASP A 160     -12.017   5.338  -6.438  1.00 76.52           C  
ATOM   2650  HA  ASP A 160     -11.208   5.090  -5.749  1.00 76.52           H  
ATOM   2651  C   ASP A 160     -12.437   4.043  -7.149  1.00 76.52           C  
ATOM   2652  CB  ASP A 160     -13.149   5.934  -5.598  1.00 76.52           C  
ATOM   2653  HB2 ASP A 160     -14.022   6.104  -6.227  1.00 76.52           H  
ATOM   2654  HB3 ASP A 160     -12.833   6.900  -5.204  1.00 76.52           H  
ATOM   2655  O   ASP A 160     -13.611   3.694  -7.276  1.00 76.52           O  
ATOM   2656  CG  ASP A 160     -13.524   5.010  -4.433  1.00 76.52           C  
ATOM   2657  OD1 ASP A 160     -12.882   3.939  -4.278  1.00 76.52           O  
ATOM   2658  OD2 ASP A 160     -14.482   5.373  -3.719  1.00 76.52           O  
ATOM   2659  N   ASN A 161     -11.441   3.318  -7.650  1.00 78.81           N  
ATOM   2660  H   ASN A 161     -10.511   3.705  -7.582  1.00 78.81           H  
ATOM   2661  CA  ASN A 161     -11.632   1.984  -8.205  1.00 78.81           C  
ATOM   2662  HA  ASN A 161     -12.485   1.997  -8.884  1.00 78.81           H  
ATOM   2663  C   ASN A 161     -11.948   0.954  -7.114  1.00 78.81           C  
ATOM   2664  CB  ASN A 161     -10.371   1.597  -8.982  1.00 78.81           C  
ATOM   2665  HB2 ASN A 161     -10.422   0.540  -9.244  1.00 78.81           H  
ATOM   2666  HB3 ASN A 161      -9.494   1.747  -8.353  1.00 78.81           H  
ATOM   2667  O   ASN A 161     -12.424  -0.136  -7.434  1.00 78.81           O  
ATOM   2668  CG  ASN A 161     -10.227   2.366 -10.275  1.00 78.81           C  
ATOM   2669  ND2 ASN A 161      -9.022   2.716 -10.636  1.00 78.81           N  
ATOM   2670 HD21 ASN A 161      -8.299   2.727  -9.931  1.00 78.81           H  
ATOM   2671 HD22 ASN A 161      -8.995   3.275 -11.476  1.00 78.81           H  
ATOM   2672  OD1 ASN A 161     -11.168   2.651 -10.990  1.00 78.81           O  
ATOM   2673  N   LEU A 162     -11.696   1.287  -5.841  1.00 80.60           N  
ATOM   2674  H   LEU A 162     -11.428   2.237  -5.630  1.00 80.60           H  
ATOM   2675  CA  LEU A 162     -12.017   0.418  -4.717  1.00 80.60           C  
ATOM   2676  HA  LEU A 162     -11.655  -0.579  -4.965  1.00 80.60           H  
ATOM   2677  C   LEU A 162     -13.535   0.326  -4.516  1.00 80.60           C  
ATOM   2678  CB  LEU A 162     -11.279   0.907  -3.461  1.00 80.60           C  
ATOM   2679  HB2 LEU A 162     -11.765   1.815  -3.104  1.00 80.60           H  
ATOM   2680  HB3 LEU A 162     -10.250   1.156  -3.723  1.00 80.60           H  
ATOM   2681  O   LEU A 162     -14.020  -0.747  -4.175  1.00 80.60           O  
ATOM   2682  CG  LEU A 162     -11.251  -0.132  -2.324  1.00 80.60           C  
ATOM   2683  HG  LEU A 162     -12.264  -0.473  -2.109  1.00 80.60           H  
ATOM   2684  CD1 LEU A 162     -10.404  -1.362  -2.661  1.00 80.60           C  
ATOM   2685 HD11 LEU A 162     -10.856  -1.921  -3.481  1.00 80.60           H  
ATOM   2686 HD12 LEU A 162      -9.394  -1.056  -2.935  1.00 80.60           H  
ATOM   2687 HD13 LEU A 162     -10.360  -2.021  -1.794  1.00 80.60           H  
ATOM   2688  CD2 LEU A 162     -10.684   0.510  -1.059  1.00 80.60           C  
ATOM   2689 HD21 LEU A 162     -11.299   1.367  -0.782  1.00 80.60           H  
ATOM   2690 HD22 LEU A 162     -10.701  -0.208  -0.239  1.00 80.60           H  
ATOM   2691 HD23 LEU A 162      -9.661   0.843  -1.234  1.00 80.60           H  
ATOM   2692  N   ASN A 163     -14.296   1.379  -4.838  1.00 86.99           N  
ATOM   2693  H   ASN A 163     -13.837   2.267  -4.977  1.00 86.99           H  
ATOM   2694  CA  ASN A 163     -15.762   1.379  -4.770  1.00 86.99           C  
ATOM   2695  HA  ASN A 163     -16.058   1.254  -3.728  1.00 86.99           H  
ATOM   2696  C   ASN A 163     -16.437   0.248  -5.570  1.00 86.99           C  
ATOM   2697  CB  ASN A 163     -16.268   2.746  -5.241  1.00 86.99           C  
ATOM   2698  HB2 ASN A 163     -15.711   3.530  -4.728  1.00 86.99           H  
ATOM   2699  HB3 ASN A 163     -16.108   2.853  -6.314  1.00 86.99           H  
ATOM   2700  O   ASN A 163     -17.524  -0.202  -5.222  1.00 86.99           O  
ATOM   2701  CG  ASN A 163     -17.728   2.969  -4.901  1.00 86.99           C  
ATOM   2702  ND2 ASN A 163     -18.460   3.648  -5.751  1.00 86.99           N  
ATOM   2703 HD21 ASN A 163     -19.412   3.813  -5.456  1.00 86.99           H  
ATOM   2704 HD22 ASN A 163     -18.025   4.079  -6.555  1.00 86.99           H  
ATOM   2705  OD1 ASN A 163     -18.236   2.558  -3.875  1.00 86.99           O  
ATOM   2706  N   VAL A 164     -15.794  -0.283  -6.617  1.00 87.62           N  
ATOM   2707  H   VAL A 164     -14.883   0.083  -6.852  1.00 87.62           H  
ATOM   2708  CA  VAL A 164     -16.320  -1.451  -7.357  1.00 87.62           C  
ATOM   2709  HA  VAL A 164     -17.334  -1.218  -7.684  1.00 87.62           H  
ATOM   2710  C   VAL A 164     -16.437  -2.699  -6.473  1.00 87.62           C  
ATOM   2711  CB  VAL A 164     -15.458  -1.726  -8.604  1.00 87.62           C  
ATOM   2712  HB  VAL A 164     -14.408  -1.792  -8.319  1.00 87.62           H  
ATOM   2713  O   VAL A 164     -17.268  -3.572  -6.738  1.00 87.62           O  
ATOM   2714  CG1 VAL A 164     -15.831  -3.022  -9.339  1.00 87.62           C  
ATOM   2715 HG11 VAL A 164     -15.586  -3.886  -8.722  1.00 87.62           H  
ATOM   2716 HG12 VAL A 164     -15.257  -3.103 -10.262  1.00 87.62           H  
ATOM   2717 HG13 VAL A 164     -16.896  -3.025  -9.572  1.00 87.62           H  
ATOM   2718  CG2 VAL A 164     -15.643  -0.564  -9.588  1.00 87.62           C  
ATOM   2719 HG21 VAL A 164     -16.704  -0.370  -9.748  1.00 87.62           H  
ATOM   2720 HG22 VAL A 164     -15.193  -0.806 -10.551  1.00 87.62           H  
ATOM   2721 HG23 VAL A 164     -15.170   0.336  -9.197  1.00 87.62           H  
ATOM   2722  N   HIS A 165     -15.628  -2.763  -5.420  1.00 87.51           N  
ATOM   2723  H   HIS A 165     -15.027  -1.973  -5.234  1.00 87.51           H  
ATOM   2724  CA  HIS A 165     -15.591  -3.835  -4.437  1.00 87.51           C  
ATOM   2725  HA  HIS A 165     -15.881  -4.771  -4.915  1.00 87.51           H  
ATOM   2726  C   HIS A 165     -16.560  -3.606  -3.266  1.00 87.51           C  
ATOM   2727  CB  HIS A 165     -14.144  -3.973  -3.948  1.00 87.51           C  
ATOM   2728  HB2 HIS A 165     -14.100  -4.796  -3.234  1.00 87.51           H  
ATOM   2729  HB3 HIS A 165     -13.837  -3.075  -3.413  1.00 87.51           H  
ATOM   2730  O   HIS A 165     -16.703  -4.492  -2.421  1.00 87.51           O  
ATOM   2731  CG  HIS A 165     -13.163  -4.261  -5.058  1.00 87.51           C  
ATOM   2732  CD2 HIS A 165     -12.476  -3.392  -5.867  1.00 87.51           C  
ATOM   2733  HD2 HIS A 165     -12.551  -2.315  -5.843  1.00 87.51           H  
ATOM   2734  ND1 HIS A 165     -12.811  -5.516  -5.447  1.00 87.51           N  
ATOM   2735  HD1 HIS A 165     -13.159  -6.366  -5.025  1.00 87.51           H  
ATOM   2736  CE1 HIS A 165     -11.912  -5.430  -6.422  1.00 87.51           C  
ATOM   2737  HE1 HIS A 165     -11.426  -6.297  -6.844  1.00 87.51           H  
ATOM   2738  NE2 HIS A 165     -11.676  -4.147  -6.746  1.00 87.51           N  
ATOM   2739  N   ASP A 166     -17.225  -2.446  -3.190  1.00 88.29           N  
ATOM   2740  H   ASP A 166     -17.136  -1.758  -3.924  1.00 88.29           H  
ATOM   2741  CA  ASP A 166     -18.140  -2.149  -2.092  1.00 88.29           C  
ATOM   2742  HA  ASP A 166     -17.564  -2.232  -1.171  1.00 88.29           H  
ATOM   2743  C   ASP A 166     -19.282  -3.168  -2.021  1.00 88.29           C  
ATOM   2744  CB  ASP A 166     -18.691  -0.717  -2.152  1.00 88.29           C  
ATOM   2745  HB2 ASP A 166     -19.325  -0.608  -3.031  1.00 88.29           H  
ATOM   2746  HB3 ASP A 166     -17.865  -0.010  -2.228  1.00 88.29           H  
ATOM   2747  O   ASP A 166     -19.830  -3.637  -3.027  1.00 88.29           O  
ATOM   2748  CG  ASP A 166     -19.496  -0.410  -0.881  1.00 88.29           C  
ATOM   2749  OD1 ASP A 166     -18.983  -0.742   0.216  1.00 88.29           O  
ATOM   2750  OD2 ASP A 166     -20.650   0.054  -0.990  1.00 88.29           O  
ATOM   2751  N   GLY A 167     -19.605  -3.563  -0.796  1.00 89.82           N  
ATOM   2752  H   GLY A 167     -19.173  -3.092  -0.013  1.00 89.82           H  
ATOM   2753  CA  GLY A 167     -20.590  -4.587  -0.517  1.00 89.82           C  
ATOM   2754  HA2 GLY A 167     -20.795  -4.582   0.554  1.00 89.82           H  
ATOM   2755  HA3 GLY A 167     -21.508  -4.340  -1.049  1.00 89.82           H  
ATOM   2756  C   GLY A 167     -20.165  -5.997  -0.921  1.00 89.82           C  
ATOM   2757  O   GLY A 167     -20.977  -6.901  -0.755  1.00 89.82           O  
ATOM   2758  N   MET A 168     -18.964  -6.256  -1.440  1.00 91.23           N  
ATOM   2759  H   MET A 168     -18.318  -5.496  -1.600  1.00 91.23           H  
ATOM   2760  CA  MET A 168     -18.548  -7.622  -1.787  1.00 91.23           C  
ATOM   2761  HA  MET A 168     -19.407  -8.159  -2.190  1.00 91.23           H  
ATOM   2762  C   MET A 168     -18.091  -8.407  -0.565  1.00 91.23           C  
ATOM   2763  CB  MET A 168     -17.471  -7.628  -2.869  1.00 91.23           C  
ATOM   2764  HB2 MET A 168     -16.604  -7.060  -2.530  1.00 91.23           H  
ATOM   2765  HB3 MET A 168     -17.152  -8.653  -3.057  1.00 91.23           H  
ATOM   2766  O   MET A 168     -17.630  -7.837   0.421  1.00 91.23           O  
ATOM   2767  CG  MET A 168     -17.981  -7.039  -4.180  1.00 91.23           C  
ATOM   2768  HG2 MET A 168     -17.136  -7.100  -4.865  1.00 91.23           H  
ATOM   2769  HG3 MET A 168     -18.219  -5.984  -4.044  1.00 91.23           H  
ATOM   2770  SD  MET A 168     -19.408  -7.890  -4.927  1.00 91.23           S  
ATOM   2771  CE  MET A 168     -20.774  -6.826  -4.389  1.00 91.23           C  
ATOM   2772  HE1 MET A 168     -20.949  -6.956  -3.321  1.00 91.23           H  
ATOM   2773  HE2 MET A 168     -20.526  -5.783  -4.585  1.00 91.23           H  
ATOM   2774  HE3 MET A 168     -21.681  -7.096  -4.931  1.00 91.23           H  
ATOM   2775  N   LYS A 169     -18.234  -9.731  -0.621  1.00 91.38           N  
ATOM   2776  H   LYS A 169     -18.487 -10.131  -1.514  1.00 91.38           H  
ATOM   2777  CA  LYS A 169     -17.697 -10.646   0.392  1.00 91.38           C  
ATOM   2778  HA  LYS A 169     -17.741 -10.188   1.380  1.00 91.38           H  
ATOM   2779  C   LYS A 169     -16.230 -10.934   0.090  1.00 91.38           C  
ATOM   2780  CB  LYS A 169     -18.509 -11.940   0.404  1.00 91.38           C  
ATOM   2781  HB2 LYS A 169     -18.011 -12.669   1.043  1.00 91.38           H  
ATOM   2782  HB3 LYS A 169     -18.532 -12.333  -0.613  1.00 91.38           H  
ATOM   2783  O   LYS A 169     -15.804 -10.864  -1.060  1.00 91.38           O  
ATOM   2784  CG  LYS A 169     -19.944 -11.734   0.907  1.00 91.38           C  
ATOM   2785  HG2 LYS A 169     -19.925 -11.458   1.962  1.00 91.38           H  
ATOM   2786  HG3 LYS A 169     -20.440 -10.947   0.339  1.00 91.38           H  
ATOM   2787  CD  LYS A 169     -20.706 -13.047   0.716  1.00 91.38           C  
ATOM   2788  HD2 LYS A 169     -20.142 -13.848   1.194  1.00 91.38           H  
ATOM   2789  HD3 LYS A 169     -20.764 -13.266  -0.350  1.00 91.38           H  
ATOM   2790  CE  LYS A 169     -22.118 -12.976   1.299  1.00 91.38           C  
ATOM   2791  HE2 LYS A 169     -22.040 -12.740   2.360  1.00 91.38           H  
ATOM   2792  HE3 LYS A 169     -22.654 -12.176   0.788  1.00 91.38           H  
ATOM   2793  NZ  LYS A 169     -22.823 -14.266   1.110  1.00 91.38           N  
ATOM   2794  HZ1 LYS A 169     -22.857 -14.526   0.135  1.00 91.38           H  
ATOM   2795  HZ2 LYS A 169     -22.290 -14.991   1.570  1.00 91.38           H  
ATOM   2796  HZ3 LYS A 169     -23.751 -14.272   1.509  1.00 91.38           H  
ATOM   2797  N   PHE A 170     -15.459 -11.261   1.119  1.00 91.48           N  
ATOM   2798  H   PHE A 170     -15.860 -11.335   2.043  1.00 91.48           H  
ATOM   2799  CA  PHE A 170     -14.077 -11.680   0.912  1.00 91.48           C  
ATOM   2800  HA  PHE A 170     -13.591 -10.973   0.240  1.00 91.48           H  
ATOM   2801  C   PHE A 170     -14.048 -13.067   0.260  1.00 91.48           C  
ATOM   2802  CB  PHE A 170     -13.339 -11.658   2.252  1.00 91.48           C  
ATOM   2803  HB2 PHE A 170     -13.672 -10.788   2.817  1.00 91.48           H  
ATOM   2804  HB3 PHE A 170     -13.597 -12.545   2.831  1.00 91.48           H  
ATOM   2805  O   PHE A 170     -14.844 -13.921   0.639  1.00 91.48           O  
ATOM   2806  CG  PHE A 170     -11.838 -11.549   2.107  1.00 91.48           C  
ATOM   2807  CD1 PHE A 170     -11.004 -12.676   2.211  1.00 91.48           C  
ATOM   2808  HD1 PHE A 170     -11.429 -13.657   2.362  1.00 91.48           H  
ATOM   2809  CD2 PHE A 170     -11.270 -10.287   1.877  1.00 91.48           C  
ATOM   2810  HD2 PHE A 170     -11.916  -9.429   1.763  1.00 91.48           H  
ATOM   2811  CE1 PHE A 170      -9.609 -12.518   2.120  1.00 91.48           C  
ATOM   2812  HE1 PHE A 170      -8.960 -13.378   2.204  1.00 91.48           H  
ATOM   2813  CE2 PHE A 170      -9.880 -10.125   1.795  1.00 91.48           C  
ATOM   2814  HE2 PHE A 170      -9.456  -9.144   1.636  1.00 91.48           H  
ATOM   2815  CZ  PHE A 170      -9.046 -11.246   1.923  1.00 91.48           C  
ATOM   2816  HZ  PHE A 170      -7.974 -11.130   1.857  1.00 91.48           H  
ATOM   2817  N   SER A 171     -13.139 -13.315  -0.675  1.00 91.75           N  
ATOM   2818  H   SER A 171     -12.520 -12.569  -0.961  1.00 91.75           H  
ATOM   2819  CA  SER A 171     -12.869 -14.647  -1.238  1.00 91.75           C  
ATOM   2820  HA  SER A 171     -13.454 -15.401  -0.713  1.00 91.75           H  
ATOM   2821  C   SER A 171     -11.394 -14.992  -1.046  1.00 91.75           C  
ATOM   2822  CB  SER A 171     -13.245 -14.736  -2.719  1.00 91.75           C  
ATOM   2823  HB2 SER A 171     -12.485 -14.229  -3.314  1.00 91.75           H  
ATOM   2824  HB3 SER A 171     -13.252 -15.783  -3.023  1.00 91.75           H  
ATOM   2825  O   SER A 171     -10.566 -14.091  -0.948  1.00 91.75           O  
ATOM   2826  OG  SER A 171     -14.521 -14.182  -2.969  1.00 91.75           O  
ATOM   2827  HG  SER A 171     -14.471 -13.223  -2.955  1.00 91.75           H  
ATOM   2828  N   THR A 172     -11.066 -16.277  -0.984  1.00 90.40           N  
ATOM   2829  H   THR A 172     -11.793 -16.960  -1.136  1.00 90.40           H  
ATOM   2830  CA  THR A 172      -9.703 -16.832  -0.826  1.00 90.40           C  
ATOM   2831  HA  THR A 172      -8.960 -16.074  -1.075  1.00 90.40           H  
ATOM   2832  C   THR A 172      -9.528 -18.002  -1.785  1.00 90.40           C  
ATOM   2833  CB  THR A 172      -9.458 -17.330   0.610  1.00 90.40           C  
ATOM   2834  HB  THR A 172      -8.493 -17.835   0.667  1.00 90.40           H  
ATOM   2835  O   THR A 172     -10.545 -18.485  -2.246  1.00 90.40           O  
ATOM   2836  CG2 THR A 172      -9.436 -16.156   1.579  1.00 90.40           C  
ATOM   2837 HG21 THR A 172      -8.761 -15.392   1.194  1.00 90.40           H  
ATOM   2838 HG22 THR A 172     -10.437 -15.740   1.694  1.00 90.40           H  
ATOM   2839 HG23 THR A 172      -9.060 -16.493   2.545  1.00 90.40           H  
ATOM   2840  OG1 THR A 172     -10.468 -18.213   1.040  1.00 90.40           O  
ATOM   2841  HG1 THR A 172     -10.062 -19.081   1.102  1.00 90.40           H  
ATOM   2842  N   PRO A 173      -8.323 -18.512  -2.087  1.00 87.66           N  
ATOM   2843  CA  PRO A 173      -8.138 -19.621  -3.036  1.00 87.66           C  
ATOM   2844  HA  PRO A 173      -8.456 -19.282  -4.022  1.00 87.66           H  
ATOM   2845  C   PRO A 173      -8.930 -20.905  -2.743  1.00 87.66           C  
ATOM   2846  CB  PRO A 173      -6.628 -19.886  -3.047  1.00 87.66           C  
ATOM   2847  HB2 PRO A 173      -6.285 -20.210  -4.030  1.00 87.66           H  
ATOM   2848  HB3 PRO A 173      -6.366 -20.622  -2.287  1.00 87.66           H  
ATOM   2849  O   PRO A 173      -9.202 -21.688  -3.648  1.00 87.66           O  
ATOM   2850  CG  PRO A 173      -6.029 -18.533  -2.669  1.00 87.66           C  
ATOM   2851  HG2 PRO A 173      -6.004 -17.883  -3.544  1.00 87.66           H  
ATOM   2852  HG3 PRO A 173      -5.036 -18.629  -2.230  1.00 87.66           H  
ATOM   2853  CD  PRO A 173      -7.035 -17.996  -1.662  1.00 87.66           C  
ATOM   2854  HD2 PRO A 173      -7.004 -16.907  -1.637  1.00 87.66           H  
ATOM   2855  HD3 PRO A 173      -6.812 -18.422  -0.684  1.00 87.66           H  
ATOM   2856  N   ASP A 174      -9.325 -21.115  -1.490  1.00 91.62           N  
ATOM   2857  H   ASP A 174      -9.029 -20.456  -0.783  1.00 91.62           H  
ATOM   2858  CA  ASP A 174     -10.146 -22.226  -1.001  1.00 91.62           C  
ATOM   2859  HA  ASP A 174     -10.124 -23.030  -1.737  1.00 91.62           H  
ATOM   2860  C   ASP A 174     -11.629 -21.861  -0.787  1.00 91.62           C  
ATOM   2861  CB  ASP A 174      -9.513 -22.759   0.299  1.00 91.62           C  
ATOM   2862  HB2 ASP A 174     -10.057 -23.647   0.620  1.00 91.62           H  
ATOM   2863  HB3 ASP A 174      -8.485 -23.060   0.095  1.00 91.62           H  
ATOM   2864  O   ASP A 174     -12.421 -22.717  -0.387  1.00 91.62           O  
ATOM   2865  CG  ASP A 174      -9.505 -21.732   1.442  1.00 91.62           C  
ATOM   2866  OD1 ASP A 174      -9.298 -20.524   1.177  1.00 91.62           O  
ATOM   2867  OD2 ASP A 174      -9.659 -22.108   2.623  1.00 91.62           O  
ATOM   2868  N   ARG A 175     -12.034 -20.604  -1.022  1.00 92.51           N  
ATOM   2869  H   ARG A 175     -11.353 -19.943  -1.368  1.00 92.51           H  
ATOM   2870  CA  ARG A 175     -13.417 -20.152  -0.834  1.00 92.51           C  
ATOM   2871  HA  ARG A 175     -14.068 -21.010  -1.002  1.00 92.51           H  
ATOM   2872  C   ARG A 175     -13.833 -19.063  -1.821  1.00 92.51           C  
ATOM   2873  CB  ARG A 175     -13.602 -19.679   0.613  1.00 92.51           C  
ATOM   2874  HB2 ARG A 175     -13.151 -20.402   1.292  1.00 92.51           H  
ATOM   2875  HB3 ARG A 175     -13.117 -18.715   0.762  1.00 92.51           H  
ATOM   2876  O   ARG A 175     -13.472 -17.896  -1.662  1.00 92.51           O  
ATOM   2877  CG  ARG A 175     -15.097 -19.574   0.925  1.00 92.51           C  
ATOM   2878  HG2 ARG A 175     -15.540 -20.567   0.840  1.00 92.51           H  
ATOM   2879  HG3 ARG A 175     -15.590 -18.909   0.216  1.00 92.51           H  
ATOM   2880  CD  ARG A 175     -15.313 -19.047   2.339  1.00 92.51           C  
ATOM   2881  HD2 ARG A 175     -14.653 -19.580   3.024  1.00 92.51           H  
ATOM   2882  HD3 ARG A 175     -15.034 -17.993   2.354  1.00 92.51           H  
ATOM   2883  NE  ARG A 175     -16.729 -19.175   2.727  1.00 92.51           N  
ATOM   2884  HE  ARG A 175     -17.399 -18.765   2.092  1.00 92.51           H  
ATOM   2885  NH1 ARG A 175     -16.454 -20.664   4.460  1.00 92.51           N  
ATOM   2886 HH11 ARG A 175     -15.466 -20.691   4.252  1.00 92.51           H  
ATOM   2887 HH12 ARG A 175     -16.847 -21.293   5.145  1.00 92.51           H  
ATOM   2888  NH2 ARG A 175     -18.499 -19.942   3.911  1.00 92.51           N  
ATOM   2889 HH21 ARG A 175     -19.103 -19.400   3.310  1.00 92.51           H  
ATOM   2890 HH22 ARG A 175     -18.894 -20.581   4.587  1.00 92.51           H  
ATOM   2891  CZ  ARG A 175     -17.214 -19.925   3.698  1.00 92.51           C  
ATOM   2892  N   ASP A 176     -14.695 -19.446  -2.753  1.00 94.10           N  
ATOM   2893  H   ASP A 176     -14.923 -20.427  -2.839  1.00 94.10           H  
ATOM   2894  CA  ASP A 176     -15.304 -18.545  -3.725  1.00 94.10           C  
ATOM   2895  HA  ASP A 176     -14.576 -17.783  -4.001  1.00 94.10           H  
ATOM   2896  C   ASP A 176     -16.528 -17.827  -3.146  1.00 94.10           C  
ATOM   2897  CB  ASP A 176     -15.649 -19.334  -4.994  1.00 94.10           C  
ATOM   2898  HB2 ASP A 176     -16.459 -20.030  -4.777  1.00 94.10           H  
ATOM   2899  HB3 ASP A 176     -14.781 -19.917  -5.303  1.00 94.10           H  
ATOM   2900  O   ASP A 176     -17.487 -18.457  -2.696  1.00 94.10           O  
ATOM   2901  CG  ASP A 176     -16.058 -18.420  -6.149  1.00 94.10           C  
ATOM   2902  OD1 ASP A 176     -15.971 -17.182  -5.956  1.00 94.10           O  
ATOM   2903  OD2 ASP A 176     -16.452 -18.998  -7.182  1.00 94.10           O  
ATOM   2904  N   ASN A 177     -16.475 -16.498  -3.112  1.00 93.84           N  
ATOM   2905  H   ASN A 177     -15.686 -16.055  -3.560  1.00 93.84           H  
ATOM   2906  CA  ASN A 177     -17.614 -15.641  -2.798  1.00 93.84           C  
ATOM   2907  HA  ASN A 177     -18.526 -16.230  -2.899  1.00 93.84           H  
ATOM   2908  C   ASN A 177     -17.744 -14.489  -3.809  1.00 93.84           C  
ATOM   2909  CB  ASN A 177     -17.519 -15.109  -1.354  1.00 93.84           C  
ATOM   2910  HB2 ASN A 177     -16.659 -14.443  -1.284  1.00 93.84           H  
ATOM   2911  HB3 ASN A 177     -18.419 -14.530  -1.145  1.00 93.84           H  
ATOM   2912  O   ASN A 177     -18.380 -13.478  -3.484  1.00 93.84           O  
ATOM   2913  CG  ASN A 177     -17.430 -16.178  -0.285  1.00 93.84           C  
ATOM   2914  ND2 ASN A 177     -16.383 -16.169   0.499  1.00 93.84           N  
ATOM   2915 HD21 ASN A 177     -15.677 -15.470   0.313  1.00 93.84           H  
ATOM   2916 HD22 ASN A 177     -16.152 -17.016   0.998  1.00 93.84           H  
ATOM   2917  OD1 ASN A 177     -18.339 -16.954  -0.021  1.00 93.84           O  
ATOM   2918  N   ASP A 178     -17.119 -14.609  -4.984  1.00 93.35           N  
ATOM   2919  H   ASP A 178     -16.724 -15.500  -5.250  1.00 93.35           H  
ATOM   2920  CA  ASP A 178     -17.249 -13.621  -6.047  1.00 93.35           C  
ATOM   2921  HA  ASP A 178     -17.323 -12.644  -5.569  1.00 93.35           H  
ATOM   2922  C   ASP A 178     -18.583 -13.798  -6.806  1.00 93.35           C  
ATOM   2923  CB  ASP A 178     -15.947 -13.555  -6.867  1.00 93.35           C  
ATOM   2924  HB2 ASP A 178     -15.916 -12.591  -7.374  1.00 93.35           H  
ATOM   2925  HB3 ASP A 178     -15.112 -13.572  -6.166  1.00 93.35           H  
ATOM   2926  O   ASP A 178     -19.440 -14.593  -6.405  1.00 93.35           O  
ATOM   2927  CG  ASP A 178     -15.718 -14.641  -7.917  1.00 93.35           C  
ATOM   2928  OD1 ASP A 178     -16.655 -14.817  -8.725  1.00 93.35           O  
ATOM   2929  OD2 ASP A 178     -14.539 -15.062  -8.038  1.00 93.35           O  
ATOM   2930  N   LEU A 179     -18.856 -12.948  -7.802  1.00 93.21           N  
ATOM   2931  H   LEU A 179     -18.092 -12.406  -8.178  1.00 93.21           H  
ATOM   2932  CA  LEU A 179     -20.152 -12.927  -8.496  1.00 93.21           C  
ATOM   2933  HA  LEU A 179     -20.840 -13.601  -7.986  1.00 93.21           H  
ATOM   2934  C   LEU A 179     -20.089 -13.480  -9.927  1.00 93.21           C  
ATOM   2935  CB  LEU A 179     -20.774 -11.515  -8.449  1.00 93.21           C  
ATOM   2936  HB2 LEU A 179     -21.731 -11.555  -8.968  1.00 93.21           H  
ATOM   2937  HB3 LEU A 179     -20.124 -10.836  -9.001  1.00 93.21           H  
ATOM   2938  O   LEU A 179     -21.071 -13.332 -10.662  1.00 93.21           O  
ATOM   2939  CG  LEU A 179     -21.031 -10.926  -7.050  1.00 93.21           C  
ATOM   2940  HG  LEU A 179     -20.080 -10.715  -6.560  1.00 93.21           H  
ATOM   2941  CD1 LEU A 179     -21.807  -9.612  -7.209  1.00 93.21           C  
ATOM   2942 HD11 LEU A 179     -22.799  -9.818  -7.610  1.00 93.21           H  
ATOM   2943 HD12 LEU A 179     -21.277  -8.957  -7.901  1.00 93.21           H  
ATOM   2944 HD13 LEU A 179     -21.897  -9.126  -6.238  1.00 93.21           H  
ATOM   2945  CD2 LEU A 179     -21.875 -11.829  -6.148  1.00 93.21           C  
ATOM   2946 HD21 LEU A 179     -21.308 -12.729  -5.909  1.00 93.21           H  
ATOM   2947 HD22 LEU A 179     -22.104 -11.316  -5.215  1.00 93.21           H  
ATOM   2948 HD23 LEU A 179     -22.795 -12.116  -6.658  1.00 93.21           H  
ATOM   2949  N   LEU A 180     -18.966 -14.063 -10.360  1.00 91.04           N  
ATOM   2950  H   LEU A 180     -18.233 -14.297  -9.706  1.00 91.04           H  
ATOM   2951  CA  LEU A 180     -18.840 -14.558 -11.727  1.00 91.04           C  
ATOM   2952  HA  LEU A 180     -19.459 -13.915 -12.353  1.00 91.04           H  
ATOM   2953  C   LEU A 180     -19.367 -15.992 -11.869  1.00 91.04           C  
ATOM   2954  CB  LEU A 180     -17.400 -14.438 -12.242  1.00 91.04           C  
ATOM   2955  HB2 LEU A 180     -17.302 -15.033 -13.150  1.00 91.04           H  
ATOM   2956  HB3 LEU A 180     -16.725 -14.849 -11.492  1.00 91.04           H  
ATOM   2957  O   LEU A 180     -18.989 -16.889 -11.121  1.00 91.04           O  
ATOM   2958  CG  LEU A 180     -16.999 -12.994 -12.563  1.00 91.04           C  
ATOM   2959  HG  LEU A 180     -17.199 -12.382 -11.683  1.00 91.04           H  
ATOM   2960  CD1 LEU A 180     -15.512 -12.919 -12.892  1.00 91.04           C  
ATOM   2961 HD11 LEU A 180     -15.275 -13.580 -13.726  1.00 91.04           H  
ATOM   2962 HD12 LEU A 180     -15.214 -11.899 -13.135  1.00 91.04           H  
ATOM   2963 HD13 LEU A 180     -14.964 -13.245 -12.008  1.00 91.04           H  
ATOM   2964  CD2 LEU A 180     -17.749 -12.404 -13.766  1.00 91.04           C  
ATOM   2965 HD21 LEU A 180     -17.636 -13.063 -14.627  1.00 91.04           H  
ATOM   2966 HD22 LEU A 180     -18.808 -12.290 -13.531  1.00 91.04           H  
ATOM   2967 HD23 LEU A 180     -17.347 -11.421 -14.009  1.00 91.04           H  
ATOM   2968  N   PRO A 181     -20.213 -16.265 -12.878  1.00 87.62           N  
ATOM   2969  CA  PRO A 181     -20.596 -17.632 -13.187  1.00 87.62           C  
ATOM   2970  HA  PRO A 181     -20.897 -18.151 -12.277  1.00 87.62           H  
ATOM   2971  C   PRO A 181     -19.412 -18.371 -13.824  1.00 87.62           C  
ATOM   2972  CB  PRO A 181     -21.803 -17.506 -14.118  1.00 87.62           C  
ATOM   2973  HB2 PRO A 181     -21.868 -18.337 -14.821  1.00 87.62           H  
ATOM   2974  HB3 PRO A 181     -22.712 -17.443 -13.520  1.00 87.62           H  
ATOM   2975  O   PRO A 181     -18.862 -17.924 -14.830  1.00 87.62           O  
ATOM   2976  CG  PRO A 181     -21.574 -16.173 -14.832  1.00 87.62           C  
ATOM   2977  HG2 PRO A 181     -22.513 -15.711 -15.136  1.00 87.62           H  
ATOM   2978  HG3 PRO A 181     -20.930 -16.327 -15.698  1.00 87.62           H  
ATOM   2979  CD  PRO A 181     -20.838 -15.325 -13.797  1.00 87.62           C  
ATOM   2980  HD2 PRO A 181     -20.094 -14.701 -14.292  1.00 87.62           H  
ATOM   2981  HD3 PRO A 181     -21.550 -14.706 -13.249  1.00 87.62           H  
ATOM   2982  N   ASN A 182     -19.063 -19.539 -13.279  1.00 86.27           N  
ATOM   2983  H   ASN A 182     -19.519 -19.804 -12.417  1.00 86.27           H  
ATOM   2984  CA  ASN A 182     -18.026 -20.445 -13.799  1.00 86.27           C  
ATOM   2985  HA  ASN A 182     -17.981 -21.289 -13.111  1.00 86.27           H  
ATOM   2986  C   ASN A 182     -16.598 -19.870 -13.830  1.00 86.27           C  
ATOM   2987  CB  ASN A 182     -18.435 -21.002 -15.175  1.00 86.27           C  
ATOM   2988  HB2 ASN A 182     -18.311 -20.221 -15.925  1.00 86.27           H  
ATOM   2989  HB3 ASN A 182     -17.769 -21.823 -15.443  1.00 86.27           H  
ATOM   2990  O   ASN A 182     -15.740 -20.394 -14.542  1.00 86.27           O  
ATOM   2991  CG  ASN A 182     -19.851 -21.526 -15.217  1.00 86.27           C  
ATOM   2992  ND2 ASN A 182     -20.628 -21.116 -16.193  1.00 86.27           N  
ATOM   2993 HD21 ASN A 182     -20.279 -20.442 -16.859  1.00 86.27           H  
ATOM   2994 HD22 ASN A 182     -21.569 -21.484 -16.195  1.00 86.27           H  
ATOM   2995  OD1 ASN A 182     -20.287 -22.298 -14.382  1.00 86.27           O  
ATOM   2996  N   HIS A 183     -16.325 -18.809 -13.077  1.00 88.37           N  
ATOM   2997  H   HIS A 183     -17.042 -18.412 -12.486  1.00 88.37           H  
ATOM   2998  CA  HIS A 183     -14.979 -18.285 -12.907  1.00 88.37           C  
ATOM   2999  HA  HIS A 183     -14.251 -19.057 -13.155  1.00 88.37           H  
ATOM   3000  C   HIS A 183     -14.779 -17.898 -11.455  1.00 88.37           C  
ATOM   3001  CB  HIS A 183     -14.745 -17.085 -13.826  1.00 88.37           C  
ATOM   3002  HB2 HIS A 183     -14.900 -17.389 -14.861  1.00 88.37           H  
ATOM   3003  HB3 HIS A 183     -15.465 -16.302 -13.587  1.00 88.37           H  
ATOM   3004  O   HIS A 183     -15.626 -17.226 -10.890  1.00 88.37           O  
ATOM   3005  CG  HIS A 183     -13.352 -16.531 -13.679  1.00 88.37           C  
ATOM   3006  CD2 HIS A 183     -12.965 -15.485 -12.887  1.00 88.37           C  
ATOM   3007  HD2 HIS A 183     -13.614 -14.908 -12.245  1.00 88.37           H  
ATOM   3008  ND1 HIS A 183     -12.210 -17.061 -14.232  1.00 88.37           N  
ATOM   3009  HD1 HIS A 183     -12.164 -17.866 -14.841  1.00 88.37           H  
ATOM   3010  CE1 HIS A 183     -11.164 -16.336 -13.803  1.00 88.37           C  
ATOM   3011  HE1 HIS A 183     -10.131 -16.515 -14.062  1.00 88.37           H  
ATOM   3012  NE2 HIS A 183     -11.577 -15.353 -12.993  1.00 88.37           N  
ATOM   3013  N   PHE A 184     -13.642 -18.296 -10.901  1.00 90.68           N  
ATOM   3014  H   PHE A 184     -12.970 -18.799 -11.463  1.00 90.68           H  
ATOM   3015  CA  PHE A 184     -13.285 -18.028  -9.524  1.00 90.68           C  
ATOM   3016  HA  PHE A 184     -14.080 -17.468  -9.031  1.00 90.68           H  
ATOM   3017  C   PHE A 184     -12.010 -17.193  -9.512  1.00 90.68           C  
ATOM   3018  CB  PHE A 184     -13.141 -19.372  -8.817  1.00 90.68           C  
ATOM   3019  HB2 PHE A 184     -12.503 -20.019  -9.419  1.00 90.68           H  
ATOM   3020  HB3 PHE A 184     -14.127 -19.836  -8.776  1.00 90.68           H  
ATOM   3021  O   PHE A 184     -10.914 -17.691  -9.776  1.00 90.68           O  
ATOM   3022  CG  PHE A 184     -12.600 -19.327  -7.409  1.00 90.68           C  
ATOM   3023  CD1 PHE A 184     -12.060 -20.511  -6.881  1.00 90.68           C  
ATOM   3024  HD1 PHE A 184     -11.987 -21.396  -7.496  1.00 90.68           H  
ATOM   3025  CD2 PHE A 184     -12.721 -18.176  -6.604  1.00 90.68           C  
ATOM   3026  HD2 PHE A 184     -13.214 -17.286  -6.966  1.00 90.68           H  
ATOM   3027  CE1 PHE A 184     -11.688 -20.573  -5.538  1.00 90.68           C  
ATOM   3028  HE1 PHE A 184     -11.332 -21.499  -5.109  1.00 90.68           H  
ATOM   3029  CE2 PHE A 184     -12.336 -18.236  -5.259  1.00 90.68           C  
ATOM   3030  HE2 PHE A 184     -12.506 -17.391  -4.608  1.00 90.68           H  
ATOM   3031  CZ  PHE A 184     -11.874 -19.452  -4.732  1.00 90.68           C  
ATOM   3032  HZ  PHE A 184     -11.753 -19.600  -3.669  1.00 90.68           H  
ATOM   3033  N   CYS A 185     -12.149 -15.909  -9.211  1.00 90.89           N  
ATOM   3034  H   CYS A 185     -13.072 -15.576  -8.971  1.00 90.89           H  
ATOM   3035  CA  CYS A 185     -11.060 -14.946  -9.311  1.00 90.89           C  
ATOM   3036  HA  CYS A 185     -10.681 -14.942 -10.333  1.00 90.89           H  
ATOM   3037  C   CYS A 185      -9.902 -15.303  -8.370  1.00 90.89           C  
ATOM   3038  CB  CYS A 185     -11.634 -13.567  -8.985  1.00 90.89           C  
ATOM   3039  HB2 CYS A 185     -12.025 -13.597  -7.968  1.00 90.89           H  
ATOM   3040  HB3 CYS A 185     -10.846 -12.816  -9.031  1.00 90.89           H  
ATOM   3041  O   CYS A 185      -8.732 -15.209  -8.743  1.00 90.89           O  
ATOM   3042  SG  CYS A 185     -12.990 -13.074 -10.074  1.00 90.89           S  
ATOM   3043  N   ALA A 186     -10.208 -15.758  -7.152  1.00 87.92           N  
ATOM   3044  H   ALA A 186     -11.181 -15.891  -6.916  1.00 87.92           H  
ATOM   3045  CA  ALA A 186      -9.181 -16.126  -6.181  1.00 87.92           C  
ATOM   3046  HA  ALA A 186      -8.367 -15.407  -6.269  1.00 87.92           H  
ATOM   3047  C   ALA A 186      -8.567 -17.513  -6.433  1.00 87.92           C  
ATOM   3048  CB  ALA A 186      -9.735 -16.000  -4.757  1.00 87.92           C  
ATOM   3049  HB1 ALA A 186     -10.275 -16.908  -4.486  1.00 87.92           H  
ATOM   3050  HB2 ALA A 186      -8.907 -15.885  -4.058  1.00 87.92           H  
ATOM   3051  HB3 ALA A 186     -10.404 -15.143  -4.676  1.00 87.92           H  
ATOM   3052  O   ALA A 186      -7.661 -17.887  -5.694  1.00 87.92           O  
ATOM   3053  N   ALA A 187      -9.029 -18.268  -7.438  1.00 85.72           N  
ATOM   3054  H   ALA A 187      -9.742 -17.901  -8.052  1.00 85.72           H  
ATOM   3055  CA  ALA A 187      -8.581 -19.637  -7.670  1.00 85.72           C  
ATOM   3056  HA  ALA A 187      -8.918 -20.223  -6.815  1.00 85.72           H  
ATOM   3057  C   ALA A 187      -7.049 -19.743  -7.811  1.00 85.72           C  
ATOM   3058  CB  ALA A 187      -9.249 -20.196  -8.929  1.00 85.72           C  
ATOM   3059  HB1 ALA A 187     -10.332 -20.092  -8.859  1.00 85.72           H  
ATOM   3060  HB2 ALA A 187      -9.009 -21.254  -9.037  1.00 85.72           H  
ATOM   3061  HB3 ALA A 187      -8.902 -19.654  -9.808  1.00 85.72           H  
ATOM   3062  O   ALA A 187      -6.411 -18.814  -8.325  1.00 85.72           O  
ATOM   3063  N   PRO A 188      -6.450 -20.897  -7.455  1.00 78.42           N  
ATOM   3064  CA  PRO A 188      -5.012 -21.122  -7.596  1.00 78.42           C  
ATOM   3065  HA  PRO A 188      -4.505 -20.416  -6.939  1.00 78.42           H  
ATOM   3066  C   PRO A 188      -4.445 -20.931  -9.008  1.00 78.42           C  
ATOM   3067  CB  PRO A 188      -4.767 -22.541  -7.081  1.00 78.42           C  
ATOM   3068  HB2 PRO A 188      -4.882 -23.260  -7.893  1.00 78.42           H  
ATOM   3069  HB3 PRO A 188      -3.783 -22.635  -6.622  1.00 78.42           H  
ATOM   3070  O   PRO A 188      -3.273 -20.604  -9.161  1.00 78.42           O  
ATOM   3071  CG  PRO A 188      -5.887 -22.742  -6.064  1.00 78.42           C  
ATOM   3072  HG2 PRO A 188      -6.121 -23.797  -5.919  1.00 78.42           H  
ATOM   3073  HG3 PRO A 188      -5.610 -22.275  -5.119  1.00 78.42           H  
ATOM   3074  CD  PRO A 188      -7.054 -21.985  -6.691  1.00 78.42           C  
ATOM   3075  HD2 PRO A 188      -7.608 -22.640  -7.363  1.00 78.42           H  
ATOM   3076  HD3 PRO A 188      -7.703 -21.616  -5.897  1.00 78.42           H  
ATOM   3077  N   ASN A 189      -5.269 -21.119 -10.039  1.00 76.53           N  
ATOM   3078  H   ASN A 189      -6.233 -21.350  -9.843  1.00 76.53           H  
ATOM   3079  CA  ASN A 189      -4.924 -20.914 -11.448  1.00 76.53           C  
ATOM   3080  HA  ASN A 189      -3.842 -20.989 -11.552  1.00 76.53           H  
ATOM   3081  C   ASN A 189      -5.305 -19.518 -11.989  1.00 76.53           C  
ATOM   3082  CB  ASN A 189      -5.561 -22.044 -12.278  1.00 76.53           C  
ATOM   3083  HB2 ASN A 189      -5.249 -23.011 -11.885  1.00 76.53           H  
ATOM   3084  HB3 ASN A 189      -5.201 -21.962 -13.304  1.00 76.53           H  
ATOM   3085  O   ASN A 189      -5.191 -19.292 -13.193  1.00 76.53           O  
ATOM   3086  CG  ASN A 189      -7.082 -21.993 -12.284  1.00 76.53           C  
ATOM   3087  ND2 ASN A 189      -7.715 -22.385 -13.363  1.00 76.53           N  
ATOM   3088 HD21 ASN A 189      -7.201 -22.642 -14.194  1.00 76.53           H  
ATOM   3089 HD22 ASN A 189      -8.722 -22.320 -13.327  1.00 76.53           H  
ATOM   3090  OD1 ASN A 189      -7.727 -21.637 -11.315  1.00 76.53           O  
ATOM   3091  N   ALA A 190      -5.784 -18.614 -11.131  1.00 78.61           N  
ATOM   3092  H   ALA A 190      -5.852 -18.879 -10.159  1.00 78.61           H  
ATOM   3093  CA  ALA A 190      -6.145 -17.235 -11.450  1.00 78.61           C  
ATOM   3094  HA  ALA A 190      -5.921 -17.036 -12.498  1.00 78.61           H  
ATOM   3095  C   ALA A 190      -5.271 -16.263 -10.631  1.00 78.61           C  
ATOM   3096  CB  ALA A 190      -7.662 -17.069 -11.265  1.00 78.61           C  
ATOM   3097  HB1 ALA A 190      -7.966 -16.053 -11.515  1.00 78.61           H  
ATOM   3098  HB2 ALA A 190      -8.190 -17.762 -11.920  1.00 78.61           H  
ATOM   3099  HB3 ALA A 190      -7.943 -17.288 -10.235  1.00 78.61           H  
ATOM   3100  O   ALA A 190      -4.048 -16.295 -10.759  1.00 78.61           O  
ATOM   3101  N   TYR A 191      -5.859 -15.401  -9.792  1.00 76.86           N  
ATOM   3102  H   TYR A 191      -6.865 -15.400  -9.710  1.00 76.86           H  
ATOM   3103  CA  TYR A 191      -5.093 -14.435  -8.989  1.00 76.86           C  
ATOM   3104  HA  TYR A 191      -4.251 -14.083  -9.584  1.00 76.86           H  
ATOM   3105  C   TYR A 191      -4.502 -15.029  -7.712  1.00 76.86           C  
ATOM   3106  CB  TYR A 191      -5.960 -13.222  -8.637  1.00 76.86           C  
ATOM   3107  HB2 TYR A 191      -5.343 -12.484  -8.125  1.00 76.86           H  
ATOM   3108  HB3 TYR A 191      -6.741 -13.534  -7.944  1.00 76.86           H  
ATOM   3109  O   TYR A 191      -3.612 -14.412  -7.131  1.00 76.86           O  
ATOM   3110  CG  TYR A 191      -6.582 -12.559  -9.842  1.00 76.86           C  
ATOM   3111  CD1 TYR A 191      -5.769 -12.037 -10.861  1.00 76.86           C  
ATOM   3112  HD1 TYR A 191      -4.696 -12.102 -10.760  1.00 76.86           H  
ATOM   3113  CD2 TYR A 191      -7.975 -12.522  -9.981  1.00 76.86           C  
ATOM   3114  HD2 TYR A 191      -8.606 -12.916  -9.197  1.00 76.86           H  
ATOM   3115  CE1 TYR A 191      -6.349 -11.427 -11.989  1.00 76.86           C  
ATOM   3116  HE1 TYR A 191      -5.736 -10.983 -12.760  1.00 76.86           H  
ATOM   3117  CE2 TYR A 191      -8.547 -12.008 -11.150  1.00 76.86           C  
ATOM   3118  HE2 TYR A 191      -9.609 -12.106 -11.320  1.00 76.86           H  
ATOM   3119  OH  TYR A 191      -8.319 -10.820 -13.216  1.00 76.86           O  
ATOM   3120  HH  TYR A 191      -7.650 -10.475 -13.812  1.00 76.86           H  
ATOM   3121  CZ  TYR A 191      -7.747 -11.405 -12.132  1.00 76.86           C  
ATOM   3122  N   ASN A 192      -5.005 -16.186  -7.263  1.00 81.49           N  
ATOM   3123  H   ASN A 192      -5.722 -16.632  -7.817  1.00 81.49           H  
ATOM   3124  CA  ASN A 192      -4.460 -16.978  -6.158  1.00 81.49           C  
ATOM   3125  HA  ASN A 192      -5.231 -17.699  -5.886  1.00 81.49           H  
ATOM   3126  C   ASN A 192      -4.159 -16.186  -4.867  1.00 81.49           C  
ATOM   3127  CB  ASN A 192      -3.265 -17.773  -6.695  1.00 81.49           C  
ATOM   3128  HB2 ASN A 192      -2.416 -17.101  -6.817  1.00 81.49           H  
ATOM   3129  HB3 ASN A 192      -3.510 -18.202  -7.667  1.00 81.49           H  
ATOM   3130  O   ASN A 192      -3.180 -16.440  -4.170  1.00 81.49           O  
ATOM   3131  CG  ASN A 192      -2.882 -18.908  -5.775  1.00 81.49           C  
ATOM   3132  ND2 ASN A 192      -1.660 -19.363  -5.869  1.00 81.49           N  
ATOM   3133 HD21 ASN A 192      -1.023 -18.959  -6.541  1.00 81.49           H  
ATOM   3134 HD22 ASN A 192      -1.411 -20.063  -5.184  1.00 81.49           H  
ATOM   3135  OD1 ASN A 192      -3.672 -19.436  -5.011  1.00 81.49           O  
ATOM   3136  N   THR A 193      -4.974 -15.178  -4.560  1.00 80.49           N  
ATOM   3137  H   THR A 193      -5.757 -15.000  -5.173  1.00 80.49           H  
ATOM   3138  CA  THR A 193      -4.821 -14.311  -3.383  1.00 80.49           C  
ATOM   3139  HA  THR A 193      -4.296 -14.857  -2.598  1.00 80.49           H  
ATOM   3140  C   THR A 193      -6.193 -13.930  -2.847  1.00 80.49           C  
ATOM   3141  CB  THR A 193      -4.016 -13.036  -3.696  1.00 80.49           C  
ATOM   3142  HB  THR A 193      -4.024 -12.391  -2.817  1.00 80.49           H  
ATOM   3143  O   THR A 193      -7.165 -13.872  -3.604  1.00 80.49           O  
ATOM   3144  CG2 THR A 193      -2.561 -13.322  -4.065  1.00 80.49           C  
ATOM   3145 HG21 THR A 193      -2.071 -13.858  -3.253  1.00 80.49           H  
ATOM   3146 HG22 THR A 193      -2.493 -13.928  -4.969  1.00 80.49           H  
ATOM   3147 HG23 THR A 193      -2.032 -12.385  -4.240  1.00 80.49           H  
ATOM   3148  OG1 THR A 193      -4.586 -12.348  -4.786  1.00 80.49           O  
ATOM   3149  HG1 THR A 193      -4.367 -12.879  -5.555  1.00 80.49           H  
ATOM   3150  N   GLY A 194      -6.297 -13.675  -1.543  1.00 85.43           N  
ATOM   3151  H   GLY A 194      -5.469 -13.689  -0.965  1.00 85.43           H  
ATOM   3152  CA  GLY A 194      -7.566 -13.296  -0.930  1.00 85.43           C  
ATOM   3153  HA2 GLY A 194      -7.543 -13.486   0.143  1.00 85.43           H  
ATOM   3154  HA3 GLY A 194      -8.337 -13.925  -1.375  1.00 85.43           H  
ATOM   3155  C   GLY A 194      -7.920 -11.827  -1.160  1.00 85.43           C  
ATOM   3156  O   GLY A 194      -7.080 -10.952  -0.943  1.00 85.43           O  
ATOM   3157  N   TRP A 195      -9.159 -11.544  -1.570  1.00 90.48           N  
ATOM   3158  H   TRP A 195      -9.812 -12.308  -1.666  1.00 90.48           H  
ATOM   3159  CA  TRP A 195      -9.658 -10.180  -1.782  1.00 90.48           C  
ATOM   3160  HA  TRP A 195      -9.333  -9.560  -0.946  1.00 90.48           H  
ATOM   3161  C   TRP A 195     -11.193 -10.117  -1.855  1.00 90.48           C  
ATOM   3162  CB  TRP A 195      -9.065  -9.606  -3.078  1.00 90.48           C  
ATOM   3163  HB2 TRP A 195      -9.636 -10.009  -3.914  1.00 90.48           H  
ATOM   3164  HB3 TRP A 195      -8.024  -9.909  -3.190  1.00 90.48           H  
ATOM   3165  O   TRP A 195     -11.877 -11.135  -1.972  1.00 90.48           O  
ATOM   3166  CG  TRP A 195      -9.117  -8.123  -3.193  1.00 90.48           C  
ATOM   3167  CD1 TRP A 195      -9.817  -7.436  -4.119  1.00 90.48           C  
ATOM   3168  HD1 TRP A 195     -10.403  -7.887  -4.906  1.00 90.48           H  
ATOM   3169  CD2 TRP A 195      -8.440  -7.128  -2.373  1.00 90.48           C  
ATOM   3170  CE2 TRP A 195      -8.795  -5.836  -2.857  1.00 90.48           C  
ATOM   3171  CE3 TRP A 195      -7.552  -7.190  -1.281  1.00 90.48           C  
ATOM   3172  HE3 TRP A 195      -7.251  -8.158  -0.909  1.00 90.48           H  
ATOM   3173  NE1 TRP A 195      -9.646  -6.085  -3.909  1.00 90.48           N  
ATOM   3174  HE1 TRP A 195      -9.928  -5.388  -4.584  1.00 90.48           H  
ATOM   3175  CH2 TRP A 195      -7.416  -4.753  -1.193  1.00 90.48           C  
ATOM   3176  HH2 TRP A 195      -7.031  -3.856  -0.729  1.00 90.48           H  
ATOM   3177  CZ2 TRP A 195      -8.287  -4.660  -2.292  1.00 90.48           C  
ATOM   3178  HZ2 TRP A 195      -8.580  -3.698  -2.687  1.00 90.48           H  
ATOM   3179  CZ3 TRP A 195      -7.046  -6.015  -0.693  1.00 90.48           C  
ATOM   3180  HZ3 TRP A 195      -6.361  -6.087   0.139  1.00 90.48           H  
ATOM   3181  N   TRP A 196     -11.749  -8.906  -1.839  1.00 92.60           N  
ATOM   3182  H   TRP A 196     -11.130  -8.111  -1.773  1.00 92.60           H  
ATOM   3183  CA  TRP A 196     -13.176  -8.634  -2.048  1.00 92.60           C  
ATOM   3184  HA  TRP A 196     -13.766  -9.422  -1.578  1.00 92.60           H  
ATOM   3185  C   TRP A 196     -13.555  -8.632  -3.533  1.00 92.60           C  
ATOM   3186  CB  TRP A 196     -13.532  -7.310  -1.367  1.00 92.60           C  
ATOM   3187  HB2 TRP A 196     -14.557  -7.039  -1.620  1.00 92.60           H  
ATOM   3188  HB3 TRP A 196     -12.881  -6.522  -1.744  1.00 92.60           H  
ATOM   3189  O   TRP A 196     -13.887  -7.593  -4.094  1.00 92.60           O  
ATOM   3190  CG  TRP A 196     -13.435  -7.351   0.116  1.00 92.60           C  
ATOM   3191  CD1 TRP A 196     -14.381  -7.849   0.936  1.00 92.60           C  
ATOM   3192  HD1 TRP A 196     -15.322  -8.266   0.609  1.00 92.60           H  
ATOM   3193  CD2 TRP A 196     -12.333  -6.939   0.976  1.00 92.60           C  
ATOM   3194  CE2 TRP A 196     -12.723  -7.154   2.332  1.00 92.60           C  
ATOM   3195  CE3 TRP A 196     -11.030  -6.450   0.748  1.00 92.60           C  
ATOM   3196  HE3 TRP A 196     -10.697  -6.268  -0.264  1.00 92.60           H  
ATOM   3197  NE1 TRP A 196     -13.984  -7.691   2.244  1.00 92.60           N  
ATOM   3198  HE1 TRP A 196     -14.547  -7.992   3.026  1.00 92.60           H  
ATOM   3199  CH2 TRP A 196     -10.569  -6.435   3.150  1.00 92.60           C  
ATOM   3200  HH2 TRP A 196      -9.888  -6.247   3.967  1.00 92.60           H  
ATOM   3201  CZ2 TRP A 196     -11.865  -6.909   3.411  1.00 92.60           C  
ATOM   3202  HZ2 TRP A 196     -12.189  -7.104   4.422  1.00 92.60           H  
ATOM   3203  CZ3 TRP A 196     -10.157  -6.205   1.824  1.00 92.60           C  
ATOM   3204  HZ3 TRP A 196      -9.164  -5.828   1.627  1.00 92.60           H  
ATOM   3205  N   TYR A 197     -13.460  -9.771  -4.211  1.00 89.67           N  
ATOM   3206  H   TYR A 197     -13.165 -10.603  -3.721  1.00 89.67           H  
ATOM   3207  CA  TYR A 197     -13.725  -9.852  -5.652  1.00 89.67           C  
ATOM   3208  HA  TYR A 197     -13.188  -9.036  -6.133  1.00 89.67           H  
ATOM   3209  C   TYR A 197     -15.218  -9.687  -6.005  1.00 89.67           C  
ATOM   3210  CB  TYR A 197     -13.150 -11.158  -6.203  1.00 89.67           C  
ATOM   3211  HB2 TYR A 197     -13.372 -11.226  -7.268  1.00 89.67           H  
ATOM   3212  HB3 TYR A 197     -13.659 -11.987  -5.713  1.00 89.67           H  
ATOM   3213  O   TYR A 197     -16.095 -10.157  -5.283  1.00 89.67           O  
ATOM   3214  CG  TYR A 197     -11.652 -11.316  -6.005  1.00 89.67           C  
ATOM   3215  CD1 TYR A 197     -10.727 -10.577  -6.766  1.00 89.67           C  
ATOM   3216  HD1 TYR A 197     -11.077  -9.859  -7.494  1.00 89.67           H  
ATOM   3217  CD2 TYR A 197     -11.183 -12.216  -5.038  1.00 89.67           C  
ATOM   3218  HD2 TYR A 197     -11.900 -12.756  -4.437  1.00 89.67           H  
ATOM   3219  CE1 TYR A 197      -9.344 -10.770  -6.573  1.00 89.67           C  
ATOM   3220  HE1 TYR A 197      -8.605 -10.203  -7.119  1.00 89.67           H  
ATOM   3221  CE2 TYR A 197      -9.807 -12.428  -4.854  1.00 89.67           C  
ATOM   3222  HE2 TYR A 197      -9.459 -13.127  -4.108  1.00 89.67           H  
ATOM   3223  OH  TYR A 197      -7.551 -11.883  -5.455  1.00 89.67           O  
ATOM   3224  HH  TYR A 197      -7.365 -12.556  -4.795  1.00 89.67           H  
ATOM   3225  CZ  TYR A 197      -8.881 -11.714  -5.638  1.00 89.67           C  
ATOM   3226  N   LYS A 198     -15.496  -9.020  -7.137  1.00 89.31           N  
ATOM   3227  H   LYS A 198     -14.703  -8.657  -7.646  1.00 89.31           H  
ATOM   3228  CA  LYS A 198     -16.838  -8.902  -7.747  1.00 89.31           C  
ATOM   3229  HA  LYS A 198     -17.551  -9.414  -7.100  1.00 89.31           H  
ATOM   3230  C   LYS A 198     -16.886  -9.648  -9.079  1.00 89.31           C  
ATOM   3231  CB  LYS A 198     -17.270  -7.425  -7.851  1.00 89.31           C  
ATOM   3232  HB2 LYS A 198     -16.609  -6.877  -8.522  1.00 89.31           H  
ATOM   3233  HB3 LYS A 198     -17.173  -6.954  -6.873  1.00 89.31           H  
ATOM   3234  O   LYS A 198     -17.084 -10.851  -9.113  1.00 89.31           O  
ATOM   3235  CG  LYS A 198     -18.726  -7.292  -8.328  1.00 89.31           C  
ATOM   3236  HG2 LYS A 198     -18.817  -7.593  -9.372  1.00 89.31           H  
ATOM   3237  HG3 LYS A 198     -19.356  -7.944  -7.722  1.00 89.31           H  
ATOM   3238  CD  LYS A 198     -19.208  -5.849  -8.180  1.00 89.31           C  
ATOM   3239  HD2 LYS A 198     -18.594  -5.199  -8.804  1.00 89.31           H  
ATOM   3240  HD3 LYS A 198     -19.089  -5.547  -7.140  1.00 89.31           H  
ATOM   3241  CE  LYS A 198     -20.680  -5.720  -8.574  1.00 89.31           C  
ATOM   3242  HE2 LYS A 198     -21.261  -6.411  -7.963  1.00 89.31           H  
ATOM   3243  HE3 LYS A 198     -20.796  -6.007  -9.620  1.00 89.31           H  
ATOM   3244  NZ  LYS A 198     -21.140  -4.328  -8.355  1.00 89.31           N  
ATOM   3245  HZ1 LYS A 198     -20.984  -4.066  -7.392  1.00 89.31           H  
ATOM   3246  HZ2 LYS A 198     -20.603  -3.686  -8.921  1.00 89.31           H  
ATOM   3247  HZ3 LYS A 198     -22.122  -4.224  -8.567  1.00 89.31           H  
ATOM   3248  N   GLY A 199     -16.643  -8.922 -10.171  1.00 85.09           N  
ATOM   3249  H   GLY A 199     -16.503  -7.933 -10.025  1.00 85.09           H  
ATOM   3250  CA  GLY A 199     -16.174  -9.456 -11.446  1.00 85.09           C  
ATOM   3251  HA2 GLY A 199     -16.520 -10.481 -11.580  1.00 85.09           H  
ATOM   3252  HA3 GLY A 199     -16.539  -8.843 -12.271  1.00 85.09           H  
ATOM   3253  C   GLY A 199     -14.654  -9.438 -11.441  1.00 85.09           C  
ATOM   3254  O   GLY A 199     -14.046  -8.700 -12.209  1.00 85.09           O  
ATOM   3255  N   CYS A 200     -14.061 -10.128 -10.470  1.00 88.03           N  
ATOM   3256  H   CYS A 200     -14.619 -10.796  -9.957  1.00 88.03           H  
ATOM   3257  CA  CYS A 200     -12.661  -9.990 -10.085  1.00 88.03           C  
ATOM   3258  HA  CYS A 200     -12.501 -10.653  -9.235  1.00 88.03           H  
ATOM   3259  C   CYS A 200     -12.322  -8.610  -9.522  1.00 88.03           C  
ATOM   3260  CB  CYS A 200     -11.752 -10.513 -11.198  1.00 88.03           C  
ATOM   3261  HB2 CYS A 200     -10.728 -10.479 -10.826  1.00 88.03           H  
ATOM   3262  HB3 CYS A 200     -11.811  -9.865 -12.072  1.00 88.03           H  
ATOM   3263  O   CYS A 200     -12.896  -8.241  -8.492  1.00 88.03           O  
ATOM   3264  SG  CYS A 200     -12.152 -12.204 -11.722  1.00 88.03           S  
ATOM   3265  N   HIS A 201     -11.366  -7.874 -10.097  1.00 79.43           N  
ATOM   3266  H   HIS A 201     -10.930  -8.182 -10.954  1.00 79.43           H  
ATOM   3267  CA  HIS A 201     -10.862  -6.666  -9.457  1.00 79.43           C  
ATOM   3268  HA  HIS A 201     -11.678  -6.243  -8.870  1.00 79.43           H  
ATOM   3269  C   HIS A 201     -10.439  -5.542 -10.400  1.00 79.43           C  
ATOM   3270  CB  HIS A 201      -9.718  -7.043  -8.506  1.00 79.43           C  
ATOM   3271  HB2 HIS A 201     -10.068  -7.771  -7.774  1.00 79.43           H  
ATOM   3272  HB3 HIS A 201      -9.442  -6.138  -7.966  1.00 79.43           H  
ATOM   3273  O   HIS A 201      -9.870  -5.771 -11.462  1.00 79.43           O  
ATOM   3274  CG  HIS A 201      -8.472  -7.578  -9.154  1.00 79.43           C  
ATOM   3275  CD2 HIS A 201      -8.160  -8.893  -9.369  1.00 79.43           C  
ATOM   3276  HD2 HIS A 201      -8.794  -9.746  -9.179  1.00 79.43           H  
ATOM   3277  ND1 HIS A 201      -7.389  -6.833  -9.567  1.00 79.43           N  
ATOM   3278  HD1 HIS A 201      -7.311  -5.826  -9.561  1.00 79.43           H  
ATOM   3279  CE1 HIS A 201      -6.441  -7.681  -9.998  1.00 79.43           C  
ATOM   3280  HE1 HIS A 201      -5.465  -7.403 -10.369  1.00 79.43           H  
ATOM   3281  NE2 HIS A 201      -6.867  -8.942  -9.878  1.00 79.43           N  
ATOM   3282  N   LEU A 202     -10.658  -4.302  -9.949  1.00 76.00           N  
ATOM   3283  H   LEU A 202     -11.185  -4.197  -9.094  1.00 76.00           H  
ATOM   3284  CA  LEU A 202      -9.933  -3.126 -10.447  1.00 76.00           C  
ATOM   3285  HA  LEU A 202      -9.471  -3.354 -11.408  1.00 76.00           H  
ATOM   3286  C   LEU A 202      -8.794  -2.727  -9.499  1.00 76.00           C  
ATOM   3287  CB  LEU A 202     -10.893  -1.943 -10.634  1.00 76.00           C  
ATOM   3288  HB2 LEU A 202     -10.310  -1.108 -11.023  1.00 76.00           H  
ATOM   3289  HB3 LEU A 202     -11.279  -1.655  -9.657  1.00 76.00           H  
ATOM   3290  O   LEU A 202      -7.865  -2.027  -9.899  1.00 76.00           O  
ATOM   3291  CG  LEU A 202     -12.091  -2.172 -11.568  1.00 76.00           C  
ATOM   3292  HG  LEU A 202     -12.800  -2.845 -11.086  1.00 76.00           H  
ATOM   3293  CD1 LEU A 202     -12.764  -0.821 -11.808  1.00 76.00           C  
ATOM   3294 HD11 LEU A 202     -12.097  -0.148 -12.347  1.00 76.00           H  
ATOM   3295 HD12 LEU A 202     -13.004  -0.358 -10.851  1.00 76.00           H  
ATOM   3296 HD13 LEU A 202     -13.680  -0.957 -12.383  1.00 76.00           H  
ATOM   3297  CD2 LEU A 202     -11.721  -2.740 -12.938  1.00 76.00           C  
ATOM   3298 HD21 LEU A 202     -11.232  -3.708 -12.826  1.00 76.00           H  
ATOM   3299 HD22 LEU A 202     -11.063  -2.041 -13.454  1.00 76.00           H  
ATOM   3300 HD23 LEU A 202     -12.630  -2.886 -13.523  1.00 76.00           H  
ATOM   3301  N   VAL A 203      -8.860  -3.180  -8.247  1.00 73.09           N  
ATOM   3302  H   VAL A 203      -9.683  -3.688  -7.955  1.00 73.09           H  
ATOM   3303  CA  VAL A 203      -7.821  -3.008  -7.234  1.00 73.09           C  
ATOM   3304  HA  VAL A 203      -6.906  -2.662  -7.713  1.00 73.09           H  
ATOM   3305  C   VAL A 203      -7.568  -4.359  -6.580  1.00 73.09           C  
ATOM   3306  CB  VAL A 203      -8.244  -1.972  -6.172  1.00 73.09           C  
ATOM   3307  HB  VAL A 203      -9.122  -2.338  -5.640  1.00 73.09           H  
ATOM   3308  O   VAL A 203      -8.520  -4.986  -6.137  1.00 73.09           O  
ATOM   3309  CG1 VAL A 203      -7.124  -1.743  -5.152  1.00 73.09           C  
ATOM   3310 HG11 VAL A 203      -7.435  -0.991  -4.427  1.00 73.09           H  
ATOM   3311 HG12 VAL A 203      -6.220  -1.399  -5.655  1.00 73.09           H  
ATOM   3312 HG13 VAL A 203      -6.911  -2.665  -4.612  1.00 73.09           H  
ATOM   3313  CG2 VAL A 203      -8.601  -0.621  -6.802  1.00 73.09           C  
ATOM   3314 HG21 VAL A 203      -9.495  -0.732  -7.416  1.00 73.09           H  
ATOM   3315 HG22 VAL A 203      -8.817   0.106  -6.019  1.00 73.09           H  
ATOM   3316 HG23 VAL A 203      -7.775  -0.256  -7.413  1.00 73.09           H  
ATOM   3317  N   ASN A 204      -6.318  -4.803  -6.494  1.00 72.73           N  
ATOM   3318  H   ASN A 204      -5.579  -4.220  -6.860  1.00 72.73           H  
ATOM   3319  CA  ASN A 204      -5.925  -5.935  -5.654  1.00 72.73           C  
ATOM   3320  HA  ASN A 204      -6.663  -6.075  -4.864  1.00 72.73           H  
ATOM   3321  C   ASN A 204      -4.589  -5.602  -4.995  1.00 72.73           C  
ATOM   3322  CB  ASN A 204      -5.865  -7.240  -6.470  1.00 72.73           C  
ATOM   3323  HB2 ASN A 204      -6.840  -7.418  -6.924  1.00 72.73           H  
ATOM   3324  HB3 ASN A 204      -5.115  -7.160  -7.257  1.00 72.73           H  
ATOM   3325  O   ASN A 204      -3.548  -5.617  -5.648  1.00 72.73           O  
ATOM   3326  CG  ASN A 204      -5.536  -8.451  -5.607  1.00 72.73           C  
ATOM   3327  ND2 ASN A 204      -5.563  -9.630  -6.177  1.00 72.73           N  
ATOM   3328 HD21 ASN A 204      -5.410 -10.439  -5.593  1.00 72.73           H  
ATOM   3329 HD22 ASN A 204      -5.769  -9.731  -7.161  1.00 72.73           H  
ATOM   3330  OD1 ASN A 204      -5.264  -8.339  -4.419  1.00 72.73           O  
ATOM   3331  N   LEU A 205      -4.624  -5.270  -3.704  1.00 73.64           N  
ATOM   3332  H   LEU A 205      -5.504  -5.314  -3.211  1.00 73.64           H  
ATOM   3333  CA  LEU A 205      -3.417  -4.900  -2.960  1.00 73.64           C  
ATOM   3334  HA  LEU A 205      -2.732  -4.409  -3.652  1.00 73.64           H  
ATOM   3335  C   LEU A 205      -2.650  -6.112  -2.416  1.00 73.64           C  
ATOM   3336  CB  LEU A 205      -3.769  -3.896  -1.853  1.00 73.64           C  
ATOM   3337  HB2 LEU A 205      -2.853  -3.644  -1.318  1.00 73.64           H  
ATOM   3338  HB3 LEU A 205      -4.442  -4.379  -1.144  1.00 73.64           H  
ATOM   3339  O   LEU A 205      -1.496  -5.967  -2.012  1.00 73.64           O  
ATOM   3340  CG  LEU A 205      -4.416  -2.593  -2.357  1.00 73.64           C  
ATOM   3341  HG  LEU A 205      -5.379  -2.821  -2.814  1.00 73.64           H  
ATOM   3342  CD1 LEU A 205      -4.666  -1.658  -1.175  1.00 73.64           C  
ATOM   3343 HD11 LEU A 205      -5.285  -2.159  -0.431  1.00 73.64           H  
ATOM   3344 HD12 LEU A 205      -5.187  -0.763  -1.517  1.00 73.64           H  
ATOM   3345 HD13 LEU A 205      -3.719  -1.372  -0.716  1.00 73.64           H  
ATOM   3346  CD2 LEU A 205      -3.545  -1.855  -3.379  1.00 73.64           C  
ATOM   3347 HD21 LEU A 205      -3.497  -2.423  -4.308  1.00 73.64           H  
ATOM   3348 HD22 LEU A 205      -2.540  -1.715  -2.982  1.00 73.64           H  
ATOM   3349 HD23 LEU A 205      -3.985  -0.883  -3.601  1.00 73.64           H  
ATOM   3350  N   ASN A 206      -3.274  -7.290  -2.453  1.00 71.42           N  
ATOM   3351  H   ASN A 206      -4.193  -7.335  -2.870  1.00 71.42           H  
ATOM   3352  CA  ASN A 206      -2.704  -8.554  -2.001  1.00 71.42           C  
ATOM   3353  HA  ASN A 206      -1.939  -8.357  -1.249  1.00 71.42           H  
ATOM   3354  C   ASN A 206      -1.999  -9.318  -3.131  1.00 71.42           C  
ATOM   3355  CB  ASN A 206      -3.823  -9.379  -1.341  1.00 71.42           C  
ATOM   3356  HB2 ASN A 206      -4.668  -9.473  -2.023  1.00 71.42           H  
ATOM   3357  HB3 ASN A 206      -3.449 -10.383  -1.135  1.00 71.42           H  
ATOM   3358  O   ASN A 206      -1.433 -10.376  -2.877  1.00 71.42           O  
ATOM   3359  CG  ASN A 206      -4.300  -8.792  -0.025  1.00 71.42           C  
ATOM   3360  ND2 ASN A 206      -5.346  -9.338   0.546  1.00 71.42           N  
ATOM   3361 HD21 ASN A 206      -5.909  -9.998   0.029  1.00 71.42           H  
ATOM   3362 HD22 ASN A 206      -5.638  -8.927   1.421  1.00 71.42           H  
ATOM   3363  OD1 ASN A 206      -3.754  -7.853   0.526  1.00 71.42           O  
ATOM   3364  N   GLY A 207      -2.009  -8.793  -4.361  1.00 65.45           N  
ATOM   3365  H   GLY A 207      -2.532  -7.944  -4.519  1.00 65.45           H  
ATOM   3366  CA  GLY A 207      -1.302  -9.394  -5.488  1.00 65.45           C  
ATOM   3367  HA2 GLY A 207      -1.753 -10.361  -5.710  1.00 65.45           H  
ATOM   3368  HA3 GLY A 207      -1.413  -8.763  -6.370  1.00 65.45           H  
ATOM   3369  C   GLY A 207       0.198  -9.592  -5.215  1.00 65.45           C  
ATOM   3370  O   GLY A 207       0.866  -8.752  -4.604  1.00 65.45           O  
ATOM   3371  N   HIS A 208       0.740 -10.704  -5.701  1.00 57.07           N  
ATOM   3372  H   HIS A 208       0.141 -11.263  -6.292  1.00 57.07           H  
ATOM   3373  CA  HIS A 208       2.171 -10.938  -5.850  1.00 57.07           C  
ATOM   3374  HA  HIS A 208       2.635 -10.952  -4.864  1.00 57.07           H  
ATOM   3375  C   HIS A 208       2.831  -9.843  -6.690  1.00 57.07           C  
ATOM   3376  CB  HIS A 208       2.378 -12.303  -6.521  1.00 57.07           C  
ATOM   3377  HB2 HIS A 208       1.754 -12.382  -7.412  1.00 57.07           H  
ATOM   3378  HB3 HIS A 208       3.418 -12.397  -6.833  1.00 57.07           H  
ATOM   3379  O   HIS A 208       2.602  -9.736  -7.886  1.00 57.07           O  
ATOM   3380  CG  HIS A 208       2.067 -13.426  -5.579  1.00 57.07           C  
ATOM   3381  CD2 HIS A 208       0.912 -14.162  -5.511  1.00 57.07           C  
ATOM   3382  HD2 HIS A 208       0.062 -14.078  -6.172  1.00 57.07           H  
ATOM   3383  ND1 HIS A 208       2.858 -13.802  -4.521  1.00 57.07           N  
ATOM   3384  HD1 HIS A 208       3.778 -13.447  -4.303  1.00 57.07           H  
ATOM   3385  CE1 HIS A 208       2.184 -14.719  -3.818  1.00 57.07           C  
ATOM   3386  HE1 HIS A 208       2.525 -15.156  -2.891  1.00 57.07           H  
ATOM   3387  NE2 HIS A 208       1.001 -14.986  -4.382  1.00 57.07           N  
ATOM   3388  N   PHE A 209       3.702  -9.035  -6.086  1.00 48.04           N  
ATOM   3389  H   PHE A 209       3.881  -9.158  -5.100  1.00 48.04           H  
ATOM   3390  CA  PHE A 209       4.473  -8.048  -6.839  1.00 48.04           C  
ATOM   3391  HA  PHE A 209       3.782  -7.410  -7.390  1.00 48.04           H  
ATOM   3392  C   PHE A 209       5.372  -8.762  -7.859  1.00 48.04           C  
ATOM   3393  CB  PHE A 209       5.272  -7.166  -5.869  1.00 48.04           C  
ATOM   3394  HB2 PHE A 209       6.042  -7.763  -5.381  1.00 48.04           H  
ATOM   3395  HB3 PHE A 209       4.599  -6.804  -5.091  1.00 48.04           H  
ATOM   3396  O   PHE A 209       6.422  -9.292  -7.500  1.00 48.04           O  
ATOM   3397  CG  PHE A 209       5.913  -5.964  -6.537  1.00 48.04           C  
ATOM   3398  CD1 PHE A 209       7.237  -6.026  -7.012  1.00 48.04           C  
ATOM   3399  HD1 PHE A 209       7.811  -6.934  -6.901  1.00 48.04           H  
ATOM   3400  CD2 PHE A 209       5.164  -4.785  -6.715  1.00 48.04           C  
ATOM   3401  HD2 PHE A 209       4.136  -4.745  -6.387  1.00 48.04           H  
ATOM   3402  CE1 PHE A 209       7.809  -4.913  -7.655  1.00 48.04           C  
ATOM   3403  HE1 PHE A 209       8.818  -4.967  -8.036  1.00 48.04           H  
ATOM   3404  CE2 PHE A 209       5.733  -3.675  -7.367  1.00 48.04           C  
ATOM   3405  HE2 PHE A 209       5.135  -2.796  -7.558  1.00 48.04           H  
ATOM   3406  CZ  PHE A 209       7.057  -3.740  -7.838  1.00 48.04           C  
ATOM   3407  HZ  PHE A 209       7.489  -2.912  -8.381  1.00 48.04           H  
ATOM   3408  N   HIS A 210       4.955  -8.793  -9.121  1.00 44.18           N  
ATOM   3409  H   HIS A 210       4.044  -8.426  -9.356  1.00 44.18           H  
ATOM   3410  CA  HIS A 210       5.797  -9.256 -10.206  1.00 44.18           C  
ATOM   3411  HA  HIS A 210       6.556  -9.935  -9.817  1.00 44.18           H  
ATOM   3412  C   HIS A 210       6.510  -8.065 -10.838  1.00 44.18           C  
ATOM   3413  CB  HIS A 210       4.979 -10.029 -11.233  1.00 44.18           C  
ATOM   3414  HB2 HIS A 210       4.154  -9.408 -11.581  1.00 44.18           H  
ATOM   3415  HB3 HIS A 210       5.635 -10.220 -12.082  1.00 44.18           H  
ATOM   3416  O   HIS A 210       5.934  -6.990 -11.010  1.00 44.18           O  
ATOM   3417  CG  HIS A 210       4.448 -11.354 -10.741  1.00 44.18           C  
ATOM   3418  CD2 HIS A 210       3.167 -11.632 -10.347  1.00 44.18           C  
ATOM   3419  HD2 HIS A 210       2.357 -10.921 -10.284  1.00 44.18           H  
ATOM   3420  ND1 HIS A 210       5.156 -12.533 -10.669  1.00 44.18           N  
ATOM   3421  HD1 HIS A 210       6.136 -12.653 -10.881  1.00 44.18           H  
ATOM   3422  CE1 HIS A 210       4.327 -13.494 -10.232  1.00 44.18           C  
ATOM   3423  HE1 HIS A 210       4.598 -14.527 -10.067  1.00 44.18           H  
ATOM   3424  NE2 HIS A 210       3.099 -12.995 -10.039  1.00 44.18           N  
ATOM   3425  N   MET A 211       7.771  -8.268 -11.218  1.00 35.17           N  
ATOM   3426  H   MET A 211       8.180  -9.180 -11.070  1.00 35.17           H  
ATOM   3427  CA  MET A 211       8.426  -7.369 -12.161  1.00 35.17           C  
ATOM   3428  HA  MET A 211       8.374  -6.353 -11.769  1.00 35.17           H  
ATOM   3429  C   MET A 211       7.661  -7.409 -13.493  1.00 35.17           C  
ATOM   3430  CB  MET A 211       9.904  -7.752 -12.332  1.00 35.17           C  
ATOM   3431  HB2 MET A 211       9.983  -8.790 -12.657  1.00 35.17           H  
ATOM   3432  HB3 MET A 211      10.342  -7.116 -13.101  1.00 35.17           H  
ATOM   3433  O   MET A 211       7.181  -8.470 -13.888  1.00 35.17           O  
ATOM   3434  CG  MET A 211      10.695  -7.559 -11.032  1.00 35.17           C  
ATOM   3435  HG2 MET A 211      10.327  -8.256 -10.279  1.00 35.17           H  
ATOM   3436  HG3 MET A 211      10.527  -6.544 -10.671  1.00 35.17           H  
ATOM   3437  SD  MET A 211      12.481  -7.801 -11.222  1.00 35.17           S  
ATOM   3438  CE  MET A 211      13.029  -7.390  -9.544  1.00 35.17           C  
ATOM   3439  HE1 MET A 211      12.563  -8.068  -8.828  1.00 35.17           H  
ATOM   3440  HE2 MET A 211      12.749  -6.363  -9.308  1.00 35.17           H  
ATOM   3441  HE3 MET A 211      14.112  -7.490  -9.481  1.00 35.17           H  
ATOM   3442  N   ALA A 212       7.525  -6.245 -14.131  1.00 38.27           N  
ATOM   3443  H   ALA A 212       7.922  -5.435 -13.675  1.00 38.27           H  
ATOM   3444  CA  ALA A 212       6.877  -5.988 -15.420  1.00 38.27           C  
ATOM   3445  HA  ALA A 212       5.926  -5.491 -15.230  1.00 38.27           H  
ATOM   3446  C   ALA A 212       6.605  -7.227 -16.310  1.00 38.27           C  
ATOM   3447  CB  ALA A 212       7.798  -5.006 -16.161  1.00 38.27           C  
ATOM   3448  HB1 ALA A 212       8.777  -5.459 -16.318  1.00 38.27           H  
ATOM   3449  HB2 ALA A 212       7.916  -4.090 -15.581  1.00 38.27           H  
ATOM   3450  HB3 ALA A 212       7.370  -4.760 -17.132  1.00 38.27           H  
ATOM   3451  O   ALA A 212       7.540  -7.892 -16.756  1.00 38.27           O  
ATOM   3452  N   GLY A 213       5.331  -7.478 -16.648  1.00 35.39           N  
ATOM   3453  H   GLY A 213       4.607  -6.897 -16.250  1.00 35.39           H  
ATOM   3454  CA  GLY A 213       4.948  -8.388 -17.739  1.00 35.39           C  
ATOM   3455  HA2 GLY A 213       4.336  -7.821 -18.441  1.00 35.39           H  
ATOM   3456  HA3 GLY A 213       5.841  -8.713 -18.273  1.00 35.39           H  
ATOM   3457  C   GLY A 213       4.154  -9.654 -17.383  1.00 35.39           C  
ATOM   3458  O   GLY A 213       3.870 -10.435 -18.290  1.00 35.39           O  
ATOM   3459  N   THR A 214       3.759  -9.880 -16.127  1.00 35.49           N  
ATOM   3460  H   THR A 214       4.096  -9.289 -15.380  1.00 35.49           H  
ATOM   3461  CA  THR A 214       2.783 -10.932 -15.774  1.00 35.49           C  
ATOM   3462  HA  THR A 214       2.610 -11.559 -16.649  1.00 35.49           H  
ATOM   3463  C   THR A 214       1.429 -10.329 -15.402  1.00 35.49           C  
ATOM   3464  CB  THR A 214       3.283 -11.885 -14.682  1.00 35.49           C  
ATOM   3465  HB  THR A 214       2.436 -12.406 -14.238  1.00 35.49           H  
ATOM   3466  O   THR A 214       1.288  -9.576 -14.436  1.00 35.49           O  
ATOM   3467  CG2 THR A 214       4.270 -12.918 -15.221  1.00 35.49           C  
ATOM   3468 HG21 THR A 214       3.788 -13.521 -15.991  1.00 35.49           H  
ATOM   3469 HG22 THR A 214       4.596 -13.572 -14.412  1.00 35.49           H  
ATOM   3470 HG23 THR A 214       5.136 -12.414 -15.650  1.00 35.49           H  
ATOM   3471  OG1 THR A 214       3.963 -11.171 -13.698  1.00 35.49           O  
ATOM   3472  HG1 THR A 214       3.971 -11.703 -12.899  1.00 35.49           H  
ATOM   3473  N   TYR A 215       0.416 -10.679 -16.198  1.00 37.74           N  
ATOM   3474  H   TYR A 215       0.623 -11.252 -17.004  1.00 37.74           H  
ATOM   3475  CA  TYR A 215      -0.974 -10.273 -16.013  1.00 37.74           C  
ATOM   3476  HA  TYR A 215      -1.036  -9.191 -16.128  1.00 37.74           H  
ATOM   3477  C   TYR A 215      -1.503 -10.646 -14.626  1.00 37.74           C  
ATOM   3478  CB  TYR A 215      -1.858 -10.933 -17.087  1.00 37.74           C  
ATOM   3479  HB2 TYR A 215      -1.524 -11.955 -17.266  1.00 37.74           H  
ATOM   3480  HB3 TYR A 215      -2.879 -10.997 -16.713  1.00 37.74           H  
ATOM   3481  O   TYR A 215      -1.326 -11.767 -14.152  1.00 37.74           O  
ATOM   3482  CG  TYR A 215      -1.900 -10.168 -18.391  1.00 37.74           C  
ATOM   3483  CD1 TYR A 215      -2.824  -9.115 -18.535  1.00 37.74           C  
ATOM   3484  HD1 TYR A 215      -3.500  -8.868 -17.730  1.00 37.74           H  
ATOM   3485  CD2 TYR A 215      -0.982 -10.452 -19.420  1.00 37.74           C  
ATOM   3486  HD2 TYR A 215      -0.258 -11.245 -19.303  1.00 37.74           H  
ATOM   3487  CE1 TYR A 215      -2.798  -8.310 -19.686  1.00 37.74           C  
ATOM   3488  HE1 TYR A 215      -3.421  -7.431 -19.756  1.00 37.74           H  
ATOM   3489  CE2 TYR A 215      -0.958  -9.649 -20.576  1.00 37.74           C  
ATOM   3490  HE2 TYR A 215      -0.202  -9.795 -21.334  1.00 37.74           H  
ATOM   3491  OH  TYR A 215      -1.657  -7.648 -21.672  1.00 37.74           O  
ATOM   3492  HH  TYR A 215      -1.135  -6.967 -21.241  1.00 37.74           H  
ATOM   3493  CZ  TYR A 215      -1.852  -8.566 -20.697  1.00 37.74           C  
ATOM   3494  N   GLY A 216      -2.245  -9.719 -14.020  1.00 42.71           N  
ATOM   3495  H   GLY A 216      -2.269  -8.802 -14.443  1.00 42.71           H  
ATOM   3496  CA  GLY A 216      -3.276 -10.035 -13.033  1.00 42.71           C  
ATOM   3497  HA2 GLY A 216      -4.003  -9.224 -12.997  1.00 42.71           H  
ATOM   3498  HA3 GLY A 216      -3.774 -10.939 -13.382  1.00 42.71           H  
ATOM   3499  C   GLY A 216      -2.812 -10.321 -11.608  1.00 42.71           C  
ATOM   3500  O   GLY A 216      -3.525  -9.982 -10.674  1.00 42.71           O  
ATOM   3501  N   ALA A 217      -1.625 -10.881 -11.411  1.00 45.64           N  
ATOM   3502  H   ALA A 217      -1.116 -11.221 -12.215  1.00 45.64           H  
ATOM   3503  CA  ALA A 217      -1.162 -11.249 -10.079  1.00 45.64           C  
ATOM   3504  HA  ALA A 217      -2.027 -11.510  -9.471  1.00 45.64           H  
ATOM   3505  C   ALA A 217      -0.460 -10.105  -9.329  1.00 45.64           C  
ATOM   3506  CB  ALA A 217      -0.319 -12.521 -10.196  1.00 45.64           C  
ATOM   3507  HB1 ALA A 217       0.067 -12.808  -9.218  1.00 45.64           H  
ATOM   3508  HB2 ALA A 217       0.515 -12.356 -10.879  1.00 45.64           H  
ATOM   3509  HB3 ALA A 217      -0.933 -13.335 -10.581  1.00 45.64           H  
ATOM   3510  O   ALA A 217      -0.085 -10.321  -8.193  1.00 45.64           O  
ATOM   3511  N   SER A 218      -0.299  -8.907  -9.904  1.00 53.87           N  
ATOM   3512  H   SER A 218      -0.704  -8.770 -10.819  1.00 53.87           H  
ATOM   3513  CA  SER A 218       0.423  -7.785  -9.272  1.00 53.87           C  
ATOM   3514  HA  SER A 218       1.219  -8.194  -8.650  1.00 53.87           H  
ATOM   3515  C   SER A 218      -0.422  -6.944  -8.314  1.00 53.87           C  
ATOM   3516  CB  SER A 218       1.126  -6.927 -10.326  1.00 53.87           C  
ATOM   3517  HB2 SER A 218       1.553  -6.044  -9.850  1.00 53.87           H  
ATOM   3518  HB3 SER A 218       0.418  -6.610 -11.091  1.00 53.87           H  
ATOM   3519  O   SER A 218      -1.645  -6.890  -8.435  1.00 53.87           O  
ATOM   3520  OG  SER A 218       2.176  -7.677 -10.906  1.00 53.87           O  
ATOM   3521  HG  SER A 218       1.832  -8.225 -11.615  1.00 53.87           H  
ATOM   3522  N   VAL A 219       0.240  -6.248  -7.376  1.00 58.97           N  
ATOM   3523  H   VAL A 219       1.238  -6.388  -7.300  1.00 58.97           H  
ATOM   3524  CA  VAL A 219      -0.379  -5.170  -6.582  1.00 58.97           C  
ATOM   3525  HA  VAL A 219      -1.211  -5.590  -6.017  1.00 58.97           H  
ATOM   3526  C   VAL A 219      -0.905  -4.117  -7.558  1.00 58.97           C  
ATOM   3527  CB  VAL A 219       0.606  -4.526  -5.582  1.00 58.97           C  
ATOM   3528  HB  VAL A 219       1.457  -4.118  -6.128  1.00 58.97           H  
ATOM   3529  O   VAL A 219      -0.136  -3.324  -8.099  1.00 58.97           O  
ATOM   3530  CG1 VAL A 219      -0.033  -3.389  -4.767  1.00 58.97           C  
ATOM   3531 HG11 VAL A 219       0.722  -2.925  -4.133  1.00 58.97           H  
ATOM   3532 HG12 VAL A 219      -0.823  -3.789  -4.132  1.00 58.97           H  
ATOM   3533 HG13 VAL A 219      -0.445  -2.624  -5.425  1.00 58.97           H  
ATOM   3534  CG2 VAL A 219       1.143  -5.549  -4.576  1.00 58.97           C  
ATOM   3535 HG21 VAL A 219       1.717  -6.315  -5.097  1.00 58.97           H  
ATOM   3536 HG22 VAL A 219       0.315  -6.027  -4.052  1.00 58.97           H  
ATOM   3537 HG23 VAL A 219       1.796  -5.057  -3.856  1.00 58.97           H  
ATOM   3538  N   ILE A 220      -2.209  -4.139  -7.818  1.00 63.21           N  
ATOM   3539  H   ILE A 220      -2.758  -4.842  -7.345  1.00 63.21           H  
ATOM   3540  CA  ILE A 220      -2.847  -3.348  -8.870  1.00 63.21           C  
ATOM   3541  HA  ILE A 220      -2.082  -2.781  -9.401  1.00 63.21           H  
ATOM   3542  C   ILE A 220      -3.791  -2.339  -8.242  1.00 63.21           C  
ATOM   3543  CB  ILE A 220      -3.520  -4.264  -9.923  1.00 63.21           C  
ATOM   3544  HB  ILE A 220      -4.005  -5.087  -9.398  1.00 63.21           H  
ATOM   3545  O   ILE A 220      -4.601  -2.660  -7.375  1.00 63.21           O  
ATOM   3546  CG1 ILE A 220      -2.434  -4.836 -10.866  1.00 63.21           C  
ATOM   3547 HG12 ILE A 220      -1.561  -5.133 -10.284  1.00 63.21           H  
ATOM   3548 HG13 ILE A 220      -2.105  -4.057 -11.554  1.00 63.21           H  
ATOM   3549  CG2 ILE A 220      -4.593  -3.541 -10.766  1.00 63.21           C  
ATOM   3550 HG21 ILE A 220      -5.399  -3.175 -10.131  1.00 63.21           H  
ATOM   3551 HG22 ILE A 220      -5.037  -4.233 -11.482  1.00 63.21           H  
ATOM   3552 HG23 ILE A 220      -4.150  -2.712 -11.318  1.00 63.21           H  
ATOM   3553  CD1 ILE A 220      -2.888  -6.056 -11.678  1.00 63.21           C  
ATOM   3554 HD11 ILE A 220      -2.045  -6.434 -12.256  1.00 63.21           H  
ATOM   3555 HD12 ILE A 220      -3.688  -5.788 -12.368  1.00 63.21           H  
ATOM   3556 HD13 ILE A 220      -3.229  -6.842 -11.005  1.00 63.21           H  
ATOM   3557  N   TRP A 221      -3.726  -1.120  -8.762  1.00 64.42           N  
ATOM   3558  H   TRP A 221      -3.002  -0.962  -9.448  1.00 64.42           H  
ATOM   3559  CA  TRP A 221      -4.802  -0.144  -8.691  1.00 64.42           C  
ATOM   3560  HA  TRP A 221      -5.727  -0.630  -8.384  1.00 64.42           H  
ATOM   3561  C   TRP A 221      -4.963   0.404 -10.100  1.00 64.42           C  
ATOM   3562  CB  TRP A 221      -4.453   0.950  -7.677  1.00 64.42           C  
ATOM   3563  HB2 TRP A 221      -4.121   0.465  -6.758  1.00 64.42           H  
ATOM   3564  HB3 TRP A 221      -3.616   1.542  -8.046  1.00 64.42           H  
ATOM   3565  O   TRP A 221      -4.088   1.136 -10.566  1.00 64.42           O  
ATOM   3566  CG  TRP A 221      -5.589   1.861  -7.325  1.00 64.42           C  
ATOM   3567  CD1 TRP A 221      -6.246   2.695  -8.162  1.00 64.42           C  
ATOM   3568  HD1 TRP A 221      -5.996   2.827  -9.204  1.00 64.42           H  
ATOM   3569  CD2 TRP A 221      -6.211   2.046  -6.020  1.00 64.42           C  
ATOM   3570  CE2 TRP A 221      -7.278   2.982  -6.151  1.00 64.42           C  
ATOM   3571  CE3 TRP A 221      -5.970   1.514  -4.736  1.00 64.42           C  
ATOM   3572  HE3 TRP A 221      -5.164   0.808  -4.600  1.00 64.42           H  
ATOM   3573  NE1 TRP A 221      -7.250   3.359  -7.476  1.00 64.42           N  
ATOM   3574  HE1 TRP A 221      -7.825   4.095  -7.861  1.00 64.42           H  
ATOM   3575  CH2 TRP A 221      -7.822   2.801  -3.803  1.00 64.42           C  
ATOM   3576  HH2 TRP A 221      -8.437   3.074  -2.958  1.00 64.42           H  
ATOM   3577  CZ2 TRP A 221      -8.079   3.361  -5.066  1.00 64.42           C  
ATOM   3578  HZ2 TRP A 221      -8.875   4.080  -5.196  1.00 64.42           H  
ATOM   3579  CZ3 TRP A 221      -6.768   1.886  -3.638  1.00 64.42           C  
ATOM   3580  HZ3 TRP A 221      -6.575   1.464  -2.663  1.00 64.42           H  
ATOM   3581  N   LYS A 222      -6.020   0.008 -10.817  1.00 62.18           N  
ATOM   3582  H   LYS A 222      -6.662  -0.642 -10.387  1.00 62.18           H  
ATOM   3583  CA  LYS A 222      -6.134   0.198 -12.275  1.00 62.18           C  
ATOM   3584  HA  LYS A 222      -5.409  -0.450 -12.766  1.00 62.18           H  
ATOM   3585  C   LYS A 222      -5.803   1.627 -12.734  1.00 62.18           C  
ATOM   3586  CB  LYS A 222      -7.541  -0.247 -12.707  1.00 62.18           C  
ATOM   3587  HB2 LYS A 222      -7.753  -1.230 -12.289  1.00 62.18           H  
ATOM   3588  HB3 LYS A 222      -8.287   0.461 -12.347  1.00 62.18           H  
ATOM   3589  O   LYS A 222      -4.951   1.822 -13.594  1.00 62.18           O  
ATOM   3590  CG  LYS A 222      -7.623  -0.364 -14.226  1.00 62.18           C  
ATOM   3591  HG2 LYS A 222      -6.882  -1.098 -14.541  1.00 62.18           H  
ATOM   3592  HG3 LYS A 222      -7.421   0.608 -14.677  1.00 62.18           H  
ATOM   3593  CD  LYS A 222      -8.975  -0.862 -14.709  1.00 62.18           C  
ATOM   3594  HD2 LYS A 222      -9.764  -0.221 -14.314  1.00 62.18           H  
ATOM   3595  HD3 LYS A 222      -9.100  -1.891 -14.370  1.00 62.18           H  
ATOM   3596  CE  LYS A 222      -8.976  -0.816 -16.236  1.00 62.18           C  
ATOM   3597  HE2 LYS A 222      -8.840   0.219 -16.548  1.00 62.18           H  
ATOM   3598  HE3 LYS A 222      -8.113  -1.375 -16.599  1.00 62.18           H  
ATOM   3599  NZ  LYS A 222     -10.231  -1.377 -16.786  1.00 62.18           N  
ATOM   3600  HZ1 LYS A 222     -11.017  -0.833 -16.460  1.00 62.18           H  
ATOM   3601  HZ2 LYS A 222     -10.204  -1.336 -17.794  1.00 62.18           H  
ATOM   3602  HZ3 LYS A 222     -10.341  -2.338 -16.496  1.00 62.18           H  
ATOM   3603  N   SER A 223      -6.332   2.640 -12.046  1.00 54.26           N  
ATOM   3604  H   SER A 223      -7.045   2.424 -11.365  1.00 54.26           H  
ATOM   3605  CA  SER A 223      -6.077   4.046 -12.400  1.00 54.26           C  
ATOM   3606  HA  SER A 223      -6.359   4.165 -13.446  1.00 54.26           H  
ATOM   3607  C   SER A 223      -4.628   4.521 -12.269  1.00 54.26           C  
ATOM   3608  CB  SER A 223      -6.956   5.005 -11.609  1.00 54.26           C  
ATOM   3609  HB2 SER A 223      -6.735   6.018 -11.944  1.00 54.26           H  
ATOM   3610  HB3 SER A 223      -8.003   4.795 -11.832  1.00 54.26           H  
ATOM   3611  O   SER A 223      -4.297   5.561 -12.825  1.00 54.26           O  
ATOM   3612  OG  SER A 223      -6.719   4.915 -10.217  1.00 54.26           O  
ATOM   3613  HG  SER A 223      -5.884   5.347 -10.026  1.00 54.26           H  
ATOM   3614  N   ILE A 224      -3.799   3.821 -11.494  1.00 56.11           N  
ATOM   3615  H   ILE A 224      -4.146   2.962 -11.092  1.00 56.11           H  
ATOM   3616  CA  ILE A 224      -2.373   4.130 -11.305  1.00 56.11           C  
ATOM   3617  HA  ILE A 224      -2.163   5.152 -11.618  1.00 56.11           H  
ATOM   3618  C   ILE A 224      -1.513   3.202 -12.172  1.00 56.11           C  
ATOM   3619  CB  ILE A 224      -1.992   3.981  -9.809  1.00 56.11           C  
ATOM   3620  HB  ILE A 224      -2.190   2.953  -9.506  1.00 56.11           H  
ATOM   3621  O   ILE A 224      -0.525   3.613 -12.770  1.00 56.11           O  
ATOM   3622  CG1 ILE A 224      -2.813   4.924  -8.899  1.00 56.11           C  
ATOM   3623 HG12 ILE A 224      -3.875   4.836  -9.127  1.00 56.11           H  
ATOM   3624 HG13 ILE A 224      -2.512   5.955  -9.084  1.00 56.11           H  
ATOM   3625  CG2 ILE A 224      -0.489   4.258  -9.612  1.00 56.11           C  
ATOM   3626 HG21 ILE A 224      -0.190   4.113  -8.574  1.00 56.11           H  
ATOM   3627 HG22 ILE A 224      -0.273   5.285  -9.907  1.00 56.11           H  
ATOM   3628 HG23 ILE A 224       0.119   3.580 -10.211  1.00 56.11           H  
ATOM   3629  CD1 ILE A 224      -2.645   4.614  -7.404  1.00 56.11           C  
ATOM   3630 HD11 ILE A 224      -1.607   4.721  -7.086  1.00 56.11           H  
ATOM   3631 HD12 ILE A 224      -3.235   5.317  -6.816  1.00 56.11           H  
ATOM   3632 HD13 ILE A 224      -2.992   3.603  -7.189  1.00 56.11           H  
ATOM   3633  N   THR A 225      -1.880   1.923 -12.200  1.00 55.02           N  
ATOM   3634  H   THR A 225      -2.728   1.678 -11.710  1.00 55.02           H  
ATOM   3635  CA  THR A 225      -1.055   0.847 -12.770  1.00 55.02           C  
ATOM   3636  HA  THR A 225      -0.006   1.138 -12.712  1.00 55.02           H  
ATOM   3637  C   THR A 225      -1.322   0.596 -14.250  1.00 55.02           C  
ATOM   3638  CB  THR A 225      -1.204  -0.454 -11.965  1.00 55.02           C  
ATOM   3639  HB  THR A 225      -0.661  -1.257 -12.464  1.00 55.02           H  
ATOM   3640  O   THR A 225      -0.453   0.064 -14.927  1.00 55.02           O  
ATOM   3641  CG2 THR A 225      -0.654  -0.291 -10.547  1.00 55.02           C  
ATOM   3642 HG21 THR A 225      -1.251   0.417  -9.973  1.00 55.02           H  
ATOM   3643 HG22 THR A 225       0.374   0.067 -10.601  1.00 55.02           H  
ATOM   3644 HG23 THR A 225      -0.642  -1.260 -10.047  1.00 55.02           H  
ATOM   3645  OG1 THR A 225      -2.563  -0.811 -11.827  1.00 55.02           O  
ATOM   3646  HG1 THR A 225      -3.036  -0.028 -11.535  1.00 55.02           H  
ATOM   3647  N   THR A 226      -2.487   0.986 -14.782  1.00 53.44           N  
ATOM   3648  H   THR A 226      -3.202   1.369 -14.180  1.00 53.44           H  
ATOM   3649  CA  THR A 226      -2.842   0.729 -16.189  1.00 53.44           C  
ATOM   3650  HA  THR A 226      -1.951   0.410 -16.729  1.00 53.44           H  
ATOM   3651  C   THR A 226      -3.361   1.945 -16.953  1.00 53.44           C  
ATOM   3652  CB  THR A 226      -3.872  -0.405 -16.319  1.00 53.44           C  
ATOM   3653  HB  THR A 226      -3.983  -0.646 -17.376  1.00 53.44           H  
ATOM   3654  O   THR A 226      -3.306   1.934 -18.180  1.00 53.44           O  
ATOM   3655  CG2 THR A 226      -3.471  -1.685 -15.579  1.00 53.44           C  
ATOM   3656 HG21 THR A 226      -2.474  -1.992 -15.893  1.00 53.44           H  
ATOM   3657 HG22 THR A 226      -3.473  -1.519 -14.501  1.00 53.44           H  
ATOM   3658 HG23 THR A 226      -4.178  -2.480 -15.818  1.00 53.44           H  
ATOM   3659  OG1 THR A 226      -5.131  -0.018 -15.829  1.00 53.44           O  
ATOM   3660  HG1 THR A 226      -5.421   0.769 -16.297  1.00 53.44           H  
ATOM   3661  N   ASP A 227      -3.891   2.974 -16.283  1.00 46.63           N  
ATOM   3662  H   ASP A 227      -3.919   2.939 -15.274  1.00 46.63           H  
ATOM   3663  CA  ASP A 227      -4.602   4.060 -16.974  1.00 46.63           C  
ATOM   3664  HA  ASP A 227      -4.930   3.680 -17.941  1.00 46.63           H  
ATOM   3665  C   ASP A 227      -3.740   5.299 -17.277  1.00 46.63           C  
ATOM   3666  CB  ASP A 227      -5.885   4.461 -16.230  1.00 46.63           C  
ATOM   3667  HB2 ASP A 227      -5.608   4.785 -15.226  1.00 46.63           H  
ATOM   3668  HB3 ASP A 227      -6.321   5.323 -16.733  1.00 46.63           H  
ATOM   3669  O   ASP A 227      -2.808   5.658 -16.559  1.00 46.63           O  
ATOM   3670  CG  ASP A 227      -6.969   3.370 -16.185  1.00 46.63           C  
ATOM   3671  OD1 ASP A 227      -6.979   2.484 -17.070  1.00 46.63           O  
ATOM   3672  OD2 ASP A 227      -7.820   3.443 -15.270  1.00 46.63           O  
ATOM   3673  N   TYR A 228      -4.157   6.021 -18.325  1.00 45.58           N  
ATOM   3674  H   TYR A 228      -4.920   5.620 -18.852  1.00 45.58           H  
ATOM   3675  CA  TYR A 228      -3.616   7.283 -18.863  1.00 45.58           C  
ATOM   3676  HA  TYR A 228      -2.617   7.094 -19.254  1.00 45.58           H  
ATOM   3677  C   TYR A 228      -3.510   8.455 -17.879  1.00 45.58           C  
ATOM   3678  CB  TYR A 228      -4.542   7.737 -20.007  1.00 45.58           C  
ATOM   3679  HB2 TYR A 228      -5.508   8.024 -19.591  1.00 45.58           H  
ATOM   3680  HB3 TYR A 228      -4.117   8.620 -20.484  1.00 45.58           H  
ATOM   3681  O   TYR A 228      -3.055   9.530 -18.262  1.00 45.58           O  
ATOM   3682  CG  TYR A 228      -4.746   6.684 -21.066  1.00 45.58           C  
ATOM   3683  CD1 TYR A 228      -3.662   6.334 -21.885  1.00 45.58           C  
ATOM   3684  HD1 TYR A 228      -2.712   6.832 -21.761  1.00 45.58           H  
ATOM   3685  CD2 TYR A 228      -5.959   5.974 -21.144  1.00 45.58           C  
ATOM   3686  HD2 TYR A 228      -6.781   6.237 -20.494  1.00 45.58           H  
ATOM   3687  CE1 TYR A 228      -3.783   5.238 -22.750  1.00 45.58           C  
ATOM   3688  HE1 TYR A 228      -2.901   4.838 -23.228  1.00 45.58           H  
ATOM   3689  CE2 TYR A 228      -6.095   4.910 -22.050  1.00 45.58           C  
ATOM   3690  HE2 TYR A 228      -7.022   4.358 -22.095  1.00 45.58           H  
ATOM   3691  OH  TYR A 228      -5.125   3.470 -23.676  1.00 45.58           O  
ATOM   3692  HH  TYR A 228      -5.912   2.970 -23.448  1.00 45.58           H  
ATOM   3693  CZ  TYR A 228      -5.004   4.541 -22.855  1.00 45.58           C  
ATOM   3694  N   ASN A 229      -3.964   8.280 -16.642  1.00 48.14           N  
ATOM   3695  H   ASN A 229      -4.195   7.338 -16.359  1.00 48.14           H  
ATOM   3696  CA  ASN A 229      -4.035   9.343 -15.647  1.00 48.14           C  
ATOM   3697  HA  ASN A 229      -4.041  10.305 -16.159  1.00 48.14           H  
ATOM   3698  C   ASN A 229      -2.812   9.388 -14.742  1.00 48.14           C  
ATOM   3699  CB  ASN A 229      -5.350   9.212 -14.878  1.00 48.14           C  
ATOM   3700  HB2 ASN A 229      -5.386   9.955 -14.081  1.00 48.14           H  
ATOM   3701  HB3 ASN A 229      -5.423   8.218 -14.437  1.00 48.14           H  
ATOM   3702  O   ASN A 229      -2.776  10.196 -13.814  1.00 48.14           O  
ATOM   3703  CG  ASN A 229      -6.521   9.475 -15.802  1.00 48.14           C  
ATOM   3704  ND2 ASN A 229      -7.568   8.695 -15.723  1.00 48.14           N  
ATOM   3705 HD21 ASN A 229      -8.355   8.969 -16.295  1.00 48.14           H  
ATOM   3706 HD22 ASN A 229      -7.614   7.935 -15.060  1.00 48.14           H  
ATOM   3707  OD1 ASN A 229      -6.517  10.370 -16.626  1.00 48.14           O  
ATOM   3708  N   THR A 230      -1.814   8.546 -14.997  1.00 54.85           N  
ATOM   3709  H   THR A 230      -1.933   7.819 -15.688  1.00 54.85           H  
ATOM   3710  CA  THR A 230      -0.514   8.694 -14.364  1.00 54.85           C  
ATOM   3711  HA  THR A 230      -0.668   8.751 -13.287  1.00 54.85           H  
ATOM   3712  C   THR A 230       0.142   9.982 -14.837  1.00 54.85           C  
ATOM   3713  CB  THR A 230       0.364   7.478 -14.606  1.00 54.85           C  
ATOM   3714  HB  THR A 230       0.488   7.286 -15.672  1.00 54.85           H  
ATOM   3715  O   THR A 230       0.668  10.068 -15.945  1.00 54.85           O  
ATOM   3716  CG2 THR A 230       1.710   7.685 -13.930  1.00 54.85           C  
ATOM   3717 HG21 THR A 230       2.130   6.704 -13.709  1.00 54.85           H  
ATOM   3718 HG22 THR A 230       1.588   8.251 -13.006  1.00 54.85           H  
ATOM   3719 HG23 THR A 230       2.381   8.229 -14.595  1.00 54.85           H  
ATOM   3720  OG1 THR A 230      -0.278   6.387 -13.991  1.00 54.85           O  
ATOM   3721  HG1 THR A 230      -0.009   5.563 -14.404  1.00 54.85           H  
ATOM   3722  N   LEU A 231       0.080  10.997 -13.982  1.00 57.39           N  
ATOM   3723  H   LEU A 231      -0.328  10.822 -13.075  1.00 57.39           H  
ATOM   3724  CA  LEU A 231       0.681  12.295 -14.214  1.00 57.39           C  
ATOM   3725  HA  LEU A 231       1.145  12.302 -15.201  1.00 57.39           H  
ATOM   3726  C   LEU A 231       1.761  12.489 -13.163  1.00 57.39           C  
ATOM   3727  CB  LEU A 231      -0.395  13.393 -14.172  1.00 57.39           C  
ATOM   3728  HB2 LEU A 231      -0.777  13.460 -13.154  1.00 57.39           H  
ATOM   3729  HB3 LEU A 231      -1.223  13.112 -14.822  1.00 57.39           H  
ATOM   3730  O   LEU A 231       1.472  12.530 -11.967  1.00 57.39           O  
ATOM   3731  CG  LEU A 231       0.146  14.768 -14.611  1.00 57.39           C  
ATOM   3732  HG  LEU A 231       1.107  14.956 -14.133  1.00 57.39           H  
ATOM   3733  CD1 LEU A 231       0.319  14.852 -16.129  1.00 57.39           C  
ATOM   3734 HD11 LEU A 231       0.679  15.843 -16.405  1.00 57.39           H  
ATOM   3735 HD12 LEU A 231      -0.631  14.661 -16.628  1.00 57.39           H  
ATOM   3736 HD13 LEU A 231       1.051  14.118 -16.467  1.00 57.39           H  
ATOM   3737  CD2 LEU A 231      -0.815  15.875 -14.179  1.00 57.39           C  
ATOM   3738 HD21 LEU A 231      -1.791  15.718 -14.639  1.00 57.39           H  
ATOM   3739 HD22 LEU A 231      -0.420  16.843 -14.486  1.00 57.39           H  
ATOM   3740 HD23 LEU A 231      -0.920  15.863 -13.094  1.00 57.39           H  
ATOM   3741  N   SER A 232       2.990  12.638 -13.633  1.00 65.79           N  
ATOM   3742  H   SER A 232       3.142  12.566 -14.629  1.00 65.79           H  
ATOM   3743  CA  SER A 232       4.137  13.002 -12.819  1.00 65.79           C  
ATOM   3744  HA  SER A 232       3.792  13.422 -11.875  1.00 65.79           H  
ATOM   3745  C   SER A 232       4.937  14.070 -13.533  1.00 65.79           C  
ATOM   3746  CB  SER A 232       5.001  11.781 -12.525  1.00 65.79           C  
ATOM   3747  HB2 SER A 232       6.019  12.096 -12.297  1.00 65.79           H  
ATOM   3748  HB3 SER A 232       5.020  11.115 -13.387  1.00 65.79           H  
ATOM   3749  O   SER A 232       5.196  13.974 -14.729  1.00 65.79           O  
ATOM   3750  OG  SER A 232       4.455  11.122 -11.408  1.00 65.79           O  
ATOM   3751  HG  SER A 232       4.951  11.407 -10.637  1.00 65.79           H  
ATOM   3752  N   SER A 233       5.312  15.099 -12.790  1.00 73.24           N  
ATOM   3753  H   SER A 233       5.017  15.120 -11.824  1.00 73.24           H  
ATOM   3754  CA  SER A 233       6.075  16.240 -13.275  1.00 73.24           C  
ATOM   3755  HA  SER A 233       6.588  15.975 -14.200  1.00 73.24           H  
ATOM   3756  C   SER A 233       7.115  16.636 -12.242  1.00 73.24           C  
ATOM   3757  CB  SER A 233       5.146  17.427 -13.561  1.00 73.24           C  
ATOM   3758  HB2 SER A 233       5.738  18.267 -13.923  1.00 73.24           H  
ATOM   3759  HB3 SER A 233       4.429  17.148 -14.333  1.00 73.24           H  
ATOM   3760  O   SER A 233       6.829  16.614 -11.044  1.00 73.24           O  
ATOM   3761  OG  SER A 233       4.447  17.817 -12.388  1.00 73.24           O  
ATOM   3762  HG  SER A 233       4.880  17.391 -11.645  1.00 73.24           H  
ATOM   3763  N   TYR A 234       8.274  17.073 -12.709  1.00 73.82           N  
ATOM   3764  H   TYR A 234       8.427  17.088 -13.707  1.00 73.82           H  
ATOM   3765  CA  TYR A 234       9.197  17.876 -11.919  1.00 73.82           C  
ATOM   3766  HA  TYR A 234       8.980  17.784 -10.855  1.00 73.82           H  
ATOM   3767  C   TYR A 234       9.013  19.325 -12.332  1.00 73.82           C  
ATOM   3768  CB  TYR A 234      10.630  17.410 -12.152  1.00 73.82           C  
ATOM   3769  HB2 TYR A 234      11.312  18.112 -11.672  1.00 73.82           H  
ATOM   3770  HB3 TYR A 234      10.852  17.411 -13.219  1.00 73.82           H  
ATOM   3771  O   TYR A 234       8.934  19.615 -13.523  1.00 73.82           O  
ATOM   3772  CG  TYR A 234      10.870  16.037 -11.584  1.00 73.82           C  
ATOM   3773  CD1 TYR A 234      11.335  15.902 -10.262  1.00 73.82           C  
ATOM   3774  HD1 TYR A 234      11.539  16.779  -9.667  1.00 73.82           H  
ATOM   3775  CD2 TYR A 234      10.600  14.903 -12.370  1.00 73.82           C  
ATOM   3776  HD2 TYR A 234      10.236  15.015 -13.381  1.00 73.82           H  
ATOM   3777  CE1 TYR A 234      11.591  14.627  -9.736  1.00 73.82           C  
ATOM   3778  HE1 TYR A 234      11.994  14.498  -8.743  1.00 73.82           H  
ATOM   3779  CE2 TYR A 234      10.854  13.631 -11.848  1.00 73.82           C  
ATOM   3780  HE2 TYR A 234      10.660  12.742 -12.431  1.00 73.82           H  
ATOM   3781  OH  TYR A 234      11.733  12.284 -10.142  1.00 73.82           O  
ATOM   3782  HH  TYR A 234      11.643  12.159  -9.195  1.00 73.82           H  
ATOM   3783  CZ  TYR A 234      11.392  13.506 -10.557  1.00 73.82           C  
ATOM   3784  N   SER A 235       8.909  20.228 -11.360  1.00 80.11           N  
ATOM   3785  H   SER A 235       9.025  19.921 -10.405  1.00 80.11           H  
ATOM   3786  CA  SER A 235       8.928  21.665 -11.672  1.00 80.11           C  
ATOM   3787  HA  SER A 235       8.512  21.811 -12.669  1.00 80.11           H  
ATOM   3788  C   SER A 235      10.347  22.226 -11.764  1.00 80.11           C  
ATOM   3789  CB  SER A 235       8.031  22.472 -10.734  1.00 80.11           C  
ATOM   3790  HB2 SER A 235       8.217  23.536 -10.881  1.00 80.11           H  
ATOM   3791  HB3 SER A 235       6.993  22.269 -10.997  1.00 80.11           H  
ATOM   3792  O   SER A 235      10.530  23.319 -12.286  1.00 80.11           O  
ATOM   3793  OG  SER A 235       8.214  22.142  -9.377  1.00 80.11           O  
ATOM   3794  HG  SER A 235       8.063  21.200  -9.268  1.00 80.11           H  
ATOM   3795  N   GLU A 236      11.344  21.466 -11.310  1.00 82.89           N  
ATOM   3796  H   GLU A 236      11.130  20.585 -10.865  1.00 82.89           H  
ATOM   3797  CA  GLU A 236      12.762  21.729 -11.529  1.00 82.89           C  
ATOM   3798  HA  GLU A 236      12.899  22.583 -12.193  1.00 82.89           H  
ATOM   3799  C   GLU A 236      13.381  20.504 -12.204  1.00 82.89           C  
ATOM   3800  CB  GLU A 236      13.433  22.048 -10.189  1.00 82.89           C  
ATOM   3801  HB2 GLU A 236      13.029  21.368  -9.439  1.00 82.89           H  
ATOM   3802  HB3 GLU A 236      14.511  21.904 -10.274  1.00 82.89           H  
ATOM   3803  O   GLU A 236      13.572  19.460 -11.578  1.00 82.89           O  
ATOM   3804  CG  GLU A 236      13.157  23.491  -9.756  1.00 82.89           C  
ATOM   3805  HG2 GLU A 236      12.084  23.675  -9.803  1.00 82.89           H  
ATOM   3806  HG3 GLU A 236      13.638  24.165 -10.464  1.00 82.89           H  
ATOM   3807  CD  GLU A 236      13.642  23.825  -8.338  1.00 82.89           C  
ATOM   3808  OE1 GLU A 236      13.220  24.901  -7.855  1.00 82.89           O  
ATOM   3809  OE2 GLU A 236      14.314  23.011  -7.670  1.00 82.89           O  
ATOM   3810  N   PHE A 237      13.643  20.643 -13.499  1.00 84.29           N  
ATOM   3811  H   PHE A 237      13.416  21.516 -13.952  1.00 84.29           H  
ATOM   3812  CA  PHE A 237      14.344  19.674 -14.329  1.00 84.29           C  
ATOM   3813  HA  PHE A 237      14.850  18.935 -13.707  1.00 84.29           H  
ATOM   3814  C   PHE A 237      15.386  20.443 -15.134  1.00 84.29           C  
ATOM   3815  CB  PHE A 237      13.347  18.948 -15.245  1.00 84.29           C  
ATOM   3816  HB2 PHE A 237      12.685  18.339 -14.629  1.00 84.29           H  
ATOM   3817  HB3 PHE A 237      12.730  19.686 -15.757  1.00 84.29           H  
ATOM   3818  O   PHE A 237      15.036  21.341 -15.899  1.00 84.29           O  
ATOM   3819  CG  PHE A 237      14.008  18.066 -16.291  1.00 84.29           C  
ATOM   3820  CD1 PHE A 237      14.365  18.597 -17.545  1.00 84.29           C  
ATOM   3821  HD1 PHE A 237      14.140  19.628 -17.779  1.00 84.29           H  
ATOM   3822  CD2 PHE A 237      14.288  16.718 -16.010  1.00 84.29           C  
ATOM   3823  HD2 PHE A 237      13.986  16.302 -15.060  1.00 84.29           H  
ATOM   3824  CE1 PHE A 237      15.033  17.798 -18.489  1.00 84.29           C  
ATOM   3825  HE1 PHE A 237      15.323  18.222 -19.439  1.00 84.29           H  
ATOM   3826  CE2 PHE A 237      14.951  15.914 -16.954  1.00 84.29           C  
ATOM   3827  HE2 PHE A 237      15.175  14.882 -16.730  1.00 84.29           H  
ATOM   3828  CZ  PHE A 237      15.339  16.459 -18.189  1.00 84.29           C  
ATOM   3829  HZ  PHE A 237      15.869  15.851 -18.907  1.00 84.29           H  
ATOM   3830  N   TYR A 238      16.657  20.120 -14.948  1.00 89.51           N  
ATOM   3831  H   TYR A 238      16.896  19.392 -14.289  1.00 89.51           H  
ATOM   3832  CA  TYR A 238      17.728  20.633 -15.793  1.00 89.51           C  
ATOM   3833  HA  TYR A 238      17.348  20.717 -16.811  1.00 89.51           H  
ATOM   3834  C   TYR A 238      18.882  19.636 -15.830  1.00 89.51           C  
ATOM   3835  CB  TYR A 238      18.172  22.038 -15.347  1.00 89.51           C  
ATOM   3836  HB2 TYR A 238      17.314  22.709 -15.393  1.00 89.51           H  
ATOM   3837  HB3 TYR A 238      18.897  22.416 -16.068  1.00 89.51           H  
ATOM   3838  O   TYR A 238      18.958  18.715 -15.016  1.00 89.51           O  
ATOM   3839  CG  TYR A 238      18.780  22.129 -13.963  1.00 89.51           C  
ATOM   3840  CD1 TYR A 238      17.949  22.300 -12.837  1.00 89.51           C  
ATOM   3841  HD1 TYR A 238      16.878  22.354 -12.963  1.00 89.51           H  
ATOM   3842  CD2 TYR A 238      20.177  22.055 -13.804  1.00 89.51           C  
ATOM   3843  HD2 TYR A 238      20.822  21.922 -14.659  1.00 89.51           H  
ATOM   3844  CE1 TYR A 238      18.515  22.380 -11.550  1.00 89.51           C  
ATOM   3845  HE1 TYR A 238      17.890  22.482 -10.675  1.00 89.51           H  
ATOM   3846  CE2 TYR A 238      20.745  22.133 -12.519  1.00 89.51           C  
ATOM   3847  HE2 TYR A 238      21.815  22.045 -12.403  1.00 89.51           H  
ATOM   3848  OH  TYR A 238      20.451  22.284 -10.143  1.00 89.51           O  
ATOM   3849  HH  TYR A 238      21.359  21.973 -10.175  1.00 89.51           H  
ATOM   3850  CZ  TYR A 238      19.913  22.281 -11.389  1.00 89.51           C  
ATOM   3851  N   ILE A 239      19.759  19.810 -16.811  1.00 90.43           N  
ATOM   3852  H   ILE A 239      19.683  20.627 -17.399  1.00 90.43           H  
ATOM   3853  CA  ILE A 239      20.969  19.012 -16.967  1.00 90.43           C  
ATOM   3854  HA  ILE A 239      21.090  18.404 -16.070  1.00 90.43           H  
ATOM   3855  C   ILE A 239      22.174  19.940 -17.041  1.00 90.43           C  
ATOM   3856  CB  ILE A 239      20.885  18.054 -18.176  1.00 90.43           C  
ATOM   3857  HB  ILE A 239      21.822  17.499 -18.225  1.00 90.43           H  
ATOM   3858  O   ILE A 239      22.058  21.061 -17.543  1.00 90.43           O  
ATOM   3859  CG1 ILE A 239      20.708  18.813 -19.513  1.00 90.43           C  
ATOM   3860 HG12 ILE A 239      19.753  19.338 -19.514  1.00 90.43           H  
ATOM   3861 HG13 ILE A 239      21.502  19.553 -19.610  1.00 90.43           H  
ATOM   3862  CG2 ILE A 239      19.749  17.042 -17.942  1.00 90.43           C  
ATOM   3863 HG21 ILE A 239      18.788  17.548 -17.849  1.00 90.43           H  
ATOM   3864 HG22 ILE A 239      19.949  16.478 -17.031  1.00 90.43           H  
ATOM   3865 HG23 ILE A 239      19.691  16.342 -18.776  1.00 90.43           H  
ATOM   3866  CD1 ILE A 239      20.778  17.924 -20.760  1.00 90.43           C  
ATOM   3867 HD11 ILE A 239      19.923  17.249 -20.803  1.00 90.43           H  
ATOM   3868 HD12 ILE A 239      20.763  18.554 -21.649  1.00 90.43           H  
ATOM   3869 HD13 ILE A 239      21.703  17.347 -20.754  1.00 90.43           H  
ATOM   3870  N   ASP A 240      23.316  19.475 -16.550  1.00 93.59           N  
ATOM   3871  H   ASP A 240      23.315  18.585 -16.072  1.00 93.59           H  
ATOM   3872  CA  ASP A 240      24.568  20.216 -16.664  1.00 93.59           C  
ATOM   3873  HA  ASP A 240      24.361  21.268 -16.465  1.00 93.59           H  
ATOM   3874  C   ASP A 240      25.145  20.163 -18.087  1.00 93.59           C  
ATOM   3875  CB  ASP A 240      25.574  19.736 -15.604  1.00 93.59           C  
ATOM   3876  HB2 ASP A 240      25.644  18.649 -15.638  1.00 93.59           H  
ATOM   3877  HB3 ASP A 240      26.562  20.141 -15.825  1.00 93.59           H  
ATOM   3878  O   ASP A 240      24.613  19.534 -19.006  1.00 93.59           O  
ATOM   3879  CG  ASP A 240      25.205  20.219 -14.201  1.00 93.59           C  
ATOM   3880  OD1 ASP A 240      24.767  21.385 -14.077  1.00 93.59           O  
ATOM   3881  OD2 ASP A 240      25.351  19.426 -13.250  1.00 93.59           O  
ATOM   3882  N   SER A 241      26.256  20.871 -18.279  1.00 89.73           N  
ATOM   3883  H   SER A 241      26.633  21.357 -17.478  1.00 89.73           H  
ATOM   3884  CA  SER A 241      26.983  20.898 -19.548  1.00 89.73           C  
ATOM   3885  HA  SER A 241      26.271  21.152 -20.333  1.00 89.73           H  
ATOM   3886  C   SER A 241      27.608  19.543 -19.912  1.00 89.73           C  
ATOM   3887  CB  SER A 241      28.049  21.996 -19.500  1.00 89.73           C  
ATOM   3888  HB2 SER A 241      28.417  22.182 -20.509  1.00 89.73           H  
ATOM   3889  HB3 SER A 241      27.606  22.917 -19.121  1.00 89.73           H  
ATOM   3890  O   SER A 241      27.770  18.653 -19.076  1.00 89.73           O  
ATOM   3891  OG  SER A 241      29.138  21.618 -18.681  1.00 89.73           O  
ATOM   3892  HG  SER A 241      28.809  21.274 -17.848  1.00 89.73           H  
ATOM   3893  N   GLU A 242      28.061  19.421 -21.160  1.00 90.76           N  
ATOM   3894  H   GLU A 242      27.879  20.160 -21.823  1.00 90.76           H  
ATOM   3895  CA  GLU A 242      28.833  18.264 -21.635  1.00 90.76           C  
ATOM   3896  HA  GLU A 242      28.217  17.367 -21.575  1.00 90.76           H  
ATOM   3897  C   GLU A 242      30.110  18.025 -20.812  1.00 90.76           C  
ATOM   3898  CB  GLU A 242      29.200  18.521 -23.100  1.00 90.76           C  
ATOM   3899  HB2 GLU A 242      29.884  19.369 -23.149  1.00 90.76           H  
ATOM   3900  HB3 GLU A 242      28.292  18.784 -23.642  1.00 90.76           H  
ATOM   3901  O   GLU A 242      30.487  16.879 -20.575  1.00 90.76           O  
ATOM   3902  CG  GLU A 242      29.852  17.302 -23.771  1.00 90.76           C  
ATOM   3903  HG2 GLU A 242      30.771  17.051 -23.241  1.00 90.76           H  
ATOM   3904  HG3 GLU A 242      29.173  16.453 -23.694  1.00 90.76           H  
ATOM   3905  CD  GLU A 242      30.197  17.548 -25.246  1.00 90.76           C  
ATOM   3906  OE1 GLU A 242      30.810  16.635 -25.844  1.00 90.76           O  
ATOM   3907  OE2 GLU A 242      29.880  18.648 -25.759  1.00 90.76           O  
ATOM   3908  N   ALA A 243      30.741  19.095 -20.312  1.00 92.32           N  
ATOM   3909  H   ALA A 243      30.347  20.010 -20.475  1.00 92.32           H  
ATOM   3910  CA  ALA A 243      31.932  18.996 -19.470  1.00 92.32           C  
ATOM   3911  HA  ALA A 243      32.687  18.425 -20.011  1.00 92.32           H  
ATOM   3912  C   ALA A 243      31.673  18.253 -18.146  1.00 92.32           C  
ATOM   3913  CB  ALA A 243      32.476  20.409 -19.224  1.00 92.32           C  
ATOM   3914  HB1 ALA A 243      31.754  20.994 -18.653  1.00 92.32           H  
ATOM   3915  HB2 ALA A 243      32.675  20.902 -20.175  1.00 92.32           H  
ATOM   3916  HB3 ALA A 243      33.404  20.344 -18.656  1.00 92.32           H  
ATOM   3917  O   ALA A 243      32.614  17.720 -17.564  1.00 92.32           O  
ATOM   3918  N   ASP A 244      30.412  18.181 -17.703  1.00 94.13           N  
ATOM   3919  H   ASP A 244      29.684  18.599 -18.265  1.00 94.13           H  
ATOM   3920  CA  ASP A 244      29.971  17.387 -16.549  1.00 94.13           C  
ATOM   3921  HA  ASP A 244      30.852  16.922 -16.107  1.00 94.13           H  
ATOM   3922  C   ASP A 244      29.051  16.222 -16.966  1.00 94.13           C  
ATOM   3923  CB  ASP A 244      29.364  18.305 -15.477  1.00 94.13           C  
ATOM   3924  HB2 ASP A 244      28.371  18.619 -15.798  1.00 94.13           H  
ATOM   3925  HB3 ASP A 244      29.988  19.193 -15.376  1.00 94.13           H  
ATOM   3926  O   ASP A 244      28.162  15.792 -16.233  1.00 94.13           O  
ATOM   3927  CG  ASP A 244      29.283  17.627 -14.101  1.00 94.13           C  
ATOM   3928  OD1 ASP A 244      30.014  16.641 -13.834  1.00 94.13           O  
ATOM   3929  OD2 ASP A 244      28.496  18.088 -13.256  1.00 94.13           O  
ATOM   3930  N   ASN A 245      29.249  15.714 -18.189  1.00 94.10           N  
ATOM   3931  H   ASN A 245      29.950  16.154 -18.768  1.00 94.10           H  
ATOM   3932  CA  ASN A 245      28.551  14.554 -18.748  1.00 94.10           C  
ATOM   3933  HA  ASN A 245      28.774  14.536 -19.814  1.00 94.10           H  
ATOM   3934  C   ASN A 245      27.013  14.640 -18.641  1.00 94.10           C  
ATOM   3935  CB  ASN A 245      29.114  13.261 -18.133  1.00 94.10           C  
ATOM   3936  HB2 ASN A 245      28.872  13.258 -17.070  1.00 94.10           H  
ATOM   3937  HB3 ASN A 245      28.624  12.401 -18.589  1.00 94.10           H  
ATOM   3938  O   ASN A 245      26.348  13.630 -18.384  1.00 94.10           O  
ATOM   3939  CG  ASN A 245      30.608  13.077 -18.305  1.00 94.10           C  
ATOM   3940  ND2 ASN A 245      31.339  13.009 -17.219  1.00 94.10           N  
ATOM   3941 HD21 ASN A 245      32.335  12.865 -17.312  1.00 94.10           H  
ATOM   3942 HD22 ASN A 245      30.893  13.104 -16.319  1.00 94.10           H  
ATOM   3943  OD1 ASN A 245      31.138  12.942 -19.402  1.00 94.10           O  
ATOM   3944  N   TYR A 246      26.446  15.838 -18.827  1.00 91.80           N  
ATOM   3945  H   TYR A 246      27.047  16.637 -18.970  1.00 91.80           H  
ATOM   3946  CA  TYR A 246      24.998  16.073 -18.801  1.00 91.80           C  
ATOM   3947  HA  TYR A 246      24.851  17.153 -18.807  1.00 91.80           H  
ATOM   3948  C   TYR A 246      24.313  15.566 -17.525  1.00 91.80           C  
ATOM   3949  CB  TYR A 246      24.343  15.512 -20.070  1.00 91.80           C  
ATOM   3950  HB2 TYR A 246      23.289  15.791 -20.071  1.00 91.80           H  
ATOM   3951  HB3 TYR A 246      24.385  14.423 -20.042  1.00 91.80           H  
ATOM   3952  O   TYR A 246      23.253  14.935 -17.585  1.00 91.80           O  
ATOM   3953  CG  TYR A 246      24.957  15.994 -21.363  1.00 91.80           C  
ATOM   3954  CD1 TYR A 246      24.746  17.321 -21.785  1.00 91.80           C  
ATOM   3955  HD1 TYR A 246      24.178  17.998 -21.165  1.00 91.80           H  
ATOM   3956  CD2 TYR A 246      25.726  15.113 -22.145  1.00 91.80           C  
ATOM   3957  HD2 TYR A 246      25.897  14.100 -21.811  1.00 91.80           H  
ATOM   3958  CE1 TYR A 246      25.281  17.762 -23.011  1.00 91.80           C  
ATOM   3959  HE1 TYR A 246      25.115  18.776 -23.341  1.00 91.80           H  
ATOM   3960  CE2 TYR A 246      26.256  15.549 -23.372  1.00 91.80           C  
ATOM   3961  HE2 TYR A 246      26.845  14.886 -23.989  1.00 91.80           H  
ATOM   3962  OH  TYR A 246      26.532  17.258 -25.008  1.00 91.80           O  
ATOM   3963  HH  TYR A 246      26.500  18.206 -25.158  1.00 91.80           H  
ATOM   3964  CZ  TYR A 246      26.026  16.867 -23.811  1.00 91.80           C  
ATOM   3965  N   ARG A 247      24.932  15.794 -16.365  1.00 91.62           N  
ATOM   3966  H   ARG A 247      25.833  16.250 -16.387  1.00 91.62           H  
ATOM   3967  CA  ARG A 247      24.404  15.394 -15.057  1.00 91.62           C  
ATOM   3968  HA  ARG A 247      24.413  14.306 -15.001  1.00 91.62           H  
ATOM   3969  C   ARG A 247      22.970  15.875 -14.838  1.00 91.62           C  
ATOM   3970  CB  ARG A 247      25.343  15.949 -13.994  1.00 91.62           C  
ATOM   3971  HB2 ARG A 247      26.350  15.595 -14.217  1.00 91.62           H  
ATOM   3972  HB3 ARG A 247      25.346  17.037 -14.060  1.00 91.62           H  
ATOM   3973  O   ARG A 247      22.648  17.024 -15.123  1.00 91.62           O  
ATOM   3974  CG  ARG A 247      24.972  15.546 -12.562  1.00 91.62           C  
ATOM   3975  HG2 ARG A 247      23.956  15.863 -12.328  1.00 91.62           H  
ATOM   3976  HG3 ARG A 247      25.045  14.464 -12.449  1.00 91.62           H  
ATOM   3977  CD  ARG A 247      25.925  16.248 -11.591  1.00 91.62           C  
ATOM   3978  HD2 ARG A 247      25.792  17.325 -11.688  1.00 91.62           H  
ATOM   3979  HD3 ARG A 247      25.672  15.976 -10.566  1.00 91.62           H  
ATOM   3980  NE  ARG A 247      27.330  15.925 -11.856  1.00 91.62           N  
ATOM   3981  HE  ARG A 247      27.846  16.641 -12.348  1.00 91.62           H  
ATOM   3982  NH1 ARG A 247      27.398  13.826 -10.920  1.00 91.62           N  
ATOM   3983 HH11 ARG A 247      26.506  14.002 -10.481  1.00 91.62           H  
ATOM   3984 HH12 ARG A 247      27.921  12.997 -10.674  1.00 91.62           H  
ATOM   3985  NH2 ARG A 247      29.140  14.623 -12.102  1.00 91.62           N  
ATOM   3986 HH21 ARG A 247      29.592  13.720 -12.119  1.00 91.62           H  
ATOM   3987 HH22 ARG A 247      29.494  15.366 -12.687  1.00 91.62           H  
ATOM   3988  CZ  ARG A 247      27.947  14.791 -11.613  1.00 91.62           C  
ATOM   3989  N   LEU A 248      22.114  14.982 -14.348  1.00 90.56           N  
ATOM   3990  H   LEU A 248      22.473  14.065 -14.126  1.00 90.56           H  
ATOM   3991  CA  LEU A 248      20.687  15.229 -14.161  1.00 90.56           C  
ATOM   3992  HA  LEU A 248      20.346  15.893 -14.955  1.00 90.56           H  
ATOM   3993  C   LEU A 248      20.378  15.898 -12.823  1.00 90.56           C  
ATOM   3994  CB  LEU A 248      19.953  13.884 -14.282  1.00 90.56           C  
ATOM   3995  HB2 LEU A 248      20.371  13.189 -13.554  1.00 90.56           H  
ATOM   3996  HB3 LEU A 248      20.133  13.488 -15.282  1.00 90.56           H  
ATOM   3997  O   LEU A 248      20.785  15.389 -11.782  1.00 90.56           O  
ATOM   3998  CG  LEU A 248      18.438  13.950 -14.086  1.00 90.56           C  
ATOM   3999  HG  LEU A 248      18.232  14.368 -13.101  1.00 90.56           H  
ATOM   4000  CD1 LEU A 248      17.752  14.799 -15.156  1.00 90.56           C  
ATOM   4001 HD11 LEU A 248      18.102  15.830 -15.107  1.00 90.56           H  
ATOM   4002 HD12 LEU A 248      16.677  14.809 -14.976  1.00 90.56           H  
ATOM   4003 HD13 LEU A 248      17.960  14.396 -16.147  1.00 90.56           H  
ATOM   4004  CD2 LEU A 248      17.846  12.542 -14.153  1.00 90.56           C  
ATOM   4005 HD21 LEU A 248      18.144  12.059 -15.084  1.00 90.56           H  
ATOM   4006 HD22 LEU A 248      18.208  11.954 -13.310  1.00 90.56           H  
ATOM   4007 HD23 LEU A 248      16.758  12.598 -14.115  1.00 90.56           H  
ATOM   4008  N   HIS A 249      19.537  16.932 -12.847  1.00 87.81           N  
ATOM   4009  H   HIS A 249      19.300  17.347 -13.737  1.00 87.81           H  
ATOM   4010  CA  HIS A 249      18.967  17.557 -11.655  1.00 87.81           C  
ATOM   4011  HA  HIS A 249      19.328  17.035 -10.769  1.00 87.81           H  
ATOM   4012  C   HIS A 249      17.443  17.487 -11.675  1.00 87.81           C  
ATOM   4013  CB  HIS A 249      19.462  18.993 -11.530  1.00 87.81           C  
ATOM   4014  HB2 HIS A 249      19.000  19.459 -10.660  1.00 87.81           H  
ATOM   4015  HB3 HIS A 249      19.174  19.556 -12.418  1.00 87.81           H  
ATOM   4016  O   HIS A 249      16.785  17.969 -12.599  1.00 87.81           O  
ATOM   4017  CG  HIS A 249      20.954  19.048 -11.365  1.00 87.81           C  
ATOM   4018  CD2 HIS A 249      21.855  19.205 -12.373  1.00 87.81           C  
ATOM   4019  HD2 HIS A 249      21.640  19.333 -13.424  1.00 87.81           H  
ATOM   4020  ND1 HIS A 249      21.636  18.864 -10.161  1.00 87.81           N  
ATOM   4021  CE1 HIS A 249      22.940  18.905 -10.478  1.00 87.81           C  
ATOM   4022  HE1 HIS A 249      23.752  18.768  -9.780  1.00 87.81           H  
ATOM   4023  NE2 HIS A 249      23.094  19.134 -11.789  1.00 87.81           N  
ATOM   4024  HE2 HIS A 249      23.979  19.230 -12.266  1.00 87.81           H  
ATOM   4025  N   LEU A 250      16.887  16.882 -10.630  1.00 86.25           N  
ATOM   4026  H   LEU A 250      17.519  16.495  -9.944  1.00 86.25           H  
ATOM   4027  CA  LEU A 250      15.462  16.664 -10.420  1.00 86.25           C  
ATOM   4028  HA  LEU A 250      14.885  17.171 -11.192  1.00 86.25           H  
ATOM   4029  C   LEU A 250      15.050  17.218  -9.068  1.00 86.25           C  
ATOM   4030  CB  LEU A 250      15.151  15.160 -10.432  1.00 86.25           C  
ATOM   4031  HB2 LEU A 250      15.741  14.682  -9.651  1.00 86.25           H  
ATOM   4032  HB3 LEU A 250      14.099  15.025 -10.179  1.00 86.25           H  
ATOM   4033  O   LEU A 250      15.572  16.805  -8.030  1.00 86.25           O  
ATOM   4034  CG  LEU A 250      15.427  14.437 -11.747  1.00 86.25           C  
ATOM   4035  HG  LEU A 250      16.481  14.556 -12.000  1.00 86.25           H  
ATOM   4036  CD1 LEU A 250      15.142  12.948 -11.559  1.00 86.25           C  
ATOM   4037 HD11 LEU A 250      15.324  12.406 -12.487  1.00 86.25           H  
ATOM   4038 HD12 LEU A 250      14.106  12.796 -11.259  1.00 86.25           H  
ATOM   4039 HD13 LEU A 250      15.808  12.543 -10.797  1.00 86.25           H  
ATOM   4040  CD2 LEU A 250      14.570  14.985 -12.880  1.00 86.25           C  
ATOM   4041 HD21 LEU A 250      14.751  14.402 -13.783  1.00 86.25           H  
ATOM   4042 HD22 LEU A 250      14.858  16.019 -13.068  1.00 86.25           H  
ATOM   4043 HD23 LEU A 250      13.514  14.936 -12.611  1.00 86.25           H  
ATOM   4044  N   ASN A 251      14.055  18.097  -9.061  1.00 83.86           N  
ATOM   4045  H   ASN A 251      13.720  18.469  -9.938  1.00 83.86           H  
ATOM   4046  CA  ASN A 251      13.497  18.593  -7.817  1.00 83.86           C  
ATOM   4047  HA  ASN A 251      13.530  17.784  -7.087  1.00 83.86           H  
ATOM   4048  C   ASN A 251      12.024  18.998  -7.964  1.00 83.86           C  
ATOM   4049  CB  ASN A 251      14.419  19.714  -7.314  1.00 83.86           C  
ATOM   4050  HB2 ASN A 251      15.460  19.403  -7.409  1.00 83.86           H  
ATOM   4051  HB3 ASN A 251      14.304  20.600  -7.938  1.00 83.86           H  
ATOM   4052  O   ASN A 251      11.478  19.137  -9.063  1.00 83.86           O  
ATOM   4053  CG  ASN A 251      14.227  20.081  -5.862  1.00 83.86           C  
ATOM   4054  ND2 ASN A 251      14.731  21.223  -5.478  1.00 83.86           N  
ATOM   4055 HD21 ASN A 251      14.653  21.489  -4.506  1.00 83.86           H  
ATOM   4056 HD22 ASN A 251      14.983  21.882  -6.201  1.00 83.86           H  
ATOM   4057  OD1 ASN A 251      13.600  19.378  -5.079  1.00 83.86           O  
ATOM   4058  N   LYS A 252      11.353  19.153  -6.818  1.00 84.01           N  
ATOM   4059  H   LYS A 252      11.898  19.086  -5.970  1.00 84.01           H  
ATOM   4060  CA  LYS A 252       9.931  19.509  -6.732  1.00 84.01           C  
ATOM   4061  HA  LYS A 252       9.615  19.406  -5.693  1.00 84.01           H  
ATOM   4062  C   LYS A 252       9.034  18.567  -7.554  1.00 84.01           C  
ATOM   4063  CB  LYS A 252       9.753  20.974  -7.142  1.00 84.01           C  
ATOM   4064  HB2 LYS A 252      10.068  21.069  -8.182  1.00 84.01           H  
ATOM   4065  HB3 LYS A 252       8.694  21.215  -7.056  1.00 84.01           H  
ATOM   4066  O   LYS A 252       8.231  19.016  -8.381  1.00 84.01           O  
ATOM   4067  CG  LYS A 252      10.528  22.015  -6.333  1.00 84.01           C  
ATOM   4068  HG2 LYS A 252      11.597  21.804  -6.365  1.00 84.01           H  
ATOM   4069  HG3 LYS A 252      10.184  21.999  -5.299  1.00 84.01           H  
ATOM   4070  CD  LYS A 252      10.268  23.394  -6.954  1.00 84.01           C  
ATOM   4071  HD2 LYS A 252       9.196  23.572  -7.037  1.00 84.01           H  
ATOM   4072  HD3 LYS A 252      10.705  23.412  -7.952  1.00 84.01           H  
ATOM   4073  CE  LYS A 252      10.897  24.485  -6.088  1.00 84.01           C  
ATOM   4074  HE2 LYS A 252      11.907  24.167  -5.828  1.00 84.01           H  
ATOM   4075  HE3 LYS A 252      10.318  24.596  -5.172  1.00 84.01           H  
ATOM   4076  NZ  LYS A 252      10.989  25.765  -6.824  1.00 84.01           N  
ATOM   4077  HZ1 LYS A 252      11.719  25.626  -7.507  1.00 84.01           H  
ATOM   4078  HZ2 LYS A 252      11.345  26.505  -6.236  1.00 84.01           H  
ATOM   4079  HZ3 LYS A 252      10.135  26.015  -7.302  1.00 84.01           H  
ATOM   4080  N   PHE A 253       9.185  17.260  -7.326  1.00 79.58           N  
ATOM   4081  H   PHE A 253       9.897  16.964  -6.673  1.00 79.58           H  
ATOM   4082  CA  PHE A 253       8.314  16.239  -7.905  1.00 79.58           C  
ATOM   4083  HA  PHE A 253       8.371  16.310  -8.991  1.00 79.58           H  
ATOM   4084  C   PHE A 253       6.862  16.436  -7.464  1.00 79.58           C  
ATOM   4085  CB  PHE A 253       8.775  14.837  -7.494  1.00 79.58           C  
ATOM   4086  HB2 PHE A 253       8.777  14.767  -6.406  1.00 79.58           H  
ATOM   4087  HB3 PHE A 253       9.805  14.692  -7.821  1.00 79.58           H  
ATOM   4088  O   PHE A 253       6.565  16.650  -6.287  1.00 79.58           O  
ATOM   4089  CG  PHE A 253       7.919  13.713  -8.057  1.00 79.58           C  
ATOM   4090  CD1 PHE A 253       6.936  13.099  -7.257  1.00 79.58           C  
ATOM   4091  HD1 PHE A 253       6.773  13.448  -6.248  1.00 79.58           H  
ATOM   4092  CD2 PHE A 253       8.123  13.257  -9.371  1.00 79.58           C  
ATOM   4093  HD2 PHE A 253       8.866  13.736  -9.992  1.00 79.58           H  
ATOM   4094  CE1 PHE A 253       6.207  12.002  -7.749  1.00 79.58           C  
ATOM   4095  HE1 PHE A 253       5.488  11.502  -7.117  1.00 79.58           H  
ATOM   4096  CE2 PHE A 253       7.422  12.138  -9.853  1.00 79.58           C  
ATOM   4097  HE2 PHE A 253       7.664  11.741 -10.827  1.00 79.58           H  
ATOM   4098  CZ  PHE A 253       6.477  11.497  -9.032  1.00 79.58           C  
ATOM   4099  HZ  PHE A 253       5.993  10.589  -9.359  1.00 79.58           H  
ATOM   4100  N   LYS A 254       5.942  16.302  -8.414  1.00 74.13           N  
ATOM   4101  H   LYS A 254       6.276  16.183  -9.360  1.00 74.13           H  
ATOM   4102  CA  LYS A 254       4.502  16.279  -8.187  1.00 74.13           C  
ATOM   4103  HA  LYS A 254       4.310  15.999  -7.151  1.00 74.13           H  
ATOM   4104  C   LYS A 254       3.884  15.239  -9.103  1.00 74.13           C  
ATOM   4105  CB  LYS A 254       3.940  17.683  -8.444  1.00 74.13           C  
ATOM   4106  HB2 LYS A 254       4.097  17.952  -9.489  1.00 74.13           H  
ATOM   4107  HB3 LYS A 254       4.485  18.395  -7.824  1.00 74.13           H  
ATOM   4108  O   LYS A 254       4.001  15.342 -10.319  1.00 74.13           O  
ATOM   4109  CG  LYS A 254       2.446  17.775  -8.107  1.00 74.13           C  
ATOM   4110  HG2 LYS A 254       1.883  17.080  -8.730  1.00 74.13           H  
ATOM   4111  HG3 LYS A 254       2.296  17.519  -7.059  1.00 74.13           H  
ATOM   4112  CD  LYS A 254       1.939  19.198  -8.364  1.00 74.13           C  
ATOM   4113  HD2 LYS A 254       2.087  19.440  -9.416  1.00 74.13           H  
ATOM   4114  HD3 LYS A 254       2.514  19.896  -7.755  1.00 74.13           H  
ATOM   4115  CE  LYS A 254       0.453  19.304  -8.010  1.00 74.13           C  
ATOM   4116  HE2 LYS A 254      -0.095  18.570  -8.599  1.00 74.13           H  
ATOM   4117  HE3 LYS A 254       0.328  19.053  -6.956  1.00 74.13           H  
ATOM   4118  NZ  LYS A 254      -0.064  20.668  -8.280  1.00 74.13           N  
ATOM   4119  HZ1 LYS A 254       0.051  20.897  -9.257  1.00 74.13           H  
ATOM   4120  HZ2 LYS A 254       0.444  21.351  -7.736  1.00 74.13           H  
ATOM   4121  HZ3 LYS A 254      -1.044  20.734  -8.048  1.00 74.13           H  
ATOM   4122  N   GLY A 255       3.186  14.269  -8.530  1.00 72.29           N  
ATOM   4123  H   GLY A 255       3.166  14.184  -7.524  1.00 72.29           H  
ATOM   4124  CA  GLY A 255       2.464  13.279  -9.310  1.00 72.29           C  
ATOM   4125  HA2 GLY A 255       1.751  13.796  -9.952  1.00 72.29           H  
ATOM   4126  HA3 GLY A 255       3.164  12.725  -9.935  1.00 72.29           H  
ATOM   4127  C   GLY A 255       1.700  12.281  -8.461  1.00 72.29           C  
ATOM   4128  O   GLY A 255       1.721  12.353  -7.233  1.00 72.29           O  
ATOM   4129  N   ASN A 256       1.005  11.364  -9.125  1.00 63.96           N  
ATOM   4130  H   ASN A 256       1.032  11.380 -10.134  1.00 63.96           H  
ATOM   4131  CA  ASN A 256       0.225  10.300  -8.484  1.00 63.96           C  
ATOM   4132  HA  ASN A 256       0.105  10.545  -7.429  1.00 63.96           H  
ATOM   4133  C   ASN A 256       0.920   8.928  -8.497  1.00 63.96           C  
ATOM   4134  CB  ASN A 256      -1.182  10.258  -9.092  1.00 63.96           C  
ATOM   4135  HB2 ASN A 256      -1.661  11.229  -8.969  1.00 63.96           H  
ATOM   4136  HB3 ASN A 256      -1.776   9.519  -8.554  1.00 63.96           H  
ATOM   4137  O   ASN A 256       0.342   7.952  -8.020  1.00 63.96           O  
ATOM   4138  CG  ASN A 256      -1.198   9.900 -10.565  1.00 63.96           C  
ATOM   4139  ND2 ASN A 256      -2.376   9.740 -11.109  1.00 63.96           N  
ATOM   4140 HD21 ASN A 256      -2.414   9.670 -12.116  1.00 63.96           H  
ATOM   4141 HD22 ASN A 256      -3.215   9.877 -10.564  1.00 63.96           H  
ATOM   4142  OD1 ASN A 256      -0.183   9.822 -11.239  1.00 63.96           O  
ATOM   4143  N   VAL A 257       2.160   8.849  -8.989  1.00 64.46           N  
ATOM   4144  H   VAL A 257       2.564   9.677  -9.403  1.00 64.46           H  
ATOM   4145  CA  VAL A 257       3.020   7.669  -8.841  1.00 64.46           C  
ATOM   4146  HA  VAL A 257       2.440   6.876  -8.368  1.00 64.46           H  
ATOM   4147  C   VAL A 257       4.186   7.928  -7.910  1.00 64.46           C  
ATOM   4148  CB  VAL A 257       3.517   7.105 -10.179  1.00 64.46           C  
ATOM   4149  HB  VAL A 257       4.248   6.322  -9.977  1.00 64.46           H  
ATOM   4150  O   VAL A 257       4.555   9.066  -7.626  1.00 64.46           O  
ATOM   4151  CG1 VAL A 257       2.344   6.434 -10.879  1.00 64.46           C  
ATOM   4152 HG11 VAL A 257       2.693   5.970 -11.801  1.00 64.46           H  
ATOM   4153 HG12 VAL A 257       1.547   7.148 -11.084  1.00 64.46           H  
ATOM   4154 HG13 VAL A 257       1.951   5.641 -10.243  1.00 64.46           H  
ATOM   4155  CG2 VAL A 257       4.192   8.140 -11.071  1.00 64.46           C  
ATOM   4156 HG21 VAL A 257       3.443   8.835 -11.451  1.00 64.46           H  
ATOM   4157 HG22 VAL A 257       4.960   8.674 -10.511  1.00 64.46           H  
ATOM   4158 HG23 VAL A 257       4.671   7.650 -11.919  1.00 64.46           H  
ATOM   4159  N   TYR A 258       4.772   6.835  -7.427  1.00 62.78           N  
ATOM   4160  H   TYR A 258       4.464   5.935  -7.766  1.00 62.78           H  
ATOM   4161  CA  TYR A 258       6.008   6.908  -6.673  1.00 62.78           C  
ATOM   4162  HA  TYR A 258       5.863   7.602  -5.845  1.00 62.78           H  
ATOM   4163  C   TYR A 258       7.128   7.448  -7.559  1.00 62.78           C  
ATOM   4164  CB  TYR A 258       6.354   5.536  -6.103  1.00 62.78           C  
ATOM   4165  HB2 TYR A 258       5.502   5.169  -5.530  1.00 62.78           H  
ATOM   4166  HB3 TYR A 258       6.514   4.846  -6.931  1.00 62.78           H  
ATOM   4167  O   TYR A 258       7.298   7.022  -8.707  1.00 62.78           O  
ATOM   4168  CG  TYR A 258       7.574   5.532  -5.202  1.00 62.78           C  
ATOM   4169  CD1 TYR A 258       8.840   5.234  -5.730  1.00 62.78           C  
ATOM   4170  HD1 TYR A 258       8.967   5.105  -6.795  1.00 62.78           H  
ATOM   4171  CD2 TYR A 258       7.457   5.883  -3.843  1.00 62.78           C  
ATOM   4172  HD2 TYR A 258       6.512   6.245  -3.467  1.00 62.78           H  
ATOM   4173  CE1 TYR A 258       9.970   5.173  -4.903  1.00 62.78           C  
ATOM   4174  HE1 TYR A 258      10.943   4.973  -5.327  1.00 62.78           H  
ATOM   4175  CE2 TYR A 258       8.596   5.858  -3.009  1.00 62.78           C  
ATOM   4176  HE2 TYR A 258       8.535   6.178  -1.979  1.00 62.78           H  
ATOM   4177  OH  TYR A 258      10.959   5.421  -2.749  1.00 62.78           O  
ATOM   4178  HH  TYR A 258      10.866   5.885  -1.914  1.00 62.78           H  
ATOM   4179  CZ  TYR A 258       9.853   5.477  -3.536  1.00 62.78           C  
ATOM   4180  N   ASP A 259       7.893   8.364  -6.985  1.00 70.19           N  
ATOM   4181  H   ASP A 259       7.681   8.681  -6.049  1.00 70.19           H  
ATOM   4182  CA  ASP A 259       9.050   8.949  -7.622  1.00 70.19           C  
ATOM   4183  HA  ASP A 259       8.790   9.205  -8.649  1.00 70.19           H  
ATOM   4184  C   ASP A 259      10.213   7.939  -7.660  1.00 70.19           C  
ATOM   4185  CB  ASP A 259       9.407  10.256  -6.899  1.00 70.19           C  
ATOM   4186  HB2 ASP A 259       9.782  10.045  -5.898  1.00 70.19           H  
ATOM   4187  HB3 ASP A 259       8.516  10.877  -6.807  1.00 70.19           H  
ATOM   4188  O   ASP A 259      11.049   7.881  -6.761  1.00 70.19           O  
ATOM   4189  CG  ASP A 259      10.458  11.009  -7.697  1.00 70.19           C  
ATOM   4190  OD1 ASP A 259      11.020  10.379  -8.618  1.00 70.19           O  
ATOM   4191  OD2 ASP A 259      10.719  12.197  -7.415  1.00 70.19           O  
ATOM   4192  N   PHE A 260      10.249   7.098  -8.696  1.00 69.53           N  
ATOM   4193  H   PHE A 260       9.483   7.120  -9.354  1.00 69.53           H  
ATOM   4194  CA  PHE A 260      11.419   6.264  -8.982  1.00 69.53           C  
ATOM   4195  HA  PHE A 260      11.865   5.942  -8.042  1.00 69.53           H  
ATOM   4196  C   PHE A 260      12.509   7.037  -9.727  1.00 69.53           C  
ATOM   4197  CB  PHE A 260      11.006   5.008  -9.765  1.00 69.53           C  
ATOM   4198  HB2 PHE A 260      11.903   4.531 -10.161  1.00 69.53           H  
ATOM   4199  HB3 PHE A 260      10.383   5.292 -10.613  1.00 69.53           H  
ATOM   4200  O   PHE A 260      13.678   6.653  -9.640  1.00 69.53           O  
ATOM   4201  CG  PHE A 260      10.290   3.985  -8.915  1.00 69.53           C  
ATOM   4202  CD1 PHE A 260      11.021   3.173  -8.028  1.00 69.53           C  
ATOM   4203  HD1 PHE A 260      12.101   3.191  -8.049  1.00 69.53           H  
ATOM   4204  CD2 PHE A 260       8.891   3.877  -8.969  1.00 69.53           C  
ATOM   4205  HD2 PHE A 260       8.325   4.498  -9.647  1.00 69.53           H  
ATOM   4206  CE1 PHE A 260      10.350   2.313  -7.142  1.00 69.53           C  
ATOM   4207  HE1 PHE A 260      10.915   1.662  -6.493  1.00 69.53           H  
ATOM   4208  CE2 PHE A 260       8.224   3.028  -8.075  1.00 69.53           C  
ATOM   4209  HE2 PHE A 260       7.144   3.024  -8.060  1.00 69.53           H  
ATOM   4210  CZ  PHE A 260       8.947   2.275  -7.141  1.00 69.53           C  
ATOM   4211  HZ  PHE A 260       8.420   1.685  -6.406  1.00 69.53           H  
ATOM   4212  N   PHE A 261      12.155   8.116 -10.438  1.00 75.21           N  
ATOM   4213  H   PHE A 261      11.230   8.504 -10.323  1.00 75.21           H  
ATOM   4214  CA  PHE A 261      13.104   8.844 -11.276  1.00 75.21           C  
ATOM   4215  HA  PHE A 261      13.681   8.082 -11.801  1.00 75.21           H  
ATOM   4216  C   PHE A 261      14.112   9.647 -10.441  1.00 75.21           C  
ATOM   4217  CB  PHE A 261      12.374   9.662 -12.354  1.00 75.21           C  
ATOM   4218  HB2 PHE A 261      11.617   9.026 -12.812  1.00 75.21           H  
ATOM   4219  HB3 PHE A 261      11.849  10.492 -11.880  1.00 75.21           H  
ATOM   4220  O   PHE A 261      15.269   9.748 -10.835  1.00 75.21           O  
ATOM   4221  CG  PHE A 261      13.255  10.185 -13.483  1.00 75.21           C  
ATOM   4222  CD1 PHE A 261      13.127  11.513 -13.936  1.00 75.21           C  
ATOM   4223  HD1 PHE A 261      12.435  12.189 -13.456  1.00 75.21           H  
ATOM   4224  CD2 PHE A 261      14.189   9.341 -14.116  1.00 75.21           C  
ATOM   4225  HD2 PHE A 261      14.316   8.318 -13.793  1.00 75.21           H  
ATOM   4226  CE1 PHE A 261      13.908  11.984 -15.005  1.00 75.21           C  
ATOM   4227  HE1 PHE A 261      13.799  13.003 -15.348  1.00 75.21           H  
ATOM   4228  CE2 PHE A 261      15.002   9.825 -15.154  1.00 75.21           C  
ATOM   4229  HE2 PHE A 261      15.761   9.192 -15.590  1.00 75.21           H  
ATOM   4230  CZ  PHE A 261      14.852  11.142 -15.612  1.00 75.21           C  
ATOM   4231  HZ  PHE A 261      15.481  11.516 -16.406  1.00 75.21           H  
ATOM   4232  N   ILE A 262      13.757  10.047  -9.213  1.00 80.59           N  
ATOM   4233  H   ILE A 262      12.774  10.023  -8.981  1.00 80.59           H  
ATOM   4234  CA  ILE A 262      14.670  10.690  -8.252  1.00 80.59           C  
ATOM   4235  HA  ILE A 262      14.994  11.628  -8.702  1.00 80.59           H  
ATOM   4236  C   ILE A 262      15.925   9.865  -7.954  1.00 80.59           C  
ATOM   4237  CB  ILE A 262      13.926  10.999  -6.935  1.00 80.59           C  
ATOM   4238  HB  ILE A 262      12.967  11.438  -7.213  1.00 80.59           H  
ATOM   4239  O   ILE A 262      16.958  10.425  -7.601  1.00 80.59           O  
ATOM   4240  CG1 ILE A 262      14.616  12.041  -6.034  1.00 80.59           C  
ATOM   4241 HG12 ILE A 262      15.628  11.721  -5.786  1.00 80.59           H  
ATOM   4242 HG13 ILE A 262      14.053  12.120  -5.104  1.00 80.59           H  
ATOM   4243  CG2 ILE A 262      13.646   9.727  -6.113  1.00 80.59           C  
ATOM   4244 HG21 ILE A 262      14.551   9.385  -5.611  1.00 80.59           H  
ATOM   4245 HG22 ILE A 262      13.272   8.939  -6.766  1.00 80.59           H  
ATOM   4246 HG23 ILE A 262      12.883   9.943  -5.365  1.00 80.59           H  
ATOM   4247  CD1 ILE A 262      14.662  13.441  -6.660  1.00 80.59           C  
ATOM   4248 HD11 ILE A 262      13.656  13.764  -6.926  1.00 80.59           H  
ATOM   4249 HD12 ILE A 262      15.290  13.447  -7.551  1.00 80.59           H  
ATOM   4250 HD13 ILE A 262      15.081  14.145  -5.940  1.00 80.59           H  
ATOM   4251  N   ARG A 263      15.891   8.534  -8.119  1.00 79.06           N  
ATOM   4252  H   ARG A 263      15.035   8.124  -8.465  1.00 79.06           H  
ATOM   4253  CA  ARG A 263      17.087   7.691  -7.936  1.00 79.06           C  
ATOM   4254  HA  ARG A 263      17.525   7.914  -6.963  1.00 79.06           H  
ATOM   4255  C   ARG A 263      18.185   7.991  -8.959  1.00 79.06           C  
ATOM   4256  CB  ARG A 263      16.723   6.205  -8.004  1.00 79.06           C  
ATOM   4257  HB2 ARG A 263      16.244   5.993  -8.960  1.00 79.06           H  
ATOM   4258  HB3 ARG A 263      17.645   5.626  -7.956  1.00 79.06           H  
ATOM   4259  O   ARG A 263      19.345   7.691  -8.680  1.00 79.06           O  
ATOM   4260  CG  ARG A 263      15.809   5.753  -6.858  1.00 79.06           C  
ATOM   4261  HG2 ARG A 263      14.825   6.206  -6.978  1.00 79.06           H  
ATOM   4262  HG3 ARG A 263      16.232   6.052  -5.899  1.00 79.06           H  
ATOM   4263  CD  ARG A 263      15.688   4.227  -6.915  1.00 79.06           C  
ATOM   4264  HD2 ARG A 263      15.416   3.957  -7.935  1.00 79.06           H  
ATOM   4265  HD3 ARG A 263      16.651   3.766  -6.696  1.00 79.06           H  
ATOM   4266  NE  ARG A 263      14.633   3.710  -6.029  1.00 79.06           N  
ATOM   4267  HE  ARG A 263      13.709   3.680  -6.434  1.00 79.06           H  
ATOM   4268  NH1 ARG A 263      15.908   3.136  -4.201  1.00 79.06           N  
ATOM   4269 HH11 ARG A 263      15.981   2.723  -3.282  1.00 79.06           H  
ATOM   4270 HH12 ARG A 263      16.725   3.477  -4.687  1.00 79.06           H  
ATOM   4271  NH2 ARG A 263      13.715   2.727  -4.204  1.00 79.06           N  
ATOM   4272 HH21 ARG A 263      12.817   2.750  -4.667  1.00 79.06           H  
ATOM   4273 HH22 ARG A 263      13.803   2.350  -3.272  1.00 79.06           H  
ATOM   4274  CZ  ARG A 263      14.762   3.195  -4.821  1.00 79.06           C  
ATOM   4275  N   HIS A 264      17.806   8.558 -10.102  1.00 82.53           N  
ATOM   4276  H   HIS A 264      16.828   8.788 -10.214  1.00 82.53           H  
ATOM   4277  CA  HIS A 264      18.685   8.996 -11.182  1.00 82.53           C  
ATOM   4278  HA  HIS A 264      19.584   8.380 -11.187  1.00 82.53           H  
ATOM   4279  C   HIS A 264      19.147  10.455 -11.006  1.00 82.53           C  
ATOM   4280  CB  HIS A 264      17.953   8.776 -12.517  1.00 82.53           C  
ATOM   4281  HB2 HIS A 264      18.622   9.067 -13.327  1.00 82.53           H  
ATOM   4282  HB3 HIS A 264      17.081   9.427 -12.575  1.00 82.53           H  
ATOM   4283  O   HIS A 264      19.980  10.927 -11.776  1.00 82.53           O  
ATOM   4284  CG  HIS A 264      17.528   7.341 -12.751  1.00 82.53           C  
ATOM   4285  CD2 HIS A 264      16.335   6.738 -12.461  1.00 82.53           C  
ATOM   4286  HD2 HIS A 264      15.499   7.213 -11.969  1.00 82.53           H  
ATOM   4287  ND1 HIS A 264      18.309   6.374 -13.312  1.00 82.53           N  
ATOM   4288  HD1 HIS A 264      19.227   6.547 -13.695  1.00 82.53           H  
ATOM   4289  CE1 HIS A 264      17.616   5.238 -13.418  1.00 82.53           C  
ATOM   4290  HE1 HIS A 264      17.984   4.334 -13.879  1.00 82.53           H  
ATOM   4291  NE2 HIS A 264      16.394   5.397 -12.886  1.00 82.53           N  
ATOM   4292  N   ASN A 265      18.647  11.168  -9.990  1.00 87.53           N  
ATOM   4293  H   ASN A 265      17.999  10.737  -9.347  1.00 87.53           H  
ATOM   4294  CA  ASN A 265      19.116  12.512  -9.669  1.00 87.53           C  
ATOM   4295  HA  ASN A 265      18.961  13.147 -10.542  1.00 87.53           H  
ATOM   4296  C   ASN A 265      20.617  12.504  -9.349  1.00 87.53           C  
ATOM   4297  CB  ASN A 265      18.304  13.064  -8.486  1.00 87.53           C  
ATOM   4298  HB2 ASN A 265      17.241  12.910  -8.672  1.00 87.53           H  
ATOM   4299  HB3 ASN A 265      18.587  12.539  -7.574  1.00 87.53           H  
ATOM   4300  O   ASN A 265      21.105  11.567  -8.711  1.00 87.53           O  
ATOM   4301  CG  ASN A 265      18.521  14.551  -8.299  1.00 87.53           C  
ATOM   4302  ND2 ASN A 265      18.479  15.058  -7.093  1.00 87.53           N  
ATOM   4303 HD21 ASN A 265      18.630  16.055  -7.043  1.00 87.53           H  
ATOM   4304 HD22 ASN A 265      18.333  14.473  -6.282  1.00 87.53           H  
ATOM   4305  OD1 ASN A 265      18.698  15.285  -9.247  1.00 87.53           O  
ATOM   4306  N   ASP A 266      21.315  13.554  -9.772  1.00 91.36           N  
ATOM   4307  H   ASP A 266      20.835  14.281 -10.284  1.00 91.36           H  
ATOM   4308  CA  ASP A 266      22.755  13.762  -9.602  1.00 91.36           C  
ATOM   4309  HA  ASP A 266      22.983  14.713 -10.084  1.00 91.36           H  
ATOM   4310  C   ASP A 266      23.638  12.713 -10.312  1.00 91.36           C  
ATOM   4311  CB  ASP A 266      23.046  13.944  -8.104  1.00 91.36           C  
ATOM   4312  HB2 ASP A 266      22.958  12.982  -7.599  1.00 91.36           H  
ATOM   4313  HB3 ASP A 266      22.302  14.615  -7.676  1.00 91.36           H  
ATOM   4314  O   ASP A 266      24.833  12.578 -10.045  1.00 91.36           O  
ATOM   4315  CG  ASP A 266      24.421  14.531  -7.809  1.00 91.36           C  
ATOM   4316  OD1 ASP A 266      24.862  15.403  -8.583  1.00 91.36           O  
ATOM   4317  OD2 ASP A 266      25.005  14.121  -6.780  1.00 91.36           O  
ATOM   4318  N   THR A 267      23.064  11.948 -11.245  1.00 91.36           N  
ATOM   4319  H   THR A 267      22.093  12.121 -11.464  1.00 91.36           H  
ATOM   4320  CA  THR A 267      23.809  10.964 -12.044  1.00 91.36           C  
ATOM   4321  HA  THR A 267      24.770  10.791 -11.561  1.00 91.36           H  
ATOM   4322  C   THR A 267      24.135  11.503 -13.430  1.00 91.36           C  
ATOM   4323  CB  THR A 267      23.133   9.591 -12.088  1.00 91.36           C  
ATOM   4324  HB  THR A 267      23.841   8.877 -12.510  1.00 91.36           H  
ATOM   4325  O   THR A 267      23.455  12.396 -13.937  1.00 91.36           O  
ATOM   4326  CG2 THR A 267      22.724   9.109 -10.697  1.00 91.36           C  
ATOM   4327 HG21 THR A 267      21.786   9.568 -10.389  1.00 91.36           H  
ATOM   4328 HG22 THR A 267      23.485   9.378  -9.964  1.00 91.36           H  
ATOM   4329 HG23 THR A 267      22.613   8.025 -10.730  1.00 91.36           H  
ATOM   4330  OG1 THR A 267      21.976   9.583 -12.869  1.00 91.36           O  
ATOM   4331  HG1 THR A 267      21.361  10.226 -12.511  1.00 91.36           H  
ATOM   4332  N   MET A 268      25.205  10.986 -14.029  1.00 92.25           N  
ATOM   4333  H   MET A 268      25.670  10.199 -13.600  1.00 92.25           H  
ATOM   4334  CA  MET A 268      25.698  11.402 -15.343  1.00 92.25           C  
ATOM   4335  HA  MET A 268      25.432  12.443 -15.529  1.00 92.25           H  
ATOM   4336  C   MET A 268      25.065  10.559 -16.454  1.00 92.25           C  
ATOM   4337  CB  MET A 268      27.224  11.295 -15.359  1.00 92.25           C  
ATOM   4338  HB2 MET A 268      27.494  10.306 -14.988  1.00 92.25           H  
ATOM   4339  HB3 MET A 268      27.584  11.404 -16.382  1.00 92.25           H  
ATOM   4340  O   MET A 268      24.692   9.402 -16.247  1.00 92.25           O  
ATOM   4341  CG  MET A 268      27.893  12.357 -14.478  1.00 92.25           C  
ATOM   4342  HG2 MET A 268      27.628  13.341 -14.864  1.00 92.25           H  
ATOM   4343  HG3 MET A 268      27.504  12.280 -13.464  1.00 92.25           H  
ATOM   4344  SD  MET A 268      29.707  12.251 -14.405  1.00 92.25           S  
ATOM   4345  CE  MET A 268      29.945  10.665 -13.556  1.00 92.25           C  
ATOM   4346  HE1 MET A 268      29.400  10.659 -12.613  1.00 92.25           H  
ATOM   4347  HE2 MET A 268      29.586   9.847 -14.182  1.00 92.25           H  
ATOM   4348  HE3 MET A 268      31.007  10.512 -13.363  1.00 92.25           H  
ATOM   4349  N   PHE A 269      24.926  11.136 -17.647  1.00 91.95           N  
ATOM   4350  H   PHE A 269      25.301  12.060 -17.806  1.00 91.95           H  
ATOM   4351  CA  PHE A 269      24.324  10.428 -18.772  1.00 91.95           C  
ATOM   4352  HA  PHE A 269      23.449   9.888 -18.412  1.00 91.95           H  
ATOM   4353  C   PHE A 269      25.315   9.419 -19.352  1.00 91.95           C  
ATOM   4354  CB  PHE A 269      23.855  11.428 -19.831  1.00 91.95           C  
ATOM   4355  HB2 PHE A 269      24.713  11.818 -20.377  1.00 91.95           H  
ATOM   4356  HB3 PHE A 269      23.379  12.272 -19.332  1.00 91.95           H  
ATOM   4357  O   PHE A 269      26.413   9.793 -19.753  1.00 91.95           O  
ATOM   4358  CG  PHE A 269      22.850  10.835 -20.798  1.00 91.95           C  
ATOM   4359  CD1 PHE A 269      23.225  10.422 -22.088  1.00 91.95           C  
ATOM   4360  HD1 PHE A 269      24.254  10.505 -22.403  1.00 91.95           H  
ATOM   4361  CD2 PHE A 269      21.513  10.705 -20.396  1.00 91.95           C  
ATOM   4362  HD2 PHE A 269      21.243  10.979 -19.388  1.00 91.95           H  
ATOM   4363  CE1 PHE A 269      22.251   9.919 -22.972  1.00 91.95           C  
ATOM   4364  HE1 PHE A 269      22.541   9.622 -23.969  1.00 91.95           H  
ATOM   4365  CE2 PHE A 269      20.532  10.232 -21.281  1.00 91.95           C  
ATOM   4366  HE2 PHE A 269      19.501  10.183 -20.963  1.00 91.95           H  
ATOM   4367  CZ  PHE A 269      20.904   9.836 -22.576  1.00 91.95           C  
ATOM   4368  HZ  PHE A 269      20.158   9.473 -23.267  1.00 91.95           H  
ATOM   4369  N   SER A 270      24.939   8.145 -19.411  1.00 88.48           N  
ATOM   4370  H   SER A 270      24.006   7.900 -19.111  1.00 88.48           H  
ATOM   4371  CA  SER A 270      25.737   7.094 -20.054  1.00 88.48           C  
ATOM   4372  HA  SER A 270      26.762   7.433 -20.202  1.00 88.48           H  
ATOM   4373  C   SER A 270      25.144   6.747 -21.417  1.00 88.48           C  
ATOM   4374  CB  SER A 270      25.791   5.845 -19.182  1.00 88.48           C  
ATOM   4375  HB2 SER A 270      26.462   5.112 -19.630  1.00 88.48           H  
ATOM   4376  HB3 SER A 270      24.786   5.424 -19.139  1.00 88.48           H  
ATOM   4377  O   SER A 270      23.926   6.789 -21.592  1.00 88.48           O  
ATOM   4378  OG  SER A 270      26.227   6.137 -17.872  1.00 88.48           O  
ATOM   4379  HG  SER A 270      25.736   6.884 -17.522  1.00 88.48           H  
ATOM   4380  N   THR A 271      25.985   6.370 -22.372  1.00 87.60           N  
ATOM   4381  H   THR A 271      26.965   6.302 -22.135  1.00 87.60           H  
ATOM   4382  CA  THR A 271      25.621   5.914 -23.729  1.00 87.60           C  
ATOM   4383  HA  THR A 271      24.544   5.762 -23.790  1.00 87.60           H  
ATOM   4384  C   THR A 271      26.304   4.576 -24.010  1.00 87.60           C  
ATOM   4385  CB  THR A 271      26.036   6.942 -24.794  1.00 87.60           C  
ATOM   4386  HB  THR A 271      25.824   6.543 -25.786  1.00 87.60           H  
ATOM   4387  O   THR A 271      27.190   4.221 -23.250  1.00 87.60           O  
ATOM   4388  CG2 THR A 271      25.272   8.254 -24.640  1.00 87.60           C  
ATOM   4389 HG21 THR A 271      25.524   8.725 -23.689  1.00 87.60           H  
ATOM   4390 HG22 THR A 271      24.200   8.061 -24.681  1.00 87.60           H  
ATOM   4391 HG23 THR A 271      25.550   8.927 -25.451  1.00 87.60           H  
ATOM   4392  OG1 THR A 271      27.406   7.229 -24.705  1.00 87.60           O  
ATOM   4393  HG1 THR A 271      27.797   6.992 -25.549  1.00 87.60           H  
ATOM   4394  N   PRO A 272      25.955   3.802 -25.055  1.00 83.60           N  
ATOM   4395  CA  PRO A 272      26.612   2.511 -25.321  1.00 83.60           C  
ATOM   4396  HA  PRO A 272      26.420   1.850 -24.475  1.00 83.60           H  
ATOM   4397  C   PRO A 272      28.134   2.562 -25.518  1.00 83.60           C  
ATOM   4398  CB  PRO A 272      25.919   1.957 -26.567  1.00 83.60           C  
ATOM   4399  HB2 PRO A 272      25.870   0.868 -26.543  1.00 83.60           H  
ATOM   4400  HB3 PRO A 272      26.432   2.298 -27.466  1.00 83.60           H  
ATOM   4401  O   PRO A 272      28.805   1.540 -25.399  1.00 83.60           O  
ATOM   4402  CG  PRO A 272      24.532   2.590 -26.504  1.00 83.60           C  
ATOM   4403  HG2 PRO A 272      23.911   2.031 -25.803  1.00 83.60           H  
ATOM   4404  HG3 PRO A 272      24.060   2.637 -27.485  1.00 83.60           H  
ATOM   4405  CD  PRO A 272      24.813   3.979 -25.937  1.00 83.60           C  
ATOM   4406  HD2 PRO A 272      25.082   4.658 -26.747  1.00 83.60           H  
ATOM   4407  HD3 PRO A 272      23.939   4.349 -25.400  1.00 83.60           H  
ATOM   4408  N   ASP A 273      28.673   3.738 -25.822  1.00 88.71           N  
ATOM   4409  H   ASP A 273      28.057   4.520 -25.991  1.00 88.71           H  
ATOM   4410  CA  ASP A 273      30.090   4.034 -26.015  1.00 88.71           C  
ATOM   4411  HA  ASP A 273      30.636   3.099 -26.137  1.00 88.71           H  
ATOM   4412  C   ASP A 273      30.742   4.771 -24.828  1.00 88.71           C  
ATOM   4413  CB  ASP A 273      30.231   4.831 -27.324  1.00 88.71           C  
ATOM   4414  HB2 ASP A 273      29.836   4.232 -28.145  1.00 88.71           H  
ATOM   4415  HB3 ASP A 273      31.291   4.995 -27.522  1.00 88.71           H  
ATOM   4416  O   ASP A 273      31.966   4.904 -24.801  1.00 88.71           O  
ATOM   4417  CG  ASP A 273      29.498   6.182 -27.307  1.00 88.71           C  
ATOM   4418  OD1 ASP A 273      28.305   6.208 -26.909  1.00 88.71           O  
ATOM   4419  OD2 ASP A 273      30.117   7.186 -27.710  1.00 88.71           O  
ATOM   4420  N   ARG A 274      29.964   5.223 -23.831  1.00 90.40           N  
ATOM   4421  H   ARG A 274      28.970   5.053 -23.885  1.00 90.40           H  
ATOM   4422  CA  ARG A 274      30.470   5.971 -22.670  1.00 90.40           C  
ATOM   4423  HA  ARG A 274      31.539   5.777 -22.579  1.00 90.40           H  
ATOM   4424  C   ARG A 274      29.811   5.537 -21.362  1.00 90.40           C  
ATOM   4425  CB  ARG A 274      30.283   7.471 -22.931  1.00 90.40           C  
ATOM   4426  HB2 ARG A 274      30.604   7.694 -23.948  1.00 90.40           H  
ATOM   4427  HB3 ARG A 274      29.229   7.736 -22.838  1.00 90.40           H  
ATOM   4428  O   ARG A 274      28.631   5.807 -21.128  1.00 90.40           O  
ATOM   4429  CG  ARG A 274      31.111   8.320 -21.960  1.00 90.40           C  
ATOM   4430  HG2 ARG A 274      32.163   8.049 -22.051  1.00 90.40           H  
ATOM   4431  HG3 ARG A 274      30.786   8.144 -20.934  1.00 90.40           H  
ATOM   4432  CD  ARG A 274      30.938   9.798 -22.313  1.00 90.40           C  
ATOM   4433  HD2 ARG A 274      29.895  10.072 -22.151  1.00 90.40           H  
ATOM   4434  HD3 ARG A 274      31.146   9.938 -23.373  1.00 90.40           H  
ATOM   4435  NE  ARG A 274      31.797  10.671 -21.488  1.00 90.40           N  
ATOM   4436  HE  ARG A 274      31.549  10.789 -20.516  1.00 90.40           H  
ATOM   4437  NH1 ARG A 274      33.314  11.319 -23.096  1.00 90.40           N  
ATOM   4438 HH11 ARG A 274      34.024  11.966 -23.407  1.00 90.40           H  
ATOM   4439 HH12 ARG A 274      32.903  10.651 -23.733  1.00 90.40           H  
ATOM   4440  NH2 ARG A 274      33.304  12.298 -21.086  1.00 90.40           N  
ATOM   4441 HH21 ARG A 274      34.011  12.947 -21.400  1.00 90.40           H  
ATOM   4442 HH22 ARG A 274      32.730  12.545 -20.292  1.00 90.40           H  
ATOM   4443  CZ  ARG A 274      32.807  11.413 -21.896  1.00 90.40           C  
ATOM   4444  N   ASP A 275      30.607   4.910 -20.501  1.00 91.68           N  
ATOM   4445  H   ASP A 275      31.568   4.735 -20.759  1.00 91.68           H  
ATOM   4446  CA  ASP A 275      30.188   4.466 -19.172  1.00 91.68           C  
ATOM   4447  HA  ASP A 275      29.123   4.239 -19.200  1.00 91.68           H  
ATOM   4448  C   ASP A 275      30.385   5.568 -18.132  1.00 91.68           C  
ATOM   4449  CB  ASP A 275      30.928   3.177 -18.785  1.00 91.68           C  
ATOM   4450  HB2 ASP A 275      31.969   3.403 -18.552  1.00 91.68           H  
ATOM   4451  HB3 ASP A 275      30.920   2.494 -19.635  1.00 91.68           H  
ATOM   4452  O   ASP A 275      31.513   5.952 -17.826  1.00 91.68           O  
ATOM   4453  CG  ASP A 275      30.273   2.471 -17.595  1.00 91.68           C  
ATOM   4454  OD1 ASP A 275      29.209   2.964 -17.146  1.00 91.68           O  
ATOM   4455  OD2 ASP A 275      30.803   1.398 -17.232  1.00 91.68           O  
ATOM   4456  N   ASN A 276      29.274   6.097 -17.626  1.00 91.90           N  
ATOM   4457  H   ASN A 276      28.389   5.683 -17.884  1.00 91.90           H  
ATOM   4458  CA  ASN A 276      29.253   7.102 -16.571  1.00 91.90           C  
ATOM   4459  HA  ASN A 276      30.263   7.239 -16.184  1.00 91.90           H  
ATOM   4460  C   ASN A 276      28.400   6.641 -15.373  1.00 91.90           C  
ATOM   4461  CB  ASN A 276      28.763   8.443 -17.150  1.00 91.90           C  
ATOM   4462  HB2 ASN A 276      27.763   8.316 -17.565  1.00 91.90           H  
ATOM   4463  HB3 ASN A 276      28.708   9.161 -16.332  1.00 91.90           H  
ATOM   4464  O   ASN A 276      27.988   7.478 -14.562  1.00 91.90           O  
ATOM   4465  CG  ASN A 276      29.670   9.083 -18.183  1.00 91.90           C  
ATOM   4466  ND2 ASN A 276      29.107   9.659 -19.216  1.00 91.90           N  
ATOM   4467 HD21 ASN A 276      29.708  10.139 -19.870  1.00 91.90           H  
ATOM   4468 HD22 ASN A 276      28.105   9.623 -19.340  1.00 91.90           H  
ATOM   4469  OD1 ASN A 276      30.877   9.187 -18.058  1.00 91.90           O  
ATOM   4470  N   ASP A 277      28.086   5.344 -15.280  1.00 86.97           N  
ATOM   4471  H   ASP A 277      28.520   4.682 -15.907  1.00 86.97           H  
ATOM   4472  CA  ASP A 277      27.354   4.797 -14.142  1.00 86.97           C  
ATOM   4473  HA  ASP A 277      26.670   5.574 -13.801  1.00 86.97           H  
ATOM   4474  C   ASP A 277      28.291   4.537 -12.938  1.00 86.97           C  
ATOM   4475  CB  ASP A 277      26.431   3.649 -14.604  1.00 86.97           C  
ATOM   4476  HB2 ASP A 277      25.936   3.963 -15.523  1.00 86.97           H  
ATOM   4477  HB3 ASP A 277      25.649   3.529 -13.854  1.00 86.97           H  
ATOM   4478  O   ASP A 277      29.490   4.821 -12.980  1.00 86.97           O  
ATOM   4479  CG  ASP A 277      27.058   2.273 -14.831  1.00 86.97           C  
ATOM   4480  OD1 ASP A 277      27.928   1.919 -14.014  1.00 86.97           O  
ATOM   4481  OD2 ASP A 277      26.452   1.505 -15.626  1.00 86.97           O  
ATOM   4482  N   PHE A 278      27.742   4.109 -11.797  1.00 84.78           N  
ATOM   4483  H   PHE A 278      26.778   3.808 -11.811  1.00 84.78           H  
ATOM   4484  CA  PHE A 278      28.522   3.910 -10.566  1.00 84.78           C  
ATOM   4485  HA  PHE A 278      29.445   4.485 -10.638  1.00 84.78           H  
ATOM   4486  C   PHE A 278      28.969   2.454 -10.359  1.00 84.78           C  
ATOM   4487  CB  PHE A 278      27.747   4.451  -9.356  1.00 84.78           C  
ATOM   4488  HB2 PHE A 278      26.757   3.996  -9.342  1.00 84.78           H  
ATOM   4489  HB3 PHE A 278      28.255   4.152  -8.440  1.00 84.78           H  
ATOM   4490  O   PHE A 278      29.508   2.126  -9.295  1.00 84.78           O  
ATOM   4491  CG  PHE A 278      27.587   5.956  -9.315  1.00 84.78           C  
ATOM   4492  CD1 PHE A 278      28.581   6.769  -8.744  1.00 84.78           C  
ATOM   4493  HD1 PHE A 278      29.489   6.322  -8.367  1.00 84.78           H  
ATOM   4494  CD2 PHE A 278      26.436   6.547  -9.853  1.00 84.78           C  
ATOM   4495  HD2 PHE A 278      25.729   5.923 -10.380  1.00 84.78           H  
ATOM   4496  CE1 PHE A 278      28.402   8.163  -8.681  1.00 84.78           C  
ATOM   4497  HE1 PHE A 278      29.175   8.788  -8.258  1.00 84.78           H  
ATOM   4498  CE2 PHE A 278      26.249   7.936  -9.782  1.00 84.78           C  
ATOM   4499  HE2 PHE A 278      25.389   8.389 -10.253  1.00 84.78           H  
ATOM   4500  CZ  PHE A 278      27.227   8.747  -9.185  1.00 84.78           C  
ATOM   4501  HZ  PHE A 278      27.097   9.819  -9.157  1.00 84.78           H  
ATOM   4502  N   LEU A 279      28.739   1.560 -11.325  1.00 81.46           N  
ATOM   4503  H   LEU A 279      28.433   1.878 -12.233  1.00 81.46           H  
ATOM   4504  CA  LEU A 279      29.072   0.147 -11.199  1.00 81.46           C  
ATOM   4505  HA  LEU A 279      29.060  -0.104 -10.138  1.00 81.46           H  
ATOM   4506  C   LEU A 279      30.469  -0.136 -11.769  1.00 81.46           C  
ATOM   4507  CB  LEU A 279      28.009  -0.719 -11.883  1.00 81.46           C  
ATOM   4508  HB2 LEU A 279      27.897  -0.362 -12.907  1.00 81.46           H  
ATOM   4509  HB3 LEU A 279      28.362  -1.749 -11.923  1.00 81.46           H  
ATOM   4510  O   LEU A 279      30.689  -0.042 -12.969  1.00 81.46           O  
ATOM   4511  CG  LEU A 279      26.639  -0.684 -11.199  1.00 81.46           C  
ATOM   4512  HG  LEU A 279      26.314   0.353 -11.109  1.00 81.46           H  
ATOM   4513  CD1 LEU A 279      25.621  -1.447 -12.044  1.00 81.46           C  
ATOM   4514 HD11 LEU A 279      25.920  -2.490 -12.143  1.00 81.46           H  
ATOM   4515 HD12 LEU A 279      25.591  -0.984 -13.030  1.00 81.46           H  
ATOM   4516 HD13 LEU A 279      24.630  -1.397 -11.593  1.00 81.46           H  
ATOM   4517  CD2 LEU A 279      26.655  -1.329  -9.807  1.00 81.46           C  
ATOM   4518 HD21 LEU A 279      25.638  -1.393  -9.420  1.00 81.46           H  
ATOM   4519 HD22 LEU A 279      27.088  -2.328  -9.865  1.00 81.46           H  
ATOM   4520 HD23 LEU A 279      27.239  -0.709  -9.128  1.00 81.46           H  
ATOM   4521  N   PRO A 280      31.424  -0.611 -10.950  1.00 81.39           N  
ATOM   4522  CA  PRO A 280      32.811  -0.767 -11.395  1.00 81.39           C  
ATOM   4523  HA  PRO A 280      33.161   0.173 -11.821  1.00 81.39           H  
ATOM   4524  C   PRO A 280      33.022  -1.859 -12.458  1.00 81.39           C  
ATOM   4525  CB  PRO A 280      33.599  -1.064 -10.114  1.00 81.39           C  
ATOM   4526  HB2 PRO A 280      33.964  -0.126  -9.695  1.00 81.39           H  
ATOM   4527  HB3 PRO A 280      34.433  -1.744 -10.290  1.00 81.39           H  
ATOM   4528  O   PRO A 280      34.027  -1.836 -13.155  1.00 81.39           O  
ATOM   4529  CG  PRO A 280      32.563  -1.670  -9.168  1.00 81.39           C  
ATOM   4530  HG2 PRO A 280      32.832  -1.520  -8.122  1.00 81.39           H  
ATOM   4531  HG3 PRO A 280      32.444  -2.731  -9.388  1.00 81.39           H  
ATOM   4532  CD  PRO A 280      31.289  -0.922  -9.538  1.00 81.39           C  
ATOM   4533  HD2 PRO A 280      30.420  -1.552  -9.344  1.00 81.39           H  
ATOM   4534  HD3 PRO A 280      31.223   0.005  -8.968  1.00 81.39           H  
ATOM   4535  N   ASN A 281      32.113  -2.836 -12.559  1.00 81.83           N  
ATOM   4536  H   ASN A 281      31.263  -2.726 -12.024  1.00 81.83           H  
ATOM   4537  CA  ASN A 281      32.255  -4.011 -13.431  1.00 81.83           C  
ATOM   4538  HA  ASN A 281      33.065  -3.835 -14.139  1.00 81.83           H  
ATOM   4539  C   ASN A 281      31.000  -4.278 -14.280  1.00 81.83           C  
ATOM   4540  CB  ASN A 281      32.616  -5.241 -12.575  1.00 81.83           C  
ATOM   4541  HB2 ASN A 281      31.825  -5.409 -11.844  1.00 81.83           H  
ATOM   4542  HB3 ASN A 281      32.677  -6.121 -13.215  1.00 81.83           H  
ATOM   4543  O   ASN A 281      30.797  -5.402 -14.745  1.00 81.83           O  
ATOM   4544  CG  ASN A 281      33.953  -5.132 -11.870  1.00 81.83           C  
ATOM   4545  ND2 ASN A 281      34.031  -5.561 -10.632  1.00 81.83           N  
ATOM   4546 HD21 ASN A 281      33.220  -5.936 -10.161  1.00 81.83           H  
ATOM   4547 HD22 ASN A 281      34.947  -5.476 -10.213  1.00 81.83           H  
ATOM   4548  OD1 ASN A 281      34.959  -4.718 -12.408  1.00 81.83           O  
ATOM   4549  N   HIS A 282      30.110  -3.296 -14.426  1.00 81.41           N  
ATOM   4550  H   HIS A 282      30.329  -2.362 -14.112  1.00 81.41           H  
ATOM   4551  CA  HIS A 282      28.884  -3.481 -15.191  1.00 81.41           C  
ATOM   4552  HA  HIS A 282      29.063  -4.208 -15.984  1.00 81.41           H  
ATOM   4553  C   HIS A 282      28.440  -2.185 -15.848  1.00 81.41           C  
ATOM   4554  CB  HIS A 282      27.768  -4.028 -14.295  1.00 81.41           C  
ATOM   4555  HB2 HIS A 282      28.091  -4.968 -13.848  1.00 81.41           H  
ATOM   4556  HB3 HIS A 282      27.567  -3.320 -13.491  1.00 81.41           H  
ATOM   4557  O   HIS A 282      27.909  -1.312 -15.185  1.00 81.41           O  
ATOM   4558  CG  HIS A 282      26.502  -4.273 -15.077  1.00 81.41           C  
ATOM   4559  CD2 HIS A 282      25.391  -3.473 -15.133  1.00 81.41           C  
ATOM   4560  HD2 HIS A 282      25.258  -2.539 -14.607  1.00 81.41           H  
ATOM   4561  ND1 HIS A 282      26.300  -5.305 -15.962  1.00 81.41           N  
ATOM   4562  HD1 HIS A 282      26.966  -6.032 -16.182  1.00 81.41           H  
ATOM   4563  CE1 HIS A 282      25.091  -5.143 -16.522  1.00 81.41           C  
ATOM   4564  HE1 HIS A 282      24.662  -5.792 -17.271  1.00 81.41           H  
ATOM   4565  NE2 HIS A 282      24.486  -4.052 -16.033  1.00 81.41           N  
ATOM   4566  N   PHE A 283      28.567  -2.141 -17.165  1.00 83.05           N  
ATOM   4567  H   PHE A 283      29.045  -2.896 -17.636  1.00 83.05           H  
ATOM   4568  CA  PHE A 283      28.190  -0.991 -17.961  1.00 83.05           C  
ATOM   4569  HA  PHE A 283      28.351  -0.082 -17.381  1.00 83.05           H  
ATOM   4570  C   PHE A 283      26.718  -1.082 -18.371  1.00 83.05           C  
ATOM   4571  CB  PHE A 283      29.133  -0.983 -19.160  1.00 83.05           C  
ATOM   4572  HB2 PHE A 283      29.050  -1.938 -19.679  1.00 83.05           H  
ATOM   4573  HB3 PHE A 283      30.154  -0.896 -18.788  1.00 83.05           H  
ATOM   4574  O   PHE A 283      26.381  -1.772 -19.338  1.00 83.05           O  
ATOM   4575  CG  PHE A 283      28.931   0.118 -20.167  1.00 83.05           C  
ATOM   4576  CD1 PHE A 283      29.561  -0.028 -21.413  1.00 83.05           C  
ATOM   4577  HD1 PHE A 283      30.123  -0.924 -21.634  1.00 83.05           H  
ATOM   4578  CD2 PHE A 283      28.237   1.305 -19.853  1.00 83.05           C  
ATOM   4579  HD2 PHE A 283      27.816   1.473 -18.873  1.00 83.05           H  
ATOM   4580  CE1 PHE A 283      29.542   1.020 -22.335  1.00 83.05           C  
ATOM   4581  HE1 PHE A 283      30.081   0.942 -23.268  1.00 83.05           H  
ATOM   4582  CE2 PHE A 283      28.217   2.351 -20.784  1.00 83.05           C  
ATOM   4583  HE2 PHE A 283      27.770   3.301 -20.530  1.00 83.05           H  
ATOM   4584  CZ  PHE A 283      28.901   2.212 -22.000  1.00 83.05           C  
ATOM   4585  HZ  PHE A 283      29.019   3.048 -22.674  1.00 83.05           H  
ATOM   4586  N   CYS A 284      25.834  -0.383 -17.657  1.00 80.54           N  
ATOM   4587  H   CYS A 284      26.180   0.174 -16.889  1.00 80.54           H  
ATOM   4588  CA  CYS A 284      24.387  -0.460 -17.877  1.00 80.54           C  
ATOM   4589  HA  CYS A 284      24.054  -1.484 -17.705  1.00 80.54           H  
ATOM   4590  C   CYS A 284      24.002  -0.077 -19.314  1.00 80.54           C  
ATOM   4591  CB  CYS A 284      23.672   0.476 -16.892  1.00 80.54           C  
ATOM   4592  HB2 CYS A 284      22.614   0.540 -17.149  1.00 80.54           H  
ATOM   4593  HB3 CYS A 284      24.111   1.472 -16.959  1.00 80.54           H  
ATOM   4594  O   CYS A 284      23.226  -0.780 -19.963  1.00 80.54           O  
ATOM   4595  SG  CYS A 284      23.836  -0.113 -15.188  1.00 80.54           S  
ATOM   4596  HG  CYS A 284      25.114   0.262 -15.090  1.00 80.54           H  
ATOM   4597  N   ALA A 285      24.553   1.027 -19.827  1.00 79.77           N  
ATOM   4598  H   ALA A 285      25.215   1.539 -19.262  1.00 79.77           H  
ATOM   4599  CA  ALA A 285      24.250   1.520 -21.172  1.00 79.77           C  
ATOM   4600  HA  ALA A 285      23.172   1.470 -21.327  1.00 79.77           H  
ATOM   4601  C   ALA A 285      24.908   0.690 -22.286  1.00 79.77           C  
ATOM   4602  CB  ALA A 285      24.670   2.989 -21.269  1.00 79.77           C  
ATOM   4603  HB1 ALA A 285      24.223   3.574 -20.466  1.00 79.77           H  
ATOM   4604  HB2 ALA A 285      24.357   3.399 -22.229  1.00 79.77           H  
ATOM   4605  HB3 ALA A 285      25.755   3.073 -21.207  1.00 79.77           H  
ATOM   4606  O   ALA A 285      24.516   0.819 -23.445  1.00 79.77           O  
ATOM   4607  N   GLY A 286      25.877  -0.161 -21.943  1.00 78.71           N  
ATOM   4608  H   GLY A 286      26.111  -0.247 -20.964  1.00 78.71           H  
ATOM   4609  CA  GLY A 286      26.730  -0.856 -22.893  1.00 78.71           C  
ATOM   4610  HA2 GLY A 286      27.229  -0.105 -23.506  1.00 78.71           H  
ATOM   4611  HA3 GLY A 286      27.492  -1.406 -22.341  1.00 78.71           H  
ATOM   4612  C   GLY A 286      26.004  -1.847 -23.808  1.00 78.71           C  
ATOM   4613  O   GLY A 286      24.891  -2.300 -23.510  1.00 78.71           O  
ATOM   4614  N   PRO A 287      26.661  -2.267 -24.904  1.00 77.68           N  
ATOM   4615  CA  PRO A 287      26.076  -3.150 -25.916  1.00 77.68           C  
ATOM   4616  HA  PRO A 287      25.159  -2.704 -26.300  1.00 77.68           H  
ATOM   4617  C   PRO A 287      25.725  -4.549 -25.390  1.00 77.68           C  
ATOM   4618  CB  PRO A 287      27.114  -3.204 -27.043  1.00 77.68           C  
ATOM   4619  HB2 PRO A 287      26.896  -2.418 -27.767  1.00 77.68           H  
ATOM   4620  HB3 PRO A 287      27.137  -4.175 -27.539  1.00 77.68           H  
ATOM   4621  O   PRO A 287      24.840  -5.206 -25.931  1.00 77.68           O  
ATOM   4622  CG  PRO A 287      28.437  -2.893 -26.344  1.00 77.68           C  
ATOM   4623  HG2 PRO A 287      29.169  -2.468 -27.030  1.00 77.68           H  
ATOM   4624  HG3 PRO A 287      28.826  -3.795 -25.872  1.00 77.68           H  
ATOM   4625  CD  PRO A 287      28.018  -1.891 -25.275  1.00 77.68           C  
ATOM   4626  HD2 PRO A 287      28.703  -1.934 -24.427  1.00 77.68           H  
ATOM   4627  HD3 PRO A 287      28.009  -0.887 -25.699  1.00 77.68           H  
ATOM   4628  N   ASN A 288      26.378  -4.986 -24.309  1.00 76.46           N  
ATOM   4629  H   ASN A 288      27.081  -4.378 -23.914  1.00 76.46           H  
ATOM   4630  CA  ASN A 288      26.121  -6.271 -23.651  1.00 76.46           C  
ATOM   4631  HA  ASN A 288      25.739  -6.973 -24.392  1.00 76.46           H  
ATOM   4632  C   ASN A 288      25.051  -6.191 -22.543  1.00 76.46           C  
ATOM   4633  CB  ASN A 288      27.455  -6.822 -23.119  1.00 76.46           C  
ATOM   4634  HB2 ASN A 288      27.276  -7.765 -22.603  1.00 76.46           H  
ATOM   4635  HB3 ASN A 288      27.874  -6.118 -22.400  1.00 76.46           H  
ATOM   4636  O   ASN A 288      24.773  -7.200 -21.896  1.00 76.46           O  
ATOM   4637  CG  ASN A 288      28.464  -7.096 -24.220  1.00 76.46           C  
ATOM   4638  ND2 ASN A 288      29.725  -6.819 -23.983  1.00 76.46           N  
ATOM   4639 HD21 ASN A 288      30.368  -7.014 -24.738  1.00 76.46           H  
ATOM   4640 HD22 ASN A 288      30.019  -6.446 -23.092  1.00 76.46           H  
ATOM   4641  OD1 ASN A 288      28.148  -7.559 -25.300  1.00 76.46           O  
ATOM   4642  N   ALA A 289      24.478  -5.009 -22.297  1.00 73.83           N  
ATOM   4643  H   ALA A 289      24.738  -4.220 -22.873  1.00 73.83           H  
ATOM   4644  CA  ALA A 289      23.469  -4.764 -21.271  1.00 73.83           C  
ATOM   4645  HA  ALA A 289      23.157  -5.713 -20.836  1.00 73.83           H  
ATOM   4646  C   ALA A 289      22.206  -4.149 -21.898  1.00 73.83           C  
ATOM   4647  CB  ALA A 289      24.102  -3.935 -20.144  1.00 73.83           C  
ATOM   4648  HB1 ALA A 289      24.482  -2.997 -20.548  1.00 73.83           H  
ATOM   4649  HB2 ALA A 289      23.370  -3.726 -19.364  1.00 73.83           H  
ATOM   4650  HB3 ALA A 289      24.935  -4.483 -19.704  1.00 73.83           H  
ATOM   4651  O   ALA A 289      21.480  -4.832 -22.624  1.00 73.83           O  
ATOM   4652  N   TYR A 290      21.911  -2.876 -21.617  1.00 68.26           N  
ATOM   4653  H   TYR A 290      22.524  -2.352 -21.009  1.00 68.26           H  
ATOM   4654  CA  TYR A 290      20.705  -2.212 -22.112  1.00 68.26           C  
ATOM   4655  HA  TYR A 290      19.913  -2.955 -22.208  1.00 68.26           H  
ATOM   4656  C   TYR A 290      20.860  -1.609 -23.506  1.00 68.26           C  
ATOM   4657  CB  TYR A 290      20.251  -1.163 -21.091  1.00 68.26           C  
ATOM   4658  HB2 TYR A 290      19.347  -0.680 -21.461  1.00 68.26           H  
ATOM   4659  HB3 TYR A 290      21.006  -0.378 -21.041  1.00 68.26           H  
ATOM   4660  O   TYR A 290      19.844  -1.398 -24.169  1.00 68.26           O  
ATOM   4661  CG  TYR A 290      19.995  -1.718 -19.699  1.00 68.26           C  
ATOM   4662  CD1 TYR A 290      19.325  -2.948 -19.523  1.00 68.26           C  
ATOM   4663  HD1 TYR A 290      18.918  -3.472 -20.375  1.00 68.26           H  
ATOM   4664  CD2 TYR A 290      20.523  -1.047 -18.583  1.00 68.26           C  
ATOM   4665  HD2 TYR A 290      21.036  -0.106 -18.718  1.00 68.26           H  
ATOM   4666  CE1 TYR A 290      19.281  -3.553 -18.256  1.00 68.26           C  
ATOM   4667  HE1 TYR A 290      18.820  -4.522 -18.132  1.00 68.26           H  
ATOM   4668  CE2 TYR A 290      20.482  -1.644 -17.313  1.00 68.26           C  
ATOM   4669  HE2 TYR A 290      20.967  -1.170 -16.472  1.00 68.26           H  
ATOM   4670  OH  TYR A 290      19.963  -3.531 -15.949  1.00 68.26           O  
ATOM   4671  HH  TYR A 290      19.807  -4.476 -16.018  1.00 68.26           H  
ATOM   4672  CZ  TYR A 290      19.912  -2.921 -17.163  1.00 68.26           C  
ATOM   4673  N   ASN A 291      22.097  -1.368 -23.957  1.00 73.70           N  
ATOM   4674  H   ASN A 291      22.881  -1.605 -23.366  1.00 73.70           H  
ATOM   4675  CA  ASN A 291      22.424  -0.805 -25.267  1.00 73.70           C  
ATOM   4676  HA  ASN A 291      23.459  -0.469 -25.216  1.00 73.70           H  
ATOM   4677  C   ASN A 291      21.590   0.448 -25.612  1.00 73.70           C  
ATOM   4678  CB  ASN A 291      22.362  -1.918 -26.324  1.00 73.70           C  
ATOM   4679  HB2 ASN A 291      22.863  -2.811 -25.952  1.00 73.70           H  
ATOM   4680  HB3 ASN A 291      21.319  -2.162 -26.527  1.00 73.70           H  
ATOM   4681  O   ASN A 291      21.009   0.549 -26.691  1.00 73.70           O  
ATOM   4682  CG  ASN A 291      23.054  -1.500 -27.609  1.00 73.70           C  
ATOM   4683  ND2 ASN A 291      22.503  -1.828 -28.752  1.00 73.70           N  
ATOM   4684 HD21 ASN A 291      21.560  -2.190 -28.764  1.00 73.70           H  
ATOM   4685 HD22 ASN A 291      22.968  -1.461 -29.570  1.00 73.70           H  
ATOM   4686  OD1 ASN A 291      24.111  -0.895 -27.614  1.00 73.70           O  
ATOM   4687  N   THR A 292      21.471   1.375 -24.659  1.00 70.93           N  
ATOM   4688  H   THR A 292      22.038   1.270 -23.830  1.00 70.93           H  
ATOM   4689  CA  THR A 292      20.689   2.615 -24.786  1.00 70.93           C  
ATOM   4690  HA  THR A 292      20.716   2.940 -25.826  1.00 70.93           H  
ATOM   4691  C   THR A 292      21.294   3.718 -23.927  1.00 70.93           C  
ATOM   4692  CB  THR A 292      19.214   2.401 -24.403  1.00 70.93           C  
ATOM   4693  HB  THR A 292      18.806   1.606 -25.028  1.00 70.93           H  
ATOM   4694  O   THR A 292      21.928   3.431 -22.916  1.00 70.93           O  
ATOM   4695  CG2 THR A 292      18.984   2.046 -22.934  1.00 70.93           C  
ATOM   4696 HG21 THR A 292      19.288   2.869 -22.288  1.00 70.93           H  
ATOM   4697 HG22 THR A 292      17.928   1.829 -22.769  1.00 70.93           H  
ATOM   4698 HG23 THR A 292      19.570   1.160 -22.689  1.00 70.93           H  
ATOM   4699  OG1 THR A 292      18.480   3.577 -24.642  1.00 70.93           O  
ATOM   4700  HG1 THR A 292      18.509   4.122 -23.852  1.00 70.93           H  
ATOM   4701  N   GLY A 293      21.058   4.980 -24.295  1.00 80.74           N  
ATOM   4702  H   GLY A 293      20.478   5.143 -25.106  1.00 80.74           H  
ATOM   4703  CA  GLY A 293      21.467   6.128 -23.489  1.00 80.74           C  
ATOM   4704  HA2 GLY A 293      22.454   5.909 -23.083  1.00 80.74           H  
ATOM   4705  HA3 GLY A 293      21.549   7.018 -24.113  1.00 80.74           H  
ATOM   4706  C   GLY A 293      20.500   6.425 -22.339  1.00 80.74           C  
ATOM   4707  O   GLY A 293      19.285   6.481 -22.563  1.00 80.74           O  
ATOM   4708  N   TRP A 294      21.020   6.615 -21.123  1.00 85.13           N  
ATOM   4709  H   TRP A 294      22.025   6.589 -21.031  1.00 85.13           H  
ATOM   4710  CA  TRP A 294      20.247   7.037 -19.948  1.00 85.13           C  
ATOM   4711  HA  TRP A 294      19.608   7.871 -20.237  1.00 85.13           H  
ATOM   4712  C   TRP A 294      21.148   7.499 -18.788  1.00 85.13           C  
ATOM   4713  CB  TRP A 294      19.362   5.882 -19.456  1.00 85.13           C  
ATOM   4714  HB2 TRP A 294      18.986   5.298 -20.297  1.00 85.13           H  
ATOM   4715  HB3 TRP A 294      19.979   5.233 -18.835  1.00 85.13           H  
ATOM   4716  O   TRP A 294      22.333   7.177 -18.731  1.00 85.13           O  
ATOM   4717  CG  TRP A 294      18.192   6.288 -18.628  1.00 85.13           C  
ATOM   4718  CD1 TRP A 294      18.047   6.025 -17.313  1.00 85.13           C  
ATOM   4719  HD1 TRP A 294      18.759   5.483 -16.708  1.00 85.13           H  
ATOM   4720  CD2 TRP A 294      17.012   7.046 -19.025  1.00 85.13           C  
ATOM   4721  CE2 TRP A 294      16.184   7.211 -17.876  1.00 85.13           C  
ATOM   4722  CE3 TRP A 294      16.558   7.611 -20.235  1.00 85.13           C  
ATOM   4723  HE3 TRP A 294      17.170   7.515 -21.120  1.00 85.13           H  
ATOM   4724  NE1 TRP A 294      16.868   6.577 -16.865  1.00 85.13           N  
ATOM   4725  HE1 TRP A 294      16.499   6.387 -15.944  1.00 85.13           H  
ATOM   4726  CH2 TRP A 294      14.559   8.480 -19.132  1.00 85.13           C  
ATOM   4727  HH2 TRP A 294      13.657   9.072 -19.168  1.00 85.13           H  
ATOM   4728  CZ2 TRP A 294      14.957   7.883 -17.927  1.00 85.13           C  
ATOM   4729  HZ2 TRP A 294      14.353   7.989 -17.038  1.00 85.13           H  
ATOM   4730  CZ3 TRP A 294      15.349   8.332 -20.283  1.00 85.13           C  
ATOM   4731  HZ3 TRP A 294      15.032   8.803 -21.202  1.00 85.13           H  
ATOM   4732  N   TRP A 295      20.562   8.188 -17.810  1.00 86.86           N  
ATOM   4733  H   TRP A 295      19.586   8.428 -17.917  1.00 86.86           H  
ATOM   4734  CA  TRP A 295      21.186   8.508 -16.521  1.00 86.86           C  
ATOM   4735  HA  TRP A 295      22.211   8.848 -16.669  1.00 86.86           H  
ATOM   4736  C   TRP A 295      21.234   7.278 -15.613  1.00 86.86           C  
ATOM   4737  CB  TRP A 295      20.385   9.647 -15.880  1.00 86.86           C  
ATOM   4738  HB2 TRP A 295      20.713   9.803 -14.853  1.00 86.86           H  
ATOM   4739  HB3 TRP A 295      19.330   9.377 -15.840  1.00 86.86           H  
ATOM   4740  O   TRP A 295      20.389   7.121 -14.743  1.00 86.86           O  
ATOM   4741  CG  TRP A 295      20.527  10.945 -16.583  1.00 86.86           C  
ATOM   4742  CD1 TRP A 295      21.607  11.752 -16.524  1.00 86.86           C  
ATOM   4743  HD1 TRP A 295      22.488  11.563 -15.930  1.00 86.86           H  
ATOM   4744  CD2 TRP A 295      19.605  11.563 -17.520  1.00 86.86           C  
ATOM   4745  CE2 TRP A 295      20.207  12.762 -18.004  1.00 86.86           C  
ATOM   4746  CE3 TRP A 295      18.358  11.187 -18.064  1.00 86.86           C  
ATOM   4747  HE3 TRP A 295      17.879  10.283 -17.716  1.00 86.86           H  
ATOM   4748  NE1 TRP A 295      21.414  12.840 -17.348  1.00 86.86           N  
ATOM   4749  HE1 TRP A 295      22.086  13.587 -17.452  1.00 86.86           H  
ATOM   4750  CH2 TRP A 295      18.371  13.139 -19.531  1.00 86.86           C  
ATOM   4751  HH2 TRP A 295      17.909  13.726 -20.311  1.00 86.86           H  
ATOM   4752  CZ2 TRP A 295      19.616  13.529 -19.011  1.00 86.86           C  
ATOM   4753  HZ2 TRP A 295      20.146  14.381 -19.411  1.00 86.86           H  
ATOM   4754  CZ3 TRP A 295      17.742  11.973 -19.056  1.00 86.86           C  
ATOM   4755  HZ3 TRP A 295      16.788  11.675 -19.464  1.00 86.86           H  
ATOM   4756  N   PHE A 296      22.136   6.327 -15.841  1.00 81.17           N  
ATOM   4757  H   PHE A 296      22.828   6.477 -16.561  1.00 81.17           H  
ATOM   4758  CA  PHE A 296      22.203   5.109 -15.025  1.00 81.17           C  
ATOM   4759  HA  PHE A 296      21.186   4.816 -14.763  1.00 81.17           H  
ATOM   4760  C   PHE A 296      22.950   5.343 -13.703  1.00 81.17           C  
ATOM   4761  CB  PHE A 296      22.788   3.954 -15.841  1.00 81.17           C  
ATOM   4762  HB2 PHE A 296      22.911   3.089 -15.190  1.00 81.17           H  
ATOM   4763  HB3 PHE A 296      23.778   4.240 -16.195  1.00 81.17           H  
ATOM   4764  O   PHE A 296      23.920   6.091 -13.649  1.00 81.17           O  
ATOM   4765  CG  PHE A 296      21.929   3.539 -17.023  1.00 81.17           C  
ATOM   4766  CD1 PHE A 296      20.715   2.852 -16.831  1.00 81.17           C  
ATOM   4767  HD1 PHE A 296      20.379   2.626 -15.830  1.00 81.17           H  
ATOM   4768  CD2 PHE A 296      22.357   3.821 -18.329  1.00 81.17           C  
ATOM   4769  HD2 PHE A 296      23.282   4.359 -18.473  1.00 81.17           H  
ATOM   4770  CE1 PHE A 296      19.953   2.442 -17.943  1.00 81.17           C  
ATOM   4771  HE1 PHE A 296      19.025   1.908 -17.804  1.00 81.17           H  
ATOM   4772  CE2 PHE A 296      21.609   3.398 -19.439  1.00 81.17           C  
ATOM   4773  HE2 PHE A 296      21.950   3.625 -20.439  1.00 81.17           H  
ATOM   4774  CZ  PHE A 296      20.408   2.699 -19.246  1.00 81.17           C  
ATOM   4775  HZ  PHE A 296      19.835   2.366 -20.099  1.00 81.17           H  
ATOM   4776  N   ARG A 297      22.489   4.691 -12.622  1.00 78.73           N  
ATOM   4777  H   ARG A 297      21.700   4.075 -12.758  1.00 78.73           H  
ATOM   4778  CA  ARG A 297      23.169   4.715 -11.314  1.00 78.73           C  
ATOM   4779  HA  ARG A 297      24.001   5.414 -11.407  1.00 78.73           H  
ATOM   4780  C   ARG A 297      23.825   3.375 -11.001  1.00 78.73           C  
ATOM   4781  CB  ARG A 297      22.253   5.244 -10.194  1.00 78.73           C  
ATOM   4782  HB2 ARG A 297      21.707   6.114 -10.560  1.00 78.73           H  
ATOM   4783  HB3 ARG A 297      21.509   4.497  -9.917  1.00 78.73           H  
ATOM   4784  O   ARG A 297      25.010   3.209 -11.220  1.00 78.73           O  
ATOM   4785  CG  ARG A 297      23.087   5.635  -8.961  1.00 78.73           C  
ATOM   4786  HG2 ARG A 297      23.579   4.755  -8.547  1.00 78.73           H  
ATOM   4787  HG3 ARG A 297      23.840   6.361  -9.265  1.00 78.73           H  
ATOM   4788  CD  ARG A 297      22.224   6.296  -7.891  1.00 78.73           C  
ATOM   4789  HD2 ARG A 297      21.455   5.599  -7.557  1.00 78.73           H  
ATOM   4790  HD3 ARG A 297      21.745   7.161  -8.350  1.00 78.73           H  
ATOM   4791  NE  ARG A 297      23.036   6.742  -6.744  1.00 78.73           N  
ATOM   4792  HE  ARG A 297      23.993   6.420  -6.710  1.00 78.73           H  
ATOM   4793  NH1 ARG A 297      21.500   8.232  -5.924  1.00 78.73           N  
ATOM   4794 HH11 ARG A 297      21.327   9.077  -5.399  1.00 78.73           H  
ATOM   4795 HH12 ARG A 297      20.943   8.073  -6.752  1.00 78.73           H  
ATOM   4796  NH2 ARG A 297      23.509   8.065  -4.951  1.00 78.73           N  
ATOM   4797 HH21 ARG A 297      23.281   8.881  -4.401  1.00 78.73           H  
ATOM   4798 HH22 ARG A 297      24.467   7.747  -4.980  1.00 78.73           H  
ATOM   4799  CZ  ARG A 297      22.677   7.669  -5.874  1.00 78.73           C  
ATOM   4800  N   ASN A 298      23.016   2.430 -10.519  1.00 71.62           N  
ATOM   4801  H   ASN A 298      22.040   2.678 -10.443  1.00 71.62           H  
ATOM   4802  CA  ASN A 298      23.377   1.041 -10.226  1.00 71.62           C  
ATOM   4803  HA  ASN A 298      24.344   0.822 -10.679  1.00 71.62           H  
ATOM   4804  C   ASN A 298      22.342   0.106 -10.878  1.00 71.62           C  
ATOM   4805  CB  ASN A 298      23.473   0.816  -8.698  1.00 71.62           C  
ATOM   4806  HB2 ASN A 298      23.578  -0.252  -8.510  1.00 71.62           H  
ATOM   4807  HB3 ASN A 298      22.548   1.151  -8.227  1.00 71.62           H  
ATOM   4808  O   ASN A 298      21.682  -0.673 -10.191  1.00 71.62           O  
ATOM   4809  CG  ASN A 298      24.646   1.485  -8.011  1.00 71.62           C  
ATOM   4810  ND2 ASN A 298      24.649   1.536  -6.701  1.00 71.62           N  
ATOM   4811 HD21 ASN A 298      25.506   1.904  -6.314  1.00 71.62           H  
ATOM   4812 HD22 ASN A 298      23.951   1.044  -6.163  1.00 71.62           H  
ATOM   4813  OD1 ASN A 298      25.584   1.961  -8.603  1.00 71.62           O  
ATOM   4814  N   GLY A 299      22.101   0.271 -12.181  1.00 66.04           N  
ATOM   4815  H   GLY A 299      22.716   0.874 -12.708  1.00 66.04           H  
ATOM   4816  CA  GLY A 299      20.985  -0.351 -12.903  1.00 66.04           C  
ATOM   4817  HA2 GLY A 299      21.365  -0.802 -13.820  1.00 66.04           H  
ATOM   4818  HA3 GLY A 299      20.549  -1.150 -12.305  1.00 66.04           H  
ATOM   4819  C   GLY A 299      19.878   0.641 -13.282  1.00 66.04           C  
ATOM   4820  O   GLY A 299      20.092   1.856 -13.315  1.00 66.04           O  
ATOM   4821  N   HIS A 300      18.684   0.121 -13.584  1.00 60.45           N  
ATOM   4822  H   HIS A 300      18.536  -0.871 -13.460  1.00 60.45           H  
ATOM   4823  CA  HIS A 300      17.550   0.891 -14.105  1.00 60.45           C  
ATOM   4824  HA  HIS A 300      17.807   1.950 -14.090  1.00 60.45           H  
ATOM   4825  C   HIS A 300      16.297   0.714 -13.235  1.00 60.45           C  
ATOM   4826  CB  HIS A 300      17.295   0.525 -15.579  1.00 60.45           C  
ATOM   4827  HB2 HIS A 300      18.210   0.712 -16.142  1.00 60.45           H  
ATOM   4828  HB3 HIS A 300      16.518   1.180 -15.972  1.00 60.45           H  
ATOM   4829  O   HIS A 300      15.812  -0.396 -13.043  1.00 60.45           O  
ATOM   4830  CG  HIS A 300      16.891  -0.910 -15.821  1.00 60.45           C  
ATOM   4831  CD2 HIS A 300      15.697  -1.372 -16.307  1.00 60.45           C  
ATOM   4832  HD2 HIS A 300      14.852  -0.761 -16.588  1.00 60.45           H  
ATOM   4833  ND1 HIS A 300      17.664  -2.015 -15.588  1.00 60.45           N  
ATOM   4834  HD1 HIS A 300      18.649  -2.029 -15.361  1.00 60.45           H  
ATOM   4835  CE1 HIS A 300      16.970  -3.107 -15.934  1.00 60.45           C  
ATOM   4836  HE1 HIS A 300      17.337  -4.122 -15.879  1.00 60.45           H  
ATOM   4837  NE2 HIS A 300      15.765  -2.767 -16.397  1.00 60.45           N  
ATOM   4838  N   TYR A 301      15.766   1.827 -12.725  1.00 60.65           N  
ATOM   4839  H   TYR A 301      16.256   2.698 -12.872  1.00 60.65           H  
ATOM   4840  CA  TYR A 301      14.451   1.898 -12.066  1.00 60.65           C  
ATOM   4841  HA  TYR A 301      14.082   0.899 -11.834  1.00 60.65           H  
ATOM   4842  C   TYR A 301      13.423   2.576 -12.976  1.00 60.65           C  
ATOM   4843  CB  TYR A 301      14.598   2.688 -10.762  1.00 60.65           C  
ATOM   4844  HB2 TYR A 301      13.604   2.860 -10.351  1.00 60.65           H  
ATOM   4845  HB3 TYR A 301      15.037   3.663 -10.970  1.00 60.65           H  
ATOM   4846  O   TYR A 301      12.244   2.218 -13.022  1.00 60.65           O  
ATOM   4847  CG  TYR A 301      15.422   1.976  -9.712  1.00 60.65           C  
ATOM   4848  CD1 TYR A 301      14.805   0.995  -8.928  1.00 60.65           C  
ATOM   4849  HD1 TYR A 301      13.777   0.739  -9.139  1.00 60.65           H  
ATOM   4850  CD2 TYR A 301      16.784   2.271  -9.516  1.00 60.65           C  
ATOM   4851  HD2 TYR A 301      17.268   3.007 -10.140  1.00 60.65           H  
ATOM   4852  CE1 TYR A 301      15.509   0.318  -7.921  1.00 60.65           C  
ATOM   4853  HE1 TYR A 301      15.023  -0.452  -7.341  1.00 60.65           H  
ATOM   4854  CE2 TYR A 301      17.512   1.579  -8.526  1.00 60.65           C  
ATOM   4855  HE2 TYR A 301      18.564   1.782  -8.393  1.00 60.65           H  
ATOM   4856  OH  TYR A 301      17.564  -0.055  -6.759  1.00 60.65           O  
ATOM   4857  HH  TYR A 301      18.512   0.049  -6.870  1.00 60.65           H  
ATOM   4858  CZ  TYR A 301      16.872   0.606  -7.723  1.00 60.65           C  
ATOM   4859  N   VAL A 302      13.910   3.557 -13.732  1.00 61.41           N  
ATOM   4860  H   VAL A 302      14.860   3.860 -13.574  1.00 61.41           H  
ATOM   4861  CA  VAL A 302      13.215   4.217 -14.823  1.00 61.41           C  
ATOM   4862  HA  VAL A 302      12.327   3.642 -15.084  1.00 61.41           H  
ATOM   4863  C   VAL A 302      14.179   4.233 -16.004  1.00 61.41           C  
ATOM   4864  CB  VAL A 302      12.788   5.635 -14.400  1.00 61.41           C  
ATOM   4865  HB  VAL A 302      13.680   6.220 -14.178  1.00 61.41           H  
ATOM   4866  O   VAL A 302      15.346   4.563 -15.827  1.00 61.41           O  
ATOM   4867  CG1 VAL A 302      12.009   6.341 -15.508  1.00 61.41           C  
ATOM   4868 HG11 VAL A 302      12.639   6.434 -16.393  1.00 61.41           H  
ATOM   4869 HG12 VAL A 302      11.723   7.342 -15.183  1.00 61.41           H  
ATOM   4870 HG13 VAL A 302      11.114   5.770 -15.756  1.00 61.41           H  
ATOM   4871  CG2 VAL A 302      11.904   5.611 -13.146  1.00 61.41           C  
ATOM   4872 HG21 VAL A 302      11.064   4.931 -13.290  1.00 61.41           H  
ATOM   4873 HG22 VAL A 302      12.497   5.288 -12.290  1.00 61.41           H  
ATOM   4874 HG23 VAL A 302      11.520   6.610 -12.940  1.00 61.41           H  
ATOM   4875  N   SER A 303      13.725   3.852 -17.194  1.00 63.03           N  
ATOM   4876  H   SER A 303      12.761   3.557 -17.258  1.00 63.03           H  
ATOM   4877  CA  SER A 303      14.463   4.048 -18.447  1.00 63.03           C  
ATOM   4878  HA  SER A 303      15.086   4.939 -18.362  1.00 63.03           H  
ATOM   4879  C   SER A 303      13.447   4.264 -19.550  1.00 63.03           C  
ATOM   4880  CB  SER A 303      15.377   2.865 -18.780  1.00 63.03           C  
ATOM   4881  HB2 SER A 303      14.777   1.978 -18.982  1.00 63.03           H  
ATOM   4882  HB3 SER A 303      16.038   2.664 -17.937  1.00 63.03           H  
ATOM   4883  O   SER A 303      12.740   3.337 -19.932  1.00 63.03           O  
ATOM   4884  OG  SER A 303      16.157   3.185 -19.920  1.00 63.03           O  
ATOM   4885  HG  SER A 303      16.908   3.714 -19.639  1.00 63.03           H  
ATOM   4886  N   LEU A 304      13.308   5.507 -20.009  1.00 63.70           N  
ATOM   4887  H   LEU A 304      13.904   6.237 -19.646  1.00 63.70           H  
ATOM   4888  CA  LEU A 304      12.223   5.876 -20.925  1.00 63.70           C  
ATOM   4889  HA  LEU A 304      11.434   5.128 -20.850  1.00 63.70           H  
ATOM   4890  C   LEU A 304      12.641   5.862 -22.398  1.00 63.70           C  
ATOM   4891  CB  LEU A 304      11.607   7.217 -20.510  1.00 63.70           C  
ATOM   4892  HB2 LEU A 304      12.316   8.016 -20.728  1.00 63.70           H  
ATOM   4893  HB3 LEU A 304      10.728   7.369 -21.138  1.00 63.70           H  
ATOM   4894  O   LEU A 304      11.781   5.924 -23.269  1.00 63.70           O  
ATOM   4895  CG  LEU A 304      11.171   7.298 -19.036  1.00 63.70           C  
ATOM   4896  HG  LEU A 304      12.041   7.182 -18.389  1.00 63.70           H  
ATOM   4897  CD1 LEU A 304      10.532   8.648 -18.728  1.00 63.70           C  
ATOM   4898 HD11 LEU A 304      11.209   9.454 -19.008  1.00 63.70           H  
ATOM   4899 HD12 LEU A 304       9.598   8.738 -19.284  1.00 63.70           H  
ATOM   4900 HD13 LEU A 304      10.325   8.721 -17.661  1.00 63.70           H  
ATOM   4901  CD2 LEU A 304      10.149   6.213 -18.718  1.00 63.70           C  
ATOM   4902 HD21 LEU A 304       9.386   6.228 -19.496  1.00 63.70           H  
ATOM   4903 HD22 LEU A 304       9.699   6.386 -17.741  1.00 63.70           H  
ATOM   4904 HD23 LEU A 304      10.630   5.235 -18.704  1.00 63.70           H  
ATOM   4905  N   ASN A 305      13.943   5.724 -22.660  1.00 60.98           N  
ATOM   4906  H   ASN A 305      14.577   5.697 -21.874  1.00 60.98           H  
ATOM   4907  CA  ASN A 305      14.522   5.677 -24.004  1.00 60.98           C  
ATOM   4908  HA  ASN A 305      13.783   6.028 -24.724  1.00 60.98           H  
ATOM   4909  C   ASN A 305      14.906   4.251 -24.444  1.00 60.98           C  
ATOM   4910  CB  ASN A 305      15.725   6.635 -24.057  1.00 60.98           C  
ATOM   4911  HB2 ASN A 305      16.466   6.327 -23.319  1.00 60.98           H  
ATOM   4912  HB3 ASN A 305      16.190   6.567 -25.040  1.00 60.98           H  
ATOM   4913  O   ASN A 305      15.495   4.079 -25.505  1.00 60.98           O  
ATOM   4914  CG  ASN A 305      15.371   8.094 -23.828  1.00 60.98           C  
ATOM   4915  ND2 ASN A 305      16.366   8.920 -23.607  1.00 60.98           N  
ATOM   4916 HD21 ASN A 305      16.131   9.895 -23.488  1.00 60.98           H  
ATOM   4917 HD22 ASN A 305      17.317   8.581 -23.614  1.00 60.98           H  
ATOM   4918  OD1 ASN A 305      14.227   8.516 -23.821  1.00 60.98           O  
ATOM   4919  N   GLY A 306      14.608   3.231 -23.631  1.00 60.46           N  
ATOM   4920  H   GLY A 306      14.099   3.424 -22.780  1.00 60.46           H  
ATOM   4921  CA  GLY A 306      14.961   1.844 -23.928  1.00 60.46           C  
ATOM   4922  HA2 GLY A 306      14.728   1.218 -23.066  1.00 60.46           H  
ATOM   4923  HA3 GLY A 306      16.034   1.788 -24.112  1.00 60.46           H  
ATOM   4924  C   GLY A 306      14.231   1.274 -25.150  1.00 60.46           C  
ATOM   4925  O   GLY A 306      13.095   1.644 -25.457  1.00 60.46           O  
ATOM   4926  N   HIS A 307      14.870   0.324 -25.837  1.00 52.63           N  
ATOM   4927  H   HIS A 307      15.780   0.031 -25.509  1.00 52.63           H  
ATOM   4928  CA  HIS A 307      14.243  -0.425 -26.924  1.00 52.63           C  
ATOM   4929  HA  HIS A 307      13.879   0.287 -27.665  1.00 52.63           H  
ATOM   4930  C   HIS A 307      13.048  -1.234 -26.404  1.00 52.63           C  
ATOM   4931  CB  HIS A 307      15.269  -1.348 -27.599  1.00 52.63           C  
ATOM   4932  HB2 HIS A 307      14.733  -2.121 -28.150  1.00 52.63           H  
ATOM   4933  HB3 HIS A 307      15.872  -1.844 -26.838  1.00 52.63           H  
ATOM   4934  O   HIS A 307      13.195  -2.138 -25.585  1.00 52.63           O  
ATOM   4935  CG  HIS A 307      16.166  -0.637 -28.578  1.00 52.63           C  
ATOM   4936  CD2 HIS A 307      17.481  -0.293 -28.400  1.00 52.63           C  
ATOM   4937  HD2 HIS A 307      18.078  -0.460 -27.516  1.00 52.63           H  
ATOM   4938  ND1 HIS A 307      15.807  -0.230 -29.845  1.00 52.63           N
[truncated: 37,755 more chars]
