# Supplementary material for: Nuclear genome of Bulinus truncatus, an intermediate host of the carcinogenic human blood fluke Schistosoma haematobium
Source: Nat Commun. 2022 Feb 21;13:977. doi: 10.1038/s41467-022-28634-9 (PMC8861042; doi:10.1038/s41467-022-28634-9)
Supplement: Supplementary file 6 — Supplementary Data 3 [file 41467_2022_28634_MOESM6_ESM.zip › Supplementary_Data_3/bglb022646-pa.mature.pep.pdb]

ATOM      1  N   ALA A   1     174.714  -0.955-114.066  1.00 31.18           N  
ATOM      2  H   ALA A   1     173.900  -1.539-113.936  1.00 31.18           H  
ATOM      3  H2  ALA A   1     174.471  -0.171-114.655  1.00 31.18           H  
ATOM      4  H3  ALA A   1     175.006  -0.604-113.165  1.00 31.18           H  
ATOM      5  CA  ALA A   1     175.820  -1.725-114.670  1.00 31.18           C  
ATOM      6  HA  ALA A   1     175.495  -2.131-115.628  1.00 31.18           H  
ATOM      7  C   ALA A   1     176.182  -2.896-113.754  1.00 31.18           C  
ATOM      8  CB  ALA A   1     177.028  -0.804-114.920  1.00 31.18           C  
ATOM      9  HB1 ALA A   1     177.848  -1.383-115.345  1.00 31.18           H  
ATOM     10  HB2 ALA A   1     177.363  -0.350-113.988  1.00 31.18           H  
ATOM     11  HB3 ALA A   1     176.755  -0.016-115.622  1.00 31.18           H  
ATOM     12  O   ALA A   1     176.846  -2.686-112.751  1.00 31.18           O  
ATOM     13  N   GLN A   2     175.705  -4.111-114.040  1.00 30.83           N  
ATOM     14  H   GLN A   2     175.157  -4.263-114.875  1.00 30.83           H  
ATOM     15  CA  GLN A   2     176.131  -5.328-113.334  1.00 30.83           C  
ATOM     16  HA  GLN A   2     176.371  -5.112-112.292  1.00 30.83           H  
ATOM     17  C   GLN A   2     177.400  -5.865-114.023  1.00 30.83           C  
ATOM     18  CB  GLN A   2     174.996  -6.377-113.371  1.00 30.83           C  
ATOM     19  HB2 GLN A   2     174.561  -6.391-114.370  1.00 30.83           H  
ATOM     20  HB3 GLN A   2     175.428  -7.361-113.187  1.00 30.83           H  
ATOM     21  O   GLN A   2     177.295  -6.508-115.062  1.00 30.83           O  
ATOM     22  CG  GLN A   2     173.886  -6.170-112.324  1.00 30.83           C  
ATOM     23  HG2 GLN A   2     174.315  -6.278-111.328  1.00 30.83           H  
ATOM     24  HG3 GLN A   2     173.477  -5.163-112.414  1.00 30.83           H  
ATOM     25  CD  GLN A   2     172.735  -7.168-112.484  1.00 30.83           C  
ATOM     26  NE2 GLN A   2     172.043  -7.529-111.426  1.00 30.83           N  
ATOM     27 HE21 GLN A   2     172.268  -7.190-110.501  1.00 30.83           H  
ATOM     28 HE22 GLN A   2     171.305  -8.197-111.593  1.00 30.83           H  
ATOM     29  OE1 GLN A   2     172.418  -7.618-113.571  1.00 30.83           O  
ATOM     30  N   LYS A   3     178.607  -5.585-113.507  1.00 33.53           N  
ATOM     31  H   LYS A   3     178.651  -5.023-112.669  1.00 33.53           H  
ATOM     32  CA  LYS A   3     179.798  -6.383-113.865  1.00 33.53           C  
ATOM     33  HA  LYS A   3     179.650  -6.868-114.830  1.00 33.53           H  
ATOM     34  C   LYS A   3     179.931  -7.497-112.833  1.00 33.53           C  
ATOM     35  CB  LYS A   3     181.101  -5.557-113.942  1.00 33.53           C  
ATOM     36  HB2 LYS A   3     181.044  -4.713-113.254  1.00 33.53           H  
ATOM     37  HB3 LYS A   3     181.915  -6.193-113.595  1.00 33.53           H  
ATOM     38  O   LYS A   3     180.348  -7.243-111.708  1.00 33.53           O  
ATOM     39  CG  LYS A   3     181.480  -5.087-115.361  1.00 33.53           C  
ATOM     40  HG2 LYS A   3     180.848  -4.244-115.639  1.00 33.53           H  
ATOM     41  HG3 LYS A   3     181.317  -5.898-116.071  1.00 33.53           H  
ATOM     42  CD  LYS A   3     182.966  -4.683-115.418  1.00 33.53           C  
ATOM     43  HD2 LYS A   3     183.571  -5.576-115.259  1.00 33.53           H  
ATOM     44  HD3 LYS A   3     183.195  -3.989-114.610  1.00 33.53           H  
ATOM     45  CE  LYS A   3     183.352  -4.054-116.761  1.00 33.53           C  
ATOM     46  HE2 LYS A   3     182.678  -3.220-116.958  1.00 33.53           H  
ATOM     47  HE3 LYS A   3     183.210  -4.793-117.550  1.00 33.53           H  
ATOM     48  NZ  LYS A   3     184.758  -3.576-116.741  1.00 33.53           N  
ATOM     49  HZ1 LYS A   3     184.905  -2.924-115.984  1.00 33.53           H  
ATOM     50  HZ2 LYS A   3     185.389  -4.349-116.585  1.00 33.53           H  
ATOM     51  HZ3 LYS A   3     185.006  -3.130-117.613  1.00 33.53           H  
ATOM     52  N   GLU A   4     179.590  -8.724-113.215  1.00 29.54           N  
ATOM     53  H   GLU A   4     179.185  -8.862-114.130  1.00 29.54           H  
ATOM     54  CA  GLU A   4     179.983  -9.908-112.450  1.00 29.54           C  
ATOM     55  HA  GLU A   4     179.693  -9.794-111.406  1.00 29.54           H  
ATOM     56  C   GLU A   4     181.509 -10.054-112.522  1.00 29.54           C  
ATOM     57  CB  GLU A   4     179.324 -11.181-113.008  1.00 29.54           C  
ATOM     58  HB2 GLU A   4     179.921 -12.033-112.682  1.00 29.54           H  
ATOM     59  HB3 GLU A   4     179.349 -11.150-114.097  1.00 29.54           H  
ATOM     60  O   GLU A   4     182.063 -10.456-113.547  1.00 29.54           O  
ATOM     61  CG  GLU A   4     177.891 -11.432-112.525  1.00 29.54           C  
ATOM     62  HG2 GLU A   4     177.242 -10.649-112.917  1.00 29.54           H  
ATOM     63  HG3 GLU A   4     177.878 -11.376-111.436  1.00 29.54           H  
ATOM     64  CD  GLU A   4     177.380 -12.813-112.981  1.00 29.54           C  
ATOM     65  OE1 GLU A   4     176.596 -13.421-112.222  1.00 29.54           O  
ATOM     66  OE2 GLU A   4     177.824 -13.301-114.054  1.00 29.54           O  
ATOM     67  N   ALA A   5     182.209  -9.735-111.436  1.00 30.92           N  
ATOM     68  H   ALA A   5     181.732  -9.311-110.654  1.00 30.92           H  
ATOM     69  CA  ALA A   5     183.609 -10.099-111.272  1.00 30.92           C  
ATOM     70  HA  ALA A   5     184.162  -9.828-112.171  1.00 30.92           H  
ATOM     71  C   ALA A   5     183.720 -11.623-111.083  1.00 30.92           C  
ATOM     72  CB  ALA A   5     184.196  -9.303-110.103  1.00 30.92           C  
ATOM     73  HB1 ALA A   5     185.192  -9.684-109.878  1.00 30.92           H  
ATOM     74  HB2 ALA A   5     184.256  -8.245-110.361  1.00 30.92           H  
ATOM     75  HB3 ALA A   5     183.577  -9.425-109.214  1.00 30.92           H  
ATOM     76  O   ALA A   5     183.768 -12.141-109.970  1.00 30.92           O  
ATOM     77  N   LYS A   6     183.744 -12.372-112.189  1.00 30.54           N  
ATOM     78  H   LYS A   6     183.560 -11.900-113.063  1.00 30.54           H  
ATOM     79  CA  LYS A   6     184.091 -13.799-112.197  1.00 30.54           C  
ATOM     80  HA  LYS A   6     183.646 -14.284-111.328  1.00 30.54           H  
ATOM     81  C   LYS A   6     185.607 -13.946-112.066  1.00 30.54           C  
ATOM     82  CB  LYS A   6     183.563 -14.484-113.473  1.00 30.54           C  
ATOM     83  HB2 LYS A   6     184.052 -15.453-113.581  1.00 30.54           H  
ATOM     84  HB3 LYS A   6     183.814 -13.877-114.343  1.00 30.54           H  
ATOM     85  O   LYS A   6     186.290 -14.195-113.054  1.00 30.54           O  
ATOM     86  CG  LYS A   6     182.052 -14.729-113.429  1.00 30.54           C  
ATOM     87  HG2 LYS A   6     181.817 -15.367-112.577  1.00 30.54           H  
ATOM     88  HG3 LYS A   6     181.539 -13.775-113.305  1.00 30.54           H  
ATOM     89  CD  LYS A   6     181.558 -15.400-114.719  1.00 30.54           C  
ATOM     90  HD2 LYS A   6     182.057 -16.359-114.861  1.00 30.54           H  
ATOM     91  HD3 LYS A   6     181.774 -14.744-115.562  1.00 30.54           H  
ATOM     92  CE  LYS A   6     180.045 -15.602-114.591  1.00 30.54           C  
ATOM     93  HE2 LYS A   6     179.607 -14.668-114.237  1.00 30.54           H  
ATOM     94  HE3 LYS A   6     179.839 -16.352-113.828  1.00 30.54           H  
ATOM     95  NZ  LYS A   6     179.394 -15.964-115.870  1.00 30.54           N  
ATOM     96  HZ1 LYS A   6     179.573 -15.245-116.556  1.00 30.54           H  
ATOM     97  HZ2 LYS A   6     179.688 -16.868-116.210  1.00 30.54           H  
ATOM     98  HZ3 LYS A   6     178.395 -15.956-115.719  1.00 30.54           H  
ATOM     99  N   LYS A   7     186.164 -13.783-110.867  1.00 33.28           N  
ATOM    100  H   LYS A   7     185.587 -13.466-110.101  1.00 33.28           H  
ATOM    101  CA  LYS A   7     187.578 -14.097-110.623  1.00 33.28           C  
ATOM    102  HA  LYS A   7     187.902 -14.794-111.396  1.00 33.28           H  
ATOM    103  C   LYS A   7     187.748 -14.815-109.296  1.00 33.28           C  
ATOM    104  CB  LYS A   7     188.453 -12.838-110.743  1.00 33.28           C  
ATOM    105  HB2 LYS A   7     187.834 -11.984-111.018  1.00 33.28           H  
ATOM    106  HB3 LYS A   7     188.922 -12.613-109.785  1.00 33.28           H  
ATOM    107  O   LYS A   7     187.359 -14.295-108.262  1.00 33.28           O  
ATOM    108  CG  LYS A   7     189.540 -13.033-111.813  1.00 33.28           C  
ATOM    109  HG2 LYS A   7     189.072 -13.283-112.765  1.00 33.28           H  
ATOM    110  HG3 LYS A   7     190.213 -13.838-111.518  1.00 33.28           H  
ATOM    111  CD  LYS A   7     190.324 -11.731-111.966  1.00 33.28           C  
ATOM    112  HD2 LYS A   7     190.833 -11.505-111.029  1.00 33.28           H  
ATOM    113  HD3 LYS A   7     189.611 -10.931-112.168  1.00 33.28           H  
ATOM    114  CE  LYS A   7     191.336 -11.778-113.109  1.00 33.28           C  
ATOM    115  HE2 LYS A   7     192.107 -12.516-112.885  1.00 33.28           H  
ATOM    116  HE3 LYS A   7     190.816 -12.079-114.019  1.00 33.28           H  
ATOM    117  NZ  LYS A   7     191.921 -10.427-113.278  1.00 33.28           N  
ATOM    118  HZ1 LYS A   7     192.457 -10.170-112.461  1.00 33.28           H  
ATOM    119  HZ2 LYS A   7     191.176  -9.748-113.339  1.00 33.28           H  
ATOM    120  HZ3 LYS A   7     192.502 -10.365-114.101  1.00 33.28           H  
ATOM    121  N   ASN A   8     188.275 -16.035-109.414  1.00 35.50           N  
ATOM    122  H   ASN A   8     188.494 -16.323-110.357  1.00 35.50           H  
ATOM    123  CA  ASN A   8     188.777 -16.940-108.385  1.00 35.50           C  
ATOM    124  HA  ASN A   8     188.540 -17.953-108.711  1.00 35.50           H  
ATOM    125  C   ASN A   8     188.126 -16.795-107.007  1.00 35.50           C  
ATOM    126  CB  ASN A   8     190.311 -16.843-108.367  1.00 35.50           C  
ATOM    127  HB2 ASN A   8     190.615 -15.803-108.247  1.00 35.50           H  
ATOM    128  HB3 ASN A   8     190.702 -17.404-107.518  1.00 35.50           H  
ATOM    129  O   ASN A   8     188.494 -15.941-106.212  1.00 35.50           O  
ATOM    130  CG  ASN A   8     190.923 -17.425-109.631  1.00 35.50           C  
ATOM    131  ND2 ASN A   8     192.173 -17.144-109.900  1.00 35.50           N  
ATOM    132 HD21 ASN A   8     192.731 -16.637-109.228  1.00 35.50           H  
ATOM    133 HD22 ASN A   8     192.580 -17.601-110.703  1.00 35.50           H  
ATOM    134  OD1 ASN A   8     190.281 -18.128-110.397  1.00 35.50           O  
ATOM    135  N   LYS A   9     187.177 -17.704-106.742  1.00 37.62           N  
ATOM    136  H   LYS A   9     186.954 -18.345-107.490  1.00 37.62           H  
ATOM    137  CA  LYS A   9     186.589 -17.984-105.428  1.00 37.62           C  
ATOM    138  HA  LYS A   9     185.840 -17.234-105.176  1.00 37.62           H  
ATOM    139  C   LYS A   9     187.681 -17.952-104.355  1.00 37.62           C  
ATOM    140  CB  LYS A   9     185.963 -19.397-105.445  1.00 37.62           C  
ATOM    141  HB2 LYS A   9     186.715 -20.116-105.770  1.00 37.62           H  
ATOM    142  HB3 LYS A   9     185.676 -19.654-104.425  1.00 37.62           H  
ATOM    143  O   LYS A   9     188.396 -18.944-104.211  1.00 37.62           O  
ATOM    144  CG  LYS A   9     184.726 -19.544-106.337  1.00 37.62           C  
ATOM    145  HG2 LYS A   9     184.979 -19.262-107.359  1.00 37.62           H  
ATOM    146  HG3 LYS A   9     183.939 -18.883-105.973  1.00 37.62           H  
ATOM    147  CD  LYS A   9     184.225 -20.996-106.327  1.00 37.62           C  
ATOM    148  HD2 LYS A   9     185.021 -21.656-106.673  1.00 37.62           H  
ATOM    149  HD3 LYS A   9     183.943 -21.271-105.310  1.00 37.62           H  
ATOM    150  CE  LYS A   9     183.012 -21.117-107.252  1.00 37.62           C  
ATOM    151  HE2 LYS A   9     182.244 -20.426-106.907  1.00 37.62           H  
ATOM    152  HE3 LYS A   9     183.310 -20.810-108.255  1.00 37.62           H  
ATOM    153  NZ  LYS A   9     182.466 -22.493-107.282  1.00 37.62           N  
ATOM    154  HZ1 LYS A   9     181.710 -22.557-107.948  1.00 37.62           H  
ATOM    155  HZ2 LYS A   9     182.072 -22.697-106.375  1.00 37.62           H  
ATOM    156  HZ3 LYS A   9     183.179 -23.171-107.511  1.00 37.62           H  
ATOM    157  N   ILE A  10     187.802 -16.857-103.605  1.00 42.14           N  
ATOM    158  H   ILE A  10     187.297 -16.013-103.836  1.00 42.14           H  
ATOM    159  CA  ILE A  10     188.653 -16.896-102.425  1.00 42.14           C  
ATOM    160  HA  ILE A  10     189.572 -17.406-102.713  1.00 42.14           H  
ATOM    161  C   ILE A  10     187.924 -17.743-101.388  1.00 42.14           C  
ATOM    162  CB  ILE A  10     189.076 -15.538-101.845  1.00 42.14           C  
ATOM    163  HB  ILE A  10     188.233 -15.108-101.304  1.00 42.14           H  
ATOM    164  O   ILE A  10     186.808 -17.440-100.963  1.00 42.14           O  
ATOM    165  CG1 ILE A  10     189.580 -14.508-102.871  1.00 42.14           C  
ATOM    166 HG12 ILE A  10     188.821 -14.387-103.644  1.00 42.14           H  
ATOM    167 HG13 ILE A  10     190.506 -14.854-103.330  1.00 42.14           H  
ATOM    168  CG2 ILE A  10     190.220 -15.886-100.875  1.00 42.14           C  
ATOM    169 HG21 ILE A  10     190.667 -14.998-100.430  1.00 42.14           H  
ATOM    170 HG22 ILE A  10     189.875 -16.537-100.072  1.00 42.14           H  
ATOM    171 HG23 ILE A  10     191.033 -16.381-101.406  1.00 42.14           H  
ATOM    172  CD1 ILE A  10     189.808 -13.141-102.196  1.00 42.14           C  
ATOM    173 HD11 ILE A  10     190.093 -12.369-102.911  1.00 42.14           H  
ATOM    174 HD12 ILE A  10     190.618 -13.183-101.469  1.00 42.14           H  
ATOM    175 HD13 ILE A  10     188.890 -12.817-101.705  1.00 42.14           H  
ATOM    176  N   LEU A  11     188.562 -18.849-101.032  1.00 39.50           N  
ATOM    177  H   LEU A  11     189.473 -19.003-101.441  1.00 39.50           H  
ATOM    178  CA  LEU A  11     188.159 -19.719 -99.947  1.00 39.50           C  
ATOM    179  HA  LEU A  11     187.079 -19.868 -99.959  1.00 39.50           H  
ATOM    180  C   LEU A  11     188.530 -19.034 -98.634  1.00 39.50           C  
ATOM    181  CB  LEU A  11     188.879 -21.070-100.125  1.00 39.50           C  
ATOM    182  HB2 LEU A  11     188.915 -21.593 -99.169  1.00 39.50           H  
ATOM    183  HB3 LEU A  11     189.911 -20.879-100.421  1.00 39.50           H  
ATOM    184  O   LEU A  11     189.634 -19.221 -98.128  1.00 39.50           O  
ATOM    185  CG  LEU A  11     188.191 -21.969-101.162  1.00 39.50           C  
ATOM    186  HG  LEU A  11     187.695 -21.358-101.917  1.00 39.50           H  
ATOM    187  CD1 LEU A  11     189.196 -22.873-101.876  1.00 39.50           C  
ATOM    188 HD11 LEU A  11     189.923 -22.251-102.398  1.00 39.50           H  
ATOM    189 HD12 LEU A  11     189.724 -23.492-101.150  1.00 39.50           H  
ATOM    190 HD13 LEU A  11     188.686 -23.499-102.608  1.00 39.50           H  
ATOM    191  CD2 LEU A  11     187.147 -22.857-100.481  1.00 39.50           C  
ATOM    192 HD21 LEU A  11     186.570 -23.382-101.243  1.00 39.50           H  
ATOM    193 HD22 LEU A  11     186.466 -22.232 -99.903  1.00 39.50           H  
ATOM    194 HD23 LEU A  11     187.634 -23.563 -99.807  1.00 39.50           H  
ATOM    195  N   ALA A  12     187.603 -18.283 -98.045  1.00 43.29           N  
ATOM    196  H   ALA A  12     186.738 -18.083 -98.526  1.00 43.29           H  
ATOM    197  CA  ALA A  12     187.662 -18.117 -96.604  1.00 43.29           C  
ATOM    198  HA  ALA A  12     188.656 -17.774 -96.319  1.00 43.29           H  
ATOM    199  C   ALA A  12     187.419 -19.509 -96.007  1.00 43.29           C  
ATOM    200  CB  ALA A  12     186.656 -17.059 -96.143  1.00 43.29           C  
ATOM    201  HB1 ALA A  12     186.730 -16.931 -95.063  1.00 43.29           H  
ATOM    202  HB2 ALA A  12     186.880 -16.108 -96.627  1.00 43.29           H  
ATOM    203  HB3 ALA A  12     185.642 -17.365 -96.397  1.00 43.29           H  
ATOM    204  O   ALA A  12     186.346 -20.096 -96.165  1.00 43.29           O  
ATOM    205  N   SER A  13     188.441 -20.084 -95.371  1.00 41.24           N  
ATOM    206  H   SER A  13     189.328 -19.601 -95.360  1.00 41.24           H  
ATOM    207  CA  SER A  13     188.205 -21.211 -94.468  1.00 41.24           C  
ATOM    208  HA  SER A  13     187.806 -22.034 -95.061  1.00 41.24           H  
ATOM    209  C   SER A  13     187.155 -20.781 -93.427  1.00 41.24           C  
ATOM    210  CB  SER A  13     189.511 -21.670 -93.805  1.00 41.24           C  
ATOM    211  HB2 SER A  13     190.331 -21.619 -94.521  1.00 41.24           H  
ATOM    212  HB3 SER A  13     189.395 -22.708 -93.494  1.00 41.24           H  
ATOM    213  O   SER A  13     187.037 -19.581 -93.161  1.00 41.24           O  
ATOM    214  OG  SER A  13     189.820 -20.901 -92.657  1.00 41.24           O  
ATOM    215  HG  SER A  13     190.022 -19.998 -92.913  1.00 41.24           H  
ATOM    216  N   PRO A  14     186.428 -21.700 -92.772  1.00 49.35           N  
ATOM    217  CA  PRO A  14     185.469 -21.322 -91.730  1.00 49.35           C  
ATOM    218  HA  PRO A  14     184.640 -20.791 -92.198  1.00 49.35           H  
ATOM    219  C   PRO A  14     186.070 -20.424 -90.630  1.00 49.35           C  
ATOM    220  CB  PRO A  14     184.958 -22.647 -91.157  1.00 49.35           C  
ATOM    221  HB2 PRO A  14     183.910 -22.579 -90.865  1.00 49.35           H  
ATOM    222  HB3 PRO A  14     185.568 -22.947 -90.305  1.00 49.35           H  
ATOM    223  O   PRO A  14     185.330 -19.695 -89.979  1.00 49.35           O  
ATOM    224  CG  PRO A  14     185.166 -23.643 -92.298  1.00 49.35           C  
ATOM    225  HG2 PRO A  14     185.291 -24.661 -91.931  1.00 49.35           H  
ATOM    226  HG3 PRO A  14     184.323 -23.585 -92.986  1.00 49.35           H  
ATOM    227  CD  PRO A  14     186.424 -23.133 -92.997  1.00 49.35           C  
ATOM    228  HD2 PRO A  14     186.380 -23.374 -94.059  1.00 49.35           H  
ATOM    229  HD3 PRO A  14     187.308 -23.576 -92.539  1.00 49.35           H  
ATOM    230  N   LYS A  15     187.403 -20.442 -90.455  1.00 49.86           N  
ATOM    231  H   LYS A  15     187.944 -21.007 -91.093  1.00 49.86           H  
ATOM    232  CA  LYS A  15     188.162 -19.630 -89.490  1.00 49.86           C  
ATOM    233  HA  LYS A  15     187.470 -19.206 -88.761  1.00 49.86           H  
ATOM    234  C   LYS A  15     188.880 -18.404 -90.082  1.00 49.86           C  
ATOM    235  CB  LYS A  15     189.157 -20.535 -88.745  1.00 49.86           C  
ATOM    236  HB2 LYS A  15     189.766 -21.083 -89.463  1.00 49.86           H  
ATOM    237  HB3 LYS A  15     189.822 -19.911 -88.147  1.00 49.86           H  
ATOM    238  O   LYS A  15     189.626 -17.758 -89.361  1.00 49.86           O  
ATOM    239  CG  LYS A  15     188.457 -21.510 -87.791  1.00 49.86           C  
ATOM    240  HG2 LYS A  15     187.870 -22.232 -88.359  1.00 49.86           H  
ATOM    241  HG3 LYS A  15     187.793 -20.949 -87.132  1.00 49.86           H  
ATOM    242  CD  LYS A  15     189.503 -22.244 -86.944  1.00 49.86           C  
ATOM    243  HD2 LYS A  15     190.125 -22.860 -87.593  1.00 49.86           H  
ATOM    244  HD3 LYS A  15     190.132 -21.507 -86.445  1.00 49.86           H  
ATOM    245  CE  LYS A  15     188.816 -23.115 -85.889  1.00 49.86           C  
ATOM    246  HE2 LYS A  15     188.140 -22.484 -85.312  1.00 49.86           H  
ATOM    247  HE3 LYS A  15     188.216 -23.873 -86.393  1.00 49.86           H  
ATOM    248  NZ  LYS A  15     189.809 -23.748 -84.986  1.00 49.86           N  
ATOM    249  HZ1 LYS A  15     189.347 -24.305 -84.281  1.00 49.86           H  
ATOM    250  HZ2 LYS A  15     190.444 -24.337 -85.505  1.00 49.86           H  
ATOM    251  HZ3 LYS A  15     190.351 -23.037 -84.516  1.00 49.86           H  
ATOM    252  N   GLY A  16     188.709 -18.106 -91.369  1.00 57.13           N  
ATOM    253  H   GLY A  16     188.002 -18.610 -91.885  1.00 57.13           H  
ATOM    254  CA  GLY A  16     189.280 -16.910 -91.994  1.00 57.13           C  
ATOM    255  HA2 GLY A  16     190.206 -16.633 -91.491  1.00 57.13           H  
ATOM    256  HA3 GLY A  16     189.516 -17.115 -93.038  1.00 57.13           H  
ATOM    257  C   GLY A  16     188.325 -15.716 -91.955  1.00 57.13           C  
ATOM    258  O   GLY A  16     187.111 -15.885 -92.108  1.00 57.13           O  
ATOM    259  N   GLU A  17     188.877 -14.515 -91.793  1.00 67.30           N  
ATOM    260  H   GLU A  17     189.876 -14.455 -91.658  1.00 67.30           H  
ATOM    261  CA  GLU A  17     188.149 -13.253 -91.966  1.00 67.30           C  
ATOM    262  HA  GLU A  17     187.155 -13.349 -91.529  1.00 67.30           H  
ATOM    263  C   GLU A  17     187.991 -12.934 -93.459  1.00 67.30           C  
ATOM    264  CB  GLU A  17     188.867 -12.100 -91.250  1.00 67.30           C  
ATOM    265  HB2 GLU A  17     189.934 -12.157 -91.465  1.00 67.30           H  
ATOM    266  HB3 GLU A  17     188.484 -11.159 -91.645  1.00 67.30           H  
ATOM    267  O   GLU A  17     188.952 -13.027 -94.224  1.00 67.30           O  
ATOM    268  CG  GLU A  17     188.629 -12.113 -89.732  1.00 67.30           C  
ATOM    269  HG2 GLU A  17     187.558 -12.022 -89.551  1.00 67.30           H  
ATOM    270  HG3 GLU A  17     188.959 -13.074 -89.337  1.00 67.30           H  
ATOM    271  CD  GLU A  17     189.375 -10.983 -89.000  1.00 67.30           C  
ATOM    272  OE1 GLU A  17     189.239 -10.924 -87.760  1.00 67.30           O  
ATOM    273  OE2 GLU A  17     190.100 -10.215 -89.677  1.00 67.30           O  
ATOM    274  N   LEU A  18     186.775 -12.553 -93.868  1.00 73.10           N  
ATOM    275  H   LEU A  18     186.053 -12.468 -93.167  1.00 73.10           H  
ATOM    276  CA  LEU A  18     186.461 -12.020 -95.196  1.00 73.10           C  
ATOM    277  HA  LEU A  18     187.388 -11.916 -95.761  1.00 73.10           H  
ATOM    278  C   LEU A  18     185.841 -10.630 -95.025  1.00 73.10           C  
ATOM    279  CB  LEU A  18     185.542 -12.990 -95.970  1.00 73.10           C  
ATOM    280  HB2 LEU A  18     186.093 -13.911 -96.160  1.00 73.10           H  
ATOM    281  HB3 LEU A  18     184.694 -13.230 -95.329  1.00 73.10           H  
ATOM    282  O   LEU A  18     184.805 -10.482 -94.375  1.00 73.10           O  
ATOM    283  CG  LEU A  18     184.989 -12.448 -97.309  1.00 73.10           C  
ATOM    284  HG  LEU A  18     184.471 -11.507 -97.126  1.00 73.10           H  
ATOM    285  CD1 LEU A  18     186.039 -12.193 -98.387  1.00 73.10           C  
ATOM    286 HD11 LEU A  18     186.835 -11.561 -97.995  1.00 73.10           H  
ATOM    287 HD12 LEU A  18     185.576 -11.671 -99.225  1.00 73.10           H  
ATOM    288 HD13 LEU A  18     186.444 -13.140 -98.745  1.00 73.10           H  
ATOM    289  CD2 LEU A  18     183.990 -13.440 -97.916  1.00 73.10           C  
ATOM    290 HD21 LEU A  18     184.503 -14.360 -98.196  1.00 73.10           H  
ATOM    291 HD22 LEU A  18     183.532 -12.989 -98.796  1.00 73.10           H  
ATOM    292 HD23 LEU A  18     183.219 -13.687 -97.187  1.00 73.10           H  
ATOM    293  N   LEU A  19     186.464  -9.635 -95.649  1.00 75.76           N  
ATOM    294  H   LEU A  19     187.333  -9.852 -96.118  1.00 75.76           H  
ATOM    295  CA  LEU A  19     186.005  -8.250 -95.690  1.00 75.76           C  
ATOM    296  HA  LEU A  19     185.069  -8.150 -95.140  1.00 75.76           H  
ATOM    297  C   LEU A  19     185.769  -7.849 -97.150  1.00 75.76           C  
ATOM    298  CB  LEU A  19     187.075  -7.378 -95.013  1.00 75.76           C  
ATOM    299  HB2 LEU A  19     187.961  -7.388 -95.648  1.00 75.76           H  
ATOM    300  HB3 LEU A  19     187.361  -7.833 -94.064  1.00 75.76           H  
ATOM    301  O   LEU A  19     186.690  -7.934 -97.963  1.00 75.76           O  
ATOM    302  CG  LEU A  19     186.634  -5.921 -94.774  1.00 75.76           C  
ATOM    303  HG  LEU A  19     185.699  -5.719 -95.297  1.00 75.76           H  
ATOM    304  CD1 LEU A  19     186.442  -5.638 -93.284  1.00 75.76           C  
ATOM    305 HD11 LEU A  19     187.409  -5.536 -92.790  1.00 75.76           H  
ATOM    306 HD12 LEU A  19     185.928  -6.476 -92.813  1.00 75.76           H  
ATOM    307 HD13 LEU A  19     185.865  -4.723 -93.154  1.00 75.76           H  
ATOM    308  CD2 LEU A  19     187.706  -4.954 -95.271  1.00 75.76           C  
ATOM    309 HD21 LEU A  19     187.426  -3.943 -94.975  1.00 75.76           H  
ATOM    310 HD22 LEU A  19     187.770  -5.017 -96.357  1.00 75.76           H  
ATOM    311 HD23 LEU A  19     188.670  -5.203 -94.827  1.00 75.76           H  
ATOM    312  N   LEU A  20     184.554  -7.416 -97.483  1.00 79.19           N  
ATOM    313  H   LEU A  20     183.860  -7.343 -96.753  1.00 79.19           H  
ATOM    314  CA  LEU A  20     184.195  -6.861 -98.789  1.00 79.19           C  
ATOM    315  HA  LEU A  20     185.018  -7.002 -99.490  1.00 79.19           H  
ATOM    316  C   LEU A  20     183.947  -5.358 -98.651  1.00 79.19           C  
ATOM    317  CB  LEU A  20     182.945  -7.568 -99.341  1.00 79.19           C  
ATOM    318  HB2 LEU A  20     182.413  -6.890-100.008  1.00 79.19           H  
ATOM    319  HB3 LEU A  20     182.296  -7.781 -98.492  1.00 79.19           H  
ATOM    320  O   LEU A  20     183.015  -4.942 -97.963  1.00 79.19           O  
ATOM    321  CG  LEU A  20     183.193  -8.884-100.087  1.00 79.19           C  
ATOM    322  HG  LEU A  20     183.828  -9.538 -99.490  1.00 79.19           H  
ATOM    323  CD1 LEU A  20     181.852  -9.575-100.334  1.00 79.19           C  
ATOM    324 HD11 LEU A  20     182.024 -10.512-100.865  1.00 79.19           H  
ATOM    325 HD12 LEU A  20     181.209  -8.935-100.938  1.00 79.19           H  
ATOM    326 HD13 LEU A  20     181.350  -9.770 -99.386  1.00 79.19           H  
ATOM    327  CD2 LEU A  20     183.831  -8.654-101.459  1.00 79.19           C  
ATOM    328 HD21 LEU A  20     184.800  -8.169-101.339  1.00 79.19           H  
ATOM    329 HD22 LEU A  20     183.977  -9.609-101.963  1.00 79.19           H  
ATOM    330 HD23 LEU A  20     183.192  -8.016-102.069  1.00 79.19           H  
ATOM    331  N   ASN A  21     184.743  -4.561 -99.358  1.00 81.81           N  
ATOM    332  H   ASN A  21     185.474  -4.992 -99.905  1.00 81.81           H  
ATOM    333  CA  ASN A  21     184.613  -3.108 -99.410  1.00 81.81           C  
ATOM    334  HA  ASN A  21     183.798  -2.781 -98.765  1.00 81.81           H  
ATOM    335  C   ASN A  21     184.301  -2.660-100.836  1.00 81.81           C  
ATOM    336  CB  ASN A  21     185.911  -2.450 -98.917  1.00 81.81           C  
ATOM    337  HB2 ASN A  21     186.759  -2.874 -99.454  1.00 81.81           H  
ATOM    338  HB3 ASN A  21     185.865  -1.382 -99.133  1.00 81.81           H  
ATOM    339  O   ASN A  21     185.056  -2.965-101.759  1.00 81.81           O  
ATOM    340  CG  ASN A  21     186.147  -2.594 -97.428  1.00 81.81           C  
ATOM    341  ND2 ASN A  21     187.288  -2.158 -96.951  1.00 81.81           N  
ATOM    342 HD21 ASN A  21     187.968  -1.717 -97.553  1.00 81.81           H  
ATOM    343 HD22 ASN A  21     187.400  -2.263 -95.953  1.00 81.81           H  
ATOM    344  OD1 ASN A  21     185.342  -3.083 -96.668  1.00 81.81           O  
ATOM    345  N   LEU A  22     183.241  -1.875-101.001  1.00 78.93           N  
ATOM    346  H   LEU A  22     182.676  -1.676-100.188  1.00 78.93           H  
ATOM    347  CA  LEU A  22     183.015  -1.049-102.179  1.00 78.93           C  
ATOM    348  HA  LEU A  22     183.584  -1.456-103.014  1.00 78.93           H  
ATOM    349  C   LEU A  22     183.509   0.363-101.867  1.00 78.93           C  
ATOM    350  CB  LEU A  22     181.523  -1.069-102.545  1.00 78.93           C  
ATOM    351  HB2 LEU A  22     181.193  -2.103-102.648  1.00 78.93           H  
ATOM    352  HB3 LEU A  22     180.967  -0.618-101.724  1.00 78.93           H  
ATOM    353  O   LEU A  22     183.016   1.001-100.941  1.00 78.93           O  
ATOM    354  CG  LEU A  22     181.199  -0.307-103.843  1.00 78.93           C  
ATOM    355  HG  LEU A  22     181.623   0.696-103.799  1.00 78.93           H  
ATOM    356  CD1 LEU A  22     181.743  -1.021-105.083  1.00 78.93           C  
ATOM    357 HD11 LEU A  22     181.364  -2.042-105.122  1.00 78.93           H  
ATOM    358 HD12 LEU A  22     182.833  -1.039-105.058  1.00 78.93           H  
ATOM    359 HD13 LEU A  22     181.430  -0.486-105.980  1.00 78.93           H  
ATOM    360  CD2 LEU A  22     179.685  -0.172-103.993  1.00 78.93           C  
ATOM    361 HD21 LEU A  22     179.290   0.388-103.145  1.00 78.93           H  
ATOM    362 HD22 LEU A  22     179.220  -1.156-104.026  1.00 78.93           H  
ATOM    363 HD23 LEU A  22     179.449   0.376-104.905  1.00 78.93           H  
ATOM    364  N   SER A  23     184.466   0.862-102.635  1.00 81.54           N  
ATOM    365  H   SER A  23     184.861   0.270-103.351  1.00 81.54           H  
ATOM    366  CA  SER A  23     185.042   2.196-102.459  1.00 81.54           C  
ATOM    367  HA  SER A  23     184.389   2.792-101.821  1.00 81.54           H  
ATOM    368  C   SER A  23     185.149   2.934-103.781  1.00 81.54           C  
ATOM    369  CB  SER A  23     186.416   2.106-101.781  1.00 81.54           C  
ATOM    370  HB2 SER A  23     186.299   1.680-100.785  1.00 81.54           H  
ATOM    371  HB3 SER A  23     186.840   3.106-101.686  1.00 81.54           H  
ATOM    372  O   SER A  23     185.410   2.330-104.812  1.00 81.54           O  
ATOM    373  OG  SER A  23     187.308   1.299-102.525  1.00 81.54           O  
ATOM    374  HG  SER A  23     187.233   1.574-103.441  1.00 81.54           H  
ATOM    375  N   GLU A  24     185.018   4.244-103.754  1.00 76.95           N  
ATOM    376  H   GLU A  24     184.867   4.680-102.856  1.00 76.95           H  
ATOM    377  CA  GLU A  24     185.420   5.141-104.836  1.00 76.95           C  
ATOM    378  HA  GLU A  24     185.467   4.596-105.779  1.00 76.95           H  
ATOM    379  C   GLU A  24     186.819   5.708-104.563  1.00 76.95           C  
ATOM    380  CB  GLU A  24     184.364   6.239-105.003  1.00 76.95           C  
ATOM    381  HB2 GLU A  24     184.674   6.915-105.800  1.00 76.95           H  
ATOM    382  HB3 GLU A  24     183.434   5.765-105.318  1.00 76.95           H  
ATOM    383  O   GLU A  24     187.418   5.448-103.518  1.00 76.95           O  
ATOM    384  CG  GLU A  24     184.136   7.047-103.714  1.00 76.95           C  
ATOM    385  HG2 GLU A  24     183.934   6.370-102.883  1.00 76.95           H  
ATOM    386  HG3 GLU A  24     185.045   7.602-103.483  1.00 76.95           H  
ATOM    387  CD  GLU A  24     182.959   8.018-103.810  1.00 76.95           C  
ATOM    388  OE1 GLU A  24     182.682   8.639-102.762  1.00 76.95           O  
ATOM    389  OE2 GLU A  24     182.380   8.139-104.911  1.00 76.95           O  
ATOM    390  N   THR A  25     187.350   6.506-105.493  1.00 71.67           N  
ATOM    391  H   THR A  25     186.843   6.645-106.355  1.00 71.67           H  
ATOM    392  CA  THR A  25     188.681   7.134-105.383  1.00 71.67           C  
ATOM    393  HA  THR A  25     189.440   6.357-105.464  1.00 71.67           H  
ATOM    394  C   THR A  25     188.905   7.864-104.049  1.00 71.67           C  
ATOM    395  CB  THR A  25     188.880   8.149-106.524  1.00 71.67           C  
ATOM    396  HB  THR A  25     188.361   9.074-106.271  1.00 71.67           H  
ATOM    397  O   THR A  25     190.030   7.892-103.558  1.00 71.67           O  
ATOM    398  CG2 THR A  25     190.352   8.456-106.794  1.00 71.67           C  
ATOM    399 HG21 THR A  25     190.797   8.921-105.914  1.00 71.67           H  
ATOM    400 HG22 THR A  25     190.436   9.152-107.629  1.00 71.67           H  
ATOM    401 HG23 THR A  25     190.889   7.537-107.026  1.00 71.67           H  
ATOM    402  OG1 THR A  25     188.345   7.671-107.745  1.00 71.67           O  
ATOM    403  HG1 THR A  25     188.003   8.442-108.203  1.00 71.67           H  
ATOM    404  N   ASN A  26     187.842   8.417-103.451  1.00 67.21           N  
ATOM    405  H   ASN A  26     186.939   8.283-103.883  1.00 67.21           H  
ATOM    406  CA  ASN A  26     187.907   9.294-102.280  1.00 67.21           C  
ATOM    407  HA  ASN A  26     188.950   9.543-102.083  1.00 67.21           H  
ATOM    408  C   ASN A  26     187.376   8.660-100.979  1.00 67.21           C  
ATOM    409  CB  ASN A  26     187.172  10.602-102.623  1.00 67.21           C  
ATOM    410  HB2 ASN A  26     187.169  11.253-101.749  1.00 67.21           H  
ATOM    411  HB3 ASN A  26     186.135  10.376-102.873  1.00 67.21           H  
ATOM    412  O   ASN A  26     187.356   9.329 -99.944  1.00 67.21           O  
ATOM    413  CG  ASN A  26     187.807  11.380-103.763  1.00 67.21           C  
ATOM    414  ND2 ASN A  26     187.061  12.267-104.377  1.00 67.21           N  
ATOM    415 HD21 ASN A  26     186.100  12.403-104.101  1.00 67.21           H  
ATOM    416 HD22 ASN A  26     187.501  12.797-105.116  1.00 67.21           H  
ATOM    417  OD1 ASN A  26     188.957  11.209-104.132  1.00 67.21           O  
ATOM    418  N   GLY A  27     186.942   7.394-100.983  1.00 73.29           N  
ATOM    419  H   GLY A  27     186.970   6.850-101.833  1.00 73.29           H  
ATOM    420  CA  GLY A  27     186.414   6.778 -99.764  1.00 73.29           C  
ATOM    421  HA2 GLY A  27     185.729   7.478 -99.286  1.00 73.29           H  
ATOM    422  HA3 GLY A  27     187.245   6.602 -99.081  1.00 73.29           H  
ATOM    423  C   GLY A  27     185.659   5.468 -99.952  1.00 73.29           C  
ATOM    424  O   GLY A  27     185.341   5.048-101.060  1.00 73.29           O  
ATOM    425  N   VAL A  28     185.370   4.812 -98.828  1.00 79.05           N  
ATOM    426  H   VAL A  28     185.633   5.230 -97.947  1.00 79.05           H  
ATOM    427  CA  VAL A  28     184.550   3.596 -98.777  1.00 79.05           C  
ATOM    428  HA  VAL A  28     184.765   2.991 -99.658  1.00 79.05           H  
ATOM    429  C   VAL A  28     183.069   3.979 -98.817  1.00 79.05           C  
ATOM    430  CB  VAL A  28     184.892   2.740 -97.544  1.00 79.05           C  
ATOM    431  HB  VAL A  28     184.631   3.284 -96.636  1.00 79.05           H  
ATOM    432  O   VAL A  28     182.618   4.794 -98.015  1.00 79.05           O  
ATOM    433  CG1 VAL A  28     184.126   1.418 -97.573  1.00 79.05           C  
ATOM    434 HG11 VAL A  28     183.060   1.588 -97.426  1.00 79.05           H  
ATOM    435 HG12 VAL A  28     184.282   0.898 -98.518  1.00 79.05           H  
ATOM    436 HG13 VAL A  28     184.483   0.779 -96.764  1.00 79.05           H  
ATOM    437  CG2 VAL A  28     186.391   2.400 -97.491  1.00 79.05           C  
ATOM    438 HG21 VAL A  28     186.593   1.766 -96.627  1.00 79.05           H  
ATOM    439 HG22 VAL A  28     186.687   1.872 -98.397  1.00 79.05           H  
ATOM    440 HG23 VAL A  28     186.986   3.307 -97.389  1.00 79.05           H  
ATOM    441  N   ILE A  29     182.336   3.391 -99.759  1.00 77.10           N  
ATOM    442  H   ILE A  29     182.793   2.699-100.337  1.00 77.10           H  
ATOM    443  CA  ILE A  29     180.899   3.582 -99.983  1.00 77.10           C  
ATOM    444  HA  ILE A  29     180.610   4.596 -99.709  1.00 77.10           H  
ATOM    445  C   ILE A  29     180.105   2.615 -99.120  1.00 77.10           C  
ATOM    446  CB  ILE A  29     180.564   3.346-101.473  1.00 77.10           C  
ATOM    447  HB  ILE A  29     180.964   2.377-101.771  1.00 77.10           H  
ATOM    448  O   ILE A  29     179.129   3.011 -98.487  1.00 77.10           O  
ATOM    449  CG1 ILE A  29     181.224   4.434-102.340  1.00 77.10           C  
ATOM    450 HG12 ILE A  29     180.636   5.350-102.291  1.00 77.10           H  
ATOM    451 HG13 ILE A  29     182.228   4.663-101.982  1.00 77.10           H  
ATOM    452  CG2 ILE A  29     179.041   3.316-101.709  1.00 77.10           C  
ATOM    453 HG21 ILE A  29     178.796   3.312-102.771  1.00 77.10           H  
ATOM    454 HG22 ILE A  29     178.603   2.422-101.264  1.00 77.10           H  
ATOM    455 HG23 ILE A  29     178.588   4.189-101.239  1.00 77.10           H  
ATOM    456  CD1 ILE A  29     181.356   3.988-103.791  1.00 77.10           C  
ATOM    457 HD11 ILE A  29     181.724   4.831-104.375  1.00 77.10           H  
ATOM    458 HD12 ILE A  29     182.067   3.164-103.860  1.00 77.10           H  
ATOM    459 HD13 ILE A  29     180.393   3.671-104.192  1.00 77.10           H  
ATOM    460  N   ALA A  30     180.518   1.348 -99.128  1.00 78.80           N  
ATOM    461  H   ALA A  30     181.355   1.111 -99.642  1.00 78.80           H  
ATOM    462  CA  ALA A  30     179.817   0.273 -98.460  1.00 78.80           C  
ATOM    463  HA  ALA A  30     179.323   0.686 -97.580  1.00 78.80           H  
ATOM    464  C   ALA A  30     180.792  -0.818 -98.009  1.00 78.80           C  
ATOM    465  CB  ALA A  30     178.735  -0.251 -99.409  1.00 78.80           C  
ATOM    466  HB1 ALA A  30     179.183  -0.636-100.325  1.00 78.80           H  
ATOM    467  HB2 ALA A  30     178.041   0.554 -99.649  1.00 78.80           H  
ATOM    468  HB3 ALA A  30     178.177  -1.051 -98.922  1.00 78.80           H  
ATOM    469  O   ALA A  30     181.666  -1.220 -98.779  1.00 78.80           O  
ATOM    470  N   THR A  31     180.610  -1.320 -96.793  1.00 83.80           N  
ATOM    471  H   THR A  31     179.902  -0.908 -96.202  1.00 83.80           H  
ATOM    472  CA  THR A  31     181.411  -2.416 -96.232  1.00 83.80           C  
ATOM    473  HA  THR A  31     182.074  -2.822 -96.997  1.00 83.80           H  
ATOM    474  C   THR A  31     180.502  -3.531 -95.745  1.00 83.80           C  
ATOM    475  CB  THR A  31     182.292  -1.926 -95.075  1.00 83.80           C  
ATOM    476  HB  THR A  31     181.655  -1.513 -94.293  1.00 83.80           H  
ATOM    477  O   THR A  31     179.429  -3.272 -95.198  1.00 83.80           O  
ATOM    478  CG2 THR A  31     183.165  -3.024 -94.460  1.00 83.80           C  
ATOM    479 HG21 THR A  31     183.504  -3.721 -95.227  1.00 83.80           H  
ATOM    480 HG22 THR A  31     182.577  -3.581 -93.731  1.00 83.80           H  
ATOM    481 HG23 THR A  31     184.027  -2.593 -93.950  1.00 83.80           H  
ATOM    482  OG1 THR A  31     183.148  -0.902 -95.517  1.00 83.80           O  
ATOM    483  HG1 THR A  31     183.633  -0.608 -94.742  1.00 83.80           H  
ATOM    484  N   ILE A  32     180.945  -4.775 -95.914  1.00 81.49           N  
ATOM    485  H   ILE A  32     181.801  -4.910 -96.432  1.00 81.49           H  
ATOM    486  CA  ILE A  32     180.385  -5.937 -95.228  1.00 81.49           C  
ATOM    487  HA  ILE A  32     179.863  -5.580 -94.340  1.00 81.49           H  
ATOM    488  C   ILE A  32     181.526  -6.835 -94.749  1.00 81.49           C  
ATOM    489  CB  ILE A  32     179.337  -6.649 -96.113  1.00 81.49           C  
ATOM    490  HB  ILE A  32     178.629  -5.888 -96.441  1.00 81.49           H  
ATOM    491  O   ILE A  32     182.467  -7.132 -95.489  1.00 81.49           O  
ATOM    492  CG1 ILE A  32     178.543  -7.677 -95.283  1.00 81.49           C  
ATOM    493 HG12 ILE A  32     179.208  -8.465 -94.931  1.00 81.49           H  
ATOM    494 HG13 ILE A  32     178.131  -7.173 -94.409  1.00 81.49           H  
ATOM    495  CG2 ILE A  32     179.948  -7.278 -97.375  1.00 81.49           C  
ATOM    496 HG21 ILE A  32     180.558  -8.138 -97.099  1.00 81.49           H  
ATOM    497 HG22 ILE A  32     179.162  -7.596 -98.060  1.00 81.49           H  
ATOM    498 HG23 ILE A  32     180.558  -6.534 -97.888  1.00 81.49           H  
ATOM    499  CD1 ILE A  32     177.376  -8.320 -96.042  1.00 81.49           C  
ATOM    500 HD11 ILE A  32     177.742  -8.938 -96.861  1.00 81.49           H  
ATOM    501 HD12 ILE A  32     176.717  -7.543 -96.430  1.00 81.49           H  
ATOM    502 HD13 ILE A  32     176.809  -8.952 -95.358  1.00 81.49           H  
ATOM    503  N   ASN A  33     181.454  -7.258 -93.493  1.00 82.28           N  
ATOM    504  H   ASN A  33     180.642  -7.026 -92.939  1.00 82.28           H  
ATOM    505  CA  ASN A  33     182.406  -8.182 -92.890  1.00 82.28           C  
ATOM    506  HA  ASN A  33     182.936  -8.715 -93.680  1.00 82.28           H  
ATOM    507  C   ASN A  33     181.645  -9.246 -92.088  1.00 82.28           C  
ATOM    508  CB  ASN A  33     183.459  -7.380 -92.102  1.00 82.28           C  
ATOM    509  HB2 ASN A  33     183.795  -6.566 -92.745  1.00 82.28           H  
ATOM    510  HB3 ASN A  33     184.308  -8.024 -91.872  1.00 82.28           H  
ATOM    511  O   ASN A  33     180.430  -9.144 -91.905  1.00 82.28           O  
ATOM    512  CG  ASN A  33     182.979  -6.767 -90.802  1.00 82.28           C  
ATOM    513  ND2 ASN A  33     183.712  -5.849 -90.226  1.00 82.28           N  
ATOM    514 HD21 ASN A  33     184.635  -5.627 -90.571  1.00 82.28           H  
ATOM    515 HD22 ASN A  33     183.391  -5.549 -89.316  1.00 82.28           H  
ATOM    516  OD1 ASN A  33     181.952  -7.115 -90.270  1.00 82.28           O  
ATOM    517  N   LYS A  34     182.339 -10.299 -91.652  1.00 73.85           N  
ATOM    518  H   LYS A  34     183.332 -10.341 -91.828  1.00 73.85           H  
ATOM    519  CA  LYS A  34     181.691 -11.380 -90.895  1.00 73.85           C  
ATOM    520  HA  LYS A  34     180.836 -11.739 -91.468  1.00 73.85           H  
ATOM    521  C   LYS A  34     181.073 -10.908 -89.572  1.00 73.85           C  
ATOM    522  CB  LYS A  34     182.675 -12.539 -90.667  1.00 73.85           C  
ATOM    523  HB2 LYS A  34     182.527 -12.942 -89.665  1.00 73.85           H  
ATOM    524  HB3 LYS A  34     183.706 -12.193 -90.737  1.00 73.85           H  
ATOM    525  O   LYS A  34     180.067 -11.476 -89.160  1.00 73.85           O  
ATOM    526  CG  LYS A  34     182.417 -13.662 -91.677  1.00 73.85           C  
ATOM    527  HG2 LYS A  34     181.370 -13.959 -91.605  1.00 73.85           H  
ATOM    528  HG3 LYS A  34     182.609 -13.296 -92.686  1.00 73.85           H  
ATOM    529  CD  LYS A  34     183.296 -14.887 -91.399  1.00 73.85           C  
ATOM    530  HD2 LYS A  34     183.198 -15.184 -90.355  1.00 73.85           H  
ATOM    531  HD3 LYS A  34     184.337 -14.649 -91.615  1.00 73.85           H  
ATOM    532  CE  LYS A  34     182.801 -16.014 -92.304  1.00 73.85           C  
ATOM    533  HE2 LYS A  34     181.770 -16.257 -92.049  1.00 73.85           H  
ATOM    534  HE3 LYS A  34     182.793 -15.662 -93.335  1.00 73.85           H  
ATOM    535  NZ  LYS A  34     183.622 -17.240 -92.226  1.00 73.85           N  
ATOM    536  HZ1 LYS A  34     183.554 -17.668 -91.313  1.00 73.85           H  
ATOM    537  HZ2 LYS A  34     183.223 -17.864 -92.913  1.00 73.85           H  
ATOM    538  HZ3 LYS A  34     184.588 -17.050 -92.449  1.00 73.85           H  
ATOM    539  N   ASP A  35     181.626  -9.865 -88.959  1.00 73.30           N  
ATOM    540  H   ASP A  35     182.467  -9.463 -89.350  1.00 73.30           H  
ATOM    541  CA  ASP A  35     181.190  -9.355 -87.653  1.00 73.30           C  
ATOM    542  HA  ASP A  35     180.891 -10.200 -87.032  1.00 73.30           H  
ATOM    543  C   ASP A  35     179.978  -8.403 -87.740  1.00 73.30           C  
ATOM    544  CB  ASP A  35     182.382  -8.678 -86.962  1.00 73.30           C  
ATOM    545  HB2 ASP A  35     182.087  -8.380 -85.956  1.00 73.30           H  
ATOM    546  HB3 ASP A  35     182.646  -7.778 -87.518  1.00 73.30           H  
ATOM    547  O   ASP A  35     179.246  -8.222 -86.769  1.00 73.30           O  
ATOM    548  CG  ASP A  35     183.603  -9.598 -86.867  1.00 73.30           C  
ATOM    549  OD1 ASP A  35     183.413 -10.801 -86.576  1.00 73.30           O  
ATOM    550  OD2 ASP A  35     184.705  -9.085 -87.151  1.00 73.30           O  
ATOM    551  N   GLN A  36     179.727  -7.814 -88.911  1.00 69.41           N  
ATOM    552  H   GLN A  36     180.414  -7.953 -89.638  1.00 69.41           H  
ATOM    553  CA  GLN A  36     178.608  -6.927 -89.228  1.00 69.41           C  
ATOM    554  HA  GLN A  36     177.860  -6.996 -88.439  1.00 69.41           H  
ATOM    555  C   GLN A  36     177.960  -7.375 -90.551  1.00 69.41           C  
ATOM    556  CB  GLN A  36     179.063  -5.459 -89.279  1.00 69.41           C  
ATOM    557  HB2 GLN A  36     178.242  -4.861 -89.675  1.00 69.41           H  
ATOM    558  HB3 GLN A  36     179.918  -5.350 -89.946  1.00 69.41           H  
ATOM    559  O   GLN A  36     178.288  -6.859 -91.623  1.00 69.41           O  
ATOM    560  CG  GLN A  36     179.415  -4.921 -87.886  1.00 69.41           C  
ATOM    561  HG2 GLN A  36     180.331  -5.392 -87.530  1.00 69.41           H  
ATOM    562  HG3 GLN A  36     178.611  -5.174 -87.195  1.00 69.41           H  
ATOM    563  CD  GLN A  36     179.611  -3.409 -87.885  1.00 69.41           C  
ATOM    564  NE2 GLN A  36     179.131  -2.715 -86.875  1.00 69.41           N  
ATOM    565 HE21 GLN A  36     178.690  -3.187 -86.099  1.00 69.41           H  
ATOM    566 HE22 GLN A  36     179.311  -1.722 -86.902  1.00 69.41           H  
ATOM    567  OE1 GLN A  36     180.192  -2.810 -88.774  1.00 69.41           O  
ATOM    568  N   PRO A  37     177.000  -8.322 -90.496  1.00 68.54           N  
ATOM    569  CA  PRO A  37     176.359  -8.913 -91.674  1.00 68.54           C  
ATOM    570  HA  PRO A  37     177.116  -9.093 -92.437  1.00 68.54           H  
ATOM    571  C   PRO A  37     175.275  -8.014 -92.302  1.00 68.54           C  
ATOM    572  CB  PRO A  37     175.822 -10.262 -91.183  1.00 68.54           C  
ATOM    573  HB2 PRO A  37     174.970 -10.623 -91.760  1.00 68.54           H  
ATOM    574  HB3 PRO A  37     176.625 -10.998 -91.203  1.00 68.54           H  
ATOM    575  O   PRO A  37     174.415  -8.495 -93.039  1.00 68.54           O  
ATOM    576  CG  PRO A  37     175.446  -9.967 -89.733  1.00 68.54           C  
ATOM    577  HG2 PRO A  37     175.438 -10.871 -89.124  1.00 68.54           H  
ATOM    578  HG3 PRO A  37     174.476  -9.469 -89.699  1.00 68.54           H  
ATOM    579  CD  PRO A  37     176.537  -8.996 -89.288  1.00 68.54           C  
ATOM    580  HD2 PRO A  37     177.363  -9.554 -88.847  1.00 68.54           H  
ATOM    581  HD3 PRO A  37     176.132  -8.289 -88.564  1.00 68.54           H  
ATOM    582  N   PHE A  38     175.296  -6.713 -92.013  1.00 68.60           N  
ATOM    583  H   PHE A  38     176.094  -6.368 -91.499  1.00 68.60           H  
ATOM    584  CA  PHE A  38     174.492  -5.693 -92.680  1.00 68.60           C  
ATOM    585  HA  PHE A  38     173.914  -6.160 -93.478  1.00 68.60           H  
ATOM    586  C   PHE A  38     175.431  -4.675 -93.325  1.00 68.60           C  
ATOM    587  CB  PHE A  38     173.499  -5.045 -91.705  1.00 68.60           C  
ATOM    588  HB2 PHE A  38     172.832  -5.819 -91.324  1.00 68.60           H  
ATOM    589  HB3 PHE A  38     172.883  -4.335 -92.257  1.00 68.60           H  
ATOM    590  O   PHE A  38     176.496  -4.366 -92.795  1.00 68.60           O  
ATOM    591  CG  PHE A  38     174.134  -4.325 -90.529  1.00 68.60           C  
ATOM    592  CD1 PHE A  38     174.414  -5.029 -89.342  1.00 68.60           C  
ATOM    593  HD1 PHE A  38     174.172  -6.079 -89.267  1.00 68.60           H  
ATOM    594  CD2 PHE A  38     174.455  -2.957 -90.621  1.00 68.60           C  
ATOM    595  HD2 PHE A  38     174.255  -2.411 -91.532  1.00 68.60           H  
ATOM    596  CE1 PHE A  38     175.018  -4.372 -88.256  1.00 68.60           C  
ATOM    597  HE1 PHE A  38     175.239  -4.916 -87.349  1.00 68.60           H  
ATOM    598  CE2 PHE A  38     175.054  -2.299 -89.532  1.00 68.60           C  
ATOM    599  HE2 PHE A  38     175.301  -1.250 -89.605  1.00 68.60           H  
ATOM    600  CZ  PHE A  38     175.339  -3.007 -88.351  1.00 68.60           C  
ATOM    601  HZ  PHE A  38     175.808  -2.501 -87.520  1.00 68.60           H  
ATOM    602  N   VAL A  39     175.048  -4.157 -94.489  1.00 70.31           N  
ATOM    603  H   VAL A  39     174.135  -4.385 -94.855  1.00 70.31           H  
ATOM    604  CA  VAL A  39     175.889  -3.210 -95.221  1.00 70.31           C  
ATOM    605  HA  VAL A  39     176.911  -3.591 -95.222  1.00 70.31           H  
ATOM    606  C   VAL A  39     175.896  -1.863 -94.502  1.00 70.31           C  
ATOM    607  CB  VAL A  39     175.434  -3.079 -96.682  1.00 70.31           C  
ATOM    608  HB  VAL A  39     174.398  -2.743 -96.731  1.00 70.31           H  
ATOM    609  O   VAL A  39     174.844  -1.255 -94.316  1.00 70.31           O  
ATOM    610  CG1 VAL A  39     176.321  -2.085 -97.427  1.00 70.31           C  
ATOM    611 HG11 VAL A  39     176.111  -1.069 -97.092  1.00 70.31           H  
ATOM    612 HG12 VAL A  39     177.367  -2.316 -97.226  1.00 70.31           H  
ATOM    613 HG13 VAL A  39     176.143  -2.147 -98.501  1.00 70.31           H  
ATOM    614  CG2 VAL A  39     175.553  -4.426 -97.404  1.00 70.31           C  
ATOM    615 HG21 VAL A  39     175.321  -4.291 -98.460  1.00 70.31           H  
ATOM    616 HG22 VAL A  39     176.571  -4.807 -97.312  1.00 70.31           H  
ATOM    617 HG23 VAL A  39     174.860  -5.147 -96.970  1.00 70.31           H  
ATOM    618  N   THR A  40     177.078  -1.382 -94.123  1.00 70.27           N  
ATOM    619  H   THR A  40     177.905  -1.940 -94.282  1.00 70.27           H  
ATOM    620  CA  THR A  40     177.265  -0.021 -93.600  1.00 70.27           C  
ATOM    621  HA  THR A  40     176.332   0.323 -93.155  1.00 70.27           H  
ATOM    622  C   THR A  40     177.601   0.924 -94.745  1.00 70.27           C  
ATOM    623  CB  THR A  40     178.352   0.047 -92.513  1.00 70.27           C  
ATOM    624  HB  THR A  40     178.787   1.047 -92.505  1.00 70.27           H  
ATOM    625  O   THR A  40     178.571   0.693 -95.462  1.00 70.27           O  
ATOM    626  CG2 THR A  40     177.766  -0.225 -91.131  1.00 70.27           C  
ATOM    627 HG21 THR A  40     177.305  -1.212 -91.113  1.00 70.27           H  
ATOM    628 HG22 THR A  40     177.017   0.530 -90.891  1.00 70.27           H  
ATOM    629 HG23 THR A  40     178.558  -0.187 -90.384  1.00 70.27           H  
ATOM    630  OG1 THR A  40     179.378  -0.899 -92.717  1.00 70.27           O  
ATOM    631  HG1 THR A  40     179.101  -1.721 -92.306  1.00 70.27           H  
ATOM    632  N   THR A  41     176.806   1.984 -94.924  1.00 69.22           N  
ATOM    633  H   THR A  41     175.995   2.094 -94.332  1.00 69.22           H  
ATOM    634  CA  THR A  41     177.006   3.002 -95.969  1.00 69.22           C  
ATOM    635  HA  THR A  41     177.823   2.680 -96.614  1.00 69.22           H  
ATOM    636  C   THR A  41     177.388   4.352 -95.380  1.00 69.22           C  
ATOM    637  CB  THR A  41     175.765   3.188 -96.853  1.00 69.22           C  
ATOM    638  HB  THR A  41     175.953   3.991 -97.565  1.00 69.22           H  
ATOM    639  O   THR A  41     176.870   4.736 -94.330  1.00 69.22           O  
ATOM    640  CG2 THR A  41     175.417   1.922 -97.630  1.00 69.22           C  
ATOM    641 HG21 THR A  41     175.113   1.132 -96.943  1.00 69.22           H  
ATOM    642 HG22 THR A  41     176.281   1.597 -98.210  1.00 69.22           H  
ATOM    643 HG23 THR A  41     174.594   2.148 -98.307  1.00 69.22           H  
ATOM    644  OG1 THR A  41     174.641   3.519 -96.066  1.00 69.22           O  
ATOM    645  HG1 THR A  41     174.863   4.290 -95.539  1.00 69.22           H  
ATOM    646  N   LYS A  42     178.233   5.119 -96.079  1.00 65.79           N  
ATOM    647  H   LYS A  42     178.597   4.763 -96.952  1.00 65.79           H  
ATOM    648  CA  LYS A  42     178.468   6.527 -95.728  1.00 65.79           C  
ATOM    649  HA  LYS A  42     178.587   6.569 -94.646  1.00 65.79           H  
ATOM    650  C   LYS A  42     177.226   7.364 -96.080  1.00 65.79           C  
ATOM    651  CB  LYS A  42     179.764   7.044 -96.382  1.00 65.79           C  
ATOM    652  HB2 LYS A  42     180.298   6.218 -96.853  1.00 65.79           H  
ATOM    653  HB3 LYS A  42     179.519   7.768 -97.158  1.00 65.79           H  
ATOM    654  O   LYS A  42     176.700   7.270 -97.185  1.00 65.79           O  
ATOM    655  CG  LYS A  42     180.691   7.692 -95.341  1.00 65.79           C  
ATOM    656  HG2 LYS A  42     180.962   6.951 -94.590  1.00 65.79           H  
ATOM    657  HG3 LYS A  42     180.166   8.515 -94.856  1.00 65.79           H  
ATOM    658  CD  LYS A  42     181.964   8.227 -96.007  1.00 65.79           C  
ATOM    659  HD2 LYS A  42     182.476   7.408 -96.512  1.00 65.79           H  
ATOM    660  HD3 LYS A  42     181.679   8.974 -96.748  1.00 65.79           H  
ATOM    661  CE  LYS A  42     182.891   8.859 -94.964  1.00 65.79           C  
ATOM    662  HE2 LYS A  42     182.318   9.593 -94.396  1.00 65.79           H  
ATOM    663  HE3 LYS A  42     183.222   8.083 -94.273  1.00 65.79           H  
ATOM    664  NZ  LYS A  42     184.052   9.515 -95.614  1.00 65.79           N  
ATOM    665  HZ1 LYS A  42     184.661   9.936 -94.926  1.00 65.79           H  
ATOM    666  HZ2 LYS A  42     184.575   8.849 -96.165  1.00 65.79           H  
ATOM    667  HZ3 LYS A  42     183.727  10.240 -96.237  1.00 65.79           H  
ATOM    668  N   GLN A  43     176.742   8.122 -95.097  1.00 51.16           N  
ATOM    669  H   GLN A  43     177.245   8.110 -94.221  1.00 51.16           H  
ATOM    670  CA  GLN A  43     175.582   9.018 -95.164  1.00 51.16           C  
ATOM    671  HA  GLN A  43     174.698   8.431 -95.413  1.00 51.16           H  
ATOM    672  C   GLN A  43     175.730  10.118 -96.240  1.00 51.16           C  
ATOM    673  CB  GLN A  43     175.401   9.650 -93.762  1.00 51.16           C  
ATOM    674  HB2 GLN A  43     175.075  10.685 -93.866  1.00 51.16           H  
ATOM    675  HB3 GLN A  43     176.364   9.678 -93.252  1.00 51.16           H  
ATOM    676  O   GLN A  43     176.841  10.538 -96.542  1.00 51.16           O  
ATOM    677  CG  GLN A  43     174.365   8.935 -92.880  1.00 51.16           C  
ATOM    678  HG2 GLN A  43     174.568   7.864 -92.874  1.00 51.16           H  
ATOM    679  HG3 GLN A  43     173.373   9.093 -93.305  1.00 51.16           H  
ATOM    680  CD  GLN A  43     174.381   9.426 -91.429  1.00 51.16           C  
ATOM    681  NE2 GLN A  43     173.246   9.527 -90.773  1.00 51.16           N  
ATOM    682 HE21 GLN A  43     173.324   9.895 -89.835  1.00 51.16           H  
ATOM    683 HE22 GLN A  43     172.360   9.365 -91.230  1.00 51.16           H  
ATOM    684  OE1 GLN A  43     175.416   9.687 -90.841  1.00 51.16           O  
ATOM    685  N   GLU A  44     174.580  10.612 -96.724  1.00 52.10           N  
ATOM    686  H   GLU A  44     173.739  10.163 -96.390  1.00 52.10           H  
ATOM    687  CA  GLU A  44     174.359  11.901 -97.426  1.00 52.10           C  
ATOM    688  HA  GLU A  44     173.290  12.069 -97.297  1.00 52.10           H  
ATOM    689  C   GLU A  44     174.441  12.032 -98.964  1.00 52.10           C  
ATOM    690  CB  GLU A  44     174.988  13.096 -96.678  1.00 52.10           C  
ATOM    691  HB2 GLU A  44     174.925  13.994 -97.293  1.00 52.10           H  
ATOM    692  HB3 GLU A  44     176.043  12.913 -96.474  1.00 52.10           H  
ATOM    693  O   GLU A  44     174.329  13.147 -99.470  1.00 52.10           O  
ATOM    694  CG  GLU A  44     174.239  13.405 -95.377  1.00 52.10           C  
ATOM    695  HG2 GLU A  44     173.179  13.517 -95.604  1.00 52.10           H  
ATOM    696  HG3 GLU A  44     174.344  12.567 -94.688  1.00 52.10           H  
ATOM    697  CD  GLU A  44     174.739  14.686 -94.698  1.00 52.10           C  
ATOM    698  OE1 GLU A  44     173.997  15.169 -93.814  1.00 52.10           O  
ATOM    699  OE2 GLU A  44     175.842  15.167 -95.045  1.00 52.10           O  
ATOM    700  N   SER A  45     174.440  10.965 -99.769  1.00 51.44           N  
ATOM    701  H   SER A  45     174.640  10.047 -99.400  1.00 51.44           H  
ATOM    702  CA  SER A  45     174.243  11.158-101.224  1.00 51.44           C  
ATOM    703  HA  SER A  45     173.590  12.017-101.377  1.00 51.44           H  
ATOM    704  C   SER A  45     173.544   9.991-101.928  1.00 51.44           C  
ATOM    705  CB  SER A  45     175.578  11.531-101.888  1.00 51.44           C  
ATOM    706  HB2 SER A  45     175.909  12.499-101.510  1.00 51.44           H  
ATOM    707  HB3 SER A  45     175.442  11.608-102.967  1.00 51.44           H  
ATOM    708  O   SER A  45     174.148   8.959-102.182  1.00 51.44           O  
ATOM    709  OG  SER A  45     176.574  10.573-101.606  1.00 51.44           O  
ATOM    710  HG  SER A  45     176.300   9.749-102.016  1.00 51.44           H  
ATOM    711  N   ASN A  46     172.254  10.172-102.249  1.00 55.84           N  
ATOM    712  H   ASN A  46     171.842  11.042-101.944  1.00 55.84           H  
ATOM    713  CA  ASN A  46     171.465   9.450-103.270  1.00 55.84           C  
ATOM    714  HA  ASN A  46     170.430   9.759-103.126  1.00 55.84           H  
ATOM    715  C   ASN A  46     171.379   7.908-103.209  1.00 55.84           C  
ATOM    716  CB  ASN A  46     171.881   9.979-104.651  1.00 55.84           C  
ATOM    717  HB2 ASN A  46     172.951   9.829-104.798  1.00 55.84           H  
ATOM    718  HB3 ASN A  46     171.361   9.422-105.430  1.00 55.84           H  
ATOM    719  O   ASN A  46     170.909   7.272-104.158  1.00 55.84           O  
ATOM    720  CG  ASN A  46     171.548  11.443-104.864  1.00 55.84           C  
ATOM    721  ND2 ASN A  46     172.025  12.005-105.945  1.00 55.84           N  
ATOM    722 HD21 ASN A  46     172.511  11.397-106.588  1.00 55.84           H  
ATOM    723 HD22 ASN A  46     171.462  12.765-106.302  1.00 55.84           H  
ATOM    724  OD1 ASN A  46     170.847  12.101-104.108  1.00 55.84           O  
ATOM    725  N   PHE A  47     171.776   7.285-102.100  1.00 62.04           N  
ATOM    726  H   PHE A  47     172.261   7.824-101.397  1.00 62.04           H  
ATOM    727  CA  PHE A  47     171.632   5.844-101.907  1.00 62.04           C  
ATOM    728  HA  PHE A  47     171.955   5.342-102.819  1.00 62.04           H  
ATOM    729  C   PHE A  47     170.170   5.468-101.652  1.00 62.04           C  
ATOM    730  CB  PHE A  47     172.545   5.372-100.770  1.00 62.04           C  
ATOM    731  HB2 PHE A  47     172.268   5.888 -99.850  1.00 62.04           H  
ATOM    732  HB3 PHE A  47     172.385   4.306-100.611  1.00 62.04           H  
ATOM    733  O   PHE A  47     169.578   5.874-100.656  1.00 62.04           O  
ATOM    734  CG  PHE A  47     174.016   5.593-101.055  1.00 62.04           C  
ATOM    735  CD1 PHE A  47     174.639   4.878-102.091  1.00 62.04           C  
ATOM    736  HD1 PHE A  47     174.063   4.183-102.684  1.00 62.04           H  
ATOM    737  CD2 PHE A  47     174.757   6.531-100.313  1.00 62.04           C  
ATOM    738  HD2 PHE A  47     174.291   7.088 -99.514  1.00 62.04           H  
ATOM    739  CE1 PHE A  47     175.999   5.093-102.377  1.00 62.04           C  
ATOM    740  HE1 PHE A  47     176.483   4.541-103.169  1.00 62.04           H  
ATOM    741  CE2 PHE A  47     176.107   6.769-100.623  1.00 62.04           C  
ATOM    742  HE2 PHE A  47     176.664   7.505-100.063  1.00 62.04           H  
ATOM    743  CZ  PHE A  47     176.725   6.058-101.663  1.00 62.04           C  
ATOM    744  HZ  PHE A  47     177.757   6.261-101.908  1.00 62.04           H  
ATOM    745  N   ASN A  48     169.598   4.660-102.545  1.00 61.91           N  
ATOM    746  H   ASN A  48     170.160   4.338-103.320  1.00 61.91           H  
ATOM    747  CA  ASN A  48     168.239   4.142-102.399  1.00 61.91           C  
ATOM    748  HA  ASN A  48     167.626   4.905-101.919  1.00 61.91           H  
ATOM    749  C   ASN A  48     168.236   2.904-101.493  1.00 61.91           C  
ATOM    750  CB  ASN A  48     167.680   3.823-103.803  1.00 61.91           C  
ATOM    751  HB2 ASN A  48     168.242   4.379-104.553  1.00 61.91           H  
ATOM    752  HB3 ASN A  48     167.805   2.763-104.022  1.00 61.91           H  
ATOM    753  O   ASN A  48     167.392   2.765-100.614  1.00 61.91           O  
ATOM    754  CG  ASN A  48     166.221   4.203-103.998  1.00 61.91           C  
ATOM    755  ND2 ASN A  48     165.615   3.746-105.068  1.00 61.91           N  
ATOM    756 HD21 ASN A  48     164.641   3.997-105.159  1.00 61.91           H  
ATOM    757 HD22 ASN A  48     166.096   3.120-105.697  1.00 61.91           H  
ATOM    758  OD1 ASN A  48     165.621   4.990-103.287  1.00 61.91           O  
ATOM    759  N   MET A  49     169.187   1.987-101.722  1.00 68.27           N  
ATOM    760  H   MET A  49     169.859   2.175-102.452  1.00 68.27           H  
ATOM    761  CA  MET A  49     169.294   0.726-100.985  1.00 68.27           C  
ATOM    762  HA  MET A  49     169.101   0.926 -99.931  1.00 68.27           H  
ATOM    763  C   MET A  49     170.695   0.120-101.129  1.00 68.27           C  
ATOM    764  CB  MET A  49     168.215  -0.243-101.511  1.00 68.27           C  
ATOM    765  HB2 MET A  49     168.444  -0.527-102.538  1.00 68.27           H  
ATOM    766  HB3 MET A  49     167.249   0.263-101.512  1.00 68.27           H  
ATOM    767  O   MET A  49     171.250   0.086-102.231  1.00 68.27           O  
ATOM    768  CG  MET A  49     168.062  -1.514-100.674  1.00 68.27           C  
ATOM    769  HG2 MET A  49     168.993  -2.079-100.695  1.00 68.27           H  
ATOM    770  HG3 MET A  49     167.863  -1.223 -99.642  1.00 68.27           H  
ATOM    771  SD  MET A  49     166.711  -2.600-101.221  1.00 68.27           S  
ATOM    772  CE  MET A  49     167.329  -3.137-102.836  1.00 68.27           C  
ATOM    773  HE1 MET A  49     167.357  -2.287-103.519  1.00 68.27           H  
ATOM    774  HE2 MET A  49     168.334  -3.545-102.728  1.00 68.27           H  
ATOM    775  HE3 MET A  49     166.661  -3.896-103.242  1.00 68.27           H  
ATOM    776  N   ALA A  50     171.240  -0.416-100.037  1.00 72.42           N  
ATOM    777  H   ALA A  50     170.741  -0.352 -99.161  1.00 72.42           H  
ATOM    778  CA  ALA A  50     172.460  -1.215-100.030  1.00 72.42           C  
ATOM    779  HA  ALA A  50     172.791  -1.372-101.057  1.00 72.42           H  
ATOM    780  C   ALA A  50     172.180  -2.590 -99.409  1.00 72.42           C  
ATOM    781  CB  ALA A  50     173.561  -0.444 -99.302  1.00 72.42           C  
ATOM    782  HB1 ALA A  50     173.687   0.534 -99.765  1.00 72.42           H  
ATOM    783  HB2 ALA A  50     173.304  -0.320 -98.250  1.00 72.42           H  
ATOM    784  HB3 ALA A  50     174.500  -0.991 -99.386  1.00 72.42           H  
ATOM    785  O   ALA A  50     171.552  -2.687 -98.357  1.00 72.42           O  
ATOM    786  N   LYS A  51     172.619  -3.661-100.071  1.00 77.31           N  
ATOM    787  H   LYS A  51     173.163  -3.501-100.907  1.00 77.31           H  
ATOM    788  CA  LYS A  51     172.446  -5.051 -99.627  1.00 77.31           C  
ATOM    789  HA  LYS A  51     172.313  -5.050 -98.545  1.00 77.31           H  
ATOM    790  C   LYS A  51     173.711  -5.846 -99.924  1.00 77.31           C  
ATOM    791  CB  LYS A  51     171.186  -5.679-100.258  1.00 77.31           C  
ATOM    792  HB2 LYS A  51     170.319  -5.075 -99.991  1.00 77.31           H  
ATOM    793  HB3 LYS A  51     171.043  -6.679 -99.847  1.00 77.31           H  
ATOM    794  O   LYS A  51     174.412  -5.574-100.890  1.00 77.31           O  
ATOM    795  CG  LYS A  51     171.283  -5.774-101.784  1.00 77.31           C  
ATOM    796  HG2 LYS A  51     171.454  -4.774-102.181  1.00 77.31           H  
ATOM    797  HG3 LYS A  51     172.139  -6.400-102.036  1.00 77.31           H  
ATOM    798  CD  LYS A  51     170.042  -6.369-102.464  1.00 77.31           C  
ATOM    799  HD2 LYS A  51     169.883  -7.400-102.150  1.00 77.31           H  
ATOM    800  HD3 LYS A  51     169.165  -5.755-102.255  1.00 77.31           H  
ATOM    801  CE  LYS A  51     170.427  -6.293-103.933  1.00 77.31           C  
ATOM    802  HE2 LYS A  51     170.736  -5.265-104.121  1.00 77.31           H  
ATOM    803  HE3 LYS A  51     171.308  -6.913-104.104  1.00 77.31           H  
ATOM    804  NZ  LYS A  51     169.400  -6.628-104.938  1.00 77.31           N  
ATOM    805  HZ1 LYS A  51     169.214  -7.620-104.978  1.00 77.31           H  
ATOM    806  HZ2 LYS A  51     168.566  -6.070-104.819  1.00 77.31           H  
ATOM    807  HZ3 LYS A  51     169.822  -6.341-105.810  1.00 77.31           H  
ATOM    808  N   GLY A  52     174.015  -6.841 -99.108  1.00 77.67           N  
ATOM    809  H   GLY A  52     173.424  -7.048 -98.316  1.00 77.67           H  
ATOM    810  CA  GLY A  52     175.211  -7.654 -99.282  1.00 77.67           C  
ATOM    811  HA2 GLY A  52     176.089  -7.123 -98.916  1.00 77.67           H  
ATOM    812  HA3 GLY A  52     175.348  -7.873-100.341  1.00 77.67           H  
ATOM    813  C   GLY A  52     175.080  -8.966 -98.533  1.00 77.67           C  
ATOM    814  O   GLY A  52     174.312  -9.066 -97.580  1.00 77.67           O  
ATOM    815  N   VAL A  53     175.801  -9.979 -98.998  1.00 78.08           N  
ATOM    816  H   VAL A  53     176.433  -9.790 -99.763  1.00 78.08           H  
ATOM    817  CA  VAL A  53     175.829 -11.315 -98.401  1.00 78.08           C  
ATOM    818  HA  VAL A  53     175.502 -11.254 -97.363  1.00 78.08           H  
ATOM    819  C   VAL A  53     177.265 -11.816 -98.424  1.00 78.08           C  
ATOM    820  CB  VAL A  53     174.896 -12.290 -99.151  1.00 78.08           C  
ATOM    821  HB  VAL A  53     175.181 -12.313-100.203  1.00 78.08           H  
ATOM    822  O   VAL A  53     177.917 -11.782 -99.466  1.00 78.08           O  
ATOM    823  CG1 VAL A  53     174.991 -13.725 -98.611  1.00 78.08           C  
ATOM    824 HG11 VAL A  53     174.781 -13.736 -97.542  1.00 78.08           H  
ATOM    825 HG12 VAL A  53     174.273 -14.364 -99.125  1.00 78.08           H  
ATOM    826 HG13 VAL A  53     175.988 -14.130 -98.786  1.00 78.08           H  
ATOM    827  CG2 VAL A  53     173.424 -11.863 -99.054  1.00 78.08           C  
ATOM    828 HG21 VAL A  53     172.785 -12.589 -99.556  1.00 78.08           H  
ATOM    829 HG22 VAL A  53     173.129 -11.780 -98.008  1.00 78.08           H  
ATOM    830 HG23 VAL A  53     173.285 -10.895 -99.536  1.00 78.08           H  
ATOM    831  N   LEU A  54     177.739 -12.332 -97.292  1.00 75.80           N  
ATOM    832  H   LEU A  54     177.148 -12.317 -96.472  1.00 75.80           H  
ATOM    833  CA  LEU A  54     178.970 -13.112 -97.200  1.00 75.80           C  
ATOM    834  HA  LEU A  54     179.586 -12.942 -98.083  1.00 75.80           H  
ATOM    835  C   LEU A  54     178.593 -14.596 -97.161  1.00 75.80           C  
ATOM    836  CB  LEU A  54     179.763 -12.676 -95.958  1.00 75.80           C  
ATOM    837  HB2 LEU A  54     180.588 -13.370 -95.795  1.00 75.80           H  
ATOM    838  HB3 LEU A  54     179.104 -12.740 -95.092  1.00 75.80           H  
ATOM    839  O   LEU A  54     177.838 -15.027 -96.296  1.00 75.80           O  
ATOM    840  CG  LEU A  54     180.325 -11.248 -96.062  1.00 75.80           C  
ATOM    841  HG  LEU A  54     179.564 -10.565 -96.438  1.00 75.80           H  
ATOM    842  CD1 LEU A  54     180.770 -10.780 -94.689  1.00 75.80           C  
ATOM    843 HD11 LEU A  54     181.188  -9.778 -94.784  1.00 75.80           H  
ATOM    844 HD12 LEU A  54     179.914 -10.742 -94.015  1.00 75.80           H  
ATOM    845 HD13 LEU A  54     181.525 -11.450 -94.277  1.00 75.80           H  
ATOM    846  CD2 LEU A  54     181.559 -11.173 -96.954  1.00 75.80           C  
ATOM    847 HD21 LEU A  54     182.360 -11.737 -96.477  1.00 75.80           H  
ATOM    848 HD22 LEU A  54     181.345 -11.584 -97.941  1.00 75.80           H  
ATOM    849 HD23 LEU A  54     181.880 -10.136 -97.050  1.00 75.80           H  
ATOM    850  N   SER A  55     179.073 -15.372 -98.129  1.00 71.54           N  
ATOM    851  H   SER A  55     179.723 -14.967 -98.787  1.00 71.54           H  
ATOM    852  CA  SER A  55     178.834 -16.811 -98.221  1.00 71.54           C  
ATOM    853  HA  SER A  55     178.009 -17.093 -97.568  1.00 71.54           H  
ATOM    854  C   SER A  55     180.075 -17.595 -97.800  1.00 71.54           C  
ATOM    855  CB  SER A  55     178.439 -17.167 -99.653  1.00 71.54           C  
ATOM    856  HB2 SER A  55     177.442 -16.780 -99.862  1.00 71.54           H  
ATOM    857  HB3 SER A  55     179.145 -16.690-100.334  1.00 71.54           H  
ATOM    858  O   SER A  55     181.150 -17.407 -98.363  1.00 71.54           O  
ATOM    859  OG  SER A  55     178.473 -18.568 -99.874  1.00 71.54           O  
ATOM    860  HG  SER A  55     179.015 -18.664-100.661  1.00 71.54           H  
ATOM    861  N   ASP A  56     179.889 -18.551 -96.888  1.00 67.37           N  
ATOM    862  H   ASP A  56     179.020 -18.551 -96.375  1.00 67.37           H  
ATOM    863  CA  ASP A  56     180.910 -19.530 -96.480  1.00 67.37           C  
ATOM    864  HA  ASP A  56     181.894 -19.065 -96.542  1.00 67.37           H  
ATOM    865  C   ASP A  56     180.947 -20.777 -97.391  1.00 67.37           C  
ATOM    866  CB  ASP A  56     180.659 -19.926 -95.016  1.00 67.37           C  
ATOM    867  HB2 ASP A  56     181.330 -20.741 -94.746  1.00 67.37           H  
ATOM    868  HB3 ASP A  56     179.636 -20.287 -94.915  1.00 67.37           H  
ATOM    869  O   ASP A  56     181.665 -21.745 -97.134  1.00 67.37           O  
ATOM    870  CG  ASP A  56     180.907 -18.785 -94.027  1.00 67.37           C  
ATOM    871  OD1 ASP A  56     181.842 -17.984 -94.257  1.00 67.37           O  
ATOM    872  OD2 ASP A  56     180.228 -18.762 -92.985  1.00 67.37           O  
ATOM    873  N   THR A  57     180.144 -20.796 -98.461  1.00 61.26           N  
ATOM    874  H   THR A  57     179.660 -19.937 -98.683  1.00 61.26           H  
ATOM    875  CA  THR A  57     179.970 -21.971 -99.329  1.00 61.26           C  
ATOM    876  HA  THR A  57     180.459 -22.821 -98.852  1.00 61.26           H  
ATOM    877  C   THR A  57     180.628 -21.786-100.692  1.00 61.26           C  
ATOM    878  CB  THR A  57     178.495 -22.369 -99.491  1.00 61.26           C  
ATOM    879  HB  THR A  57     178.457 -23.289-100.074  1.00 61.26           H  
ATOM    880  O   THR A  57     180.559 -20.720-101.298  1.00 61.26           O  
ATOM    881  CG2 THR A  57     177.805 -22.636 -98.155  1.00 61.26           C  
ATOM    882 HG21 THR A  57     176.796 -23.006 -98.334  1.00 61.26           H  
ATOM    883 HG22 THR A  57     177.750 -21.722 -97.564  1.00 61.26           H  
ATOM    884 HG23 THR A  57     178.363 -23.386 -97.594  1.00 61.26           H  
ATOM    885  OG1 THR A  57     177.765 -21.384-100.190  1.00 61.26           O  
ATOM    886  HG1 THR A  57     177.948 -20.536 -99.778  1.00 61.26           H  
ATOM    887  N   LYS A  58     181.188 -22.871-101.250  1.00 58.92           N  
ATOM    888  H   LYS A  58     181.239 -23.705-100.683  1.00 58.92           H  
ATOM    889  CA  LYS A  58     181.775 -22.893-102.608  1.00 58.92           C  
ATOM    890  HA  LYS A  58     182.529 -22.109-102.664  1.00 58.92           H  
ATOM    891  C   LYS A  58     180.768 -22.579-103.726  1.00 58.92           C  
ATOM    892  CB  LYS A  58     182.431 -24.264-102.878  1.00 58.92           C  
ATOM    893  HB2 LYS A  58     182.577 -24.379-103.952  1.00 58.92           H  
ATOM    894  HB3 LYS A  58     181.761 -25.059-102.549  1.00 58.92           H  
ATOM    895  O   LYS A  58     181.191 -22.374-104.865  1.00 58.92           O  
ATOM    896  CG  LYS A  58     183.805 -24.432-102.211  1.00 58.92           C  
ATOM    897  HG2 LYS A  58     183.697 -24.366-101.129  1.00 58.92           H  
ATOM    898  HG3 LYS A  58     184.461 -23.629-102.549  1.00 58.92           H  
ATOM    899  CD  LYS A  58     184.433 -25.788-102.583  1.00 58.92           C  
ATOM    900  HD2 LYS A  58     184.491 -25.873-103.668  1.00 58.92           H  
ATOM    901  HD3 LYS A  58     183.798 -26.587-102.199  1.00 58.92           H  
ATOM    902  CE  LYS A  58     185.843 -25.921-101.989  1.00 58.92           C  
ATOM    903  HE2 LYS A  58     185.779 -25.778-100.910  1.00 58.92           H  
ATOM    904  HE3 LYS A  58     186.465 -25.120-102.388  1.00 58.92           H  
ATOM    905  NZ  LYS A  58     186.468 -27.235-102.290  1.00 58.92           N  
ATOM    906  HZ1 LYS A  58     185.919 -27.991-101.905  1.00 58.92           H  
ATOM    907  HZ2 LYS A  58     187.388 -27.288-101.877  1.00 58.92           H  
ATOM    908  HZ3 LYS A  58     186.566 -27.378-103.285  1.00 58.92           H  
ATOM    909  N   THR A  59     179.467 -22.617-103.449  1.00 61.14           N  
ATOM    910  H   THR A  59     179.185 -22.800-102.497  1.00 61.14           H  
ATOM    911  CA  THR A  59     178.387 -22.515-104.443  1.00 61.14           C  
ATOM    912  HA  THR A  59     178.774 -22.737-105.437  1.00 61.14           H  
ATOM    913  C   THR A  59     177.763 -21.128-104.527  1.00 61.14           C  
ATOM    914  CB  THR A  59     177.286 -23.538-104.135  1.00 61.14           C  
ATOM    915  HB  THR A  59     176.405 -23.339-104.746  1.00 61.14           H  
ATOM    916  O   THR A  59     177.285 -20.764-105.596  1.00 61.14           O  
ATOM    917  CG2 THR A  59     177.767 -24.963-104.404  1.00 61.14           C  
ATOM    918 HG21 THR A  59     176.954 -25.660-104.198  1.00 61.14           H  
ATOM    919 HG22 THR A  59     178.613 -25.210-103.764  1.00 61.14           H  
ATOM    920 HG23 THR A  59     178.055 -25.065-105.451  1.00 61.14           H  
ATOM    921  OG1 THR A  59     176.950 -23.470-102.768  1.00 61.14           O  
ATOM    922  HG1 THR A  59     176.150 -22.949-102.665  1.00 61.14           H  
ATOM    923  N   LYS A  60     177.772 -20.345-103.443  1.00 62.07           N  
ATOM    924  H   LYS A  60     178.226 -20.678-102.605  1.00 62.07           H  
ATOM    925  CA  LYS A  60     177.235 -18.979-103.429  1.00 62.07           C  
ATOM    926  HA  LYS A  60     176.697 -18.784-104.357  1.00 62.07           H  
ATOM    927  C   LYS A  60     178.379 -17.974-103.363  1.00 62.07           C  
ATOM    928  CB  LYS A  60     176.242 -18.802-102.271  1.00 62.07           C  
ATOM    929  HB2 LYS A  60     176.666 -19.226-101.360  1.00 62.07           H  
ATOM    930  HB3 LYS A  60     176.075 -17.737-102.113  1.00 62.07           H  
ATOM    931  O   LYS A  60     179.254 -18.091-102.511  1.00 62.07           O  
ATOM    932  CG  LYS A  60     174.891 -19.480-102.523  1.00 62.07           C  
ATOM    933  HG2 LYS A  60     175.036 -20.551-102.668  1.00 62.07           H  
ATOM    934  HG3 LYS A  60     174.435 -19.056-103.418  1.00 62.07           H  
ATOM    935  CD  LYS A  60     173.968 -19.248-101.318  1.00 62.07           C  
ATOM    936  HD2 LYS A  60     173.862 -18.176-101.155  1.00 62.07           H  
ATOM    937  HD3 LYS A  60     174.420 -19.695-100.433  1.00 62.07           H  
ATOM    938  CE  LYS A  60     172.585 -19.865-101.559  1.00 62.07           C  
ATOM    939  HE2 LYS A  60     172.166 -19.434-102.469  1.00 62.07           H  
ATOM    940  HE3 LYS A  60     172.703 -20.936-101.720  1.00 62.07           H  
ATOM    941  NZ  LYS A  60     171.672 -19.617-100.413  1.00 62.07           N  
ATOM    942  HZ1 LYS A  60     171.549 -18.626-100.262  1.00 62.07           H  
ATOM    943  HZ2 LYS A  60     172.044 -20.017 -99.563  1.00 62.07           H  
ATOM    944  HZ3 LYS A  60     170.763 -20.023-100.581  1.00 62.07           H  
ATOM    945  N   ALA A  61     178.367 -17.002-104.267  1.00 69.46           N  
ATOM    946  H   ALA A  61     177.591 -16.942-104.911  1.00 69.46           H  
ATOM    947  CA  ALA A  61     179.305 -15.890-104.241  1.00 69.46           C  
ATOM    948  HA  ALA A  61     180.306 -16.273-104.042  1.00 69.46           H  
ATOM    949  C   ALA A  61     178.934 -14.910-103.120  1.00 69.46           C  
ATOM    950  CB  ALA A  61     179.312 -15.215-105.618  1.00 69.46           C  
ATOM    951  HB1 ALA A  61     179.597 -15.932-106.388  1.00 69.46           H  
ATOM    952  HB2 ALA A  61     180.027 -14.393-105.617  1.00 69.46           H  
ATOM    953  HB3 ALA A  61     178.324 -14.814-105.843  1.00 69.46           H  
ATOM    954  O   ALA A  61     177.753 -14.634-102.904  1.00 69.46           O  
ATOM    955  N   SER A  62     179.941 -14.380-102.432  1.00 74.99           N  
ATOM    956  H   SER A  62     180.886 -14.681-102.625  1.00 74.99           H  
ATOM    957  CA  SER A  62     179.779 -13.211-101.570  1.00 74.99           C  
ATOM    958  HA  SER A  62     178.864 -13.330-100.989  1.00 74.99           H  
ATOM    959  C   SER A  62     179.671 -11.958-102.439  1.00 74.99           C  
ATOM    960  CB  SER A  62     180.959 -13.079-100.608  1.00 74.99           C  
ATOM    961  HB2 SER A  62     181.874 -12.907-101.176  1.00 74.99           H  
ATOM    962  HB3 SER A  62     180.781 -12.231 -99.948  1.00 74.99           H  
ATOM    963  O   SER A  62     180.435 -11.817-103.394  1.00 74.99           O  
ATOM    964  OG  SER A  62     181.100 -14.259 -99.840  1.00 74.99           O  
ATOM    965  HG  SER A  62     181.947 -14.252 -99.390  1.00 74.99           H  
ATOM    966  N   PHE A  63     178.737 -11.060-102.134  1.00 74.94           N  
ATOM    967  H   PHE A  63     178.193 -11.189-101.293  1.00 74.94           H  
ATOM    968  CA  PHE A  63     178.511  -9.850-102.923  1.00 74.94           C  
ATOM    969  HA  PHE A  63     179.442  -9.591-103.427  1.00 74.94           H  
ATOM    970  C   PHE A  63     178.133  -8.655-102.052  1.00 74.94           C  
ATOM    971  CB  PHE A  63     177.451 -10.101-104.012  1.00 74.94           C  
ATOM    972  HB2 PHE A  63     177.487  -9.273-104.721  1.00 74.94           H  
ATOM    973  HB3 PHE A  63     177.718 -11.000-104.566  1.00 74.94           H  
ATOM    974  O   PHE A  63     177.588  -8.801-100.959  1.00 74.94           O  
ATOM    975  CG  PHE A  63     176.024 -10.233-103.510  1.00 74.94           C  
ATOM    976  CD1 PHE A  63     175.518 -11.492-103.138  1.00 74.94           C  
ATOM    977  HD1 PHE A  63     176.148 -12.367-103.201  1.00 74.94           H  
ATOM    978  CD2 PHE A  63     175.197  -9.095-103.417  1.00 74.94           C  
ATOM    979  HD2 PHE A  63     175.573  -8.125-103.705  1.00 74.94           H  
ATOM    980  CE1 PHE A  63     174.194 -11.613-102.679  1.00 74.94           C  
ATOM    981  HE1 PHE A  63     173.810 -12.581-102.392  1.00 74.94           H  
ATOM    982  CE2 PHE A  63     173.878  -9.215-102.946  1.00 74.94           C  
ATOM    983  HE2 PHE A  63     173.256  -8.335-102.875  1.00 74.94           H  
ATOM    984  CZ  PHE A  63     173.375 -10.474-102.577  1.00 74.94           C  
ATOM    985  HZ  PHE A  63     172.363 -10.566-102.212  1.00 74.94           H  
ATOM    986  N   ILE A  64     178.382  -7.468-102.593  1.00 77.94           N  
ATOM    987  H   ILE A  64     178.819  -7.436-103.503  1.00 77.94           H  
ATOM    988  CA  ILE A  64     177.885  -6.194-102.090  1.00 77.94           C  
ATOM    989  HA  ILE A  64     177.115  -6.390-101.344  1.00 77.94           H  
ATOM    990  C   ILE A  64     177.223  -5.465-103.263  1.00 77.94           C  
ATOM    991  CB  ILE A  64     179.031  -5.421-101.398  1.00 77.94           C  
ATOM    992  HB  ILE A  64     179.515  -6.126-100.721  1.00 77.94           H  
ATOM    993  O   ILE A  64     177.782  -5.397-104.357  1.00 77.94           O  
ATOM    994  CG1 ILE A  64     178.468  -4.284-100.525  1.00 77.94           C  
ATOM    995 HG12 ILE A  64     177.676  -4.687 -99.893  1.00 77.94           H  
ATOM    996 HG13 ILE A  64     178.042  -3.500-101.151  1.00 77.94           H  
ATOM    997  CG2 ILE A  64     180.109  -4.920-102.380  1.00 77.94           C  
ATOM    998 HG21 ILE A  64     180.972  -4.547-101.829  1.00 77.94           H  
ATOM    999 HG22 ILE A  64     179.712  -4.119-103.003  1.00 77.94           H  
ATOM   1000 HG23 ILE A  64     180.448  -5.735-103.020  1.00 77.94           H  
ATOM   1001  CD1 ILE A  64     179.537  -3.681 -99.606  1.00 77.94           C  
ATOM   1002 HD11 ILE A  64     180.107  -4.471 -99.118  1.00 77.94           H  
ATOM   1003 HD12 ILE A  64     180.214  -3.048-100.180  1.00 77.94           H  
ATOM   1004 HD13 ILE A  64     179.055  -3.088 -98.829  1.00 77.94           H  
ATOM   1005  N   GLU A  65     176.002  -4.985-103.063  1.00 76.39           N  
ATOM   1006  H   GLU A  65     175.577  -5.103-102.154  1.00 76.39           H  
ATOM   1007  CA  GLU A  65     175.206  -4.268-104.054  1.00 76.39           C  
ATOM   1008  HA  GLU A  65     175.832  -4.036-104.915  1.00 76.39           H  
ATOM   1009  C   GLU A  65     174.728  -2.959-103.438  1.00 76.39           C  
ATOM   1010  CB  GLU A  65     174.026  -5.125-104.549  1.00 76.39           C  
ATOM   1011  HB2 GLU A  65     174.414  -6.086-104.887  1.00 76.39           H  
ATOM   1012  HB3 GLU A  65     173.339  -5.303-103.722  1.00 76.39           H  
ATOM   1013  O   GLU A  65     174.111  -2.933-102.374  1.00 76.39           O  
ATOM   1014  CG  GLU A  65     173.262  -4.460-105.713  1.00 76.39           C  
ATOM   1015  HG2 GLU A  65     173.944  -4.327-106.553  1.00 76.39           H  
ATOM   1016  HG3 GLU A  65     172.920  -3.475-105.397  1.00 76.39           H  
ATOM   1017  CD  GLU A  65     172.047  -5.284-106.173  1.00 76.39           C  
ATOM   1018  OE1 GLU A  65     170.941  -4.720-106.337  1.00 76.39           O  
ATOM   1019  OE2 GLU A  65     172.127  -6.531-106.237  1.00 76.39           O  
ATOM   1020  N   VAL A  66     175.000  -1.867-104.136  1.00 75.13           N  
ATOM   1021  H   VAL A  66     175.462  -1.959-105.030  1.00 75.13           H  
ATOM   1022  CA  VAL A  66     174.525  -0.534-103.787  1.00 75.13           C  
ATOM   1023  HA  VAL A  66     173.862  -0.591-102.924  1.00 75.13           H  
ATOM   1024  C   VAL A  66     173.708  -0.029-104.967  1.00 75.13           C  
ATOM   1025  CB  VAL A  66     175.700   0.381-103.412  1.00 75.13           C  
ATOM   1026  HB  VAL A  66     176.373   0.483-104.264  1.00 75.13           H  
ATOM   1027  O   VAL A  66     174.061  -0.269-106.122  1.00 75.13           O  
ATOM   1028  CG1 VAL A  66     175.203   1.762-103.001  1.00 75.13           C  
ATOM   1029 HG11 VAL A  66     174.761   2.270-103.859  1.00 75.13           H  
ATOM   1030 HG12 VAL A  66     174.469   1.682-102.200  1.00 75.13           H  
ATOM   1031 HG13 VAL A  66     176.047   2.355-102.649  1.00 75.13           H  
ATOM   1032  CG2 VAL A  66     176.490  -0.193-102.227  1.00 75.13           C  
ATOM   1033 HG21 VAL A  66     177.270   0.509-101.932  1.00 75.13           H  
ATOM   1034 HG22 VAL A  66     176.964  -1.135-102.503  1.00 75.13           H  
ATOM   1035 HG23 VAL A  66     175.825  -0.361-101.380  1.00 75.13           H  
ATOM   1036  N   SER A  67     172.580   0.606-104.674  1.00 70.28           N  
ATOM   1037  H   SER A  67     172.351   0.753-103.701  1.00 70.28           H  
ATOM   1038  CA  SER A  67     171.658   1.148-105.665  1.00 70.28           C  
ATOM   1039  HA  SER A  67     172.141   1.125-106.642  1.00 70.28           H  
ATOM   1040  C   SER A  67     171.342   2.600-105.349  1.00 70.28           C  
ATOM   1041  CB  SER A  67     170.393   0.292-105.767  1.00 70.28           C  
ATOM   1042  HB2 SER A  67     169.730   0.710-106.525  1.00 70.28           H  
ATOM   1043  HB3 SER A  67     170.673  -0.717-106.067  1.00 70.28           H  
ATOM   1044  O   SER A  67     171.225   2.996-104.188  1.00 70.28           O  
ATOM   1045  OG  SER A  67     169.713   0.232-104.535  1.00 70.28           O  
ATOM   1046  HG  SER A  67     170.352   0.086-103.834  1.00 70.28           H  
ATOM   1047  N   TRP A  68     171.194   3.385-106.407  1.00 70.43           N  
ATOM   1048  H   TRP A  68     171.249   2.979-107.330  1.00 70.43           H  
ATOM   1049  CA  TRP A  68     171.005   4.824-106.347  1.00 70.43           C  
ATOM   1050  HA  TRP A  68     170.999   5.163-105.311  1.00 70.43           H  
ATOM   1051  C   TRP A  68     169.680   5.188-106.992  1.00 70.43           C  
ATOM   1052  CB  TRP A  68     172.156   5.520-107.068  1.00 70.43           C  
ATOM   1053  HB2 TRP A  68     171.950   6.590-107.106  1.00 70.43           H  
ATOM   1054  HB3 TRP A  68     172.186   5.142-108.090  1.00 70.43           H  
ATOM   1055  O   TRP A  68     169.308   4.633-108.028  1.00 70.43           O  
ATOM   1056  CG  TRP A  68     173.508   5.323-106.465  1.00 70.43           C  
ATOM   1057  CD1 TRP A  68     174.140   6.206-105.662  1.00 70.43           C  
ATOM   1058  HD1 TRP A  68     173.750   7.167-105.359  1.00 70.43           H  
ATOM   1059  CD2 TRP A  68     174.430   4.203-106.634  1.00 70.43           C  
ATOM   1060  CE2 TRP A  68     175.608   4.471-105.875  1.00 70.43           C  
ATOM   1061  CE3 TRP A  68     174.397   2.995-107.366  1.00 70.43           C  
ATOM   1062  HE3 TRP A  68     173.533   2.774-107.976  1.00 70.43           H  
ATOM   1063  NE1 TRP A  68     175.382   5.715-105.326  1.00 70.43           N  
ATOM   1064  HE1 TRP A  68     176.024   6.244-104.752  1.00 70.43           H  
ATOM   1065  CH2 TRP A  68     176.609   2.368-106.537  1.00 70.43           C  
ATOM   1066  HH2 TRP A  68     177.429   1.667-106.505  1.00 70.43           H  
ATOM   1067  CZ2 TRP A  68     176.683   3.571-105.817  1.00 70.43           C  
ATOM   1068  HZ2 TRP A  68     177.562   3.815-105.239  1.00 70.43           H  
ATOM   1069  CZ3 TRP A  68     175.473   2.089-107.318  1.00 70.43           C  
ATOM   1070  HZ3 TRP A  68     175.423   1.163-107.872  1.00 70.43           H  
ATOM   1071  N   SER A  69     168.990   6.147-106.397  1.00 66.71           N  
ATOM   1072  H   SER A  69     169.358   6.564-105.554  1.00 66.71           H  
ATOM   1073  CA  SER A  69     167.909   6.877-107.039  1.00 66.71           C  
ATOM   1074  HA  SER A  69     167.636   6.394-107.977  1.00 66.71           H  
ATOM   1075  C   SER A  69     168.488   8.247-107.373  1.00 66.71           C  
ATOM   1076  CB  SER A  69     166.644   6.900-106.164  1.00 66.71           C  
ATOM   1077  HB2 SER A  69     166.053   6.015-106.400  1.00 66.71           H  
ATOM   1078  HB3 SER A  69     166.043   7.780-106.393  1.00 66.71           H  
ATOM   1079  O   SER A  69     168.966   8.953-106.492  1.00 66.71           O  
ATOM   1080  OG  SER A  69     166.961   6.870-104.790  1.00 66.71           O  
ATOM   1081  HG  SER A  69     166.230   6.531-104.267  1.00 66.71           H  
ATOM   1082  N   TYR A  70     168.494   8.604-108.660  1.00 68.39           N  
ATOM   1083  H   TYR A  70     168.075   7.972-109.326  1.00 68.39           H  
ATOM   1084  CA  TYR A  70     168.997   9.894-109.159  1.00 68.39           C  
ATOM   1085  HA  TYR A  70     168.726   9.938-110.214  1.00 68.39           H  
ATOM   1086  C   TYR A  70     170.531  10.056-109.126  1.00 68.39           C  
ATOM   1087  CB  TYR A  70     168.243  11.059-108.480  1.00 68.39           C  
ATOM   1088  HB2 TYR A  70     168.692  11.271-107.509  1.00 68.39           H  
ATOM   1089  HB3 TYR A  70     168.368  11.955-109.087  1.00 68.39           H  
ATOM   1090  O   TYR A  70     171.055  10.975-108.495  1.00 68.39           O  
ATOM   1091  CG  TYR A  70     166.760  10.808-108.274  1.00 68.39           C  
ATOM   1092  CD1 TYR A  70     165.881  10.920-109.365  1.00 68.39           C  
ATOM   1093  HD1 TYR A  70     166.253  11.222-110.333  1.00 68.39           H  
ATOM   1094  CD2 TYR A  70     166.266  10.424-107.009  1.00 68.39           C  
ATOM   1095  HD2 TYR A  70     166.937  10.361-106.165  1.00 68.39           H  
ATOM   1096  CE1 TYR A  70     164.512  10.640-109.195  1.00 68.39           C  
ATOM   1097  HE1 TYR A  70     163.824  10.731-110.022  1.00 68.39           H  
ATOM   1098  CE2 TYR A  70     164.902  10.130-106.838  1.00 68.39           C  
ATOM   1099  HE2 TYR A  70     164.532   9.841-105.866  1.00 68.39           H  
ATOM   1100  OH  TYR A  70     162.701   9.972-107.782  1.00 68.39           O  
ATOM   1101  HH  TYR A  70     162.478   9.775-106.870  1.00 68.39           H  
ATOM   1102  CZ  TYR A  70     164.023  10.241-107.935  1.00 68.39           C  
ATOM   1103  N   LEU A  71     171.257   9.192-109.850  1.00 68.74           N  
ATOM   1104  H   LEU A  71     170.785   8.463-110.366  1.00 68.74           H  
ATOM   1105  CA  LEU A  71     172.702   9.367-110.049  1.00 68.74           C  
ATOM   1106  HA  LEU A  71     173.161   9.356-109.061  1.00 68.74           H  
ATOM   1107  C   LEU A  71     173.008  10.720-110.717  1.00 68.74           C  
ATOM   1108  CB  LEU A  71     173.296   8.220-110.888  1.00 68.74           C  
ATOM   1109  HB2 LEU A  71     172.635   8.037-111.735  1.00 68.74           H  
ATOM   1110  HB3 LEU A  71     174.255   8.552-111.289  1.00 68.74           H  
ATOM   1111  O   LEU A  71     172.391  11.068-111.727  1.00 68.74           O  
ATOM   1112  CG  LEU A  71     173.538   6.911-110.120  1.00 68.74           C  
ATOM   1113  HG  LEU A  71     172.650   6.702-109.522  1.00 68.74           H  
ATOM   1114  CD1 LEU A  71     173.729   5.746-111.092  1.00 68.74           C  
ATOM   1115 HD11 LEU A  71     174.627   5.911-111.688  1.00 68.74           H  
ATOM   1116 HD12 LEU A  71     172.862   5.669-111.747  1.00 68.74           H  
ATOM   1117 HD13 LEU A  71     173.834   4.819-110.529  1.00 68.74           H  
ATOM   1118  CD2 LEU A  71     174.774   6.955-109.222  1.00 68.74           C  
ATOM   1119 HD21 LEU A  71     174.564   7.577-108.351  1.00 68.74           H  
ATOM   1120 HD22 LEU A  71     175.026   5.959-108.857  1.00 68.74           H  
ATOM   1121 HD23 LEU A  71     175.629   7.370-109.756  1.00 68.74           H  
ATOM   1122  N   LYS A  72     173.973  11.473-110.183  1.00 70.72           N  
ATOM   1123  H   LYS A  72     174.461  11.076-109.393  1.00 70.72           H  
ATOM   1124  CA  LYS A  72     174.447  12.741-110.773  1.00 70.72           C  
ATOM   1125  HA  LYS A  72     173.659  13.149-111.405  1.00 70.72           H  
ATOM   1126  C   LYS A  72     175.652  12.489-111.675  1.00 70.72           C  
ATOM   1127  CB  LYS A  72     174.761  13.762-109.667  1.00 70.72           C  
ATOM   1128  HB2 LYS A  72     175.265  14.623-110.106  1.00 70.72           H  
ATOM   1129  HB3 LYS A  72     175.434  13.302-108.944  1.00 70.72           H  
ATOM   1130  O   LYS A  72     176.435  11.578-111.432  1.00 70.72           O  
ATOM   1131  CG  LYS A  72     173.491  14.249-108.951  1.00 70.72           C  
ATOM   1132  HG2 LYS A  72     172.952  13.393-108.546  1.00 70.72           H  
ATOM   1133  HG3 LYS A  72     172.849  14.761-109.667  1.00 70.72           H  
ATOM   1134  CD  LYS A  72     173.838  15.205-107.802  1.00 70.72           C  
ATOM   1135  HD2 LYS A  72     174.341  16.087-108.199  1.00 70.72           H  
ATOM   1136  HD3 LYS A  72     174.509  14.690-107.115  1.00 70.72           H  
ATOM   1137  CE  LYS A  72     172.562  15.615-107.056  1.00 70.72           C  
ATOM   1138  HE2 LYS A  72     172.029  14.708-106.771  1.00 70.72           H  
ATOM   1139  HE3 LYS A  72     171.922  16.178-107.735  1.00 70.72           H  
ATOM   1140  NZ  LYS A  72     172.866  16.413-105.842  1.00 70.72           N  
ATOM   1141  HZ1 LYS A  72     173.436  15.869-105.211  1.00 70.72           H  
ATOM   1142  HZ2 LYS A  72     173.365  17.260-106.077  1.00 70.72           H  
ATOM   1143  HZ3 LYS A  72     172.017  16.652-105.351  1.00 70.72           H  
ATOM   1144  N   SER A  73     175.876  13.340-112.679  1.00 68.67           N  
ATOM   1145  H   SER A  73     175.185  14.043-112.900  1.00 68.67           H  
ATOM   1146  CA  SER A  73     177.043  13.242-113.577  1.00 68.67           C  
ATOM   1147  HA  SER A  73     176.963  12.316-114.147  1.00 68.67           H  
ATOM   1148  C   SER A  73     178.377  13.210-112.804  1.00 68.67           C  
ATOM   1149  CB  SER A  73     177.053  14.412-114.575  1.00 68.67           C  
ATOM   1150  HB2 SER A  73     177.580  14.116-115.483  1.00 68.67           H  
ATOM   1151  HB3 SER A  73     177.585  15.251-114.127  1.00 68.67           H  
ATOM   1152  O   SER A  73     179.317  12.540-113.229  1.00 68.67           O  
ATOM   1153  OG  SER A  73     175.741  14.856-114.889  1.00 68.67           O  
ATOM   1154  HG  SER A  73     175.419  14.426-115.685  1.00 68.67           H  
ATOM   1155  N   SER A  74     178.425  13.877-111.640  1.00 70.68           N  
ATOM   1156  H   SER A  74     177.586  14.353-111.343  1.00 70.68           H  
ATOM   1157  CA  SER A  74     179.542  13.903-110.681  1.00 70.68           C  
ATOM   1158  HA  SER A  74     180.448  14.210-111.205  1.00 70.68           H  
ATOM   1159  C   SER A  74     179.849  12.562-110.005  1.00 70.68           C  
ATOM   1160  CB  SER A  74     179.239  14.937-109.588  1.00 70.68           C  
ATOM   1161  HB2 SER A  74     180.038  14.937-108.846  1.00 70.68           H  
ATOM   1162  HB3 SER A  74     179.192  15.927-110.043  1.00 70.68           H  
ATOM   1163  O   SER A  74     180.923  12.416-109.438  1.00 70.68           O  
ATOM   1164  OG  SER A  74     177.997  14.661-108.959  1.00 70.68           O  
ATOM   1165  HG  SER A  74     178.123  13.919-108.363  1.00 70.68           H  
ATOM   1166  N   GLU A  75     178.935  11.593-110.061  1.00 71.87           N  
ATOM   1167  H   GLU A  75     178.058  11.770-110.530  1.00 71.87           H  
ATOM   1168  CA  GLU A  75     179.128  10.224-109.557  1.00 71.87           C  
ATOM   1169  HA  GLU A  75     179.865  10.238-108.754  1.00 71.87           H  
ATOM   1170  C   GLU A  75     179.708   9.300-110.647  1.00 71.87           C  
ATOM   1171  CB  GLU A  75     177.809   9.696-108.962  1.00 71.87           C  
ATOM   1172  HB2 GLU A  75     177.949   8.667-108.630  1.00 71.87           H  
ATOM   1173  HB3 GLU A  75     177.043   9.702-109.737  1.00 71.87           H  
ATOM   1174  O   GLU A  75     179.844   8.093-110.467  1.00 71.87           O  
ATOM   1175  CG  GLU A  75     177.352  10.536-107.752  1.00 71.87           C  
ATOM   1176  HG2 GLU A  75     178.105  10.455-106.968  1.00 71.87           H  
ATOM   1177  HG3 GLU A  75     177.283  11.586-108.039  1.00 71.87           H  
ATOM   1178  CD  GLU A  75     175.986  10.107-107.211  1.00 71.87           C  
ATOM   1179  OE1 GLU A  75     175.794  10.076-105.978  1.00 71.87           O  
ATOM   1180  OE2 GLU A  75     175.079   9.928-108.049  1.00 71.87           O  
ATOM   1181  N   SER A  76     180.092   9.850-111.805  1.00 76.96           N  
ATOM   1182  H   SER A  76     179.983  10.848-111.919  1.00 76.96           H  
ATOM   1183  CA  SER A  76     180.908   9.115-112.772  1.00 76.96           C  
ATOM   1184  HA  SER A  76     180.464   8.129-112.913  1.00 76.96           H  
ATOM   1185  C   SER A  76     182.325   8.951-112.225  1.00 76.96           C  
ATOM   1186  CB  SER A  76     180.954   9.812-114.130  1.00 76.96           C  
ATOM   1187  HB2 SER A  76     181.523   9.195-114.826  1.00 76.96           H  
ATOM   1188  HB3 SER A  76     181.447  10.779-114.031  1.00 76.96           H  
ATOM   1189  O   SER A  76     182.991   9.930-111.892  1.00 76.96           O  
ATOM   1190  OG  SER A  76     179.648  10.001-114.635  1.00 76.96           O  
ATOM   1191  HG  SER A  76     179.318  10.794-114.207  1.00 76.96           H  
ATOM   1192  N   GLY A  77     182.826   7.722-112.153  1.00 78.76           N  
ATOM   1193  H   GLY A  77     182.261   6.948-112.470  1.00 78.76           H  
ATOM   1194  CA  GLY A  77     184.099   7.465-111.490  1.00 78.76           C  
ATOM   1195  HA2 GLY A  77     184.875   8.065-111.965  1.00 78.76           H  
ATOM   1196  HA3 GLY A  77     184.017   7.783-110.451  1.00 78.76           H  
ATOM   1197  C   GLY A  77     184.531   6.007-111.509  1.00 78.76           C  
ATOM   1198  O   GLY A  77     183.854   5.133-112.057  1.00 78.76           O  
ATOM   1199  N   LYS A  78     185.703   5.755-110.918  1.00 83.19           N  
ATOM   1200  H   LYS A  78     186.143   6.518-110.424  1.00 83.19           H  
ATOM   1201  CA  LYS A  78     186.231   4.408-110.687  1.00 83.19           C  
ATOM   1202  HA  LYS A  78     185.839   3.725-111.441  1.00 83.19           H  
ATOM   1203  C   LYS A  78     185.754   3.917-109.325  1.00 83.19           C  
ATOM   1204  CB  LYS A  78     187.764   4.393-110.765  1.00 83.19           C  
ATOM   1205  HB2 LYS A  78     188.166   5.137-110.078  1.00 83.19           H  
ATOM   1206  HB3 LYS A  78     188.114   3.411-110.446  1.00 83.19           H  
ATOM   1207  O   LYS A  78     186.125   4.477-108.297  1.00 83.19           O  
ATOM   1208  CG  LYS A  78     188.285   4.663-112.183  1.00 83.19           C  
ATOM   1209  HG2 LYS A  78     187.895   3.904-112.861  1.00 83.19           H  
ATOM   1210  HG3 LYS A  78     187.947   5.643-112.518  1.00 83.19           H  
ATOM   1211  CD  LYS A  78     189.818   4.629-112.197  1.00 83.19           C  
ATOM   1212  HD2 LYS A  78     190.160   3.657-111.839  1.00 83.19           H  
ATOM   1213  HD3 LYS A  78     190.192   5.405-111.529  1.00 83.19           H  
ATOM   1214  CE  LYS A  78     190.335   4.873-113.618  1.00 83.19           C  
ATOM   1215  HE2 LYS A  78     189.904   5.805-113.983  1.00 83.19           H  
ATOM   1216  HE3 LYS A  78     189.976   4.067-114.257  1.00 83.19           H  
ATOM   1217  NZ  LYS A  78     191.817   4.948-113.656  1.00 83.19           N  
ATOM   1218  HZ1 LYS A  78     192.142   5.705-113.072  1.00 83.19           H  
ATOM   1219  HZ2 LYS A  78     192.228   4.087-113.324  1.00 83.19           H  
ATOM   1220  HZ3 LYS A  78     192.138   5.121-114.598  1.00 83.19           H  
ATOM   1221  N   TYR A  79     184.972   2.851-109.345  1.00 81.07           N  
ATOM   1222  H   TYR A  79     184.702   2.474-110.243  1.00 81.07           H  
ATOM   1223  CA  TYR A  79     184.517   2.120-108.174  1.00 81.07           C  
ATOM   1224  HA  TYR A  79     184.652   2.731-107.282  1.00 81.07           H  
ATOM   1225  C   TYR A  79     185.361   0.858-108.037  1.00 81.07           C  
ATOM   1226  CB  TYR A  79     183.024   1.806-108.312  1.00 81.07           C  
ATOM   1227  HB2 TYR A  79     182.733   1.143-107.497  1.00 81.07           H  
ATOM   1228  HB3 TYR A  79     182.847   1.273-109.246  1.00 81.07           H  
ATOM   1229  O   TYR A  79     185.623   0.162-109.016  1.00 81.07           O  
ATOM   1230  CG  TYR A  79     182.149   3.044-108.274  1.00 81.07           C  
ATOM   1231  CD1 TYR A  79     181.492   3.390-107.080  1.00 81.07           C  
ATOM   1232  HD1 TYR A  79     181.586   2.758-106.210  1.00 81.07           H  
ATOM   1233  CD2 TYR A  79     182.022   3.870-109.410  1.00 81.07           C  
ATOM   1234  HD2 TYR A  79     182.523   3.613-110.332  1.00 81.07           H  
ATOM   1235  CE1 TYR A  79     180.717   4.564-107.015  1.00 81.07           C  
ATOM   1236  HE1 TYR A  79     180.203   4.849-106.109  1.00 81.07           H  
ATOM   1237  CE2 TYR A  79     181.260   5.054-109.338  1.00 81.07           C  
ATOM   1238  HE2 TYR A  79     181.172   5.727-110.177  1.00 81.07           H  
ATOM   1239  OH  TYR A  79     179.880   6.537-108.058  1.00 81.07           O  
ATOM   1240  HH  TYR A  79     179.640   6.779-107.161  1.00 81.07           H  
ATOM   1241  CZ  TYR A  79     180.609   5.401-108.138  1.00 81.07           C  
ATOM   1242  N   PHE A  80     185.797   0.563-106.826  1.00 82.79           N  
ATOM   1243  H   PHE A  80     185.523   1.174-106.069  1.00 82.79           H  
ATOM   1244  CA  PHE A  80     186.671  -0.543-106.484  1.00 82.79           C  
ATOM   1245  HA  PHE A  80     186.938  -1.090-107.388  1.00 82.79           H  
ATOM   1246  C   PHE A  80     185.928  -1.475-105.536  1.00 82.79           C  
ATOM   1247  CB  PHE A  80     187.963  -0.015-105.846  1.00 82.79           C  
ATOM   1248  HB2 PHE A  80     188.607  -0.865-105.618  1.00 82.79           H  
ATOM   1249  HB3 PHE A  80     187.715   0.466-104.901  1.00 82.79           H  
ATOM   1250  O   PHE A  80     185.451  -1.040-104.493  1.00 82.79           O  
ATOM   1251  CG  PHE A  80     188.736   0.975-106.695  1.00 82.79           C  
ATOM   1252  CD1 PHE A  80     189.729   0.518-107.581  1.00 82.79           C  
ATOM   1253  HD1 PHE A  80     189.926  -0.541-107.667  1.00 82.79           H  
ATOM   1254  CD2 PHE A  80     188.469   2.354-106.599  1.00 82.79           C  
ATOM   1255  HD2 PHE A  80     187.703   2.717-105.929  1.00 82.79           H  
ATOM   1256  CE1 PHE A  80     190.464   1.437-108.352  1.00 82.79           C  
ATOM   1257  HE1 PHE A  80     191.236   1.084-109.019  1.00 82.79           H  
ATOM   1258  CE2 PHE A  80     189.188   3.272-107.382  1.00 82.79           C  
ATOM   1259  HE2 PHE A  80     188.965   4.326-107.307  1.00 82.79           H  
ATOM   1260  CZ  PHE A  80     190.192   2.814-108.253  1.00 82.79           C  
ATOM   1261  HZ  PHE A  80     190.754   3.526-108.839  1.00 82.79           H  
ATOM   1262  N   CYS A  81     185.851  -2.753-105.885  1.00 80.63           N  
ATOM   1263  H   CYS A  81     186.284  -3.035-106.753  1.00 80.63           H  
ATOM   1264  CA  CYS A  81     185.403  -3.804-104.984  1.00 80.63           C  
ATOM   1265  HA  CYS A  81     184.891  -3.370-104.126  1.00 80.63           H  
ATOM   1266  C   CYS A  81     186.641  -4.557-104.493  1.00 80.63           C  
ATOM   1267  CB  CYS A  81     184.396  -4.698-105.713  1.00 80.63           C  
ATOM   1268  HB2 CYS A  81     184.887  -5.217-106.537  1.00 80.63           H  
ATOM   1269  HB3 CYS A  81     183.587  -4.083-106.106  1.00 80.63           H  
ATOM   1270  O   CYS A  81     187.284  -5.264-105.271  1.00 80.63           O  
ATOM   1271  SG  CYS A  81     183.705  -5.904-104.545  1.00 80.63           S  
ATOM   1272  HG  CYS A  81     184.843  -6.545-104.263  1.00 80.63           H  
ATOM   1273  N   GLY A  82     187.002  -4.364-103.228  1.00 78.93           N  
ATOM   1274  H   GLY A  82     186.401  -3.790-102.653  1.00 78.93           H  
ATOM   1275  CA  GLY A  82     188.097  -5.062-102.566  1.00 78.93           C  
ATOM   1276  HA2 GLY A  82     188.639  -4.365-101.927  1.00 78.93           H  
ATOM   1277  HA3 GLY A  82     188.795  -5.451-103.307  1.00 78.93           H  
ATOM   1278  C   GLY A  82     187.579  -6.202-101.696  1.00 78.93           C  
ATOM   1279  O   GLY A  82     186.764  -5.960-100.812  1.00 78.93           O  
ATOM   1280  N   ALA A  83     188.064  -7.420-101.917  1.00 77.71           N  
ATOM   1281  H   ALA A  83     188.732  -7.526-102.667  1.00 77.71           H  
ATOM   1282  CA  ALA A  83     187.912  -8.551-101.012  1.00 77.71           C  
ATOM   1283  HA  ALA A  83     187.145  -8.325-100.271  1.00 77.71           H  
ATOM   1284  C   ALA A  83     189.246  -8.785-100.293  1.00 77.71           C  
ATOM   1285  CB  ALA A  83     187.446  -9.784-101.794  1.00 77.71           C  
ATOM   1286  HB1 ALA A  83     188.209 -10.081-102.513  1.00 77.71           H  
ATOM   1287  HB2 ALA A  83     187.271 -10.608-101.102  1.00 77.71           H  
ATOM   1288  HB3 ALA A  83     186.521  -9.563-102.327  1.00 77.71           H  
ATOM   1289  O   ALA A  83     190.259  -9.057-100.939  1.00 77.71           O  
ATOM   1290  N   HIS A  84     189.253  -8.668 -98.969  1.00 76.53           N  
ATOM   1291  H   HIS A  84     188.384  -8.436 -98.509  1.00 76.53           H  
ATOM   1292  CA  HIS A  84     190.381  -9.043 -98.123  1.00 76.53           C  
ATOM   1293  HA  HIS A  84     191.279  -9.162 -98.729  1.00 76.53           H  
ATOM   1294  C   HIS A  84     190.057 -10.376 -97.459  1.00 76.53           C  
ATOM   1295  CB  HIS A  84     190.641  -7.944 -97.083  1.00 76.53           C  
ATOM   1296  HB2 HIS A  84     190.457  -6.971 -97.540  1.00 76.53           H  
ATOM   1297  HB3 HIS A  84     189.950  -8.056 -96.248  1.00 76.53           H  
ATOM   1298  O   HIS A  84     189.026 -10.484 -96.795  1.00 76.53           O  
ATOM   1299  CG  HIS A  84     192.046  -7.946 -96.541  1.00 76.53           C  
ATOM   1300  CD2 HIS A  84     192.620  -8.859 -95.694  1.00 76.53           C  
ATOM   1301  HD2 HIS A  84     192.142  -9.736 -95.282  1.00 76.53           H  
ATOM   1302  ND1 HIS A  84     192.989  -6.978 -96.793  1.00 76.53           N  
ATOM   1303  HD1 HIS A  84     192.827  -6.123 -97.307  1.00 76.53           H  
ATOM   1304  CE1 HIS A  84     194.105  -7.297 -96.121  1.00 76.53           C  
ATOM   1305  HE1 HIS A  84     195.009  -6.706 -96.093  1.00 76.53           H  
ATOM   1306  NE2 HIS A  84     193.935  -8.441 -95.449  1.00 76.53           N  
ATOM   1307  N   VAL A  85     190.915 -11.376 -97.637  1.00 73.75           N  
ATOM   1308  H   VAL A  85     191.729 -11.233 -98.217  1.00 73.75           H  
ATOM   1309  CA  VAL A  85     190.772 -12.680 -96.986  1.00 73.75           C  
ATOM   1310  HA  VAL A  85     189.920 -12.644 -96.307  1.00 73.75           H  
ATOM   1311  C   VAL A  85     191.997 -12.972 -96.154  1.00 73.75           C  
ATOM   1312  CB  VAL A  85     190.502 -13.807 -97.989  1.00 73.75           C  
ATOM   1313  HB  VAL A  85     191.311 -13.852 -98.718  1.00 73.75           H  
ATOM   1314  O   VAL A  85     193.111 -12.919 -96.663  1.00 73.75           O  
ATOM   1315  CG1 VAL A  85     190.362 -15.164 -97.279  1.00 73.75           C  
ATOM   1316 HG11 VAL A  85     190.032 -15.936 -97.974  1.00 73.75           H  
ATOM   1317 HG12 VAL A  85     191.326 -15.472 -96.873  1.00 73.75           H  
ATOM   1318 HG13 VAL A  85     189.640 -15.087 -96.466  1.00 73.75           H  
ATOM   1319  CG2 VAL A  85     189.172 -13.501 -98.679  1.00 73.75           C  
ATOM   1320 HG21 VAL A  85     188.445 -13.276 -97.899  1.00 73.75           H  
ATOM   1321 HG22 VAL A  85     188.805 -14.362 -99.238  1.00 73.75           H  
ATOM   1322 HG23 VAL A  85     189.276 -12.641 -99.340  1.00 73.75           H  
ATOM   1323  N   MET A  86     191.791 -13.300 -94.883  1.00 70.09           N  
ATOM   1324  H   MET A  86     190.842 -13.294 -94.536  1.00 70.09           H  
ATOM   1325  CA  MET A  86     192.845 -13.749 -93.982  1.00 70.09           C  
ATOM   1326  HA  MET A  86     193.812 -13.508 -94.423  1.00 70.09           H  
ATOM   1327  C   MET A  86     192.763 -15.274 -93.838  1.00 70.09           C  
ATOM   1328  CB  MET A  86     192.735 -12.981 -92.653  1.00 70.09           C  
ATOM   1329  HB2 MET A  86     192.137 -13.543 -91.937  1.00 70.09           H  
ATOM   1330  HB3 MET A  86     192.247 -12.021 -92.826  1.00 70.09           H  
ATOM   1331  O   MET A  86     191.762 -15.813 -93.362  1.00 70.09           O  
ATOM   1332  CG  MET A  86     194.122 -12.700 -92.069  1.00 70.09           C  
ATOM   1333  HG2 MET A  86     194.700 -12.119 -92.788  1.00 70.09           H  
ATOM   1334  HG3 MET A  86     194.630 -13.654 -91.922  1.00 70.09           H  
ATOM   1335  SD  MET A  86     194.133 -11.818 -90.484  1.00 70.09           S  
ATOM   1336  CE  MET A  86     193.489 -10.184 -90.945  1.00 70.09           C  
ATOM   1337  HE1 MET A  86     193.526  -9.527 -90.077  1.00 70.09           H  
ATOM   1338  HE2 MET A  86     192.448 -10.275 -91.256  1.00 70.09           H  
ATOM   1339  HE3 MET A  86     194.084  -9.759 -91.754  1.00 70.09           H  
ATOM   1340  N   GLY A  87     193.786 -15.986 -94.309  1.00 67.64           N  
ATOM   1341  H   GLY A  87     194.578 -15.497 -94.700  1.00 67.64           H  
ATOM   1342  CA  GLY A  87     193.913 -17.434 -94.168  1.00 67.64           C  
ATOM   1343  HA2 GLY A  87     192.983 -17.900 -94.493  1.00 67.64           H  
ATOM   1344  HA3 GLY A  87     194.725 -17.788 -94.804  1.00 67.64           H  
ATOM   1345  C   GLY A  87     194.225 -17.849 -92.722  1.00 67.64           C  
ATOM   1346  O   GLY A  87     194.763 -17.052 -91.953  1.00 67.64           O  
ATOM   1347  N   PRO A  88     193.926 -19.101 -92.322  1.00 60.21           N  
ATOM   1348  CA  PRO A  88     194.220 -19.590 -90.972  1.00 60.21           C  
ATOM   1349  HA  PRO A  88     193.784 -18.911 -90.239  1.00 60.21           H  
ATOM   1350  C   PRO A  88     195.727 -19.692 -90.664  1.00 60.21           C  
ATOM   1351  CB  PRO A  88     193.516 -20.949 -90.878  1.00 60.21           C  
ATOM   1352  HB2 PRO A  88     192.507 -20.801 -90.495  1.00 60.21           H  
ATOM   1353  HB3 PRO A  88     194.058 -21.654 -90.248  1.00 60.21           H  
ATOM   1354  O   PRO A  88     196.100 -19.827 -89.504  1.00 60.21           O  
ATOM   1355  CG  PRO A  88     193.440 -21.427 -92.328  1.00 60.21           C  
ATOM   1356  HG2 PRO A  88     194.374 -21.921 -92.595  1.00 60.21           H  
ATOM   1357  HG3 PRO A  88     192.594 -22.095 -92.491  1.00 60.21           H  
ATOM   1358  CD  PRO A  88     193.306 -20.135 -93.131  1.00 60.21           C  
ATOM   1359  HD2 PRO A  88     193.808 -20.238 -94.094  1.00 60.21           H  
ATOM   1360  HD3 PRO A  88     192.253 -19.894 -93.277  1.00 60.21           H  
ATOM   1361  N   ASP A  89     196.591 -19.620 -91.678  1.00 65.64           N  
ATOM   1362  H   ASP A  89     196.237 -19.445 -92.608  1.00 65.64           H  
ATOM   1363  CA  ASP A  89     198.053 -19.548 -91.573  1.00 65.64           C  
ATOM   1364  HA  ASP A  89     198.360 -20.082 -90.673  1.00 65.64           H  
ATOM   1365  C   ASP A  89     198.583 -18.106 -91.419  1.00 65.64           C  
ATOM   1366  CB  ASP A  89     198.675 -20.275 -92.784  1.00 65.64           C  
ATOM   1367  HB2 ASP A  89     198.342 -21.313 -92.769  1.00 65.64           H  
ATOM   1368  HB3 ASP A  89     199.759 -20.282 -92.670  1.00 65.64           H  
ATOM   1369  O   ASP A  89     199.793 -17.887 -91.430  1.00 65.64           O  
ATOM   1370  CG  ASP A  89     198.321 -19.675 -94.155  1.00 65.64           C  
ATOM   1371  OD1 ASP A  89     197.334 -18.905 -94.238  1.00 65.64           O  
ATOM   1372  OD2 ASP A  89     199.024 -20.019 -95.135  1.00 65.64           O  
ATOM   1373  N   GLY A  90     197.692 -17.115 -91.286  1.00 62.16           N  
ATOM   1374  H   GLY A  90     196.709 -17.349 -91.312  1.00 62.16           H  
ATOM   1375  CA  GLY A  90     198.041 -15.696 -91.183  1.00 62.16           C  
ATOM   1376  HA2 GLY A  90     198.880 -15.581 -90.496  1.00 62.16           H  
ATOM   1377  HA3 GLY A  90     197.186 -15.154 -90.781  1.00 62.16           H  
ATOM   1378  C   GLY A  90     198.425 -15.046 -92.516  1.00 62.16           C  
ATOM   1379  O   GLY A  90     198.759 -13.862 -92.544  1.00 62.16           O  
ATOM   1380  N   ARG A  91     198.366 -15.775 -93.640  1.00 67.81           N  
ATOM   1381  H   ARG A  91     198.045 -16.731 -93.577  1.00 67.81           H  
ATOM   1382  CA  ARG A  91     198.544 -15.181 -94.970  1.00 67.81           C  
ATOM   1383  HA  ARG A  91     199.350 -14.448 -94.925  1.00 67.81           H  
ATOM   1384  C   ARG A  91     197.275 -14.444 -95.370  1.00 67.81           C  
ATOM   1385  CB  ARG A  91     198.899 -16.253 -96.005  1.00 67.81           C  
ATOM   1386  HB2 ARG A  91     198.860 -15.803 -96.997  1.00 67.81           H  
ATOM   1387  HB3 ARG A  91     198.169 -17.062 -95.968  1.00 67.81           H  
ATOM   1388  O   ARG A  91     196.198 -15.033 -95.358  1.00 67.81           O  
ATOM   1389  CG  ARG A  91     200.306 -16.808 -95.770  1.00 67.81           C  
ATOM   1390  HG2 ARG A  91     201.021 -15.985 -95.759  1.00 67.81           H  
ATOM   1391  HG3 ARG A  91     200.344 -17.332 -94.815  1.00 67.81           H  
ATOM   1392  CD  ARG A  91     200.665 -17.776 -96.896  1.00 67.81           C  
ATOM   1393  HD2 ARG A  91     199.980 -18.623 -96.851  1.00 67.81           H  
ATOM   1394  HD3 ARG A  91     200.527 -17.272 -97.853  1.00 67.81           H  
ATOM   1395  NE  ARG A  91     202.062 -18.229 -96.784  1.00 67.81           N  
ATOM   1396  HE  ARG A  91     202.649 -17.717 -96.141  1.00 67.81           H  
ATOM   1397  NH1 ARG A  91     201.852 -20.049 -98.151  1.00 67.81           N  
ATOM   1398 HH11 ARG A  91     200.853 -19.917 -98.088  1.00 67.81           H  
ATOM   1399 HH12 ARG A  91     202.235 -20.878 -98.583  1.00 67.81           H  
ATOM   1400  NH2 ARG A  91     203.856 -19.531 -97.301  1.00 67.81           N  
ATOM   1401 HH21 ARG A  91     204.244 -20.338 -97.768  1.00 67.81           H  
ATOM   1402 HH22 ARG A  91     204.434 -18.952 -96.710  1.00 67.81           H  
ATOM   1403  CZ  ARG A  91     202.583 -19.265 -97.410  1.00 67.81           C  
ATOM   1404  N   SER A  92     197.399 -13.174 -95.751  1.00 68.20           N  
ATOM   1405  H   SER A  92     198.308 -12.734 -95.741  1.00 68.20           H  
ATOM   1406  CA  SER A  92     196.282 -12.424 -96.321  1.00 68.20           C  
ATOM   1407  HA  SER A  92     195.379 -12.997 -96.111  1.00 68.20           H  
ATOM   1408  C   SER A  92     196.375 -12.332 -97.840  1.00 68.20           C  
ATOM   1409  CB  SER A  92     196.041 -11.080 -95.627  1.00 68.20           C  
ATOM   1410  HB2 SER A  92     196.334 -11.146 -94.579  1.00 68.20           H  
ATOM   1411  HB3 SER A  92     194.967 -10.894 -95.659  1.00 68.20           H  
ATOM   1412  O   SER A  92     197.450 -12.157 -98.415  1.00 68.20           O  
ATOM   1413  OG  SER A  92     196.682  -9.981 -96.241  1.00 68.20           O  
ATOM   1414  HG  SER A  92     196.225  -9.206 -95.906  1.00 68.20           H  
ATOM   1415  N   GLU A  93     195.227 -12.474 -98.491  1.00 74.56           N  
ATOM   1416  H   GLU A  93     194.393 -12.633 -97.945  1.00 74.56           H  
ATOM   1417  CA  GLU A  93     195.058 -12.315 -99.925  1.00 74.56           C  
ATOM   1418  HA  GLU A  93     196.020 -12.044-100.361  1.00 74.56           H  
ATOM   1419  C   GLU A  93     194.076 -11.170-100.168  1.00 74.56           C  
ATOM   1420  CB  GLU A  93     194.614 -13.642-100.561  1.00 74.56           C  
ATOM   1421  HB2 GLU A  93     195.163 -14.458-100.091  1.00 74.56           H  
ATOM   1422  HB3 GLU A  93     193.549 -13.791-100.384  1.00 74.56           H  
ATOM   1423  O   GLU A  93     193.030 -11.062 -99.522  1.00 74.56           O  
ATOM   1424  CG  GLU A  93     194.914 -13.678-102.068  1.00 74.56           C  
ATOM   1425  HG2 GLU A  93     195.974 -13.469-102.214  1.00 74.56           H  
ATOM   1426  HG3 GLU A  93     194.349 -12.884-102.555  1.00 74.56           H  
ATOM   1427  CD  GLU A  93     194.565 -15.023-102.731  1.00 74.56           C  
ATOM   1428  OE1 GLU A  93     195.123 -15.282-103.823  1.00 74.56           O  
ATOM   1429  OE2 GLU A  93     193.713 -15.762-102.188  1.00 74.56           O  
ATOM   1430  N   ARG A  94     194.428 -10.277-101.092  1.00 73.00           N  
ATOM   1431  H   ARG A  94     195.281 -10.437-101.608  1.00 73.00           H  
ATOM   1432  CA  ARG A  94     193.610  -9.119-101.439  1.00 73.00           C  
ATOM   1433  HA  ARG A  94     192.666  -9.174-100.898  1.00 73.00           H  
ATOM   1434  C   ARG A  94     193.289  -9.164-102.923  1.00 73.00           C  
ATOM   1435  CB  ARG A  94     194.331  -7.844-100.988  1.00 73.00           C  
ATOM   1436  HB2 ARG A  94     194.523  -7.912 -99.917  1.00 73.00           H  
ATOM   1437  HB3 ARG A  94     195.286  -7.770-101.508  1.00 73.00           H  
ATOM   1438  O   ARG A  94     194.183  -9.030-103.755  1.00 73.00           O  
ATOM   1439  CG  ARG A  94     193.499  -6.586-101.264  1.00 73.00           C  
ATOM   1440  HG2 ARG A  94     192.529  -6.658-100.773  1.00 73.00           H  
ATOM   1441  HG3 ARG A  94     193.345  -6.496-102.339  1.00 73.00           H  
ATOM   1442  CD  ARG A  94     194.247  -5.351-100.757  1.00 73.00           C  
ATOM   1443  HD2 ARG A  94     195.311  -5.486-100.953  1.00 73.00           H  
ATOM   1444  HD3 ARG A  94     194.097  -5.260 -99.681  1.00 73.00           H  
ATOM   1445  NE  ARG A  94     193.787  -4.137-101.449  1.00 73.00           N  
ATOM   1446  HE  ARG A  94     192.967  -4.239-102.029  1.00 73.00           H  
ATOM   1447  NH1 ARG A  94     195.423  -2.722-100.666  1.00 73.00           N  
ATOM   1448 HH11 ARG A  94     195.874  -1.818-100.665  1.00 73.00           H  
ATOM   1449 HH12 ARG A  94     195.750  -3.454-100.052  1.00 73.00           H  
ATOM   1450  NH2 ARG A  94     193.990  -2.013-102.223  1.00 73.00           N  
ATOM   1451 HH21 ARG A  94     194.436  -1.107-102.204  1.00 73.00           H  
ATOM   1452 HH22 ARG A  94     193.273  -2.226-102.902  1.00 73.00           H  
ATOM   1453  CZ  ARG A  94     194.398  -2.966-101.437  1.00 73.00           C  
ATOM   1454  N   LEU A  95     192.009  -9.294-103.250  1.00 75.83           N  
ATOM   1455  H   LEU A  95     191.340  -9.375-102.497  1.00 75.83           H  
ATOM   1456  CA  LEU A  95     191.497  -9.108-104.604  1.00 75.83           C  
ATOM   1457  HA  LEU A  95     192.316  -9.146-105.322  1.00 75.83           H  
ATOM   1458  C   LEU A  95     190.855  -7.733-104.699  1.00 75.83           C  
ATOM   1459  CB  LEU A  95     190.474 -10.198-104.960  1.00 75.83           C  
ATOM   1460  HB2 LEU A  95     189.762 -10.277-104.138  1.00 75.83           H  
ATOM   1461  HB3 LEU A  95     189.918  -9.877-105.841  1.00 75.83           H  
ATOM   1462  O   LEU A  95     189.971  -7.413-103.918  1.00 75.83           O  
ATOM   1463  CG  LEU A  95     191.063 -11.587-105.250  1.00 75.83           C  
ATOM   1464  HG  LEU A  95     191.654 -11.930-104.401  1.00 75.83           H  
ATOM   1465  CD1 LEU A  95     189.917 -12.563-105.521  1.00 75.83           C  
ATOM   1466 HD11 LEU A  95     190.288 -13.587-105.479  1.00 75.83           H  
ATOM   1467 HD12 LEU A  95     189.104 -12.430-104.807  1.00 75.83           H  
ATOM   1468 HD13 LEU A  95     189.493 -12.387-106.509  1.00 75.83           H  
ATOM   1469  CD2 LEU A  95     191.930 -11.610-106.508  1.00 75.83           C  
ATOM   1470 HD21 LEU A  95     192.230 -12.637-106.718  1.00 75.83           H  
ATOM   1471 HD22 LEU A  95     191.382 -11.203-107.358  1.00 75.83           H  
ATOM   1472 HD23 LEU A  95     192.836 -11.029-106.338  1.00 75.83           H  
ATOM   1473  N   ASN A  96     191.260  -6.941-105.684  1.00 77.05           N  
ATOM   1474  H   ASN A  96     191.964  -7.282-106.323  1.00 77.05           H  
ATOM   1475  CA  ASN A  96     190.584  -5.698-106.027  1.00 77.05           C  
ATOM   1476  HA  ASN A  96     189.691  -5.574-105.415  1.00 77.05           H  
ATOM   1477  C   ASN A  96     190.126  -5.782-107.486  1.00 77.05           C  
ATOM   1478  CB  ASN A  96     191.515  -4.496-105.768  1.00 77.05           C  
ATOM   1479  HB2 ASN A  96     192.542  -4.754-106.027  1.00 77.05           H  
ATOM   1480  HB3 ASN A  96     191.201  -3.690-106.431  1.00 77.05           H  
ATOM   1481  O   ASN A  96     190.944  -6.008-108.375  1.00 77.05           O  
ATOM   1482  CG  ASN A  96     191.477  -3.953-104.344  1.00 77.05           C  
ATOM   1483  ND2 ASN A  96     191.753  -2.683-104.158  1.00 77.05           N  
ATOM   1484 HD21 ASN A  96     191.850  -2.112-104.986  1.00 77.05           H  
ATOM   1485 HD22 ASN A  96     191.298  -2.307-103.339  1.00 77.05           H  
ATOM   1486  OD1 ASN A  96     191.217  -4.604-103.353  1.00 77.05           O  
ATOM   1487  N   GLU A  97     188.839  -5.553-107.728  1.00 78.94           N  
ATOM   1488  H   GLU A  97     188.224  -5.409-106.940  1.00 78.94           H  
ATOM   1489  CA  GLU A  97     188.272  -5.340-109.063  1.00 78.94           C  
ATOM   1490  HA  GLU A  97     189.050  -5.473-109.814  1.00 78.94           H  
ATOM   1491  C   GLU A  97     187.788  -3.899-109.201  1.00 78.94           C  
ATOM   1492  CB  GLU A  97     187.155  -6.357-109.352  1.00 78.94           C  
ATOM   1493  HB2 GLU A  97     186.442  -5.938-110.062  1.00 78.94           H  
ATOM   1494  HB3 GLU A  97     186.611  -6.571-108.432  1.00 78.94           H  
ATOM   1495  O   GLU A  97     187.373  -3.276-108.224  1.00 78.94           O  
ATOM   1496  CG  GLU A  97     187.725  -7.667-109.929  1.00 78.94           C  
ATOM   1497  HG2 GLU A  97     188.497  -8.043-109.258  1.00 78.94           H  
ATOM   1498  HG3 GLU A  97     186.925  -8.407-109.950  1.00 78.94           H  
ATOM   1499  CD  GLU A  97     188.298  -7.535-111.355  1.00 78.94           C  
ATOM   1500  OE1 GLU A  97     188.988  -8.486-111.807  1.00 78.94           O  
ATOM   1501  OE2 GLU A  97     188.055  -6.486-111.999  1.00 78.94           O  
ATOM   1502  N   MET A  98     187.863  -3.357-110.416  1.00 82.00           N  
ATOM   1503  H   MET A  98     188.110  -3.959-111.188  1.00 82.00           H  
ATOM   1504  CA  MET A  98     187.500  -1.970-110.704  1.00 82.00           C  
ATOM   1505  HA  MET A  98     187.105  -1.518-109.794  1.00 82.00           H  
ATOM   1506  C   MET A  98     186.406  -1.906-111.771  1.00 82.00           C  
ATOM   1507  CB  MET A  98     188.744  -1.161-111.099  1.00 82.00           C  
ATOM   1508  HB2 MET A  98     189.495  -1.264-110.315  1.00 82.00           H  
ATOM   1509  HB3 MET A  98     189.153  -1.586-112.016  1.00 82.00           H  
ATOM   1510  O   MET A  98     186.501  -2.512-112.841  1.00 82.00           O  
ATOM   1511  CG  MET A  98     188.460   0.338-111.308  1.00 82.00           C  
ATOM   1512  HG2 MET A  98     187.399   0.541-111.163  1.00 82.00           H  
ATOM   1513  HG3 MET A  98     188.989   0.902-110.539  1.00 82.00           H  
ATOM   1514  SD  MET A  98     188.941   0.993-112.934  1.00 82.00           S  
ATOM   1515  CE  MET A  98     190.737   0.774-112.850  1.00 82.00           C  
ATOM   1516  HE1 MET A  98     191.194   1.166-113.759  1.00 82.00           H  
ATOM   1517  HE2 MET A  98     190.974  -0.286-112.766  1.00 82.00           H  
ATOM   1518  HE3 MET A  98     191.132   1.300-111.980  1.00 82.00           H  
ATOM   1519  N   LEU A  99     185.376  -1.115-111.495  1.00 77.55           N  
ATOM   1520  H   LEU A  99     185.374  -0.649-110.599  1.00 77.55           H  
ATOM   1521  CA  LEU A  99     184.299  -0.778-112.409  1.00 77.55           C  
ATOM   1522  HA  LEU A  99     184.476  -1.265-113.369  1.00 77.55           H  
ATOM   1523  C   LEU A  99     184.281   0.735-112.625  1.00 77.55           C  
ATOM   1524  CB  LEU A  99     182.978  -1.304-111.821  1.00 77.55           C  
ATOM   1525  HB2 LEU A  99     183.036  -2.388-111.727  1.00 77.55           H  
ATOM   1526  HB3 LEU A  99     182.862  -0.888-110.820  1.00 77.55           H  
ATOM   1527  O   LEU A  99     184.152   1.504-111.680  1.00 77.55           O  
ATOM   1528  CG  LEU A  99     181.728  -0.933-112.640  1.00 77.55           C  
ATOM   1529  HG  LEU A  99     181.680   0.148-112.770  1.00 77.55           H  
ATOM   1530  CD1 LEU A  99     181.712  -1.595-114.018  1.00 77.55           C  
ATOM   1531 HD11 LEU A  99     182.607  -1.328-114.582  1.00 77.55           H  
ATOM   1532 HD12 LEU A  99     181.632  -2.674-113.887  1.00 77.55           H  
ATOM   1533 HD13 LEU A  99     180.844  -1.235-114.570  1.00 77.55           H  
ATOM   1534  CD2 LEU A  99     180.470  -1.381-111.899  1.00 77.55           C  
ATOM   1535 HD21 LEU A  99     180.485  -2.458-111.730  1.00 77.55           H  
ATOM   1536 HD22 LEU A  99     180.420  -0.874-110.936  1.00 77.55           H  
ATOM   1537 HD23 LEU A  99     179.582  -1.112-112.471  1.00 77.55           H  
ATOM   1538  N   THR A 100     184.358   1.163-113.880  1.00 79.59           N  
ATOM   1539  H   THR A 100     184.525   0.503-114.626  1.00 79.59           H  
ATOM   1540  CA  THR A 100     184.076   2.553-114.243  1.00 79.59           C  
ATOM   1541  HA  THR A 100     184.378   3.208-113.426  1.00 79.59           H  
ATOM   1542  C   THR A 100     182.577   2.702-114.473  1.00 79.59           C  
ATOM   1543  CB  THR A 100     184.859   2.983-115.488  1.00 79.59           C  
ATOM   1544  HB  THR A 100     184.473   2.460-116.363  1.00 79.59           H  
ATOM   1545  O   THR A 100     182.018   2.000-115.318  1.00 79.59           O  
ATOM   1546  CG2 THR A 100     184.776   4.489-115.723  1.00 79.59           C  
ATOM   1547 HG21 THR A 100     185.159   5.025-114.854  1.00 79.59           H  
ATOM   1548 HG22 THR A 100     183.740   4.785-115.887  1.00 79.59           H  
ATOM   1549 HG23 THR A 100     185.354   4.764-116.605  1.00 79.59           H  
ATOM   1550  OG1 THR A 100     186.227   2.670-115.343  1.00 79.59           O  
ATOM   1551  HG1 THR A 100     186.675   3.034-116.110  1.00 79.59           H  
ATOM   1552  N   ILE A 101     181.933   3.602-113.735  1.00 72.58           N  
ATOM   1553  H   ILE A 101     182.464   4.150-113.073  1.00 72.58           H  
ATOM   1554  CA  ILE A 101     180.539   3.994-113.963  1.00 72.58           C  
ATOM   1555  HA  ILE A 101     180.062   3.270-114.623  1.00 72.58           H  
ATOM   1556  C   ILE A 101     180.553   5.342-114.682  1.00 72.58           C  
ATOM   1557  CB  ILE A 101     179.730   4.015-112.644  1.00 72.58           C  
ATOM   1558  HB  ILE A 101     180.200   4.725-111.963  1.00 72.58           H  
ATOM   1559  O   ILE A 101     181.258   6.258-114.268  1.00 72.58           O  
ATOM   1560  CG1 ILE A 101     179.753   2.610-111.992  1.00 72.58           C  
ATOM   1561 HG12 ILE A 101     180.785   2.345-111.760  1.00 72.58           H  
ATOM   1562 HG13 ILE A 101     179.371   1.876-112.702  1.00 72.58           H  
ATOM   1563  CG2 ILE A 101     178.286   4.490-112.899  1.00 72.58           C  
ATOM   1564 HG21 ILE A 101     178.283   5.494-113.324  1.00 72.58           H  
ATOM   1565 HG22 ILE A 101     177.765   3.806-113.569  1.00 72.58           H  
ATOM   1566 HG23 ILE A 101     177.745   4.562-111.956  1.00 72.58           H  
ATOM   1567  CD1 ILE A 101     178.956   2.484-110.687  1.00 72.58           C  
ATOM   1568 HD11 ILE A 101     179.221   3.288-110.002  1.00 72.58           H  
ATOM   1569 HD12 ILE A 101     179.183   1.528-110.216  1.00 72.58           H  
ATOM   1570 HD13 ILE A 101     177.885   2.523-110.891  1.00 72.58           H  
ATOM   1571  N   ILE A 102     179.795   5.444-115.774  1.00 74.29           N  
ATOM   1572  H   ILE A 102     179.227   4.653-116.043  1.00 74.29           H  
ATOM   1573  CA  ILE A 102     179.571   6.691-116.508  1.00 74.29           C  
ATOM   1574  HA  ILE A 102     180.091   7.512-116.015  1.00 74.29           H  
ATOM   1575  C   ILE A 102     178.074   6.966-116.438  1.00 74.29           C  
ATOM   1576  CB  ILE A 102     180.090   6.602-117.964  1.00 74.29           C  
ATOM   1577  HB  ILE A 102     179.540   5.817-118.482  1.00 74.29           H  
ATOM   1578  O   ILE A 102     177.278   6.214-117.003  1.00 74.29           O  
ATOM   1579  CG1 ILE A 102     181.596   6.242-117.996  1.00 74.29           C  
ATOM   1580 HG12 ILE A 102     181.756   5.315-117.446  1.00 74.29           H  
ATOM   1581 HG13 ILE A 102     182.167   7.028-117.502  1.00 74.29           H  
ATOM   1582  CG2 ILE A 102     179.831   7.938-118.688  1.00 74.29           C  
ATOM   1583 HG21 ILE A 102     180.130   7.873-119.734  1.00 74.29           H  
ATOM   1584 HG22 ILE A 102     178.769   8.185-118.672  1.00 74.29           H  
ATOM   1585 HG23 ILE A 102     180.384   8.743-118.204  1.00 74.29           H  
ATOM   1586  CD1 ILE A 102     182.164   6.023-119.405  1.00 74.29           C  
ATOM   1587 HD11 ILE A 102     182.186   6.960-119.960  1.00 74.29           H  
ATOM   1588 HD12 ILE A 102     181.559   5.292-119.941  1.00 74.29           H  
ATOM   1589 HD13 ILE A 102     183.185   5.648-119.325  1.00 74.29           H  
ATOM   1590  N   VAL A 103     177.694   8.017-115.717  1.00 70.26           N  
ATOM   1591  H   VAL A 103     178.403   8.601-115.296  1.00 70.26           H  
ATOM   1592  CA  VAL A 103     176.310   8.487-115.645  1.00 70.26           C  
ATOM   1593  HA  VAL A 103     175.633   7.634-115.684  1.00 70.26           H  
ATOM   1594  C   VAL A 103     176.075   9.360-116.871  1.00 70.26           C  
ATOM   1595  CB  VAL A 103     176.037   9.241-114.332  1.00 70.26           C  
ATOM   1596  HB  VAL A 103     176.660  10.135-114.294  1.00 70.26           H  
ATOM   1597  O   VAL A 103     176.587  10.474-116.968  1.00 70.26           O  
ATOM   1598  CG1 VAL A 103     174.564   9.655-114.237  1.00 70.26           C  
ATOM   1599 HG11 VAL A 103     174.302  10.326-115.056  1.00 70.26           H  
ATOM   1600 HG12 VAL A 103     174.396  10.187-113.301  1.00 70.26           H  
ATOM   1601 HG13 VAL A 103     173.916   8.779-114.270  1.00 70.26           H  
ATOM   1602  CG2 VAL A 103     176.382   8.374-113.115  1.00 70.26           C  
ATOM   1603 HG21 VAL A 103     175.763   7.477-113.098  1.00 70.26           H  
ATOM   1604 HG22 VAL A 103     177.435   8.091-113.128  1.00 70.26           H  
ATOM   1605 HG23 VAL A 103     176.224   8.951-112.204  1.00 70.26           H  
ATOM   1606  N   SER A 104     175.349   8.818-117.844  1.00 68.35           N  
ATOM   1607  H   SER A 104     174.912   7.921-117.686  1.00 68.35           H  
ATOM   1608  CA  SER A 104     174.897   9.574-119.010  1.00 68.35           C  
ATOM   1609  HA  SER A 104     175.704  10.228-119.340  1.00 68.35           H  
ATOM   1610  C   SER A 104     173.721  10.456-118.603  1.00 68.35           C  
ATOM   1611  CB  SER A 104     174.528   8.657-120.191  1.00 68.35           C  
ATOM   1612  HB2 SER A 104     173.619   9.021-120.667  1.00 68.35           H  
ATOM   1613  HB3 SER A 104     175.332   8.694-120.926  1.00 68.35           H  
ATOM   1614  O   SER A 104     172.872  10.043-117.814  1.00 68.35           O  
ATOM   1615  OG  SER A 104     174.343   7.305-119.802  1.00 68.35           O  
ATOM   1616  HG  SER A 104     175.200   6.928-119.593  1.00 68.35           H  
ATOM   1617  N   ASN A 105     173.672  11.679-119.133  1.00 67.22           N  
ATOM   1618  H   ASN A 105     174.389  11.973-119.780  1.00 67.22           H  
ATOM   1619  CA  ASN A 105     172.488  12.513-118.965  1.00 67.22           C  
ATOM   1620  HA  ASN A 105     172.315  12.628-117.895  1.00 67.22           H  
ATOM   1621  C   ASN A 105     171.279  11.805-119.597  1.00 67.22           C  
ATOM   1622  CB  ASN A 105     172.713  13.898-119.593  1.00 67.22           C  
ATOM   1623  HB2 ASN A 105     173.112  13.781-120.600  1.00 67.22           H  
ATOM   1624  HB3 ASN A 105     171.753  14.408-119.673  1.00 67.22           H  
ATOM   1625  O   ASN A 105     171.438  11.222-120.675  1.00 67.22           O  
ATOM   1626  CG  ASN A 105     173.629  14.788-118.774  1.00 67.22           C  
ATOM   1627  ND2 ASN A 105     174.150  15.831-119.373  1.00 67.22           N  
ATOM   1628 HD21 ASN A 105     174.725  16.434-118.802  1.00 67.22           H  
ATOM   1629 HD22 ASN A 105     173.909  16.044-120.331  1.00 67.22           H  
ATOM   1630  OD1 ASN A 105     173.892  14.579-117.600  1.00 67.22           O  
ATOM   1631  N   PRO A 106     170.095  11.868-118.960  1.00 64.71           N  
ATOM   1632  CA  PRO A 106     168.881  11.331-119.545  1.00 64.71           C  
ATOM   1633  HA  PRO A 106     168.982  10.251-119.652  1.00 64.71           H  
ATOM   1634  C   PRO A 106     168.658  11.943-120.923  1.00 64.71           C  
ATOM   1635  CB  PRO A 106     167.738  11.625-118.571  1.00 64.71           C  
ATOM   1636  HB2 PRO A 106     167.481  10.711-118.037  1.00 64.71           H  
ATOM   1637  HB3 PRO A 106     166.858  12.015-119.082  1.00 64.71           H  
ATOM   1638  O   PRO A 106     168.816  13.149-121.137  1.00 64.71           O  
ATOM   1639  CG  PRO A 106     168.306  12.651-117.589  1.00 64.71           C  
ATOM   1640  HG2 PRO A 106     168.013  13.653-117.902  1.00 64.71           H  
ATOM   1641  HG3 PRO A 106     167.960  12.458-116.573  1.00 64.71           H  
ATOM   1642  CD  PRO A 106     169.823  12.513-117.688  1.00 64.71           C  
ATOM   1643  HD2 PRO A 106     170.281  13.500-117.635  1.00 64.71           H  
ATOM   1644  HD3 PRO A 106     170.192  11.882-116.880  1.00 64.71           H  
ATOM   1645  N   THR A 107     168.326  11.077-121.863  1.00 72.57           N  
ATOM   1646  H   THR A 107     168.164  10.120-121.584  1.00 72.57           H  
ATOM   1647  CA  THR A 107     168.004  11.451-123.231  1.00 72.57           C  
ATOM   1648  HA  THR A 107     168.660  12.266-123.536  1.00 72.57           H  
ATOM   1649  C   THR A 107     166.566  11.954-123.303  1.00 72.57           C  
ATOM   1650  CB  THR A 107     168.241  10.271-124.181  1.00 72.57           C  
ATOM   1651  HB  THR A 107     168.017  10.598-125.197  1.00 72.57           H  
ATOM   1652  O   THR A 107     165.757  11.751-122.396  1.00 72.57           O  
ATOM   1653  CG2 THR A 107     169.688   9.775-124.153  1.00 72.57           C  
ATOM   1654 HG21 THR A 107     169.811   8.995-124.905  1.00 72.57           H  
ATOM   1655 HG22 THR A 107     170.366  10.599-124.375  1.00 72.57           H  
ATOM   1656 HG23 THR A 107     169.928   9.362-123.174  1.00 72.57           H  
ATOM   1657  OG1 THR A 107     167.383   9.203-123.864  1.00 72.57           O  
ATOM   1658  HG1 THR A 107     167.559   8.889-122.974  1.00 72.57           H  
ATOM   1659  N   PHE A 108     166.217  12.615-124.402  1.00 75.28           N  
ATOM   1660  H   PHE A 108     166.902  12.764-125.129  1.00 75.28           H  
ATOM   1661  CA  PHE A 108     164.834  13.009-124.660  1.00 75.28           C  
ATOM   1662  HA  PHE A 108     164.512  13.698-123.879  1.00 75.28           H  
ATOM   1663  C   PHE A 108     163.872  11.799-124.620  1.00 75.28           C  
ATOM   1664  CB  PHE A 108     164.818  13.746-126.002  1.00 75.28           C  
ATOM   1665  HB2 PHE A 108     165.133  13.059-126.787  1.00 75.28           H  
ATOM   1666  HB3 PHE A 108     165.544  14.558-125.967  1.00 75.28           H  
ATOM   1667  O   PHE A 108     162.771  11.922-124.088  1.00 75.28           O  
ATOM   1668  CG  PHE A 108     163.478  14.336-126.374  1.00 75.28           C  
ATOM   1669  CD1 PHE A 108     162.652  13.668-127.296  1.00 75.28           C  
ATOM   1670  HD1 PHE A 108     162.959  12.722-127.718  1.00 75.28           H  
ATOM   1671  CD2 PHE A 108     163.058  15.555-125.808  1.00 75.28           C  
ATOM   1672  HD2 PHE A 108     163.688  16.066-125.095  1.00 75.28           H  
ATOM   1673  CE1 PHE A 108     161.414  14.223-127.660  1.00 75.28           C  
ATOM   1674  HE1 PHE A 108     160.780  13.702-128.362  1.00 75.28           H  
ATOM   1675  CE2 PHE A 108     161.816  16.108-126.170  1.00 75.28           C  
ATOM   1676  HE2 PHE A 108     161.491  17.041-125.734  1.00 75.28           H  
ATOM   1677  CZ  PHE A 108     160.996  15.442-127.099  1.00 75.28           C  
ATOM   1678  HZ  PHE A 108     160.041  15.863-127.375  1.00 75.28           H  
ATOM   1679  N   ASP A 109     164.318  10.614-125.059  1.00 75.47           N  
ATOM   1680  H   ASP A 109     165.241  10.553-125.464  1.00 75.47           H  
ATOM   1681  CA  ASP A 109     163.541   9.364-125.003  1.00 75.47           C  
ATOM   1682  HA  ASP A 109     162.581   9.520-125.495  1.00 75.47           H  
ATOM   1683  C   ASP A 109     163.238   8.898-123.570  1.00 75.47           C  
ATOM   1684  CB  ASP A 109     164.297   8.246-125.747  1.00 75.47           C  
ATOM   1685  HB2 ASP A 109     163.866   7.286-125.461  1.00 75.47           H  
ATOM   1686  HB3 ASP A 109     165.342   8.244-125.437  1.00 75.47           H  
ATOM   1687  O   ASP A 109     162.158   8.365-123.296  1.00 75.47           O  
ATOM   1688  CG  ASP A 109     164.203   8.349-127.271  1.00 75.47           C  
ATOM   1689  OD1 ASP A 109     163.168   8.855-127.761  1.00 75.47           O  
ATOM   1690  OD2 ASP A 109     165.166   7.910-127.936  1.00 75.47           O  
ATOM   1691  N   ASP A 110     164.149   9.138-122.623  1.00 69.13           N  
ATOM   1692  H   ASP A 110     165.021   9.573-122.889  1.00 69.13           H  
ATOM   1693  CA  ASP A 110     163.917   8.819-121.210  1.00 69.13           C  
ATOM   1694  HA  ASP A 110     163.611   7.776-121.134  1.00 69.13           H  
ATOM   1695  C   ASP A 110     162.781   9.681-120.629  1.00 69.13           C  
ATOM   1696  CB  ASP A 110     165.212   8.990-120.399  1.00 69.13           C  
ATOM   1697  HB2 ASP A 110     164.992   8.791-119.350  1.00 69.13           H  
ATOM   1698  HB3 ASP A 110     165.558  10.021-120.471  1.00 69.13           H  
ATOM   1699  O   ASP A 110     161.936   9.180-119.884  1.00 69.13           O  
ATOM   1700  CG  ASP A 110     166.320   8.034-120.847  1.00 69.13           C  
ATOM   1701  OD1 ASP A 110     166.057   6.813-120.872  1.00 69.13           O  
ATOM   1702  OD2 ASP A 110     167.432   8.534-121.147  1.00 69.13           O  
ATOM   1703  N   LEU A 111     162.707  10.960-121.023  1.00 65.90           N  
ATOM   1704  H   LEU A 111     163.407  11.280-121.677  1.00 65.90           H  
ATOM   1705  CA  LEU A 111     161.636  11.886-120.631  1.00 65.90           C  
ATOM   1706  HA  LEU A 111     161.530  11.835-119.547  1.00 65.90           H  
ATOM   1707  C   LEU A 111     160.285  11.485-121.255  1.00 65.90           C  
ATOM   1708  CB  LEU A 111     162.038  13.318-121.043  1.00 65.90           C  
ATOM   1709  HB2 LEU A 111     163.121  13.428-120.997  1.00 65.90           H  
ATOM   1710  HB3 LEU A 111     161.744  13.476-122.081  1.00 65.90           H  
ATOM   1711  O   LEU A 111     159.253  11.487-120.575  1.00 65.90           O  
ATOM   1712  CG  LEU A 111     161.394  14.400-120.156  1.00 65.90           C  
ATOM   1713  HG  LEU A 111     160.381  14.101-119.886  1.00 65.90           H  
ATOM   1714  CD1 LEU A 111     162.216  14.613-118.881  1.00 65.90           C  
ATOM   1715 HD11 LEU A 111     161.731  15.360-118.252  1.00 65.90           H  
ATOM   1716 HD12 LEU A 111     162.285  13.678-118.325  1.00 65.90           H  
ATOM   1717 HD13 LEU A 111     163.221  14.952-119.134  1.00 65.90           H  
ATOM   1718  CD2 LEU A 111     161.314  15.736-120.895  1.00 65.90           C  
ATOM   1719 HD21 LEU A 111     162.312  16.061-121.188  1.00 65.90           H  
ATOM   1720 HD22 LEU A 111     160.859  16.489-120.250  1.00 65.90           H  
ATOM   1721 HD23 LEU A 111     160.698  15.621-121.787  1.00 65.90           H  
ATOM   1722  N   VAL A 112     160.303  11.080-122.529  1.00 77.00           N  
ATOM   1723  H   VAL A 112     161.187  11.117-123.018  1.00 77.00           H  
ATOM   1724  CA  VAL A 112     159.125  10.605-123.276  1.00 77.00           C  
ATOM   1725  HA  VAL A 112     158.360  11.381-123.248  1.00 77.00           H  
ATOM   1726  C   VAL A 112     158.506   9.358-122.627  1.00 77.00           C  
ATOM   1727  CB  VAL A 112     159.502  10.368-124.757  1.00 77.00           C  
ATOM   1728  HB  VAL A 112     160.401   9.753-124.800  1.00 77.00           H  
ATOM   1729  O   VAL A 112     157.284   9.228-122.604  1.00 77.00           O  
ATOM   1730  CG1 VAL A 112     158.402   9.663-125.561  1.00 77.00           C  
ATOM   1731 HG11 VAL A 112     158.700   9.598-126.608  1.00 77.00           H  
ATOM   1732 HG12 VAL A 112     157.464  10.213-125.482  1.00 77.00           H  
ATOM   1733 HG13 VAL A 112     158.261   8.647-125.193  1.00 77.00           H  
ATOM   1734  CG2 VAL A 112     159.776  11.702-125.469  1.00 77.00           C  
ATOM   1735 HG21 VAL A 112     158.852  12.271-125.574  1.00 77.00           H  
ATOM   1736 HG22 VAL A 112     160.195  11.506-126.456  1.00 77.00           H  
ATOM   1737 HG23 VAL A 112     160.490  12.306-124.910  1.00 77.00           H  
ATOM   1738  N   ASN A 113     159.305   8.481-122.011  1.00 74.65           N  
ATOM   1739  H   ASN A 113     160.302   8.612-122.101  1.00 74.65           H  
ATOM   1740  CA  ASN A 113     158.810   7.272-121.336  1.00 74.65           C  
ATOM   1741  HA  ASN A 113     158.018   6.840-121.949  1.00 74.65           H  
ATOM   1742  C   ASN A 113     158.174   7.510-119.946  1.00 74.65           C  
ATOM   1743  CB  ASN A 113     159.968   6.262-121.262  1.00 74.65           C  
ATOM   1744  HB2 ASN A 113     159.738   5.496-120.521  1.00 74.65           H  
ATOM   1745  HB3 ASN A 113     160.883   6.769-120.953  1.00 74.65           H  
ATOM   1746  O   ASN A 113     157.453   6.640-119.443  1.00 74.65           O  
ATOM   1747  CG  ASN A 113     160.191   5.540-122.579  1.00 74.65           C  
ATOM   1748  ND2 ASN A 113     161.421   5.365-122.994  1.00 74.65           N  
ATOM   1749 HD21 ASN A 113     161.512   4.992-123.928  1.00 74.65           H  
ATOM   1750 HD22 ASN A 113     162.154   5.945-122.612  1.00 74.65           H  
ATOM   1751  OD1 ASN A 113     159.262   5.081-123.220  1.00 74.65           O  
ATOM   1752  N   VAL A 114     158.421   8.657-119.297  1.00 75.78           N  
ATOM   1753  H   VAL A 114     159.031   9.323-119.748  1.00 75.78           H  
ATOM   1754  CA  VAL A 114     157.932   8.953-117.930  1.00 75.78           C  
ATOM   1755  HA  VAL A 114     157.699   8.014-117.428  1.00 75.78           H  
ATOM   1756  C   VAL A 114     156.636   9.763-117.931  1.00 75.78           C  
ATOM   1757  CB  VAL A 114     159.028   9.646-117.095  1.00 75.78           C  
ATOM   1758  HB  VAL A 114     159.382  10.529-117.628  1.00 75.78           H  
ATOM   1759  O   VAL A 114     155.749   9.491-117.118  1.00 75.78           O  
ATOM   1760  CG1 VAL A 114     158.532  10.079-115.707  1.00 75.78           C  
ATOM   1761 HG11 VAL A 114     158.099   9.231-115.177  1.00 75.78           H  
ATOM   1762 HG12 VAL A 114     157.784  10.866-115.801  1.00 75.78           H  
ATOM   1763 HG13 VAL A 114     159.363  10.481-115.127  1.00 75.78           H  
ATOM   1764  CG2 VAL A 114     160.209   8.692-116.870  1.00 75.78           C  
ATOM   1765 HG21 VAL A 114     161.000   9.208-116.327  1.00 75.78           H  
ATOM   1766 HG22 VAL A 114     159.889   7.817-116.303  1.00 75.78           H  
ATOM   1767 HG23 VAL A 114     160.620   8.368-117.826  1.00 75.78           H  
ATOM   1768  N   ILE A 115     156.485  10.709-118.863  1.00 79.86           N  
ATOM   1769  H   ILE A 115     157.250  10.866-119.504  1.00 79.86           H  
ATOM   1770  CA  ILE A 115     155.289  11.560-118.994  1.00 79.86           C  
ATOM   1771  HA  ILE A 115     155.232  12.191-118.107  1.00 79.86           H  
ATOM   1772  C   ILE A 115     153.969  10.750-119.006  1.00 79.86           C  
ATOM   1773  CB  ILE A 115     155.449  12.500-120.218  1.00 79.86           C  
ATOM   1774  HB  ILE A 115     155.823  11.926-121.066  1.00 79.86           H  
ATOM   1775  O   ILE A 115     153.063  11.104-118.247  1.00 79.86           O  
ATOM   1776  CG1 ILE A 115     156.496  13.590-119.891  1.00 79.86           C  
ATOM   1777 HG12 ILE A 115     156.103  14.250-119.117  1.00 79.86           H  
ATOM   1778 HG13 ILE A 115     157.397  13.119-119.498  1.00 79.86           H  
ATOM   1779  CG2 ILE A 115     154.111  13.136-120.637  1.00 79.86           C  
ATOM   1780 HG21 ILE A 115     153.672  13.680-119.801  1.00 79.86           H  
ATOM   1781 HG22 ILE A 115     154.255  13.821-121.473  1.00 79.86           H  
ATOM   1782 HG23 ILE A 115     153.414  12.369-120.977  1.00 79.86           H  
ATOM   1783  CD1 ILE A 115     156.917  14.439-121.098  1.00 79.86           C  
ATOM   1784 HD11 ILE A 115     157.243  13.792-121.912  1.00 79.86           H  
ATOM   1785 HD12 ILE A 115     156.095  15.071-121.434  1.00 79.86           H  
ATOM   1786 HD13 ILE A 115     157.748  15.083-120.809  1.00 79.86           H  
ATOM   1787  N   PRO A 116     153.841   9.626-119.746  1.00 83.22           N  
ATOM   1788  CA  PRO A 116     152.608   8.835-119.764  1.00 83.22           C  
ATOM   1789  HA  PRO A 116     151.788   9.468-120.103  1.00 83.22           H  
ATOM   1790  C   PRO A 116     152.236   8.234-118.402  1.00 83.22           C  
ATOM   1791  CB  PRO A 116     152.845   7.722-120.793  1.00 83.22           C  
ATOM   1792  HB2 PRO A 116     151.939   7.496-121.354  1.00 83.22           H  
ATOM   1793  HB3 PRO A 116     153.217   6.824-120.300  1.00 83.22           H  
ATOM   1794  O   PRO A 116     151.058   8.057-118.102  1.00 83.22           O  
ATOM   1795  CG  PRO A 116     153.942   8.277-121.697  1.00 83.22           C  
ATOM   1796  HG2 PRO A 116     154.531   7.486-122.161  1.00 83.22           H  
ATOM   1797  HG3 PRO A 116     153.502   8.925-122.455  1.00 83.22           H  
ATOM   1798  CD  PRO A 116     154.775   9.109-120.735  1.00 83.22           C  
ATOM   1799  HD2 PRO A 116     155.513   8.472-120.248  1.00 83.22           H  
ATOM   1800  HD3 PRO A 116     155.269   9.907-121.289  1.00 83.22           H  
ATOM   1801  N   LYS A 117     153.227   7.918-117.556  1.00 81.60           N  
ATOM   1802  H   LYS A 117     154.168   8.183-117.809  1.00 81.60           H  
ATOM   1803  CA  LYS A 117     152.986   7.337-116.226  1.00 81.60           C  
ATOM   1804  HA  LYS A 117     152.214   6.572-116.304  1.00 81.60           H  
ATOM   1805  C   LYS A 117     152.442   8.375-115.248  1.00 81.60           C  
ATOM   1806  CB  LYS A 117     154.266   6.699-115.669  1.00 81.60           C  
ATOM   1807  HB2 LYS A 117     154.072   6.376-114.647  1.00 81.60           H  
ATOM   1808  HB3 LYS A 117     155.061   7.444-115.641  1.00 81.60           H  
ATOM   1809  O   LYS A 117     151.522   8.066-114.499  1.00 81.60           O  
ATOM   1810  CG  LYS A 117     154.727   5.484-116.485  1.00 81.60           C  
ATOM   1811  HG2 LYS A 117     154.930   5.787-117.512  1.00 81.60           H  
ATOM   1812  HG3 LYS A 117     153.942   4.727-116.485  1.00 81.60           H  
ATOM   1813  CD  LYS A 117     156.004   4.898-115.873  1.00 81.60           C  
ATOM   1814  HD2 LYS A 117     156.776   5.668-115.873  1.00 81.60           H  
ATOM   1815  HD3 LYS A 117     155.806   4.588-114.847  1.00 81.60           H  
ATOM   1816  CE  LYS A 117     156.478   3.700-116.700  1.00 81.60           C  
ATOM   1817  HE2 LYS A 117     155.712   2.925-116.668  1.00 81.60           H  
ATOM   1818  HE3 LYS A 117     156.585   4.024-117.735  1.00 81.60           H  
ATOM   1819  NZ  LYS A 117     157.772   3.178-116.200  1.00 81.60           N  
ATOM   1820  HZ1 LYS A 117     157.695   2.887-115.235  1.00 81.60           H  
ATOM   1821  HZ2 LYS A 117     158.477   3.898-116.268  1.00 81.60           H  
ATOM   1822  HZ3 LYS A 117     158.076   2.395-116.762  1.00 81.60           H  
ATOM   1823  N   LEU A 118     152.984   9.595-115.277  1.00 80.88           N  
ATOM   1824  H   LEU A 118     153.726   9.771-115.940  1.00 80.88           H  
ATOM   1825  CA  LEU A 118     152.502  10.705-114.448  1.00 80.88           C  
ATOM   1826  HA  LEU A 118     152.434  10.378-113.410  1.00 80.88           H  
ATOM   1827  C   LEU A 118     151.091  11.134-114.852  1.00 80.88           C  
ATOM   1828  CB  LEU A 118     153.473  11.892-114.555  1.00 80.88           C  
ATOM   1829  HB2 LEU A 118     152.981  12.784-114.169  1.00 80.88           H  
ATOM   1830  HB3 LEU A 118     153.694  12.069-115.608  1.00 80.88           H  
ATOM   1831  O   LEU A 118     150.250  11.338-113.982  1.00 80.88           O  
ATOM   1832  CG  LEU A 118     154.787  11.695-113.783  1.00 80.88           C  
ATOM   1833  HG  LEU A 118     155.236  10.741-114.060  1.00 80.88           H  
ATOM   1834  CD1 LEU A 118     155.763  12.811-114.152  1.00 80.88           C  
ATOM   1835 HD11 LEU A 118     156.705  12.667-113.623  1.00 80.88           H  
ATOM   1836 HD12 LEU A 118     155.958  12.791-115.224  1.00 80.88           H  
ATOM   1837 HD13 LEU A 118     155.344  13.780-113.881  1.00 80.88           H  
ATOM   1838  CD2 LEU A 118     154.571  11.728-112.267  1.00 80.88           C  
ATOM   1839 HD21 LEU A 118     153.953  10.888-111.949  1.00 80.88           H  
ATOM   1840 HD22 LEU A 118     154.083  12.659-111.977  1.00 80.88           H  
ATOM   1841 HD23 LEU A 118     155.531  11.657-111.756  1.00 80.88           H  
ATOM   1842  N   LEU A 119     150.820  11.197-116.159  1.00 87.92           N  
ATOM   1843  H   LEU A 119     151.570  11.061-116.821  1.00 87.92           H  
ATOM   1844  CA  LEU A 119     149.475  11.468-116.669  1.00 87.92           C  
ATOM   1845  HA  LEU A 119     149.125  12.419-116.269  1.00 87.92           H  
ATOM   1846  C   LEU A 119     148.477  10.413-116.178  1.00 87.92           C  
ATOM   1847  CB  LEU A 119     149.519  11.543-118.205  1.00 87.92           C  
ATOM   1848  HB2 LEU A 119     150.057  10.674-118.583  1.00 87.92           H  
ATOM   1849  HB3 LEU A 119     148.500  11.493-118.588  1.00 87.92           H  
ATOM   1850  O   LEU A 119     147.451  10.765-115.606  1.00 87.92           O  
ATOM   1851  CG  LEU A 119     150.179  12.828-118.739  1.00 87.92           C  
ATOM   1852  HG  LEU A 119     151.135  12.990-118.242  1.00 87.92           H  
ATOM   1853  CD1 LEU A 119     150.437  12.690-120.239  1.00 87.92           C  
ATOM   1854 HD11 LEU A 119     149.493  12.547-120.766  1.00 87.92           H  
ATOM   1855 HD12 LEU A 119     150.927  13.589-120.613  1.00 87.92           H  
ATOM   1856 HD13 LEU A 119     151.084  11.832-120.421  1.00 87.92           H  
ATOM   1857  CD2 LEU A 119     149.294  14.058-118.519  1.00 87.92           C  
ATOM   1858 HD21 LEU A 119     149.764  14.935-118.964  1.00 87.92           H  
ATOM   1859 HD22 LEU A 119     148.317  13.902-118.975  1.00 87.92           H  
ATOM   1860 HD23 LEU A 119     149.162  14.244-117.453  1.00 87.92           H  
ATOM   1861  N   ARG A 120     148.830   9.125-116.275  1.00 87.02           N  
ATOM   1862  H   ARG A 120     149.676   8.899-116.778  1.00 87.02           H  
ATOM   1863  CA  ARG A 120     147.979   8.033-115.783  1.00 87.02           C  
ATOM   1864  HA  ARG A 120     147.007   8.132-116.268  1.00 87.02           H  
ATOM   1865  C   ARG A 120     147.702   8.112-114.277  1.00 87.02           C  
ATOM   1866  CB  ARG A 120     148.619   6.698-116.179  1.00 87.02           C  
ATOM   1867  HB2 ARG A 120     148.845   6.731-117.245  1.00 87.02           H  
ATOM   1868  HB3 ARG A 120     149.549   6.557-115.629  1.00 87.02           H  
ATOM   1869  O   ARG A 120     146.602   7.780-113.852  1.00 87.02           O  
ATOM   1870  CG  ARG A 120     147.681   5.515-115.919  1.00 87.02           C  
ATOM   1871  HG2 ARG A 120     147.526   5.390-114.847  1.00 87.02           H  
ATOM   1872  HG3 ARG A 120     146.722   5.705-116.400  1.00 87.02           H  
ATOM   1873  CD  ARG A 120     148.295   4.240-116.498  1.00 87.02           C  
ATOM   1874  HD2 ARG A 120     148.510   4.418-117.551  1.00 87.02           H  
ATOM   1875  HD3 ARG A 120     149.227   4.027-115.975  1.00 87.02           H  
ATOM   1876  NE  ARG A 120     147.374   3.098-116.358  1.00 87.02           N  
ATOM   1877  HE  ARG A 120     146.659   3.192-115.650  1.00 87.02           H  
ATOM   1878  NH1 ARG A 120     148.219   1.807-118.059  1.00 87.02           N  
ATOM   1879 HH11 ARG A 120     148.882   2.542-118.260  1.00 87.02           H  
ATOM   1880 HH12 ARG A 120     148.158   0.985-118.643  1.00 87.02           H  
ATOM   1881  NH2 ARG A 120     146.457   1.086-116.892  1.00 87.02           N  
ATOM   1882 HH21 ARG A 120     145.752   1.230-116.183  1.00 87.02           H  
ATOM   1883 HH22 ARG A 120     146.416   0.262-117.475  1.00 87.02           H  
ATOM   1884  CZ  ARG A 120     147.356   2.006-117.099  1.00 87.02           C  
ATOM   1885  N   GLN A 121     148.674   8.532-113.468  1.00 84.83           N  
ATOM   1886  H   GLN A 121     149.570   8.770-113.870  1.00 84.83           H  
ATOM   1887  CA  GLN A 121     148.474   8.695-112.025  1.00 84.83           C  
ATOM   1888  HA  GLN A 121     147.989   7.796-111.646  1.00 84.83           H  
ATOM   1889  C   GLN A 121     147.548   9.877-111.707  1.00 84.83           C  
ATOM   1890  CB  GLN A 121     149.839   8.843-111.333  1.00 84.83           C  
ATOM   1891  HB2 GLN A 121     150.312   9.769-111.660  1.00 84.83           H  
ATOM   1892  HB3 GLN A 121     150.481   8.013-111.628  1.00 84.83           H  
ATOM   1893  O   GLN A 121     146.658   9.744-110.869  1.00 84.83           O  
ATOM   1894  CG  GLN A 121     149.723   8.860-109.800  1.00 84.83           C  
ATOM   1895  HG2 GLN A 121     149.125   9.716-109.488  1.00 84.83           H  
ATOM   1896  HG3 GLN A 121     150.717   8.985-109.370  1.00 84.83           H  
ATOM   1897  CD  GLN A 121     149.116   7.583-109.223  1.00 84.83           C  
ATOM   1898  NE2 GLN A 121     148.385   7.687-108.135  1.00 84.83           N  
ATOM   1899 HE21 GLN A 121     147.954   6.847-107.777  1.00 84.83           H  
ATOM   1900 HE22 GLN A 121     148.225   8.594-107.721  1.00 84.83           H  
ATOM   1901  OE1 GLN A 121     149.300   6.484-109.730  1.00 84.83           O  
ATOM   1902  N   ALA A 122     147.718  11.004-112.401  1.00 89.06           N  
ATOM   1903  H   ALA A 122     148.464  11.058-113.080  1.00 89.06           H  
ATOM   1904  CA  ALA A 122     146.834  12.157-112.263  1.00 89.06           C  
ATOM   1905  HA  ALA A 122     146.824  12.469-111.218  1.00 89.06           H  
ATOM   1906  C   ALA A 122     145.385  11.817-112.657  1.00 89.06           C  
ATOM   1907  CB  ALA A 122     147.401  13.301-113.112  1.00 89.06           C  
ATOM   1908  HB1 ALA A 122     146.781  14.188-112.982  1.00 89.06           H  
ATOM   1909  HB2 ALA A 122     147.403  13.021-114.165  1.00 89.06           H  
ATOM   1910  HB3 ALA A 122     148.419  13.527-112.795  1.00 89.06           H  
ATOM   1911  O   ALA A 122     144.450  12.262-111.992  1.00 89.06           O  
ATOM   1912  N   ASP A 123     145.198  10.983-113.685  1.00 92.37           N  
ATOM   1913  H   ASP A 123     145.989  10.745-114.266  1.00 92.37           H  
ATOM   1914  CA  ASP A 123     143.876  10.491-114.084  1.00 92.37           C  
ATOM   1915  HA  ASP A 123     143.214  11.343-114.234  1.00 92.37           H  
ATOM   1916  C   ASP A 123     143.233   9.618-112.992  1.00 92.37           C  
ATOM   1917  CB  ASP A 123     143.973   9.724-115.414  1.00 92.37           C  
ATOM   1918  HB2 ASP A 123     144.750   8.963-115.338  1.00 92.37           H  
ATOM   1919  HB3 ASP A 123     143.026   9.212-115.585  1.00 92.37           H  
ATOM   1920  O   ASP A 123     142.063   9.810-112.666  1.00 92.37           O  
ATOM   1921  CG  ASP A 123     144.242  10.618-116.632  1.00 92.37           C  
ATOM   1922  OD1 ASP A 123     143.787  11.788-116.628  1.00 92.37           O  
ATOM   1923  OD2 ASP A 123     144.862  10.097-117.590  1.00 92.37           O  
ATOM   1924  N   ILE A 124     143.995   8.715-112.362  1.00 91.71           N  
ATOM   1925  H   ILE A 124     144.953   8.610-112.665  1.00 91.71           H  
ATOM   1926  CA  ILE A 124     143.502   7.888-111.243  1.00 91.71           C  
ATOM   1927  HA  ILE A 124     142.610   7.355-111.572  1.00 91.71           H  
ATOM   1928  C   ILE A 124     143.073   8.759-110.053  1.00 91.71           C  
ATOM   1929  CB  ILE A 124     144.572   6.848-110.827  1.00 91.71           C  
ATOM   1930  HB  ILE A 124     145.521   7.366-110.689  1.00 91.71           H  
ATOM   1931  O   ILE A 124     142.011   8.544-109.471  1.00 91.71           O  
ATOM   1932  CG1 ILE A 124     144.744   5.781-111.933  1.00 91.71           C  
ATOM   1933 HG12 ILE A 124     144.786   6.266-112.908  1.00 91.71           H  
ATOM   1934 HG13 ILE A 124     143.875   5.123-111.938  1.00 91.71           H  
ATOM   1935  CG2 ILE A 124     144.210   6.158-109.495  1.00 91.71           C  
ATOM   1936 HG21 ILE A 124     144.210   6.883-108.680  1.00 91.71           H  
ATOM   1937 HG22 ILE A 124     144.943   5.392-109.242  1.00 91.71           H  
ATOM   1938 HG23 ILE A 124     143.221   5.706-109.565  1.00 91.71           H  
ATOM   1939  CD1 ILE A 124     146.016   4.934-111.782  1.00 91.71           C  
ATOM   1940 HD11 ILE A 124     146.121   4.289-112.654  1.00 91.71           H  
ATOM   1941 HD12 ILE A 124     146.889   5.584-111.717  1.00 91.71           H  
ATOM   1942 HD13 ILE A 124     145.961   4.308-110.892  1.00 91.71           H  
ATOM   1943  N   GLU A 125     143.875   9.757-109.677  1.00 91.02           N  
ATOM   1944  H   GLU A 125     144.747   9.895-110.167  1.00 91.02           H  
ATOM   1945  CA  GLU A 125     143.529  10.652-108.566  1.00 91.02           C  
ATOM   1946  HA  GLU A 125     143.271  10.052-107.693  1.00 91.02           H  
ATOM   1947  C   GLU A 125     142.301  11.512-108.872  1.00 91.02           C  
ATOM   1948  CB  GLU A 125     144.721  11.544-108.207  1.00 91.02           C  
ATOM   1949  HB2 GLU A 125     145.150  11.976-109.111  1.00 91.02           H  
ATOM   1950  HB3 GLU A 125     144.368  12.350-107.563  1.00 91.02           H  
ATOM   1951  O   GLU A 125     141.473  11.750-107.991  1.00 91.02           O  
ATOM   1952  CG  GLU A 125     145.781  10.739-107.446  1.00 91.02           C  
ATOM   1953  HG2 GLU A 125     145.316  10.298-106.565  1.00 91.02           H  
ATOM   1954  HG3 GLU A 125     146.131   9.923-108.079  1.00 91.02           H  
ATOM   1955  CD  GLU A 125     146.984  11.579-107.001  1.00 91.02           C  
ATOM   1956  OE1 GLU A 125     147.972  10.931-106.582  1.00 91.02           O  
ATOM   1957  OE2 GLU A 125     146.920  12.827-107.073  1.00 91.02           O  
ATOM   1958  N   LYS A 126     142.141  11.932-110.129  1.00 94.06           N  
ATOM   1959  H   LYS A 126     142.862  11.707-110.799  1.00 94.06           H  
ATOM   1960  CA  LYS A 126     140.963  12.669-110.583  1.00 94.06           C  
ATOM   1961  HA  LYS A 126     140.836  13.542-109.943  1.00 94.06           H  
ATOM   1962  C   LYS A 126     139.683  11.837-110.456  1.00 94.06           C  
ATOM   1963  CB  LYS A 126     141.226  13.125-112.017  1.00 94.06           C  
ATOM   1964  HB2 LYS A 126     142.170  13.669-112.043  1.00 94.06           H  
ATOM   1965  HB3 LYS A 126     141.317  12.250-112.660  1.00 94.06           H  
ATOM   1966  O   LYS A 126     138.682  12.374-109.979  1.00 94.06           O  
ATOM   1967  CG  LYS A 126     140.123  14.035-112.557  1.00 94.06           C  
ATOM   1968  HG2 LYS A 126     139.166  13.514-112.539  1.00 94.06           H  
ATOM   1969  HG3 LYS A 126     140.058  14.941-111.955  1.00 94.06           H  
ATOM   1970  CD  LYS A 126     140.475  14.388-114.001  1.00 94.06           C  
ATOM   1971  HD2 LYS A 126     141.416  14.937-114.021  1.00 94.06           H  
ATOM   1972  HD3 LYS A 126     140.600  13.462-114.563  1.00 94.06           H  
ATOM   1973  CE  LYS A 126     139.367  15.219-114.638  1.00 94.06           C  
ATOM   1974  HE2 LYS A 126     138.426  14.684-114.515  1.00 94.06           H  
ATOM   1975  HE3 LYS A 126     139.295  16.175-114.119  1.00 94.06           H  
ATOM   1976  NZ  LYS A 126     139.663  15.410-116.076  1.00 94.06           N  
ATOM   1977  HZ1 LYS A 126     138.932  15.932-116.539  1.00 94.06           H  
ATOM   1978  HZ2 LYS A 126     139.740  14.504-116.515  1.00 94.06           H  
ATOM   1979  HZ3 LYS A 126     140.554  15.870-116.195  1.00 94.06           H  
ATOM   1980  N   GLU A 127     139.722  10.556-110.824  1.00 92.57           N  
ATOM   1981  H   GLU A 127     140.567  10.199-111.246  1.00 92.57           H  
ATOM   1982  CA  GLU A 127     138.595   9.629-110.634  1.00 92.57           C  
ATOM   1983  HA  GLU A 127     137.700  10.045-111.099  1.00 92.57           H  
ATOM   1984  C   GLU A 127     138.257   9.452-109.144  1.00 92.57           C  
ATOM   1985  CB  GLU A 127     138.895   8.274-111.302  1.00 92.57           C  
ATOM   1986  HB2 GLU A 127     138.166   7.541-110.958  1.00 92.57           H  
ATOM   1987  HB3 GLU A 127     139.878   7.927-110.986  1.00 92.57           H  
ATOM   1988  O   GLU A 127     137.104   9.620-108.748  1.00 92.57           O  
ATOM   1989  CG  GLU A 127     138.858   8.317-112.842  1.00 92.57           C  
ATOM   1990  HG2 GLU A 127     139.135   7.331-113.217  1.00 92.57           H  
ATOM   1991  HG3 GLU A 127     139.610   9.023-113.193  1.00 92.57           H  
ATOM   1992  CD  GLU A 127     137.489   8.706-113.428  1.00 92.57           C  
ATOM   1993  OE1 GLU A 127     137.472   9.221-114.571  1.00 92.57           O  
ATOM   1994  OE2 GLU A 127     136.464   8.524-112.734  1.00 92.57           O  
ATOM   1995  N   ASN A 128     139.259   9.258-108.280  1.00 94.10           N  
ATOM   1996  H   ASN A 128     140.182   9.091-108.655  1.00 94.10           H  
ATOM   1997  CA  ASN A 128     139.041   9.141-106.829  1.00 94.10           C  
ATOM   1998  HA  ASN A 128     138.348   8.322-106.642  1.00 94.10           H  
ATOM   1999  C   ASN A 128     138.425  10.412-106.209  1.00 94.10           C  
ATOM   2000  CB  ASN A 128     140.385   8.834-106.148  1.00 94.10           C  
ATOM   2001  HB2 ASN A 128     140.264   8.930-105.069  1.00 94.10           H  
ATOM   2002  HB3 ASN A 128     141.131   9.558-106.475  1.00 94.10           H  
ATOM   2003  O   ASN A 128     137.592  10.343-105.301  1.00 94.10           O  
ATOM   2004  CG  ASN A 128     140.905   7.432-106.406  1.00 94.10           C  
ATOM   2005  ND2 ASN A 128     142.179   7.206-106.190  1.00 94.10           N  
ATOM   2006 HD21 ASN A 128     142.481   6.269-106.417  1.00 94.10           H  
ATOM   2007 HD22 ASN A 128     142.805   7.964-105.956  1.00 94.10           H  
ATOM   2008  OD1 ASN A 128     140.200   6.508-106.756  1.00 94.10           O  
ATOM   2009  N   ILE A 129     138.829  11.601-106.671  1.00 94.65           N  
ATOM   2010  H   ILE A 129     139.552  11.612-107.377  1.00 94.65           H  
ATOM   2011  CA  ILE A 129     138.244  12.874-106.221  1.00 94.65           C  
ATOM   2012  HA  ILE A 129     138.239  12.889-105.131  1.00 94.65           H  
ATOM   2013  C   ILE A 129     136.783  12.985-106.668  1.00 94.65           C  
ATOM   2014  CB  ILE A 129     139.096  14.067-106.716  1.00 94.65           C  
ATOM   2015  HB  ILE A 129     139.309  13.924-107.776  1.00 94.65           H  
ATOM   2016  O   ILE A 129     135.942  13.465-105.900  1.00 94.65           O  
ATOM   2017  CG1 ILE A 129     140.431  14.114-105.938  1.00 94.65           C  
ATOM   2018 HG12 ILE A 129     140.241  14.413-104.907  1.00 94.65           H  
ATOM   2019 HG13 ILE A 129     140.872  13.118-105.909  1.00 94.65           H  
ATOM   2020  CG2 ILE A 129     138.353  15.411-106.552  1.00 94.65           C  
ATOM   2021 HG21 ILE A 129     138.070  15.554-105.510  1.00 94.65           H  
ATOM   2022 HG22 ILE A 129     138.987  16.238-106.872  1.00 94.65           H  
ATOM   2023 HG23 ILE A 129     137.462  15.430-107.179  1.00 94.65           H  
ATOM   2024  CD1 ILE A 129     141.473  15.060-106.549  1.00 94.65           C  
ATOM   2025 HD11 ILE A 129     141.626  14.814-107.600  1.00 94.65           H  
ATOM   2026 HD12 ILE A 129     141.160  16.099-106.455  1.00 94.65           H  
ATOM   2027 HD13 ILE A 129     142.419  14.936-106.022  1.00 94.65           H  
ATOM   2028  N   LEU A 130     136.470  12.548-107.892  1.00 93.65           N  
ATOM   2029  H   LEU A 130     137.193  12.126-108.457  1.00 93.65           H  
ATOM   2030  CA  LEU A 130     135.109  12.557-108.420  1.00 93.65           C  
ATOM   2031  HA  LEU A 130     134.718  13.568-108.308  1.00 93.65           H  
ATOM   2032  C   LEU A 130     134.195  11.622-107.615  1.00 93.65           C  
ATOM   2033  CB  LEU A 130     135.150  12.196-109.916  1.00 93.65           C  
ATOM   2034  HB2 LEU A 130     135.888  12.824-110.417  1.00 93.65           H  
ATOM   2035  HB3 LEU A 130     135.477  11.161-110.018  1.00 93.65           H  
ATOM   2036  O   LEU A 130     133.128  12.060-107.179  1.00 93.65           O  
ATOM   2037  CG  LEU A 130     133.798  12.347-110.633  1.00 93.65           C  
ATOM   2038  HG  LEU A 130     133.035  11.766-110.114  1.00 93.65           H  
ATOM   2039  CD1 LEU A 130     133.347  13.814-110.700  1.00 93.65           C  
ATOM   2040 HD11 LEU A 130     132.433  13.877-111.290  1.00 93.65           H  
ATOM   2041 HD12 LEU A 130     134.127  14.417-111.165  1.00 93.65           H  
ATOM   2042 HD13 LEU A 130     133.133  14.176-109.694  1.00 93.65           H  
ATOM   2043  CD2 LEU A 130     133.912  11.823-112.063  1.00 93.65           C  
ATOM   2044 HD21 LEU A 130     132.950  11.891-112.570  1.00 93.65           H  
ATOM   2045 HD22 LEU A 130     134.210  10.774-112.040  1.00 93.65           H  
ATOM   2046 HD23 LEU A 130     134.668  12.378-112.617  1.00 93.65           H  
ATOM   2047  N   GLU A 131     134.646  10.397-107.336  1.00 93.56           N  
ATOM   2048  H   GLU A 131     135.509  10.094-107.763  1.00 93.56           H  
ATOM   2049  CA  GLU A 131     133.924   9.420-106.511  1.00 93.56           C  
ATOM   2050  HA  GLU A 131     132.964   9.202-106.978  1.00 93.56           H  
ATOM   2051  C   GLU A 131     133.647   9.969-105.102  1.00 93.56           C  
ATOM   2052  CB  GLU A 131     134.738   8.116-106.451  1.00 93.56           C  
ATOM   2053  HB2 GLU A 131     134.941   7.782-107.468  1.00 93.56           H  
ATOM   2054  HB3 GLU A 131     135.685   8.306-105.947  1.00 93.56           H  
ATOM   2055  O   GLU A 131     132.507   9.979-104.632  1.00 93.56           O  
ATOM   2056  CG  GLU A 131     133.972   7.010-105.708  1.00 93.56           C  
ATOM   2057  HG2 GLU A 131     133.024   6.841-106.219  1.00 93.56           H  
ATOM   2058  HG3 GLU A 131     133.749   7.355-104.698  1.00 93.56           H  
ATOM   2059  CD  GLU A 131     134.733   5.680-105.599  1.00 93.56           C  
ATOM   2060  OE1 GLU A 131     134.151   4.759-104.980  1.00 93.56           O  
ATOM   2061  OE2 GLU A 131     135.883   5.597-106.080  1.00 93.56           O  
ATOM   2062  N   ASN A 132     134.660  10.536-104.440  1.00 95.31           N  
ATOM   2063  H   ASN A 132     135.583  10.472-104.845  1.00 95.31           H  
ATOM   2064  CA  ASN A 132     134.491  11.127-103.112  1.00 95.31           C  
ATOM   2065  HA  ASN A 132     134.048  10.377-102.456  1.00 95.31           H  
ATOM   2066  C   ASN A 132     133.528  12.319-103.109  1.00 95.31           C  
ATOM   2067  CB  ASN A 132     135.868  11.523-102.566  1.00 95.31           C  
ATOM   2068  HB2 ASN A 132     136.449  12.015-103.346  1.00 95.31           H  
ATOM   2069  HB3 ASN A 132     135.746  12.218-101.734  1.00 95.31           H  
ATOM   2070  O   ASN A 132     132.744  12.485-102.171  1.00 95.31           O  
ATOM   2071  CG  ASN A 132     136.624  10.325-102.030  1.00 95.31           C  
ATOM   2072  ND2 ASN A 132     137.931  10.342-102.091  1.00 95.31           N  
ATOM   2073 HD21 ASN A 132     138.380  10.994-102.719  1.00 95.31           H  
ATOM   2074 HD22 ASN A 132     138.373   9.474-101.822  1.00 95.31           H  
ATOM   2075  OD1 ASN A 132     136.055   9.387-101.500  1.00 95.31           O  
ATOM   2076  N   LYS A 133     133.538  13.143-104.162  1.00 95.25           N  
ATOM   2077  H   LYS A 133     134.198  12.956-104.903  1.00 95.25           H  
ATOM   2078  CA  LYS A 133     132.582  14.247-104.310  1.00 95.25           C  
ATOM   2079  HA  LYS A 133     132.631  14.865-103.414  1.00 95.25           H  
ATOM   2080  C   LYS A 133     131.146  13.725-104.415  1.00 95.25           C  
ATOM   2081  CB  LYS A 133     132.992  15.083-105.528  1.00 95.25           C  
ATOM   2082  HB2 LYS A 133     132.837  14.505-106.438  1.00 95.25           H  
ATOM   2083  HB3 LYS A 133     134.053  15.317-105.448  1.00 95.25           H  
ATOM   2084  O   LYS A 133     130.242  14.314-103.818  1.00 95.25           O  
ATOM   2085  CG  LYS A 133     132.212  16.399-105.620  1.00 95.25           C  
ATOM   2086  HG2 LYS A 133     131.147  16.190-105.727  1.00 95.25           H  
ATOM   2087  HG3 LYS A 133     132.374  16.982-104.713  1.00 95.25           H  
ATOM   2088  CD  LYS A 133     132.694  17.193-106.836  1.00 95.25           C  
ATOM   2089  HD2 LYS A 133     132.532  16.596-107.734  1.00 95.25           H  
ATOM   2090  HD3 LYS A 133     133.760  17.394-106.733  1.00 95.25           H  
ATOM   2091  CE  LYS A 133     131.924  18.511-106.945  1.00 95.25           C  
ATOM   2092  HE2 LYS A 133     132.095  19.090-106.038  1.00 95.25           H  
ATOM   2093  HE3 LYS A 133     130.860  18.283-107.006  1.00 95.25           H  
ATOM   2094  NZ  LYS A 133     132.353  19.279-108.139  1.00 95.25           N  
ATOM   2095  HZ1 LYS A 133     131.837  20.144-108.217  1.00 95.25           H  
ATOM   2096  HZ2 LYS A 133     133.340  19.488-108.088  1.00 95.25           H  
ATOM   2097  HZ3 LYS A 133     132.192  18.735-108.975  1.00 95.25           H  
ATOM   2098  N   GLN A 134     130.947  12.617-105.125  1.00 93.88           N  
ATOM   2099  H   GLN A 134     131.743  12.191-105.579  1.00 93.88           H  
ATOM   2100  CA  GLN A 134     129.653  11.954-105.271  1.00 93.88           C  
ATOM   2101  HA  GLN A 134     128.919  12.713-105.541  1.00 93.88           H  
ATOM   2102  C   GLN A 134     129.193  11.319-103.946  1.00 93.88           C  
ATOM   2103  CB  GLN A 134     129.770  10.950-106.430  1.00 93.88           C  
ATOM   2104  HB2 GLN A 134     130.523  11.320-107.127  1.00 93.88           H  
ATOM   2105  HB3 GLN A 134     130.103   9.980-106.062  1.00 93.88           H  
ATOM   2106  O   GLN A 134     128.055  11.529-103.524  1.00 93.88           O  
ATOM   2107  CG  GLN A 134     128.464  10.791-107.219  1.00 93.88           C  
ATOM   2108  HG2 GLN A 134     128.036  11.774-107.415  1.00 93.88           H  
ATOM   2109  HG3 GLN A 134     127.751  10.216-106.628  1.00 93.88           H  
ATOM   2110  CD  GLN A 134     128.675  10.100-108.567  1.00 93.88           C  
ATOM   2111  NE2 GLN A 134     127.645   9.963-109.370  1.00 93.88           N  
ATOM   2112 HE21 GLN A 134     126.714  10.197-109.055  1.00 93.88           H  
ATOM   2113 HE22 GLN A 134     127.840   9.458-110.222  1.00 93.88           H  
ATOM   2114  OE1 GLN A 134     129.757   9.700-108.952  1.00 93.88           O  
ATOM   2115  N   ASN A 135     130.099  10.672-103.209  1.00 95.99           N  
ATOM   2116  H   ASN A 135     130.989  10.460-103.637  1.00 95.99           H  
ATOM   2117  CA  ASN A 135     129.828  10.133-101.871  1.00 95.99           C  
ATOM   2118  HA  ASN A 135     128.977   9.454-101.934  1.00 95.99           H  
ATOM   2119  C   ASN A 135     129.439  11.230-100.865  1.00 95.99           C  
ATOM   2120  CB  ASN A 135     131.060   9.333-101.403  1.00 95.99           C  
ATOM   2121  HB2 ASN A 135     131.960   9.939-101.511  1.00 95.99           H  
ATOM   2122  HB3 ASN A 135     130.945   9.073-100.350  1.00 95.99           H  
ATOM   2123  O   ASN A 135     128.465  11.081-100.125  1.00 95.99           O  
ATOM   2124  CG  ASN A 135     131.234   8.031-102.169  1.00 95.99           C  
ATOM   2125  ND2 ASN A 135     132.427   7.484-102.220  1.00 95.99           N  
ATOM   2126 HD21 ASN A 135     133.248   7.945-101.855  1.00 95.99           H  
ATOM   2127 HD22 ASN A 135     132.519   6.672-102.813  1.00 95.99           H  
ATOM   2128  OD1 ASN A 135     130.283   7.481-102.697  1.00 95.99           O  
ATOM   2129  N   ILE A 136     130.137  12.372-100.866  1.00 96.15           N  
ATOM   2130  H   ILE A 136     130.951  12.425-101.461  1.00 96.15           H  
ATOM   2131  CA  ILE A 136     129.798  13.524-100.013  1.00 96.15           C  
ATOM   2132  HA  ILE A 136     129.753  13.185 -98.978  1.00 96.15           H  
ATOM   2133  C   ILE A 136     128.410  14.077-100.356  1.00 96.15           C  
ATOM   2134  CB  ILE A 136     130.888  14.616-100.123  1.00 96.15           C  
ATOM   2135  HB  ILE A 136     131.109  14.777-101.178  1.00 96.15           H  
ATOM   2136  O   ILE A 136     127.658  14.441 -99.449  1.00 96.15           O  
ATOM   2137  CG1 ILE A 136     132.174  14.141 -99.410  1.00 96.15           C  
ATOM   2138 HG12 ILE A 136     132.402  13.117 -99.706  1.00 96.15           H  
ATOM   2139 HG13 ILE A 136     132.013  14.135 -98.332  1.00 96.15           H  
ATOM   2140  CG2 ILE A 136     130.424  15.961 -99.519  1.00 96.15           C  
ATOM   2141 HG21 ILE A 136     131.228  16.695 -99.565  1.00 96.15           H  
ATOM   2142 HG22 ILE A 136     129.585  16.360-100.088  1.00 96.15           H  
ATOM   2143 HG23 ILE A 136     130.126  15.813 -98.481  1.00 96.15           H  
ATOM   2144  CD1 ILE A 136     133.408  14.996 -99.727  1.00 96.15           C  
ATOM   2145 HD11 ILE A 136     133.544  15.067-100.806  1.00 96.15           H  
ATOM   2146 HD12 ILE A 136     133.311  15.994 -99.300  1.00 96.15           H  
ATOM   2147 HD13 ILE A 136     134.290  14.522 -99.294  1.00 96.15           H  
ATOM   2148  N   TYR A 137     128.060  14.143-101.644  1.00 95.54           N  
ATOM   2149  H   TYR A 137     128.715  13.827-102.345  1.00 95.54           H  
ATOM   2150  CA  TYR A 137     126.728  14.564-102.073  1.00 95.54           C  
ATOM   2151  HA  TYR A 137     126.524  15.551-101.658  1.00 95.54           H  
ATOM   2152  C   TYR A 137     125.643  13.624-101.521  1.00 95.54           C  
ATOM   2153  CB  TYR A 137     126.690  14.679-103.602  1.00 95.54           C  
ATOM   2154  HB2 TYR A 137     127.434  15.409-103.922  1.00 95.54           H  
ATOM   2155  HB3 TYR A 137     126.958  13.722-104.051  1.00 95.54           H  
ATOM   2156  O   TYR A 137     124.709  14.091-100.870  1.00 95.54           O  
ATOM   2157  CG  TYR A 137     125.336  15.100-104.130  1.00 95.54           C  
ATOM   2158  CD1 TYR A 137     124.451  14.133-104.644  1.00 95.54           C  
ATOM   2159  HD1 TYR A 137     124.747  13.095-104.695  1.00 95.54           H  
ATOM   2160  CD2 TYR A 137     124.941  16.450-104.051  1.00 95.54           C  
ATOM   2161  HD2 TYR A 137     125.612  17.188-103.639  1.00 95.54           H  
ATOM   2162  CE1 TYR A 137     123.168  14.516-105.076  1.00 95.54           C  
ATOM   2163  HE1 TYR A 137     122.470  13.786-105.458  1.00 95.54           H  
ATOM   2164  CE2 TYR A 137     123.648  16.831-104.460  1.00 95.54           C  
ATOM   2165  HE2 TYR A 137     123.319  17.855-104.361  1.00 95.54           H  
ATOM   2166  OH  TYR A 137     121.500  16.208-105.340  1.00 95.54           O  
ATOM   2167  HH  TYR A 137     121.219  17.030-104.931  1.00 95.54           H  
ATOM   2168  CZ  TYR A 137     122.758  15.861-104.969  1.00 95.54           C  
ATOM   2169  N   HIS A 138     125.815  12.305-101.664  1.00 95.26           N  
ATOM   2170  H   HIS A 138     126.600  11.973-102.206  1.00 95.26           H  
ATOM   2171  CA  HIS A 138     124.872  11.319-101.127  1.00 95.26           C  
ATOM   2172  HA  HIS A 138     123.882  11.545-101.523  1.00 95.26           H  
ATOM   2173  C   HIS A 138     124.738  11.371 -99.595  1.00 95.26           C  
ATOM   2174  CB  HIS A 138     125.275   9.916-101.604  1.00 95.26           C  
ATOM   2175  HB2 HIS A 138     126.328   9.739-101.381  1.00 95.26           H  
ATOM   2176  HB3 HIS A 138     124.688   9.176-101.059  1.00 95.26           H  
ATOM   2177  O   HIS A 138     123.627  11.279 -99.072  1.00 95.26           O  
ATOM   2178  CG  HIS A 138     125.025   9.705-103.075  1.00 95.26           C  
ATOM   2179  CD2 HIS A 138     125.922   9.272-104.016  1.00 95.26           C  
ATOM   2180  HD2 HIS A 138     126.956   9.015-103.840  1.00 95.26           H  
ATOM   2181  ND1 HIS A 138     123.827   9.910-103.723  1.00 95.26           N  
ATOM   2182  HD1 HIS A 138     122.962  10.215-103.299  1.00 95.26           H  
ATOM   2183  CE1 HIS A 138     123.998   9.614-105.021  1.00 95.26           C  
ATOM   2184  HE1 HIS A 138     123.231   9.673-105.779  1.00 95.26           H  
ATOM   2185  NE2 HIS A 138     125.261   9.230-105.250  1.00 95.26           N  
ATOM   2186  N   ILE A 139     125.835  11.582 -98.861  1.00 96.73           N  
ATOM   2187  H   ILE A 139     126.729  11.594 -99.332  1.00 96.73           H  
ATOM   2188  CA  ILE A 139     125.799  11.726 -97.396  1.00 96.73           C  
ATOM   2189  HA  ILE A 139     125.268  10.870 -96.980  1.00 96.73           H  
ATOM   2190  C   ILE A 139     125.006  12.975 -96.976  1.00 96.73           C  
ATOM   2191  CB  ILE A 139     127.237  11.718 -96.824  1.00 96.73           C  
ATOM   2192  HB  ILE A 139     127.841  12.418 -97.402  1.00 96.73           H  
ATOM   2193  O   ILE A 139     124.236  12.913 -96.017  1.00 96.73           O  
ATOM   2194  CG1 ILE A 139     127.844  10.302 -96.956  1.00 96.73           C  
ATOM   2195 HG12 ILE A 139     127.663   9.915 -97.958  1.00 96.73           H  
ATOM   2196 HG13 ILE A 139     127.352   9.628 -96.255  1.00 96.73           H  
ATOM   2197  CG2 ILE A 139     127.268  12.164 -95.348  1.00 96.73           C  
ATOM   2198 HG21 ILE A 139     126.947  13.202 -95.256  1.00 96.73           H  
ATOM   2199 HG22 ILE A 139     128.281  12.107 -94.950  1.00 96.73           H  
ATOM   2200 HG23 ILE A 139     126.613  11.529 -94.751  1.00 96.73           H  
ATOM   2201  CD1 ILE A 139     129.359  10.251 -96.716  1.00 96.73           C  
ATOM   2202 HD11 ILE A 139     129.863  10.965 -97.367  1.00 96.73           H  
ATOM   2203 HD12 ILE A 139     129.596  10.472 -95.675  1.00 96.73           H  
ATOM   2204 HD13 ILE A 139     129.723   9.250 -96.946  1.00 96.73           H  
ATOM   2205  N   LYS A 140     125.147  14.103 -97.684  1.00 96.95           N  
ATOM   2206  H   LYS A 140     125.767  14.089 -98.482  1.00 96.95           H  
ATOM   2207  CA  LYS A 140     124.400  15.338 -97.378  1.00 96.95           C  
ATOM   2208  HA  LYS A 140     124.530  15.584 -96.325  1.00 96.95           H  
ATOM   2209  C   LYS A 140     122.894  15.185 -97.583  1.00 96.95           C  
ATOM   2210  CB  LYS A 140     124.915  16.497 -98.236  1.00 96.95           C  
ATOM   2211  HB2 LYS A 140     125.027  16.170 -99.270  1.00 96.95           H  
ATOM   2212  HB3 LYS A 140     124.177  17.299 -98.215  1.00 96.95           H  
ATOM   2213  O   LYS A 140     122.123  15.635 -96.733  1.00 96.95           O  
ATOM   2214  CG  LYS A 140     126.241  17.053 -97.712  1.00 96.95           C  
ATOM   2215  HG2 LYS A 140     127.005  16.276 -97.715  1.00 96.95           H  
ATOM   2216  HG3 LYS A 140     126.102  17.409 -96.691  1.00 96.95           H  
ATOM   2217  CD  LYS A 140     126.682  18.217 -98.603  1.00 96.95           C  
ATOM   2218  HD2 LYS A 140     126.847  17.847 -99.615  1.00 96.95           H  
ATOM   2219  HD3 LYS A 140     125.892  18.968 -98.621  1.00 96.95           H  
ATOM   2220  CE  LYS A 140     127.969  18.834 -98.056  1.00 96.95           C  
ATOM   2221  HE2 LYS A 140     128.752  18.077 -98.079  1.00 96.95           H  
ATOM   2222  HE3 LYS A 140     127.803  19.115 -97.016  1.00 96.95           H  
ATOM   2223  NZ  LYS A 140     128.366  20.021 -98.851  1.00 96.95           N  
ATOM   2224  HZ1 LYS A 140     128.516  19.759 -99.815  1.00 96.95           H  
ATOM   2225  HZ2 LYS A 140     129.215  20.425 -98.482  1.00 96.95           H  
ATOM   2226  HZ3 LYS A 140     127.635  20.718 -98.819  1.00 96.95           H  
ATOM   2227  N   GLU A 141     122.485  14.534 -98.670  1.00 95.21           N  
ATOM   2228  H   GLU A 141     123.171  14.254 -99.356  1.00 95.21           H  
ATOM   2229  CA  GLU A 141     121.074  14.220 -98.926  1.00 95.21           C  
ATOM   2230  HA  GLU A 141     120.479  15.133 -98.902  1.00 95.21           H  
ATOM   2231  C   GLU A 141     120.511  13.296 -97.838  1.00 95.21           C  
ATOM   2232  CB  GLU A 141     120.930  13.573-100.314  1.00 95.21           C  
ATOM   2233  HB2 GLU A 141     121.657  12.767-100.415  1.00 95.21           H  
ATOM   2234  HB3 GLU A 141     119.938  13.130-100.399  1.00 95.21           H  
ATOM   2235  O   GLU A 141     119.442  13.553 -97.278  1.00 95.21           O  
ATOM   2236  CG  GLU A 141     121.128  14.570-101.467  1.00 95.21           C  
ATOM   2237  HG2 GLU A 141     121.011  14.036-102.410  1.00 95.21           H  
ATOM   2238  HG3 GLU A 141     122.147  14.955-101.431  1.00 95.21           H  
ATOM   2239  CD  GLU A 141     120.127  15.733-101.414  1.00 95.21           C  
ATOM   2240  OE1 GLU A 141     120.571  16.887-101.616  1.00 95.21           O  
ATOM   2241  OE2 GLU A 141     118.941  15.464-101.117  1.00 95.21           O  
ATOM   2242  N   TYR A 142     121.276  12.273 -97.443  1.00 96.44           N  
ATOM   2243  H   TYR A 142     122.134  12.088 -97.943  1.00 96.44           H  
ATOM   2244  CA  TYR A 142     120.887  11.377 -96.356  1.00 96.44           C  
ATOM   2245  HA  TYR A 142     119.916  10.948 -96.603  1.00 96.44           H  
ATOM   2246  C   TYR A 142     120.728  12.114 -95.015  1.00 96.44           C  
ATOM   2247  CB  TYR A 142     121.903  10.236 -96.256  1.00 96.44           C  
ATOM   2248  HB2 TYR A 142     121.976   9.743 -97.225  1.00 96.44           H  
ATOM   2249  HB3 TYR A 142     122.887  10.644 -96.022  1.00 96.44           H  
ATOM   2250  O   TYR A 142     119.728  11.921 -94.321  1.00 96.44           O  
ATOM   2251  CG  TYR A 142     121.530   9.200 -95.217  1.00 96.44           C  
ATOM   2252  CD1 TYR A 142     122.185   9.175 -93.971  1.00 96.44           C  
ATOM   2253  HD1 TYR A 142     122.959   9.897 -93.758  1.00 96.44           H  
ATOM   2254  CD2 TYR A 142     120.515   8.266 -95.500  1.00 96.44           C  
ATOM   2255  HD2 TYR A 142     120.020   8.287 -96.460  1.00 96.44           H  
ATOM   2256  CE1 TYR A 142     121.844   8.201 -93.015  1.00 96.44           C  
ATOM   2257  HE1 TYR A 142     122.362   8.176 -92.067  1.00 96.44           H  
ATOM   2258  CE2 TYR A 142     120.164   7.295 -94.545  1.00 96.44           C  
ATOM   2259  HE2 TYR A 142     119.412   6.555 -94.773  1.00 96.44           H  
ATOM   2260  OH  TYR A 142     120.508   6.308 -92.388  1.00 96.44           O  
ATOM   2261  HH  TYR A 142     121.168   6.263 -91.692  1.00 96.44           H  
ATOM   2262  CZ  TYR A 142     120.839   7.254 -93.307  1.00 96.44           C  
ATOM   2263  N   ILE A 143     121.664  13.002 -94.659  1.00 97.59           N  
ATOM   2264  H   ILE A 143     122.467  13.109 -95.262  1.00 97.59           H  
ATOM   2265  CA  ILE A 143     121.580  13.823 -93.440  1.00 97.59           C  
ATOM   2266  HA  ILE A 143     121.438  13.159 -92.587  1.00 97.59           H  
ATOM   2267  C   ILE A 143     120.355  14.744 -93.478  1.00 97.59           C  
ATOM   2268  CB  ILE A 143     122.893  14.611 -93.219  1.00 97.59           C  
ATOM   2269  HB  ILE A 143     123.176  15.084 -94.160  1.00 97.59           H  
ATOM   2270  O   ILE A 143     119.634  14.825 -92.483  1.00 97.59           O  
ATOM   2271  CG1 ILE A 143     124.014  13.635 -92.790  1.00 97.59           C  
ATOM   2272 HG12 ILE A 143     123.798  13.250 -91.794  1.00 97.59           H  
ATOM   2273 HG13 ILE A 143     124.036  12.783 -93.469  1.00 97.59           H  
ATOM   2274  CG2 ILE A 143     122.729  15.718 -92.156  1.00 97.59           C  
ATOM   2275 HG21 ILE A 143     122.007  16.464 -92.486  1.00 97.59           H  
ATOM   2276 HG22 ILE A 143     122.393  15.288 -91.213  1.00 97.59           H  
ATOM   2277 HG23 ILE A 143     123.671  16.243 -91.996  1.00 97.59           H  
ATOM   2278  CD1 ILE A 143     125.415  14.259 -92.787  1.00 97.59           C  
ATOM   2279 HD11 ILE A 143     125.612  14.733 -93.749  1.00 97.59           H  
ATOM   2280 HD12 ILE A 143     126.155  13.476 -92.620  1.00 97.59           H  
ATOM   2281 HD13 ILE A 143     125.509  14.996 -91.989  1.00 97.59           H  
ATOM   2282  N   SER A 144     120.076  15.392 -94.614  1.00 96.75           N  
ATOM   2283  H   SER A 144     120.700  15.287 -95.401  1.00 96.75           H  
ATOM   2284  CA  SER A 144     118.896  16.258 -94.763  1.00 96.75           C  
ATOM   2285  HA  SER A 144     118.921  17.023 -93.987  1.00 96.75           H  
ATOM   2286  C   SER A 144     117.594  15.475 -94.591  1.00 96.75           C  
ATOM   2287  CB  SER A 144     118.897  16.968 -96.119  1.00 96.75           C  
ATOM   2288  HB2 SER A 144     117.963  17.518 -96.234  1.00 96.75           H  
ATOM   2289  HB3 SER A 144     118.984  16.244 -96.929  1.00 96.75           H  
ATOM   2290  O   SER A 144     116.711  15.903 -93.848  1.00 96.75           O  
ATOM   2291  OG  SER A 144     119.969  17.882 -96.165  1.00 96.75           O  
ATOM   2292  HG  SER A 144     120.729  17.409 -96.512  1.00 96.75           H  
ATOM   2293  N   SER A 145     117.495  14.285 -95.192  1.00 96.55           N  
ATOM   2294  H   SER A 145     118.239  14.001 -95.814  1.00 96.55           H  
ATOM   2295  CA  SER A 145     116.348  13.385 -95.014  1.00 96.55           C  
ATOM   2296  HA  SER A 145     115.444  13.905 -95.329  1.00 96.55           H  
ATOM   2297  C   SER A 145     116.161  12.961 -93.549  1.00 96.55           C  
ATOM   2298  CB  SER A 145     116.538  12.154 -95.906  1.00 96.55           C  
ATOM   2299  HB2 SER A 145     116.547  12.457 -96.953  1.00 96.55           H  
ATOM   2300  HB3 SER A 145     117.492  11.682 -95.673  1.00 96.55           H  
ATOM   2301  O   SER A 145     115.046  13.008 -93.014  1.00 96.55           O  
ATOM   2302  OG  SER A 145     115.502  11.215 -95.688  1.00 96.55           O  
ATOM   2303  HG  SER A 145     114.700  11.541 -96.103  1.00 96.55           H  
ATOM   2304  N   LYS A 146     117.248  12.601 -92.852  1.00 97.47           N  
ATOM   2305  H   LYS A 146     118.136  12.567 -93.332  1.00 97.47           H  
ATOM   2306  CA  LYS A 146     117.185  12.255 -91.423  1.00 97.47           C  
ATOM   2307  HA  LYS A 146     116.358  11.562 -91.272  1.00 97.47           H  
ATOM   2308  C   LYS A 146     116.809  13.443 -90.546  1.00 97.47           C  
ATOM   2309  CB  LYS A 146     118.500  11.607 -90.955  1.00 97.47           C  
ATOM   2310  HB2 LYS A 146     118.474  11.514 -89.869  1.00 97.47           H  
ATOM   2311  HB3 LYS A 146     119.336  12.257 -91.213  1.00 97.47           H  
ATOM   2312  O   LYS A 146     116.029  13.260 -89.617  1.00 97.47           O  
ATOM   2313  CG  LYS A 146     118.752  10.209 -91.544  1.00 97.47           C  
ATOM   2314  HG2 LYS A 146     119.666   9.809 -91.106  1.00 97.47           H  
ATOM   2315  HG3 LYS A 146     118.900  10.286 -92.622  1.00 97.47           H  
ATOM   2316  CD  LYS A 146     117.597   9.232 -91.282  1.00 97.47           C  
ATOM   2317  HD2 LYS A 146     117.404   9.166 -90.211  1.00 97.47           H  
ATOM   2318  HD3 LYS A 146     116.701   9.583 -91.794  1.00 97.47           H  
ATOM   2319  CE  LYS A 146     117.943   7.857 -91.841  1.00 97.47           C  
ATOM   2320  HE2 LYS A 146     118.769   7.442 -91.263  1.00 97.47           H  
ATOM   2321  HE3 LYS A 146     118.285   7.983 -92.869  1.00 97.47           H  
ATOM   2322  NZ  LYS A 146     116.776   6.945 -91.809  1.00 97.47           N  
ATOM   2323  HZ1 LYS A 146     116.445   6.820 -90.863  1.00 97.47           H  
ATOM   2324  HZ2 LYS A 146     117.029   6.044 -92.190  1.00 97.47           H  
ATOM   2325  HZ3 LYS A 146     116.024   7.327 -92.364  1.00 97.47           H  
ATOM   2326  N   HIS A 147     117.282  14.646 -90.859  1.00 97.41           N  
ATOM   2327  H   HIS A 147     117.941  14.725 -91.620  1.00 97.41           H  
ATOM   2328  CA  HIS A 147     116.899  15.856 -90.138  1.00 97.41           C  
ATOM   2329  HA  HIS A 147     117.123  15.715 -89.080  1.00 97.41           H  
ATOM   2330  C   HIS A 147     115.394  16.136 -90.246  1.00 97.41           C  
ATOM   2331  CB  HIS A 147     117.731  17.034 -90.651  1.00 97.41           C  
ATOM   2332  HB2 HIS A 147     118.790  16.791 -90.563  1.00 97.41           H  
ATOM   2333  HB3 HIS A 147     117.511  17.211 -91.704  1.00 97.41           H  
ATOM   2334  O   HIS A 147     114.744  16.342 -89.224  1.00 97.41           O  
ATOM   2335  CG  HIS A 147     117.467  18.297 -89.878  1.00 97.41           C  
ATOM   2336  CD2 HIS A 147     116.829  19.419 -90.334  1.00 97.41           C  
ATOM   2337  HD2 HIS A 147     116.424  19.564 -91.324  1.00 97.41           H  
ATOM   2338  ND1 HIS A 147     117.802  18.526 -88.562  1.00 97.41           N  
ATOM   2339  HD1 HIS A 147     118.265  17.879 -87.939  1.00 97.41           H  
ATOM   2340  CE1 HIS A 147     117.382  19.759 -88.236  1.00 97.41           C  
ATOM   2341  HE1 HIS A 147     117.495  20.223 -87.268  1.00 97.41           H  
ATOM   2342  NE2 HIS A 147     116.798  20.345 -89.289  1.00 97.41           N  
ATOM   2343  N   GLN A 148     114.820  16.041 -91.451  1.00 96.21           N  
ATOM   2344  H   GLN A 148     115.404  15.880 -92.259  1.00 96.21           H  
ATOM   2345  CA  GLN A 148     113.372  16.192 -91.648  1.00 96.21           C  
ATOM   2346  HA  GLN A 148     113.060  17.159 -91.252  1.00 96.21           H  
ATOM   2347  C   GLN A 148     112.567  15.136 -90.879  1.00 96.21           C  
ATOM   2348  CB  GLN A 148     113.044  16.127 -93.151  1.00 96.21           C  
ATOM   2349  HB2 GLN A 148     111.962  16.069 -93.274  1.00 96.21           H  
ATOM   2350  HB3 GLN A 148     113.478  15.223 -93.580  1.00 96.21           H  
ATOM   2351  O   GLN A 148     111.557  15.447 -90.252  1.00 96.21           O  
ATOM   2352  CG  GLN A 148     113.559  17.349 -93.928  1.00 96.21           C  
ATOM   2353  HG2 GLN A 148     113.296  17.241 -94.980  1.00 96.21           H  
ATOM   2354  HG3 GLN A 148     114.645  17.397 -93.858  1.00 96.21           H  
ATOM   2355  CD  GLN A 148     112.975  18.665 -93.421  1.00 96.21           C  
ATOM   2356  NE2 GLN A 148     113.674  19.767 -93.567  1.00 96.21           N  
ATOM   2357 HE21 GLN A 148     113.233  20.602 -93.211  1.00 96.21           H  
ATOM   2358 HE22 GLN A 148     114.565  19.766 -94.044  1.00 96.21           H  
ATOM   2359  OE1 GLN A 148     111.892  18.732 -92.872  1.00 96.21           O  
ATOM   2360  N   THR A 149     113.060  13.894 -90.849  1.00 97.10           N  
ATOM   2361  H   THR A 149     113.893  13.703 -91.386  1.00 97.10           H  
ATOM   2362  CA  THR A 149     112.438  12.820 -90.057  1.00 97.10           C  
ATOM   2363  HA  THR A 149     111.394  12.727 -90.354  1.00 97.10           H  
ATOM   2364  C   THR A 149     112.459  13.143 -88.555  1.00 97.10           C  
ATOM   2365  CB  THR A 149     113.131  11.472 -90.312  1.00 97.10           C  
ATOM   2366  HB  THR A 149     114.136  11.497 -89.891  1.00 97.10           H  
ATOM   2367  O   THR A 149     111.462  12.941 -87.870  1.00 97.10           O  
ATOM   2368  CG2 THR A 149     112.364  10.310 -89.683  1.00 97.10           C  
ATOM   2369 HG21 THR A 149     112.844   9.368 -89.948  1.00 97.10           H  
ATOM   2370 HG22 THR A 149     111.338  10.304 -90.050  1.00 97.10           H  
ATOM   2371 HG23 THR A 149     112.357  10.407 -88.597  1.00 97.10           H  
ATOM   2372  OG1 THR A 149     113.235  11.173 -91.690  1.00 97.10           O  
ATOM   2373  HG1 THR A 149     113.682  11.893 -92.141  1.00 97.10           H  
ATOM   2374  N   ILE A 150     113.569  13.679 -88.032  1.00 97.94           N  
ATOM   2375  H   ILE A 150     114.355  13.844 -88.645  1.00 97.94           H  
ATOM   2376  CA  ILE A 150     113.699  14.068 -86.617  1.00 97.94           C  
ATOM   2377  HA  ILE A 150     113.405  13.224 -85.993  1.00 97.94           H  
ATOM   2378  C   ILE A 150     112.748  15.218 -86.262  1.00 97.94           C  
ATOM   2379  CB  ILE A 150     115.171  14.419 -86.290  1.00 97.94           C  
ATOM   2380  HB  ILE A 150     115.547  15.088 -87.064  1.00 97.94           H  
ATOM   2381  O   ILE A 150     112.128  15.172 -85.201  1.00 97.94           O  
ATOM   2382  CG1 ILE A 150     116.027  13.132 -86.286  1.00 97.94           C  
ATOM   2383 HG12 ILE A 150     115.776  12.520 -87.153  1.00 97.94           H  
ATOM   2384 HG13 ILE A 150     115.795  12.544 -85.397  1.00 97.94           H  
ATOM   2385  CG2 ILE A 150     115.312  15.141 -84.934  1.00 97.94           C  
ATOM   2386 HG21 ILE A 150     114.805  16.106 -84.962  1.00 97.94           H  
ATOM   2387 HG22 ILE A 150     114.876  14.535 -84.140  1.00 97.94           H  
ATOM   2388 HG23 ILE A 150     116.359  15.337 -84.704  1.00 97.94           H  
ATOM   2389  CD1 ILE A 150     117.538  13.396 -86.332  1.00 97.94           C  
ATOM   2390 HD11 ILE A 150     117.876  13.872 -85.412  1.00 97.94           H  
ATOM   2391 HD12 ILE A 150     117.778  14.032 -87.184  1.00 97.94           H  
ATOM   2392 HD13 ILE A 150     118.064  12.448 -86.442  1.00 97.94           H  
ATOM   2393  N   LEU A 151     112.611  16.221 -87.136  1.00 97.45           N  
ATOM   2394  H   LEU A 151     113.162  16.209 -87.982  1.00 97.45           H  
ATOM   2395  CA  LEU A 151     111.672  17.329 -86.931  1.00 97.45           C  
ATOM   2396  HA  LEU A 151     111.878  17.802 -85.971  1.00 97.45           H  
ATOM   2397  C   LEU A 151     110.226  16.825 -86.847  1.00 97.45           C  
ATOM   2398  CB  LEU A 151     111.829  18.371 -88.053  1.00 97.45           C  
ATOM   2399  HB2 LEU A 151     111.766  17.862 -89.016  1.00 97.45           H  
ATOM   2400  HB3 LEU A 151     110.988  19.062 -87.997  1.00 97.45           H  
ATOM   2401  O   LEU A 151     109.531  17.142 -85.888  1.00 97.45           O  
ATOM   2402  CG  LEU A 151     113.129  19.193 -88.004  1.00 97.45           C  
ATOM   2403  HG  LEU A 151     113.991  18.525 -88.007  1.00 97.45           H  
ATOM   2404  CD1 LEU A 151     113.201  20.085 -89.243  1.00 97.45           C  
ATOM   2405 HD11 LEU A 151     112.340  20.753 -89.271  1.00 97.45           H  
ATOM   2406 HD12 LEU A 151     113.200  19.466 -90.140  1.00 97.45           H  
ATOM   2407 HD13 LEU A 151     114.115  20.678 -89.222  1.00 97.45           H  
ATOM   2408  CD2 LEU A 151     113.212  20.085 -86.761  1.00 97.45           C  
ATOM   2409 HD21 LEU A 151     114.100  20.714 -86.822  1.00 97.45           H  
ATOM   2410 HD22 LEU A 151     112.326  20.718 -86.702  1.00 97.45           H  
ATOM   2411 HD23 LEU A 151     113.277  19.473 -85.861  1.00 97.45           H  
ATOM   2412  N   SER A 152     109.814  15.949 -87.768  1.00 96.91           N  
ATOM   2413  H   SER A 152     110.426  15.743 -88.545  1.00 96.91           H  
ATOM   2414  CA  SER A 152     108.475  15.345 -87.736  1.00 96.91           C  
ATOM   2415  HA  SER A 152     107.739  16.148 -87.758  1.00 96.91           H  
ATOM   2416  C   SER A 152     108.222  14.526 -86.460  1.00 96.91           C  
ATOM   2417  CB  SER A 152     108.289  14.478 -88.983  1.00 96.91           C  
ATOM   2418  HB2 SER A 152     109.071  13.721 -89.023  1.00 96.91           H  
ATOM   2419  HB3 SER A 152     108.367  15.108 -89.868  1.00 96.91           H  
ATOM   2420  O   SER A 152     107.140  14.607 -85.877  1.00 96.91           O  
ATOM   2421  OG  SER A 152     107.028  13.839 -88.975  1.00 96.91           O  
ATOM   2422  HG  SER A 152     106.372  14.462 -88.655  1.00 96.91           H  
ATOM   2423  N   ILE A 153     109.221  13.774 -85.981  1.00 97.89           N  
ATOM   2424  H   ILE A 153     110.077  13.720 -86.514  1.00 97.89           H  
ATOM   2425  CA  ILE A 153     109.126  13.043 -84.706  1.00 97.89           C  
ATOM   2426  HA  ILE A 153     108.221  12.436 -84.722  1.00 97.89           H  
ATOM   2427  C   ILE A 153     108.975  14.012 -83.525  1.00 97.89           C  
ATOM   2428  CB  ILE A 153     110.341  12.100 -84.533  1.00 97.89           C  
ATOM   2429  HB  ILE A 153     111.249  12.664 -84.745  1.00 97.89           H  
ATOM   2430  O   ILE A 153     108.221  13.723 -82.596  1.00 97.89           O  
ATOM   2431  CG1 ILE A 153     110.237  10.926 -85.533  1.00 97.89           C  
ATOM   2432 HG12 ILE A 153     109.998  11.308 -86.525  1.00 97.89           H  
ATOM   2433 HG13 ILE A 153     109.420  10.269 -85.235  1.00 97.89           H  
ATOM   2434  CG2 ILE A 153     110.446  11.549 -83.095  1.00 97.89           C  
ATOM   2435 HG21 ILE A 153     109.525  11.032 -82.826  1.00 97.89           H  
ATOM   2436 HG22 ILE A 153     111.288  10.864 -83.001  1.00 97.89           H  
ATOM   2437 HG23 ILE A 153     110.616  12.361 -82.387  1.00 97.89           H  
ATOM   2438  CD1 ILE A 153     111.523  10.097 -85.656  1.00 97.89           C  
ATOM   2439 HD11 ILE A 153     111.403   9.371 -86.459  1.00 97.89           H  
ATOM   2440 HD12 ILE A 153     111.725   9.556 -84.731  1.00 97.89           H  
ATOM   2441 HD13 ILE A 153     112.363  10.750 -85.891  1.00 97.89           H  
ATOM   2442  N   LYS A 154     109.667  15.157 -83.549  1.00 97.88           N  
ATOM   2443  H   LYS A 154     110.242  15.356 -84.356  1.00 97.88           H  
ATOM   2444  CA  LYS A 154     109.578  16.163 -82.488  1.00 97.88           C  
ATOM   2445  HA  LYS A 154     109.701  15.658 -81.530  1.00 97.88           H  
ATOM   2446  C   LYS A 154     108.197  16.815 -82.422  1.00 97.88           C  
ATOM   2447  CB  LYS A 154     110.706  17.190 -82.634  1.00 97.88           C  
ATOM   2448  HB2 LYS A 154     111.660  16.675 -82.521  1.00 97.88           H  
ATOM   2449  HB3 LYS A 154     110.674  17.666 -83.614  1.00 97.88           H  
ATOM   2450  O   LYS A 154     107.628  16.860 -81.337  1.00 97.88           O  
ATOM   2451  CG  LYS A 154     110.548  18.261 -81.549  1.00 97.88           C  
ATOM   2452  HG2 LYS A 154     110.117  17.808 -80.656  1.00 97.88           H  
ATOM   2453  HG3 LYS A 154     109.867  19.033 -81.905  1.00 97.88           H  
ATOM   2454  CD  LYS A 154     111.874  18.890 -81.139  1.00 97.88           C  
ATOM   2455  HD2 LYS A 154     112.333  19.389 -81.992  1.00 97.88           H  
ATOM   2456  HD3 LYS A 154     112.531  18.114 -80.748  1.00 97.88           H  
ATOM   2457  CE  LYS A 154     111.517  19.898 -80.048  1.00 97.88           C  
ATOM   2458  HE2 LYS A 154     110.758  19.457 -79.402  1.00 97.88           H  
ATOM   2459  HE3 LYS A 154     111.043  20.764 -80.511  1.00 97.88           H  
ATOM   2460  NZ  LYS A 154     112.697  20.286 -79.248  1.00 97.88           N  
ATOM   2461  HZ1 LYS A 154     113.082  19.470 -78.794  1.00 97.88           H  
ATOM   2462  HZ2 LYS A 154     112.396  20.940 -78.539  1.00 97.88           H  
ATOM   2463  HZ3 LYS A 154     113.387  20.726 -79.840  1.00 97.88           H  
ATOM   2464  N   ASP A 155     107.629  17.212 -83.556  1.00 97.29           N  
ATOM   2465  H   ASP A 155     108.181  17.228 -84.402  1.00 97.29           H  
ATOM   2466  CA  ASP A 155     106.270  17.768 -83.597  1.00 97.29           C  
ATOM   2467  HA  ASP A 155     106.223  18.657 -82.967  1.00 97.29           H  
ATOM   2468  C   ASP A 155     105.236  16.758 -83.070  1.00 97.29           C  
ATOM   2469  CB  ASP A 155     105.914  18.167 -85.037  1.00 97.29           C  
ATOM   2470  HB2 ASP A 155     104.856  18.425 -85.069  1.00 97.29           H  
ATOM   2471  HB3 ASP A 155     106.068  17.309 -85.692  1.00 97.29           H  
ATOM   2472  O   ASP A 155     104.326  17.106 -82.309  1.00 97.29           O  
ATOM   2473  CG  ASP A 155     106.705  19.364 -85.578  1.00 97.29           C  
ATOM   2474  OD1 ASP A 155     107.319  20.096 -84.769  1.00 97.29           O  
ATOM   2475  OD2 ASP A 155     106.682  19.535 -86.817  1.00 97.29           O  
ATOM   2476  N   GLY A 156     105.410  15.476 -83.413  1.00 97.71           N  
ATOM   2477  H   GLY A 156     106.141  15.259 -84.076  1.00 97.71           H  
ATOM   2478  CA  GLY A 156     104.598  14.390 -82.866  1.00 97.71           C  
ATOM   2479  HA2 GLY A 156     103.548  14.574 -83.095  1.00 97.71           H  
ATOM   2480  HA3 GLY A 156     104.904  13.456 -83.338  1.00 97.71           H  
ATOM   2481  C   GLY A 156     104.747  14.235 -81.347  1.00 97.71           C  
ATOM   2482  O   GLY A 156     103.757  14.016 -80.647  1.00 97.71           O  
ATOM   2483  N   LEU A 157     105.962  14.383 -80.812  1.00 97.90           N  
ATOM   2484  H   LEU A 157     106.732  14.588 -81.432  1.00 97.90           H  
ATOM   2485  CA  LEU A 157     106.227  14.322 -79.372  1.00 97.90           C  
ATOM   2486  HA  LEU A 157     105.763  13.415 -78.985  1.00 97.90           H  
ATOM   2487  C   LEU A 157     105.605  15.508 -78.622  1.00 97.90           C  
ATOM   2488  CB  LEU A 157     107.747  14.245 -79.141  1.00 97.90           C  
ATOM   2489  HB2 LEU A 157     108.151  13.412 -79.715  1.00 97.90           H  
ATOM   2490  HB3 LEU A 157     108.202  15.162 -79.516  1.00 97.90           H  
ATOM   2491  O   LEU A 157     104.997  15.307 -77.570  1.00 97.90           O  
ATOM   2492  CG  LEU A 157     108.152  14.081 -77.664  1.00 97.90           C  
ATOM   2493  HG  LEU A 157     107.736  14.893 -77.068  1.00 97.90           H  
ATOM   2494  CD1 LEU A 157     107.679  12.744 -77.082  1.00 97.90           C  
ATOM   2495 HD11 LEU A 157     106.590  12.730 -77.033  1.00 97.90           H  
ATOM   2496 HD12 LEU A 157     108.032  11.919 -77.700  1.00 97.90           H  
ATOM   2497 HD13 LEU A 157     108.063  12.631 -76.068  1.00 97.90           H  
ATOM   2498  CD2 LEU A 157     109.675  14.141 -77.542  1.00 97.90           C  
ATOM   2499 HD21 LEU A 157     109.963  14.048 -76.494  1.00 97.90           H  
ATOM   2500 HD22 LEU A 157     110.025  15.102 -77.917  1.00 97.90           H  
ATOM   2501 HD23 LEU A 157     110.129  13.337 -78.121  1.00 97.90           H  
ATOM   2502  N   ASP A 158     105.712  16.715 -79.173  1.00 97.76           N  
ATOM   2503  H   ASP A 158     106.266  16.816 -80.011  1.00 97.76           H  
ATOM   2504  CA  ASP A 158     105.139  17.927 -78.585  1.00 97.76           C  
ATOM   2505  HA  ASP A 158     105.458  17.997 -77.545  1.00 97.76           H  
ATOM   2506  C   ASP A 158     103.602  17.856 -78.577  1.00 97.76           C  
ATOM   2507  CB  ASP A 158     105.677  19.167 -79.329  1.00 97.76           C  
ATOM   2508  HB2 ASP A 158     105.520  19.041 -80.400  1.00 97.76           H  
ATOM   2509  HB3 ASP A 158     105.102  20.036 -79.006  1.00 97.76           H  
ATOM   2510  O   ASP A 158     102.971  18.126 -77.551  1.00 97.76           O  
ATOM   2511  CG  ASP A 158     107.168  19.459 -79.055  1.00 97.76           C  
ATOM   2512  OD1 ASP A 158     107.700  18.980 -78.025  1.00 97.76           O  
ATOM   2513  OD2 ASP A 158     107.795  20.207 -79.839  1.00 97.76           O  
ATOM   2514  N   THR A 159     102.999  17.365 -79.666  1.00 97.60           N  
ATOM   2515  H   THR A 159     103.574  17.184 -80.476  1.00 97.60           H  
ATOM   2516  CA  THR A 159     101.552  17.090 -79.748  1.00 97.60           C  
ATOM   2517  HA  THR A 159     101.003  18.012 -79.560  1.00 97.60           H  
ATOM   2518  C   THR A 159     101.119  16.062 -78.698  1.00 97.60           C  
ATOM   2519  CB  THR A 159     101.173  16.578 -81.147  1.00 97.60           C  
ATOM   2520  HB  THR A 159     101.678  15.631 -81.340  1.00 97.60           H  
ATOM   2521  O   THR A 159     100.146  16.267 -77.971  1.00 97.60           O  
ATOM   2522  CG2 THR A 159      99.666  16.368 -81.299  1.00 97.60           C  
ATOM   2523 HG21 THR A 159      99.438  16.124 -82.336  1.00 97.60           H  
ATOM   2524 HG22 THR A 159      99.336  15.544 -80.665  1.00 97.60           H  
ATOM   2525 HG23 THR A 159      99.136  17.280 -81.021  1.00 97.60           H  
ATOM   2526  OG1 THR A 159     101.557  17.500 -82.139  1.00 97.60           O  
ATOM   2527  HG1 THR A 159     102.513  17.472 -82.227  1.00 97.60           H  
ATOM   2528  N   ASN A 160     101.864  14.962 -78.554  1.00 98.27           N  
ATOM   2529  H   ASN A 160     102.645  14.820 -79.179  1.00 98.27           H  
ATOM   2530  CA  ASN A 160     101.572  13.948 -77.541  1.00 98.27           C  
ATOM   2531  HA  ASN A 160     100.532  13.640 -77.645  1.00 98.27           H  
ATOM   2532  C   ASN A 160     101.713  14.496 -76.112  1.00 98.27           C  
ATOM   2533  CB  ASN A 160     102.474  12.727 -77.776  1.00 98.27           C  
ATOM   2534  HB2 ASN A 160     103.502  13.056 -77.935  1.00 98.27           H  
ATOM   2535  HB3 ASN A 160     102.450  12.090 -76.892  1.00 98.27           H  
ATOM   2536  O   ASN A 160     100.915  14.145 -75.245  1.00 98.27           O  
ATOM   2537  CG  ASN A 160     102.025  11.880 -78.954  1.00 98.27           C  
ATOM   2538  ND2 ASN A 160     102.874  11.001 -79.431  1.00 98.27           N  
ATOM   2539 HD21 ASN A 160     103.831  10.999 -79.110  1.00 98.27           H  
ATOM   2540 HD22 ASN A 160     102.559  10.500 -80.250  1.00 98.27           H  
ATOM   2541  OD1 ASN A 160     100.902  11.946 -79.427  1.00 98.27           O  
ATOM   2542  N   SER A 161     102.679  15.383 -75.865  1.00 98.10           N  
ATOM   2543  H   SER A 161     103.315  15.613 -76.615  1.00 98.10           H  
ATOM   2544  CA  SER A 161     102.859  16.051 -74.572  1.00 98.10           C  
ATOM   2545  HA  SER A 161     102.971  15.296 -73.794  1.00 98.10           H  
ATOM   2546  C   SER A 161     101.655  16.928 -74.208  1.00 98.10           C  
ATOM   2547  CB  SER A 161     104.141  16.886 -74.623  1.00 98.10           C  
ATOM   2548  HB2 SER A 161     104.965  16.258 -74.961  1.00 98.10           H  
ATOM   2549  HB3 SER A 161     104.020  17.709 -75.326  1.00 98.10           H  
ATOM   2550  O   SER A 161     101.137  16.848 -73.092  1.00 98.10           O  
ATOM   2551  OG  SER A 161     104.454  17.406 -73.347  1.00 98.10           O  
ATOM   2552  HG  SER A 161     105.206  17.993 -73.456  1.00 98.10           H  
ATOM   2553  N   GLN A 162     101.142  17.704 -75.169  1.00 97.60           N  
ATOM   2554  H   GLN A 162     101.600  17.728 -76.069  1.00 97.60           H  
ATOM   2555  CA  GLN A 162      99.929  18.505 -74.983  1.00 97.60           C  
ATOM   2556  HA  GLN A 162     100.063  19.159 -74.122  1.00 97.60           H  
ATOM   2557  C   GLN A 162      98.705  17.627 -74.695  1.00 97.60           C  
ATOM   2558  CB  GLN A 162      99.685  19.371 -76.223  1.00 97.60           C  
ATOM   2559  HB2 GLN A 162      98.695  19.822 -76.149  1.00 97.60           H  
ATOM   2560  HB3 GLN A 162      99.709  18.743 -77.114  1.00 97.60           H  
ATOM   2561  O   GLN A 162      97.985  17.881 -73.729  1.00 97.60           O  
ATOM   2562  CG  GLN A 162     100.719  20.498 -76.359  1.00 97.60           C  
ATOM   2563  HG2 GLN A 162     100.636  21.160 -75.497  1.00 97.60           H  
ATOM   2564  HG3 GLN A 162     101.727  20.086 -76.376  1.00 97.60           H  
ATOM   2565  CD  GLN A 162     100.522  21.323 -77.627  1.00 97.60           C  
ATOM   2566  NE2 GLN A 162     101.218  22.429 -77.767  1.00 97.60           N  
ATOM   2567 HE21 GLN A 162     101.082  22.909 -78.644  1.00 97.60           H  
ATOM   2568 HE22 GLN A 162     101.922  22.688 -77.090  1.00 97.60           H  
ATOM   2569  OE1 GLN A 162      99.745  21.011 -78.512  1.00 97.60           O  
ATOM   2570  N   ASN A 163      98.514  16.548 -75.460  1.00 98.23           N  
ATOM   2571  H   ASN A 163      99.109  16.425 -76.267  1.00 98.23           H  
ATOM   2572  CA  ASN A 163      97.422  15.597 -75.239  1.00 98.23           C  
ATOM   2573  HA  ASN A 163      96.473  16.131 -75.292  1.00 98.23           H  
ATOM   2574  C   ASN A 163      97.486  14.949 -73.845  1.00 98.23           C  
ATOM   2575  CB  ASN A 163      97.457  14.532 -76.349  1.00 98.23           C  
ATOM   2576  HB2 ASN A 163      98.462  14.118 -76.428  1.00 98.23           H  
ATOM   2577  HB3 ASN A 163      96.773  13.723 -76.090  1.00 98.23           H  
ATOM   2578  O   ASN A 163      96.458  14.798 -73.186  1.00 98.23           O  
ATOM   2579  CG  ASN A 163      97.023  15.066 -77.703  1.00 98.23           C  
ATOM   2580  ND2 ASN A 163      97.416  14.422 -78.776  1.00 98.23           N  
ATOM   2581 HD21 ASN A 163      98.066  13.651 -78.716  1.00 98.23           H  
ATOM   2582 HD22 ASN A 163      97.142  14.842 -79.653  1.00 98.23           H  
ATOM   2583  OD1 ASN A 163      96.296  16.036 -77.820  1.00 98.23           O  
ATOM   2584  N   ILE A 164      98.684  14.606 -73.358  1.00 98.30           N  
ATOM   2585  H   ILE A 164      99.492  14.728 -73.952  1.00 98.30           H  
ATOM   2586  CA  ILE A 164      98.878  14.061 -72.006  1.00 98.30           C  
ATOM   2587  HA  ILE A 164      98.228  13.194 -71.885  1.00 98.30           H  
ATOM   2588  C   ILE A 164      98.457  15.068 -70.932  1.00 98.30           C  
ATOM   2589  CB  ILE A 164     100.344  13.599 -71.822  1.00 98.30           C  
ATOM   2590  HB  ILE A 164     101.003  14.362 -72.236  1.00 98.30           H  
ATOM   2591  O   ILE A 164      97.836  14.671 -69.947  1.00 98.30           O  
ATOM   2592  CG1 ILE A 164     100.565  12.278 -72.594  1.00 98.30           C  
ATOM   2593 HG12 ILE A 164     100.124  12.358 -73.588  1.00 98.30           H  
ATOM   2594 HG13 ILE A 164     100.053  11.466 -72.078  1.00 98.30           H  
ATOM   2595  CG2 ILE A 164     100.718  13.409 -70.336  1.00 98.30           C  
ATOM   2596 HG21 ILE A 164     100.024  12.712 -69.867  1.00 98.30           H  
ATOM   2597 HG22 ILE A 164     100.682  14.369 -69.821  1.00 98.30           H  
ATOM   2598 HG23 ILE A 164     101.736  13.029 -70.247  1.00 98.30           H  
ATOM   2599  CD1 ILE A 164     102.043  11.906 -72.772  1.00 98.30           C  
ATOM   2600 HD11 ILE A 164     102.115  11.038 -73.427  1.00 98.30           H  
ATOM   2601 HD12 ILE A 164     102.498  11.654 -71.814  1.00 98.30           H  
ATOM   2602 HD13 ILE A 164     102.582  12.736 -73.228  1.00 98.30           H  
ATOM   2603  N   ASN A 165      98.775  16.353 -71.100  1.00 97.90           N  
ATOM   2604  H   ASN A 165      99.287  16.627 -71.926  1.00 97.90           H  
ATOM   2605  CA  ASN A 165      98.379  17.381 -70.135  1.00 97.90           C  
ATOM   2606  HA  ASN A 165      98.651  17.050 -69.133  1.00 97.90           H  
ATOM   2607  C   ASN A 165      96.856  17.568 -70.105  1.00 97.90           C  
ATOM   2608  CB  ASN A 165      99.142  18.679 -70.424  1.00 97.90           C  
ATOM   2609  HB2 ASN A 165      98.993  18.966 -71.465  1.00 97.90           H  
ATOM   2610  HB3 ASN A 165      98.741  19.473 -69.793  1.00 97.90           H  
ATOM   2611  O   ASN A 165      96.276  17.544 -69.026  1.00 97.90           O  
ATOM   2612  CG  ASN A 165     100.629  18.561 -70.127  1.00 97.90           C  
ATOM   2613  ND2 ASN A 165     101.436  19.350 -70.797  1.00 97.90           N  
ATOM   2614 HD21 ASN A 165     102.427  19.206 -70.669  1.00 97.90           H  
ATOM   2615 HD22 ASN A 165     101.056  19.975 -71.494  1.00 97.90           H  
ATOM   2616  OD1 ASN A 165     101.089  17.775 -69.301  1.00 97.90           O  
ATOM   2617  N   ILE A 166      96.196  17.600 -71.268  1.00 98.23           N  
ATOM   2618  H   ILE A 166      96.731  17.615 -72.124  1.00 98.23           H  
ATOM   2619  CA  ILE A 166      94.725  17.657 -71.350  1.00 98.23           C  
ATOM   2620  HA  ILE A 166      94.381  18.549 -70.827  1.00 98.23           H  
ATOM   2621  C   ILE A 166      94.083  16.450 -70.644  1.00 98.23           C  
ATOM   2622  CB  ILE A 166      94.285  17.749 -72.831  1.00 98.23           C  
ATOM   2623  HB  ILE A 166      94.757  16.935 -73.381  1.00 98.23           H  
ATOM   2624  O   ILE A 166      93.109  16.594 -69.906  1.00 98.23           O  
ATOM   2625  CG1 ILE A 166      94.744  19.091 -73.450  1.00 98.23           C  
ATOM   2626 HG12 ILE A 166      94.166  19.907 -73.016  1.00 98.23           H  
ATOM   2627 HG13 ILE A 166      95.792  19.270 -73.207  1.00 98.23           H  
ATOM   2628  CG2 ILE A 166      92.757  17.595 -72.972  1.00 98.23           C  
ATOM   2629 HG21 ILE A 166      92.252  18.350 -72.368  1.00 98.23           H  
ATOM   2630 HG22 ILE A 166      92.452  17.705 -74.012  1.00 98.23           H  
ATOM   2631 HG23 ILE A 166      92.439  16.605 -72.644  1.00 98.23           H  
ATOM   2632  CD1 ILE A 166      94.623  19.146 -74.979  1.00 98.23           C  
ATOM   2633 HD11 ILE A 166      95.075  20.070 -75.339  1.00 98.23           H  
ATOM   2634 HD12 ILE A 166      95.147  18.301 -75.425  1.00 98.23           H  
ATOM   2635 HD13 ILE A 166      93.577  19.133 -75.286  1.00 98.23           H  
ATOM   2636  N   ILE A 167      94.631  15.244 -70.833  1.00 98.45           N  
ATOM   2637  H   ILE A 167      95.404  15.167 -71.479  1.00 98.45           H  
ATOM   2638  CA  ILE A 167      94.136  14.033 -70.160  1.00 98.45           C  
ATOM   2639  HA  ILE A 167      93.063  13.956 -70.339  1.00 98.45           H  
ATOM   2640  C   ILE A 167      94.307  14.128 -68.636  1.00 98.45           C  
ATOM   2641  CB  ILE A 167      94.811  12.774 -70.753  1.00 98.45           C  
ATOM   2642  HB  ILE A 167      95.887  12.944 -70.790  1.00 98.45           H  
ATOM   2643  O   ILE A 167      93.424  13.681 -67.904  1.00 98.45           O  
ATOM   2644  CG1 ILE A 167      94.293  12.527 -72.189  1.00 98.45           C  
ATOM   2645 HG12 ILE A 167      93.261  12.179 -72.148  1.00 98.45           H  
ATOM   2646 HG13 ILE A 167      94.296  13.463 -72.748  1.00 98.45           H  
ATOM   2647  CG2 ILE A 167      94.553  11.522 -69.889  1.00 98.45           C  
ATOM   2648 HG21 ILE A 167      95.000  10.638 -70.345  1.00 98.45           H  
ATOM   2649 HG22 ILE A 167      93.481  11.363 -69.773  1.00 98.45           H  
ATOM   2650 HG23 ILE A 167      95.004  11.639 -68.904  1.00 98.45           H  
ATOM   2651  CD1 ILE A 167      95.128  11.515 -72.985  1.00 98.45           C  
ATOM   2652 HD11 ILE A 167      96.174  11.822 -72.993  1.00 98.45           H  
ATOM   2653 HD12 ILE A 167      94.765  11.483 -74.012  1.00 98.45           H  
ATOM   2654 HD13 ILE A 167      95.042  10.516 -72.558  1.00 98.45           H  
ATOM   2655  N   LYS A 168      95.410  14.705 -68.143  1.00 98.22           N  
ATOM   2656  H   LYS A 168      96.074  15.097 -68.796  1.00 98.22           H  
ATOM   2657  CA  LYS A 168      95.635  14.905 -66.701  1.00 98.22           C  
ATOM   2658  HA  LYS A 168      95.499  13.959 -66.177  1.00 98.22           H  
ATOM   2659  C   LYS A 168      94.621  15.866 -66.092  1.00 98.22           C  
ATOM   2660  CB  LYS A 168      97.043  15.438 -66.435  1.00 98.22           C  
ATOM   2661  HB2 LYS A 168      97.244  16.276 -67.104  1.00 98.22           H  
ATOM   2662  HB3 LYS A 168      97.085  15.818 -65.415  1.00 98.22           H  
ATOM   2663  O   LYS A 168      94.075  15.544 -65.042  1.00 98.22           O  
ATOM   2664  CG  LYS A 168      98.128  14.370 -66.589  1.00 98.22           C  
ATOM   2665  HG2 LYS A 168      98.026  13.628 -65.797  1.00 98.22           H  
ATOM   2666  HG3 LYS A 168      98.044  13.873 -67.555  1.00 98.22           H  
ATOM   2667  CD  LYS A 168      99.482  15.070 -66.481  1.00 98.22           C  
ATOM   2668  HD2 LYS A 168      99.543  15.823 -67.266  1.00 98.22           H  
ATOM   2669  HD3 LYS A 168      99.554  15.569 -65.514  1.00 98.22           H  
ATOM   2670  CE  LYS A 168     100.635  14.086 -66.642  1.00 98.22           C  
ATOM   2671  HE2 LYS A 168     100.635  13.393 -65.801  1.00 98.22           H  
ATOM   2672  HE3 LYS A 168     100.474  13.520 -67.560  1.00 98.22           H  
ATOM   2673  NZ  LYS A 168     101.910  14.837 -66.720  1.00 98.22           N  
ATOM   2674  HZ1 LYS A 168     101.858  15.499 -67.481  1.00 98.22           H  
ATOM   2675  HZ2 LYS A 168     102.055  15.371 -65.876  1.00 98.22           H  
ATOM   2676  HZ3 LYS A 168     102.694  14.221 -66.880  1.00 98.22           H  
ATOM   2677  N   ASP A 169      94.343  16.981 -66.759  1.00 98.02           N  
ATOM   2678  H   ASP A 169      94.897  17.224 -67.567  1.00 98.02           H  
ATOM   2679  CA  ASP A 169      93.377  17.970 -66.271  1.00 98.02           C  
ATOM   2680  HA  ASP A 169      93.654  18.276 -65.262  1.00 98.02           H  
ATOM   2681  C   ASP A 169      91.971  17.356 -66.196  1.00 98.02           C  
ATOM   2682  CB  ASP A 169      93.404  19.216 -67.172  1.00 98.02           C  
ATOM   2683  HB2 ASP A 169      93.193  18.918 -68.199  1.00 98.02           H  
ATOM   2684  HB3 ASP A 169      92.613  19.892 -66.850  1.00 98.02           H  
ATOM   2685  O   ASP A 169      91.312  17.417 -65.159  1.00 98.02           O  
ATOM   2686  CG  ASP A 169      94.735  19.984 -67.133  1.00 98.02           C  
ATOM   2687  OD1 ASP A 169      95.534  19.760 -66.193  1.00 98.02           O  
ATOM   2688  OD2 ASP A 169      94.954  20.790 -68.065  1.00 98.02           O  
ATOM   2689  N   ASN A 170      91.556  16.636 -67.245  1.00 98.18           N  
ATOM   2690  H   ASN A 170      92.125  16.649 -68.079  1.00 98.18           H  
ATOM   2691  CA  ASN A 170      90.278  15.917 -67.259  1.00 98.18           C  
ATOM   2692  HA  ASN A 170      89.473  16.629 -67.078  1.00 98.18           H  
ATOM   2693  C   ASN A 170      90.186  14.840 -66.163  1.00 98.18           C  
ATOM   2694  CB  ASN A 170      90.094  15.272 -68.642  1.00 98.18           C  
ATOM   2695  HB2 ASN A 170      90.991  14.709 -68.900  1.00 98.18           H  
ATOM   2696  HB3 ASN A 170      89.253  14.581 -68.604  1.00 98.18           H  
ATOM   2697  O   ASN A 170      89.113  14.617 -65.590  1.00 98.18           O  
ATOM   2698  CG  ASN A 170      89.797  16.274 -69.742  1.00 98.18           C  
ATOM   2699  ND2 ASN A 170      90.009  15.899 -70.981  1.00 98.18           N  
ATOM   2700 HD21 ASN A 170      89.854  16.622 -71.669  1.00 98.18           H  
ATOM   2701 HD22 ASN A 170      90.479  15.026 -71.173  1.00 98.18           H  
ATOM   2702  OD1 ASN A 170      89.323  17.374 -69.532  1.00 98.18           O  
ATOM   2703  N   LEU A 171      91.295  14.152 -65.872  1.00 98.10           N  
ATOM   2704  H   LEU A 171      92.139  14.367 -66.384  1.00 98.10           H  
ATOM   2705  CA  LEU A 171      91.363  13.169 -64.793  1.00 98.10           C  
ATOM   2706  HA  LEU A 171      90.535  12.471 -64.918  1.00 98.10           H  
ATOM   2707  C   LEU A 171      91.199  13.837 -63.425  1.00 98.10           C  
ATOM   2708  CB  LEU A 171      92.691  12.397 -64.895  1.00 98.10           C  
ATOM   2709  HB2 LEU A 171      93.513  13.109 -64.826  1.00 98.10           H  
ATOM   2710  HB3 LEU A 171      92.742  11.920 -65.873  1.00 98.10           H  
ATOM   2711  O   LEU A 171      90.505  13.289 -62.570  1.00 98.10           O  
ATOM   2712  CG  LEU A 171      92.892  11.329 -63.804  1.00 98.10           C  
ATOM   2713  HG  LEU A 171      92.845  11.787 -62.816  1.00 98.10           H  
ATOM   2714  CD1 LEU A 171      91.849  10.213 -63.886  1.00 98.10           C  
ATOM   2715 HD11 LEU A 171      92.070   9.439 -63.151  1.00 98.10           H  
ATOM   2716 HD12 LEU A 171      90.862  10.618 -63.666  1.00 98.10           H  
ATOM   2717 HD13 LEU A 171      91.844   9.778 -64.885  1.00 98.10           H  
ATOM   2718  CD2 LEU A 171      94.279  10.701 -63.961  1.00 98.10           C  
ATOM   2719 HD21 LEU A 171      94.424   9.925 -63.209  1.00 98.10           H  
ATOM   2720 HD22 LEU A 171      94.372  10.263 -64.955  1.00 98.10           H  
ATOM   2721 HD23 LEU A 171      95.037  11.474 -63.838  1.00 98.10           H  
ATOM   2722  N   GLU A 172      91.796  15.011 -63.226  1.00 97.68           N  
ATOM   2723  H   GLU A 172      92.352  15.417 -63.965  1.00 97.68           H  
ATOM   2724  CA  GLU A 172      91.684  15.751 -61.972  1.00 97.68           C  
ATOM   2725  HA  GLU A 172      91.862  15.046 -61.160  1.00 97.68           H  
ATOM   2726  C   GLU A 172      90.265  16.292 -61.763  1.00 97.68           C  
ATOM   2727  CB  GLU A 172      92.761  16.846 -61.911  1.00 97.68           C  
ATOM   2728  HB2 GLU A 172      92.448  17.700 -62.512  1.00 97.68           H  
ATOM   2729  HB3 GLU A 172      93.691  16.464 -62.332  1.00 97.68           H  
ATOM   2730  O   GLU A 172      89.667  16.035 -60.720  1.00 97.68           O  
ATOM   2731  CG  GLU A 172      93.037  17.306 -60.471  1.00 97.68           C  
ATOM   2732  HG2 GLU A 172      92.119  17.723 -60.057  1.00 97.68           H  
ATOM   2733  HG3 GLU A 172      93.781  18.103 -60.506  1.00 97.68           H  
ATOM   2734  CD  GLU A 172      93.557  16.184 -59.545  1.00 97.68           C  
ATOM   2735  OE1 GLU A 172      93.499  16.356 -58.310  1.00 97.68           O  
ATOM   2736  OE2 GLU A 172      94.009  15.110 -60.036  1.00 97.68           O  
ATOM   2737  N   THR A 173      89.648  16.880 -62.793  1.00 97.88           N  
ATOM   2738  H   THR A 173      90.185  17.101 -63.619  1.00 97.88           H  
ATOM   2739  CA  THR A 173      88.227  17.269 -62.748  1.00 97.88           C  
ATOM   2740  HA  THR A 173      88.084  18.003 -61.955  1.00 97.88           H  
ATOM   2741  C   THR A 173      87.322  16.072 -62.440  1.00 97.88           C  
ATOM   2742  CB  THR A 173      87.801  17.885 -64.088  1.00 97.88           C  
ATOM   2743  HB  THR A 173      87.900  17.139 -64.876  1.00 97.88           H  
ATOM   2744  O   THR A 173      86.397  16.161 -61.633  1.00 97.88           O  
ATOM   2745  CG2 THR A 173      86.362  18.397 -64.078  1.00 97.88           C  
ATOM   2746 HG21 THR A 173      85.666  17.562 -63.995  1.00 97.88           H  
ATOM   2747 HG22 THR A 173      86.215  19.075 -63.237  1.00 97.88           H  
ATOM   2748 HG23 THR A 173      86.161  18.928 -65.008  1.00 97.88           H  
ATOM   2749  OG1 THR A 173      88.619  18.980 -64.412  1.00 97.88           O  
ATOM   2750  HG1 THR A 173      88.852  19.433 -63.598  1.00 97.88           H  
ATOM   2751  N   SER A 174      87.597  14.909 -63.039  1.00 98.24           N  
ATOM   2752  H   SER A 174      88.366  14.877 -63.693  1.00 98.24           H  
ATOM   2753  CA  SER A 174      86.830  13.690 -62.758  1.00 98.24           C  
ATOM   2754  HA  SER A 174      85.771  13.903 -62.907  1.00 98.24           H  
ATOM   2755  C   SER A 174      86.998  13.219 -61.308  1.00 98.24           C  
ATOM   2756  CB  SER A 174      87.218  12.567 -63.721  1.00 98.24           C  
ATOM   2757  HB2 SER A 174      88.277  12.331 -63.609  1.00 98.24           H  
ATOM   2758  HB3 SER A 174      86.633  11.679 -63.485  1.00 98.24           H  
ATOM   2759  O   SER A 174      86.032  12.746 -60.708  1.00 98.24           O  
ATOM   2760  OG  SER A 174      86.957  12.946 -65.058  1.00 98.24           O  
ATOM   2761  HG  SER A 174      87.615  13.597 -65.313  1.00 98.24           H  
ATOM   2762  N   ARG A 175      88.191  13.369 -60.713  1.00 98.14           N  
ATOM   2763  H   ARG A 175      88.932  13.808 -61.240  1.00 98.14           H  
ATOM   2764  CA  ARG A 175      88.439  13.048 -59.295  1.00 98.14           C  
ATOM   2765  HA  ARG A 175      88.085  12.039 -59.081  1.00 98.14           H  
ATOM   2766  C   ARG A 175      87.674  13.967 -58.354  1.00 98.14           C  
ATOM   2767  CB  ARG A 175      89.932  13.151 -58.969  1.00 98.14           C  
ATOM   2768  HB2 ARG A 175      90.054  13.202 -57.887  1.00 98.14           H  
ATOM   2769  HB3 ARG A 175      90.338  14.072 -59.387  1.00 98.14           H  
ATOM   2770  O   ARG A 175      87.087  13.475 -57.392  1.00 98.14           O  
ATOM   2771  CG  ARG A 175      90.735  11.954 -59.473  1.00 98.14           C  
ATOM   2772  HG2 ARG A 175      90.538  11.780 -60.530  1.00 98.14           H  
ATOM   2773  HG3 ARG A 175      90.464  11.065 -58.902  1.00 98.14           H  
ATOM   2774  CD  ARG A 175      92.210  12.283 -59.269  1.00 98.14           C  
ATOM   2775  HD2 ARG A 175      92.430  13.179 -59.849  1.00 98.14           H  
ATOM   2776  HD3 ARG A 175      92.396  12.506 -58.218  1.00 98.14           H  
ATOM   2777  NE  ARG A 175      93.073  11.176 -59.701  1.00 98.14           N  
ATOM   2778  HE  ARG A 175      92.675  10.248 -59.679  1.00 98.14           H  
ATOM   2779  NH1 ARG A 175      94.895  12.489 -60.222  1.00 98.14           N  
ATOM   2780 HH11 ARG A 175      94.389  13.340 -60.022  1.00 98.14           H  
ATOM   2781 HH12 ARG A 175      95.832  12.623 -60.571  1.00 98.14           H  
ATOM   2782  NH2 ARG A 175      94.999  10.268 -60.469  1.00 98.14           N  
ATOM   2783 HH21 ARG A 175      95.947  10.395 -60.792  1.00 98.14           H  
ATOM   2784 HH22 ARG A 175      94.575   9.353 -60.408  1.00 98.14           H  
ATOM   2785  CZ  ARG A 175      94.312  11.324 -60.127  1.00 98.14           C  
ATOM   2786  N   GLU A 176      87.657  15.267 -58.629  1.00 97.24           N  
ATOM   2787  H   GLU A 176      88.211  15.610 -59.400  1.00 97.24           H  
ATOM   2788  CA  GLU A 176      86.904  16.240 -57.831  1.00 97.24           C  
ATOM   2789  HA  GLU A 176      87.214  16.173 -56.788  1.00 97.24           H  
ATOM   2790  C   GLU A 176      85.400  15.950 -57.872  1.00 97.24           C  
ATOM   2791  CB  GLU A 176      87.194  17.661 -58.326  1.00 97.24           C  
ATOM   2792  HB2 GLU A 176      86.507  18.347 -57.830  1.00 97.24           H  
ATOM   2793  HB3 GLU A 176      87.021  17.707 -59.401  1.00 97.24           H  
ATOM   2794  O   GLU A 176      84.750  15.899 -56.825  1.00 97.24           O  
ATOM   2795  CG  GLU A 176      88.632  18.093 -58.003  1.00 97.24           C  
ATOM   2796  HG2 GLU A 176      89.335  17.416 -58.488  1.00 97.24           H  
ATOM   2797  HG3 GLU A 176      88.779  18.010 -56.926  1.00 97.24           H  
ATOM   2798  CD  GLU A 176      88.932  19.533 -58.448  1.00 97.24           C  
ATOM   2799  OE1 GLU A 176      89.900  20.104 -57.898  1.00 97.24           O  
ATOM   2800  OE2 GLU A 176      88.187  20.062 -59.303  1.00 97.24           O  
ATOM   2801  N   ASN A 177      84.866  15.634 -59.056  1.00 98.21           N  
ATOM   2802  H   ASN A 177      85.433  15.767 -59.881  1.00 98.21           H  
ATOM   2803  CA  ASN A 177      83.468  15.233 -59.215  1.00 98.21           C  
ATOM   2804  HA  ASN A 177      82.830  16.023 -58.819  1.00 98.21           H  
ATOM   2805  C   ASN A 177      83.139  13.955 -58.425  1.00 98.21           C  
ATOM   2806  CB  ASN A 177      83.170  15.053 -60.712  1.00 98.21           C  
ATOM   2807  HB2 ASN A 177      82.190  14.590 -60.827  1.00 98.21           H  
ATOM   2808  HB3 ASN A 177      83.917  14.396 -61.158  1.00 98.21           H  
ATOM   2809  O   ASN A 177      82.134  13.907 -57.717  1.00 98.21           O  
ATOM   2810  CG  ASN A 177      83.136  16.365 -61.476  1.00 98.21           C  
ATOM   2811  ND2 ASN A 177      83.292  16.324 -62.778  1.00 98.21           N  
ATOM   2812 HD21 ASN A 177      83.540  15.462 -63.241  1.00 98.21           H  
ATOM   2813 HD22 ASN A 177      83.317  17.229 -63.226  1.00 98.21           H  
ATOM   2814  OD1 ASN A 177      82.923  17.435 -60.940  1.00 98.21           O  
ATOM   2815  N   ILE A 178      83.993  12.925 -58.495  1.00 98.26           N  
ATOM   2816  H   ILE A 178      84.797  13.013 -59.099  1.00 98.26           H  
ATOM   2817  CA  ILE A 178      83.813  11.680 -57.724  1.00 98.26           C  
ATOM   2818  HA  ILE A 178      82.828  11.271 -57.950  1.00 98.26           H  
ATOM   2819  C   ILE A 178      83.834  11.959 -56.218  1.00 98.26           C  
ATOM   2820  CB  ILE A 178      84.880  10.633 -58.125  1.00 98.26           C  
ATOM   2821  HB  ILE A 178      85.853  11.123 -58.149  1.00 98.26           H  
ATOM   2822  O   ILE A 178      83.031  11.384 -55.479  1.00 98.26           O  
ATOM   2823  CG1 ILE A 178      84.561  10.080 -59.533  1.00 98.26           C  
ATOM   2824 HG12 ILE A 178      84.320  10.905 -60.204  1.00 98.26           H  
ATOM   2825 HG13 ILE A 178      83.681   9.440 -59.481  1.00 98.26           H  
ATOM   2826  CG2 ILE A 178      84.958   9.466 -57.116  1.00 98.26           C  
ATOM   2827 HG21 ILE A 178      85.288   9.823 -56.141  1.00 98.26           H  
ATOM   2828 HG22 ILE A 178      85.684   8.721 -57.443  1.00 98.26           H  
ATOM   2829 HG23 ILE A 178      83.981   8.995 -57.011  1.00 98.26           H  
ATOM   2830  CD1 ILE A 178      85.716   9.292 -60.166  1.00 98.26           C  
ATOM   2831 HD11 ILE A 178      85.894   8.362 -59.626  1.00 98.26           H  
ATOM   2832 HD12 ILE A 178      86.622   9.897 -60.167  1.00 98.26           H  
ATOM   2833 HD13 ILE A 178      85.457   9.048 -61.197  1.00 98.26           H  
ATOM   2834  N   LYS A 179      84.725  12.842 -55.753  1.00 97.94           N  
ATOM   2835  H   LYS A 179      85.357  13.274 -56.411  1.00 97.94           H  
ATOM   2836  CA  LYS A 179      84.798  13.239 -54.344  1.00 97.94           C  
ATOM   2837  HA  LYS A 179      84.896  12.343 -53.730  1.00 97.94           H  
ATOM   2838  C   LYS A 179      83.508  13.926 -53.893  1.00 97.94           C  
ATOM   2839  CB  LYS A 179      86.034  14.118 -54.128  1.00 97.94           C  
ATOM   2840  HB2 LYS A 179      86.920  13.581 -54.468  1.00 97.94           H  
ATOM   2841  HB3 LYS A 179      85.939  15.033 -54.713  1.00 97.94           H  
ATOM   2842  O   LYS A 179      82.927  13.486 -52.908  1.00 97.94           O  
ATOM   2843  CG  LYS A 179      86.202  14.481 -52.648  1.00 97.94           C  
ATOM   2844  HG2 LYS A 179      85.309  14.992 -52.289  1.00 97.94           H  
ATOM   2845  HG3 LYS A 179      86.349  13.573 -52.063  1.00 97.94           H  
ATOM   2846  CD  LYS A 179      87.399  15.412 -52.466  1.00 97.94           C  
ATOM   2847  HD2 LYS A 179      87.262  16.289 -53.098  1.00 97.94           H  
ATOM   2848  HD3 LYS A 179      88.316  14.896 -52.750  1.00 97.94           H  
ATOM   2849  CE  LYS A 179      87.455  15.837 -51.000  1.00 97.94           C  
ATOM   2850  HE2 LYS A 179      87.651  14.961 -50.381  1.00 97.94           H  
ATOM   2851  HE3 LYS A 179      86.473  16.216 -50.718  1.00 97.94           H  
ATOM   2852  NZ  LYS A 179      88.487  16.880 -50.797  1.00 97.94           N  
ATOM   2853  HZ1 LYS A 179      88.490  17.175 -49.831  1.00 97.94           H  
ATOM   2854  HZ2 LYS A 179      89.400  16.537 -51.059  1.00 97.94           H  
ATOM   2855  HZ3 LYS A 179      88.264  17.680 -51.371  1.00 97.94           H  
ATOM   2856  N   SER A 180      83.020  14.912 -54.651  1.00 98.16           N  
ATOM   2857  H   SER A 180      83.559  15.213 -55.451  1.00 98.16           H  
ATOM   2858  CA  SER A 180      81.753  15.598 -54.356  1.00 98.16           C  
ATOM   2859  HA  SER A 180      81.840  16.103 -53.394  1.00 98.16           H  
ATOM   2860  C   SER A 180      80.582  14.615 -54.269  1.00 98.16           C  
ATOM   2861  CB  SER A 180      81.461  16.646 -55.433  1.00 98.16           C  
ATOM   2862  HB2 SER A 180      82.339  17.276 -55.568  1.00 98.16           H  
ATOM   2863  HB3 SER A 180      81.243  16.152 -56.380  1.00 98.16           H  
ATOM   2864  O   SER A 180      79.851  14.612 -53.285  1.00 98.16           O  
ATOM   2865  OG  SER A 180      80.370  17.467 -55.065  1.00 98.16           O  
ATOM   2866  HG  SER A 180      79.633  16.951 -54.728  1.00 98.16           H  
ATOM   2867  N   ILE A 181      80.449  13.715 -55.251  1.00 98.44           N  
ATOM   2868  H   ILE A 181      81.071  13.775 -56.044  1.00 98.44           H  
ATOM   2869  CA  ILE A 181      79.395  12.686 -55.259  1.00 98.44           C  
ATOM   2870  HA  ILE A 181      78.426  13.180 -55.179  1.00 98.44           H  
ATOM   2871  C   ILE A 181      79.519  11.749 -54.046  1.00 98.44           C  
ATOM   2872  CB  ILE A 181      79.446  11.900 -56.592  1.00 98.44           C  
ATOM   2873  HB  ILE A 181      80.473  11.574 -56.755  1.00 98.44           H  
ATOM   2874  O   ILE A 181      78.514  11.298 -53.497  1.00 98.44           O  
ATOM   2875  CG1 ILE A 181      79.022  12.809 -57.769  1.00 98.44           C  
ATOM   2876 HG12 ILE A 181      79.537  13.767 -57.699  1.00 98.44           H  
ATOM   2877 HG13 ILE A 181      77.953  13.013 -57.702  1.00 98.44           H  
ATOM   2878  CG2 ILE A 181      78.550  10.645 -56.555  1.00 98.44           C  
ATOM   2879 HG21 ILE A 181      78.565  10.129 -57.515  1.00 98.44           H  
ATOM   2880 HG22 ILE A 181      78.910   9.939 -55.806  1.00 98.44           H  
ATOM   2881 HG23 ILE A 181      77.526  10.931 -56.314  1.00 98.44           H  
ATOM   2882  CD1 ILE A 181      79.335  12.222 -59.152  1.00 98.44           C  
ATOM   2883 HD11 ILE A 181      79.133  12.976 -59.913  1.00 98.44           H  
ATOM   2884 HD12 ILE A 181      78.710  11.352 -59.356  1.00 98.44           H  
ATOM   2885 HD13 ILE A 181      80.387  11.942 -59.207  1.00 98.44           H  
ATOM   2886  N   THR A 182      80.744  11.438 -53.620  1.00 98.31           N  
ATOM   2887  H   THR A 182      81.531  11.867 -54.085  1.00 98.31           H  
ATOM   2888  CA  THR A 182      80.994  10.582 -52.452  1.00 98.31           C  
ATOM   2889  HA  THR A 182      80.401   9.673 -52.553  1.00 98.31           H  
ATOM   2890  C   THR A 182      80.565  11.264 -51.154  1.00 98.31           C  
ATOM   2891  CB  THR A 182      82.474  10.178 -52.374  1.00 98.31           C  
ATOM   2892  HB  THR A 182      83.100  11.065 -52.285  1.00 98.31           H  
ATOM   2893  O   THR A 182      79.943  10.619 -50.307  1.00 98.31           O  
ATOM   2894  CG2 THR A 182      82.773   9.250 -51.197  1.00 98.31           C  
ATOM   2895 HG21 THR A 182      82.084   8.406 -51.202  1.00 98.31           H  
ATOM   2896 HG22 THR A 182      82.674   9.803 -50.263  1.00 98.31           H  
ATOM   2897 HG23 THR A 182      83.798   8.886 -51.277  1.00 98.31           H  
ATOM   2898  OG1 THR A 182      82.838   9.476 -53.543  1.00 98.31           O  
ATOM   2899  HG1 THR A 182      82.844  10.119 -54.256  1.00 98.31           H  
ATOM   2900  N   ASP A 183      80.857  12.555 -51.005  1.00 98.00           N  
ATOM   2901  H   ASP A 183      81.381  13.028 -51.727  1.00 98.00           H  
ATOM   2902  CA  ASP A 183      80.454  13.346 -49.842  1.00 98.00           C  
ATOM   2903  HA  ASP A 183      80.772  12.828 -48.937  1.00 98.00           H  
ATOM   2904  C   ASP A 183      78.920  13.463 -49.768  1.00 98.00           C  
ATOM   2905  CB  ASP A 183      81.167  14.714 -49.871  1.00 98.00           C  
ATOM   2906  HB2 ASP A 183      80.971  15.204 -50.825  1.00 98.00           H  
ATOM   2907  HB3 ASP A 183      80.748  15.337 -49.081  1.00 98.00           H  
ATOM   2908  O   ASP A 183      78.332  13.160 -48.725  1.00 98.00           O  
ATOM   2909  CG  ASP A 183      82.690  14.622 -49.645  1.00 98.00           C  
ATOM   2910  OD1 ASP A 183      83.147  13.611 -49.056  1.00 98.00           O  
ATOM   2911  OD2 ASP A 183      83.415  15.574 -50.025  1.00 98.00           O  
ATOM   2912  N   ASP A 184      78.258  13.751 -50.895  1.00 98.42           N  
ATOM   2913  H   ASP A 184      78.793  14.052 -51.697  1.00 98.42           H  
ATOM   2914  CA  ASP A 184      76.792  13.783 -50.999  1.00 98.42           C  
ATOM   2915  HA  ASP A 184      76.399  14.516 -50.294  1.00 98.42           H  
ATOM   2916  C   ASP A 184      76.158  12.422 -50.669  1.00 98.42           C  
ATOM   2917  CB  ASP A 184      76.373  14.194 -52.422  1.00 98.42           C  
ATOM   2918  HB2 ASP A 184      75.299  14.036 -52.522  1.00 98.42           H  
ATOM   2919  HB3 ASP A 184      76.870  13.546 -53.143  1.00 98.42           H  
ATOM   2920  O   ASP A 184      75.155  12.335 -49.954  1.00 98.42           O  
ATOM   2921  CG  ASP A 184      76.657  15.658 -52.773  1.00 98.42           C  
ATOM   2922  OD1 ASP A 184      76.776  16.479 -51.838  1.00 98.42           O  
ATOM   2923  OD2 ASP A 184      76.693  15.944 -53.992  1.00 98.42           O  
ATOM   2924  N   LEU A 185      76.753  11.324 -51.148  1.00 98.27           N  
ATOM   2925  H   LEU A 185      77.547  11.450 -51.760  1.00 98.27           H  
ATOM   2926  CA  LEU A 185      76.294   9.970 -50.838  1.00 98.27           C  
ATOM   2927  HA  LEU A 185      75.243   9.901 -51.118  1.00 98.27           H  
ATOM   2928  C   LEU A 185      76.396   9.672 -49.336  1.00 98.27           C  
ATOM   2929  CB  LEU A 185      77.107   8.962 -51.671  1.00 98.27           C  
ATOM   2930  HB2 LEU A 185      78.163   9.092 -51.437  1.00 98.27           H  
ATOM   2931  HB3 LEU A 185      76.970   9.190 -52.728  1.00 98.27           H  
ATOM   2932  O   LEU A 185      75.505   9.032 -48.774  1.00 98.27           O  
ATOM   2933  CG  LEU A 185      76.729   7.491 -51.423  1.00 98.27           C  
ATOM   2934  HG  LEU A 185      76.847   7.253 -50.366  1.00 98.27           H  
ATOM   2935  CD1 LEU A 185      75.291   7.177 -51.842  1.00 98.27           C  
ATOM   2936 HD11 LEU A 185      74.594   7.730 -51.213  1.00 98.27           H  
ATOM   2937 HD12 LEU A 185      75.086   6.113 -51.731  1.00 98.27           H  
ATOM   2938 HD13 LEU A 185      75.138   7.466 -52.881  1.00 98.27           H  
ATOM   2939  CD2 LEU A 185      77.669   6.567 -52.197  1.00 98.27           C  
ATOM   2940 HD21 LEU A 185      78.697   6.748 -51.884  1.00 98.27           H  
ATOM   2941 HD22 LEU A 185      77.407   5.524 -52.023  1.00 98.27           H  
ATOM   2942 HD23 LEU A 185      77.591   6.782 -53.263  1.00 98.27           H  
ATOM   2943  N   ASN A 186      77.467  10.116 -48.680  1.00 97.91           N  
ATOM   2944  H   ASN A 186      78.148  10.660 -49.191  1.00 97.91           H  
ATOM   2945  CA  ASN A 186      77.653   9.921 -47.246  1.00 97.91           C  
ATOM   2946  HA  ASN A 186      77.434   8.882 -46.999  1.00 97.91           H  
ATOM   2947  C   ASN A 186      76.674  10.766 -46.421  1.00 97.91           C  
ATOM   2948  CB  ASN A 186      79.119  10.198 -46.890  1.00 97.91           C  
ATOM   2949  HB2 ASN A 186      79.228  10.234 -45.806  1.00 97.91           H  
ATOM   2950  HB3 ASN A 186      79.410  11.170 -47.289  1.00 97.91           H  
ATOM   2951  O   ASN A 186      76.087  10.240 -45.473  1.00 97.91           O  
ATOM   2952  CG  ASN A 186      80.063   9.129 -47.412  1.00 97.91           C  
ATOM   2953  ND2 ASN A 186      81.287   9.503 -47.702  1.00 97.91           N  
ATOM   2954 HD21 ASN A 186      81.890   8.820 -48.139  1.00 97.91           H  
ATOM   2955 HD22 ASN A 186      81.505  10.488 -47.735  1.00 97.91           H  
ATOM   2956  OD1 ASN A 186      79.731   7.950 -47.531  1.00 97.91           O  
ATOM   2957  N   ALA A 187      76.427  12.018 -46.815  1.00 97.46           N  
ATOM   2958  H   ALA A 187      76.958  12.404 -47.582  1.00 97.46           H  
ATOM   2959  CA  ALA A 187      75.406  12.863 -46.196  1.00 97.46           C  
ATOM   2960  HA  ALA A 187      75.625  12.965 -45.133  1.00 97.46           H  
ATOM   2961  C   ALA A 187      74.005  12.237 -46.328  1.00 97.46           C  
ATOM   2962  CB  ALA A 187      75.473  14.251 -46.843  1.00 97.46           C  
ATOM   2963  HB1 ALA A 187      75.263  14.186 -47.910  1.00 97.46           H  
ATOM   2964  HB2 ALA A 187      74.742  14.910 -46.375  1.00 97.46           H  
ATOM   2965  HB3 ALA A 187      76.468  14.675 -46.706  1.00 97.46           H  
ATOM   2966  O   ALA A 187      73.276  12.104 -45.345  1.00 97.46           O  
ATOM   2967  N   ASN A 188      73.655  11.741 -47.518  1.00 98.30           N  
ATOM   2968  H   ASN A 188      74.259  11.922 -48.307  1.00 98.30           H  
ATOM   2969  CA  ASN A 188      72.376  11.067 -47.743  1.00 98.30           C  
ATOM   2970  HA  ASN A 188      71.576  11.724 -47.402  1.00 98.30           H  
ATOM   2971  C   ASN A 188      72.231   9.775 -46.926  1.00 98.30           C  
ATOM   2972  CB  ASN A 188      72.200  10.820 -49.249  1.00 98.30           C  
ATOM   2973  HB2 ASN A 188      71.390  10.109 -49.408  1.00 98.30           H  
ATOM   2974  HB3 ASN A 188      73.116  10.401 -49.666  1.00 98.30           H  
ATOM   2975  O   ASN A 188      71.154   9.509 -46.396  1.00 98.30           O  
ATOM   2976  CG  ASN A 188      71.829  12.090 -49.996  1.00 98.30           C  
ATOM   2977  ND2 ASN A 188      72.126  12.167 -51.271  1.00 98.30           N  
ATOM   2978 HD21 ASN A 188      71.956  13.071 -51.689  1.00 98.30           H  
ATOM   2979 HD22 ASN A 188      72.773  11.508 -51.679  1.00 98.30           H  
ATOM   2980  OD1 ASN A 188      71.234  13.007 -49.458  1.00 98.30           O  
ATOM   2981  N   LYS A 189      73.303   8.991 -46.756  1.00 97.99           N  
ATOM   2982  H   LYS A 189      74.156   9.246 -47.232  1.00 97.99           H  
ATOM   2983  CA  LYS A 189      73.292   7.811 -45.871  1.00 97.99           C  
ATOM   2984  HA  LYS A 189      72.486   7.142 -46.171  1.00 97.99           H  
ATOM   2985  C   LYS A 189      73.007   8.182 -44.415  1.00 97.99           C  
ATOM   2986  CB  LYS A 189      74.629   7.070 -45.953  1.00 97.99           C  
ATOM   2987  HB2 LYS A 189      75.442   7.794 -45.899  1.00 97.99           H  
ATOM   2988  HB3 LYS A 189      74.717   6.404 -45.094  1.00 97.99           H  
ATOM   2989  O   LYS A 189      72.231   7.487 -43.764  1.00 97.99           O  
ATOM   2990  CG  LYS A 189      74.765   6.222 -47.221  1.00 97.99           C  
ATOM   2991  HG2 LYS A 189      74.080   5.376 -47.168  1.00 97.99           H  
ATOM   2992  HG3 LYS A 189      74.524   6.813 -48.105  1.00 97.99           H  
ATOM   2993  CD  LYS A 189      76.207   5.720 -47.311  1.00 97.99           C  
ATOM   2994  HD2 LYS A 189      76.872   6.584 -47.327  1.00 97.99           H  
ATOM   2995  HD3 LYS A 189      76.436   5.115 -46.433  1.00 97.99           H  
ATOM   2996  CE  LYS A 189      76.432   4.899 -48.578  1.00 97.99           C  
ATOM   2997  HE2 LYS A 189      75.848   3.980 -48.517  1.00 97.99           H  
ATOM   2998  HE3 LYS A 189      76.070   5.478 -49.427  1.00 97.99           H  
ATOM   2999  NZ  LYS A 189      77.876   4.607 -48.736  1.00 97.99           N  
ATOM   3000  HZ1 LYS A 189      78.217   4.056 -47.961  1.00 97.99           H  
ATOM   3001  HZ2 LYS A 189      78.058   4.124 -49.605  1.00 97.99           H  
ATOM   3002  HZ3 LYS A 189      78.393   5.474 -48.740  1.00 97.99           H  
ATOM   3003  N   GLN A 190      73.607   9.262 -43.913  1.00 96.95           N  
ATOM   3004  H   GLN A 190      74.229   9.793 -44.506  1.00 96.95           H  
ATOM   3005  CA  GLN A 190      73.345   9.753 -42.556  1.00 96.95           C  
ATOM   3006  HA  GLN A 190      73.487   8.939 -41.845  1.00 96.95           H  
ATOM   3007  C   GLN A 190      71.896  10.227 -42.401  1.00 96.95           C  
ATOM   3008  CB  GLN A 190      74.321  10.882 -42.205  1.00 96.95           C  
ATOM   3009  HB2 GLN A 190      73.989  11.359 -41.282  1.00 96.95           H  
ATOM   3010  HB3 GLN A 190      74.316  11.632 -42.996  1.00 96.95           H  
ATOM   3011  O   GLN A 190      71.237   9.863 -41.430  1.00 96.95           O  
ATOM   3012  CG  GLN A 190      75.750  10.366 -41.990  1.00 96.95           C  
ATOM   3013  HG2 GLN A 190      76.098   9.845 -42.882  1.00 96.95           H  
ATOM   3014  HG3 GLN A 190      75.749   9.658 -41.161  1.00 96.95           H  
ATOM   3015  CD  GLN A 190      76.739  11.484 -41.675  1.00 96.95           C  
ATOM   3016  NE2 GLN A 190      77.943  11.155 -41.262  1.00 96.95           N  
ATOM   3017 HE21 GLN A 190      78.205  10.188 -41.137  1.00 96.95           H  
ATOM   3018 HE22 GLN A 190      78.552  11.937 -41.067  1.00 96.95           H  
ATOM   3019  OE1 GLN A 190      76.474  12.666 -41.788  1.00 96.95           O  
ATOM   3020  N   ASN A 191      71.368  10.951 -43.392  1.00 98.01           N  
ATOM   3021  H   ASN A 191      71.979  11.288 -44.122  1.00 98.01           H  
ATOM   3022  CA  ASN A 191      69.968  11.372 -43.398  1.00 98.01           C  
ATOM   3023  HA  ASN A 191      69.775  11.953 -42.497  1.00 98.01           H  
ATOM   3024  C   ASN A 191      69.013  10.171 -43.364  1.00 98.01           C  
ATOM   3025  CB  ASN A 191      69.705  12.262 -44.625  1.00 98.01           C  
ATOM   3026  HB2 ASN A 191      68.633  12.437 -44.717  1.00 98.01           H  
ATOM   3027  HB3 ASN A 191      70.045  11.756 -45.529  1.00 98.01           H  
ATOM   3028  O   ASN A 191      68.082  10.166 -42.563  1.00 98.01           O  
ATOM   3029  CG  ASN A 191      70.373  13.621 -44.526  1.00 98.01           C  
ATOM   3030  ND2 ASN A 191      70.613  14.276 -45.638  1.00 98.01           N  
ATOM   3031 HD21 ASN A 191      70.413  13.877 -46.544  1.00 98.01           H  
ATOM   3032 HD22 ASN A 191      71.079  15.165 -45.526  1.00 98.01           H  
ATOM   3033  OD1 ASN A 191      70.664  14.127 -43.458  1.00 98.01           O  
ATOM   3034  N   ILE A 192      69.251   9.136 -44.178  1.00 98.22           N  
ATOM   3035  H   ILE A 192      70.016   9.212 -44.833  1.00 98.22           H  
ATOM   3036  CA  ILE A 192      68.436   7.908 -44.183  1.00 98.22           C  
ATOM   3037  HA  ILE A 192      67.397   8.180 -44.367  1.00 98.22           H  
ATOM   3038  C   ILE A 192      68.468   7.216 -42.815  1.00 98.22           C  
ATOM   3039  CB  ILE A 192      68.898   6.958 -45.314  1.00 98.22           C  
ATOM   3040  HB  ILE A 192      69.983   6.870 -45.268  1.00 98.22           H  
ATOM   3041  O   ILE A 192      67.423   6.781 -42.337  1.00 98.22           O  
ATOM   3042  CG1 ILE A 192      68.500   7.545 -46.688  1.00 98.22           C  
ATOM   3043 HG12 ILE A 192      68.752   8.604 -46.723  1.00 98.22           H  
ATOM   3044 HG13 ILE A 192      67.421   7.466 -46.818  1.00 98.22           H  
ATOM   3045  CG2 ILE A 192      68.297   5.545 -45.161  1.00 98.22           C  
ATOM   3046 HG21 ILE A 192      68.653   5.073 -44.245  1.00 98.22           H  
ATOM   3047 HG22 ILE A 192      68.597   4.903 -45.989  1.00 98.22           H  
ATOM   3048 HG23 ILE A 192      67.209   5.603 -45.128  1.00 98.22           H  
ATOM   3049  CD1 ILE A 192      69.198   6.868 -47.876  1.00 98.22           C  
ATOM   3050 HD11 ILE A 192      70.278   6.884 -47.730  1.00 98.22           H  
ATOM   3051 HD12 ILE A 192      68.958   7.414 -48.788  1.00 98.22           H  
ATOM   3052 HD13 ILE A 192      68.857   5.839 -47.991  1.00 98.22           H  
ATOM   3053  N   ALA A 193      69.638   7.137 -42.172  1.00 97.44           N  
ATOM   3054  H   ALA A 193      70.468   7.508 -42.611  1.00 97.44           H  
ATOM   3055  CA  ALA A 193      69.755   6.568 -40.831  1.00 97.44           C  
ATOM   3056  HA  ALA A 193      69.357   5.553 -40.848  1.00 97.44           H  
ATOM   3057  C   ALA A 193      68.921   7.357 -39.804  1.00 97.44           C  
ATOM   3058  CB  ALA A 193      71.238   6.492 -40.448  1.00 97.44           C  
ATOM   3059  HB1 ALA A 193      71.781   5.902 -41.186  1.00 97.44           H  
ATOM   3060  HB2 ALA A 193      71.332   6.020 -39.471  1.00 97.44           H  
ATOM   3061  HB3 ALA A 193      71.667   7.493 -40.397  1.00 97.44           H  
ATOM   3062  O   ALA A 193      68.140   6.755 -39.074  1.00 97.44           O  
ATOM   3063  N   SER A 194      68.998   8.693 -39.825  1.00 97.18           N  
ATOM   3064  H   SER A 194      69.670   9.126 -40.443  1.00 97.18           H  
ATOM   3065  CA  SER A 194      68.184   9.559 -38.956  1.00 97.18           C  
ATOM   3066  HA  SER A 194      68.404   9.318 -37.916  1.00 97.18           H  
ATOM   3067  C   SER A 194      66.682   9.357 -39.178  1.00 97.18           C  
ATOM   3068  CB  SER A 194      68.546  11.027 -39.202  1.00 97.18           C  
ATOM   3069  HB2 SER A 194      69.631  11.130 -39.174  1.00 97.18           H  
ATOM   3070  HB3 SER A 194      68.197  11.339 -40.187  1.00 97.18           H  
ATOM   3071  O   SER A 194      65.935   9.164 -38.224  1.00 97.18           O  
ATOM   3072  OG  SER A 194      67.996  11.875 -38.214  1.00 97.18           O  
ATOM   3073  HG  SER A 194      67.036  11.872 -38.230  1.00 97.18           H  
ATOM   3074  N   HIS A 195      66.229   9.329 -40.437  1.00 98.02           N  
ATOM   3075  H   HIS A 195      66.885   9.467 -41.193  1.00 98.02           H  
ATOM   3076  CA  HIS A 195      64.814   9.102 -40.758  1.00 98.02           C  
ATOM   3077  HA  HIS A 195      64.206   9.833 -40.225  1.00 98.02           H  
ATOM   3078  C   HIS A 195      64.343   7.708 -40.320  1.00 98.02           C  
ATOM   3079  CB  HIS A 195      64.578   9.274 -42.266  1.00 98.02           C  
ATOM   3080  HB2 HIS A 195      63.603   8.853 -42.511  1.00 98.02           H  
ATOM   3081  HB3 HIS A 195      65.328   8.709 -42.819  1.00 98.02           H  
ATOM   3082  O   HIS A 195      63.189   7.536 -39.933  1.00 98.02           O  
ATOM   3083  CG  HIS A 195      64.588  10.706 -42.737  1.00 98.02           C  
ATOM   3084  CD2 HIS A 195      63.510  11.447 -43.140  1.00 98.02           C  
ATOM   3085  HD2 HIS A 195      62.483  11.114 -43.154  1.00 98.02           H  
ATOM   3086  ND1 HIS A 195      65.691  11.512 -42.860  1.00 98.02           N  
ATOM   3087  HD1 HIS A 195      66.630  11.255 -42.590  1.00 98.02           H  
ATOM   3088  CE1 HIS A 195      65.295  12.707 -43.322  1.00 98.02           C  
ATOM   3089  HE1 HIS A 195      65.943  13.555 -43.487  1.00 98.02           H  
ATOM   3090  NE2 HIS A 195      63.973  12.706 -43.541  1.00 98.02           N  
ATOM   3091  N   ASN A 196      65.219   6.701 -40.368  1.00 97.63           N  
ATOM   3092  H   ASN A 196      66.151   6.885 -40.711  1.00 97.63           H  
ATOM   3093  CA  ASN A 196      64.907   5.357 -39.894  1.00 97.63           C  
ATOM   3094  HA  ASN A 196      63.962   5.039 -40.334  1.00 97.63           H  
ATOM   3095  C   ASN A 196      64.725   5.315 -38.367  1.00 97.63           C  
ATOM   3096  CB  ASN A 196      66.009   4.412 -40.385  1.00 97.63           C  
ATOM   3097  HB2 ASN A 196      66.070   4.463 -41.472  1.00 97.63           H  
ATOM   3098  HB3 ASN A 196      66.971   4.717 -39.973  1.00 97.63           H  
ATOM   3099  O   ASN A 196      63.805   4.659 -37.882  1.00 97.63           O  
ATOM   3100  CG  ASN A 196      65.742   2.974 -39.999  1.00 97.63           C  
ATOM   3101  ND2 ASN A 196      66.388   2.481 -38.966  1.00 97.63           N  
ATOM   3102 HD21 ASN A 196      66.955   3.087 -38.391  1.00 97.63           H  
ATOM   3103 HD22 ASN A 196      66.251   1.500 -38.770  1.00 97.63           H  
ATOM   3104  OD1 ASN A 196      64.979   2.269 -40.635  1.00 97.63           O  
ATOM   3105  N   ASP A 197      65.552   6.038 -37.611  1.00 97.49           N  
ATOM   3106  H   ASP A 197      66.316   6.532 -38.049  1.00 97.49           H  
ATOM   3107  CA  ASP A 197      65.403   6.152 -36.156  1.00 97.49           C  
ATOM   3108  HA  ASP A 197      65.339   5.152 -35.727  1.00 97.49           H  
ATOM   3109  C   ASP A 197      64.106   6.883 -35.775  1.00 97.49           C  
ATOM   3110  CB  ASP A 197      66.637   6.846 -35.556  1.00 97.49           C  
ATOM   3111  HB2 ASP A 197      66.799   7.800 -36.059  1.00 97.49           H  
ATOM   3112  HB3 ASP A 197      66.440   7.051 -34.504  1.00 97.49           H  
ATOM   3113  O   ASP A 197      63.369   6.433 -34.893  1.00 97.49           O  
ATOM   3114  CG  ASP A 197      67.914   5.998 -35.640  1.00 97.49           C  
ATOM   3115  OD1 ASP A 197      67.796   4.759 -35.822  1.00 97.49           O  
ATOM   3116  OD2 ASP A 197      69.005   6.587 -35.475  1.00 97.49           O  
ATOM   3117  N   GLU A 198      63.766   7.956 -36.494  1.00 97.98           N  
ATOM   3118  H   GLU A 198      64.432   8.309 -37.167  1.00 97.98           H  
ATOM   3119  CA  GLU A 198      62.488   8.659 -36.342  1.00 97.98           C  
ATOM   3120  HA  GLU A 198      62.378   8.986 -35.308  1.00 97.98           H  
ATOM   3121  C   GLU A 198      61.289   7.754 -36.662  1.00 97.98           C  
ATOM   3122  CB  GLU A 198      62.457   9.895 -37.249  1.00 97.98           C  
ATOM   3123  HB2 GLU A 198      61.437  10.278 -37.277  1.00 97.98           H  
ATOM   3124  HB3 GLU A 198      62.745   9.605 -38.259  1.00 97.98           H  
ATOM   3125  O   GLU A 198      60.318   7.727 -35.904  1.00 97.98           O  
ATOM   3126  CG  GLU A 198      63.381  11.016 -36.749  1.00 97.98           C  
ATOM   3127  HG2 GLU A 198      63.006  11.373 -35.790  1.00 97.98           H  
ATOM   3128  HG3 GLU A 198      64.381  10.615 -36.586  1.00 97.98           H  
ATOM   3129  CD  GLU A 198      63.463  12.193 -37.733  1.00 97.98           C  
ATOM   3130  OE1 GLU A 198      64.435  12.972 -37.611  1.00 97.98           O  
ATOM   3131  OE2 GLU A 198      62.559  12.319 -38.592  1.00 97.98           O  
ATOM   3132  N   LEU A 199      61.365   6.959 -37.735  1.00 98.15           N  
ATOM   3133  H   LEU A 199      62.169   7.055 -38.339  1.00 98.15           H  
ATOM   3134  CA  LEU A 199      60.320   6.003 -38.109  1.00 98.15           C  
ATOM   3135  HA  LEU A 199      59.383   6.553 -38.196  1.00 98.15           H  
ATOM   3136  C   LEU A 199      60.128   4.921 -37.038  1.00 98.15           C  
ATOM   3137  CB  LEU A 199      60.677   5.387 -39.474  1.00 98.15           C  
ATOM   3138  HB2 LEU A 199      60.817   6.191 -40.195  1.00 98.15           H  
ATOM   3139  HB3 LEU A 199      61.624   4.855 -39.378  1.00 98.15           H  
ATOM   3140  O   LEU A 199      58.992   4.566 -36.721  1.00 98.15           O  
ATOM   3141  CG  LEU A 199      59.622   4.409 -40.023  1.00 98.15           C  
ATOM   3142  HG  LEU A 199      59.455   3.602 -39.310  1.00 98.15           H  
ATOM   3143  CD1 LEU A 199      58.288   5.104 -40.310  1.00 98.15           C  
ATOM   3144 HD11 LEU A 199      57.845   5.450 -39.376  1.00 98.15           H  
ATOM   3145 HD12 LEU A 199      58.445   5.954 -40.975  1.00 98.15           H  
ATOM   3146 HD13 LEU A 199      57.598   4.400 -40.774  1.00 98.15           H  
ATOM   3147  CD2 LEU A 199      60.128   3.786 -41.325  1.00 98.15           C  
ATOM   3148 HD21 LEU A 199      60.298   4.564 -42.069  1.00 98.15           H  
ATOM   3149 HD22 LEU A 199      59.397   3.071 -41.701  1.00 98.15           H  
ATOM   3150 HD23 LEU A 199      61.064   3.263 -41.134  1.00 98.15           H  
ATOM   3151  N   ASN A 200      61.218   4.427 -36.447  1.00 97.77           N  
ATOM   3152  H   ASN A 200      62.120   4.739 -36.778  1.00 97.77           H  
ATOM   3153  CA  ASN A 200      61.162   3.466 -35.346  1.00 97.77           C  
ATOM   3154  HA  ASN A 200      60.547   2.618 -35.649  1.00 97.77           H  
ATOM   3155  C   ASN A 200      60.504   4.072 -34.099  1.00 97.77           C  
ATOM   3156  CB  ASN A 200      62.582   2.966 -35.038  1.00 97.77           C  
ATOM   3157  HB2 ASN A 200      63.248   3.818 -34.906  1.00 97.77           H  
ATOM   3158  HB3 ASN A 200      62.572   2.396 -34.109  1.00 97.77           H  
ATOM   3159  O   ASN A 200      59.654   3.429 -33.480  1.00 97.77           O  
ATOM   3160  CG  ASN A 200      63.135   2.057 -36.118  1.00 97.77           C  
ATOM   3161  ND2 ASN A 200      64.428   2.069 -36.326  1.00 97.77           N  
ATOM   3162 HD21 ASN A 200      64.990   2.799 -35.913  1.00 97.77           H  
ATOM   3163 HD22 ASN A 200      64.717   1.609 -37.178  1.00 97.77           H  
ATOM   3164  OD1 ASN A 200      62.428   1.295 -36.757  1.00 97.77           O  
ATOM   3165  N   SER A 201      60.852   5.316 -33.755  1.00 97.69           N  
ATOM   3166  H   SER A 201      61.570   5.775 -34.299  1.00 97.69           H  
ATOM   3167  CA  SER A 201      60.232   6.060 -32.651  1.00 97.69           C  
ATOM   3168  HA  SER A 201      60.354   5.497 -31.725  1.00 97.69           H  
ATOM   3169  C   SER A 201      58.732   6.268 -32.885  1.00 97.69           C  
ATOM   3170  CB  SER A 201      60.943   7.407 -32.492  1.00 97.69           C  
ATOM   3171  HB2 SER A 201      62.012   7.236 -32.362  1.00 97.69           H  
ATOM   3172  HB3 SER A 201      60.791   8.012 -33.386  1.00 97.69           H  
ATOM   3173  O   SER A 201      57.906   5.953 -32.024  1.00 97.69           O  
ATOM   3174  OG  SER A 201      60.441   8.096 -31.366  1.00 97.69           O  
ATOM   3175  HG  SER A 201      60.840   8.969 -31.349  1.00 97.69           H  
ATOM   3176  N   LEU A 202      58.352   6.689 -34.096  1.00 98.04           N  
ATOM   3177  H   LEU A 202      59.067   6.940 -34.764  1.00 98.04           H  
ATOM   3178  CA  LEU A 202      56.953   6.838 -34.488  1.00 98.04           C  
ATOM   3179  HA  LEU A 202      56.483   7.515 -33.775  1.00 98.04           H  
ATOM   3180  C   LEU A 202      56.204   5.498 -34.426  1.00 98.04           C  
ATOM   3181  CB  LEU A 202      56.902   7.462 -35.893  1.00 98.04           C  
ATOM   3182  HB2 LEU A 202      57.497   8.376 -35.893  1.00 98.04           H  
ATOM   3183  HB3 LEU A 202      57.359   6.769 -36.600  1.00 98.04           H  
ATOM   3184  O   LEU A 202      55.077   5.444 -33.936  1.00 98.04           O  
ATOM   3185  CG  LEU A 202      55.480   7.799 -36.376  1.00 98.04           C  
ATOM   3186  HG  LEU A 202      54.869   6.896 -36.379  1.00 98.04           H  
ATOM   3187  CD1 LEU A 202      54.804   8.853 -35.495  1.00 98.04           C  
ATOM   3188 HD11 LEU A 202      54.625   8.448 -34.499  1.00 98.04           H  
ATOM   3189 HD12 LEU A 202      53.843   9.132 -35.926  1.00 98.04           H  
ATOM   3190 HD13 LEU A 202      55.437   9.737 -35.419  1.00 98.04           H  
ATOM   3191  CD2 LEU A 202      55.538   8.334 -37.806  1.00 98.04           C  
ATOM   3192 HD21 LEU A 202      54.530   8.545 -38.165  1.00 98.04           H  
ATOM   3193 HD22 LEU A 202      56.133   9.247 -37.838  1.00 98.04           H  
ATOM   3194 HD23 LEU A 202      55.995   7.589 -38.457  1.00 98.04           H  
ATOM   3195  N   GLY A 203      56.841   4.405 -34.852  1.00 98.01           N  
ATOM   3196  H   GLY A 203      57.747   4.521 -35.283  1.00 98.01           H  
ATOM   3197  CA  GLY A 203      56.297   3.052 -34.737  1.00 98.01           C  
ATOM   3198  HA2 GLY A 203      57.024   2.349 -35.143  1.00 98.01           H  
ATOM   3199  HA3 GLY A 203      55.374   2.982 -35.313  1.00 98.01           H  
ATOM   3200  C   GLY A 203      56.001   2.651 -33.288  1.00 98.01           C  
ATOM   3201  O   GLY A 203      54.936   2.102 -33.004  1.00 98.01           O  
ATOM   3202  N   GLN A 204      56.890   2.979 -32.345  1.00 97.54           N  
ATOM   3203  H   GLN A 204      57.742   3.443 -32.628  1.00 97.54           H  
ATOM   3204  CA  GLN A 204      56.649   2.751 -30.915  1.00 97.54           C  
ATOM   3205  HA  GLN A 204      56.377   1.707 -30.764  1.00 97.54           H  
ATOM   3206  C   GLN A 204      55.486   3.597 -30.383  1.00 97.54           C  
ATOM   3207  CB  GLN A 204      57.916   3.044 -30.103  1.00 97.54           C  
ATOM   3208  HB2 GLN A 204      57.661   3.028 -29.043  1.00 97.54           H  
ATOM   3209  HB3 GLN A 204      58.289   4.039 -30.347  1.00 97.54           H  
ATOM   3210  O   GLN A 204      54.636   3.079 -29.659  1.00 97.54           O  
ATOM   3211  CG  GLN A 204      59.022   2.009 -30.342  1.00 97.54           C  
ATOM   3212  HG2 GLN A 204      59.281   1.977 -31.400  1.00 97.54           H  
ATOM   3213  HG3 GLN A 204      58.657   1.024 -30.052  1.00 97.54           H  
ATOM   3214  CD  GLN A 204      60.287   2.311 -29.546  1.00 97.54           C  
ATOM   3215  NE2 GLN A 204      61.290   1.466 -29.631  1.00 97.54           N  
ATOM   3216 HE21 GLN A 204      62.121   1.734 -29.123  1.00 97.54           H  
ATOM   3217 HE22 GLN A 204      61.251   0.685 -30.270  1.00 97.54           H  
ATOM   3218  OE1 GLN A 204      60.409   3.283 -28.821  1.00 97.54           O  
ATOM   3219  N   MET A 205      55.401   4.872 -30.775  1.00 98.35           N  
ATOM   3220  H   MET A 205      56.140   5.249 -31.350  1.00 98.35           H  
ATOM   3221  CA  MET A 205      54.283   5.740 -30.391  1.00 98.35           C  
ATOM   3222  HA  MET A 205      54.230   5.788 -29.303  1.00 98.35           H  
ATOM   3223  C   MET A 205      52.937   5.195 -30.883  1.00 98.35           C  
ATOM   3224  CB  MET A 205      54.493   7.160 -30.932  1.00 98.35           C  
ATOM   3225  HB2 MET A 205      54.678   7.125 -32.006  1.00 98.35           H  
ATOM   3226  HB3 MET A 205      53.577   7.726 -30.764  1.00 98.35           H  
ATOM   3227  O   MET A 205      51.973   5.172 -30.119  1.00 98.35           O  
ATOM   3228  CG  MET A 205      55.649   7.893 -30.247  1.00 98.35           C  
ATOM   3229  HG2 MET A 205      56.563   7.314 -30.374  1.00 98.35           H  
ATOM   3230  HG3 MET A 205      55.443   7.966 -29.179  1.00 98.35           H  
ATOM   3231  SD  MET A 205      55.950   9.560 -30.897  1.00 98.35           S  
ATOM   3232  CE  MET A 205      54.431  10.412 -30.393  1.00 98.35           C  
ATOM   3233  HE1 MET A 205      53.576   9.993 -30.923  1.00 98.35           H  
ATOM   3234  HE2 MET A 205      54.289  10.302 -29.318  1.00 98.35           H  
ATOM   3235  HE3 MET A 205      54.518  11.470 -30.639  1.00 98.35           H  
ATOM   3236  N   VAL A 206      52.869   4.708 -32.127  1.00 98.19           N  
ATOM   3237  H   VAL A 206      53.690   4.780 -32.712  1.00 98.19           H  
ATOM   3238  CA  VAL A 206      51.658   4.083 -32.686  1.00 98.19           C  
ATOM   3239  HA  VAL A 206      50.829   4.785 -32.598  1.00 98.19           H  
ATOM   3240  C   VAL A 206      51.261   2.839 -31.890  1.00 98.19           C  
ATOM   3241  CB  VAL A 206      51.855   3.755 -34.179  1.00 98.19           C  
ATOM   3242  HB  VAL A 206      52.799   3.227 -34.313  1.00 98.19           H  
ATOM   3243  O   VAL A 206      50.087   2.688 -31.551  1.00 98.19           O  
ATOM   3244  CG1 VAL A 206      50.729   2.883 -34.752  1.00 98.19           C  
ATOM   3245 HG11 VAL A 206      49.760   3.342 -34.558  1.00 98.19           H  
ATOM   3246 HG12 VAL A 206      50.864   2.762 -35.827  1.00 98.19           H  
ATOM   3247 HG13 VAL A 206      50.752   1.890 -34.302  1.00 98.19           H  
ATOM   3248  CG2 VAL A 206      51.891   5.048 -35.007  1.00 98.19           C  
ATOM   3249 HG21 VAL A 206      50.928   5.556 -34.952  1.00 98.19           H  
ATOM   3250 HG22 VAL A 206      52.664   5.720 -34.634  1.00 98.19           H  
ATOM   3251 HG23 VAL A 206      52.117   4.812 -36.047  1.00 98.19           H  
ATOM   3252  N   ASN A 207      52.222   1.983 -31.531  1.00 97.79           N  
ATOM   3253  H   ASN A 207      53.162   2.146 -31.861  1.00 97.79           H  
ATOM   3254  CA  ASN A 207      51.953   0.794 -30.718  1.00 97.79           C  
ATOM   3255  HA  ASN A 207      51.189   0.195 -31.214  1.00 97.79           H  
ATOM   3256  C   ASN A 207      51.401   1.152 -29.329  1.00 97.79           C  
ATOM   3257  CB  ASN A 207      53.237  -0.042 -30.602  1.00 97.79           C  
ATOM   3258  HB2 ASN A 207      54.056   0.592 -30.264  1.00 97.79           H  
ATOM   3259  HB3 ASN A 207      53.086  -0.823 -29.857  1.00 97.79           H  
ATOM   3260  O   ASN A 207      50.451   0.517 -28.868  1.00 97.79           O  
ATOM   3261  CG  ASN A 207      53.625  -0.728 -31.898  1.00 97.79           C  
ATOM   3262  ND2 ASN A 207      54.887  -1.043 -32.067  1.00 97.79           N  
ATOM   3263 HD21 ASN A 207      55.117  -1.438 -32.968  1.00 97.79           H  
ATOM   3264 HD22 ASN A 207      55.577  -0.744 -31.393  1.00 97.79           H  
ATOM   3265  OD1 ASN A 207      52.814  -1.033 -32.754  1.00 97.79           O  
ATOM   3266  N   ASN A 208      51.940   2.194 -28.687  1.00 97.83           N  
ATOM   3267  H   ASN A 208      52.748   2.645 -29.092  1.00 97.83           H  
ATOM   3268  CA  ASN A 208      51.433   2.682 -27.401  1.00 97.83           C  
ATOM   3269  HA  ASN A 208      51.418   1.857 -26.688  1.00 97.83           H  
ATOM   3270  C   ASN A 208      49.987   3.182 -27.529  1.00 97.83           C  
ATOM   3271  CB  ASN A 208      52.362   3.779 -26.858  1.00 97.83           C  
ATOM   3272  HB2 ASN A 208      52.493   4.556 -27.610  1.00 97.83           H  
ATOM   3273  HB3 ASN A 208      51.896   4.229 -25.981  1.00 97.83           H  
ATOM   3274  O   ASN A 208      49.117   2.738 -26.786  1.00 97.83           O  
ATOM   3275  CG  ASN A 208      53.725   3.262 -26.432  1.00 97.83           C  
ATOM   3276  ND2 ASN A 208      54.680   4.146 -26.258  1.00 97.83           N  
ATOM   3277 HD21 ASN A 208      55.581   3.773 -25.993  1.00 97.83           H  
ATOM   3278 HD22 ASN A 208      54.500   5.129 -26.402  1.00 97.83           H  
ATOM   3279  OD1 ASN A 208      53.960   2.082 -26.233  1.00 97.83           O  
ATOM   3280  N   VAL A 209      49.698   4.012 -28.538  1.00 98.35           N  
ATOM   3281  H   VAL A 209      50.454   4.329 -29.129  1.00 98.35           H  
ATOM   3282  CA  VAL A 209      48.333   4.496 -28.811  1.00 98.35           C  
ATOM   3283  HA  VAL A 209      47.960   5.000 -27.919  1.00 98.35           H  
ATOM   3284  C   VAL A 209      47.373   3.338 -29.101  1.00 98.35           C  
ATOM   3285  CB  VAL A 209      48.344   5.507 -29.977  1.00 98.35           C  
ATOM   3286  HB  VAL A 209      48.882   5.075 -30.821  1.00 98.35           H  
ATOM   3287  O   VAL A 209      46.222   3.362 -28.671  1.00 98.35           O  
ATOM   3288  CG1 VAL A 209      46.936   5.891 -30.454  1.00 98.35           C  
ATOM   3289 HG11 VAL A 209      46.340   6.236 -29.609  1.00 98.35           H  
ATOM   3290 HG12 VAL A 209      47.002   6.684 -31.198  1.00 98.35           H  
ATOM   3291 HG13 VAL A 209      46.448   5.033 -30.916  1.00 98.35           H  
ATOM   3292  CG2 VAL A 209      49.048   6.805 -29.561  1.00 98.35           C  
ATOM   3293 HG21 VAL A 209      49.112   7.483 -30.412  1.00 98.35           H  
ATOM   3294 HG22 VAL A 209      50.060   6.595 -29.212  1.00 98.35           H  
ATOM   3295 HG23 VAL A 209      48.498   7.285 -28.752  1.00 98.35           H  
ATOM   3296  N   GLN A 210      47.824   2.297 -29.803  1.00 98.32           N  
ATOM   3297  H   GLN A 210      48.762   2.338 -30.174  1.00 98.32           H  
ATOM   3298  CA  GLN A 210      47.015   1.110 -30.076  1.00 98.32           C  
ATOM   3299  HA  GLN A 210      46.057   1.439 -30.478  1.00 98.32           H  
ATOM   3300  C   GLN A 210      46.717   0.296 -28.803  1.00 98.32           C  
ATOM   3301  CB  GLN A 210      47.724   0.280 -31.154  1.00 98.32           C  
ATOM   3302  HB2 GLN A 210      48.697  -0.051 -30.791  1.00 98.32           H  
ATOM   3303  HB3 GLN A 210      47.878   0.917 -32.024  1.00 98.32           H  
ATOM   3304  O   GLN A 210      45.603  -0.223 -28.653  1.00 98.32           O  
ATOM   3305  CG  GLN A 210      46.901  -0.947 -31.570  1.00 98.32           C  
ATOM   3306  HG2 GLN A 210      45.883  -0.639 -31.807  1.00 98.32           H  
ATOM   3307  HG3 GLN A 210      46.863  -1.650 -30.738  1.00 98.32           H  
ATOM   3308  CD  GLN A 210      47.474  -1.662 -32.788  1.00 98.32           C  
ATOM   3309  NE2 GLN A 210      47.179  -2.931 -32.961  1.00 98.32           N  
ATOM   3310 HE21 GLN A 210      46.672  -3.443 -32.253  1.00 98.32           H  
ATOM   3311 HE22 GLN A 210      47.629  -3.366 -33.754  1.00 98.32           H  
ATOM   3312  OE1 GLN A 210      48.156  -1.108 -33.629  1.00 98.32           O  
ATOM   3313  N   SER A 211      47.677   0.208 -27.879  1.00 97.06           N  
ATOM   3314  H   SER A 211      48.569   0.639 -28.073  1.00 97.06           H  
ATOM   3315  CA  SER A 211      47.477  -0.387 -26.553  1.00 97.06           C  
ATOM   3316  HA  SER A 211      47.086  -1.398 -26.670  1.00 97.06           H  
ATOM   3317  C   SER A 211      46.458   0.417 -25.740  1.00 97.06           C  
ATOM   3318  CB  SER A 211      48.817  -0.483 -25.816  1.00 97.06           C  
ATOM   3319  HB2 SER A 211      49.510  -1.073 -26.415  1.00 97.06           H  
ATOM   3320  HB3 SER A 211      49.241   0.510 -25.666  1.00 97.06           H  
ATOM   3321  O   SER A 211      45.461  -0.140 -25.277  1.00 97.06           O  
ATOM   3322  OG  SER A 211      48.642  -1.110 -24.563  1.00 97.06           O  
ATOM   3323  HG  SER A 211      48.425  -0.432 -23.919  1.00 97.06           H  
ATOM   3324  N   ASP A 212      46.634   1.736 -25.656  1.00 98.30           N  
ATOM   3325  H   ASP A 212      47.491   2.134 -26.012  1.00 98.30           H  
ATOM   3326  CA  ASP A 212      45.730   2.635 -24.930  1.00 98.30           C  
ATOM   3327  HA  ASP A 212      45.673   2.323 -23.888  1.00 98.30           H  
ATOM   3328  C   ASP A 212      44.309   2.605 -25.507  1.00 98.30           C  
ATOM   3329  CB  ASP A 212      46.276   4.070 -24.981  1.00 98.30           C  
ATOM   3330  HB2 ASP A 212      46.435   4.356 -26.021  1.00 98.30           H  
ATOM   3331  HB3 ASP A 212      45.524   4.740 -24.563  1.00 98.30           H  
ATOM   3332  O   ASP A 212      43.324   2.566 -24.768  1.00 98.30           O  
ATOM   3333  CG  ASP A 212      47.574   4.272 -24.194  1.00 98.30           C  
ATOM   3334  OD1 ASP A 212      47.890   3.411 -23.341  1.00 98.30           O  
ATOM   3335  OD2 ASP A 212      48.220   5.314 -24.440  1.00 98.30           O  
ATOM   3336  N   LEU A 213      44.179   2.546 -26.836  1.00 98.16           N  
ATOM   3337  H   LEU A 213      45.016   2.643 -27.393  1.00 98.16           H  
ATOM   3338  CA  LEU A 213      42.890   2.398 -27.510  1.00 98.16           C  
ATOM   3339  HA  LEU A 213      42.249   3.217 -27.187  1.00 98.16           H  
ATOM   3340  C   LEU A 213      42.198   1.082 -27.132  1.00 98.16           C  
ATOM   3341  CB  LEU A 213      43.112   2.493 -29.030  1.00 98.16           C  
ATOM   3342  HB2 LEU A 213      43.570   3.456 -29.255  1.00 98.16           H  
ATOM   3343  HB3 LEU A 213      43.813   1.713 -29.327  1.00 98.16           H  
ATOM   3344  O   LEU A 213      40.974   1.048 -27.011  1.00 98.16           O  
ATOM   3345  CG  LEU A 213      41.829   2.344 -29.868  1.00 98.16           C  
ATOM   3346  HG  LEU A 213      41.366   1.378 -29.669  1.00 98.16           H  
ATOM   3347  CD1 LEU A 213      40.810   3.448 -29.578  1.00 98.16           C  
ATOM   3348 HD11 LEU A 213      39.961   3.374 -30.258  1.00 98.16           H  
ATOM   3349 HD12 LEU A 213      41.280   4.425 -29.698  1.00 98.16           H  
ATOM   3350 HD13 LEU A 213      40.443   3.357 -28.556  1.00 98.16           H  
ATOM   3351  CD2 LEU A 213      42.170   2.380 -31.357  1.00 98.16           C  
ATOM   3352 HD21 LEU A 213      41.268   2.271 -31.959  1.00 98.16           H  
ATOM   3353 HD22 LEU A 213      42.646   3.331 -31.598  1.00 98.16           H  
ATOM   3354 HD23 LEU A 213      42.868   1.576 -31.592  1.00 98.16           H  
ATOM   3355  N   SER A 214      42.960   0.003 -26.952  1.00 98.18           N  
ATOM   3356  H   SER A 214      43.963   0.116 -26.997  1.00 98.18           H  
ATOM   3357  CA  SER A 214      42.418  -1.299 -26.551  1.00 98.18           C  
ATOM   3358  HA  SER A 214      41.569  -1.538 -27.191  1.00 98.18           H  
ATOM   3359  C   SER A 214      41.897  -1.260 -25.111  1.00 98.18           C  
ATOM   3360  CB  SER A 214      43.463  -2.402 -26.745  1.00 98.18           C  
ATOM   3361  HB2 SER A 214      44.320  -2.235 -26.094  1.00 98.18           H  
ATOM   3362  HB3 SER A 214      43.015  -3.364 -26.493  1.00 98.18           H  
ATOM   3363  O   SER A 214      40.760  -1.662 -24.869  1.00 98.18           O  
ATOM   3364  OG  SER A 214      43.883  -2.421 -28.101  1.00 98.18           O  
ATOM   3365  HG  SER A 214      44.507  -1.701 -28.224  1.00 98.18           H  
ATOM   3366  N   ILE A 215      42.663  -0.665 -24.191  1.00 98.28           N  
ATOM   3367  H   ILE A 215      43.582  -0.349 -24.470  1.00 98.28           H  
ATOM   3368  CA  ILE A 215      42.259  -0.444 -22.791  1.00 98.28           C  
ATOM   3369  HA  ILE A 215      41.998  -1.400 -22.337  1.00 98.28           H  
ATOM   3370  C   ILE A 215      41.016   0.457 -22.712  1.00 98.28           C  
ATOM   3371  CB  ILE A 215      43.444   0.172 -22.006  1.00 98.28           C  
ATOM   3372  HB  ILE A 215      43.779   1.065 -22.533  1.00 98.28           H  
ATOM   3373  O   ILE A 215      40.072   0.187 -21.965  1.00 98.28           O  
ATOM   3374  CG1 ILE A 215      44.626  -0.824 -21.934  1.00 98.28           C  
ATOM   3375 HG12 ILE A 215      44.827  -1.234 -22.924  1.00 98.28           H  
ATOM   3376 HG13 ILE A 215      44.361  -1.657 -21.283  1.00 98.28           H  
ATOM   3377  CG2 ILE A 215      43.014   0.592 -20.586  1.00 98.28           C  
ATOM   3378 HG21 ILE A 215      42.251   1.369 -20.622  1.00 98.28           H  
ATOM   3379 HG22 ILE A 215      42.624  -0.270 -20.044  1.00 98.28           H  
ATOM   3380 HG23 ILE A 215      43.860   1.004 -20.036  1.00 98.28           H  
ATOM   3381  CD1 ILE A 215      45.936  -0.196 -21.439  1.00 98.28           C  
ATOM   3382 HD11 ILE A 215      46.740  -0.926 -21.532  1.00 98.28           H  
ATOM   3383 HD12 ILE A 215      46.183   0.676 -22.045  1.00 98.28           H  
ATOM   3384 HD13 ILE A 215      45.855   0.095 -20.392  1.00 98.28           H  
ATOM   3385  N   CYS A 216      40.984   1.523 -23.515  1.00 98.25           N  
ATOM   3386  H   CYS A 216      41.814   1.737 -24.049  1.00 98.25           H  
ATOM   3387  CA  CYS A 216      39.856   2.446 -23.580  1.00 98.25           C  
ATOM   3388  HA  CYS A 216      39.653   2.824 -22.578  1.00 98.25           H  
ATOM   3389  C   CYS A 216      38.577   1.745 -24.068  1.00 98.25           C  
ATOM   3390  CB  CYS A 216      40.264   3.625 -24.471  1.00 98.25           C  
ATOM   3391  HB2 CYS A 216      40.452   3.274 -25.486  1.00 98.25           H  
ATOM   3392  HB3 CYS A 216      41.183   4.061 -24.079  1.00 98.25           H  
ATOM   3393  O   CYS A 216      37.512   1.917 -23.475  1.00 98.25           O  
ATOM   3394  SG  CYS A 216      38.959   4.887 -24.481  1.00 98.25           S  
ATOM   3395  HG  CYS A 216      39.664   5.837 -25.102  1.00 98.25           H  
ATOM   3396  N   LYS A 217      38.674   0.890 -25.096  1.00 98.27           N  
ATOM   3397  H   LYS A 217      39.582   0.767 -25.522  1.00 98.27           H  
ATOM   3398  CA  LYS A 217      37.541   0.089 -25.590  1.00 98.27           C  
ATOM   3399  HA  LYS A 217      36.717   0.754 -25.851  1.00 98.27           H  
ATOM   3400  C   LYS A 217      36.988  -0.859 -24.527  1.00 98.27           C  
ATOM   3401  CB  LYS A 217      37.967  -0.712 -26.824  1.00 98.27           C  
ATOM   3402  HB2 LYS A 217      37.247  -1.513 -26.993  1.00 98.27           H  
ATOM   3403  HB3 LYS A 217      38.940  -1.167 -26.640  1.00 98.27           H  
ATOM   3404  O   LYS A 217      35.772  -0.947 -24.380  1.00 98.27           O  
ATOM   3405  CG  LYS A 217      38.023   0.153 -28.087  1.00 98.27           C  
ATOM   3406  HG2 LYS A 217      38.612   1.053 -27.911  1.00 98.27           H  
ATOM   3407  HG3 LYS A 217      37.011   0.449 -28.363  1.00 98.27           H  
ATOM   3408  CD  LYS A 217      38.651  -0.660 -29.221  1.00 98.27           C  
ATOM   3409  HD2 LYS A 217      38.073  -1.571 -29.373  1.00 98.27           H  
ATOM   3410  HD3 LYS A 217      39.669  -0.927 -28.936  1.00 98.27           H  
ATOM   3411  CE  LYS A 217      38.677   0.162 -30.508  1.00 98.27           C  
ATOM   3412  HE2 LYS A 217      39.219   1.087 -30.311  1.00 98.27           H  
ATOM   3413  HE3 LYS A 217      37.653   0.422 -30.777  1.00 98.27           H  
ATOM   3414  NZ  LYS A 217      39.331  -0.596 -31.601  1.00 98.27           N  
ATOM   3415  HZ1 LYS A 217      39.361  -0.048 -32.449  1.00 98.27           H  
ATOM   3416  HZ2 LYS A 217      40.277  -0.826 -31.333  1.00 98.27           H  
ATOM   3417  HZ3 LYS A 217      38.835  -1.458 -31.777  1.00 98.27           H  
ATOM   3418  N   GLU A 218      37.859  -1.539 -23.786  1.00 97.94           N  
ATOM   3419  H   GLU A 218      38.845  -1.452 -23.983  1.00 97.94           H  
ATOM   3420  CA  GLU A 218      37.453  -2.429 -22.693  1.00 97.94           C  
ATOM   3421  HA  GLU A 218      36.746  -3.168 -23.073  1.00 97.94           H  
ATOM   3422  C   GLU A 218      36.747  -1.653 -21.573  1.00 97.94           C  
ATOM   3423  CB  GLU A 218      38.695  -3.169 -22.184  1.00 97.94           C  
ATOM   3424  HB2 GLU A 218      39.194  -3.625 -23.039  1.00 97.94           H  
ATOM   3425  HB3 GLU A 218      39.376  -2.457 -21.719  1.00 97.94           H  
ATOM   3426  O   GLU A 218      35.672  -2.041 -21.119  1.00 97.94           O  
ATOM   3427  CG  GLU A 218      38.339  -4.273 -21.179  1.00 97.94           C  
ATOM   3428  HG2 GLU A 218      37.611  -4.940 -21.641  1.00 97.94           H  
ATOM   3429  HG3 GLU A 218      37.876  -3.818 -20.304  1.00 97.94           H  
ATOM   3430  CD  GLU A 218      39.560  -5.090 -20.729  1.00 97.94           C  
ATOM   3431  OE1 GLU A 218      39.345  -6.024 -19.926  1.00 97.94           O  
ATOM   3432  OE2 GLU A 218      40.688  -4.785 -21.181  1.00 97.94           O  
ATOM   3433  N   SER A 219      37.286  -0.489 -21.206  1.00 98.58           N  
ATOM   3434  H   SER A 219      38.176  -0.235 -21.610  1.00 98.58           H  
ATOM   3435  CA  SER A 219      36.678   0.399 -20.207  1.00 98.58           C  
ATOM   3436  HA  SER A 219      36.560  -0.151 -19.274  1.00 98.58           H  
ATOM   3437  C   SER A 219      35.289   0.891 -20.637  1.00 98.58           C  
ATOM   3438  CB  SER A 219      37.593   1.596 -19.940  1.00 98.58           C  
ATOM   3439  HB2 SER A 219      37.146   2.218 -19.164  1.00 98.58           H  
ATOM   3440  HB3 SER A 219      37.700   2.190 -20.847  1.00 98.58           H  
ATOM   3441  O   SER A 219      34.353   0.865 -19.842  1.00 98.58           O  
ATOM   3442  OG  SER A 219      38.869   1.164 -19.508  1.00 98.58           O  
ATOM   3443  HG  SER A 219      39.296   0.684 -20.222  1.00 98.58           H  
ATOM   3444  N   ILE A 220      35.122   1.286 -21.906  1.00 98.51           N  
ATOM   3445  H   ILE A 220      35.933   1.302 -22.508  1.00 98.51           H  
ATOM   3446  CA  ILE A 220      33.819   1.678 -22.469  1.00 98.51           C  
ATOM   3447  HA  ILE A 220      33.394   2.469 -21.851  1.00 98.51           H  
ATOM   3448  C   ILE A 220      32.828   0.511 -22.429  1.00 98.51           C  
ATOM   3449  CB  ILE A 220      33.992   2.222 -23.909  1.00 98.51           C  
ATOM   3450  HB  ILE A 220      34.629   1.532 -24.463  1.00 98.51           H  
ATOM   3451  O   ILE A 220      31.662   0.712 -22.088  1.00 98.51           O  
ATOM   3452  CG1 ILE A 220      34.676   3.607 -23.867  1.00 98.51           C  
ATOM   3453 HG12 ILE A 220      35.543   3.566 -23.206  1.00 98.51           H  
ATOM   3454 HG13 ILE A 220      33.986   4.340 -23.451  1.00 98.51           H  
ATOM   3455  CG2 ILE A 220      32.644   2.329 -24.654  1.00 98.51           C  
ATOM   3456 HG21 ILE A 220      32.783   2.752 -25.649  1.00 98.51           H  
ATOM   3457 HG22 ILE A 220      32.200   1.343 -24.789  1.00 98.51           H  
ATOM   3458 HG23 ILE A 220      31.954   2.955 -24.089  1.00 98.51           H  
ATOM   3459  CD1 ILE A 220      35.165   4.099 -25.235  1.00 98.51           C  
ATOM   3460 HD11 ILE A 220      34.325   4.318 -25.894  1.00 98.51           H  
ATOM   3461 HD12 ILE A 220      35.806   3.345 -25.693  1.00 98.51           H  
ATOM   3462 HD13 ILE A 220      35.742   5.013 -25.099  1.00 98.51           H  
ATOM   3463  N   HIS A 221      33.271  -0.705 -22.759  1.00 97.58           N  
ATOM   3464  H   HIS A 221      34.238  -0.820 -23.027  1.00 97.58           H  
ATOM   3465  CA  HIS A 221      32.418  -1.888 -22.693  1.00 97.58           C  
ATOM   3466  HA  HIS A 221      31.526  -1.702 -23.291  1.00 97.58           H  
ATOM   3467  C   HIS A 221      31.945  -2.165 -21.258  1.00 97.58           C  
ATOM   3468  CB  HIS A 221      33.156  -3.091 -23.290  1.00 97.58           C  
ATOM   3469  HB2 HIS A 221      33.456  -2.858 -24.312  1.00 97.58           H  
ATOM   3470  HB3 HIS A 221      34.056  -3.296 -22.710  1.00 97.58           H  
ATOM   3471  O   HIS A 221      30.751  -2.369 -21.042  1.00 97.58           O  
ATOM   3472  CG  HIS A 221      32.297  -4.329 -23.310  1.00 97.58           C  
ATOM   3473  CD2 HIS A 221      32.524  -5.493 -22.626  1.00 97.58           C  
ATOM   3474  HD2 HIS A 221      33.374  -5.701 -21.992  1.00 97.58           H  
ATOM   3475  ND1 HIS A 221      31.079  -4.457 -23.939  1.00 97.58           N  
ATOM   3476  HD1 HIS A 221      30.573  -3.725 -24.417  1.00 97.58           H  
ATOM   3477  CE1 HIS A 221      30.582  -5.667 -23.639  1.00 97.58           C  
ATOM   3478  HE1 HIS A 221      29.607  -6.028 -23.933  1.00 97.58           H  
ATOM   3479  NE2 HIS A 221      31.431  -6.339 -22.848  1.00 97.58           N  
ATOM   3480  N   ASN A 222      32.847  -2.076 -20.277  1.00 97.94           N  
ATOM   3481  H   ASN A 222      33.817  -1.944 -20.524  1.00 97.94           H  
ATOM   3482  CA  ASN A 222      32.504  -2.223 -18.862  1.00 97.94           C  
ATOM   3483  HA  ASN A 222      32.023  -3.190 -18.716  1.00 97.94           H  
ATOM   3484  C   ASN A 222      31.484  -1.166 -18.414  1.00 97.94           C  
ATOM   3485  CB  ASN A 222      33.792  -2.191 -18.022  1.00 97.94           C  
ATOM   3486  HB2 ASN A 222      34.367  -1.296 -18.261  1.00 97.94           H  
ATOM   3487  HB3 ASN A 222      33.526  -2.155 -16.966  1.00 97.94           H  
ATOM   3488  O   ASN A 222      30.447  -1.522 -17.860  1.00 97.94           O  
ATOM   3489  CG  ASN A 222      34.656  -3.423 -18.236  1.00 97.94           C  
ATOM   3490  ND2 ASN A 222      35.935  -3.337 -17.955  1.00 97.94           N  
ATOM   3491 HD21 ASN A 222      36.493  -4.149 -18.178  1.00 97.94           H  
ATOM   3492 HD22 ASN A 222      36.343  -2.464 -17.651  1.00 97.94           H  
ATOM   3493  OD1 ASN A 222      34.196  -4.476 -18.644  1.00 97.94           O  
ATOM   3494  N   PHE A 223      31.695   0.112 -18.753  1.00 98.47           N  
ATOM   3495  H   PHE A 223      32.572   0.365 -19.186  1.00 98.47           H  
ATOM   3496  CA  PHE A 223      30.717   1.162 -18.451  1.00 98.47           C  
ATOM   3497  HA  PHE A 223      30.512   1.139 -17.381  1.00 98.47           H  
ATOM   3498  C   PHE A 223      29.364   0.943 -19.136  1.00 98.47           C  
ATOM   3499  CB  PHE A 223      31.270   2.540 -18.843  1.00 98.47           C  
ATOM   3500  HB2 PHE A 223      31.580   2.506 -19.887  1.00 98.47           H  
ATOM   3501  HB3 PHE A 223      30.460   3.266 -18.768  1.00 98.47           H  
ATOM   3502  O   PHE A 223      28.331   1.275 -18.557  1.00 98.47           O  
ATOM   3503  CG  PHE A 223      32.412   3.066 -17.994  1.00 98.47           C  
ATOM   3504  CD1 PHE A 223      32.402   2.913 -16.593  1.00 98.47           C  
ATOM   3505  HD1 PHE A 223      31.601   2.386 -16.095  1.00 98.47           H  
ATOM   3506  CD2 PHE A 223      33.470   3.764 -18.607  1.00 98.47           C  
ATOM   3507  HD2 PHE A 223      33.488   3.884 -19.680  1.00 98.47           H  
ATOM   3508  CE1 PHE A 223      33.449   3.436 -15.817  1.00 98.47           C  
ATOM   3509  HE1 PHE A 223      33.443   3.292 -14.746  1.00 98.47           H  
ATOM   3510  CE2 PHE A 223      34.515   4.294 -17.828  1.00 98.47           C  
ATOM   3511  HE2 PHE A 223      35.332   4.816 -18.304  1.00 98.47           H  
ATOM   3512  CZ  PHE A 223      34.505   4.127 -16.433  1.00 98.47           C  
ATOM   3513  HZ  PHE A 223      35.314   4.519 -15.835  1.00 98.47           H  
ATOM   3514  N   SER A 224      29.340   0.377 -20.345  1.00 98.51           N  
ATOM   3515  H   SER A 224      30.220   0.158 -20.790  1.00 98.51           H  
ATOM   3516  CA  SER A 224      28.090   0.013 -21.019  1.00 98.51           C  
ATOM   3517  HA  SER A 224      27.452   0.895 -21.067  1.00 98.51           H  
ATOM   3518  C   SER A 224      27.333  -1.075 -20.251  1.00 98.51           C  
ATOM   3519  CB  SER A 224      28.372  -0.452 -22.449  1.00 98.51           C  
ATOM   3520  HB2 SER A 224      28.869  -1.422 -22.438  1.00 98.51           H  
ATOM   3521  HB3 SER A 224      29.023   0.272 -22.940  1.00 98.51           H  
ATOM   3522  O   SER A 224      26.123  -0.955 -20.062  1.00 98.51           O  
ATOM   3523  OG  SER A 224      27.164  -0.548 -23.182  1.00 98.51           O  
ATOM   3524  HG  SER A 224      26.572  -1.160 -22.739  1.00 98.51           H  
ATOM   3525  N   ASN A 225      28.036  -2.103 -19.768  1.00 98.07           N  
ATOM   3526  H   ASN A 225      29.028  -2.139 -19.956  1.00 98.07           H  
ATOM   3527  CA  ASN A 225      27.445  -3.189 -18.983  1.00 98.07           C  
ATOM   3528  HA  ASN A 225      26.589  -3.593 -19.523  1.00 98.07           H  
ATOM   3529  C   ASN A 225      26.930  -2.691 -17.619  1.00 98.07           C  
ATOM   3530  CB  ASN A 225      28.494  -4.304 -18.812  1.00 98.07           C  
ATOM   3531  HB2 ASN A 225      28.093  -5.071 -18.149  1.00 98.07           H  
ATOM   3532  HB3 ASN A 225      29.385  -3.891 -18.340  1.00 98.07           H  
ATOM   3533  O   ASN A 225      25.820  -3.041 -17.202  1.00 98.07           O  
ATOM   3534  CG  ASN A 225      28.891  -4.988 -20.112  1.00 98.07           C  
ATOM   3535  ND2 ASN A 225      30.053  -5.600 -20.145  1.00 98.07           N  
ATOM   3536 HD21 ASN A 225      30.680  -5.548 -19.355  1.00 98.07           H  
ATOM   3537 HD22 ASN A 225      30.358  -5.961 -21.038  1.00 98.07           H  
ATOM   3538  OD1 ASN A 225      28.169  -5.002 -21.098  1.00 98.07           O  
ATOM   3539  N   ASP A 226      27.693  -1.826 -16.946  1.00 98.57           N  
ATOM   3540  H   ASP A 226      28.634  -1.660 -17.274  1.00 98.57           H  
ATOM   3541  CA  ASP A 226      27.284  -1.188 -15.690  1.00 98.57           C  
ATOM   3542  HA  ASP A 226      27.031  -1.953 -14.957  1.00 98.57           H  
ATOM   3543  C   ASP A 226      26.053  -0.298 -15.894  1.00 98.57           C  
ATOM   3544  CB  ASP A 226      28.429  -0.327 -15.134  1.00 98.57           C  
ATOM   3545  HB2 ASP A 226      28.796   0.335 -15.919  1.00 98.57           H  
ATOM   3546  HB3 ASP A 226      28.030   0.299 -14.336  1.00 98.57           H  
ATOM   3547  O   ASP A 226      25.113  -0.315 -15.095  1.00 98.57           O  
ATOM   3548  CG  ASP A 226      29.598  -1.123 -14.551  1.00 98.57           C  
ATOM   3549  OD1 ASP A 226      29.420  -2.331 -14.280  1.00 98.57           O  
ATOM   3550  OD2 ASP A 226      30.647  -0.477 -14.329  1.00 98.57           O  
ATOM   3551  N   LEU A 227      26.019   0.462 -16.993  1.00 98.42           N  
ATOM   3552  H   LEU A 227      26.826   0.454 -17.600  1.00 98.42           H  
ATOM   3553  CA  LEU A 227      24.882   1.303 -17.348  1.00 98.42           C  
ATOM   3554  HA  LEU A 227      24.696   1.979 -16.514  1.00 98.42           H  
ATOM   3555  C   LEU A 227      23.616   0.465 -17.555  1.00 98.42           C  
ATOM   3556  CB  LEU A 227      25.244   2.130 -18.593  1.00 98.42           C  
ATOM   3557  HB2 LEU A 227      25.518   1.450 -19.399  1.00 98.42           H  
ATOM   3558  HB3 LEU A 227      26.113   2.748 -18.365  1.00 98.42           H  
ATOM   3559  O   LEU A 227      22.552   0.840 -17.063  1.00 98.42           O  
ATOM   3560  CG  LEU A 227      24.108   3.034 -19.089  1.00 98.42           C  
ATOM   3561  HG  LEU A 227      23.239   2.415 -19.312  1.00 98.42           H  
ATOM   3562  CD1 LEU A 227      23.711   4.098 -18.062  1.00 98.42           C  
ATOM   3563 HD11 LEU A 227      24.588   4.678 -17.775  1.00 98.42           H  
ATOM   3564 HD12 LEU A 227      22.960   4.766 -18.484  1.00 98.42           H  
ATOM   3565 HD13 LEU A 227      23.289   3.621 -17.177  1.00 98.42           H  
ATOM   3566  CD2 LEU A 227      24.511   3.738 -20.384  1.00 98.42           C  
ATOM   3567 HD21 LEU A 227      24.767   2.992 -21.137  1.00 98.42           H  
ATOM   3568 HD22 LEU A 227      25.387   4.361 -20.203  1.00 98.42           H  
ATOM   3569 HD23 LEU A 227      23.695   4.361 -20.749  1.00 98.42           H  
ATOM   3570  N   ASP A 228      23.712  -0.667 -18.247  1.00 98.41           N  
ATOM   3571  H   ASP A 228      24.601  -0.917 -18.656  1.00 98.41           H  
ATOM   3572  CA  ASP A 228      22.564  -1.547 -18.468  1.00 98.41           C  
ATOM   3573  HA  ASP A 228      21.719  -0.937 -18.786  1.00 98.41           H  
ATOM   3574  C   ASP A 228      22.100  -2.238 -17.177  1.00 98.41           C  
ATOM   3575  CB  ASP A 228      22.876  -2.529 -19.604  1.00 98.41           C  
ATOM   3576  HB2 ASP A 228      22.111  -3.305 -19.610  1.00 98.41           H  
ATOM   3577  HB3 ASP A 228      23.841  -3.003 -19.423  1.00 98.41           H  
ATOM   3578  O   ASP A 228      20.895  -2.308 -16.919  1.00 98.41           O  
ATOM   3579  CG  ASP A 228      22.873  -1.852 -20.986  1.00 98.41           C  
ATOM   3580  OD1 ASP A 228      22.294  -0.733 -21.128  1.00 98.41           O  
ATOM   3581  OD2 ASP A 228      23.389  -2.485 -21.930  1.00 98.41           O  
ATOM   3582  N   THR A 229      23.027  -2.635 -16.302  1.00 98.11           N  
ATOM   3583  H   THR A 229      23.996  -2.566 -16.579  1.00 98.11           H  
ATOM   3584  CA  THR A 229      22.714  -3.156 -14.958  1.00 98.11           C  
ATOM   3585  HA  THR A 229      22.063  -4.025 -15.057  1.00 98.11           H  
ATOM   3586  C   THR A 229      21.983  -2.112 -14.104  1.00 98.11           C  
ATOM   3587  CB  THR A 229      24.004  -3.600 -14.251  1.00 98.11           C  
ATOM   3588  HB  THR A 229      24.675  -2.749 -14.132  1.00 98.11           H  
ATOM   3589  O   THR A 229      20.970  -2.403 -13.455  1.00 98.11           O  
ATOM   3590  CG2 THR A 229      23.734  -4.217 -12.878  1.00 98.11           C  
ATOM   3591 HG21 THR A 229      24.668  -4.607 -12.475  1.00 98.11           H  
ATOM   3592 HG22 THR A 229      23.350  -3.463 -12.190  1.00 98.11           H  
ATOM   3593 HG23 THR A 229      23.016  -5.032 -12.972  1.00 98.11           H  
ATOM   3594  OG1 THR A 229      24.646  -4.584 -15.028  1.00 98.11           O  
ATOM   3595  HG1 THR A 229      25.140  -4.141 -15.721  1.00 98.11           H  
ATOM   3596  N   ASN A 230      22.444  -0.861 -14.147  1.00 98.36           N  
ATOM   3597  H   ASN A 230      23.305  -0.687 -14.646  1.00 98.36           H  
ATOM   3598  CA  ASN A 230      21.802   0.252 -13.454  1.00 98.36           C  
ATOM   3599  HA  ASN A 230      21.657  -0.025 -12.410  1.00 98.36           H  
ATOM   3600  C   ASN A 230      20.408   0.551 -14.020  1.00 98.36           C  
ATOM   3601  CB  ASN A 230      22.727   1.479 -13.511  1.00 98.36           C  
ATOM   3602  HB2 ASN A 230      23.097   1.617 -14.527  1.00 98.36           H  
ATOM   3603  HB3 ASN A 230      22.166   2.369 -13.225  1.00 98.36           H  
ATOM   3604  O   ASN A 230      19.472   0.759 -13.247  1.00 98.36           O  
ATOM   3605  CG  ASN A 230      23.900   1.367 -12.552  1.00 98.36           C  
ATOM   3606  ND2 ASN A 230      24.991   2.040 -12.825  1.00 98.36           N  
ATOM   3607 HD21 ASN A 230      25.122   2.428 -13.748  1.00 98.36           H  
ATOM   3608 HD22 ASN A 230      25.775   1.841 -12.220  1.00 98.36           H  
ATOM   3609  OD1 ASN A 230      23.836   0.717 -11.524  1.00 98.36           O  
ATOM   3610  N   LYS A 231      20.222   0.507 -15.348  1.00 98.31           N  
ATOM   3611  H   LYS A 231      21.028   0.341 -15.933  1.00 98.31           H  
ATOM   3612  CA  LYS A 231      18.896   0.658 -15.977  1.00 98.31           C  
ATOM   3613  HA  LYS A 231      18.467   1.619 -15.694  1.00 98.31           H  
ATOM   3614  C   LYS A 231      17.914  -0.413 -15.501  1.00 98.31           C  
ATOM   3615  CB  LYS A 231      19.006   0.583 -17.504  1.00 98.31           C  
ATOM   3616  HB2 LYS A 231      19.603  -0.291 -17.764  1.00 98.31           H  
ATOM   3617  HB3 LYS A 231      18.008   0.431 -17.916  1.00 98.31           H  
ATOM   3618  O   LYS A 231      16.782  -0.079 -15.161  1.00 98.31           O  
ATOM   3619  CG  LYS A 231      19.596   1.833 -18.173  1.00 98.31           C  
ATOM   3620  HG2 LYS A 231      20.547   2.100 -17.712  1.00 98.31           H  
ATOM   3621  HG3 LYS A 231      18.908   2.672 -18.072  1.00 98.31           H  
ATOM   3622  CD  LYS A 231      19.805   1.501 -19.656  1.00 98.31           C  
ATOM   3623  HD2 LYS A 231      18.840   1.398 -20.152  1.00 98.31           H  
ATOM   3624  HD3 LYS A 231      20.315   0.539 -19.714  1.00 98.31           H  
ATOM   3625  CE  LYS A 231      20.658   2.529 -20.394  1.00 98.31           C  
ATOM   3626  HE2 LYS A 231      21.404   2.910 -19.697  1.00 98.31           H  
ATOM   3627  HE3 LYS A 231      20.036   3.362 -20.722  1.00 98.31           H  
ATOM   3628  NZ  LYS A 231      21.334   1.866 -21.541  1.00 98.31           N  
ATOM   3629  HZ1 LYS A 231      22.062   2.432 -21.953  1.00 98.31           H  
ATOM   3630  HZ2 LYS A 231      21.781   1.010 -21.245  1.00 98.31           H  
ATOM   3631  HZ3 LYS A 231      20.683   1.558 -22.249  1.00 98.31           H  
ATOM   3632  N   GLN A 232      18.340  -1.676 -15.438  1.00 97.71           N  
ATOM   3633  H   GLN A 232      19.276  -1.885 -15.756  1.00 97.71           H  
ATOM   3634  CA  GLN A 232      17.502  -2.775 -14.941  1.00 97.71           C  
ATOM   3635  HA  GLN A 232      16.571  -2.805 -15.507  1.00 97.71           H  
ATOM   3636  C   GLN A 232      17.130  -2.582 -13.465  1.00 97.71           C  
ATOM   3637  CB  GLN A 232      18.233  -4.111 -15.125  1.00 97.71           C  
ATOM   3638  HB2 GLN A 232      19.226  -4.043 -14.681  1.00 97.71           H  
ATOM   3639  HB3 GLN A 232      17.678  -4.888 -14.599  1.00 97.71           H  
ATOM   3640  O   GLN A 232      15.975  -2.770 -13.082  1.00 97.71           O  
ATOM   3641  CG  GLN A 232      18.362  -4.526 -16.598  1.00 97.71           C  
ATOM   3642  HG2 GLN A 232      17.371  -4.713 -17.010  1.00 97.71           H  
ATOM   3643  HG3 GLN A 232      18.820  -3.722 -17.174  1.00 97.71           H  
ATOM   3644  CD  GLN A 232      19.204  -5.788 -16.764  1.00 97.71           C  
ATOM   3645  NE2 GLN A 232      19.755  -6.028 -17.932  1.00 97.71           N  
ATOM   3646 HE21 GLN A 232      20.355  -6.840 -17.967  1.00 97.71           H  
ATOM   3647 HE22 GLN A 232      19.720  -5.342 -18.673  1.00 97.71           H  
ATOM   3648  OE1 GLN A 232      19.373  -6.588 -15.861  1.00 97.71           O  
ATOM   3649  N   SER A 233      18.082  -2.136 -12.642  1.00 98.26           N  
ATOM   3650  H   SER A 233      19.019  -2.040 -13.004  1.00 98.26           H  
ATOM   3651  CA  SER A 233      17.835  -1.840 -11.225  1.00 98.26           C  
ATOM   3652  HA  SER A 233      17.409  -2.725 -10.752  1.00 98.26           H  
ATOM   3653  C   SER A 233      16.841  -0.692 -11.032  1.00 98.26           C  
ATOM   3654  CB  SER A 233      19.151  -1.511 -10.518  1.00 98.26           C  
ATOM   3655  HB2 SER A 233      19.637  -0.663 -11.000  1.00 98.26           H  
ATOM   3656  HB3 SER A 233      18.942  -1.255  -9.479  1.00 98.26           H  
ATOM   3657  O   SER A 233      15.956  -0.784 -10.184  1.00 98.26           O  
ATOM   3658  OG  SER A 233      20.005  -2.635 -10.549  1.00 98.26           O  
ATOM   3659  HG  SER A 233      20.413  -2.696 -11.416  1.00 98.26           H  
ATOM   3660  N   ILE A 234      16.943   0.370 -11.839  1.00 98.29           N  
ATOM   3661  H   ILE A 234      17.710   0.398 -12.496  1.00 98.29           H  
ATOM   3662  CA  ILE A 234      15.989   1.490 -11.835  1.00 98.29           C  
ATOM   3663  HA  ILE A 234      15.902   1.874 -10.819  1.00 98.29           H  
ATOM   3664  C   ILE A 234      14.591   1.016 -12.243  1.00 98.29           C  
ATOM   3665  CB  ILE A 234      16.496   2.634 -12.745  1.00 98.29           C  
ATOM   3666  HB  ILE A 234      16.810   2.205 -13.697  1.00 98.29           H  
ATOM   3667  O   ILE A 234      13.616   1.400 -11.599  1.00 98.29           O  
ATOM   3668  CG1 ILE A 234      17.711   3.327 -12.087  1.00 98.29           C  
ATOM   3669 HG12 ILE A 234      17.377   3.903 -11.224  1.00 98.29           H  
ATOM   3670 HG13 ILE A 234      18.411   2.574 -11.724  1.00 98.29           H  
ATOM   3671  CG2 ILE A 234      15.391   3.671 -13.032  1.00 98.29           C  
ATOM   3672 HG21 ILE A 234      14.990   4.060 -12.095  1.00 98.29           H  
ATOM   3673 HG22 ILE A 234      14.584   3.217 -13.607  1.00 98.29           H  
ATOM   3674 HG23 ILE A 234      15.781   4.497 -13.627  1.00 98.29           H  
ATOM   3675  CD1 ILE A 234      18.484   4.252 -13.037  1.00 98.29           C  
ATOM   3676 HD11 ILE A 234      18.769   3.706 -13.936  1.00 98.29           H  
ATOM   3677 HD12 ILE A 234      19.388   4.600 -12.537  1.00 98.29           H  
ATOM   3678 HD13 ILE A 234      17.885   5.121 -13.308  1.00 98.29           H  
ATOM   3679  N   ALA A 235      14.480   0.173 -13.274  1.00 97.64           N  
ATOM   3680  H   ALA A 235      15.311  -0.095 -13.782  1.00 97.64           H  
ATOM   3681  CA  ALA A 235      13.200  -0.402 -13.683  1.00 97.64           C  
ATOM   3682  HA  ALA A 235      12.516   0.409 -13.931  1.00 97.64           H  
ATOM   3683  C   ALA A 235      12.554  -1.198 -12.536  1.00 97.64           C  
ATOM   3684  CB  ALA A 235      13.408  -1.247 -14.945  1.00 97.64           C  
ATOM   3685  HB1 ALA A 235      14.073  -2.085 -14.737  1.00 97.64           H  
ATOM   3686  HB2 ALA A 235      13.837  -0.635 -15.737  1.00 97.64           H  
ATOM   3687  HB3 ALA A 235      12.446  -1.639 -15.277  1.00 97.64           H  
ATOM   3688  O   ALA A 235      11.413  -0.918 -12.176  1.00 97.64           O  
ATOM   3689  N   ARG A 236      13.318  -2.080 -11.873  1.00 97.35           N  
ATOM   3690  H   ARG A 236      14.246  -2.263 -12.227  1.00 97.35           H  
ATOM   3691  CA  ARG A 236      12.839  -2.839 -10.705  1.00 97.35           C  
ATOM   3692  HA  ARG A 236      11.960  -3.407 -11.009  1.00 97.35           H  
ATOM   3693  C   ARG A 236      12.375  -1.925  -9.565  1.00 97.35           C  
ATOM   3694  CB  ARG A 236      13.932  -3.813 -10.235  1.00 97.35           C  
ATOM   3695  HB2 ARG A 236      14.788  -3.243  -9.873  1.00 97.35           H  
ATOM   3696  HB3 ARG A 236      14.254  -4.425 -11.078  1.00 97.35           H  
ATOM   3697  O   ARG A 236      11.298  -2.134  -9.017  1.00 97.35           O  
ATOM   3698  CG  ARG A 236      13.413  -4.740  -9.118  1.00 97.35           C  
ATOM   3699  HG2 ARG A 236      13.023  -4.147  -8.292  1.00 97.35           H  
ATOM   3700  HG3 ARG A 236      12.592  -5.338  -9.514  1.00 97.35           H  
ATOM   3701  CD  ARG A 236      14.484  -5.691  -8.563  1.00 97.35           C  
ATOM   3702  HD2 ARG A 236      14.858  -6.313  -9.378  1.00 97.35           H  
ATOM   3703  HD3 ARG A 236      14.016  -6.346  -7.829  1.00 97.35           H  
ATOM   3704  NE  ARG A 236      15.612  -4.976  -7.932  1.00 97.35           N  
ATOM   3705  HE  ARG A 236      16.468  -4.925  -8.465  1.00 97.35           H  
ATOM   3706  NH1 ARG A 236      14.588  -4.308  -5.966  1.00 97.35           N  
ATOM   3707 HH11 ARG A 236      13.707  -4.767  -6.148  1.00 97.35           H  
ATOM   3708 HH12 ARG A 236      14.489  -3.632  -5.222  1.00 97.35           H  
ATOM   3709  NH2 ARG A 236      16.616  -3.603  -6.437  1.00 97.35           N  
ATOM   3710 HH21 ARG A 236      17.410  -3.520  -7.055  1.00 97.35           H  
ATOM   3711 HH22 ARG A 236      16.479  -2.892  -5.733  1.00 97.35           H  
ATOM   3712  CZ  ARG A 236      15.589  -4.317  -6.785  1.00 97.35           C  
ATOM   3713  N   HIS A 237      13.154  -0.899  -9.216  1.00 98.12           N  
ATOM   3714  H   HIS A 237      14.045  -0.784  -9.677  1.00 98.12           H  
ATOM   3715  CA  HIS A 237      12.756   0.050  -8.170  1.00 98.12           C  
ATOM   3716  HA  HIS A 237      12.511  -0.506  -7.265  1.00 98.12           H  
ATOM   3717  C   HIS A 237      11.496   0.849  -8.539  1.00 98.12           C  
ATOM   3718  CB  HIS A 237      13.910   1.015  -7.861  1.00 98.12           C  
ATOM   3719  HB2 HIS A 237      14.255   1.464  -8.792  1.00 98.12           H  
ATOM   3720  HB3 HIS A 237      13.525   1.816  -7.231  1.00 98.12           H  
ATOM   3721  O   HIS A 237      10.702   1.171  -7.658  1.00 98.12           O  
ATOM   3722  CG  HIS A 237      15.086   0.407  -7.137  1.00 98.12           C  
ATOM   3723  CD2 HIS A 237      15.067  -0.612  -6.220  1.00 98.12           C  
ATOM   3724  HD2 HIS A 237      14.192  -1.155  -5.896  1.00 98.12           H  
ATOM   3725  ND1 HIS A 237      16.382   0.860  -7.208  1.00 98.12           N  
ATOM   3726  HD1 HIS A 237      16.711   1.612  -7.797  1.00 98.12           H  
ATOM   3727  CE1 HIS A 237      17.130   0.130  -6.366  1.00 98.12           C  
ATOM   3728  HE1 HIS A 237      18.190   0.261  -6.208  1.00 98.12           H  
ATOM   3729  NE2 HIS A 237      16.376  -0.793  -5.747  1.00 98.12           N  
ATOM   3730  N   ASN A 238      11.284   1.163  -9.821  1.00 97.67           N  
ATOM   3731  H   ASN A 238      11.968   0.891 -10.512  1.00 97.67           H  
ATOM   3732  CA  ASN A 238      10.060   1.828 -10.271  1.00 97.67           C  
ATOM   3733  HA  ASN A 238       9.875   2.693  -9.633  1.00 97.67           H  
ATOM   3734  C   ASN A 238       8.827   0.924 -10.133  1.00 97.67           C  
ATOM   3735  CB  ASN A 238      10.232   2.310 -11.718  1.00 97.67           C  
ATOM   3736  HB2 ASN A 238      10.675   1.517 -12.320  1.00 97.67           H  
ATOM   3737  HB3 ASN A 238       9.251   2.532 -12.137  1.00 97.67           H  
ATOM   3738  O   ASN A 238       7.774   1.407  -9.711  1.00 97.67           O  
ATOM   3739  CG  ASN A 238      11.061   3.574 -11.835  1.00 97.67           C  
ATOM   3740  ND2 ASN A 238      11.737   3.754 -12.944  1.00 97.67           N  
ATOM   3741 HD21 ASN A 238      11.770   3.007 -13.623  1.00 97.67           H  
ATOM   3742 HD22 ASN A 238      12.317   4.580 -12.983  1.00 97.67           H  
ATOM   3743  OD1 ASN A 238      11.074   4.444 -10.978  1.00 97.67           O  
ATOM   3744  N   ASP A 239       8.959  -0.370 -10.432  1.00 97.51           N  
ATOM   3745  H   ASP A 239       9.816  -0.694 -10.855  1.00 97.51           H  
ATOM   3746  CA  ASP A 239       7.882  -1.345 -10.231  1.00 97.51           C  
ATOM   3747  HA  ASP A 239       6.986  -0.996 -10.743  1.00 97.51           H  
ATOM   3748  C   ASP A 239       7.537  -1.485  -8.740  1.00 97.51           C  
ATOM   3749  CB  ASP A 239       8.276  -2.705 -10.832  1.00 97.51           C  
ATOM   3750  HB2 ASP A 239       9.221  -3.033 -10.398  1.00 97.51           H  
ATOM   3751  HB3 ASP A 239       7.515  -3.435 -10.557  1.00 97.51           H  
ATOM   3752  O   ASP A 239       6.368  -1.419  -8.355  1.00 97.51           O  
ATOM   3753  CG  ASP A 239       8.392  -2.699 -12.361  1.00 97.51           C  
ATOM   3754  OD1 ASP A 239       7.749  -1.834 -13.002  1.00 97.51           O  
ATOM   3755  OD2 ASP A 239       9.099  -3.591 -12.880  1.00 97.51           O  
ATOM   3756  N   GLU A 240       8.549  -1.573  -7.874  1.00 97.92           N  
ATOM   3757  H   GLU A 240       9.483  -1.662  -8.249  1.00 97.92           H  
ATOM   3758  CA  GLU A 240       8.371  -1.608  -6.416  1.00 97.92           C  
ATOM   3759  HA  GLU A 240       7.714  -2.437  -6.154  1.00 97.92           H  
ATOM   3760  C   GLU A 240       7.714  -0.332  -5.879  1.00 97.92           C  
ATOM   3761  CB  GLU A 240       9.730  -1.821  -5.735  1.00 97.92           C  
ATOM   3762  HB2 GLU A 240       9.634  -1.627  -4.667  1.00 97.92           H  
ATOM   3763  HB3 GLU A 240      10.457  -1.126  -6.155  1.00 97.92           H  
ATOM   3764  O   GLU A 240       6.802  -0.398  -5.052  1.00 97.92           O  
ATOM   3765  CG  GLU A 240      10.203  -3.264  -5.928  1.00 97.92           C  
ATOM   3766  HG2 GLU A 240      10.156  -3.523  -6.986  1.00 97.92           H  
ATOM   3767  HG3 GLU A 240       9.514  -3.923  -5.399  1.00 97.92           H  
ATOM   3768  CD  GLU A 240      11.628  -3.531  -5.435  1.00 97.92           C  
ATOM   3769  OE1 GLU A 240      12.040  -4.710  -5.543  1.00 97.92           O  
ATOM   3770  OE2 GLU A 240      12.362  -2.600  -5.023  1.00 97.92           O  
ATOM   3771  N   LEU A 241       8.116   0.838  -6.383  1.00 98.10           N  
ATOM   3772  H   LEU A 241       8.893   0.834  -7.028  1.00 98.10           H  
ATOM   3773  CA  LEU A 241       7.499   2.114  -6.029  1.00 98.10           C  
ATOM   3774  HA  LEU A 241       7.523   2.206  -4.943  1.00 98.10           H  
ATOM   3775  C   LEU A 241       6.031   2.176  -6.473  1.00 98.10           C  
ATOM   3776  CB  LEU A 241       8.330   3.247  -6.657  1.00 98.10           C  
ATOM   3777  HB2 LEU A 241       9.363   3.146  -6.324  1.00 98.10           H  
ATOM   3778  HB3 LEU A 241       8.317   3.127  -7.741  1.00 98.10           H  
ATOM   3779  O   LEU A 241       5.200   2.752  -5.769  1.00 98.10           O  
ATOM   3780  CG  LEU A 241       7.836   4.662  -6.314  1.00 98.10           C  
ATOM   3781  HG  LEU A 241       6.806   4.789  -6.648  1.00 98.10           H  
ATOM   3782  CD1 LEU A 241       7.910   4.958  -4.814  1.00 98.10           C  
ATOM   3783 HD11 LEU A 241       8.919   4.766  -4.448  1.00 98.10           H  
ATOM   3784 HD12 LEU A 241       7.209   4.321  -4.276  1.00 98.10           H  
ATOM   3785 HD13 LEU A 241       7.648   5.998  -4.620  1.00 98.10           H  
ATOM   3786  CD2 LEU A 241       8.691   5.695  -7.050  1.00 98.10           C  
ATOM   3787 HD21 LEU A 241       9.735   5.580  -6.758  1.00 98.10           H  
ATOM   3788 HD22 LEU A 241       8.613   5.533  -8.125  1.00 98.10           H  
ATOM   3789 HD23 LEU A 241       8.361   6.705  -6.807  1.00 98.10           H  
ATOM   3790  N   SER A 242       5.700   1.583  -7.621  1.00 97.74           N  
ATOM   3791  H   SER A 242       6.436   1.139  -8.153  1.00 97.74           H  
ATOM   3792  CA  SER A 242       4.324   1.473  -8.112  1.00 97.74           C  
ATOM   3793  HA  SER A 242       3.882   2.468  -8.154  1.00 97.74           H  
ATOM   3794  C   SER A 242       3.464   0.617  -7.177  1.00 97.74           C  
ATOM   3795  CB  SER A 242       4.330   0.893  -9.527  1.00 97.74           C  
ATOM   3796  HB2 SER A 242       5.040   1.444 -10.144  1.00 97.74           H  
ATOM   3797  HB3 SER A 242       4.627  -0.155  -9.502  1.00 97.74           H  
ATOM   3798  O   SER A 242       2.384   1.048  -6.769  1.00 97.74           O  
ATOM   3799  OG  SER A 242       3.043   0.996 -10.101  1.00 97.74           O  
ATOM   3800  HG  SER A 242       3.037   0.430 -10.877  1.00 97.74           H  
ATOM   3801  N   ILE A 243       3.975  -0.545  -6.753  1.00 97.79           N  
ATOM   3802  H   ILE A 243       4.867  -0.837  -7.126  1.00 97.79           H  
ATOM   3803  CA  ILE A 243       3.310  -1.423  -5.776  1.00 97.79           C  
ATOM   3804  HA  ILE A 243       2.319  -1.681  -6.149  1.00 97.79           H  
ATOM   3805  C   ILE A 243       3.117  -0.694  -4.443  1.00 97.79           C  
ATOM   3806  CB  ILE A 243       4.118  -2.729  -5.591  1.00 97.79           C  
ATOM   3807  HB  ILE A 243       5.151  -2.469  -5.358  1.00 97.79           H  
ATOM   3808  O   ILE A 243       2.014  -0.684  -3.895  1.00 97.79           O  
ATOM   3809  CG1 ILE A 243       4.100  -3.559  -6.895  1.00 97.79           C  
ATOM   3810 HG12 ILE A 243       4.321  -2.916  -7.747  1.00 97.79           H  
ATOM   3811 HG13 ILE A 243       3.104  -3.973  -7.049  1.00 97.79           H  
ATOM   3812  CG2 ILE A 243       3.560  -3.569  -4.423  1.00 97.79           C  
ATOM   3813 HG21 ILE A 243       2.509  -3.800  -4.596  1.00 97.79           H  
ATOM   3814 HG22 ILE A 243       4.118  -4.500  -4.319  1.00 97.79           H  
ATOM   3815 HG23 ILE A 243       3.657  -3.034  -3.479  1.00 97.79           H  
ATOM   3816  CD1 ILE A 243       5.126  -4.700  -6.915  1.00 97.79           C  
ATOM   3817 HD11 ILE A 243       4.872  -5.463  -6.178  1.00 97.79           H  
ATOM   3818 HD12 ILE A 243       5.128  -5.161  -7.902  1.00 97.79           H  
ATOM   3819 HD13 ILE A 243       6.122  -4.308  -6.709  1.00 97.79           H  
ATOM   3820  N   LEU A 244       4.157  -0.023  -3.942  1.00 98.07           N  
ATOM   3821  H   LEU A 244       5.048  -0.094  -4.413  1.00 98.07           H  
ATOM   3822  CA  LEU A 244       4.081   0.717  -2.684  1.00 98.07           C  
ATOM   3823  HA  LEU A 244       3.772   0.015  -1.910  1.00 98.07           H  
ATOM   3824  C   LEU A 244       3.027   1.832  -2.745  1.00 98.07           C  
ATOM   3825  CB  LEU A 244       5.477   1.263  -2.342  1.00 98.07           C  
ATOM   3826  HB2 LEU A 244       5.775   1.969  -3.117  1.00 98.07           H  
ATOM   3827  HB3 LEU A 244       6.188   0.437  -2.350  1.00 98.07           H  
ATOM   3828  O   LEU A 244       2.267   2.006  -1.795  1.00 98.07           O  
ATOM   3829  CG  LEU A 244       5.550   1.965  -0.973  1.00 98.07           C  
ATOM   3830  HG  LEU A 244       4.847   2.798  -0.948  1.00 98.07           H  
ATOM   3831  CD1 LEU A 244       5.238   1.015   0.186  1.00 98.07           C  
ATOM   3832 HD11 LEU A 244       5.397   1.525   1.136  1.00 98.07           H  
ATOM   3833 HD12 LEU A 244       4.194   0.703   0.143  1.00 98.07           H  
ATOM   3834 HD13 LEU A 244       5.881   0.136   0.135  1.00 98.07           H  
ATOM   3835  CD2 LEU A 244       6.955   2.531  -0.766  1.00 98.07           C  
ATOM   3836 HD21 LEU A 244       7.685   1.722  -0.764  1.00 98.07           H  
ATOM   3837 HD22 LEU A 244       7.001   3.062   0.185  1.00 98.07           H  
ATOM   3838 HD23 LEU A 244       7.193   3.227  -1.571  1.00 98.07           H  
ATOM   3839  N   ARG A 245       2.922   2.551  -3.870  1.00 98.36           N  
ATOM   3840  H   ARG A 245       3.575   2.356  -4.615  1.00 98.36           H  
ATOM   3841  CA  ARG A 245       1.864   3.555  -4.080  1.00 98.36           C  
ATOM   3842  HA  ARG A 245       1.887   4.281  -3.267  1.00 98.36           H  
ATOM   3843  C   ARG A 245       0.467   2.939  -4.033  1.00 98.36           C  
ATOM   3844  CB  ARG A 245       2.066   4.276  -5.416  1.00 98.36           C  
ATOM   3845  HB2 ARG A 245       2.279   3.543  -6.194  1.00 98.36           H  
ATOM   3846  HB3 ARG A 245       1.143   4.791  -5.682  1.00 98.36           H  
ATOM   3847  O   ARG A 245      -0.420   3.521  -3.420  1.00 98.36           O  
ATOM   3848  CG  ARG A 245       3.189   5.316  -5.358  1.00 98.36           C  
ATOM   3849  HG2 ARG A 245       2.893   6.133  -4.701  1.00 98.36           H  
ATOM   3850  HG3 ARG A 245       4.104   4.866  -4.972  1.00 98.36           H  
ATOM   3851  CD  ARG A 245       3.428   5.847  -6.773  1.00 98.36           C  
ATOM   3852  HD2 ARG A 245       2.514   6.323  -7.128  1.00 98.36           H  
ATOM   3853  HD3 ARG A 245       3.662   5.001  -7.418  1.00 98.36           H  
ATOM   3854  NE  ARG A 245       4.540   6.810  -6.814  1.00 98.36           N  
ATOM   3855  HE  ARG A 245       4.967   7.042  -5.929  1.00 98.36           H  
ATOM   3856  NH1 ARG A 245       4.584   7.068  -9.093  1.00 98.36           N  
ATOM   3857 HH11 ARG A 245       3.822   6.408  -9.161  1.00 98.36           H  
ATOM   3858 HH12 ARG A 245       5.020   7.434  -9.927  1.00 98.36           H  
ATOM   3859  NH2 ARG A 245       6.080   8.143  -7.833  1.00 98.36           N  
ATOM   3860 HH21 ARG A 245       6.498   8.510  -8.676  1.00 98.36           H  
ATOM   3861 HH22 ARG A 245       6.484   8.356  -6.932  1.00 98.36           H  
ATOM   3862  CZ  ARG A 245       5.060   7.335  -7.908  1.00 98.36           C  
ATOM   3863  N   GLN A 246       0.264   1.770  -4.639  1.00 97.70           N  
ATOM   3864  H   GLN A 246       1.037   1.327  -5.116  1.00 97.70           H  
ATOM   3865  CA  GLN A 246      -1.025   1.072  -4.572  1.00 97.70           C  
ATOM   3866  HA  GLN A 246      -1.813   1.745  -4.913  1.00 97.70           H  
ATOM   3867  C   GLN A 246      -1.377   0.666  -3.137  1.00 97.70           C  
ATOM   3868  CB  GLN A 246      -1.013  -0.164  -5.478  1.00 97.70           C  
ATOM   3869  HB2 GLN A 246      -0.150  -0.787  -5.238  1.00 97.70           H  
ATOM   3870  HB3 GLN A 246      -1.914  -0.747  -5.285  1.00 97.70           H  
ATOM   3871  O   GLN A 246      -2.512   0.864  -2.707  1.00 97.70           O  
ATOM   3872  CG  GLN A 246      -0.985   0.194  -6.969  1.00 97.70           C  
ATOM   3873  HG2 GLN A 246      -1.889   0.749  -7.220  1.00 97.70           H  
ATOM   3874  HG3 GLN A 246      -0.125   0.828  -7.185  1.00 97.70           H  
ATOM   3875  CD  GLN A 246      -0.908  -1.040  -7.863  1.00 97.70           C  
ATOM   3876  NE2 GLN A 246      -0.887  -0.864  -9.165  1.00 97.70           N  
ATOM   3877 HE21 GLN A 246      -0.847   0.065  -9.559  1.00 97.70           H  
ATOM   3878 HE22 GLN A 246      -0.808  -1.711  -9.710  1.00 97.70           H  
ATOM   3879  OE1 GLN A 246      -0.874  -2.179  -7.433  1.00 97.70           O  
ATOM   3880  N   MET A 247      -0.402   0.161  -2.376  1.00 98.37           N  
ATOM   3881  H   MET A 247       0.500  -0.009  -2.798  1.00 98.37           H  
ATOM   3882  CA  MET A 247      -0.592  -0.170  -0.960  1.00 98.37           C  
ATOM   3883  HA  MET A 247      -1.418  -0.875  -0.866  1.00 98.37           H  
ATOM   3884  C   MET A 247      -0.952   1.064  -0.126  1.00 98.37           C  
ATOM   3885  CB  MET A 247       0.676  -0.816  -0.390  1.00 98.37           C  
ATOM   3886  HB2 MET A 247       0.553  -0.913   0.688  1.00 98.37           H  
ATOM   3887  HB3 MET A 247       1.534  -0.171  -0.579  1.00 98.37           H  
ATOM   3888  O   MET A 247      -1.858   0.995   0.700  1.00 98.37           O  
ATOM   3889  CG  MET A 247       0.955  -2.204  -0.973  1.00 98.37           C  
ATOM   3890  HG2 MET A 247       0.968  -2.139  -2.061  1.00 98.37           H  
ATOM   3891  HG3 MET A 247       0.148  -2.878  -0.687  1.00 98.37           H  
ATOM   3892  SD  MET A 247       2.537  -2.919  -0.442  1.00 98.37           S  
ATOM   3893  CE  MET A 247       2.258  -3.078   1.343  1.00 98.37           C  
ATOM   3894  HE1 MET A 247       1.346  -3.647   1.523  1.00 98.37           H  
ATOM   3895  HE2 MET A 247       2.169  -2.090   1.796  1.00 98.37           H  
ATOM   3896  HE3 MET A 247       3.103  -3.600   1.793  1.00 98.37           H  
ATOM   3897  N   VAL A 248      -0.284   2.199  -0.357  1.00 98.26           N  
ATOM   3898  H   VAL A 248       0.473   2.184  -1.026  1.00 98.26           H  
ATOM   3899  CA  VAL A 248      -0.600   3.468   0.319  1.00 98.26           C  
ATOM   3900  HA  VAL A 248      -0.564   3.308   1.396  1.00 98.26           H  
ATOM   3901  C   VAL A 248      -2.026   3.916   0.002  1.00 98.26           C  
ATOM   3902  CB  VAL A 248       0.430   4.559  -0.032  1.00 98.26           C  
ATOM   3903  HB  VAL A 248       0.576   4.588  -1.112  1.00 98.26           H  
ATOM   3904  O   VAL A 248      -2.771   4.208   0.931  1.00 98.26           O  
ATOM   3905  CG1 VAL A 248       0.004   5.956   0.437  1.00 98.26           C  
ATOM   3906 HG11 VAL A 248       0.803   6.675   0.259  1.00 98.26           H  
ATOM   3907 HG12 VAL A 248      -0.242   5.945   1.499  1.00 98.26           H  
ATOM   3908 HG13 VAL A 248      -0.871   6.296  -0.119  1.00 98.26           H  
ATOM   3909  CG2 VAL A 248       1.777   4.250   0.639  1.00 98.26           C  
ATOM   3910 HG21 VAL A 248       2.526   4.970   0.307  1.00 98.26           H  
ATOM   3911 HG22 VAL A 248       2.117   3.248   0.378  1.00 98.26           H  
ATOM   3912 HG23 VAL A 248       1.674   4.311   1.722  1.00 98.26           H  
ATOM   3913  N   ASN A 249      -2.443   3.883  -1.266  1.00 98.00           N  
ATOM   3914  H   ASN A 249      -1.775   3.676  -1.994  1.00 98.00           H  
ATOM   3915  CA  ASN A 249      -3.813   4.242  -1.649  1.00 98.00           C  
ATOM   3916  HA  ASN A 249      -4.015   5.264  -1.330  1.00 98.00           H  
ATOM   3917  C   ASN A 249      -4.858   3.335  -0.968  1.00 98.00           C  
ATOM   3918  CB  ASN A 249      -3.950   4.161  -3.177  1.00 98.00           C  
ATOM   3919  HB2 ASN A 249      -4.997   4.318  -3.435  1.00 98.00           H  
ATOM   3920  HB3 ASN A 249      -3.665   3.164  -3.512  1.00 98.00           H  
ATOM   3921  O   ASN A 249      -5.877   3.822  -0.487  1.00 98.00           O  
ATOM   3922  CG  ASN A 249      -3.139   5.192  -3.943  1.00 98.00           C  
ATOM   3923  ND2 ASN A 249      -3.015   5.011  -5.237  1.00 98.00           N  
ATOM   3924 HD21 ASN A 249      -3.485   4.235  -5.680  1.00 98.00           H  
ATOM   3925 HD22 ASN A 249      -2.511   5.742  -5.719  1.00 98.00           H  
ATOM   3926  OD1 ASN A 249      -2.617   6.169  -3.444  1.00 98.00           O  
ATOM   3927  N   SER A 250      -4.590   2.026  -0.867  1.00 97.99           N  
ATOM   3928  H   SER A 250      -3.749   1.672  -1.300  1.00 97.99           H  
ATOM   3929  CA  SER A 250      -5.461   1.092  -0.134  1.00 97.99           C  
ATOM   3930  HA  SER A 250      -6.461   1.133  -0.565  1.00 97.99           H  
ATOM   3931  C   SER A 250      -5.568   1.459   1.349  1.00 97.99           C  
ATOM   3932  CB  SER A 250      -4.930  -0.337  -0.262  1.00 97.99           C  
ATOM   3933  HB2 SER A 250      -3.976  -0.422   0.260  1.00 97.99           H  
ATOM   3934  HB3 SER A 250      -4.770  -0.567  -1.315  1.00 97.99           H  
ATOM   3935  O   SER A 250      -6.662   1.460   1.905  1.00 97.99           O  
ATOM   3936  OG  SER A 250      -5.838  -1.281   0.276  1.00 97.99           O  
ATOM   3937  HG  SER A 250      -6.194  -0.970   1.111  1.00 97.99           H  
ATOM   3938  N   LEU A 251      -4.448   1.809   1.990  1.00 98.50           N  
ATOM   3939  H   LEU A 251      -3.576   1.800   1.481  1.00 98.50           H  
ATOM   3940  CA  LEU A 251      -4.440   2.240   3.390  1.00 98.50           C  
ATOM   3941  HA  LEU A 251      -4.970   1.498   3.987  1.00 98.50           H  
ATOM   3942  C   LEU A 251      -5.181   3.570   3.595  1.00 98.50           C  
ATOM   3943  CB  LEU A 251      -2.988   2.363   3.885  1.00 98.50           C  
ATOM   3944  HB2 LEU A 251      -2.427   2.962   3.168  1.00 98.50           H  
ATOM   3945  HB3 LEU A 251      -2.988   2.903   4.831  1.00 98.50           H  
ATOM   3946  O   LEU A 251      -5.828   3.757   4.625  1.00 98.50           O  
ATOM   3947  CG  LEU A 251      -2.264   1.024   4.097  1.00 98.50           C  
ATOM   3948  HG  LEU A 251      -2.338   0.408   3.201  1.00 98.50           H  
ATOM   3949  CD1 LEU A 251      -0.784   1.295   4.382  1.00 98.50           C  
ATOM   3950 HD11 LEU A 251      -0.260   0.349   4.524  1.00 98.50           H  
ATOM   3951 HD12 LEU A 251      -0.681   1.910   5.276  1.00 98.50           H  
ATOM   3952 HD13 LEU A 251      -0.344   1.813   3.530  1.00 98.50           H  
ATOM   3953  CD2 LEU A 251      -2.840   0.241   5.280  1.00 98.50           C  
ATOM   3954 HD21 LEU A 251      -2.821   0.851   6.184  1.00 98.50           H  
ATOM   3955 HD22 LEU A 251      -3.867  -0.052   5.065  1.00 98.50           H  
ATOM   3956 HD23 LEU A 251      -2.260  -0.668   5.438  1.00 98.50           H  
ATOM   3957  N   GLU A 252      -5.107   4.496   2.638  1.00 98.47           N  
ATOM   3958  H   GLU A 252      -4.516   4.315   1.839  1.00 98.47           H  
ATOM   3959  CA  GLU A 252      -5.872   5.747   2.667  1.00 98.47           C  
ATOM   3960  HA  GLU A 252      -5.689   6.256   3.613  1.00 98.47           H  
ATOM   3961  C   GLU A 252      -7.385   5.494   2.576  1.00 98.47           C  
ATOM   3962  CB  GLU A 252      -5.427   6.672   1.524  1.00 98.47           C  
ATOM   3963  HB2 GLU A 252      -5.425   6.114   0.587  1.00 98.47           H  
ATOM   3964  HB3 GLU A 252      -6.150   7.484   1.438  1.00 98.47           H  
ATOM   3965  O   GLU A 252      -8.165   6.123   3.302  1.00 98.47           O  
ATOM   3966  CG  GLU A 252      -4.042   7.294   1.761  1.00 98.47           C  
ATOM   3967  HG2 GLU A 252      -3.306   6.506   1.917  1.00 98.47           H  
ATOM   3968  HG3 GLU A 252      -4.089   7.882   2.678  1.00 98.47           H  
ATOM   3969  CD  GLU A 252      -3.578   8.199   0.606  1.00 98.47           C  
ATOM   3970  OE1 GLU A 252      -2.544   8.880   0.804  1.00 98.47           O  
ATOM   3971  OE2 GLU A 252      -4.271   8.261  -0.434  1.00 98.47           O  
ATOM   3972  N   ASP A 253      -7.806   4.547   1.735  1.00 97.97           N  
ATOM   3973  H   ASP A 253      -7.123   4.100   1.140  1.00 97.97           H  
ATOM   3974  CA  ASP A 253      -9.202   4.122   1.616  1.00 97.97           C  
ATOM   3975  HA  ASP A 253      -9.824   5.006   1.473  1.00 97.97           H  
ATOM   3976  C   ASP A 253      -9.706   3.433   2.899  1.00 97.97           C  
ATOM   3977  CB  ASP A 253      -9.364   3.210   0.387  1.00 97.97           C  
ATOM   3978  HB2 ASP A 253     -10.328   2.706   0.464  1.00 97.97           H  
ATOM   3979  HB3 ASP A 253      -8.589   2.443   0.393  1.00 97.97           H  
ATOM   3980  O   ASP A 253     -10.800   3.752   3.389  1.00 97.97           O  
ATOM   3981  CG  ASP A 253      -9.344   3.947  -0.960  1.00 97.97           C  
ATOM   3982  OD1 ASP A 253      -9.632   5.174  -0.985  1.00 97.97           O  
ATOM   3983  OD2 ASP A 253      -9.244   3.267  -2.000  1.00 97.97           O  
ATOM   3984  N   ASP A 254      -8.892   2.562   3.500  1.00 98.47           N  
ATOM   3985  H   ASP A 254      -8.060   2.273   3.006  1.00 98.47           H  
ATOM   3986  CA  ASP A 254      -9.185   1.926   4.790  1.00 98.47           C  
ATOM   3987  HA  ASP A 254     -10.138   1.401   4.725  1.00 98.47           H  
ATOM   3988  C   ASP A 254      -9.294   2.968   5.912  1.00 98.47           C  
ATOM   3989  CB  ASP A 254      -8.089   0.906   5.146  1.00 98.47           C  
ATOM   3990  HB2 ASP A 254      -8.219   0.615   6.188  1.00 98.47           H  
ATOM   3991  HB3 ASP A 254      -7.111   1.379   5.059  1.00 98.47           H  
ATOM   3992  O   ASP A 254     -10.236   2.953   6.710  1.00 98.47           O  
ATOM   3993  CG  ASP A 254      -8.117  -0.374   4.305  1.00 98.47           C  
ATOM   3994  OD1 ASP A 254      -9.187  -0.683   3.733  1.00 98.47           O  
ATOM   3995  OD2 ASP A 254      -7.079  -1.073   4.316  1.00 98.47           O  
ATOM   3996  N   LEU A 255      -8.372   3.935   5.955  1.00 98.26           N  
ATOM   3997  H   LEU A 255      -7.613   3.888   5.291  1.00 98.26           H  
ATOM   3998  CA  LEU A 255      -8.395   5.029   6.926  1.00 98.26           C  
ATOM   3999  HA  LEU A 255      -8.418   4.586   7.921  1.00 98.26           H  
ATOM   4000  C   LEU A 255      -9.653   5.893   6.769  1.00 98.26           C  
ATOM   4001  CB  LEU A 255      -7.109   5.859   6.774  1.00 98.26           C  
ATOM   4002  HB2 LEU A 255      -6.250   5.200   6.909  1.00 98.26           H  
ATOM   4003  HB3 LEU A 255      -7.066   6.253   5.759  1.00 98.26           H  
ATOM   4004  O   LEU A 255     -10.270   6.273   7.769  1.00 98.26           O  
ATOM   4005  CG  LEU A 255      -6.993   7.033   7.763  1.00 98.26           C  
ATOM   4006  HG  LEU A 255      -7.839   7.708   7.634  1.00 98.26           H  
ATOM   4007  CD1 LEU A 255      -6.956   6.563   9.220  1.00 98.26           C  
ATOM   4008 HD11 LEU A 255      -7.910   6.109   9.490  1.00 98.26           H  
ATOM   4009 HD12 LEU A 255      -6.156   5.835   9.353  1.00 98.26           H  
ATOM   4010 HD13 LEU A 255      -6.781   7.413   9.879  1.00 98.26           H  
ATOM   4011  CD2 LEU A 255      -5.719   7.826   7.480  1.00 98.26           C  
ATOM   4012 HD21 LEU A 255      -5.735   8.188   6.452  1.00 98.26           H  
ATOM   4013 HD22 LEU A 255      -5.648   8.679   8.155  1.00 98.26           H  
ATOM   4014 HD23 LEU A 255      -4.846   7.187   7.611  1.00 98.26           H  
ATOM   4015  N   ARG A 256     -10.070   6.181   5.529  1.00 98.05           N  
ATOM   4016  H   ARG A 256      -9.504   5.854   4.759  1.00 98.05           H  
ATOM   4017  CA  ARG A 256     -11.314   6.910   5.241  1.00 98.05           C  
ATOM   4018  HA  ARG A 256     -11.292   7.854   5.786  1.00 98.05           H  
ATOM   4019  C   ARG A 256     -12.539   6.142   5.744  1.00 98.05           C  
ATOM   4020  CB  ARG A 256     -11.385   7.204   3.733  1.00 98.05           C  
ATOM   4021  HB2 ARG A 256     -10.478   7.731   3.438  1.00 98.05           H  
ATOM   4022  HB3 ARG A 256     -11.425   6.265   3.181  1.00 98.05           H  
ATOM   4023  O   ARG A 256     -13.403   6.743   6.384  1.00 98.05           O  
ATOM   4024  CG  ARG A 256     -12.603   8.067   3.362  1.00 98.05           C  
ATOM   4025  HG2 ARG A 256     -13.523   7.525   3.581  1.00 98.05           H  
ATOM   4026  HG3 ARG A 256     -12.585   8.976   3.963  1.00 98.05           H  
ATOM   4027  CD  ARG A 256     -12.597   8.463   1.879  1.00 98.05           C  
ATOM   4028  HD2 ARG A 256     -11.661   8.977   1.659  1.00 98.05           H  
ATOM   4029  HD3 ARG A 256     -13.412   9.165   1.705  1.00 98.05           H  
ATOM   4030  NE  ARG A 256     -12.782   7.297   0.991  1.00 98.05           N  
ATOM   4031  HE  ARG A 256     -13.551   6.678   1.201  1.00 98.05           H  
ATOM   4032  NH1 ARG A 256     -10.909   7.520  -0.354  1.00 98.05           N  
ATOM   4033 HH11 ARG A 256     -10.248   6.929  -0.838  1.00 98.05           H  
ATOM   4034 HH12 ARG A 256     -10.543   8.292   0.185  1.00 98.05           H  
ATOM   4035  NH2 ARG A 256     -12.223   5.785  -0.614  1.00 98.05           N  
ATOM   4036 HH21 ARG A 256     -11.425   5.421  -1.114  1.00 98.05           H  
ATOM   4037 HH22 ARG A 256     -12.926   5.129  -0.306  1.00 98.05           H  
ATOM   4038  CZ  ARG A 256     -11.985   6.893   0.015  1.00 98.05           C  
ATOM   4039  N   THR A 257     -12.587   4.833   5.513  1.00 97.63           N  
ATOM   4040  H   THR A 257     -11.842   4.426   4.965  1.00 97.63           H  
ATOM   4041  CA  THR A 257     -13.673   3.947   5.966  1.00 97.63           C  
ATOM   4042  HA  THR A 257     -14.627   4.336   5.608  1.00 97.63           H  
ATOM   4043  C   THR A 257     -13.739   3.868   7.493  1.00 97.63           C  
ATOM   4044  CB  THR A 257     -13.480   2.545   5.368  1.00 97.63           C  
ATOM   4045  HB  THR A 257     -12.544   2.112   5.721  1.00 97.63           H  
ATOM   4046  O   THR A 257     -14.808   4.017   8.095  1.00 97.63           O  
ATOM   4047  CG2 THR A 257     -14.630   1.603   5.721  1.00 97.63           C  
ATOM   4048 HG21 THR A 257     -14.635   1.393   6.791  1.00 97.63           H  
ATOM   4049 HG22 THR A 257     -14.496   0.662   5.187  1.00 97.63           H  
ATOM   4050 HG23 THR A 257     -15.581   2.048   5.428  1.00 97.63           H  
ATOM   4051  OG1 THR A 257     -13.433   2.657   3.963  1.00 97.63           O  
ATOM   4052  HG1 THR A 257     -12.513   2.751   3.706  1.00 97.63           H  
ATOM   4053  N   ASN A 258     -12.585   3.731   8.148  1.00 98.11           N  
ATOM   4054  H   ASN A 258     -11.751   3.543   7.611  1.00 98.11           H  
ATOM   4055  CA  ASN A 258     -12.485   3.739   9.606  1.00 98.11           C  
ATOM   4056  HA  ASN A 258     -13.150   2.977  10.012  1.00 98.11           H  
ATOM   4057  C   ASN A 258     -12.937   5.078  10.198  1.00 98.11           C  
ATOM   4058  CB  ASN A 258     -11.038   3.405  10.006  1.00 98.11           C  
ATOM   4059  HB2 ASN A 258     -10.889   3.645  11.058  1.00 98.11           H  
ATOM   4060  HB3 ASN A 258     -10.341   3.997   9.412  1.00 98.11           H  
ATOM   4061  O   ASN A 258     -13.667   5.101  11.188  1.00 98.11           O  
ATOM   4062  CG  ASN A 258     -10.718   1.930   9.838  1.00 98.11           C  
ATOM   4063  ND2 ASN A 258      -9.459   1.573   9.774  1.00 98.11           N  
ATOM   4064 HD21 ASN A 258      -9.308   0.599   9.550  1.00 98.11           H  
ATOM   4065 HD22 ASN A 258      -8.733   2.265   9.655  1.00 98.11           H  
ATOM   4066  OD1 ASN A 258     -11.587   1.078   9.809  1.00 98.11           O  
ATOM   4067  N   LYS A 259     -12.574   6.202   9.569  1.00 97.92           N  
ATOM   4068  H   LYS A 259     -11.943   6.121   8.785  1.00 97.92           H  
ATOM   4069  CA  LYS A 259     -13.022   7.537   9.989  1.00 97.92           C  
ATOM   4070  HA  LYS A 259     -12.746   7.676  11.034  1.00 97.92           H  
ATOM   4071  C   LYS A 259     -14.546   7.683   9.924  1.00 97.92           C  
ATOM   4072  CB  LYS A 259     -12.298   8.590   9.140  1.00 97.92           C  
ATOM   4073  HB2 LYS A 259     -12.593   8.485   8.096  1.00 97.92           H  
ATOM   4074  HB3 LYS A 259     -11.224   8.418   9.213  1.00 97.92           H  
ATOM   4075  O   LYS A 259     -15.136   8.239  10.846  1.00 97.92           O  
ATOM   4076  CG  LYS A 259     -12.602  10.017   9.611  1.00 97.92           C  
ATOM   4077  HG2 LYS A 259     -12.322  10.117  10.660  1.00 97.92           H  
ATOM   4078  HG3 LYS A 259     -13.667  10.222   9.505  1.00 97.92           H  
ATOM   4079  CD  LYS A 259     -11.817  11.031   8.775  1.00 97.92           C  
ATOM   4080  HD2 LYS A 259     -12.101  10.929   7.728  1.00 97.92           H  
ATOM   4081  HD3 LYS A 259     -10.751  10.829   8.879  1.00 97.92           H  
ATOM   4082  CE  LYS A 259     -12.129  12.448   9.266  1.00 97.92           C  
ATOM   4083  HE2 LYS A 259     -13.201  12.620   9.171  1.00 97.92           H  
ATOM   4084  HE3 LYS A 259     -11.879  12.509  10.325  1.00 97.92           H  
ATOM   4085  NZ  LYS A 259     -11.371  13.465   8.498  1.00 97.92           N  
ATOM   4086  HZ1 LYS A 259     -11.611  13.416   7.518  1.00 97.92           H  
ATOM   4087  HZ2 LYS A 259     -10.378  13.306   8.592  1.00 97.92           H  
ATOM   4088  HZ3 LYS A 259     -11.583  14.392   8.837  1.00 97.92           H  
ATOM   4089  N   GLN A 260     -15.187   7.170   8.872  1.00 96.82           N  
ATOM   4090  H   GLN A 260     -14.641   6.727   8.148  1.00 96.82           H  
ATOM   4091  CA  GLN A 260     -16.652   7.170   8.748  1.00 96.82           C  
ATOM   4092  HA  GLN A 260     -17.029   8.183   8.887  1.00 96.82           H  
ATOM   4093  C   GLN A 260     -17.316   6.292   9.816  1.00 96.82           C  
ATOM   4094  CB  GLN A 260     -17.048   6.682   7.349  1.00 96.82           C  
ATOM   4095  HB2 GLN A 260     -16.535   5.743   7.139  1.00 96.82           H  
ATOM   4096  HB3 GLN A 260     -18.121   6.494   7.327  1.00 96.82           H  
ATOM   4097  O   GLN A 260     -18.284   6.710  10.448  1.00 96.82           O  
ATOM   4098  CG  GLN A 260     -16.718   7.709   6.257  1.00 96.82           C  
ATOM   4099  HG2 GLN A 260     -15.674   8.016   6.332  1.00 96.82           H  
ATOM   4100  HG3 GLN A 260     -17.342   8.590   6.404  1.00 96.82           H  
ATOM   4101  CD  GLN A 260     -16.950   7.167   4.850  1.00 96.82           C  
ATOM   4102  NE2 GLN A 260     -16.956   8.015   3.845  1.00 96.82           N  
ATOM   4103 HE21 GLN A 260     -16.889   9.010   4.005  1.00 96.82           H  
ATOM   4104 HE22 GLN A 260     -17.178   7.602   2.951  1.00 96.82           H  
ATOM   4105  OE1 GLN A 260     -17.125   5.989   4.606  1.00 96.82           O  
ATOM   4106  N   SER A 261     -16.752   5.111  10.072  1.00 98.12           N  
ATOM   4107  H   SER A 261     -15.982   4.813   9.491  1.00 98.12           H  
ATOM   4108  CA  SER A 261     -17.245   4.194  11.107  1.00 98.12           C  
ATOM   4109  HA  SER A 261     -18.294   3.970  10.913  1.00 98.12           H  
ATOM   4110  C   SER A 261     -17.149   4.810  12.508  1.00 98.12           C  
ATOM   4111  CB  SER A 261     -16.461   2.880  11.059  1.00 98.12           C  
ATOM   4112  HB2 SER A 261     -15.413   3.062  11.296  1.00 98.12           H  
ATOM   4113  HB3 SER A 261     -16.874   2.195  11.799  1.00 98.12           H  
ATOM   4114  O   SER A 261     -18.100   4.743  13.283  1.00 98.12           O  
ATOM   4115  OG  SER A 261     -16.560   2.291   9.777  1.00 98.12           O  
ATOM   4116  HG  SER A 261     -16.017   2.777   9.151  1.00 98.12           H  
ATOM   4117  N   LEU A 262     -16.034   5.482  12.820  1.00 97.47           N  
ATOM   4118  H   LEU A 262     -15.272   5.478  12.157  1.00 97.47           H  
ATOM   4119  CA  LEU A 262     -15.861   6.218  14.076  1.00 97.47           C  
ATOM   4120  HA  LEU A 262     -16.048   5.540  14.909  1.00 97.47           H  
ATOM   4121  C   LEU A 262     -16.867   7.362  14.228  1.00 97.47           C  
ATOM   4122  CB  LEU A 262     -14.429   6.774  14.166  1.00 97.47           C  
ATOM   4123  HB2 LEU A 262     -14.405   7.553  14.928  1.00 97.47           H  
ATOM   4124  HB3 LEU A 262     -14.175   7.241  13.214  1.00 97.47           H  
ATOM   4125  O   LEU A 262     -17.347   7.589  15.337  1.00 97.47           O  
ATOM   4126  CG  LEU A 262     -13.357   5.731  14.524  1.00 97.47           C  
ATOM   4127  HG  LEU A 262     -13.416   4.885  13.840  1.00 97.47           H  
ATOM   4128  CD1 LEU A 262     -11.971   6.368  14.399  1.00 97.47           C  
ATOM   4129 HD11 LEU A 262     -11.816   6.699  13.372  1.00 97.47           H  
ATOM   4130 HD12 LEU A 262     -11.884   7.218  15.075  1.00 97.47           H  
ATOM   4131 HD13 LEU A 262     -11.207   5.630  14.643  1.00 97.47           H  
ATOM   4132  CD2 LEU A 262     -13.514   5.221  15.960  1.00 97.47           C  
ATOM   4133 HD21 LEU A 262     -12.688   4.553  16.203  1.00 97.47           H  
ATOM   4134 HD22 LEU A 262     -13.519   6.057  16.659  1.00 97.47           H  
ATOM   4135 HD23 LEU A 262     -14.443   4.659  16.061  1.00 97.47           H  
ATOM   4136  N   GLN A 263     -17.210   8.061  13.142  1.00 96.98           N  
ATOM   4137  H   GLN A 263     -16.765   7.852  12.260  1.00 96.98           H  
ATOM   4138  CA  GLN A 263     -18.245   9.094  13.180  1.00 96.98           C  
ATOM   4139  HA  GLN A 263     -17.994   9.789  13.981  1.00 96.98           H  
ATOM   4140  C   GLN A 263     -19.614   8.489  13.520  1.00 96.98           C  
ATOM   4141  CB  GLN A 263     -18.267   9.873  11.856  1.00 96.98           C  
ATOM   4142  HB2 GLN A 263     -17.264  10.240  11.639  1.00 96.98           H  
ATOM   4143  HB3 GLN A 263     -18.570   9.212  11.044  1.00 96.98           H  
ATOM   4144  O   GLN A 263     -20.263   8.973  14.440  1.00 96.98           O  
ATOM   4145  CG  GLN A 263     -19.238  11.064  11.903  1.00 96.98           C  
ATOM   4146  HG2 GLN A 263     -20.252  10.706  12.081  1.00 96.98           H  
ATOM   4147  HG3 GLN A 263     -19.234  11.565  10.935  1.00 96.98           H  
ATOM   4148  CD  GLN A 263     -18.863  12.087  12.971  1.00 96.98           C  
ATOM   4149  NE2 GLN A 263     -19.772  12.470  13.839  1.00 96.98           N  
ATOM   4150 HE21 GLN A 263     -20.692  12.055  13.877  1.00 96.98           H  
ATOM   4151 HE22 GLN A 263     -19.502  13.130  14.554  1.00 96.98           H  
ATOM   4152  OE1 GLN A 263     -17.732  12.552  13.040  1.00 96.98           O  
ATOM   4153  N   SER A 264     -19.999   7.381  12.875  1.00 96.99           N  
ATOM   4154  H   SER A 264     -19.419   7.036  12.124  1.00 96.99           H  
ATOM   4155  CA  SER A 264     -21.253   6.670  13.182  1.00 96.99           C  
ATOM   4156  HA  SER A 264     -22.092   7.339  12.991  1.00 96.99           H  
ATOM   4157  C   SER A 264     -21.318   6.232  14.647  1.00 96.99           C  
ATOM   4158  CB  SER A 264     -21.390   5.442  12.278  1.00 96.99           C  
ATOM   4159  HB2 SER A 264     -21.232   5.747  11.244  1.00 96.99           H  
ATOM   4160  HB3 SER A 264     -20.635   4.699  12.536  1.00 96.99           H  
ATOM   4161  O   SER A 264     -22.305   6.484  15.333  1.00 96.99           O  
ATOM   4162  OG  SER A 264     -22.678   4.863  12.380  1.00 96.99           O  
ATOM   4163  HG  SER A 264     -22.843   4.522  13.262  1.00 96.99           H  
ATOM   4164  N   ILE A 265     -20.238   5.633  15.163  1.00 98.03           N  
ATOM   4165  H   ILE A 265     -19.467   5.421  14.546  1.00 98.03           H  
ATOM   4166  CA  ILE A 265     -20.146   5.245  16.578  1.00 98.03           C  
ATOM   4167  HA  ILE A 265     -20.993   4.601  16.817  1.00 98.03           H  
ATOM   4168  C   ILE A 265     -20.252   6.477  17.487  1.00 98.03           C  
ATOM   4169  CB  ILE A 265     -18.840   4.457  16.835  1.00 98.03           C  
ATOM   4170  HB  ILE A 265     -18.008   5.029  16.425  1.00 98.03           H  
ATOM   4171  O   ILE A 265     -20.920   6.425  18.519  1.00 98.03           O  
ATOM   4172  CG1 ILE A 265     -18.894   3.083  16.127  1.00 98.03           C  
ATOM   4173 HG12 ILE A 265     -19.635   2.451  16.617  1.00 98.03           H  
ATOM   4174 HG13 ILE A 265     -19.214   3.215  15.093  1.00 98.03           H  
ATOM   4175  CG2 ILE A 265     -18.591   4.258  18.345  1.00 98.03           C  
ATOM   4176 HG21 ILE A 265     -18.442   5.218  18.838  1.00 98.03           H  
ATOM   4177 HG22 ILE A 265     -19.443   3.750  18.796  1.00 98.03           H  
ATOM   4178 HG23 ILE A 265     -17.689   3.670  18.512  1.00 98.03           H  
ATOM   4179  CD1 ILE A 265     -17.547   2.348  16.099  1.00 98.03           C  
ATOM   4180 HD11 ILE A 265     -16.777   3.000  15.686  1.00 98.03           H  
ATOM   4181 HD12 ILE A 265     -17.636   1.464  15.467  1.00 98.03           H  
ATOM   4182 HD13 ILE A 265     -17.259   2.026  17.100  1.00 98.03           H  
ATOM   4183  N   THR A 266     -19.621   7.593  17.118  1.00 98.17           N  
ATOM   4184  H   THR A 266     -19.110   7.587  16.246  1.00 98.17           H  
ATOM   4185  CA  THR A 266     -19.702   8.852  17.875  1.00 98.17           C  
ATOM   4186  HA  THR A 266     -19.375   8.666  18.898  1.00 98.17           H  
ATOM   4187  C   THR A 266     -21.143   9.364  17.942  1.00 98.17           C  
ATOM   4188  CB  THR A 266     -18.773   9.919  17.271  1.00 98.17           C  
ATOM   4189  HB  THR A 266     -19.053  10.123  16.238  1.00 98.17           H  
ATOM   4190  O   THR A 266     -21.611   9.732  19.021  1.00 98.17           O  
ATOM   4191  CG2 THR A 266     -18.801  11.236  18.046  1.00 98.17           C  
ATOM   4192 HG21 THR A 266     -19.768  11.719  17.906  1.00 98.17           H  
ATOM   4193 HG22 THR A 266     -18.629  11.053  19.107  1.00 98.17           H  
ATOM   4194 HG23 THR A 266     -18.026  11.897  17.659  1.00 98.17           H  
ATOM   4195  OG1 THR A 266     -17.439   9.458  17.302  1.00 98.17           O  
ATOM   4196  HG1 THR A 266     -17.370   8.769  16.637  1.00 98.17           H  
ATOM   4197  N   ASP A 267     -21.872   9.331  16.828  1.00 97.20           N  
ATOM   4198  H   ASP A 267     -21.428   9.045  15.967  1.00 97.20           H  
ATOM   4199  CA  ASP A 267     -23.270   9.760  16.747  1.00 97.20           C  
ATOM   4200  HA  ASP A 267     -23.355  10.768  17.153  1.00 97.20           H  
ATOM   4201  C   ASP A 267     -24.191   8.848  17.579  1.00 97.20           C  
ATOM   4202  CB  ASP A 267     -23.702   9.805  15.269  1.00 97.20           C  
ATOM   4203  HB2 ASP A 267     -23.599   8.808  14.840  1.00 97.20           H  
ATOM   4204  HB3 ASP A 267     -24.755  10.083  15.223  1.00 97.20           H  
ATOM   4205  O   ASP A 267     -25.058   9.325  18.322  1.00 97.20           O  
ATOM   4206  CG  ASP A 267     -22.901  10.802  14.415  1.00 97.20           C  
ATOM   4207  OD1 ASP A 267     -22.327  11.765  14.980  1.00 97.20           O  
ATOM   4208  OD2 ASP A 267     -22.854  10.617  13.180  1.00 97.20           O  
ATOM   4209  N   GLU A 268     -23.958   7.534  17.550  1.00 98.09           N  
ATOM   4210  H   GLU A 268     -23.282   7.188  16.884  1.00 98.09           H  
ATOM   4211  CA  GLU A 268     -24.660   6.567  18.401  1.00 98.09           C  
ATOM   4212  HA  GLU A 268     -25.734   6.666  18.250  1.00 98.09           H  
ATOM   4213  C   GLU A 268     -24.376   6.783  19.892  1.00 98.09           C  
ATOM   4214  CB  GLU A 268     -24.239   5.140  18.044  1.00 98.09           C  
ATOM   4215  HB2 GLU A 268     -23.153   5.084  17.970  1.00 98.09           H  
ATOM   4216  HB3 GLU A 268     -24.556   4.490  18.859  1.00 98.09           H  
ATOM   4217  O   GLU A 268     -25.295   6.731  20.714  1.00 98.09           O  
ATOM   4218  CG  GLU A 268     -24.867   4.622  16.747  1.00 98.09           C  
ATOM   4219  HG2 GLU A 268     -25.952   4.639  16.850  1.00 98.09           H  
ATOM   4220  HG3 GLU A 268     -24.594   5.277  15.920  1.00 98.09           H  
ATOM   4221  CD  GLU A 268     -24.406   3.186  16.466  1.00 98.09           C  
ATOM   4222  OE1 GLU A 268     -24.143   2.880  15.283  1.00 98.09           O  
ATOM   4223  OE2 GLU A 268     -24.331   2.398  17.447  1.00 98.09           O  
ATOM   4224  N   VAL A 269     -23.118   7.040  20.262  1.00 98.30           N  
ATOM   4225  H   VAL A 269     -22.408   7.044  19.543  1.00 98.30           H  
ATOM   4226  CA  VAL A 269     -22.725   7.338  21.647  1.00 98.30           C  
ATOM   4227  HA  VAL A 269     -23.085   6.536  22.292  1.00 98.30           H  
ATOM   4228  C   VAL A 269     -23.400   8.620  22.127  1.00 98.30           C  
ATOM   4229  CB  VAL A 269     -21.191   7.415  21.789  1.00 98.30           C  
ATOM   4230  HB  VAL A 269     -20.776   8.006  20.972  1.00 98.30           H  
ATOM   4231  O   VAL A 269     -23.930   8.640  23.238  1.00 98.30           O  
ATOM   4232  CG1 VAL A 269     -20.743   8.047  23.116  1.00 98.30           C  
ATOM   4233 HG11 VAL A 269     -19.659   7.978  23.207  1.00 98.30           H  
ATOM   4234 HG12 VAL A 269     -21.011   9.103  23.137  1.00 98.30           H  
ATOM   4235 HG13 VAL A 269     -21.211   7.533  23.955  1.00 98.30           H  
ATOM   4236  CG2 VAL A 269     -20.586   6.005  21.744  1.00 98.30           C  
ATOM   4237 HG21 VAL A 269     -20.923   5.476  20.853  1.00 98.30           H  
ATOM   4238 HG22 VAL A 269     -19.498   6.074  21.709  1.00 98.30           H  
ATOM   4239 HG23 VAL A 269     -20.886   5.437  22.624  1.00 98.30           H  
ATOM   4240  N   ASN A 270     -23.449   9.661  21.294  1.00 97.98           N  
ATOM   4241  H   ASN A 270     -22.991   9.579  20.398  1.00 97.98           H  
ATOM   4242  CA  ASN A 270     -24.140  10.910  21.615  1.00 97.98           C  
ATOM   4243  HA  ASN A 270     -23.770  11.289  22.567  1.00 97.98           H  
ATOM   4244  C   ASN A 270     -25.649  10.693  21.792  1.00 97.98           C  
ATOM   4245  CB  ASN A 270     -23.834  11.941  20.519  1.00 97.98           C  
ATOM   4246  HB2 ASN A 270     -24.008  11.498  19.539  1.00 97.98           H  
ATOM   4247  HB3 ASN A 270     -24.504  12.794  20.626  1.00 97.98           H  
ATOM   4248  O   ASN A 270     -26.230  11.188  22.756  1.00 97.98           O  
ATOM   4249  CG  ASN A 270     -22.413  12.472  20.590  1.00 97.98           C  
ATOM   4250  ND2 ASN A 270     -21.855  12.868  19.471  1.00 97.98           N  
ATOM   4251 HD21 ASN A 270     -20.886  13.147  19.518  1.00 97.98           H  
ATOM   4252 HD22 ASN A 270     -22.315  12.692  18.589  1.00 97.98           H  
ATOM   4253  OD1 ASN A 270     -21.806  12.579  21.648  1.00 97.98           O  
ATOM   4254  N   THR A 271     -26.266   9.881  20.933  1.00 97.76           N  
ATOM   4255  H   THR A 271     -25.739   9.531  20.146  1.00 97.76           H  
ATOM   4256  CA  THR A 271     -27.688   9.521  21.043  1.00 97.76           C  
ATOM   4257  HA  THR A 271     -28.285  10.433  21.073  1.00 97.76           H  
ATOM   4258  C   THR A 271     -27.968   8.741  22.333  1.00 97.76           C  
ATOM   4259  CB  THR A 271     -28.118   8.700  19.818  1.00 97.76           C  
ATOM   4260  HB  THR A 271     -27.550   7.770  19.787  1.00 97.76           H  
ATOM   4261  O   THR A 271     -28.900   9.052  23.073  1.00 97.76           O  
ATOM   4262  CG2 THR A 271     -29.609   8.358  19.838  1.00 97.76           C  
ATOM   4263 HG21 THR A 271     -29.841   7.727  20.697  1.00 97.76           H  
ATOM   4264 HG22 THR A 271     -29.862   7.816  18.927  1.00 97.76           H  
ATOM   4265 HG23 THR A 271     -30.205   9.269  19.886  1.00 97.76           H  
ATOM   4266  OG1 THR A 271     -27.867   9.414  18.630  1.00 97.76           O  
ATOM   4267  HG1 THR A 271     -26.926   9.398  18.442  1.00 97.76           H  
ATOM   4268  N   LYS A 272     -27.131   7.749  22.666  1.00 98.21           N  
ATOM   4269  H   LYS A 272     -26.382   7.525  22.027  1.00 98.21           H  
ATOM   4270  CA  LYS A 272     -27.251   6.988  23.921  1.00 98.21           C  
ATOM   4271  HA  LYS A 272     -28.271   6.616  24.015  1.00 98.21           H  
ATOM   4272  C   LYS A 272     -27.021   7.862  25.150  1.00 98.21           C  
ATOM   4273  CB  LYS A 272     -26.275   5.805  23.916  1.00 98.21           C  
ATOM   4274  HB2 LYS A 272     -26.178   5.419  24.930  1.00 98.21           H  
ATOM   4275  HB3 LYS A 272     -25.294   6.143  23.581  1.00 98.21           H  
ATOM   4276  O   LYS A 272     -27.708   7.675  26.150  1.00 98.21           O  
ATOM   4277  CG  LYS A 272     -26.780   4.673  23.013  1.00 98.21           C  
ATOM   4278  HG2 LYS A 272     -26.925   5.045  21.998  1.00 98.21           H  
ATOM   4279  HG3 LYS A 272     -27.738   4.316  23.392  1.00 98.21           H  
ATOM   4280  CD  LYS A 272     -25.783   3.510  22.985  1.00 98.21           C  
ATOM   4281  HD2 LYS A 272     -25.615   3.144  23.998  1.00 98.21           H  
ATOM   4282  HD3 LYS A 272     -24.842   3.869  22.567  1.00 98.21           H  
ATOM   4283  CE  LYS A 272     -26.346   2.388  22.108  1.00 98.21           C  
ATOM   4284  HE2 LYS A 272     -27.249   1.993  22.574  1.00 98.21           H  
ATOM   4285  HE3 LYS A 272     -26.630   2.820  21.148  1.00 98.21           H  
ATOM   4286  NZ  LYS A 272     -25.358   1.307  21.881  1.00 98.21           N  
ATOM   4287  HZ1 LYS A 272     -24.563   1.679  21.381  1.00 98.21           H  
ATOM   4288  HZ2 LYS A 272     -25.750   0.595  21.281  1.00 98.21           H  
ATOM   4289  HZ3 LYS A 272     -25.047   0.892  22.748  1.00 98.21           H  
ATOM   4290  N   LYS A 273     -26.090   8.816  25.082  1.00 98.19           N  
ATOM   4291  H   LYS A 273     -25.543   8.880  24.235  1.00 98.19           H  
ATOM   4292  CA  LYS A 273     -25.852   9.794  26.147  1.00 98.19           C  
ATOM   4293  HA  LYS A 273     -25.637   9.264  27.074  1.00 98.19           H  
ATOM   4294  C   LYS A 273     -27.101  10.635  26.411  1.00 98.19           C  
ATOM   4295  CB  LYS A 273     -24.639  10.654  25.770  1.00 98.19           C  
ATOM   4296  HB2 LYS A 273     -23.785  10.000  25.594  1.00 98.19           H  
ATOM   4297  HB3 LYS A 273     -24.852  11.198  24.850  1.00 98.19           H  
ATOM   4298  O   LYS A 273     -27.463  10.800  27.570  1.00 98.19           O  
ATOM   4299  CG  LYS A 273     -24.273  11.660  26.866  1.00 98.19           C  
ATOM   4300  HG2 LYS A 273     -25.119  12.317  27.068  1.00 98.19           H  
ATOM   4301  HG3 LYS A 273     -24.010  11.124  27.779  1.00 98.19           H  
ATOM   4302  CD  LYS A 273     -23.089  12.509  26.402  1.00 98.19           C  
ATOM   4303  HD2 LYS A 273     -23.364  13.022  25.480  1.00 98.19           H  
ATOM   4304  HD3 LYS A 273     -22.234  11.861  26.207  1.00 98.19           H  
ATOM   4305  CE  LYS A 273     -22.732  13.537  27.476  1.00 98.19           C  
ATOM   4306  HE2 LYS A 273     -23.625  14.119  27.705  1.00 98.19           H  
ATOM   4307  HE3 LYS A 273     -22.434  13.010  28.383  1.00 98.19           H  
ATOM   4308  NZ  LYS A 273     -21.648  14.430  27.004  1.00 98.19           N  
ATOM   4309  HZ1 LYS A 273     -21.420  15.118  27.707  1.00 98.19           H  
ATOM   4310  HZ2 LYS A 273     -20.823  13.894  26.777  1.00 98.19           H  
ATOM   4311  HZ3 LYS A 273     -21.947  14.911  26.168  1.00 98.19           H  
ATOM   4312  N   GLU A 274     -27.784  11.094  25.365  1.00 96.35           N  
ATOM   4313  H   GLU A 274     -27.413  10.968  24.434  1.00 96.35           H  
ATOM   4314  CA  GLU A 274     -29.019  11.868  25.519  1.00 96.35           C  
ATOM   4315  HA  GLU A 274     -28.821  12.660  26.241  1.00 96.35           H  
ATOM   4316  C   GLU A 274     -30.161  11.032  26.109  1.00 96.35           C  
ATOM   4317  CB  GLU A 274     -29.396  12.500  24.169  1.00 96.35           C  
ATOM   4318  HB2 GLU A 274     -29.732  11.721  23.484  1.00 96.35           H  
ATOM   4319  HB3 GLU A 274     -28.512  12.965  23.734  1.00 96.35           H  
ATOM   4320  O   GLU A 274     -30.824  11.460  27.051  1.00 96.35           O  
ATOM   4321  CG  GLU A 274     -30.495  13.565  24.295  1.00 96.35           C  
ATOM   4322  HG2 GLU A 274     -31.414  13.080  24.625  1.00 96.35           H  
ATOM   4323  HG3 GLU A 274     -30.680  13.984  23.306  1.00 96.35           H  
ATOM   4324  CD  GLU A 274     -30.134  14.708  25.265  1.00 96.35           C  
ATOM   4325  OE1 GLU A 274     -31.072  15.379  25.738  1.00 96.35           O  
ATOM   4326  OE2 GLU A 274     -28.926  14.898  25.567  1.00 96.35           O  
ATOM   4327  N   ASN A 275     -30.313   9.782  25.663  1.00 97.60           N  
ATOM   4328  H   ASN A 275     -29.801   9.505  24.838  1.00 97.60           H  
ATOM   4329  CA  ASN A 275     -31.281   8.855  26.256  1.00 97.60           C  
ATOM   4330  HA  ASN A 275     -32.277   9.292  26.180  1.00 97.60           H  
ATOM   4331  C   ASN A 275     -31.008   8.608  27.751  1.00 97.60           C  
ATOM   4332  CB  ASN A 275     -31.249   7.531  25.477  1.00 97.60           C  
ATOM   4333  HB2 ASN A 275     -31.880   6.806  25.990  1.00 97.60           H  
ATOM   4334  HB3 ASN A 275     -30.229   7.148  25.456  1.00 97.60           H  
ATOM   4335  O   ASN A 275     -31.939   8.540  28.551  1.00 97.60           O  
ATOM   4336  CG  ASN A 275     -31.765   7.650  24.054  1.00 97.60           C  
ATOM   4337  ND2 ASN A 275     -31.488   6.676  23.221  1.00 97.60           N  
ATOM   4338 HD21 ASN A 275     -31.847   6.811  22.286  1.00 97.60           H  
ATOM   4339 HD22 ASN A 275     -30.943   5.878  23.515  1.00 97.60           H  
ATOM   4340  OD1 ASN A 275     -32.449   8.577  23.668  1.00 97.60           O  
ATOM   4341  N   ILE A 276     -29.736   8.489  28.148  1.00 98.17           N  
ATOM   4342  H   ILE A 276     -29.013   8.537  27.443  1.00 98.17           H  
ATOM   4343  CA  ILE A 276     -29.341   8.358  29.558  1.00 98.17           C  
ATOM   4344  HA  ILE A 276     -29.924   7.555  30.011  1.00 98.17           H  
ATOM   4345  C   ILE A 276     -29.681   9.631  30.342  1.00 98.17           C  
ATOM   4346  CB  ILE A 276     -27.843   7.989  29.669  1.00 98.17           C  
ATOM   4347  HB  ILE A 276     -27.274   8.641  29.005  1.00 98.17           H  
ATOM   4348  O   ILE A 276     -30.166   9.533  31.469  1.00 98.17           O  
ATOM   4349  CG1 ILE A 276     -27.630   6.523  29.227  1.00 98.17           C  
ATOM   4350 HG12 ILE A 276     -28.047   5.854  29.980  1.00 98.17           H  
ATOM   4351 HG13 ILE A 276     -28.170   6.340  28.297  1.00 98.17           H  
ATOM   4352  CG2 ILE A 276     -27.304   8.189  31.101  1.00 98.17           C  
ATOM   4353 HG21 ILE A 276     -26.265   7.868  31.174  1.00 98.17           H  
ATOM   4354 HG22 ILE A 276     -27.910   7.626  31.811  1.00 98.17           H  
ATOM   4355 HG23 ILE A 276     -27.330   9.246  31.365  1.00 98.17           H  
ATOM   4356  CD1 ILE A 276     -26.159   6.156  28.988  1.00 98.17           C  
ATOM   4357 HD11 ILE A 276     -25.598   6.171  29.922  1.00 98.17           H  
ATOM   4358 HD12 ILE A 276     -25.713   6.854  28.280  1.00 98.17           H  
ATOM   4359 HD13 ILE A 276     -26.107   5.150  28.571  1.00 98.17           H  
ATOM   4360  N   ASN A 277     -29.454  10.815  29.766  1.00 97.02           N  
ATOM   4361  H   ASN A 277     -29.049  10.841  28.841  1.00 97.02           H  
ATOM   4362  CA  ASN A 277     -29.826  12.081  30.400  1.00 97.02           C  
ATOM   4363  HA  ASN A 277     -29.338  12.152  31.372  1.00 97.02           H  
ATOM   4364  C   ASN A 277     -31.338  12.149  30.653  1.00 97.02           C  
ATOM   4365  CB  ASN A 277     -29.366  13.266  29.537  1.00 97.02           C  
ATOM   4366  HB2 ASN A 277     -29.752  14.188  29.972  1.00 97.02           H  
ATOM   4367  HB3 ASN A 277     -29.793  13.188  28.538  1.00 97.02           H  
ATOM   4368  O   ASN A 277     -31.748  12.472  31.766  1.00 97.02           O  
ATOM   4369  CG  ASN A 277     -27.864  13.420  29.424  1.00 97.02           C  
ATOM   4370  ND2 ASN A 277     -27.419  14.094  28.388  1.00 97.02           N  
ATOM   4371 HD21 ASN A 277     -26.420  14.213  28.295  1.00 97.02           H  
ATOM   4372 HD22 ASN A 277     -28.062  14.428  27.685  1.00 97.02           H  
ATOM   4373  OD1 ASN A 277     -27.079  12.987  30.261  1.00 97.02           O  
ATOM   4374  N   GLN A 278     -32.154  11.760  29.669  1.00 96.46           N  
ATOM   4375  H   GLN A 278     -31.760  11.562  28.761  1.00 96.46           H  
ATOM   4376  CA  GLN A 278     -33.608  11.711  29.824  1.00 96.46           C  
ATOM   4377  HA  GLN A 278     -33.944  12.703  30.128  1.00 96.46           H  
ATOM   4378  C   GLN A 278     -34.032  10.726  30.923  1.00 96.46           C  
ATOM   4379  CB  GLN A 278     -34.253  11.366  28.473  1.00 96.46           C  
ATOM   4380  HB2 GLN A 278     -33.894  12.064  27.717  1.00 96.46           H  
ATOM   4381  HB3 GLN A 278     -33.959  10.360  28.171  1.00 96.46           H  
ATOM   4382  O   GLN A 278     -34.804  11.086  31.809  1.00 96.46           O  
ATOM   4383  CG  GLN A 278     -35.788  11.440  28.526  1.00 96.46           C  
ATOM   4384  HG2 GLN A 278     -36.171  10.696  29.224  1.00 96.46           H  
ATOM   4385  HG3 GLN A 278     -36.190  11.206  27.540  1.00 96.46           H  
ATOM   4386  CD  GLN A 278     -36.288  12.825  28.926  1.00 96.46           C  
ATOM   4387  NE2 GLN A 278     -37.089  12.946  29.963  1.00 96.46           N  
ATOM   4388 HE21 GLN A 278     -37.366  12.158  30.530  1.00 96.46           H  
ATOM   4389 HE22 GLN A 278     -37.353  13.884  30.228  1.00 96.46           H  
ATOM   4390  OE1 GLN A 278     -35.949  13.828  28.320  1.00 96.46           O  
ATOM   4391  N   LEU A 279     -33.462   9.515  30.936  1.00 98.01           N  
ATOM   4392  H   LEU A 279     -32.848   9.268  30.173  1.00 98.01           H  
ATOM   4393  CA  LEU A 279     -33.732   8.525  31.985  1.00 98.01           C  
ATOM   4394  HA  LEU A 279     -34.804   8.327  32.007  1.00 98.01           H  
ATOM   4395  C   LEU A 279     -33.356   9.030  33.386  1.00 98.01           C  
ATOM   4396  CB  LEU A 279     -32.962   7.229  31.680  1.00 98.01           C  
ATOM   4397  HB2 LEU A 279     -31.935   7.489  31.425  1.00 98.01           H  
ATOM   4398  HB3 LEU A 279     -32.930   6.621  32.584  1.00 98.01           H  
ATOM   4399  O   LEU A 279     -34.029   8.697  34.361  1.00 98.01           O  
ATOM   4400  CG  LEU A 279     -33.563   6.373  30.553  1.00 98.01           C  
ATOM   4401  HG  LEU A 279     -33.710   6.978  29.658  1.00 98.01           H  
ATOM   4402  CD1 LEU A 279     -32.596   5.232  30.224  1.00 98.01           C  
ATOM   4403 HD11 LEU A 279     -31.647   5.653  29.890  1.00 98.01           H  
ATOM   4404 HD12 LEU A 279     -33.011   4.625  29.419  1.00 98.01           H  
ATOM   4405 HD13 LEU A 279     -32.433   4.612  31.105  1.00 98.01           H  
ATOM   4406  CD2 LEU A 279     -34.904   5.755  30.955  1.00 98.01           C  
ATOM   4407 HD21 LEU A 279     -35.646   6.541  31.097  1.00 98.01           H  
ATOM   4408 HD22 LEU A 279     -34.800   5.186  31.879  1.00 98.01           H  
ATOM   4409 HD23 LEU A 279     -35.262   5.102  30.159  1.00 98.01           H  
ATOM   4410  N   ASN A 280     -32.294   9.831  33.508  1.00 97.76           N  
ATOM   4411  H   ASN A 280     -31.766  10.054  32.677  1.00 97.76           H  
ATOM   4412  CA  ASN A 280     -31.900  10.429  34.783  1.00 97.76           C  
ATOM   4413  HA  ASN A 280     -31.881   9.650  35.544  1.00 97.76           H  
ATOM   4414  C   ASN A 280     -32.908  11.482  35.269  1.00 97.76           C  
ATOM   4415  CB  ASN A 280     -30.491  11.029  34.657  1.00 97.76           C  
ATOM   4416  HB2 ASN A 280     -30.421  11.614  33.740  1.00 97.76           H  
ATOM   4417  HB3 ASN A 280     -30.316  11.705  35.494  1.00 97.76           H  
ATOM   4418  O   ASN A 280     -33.215  11.516  36.464  1.00 97.76           O  
ATOM   4419  CG  ASN A 280     -29.389   9.989  34.688  1.00 97.76           C  
ATOM   4420  ND2 ASN A 280     -28.285  10.254  34.031  1.00 97.76           N  
ATOM   4421 HD21 ASN A 280     -28.265  11.049  33.409  1.00 97.76           H  
ATOM   4422 HD22 ASN A 280     -27.600   9.513  34.001  1.00 97.76           H  
ATOM   4423  OD1 ASN A 280     -29.463   8.962  35.346  1.00 97.76           O  
ATOM   4424  N   GLU A 281     -33.450  12.310  34.373  1.00 96.70           N  
ATOM   4425  H   GLU A 281     -33.161  12.250  33.407  1.00 96.70           H  
ATOM   4426  CA  GLU A 281     -34.517  13.256  34.724  1.00 96.70           C  
ATOM   4427  HA  GLU A 281     -34.219  13.808  35.616  1.00 96.70           H  
ATOM   4428  C   GLU A 281     -35.816  12.527  35.099  1.00 96.70           C  
ATOM   4429  CB  GLU A 281     -34.745  14.270  33.592  1.00 96.70           C  
ATOM   4430  HB2 GLU A 281     -35.662  14.822  33.799  1.00 96.70           H  
ATOM   4431  HB3 GLU A 281     -34.880  13.743  32.648  1.00 96.70           H  
ATOM   4432  O   GLU A 281     -36.442  12.860  36.110  1.00 96.70           O  
ATOM   4433  CG  GLU A 281     -33.595  15.285  33.447  1.00 96.70           C  
ATOM   4434  HG2 GLU A 281     -33.857  15.992  32.659  1.00 96.70           H  
ATOM   4435  HG3 GLU A 281     -32.699  14.755  33.126  1.00 96.70           H  
ATOM   4436  CD  GLU A 281     -33.292  16.070  34.744  1.00 96.70           C  
ATOM   4437  OE1 GLU A 281     -32.103  16.190  35.119  1.00 96.70           O  
ATOM   4438  OE2 GLU A 281     -34.231  16.541  35.433  1.00 96.70           O  
ATOM   4439  N   ASP A 282     -36.168  11.459  34.380  1.00 97.81           N  
ATOM   4440  H   ASP A 282     -35.680  11.283  33.514  1.00 97.81           H  
ATOM   4441  CA  ASP A 282     -37.319  10.614  34.710  1.00 97.81           C  
ATOM   4442  HA  ASP A 282     -38.215  11.234  34.743  1.00 97.81           H  
ATOM   4443  C   ASP A 282     -37.146   9.948  36.087  1.00 97.81           C  
ATOM   4444  CB  ASP A 282     -37.519   9.535  33.635  1.00 97.81           C  
ATOM   4445  HB2 ASP A 282     -36.611   8.936  33.559  1.00 97.81           H  
ATOM   4446  HB3 ASP A 282     -38.321   8.873  33.962  1.00 97.81           H  
ATOM   4447  O   ASP A 282     -38.066   9.937  36.908  1.00 97.81           O  
ATOM   4448  CG  ASP A 282     -37.885  10.062  32.241  1.00 97.81           C  
ATOM   4449  OD1 ASP A 282     -38.265  11.248  32.108  1.00 97.81           O  
ATOM   4450  OD2 ASP A 282     -37.811   9.241  31.302  1.00 97.81           O  
ATOM   4451  N   LEU A 283     -35.947   9.438  36.392  1.00 98.04           N  
ATOM   4452  H   LEU A 283     -35.244   9.439  35.666  1.00 98.04           H  
ATOM   4453  CA  LEU A 283     -35.617   8.858  37.696  1.00 98.04           C  
ATOM   4454  HA  LEU A 283     -36.331   8.060  37.898  1.00 98.04           H  
ATOM   4455  C   LEU A 283     -35.738   9.893  38.822  1.00 98.04           C  
ATOM   4456  CB  LEU A 283     -34.198   8.264  37.635  1.00 98.04           C  
ATOM   4457  HB2 LEU A 283     -33.500   9.059  37.372  1.00 98.04           H  
ATOM   4458  HB3 LEU A 283     -34.164   7.519  36.840  1.00 98.04           H  
ATOM   4459  O   LEU A 283     -36.256   9.581  39.897  1.00 98.04           O  
ATOM   4460  CG  LEU A 283     -33.722   7.614  38.947  1.00 98.04           C  
ATOM   4461  HG  LEU A 283     -33.761   8.342  39.758  1.00 98.04           H  
ATOM   4462  CD1 LEU A 283     -34.574   6.402  39.334  1.00 98.04           C  
ATOM   4463 HD11 LEU A 283     -34.587   5.683  38.515  1.00 98.04           H  
ATOM   4464 HD12 LEU A 283     -35.593   6.720  39.555  1.00 98.04           H  
ATOM   4465 HD13 LEU A 283     -34.160   5.928  40.224  1.00 98.04           H  
ATOM   4466  CD2 LEU A 283     -32.270   7.161  38.806  1.00 98.04           C  
ATOM   4467 HD21 LEU A 283     -32.186   6.436  37.996  1.00 98.04           H  
ATOM   4468 HD22 LEU A 283     -31.641   8.019  38.570  1.00 98.04           H  
ATOM   4469 HD23 LEU A 283     -31.923   6.709  39.736  1.00 98.04           H  
ATOM   4470  N   LYS A 284     -35.281  11.126  38.585  1.00 97.55           N  
ATOM   4471  H   LYS A 284     -34.868  11.304  37.681  1.00 97.55           H  
ATOM   4472  CA  LYS A 284     -35.389  12.236  39.539  1.00 97.55           C  
ATOM   4473  HA  LYS A 284     -34.968  11.926  40.495  1.00 97.55           H  
ATOM   4474  C   LYS A 284     -36.849  12.618  39.794  1.00 97.55           C  
ATOM   4475  CB  LYS A 284     -34.569  13.401  38.981  1.00 97.55           C  
ATOM   4476  HB2 LYS A 284     -34.996  13.701  38.025  1.00 97.55           H  
ATOM   4477  HB3 LYS A 284     -33.553  13.052  38.795  1.00 97.55           H  
ATOM   4478  O   LYS A 284     -37.235  12.761  40.954  1.00 97.55           O  
ATOM   4479  CG  LYS A 284     -34.506  14.624  39.904  1.00 97.55           C  
ATOM   4480  HG2 LYS A 284     -33.993  14.372  40.832  1.00 97.55           H  
ATOM   4481  HG3 LYS A 284     -35.511  14.987  40.121  1.00 97.55           H  
ATOM   4482  CD  LYS A 284     -33.731  15.697  39.140  1.00 97.55           C  
ATOM   4483  HD2 LYS A 284     -32.719  15.343  38.945  1.00 97.55           H  
ATOM   4484  HD3 LYS A 284     -34.220  15.843  38.176  1.00 97.55           H  
ATOM   4485  CE  LYS A 284     -33.672  17.042  39.853  1.00 97.55           C  
ATOM   4486  HE2 LYS A 284     -34.681  17.321  40.157  1.00 97.55           H  
ATOM   4487  HE3 LYS A 284     -33.040  16.963  40.738  1.00 97.55           H  
ATOM   4488  NZ  LYS A 284     -33.137  18.031  38.888  1.00 97.55           N  
ATOM   4489  HZ1 LYS A 284     -33.690  18.002  38.043  1.00 97.55           H  
ATOM   4490  HZ2 LYS A 284     -33.138  18.975  39.248  1.00 97.55           H  
ATOM   4491  HZ3 LYS A 284     -32.214  17.769  38.573  1.00 97.55           H  
ATOM   4492  N   SER A 285     -37.660  12.712  38.740  1.00 96.56           N  
ATOM   4493  H   SER A 285     -37.251  12.606  37.822  1.00 96.56           H  
ATOM   4494  CA  SER A 285     -39.109  12.937  38.829  1.00 96.56           C  
ATOM   4495  HA  SER A 285     -39.299  13.880  39.340  1.00 96.56           H  
ATOM   4496  C   SER A 285     -39.801  11.822  39.622  1.00 96.56           C  
ATOM   4497  CB  SER A 285     -39.681  13.033  37.411  1.00 96.56           C  
ATOM   4498  HB2 SER A 285     -39.491  12.105  36.871  1.00 96.56           H  
ATOM   4499  HB3 SER A 285     -39.192  13.850  36.881  1.00 96.56           H  
ATOM   4500  O   SER A 285     -40.500  12.078  40.604  1.00 96.56           O  
ATOM   4501  OG  SER A 285     -41.072  13.270  37.455  1.00 96.56           O  
ATOM   4502  HG  SER A 285     -41.389  13.299  36.550  1.00 96.56           H  
ATOM   4503  N   ASN A 286     -39.511  10.562  39.290  1.00 97.64           N  
ATOM   4504  H   ASN A 286     -38.960  10.403  38.459  1.00 97.64           H  
ATOM   4505  CA  ASN A 286     -40.059   9.403  39.993  1.00 97.64           C  
ATOM   4506  HA  ASN A 286     -41.147   9.469  39.979  1.00 97.64           H  
ATOM   4507  C   ASN A 286     -39.651   9.363  41.469  1.00 97.64           C  
ATOM   4508  CB  ASN A 286     -39.627   8.127  39.253  1.00 97.64           C  
ATOM   4509  HB2 ASN A 286     -38.560   8.166  39.036  1.00 97.64           H  
ATOM   4510  HB3 ASN A 286     -39.821   7.260  39.885  1.00 97.64           H  
ATOM   4511  O   ASN A 286     -40.475   9.043  42.326  1.00 97.64           O  
ATOM   4512  CG  ASN A 286     -40.401   7.920  37.963  1.00 97.64           C  
ATOM   4513  ND2 ASN A 286     -39.893   7.114  37.062  1.00 97.64           N  
ATOM   4514 HD21 ASN A 286     -40.390   7.087  36.184  1.00 97.64           H  
ATOM   4515 HD22 ASN A 286     -38.938   6.795  37.143  1.00 97.64           H  
ATOM   4516  OD1 ASN A 286     -41.489   8.436  37.771  1.00 97.64           O  
ATOM   4517  N   LYS A 287     -38.409   9.734  41.795  1.00 97.81           N  
ATOM   4518  H   LYS A 287     -37.768   9.948  41.044  1.00 97.81           H  
ATOM   4519  CA  LYS A 287     -37.945   9.846  43.182  1.00 97.81           C  
ATOM   4520  HA  LYS A 287     -38.105   8.887  43.675  1.00 97.81           H  
ATOM   4521  C   LYS A 287     -38.756  10.879  43.970  1.00 97.81           C  
ATOM   4522  CB  LYS A 287     -36.446  10.164  43.181  1.00 97.81           C  
ATOM   4523  HB2 LYS A 287     -36.279  11.132  42.708  1.00 97.81           H  
ATOM   4524  HB3 LYS A 287     -35.927   9.401  42.601  1.00 97.81           H  
ATOM   4525  O   LYS A 287     -39.143  10.585  45.099  1.00 97.81           O  
ATOM   4526  CG  LYS A 287     -35.863  10.190  44.599  1.00 97.81           C  
ATOM   4527  HG2 LYS A 287     -36.030   9.225  45.077  1.00 97.81           H  
ATOM   4528  HG3 LYS A 287     -36.348  10.969  45.187  1.00 97.81           H  
ATOM   4529  CD  LYS A 287     -34.362  10.478  44.537  1.00 97.81           C  
ATOM   4530  HD2 LYS A 287     -33.872   9.698  43.955  1.00 97.81           H  
ATOM   4531  HD3 LYS A 287     -34.205  11.441  44.051  1.00 97.81           H  
ATOM   4532  CE  LYS A 287     -33.793  10.511  45.956  1.00 97.81           C  
ATOM   4533  HE2 LYS A 287     -33.990   9.550  46.431  1.00 97.81           H  
ATOM   4534  HE3 LYS A 287     -34.324  11.278  46.520  1.00 97.81           H  
ATOM   4535  NZ  LYS A 287     -32.338  10.795  45.939  1.00 97.81           N  
ATOM   4536  HZ1 LYS A 287     -31.968  10.814  46.879  1.00 97.81           H  
ATOM   4537  HZ2 LYS A 287     -31.849  10.088  45.408  1.00 97.81           H  
ATOM   4538  HZ3 LYS A 287     -32.167  11.691  45.507  1.00 97.81           H  
ATOM   4539  N   GLN A 288     -39.042  12.041  43.381  1.00 95.89           N  
ATOM   4540  H   GLN A 288     -38.695  12.214  42.448  1.00 95.89           H  
ATOM   4541  CA  GLN A 288     -39.884  13.062  44.012  1.00 95.89           C  
ATOM   4542  HA  GLN A 288     -39.467  13.292  44.992  1.00 95.89           H  
ATOM   4543  C   GLN A 288     -41.317  12.555  44.222  1.00 95.89           C  
ATOM   4544  CB  GLN A 288     -39.875  14.340  43.157  1.00 95.89           C  
ATOM   4545  HB2 GLN A 288     -40.346  14.144  42.194  1.00 95.89           H  
ATOM   4546  HB3 GLN A 288     -38.844  14.643  42.973  1.00 95.89           H  
ATOM   4547  O   GLN A 288     -41.878  12.714  45.304  1.00 95.89           O  
ATOM   4548  CG  GLN A 288     -40.622  15.498  43.840  1.00 95.89           C  
ATOM   4549  HG2 GLN A 288     -40.607  16.366  43.180  1.00 95.89           H  
ATOM   4550  HG3 GLN A 288     -41.665  15.226  44.003  1.00 95.89           H  
ATOM   4551  CD  GLN A 288     -39.977  15.896  45.163  1.00 95.89           C  
ATOM   4552  NE2 GLN A 288     -40.705  15.925  46.258  1.00 95.89           N  
ATOM   4553 HE21 GLN A 288     -41.663  15.607  46.294  1.00 95.89           H  
ATOM   4554 HE22 GLN A 288     -40.212  16.114  47.119  1.00 95.89           H  
ATOM   4555  OE1 GLN A 288     -38.790  16.174  45.224  1.00 95.89           O  
ATOM   4556  N   ASN A 289     -41.891  11.878  43.226  1.00 97.61           N  
ATOM   4557  H   ASN A 289     -41.417  11.840  42.335  1.00 97.61           H  
ATOM   4558  CA  ASN A 289     -43.231  11.300  43.338  1.00 97.61           C  
ATOM   4559  HA  ASN A 289     -43.937  12.095  43.583  1.00 97.61           H  
ATOM   4560  C   ASN A 289     -43.316  10.268  44.473  1.00 97.61           C  
ATOM   4561  CB  ASN A 289     -43.628  10.686  41.986  1.00 97.61           C  
ATOM   4562  HB2 ASN A 289     -42.867   9.973  41.666  1.00 97.61           H  
ATOM   4563  HB3 ASN A 289     -44.572  10.152  42.097  1.00 97.61           H  
ATOM   4564  O   ASN A 289     -44.266  10.281  45.252  1.00 97.61           O  
ATOM   4565  CG  ASN A 289     -43.825  11.730  40.901  1.00 97.61           C  
ATOM   4566  ND2 ASN A 289     -43.700  11.355  39.650  1.00 97.61           N  
ATOM   4567 HD21 ASN A 289     -43.409  10.421  39.401  1.00 97.61           H  
ATOM   4568 HD22 ASN A 289     -43.730  12.100  38.968  1.00 97.61           H  
ATOM   4569  OD1 ASN A 289     -44.111  12.886  41.162  1.00 97.61           O  
ATOM   4570  N   ILE A 290     -42.303   9.406  44.615  1.00 97.82           N  
ATOM   4571  H   ILE A 290     -41.566   9.423  43.925  1.00 97.82           H  
ATOM   4572  CA  ILE A 290     -42.230   8.423  45.706  1.00 97.82           C  
ATOM   4573  HA  ILE A 290     -43.154   7.845  45.714  1.00 97.82           H  
ATOM   4574  C   ILE A 290     -42.136   9.111  47.074  1.00 97.82           C  
ATOM   4575  CB  ILE A 290     -41.053   7.449  45.469  1.00 97.82           C  
ATOM   4576  HB  ILE A 290     -40.167   8.032  45.217  1.00 97.82           H  
ATOM   4577  O   ILE A 290     -42.761   8.644  48.027  1.00 97.82           O  
ATOM   4578  CG1 ILE A 290     -41.388   6.510  44.287  1.00 97.82           C  
ATOM   4579 HG12 ILE A 290     -42.175   5.818  44.586  1.00 97.82           H  
ATOM   4580 HG13 ILE A 290     -41.770   7.094  43.451  1.00 97.82           H  
ATOM   4581  CG2 ILE A 290     -40.733   6.614  46.727  1.00 97.82           C  
ATOM   4582 HG21 ILE A 290     -40.395   7.256  47.540  1.00 97.82           H  
ATOM   4583 HG22 ILE A 290     -39.929   5.905  46.526  1.00 97.82           H  
ATOM   4584 HG23 ILE A 290     -41.620   6.068  47.049  1.00 97.82           H  
ATOM   4585  CD1 ILE A 290     -40.187   5.706  43.772  1.00 97.82           C  
ATOM   4586 HD11 ILE A 290     -39.863   4.973  44.511  1.00 97.82           H  
ATOM   4587 HD12 ILE A 290     -40.477   5.174  42.866  1.00 97.82           H  
ATOM   4588 HD13 ILE A 290     -39.363   6.379  43.535  1.00 97.82           H  
ATOM   4589  N   GLN A 291     -41.383  10.209  47.190  1.00 96.66           N  
ATOM   4590  H   GLN A 291     -40.903  10.561  46.374  1.00 96.66           H  
ATOM   4591  CA  GLN A 291     -41.310  10.987  48.432  1.00 96.66           C  
ATOM   4592  HA  GLN A 291     -41.008  10.328  49.246  1.00 96.66           H  
ATOM   4593  C   GLN A 291     -42.681  11.550  48.815  1.00 96.66           C  
ATOM   4594  CB  GLN A 291     -40.269  12.108  48.306  1.00 96.66           C  
ATOM   4595  HB2 GLN A 291     -40.416  12.647  47.370  1.00 96.66           H  
ATOM   4596  HB3 GLN A 291     -40.402  12.811  49.128  1.00 96.66           H  
ATOM   4597  O   GLN A 291     -43.130  11.308  49.934  1.00 96.66           O  
ATOM   4598  CG  GLN A 291     -38.841  11.555  48.373  1.00 96.66           C  
ATOM   4599  HG2 GLN A 291     -38.689  11.107  49.355  1.00 96.66           H  
ATOM   4600  HG3 GLN A 291     -38.701  10.777  47.622  1.00 96.66           H  
ATOM   4601  CD  GLN A 291     -37.782  12.628  48.150  1.00 96.66           C  
ATOM   4602  NE2 GLN A 291     -36.581  12.444  48.654  1.00 96.66           N  
ATOM   4603 HE21 GLN A 291     -36.020  13.283  48.613  1.00 96.66           H  
ATOM   4604 HE22 GLN A 291     -36.449  11.712  49.337  1.00 96.66           H  
ATOM   4605  OE1 GLN A 291     -37.974  13.649  47.522  1.00 96.66           O  
ATOM   4606  N   ASN A 292     -43.387  12.174  47.869  1.00 96.18           N  
ATOM   4607  H   ASN A 292     -42.935  12.377  46.989  1.00 96.18           H  
ATOM   4608  CA  ASN A 292     -44.733  12.706  48.094  1.00 96.18           C  
ATOM   4609  HA  ASN A 292     -44.697  13.442  48.897  1.00 96.18           H  
ATOM   4610  C   ASN A 292     -45.712  11.595  48.526  1.00 96.18           C  
ATOM   4611  CB  ASN A 292     -45.225  13.396  46.810  1.00 96.18           C  
ATOM   4612  HB2 ASN A 292     -45.281  12.663  46.005  1.00 96.18           H  
ATOM   4613  HB3 ASN A 292     -46.232  13.773  46.989  1.00 96.18           H  
ATOM   4614  O   ASN A 292     -46.390  11.716  49.542  1.00 96.18           O  
ATOM   4615  CG  ASN A 292     -44.378  14.567  46.330  1.00 96.18           C  
ATOM   4616  ND2 ASN A 292     -44.665  15.064  45.151  1.00 96.18           N  
ATOM   4617 HD21 ASN A 292     -44.127  15.866  44.856  1.00 96.18           H  
ATOM   4618 HD22 ASN A 292     -45.434  14.689  44.615  1.00 96.18           H  
ATOM   4619  OD1 ASN A 292     -43.445  15.046  46.952  1.00 96.18           O  
ATOM   4620  N   ILE A 293     -45.717  10.455  47.821  1.00 97.64           N  
ATOM   4621  H   ILE A 293     -45.153  10.409  46.985  1.00 97.64           H  
ATOM   4622  CA  ILE A 293     -46.549   9.292  48.185  1.00 97.64           C  
ATOM   4623  HA  ILE A 293     -47.592   9.606  48.209  1.00 97.64           H  
ATOM   4624  C   ILE A 293     -46.201   8.784  49.592  1.00 97.64           C  
ATOM   4625  CB  ILE A 293     -46.389   8.169  47.130  1.00 97.64           C  
ATOM   4626  HB  ILE A 293     -45.324   8.004  46.965  1.00 97.64           H  
ATOM   4627  O   ILE A 293     -47.080   8.379  50.352  1.00 97.64           O  
ATOM   4628  CG1 ILE A 293     -47.039   8.592  45.792  1.00 97.64           C  
ATOM   4629 HG12 ILE A 293     -46.736   9.609  45.541  1.00 97.64           H  
ATOM   4630 HG13 ILE A 293     -48.123   8.597  45.901  1.00 97.64           H  
ATOM   4631  CG2 ILE A 293     -47.009   6.838  47.607  1.00 97.64           C  
ATOM   4632 HG21 ILE A 293     -48.059   6.989  47.859  1.00 97.64           H  
ATOM   4633 HG22 ILE A 293     -46.931   6.075  46.833  1.00 97.64           H  
ATOM   4634 HG23 ILE A 293     -46.480   6.461  48.483  1.00 97.64           H  
ATOM   4635  CD1 ILE A 293     -46.658   7.693  44.606  1.00 97.64           C  
ATOM   4636 HD11 ILE A 293     -47.091   6.699  44.717  1.00 97.64           H  
ATOM   4637 HD12 ILE A 293     -45.574   7.617  44.530  1.00 97.64           H  
ATOM   4638 HD13 ILE A 293     -47.044   8.135  43.687  1.00 97.64           H  
ATOM   4639  N   THR A 294     -44.920   8.797  49.964  1.00 97.35           N  
ATOM   4640  H   THR A 294     -44.244   9.179  49.318  1.00 97.35           H  
ATOM   4641  CA  THR A 294     -44.473   8.370  51.296  1.00 97.35           C  
ATOM   4642  HA  THR A 294     -44.875   7.376  51.494  1.00 97.35           H  
ATOM   4643  C   THR A 294     -45.004   9.303  52.386  1.00 97.35           C  
ATOM   4644  CB  THR A 294     -42.940   8.286  51.357  1.00 97.35           C  
ATOM   4645  HB  THR A 294     -42.502   9.263  51.154  1.00 97.35           H  
ATOM   4646  O   THR A 294     -45.459   8.828  53.431  1.00 97.35           O  
ATOM   4647  CG2 THR A 294     -42.428   7.798  52.712  1.00 97.35           C  
ATOM   4648 HG21 THR A 294     -42.619   8.557  53.471  1.00 97.35           H  
ATOM   4649 HG22 THR A 294     -42.926   6.867  52.984  1.00 97.35           H  
ATOM   4650 HG23 THR A 294     -41.353   7.630  52.652  1.00 97.35           H  
ATOM   4651  OG1 THR A 294     -42.466   7.366  50.399  1.00 97.35           O  
ATOM   4652  HG1 THR A 294     -42.619   7.762  49.538  1.00 97.35           H  
ATOM   4653  N   GLU A 295     -44.982  10.616  52.154  1.00 96.60           N  
ATOM   4654  H   GLU A 295     -44.612  10.951  51.276  1.00 96.60           H  
ATOM   4655  CA  GLU A 295     -45.559  11.622  53.055  1.00 96.60           C  
ATOM   4656  HA  GLU A 295     -45.127  11.505  54.048  1.00 96.60           H  
ATOM   4657  C   GLU A 295     -47.078  11.441  53.211  1.00 96.60           C  
ATOM   4658  CB  GLU A 295     -45.209  13.033  52.556  1.00 96.60           C  
ATOM   4659  HB2 GLU A 295     -45.478  13.128  51.504  1.00 96.60           H  
ATOM   4660  HB3 GLU A 295     -45.785  13.758  53.131  1.00 96.60           H  
ATOM   4661  O   GLU A 295     -47.581  11.404  54.340  1.00 96.60           O  
ATOM   4662  CG  GLU A 295     -43.713  13.341  52.741  1.00 96.60           C  
ATOM   4663  HG2 GLU A 295     -43.491  13.320  53.808  1.00 96.60           H  
ATOM   4664  HG3 GLU A 295     -43.121  12.555  52.273  1.00 96.60           H  
ATOM   4665  CD  GLU A 295     -43.279  14.699  52.164  1.00 96.60           C  
ATOM   4666  OE1 GLU A 295     -42.048  14.934  52.165  1.00 96.60           O  
ATOM   4667  OE2 GLU A 295     -44.157  15.499  51.773  1.00 96.60           O  
ATOM   4668  N   ASP A 296     -47.796  11.202  52.111  1.00 97.55           N  
ATOM   4669  H   ASP A 296     -47.350  11.342  51.216  1.00 97.55           H  
ATOM   4670  CA  ASP A 296     -49.240  10.935  52.117  1.00 97.55           C  
ATOM   4671  HA  ASP A 296     -49.756  11.764  52.600  1.00 97.55           H  
ATOM   4672  C   ASP A 296     -49.585   9.654  52.888  1.00 97.55           C  
ATOM   4673  CB  ASP A 296     -49.758  10.807  50.675  1.00 97.55           C  
ATOM   4674  HB2 ASP A 296     -50.761  10.383  50.709  1.00 97.55           H  
ATOM   4675  HB3 ASP A 296     -49.126  10.113  50.122  1.00 97.55           H  
ATOM   4676  O   ASP A 296     -50.488   9.637  53.731  1.00 97.55           O  
ATOM   4677  CG  ASP A 296     -49.847  12.133  49.916  1.00 97.55           C  
ATOM   4678  OD1 ASP A 296     -49.863  13.190  50.582  1.00 97.55           O  
ATOM   4679  OD2 ASP A 296     -49.989  12.051  48.676  1.00 97.55           O  
ATOM   4680  N   VAL A 297     -48.839   8.568  52.661  1.00 97.67           N  
ATOM   4681  H   VAL A 297     -48.132   8.636  51.942  1.00 97.67           H  
ATOM   4682  CA  VAL A 297     -49.020   7.298  53.381  1.00 97.67           C  
ATOM   4683  HA  VAL A 297     -50.054   6.976  53.262  1.00 97.67           H  
ATOM   4684  C   VAL A 297     -48.781   7.477  54.880  1.00 97.67           C  
ATOM   4685  CB  VAL A 297     -48.103   6.206  52.793  1.00 97.67           C  
ATOM   4686  HB  VAL A 297     -47.100   6.610  52.656  1.00 97.67           H  
ATOM   4687  O   VAL A 297     -49.531   6.932  55.695  1.00 97.67           O  
ATOM   4688  CG1 VAL A 297     -47.997   4.961  53.690  1.00 97.67           C  
ATOM   4689 HG11 VAL A 297     -47.470   5.209  54.612  1.00 97.67           H  
ATOM   4690 HG12 VAL A 297     -48.993   4.585  53.922  1.00 97.67           H  
ATOM   4691 HG13 VAL A 297     -47.429   4.189  53.172  1.00 97.67           H  
ATOM   4692  CG2 VAL A 297     -48.643   5.733  51.437  1.00 97.67           C  
ATOM   4693 HG21 VAL A 297     -47.926   5.059  50.968  1.00 97.67           H  
ATOM   4694 HG22 VAL A 297     -49.597   5.221  51.564  1.00 97.67           H  
ATOM   4695 HG23 VAL A 297     -48.794   6.583  50.772  1.00 97.67           H  
ATOM   4696  N   ASN A 298     -47.766   8.250  55.269  1.00 97.25           N  
ATOM   4697  H   ASN A 298     -47.198   8.691  54.559  1.00 97.25           H  
ATOM   4698  CA  ASN A 298     -47.490   8.531  56.676  1.00 97.25           C  
ATOM   4699  HA  ASN A 298     -47.466   7.588  57.223  1.00 97.25           H  
ATOM   4700  C   ASN A 298     -48.599   9.377  57.321  1.00 97.25           C  
ATOM   4701  CB  ASN A 298     -46.114   9.200  56.790  1.00 97.25           C  
ATOM   4702  HB2 ASN A 298     -46.047  10.012  56.066  1.00 97.25           H  
ATOM   4703  HB3 ASN A 298     -46.001   9.632  57.784  1.00 97.25           H  
ATOM   4704  O   ASN A 298     -49.019   9.073  58.440  1.00 97.25           O  
ATOM   4705  CG  ASN A 298     -44.960   8.234  56.580  1.00 97.25           C  
ATOM   4706  ND2 ASN A 298     -43.849   8.724  56.089  1.00 97.25           N  
ATOM   4707 HD21 ASN A 298     -43.108   8.074  55.866  1.00 97.25           H  
ATOM   4708 HD22 ASN A 298     -43.853   9.659  55.708  1.00 97.25           H  
ATOM   4709  OD1 ASN A 298     -45.015   7.051  56.914  1.00 97.25           O  
ATOM   4710  N   THR A 299     -49.122  10.374  56.607  1.00 97.16           N  
ATOM   4711  H   THR A 299     -48.703  10.598  55.716  1.00 97.16           H  
ATOM   4712  CA  THR A 299     -50.272  11.180  57.044  1.00 97.16           C  
ATOM   4713  HA  THR A 299     -50.041  11.647  58.001  1.00 97.16           H  
ATOM   4714  C   THR A 299     -51.510  10.306  57.237  1.00 97.16           C  
ATOM   4715  CB  THR A 299     -50.550  12.298  56.026  1.00 97.16           C  
ATOM   4716  HB  THR A 299     -50.746  11.874  55.041  1.00 97.16           H  
ATOM   4717  O   THR A 299     -52.134  10.312  58.301  1.00 97.16           O  
ATOM   4718  CG2 THR A 299     -51.730  13.183  56.433  1.00 97.16           C  
ATOM   4719 HG21 THR A 299     -51.550  13.619  57.416  1.00 97.16           H  
ATOM   4720 HG22 THR A 299     -52.651  12.599  56.450  1.00 97.16           H  
ATOM   4721 HG23 THR A 299     -51.844  13.983  55.702  1.00 97.16           H  
ATOM   4722  OG1 THR A 299     -49.410  13.120  55.954  1.00 97.16           O  
ATOM   4723  HG1 THR A 299     -48.862  12.808  55.230  1.00 97.16           H  
ATOM   4724  N   ASN A 300     -51.818   9.459  56.254  1.00 97.07           N  
ATOM   4725  H   ASN A 300     -51.291   9.515  55.394  1.00 97.07           H  
ATOM   4726  CA  ASN A 300     -52.941   8.527  56.321  1.00 97.07           C  
ATOM   4727  HA  ASN A 300     -53.853   9.093  56.509  1.00 97.07           H  
ATOM   4728  C   ASN A 300     -52.803   7.540  57.483  1.00 97.07           C  
ATOM   4729  CB  ASN A 300     -53.068   7.815  54.964  1.00 97.07           C  
ATOM   4730  HB2 ASN A 300     -52.091   7.462  54.635  1.00 97.07           H  
ATOM   4731  HB3 ASN A 300     -53.733   6.957  55.062  1.00 97.07           H  
ATOM   4732  O   ASN A 300     -53.781   7.262  58.177  1.00 97.07           O  
ATOM   4733  CG  ASN A 300     -53.662   8.725  53.903  1.00 97.07           C  
ATOM   4734  ND2 ASN A 300     -53.485   8.406  52.644  1.00 97.07           N  
ATOM   4735 HD21 ASN A 300     -53.808   9.093  51.978  1.00 97.07           H  
ATOM   4736 HD22 ASN A 300     -52.828   7.686  52.381  1.00 97.07           H  
ATOM   4737  OD1 ASN A 300     -54.329   9.702  54.196  1.00 97.07           O  
ATOM   4738  N   ARG A 301     -51.586   7.061  57.766  1.00 97.12           N  
ATOM   4739  H   ARG A 301     -50.830   7.305  57.142  1.00 97.12           H  
ATOM   4740  CA  ARG A 301     -51.313   6.208  58.930  1.00 97.12           C  
ATOM   4741  HA  ARG A 301     -51.948   5.324  58.861  1.00 97.12           H  
ATOM   4742  C   ARG A 301     -51.682   6.903  60.244  1.00 97.12           C  
ATOM   4743  CB  ARG A 301     -49.841   5.771  58.902  1.00 97.12           C  
ATOM   4744  HB2 ARG A 301     -49.199   6.646  58.999  1.00 97.12           H  
ATOM   4745  HB3 ARG A 301     -49.634   5.297  57.943  1.00 97.12           H  
ATOM   4746  O   ARG A 301     -52.327   6.280  61.086  1.00 97.12           O  
ATOM   4747  CG  ARG A 301     -49.505   4.787  60.034  1.00 97.12           C  
ATOM   4748  HG2 ARG A 301     -50.081   3.871  59.907  1.00 97.12           H  
ATOM   4749  HG3 ARG A 301     -49.769   5.233  60.993  1.00 97.12           H  
ATOM   4750  CD  ARG A 301     -48.008   4.457  60.075  1.00 97.12           C  
ATOM   4751  HD2 ARG A 301     -47.464   5.390  60.223  1.00 97.12           H  
ATOM   4752  HD3 ARG A 301     -47.818   3.815  60.936  1.00 97.12           H  
ATOM   4753  NE  ARG A 301     -47.551   3.766  58.851  1.00 97.12           N  
ATOM   4754  HE  ARG A 301     -48.190   3.102  58.437  1.00 97.12           H  
ATOM   4755  NH1 ARG A 301     -45.531   4.834  58.608  1.00 97.12           N  
ATOM   4756 HH11 ARG A 301     -44.961   5.310  57.924  1.00 97.12           H  
ATOM   4757 HH12 ARG A 301     -45.676   5.304  59.490  1.00 97.12           H  
ATOM   4758  NH2 ARG A 301     -46.206   3.414  57.043  1.00 97.12           N  
ATOM   4759 HH21 ARG A 301     -46.891   2.802  56.623  1.00 97.12           H  
ATOM   4760 HH22 ARG A 301     -45.361   3.645  56.541  1.00 97.12           H  
ATOM   4761  CZ  ARG A 301     -46.434   4.001  58.182  1.00 97.12           C  
ATOM   4762  N   GLN A 302     -51.305   8.171  60.420  1.00 95.36           N  
ATOM   4763  H   GLN A 302     -50.811   8.636  59.673  1.00 95.36           H  
ATOM   4764  CA  GLN A 302     -51.646   8.937  61.628  1.00 95.36           C  
ATOM   4765  HA  GLN A 302     -51.346   8.363  62.505  1.00 95.36           H  
ATOM   4766  C   GLN A 302     -53.156   9.157  61.757  1.00 95.36           C  
ATOM   4767  CB  GLN A 302     -50.905  10.285  61.634  1.00 95.36           C  
ATOM   4768  HB2 GLN A 302     -51.289  10.895  62.451  1.00 95.36           H  
ATOM   4769  HB3 GLN A 302     -51.100  10.817  60.702  1.00 95.36           H  
ATOM   4770  O   GLN A 302     -53.724   8.969  62.835  1.00 95.36           O  
ATOM   4771  CG  GLN A 302     -49.387  10.133  61.813  1.00 95.36           C  
ATOM   4772  HG2 GLN A 302     -48.980   9.562  60.979  1.00 95.36           H  
ATOM   4773  HG3 GLN A 302     -48.928  11.122  61.796  1.00 95.36           H  
ATOM   4774  CD  GLN A 302     -49.000   9.449  63.122  1.00 95.36           C  
ATOM   4775  NE2 GLN A 302     -47.850   8.818  63.180  1.00 95.36           N  
ATOM   4776 HE21 GLN A 302     -47.623   8.424  64.082  1.00 95.36           H  
ATOM   4777 HE22 GLN A 302     -47.200   8.874  62.408  1.00 95.36           H  
ATOM   4778  OE1 GLN A 302     -49.709   9.457  64.113  1.00 95.36           O  
ATOM   4779  N   ASN A 303     -53.830   9.461  60.647  1.00 95.86           N  
ATOM   4780  H   ASN A 303     -53.308   9.660  59.806  1.00 95.86           H  
ATOM   4781  CA  ASN A 303     -55.286   9.594  60.617  1.00 95.86           C  
ATOM   4782  HA  ASN A 303     -55.583  10.361  61.333  1.00 95.86           H  
ATOM   4783  C   ASN A 303     -55.985   8.295  61.049  1.00 95.86           C  
ATOM   4784  CB  ASN A 303     -55.717  10.049  59.212  1.00 95.86           C  
ATOM   4785  HB2 ASN A 303     -56.805  10.023  59.142  1.00 95.86           H  
ATOM   4786  HB3 ASN A 303     -55.312   9.372  58.460  1.00 95.86           H  
ATOM   4787  O   ASN A 303     -56.884   8.331  61.889  1.00 95.86           O  
ATOM   4788  CG  ASN A 303     -55.277  11.468  58.898  1.00 95.86           C  
ATOM   4789  ND2 ASN A 303     -55.206  11.832  57.639  1.00 95.86           N  
ATOM   4790 HD21 ASN A 303     -55.382  11.184  56.884  1.00 95.86           H  
ATOM   4791 HD22 ASN A 303     -54.890  12.775  57.465  1.00 95.86           H  
ATOM   4792  OD1 ASN A 303     -55.019  12.271  59.780  1.00 95.86           O  
ATOM   4793  N   ILE A 304     -55.528   7.140  60.554  1.00 96.08           N  
ATOM   4794  H   ILE A 304     -54.806   7.178  59.850  1.00 96.08           H  
ATOM   4795  CA  ILE A 304     -56.061   5.824  60.942  1.00 96.08           C  
ATOM   4796  HA  ILE A 304     -57.138   5.825  60.775  1.00 96.08           H  
ATOM   4797  C   ILE A 304     -55.850   5.553  62.439  1.00 96.08           C  
ATOM   4798  CB  ILE A 304     -55.443   4.717  60.056  1.00 96.08           C  
ATOM   4799  HB  ILE A 304     -54.361   4.852  60.038  1.00 96.08           H  
ATOM   4800  O   ILE A 304     -56.777   5.097  63.109  1.00 96.08           O  
ATOM   4801  CG1 ILE A 304     -55.985   4.835  58.612  1.00 96.08           C  
ATOM   4802 HG12 ILE A 304     -57.028   4.519  58.589  1.00 96.08           H  
ATOM   4803 HG13 ILE A 304     -55.956   5.875  58.289  1.00 96.08           H  
ATOM   4804  CG2 ILE A 304     -55.741   3.310  60.613  1.00 96.08           C  
ATOM   4805 HG21 ILE A 304     -55.271   3.172  61.587  1.00 96.08           H  
ATOM   4806 HG22 ILE A 304     -56.817   3.166  60.709  1.00 96.08           H  
ATOM   4807 HG23 ILE A 304     -55.338   2.542  59.952  1.00 96.08           H  
ATOM   4808  CD1 ILE A 304     -55.191   4.016  57.586  1.00 96.08           C  
ATOM   4809 HD11 ILE A 304     -54.135   4.282  57.636  1.00 96.08           H  
ATOM   4810 HD12 ILE A 304     -55.563   4.239  56.586  1.00 96.08           H  
ATOM   4811 HD13 ILE A 304     -55.309   2.947  57.767  1.00 96.08           H  
ATOM   4812  N   MET A 305     -54.671   5.860  62.993  1.00 95.29           N  
ATOM   4813  H   MET A 305     -53.942   6.236  62.402  1.00 95.29           H  
ATOM   4814  CA  MET A 305     -54.412   5.700  64.432  1.00 95.29           C  
ATOM   4815  HA  MET A 305     -54.583   4.659  64.708  1.00 95.29           H  
ATOM   4816  C   MET A 305     -55.365   6.550  65.285  1.00 95.29           C  
ATOM   4817  CB  MET A 305     -52.959   6.065  64.770  1.00 95.29           C  
ATOM   4818  HB2 MET A 305     -52.702   7.028  64.328  1.00 95.29           H  
ATOM   4819  HB3 MET A 305     -52.865   6.156  65.853  1.00 95.29           H  
ATOM   4820  O   MET A 305     -55.913   6.057  66.274  1.00 95.29           O  
ATOM   4821  CG  MET A 305     -51.956   5.008  64.304  1.00 95.29           C  
ATOM   4822  HG2 MET A 305     -52.228   4.045  64.737  1.00 95.29           H  
ATOM   4823  HG3 MET A 305     -52.003   4.926  63.218  1.00 95.29           H  
ATOM   4824  SD  MET A 305     -50.253   5.401  64.788  1.00 95.29           S  
ATOM   4825  CE  MET A 305     -49.376   4.029  64.002  1.00 95.29           C  
ATOM   4826  HE1 MET A 305     -48.303   4.150  64.155  1.00 95.29           H  
ATOM   4827  HE2 MET A 305     -49.596   4.014  62.935  1.00 95.29           H  
ATOM   4828  HE3 MET A 305     -49.697   3.088  64.450  1.00 95.29           H  
ATOM   4829  N   ASN A 306     -55.608   7.800  64.882  1.00 95.24           N  
ATOM   4830  H   ASN A 306     -55.100   8.151  64.083  1.00 95.24           H  
ATOM   4831  CA  ASN A 306     -56.540   8.696  65.566  1.00 95.24           C  
ATOM   4832  HA  ASN A 306     -56.277   8.735  66.623  1.00 95.24           H  
ATOM   4833  C   ASN A 306     -57.985   8.186  65.495  1.00 95.24           C  
ATOM   4834  CB  ASN A 306     -56.405  10.107  64.971  1.00 95.24           C  
ATOM   4835  HB2 ASN A 306     -57.231  10.728  65.318  1.00 95.24           H  
ATOM   4836  HB3 ASN A 306     -56.452  10.056  63.883  1.00 95.24           H  
ATOM   4837  O   ASN A 306     -58.665   8.139  66.521  1.00 95.24           O  
ATOM   4838  CG  ASN A 306     -55.119  10.798  65.388  1.00 95.24           C  
ATOM   4839  ND2 ASN A 306     -54.664  11.761  64.622  1.00 95.24           N  
ATOM   4840 HD21 ASN A 306     -55.099  11.968  63.734  1.00 95.24           H  
ATOM   4841 HD22 ASN A 306     -53.778  12.165  64.889  1.00 95.24           H  
ATOM   4842  OD1 ASN A 306     -54.539  10.516  66.425  1.00 95.24           O  
ATOM   4843  N   ILE A 307     -58.437   7.739  64.318  1.00 95.84           N  
ATOM   4844  H   ILE A 307     -57.837   7.822  63.510  1.00 95.84           H  
ATOM   4845  CA  ILE A 307     -59.762   7.124  64.143  1.00 95.84           C  
ATOM   4846  HA  ILE A 307     -60.526   7.838  64.449  1.00 95.84           H  
ATOM   4847  C   ILE A 307     -59.906   5.901  65.055  1.00 95.84           C  
ATOM   4848  CB  ILE A 307     -59.999   6.765  62.657  1.00 95.84           C  
ATOM   4849  HB  ILE A 307     -59.124   6.231  62.286  1.00 95.84           H  
ATOM   4850  O   ILE A 307     -60.907   5.774  65.756  1.00 95.84           O  
ATOM   4851  CG1 ILE A 307     -60.184   8.057  61.829  1.00 95.84           C  
ATOM   4852 HG12 ILE A 307     -59.417   8.782  62.100  1.00 95.84           H  
ATOM   4853 HG13 ILE A 307     -61.150   8.504  62.065  1.00 95.84           H  
ATOM   4854  CG2 ILE A 307     -61.228   5.849  62.483  1.00 95.84           C  
ATOM   4855 HG21 ILE A 307     -62.114   6.324  62.906  1.00 95.84           H  
ATOM   4856 HG22 ILE A 307     -61.068   4.888  62.971  1.00 95.84           H  
ATOM   4857 HG23 ILE A 307     -61.406   5.643  61.428  1.00 95.84           H  
ATOM   4858  CD1 ILE A 307     -60.092   7.837  60.314  1.00 95.84           C  
ATOM   4859 HD11 ILE A 307     -60.120   8.804  59.810  1.00 95.84           H  
ATOM   4860 HD12 ILE A 307     -60.929   7.239  59.956  1.00 95.84           H  
ATOM   4861 HD13 ILE A 307     -59.154   7.340  60.066  1.00 95.84           H  
ATOM   4862  N   ASN A 308     -58.890   5.037  65.115  1.00 95.63           N  
ATOM   4863  H   ASN A 308     -58.102   5.176  64.497  1.00 95.63           H  
ATOM   4864  CA  ASN A 308     -58.915   3.848  65.962  1.00 95.63           C  
ATOM   4865  HA  ASN A 308     -59.802   3.268  65.707  1.00 95.63           H  
ATOM   4866  C   ASN A 308     -59.018   4.206  67.459  1.00 95.63           C  
ATOM   4867  CB  ASN A 308     -57.668   3.007  65.647  1.00 95.63           C  
ATOM   4868  HB2 ASN A 308     -57.552   2.916  64.567  1.00 95.63           H  
ATOM   4869  HB3 ASN A 308     -56.780   3.496  66.048  1.00 95.63           H  
ATOM   4870  O   ASN A 308     -59.784   3.598  68.207  1.00 95.63           O  
ATOM   4871  CG  ASN A 308     -57.776   1.599  66.200  1.00 95.63           C  
ATOM   4872  ND2 ASN A 308     -56.675   0.979  66.550  1.00 95.63           N  
ATOM   4873 HD21 ASN A 308     -55.772   1.412  66.419  1.00 95.63           H  
ATOM   4874 HD22 ASN A 308     -56.794   0.019  66.843  1.00 95.63           H  
ATOM   4875  OD1 ASN A 308     -58.841   1.025  66.308  1.00 95.63           O  
ATOM   4876  N   LYS A 309     -58.308   5.251  67.905  1.00 94.09           N  
ATOM   4877  H   LYS A 309     -57.686   5.709  67.254  1.00 94.09           H  
ATOM   4878  CA  LYS A 309     -58.415   5.772  69.278  1.00 94.09           C  
ATOM   4879  HA  LYS A 309     -58.199   4.960  69.973  1.00 94.09           H  
ATOM   4880  C   LYS A 309     -59.837   6.258  69.608  1.00 94.09           C  
ATOM   4881  CB  LYS A 309     -57.366   6.879  69.464  1.00 94.09           C  
ATOM   4882  HB2 LYS A 309     -57.602   7.718  68.810  1.00 94.09           H  
ATOM   4883  HB3 LYS A 309     -56.389   6.489  69.179  1.00 94.09           H  
ATOM   4884  O   LYS A 309     -60.348   5.977  70.696  1.00 94.09           O  
ATOM   4885  CG  LYS A 309     -57.297   7.379  70.914  1.00 94.09           C  
ATOM   4886  HG2 LYS A 309     -58.269   7.770  71.215  1.00 94.09           H  
ATOM   4887  HG3 LYS A 309     -57.029   6.550  71.569  1.00 94.09           H  
ATOM   4888  CD  LYS A 309     -56.257   8.496  71.048  1.00 94.09           C  
ATOM   4889  HD2 LYS A 309     -55.276   8.108  70.773  1.00 94.09           H  
ATOM   4890  HD3 LYS A 309     -56.519   9.308  70.369  1.00 94.09           H  
ATOM   4891  CE  LYS A 309     -56.229   9.016  72.489  1.00 94.09           C  
ATOM   4892  HE2 LYS A 309     -55.972   8.190  73.152  1.00 94.09           H  
ATOM   4893  HE3 LYS A 309     -57.230   9.356  72.753  1.00 94.09           H  
ATOM   4894  NZ  LYS A 309     -55.255  10.124  72.642  1.00 94.09           N  
ATOM   4895  HZ1 LYS A 309     -55.246  10.465  73.592  1.00 94.09           H  
ATOM   4896  HZ2 LYS A 309     -55.496  10.890  72.029  1.00 94.09           H  
ATOM   4897  HZ3 LYS A 309     -54.324   9.814  72.401  1.00 94.09           H  
ATOM   4898  N   VAL A 310     -60.489   6.955  68.677  1.00 94.68           N  
ATOM   4899  H   VAL A 310     -60.011   7.149  67.809  1.00 94.68           H  
ATOM   4900  CA  VAL A 310     -61.876   7.433  68.838  1.00 94.68           C  
ATOM   4901  HA  VAL A 310     -61.970   7.926  69.806  1.00 94.68           H  
ATOM   4902  C   VAL A 310     -62.871   6.269  68.833  1.00 94.68           C  
ATOM   4903  CB  VAL A 310     -62.225   8.467  67.748  1.00 94.68           C  
ATOM   4904  HB  VAL A 310     -62.019   8.045  66.764  1.00 94.68           H  
ATOM   4905  O   VAL A 310     -63.786   6.235  69.661  1.00 94.68           O  
ATOM   4906  CG1 VAL A 310     -63.700   8.888  67.797  1.00 94.68           C  
ATOM   4907 HG11 VAL A 310     -63.959   9.244  68.794  1.00 94.68           H  
ATOM   4908 HG12 VAL A 310     -64.346   8.050  67.533  1.00 94.68           H  
ATOM   4909 HG13 VAL A 310     -63.881   9.684  67.075  1.00 94.68           H  
ATOM   4910  CG2 VAL A 310     -61.384   9.738  67.924  1.00 94.68           C  
ATOM   4911 HG21 VAL A 310     -61.611  10.209  68.881  1.00 94.68           H  
ATOM   4912 HG22 VAL A 310     -60.319   9.505  67.887  1.00 94.68           H  
ATOM   4913 HG23 VAL A 310     -61.605  10.439  67.120  1.00 94.68           H  
ATOM   4914  N   LEU A 311     -62.668   5.286  67.953  1.00 94.75           N  
ATOM   4915  H   LEU A 311     -61.924   5.391  67.279  1.00 94.75           H  
ATOM   4916  CA  LEU A 311     -63.501   4.088  67.862  1.00 94.75           C  
ATOM   4917  HA  LEU A 311     -64.526   4.404  67.665  1.00 94.75           H  
ATOM   4918  C   LEU A 311     -63.498   3.305  69.180  1.00 94.75           C  
ATOM   4919  CB  LEU A 311     -63.005   3.230  66.685  1.00 94.75           C  
ATOM   4920  HB2 LEU A 311     -63.019   3.831  65.776  1.00 94.75           H  
ATOM   4921  HB3 LEU A 311     -61.972   2.937  66.877  1.00 94.75           H  
ATOM   4922  O   LEU A 311     -64.567   3.000  69.706  1.00 94.75           O  
ATOM   4923  CG  LEU A 311     -63.831   1.952  66.450  1.00 94.75           C  
ATOM   4924  HG  LEU A 311     -63.848   1.350  67.358  1.00 94.75           H  
ATOM   4925  CD1 LEU A 311     -65.271   2.269  66.037  1.00 94.75           C  
ATOM   4926 HD11 LEU A 311     -65.276   2.918  65.162  1.00 94.75           H  
ATOM   4927 HD12 LEU A 311     -65.798   2.756  66.858  1.00 94.75           H  
ATOM   4928 HD13 LEU A 311     -65.795   1.344  65.798  1.00 94.75           H  
ATOM   4929  CD2 LEU A 311     -63.180   1.123  65.344  1.00 94.75           C  
ATOM   4930 HD21 LEU A 311     -63.744   0.203  65.192  1.00 94.75           H  
ATOM   4931 HD22 LEU A 311     -63.153   1.689  64.413  1.00 94.75           H  
ATOM   4932 HD23 LEU A 311     -62.164   0.860  65.636  1.00 94.75           H  
ATOM   4933  N   ASN A 312     -62.320   3.066  69.761  1.00 94.13           N  
ATOM   4934  H   ASN A 312     -61.483   3.290  69.243  1.00 94.13           H  
ATOM   4935  CA  ASN A 312     -62.186   2.367  71.043  1.00 94.13           C  
ATOM   4936  HA  ASN A 312     -62.642   1.380  70.960  1.00 94.13           H  
ATOM   4937  C   ASN A 312     -62.908   3.101  72.185  1.00 94.13           C  
ATOM   4938  CB  ASN A 312     -60.689   2.203  71.354  1.00 94.13           C
[truncated: 315,504 more chars]
