# Supplementary material for: Nuclear genome of Bulinus truncatus, an intermediate host of the carcinogenic human blood fluke Schistosoma haematobium
Source: Nat Commun. 2022 Feb 21;13:977. doi: 10.1038/s41467-022-28634-9 (PMC8861042; doi:10.1038/s41467-022-28634-9)
Supplement: Supplementary file 6 — Supplementary Data 3 [file 41467_2022_28634_MOESM6_ESM.zip › Supplementary_Data_3/btru_059387-t1.mature.pep.pdb]

ATOM      1  N   SER A   1     -25.275 -50.004  -6.599  1.00 38.71           N  
ATOM      2  H   SER A   1     -25.809 -50.096  -5.747  1.00 38.71           H  
ATOM      3  H2  SER A   1     -24.996 -50.921  -6.920  1.00 38.71           H  
ATOM      4  H3  SER A   1     -25.867 -49.568  -7.291  1.00 38.71           H  
ATOM      5  CA  SER A   1     -24.095 -49.153  -6.365  1.00 38.71           C  
ATOM      6  HA  SER A   1     -23.482 -49.596  -5.580  1.00 38.71           H  
ATOM      7  C   SER A   1     -24.603 -47.805  -5.889  1.00 38.71           C  
ATOM      8  CB  SER A   1     -23.232 -49.029  -7.628  1.00 38.71           C  
ATOM      9  HB2 SER A   1     -23.695 -48.356  -8.349  1.00 38.71           H  
ATOM     10  HB3 SER A   1     -23.107 -50.012  -8.083  1.00 38.71           H  
ATOM     11  O   SER A   1     -25.226 -47.099  -6.671  1.00 38.71           O  
ATOM     12  OG  SER A   1     -21.966 -48.547  -7.250  1.00 38.71           O  
ATOM     13  HG  SER A   1     -21.398 -48.472  -8.020  1.00 38.71           H  
ATOM     14  N   ASN A   2     -24.476 -47.530  -4.589  1.00 37.49           N  
ATOM     15  H   ASN A   2     -23.917 -48.140  -4.010  1.00 37.49           H  
ATOM     16  CA  ASN A   2     -24.977 -46.322  -3.932  1.00 37.49           C  
ATOM     17  HA  ASN A   2     -25.981 -46.084  -4.281  1.00 37.49           H  
ATOM     18  C   ASN A   2     -24.060 -45.141  -4.266  1.00 37.49           C  
ATOM     19  CB  ASN A   2     -25.010 -46.549  -2.399  1.00 37.49           C  
ATOM     20  HB2 ASN A   2     -24.089 -47.032  -2.070  1.00 37.49           H  
ATOM     21  HB3 ASN A   2     -25.058 -45.579  -1.905  1.00 37.49           H  
ATOM     22  O   ASN A   2     -23.001 -45.001  -3.660  1.00 37.49           O  
ATOM     23  CG  ASN A   2     -26.205 -47.335  -1.897  1.00 37.49           C  
ATOM     24  ND2 ASN A   2     -26.168 -47.810  -0.675  1.00 37.49           N  
ATOM     25 HD21 ASN A   2     -27.009 -48.268  -0.353  1.00 37.49           H  
ATOM     26 HD22 ASN A   2     -25.407 -47.584  -0.050  1.00 37.49           H  
ATOM     27  OD1 ASN A   2     -27.175 -47.544  -2.599  1.00 37.49           O  
ATOM     28  N   LYS A   3     -24.462 -44.280  -5.200  1.00 36.15           N  
ATOM     29  H   LYS A   3     -25.310 -44.483  -5.709  1.00 36.15           H  
ATOM     30  CA  LYS A   3     -24.012 -42.888  -5.186  1.00 36.15           C  
ATOM     31  HA  LYS A   3     -23.112 -42.776  -4.581  1.00 36.15           H  
ATOM     32  C   LYS A   3     -25.108 -42.104  -4.487  1.00 36.15           C  
ATOM     33  CB  LYS A   3     -23.687 -42.372  -6.595  1.00 36.15           C  
ATOM     34  HB2 LYS A   3     -24.451 -42.698  -7.301  1.00 36.15           H  
ATOM     35  HB3 LYS A   3     -23.690 -41.282  -6.569  1.00 36.15           H  
ATOM     36  O   LYS A   3     -26.122 -41.783  -5.091  1.00 36.15           O  
ATOM     37  CG  LYS A   3     -22.297 -42.845  -7.048  1.00 36.15           C  
ATOM     38  HG2 LYS A   3     -21.558 -42.554  -6.301  1.00 36.15           H  
ATOM     39  HG3 LYS A   3     -22.293 -43.931  -7.146  1.00 36.15           H  
ATOM     40  CD  LYS A   3     -21.922 -42.206  -8.391  1.00 36.15           C  
ATOM     41  HD2 LYS A   3     -21.987 -41.123  -8.292  1.00 36.15           H  
ATOM     42  HD3 LYS A   3     -22.633 -42.530  -9.151  1.00 36.15           H  
ATOM     43  CE  LYS A   3     -20.498 -42.593  -8.805  1.00 36.15           C  
ATOM     44  HE2 LYS A   3     -19.819 -42.319  -7.998  1.00 36.15           H  
ATOM     45  HE3 LYS A   3     -20.451 -43.674  -8.935  1.00 36.15           H  
ATOM     46  NZ  LYS A   3     -20.105 -41.899 -10.058  1.00 36.15           N  
ATOM     47  HZ1 LYS A   3     -20.149 -40.899  -9.926  1.00 36.15           H  
ATOM     48  HZ2 LYS A   3     -19.161 -42.138 -10.328  1.00 36.15           H  
ATOM     49  HZ3 LYS A   3     -20.735 -42.134 -10.811  1.00 36.15           H  
ATOM     50  N   ALA A   4     -24.918 -41.895  -3.187  1.00 36.08           N  
ATOM     51  H   ALA A   4     -24.067 -42.246  -2.771  1.00 36.08           H  
ATOM     52  CA  ALA A   4     -25.581 -40.815  -2.484  1.00 36.08           C  
ATOM     53  HA  ALA A   4     -26.662 -40.901  -2.597  1.00 36.08           H  
ATOM     54  C   ALA A   4     -25.104 -39.530  -3.163  1.00 36.08           C  
ATOM     55  CB  ALA A   4     -25.226 -40.891  -0.994  1.00 36.08           C  
ATOM     56  HB1 ALA A   4     -24.147 -40.818  -0.858  1.00 36.08           H  
ATOM     57  HB2 ALA A   4     -25.701 -40.061  -0.470  1.00 36.08           H  
ATOM     58  HB3 ALA A   4     -25.587 -41.828  -0.572  1.00 36.08           H  
ATOM     59  O   ALA A   4     -23.980 -39.075  -2.957  1.00 36.08           O  
ATOM     60  N   GLU A   5     -25.922 -39.054  -4.091  1.00 32.92           N  
ATOM     61  H   GLU A   5     -26.766 -39.567  -4.300  1.00 32.92           H  
ATOM     62  CA  GLU A   5     -25.814 -37.741  -4.689  1.00 32.92           C  
ATOM     63  HA  GLU A   5     -24.812 -37.596  -5.093  1.00 32.92           H  
ATOM     64  C   GLU A   5     -26.054 -36.767  -3.541  1.00 32.92           C  
ATOM     65  CB  GLU A   5     -26.829 -37.683  -5.840  1.00 32.92           C  
ATOM     66  HB2 GLU A   5     -26.741 -38.625  -6.382  1.00 32.92           H  
ATOM     67  HB3 GLU A   5     -27.842 -37.619  -5.442  1.00 32.92           H  
ATOM     68  O   GLU A   5     -27.169 -36.606  -3.044  1.00 32.92           O  
ATOM     69  CG  GLU A   5     -26.592 -36.556  -6.852  1.00 32.92           C  
ATOM     70  HG2 GLU A   5     -26.899 -35.608  -6.411  1.00 32.92           H  
ATOM     71  HG3 GLU A   5     -25.524 -36.505  -7.067  1.00 32.92           H  
ATOM     72  CD  GLU A   5     -27.359 -36.809  -8.166  1.00 32.92           C  
ATOM     73  OE1 GLU A   5     -26.923 -36.258  -9.200  1.00 32.92           O  
ATOM     74  OE2 GLU A   5     -28.327 -37.605  -8.151  1.00 32.92           O  
ATOM     75  N   LEU A   6     -24.946 -36.262  -3.000  1.00 32.44           N  
ATOM     76  H   LEU A   6     -24.059 -36.540  -3.394  1.00 32.44           H  
ATOM     77  CA  LEU A   6     -24.936 -35.207  -2.008  1.00 32.44           C  
ATOM     78  HA  LEU A   6     -25.486 -35.518  -1.119  1.00 32.44           H  
ATOM     79  C   LEU A   6     -25.661 -34.030  -2.654  1.00 32.44           C  
ATOM     80  CB  LEU A   6     -23.474 -34.877  -1.642  1.00 32.44           C  
ATOM     81  HB2 LEU A   6     -23.445 -33.923  -1.115  1.00 32.44           H  
ATOM     82  HB3 LEU A   6     -22.911 -34.748  -2.566  1.00 32.44           H  
ATOM     83  O   LEU A   6     -25.095 -33.328  -3.486  1.00 32.44           O  
ATOM     84  CG  LEU A   6     -22.791 -35.950  -0.772  1.00 32.44           C  
ATOM     85  HG  LEU A   6     -23.066 -36.944  -1.126  1.00 32.44           H  
ATOM     86  CD1 LEU A   6     -21.270 -35.825  -0.858  1.00 32.44           C  
ATOM     87 HD11 LEU A   6     -20.798 -36.584  -0.233  1.00 32.44           H  
ATOM     88 HD12 LEU A   6     -20.951 -35.967  -1.890  1.00 32.44           H  
ATOM     89 HD13 LEU A   6     -20.961 -34.834  -0.525  1.00 32.44           H  
ATOM     90  CD2 LEU A   6     -23.197 -35.818   0.699  1.00 32.44           C  
ATOM     91 HD21 LEU A   6     -22.909 -34.838   1.078  1.00 32.44           H  
ATOM     92 HD22 LEU A   6     -22.704 -36.592   1.288  1.00 32.44           H  
ATOM     93 HD23 LEU A   6     -24.276 -35.936   0.797  1.00 32.44           H  
ATOM     94  N   GLN A   7     -26.935 -33.866  -2.301  1.00 33.32           N  
ATOM     95  H   GLN A   7     -27.382 -34.610  -1.784  1.00 33.32           H  
ATOM     96  CA  GLN A   7     -27.648 -32.613  -2.458  1.00 33.32           C  
ATOM     97  HA  GLN A   7     -27.637 -32.301  -3.502  1.00 33.32           H  
ATOM     98  C   GLN A   7     -26.867 -31.589  -1.637  1.00 33.32           C  
ATOM     99  CB  GLN A   7     -29.106 -32.762  -1.978  1.00 33.32           C  
ATOM    100  HB2 GLN A   7     -29.125 -33.333  -1.050  1.00 33.32           H  
ATOM    101  HB3 GLN A   7     -29.515 -31.772  -1.777  1.00 33.32           H  
ATOM    102  O   GLN A   7     -27.100 -31.420  -0.439  1.00 33.32           O  
ATOM    103  CG  GLN A   7     -30.003 -33.435  -3.028  1.00 33.32           C  
ATOM    104  HG2 GLN A   7     -29.553 -34.377  -3.341  1.00 33.32           H  
ATOM    105  HG3 GLN A   7     -30.073 -32.787  -3.901  1.00 33.32           H  
ATOM    106  CD  GLN A   7     -31.403 -33.740  -2.498  1.00 33.32           C  
ATOM    107  NE2 GLN A   7     -32.448 -33.399  -3.223  1.00 33.32           N  
ATOM    108 HE21 GLN A   7     -32.322 -32.940  -4.113  1.00 33.32           H  
ATOM    109 HE22 GLN A   7     -33.351 -33.629  -2.833  1.00 33.32           H  
ATOM    110  OE1 GLN A   7     -31.595 -34.304  -1.434  1.00 33.32           O  
ATOM    111  N   GLU A   8     -25.884 -30.951  -2.271  1.00 32.51           N  
ATOM    112  H   GLU A   8     -25.618 -31.276  -3.189  1.00 32.51           H  
ATOM    113  CA  GLU A   8     -25.424 -29.633  -1.873  1.00 32.51           C  
ATOM    114  HA  GLU A   8     -25.069 -29.655  -0.843  1.00 32.51           H  
ATOM    115  C   GLU A   8     -26.660 -28.750  -1.934  1.00 32.51           C  
ATOM    116  CB  GLU A   8     -24.286 -29.121  -2.773  1.00 32.51           C  
ATOM    117  HB2 GLU A   8     -24.305 -28.031  -2.785  1.00 32.51           H  
ATOM    118  HB3 GLU A   8     -24.426 -29.488  -3.790  1.00 32.51           H  
ATOM    119  O   GLU A   8     -27.082 -28.268  -2.981  1.00 32.51           O  
ATOM    120  CG  GLU A   8     -22.922 -29.561  -2.219  1.00 32.51           C  
ATOM    121  HG2 GLU A   8     -22.905 -30.649  -2.157  1.00 32.51           H  
ATOM    122  HG3 GLU A   8     -22.821 -29.171  -1.206  1.00 32.51           H  
ATOM    123  CD  GLU A   8     -21.723 -29.092  -3.061  1.00 32.51           C  
ATOM    124  OE1 GLU A   8     -20.602 -29.108  -2.501  1.00 32.51           O  
ATOM    125  OE2 GLU A   8     -21.912 -28.757  -4.251  1.00 32.51           O  
ATOM    126  N   VAL A   9     -27.311 -28.655  -0.776  1.00 35.34           N  
ATOM    127  H   VAL A   9     -27.005 -29.271  -0.037  1.00 35.34           H  
ATOM    128  CA  VAL A   9     -28.289 -27.636  -0.453  1.00 35.34           C  
ATOM    129  HA  VAL A   9     -29.243 -27.867  -0.926  1.00 35.34           H  
ATOM    130  C   VAL A   9     -27.722 -26.346  -1.017  1.00 35.34           C  
ATOM    131  CB  VAL A   9     -28.451 -27.559   1.079  1.00 35.34           C  
ATOM    132  HB  VAL A   9     -27.481 -27.363   1.537  1.00 35.34           H  
ATOM    133  O   VAL A   9     -26.625 -25.953  -0.619  1.00 35.34           O  
ATOM    134  CG1 VAL A   9     -29.412 -26.446   1.513  1.00 35.34           C  
ATOM    135 HG11 VAL A   9     -29.026 -25.477   1.199  1.00 35.34           H  
ATOM    136 HG12 VAL A   9     -29.509 -26.442   2.599  1.00 35.34           H  
ATOM    137 HG13 VAL A   9     -30.392 -26.603   1.061  1.00 35.34           H  
ATOM    138  CG2 VAL A   9     -28.978 -28.889   1.640  1.00 35.34           C  
ATOM    139 HG21 VAL A   9     -29.124 -28.806   2.717  1.00 35.34           H  
ATOM    140 HG22 VAL A   9     -29.927 -29.143   1.167  1.00 35.34           H  
ATOM    141 HG23 VAL A   9     -28.265 -29.692   1.456  1.00 35.34           H  
ATOM    142  N   GLU A  10     -28.450 -25.747  -1.961  1.00 35.58           N  
ATOM    143  H   GLU A  10     -29.228 -26.261  -2.348  1.00 35.58           H  
ATOM    144  CA  GLU A  10     -28.253 -24.396  -2.471  1.00 35.58           C  
ATOM    145  HA  GLU A  10     -27.285 -24.323  -2.966  1.00 35.58           H  
ATOM    146  C   GLU A  10     -28.283 -23.421  -1.284  1.00 35.58           C  
ATOM    147  CB  GLU A  10     -29.369 -24.030  -3.470  1.00 35.58           C  
ATOM    148  HB2 GLU A  10     -29.298 -22.963  -3.681  1.00 35.58           H  
ATOM    149  HB3 GLU A  10     -30.326 -24.211  -2.982  1.00 35.58           H  
ATOM    150  O   GLU A  10     -29.246 -22.688  -1.052  1.00 35.58           O  
ATOM    151  CG  GLU A  10     -29.348 -24.751  -4.824  1.00 35.58           C  
ATOM    152  HG2 GLU A  10     -28.427 -24.494  -5.347  1.00 35.58           H  
ATOM    153  HG3 GLU A  10     -29.357 -25.828  -4.653  1.00 35.58           H  
ATOM    154  CD  GLU A  10     -30.579 -24.364  -5.666  1.00 35.58           C  
ATOM    155  OE1 GLU A  10     -30.400 -23.998  -6.850  1.00 35.58           O  
ATOM    156  OE2 GLU A  10     -31.702 -24.421  -5.112  1.00 35.58           O  
ATOM    157  N   LEU A  11     -27.219 -23.415  -0.481  1.00 42.82           N  
ATOM    158  H   LEU A  11     -26.539 -24.145  -0.640  1.00 42.82           H  
ATOM    159  CA  LEU A  11     -26.816 -22.304   0.351  1.00 42.82           C  
ATOM    160  HA  LEU A  11     -27.640 -21.988   0.991  1.00 42.82           H  
ATOM    161  C   LEU A  11     -26.516 -21.214  -0.654  1.00 42.82           C  
ATOM    162  CB  LEU A  11     -25.585 -22.692   1.191  1.00 42.82           C  
ATOM    163  HB2 LEU A  11     -24.952 -23.355   0.602  1.00 42.82           H  
ATOM    164  HB3 LEU A  11     -25.001 -21.799   1.414  1.00 42.82           H  
ATOM    165  O   LEU A  11     -25.398 -21.123  -1.150  1.00 42.82           O  
ATOM    166  CG  LEU A  11     -25.957 -23.371   2.516  1.00 42.82           C  
ATOM    167  HG  LEU A  11     -26.743 -24.108   2.349  1.00 42.82           H  
ATOM    168  CD1 LEU A  11     -24.736 -24.084   3.093  1.00 42.82           C  
ATOM    169 HD11 LEU A  11     -23.922 -23.375   3.245  1.00 42.82           H  
ATOM    170 HD12 LEU A  11     -24.994 -24.560   4.039  1.00 42.82           H  
ATOM    171 HD13 LEU A  11     -24.409 -24.855   2.396  1.00 42.82           H  
ATOM    172  CD2 LEU A  11     -26.435 -22.340   3.547  1.00 42.82           C  
ATOM    173 HD21 LEU A  11     -25.652 -21.604   3.730  1.00 42.82           H  
ATOM    174 HD22 LEU A  11     -26.679 -22.849   4.479  1.00 42.82           H  
ATOM    175 HD23 LEU A  11     -27.331 -21.836   3.184  1.00 42.82           H  
ATOM    176  N   GLY A  12     -27.588 -20.515  -1.035  1.00 43.82           N  
ATOM    177  H   GLY A  12     -28.470 -20.866  -0.690  1.00 43.82           H  
ATOM    178  CA  GLY A  12     -27.654 -19.626  -2.171  1.00 43.82           C  
ATOM    179  HA2 GLY A  12     -27.771 -20.209  -3.085  1.00 43.82           H  
ATOM    180  HA3 GLY A  12     -28.504 -18.952  -2.068  1.00 43.82           H  
ATOM    181  C   GLY A  12     -26.388 -18.810  -2.235  1.00 43.82           C  
ATOM    182  O   GLY A  12     -26.207 -17.891  -1.433  1.00 43.82           O  
ATOM    183  N   LEU A  13     -25.523 -19.187  -3.176  1.00 49.61           N  
ATOM    184  H   LEU A  13     -25.699 -20.050  -3.671  1.00 49.61           H  
ATOM    185  CA  LEU A  13     -24.429 -18.363  -3.635  1.00 49.61           C  
ATOM    186  HA  LEU A  13     -23.775 -18.126  -2.796  1.00 49.61           H  
ATOM    187  C   LEU A  13     -25.135 -17.101  -4.127  1.00 49.61           C  
ATOM    188  CB  LEU A  13     -23.655 -19.143  -4.719  1.00 49.61           C  
ATOM    189  HB2 LEU A  13     -23.556 -20.185  -4.415  1.00 49.61           H  
ATOM    190  HB3 LEU A  13     -24.232 -19.128  -5.644  1.00 49.61           H  
ATOM    191  O   LEU A  13     -25.756 -17.077  -5.186  1.00 49.61           O  
ATOM    192  CG  LEU A  13     -22.244 -18.594  -4.996  1.00 49.61           C  
ATOM    193  HG  LEU A  13     -22.285 -17.507  -5.077  1.00 49.61           H  
ATOM    194  CD1 LEU A  13     -21.266 -18.982  -3.880  1.00 49.61           C  
ATOM    195 HD11 LEU A  13     -20.278 -18.587  -4.118  1.00 49.61           H  
ATOM    196 HD12 LEU A  13     -21.207 -20.067  -3.791  1.00 49.61           H  
ATOM    197 HD13 LEU A  13     -21.585 -18.552  -2.931  1.00 49.61           H  
ATOM    198  CD2 LEU A  13     -21.714 -19.165  -6.309  1.00 49.61           C  
ATOM    199 HD21 LEU A  13     -20.705 -18.796  -6.491  1.00 49.61           H  
ATOM    200 HD22 LEU A  13     -21.699 -20.255  -6.274  1.00 49.61           H  
ATOM    201 HD23 LEU A  13     -22.348 -18.834  -7.131  1.00 49.61           H  
ATOM    202  N   MET A  14     -25.287 -16.118  -3.246  1.00 53.93           N  
ATOM    203  H   MET A  14     -24.885 -16.241  -2.327  1.00 53.93           H  
ATOM    204  CA  MET A  14     -26.063 -14.925  -3.526  1.00 53.93           C  
ATOM    205  HA  MET A  14     -26.944 -15.182  -4.114  1.00 53.93           H  
ATOM    206  C   MET A  14     -25.145 -14.075  -4.376  1.00 53.93           C  
ATOM    207  CB  MET A  14     -26.527 -14.233  -2.238  1.00 53.93           C  
ATOM    208  HB2 MET A  14     -25.738 -14.287  -1.488  1.00 53.93           H  
ATOM    209  HB3 MET A  14     -26.725 -13.183  -2.453  1.00 53.93           H  
ATOM    210  O   MET A  14     -24.249 -13.412  -3.865  1.00 53.93           O  
ATOM    211  CG  MET A  14     -27.813 -14.861  -1.684  1.00 53.93           C  
ATOM    212  HG2 MET A  14     -27.680 -15.941  -1.617  1.00 53.93           H  
ATOM    213  HG3 MET A  14     -27.968 -14.486  -0.673  1.00 53.93           H  
ATOM    214  SD  MET A  14     -29.312 -14.500  -2.650  1.00 53.93           S  
ATOM    215  CE  MET A  14     -29.957 -16.183  -2.871  1.00 53.93           C  
ATOM    216  HE1 MET A  14     -29.225 -16.789  -3.405  1.00 53.93           H  
ATOM    217  HE2 MET A  14     -30.882 -16.149  -3.446  1.00 53.93           H  
ATOM    218  HE3 MET A  14     -30.153 -16.634  -1.898  1.00 53.93           H  
ATOM    219  N   HIS A  15     -25.366 -14.152  -5.687  1.00 64.42           N  
ATOM    220  H   HIS A  15     -26.072 -14.814  -5.976  1.00 64.42           H  
ATOM    221  CA  HIS A  15     -24.352 -13.865  -6.694  1.00 64.42           C  
ATOM    222  HA  HIS A  15     -23.522 -14.549  -6.515  1.00 64.42           H  
ATOM    223  C   HIS A  15     -23.777 -12.439  -6.598  1.00 64.42           C  
ATOM    224  CB  HIS A  15     -24.968 -14.167  -8.077  1.00 64.42           C  
ATOM    225  HB2 HIS A  15     -25.883 -13.588  -8.200  1.00 64.42           H  
ATOM    226  HB3 HIS A  15     -24.262 -13.824  -8.834  1.00 64.42           H  
ATOM    227  O   HIS A  15     -22.667 -12.162  -7.045  1.00 64.42           O  
ATOM    228  CG  HIS A  15     -25.272 -15.630  -8.370  1.00 64.42           C  
ATOM    229  CD2 HIS A  15     -24.638 -16.404  -9.307  1.00 64.42           C  
ATOM    230  HD2 HIS A  15     -23.819 -16.083  -9.934  1.00 64.42           H  
ATOM    231  ND1 HIS A  15     -26.211 -16.445  -7.766  1.00 64.42           N  
ATOM    232  HD1 HIS A  15     -26.522 -16.365  -6.808  1.00 64.42           H  
ATOM    233  CE1 HIS A  15     -26.124 -17.666  -8.317  1.00 64.42           C  
ATOM    234  HE1 HIS A  15     -26.643 -18.545  -7.963  1.00 64.42           H  
ATOM    235  NE2 HIS A  15     -25.202 -17.683  -9.282  1.00 64.42           N  
ATOM    236  N   LYS A  16     -24.523 -11.501  -5.988  1.00 78.28           N  
ATOM    237  H   LYS A  16     -25.364 -11.844  -5.546  1.00 78.28           H  
ATOM    238  CA  LYS A  16     -24.128 -10.110  -5.700  1.00 78.28           C  
ATOM    239  HA  LYS A  16     -23.064 -10.104  -5.464  1.00 78.28           H  
ATOM    240  C   LYS A  16     -24.896  -9.597  -4.478  1.00 78.28           C  
ATOM    241  CB  LYS A  16     -24.395  -9.213  -6.936  1.00 78.28           C  
ATOM    242  HB2 LYS A  16     -24.077  -8.194  -6.713  1.00 78.28           H  
ATOM    243  HB3 LYS A  16     -25.462  -9.207  -7.157  1.00 78.28           H  
ATOM    244  O   LYS A  16     -26.029 -10.023  -4.248  1.00 78.28           O  
ATOM    245  CG  LYS A  16     -23.629  -9.711  -8.172  1.00 78.28           C  
ATOM    246  HG2 LYS A  16     -24.028 -10.691  -8.436  1.00 78.28           H  
ATOM    247  HG3 LYS A  16     -22.575  -9.793  -7.910  1.00 78.28           H  
ATOM    248  CD  LYS A  16     -23.732  -8.910  -9.464  1.00 78.28           C  
ATOM    249  HD2 LYS A  16     -24.774  -8.851  -9.777  1.00 78.28           H  
ATOM    250  HD3 LYS A  16     -23.311  -7.914  -9.327  1.00 78.28           H  
ATOM    251  CE  LYS A  16     -22.903  -9.724 -10.472  1.00 78.28           C  
ATOM    252  HE2 LYS A  16     -23.239 -10.760 -10.442  1.00 78.28           H  
ATOM    253  HE3 LYS A  16     -21.865  -9.736 -10.141  1.00 78.28           H  
ATOM    254  NZ  LYS A  16     -22.996  -9.211 -11.857  1.00 78.28           N  
ATOM    255  HZ1 LYS A  16     -22.443  -9.809 -12.455  1.00 78.28           H  
ATOM    256  HZ2 LYS A  16     -23.951  -9.248 -12.184  1.00 78.28           H  
ATOM    257  HZ3 LYS A  16     -22.632  -8.271 -11.919  1.00 78.28           H  
ATOM    258  N   CYS A  17     -24.371  -8.574  -3.786  1.00 87.63           N  
ATOM    259  H   CYS A  17     -23.409  -8.320  -3.963  1.00 87.63           H  
ATOM    260  CA  CYS A  17     -25.087  -7.893  -2.691  1.00 87.63           C  
ATOM    261  HA  CYS A  17     -25.167  -8.580  -1.849  1.00 87.63           H  
ATOM    262  C   CYS A  17     -26.520  -7.470  -3.067  1.00 87.63           C  
ATOM    263  CB  CYS A  17     -24.316  -6.643  -2.237  1.00 87.63           C  
ATOM    264  HB2 CYS A  17     -24.964  -6.065  -1.579  1.00 87.63           H  
ATOM    265  HB3 CYS A  17     -24.097  -6.021  -3.105  1.00 87.63           H  
ATOM    266  O   CYS A  17     -27.402  -7.469  -2.215  1.00 87.63           O  
ATOM    267  SG  CYS A  17     -22.776  -6.918  -1.333  1.00 87.63           S  
ATOM    268  N   ARG A  18     -26.765  -7.139  -4.345  1.00 85.66           N  
ATOM    269  H   ARG A  18     -25.975  -7.161  -4.973  1.00 85.66           H  
ATOM    270  CA  ARG A  18     -28.058  -6.673  -4.879  1.00 85.66           C  
ATOM    271  HA  ARG A  18     -28.334  -5.744  -4.380  1.00 85.66           H  
ATOM    272  C   ARG A  18     -29.236  -7.620  -4.625  1.00 85.66           C  
ATOM    273  CB  ARG A  18     -27.882  -6.392  -6.381  1.00 85.66           C  
ATOM    274  HB2 ARG A  18     -26.990  -5.780  -6.515  1.00 85.66           H  
ATOM    275  HB3 ARG A  18     -27.740  -7.333  -6.913  1.00 85.66           H  
ATOM    276  O   ARG A  18     -30.357  -7.147  -4.491  1.00 85.66           O  
ATOM    277  CG  ARG A  18     -29.077  -5.637  -6.983  1.00 85.66           C  
ATOM    278  HG2 ARG A  18     -29.976  -6.251  -6.931  1.00 85.66           H  
ATOM    279  HG3 ARG A  18     -29.241  -4.721  -6.416  1.00 85.66           H  
ATOM    280  CD  ARG A  18     -28.807  -5.281  -8.448  1.00 85.66           C  
ATOM    281  HD2 ARG A  18     -27.848  -4.766  -8.509  1.00 85.66           H  
ATOM    282  HD3 ARG A  18     -28.735  -6.202  -9.027  1.00 85.66           H  
ATOM    283  NE  ARG A  18     -29.891  -4.445  -9.002  1.00 85.66           N  
ATOM    284  HE  ARG A  18     -30.825  -4.820  -8.926  1.00 85.66           H  
ATOM    285  NH1 ARG A  18     -28.644  -2.621  -9.668  1.00 85.66           N  
ATOM    286 HH11 ARG A  18     -27.813  -3.036  -9.271  1.00 85.66           H  
ATOM    287 HH12 ARG A  18     -28.612  -1.677 -10.026  1.00 85.66           H  
ATOM    288  NH2 ARG A  18     -30.848  -2.619  -9.968  1.00 85.66           N  
ATOM    289 HH21 ARG A  18     -30.773  -1.681 -10.336  1.00 85.66           H  
ATOM    290 HH22 ARG A  18     -31.763  -3.030  -9.851  1.00 85.66           H  
ATOM    291  CZ  ARG A  18     -29.785  -3.240  -9.541  1.00 85.66           C  
ATOM    292  N   GLY A  19     -29.005  -8.932  -4.587  1.00 81.46           N  
ATOM    293  H   GLY A  19     -28.051  -9.261  -4.644  1.00 81.46           H  
ATOM    294  CA  GLY A  19     -30.070  -9.920  -4.367  1.00 81.46           C  
ATOM    295  HA2 GLY A  19     -30.985  -9.599  -4.866  1.00 81.46           H  
ATOM    296  HA3 GLY A  19     -29.760 -10.871  -4.800  1.00 81.46           H  
ATOM    297  C   GLY A  19     -30.395 -10.172  -2.894  1.00 81.46           C  
ATOM    298  O   GLY A  19     -31.371 -10.855  -2.587  1.00 81.46           O  
ATOM    299  N   ILE A  20     -29.584  -9.647  -1.974  1.00 83.83           N  
ATOM    300  H   ILE A  20     -28.859  -9.004  -2.258  1.00 83.83           H  
ATOM    301  CA  ILE A  20     -29.623 -10.058  -0.575  1.00 83.83           C  
ATOM    302  HA  ILE A  20     -29.887 -11.115  -0.544  1.00 83.83           H  
ATOM    303  C   ILE A  20     -30.700  -9.283   0.172  1.00 83.83           C  
ATOM    304  CB  ILE A  20     -28.243  -9.926   0.086  1.00 83.83           C  
ATOM    305  HB  ILE A  20     -27.938  -8.879   0.087  1.00 83.83           H  
ATOM    306  O   ILE A  20     -30.568  -8.089   0.435  1.00 83.83           O  
ATOM    307  CG1 ILE A  20     -27.211 -10.752  -0.707  1.00 83.83           C  
ATOM    308 HG12 ILE A  20     -27.513 -11.800  -0.720  1.00 83.83           H  
ATOM    309 HG13 ILE A  20     -27.170 -10.396  -1.736  1.00 83.83           H  
ATOM    310  CG2 ILE A  20     -28.325 -10.426   1.537  1.00 83.83           C  
ATOM    311 HG21 ILE A  20     -27.329 -10.401   1.980  1.00 83.83           H  
ATOM    312 HG22 ILE A  20     -28.691 -11.452   1.560  1.00 83.83           H  
ATOM    313 HG23 ILE A  20     -28.987  -9.792   2.128  1.00 83.83           H  
ATOM    314  CD1 ILE A  20     -25.797 -10.652  -0.151  1.00 83.83           C  
ATOM    315 HD11 ILE A  20     -25.596  -9.626   0.158  1.00 83.83           H  
ATOM    316 HD12 ILE A  20     -25.677 -11.324   0.699  1.00 83.83           H  
ATOM    317 HD13 ILE A  20     -25.103 -10.940  -0.941  1.00 83.83           H  
ATOM    318  N   LYS A  21     -31.745 -10.004   0.576  1.00 82.61           N  
ATOM    319  H   LYS A  21     -31.781 -10.972   0.292  1.00 82.61           H  
ATOM    320  CA  LYS A  21     -32.773  -9.510   1.493  1.00 82.61           C  
ATOM    321  HA  LYS A  21     -32.741  -8.421   1.513  1.00 82.61           H  
ATOM    322  C   LYS A  21     -32.470 -10.008   2.902  1.00 82.61           C  
ATOM    323  CB  LYS A  21     -34.163  -9.937   1.008  1.00 82.61           C  
ATOM    324  HB2 LYS A  21     -34.209 -11.023   0.935  1.00 82.61           H  
ATOM    325  HB3 LYS A  21     -34.900  -9.607   1.740  1.00 82.61           H  
ATOM    326  O   LYS A  21     -32.321 -11.206   3.121  1.00 82.61           O  
ATOM    327  CG  LYS A  21     -34.495  -9.313  -0.357  1.00 82.61           C  
ATOM    328  HG2 LYS A  21     -34.362  -8.232  -0.298  1.00 82.61           H  
ATOM    329  HG3 LYS A  21     -33.823  -9.710  -1.118  1.00 82.61           H  
ATOM    330  CD  LYS A  21     -35.941  -9.618  -0.757  1.00 82.61           C  
ATOM    331  HD2 LYS A  21     -36.072 -10.697  -0.827  1.00 82.61           H  
ATOM    332  HD3 LYS A  21     -36.613  -9.220   0.003  1.00 82.61           H  
ATOM    333  CE  LYS A  21     -36.245  -8.968  -2.110  1.00 82.61           C  
ATOM    334  HE2 LYS A  21     -36.051  -7.898  -2.032  1.00 82.61           H  
ATOM    335  HE3 LYS A  21     -35.558  -9.375  -2.851  1.00 82.61           H  
ATOM    336  NZ  LYS A  21     -37.651  -9.206  -2.523  1.00 82.61           N  
ATOM    337  HZ1 LYS A  21     -37.833  -8.772  -3.416  1.00 82.61           H  
ATOM    338  HZ2 LYS A  21     -38.290  -8.821  -1.842  1.00 82.61           H  
ATOM    339  HZ3 LYS A  21     -37.827 -10.197  -2.609  1.00 82.61           H  
ATOM    340  N   SER A  22     -32.369  -9.089   3.856  1.00 85.63           N  
ATOM    341  H   SER A  22     -32.509  -8.118   3.617  1.00 85.63           H  
ATOM    342  CA  SER A  22     -32.053  -9.388   5.253  1.00 85.63           C  
ATOM    343  HA  SER A  22     -32.376 -10.400   5.498  1.00 85.63           H  
ATOM    344  C   SER A  22     -32.762  -8.407   6.182  1.00 85.63           C  
ATOM    345  CB  SER A  22     -30.541  -9.288   5.459  1.00 85.63           C  
ATOM    346  HB2 SER A  22     -30.039 -10.020   4.825  1.00 85.63           H  
ATOM    347  HB3 SER A  22     -30.212  -8.290   5.168  1.00 85.63           H  
ATOM    348  O   SER A  22     -32.959  -7.248   5.834  1.00 85.63           O  
ATOM    349  OG  SER A  22     -30.181  -9.511   6.812  1.00 85.63           O  
ATOM    350  HG  SER A  22     -29.320  -9.098   6.909  1.00 85.63           H  
ATOM    351  N   ASN A  23     -33.088  -8.857   7.396  1.00 88.33           N  
ATOM    352  H   ASN A  23     -32.929  -9.835   7.596  1.00 88.33           H  
ATOM    353  CA  ASN A  23     -33.576  -7.983   8.469  1.00 88.33           C  
ATOM    354  HA  ASN A  23     -34.248  -7.237   8.044  1.00 88.33           H  
ATOM    355  C   ASN A  23     -32.440  -7.210   9.161  1.00 88.33           C  
ATOM    356  CB  ASN A  23     -34.359  -8.830   9.488  1.00 88.33           C  
ATOM    357  HB2 ASN A  23     -33.732  -9.645   9.849  1.00 88.33           H  
ATOM    358  HB3 ASN A  23     -34.628  -8.203  10.338  1.00 88.33           H  
ATOM    359  O   ASN A  23     -32.694  -6.299   9.945  1.00 88.33           O  
ATOM    360  CG  ASN A  23     -35.651  -9.397   8.929  1.00 88.33           C  
ATOM    361  ND2 ASN A  23     -36.204 -10.403   9.563  1.00 88.33           N  
ATOM    362 HD21 ASN A  23     -37.076 -10.733   9.173  1.00 88.33           H  
ATOM    363 HD22 ASN A  23     -35.820 -10.764  10.424  1.00 88.33           H  
ATOM    364  OD1 ASN A  23     -36.183  -8.958   7.928  1.00 88.33           O  
ATOM    365  N   LYS A  24     -31.181  -7.597   8.922  1.00 89.56           N  
ATOM    366  H   LYS A  24     -31.044  -8.292   8.201  1.00 89.56           H  
ATOM    367  CA  LYS A  24     -30.005  -6.890   9.437  1.00 89.56           C  
ATOM    368  HA  LYS A  24     -30.264  -6.387  10.369  1.00 89.56           H  
ATOM    369  C   LYS A  24     -29.584  -5.835   8.428  1.00 89.56           C  
ATOM    370  CB  LYS A  24     -28.837  -7.858   9.688  1.00 89.56           C  
ATOM    371  HB2 LYS A  24     -28.547  -8.322   8.745  1.00 89.56           H  
ATOM    372  HB3 LYS A  24     -27.987  -7.281  10.051  1.00 89.56           H  
ATOM    373  O   LYS A  24     -29.339  -6.186   7.282  1.00 89.56           O  
ATOM    374  CG  LYS A  24     -29.153  -8.961  10.707  1.00 89.56           C  
ATOM    375  HG2 LYS A  24     -29.980  -9.570  10.343  1.00 89.56           H  
ATOM    376  HG3 LYS A  24     -29.439  -8.505  11.655  1.00 89.56           H  
ATOM    377  CD  LYS A  24     -27.926  -9.860  10.915  1.00 89.56           C  
ATOM    378  HD2 LYS A  24     -27.089  -9.254  11.261  1.00 89.56           H  
ATOM    379  HD3 LYS A  24     -27.663 -10.321   9.963  1.00 89.56           H  
ATOM    380  CE  LYS A  24     -28.243 -10.949  11.946  1.00 89.56           C  
ATOM    381  HE2 LYS A  24     -29.137 -11.481  11.619  1.00 89.56           H  
ATOM    382  HE3 LYS A  24     -28.474 -10.473  12.898  1.00 89.56           H  
ATOM    383  NZ  LYS A  24     -27.120 -11.908  12.107  1.00 89.56           N  
ATOM    384  HZ1 LYS A  24     -26.290 -11.441  12.444  1.00 89.56           H  
ATOM    385  HZ2 LYS A  24     -27.367 -12.633  12.764  1.00 89.56           H  
ATOM    386  HZ3 LYS A  24     -26.907 -12.355  11.226  1.00 89.56           H  
ATOM    387  N   ASP A  25     -29.359  -4.603   8.885  1.00 90.25           N  
ATOM    388  H   ASP A  25     -29.757  -4.355   9.779  1.00 90.25           H  
ATOM    389  CA  ASP A  25     -28.873  -3.500   8.042  1.00 90.25           C  
ATOM    390  HA  ASP A  25     -29.667  -3.190   7.362  1.00 90.25           H  
ATOM    391  C   ASP A  25     -27.650  -3.898   7.193  1.00 90.25           C  
ATOM    392  CB  ASP A  25     -28.483  -2.310   8.939  1.00 90.25           C  
ATOM    393  HB2 ASP A  25     -28.014  -1.553   8.310  1.00 90.25           H  
ATOM    394  HB3 ASP A  25     -27.737  -2.643   9.660  1.00 90.25           H  
ATOM    395  O   ASP A  25     -27.526  -3.501   6.035  1.00 90.25           O  
ATOM    396  CG  ASP A  25     -29.635  -1.633   9.698  1.00 90.25           C  
ATOM    397  OD1 ASP A  25     -30.817  -2.016   9.542  1.00 90.25           O  
ATOM    398  OD2 ASP A  25     -29.330  -0.686  10.449  1.00 90.25           O  
ATOM    399  N   ARG A  26     -26.751  -4.720   7.758  1.00 89.50           N  
ATOM    400  H   ARG A  26     -26.972  -5.086   8.674  1.00 89.50           H  
ATOM    401  CA  ARG A  26     -25.560  -5.237   7.076  1.00 89.50           C  
ATOM    402  HA  ARG A  26     -25.718  -5.115   6.004  1.00 89.50           H  
ATOM    403  C   ARG A  26     -25.367  -6.727   7.315  1.00 89.50           C  
ATOM    404  CB  ARG A  26     -24.307  -4.444   7.477  1.00 89.50           C  
ATOM    405  HB2 ARG A  26     -23.439  -4.872   6.975  1.00 89.50           H  
ATOM    406  HB3 ARG A  26     -24.160  -4.511   8.555  1.00 89.50           H  
ATOM    407  O   ARG A  26     -25.582  -7.213   8.427  1.00 89.50           O  
ATOM    408  CG  ARG A  26     -24.440  -2.975   7.063  1.00 89.50           C  
ATOM    409  HG2 ARG A  26     -24.598  -2.926   5.986  1.00 89.50           H  
ATOM    410  HG3 ARG A  26     -25.303  -2.531   7.559  1.00 89.50           H  
ATOM    411  CD  ARG A  26     -23.212  -2.137   7.411  1.00 89.50           C  
ATOM    412  HD2 ARG A  26     -22.346  -2.547   6.889  1.00 89.50           H  
ATOM    413  HD3 ARG A  26     -23.027  -2.173   8.484  1.00 89.50           H  
ATOM    414  NE  ARG A  26     -23.441  -0.754   6.963  1.00 89.50           N  
ATOM    415  HE  ARG A  26     -23.265  -0.557   5.988  1.00 89.50           H  
ATOM    416  NH1 ARG A  26     -24.578   0.062   8.799  1.00 89.50           N  
ATOM    417 HH11 ARG A  26     -25.252   0.735   9.135  1.00 89.50           H  
ATOM    418 HH12 ARG A  26     -24.507  -0.843   9.242  1.00 89.50           H  
ATOM    419  NH2 ARG A  26     -24.502   1.233   6.898  1.00 89.50           N  
ATOM    420 HH21 ARG A  26     -25.096   1.940   7.308  1.00 89.50           H  
ATOM    421 HH22 ARG A  26     -24.639   1.104   5.906  1.00 89.50           H  
ATOM    422  CZ  ARG A  26     -24.158   0.177   7.567  1.00 89.50           C  
ATOM    423  N   VAL A  27     -24.902  -7.429   6.288  1.00 89.04           N  
ATOM    424  H   VAL A  27     -24.713  -6.935   5.428  1.00 89.04           H  
ATOM    425  CA  VAL A  27     -24.595  -8.867   6.323  1.00 89.04           C  
ATOM    426  HA  VAL A  27     -24.450  -9.173   7.359  1.00 89.04           H  
ATOM    427  C   VAL A  27     -23.296  -9.150   5.589  1.00 89.04           C  
ATOM    428  CB  VAL A  27     -25.732  -9.722   5.738  1.00 89.04           C  
ATOM    429  HB  VAL A  27     -25.432 -10.769   5.791  1.00 89.04           H  
ATOM    430  O   VAL A  27     -22.922  -8.409   4.691  1.00 89.04           O  
ATOM    431  CG1 VAL A  27     -27.013  -9.574   6.562  1.00 89.04           C  
ATOM    432 HG11 VAL A  27     -27.433  -8.577   6.426  1.00 89.04           H  
ATOM    433 HG12 VAL A  27     -27.730 -10.324   6.227  1.00 89.04           H  
ATOM    434 HG13 VAL A  27     -26.794  -9.741   7.616  1.00 89.04           H  
ATOM    435  CG2 VAL A  27     -26.051  -9.389   4.282  1.00 89.04           C  
ATOM    436 HG21 VAL A  27     -26.951  -9.936   3.999  1.00 89.04           H  
ATOM    437 HG22 VAL A  27     -25.230  -9.692   3.634  1.00 89.04           H  
ATOM    438 HG23 VAL A  27     -26.231  -8.321   4.160  1.00 89.04           H  
ATOM    439  N   VAL A  28     -22.596 -10.209   5.978  1.00 84.70           N  
ATOM    440  H   VAL A  28     -23.000 -10.843   6.653  1.00 84.70           H  
ATOM    441  CA  VAL A  28     -21.405 -10.684   5.268  1.00 84.70           C  
ATOM    442  HA  VAL A  28     -21.028  -9.897   4.616  1.00 84.70           H  
ATOM    443  C   VAL A  28     -21.819 -11.860   4.388  1.00 84.70           C  
ATOM    444  CB  VAL A  28     -20.285 -11.039   6.259  1.00 84.70           C  
ATOM    445  HB  VAL A  28     -20.646 -11.791   6.960  1.00 84.70           H  
ATOM    446  O   VAL A  28     -22.555 -12.728   4.853  1.00 84.70           O  
ATOM    447  CG1 VAL A  28     -19.055 -11.584   5.545  1.00 84.70           C  
ATOM    448 HG11 VAL A  28     -19.290 -12.534   5.063  1.00 84.70           H  
ATOM    449 HG12 VAL A  28     -18.713 -10.871   4.794  1.00 84.70           H  
ATOM    450 HG13 VAL A  28     -18.256 -11.759   6.265  1.00 84.70           H  
ATOM    451  CG2 VAL A  28     -19.846  -9.798   7.054  1.00 84.70           C  
ATOM    452 HG21 VAL A  28     -19.497  -9.027   6.367  1.00 84.70           H  
ATOM    453 HG22 VAL A  28     -19.033 -10.064   7.730  1.00 84.70           H  
ATOM    454 HG23 VAL A  28     -20.676  -9.411   7.644  1.00 84.70           H  
ATOM    455  N   THR A  29     -21.385 -11.878   3.131  1.00 84.04           N  
ATOM    456  H   THR A  29     -20.760 -11.148   2.819  1.00 84.04           H  
ATOM    457  CA  THR A  29     -21.663 -12.965   2.180  1.00 84.04           C  
ATOM    458  HA  THR A  29     -21.857 -13.883   2.736  1.00 84.04           H  
ATOM    459  C   THR A  29     -20.453 -13.235   1.285  1.00 84.04           C  
ATOM    460  CB  THR A  29     -22.916 -12.648   1.353  1.00 84.04           C  
ATOM    461  HB  THR A  29     -23.698 -12.297   2.026  1.00 84.04           H  
ATOM    462  O   THR A  29     -19.484 -12.478   1.330  1.00 84.04           O  
ATOM    463  CG2 THR A  29     -22.691 -11.578   0.282  1.00 84.04           C  
ATOM    464 HG21 THR A  29     -23.195 -10.671   0.617  1.00 84.04           H  
ATOM    465 HG22 THR A  29     -23.100 -11.904  -0.675  1.00 84.04           H  
ATOM    466 HG23 THR A  29     -21.638 -11.339   0.133  1.00 84.04           H  
ATOM    467  OG1 THR A  29     -23.399 -13.818   0.740  1.00 84.04           O  
ATOM    468  HG1 THR A  29     -23.970 -14.291   1.351  1.00 84.04           H  
ATOM    469  N   LEU A  30     -20.509 -14.298   0.486  1.00 81.16           N  
ATOM    470  H   LEU A  30     -21.402 -14.760   0.393  1.00 81.16           H  
ATOM    471  CA  LEU A  30     -19.514 -14.635  -0.531  1.00 81.16           C  
ATOM    472  HA  LEU A  30     -18.601 -14.060  -0.373  1.00 81.16           H  
ATOM    473  C   LEU A  30     -20.066 -14.263  -1.910  1.00 81.16           C  
ATOM    474  CB  LEU A  30     -19.181 -16.137  -0.450  1.00 81.16           C  
ATOM    475  HB2 LEU A  30     -20.114 -16.695  -0.525  1.00 81.16           H  
ATOM    476  HB3 LEU A  30     -18.572 -16.410  -1.312  1.00 81.16           H  
ATOM    477  O   LEU A  30     -21.201 -14.613  -2.228  1.00 81.16           O  
ATOM    478  CG  LEU A  30     -18.442 -16.559   0.833  1.00 81.16           C  
ATOM    479  HG  LEU A  30     -18.934 -16.126   1.704  1.00 81.16           H  
ATOM    480  CD1 LEU A  30     -18.457 -18.079   0.986  1.00 81.16           C  
ATOM    481 HD11 LEU A  30     -17.932 -18.371   1.896  1.00 81.16           H  
ATOM    482 HD12 LEU A  30     -19.486 -18.433   1.043  1.00 81.16           H  
ATOM    483 HD13 LEU A  30     -17.974 -18.544   0.127  1.00 81.16           H  
ATOM    484  CD2 LEU A  30     -16.981 -16.116   0.819  1.00 81.16           C  
ATOM    485 HD21 LEU A  30     -16.917 -15.040   0.661  1.00 81.16           H  
ATOM    486 HD22 LEU A  30     -16.500 -16.376   1.762  1.00 81.16           H  
ATOM    487 HD23 LEU A  30     -16.455 -16.614   0.005  1.00 81.16           H  
ATOM    488  N   LEU A  31     -19.272 -13.551  -2.705  1.00 79.93           N  
ATOM    489  H   LEU A  31     -18.355 -13.296  -2.364  1.00 79.93           H  
ATOM    490  CA  LEU A  31     -19.548 -13.317  -4.123  1.00 79.93           C  
ATOM    491  HA  LEU A  31     -20.611 -13.119  -4.258  1.00 79.93           H  
ATOM    492  C   LEU A  31     -19.222 -14.567  -4.962  1.00 79.93           C  
ATOM    493  CB  LEU A  31     -18.737 -12.095  -4.596  1.00 79.93           C  
ATOM    494  HB2 LEU A  31     -17.680 -12.323  -4.465  1.00 79.93           H  
ATOM    495  HB3 LEU A  31     -18.915 -11.952  -5.662  1.00 79.93           H  
ATOM    496  O   LEU A  31     -18.611 -15.512  -4.461  1.00 79.93           O  
ATOM    497  CG  LEU A  31     -19.032 -10.771  -3.870  1.00 79.93           C  
ATOM    498  HG  LEU A  31     -18.732 -10.850  -2.825  1.00 79.93           H  
ATOM    499  CD1 LEU A  31     -18.227  -9.647  -4.523  1.00 79.93           C  
ATOM    500 HD11 LEU A  31     -17.170  -9.911  -4.503  1.00 79.93           H  
ATOM    501 HD12 LEU A  31     -18.529  -9.528  -5.564  1.00 79.93           H  
ATOM    502 HD13 LEU A  31     -18.379  -8.711  -3.985  1.00 79.93           H  
ATOM    503  CD2 LEU A  31     -20.513 -10.383  -3.937  1.00 79.93           C  
ATOM    504 HD21 LEU A  31     -20.845 -10.427  -4.974  1.00 79.93           H  
ATOM    505 HD22 LEU A  31     -20.658  -9.379  -3.539  1.00 79.93           H  
ATOM    506 HD23 LEU A  31     -21.096 -11.087  -3.343  1.00 79.93           H  
ATOM    507  N   ASP A  32     -19.595 -14.548  -6.247  1.00 75.51           N  
ATOM    508  H   ASP A  32     -20.180 -13.786  -6.559  1.00 75.51           H  
ATOM    509  CA  ASP A  32     -19.378 -15.646  -7.211  1.00 75.51           C  
ATOM    510  HA  ASP A  32     -19.986 -16.503  -6.922  1.00 75.51           H  
ATOM    511  C   ASP A  32     -17.916 -16.120  -7.305  1.00 75.51           C  
ATOM    512  CB  ASP A  32     -19.809 -15.180  -8.619  1.00 75.51           C  
ATOM    513  HB2 ASP A  32     -19.543 -15.954  -9.339  1.00 75.51           H  
ATOM    514  HB3 ASP A  32     -19.254 -14.279  -8.880  1.00 75.51           H  
ATOM    515  O   ASP A  32     -17.647 -17.288  -7.571  1.00 75.51           O  
ATOM    516  CG  ASP A  32     -21.307 -14.908  -8.766  1.00 75.51           C  
ATOM    517  OD1 ASP A  32     -22.079 -15.504  -7.990  1.00 75.51           O  
ATOM    518  OD2 ASP A  32     -21.682 -14.096  -9.649  1.00 75.51           O  
ATOM    519  N   ASP A  33     -16.960 -15.217  -7.082  1.00 74.02           N  
ATOM    520  H   ASP A  33     -17.236 -14.297  -6.771  1.00 74.02           H  
ATOM    521  CA  ASP A  33     -15.518 -15.485  -7.111  1.00 74.02           C  
ATOM    522  HA  ASP A  33     -15.336 -16.293  -7.820  1.00 74.02           H  
ATOM    523  C   ASP A  33     -14.954 -15.964  -5.758  1.00 74.02           C  
ATOM    524  CB  ASP A  33     -14.789 -14.235  -7.636  1.00 74.02           C  
ATOM    525  HB2 ASP A  33     -15.195 -13.981  -8.615  1.00 74.02           H  
ATOM    526  HB3 ASP A  33     -13.734 -14.473  -7.771  1.00 74.02           H  
ATOM    527  O   ASP A  33     -13.741 -16.115  -5.596  1.00 74.02           O  
ATOM    528  CG  ASP A  33     -14.905 -13.005  -6.723  1.00 74.02           C  
ATOM    529  OD1 ASP A  33     -15.638 -13.070  -5.709  1.00 74.02           O  
ATOM    530  OD2 ASP A  33     -14.278 -11.976  -7.061  1.00 74.02           O  
ATOM    531  N   GLY A  34     -15.822 -16.194  -4.770  1.00 71.79           N  
ATOM    532  H   GLY A  34     -16.801 -16.044  -4.966  1.00 71.79           H  
ATOM    533  CA  GLY A  34     -15.445 -16.551  -3.407  1.00 71.79           C  
ATOM    534  HA2 GLY A  34     -16.312 -16.994  -2.917  1.00 71.79           H  
ATOM    535  HA3 GLY A  34     -14.645 -17.291  -3.437  1.00 71.79           H  
ATOM    536  C   GLY A  34     -14.976 -15.365  -2.559  1.00 71.79           C  
ATOM    537  O   GLY A  34     -14.525 -15.574  -1.429  1.00 71.79           O  
ATOM    538  N   LEU A  35     -15.073 -14.121  -3.048  1.00 74.59           N  
ATOM    539  H   LEU A  35     -15.397 -13.980  -3.994  1.00 74.59           H  
ATOM    540  CA  LEU A  35     -14.730 -12.946  -2.254  1.00 74.59           C  
ATOM    541  HA  LEU A  35     -13.761 -13.138  -1.793  1.00 74.59           H  
ATOM    542  C   LEU A  35     -15.767 -12.731  -1.148  1.00 74.59           C  
ATOM    543  CB  LEU A  35     -14.593 -11.708  -3.158  1.00 74.59           C  
ATOM    544  HB2 LEU A  35     -13.875 -11.924  -3.950  1.00 74.59           H  
ATOM    545  HB3 LEU A  35     -15.558 -11.516  -3.628  1.00 74.59           H  
ATOM    546  O   LEU A  35     -16.939 -12.459  -1.411  1.00 74.59           O  
ATOM    547  CG  LEU A  35     -14.154 -10.433  -2.417  1.00 74.59           C  
ATOM    548  HG  LEU A  35     -14.849 -10.223  -1.605  1.00 74.59           H  
ATOM    549  CD1 LEU A  35     -12.749 -10.560  -1.820  1.00 74.59           C  
ATOM    550 HD11 LEU A  35     -12.041 -10.827  -2.604  1.00 74.59           H  
ATOM    551 HD12 LEU A  35     -12.456  -9.610  -1.372  1.00 74.59           H  
ATOM    552 HD13 LEU A  35     -12.741 -11.321  -1.040  1.00 74.59           H  
ATOM    553  CD2 LEU A  35     -14.159  -9.238  -3.370  1.00 74.59           C  
ATOM    554 HD21 LEU A  35     -15.167  -9.088  -3.758  1.00 74.59           H  
ATOM    555 HD22 LEU A  35     -13.491  -9.434  -4.209  1.00 74.59           H  
ATOM    556 HD23 LEU A  35     -13.843  -8.336  -2.846  1.00 74.59           H  
ATOM    557  N   GLN A  36     -15.324 -12.796   0.109  1.00 79.17           N  
ATOM    558  H   GLN A  36     -14.367 -13.074   0.273  1.00 79.17           H  
ATOM    559  CA  GLN A  36     -16.165 -12.420   1.240  1.00 79.17           C  
ATOM    560  HA  GLN A  36     -17.154 -12.841   1.059  1.00 79.17           H  
ATOM    561  C   GLN A  36     -16.301 -10.894   1.304  1.00 79.17           C  
ATOM    562  CB  GLN A  36     -15.640 -13.033   2.551  1.00 79.17           C  
ATOM    563  HB2 GLN A  36     -14.704 -12.553   2.837  1.00 79.17           H  
ATOM    564  HB3 GLN A  36     -15.457 -14.098   2.409  1.00 79.17           H  
ATOM    565  O   GLN A  36     -15.309 -10.180   1.449  1.00 79.17           O  
ATOM    566  CG  GLN A  36     -16.681 -12.846   3.663  1.00 79.17           C  
ATOM    567  HG2 GLN A  36     -17.630 -13.275   3.339  1.00 79.17           H  
ATOM    568  HG3 GLN A  36     -16.822 -11.778   3.826  1.00 79.17           H  
ATOM    569  CD  GLN A  36     -16.292 -13.473   4.999  1.00 79.17           C  
ATOM    570  NE2 GLN A  36     -16.533 -14.749   5.203  1.00 79.17           N  
ATOM    571 HE21 GLN A  36     -16.155 -15.134   6.057  1.00 79.17           H  
ATOM    572 HE22 GLN A  36     -16.864 -15.338   4.453  1.00 79.17           H  
ATOM    573  OE1 GLN A  36     -15.841 -12.808   5.918  1.00 79.17           O  
ATOM    574  N   VAL A  37     -17.533 -10.394   1.230  1.00 83.72           N  
ATOM    575  H   VAL A  37     -18.297 -11.043   1.107  1.00 83.72           H  
ATOM    576  CA  VAL A  37     -17.846  -8.962   1.291  1.00 83.72           C  
ATOM    577  HA  VAL A  37     -16.945  -8.424   1.586  1.00 83.72           H  
ATOM    578  C   VAL A  37     -18.898  -8.665   2.349  1.00 83.72           C  
ATOM    579  CB  VAL A  37     -18.278  -8.391  -0.073  1.00 83.72           C  
ATOM    580  HB  VAL A  37     -18.448  -7.323   0.063  1.00 83.72           H  
ATOM    581  O   VAL A  37     -19.762  -9.487   2.654  1.00 83.72           O  
ATOM    582  CG1 VAL A  37     -17.178  -8.547  -1.124  1.00 83.72           C  
ATOM    583 HG11 VAL A  37     -16.224  -8.202  -0.724  1.00 83.72           H  
ATOM    584 HG12 VAL A  37     -17.084  -9.594  -1.415  1.00 83.72           H  
ATOM    585 HG13 VAL A  37     -17.422  -7.955  -2.006  1.00 83.72           H  
ATOM    586  CG2 VAL A  37     -19.579  -9.001  -0.602  1.00 83.72           C  
ATOM    587 HG21 VAL A  37     -19.828  -8.544  -1.560  1.00 83.72           H  
ATOM    588 HG22 VAL A  37     -19.464 -10.077  -0.737  1.00 83.72           H  
ATOM    589 HG23 VAL A  37     -20.398  -8.817   0.092  1.00 83.72           H  
ATOM    590  N   MET A  38     -18.854  -7.452   2.896  1.00 86.47           N  
ATOM    591  H   MET A  38     -18.135  -6.815   2.584  1.00 86.47           H  
ATOM    592  CA  MET A  38     -19.936  -6.913   3.714  1.00 86.47           C  
ATOM    593  HA  MET A  38     -20.470  -7.734   4.193  1.00 86.47           H  
ATOM    594  C   MET A  38     -20.916  -6.160   2.814  1.00 86.47           C  
ATOM    595  CB  MET A  38     -19.340  -6.036   4.820  1.00 86.47           C  
ATOM    596  HB2 MET A  38     -18.808  -5.192   4.380  1.00 86.47           H  
ATOM    597  HB3 MET A  38     -18.618  -6.646   5.363  1.00 86.47           H  
ATOM    598  O   MET A  38     -20.531  -5.195   2.161  1.00 86.47           O  
ATOM    599  CG  MET A  38     -20.405  -5.523   5.802  1.00 86.47           C  
ATOM    600  HG2 MET A  38     -20.958  -6.382   6.183  1.00 86.47           H  
ATOM    601  HG3 MET A  38     -21.106  -4.892   5.256  1.00 86.47           H  
ATOM    602  SD  MET A  38     -19.776  -4.572   7.226  1.00 86.47           S  
ATOM    603  CE  MET A  38     -18.584  -5.763   7.910  1.00 86.47           C  
ATOM    604  HE1 MET A  38     -19.059  -6.735   8.035  1.00 86.47           H  
ATOM    605  HE2 MET A  38     -18.221  -5.411   8.876  1.00 86.47           H  
ATOM    606  HE3 MET A  38     -17.731  -5.864   7.239  1.00 86.47           H  
ATOM    607  N   CYS A  39     -22.178  -6.571   2.805  1.00 89.99           N  
ATOM    608  H   CYS A  39     -22.420  -7.385   3.351  1.00 89.99           H  
ATOM    609  CA  CYS A  39     -23.252  -5.921   2.071  1.00 89.99           C  
ATOM    610  HA  CYS A  39     -22.802  -5.320   1.281  1.00 89.99           H  
ATOM    611  C   CYS A  39     -24.085  -5.015   2.982  1.00 89.99           C  
ATOM    612  CB  CYS A  39     -24.140  -6.971   1.404  1.00 89.99           C  
ATOM    613  HB2 CYS A  39     -24.940  -6.464   0.866  1.00 89.99           H  
ATOM    614  HB3 CYS A  39     -24.594  -7.585   2.182  1.00 89.99           H  
ATOM    615  O   CYS A  39     -24.452  -5.419   4.089  1.00 89.99           O  
ATOM    616  SG  CYS A  39     -23.283  -8.065   0.253  1.00 89.99           S  
ATOM    617  N   ASP A  40     -24.434  -3.822   2.502  1.00 90.74           N  
ATOM    618  H   ASP A  40     -24.109  -3.583   1.577  1.00 90.74           H  
ATOM    619  CA  ASP A  40     -25.525  -3.011   3.050  1.00 90.74           C  
ATOM    620  HA  ASP A  40     -25.648  -3.233   4.110  1.00 90.74           H  
ATOM    621  C   ASP A  40     -26.828  -3.386   2.334  1.00 90.74           C  
ATOM    622  CB  ASP A  40     -25.204  -1.517   2.919  1.00 90.74           C  
ATOM    623  HB2 ASP A  40     -24.169  -1.341   3.211  1.00 90.74           H  
ATOM    624  HB3 ASP A  40     -25.339  -1.218   1.879  1.00 90.74           H  
ATOM    625  O   ASP A  40     -26.930  -3.285   1.109  1.00 90.74           O  
ATOM    626  CG  ASP A  40     -26.124  -0.630   3.753  1.00 90.74           C  
ATOM    627  OD1 ASP A  40     -27.361  -0.803   3.676  1.00 90.74           O  
ATOM    628  OD2 ASP A  40     -25.587   0.230   4.495  1.00 90.74           O  
ATOM    629  N   THR A  41     -27.812  -3.865   3.095  1.00 90.83           N  
ATOM    630  H   THR A  41     -27.701  -3.818   4.098  1.00 90.83           H  
ATOM    631  CA  THR A  41     -29.073  -4.404   2.549  1.00 90.83           C  
ATOM    632  HA  THR A  41     -28.964  -4.540   1.473  1.00 90.83           H  
ATOM    633  C   THR A  41     -30.254  -3.454   2.712  1.00 90.83           C  
ATOM    634  CB  THR A  41     -29.409  -5.789   3.116  1.00 90.83           C  
ATOM    635  HB  THR A  41     -30.300  -6.169   2.617  1.00 90.83           H  
ATOM    636  O   THR A  41     -31.375  -3.809   2.359  1.00 90.83           O  
ATOM    637  CG2 THR A  41     -28.277  -6.787   2.894  1.00 90.83           C  
ATOM    638 HG21 THR A  41     -27.399  -6.496   3.471  1.00 90.83           H  
ATOM    639 HG22 THR A  41     -28.022  -6.815   1.834  1.00 90.83           H  
ATOM    640 HG23 THR A  41     -28.611  -7.778   3.202  1.00 90.83           H  
ATOM    641  OG1 THR A  41     -29.655  -5.738   4.499  1.00 90.83           O  
ATOM    642  HG1 THR A  41     -28.905  -5.354   4.958  1.00 90.83           H  
ATOM    643  N   LYS A  42     -30.018  -2.244   3.235  1.00 92.00           N  
ATOM    644  H   LYS A  42     -29.062  -1.986   3.433  1.00 92.00           H  
ATOM    645  CA  LYS A  42     -31.090  -1.328   3.640  1.00 92.00           C  
ATOM    646  HA  LYS A  42     -32.050  -1.705   3.287  1.00 92.00           H  
ATOM    647  C   LYS A  42     -30.951   0.070   3.060  1.00 92.00           C  
ATOM    648  CB  LYS A  42     -31.109  -1.302   5.166  1.00 92.00           C  
ATOM    649  HB2 LYS A  42     -31.169  -2.332   5.518  1.00 92.00           H  
ATOM    650  HB3 LYS A  42     -30.174  -0.872   5.526  1.00 92.00           H  
ATOM    651  O   LYS A  42     -31.958   0.655   2.670  1.00 92.00           O  
ATOM    652  CG  LYS A  42     -32.296  -0.515   5.741  1.00 92.00           C  
ATOM    653  HG2 LYS A  42     -32.243   0.534   5.452  1.00 92.00           H  
ATOM    654  HG3 LYS A  42     -33.235  -0.952   5.399  1.00 92.00           H  
ATOM    655  CD  LYS A  42     -32.182  -0.638   7.254  1.00 92.00           C  
ATOM    656  HD2 LYS A  42     -31.233  -0.198   7.561  1.00 92.00           H  
ATOM    657  HD3 LYS A  42     -32.168  -1.701   7.494  1.00 92.00           H  
ATOM    658  CE  LYS A  42     -33.305   0.001   8.060  1.00 92.00           C  
ATOM    659  HE2 LYS A  42     -33.406   1.053   7.793  1.00 92.00           H  
ATOM    660  HE3 LYS A  42     -34.235  -0.518   7.827  1.00 92.00           H  
ATOM    661  NZ  LYS A  42     -32.955  -0.160   9.492  1.00 92.00           N  
ATOM    662  HZ1 LYS A  42     -32.502  -1.053   9.625  1.00 92.00           H  
ATOM    663  HZ2 LYS A  42     -33.753  -0.079  10.105  1.00 92.00           H  
ATOM    664  HZ3 LYS A  42     -32.232   0.492   9.762  1.00 92.00           H  
ATOM    665  N   THR A  43     -29.736   0.612   3.021  1.00 88.12           N  
ATOM    666  H   THR A  43     -28.942   0.068   3.326  1.00 88.12           H  
ATOM    667  CA  THR A  43     -29.493   1.967   2.515  1.00 88.12           C  
ATOM    668  HA  THR A  43     -30.096   2.670   3.089  1.00 88.12           H  
ATOM    669  C   THR A  43     -29.913   2.038   1.051  1.00 88.12           C  
ATOM    670  CB  THR A  43     -28.019   2.369   2.670  1.00 88.12           C  
ATOM    671  HB  THR A  43     -27.390   1.720   2.060  1.00 88.12           H  
ATOM    672  O   THR A  43     -29.403   1.274   0.237  1.00 88.12           O  
ATOM    673  CG2 THR A  43     -27.785   3.824   2.264  1.00 88.12           C  
ATOM    674 HG21 THR A  43     -28.443   4.484   2.830  1.00 88.12           H  
ATOM    675 HG22 THR A  43     -27.971   3.952   1.197  1.00 88.12           H  
ATOM    676 HG23 THR A  43     -26.747   4.093   2.464  1.00 88.12           H  
ATOM    677  OG1 THR A  43     -27.627   2.246   4.024  1.00 88.12           O  
ATOM    678  HG1 THR A  43     -27.178   1.402   4.108  1.00 88.12           H  
ATOM    679  N   ASP A  44     -30.851   2.932   0.732  1.00 89.67           N  
ATOM    680  H   ASP A  44     -31.236   3.510   1.466  1.00 89.67           H  
ATOM    681  CA  ASP A  44     -31.326   3.189  -0.634  1.00 89.67           C  
ATOM    682  HA  ASP A  44     -32.246   3.767  -0.543  1.00 89.67           H  
ATOM    683  C   ASP A  44     -31.713   1.914  -1.415  1.00 89.67           C  
ATOM    684  CB  ASP A  44     -30.312   4.086  -1.358  1.00 89.67           C  
ATOM    685  HB2 ASP A  44     -29.409   3.515  -1.574  1.00 89.67           H  
ATOM    686  HB3 ASP A  44     -30.039   4.913  -0.702  1.00 89.67           H  
ATOM    687  O   ASP A  44     -31.205   1.625  -2.493  1.00 89.67           O  
ATOM    688  CG  ASP A  44     -30.880   4.676  -2.651  1.00 89.67           C  
ATOM    689  OD1 ASP A  44     -32.104   4.943  -2.666  1.00 89.67           O  
ATOM    690  OD2 ASP A  44     -30.069   4.912  -3.573  1.00 89.67           O  
ATOM    691  N   GLY A  45     -32.560   1.073  -0.810  1.00 86.86           N  
ATOM    692  H   GLY A  45     -32.889   1.309   0.115  1.00 86.86           H  
ATOM    693  CA  GLY A  45     -32.996  -0.191  -1.421  1.00 86.86           C  
ATOM    694  HA2 GLY A  45     -33.915  -0.520  -0.936  1.00 86.86           H  
ATOM    695  HA3 GLY A  45     -33.206  -0.019  -2.477  1.00 86.86           H  
ATOM    696  C   GLY A  45     -31.978  -1.335  -1.330  1.00 86.86           C  
ATOM    697  O   GLY A  45     -32.270  -2.444  -1.778  1.00 86.86           O  
ATOM    698  N   GLY A  46     -30.824  -1.098  -0.701  1.00 90.05           N  
ATOM    699  H   GLY A  46     -30.603  -0.137  -0.485  1.00 90.05           H  
ATOM    700  CA  GLY A  46     -29.793  -2.098  -0.458  1.00 90.05           C  
ATOM    701  HA2 GLY A  46     -29.107  -1.722   0.301  1.00 90.05           H  
ATOM    702  HA3 GLY A  46     -30.266  -3.004  -0.079  1.00 90.05           H  
ATOM    703  C   GLY A  46     -28.982  -2.470  -1.700  1.00 90.05           C  
ATOM    704  O   GLY A  46     -29.100  -1.885  -2.773  1.00 90.05           O  
ATOM    705  N   GLY A  47     -28.121  -3.473  -1.541  1.00 88.40           N  
ATOM    706  H   GLY A  47     -27.994  -3.846  -0.611  1.00 88.40           H  
ATOM    707  CA  GLY A  47     -27.305  -4.007  -2.629  1.00 88.40           C  
ATOM    708  HA2 GLY A  47     -27.226  -5.083  -2.475  1.00 88.40           H  
ATOM    709  HA3 GLY A  47     -27.798  -3.818  -3.582  1.00 88.40           H  
ATOM    710  C   GLY A  47     -25.890  -3.448  -2.721  1.00 88.40           C  
ATOM    711  O   GLY A  47     -25.180  -3.760  -3.678  1.00 88.40           O  
ATOM    712  N   TRP A  48     -25.459  -2.669  -1.731  1.00 87.81           N  
ATOM    713  H   TRP A  48     -26.088  -2.474  -0.965  1.00 87.81           H  
ATOM    714  CA  TRP A  48     -24.139  -2.047  -1.717  1.00 87.81           C  
ATOM    715  HA  TRP A  48     -23.867  -1.782  -2.738  1.00 87.81           H  
ATOM    716  C   TRP A  48     -23.081  -2.983  -1.150  1.00 87.81           C  
ATOM    717  CB  TRP A  48     -24.171  -0.760  -0.896  1.00 87.81           C  
ATOM    718  HB2 TRP A  48     -24.310  -1.009   0.156  1.00 87.81           H  
ATOM    719  HB3 TRP A  48     -23.197  -0.276  -0.975  1.00 87.81           H  
ATOM    720  O   TRP A  48     -23.299  -3.597  -0.109  1.00 87.81           O  
ATOM    721  CG  TRP A  48     -25.210   0.218  -1.324  1.00 87.81           C  
ATOM    722  CD1 TRP A  48     -26.478   0.320  -0.862  1.00 87.81           C  
ATOM    723  HD1 TRP A  48     -26.921  -0.289  -0.088  1.00 87.81           H  
ATOM    724  CD2 TRP A  48     -25.077   1.223  -2.367  1.00 87.81           C  
ATOM    725  CE2 TRP A  48     -26.323   1.902  -2.501  1.00 87.81           C  
ATOM    726  CE3 TRP A  48     -24.017   1.613  -3.214  1.00 87.81           C  
ATOM    727  HE3 TRP A  48     -23.061   1.118  -3.132  1.00 87.81           H  
ATOM    728  NE1 TRP A  48     -27.142   1.307  -1.565  1.00 87.81           N  
ATOM    729  HE1 TRP A  48     -28.117   1.525  -1.419  1.00 87.81           H  
ATOM    730  CH2 TRP A  48     -25.435   3.300  -4.264  1.00 87.81           C  
ATOM    731  HH2 TRP A  48     -25.570   4.094  -4.984  1.00 87.81           H  
ATOM    732  CZ2 TRP A  48     -26.509   2.928  -3.436  1.00 87.81           C  
ATOM    733  HZ2 TRP A  48     -27.466   3.422  -3.516  1.00 87.81           H  
ATOM    734  CZ3 TRP A  48     -24.194   2.645  -4.154  1.00 87.81           C  
ATOM    735  HZ3 TRP A  48     -23.377   2.942  -4.794  1.00 87.81           H  
ATOM    736  N   ILE A  49     -21.906  -3.017  -1.777  1.00 87.93           N  
ATOM    737  H   ILE A  49     -21.795  -2.463  -2.614  1.00 87.93           H  
ATOM    738  CA  ILE A  49     -20.695  -3.574  -1.170  1.00 87.93           C  
ATOM    739  HA  ILE A  49     -20.966  -4.404  -0.516  1.00 87.93           H  
ATOM    740  C   ILE A  49     -20.053  -2.482  -0.315  1.00 87.93           C  
ATOM    741  CB  ILE A  49     -19.725  -4.121  -2.242  1.00 87.93           C  
ATOM    742  HB  ILE A  49     -19.542  -3.338  -2.978  1.00 87.93           H  
ATOM    743  O   ILE A  49     -19.717  -1.402  -0.801  1.00 87.93           O  
ATOM    744  CG1 ILE A  49     -20.346  -5.342  -2.954  1.00 87.93           C  
ATOM    745 HG12 ILE A  49     -21.378  -5.122  -3.226  1.00 87.93           H  
ATOM    746 HG13 ILE A  49     -20.333  -6.188  -2.266  1.00 87.93           H  
ATOM    747  CG2 ILE A  49     -18.380  -4.515  -1.600  1.00 87.93           C  
ATOM    748 HG21 ILE A  49     -17.862  -3.632  -1.224  1.00 87.93           H  
ATOM    749 HG22 ILE A  49     -18.543  -5.211  -0.777  1.00 87.93           H  
ATOM    750 HG23 ILE A  49     -17.723  -4.980  -2.334  1.00 87.93           H  
ATOM    751  CD1 ILE A  49     -19.629  -5.773  -4.236  1.00 87.93           C  
ATOM    752 HD11 ILE A  49     -19.572  -4.934  -4.930  1.00 87.93           H  
ATOM    753 HD12 ILE A  49     -20.187  -6.584  -4.704  1.00 87.93           H  
ATOM    754 HD13 ILE A  49     -18.623  -6.131  -4.015  1.00 87.93           H  
ATOM    755  N   VAL A  50     -19.854  -2.768   0.965  1.00 85.00           N  
ATOM    756  H   VAL A  50     -20.140  -3.676   1.301  1.00 85.00           H  
ATOM    757  CA  VAL A  50     -19.129  -1.893   1.883  1.00 85.00           C  
ATOM    758  HA  VAL A  50     -19.337  -0.856   1.622  1.00 85.00           H  
ATOM    759  C   VAL A  50     -17.634  -2.150   1.712  1.00 85.00           C  
ATOM    760  CB  VAL A  50     -19.586  -2.111   3.338  1.00 85.00           C  
ATOM    761  HB  VAL A  50     -19.356  -3.131   3.646  1.00 85.00           H  
ATOM    762  O   VAL A  50     -17.100  -3.120   2.242  1.00 85.00           O  
ATOM    763  CG1 VAL A  50     -18.869  -1.144   4.291  1.00 85.00           C  
ATOM    764 HG11 VAL A  50     -19.052  -0.113   3.989  1.00 85.00           H  
ATOM    765 HG12 VAL A  50     -17.797  -1.337   4.284  1.00 85.00           H  
ATOM    766 HG13 VAL A  50     -19.239  -1.295   5.305  1.00 85.00           H  
ATOM    767  CG2 VAL A  50     -21.097  -1.895   3.504  1.00 85.00           C  
ATOM    768 HG21 VAL A  50     -21.645  -2.624   2.906  1.00 85.00           H  
ATOM    769 HG22 VAL A  50     -21.370  -0.893   3.173  1.00 85.00           H  
ATOM    770 HG23 VAL A  50     -21.381  -2.031   4.547  1.00 85.00           H  
ATOM    771  N   PHE A  51     -16.951  -1.261   0.992  1.00 78.47           N  
ATOM    772  H   PHE A  51     -17.469  -0.563   0.478  1.00 78.47           H  
ATOM    773  CA  PHE A  51     -15.495  -1.325   0.800  1.00 78.47           C  
ATOM    774  HA  PHE A  51     -15.188  -2.371   0.803  1.00 78.47           H  
ATOM    775  C   PHE A  51     -14.704  -0.631   1.925  1.00 78.47           C  
ATOM    776  CB  PHE A  51     -15.150  -0.753  -0.581  1.00 78.47           C  
ATOM    777  HB2 PHE A  51     -15.749  -1.261  -1.337  1.00 78.47           H  
ATOM    778  HB3 PHE A  51     -14.106  -0.982  -0.796  1.00 78.47           H  
ATOM    779  O   PHE A  51     -13.513  -0.875   2.092  1.00 78.47           O  
ATOM    780  CG  PHE A  51     -15.354   0.745  -0.707  1.00 78.47           C  
ATOM    781  CD1 PHE A  51     -16.603   1.268  -1.094  1.00 78.47           C  
ATOM    782  HD1 PHE A  51     -17.421   0.606  -1.337  1.00 78.47           H  
ATOM    783  CD2 PHE A  51     -14.286   1.620  -0.429  1.00 78.47           C  
ATOM    784  HD2 PHE A  51     -13.323   1.224  -0.144  1.00 78.47           H  
ATOM    785  CE1 PHE A  51     -16.784   2.660  -1.191  1.00 78.47           C  
ATOM    786  HE1 PHE A  51     -17.737   3.060  -1.501  1.00 78.47           H  
ATOM    787  CE2 PHE A  51     -14.466   3.010  -0.530  1.00 78.47           C  
ATOM    788  HE2 PHE A  51     -13.641   3.678  -0.333  1.00 78.47           H  
ATOM    789  CZ  PHE A  51     -15.716   3.530  -0.909  1.00 78.47           C  
ATOM    790  HZ  PHE A  51     -15.853   4.598  -0.999  1.00 78.47           H  
ATOM    791  N   GLN A  52     -15.360   0.227   2.719  1.00 80.00           N  
ATOM    792  H   GLN A  52     -16.327   0.418   2.501  1.00 80.00           H  
ATOM    793  CA  GLN A  52     -14.753   0.968   3.826  1.00 80.00           C  
ATOM    794  HA  GLN A  52     -13.945   0.371   4.249  1.00 80.00           H  
ATOM    795  C   GLN A  52     -15.795   1.247   4.920  1.00 80.00           C  
ATOM    796  CB  GLN A  52     -14.157   2.271   3.256  1.00 80.00           C  
ATOM    797  HB2 GLN A  52     -13.391   2.009   2.525  1.00 80.00           H  
ATOM    798  HB3 GLN A  52     -14.941   2.815   2.730  1.00 80.00           H  
ATOM    799  O   GLN A  52     -16.847   1.820   4.652  1.00 80.00           O  
ATOM    800  CG  GLN A  52     -13.526   3.219   4.284  1.00 80.00           C  
ATOM    801  HG2 GLN A  52     -14.291   3.577   4.974  1.00 80.00           H  
ATOM    802  HG3 GLN A  52     -13.130   4.085   3.754  1.00 80.00           H  
ATOM    803  CD  GLN A  52     -12.387   2.576   5.056  1.00 80.00           C  
ATOM    804  NE2 GLN A  52     -12.602   2.201   6.296  1.00 80.00           N  
ATOM    805 HE21 GLN A  52     -13.493   2.328   6.755  1.00 80.00           H  
ATOM    806 HE22 GLN A  52     -11.809   1.759   6.738  1.00 80.00           H  
ATOM    807  OE1 GLN A  52     -11.282   2.411   4.581  1.00 80.00           O  
ATOM    808  N   ARG A  53     -15.492   0.896   6.180  1.00 78.74           N  
ATOM    809  H   ARG A  53     -14.637   0.380   6.331  1.00 78.74           H  
ATOM    810  CA  ARG A  53     -16.334   1.216   7.350  1.00 78.74           C  
ATOM    811  HA  ARG A  53     -17.057   1.974   7.050  1.00 78.74           H  
ATOM    812  C   ARG A  53     -15.506   1.792   8.497  1.00 78.74           C  
ATOM    813  CB  ARG A  53     -17.122  -0.034   7.776  1.00 78.74           C  
ATOM    814  HB2 ARG A  53     -17.635  -0.437   6.903  1.00 78.74           H  
ATOM    815  HB3 ARG A  53     -16.428  -0.791   8.143  1.00 78.74           H  
ATOM    816  O   ARG A  53     -14.476   1.229   8.863  1.00 78.74           O  
ATOM    817  CG  ARG A  53     -18.167   0.271   8.861  1.00 78.74           C  
ATOM    818  HG2 ARG A  53     -17.668   0.619   9.765  1.00 78.74           H  
ATOM    819  HG3 ARG A  53     -18.845   1.046   8.505  1.00 78.74           H  
ATOM    820  CD  ARG A  53     -18.969  -0.990   9.192  1.00 78.74           C  
ATOM    821  HD2 ARG A  53     -19.493  -1.324   8.296  1.00 78.74           H  
ATOM    822  HD3 ARG A  53     -18.270  -1.768   9.499  1.00 78.74           H  
ATOM    823  NE  ARG A  53     -19.942  -0.735  10.271  1.00 78.74           N  
ATOM    824  HE  ARG A  53     -20.147   0.233  10.474  1.00 78.74           H  
ATOM    825  NH1 ARG A  53     -20.319  -2.925  10.842  1.00 78.74           N  
ATOM    826 HH11 ARG A  53     -19.724  -3.211  10.078  1.00 78.74           H  
ATOM    827 HH12 ARG A  53     -20.773  -3.619  11.419  1.00 78.74           H  
ATOM    828  NH2 ARG A  53     -21.350  -1.292  11.971  1.00 78.74           N  
ATOM    829 HH21 ARG A  53     -21.505  -0.312  12.157  1.00 78.74           H  
ATOM    830 HH22 ARG A  53     -21.783  -1.986  12.564  1.00 78.74           H  
ATOM    831  CZ  ARG A  53     -20.529  -1.650  11.022  1.00 78.74           C  
ATOM    832  N   ARG A  54     -15.964   2.910   9.063  1.00 73.93           N  
ATOM    833  H   ARG A  54     -16.827   3.300   8.713  1.00 73.93           H  
ATOM    834  CA  ARG A  54     -15.389   3.556  10.253  1.00 73.93           C  
ATOM    835  HA  ARG A  54     -14.598   2.925  10.660  1.00 73.93           H  
ATOM    836  C   ARG A  54     -16.470   3.683  11.325  1.00 73.93           C  
ATOM    837  CB  ARG A  54     -14.787   4.931   9.894  1.00 73.93           C  
ATOM    838  HB2 ARG A  54     -14.447   5.417  10.809  1.00 73.93           H  
ATOM    839  HB3 ARG A  54     -15.567   5.551   9.452  1.00 73.93           H  
ATOM    840  O   ARG A  54     -17.616   3.971  10.990  1.00 73.93           O  
ATOM    841  CG  ARG A  54     -13.598   4.842   8.921  1.00 73.93           C  
ATOM    842  HG2 ARG A  54     -12.770   4.329   9.411  1.00 73.93           H  
ATOM    843  HG3 ARG A  54     -13.890   4.273   8.038  1.00 73.93           H  
ATOM    844  CD  ARG A  54     -13.146   6.236   8.463  1.00 73.93           C  
ATOM    845  HD2 ARG A  54     -13.996   6.753   8.017  1.00 73.93           H  
ATOM    846  HD3 ARG A  54     -12.826   6.822   9.325  1.00 73.93           H  
ATOM    847  NE  ARG A  54     -12.065   6.155   7.457  1.00 73.93           N  
ATOM    848  HE  ARG A  54     -12.330   6.248   6.487  1.00 73.93           H  
ATOM    849  NH1 ARG A  54     -10.316   6.060   8.916  1.00 73.93           N  
ATOM    850 HH11 ARG A  54     -10.925   6.363   9.663  1.00 73.93           H  
ATOM    851 HH12 ARG A  54      -9.317   6.152   9.037  1.00 73.93           H  
ATOM    852  NH2 ARG A  54      -9.894   6.006   6.742  1.00 73.93           N  
ATOM    853 HH21 ARG A  54     -10.181   6.030   5.774  1.00 73.93           H  
ATOM    854 HH22 ARG A  54      -8.907   6.032   6.957  1.00 73.93           H  
ATOM    855  CZ  ARG A  54     -10.770   6.075   7.704  1.00 73.93           C  
ATOM    856  N   ILE A  55     -16.126   3.460  12.591  1.00 68.09           N  
ATOM    857  H   ILE A  55     -15.159   3.247  12.790  1.00 68.09           H  
ATOM    858  CA  ILE A  55     -17.012   3.710  13.740  1.00 68.09           C  
ATOM    859  HA  ILE A  55     -17.844   4.338  13.421  1.00 68.09           H  
ATOM    860  C   ILE A  55     -16.192   4.487  14.765  1.00 68.09           C  
ATOM    861  CB  ILE A  55     -17.601   2.415  14.353  1.00 68.09           C  
ATOM    862  HB  ILE A  55     -16.792   1.892  14.863  1.00 68.09           H  
ATOM    863  O   ILE A  55     -15.111   4.038  15.146  1.00 68.09           O  
ATOM    864  CG1 ILE A  55     -18.201   1.480  13.273  1.00 68.09           C  
ATOM    865 HG12 ILE A  55     -18.958   2.019  12.704  1.00 68.09           H  
ATOM    866 HG13 ILE A  55     -17.408   1.191  12.584  1.00 68.09           H  
ATOM    867  CG2 ILE A  55     -18.644   2.755  15.431  1.00 68.09           C  
ATOM    868 HG21 ILE A  55     -18.993   1.851  15.930  1.00 68.09           H  
ATOM    869 HG22 ILE A  55     -18.206   3.395  16.198  1.00 68.09           H  
ATOM    870 HG23 ILE A  55     -19.493   3.273  14.987  1.00 68.09           H  
ATOM    871  CD1 ILE A  55     -18.817   0.182  13.813  1.00 68.09           C  
ATOM    872 HD11 ILE A  55     -18.880  -0.548  13.006  1.00 68.09           H  
ATOM    873 HD12 ILE A  55     -19.816   0.378  14.203  1.00 68.09           H  
ATOM    874 HD13 ILE A  55     -18.200  -0.236  14.608  1.00 68.09           H  
ATOM    875  N   ASN A  56     -16.691   5.652  15.181  1.00 66.82           N  
ATOM    876  H   ASN A  56     -17.620   5.916  14.888  1.00 66.82           H  
ATOM    877  CA  ASN A  56     -16.021   6.547  16.132  1.00 66.82           C  
ATOM    878  HA  ASN A  56     -16.579   7.483  16.154  1.00 66.82           H  
ATOM    879  C   ASN A  56     -14.584   6.919  15.708  1.00 66.82           C  
ATOM    880  CB  ASN A  56     -16.103   5.938  17.548  1.00 66.82           C  
ATOM    881  HB2 ASN A  56     -15.691   6.647  18.265  1.00 66.82           H  
ATOM    882  HB3 ASN A  56     -15.492   5.037  17.588  1.00 66.82           H  
ATOM    883  O   ASN A  56     -13.661   6.823  16.504  1.00 66.82           O  
ATOM    884  CG  ASN A  56     -17.514   5.597  17.989  1.00 66.82           C  
ATOM    885  ND2 ASN A  56     -17.660   4.699  18.933  1.00 66.82           N  
ATOM    886 HD21 ASN A  56     -16.848   4.356  19.426  1.00 66.82           H  
ATOM    887 HD22 ASN A  56     -18.604   4.567  19.267  1.00 66.82           H  
ATOM    888  OD1 ASN A  56     -18.502   6.096  17.481  1.00 66.82           O  
ATOM    889  N   GLY A  57     -14.365   7.254  14.430  1.00 62.54           N  
ATOM    890  H   GLY A  57     -15.163   7.363  13.822  1.00 62.54           H  
ATOM    891  CA  GLY A  57     -13.039   7.631  13.901  1.00 62.54           C  
ATOM    892  HA2 GLY A  57     -12.560   8.310  14.607  1.00 62.54           H  
ATOM    893  HA3 GLY A  57     -13.161   8.174  12.964  1.00 62.54           H  
ATOM    894  C   GLY A  57     -12.068   6.463  13.658  1.00 62.54           C  
ATOM    895  O   GLY A  57     -11.052   6.614  12.976  1.00 62.54           O  
ATOM    896  N   HIS A  58     -12.387   5.255  14.128  1.00 62.59           N  
ATOM    897  H   HIS A  58     -13.197   5.169  14.726  1.00 62.59           H  
ATOM    898  CA  HIS A  58     -11.550   4.079  13.918  1.00 62.59           C  
ATOM    899  HA  HIS A  58     -10.528   4.406  13.723  1.00 62.59           H  
ATOM    900  C   HIS A  58     -12.020   3.273  12.708  1.00 62.59           C  
ATOM    901  CB  HIS A  58     -11.495   3.232  15.191  1.00 62.59           C  
ATOM    902  HB2 HIS A  58     -12.494   2.858  15.416  1.00 62.59           H  
ATOM    903  HB3 HIS A  58     -10.840   2.377  15.026  1.00 62.59           H  
ATOM    904  O   HIS A  58     -13.208   2.980  12.552  1.00 62.59           O  
ATOM    905  CG  HIS A  58     -10.983   4.010  16.377  1.00 62.59           C  
ATOM    906  CD2 HIS A  58     -11.737   4.485  17.416  1.00 62.59           C  
ATOM    907  HD2 HIS A  58     -12.804   4.367  17.535  1.00 62.59           H  
ATOM    908  ND1 HIS A  58      -9.690   4.439  16.592  1.00 62.59           N  
ATOM    909  HD1 HIS A  58      -8.880   4.276  16.011  1.00 62.59           H  
ATOM    910  CE1 HIS A  58      -9.669   5.147  17.733  1.00 62.59           C  
ATOM    911  HE1 HIS A  58      -8.797   5.614  18.165  1.00 62.59           H  
ATOM    912  NE2 HIS A  58     -10.891   5.178  18.281  1.00 62.59           N  
ATOM    913  N   LEU A  59     -11.068   2.852  11.874  1.00 66.93           N  
ATOM    914  H   LEU A  59     -10.118   3.150  12.049  1.00 66.93           H  
ATOM    915  CA  LEU A  59     -11.252   1.723  10.968  1.00 66.93           C  
ATOM    916  HA  LEU A  59     -12.073   1.913  10.278  1.00 66.93           H  
ATOM    917  C   LEU A  59     -11.600   0.496  11.820  1.00 66.93           C  
ATOM    918  CB  LEU A  59      -9.941   1.515  10.188  1.00 66.93           C  
ATOM    919  HB2 LEU A  59      -9.793   0.449  10.013  1.00 66.93           H  
ATOM    920  HB3 LEU A  59      -9.103   1.826  10.812  1.00 66.93           H  
ATOM    921  O   LEU A  59     -10.734  -0.104  12.456  1.00 66.93           O  
ATOM    922  CG  LEU A  59      -9.895   2.258   8.840  1.00 66.93           C  
ATOM    923  HG  LEU A  59     -10.667   3.026   8.793  1.00 66.93           H  
ATOM    924  CD1 LEU A  59      -8.534   2.910   8.627  1.00 66.93           C  
ATOM    925 HD11 LEU A  59      -8.490   3.389   7.649  1.00 66.93           H  
ATOM    926 HD12 LEU A  59      -8.346   3.652   9.404  1.00 66.93           H  
ATOM    927 HD13 LEU A  59      -7.754   2.151   8.685  1.00 66.93           H  
ATOM    928  CD2 LEU A  59     -10.101   1.248   7.715  1.00 66.93           C  
ATOM    929 HD21 LEU A  59     -11.045   0.720   7.845  1.00 66.93           H  
ATOM    930 HD22 LEU A  59      -9.302   0.507   7.744  1.00 66.93           H  
ATOM    931 HD23 LEU A  59     -10.032   1.744   6.746  1.00 66.93           H  
ATOM    932  N   THR A  60     -12.881   0.136  11.889  1.00 58.25           N  
ATOM    933  H   THR A  60     -13.580   0.681  11.405  1.00 58.25           H  
ATOM    934  CA  THR A  60     -13.299  -1.032  12.661  1.00 58.25           C  
ATOM    935  HA  THR A  60     -12.708  -1.079  13.576  1.00 58.25           H  
ATOM    936  C   THR A  60     -13.001  -2.280  11.863  1.00 58.25           C  
ATOM    937  CB  THR A  60     -14.771  -1.003  13.077  1.00 58.25           C  
ATOM    938  HB  THR A  60     -15.017  -1.963  13.531  1.00 58.25           H  
ATOM    939  O   THR A  60     -13.875  -2.802  11.174  1.00 58.25           O  
ATOM    940  CG2 THR A  60     -15.001   0.080  14.116  1.00 58.25           C  
ATOM    941 HG21 THR A  60     -14.962   1.064  13.648  1.00 58.25           H  
ATOM    942 HG22 THR A  60     -14.238   0.029  14.893  1.00 58.25           H  
ATOM    943 HG23 THR A  60     -15.970  -0.093  14.582  1.00 58.25           H  
ATOM    944  OG1 THR A  60     -15.612  -0.798  11.963  1.00 58.25           O  
ATOM    945  HG1 THR A  60     -15.322  -1.439  11.310  1.00 58.25           H  
ATOM    946  N   ASN A  61     -11.774  -2.774  11.973  1.00 58.79           N  
ATOM    947  H   ASN A  61     -11.059  -2.215  12.417  1.00 58.79           H  
ATOM    948  CA  ASN A  61     -11.486  -4.142  11.605  1.00 58.79           C  
ATOM    949  HA  ASN A  61     -12.443  -4.633  11.426  1.00 58.79           H  
ATOM    950  C   ASN A  61     -10.864  -4.874  12.792  1.00 58.79           C  
ATOM    951  CB  ASN A  61     -10.711  -4.199  10.282  1.00 58.79           C  
ATOM    952  HB2 ASN A  61      -9.638  -4.287  10.453  1.00 58.79           H  
ATOM    953  HB3 ASN A  61     -10.901  -3.296   9.702  1.00 58.79           H  
ATOM    954  O   ASN A  61      -9.658  -4.817  13.054  1.00 58.79           O  
ATOM    955  CG  ASN A  61     -11.195  -5.383   9.474  1.00 58.79           C  
ATOM    956  ND2 ASN A  61     -11.095  -5.300   8.172  1.00 58.79           N  
ATOM    957 HD21 ASN A  61     -10.637  -4.523   7.719  1.00 58.79           H  
ATOM    958 HD22 ASN A  61     -11.357  -6.109   7.627  1.00 58.79           H  
ATOM    959  OD1 ASN A  61     -11.704  -6.352  10.022  1.00 58.79           O  
ATOM    960  N   ARG A  62     -11.733  -5.528  13.575  1.00 60.72           N  
ATOM    961  H   ARG A  62     -12.706  -5.529  13.304  1.00 60.72           H  
ATOM    962  CA  ARG A  62     -11.288  -6.431  14.646  1.00 60.72           C  
ATOM    963  HA  ARG A  62     -10.583  -5.909  15.293  1.00 60.72           H  
ATOM    964  C   ARG A  62     -10.508  -7.613  14.070  1.00 60.72           C  
ATOM    965  CB  ARG A  62     -12.470  -6.927  15.496  1.00 60.72           C  
ATOM    966  HB2 ARG A  62     -13.249  -7.330  14.849  1.00 60.72           H  
ATOM    967  HB3 ARG A  62     -12.113  -7.734  16.136  1.00 60.72           H  
ATOM    968  O   ARG A  62      -9.683  -8.173  14.782  1.00 60.72           O  
ATOM    969  CG  ARG A  62     -13.052  -5.824  16.394  1.00 60.72           C  
ATOM    970  HG2 ARG A  62     -12.245  -5.354  16.956  1.00 60.72           H  
ATOM    971  HG3 ARG A  62     -13.542  -5.071  15.777  1.00 60.72           H  
ATOM    972  CD  ARG A  62     -14.062  -6.421  17.383  1.00 60.72           C  
ATOM    973  HD2 ARG A  62     -14.866  -6.894  16.820  1.00 60.72           H  
ATOM    974  HD3 ARG A  62     -13.559  -7.183  17.978  1.00 60.72           H  
ATOM    975  NE  ARG A  62     -14.627  -5.394  18.282  1.00 60.72           N  
ATOM    976  HE  ARG A  62     -14.309  -4.444  18.156  1.00 60.72           H  
ATOM    977  NH1 ARG A  62     -15.931  -6.801  19.551  1.00 60.72           N  
ATOM    978 HH11 ARG A  62     -16.558  -6.949  20.329  1.00 60.72           H  
ATOM    979 HH12 ARG A  62     -15.589  -7.594  19.029  1.00 60.72           H  
ATOM    980  NH2 ARG A  62     -15.912  -4.617  19.999  1.00 60.72           N  
ATOM    981 HH21 ARG A  62     -15.566  -3.679  19.854  1.00 60.72           H  
ATOM    982 HH22 ARG A  62     -16.541  -4.794  20.769  1.00 60.72           H  
ATOM    983  CZ  ARG A  62     -15.484  -5.608  19.268  1.00 60.72           C  
ATOM    984  N   ARG A  63     -10.727  -7.935  12.792  1.00 71.03           N  
ATOM    985  H   ARG A  63     -11.355  -7.365  12.244  1.00 71.03           H  
ATOM    986  CA  ARG A  63     -10.097  -9.053  12.104  1.00 71.03           C  
ATOM    987  HA  ARG A  63      -9.982  -9.878  12.807  1.00 71.03           H  
ATOM    988  C   ARG A  63      -8.707  -8.674  11.607  1.00 71.03           C  
ATOM    989  CB  ARG A  63     -11.000  -9.541  10.966  1.00 71.03           C  
ATOM    990  HB2 ARG A  63     -10.527 -10.394  10.480  1.00 71.03           H  
ATOM    991  HB3 ARG A  63     -11.106  -8.750  10.222  1.00 71.03           H  
ATOM    992  O   ARG A  63      -8.460  -7.561  11.127  1.00 71.03           O  
ATOM    993  CG  ARG A  63     -12.403  -9.955  11.444  1.00 71.03           C  
ATOM    994  HG2 ARG A  63     -12.896  -9.140  11.974  1.00 71.03           H  
ATOM    995  HG3 ARG A  63     -12.322 -10.824  12.096  1.00 71.03           H  
ATOM    996  CD  ARG A  63     -13.226 -10.307  10.212  1.00 71.03           C  
ATOM    997  HD2 ARG A  63     -13.341  -9.407   9.608  1.00 71.03           H  
ATOM    998  HD3 ARG A  63     -12.661 -11.057   9.659  1.00 71.03           H  
ATOM    999  NE  ARG A  63     -14.549 -10.872  10.515  1.00 71.03           N  
ATOM   1000  HE  ARG A  63     -14.641 -11.367  11.391  1.00 71.03           H  
ATOM   1001  NH1 ARG A  63     -15.385 -10.767   8.348  1.00 71.03           N  
ATOM   1002 HH11 ARG A  63     -15.671 -11.420   7.632  1.00 71.03           H  
ATOM   1003 HH12 ARG A  63     -14.507 -10.366   8.053  1.00 71.03           H  
ATOM   1004  NH2 ARG A  63     -16.472 -11.903   9.894  1.00 71.03           N  
ATOM   1005 HH21 ARG A  63     -16.389 -12.507  10.699  1.00 71.03           H  
ATOM   1006 HH22 ARG A  63     -17.018 -12.223   9.106  1.00 71.03           H  
ATOM   1007  CZ  ARG A  63     -15.449 -11.162   9.586  1.00 71.03           C  
ATOM   1008  N   LYS A  64      -7.784  -9.619  11.733  1.00 77.37           N  
ATOM   1009  H   LYS A  64      -8.077 -10.515  12.094  1.00 77.37           H  
ATOM   1010  CA  LYS A  64      -6.443  -9.509  11.161  1.00 77.37           C  
ATOM   1011  HA  LYS A  64      -6.061  -8.501  11.320  1.00 77.37           H  
ATOM   1012  C   LYS A  64      -6.525  -9.748   9.657  1.00 77.37           C  
ATOM   1013  CB  LYS A  64      -5.502 -10.506  11.838  1.00 77.37           C  
ATOM   1014  HB2 LYS A  64      -5.926 -11.506  11.737  1.00 77.37           H  
ATOM   1015  HB3 LYS A  64      -4.536 -10.489  11.332  1.00 77.37           H  
ATOM   1016  O   LYS A  64      -7.302 -10.581   9.198  1.00 77.37           O  
ATOM   1017  CG  LYS A  64      -5.298 -10.189  13.326  1.00 77.37           C  
ATOM   1018  HG2 LYS A  64      -4.811  -9.221  13.439  1.00 77.37           H  
ATOM   1019  HG3 LYS A  64      -6.263 -10.168  13.831  1.00 77.37           H  
ATOM   1020  CD  LYS A  64      -4.436 -11.284  13.957  1.00 77.37           C  
ATOM   1021  HD2 LYS A  64      -4.862 -12.247  13.677  1.00 77.37           H  
ATOM   1022  HD3 LYS A  64      -3.420 -11.236  13.567  1.00 77.37           H  
ATOM   1023  CE  LYS A  64      -4.420 -11.161  15.484  1.00 77.37           C  
ATOM   1024  HE2 LYS A  64      -3.552 -10.582  15.799  1.00 77.37           H  
ATOM   1025  HE3 LYS A  64      -5.327 -10.642  15.796  1.00 77.37           H  
ATOM   1026  NZ  LYS A  64      -4.424 -12.507  16.097  1.00 77.37           N  
ATOM   1027  HZ1 LYS A  64      -5.262 -12.980  15.790  1.00 77.37           H  
ATOM   1028  HZ2 LYS A  64      -3.649 -13.079  15.790  1.00 77.37           H  
ATOM   1029  HZ3 LYS A  64      -4.476 -12.482  17.106  1.00 77.37           H  
ATOM   1030  N   HIS A  65      -5.755  -8.968   8.913  1.00 85.54           N  
ATOM   1031  H   HIS A  65      -5.098  -8.344   9.359  1.00 85.54           H  
ATOM   1032  CA  HIS A  65      -5.658  -9.078   7.466  1.00 85.54           C  
ATOM   1033  HA  HIS A  65      -6.274  -9.905   7.115  1.00 85.54           H  
ATOM   1034  C   HIS A  65      -4.219  -9.374   7.092  1.00 85.54           C  
ATOM   1035  CB  HIS A  65      -6.145  -7.789   6.788  1.00 85.54           C  
ATOM   1036  HB2 HIS A  65      -5.618  -6.932   7.208  1.00 85.54           H  
ATOM   1037  HB3 HIS A  65      -5.915  -7.840   5.723  1.00 85.54           H  
ATOM   1038  O   HIS A  65      -3.298  -8.946   7.785  1.00 85.54           O  
ATOM   1039  CG  HIS A  65      -7.622  -7.587   6.948  1.00 85.54           C  
ATOM   1040  CD2 HIS A  65      -8.565  -7.672   5.960  1.00 85.54           C  
ATOM   1041  HD2 HIS A  65      -8.378  -7.825   4.907  1.00 85.54           H  
ATOM   1042  ND1 HIS A  65      -8.290  -7.475   8.143  1.00 85.54           N  
ATOM   1043  HD1 HIS A  65      -7.898  -7.484   9.073  1.00 85.54           H  
ATOM   1044  CE1 HIS A  65      -9.589  -7.607   7.878  1.00 85.54           C  
ATOM   1045  HE1 HIS A  65     -10.365  -7.719   8.620  1.00 85.54           H  
ATOM   1046  NE2 HIS A  65      -9.817  -7.621   6.563  1.00 85.54           N  
ATOM   1047  N   GLN A  66      -4.046 -10.043   5.965  1.00 89.67           N  
ATOM   1048  H   GLN A  66      -4.875 -10.367   5.487  1.00 89.67           H  
ATOM   1049  CA  GLN A  66      -2.810 -10.029   5.203  1.00 89.67           C  
ATOM   1050  HA  GLN A  66      -1.999  -9.701   5.854  1.00 89.67           H  
ATOM   1051  C   GLN A  66      -2.946  -9.016   4.067  1.00 89.67           C  
ATOM   1052  CB  GLN A  66      -2.462 -11.444   4.715  1.00 89.67           C  
ATOM   1053  HB2 GLN A  66      -2.476 -12.121   5.569  1.00 89.67           H  
ATOM   1054  HB3 GLN A  66      -1.450 -11.458   4.310  1.00 89.67           H  
ATOM   1055  O   GLN A  66      -4.047  -8.795   3.556  1.00 89.67           O  
ATOM   1056  CG  GLN A  66      -3.397 -11.966   3.621  1.00 89.67           C  
ATOM   1057  HG2 GLN A  66      -4.416 -11.636   3.823  1.00 89.67           H  
ATOM   1058  HG3 GLN A  66      -3.098 -11.557   2.656  1.00 89.67           H  
ATOM   1059  CD  GLN A  66      -3.381 -13.482   3.546  1.00 89.67           C  
ATOM   1060  NE2 GLN A  66      -4.451 -14.139   3.932  1.00 89.67           N  
ATOM   1061 HE21 GLN A  66      -4.315 -15.117   4.145  1.00 89.67           H  
ATOM   1062 HE22 GLN A  66      -5.176 -13.637   4.424  1.00 89.67           H  
ATOM   1063  OE1 GLN A  66      -2.446 -14.126   3.110  1.00 89.67           O  
ATOM   1064  N   LEU A  67      -1.823  -8.433   3.665  1.00 93.63           N  
ATOM   1065  H   LEU A  67      -0.966  -8.726   4.111  1.00 93.63           H  
ATOM   1066  CA  LEU A  67      -1.709  -7.574   2.490  1.00 93.63           C  
ATOM   1067  HA  LEU A  67      -2.701  -7.331   2.108  1.00 93.63           H  
ATOM   1068  C   LEU A  67      -0.946  -8.323   1.403  1.00 93.63           C  
ATOM   1069  CB  LEU A  67      -1.008  -6.265   2.890  1.00 93.63           C  
ATOM   1070  HB2 LEU A  67      -1.663  -5.726   3.575  1.00 93.63           H  
ATOM   1071  HB3 LEU A  67      -0.090  -6.518   3.421  1.00 93.63           H  
ATOM   1072  O   LEU A  67       0.078  -8.945   1.681  1.00 93.63           O  
ATOM   1073  CG  LEU A  67      -0.643  -5.317   1.733  1.00 93.63           C  
ATOM   1074  HG  LEU A  67      -0.059  -5.851   0.984  1.00 93.63           H  
ATOM   1075  CD1 LEU A  67      -1.882  -4.716   1.069  1.00 93.63           C  
ATOM   1076 HD11 LEU A  67      -1.576  -4.063   0.252  1.00 93.63           H  
ATOM   1077 HD12 LEU A  67      -2.507  -5.506   0.653  1.00 93.63           H  
ATOM   1078 HD13 LEU A  67      -2.459  -4.144   1.796  1.00 93.63           H  
ATOM   1079  CD2 LEU A  67       0.215  -4.169   2.261  1.00 93.63           C  
ATOM   1080 HD21 LEU A  67       0.484  -3.502   1.443  1.00 93.63           H  
ATOM   1081 HD22 LEU A  67       1.130  -4.560   2.707  1.00 93.63           H  
ATOM   1082 HD23 LEU A  67      -0.338  -3.598   3.007  1.00 93.63           H  
ATOM   1083  N   ARG A  68      -1.411  -8.214   0.162  1.00 96.16           N  
ATOM   1084  H   ARG A  68      -2.280  -7.718   0.021  1.00 96.16           H  
ATOM   1085  CA  ARG A  68      -0.696  -8.656  -1.031  1.00 96.16           C  
ATOM   1086  HA  ARG A  68       0.322  -8.935  -0.758  1.00 96.16           H  
ATOM   1087  C   ARG A  68      -0.602  -7.504  -2.022  1.00 96.16           C  
ATOM   1088  CB  ARG A  68      -1.397  -9.894  -1.597  1.00 96.16           C  
ATOM   1089  HB2 ARG A  68      -2.425  -9.646  -1.859  1.00 96.16           H  
ATOM   1090  HB3 ARG A  68      -1.414 -10.662  -0.823  1.00 96.16           H  
ATOM   1091  O   ARG A  68      -1.600  -6.847  -2.308  1.00 96.16           O  
ATOM   1092  CG  ARG A  68      -0.677 -10.446  -2.829  1.00 96.16           C  
ATOM   1093  HG2 ARG A  68      -0.797  -9.756  -3.665  1.00 96.16           H  
ATOM   1094  HG3 ARG A  68       0.385 -10.562  -2.611  1.00 96.16           H  
ATOM   1095  CD  ARG A  68      -1.265 -11.809  -3.201  1.00 96.16           C  
ATOM   1096  HD2 ARG A  68      -2.339 -11.710  -3.354  1.00 96.16           H  
ATOM   1097  HD3 ARG A  68      -1.101 -12.511  -2.384  1.00 96.16           H  
ATOM   1098  NE  ARG A  68      -0.648 -12.297  -4.434  1.00 96.16           N  
ATOM   1099  HE  ARG A  68      -0.978 -11.904  -5.304  1.00 96.16           H  
ATOM   1100  NH1 ARG A  68       1.035 -13.582  -3.561  1.00 96.16           N  
ATOM   1101 HH11 ARG A  68       0.626 -13.544  -2.638  1.00 96.16           H  
ATOM   1102 HH12 ARG A  68       1.945 -14.001  -3.687  1.00 96.16           H  
ATOM   1103  NH2 ARG A  68       1.021 -13.026  -5.742  1.00 96.16           N  
ATOM   1104 HH21 ARG A  68       1.935 -13.440  -5.863  1.00 96.16           H  
ATOM   1105 HH22 ARG A  68       0.687 -12.383  -6.445  1.00 96.16           H  
ATOM   1106  CZ  ARG A  68       0.463 -12.980  -4.568  1.00 96.16           C  
ATOM   1107  N   ILE A  69       0.602  -7.282  -2.531  1.00 97.90           N  
ATOM   1108  H   ILE A  69       1.368  -7.858  -2.211  1.00 97.90           H  
ATOM   1109  CA  ILE A  69       0.919  -6.283  -3.544  1.00 97.90           C  
ATOM   1110  HA  ILE A  69       0.009  -5.743  -3.804  1.00 97.90           H  
ATOM   1111  C   ILE A  69       1.440  -7.024  -4.767  1.00 97.90           C  
ATOM   1112  CB  ILE A  69       1.945  -5.252  -3.029  1.00 97.90           C  
ATOM   1113  HB  ILE A  69       2.893  -5.764  -2.869  1.00 97.90           H  
ATOM   1114  O   ILE A  69       2.417  -7.759  -4.650  1.00 97.90           O  
ATOM   1115  CG1 ILE A  69       1.492  -4.657  -1.676  1.00 97.90           C  
ATOM   1116 HG12 ILE A  69       1.444  -5.458  -0.938  1.00 97.90           H  
ATOM   1117 HG13 ILE A  69       0.493  -4.232  -1.772  1.00 97.90           H  
ATOM   1118  CG2 ILE A  69       2.171  -4.162  -4.094  1.00 97.90           C  
ATOM   1119 HG21 ILE A  69       1.269  -3.563  -4.219  1.00 97.90           H  
ATOM   1120 HG22 ILE A  69       2.428  -4.604  -5.056  1.00 97.90           H  
ATOM   1121 HG23 ILE A  69       3.003  -3.521  -3.803  1.00 97.90           H  
ATOM   1122  CD1 ILE A  69       2.440  -3.601  -1.106  1.00 97.90           C  
ATOM   1123 HD11 ILE A  69       2.400  -2.690  -1.703  1.00 97.90           H  
ATOM   1124 HD12 ILE A  69       3.459  -3.988  -1.084  1.00 97.90           H  
ATOM   1125 HD13 ILE A  69       2.131  -3.361  -0.089  1.00 97.90           H  
ATOM   1126  N   GLU A  70       0.800  -6.839  -5.914  1.00 98.18           N  
ATOM   1127  H   GLU A  70       0.030  -6.185  -5.918  1.00 98.18           H  
ATOM   1128  CA  GLU A  70       1.270  -7.325  -7.215  1.00 98.18           C  
ATOM   1129  HA  GLU A  70       1.986  -8.136  -7.083  1.00 98.18           H  
ATOM   1130  C   GLU A  70       1.947  -6.173  -7.962  1.00 98.18           C  
ATOM   1131  CB  GLU A  70       0.105  -7.842  -8.066  1.00 98.18           C  
ATOM   1132  HB2 GLU A  70      -0.507  -6.980  -8.332  1.00 98.18           H  
ATOM   1133  HB3 GLU A  70       0.497  -8.261  -8.993  1.00 98.18           H  
ATOM   1134  O   GLU A  70       1.487  -5.035  -7.879  1.00 98.18           O  
ATOM   1135  CG  GLU A  70      -0.824  -8.863  -7.405  1.00 98.18           C  
ATOM   1136  HG2 GLU A  70      -1.720  -8.922  -8.024  1.00 98.18           H  
ATOM   1137  HG3 GLU A  70      -1.149  -8.499  -6.430  1.00 98.18           H  
ATOM   1138  CD  GLU A  70      -0.282 -10.285  -7.259  1.00 98.18           C  
ATOM   1139  OE1 GLU A  70      -1.093 -11.119  -6.792  1.00 98.18           O  
ATOM   1140  OE2 GLU A  70       0.887 -10.602  -7.553  1.00 98.18           O  
ATOM   1141  N   LEU A  71       3.022  -6.457  -8.698  1.00 97.50           N  
ATOM   1142  H   LEU A  71       3.355  -7.410  -8.705  1.00 97.50           H  
ATOM   1143  CA  LEU A  71       3.811  -5.466  -9.435  1.00 97.50           C  
ATOM   1144  HA  LEU A  71       3.213  -4.568  -9.589  1.00 97.50           H  
ATOM   1145  C   LEU A  71       4.226  -6.031 -10.805  1.00 97.50           C  
ATOM   1146  CB  LEU A  71       5.067  -5.094  -8.618  1.00 97.50           C  
ATOM   1147  HB2 LEU A  71       5.681  -5.993  -8.564  1.00 97.50           H  
ATOM   1148  HB3 LEU A  71       5.638  -4.345  -9.168  1.00 97.50           H  
ATOM   1149  O   LEU A  71       4.603  -7.199 -10.905  1.00 97.50           O  
ATOM   1150  CG  LEU A  71       4.848  -4.591  -7.174  1.00 97.50           C  
ATOM   1151  HG  LEU A  71       4.128  -5.226  -6.656  1.00 97.50           H  
ATOM   1152  CD1 LEU A  71       6.149  -4.677  -6.381  1.00 97.50           C  
ATOM   1153 HD11 LEU A  71       6.516  -5.704  -6.376  1.00 97.50           H  
ATOM   1154 HD12 LEU A  71       6.900  -4.021  -6.822  1.00 97.50           H  
ATOM   1155 HD13 LEU A  71       5.970  -4.372  -5.350  1.00 97.50           H  
ATOM   1156  CD2 LEU A  71       4.365  -3.145  -7.126  1.00 97.50           C  
ATOM   1157 HD21 LEU A  71       5.018  -2.498  -7.713  1.00 97.50           H  
ATOM   1158 HD22 LEU A  71       3.347  -3.115  -7.513  1.00 97.50           H  
ATOM   1159 HD23 LEU A  71       4.340  -2.797  -6.093  1.00 97.50           H  
ATOM   1160  N   GLU A  72       4.249  -5.201 -11.849  1.00 97.70           N  
ATOM   1161  H   GLU A  72       3.868  -4.275 -11.718  1.00 97.70           H  
ATOM   1162  CA  GLU A  72       4.936  -5.509 -13.115  1.00 97.70           C  
ATOM   1163  HA  GLU A  72       5.410  -6.485 -13.018  1.00 97.70           H  
ATOM   1164  C   GLU A  72       6.041  -4.482 -13.392  1.00 97.70           C  
ATOM   1165  CB  GLU A  72       3.959  -5.615 -14.301  1.00 97.70           C  
ATOM   1166  HB2 GLU A  72       3.118  -6.246 -14.015  1.00 97.70           H  
ATOM   1167  HB3 GLU A  72       3.594  -4.619 -14.552  1.00 97.70           H  
ATOM   1168  O   GLU A  72       5.780  -3.282 -13.521  1.00 97.70           O  
ATOM   1169  CG  GLU A  72       4.634  -6.217 -15.546  1.00 97.70           C  
ATOM   1170  HG2 GLU A  72       5.520  -5.632 -15.795  1.00 97.70           H  
ATOM   1171  HG3 GLU A  72       4.966  -7.229 -15.313  1.00 97.70           H  
ATOM   1172  CD  GLU A  72       3.702  -6.264 -16.768  1.00 97.70           C  
ATOM   1173  OE1 GLU A  72       4.045  -5.604 -17.786  1.00 97.70           O  
ATOM   1174  OE2 GLU A  72       2.691  -7.001 -16.702  1.00 97.70           O  
ATOM   1175  N   VAL A  73       7.283  -4.956 -13.523  1.00 96.14           N  
ATOM   1176  H   VAL A  73       7.417  -5.955 -13.450  1.00 96.14           H  
ATOM   1177  CA  VAL A  73       8.465  -4.132 -13.814  1.00 96.14           C  
ATOM   1178  HA  VAL A  73       8.136  -3.156 -14.171  1.00 96.14           H  
ATOM   1179  C   VAL A  73       9.272  -4.802 -14.923  1.00 96.14           C  
ATOM   1180  CB  VAL A  73       9.326  -3.904 -12.553  1.00 96.14           C  
ATOM   1181  HB  VAL A  73       9.760  -4.850 -12.231  1.00 96.14           H  
ATOM   1182  O   VAL A  73       9.595  -5.980 -14.831  1.00 96.14           O  
ATOM   1183  CG1 VAL A  73      10.463  -2.921 -12.856  1.00 96.14           C  
ATOM   1184 HG11 VAL A  73      10.061  -1.974 -13.217  1.00 96.14           H  
ATOM   1185 HG12 VAL A  73      11.141  -3.345 -13.597  1.00 96.14           H  
ATOM   1186 HG13 VAL A  73      11.034  -2.740 -11.945  1.00 96.14           H  
ATOM   1187  CG2 VAL A  73       8.512  -3.324 -11.388  1.00 96.14           C  
ATOM   1188 HG21 VAL A  73       9.165  -3.094 -10.547  1.00 96.14           H  
ATOM   1189 HG22 VAL A  73       7.774  -4.051 -11.049  1.00 96.14           H  
ATOM   1190 HG23 VAL A  73       7.997  -2.416 -11.703  1.00 96.14           H  
ATOM   1191  N   ASN A  74       9.593  -4.067 -15.995  1.00 93.49           N  
ATOM   1192  H   ASN A  74       9.344  -3.089 -15.991  1.00 93.49           H  
ATOM   1193  CA  ASN A  74      10.309  -4.594 -17.170  1.00 93.49           C  
ATOM   1194  HA  ASN A  74      10.211  -3.852 -17.963  1.00 93.49           H  
ATOM   1195  C   ASN A  74       9.695  -5.891 -17.743  1.00 93.49           C  
ATOM   1196  CB  ASN A  74      11.815  -4.722 -16.864  1.00 93.49           C  
ATOM   1197  HB2 ASN A  74      11.959  -5.469 -16.083  1.00 93.49           H  
ATOM   1198  HB3 ASN A  74      12.343  -5.067 -17.753  1.00 93.49           H  
ATOM   1199  O   ASN A  74      10.420  -6.804 -18.128  1.00 93.49           O  
ATOM   1200  CG  ASN A  74      12.441  -3.409 -16.443  1.00 93.49           C  
ATOM   1201  ND2 ASN A  74      13.236  -3.410 -15.400  1.00 93.49           N  
ATOM   1202 HD21 ASN A  74      13.459  -2.505 -15.009  1.00 93.49           H  
ATOM   1203 HD22 ASN A  74      13.389  -4.269 -14.892  1.00 93.49           H  
ATOM   1204  OD1 ASN A  74      12.199  -2.359 -17.015  1.00 93.49           O  
ATOM   1205  N   LYS A  75       8.355  -5.969 -17.802  1.00 94.86           N  
ATOM   1206  H   LYS A  75       7.834  -5.193 -17.420  1.00 94.86           H  
ATOM   1207  CA  LYS A  75       7.570  -7.149 -18.233  1.00 94.86           C  
ATOM   1208  HA  LYS A  75       6.516  -6.873 -18.187  1.00 94.86           H  
ATOM   1209  C   LYS A  75       7.682  -8.380 -17.315  1.00 94.86           C  
ATOM   1210  CB  LYS A  75       7.879  -7.534 -19.696  1.00 94.86           C  
ATOM   1211  HB2 LYS A  75       7.165  -8.297 -20.005  1.00 94.86           H  
ATOM   1212  HB3 LYS A  75       8.869  -7.989 -19.739  1.00 94.86           H  
ATOM   1213  O   LYS A  75       7.081  -9.406 -17.620  1.00 94.86           O  
ATOM   1214  CG  LYS A  75       7.814  -6.383 -20.714  1.00 94.86           C  
ATOM   1215  HG2 LYS A  75       8.493  -5.583 -20.420  1.00 94.86           H  
ATOM   1216  HG3 LYS A  75       6.798  -5.993 -20.755  1.00 94.86           H  
ATOM   1217  CD  LYS A  75       8.234  -6.897 -22.099  1.00 94.86           C  
ATOM   1218  HD2 LYS A  75       9.246  -7.295 -22.032  1.00 94.86           H  
ATOM   1219  HD3 LYS A  75       7.560  -7.698 -22.401  1.00 94.86           H  
ATOM   1220  CE  LYS A  75       8.197  -5.770 -23.138  1.00 94.86           C  
ATOM   1221  HE2 LYS A  75       7.176  -5.395 -23.211  1.00 94.86           H  
ATOM   1222  HE3 LYS A  75       8.830  -4.956 -22.786  1.00 94.86           H  
ATOM   1223  NZ  LYS A  75       8.669  -6.241 -24.466  1.00 94.86           N  
ATOM   1224  HZ1 LYS A  75       8.649  -5.494 -25.145  1.00 94.86           H  
ATOM   1225  HZ2 LYS A  75       8.093  -6.998 -24.805  1.00 94.86           H  
ATOM   1226  HZ3 LYS A  75       9.619  -6.579 -24.402  1.00 94.86           H  
ATOM   1227  N   ALA A  76       8.410  -8.294 -16.202  1.00 98.14           N  
ATOM   1228  H   ALA A  76       8.885  -7.429 -15.990  1.00 98.14           H  
ATOM   1229  CA  ALA A  76       8.454  -9.328 -15.174  1.00 98.14           C  
ATOM   1230  HA  ALA A  76       8.185 -10.286 -15.620  1.00 98.14           H  
ATOM   1231  C   ALA A  76       7.437  -9.025 -14.065  1.00 98.14           C  
ATOM   1232  CB  ALA A  76       9.887  -9.461 -14.650  1.00 98.14           C  
ATOM   1233  HB1 ALA A  76       9.926 -10.208 -13.858  1.00 98.14           H  
ATOM   1234  HB2 ALA A  76      10.549  -9.765 -15.460  1.00 98.14           H  
ATOM   1235  HB3 ALA A  76      10.233  -8.506 -14.253  1.00 98.14           H  
ATOM   1236  O   ALA A  76       7.232  -7.867 -13.693  1.00 98.14           O  
ATOM   1237  N   ARG A  77       6.797 -10.078 -13.545  1.00 98.23           N  
ATOM   1238  H   ARG A  77       7.079 -10.999 -13.849  1.00 98.23           H  
ATOM   1239  CA  ARG A  77       5.790  -9.990 -12.482  1.00 98.23           C  
ATOM   1240  HA  ARG A  77       5.425  -8.964 -12.420  1.00 98.23           H  
ATOM   1241  C   ARG A  77       6.396 -10.326 -11.126  1.00 98.23           C  
ATOM   1242  CB  ARG A  77       4.590 -10.896 -12.781  1.00 98.23           C  
ATOM   1243  HB2 ARG A  77       4.938 -11.913 -12.961  1.00 98.23           H  
ATOM   1244  HB3 ARG A  77       3.940 -10.906 -11.906  1.00 98.23           H  
ATOM   1245  O   ARG A  77       7.089 -11.334 -10.980  1.00 98.23           O  
ATOM   1246  CG  ARG A  77       3.779 -10.401 -13.984  1.00 98.23           C  
ATOM   1247  HG2 ARG A  77       3.443  -9.381 -13.796  1.00 98.23           H  
ATOM   1248  HG3 ARG A  77       4.395 -10.411 -14.883  1.00 98.23           H  
ATOM   1249  CD  ARG A  77       2.562 -11.306 -14.187  1.00 98.23           C  
ATOM   1250  HD2 ARG A  77       1.993 -11.336 -13.258  1.00 98.23           H  
ATOM   1251  HD3 ARG A  77       2.907 -12.312 -14.426  1.00 98.23           H  
ATOM   1252  NE  ARG A  77       1.700 -10.805 -15.269  1.00 98.23           N  
ATOM   1253  HE  ARG A  77       1.976  -9.936 -15.704  1.00 98.23           H  
ATOM   1254  NH1 ARG A  77       0.083 -12.434 -15.135  1.00 98.23           N  
ATOM   1255 HH11 ARG A  77       0.589 -12.862 -14.373  1.00 98.23           H  
ATOM   1256 HH12 ARG A  77      -0.806 -12.808 -15.437  1.00 98.23           H  
ATOM   1257  NH2 ARG A  77      -0.125 -10.773 -16.616  1.00 98.23           N  
ATOM   1258 HH21 ARG A  77       0.200  -9.894 -16.994  1.00 98.23           H  
ATOM   1259 HH22 ARG A  77      -1.019 -11.146 -16.901  1.00 98.23           H  
ATOM   1260  CZ  ARG A  77       0.561 -11.342 -15.667  1.00 98.23           C  
ATOM   1261  N   TYR A  78       6.067  -9.512 -10.136  1.00 98.62           N  
ATOM   1262  H   TYR A  78       5.446  -8.742 -10.337  1.00 98.62           H  
ATOM   1263  CA  TYR A  78       6.519  -9.649  -8.760  1.00 98.62           C  
ATOM   1264  HA  TYR A  78       6.974 -10.631  -8.625  1.00 98.62           H  
ATOM   1265  C   TYR A  78       5.343  -9.526  -7.803  1.00 98.62           C  
ATOM   1266  CB  TYR A  78       7.574  -8.586  -8.434  1.00 98.62           C  
ATOM   1267  HB2 TYR A  78       7.931  -8.758  -7.418  1.00 98.62           H  
ATOM   1268  HB3 TYR A  78       7.113  -7.599  -8.455  1.00 98.62           H  
ATOM   1269  O   TYR A  78       4.326  -8.916  -8.129  1.00 98.62           O  
ATOM   1270  CG  TYR A  78       8.768  -8.578  -9.357  1.00 98.62           C  
ATOM   1271  CD1 TYR A  78       9.912  -9.321  -9.019  1.00 98.62           C  
ATOM   1272  HD1 TYR A  78       9.934  -9.896  -8.105  1.00 98.62           H  
ATOM   1273  CD2 TYR A  78       8.734  -7.830 -10.550  1.00 98.62           C  
ATOM   1274  HD2 TYR A  78       7.850  -7.267 -10.812  1.00 98.62           H  
ATOM   1275  CE1 TYR A  78      11.030  -9.321  -9.871  1.00 98.62           C  
ATOM   1276  HE1 TYR A  78      11.908  -9.889  -9.601  1.00 98.62           H  
ATOM   1277  CE2 TYR A  78       9.848  -7.830 -11.407  1.00 98.62           C  
ATOM   1278  HE2 TYR A  78       9.831  -7.266 -12.328  1.00 98.62           H  
ATOM   1279  OH  TYR A  78      12.074  -8.570 -11.893  1.00 98.62           O  
ATOM   1280  HH  TYR A  78      12.787  -9.106 -11.538  1.00 98.62           H  
ATOM   1281  CZ  TYR A  78      10.997  -8.575 -11.068  1.00 98.62           C  
ATOM   1282  N   PHE A  79       5.514 -10.052  -6.597  1.00 98.45           N  
ATOM   1283  H   PHE A  79       6.344 -10.597  -6.411  1.00 98.45           H  
ATOM   1284  CA  PHE A  79       4.606  -9.810  -5.498  1.00 98.45           C  
ATOM   1285  HA  PHE A  79       4.118  -8.857  -5.705  1.00 98.45           H  
ATOM   1286  C   PHE A  79       5.339  -9.668  -4.167  1.00 98.45           C  
ATOM   1287  CB  PHE A  79       3.524 -10.892  -5.448  1.00 98.45           C  
ATOM   1288  HB2 PHE A  79       2.698 -10.522  -4.842  1.00 98.45           H  
ATOM   1289  HB3 PHE A  79       3.137 -11.044  -6.456  1.00 98.45           H  
ATOM   1290  O   PHE A  79       6.357 -10.318  -3.917  1.00 98.45           O  
ATOM   1291  CG  PHE A  79       3.973 -12.227  -4.888  1.00 98.45           C  
ATOM   1292  CD1 PHE A  79       4.524 -13.205  -5.735  1.00 98.45           C  
ATOM   1293  HD1 PHE A  79       4.675 -12.987  -6.782  1.00 98.45           H  
ATOM   1294  CD2 PHE A  79       3.813 -12.500  -3.517  1.00 98.45           C  
ATOM   1295  HD2 PHE A  79       3.417 -11.741  -2.859  1.00 98.45           H  
ATOM   1296  CE1 PHE A  79       4.896 -14.458  -5.216  1.00 98.45           C  
ATOM   1297  HE1 PHE A  79       5.336 -15.200  -5.865  1.00 98.45           H  
ATOM   1298  CE2 PHE A  79       4.154 -13.763  -3.003  1.00 98.45           C  
ATOM   1299  HE2 PHE A  79       4.034 -13.966  -1.949  1.00 98.45           H  
ATOM   1300  CZ  PHE A  79       4.698 -14.741  -3.853  1.00 98.45           C  
ATOM   1301  HZ  PHE A  79       4.988 -15.702  -3.455  1.00 98.45           H  
ATOM   1302  N   ALA A  80       4.770  -8.835  -3.304  1.00 98.54           N  
ATOM   1303  H   ALA A  80       3.939  -8.354  -3.619  1.00 98.54           H  
ATOM   1304  CA  ALA A  80       5.117  -8.685  -1.899  1.00 98.54           C  
ATOM   1305  HA  ALA A  80       5.926  -9.365  -1.631  1.00 98.54           H  
ATOM   1306  C   ALA A  80       3.886  -9.039  -1.061  1.00 98.54           C  
ATOM   1307  CB  ALA A  80       5.576  -7.242  -1.659  1.00 98.54           C  
ATOM   1308  HB1 ALA A  80       6.570  -7.090  -2.078  1.00 98.54           H  
ATOM   1309  HB2 ALA A  80       4.886  -6.543  -2.132  1.00 98.54           H  
ATOM   1310  HB3 ALA A  80       5.590  -7.024  -0.591  1.00 98.54           H  
ATOM   1311  O   ALA A  80       2.788  -8.552  -1.328  1.00 98.54           O  
ATOM   1312  N   GLN A  81       4.048  -9.890  -0.055  1.00 98.08           N  
ATOM   1313  H   GLN A  81       4.958 -10.291   0.115  1.00 98.08           H  
ATOM   1314  CA  GLN A  81       2.960 -10.342   0.802  1.00 98.08           C  
ATOM   1315  HA  GLN A  81       2.094  -9.700   0.641  1.00 98.08           H  
ATOM   1316  C   GLN A  81       3.354 -10.222   2.271  1.00 98.08           C  
ATOM   1317  CB  GLN A  81       2.563 -11.769   0.401  1.00 98.08           C  
ATOM   1318  HB2 GLN A  81       2.303 -11.760  -0.657  1.00 98.08           H  
ATOM   1319  HB3 GLN A  81       3.410 -12.441   0.539  1.00 98.08           H  
ATOM   1320  O   GLN A  81       4.444 -10.626   2.657  1.00 98.08           O  
ATOM   1321  CG  GLN A  81       1.360 -12.296   1.195  1.00 98.08           C  
ATOM   1322  HG2 GLN A  81       0.541 -11.580   1.140  1.00 98.08           H  
ATOM   1323  HG3 GLN A  81       1.639 -12.425   2.241  1.00 98.08           H  
ATOM   1324  CD  GLN A  81       0.868 -13.621   0.627  1.00 98.08           C  
ATOM   1325  NE2 GLN A  81       0.862 -14.677   1.411  1.00 98.08           N  
ATOM   1326 HE21 GLN A  81       0.582 -15.556   0.999  1.00 98.08           H  
ATOM   1327 HE22 GLN A  81       1.219 -14.612   2.353  1.00 98.08           H  
ATOM   1328  OE1 GLN A  81       0.490 -13.727  -0.537  1.00 98.08           O  
ATOM   1329  N   TYR A  82       2.445  -9.706   3.091  1.00 97.04           N  
ATOM   1330  H   TYR A  82       1.562  -9.416   2.696  1.00 97.04           H  
ATOM   1331  CA  TYR A  82       2.630  -9.513   4.528  1.00 97.04           C  
ATOM   1332  HA  TYR A  82       3.587  -9.925   4.848  1.00 97.04           H  
ATOM   1333  C   TYR A  82       1.511 -10.239   5.259  1.00 97.04           C  
ATOM   1334  CB  TYR A  82       2.617  -8.014   4.861  1.00 97.04           C  
ATOM   1335  HB2 TYR A  82       2.743  -7.895   5.937  1.00 97.04           H  
ATOM   1336  HB3 TYR A  82       1.644  -7.597   4.604  1.00 97.04           H  
ATOM   1337  O   TYR A  82       0.340  -9.920   5.046  1.00 97.04           O  
ATOM   1338  CG  TYR A  82       3.690  -7.214   4.151  1.00 97.04           C  
ATOM   1339  CD1 TYR A  82       4.930  -6.986   4.778  1.00 97.04           C  
ATOM   1340  HD1 TYR A  82       5.119  -7.376   5.768  1.00 97.04           H  
ATOM   1341  CD2 TYR A  82       3.455  -6.721   2.852  1.00 97.04           C  
ATOM   1342  HD2 TYR A  82       2.507  -6.902   2.367  1.00 97.04           H  
ATOM   1343  CE1 TYR A  82       5.940  -6.270   4.106  1.00 97.04           C  
ATOM   1344  HE1 TYR A  82       6.904  -6.118   4.567  1.00 97.04           H  
ATOM   1345  CE2 TYR A  82       4.469  -6.022   2.171  1.00 97.04           C  
ATOM   1346  HE2 TYR A  82       4.308  -5.660   1.166  1.00 97.04           H  
ATOM   1347  OH  TYR A  82       6.701  -5.182   2.096  1.00 97.04           O  
ATOM   1348  HH  TYR A  82       7.528  -5.191   2.585  1.00 97.04           H  
ATOM   1349  CZ  TYR A  82       5.715  -5.803   2.792  1.00 97.04           C  
ATOM   1350  N   SER A  83       1.846 -11.215   6.104  1.00 93.90           N  
ATOM   1351  H   SER A  83       2.823 -11.428   6.246  1.00 93.90           H  
ATOM   1352  CA  SER A  83       0.846 -12.012   6.826  1.00 93.90           C  
ATOM   1353  HA  SER A  83       0.124 -12.389   6.102  1.00 93.90           H  
ATOM   1354  C   SER A  83       0.061 -11.203   7.863  1.00 93.90           C  
ATOM   1355  CB  SER A  83       1.505 -13.221   7.493  1.00 93.90           C  
ATOM   1356  HB2 SER A  83       2.087 -13.767   6.750  1.00 93.90           H  
ATOM   1357  HB3 SER A  83       0.733 -13.883   7.885  1.00 93.90           H  
ATOM   1358  O   SER A  83      -1.037 -11.606   8.237  1.00 93.90           O  
ATOM   1359  OG  SER A  83       2.357 -12.823   8.548  1.00 93.90           O  
ATOM   1360  HG  SER A  83       1.825 -12.515   9.285  1.00 93.90           H  
ATOM   1361  N   LEU A  84       0.606 -10.075   8.327  1.00 91.24           N  
ATOM   1362  H   LEU A  84       1.531  -9.830   8.001  1.00 91.24           H  
ATOM   1363  CA  LEU A  84      -0.091  -9.104   9.163  1.00 91.24           C  
ATOM   1364  HA  LEU A  84      -1.119  -9.435   9.313  1.00 91.24           H  
ATOM   1365  C   LEU A  84      -0.117  -7.748   8.459  1.00 91.24           C  
ATOM   1366  CB  LEU A  84       0.609  -9.010  10.528  1.00 91.24           C  
ATOM   1367  HB2 LEU A  84       0.671 -10.003  10.974  1.00 91.24           H  
ATOM   1368  HB3 LEU A  84       1.625  -8.662  10.342  1.00 91.24           H  
ATOM   1369  O   LEU A  84       0.922  -7.224   8.070  1.00 91.24           O  
ATOM   1370  CG  LEU A  84      -0.060  -8.044  11.525  1.00 91.24           C  
ATOM   1371  HG  LEU A  84      -0.255  -7.085  11.044  1.00 91.24           H  
ATOM   1372  CD1 LEU A  84      -1.384  -8.600  12.061  1.00 91.24           C  
ATOM   1373 HD11 LEU A  84      -1.809  -7.905  12.785  1.00 91.24           H  
ATOM   1374 HD12 LEU A  84      -1.212  -9.566  12.536  1.00 91.24           H  
ATOM   1375 HD13 LEU A  84      -2.088  -8.728  11.239  1.00 91.24           H  
ATOM   1376  CD2 LEU A  84       0.863  -7.782  12.715  1.00 91.24           C  
ATOM   1377 HD21 LEU A  84       1.783  -7.320  12.357  1.00 91.24           H  
ATOM   1378 HD22 LEU A  84       0.386  -7.102  13.420  1.00 91.24           H  
ATOM   1379 HD23 LEU A  84       1.107  -8.721  13.213  1.00 91.24           H  
ATOM   1380  N   PHE A  85      -1.304  -7.161   8.372  1.00 91.06           N  
ATOM   1381  H   PHE A  85      -2.114  -7.737   8.554  1.00 91.06           H  
ATOM   1382  CA  PHE A  85      -1.566  -5.815   7.888  1.00 91.06           C  
ATOM   1383  HA  PHE A  85      -0.670  -5.204   7.997  1.00 91.06           H  
ATOM   1384  C   PHE A  85      -2.699  -5.189   8.698  1.00 91.06           C  
ATOM   1385  CB  PHE A  85      -1.936  -5.871   6.404  1.00 91.06           C  
ATOM   1386  HB2 PHE A  85      -1.053  -6.175   5.842  1.00 91.06           H  
ATOM   1387  HB3 PHE A  85      -2.701  -6.633   6.253  1.00 91.06           H  
ATOM   1388  O   PHE A  85      -3.786  -5.765   8.818  1.00 91.06           O  
ATOM   1389  CG  PHE A  85      -2.452  -4.553   5.858  1.00 91.06           C  
ATOM   1390  CD1 PHE A  85      -3.837  -4.325   5.751  1.00 91.06           C  
ATOM   1391  HD1 PHE A  85      -4.535  -5.088   6.062  1.00 91.06           H  
ATOM   1392  CD2 PHE A  85      -1.552  -3.551   5.456  1.00 91.06           C  
ATOM   1393  HD2 PHE A  85      -0.487  -3.719   5.517  1.00 91.06           H  
ATOM   1394  CE1 PHE A  85      -4.315  -3.109   5.233  1.00 91.06           C  
ATOM   1395  HE1 PHE A  85      -5.377  -2.936   5.142  1.00 91.06           H  
ATOM   1396  CE2 PHE A  85      -2.029  -2.344   4.917  1.00 91.06           C  
ATOM   1397  HE2 PHE A  85      -1.340  -1.590   4.566  1.00 91.06           H  
ATOM   1398  CZ  PHE A  85      -3.410  -2.129   4.797  1.00 91.06           C  
ATOM   1399  HZ  PHE A  85      -3.773  -1.214   4.354  1.00 91.06           H  
ATOM   1400  N   ARG A  86      -2.457  -3.998   9.250  1.00 89.46           N  
ATOM   1401  H   ARG A  86      -1.523  -3.623   9.164  1.00 89.46           H  
ATOM   1402  CA  ARG A  86      -3.477  -3.156   9.886  1.00 89.46           C  
ATOM   1403  HA  ARG A  86      -4.435  -3.368   9.412  1.00 89.46           H  
ATOM   1404  C   ARG A  86      -3.161  -1.682   9.655  1.00 89.46           C  
ATOM   1405  CB  ARG A  86      -3.593  -3.440  11.398  1.00 89.46           C  
ATOM   1406  HB2 ARG A  86      -2.693  -3.085  11.900  1.00 89.46           H  
ATOM   1407  HB3 ARG A  86      -4.436  -2.869  11.788  1.00 89.46           H  
ATOM   1408  O   ARG A  86      -2.006  -1.278   9.721  1.00 89.46           O  
ATOM   1409  CG  ARG A  86      -3.795  -4.924  11.746  1.00 89.46           C  
ATOM   1410  HG2 ARG A  86      -2.895  -5.472  11.468  1.00 89.46           H  
ATOM   1411  HG3 ARG A  86      -4.638  -5.329  11.186  1.00 89.46           H  
ATOM   1412  CD  ARG A  86      -4.027  -5.153  13.241  1.00 89.46           C  
ATOM   1413  HD2 ARG A  86      -3.449  -4.430  13.816  1.00 89.46           H  
ATOM   1414  HD3 ARG A  86      -3.665  -6.153  13.480  1.00 89.46           H  
ATOM   1415  NE  ARG A  86      -5.458  -5.076  13.594  1.00 89.46           N  
ATOM   1416  HE  ARG A  86      -6.104  -4.856  12.849  1.00 89.46           H  
ATOM   1417  NH1 ARG A  86      -5.239  -5.671  15.797  1.00 89.46           N  
ATOM   1418 HH11 ARG A  86      -5.660  -5.870  16.694  1.00 89.46           H  
ATOM   1419 HH12 ARG A  86      -4.237  -5.589  15.706  1.00 89.46           H  
ATOM   1420  NH2 ARG A  86      -7.280  -5.439  14.908  1.00 89.46           N  
ATOM   1421 HH21 ARG A  86      -7.680  -5.823  15.752  1.00 89.46           H  
ATOM   1422 HH22 ARG A  86      -7.891  -5.243  14.128  1.00 89.46           H  
ATOM   1423  CZ  ARG A  86      -5.986  -5.390  14.762  1.00 89.46           C  
ATOM   1424  N   ILE A  87      -4.206  -0.885   9.472  1.00 90.00           N  
ATOM   1425  H   ILE A  87      -5.128  -1.298   9.452  1.00 90.00           H  
ATOM   1426  CA  ILE A  87      -4.144   0.577   9.526  1.00 90.00           C  
ATOM   1427  HA  ILE A  87      -3.107   0.912   9.535  1.00 90.00           H  
ATOM   1428  C   ILE A  87      -4.800   0.994  10.841  1.00 90.00           C  
ATOM   1429  CB  ILE A  87      -4.833   1.198   8.291  1.00 90.00           C  
ATOM   1430  HB  ILE A  87      -5.866   0.850   8.265  1.00 90.00           H  
ATOM   1431  O   ILE A  87      -5.928   0.576  11.122  1.00 90.00           O  
ATOM   1432  CG1 ILE A  87      -4.132   0.758   6.986  1.00 90.00           C  
ATOM   1433 HG12 ILE A  87      -3.120   1.162   6.962  1.00 90.00           H  
ATOM   1434 HG13 ILE A  87      -4.055  -0.329   6.956  1.00 90.00           H  
ATOM   1435  CG2 ILE A  87      -4.832   2.733   8.389  1.00 90.00           C  
ATOM   1436 HG21 ILE A  87      -5.270   3.070   9.328  1.00 90.00           H  
ATOM   1437 HG22 ILE A  87      -3.809   3.102   8.319  1.00 90.00           H  
ATOM   1438 HG23 ILE A  87      -5.424   3.175   7.587  1.00 90.00           H  
ATOM   1439  CD1 ILE A  87      -4.879   1.191   5.716  1.00 90.00           C  
ATOM   1440 HD11 ILE A  87      -4.329   0.858   4.836  1.00 90.00           H  
ATOM   1441 HD12 ILE A  87      -5.876   0.750   5.705  1.00 90.00           H  
ATOM   1442 HD13 ILE A  87      -4.963   2.276   5.658  1.00 90.00           H  
ATOM   1443  N   LEU A  88      -4.088   1.762  11.665  1.00 88.31           N  
ATOM   1444  H   LEU A  88      -3.162   2.050  11.383  1.00 88.31           H  
ATOM   1445  CA  LEU A  88      -4.621   2.248  12.938  1.00 88.31           C  
ATOM   1446  HA  LEU A  88      -5.183   1.436  13.401  1.00 88.31           H  
ATOM   1447  C   LEU A  88      -5.647   3.379  12.741  1.00 88.31           C  
ATOM   1448  CB  LEU A  88      -3.475   2.622  13.898  1.00 88.31           C  
ATOM   1449  HB2 LEU A  88      -3.918   2.985  14.825  1.00 88.31           H  
ATOM   1450  HB3 LEU A  88      -2.906   3.444  13.464  1.00 88.31           H  
ATOM   1451  O   LEU A  88      -5.966   3.788  11.625  1.00 88.31           O  
ATOM   1452  CG  LEU A  88      -2.500   1.484  14.264  1.00 88.31           C  
ATOM   1453  HG  LEU A  88      -1.817   1.307  13.434  1.00 88.31           H  
ATOM   1454  CD1 LEU A  88      -1.686   1.896  15.492  1.00 88.31           C  
ATOM   1455 HD11 LEU A  88      -2.343   2.049  16.349  1.00 88.31           H  
ATOM   1456 HD12 LEU A  88      -0.960   1.124  15.745  1.00 88.31           H  
ATOM   1457 HD13 LEU A  88      -1.162   2.832  15.304  1.00 88.31           H  
ATOM   1458  CD2 LEU A  88      -3.196   0.161  14.608  1.00 88.31           C  
ATOM   1459 HD21 LEU A  88      -3.678  -0.244  13.718  1.00 88.31           H  
ATOM   1460 HD22 LEU A  88      -2.459  -0.562  14.958  1.00 88.31           H  
ATOM   1461 HD23 LEU A  88      -3.938   0.326  15.390  1.00 88.31           H  
ATOM   1462  N   GLY A  89      -6.232   3.837  13.847  1.00 82.22           N  
ATOM   1463  H   GLY A  89      -5.858   3.543  14.738  1.00 82.22           H  
ATOM   1464  CA  GLY A  89      -7.251   4.884  13.843  1.00 82.22           C  
ATOM   1465  HA2 GLY A  89      -8.052   4.608  13.157  1.00 82.22           H  
ATOM   1466  HA3 GLY A  89      -7.664   4.981  14.847  1.00 82.22           H  
ATOM   1467  C   GLY A  89      -6.726   6.261  13.441  1.00 82.22           C  
ATOM   1468  O   GLY A  89      -5.526   6.489  13.303  1.00 82.22           O  
ATOM   1469  N   GLU A  90      -7.656   7.200  13.294  1.00 87.64           N  
ATOM   1470  H   GLU A  90      -8.631   6.965  13.411  1.00 87.64           H  
ATOM   1471  CA  GLU A  90      -7.353   8.606  13.011  1.00 87.64           C  
ATOM   1472  HA  GLU A  90      -6.799   8.685  12.076  1.00 87.64           H  
ATOM   1473  C   GLU A  90      -6.505   9.269  14.108  1.00 87.64           C  
ATOM   1474  CB  GLU A  90      -8.696   9.317  12.853  1.00 87.64           C  
ATOM   1475  HB2 GLU A  90      -9.255   9.237  13.785  1.00 87.64           H  
ATOM   1476  HB3 GLU A  90      -9.255   8.805  12.069  1.00 87.64           H  
ATOM   1477  O   GLU A  90      -5.597  10.035  13.802  1.00 87.64           O  
ATOM   1478  CG  GLU A  90      -8.549  10.793  12.474  1.00 87.64           C  
ATOM   1479  HG2 GLU A  90      -7.925  10.863  11.584  1.00 87.64           H  
ATOM   1480  HG3 GLU A  90      -8.054  11.325  13.286  1.00 87.64           H  
ATOM   1481  CD  GLU A  90      -9.904  11.455  12.197  1.00 87.64           C  
ATOM   1482  OE1 GLU A  90      -9.868  12.642  11.813  1.00 87.64           O  
ATOM   1483  OE2 GLU A  90     -10.947  10.767  12.321  1.00 87.64           O  
ATOM   1484  N   ASN A  91      -6.731   8.908  15.375  1.00 89.48           N  
ATOM   1485  H   ASN A  91      -7.457   8.229  15.557  1.00 89.48           H  
ATOM   1486  CA  ASN A  91      -5.931   9.363  16.518  1.00 89.48           C  
ATOM   1487  HA  ASN A  91      -5.927  10.453  16.521  1.00 89.48           H  
ATOM   1488  C   ASN A  91      -4.456   8.919  16.459  1.00 89.48           C  
ATOM   1489  CB  ASN A  91      -6.599   8.867  17.812  1.00 89.48           C  
ATOM   1490  HB2 ASN A  91      -6.079   9.330  18.651  1.00 89.48           H  
ATOM   1491  HB3 ASN A  91      -7.638   9.193  17.843  1.00 89.48           H  
ATOM   1492  O   ASN A  91      -3.613   9.503  17.125  1.00 89.48           O  
ATOM   1493  CG  ASN A  91      -6.555   7.353  17.985  1.00 89.48           C  
ATOM   1494  ND2 ASN A  91      -6.351   6.887  19.193  1.00 89.48           N  
ATOM   1495 HD21 ASN A  91      -6.128   5.904  19.265  1.00 89.48           H  
ATOM   1496 HD22 ASN A  91      -6.086   7.528  19.927  1.00 89.48           H  
ATOM   1497  OD1 ASN A  91      -6.742   6.569  17.060  1.00 89.48           O  
ATOM   1498  N   GLU A  92      -4.157   7.905  15.648  1.00 92.62           N  
ATOM   1499  H   GLU A  92      -4.917   7.483  15.135  1.00 92.62           H  
ATOM   1500  CA  GLU A  92      -2.811   7.403  15.357  1.00 92.62           C  
ATOM   1501  HA  GLU A  92      -2.100   7.810  16.075  1.00 92.62           H  
ATOM   1502  C   GLU A  92      -2.339   7.841  13.957  1.00 92.62           C  
ATOM   1503  CB  GLU A  92      -2.825   5.869  15.489  1.00 92.62           C  
ATOM   1504  HB2 GLU A  92      -1.902   5.446  15.092  1.00 92.62           H  
ATOM   1505  HB3 GLU A  92      -3.640   5.478  14.880  1.00 92.62           H  
ATOM   1506  O   GLU A  92      -1.426   7.237  13.395  1.00 92.62           O  
ATOM   1507  CG  GLU A  92      -3.016   5.366  16.926  1.00 92.62           C  
ATOM   1508  HG2 GLU A  92      -3.891   5.840  17.371  1.00 92.62           H  
ATOM   1509  HG3 GLU A  92      -3.220   4.296  16.884  1.00 92.62           H  
ATOM   1510  CD  GLU A  92      -1.773   5.592  17.797  1.00 92.62           C  
ATOM   1511  OE1 GLU A  92      -1.964   6.023  18.953  1.00 92.62           O  
ATOM   1512  OE2 GLU A  92      -0.658   5.274  17.309  1.00 92.62           O  
ATOM   1513  N   ASN A  93      -3.001   8.832  13.343  1.00 94.73           N  
ATOM   1514  H   ASN A  93      -3.745   9.287  13.853  1.00 94.73           H  
ATOM   1515  CA  ASN A  93      -2.758   9.302  11.974  1.00 94.73           C  
ATOM   1516  HA  ASN A  93      -3.632   9.883  11.678  1.00 94.73           H  
ATOM   1517  C   ASN A  93      -2.658   8.154  10.950  1.00 94.73           C  
ATOM   1518  CB  ASN A  93      -1.552  10.255  11.950  1.00 94.73           C  
ATOM   1519  HB2 ASN A  93      -1.339  10.555  10.924  1.00 94.73           H  
ATOM   1520  HB3 ASN A  93      -0.680   9.723  12.331  1.00 94.73           H  
ATOM   1521  O   ASN A  93      -1.781   8.142  10.085  1.00 94.73           O  
ATOM   1522  CG  ASN A  93      -1.765  11.526  12.746  1.00 94.73           C  
ATOM   1523  ND2 ASN A  93      -0.864  11.831  13.649  1.00 94.73           N  
ATOM   1524 HD21 ASN A  93      -0.946  12.725  14.113  1.00 94.73           H  
ATOM   1525 HD22 ASN A  93      -0.030  11.268  13.736  1.00 94.73           H  
ATOM   1526  OD1 ASN A  93      -2.725  12.267  12.547  1.00 94.73           O  
ATOM   1527  N   TYR A  94      -3.546   7.159  11.064  1.00 93.03           N  
ATOM   1528  H   TYR A  94      -4.206   7.200  11.828  1.00 93.03           H  
ATOM   1529  CA  TYR A  94      -3.608   6.008  10.157  1.00 93.03           C  
ATOM   1530  HA  TYR A  94      -4.335   5.318  10.586  1.00 93.03           H  
ATOM   1531  C   TYR A  94      -2.307   5.204  10.066  1.00 93.03           C  
ATOM   1532  CB  TYR A  94      -4.141   6.439   8.780  1.00 93.03           C  
ATOM   1533  HB2 TYR A  94      -4.299   5.557   8.159  1.00 93.03           H  
ATOM   1534  HB3 TYR A  94      -3.391   7.055   8.284  1.00 93.03           H  
ATOM   1535  O   TYR A  94      -1.974   4.685   9.000  1.00 93.03           O  
ATOM   1536  CG  TYR A  94      -5.442   7.199   8.851  1.00 93.03           C  
ATOM   1537  CD1 TYR A  94      -6.556   6.578   9.438  1.00 93.03           C  
ATOM   1538  HD1 TYR A  94      -6.463   5.584   9.847  1.00 93.03           H  
ATOM   1539  CD2 TYR A  94      -5.513   8.543   8.437  1.00 93.03           C  
ATOM   1540  HD2 TYR A  94      -4.641   9.025   8.020  1.00 93.03           H  
ATOM   1541  CE1 TYR A  94      -7.731   7.318   9.627  1.00 93.03           C  
ATOM   1542  HE1 TYR A  94      -8.502   6.948  10.287  1.00 93.03           H  
ATOM   1543  CE2 TYR A  94      -6.724   9.255   8.547  1.00 93.03           C  
ATOM   1544  HE2 TYR A  94      -6.790  10.274   8.198  1.00 93.03           H  
ATOM   1545  OH  TYR A  94      -9.046   9.251   9.224  1.00 93.03           O  
ATOM   1546  HH  TYR A  94      -8.997  10.197   9.065  1.00 93.03           H  
ATOM   1547  CZ  TYR A  94      -7.847   8.626   9.122  1.00 93.03           C  
ATOM   1548  N   ARG A  95      -1.575   5.079  11.179  1.00 94.58           N  
ATOM   1549  H   ARG A  95      -1.832   5.646  11.974  1.00 94.58           H  
ATOM   1550  CA  ARG A  95      -0.308   4.343  11.243  1.00 94.58           C  
ATOM   1551  HA  ARG A  95       0.412   4.919  10.660  1.00 94.58           H  
ATOM   1552  C   ARG A  95      -0.391   2.941  10.629  1.00 94.58           C  
ATOM   1553  CB  ARG A  95       0.172   4.301  12.698  1.00 94.58           C  
ATOM   1554  HB2 ARG A  95      -0.503   3.672  13.279  1.00 94.58           H  
ATOM   1555  HB3 ARG A  95       0.141   5.311  13.105  1.00 94.58           H  
ATOM   1556  O   ARG A  95      -1.308   2.175  10.945  1.00 94.58           O  
ATOM   1557  CG  ARG A  95       1.606   3.778  12.843  1.00 94.58           C  
ATOM   1558  HG2 ARG A  95       2.283   4.446  12.310  1.00 94.58           H  
ATOM   1559  HG3 ARG A  95       1.687   2.780  12.414  1.00 94.58           H  
ATOM   1560  CD  ARG A  95       2.031   3.703  14.314  1.00 94.58           C  
ATOM   1561  HD2 ARG A  95       3.035   3.282  14.357  1.00 94.58           H  
ATOM   1562  HD3 ARG A  95       1.355   3.038  14.851  1.00 94.58           H  
ATOM   1563  NE  ARG A  95       2.052   5.013  14.983  1.00 94.58           N  
ATOM   1564  HE  ARG A  95       1.224   5.286  15.494  1.00 94.58           H  
ATOM   1565  NH1 ARG A  95       4.265   5.566  14.565  1.00 94.58           N  
ATOM   1566 HH11 ARG A  95       4.407   4.746  13.992  1.00 94.58           H  
ATOM   1567 HH12 ARG A  95       5.049   6.192  14.684  1.00 94.58           H  
ATOM   1568  NH2 ARG A  95       2.975   6.949  15.706  1.00 94.58           N  
ATOM   1569 HH21 ARG A  95       3.749   7.597  15.749  1.00 94.58           H  
ATOM   1570 HH22 ARG A  95       2.089   7.185  16.130  1.00 94.58           H  
ATOM   1571  CZ  ARG A  95       3.095   5.822  15.074  1.00 94.58           C  
ATOM   1572  N   LEU A  96       0.585   2.591   9.792  1.00 95.47           N  
ATOM   1573  H   LEU A  96       1.301   3.275   9.593  1.00 95.47           H  
ATOM   1574  CA  LEU A  96       0.688   1.285   9.142  1.00 95.47           C  
ATOM   1575  HA  LEU A  96      -0.318   0.935   8.909  1.00 95.47           H  
ATOM   1576  C   LEU A  96       1.366   0.264  10.057  1.00 95.47           C  
ATOM   1577  CB  LEU A  96       1.470   1.440   7.826  1.00 95.47           C  
ATOM   1578  HB2 LEU A  96       0.931   2.143   7.191  1.00 95.47           H  
ATOM   1579  HB3 LEU A  96       2.450   1.863   8.043  1.00 95.47           H  
ATOM   1580  O   LEU A  96       2.522   0.421  10.423  1.00 95.47           O  
ATOM   1581  CG  LEU A  96       1.657   0.143   7.022  1.00 95.47           C  
ATOM   1582  HG  LEU A  96       2.169  -0.599   7.634  1.00 95.47           H  
ATOM   1583  CD1 LEU A  96       0.312  -0.427   6.567  1.00 95.47           C  
ATOM   1584 HD11 LEU A  96      -0.268  -0.772   7.423  1.00 95.47           H  
ATOM   1585 HD12 LEU A  96       0.489  -1.272   5.901  1.00 95.47           H  
ATOM   1586 HD13 LEU A  96      -0.248   0.337   6.028  1.00 95.47           H  
ATOM   1587  CD2 LEU A  96       2.503   0.396   5.776  1.00 95.47           C  
ATOM   1588 HD21 LEU A  96       2.012   1.125   5.132  1.00 95.47           H  
ATOM   1589 HD22 LEU A  96       3.476   0.789   6.070  1.00 95.47           H  
ATOM   1590 HD23 LEU A  96       2.651  -0.533   5.226  1.00 95.47           H  
ATOM   1591  N   LYS A  97       0.694  -0.843  10.366  1.00 93.46           N  
ATOM   1592  H   LYS A  97      -0.260  -0.919  10.043  1.00 93.46           H  
ATOM   1593  CA  LYS A  97       1.296  -2.005  11.033  1.00 93.46           C  
ATOM   1594  HA  LYS A  97       2.311  -1.768  11.353  1.00 93.46           H  
ATOM   1595  C   LYS A  97       1.381  -3.157  10.037  1.00 93.46           C  
ATOM   1596  CB  LYS A  97       0.475  -2.387  12.274  1.00 93.46           C  
ATOM   1597  HB2 LYS A  97       0.908  -3.283  12.720  1.00 93.46           H  
ATOM   1598  HB3 LYS A  97      -0.535  -2.636  11.948  1.00 93.46           H  
ATOM   1599  O   LYS A  97       0.345  -3.657   9.599  1.00 93.46           O  
ATOM   1600  CG  LYS A  97       0.368  -1.296  13.355  1.00 93.46           C  
ATOM   1601  HG2 LYS A  97      -0.025  -0.378  12.918  1.00 93.46           H  
ATOM   1602  HG3 LYS A  97      -0.350  -1.645  14.097  1.00 93.46           H  
ATOM   1603  CD  LYS A  97       1.694  -0.992  14.074  1.00 93.46           C  
ATOM   1604  HD2 LYS A  97       2.385  -0.507  13.386  1.00 93.46           H  
ATOM   1605  HD3 LYS A  97       2.137  -1.924  14.427  1.00 93.46           H  
ATOM   1606  CE  LYS A  97       1.418  -0.066  15.270  1.00 93.46           C  
ATOM   1607  HE2 LYS A  97       0.593  -0.476  15.852  1.00 93.46           H  
ATOM   1608  HE3 LYS A  97       1.109   0.902  14.876  1.00 93.46           H  
ATOM   1609  NZ  LYS A  97       2.597   0.125  16.151  1.00 93.46           N  
ATOM   1610  HZ1 LYS A  97       3.335   0.557  15.613  1.00 93.46           H  
ATOM   1611  HZ2 LYS A  97       2.984  -0.738  16.506  1.00 93.46           H  
ATOM   1612  HZ3 LYS A  97       2.421   0.778  16.901  1.00 93.46           H  
ATOM   1613  N   ILE A  98       2.596  -3.590   9.707  1.00 95.34           N  
ATOM   1614  H   ILE A  98       3.403  -3.140  10.115  1.00 95.34           H  
ATOM   1615  CA  ILE A  98       2.855  -4.726   8.812  1.00 95.34           C  
ATOM   1616  HA  ILE A  98       1.943  -5.322   8.768  1.00 95.34           H  
ATOM   1617  C   ILE A  98       3.947  -5.640   9.363  1.00 95.34           C  
ATOM   1618  CB  ILE A  98       3.203  -4.285   7.374  1.00 95.34           C  
ATOM   1619  HB  ILE A  98       3.528  -5.170   6.827  1.00 95.34           H  
ATOM   1620  O   ILE A  98       4.883  -5.164  10.001  1.00 95.34           O  
ATOM   1621  CG1 ILE A  98       4.351  -3.255   7.344  1.00 95.34           C  
ATOM   1622 HG12 ILE A  98       5.186  -3.628   7.938  1.00 95.34           H  
ATOM   1623 HG13 ILE A  98       4.018  -2.313   7.778  1.00 95.34           H  
ATOM   1624  CG2 ILE A  98       1.937  -3.770   6.681  1.00 95.34           C  
ATOM   1625 HG21 ILE A  98       1.563  -2.881   7.189  1.00 95.34           H  
ATOM   1626 HG22 ILE A  98       2.140  -3.539   5.635  1.00 95.34           H  
ATOM   1627 HG23 ILE A  98       1.181  -4.555   6.716  1.00 95.34           H  
ATOM   1628  CD1 ILE A  98       4.886  -2.984   5.940  1.00 95.34           C  
ATOM   1629 HD11 ILE A  98       4.125  -2.504   5.324  1.00 95.34           H  
ATOM   1630 HD12 ILE A  98       5.748  -2.321   6.014  1.00 95.34           H  
ATOM   1631 HD13 ILE A  98       5.199  -3.919   5.474  1.00 95.34           H  
ATOM   1632  N   SER A  99       3.829  -6.945   9.122  1.00 95.80           N  
ATOM   1633  H   SER A  99       3.014  -7.276   8.626  1.00 95.80           H  
ATOM   1634  CA  SER A  99       4.882  -7.927   9.418  1.00 95.80           C  
ATOM   1635  HA  SER A  99       5.831  -7.521   9.069  1.00 95.80           H  
ATOM   1636  C   SER A  99       4.650  -9.254   8.682  1.00 95.80           C  
ATOM   1637  CB  SER A  99       5.005  -8.160  10.934  1.00 95.80           C  
ATOM   1638  HB2 SER A  99       5.896  -8.757  11.130  1.00 95.80           H  
ATOM   1639  HB3 SER A  99       5.129  -7.205  11.445  1.00 95.80           H  
ATOM   1640  O   SER A  99       3.632  -9.436   8.008  1.00 95.80           O  
ATOM   1641  OG  SER A  99       3.883  -8.831  11.470  1.00 95.80           O  
ATOM   1642  HG  SER A  99       4.032  -8.958  12.410  1.00 95.80           H  
ATOM   1643  N   GLY A 100       5.610 -10.180   8.804  1.00 96.31           N  
ATOM   1644  H   GLY A 100       6.419  -9.961   9.368  1.00 96.31           H  
ATOM   1645  CA  GLY A 100       5.528 -11.523   8.221  1.00 96.31           C  
ATOM   1646  HA2 GLY A 100       6.340 -12.136   8.611  1.00 96.31           H  
ATOM   1647  HA3 GLY A 100       4.585 -11.990   8.506  1.00 96.31           H  
ATOM   1648  C   GLY A 100       5.632 -11.511   6.699  1.00 96.31           C  
ATOM   1649  O   GLY A 100       4.737 -11.989   6.001  1.00 96.31           O  
ATOM   1650  N   TYR A 101       6.704 -10.898   6.199  1.00 98.46           N  
ATOM   1651  H   TYR A 101       7.407 -10.543   6.831  1.00 98.46           H  
ATOM   1652  CA  TYR A 101       6.960 -10.757   4.773  1.00 98.46           C  
ATOM   1653  HA  TYR A 101       6.084 -10.293   4.321  1.00 98.46           H  
ATOM   1654  C   TYR A 101       7.222 -12.100   4.076  1.00 98.46           C  
ATOM   1655  CB  TYR A 101       8.140  -9.810   4.557  1.00 98.46           C  
ATOM   1656  HB2 TYR A 101       9.023 -10.206   5.059  1.00 98.46           H  
ATOM   1657  HB3 TYR A 101       7.904  -8.845   5.004  1.00 98.46           H  
ATOM   1658  O   TYR A 101       7.907 -12.975   4.603  1.00 98.46           O  
ATOM   1659  CG  TYR A 101       8.449  -9.610   3.090  1.00 98.46           C  
ATOM   1660  CD1 TYR A 101       9.492 -10.322   2.465  1.00 98.46           C  
ATOM   1661  HD1 TYR A 101      10.108 -10.997   3.041  1.00 98.46           H  
ATOM   1662  CD2 TYR A 101       7.634  -8.750   2.340  1.00 98.46           C  
ATOM   1663  HD2 TYR A 101       6.813  -8.241   2.823  1.00 98.46           H  
ATOM   1664  CE1 TYR A 101       9.722 -10.156   1.085  1.00 98.46           C  
ATOM   1665  HE1 TYR A 101      10.509 -10.694   0.578  1.00 98.46           H  
ATOM   1666  CE2 TYR A 101       7.890  -8.540   0.982  1.00 98.46           C  
ATOM   1667  HE2 TYR A 101       7.296  -7.829   0.427  1.00 98.46           H  
ATOM   1668  OH  TYR A 101       9.126  -9.052  -0.962  1.00 98.46           O  
ATOM   1669  HH  TYR A 101       8.586  -8.336  -1.305  1.00 98.46           H  
ATOM   1670  CZ  TYR A 101       8.924  -9.253   0.354  1.00 98.46           C  
ATOM   1671  N   SER A 102       6.719 -12.225   2.851  1.00 98.39           N  
ATOM   1672  H   SER A 102       6.157 -11.457   2.512  1.00 98.39           H  
ATOM   1673  CA  SER A 102       7.049 -13.262   1.872  1.00 98.39           C  
ATOM   1674  HA  SER A 102       8.097 -13.539   1.986  1.00 98.39           H  
ATOM   1675  C   SER A 102       6.840 -12.715   0.455  1.00 98.39           C  
ATOM   1676  CB  SER A 102       6.180 -14.505   2.102  1.00 98.39           C  
ATOM   1677  HB2 SER A 102       6.414 -15.263   1.354  1.00 98.39           H  
ATOM   1678  HB3 SER A 102       6.396 -14.913   3.090  1.00 98.39           H  
ATOM   1679  O   SER A 102       6.074 -11.773   0.253  1.00 98.39           O  
ATOM   1680  OG  SER A 102       4.807 -14.169   2.029  1.00 98.39           O  
ATOM   1681  HG  SER A 102       4.705 -13.375   2.558  1.00 98.39           H  
ATOM   1682  N   GLY A 103       7.488 -13.304  -0.546  1.00 98.06           N  
ATOM   1683  H   GLY A 103       8.209 -13.982  -0.344  1.00 98.06           H  
ATOM   1684  CA  GLY A 103       7.295 -12.925  -1.946  1.00 98.06           C  
ATOM   1685  HA2 GLY A 103       6.597 -13.626  -2.403  1.00 98.06           H  
ATOM   1686  HA3 GLY A 103       6.882 -11.919  -2.020  1.00 98.06           H  
ATOM   1687  C   GLY A 103       8.575 -12.965  -2.762  1.00 98.06           C  
ATOM   1688  O   GLY A 103       9.639 -13.292  -2.245  1.00 98.06           O  
ATOM   1689  N   ASN A 104       8.447 -12.670  -4.055  1.00 98.12           N  
ATOM   1690  H   ASN A 104       7.540 -12.383  -4.394  1.00 98.12           H  
ATOM   1691  CA  ASN A 104       9.576 -12.574  -4.983  1.00 98.12           C  
ATOM   1692  HA  ASN A 104      10.460 -12.991  -4.501  1.00 98.12           H  
ATOM   1693  C   ASN A 104       9.949 -11.120  -5.328  1.00 98.12           C  
ATOM   1694  CB  ASN A 104       9.292 -13.425  -6.236  1.00 98.12           C  
ATOM   1695  HB2 ASN A 104      10.211 -13.488  -6.819  1.00 98.12           H  
ATOM   1696  HB3 ASN A 104       9.009 -14.435  -5.940  1.00 98.12           H  
ATOM   1697  O   ASN A 104      10.918 -10.900  -6.052  1.00 98.12           O  
ATOM   1698  CG  ASN A 104       8.204 -12.848  -7.122  1.00 98.12           C  
ATOM   1699  ND2 ASN A 104       8.148 -13.234  -8.375  1.00 98.12           N  
ATOM   1700 HD21 ASN A 104       7.510 -12.751  -8.991  1.00 98.12           H  
ATOM   1701 HD22 ASN A 104       8.848 -13.864  -8.740  1.00 98.12           H  
ATOM   1702  OD1 ASN A 104       7.391 -12.046  -6.704  1.00 98.12           O  
ATOM   1703  N   ALA A 105       9.197 -10.130  -4.839  1.00 97.71           N  
ATOM   1704  H   ALA A 105       8.391 -10.373  -4.281  1.00 97.71           H  
ATOM   1705  CA  ALA A 105       9.677  -8.756  -4.758  1.00 97.71           C  
ATOM   1706  HA  ALA A 105      10.159  -8.489  -5.699  1.00 97.71           H  
ATOM   1707  C   ALA A 105      10.727  -8.624  -3.634  1.00 97.71           C  
ATOM   1708  CB  ALA A 105       8.473  -7.827  -4.547  1.00 97.71           C  
ATOM   1709  HB1 ALA A 105       8.792  -6.785  -4.562  1.00 97.71           H  
ATOM   1710  HB2 ALA A 105       7.729  -7.978  -5.330  1.00 97.71           H  
ATOM   1711  HB3 ALA A 105       8.016  -8.044  -3.582  1.00 97.71           H  
ATOM   1712  O   ALA A 105      10.978  -9.553  -2.874  1.00 97.71           O  
ATOM   1713  N   THR A 106      11.344  -7.456  -3.511  1.00 96.52           N  
ATOM   1714  H   THR A 106      11.174  -6.733  -4.195  1.00 96.52           H  
ATOM   1715  CA  THR A 106      12.085  -7.052  -2.305  1.00 96.52           C  
ATOM   1716  HA  THR A 106      12.590  -7.914  -1.868  1.00 96.52           H  
ATOM   1717  C   THR A 106      11.126  -6.476  -1.264  1.00 96.52           C  
ATOM   1718  CB  THR A 106      13.121  -5.992  -2.679  1.00 96.52           C  
ATOM   1719  HB  THR A 106      13.527  -5.532  -1.778  1.00 96.52           H  
ATOM   1720  O   THR A 106      10.121  -5.888  -1.649  1.00 96.52           O  
ATOM   1721  CG2 THR A 106      14.265  -6.609  -3.482  1.00 96.52           C  
ATOM   1722 HG21 THR A 106      14.725  -7.412  -2.905  1.00 96.52           H  
ATOM   1723 HG22 THR A 106      13.897  -7.011  -4.425  1.00 96.52           H  
ATOM   1724 HG23 THR A 106      15.022  -5.851  -3.684  1.00 96.52           H  
ATOM   1725  OG1 THR A 106      12.490  -5.013  -3.478  1.00 96.52           O  
ATOM   1726  HG1 THR A 106      12.201  -4.313  -2.887  1.00 96.52           H  
ATOM   1727  N   ASP A 107      11.413  -6.579   0.036  1.00 97.63           N  
ATOM   1728  H   ASP A 107      12.222  -7.105   0.336  1.00 97.63           H  
ATOM   1729  CA  ASP A 107      10.586  -5.943   1.074  1.00 97.63           C  
ATOM   1730  HA  ASP A 107       9.538  -6.045   0.791  1.00 97.63           H  
ATOM   1731  C   ASP A 107      10.893  -4.441   1.189  1.00 97.63           C  
ATOM   1732  CB  ASP A 107      10.743  -6.659   2.424  1.00 97.63           C  
ATOM   1733  HB2 ASP A 107      11.745  -6.491   2.819  1.00 97.63           H  
ATOM   1734  HB3 ASP A 107      10.625  -7.731   2.268  1.00 97.63           H  
ATOM   1735  O   ASP A 107      11.749  -4.012   1.964  1.00 97.63           O  
ATOM   1736  CG  ASP A 107       9.700  -6.194   3.454  1.00 97.63           C  
ATOM   1737  OD1 ASP A 107       9.007  -5.166   3.220  1.00 97.63           O  
ATOM   1738  OD2 ASP A 107       9.564  -6.879   4.486  1.00 97.63           O  
ATOM   1739  N   ASN A 108      10.206  -3.620   0.394  1.00 97.88           N  
ATOM   1740  H   ASN A 108       9.599  -4.022  -0.306  1.00 97.88           H  
ATOM   1741  CA  ASN A 108      10.427  -2.174   0.419  1.00 97.88           C  
ATOM   1742  HA  ASN A 108      11.480  -1.986   0.629  1.00 97.88           H  
ATOM   1743  C   ASN A 108       9.645  -1.464   1.525  1.00 97.88           C  
ATOM   1744  CB  ASN A 108      10.111  -1.558  -0.945  1.00 97.88           C  
ATOM   1745  HB2 ASN A 108       9.112  -1.852  -1.269  1.00 97.88           H  
ATOM   1746  HB3 ASN A 108      10.117  -0.473  -0.844  1.00 97.88           H  
ATOM   1747  O   ASN A 108       9.991  -0.329   1.846  1.00 97.88           O  
ATOM   1748  CG  ASN A 108      11.114  -1.934  -2.009  1.00 97.88           C  
ATOM   1749  ND2 ASN A 108      11.297  -1.093  -2.984  1.00 97.88           N  
ATOM   1750 HD21 ASN A 108      10.860  -0.184  -2.937  1.00 97.88           H  
ATOM   1751 HD22 ASN A 108      11.790  -1.443  -3.793  1.00 97.88           H  
ATOM   1752  OD1 ASN A 108      11.746  -2.973  -2.009  1.00 97.88           O  
ATOM   1753  N   LEU A 109       8.610  -2.084   2.106  1.00 97.30           N  
ATOM   1754  H   LEU A 109       8.431  -3.052   1.881  1.00 97.30           H  
ATOM   1755  CA  LEU A 109       7.791  -1.425   3.126  1.00 97.30           C  
ATOM   1756  HA  LEU A 109       7.734  -0.362   2.891  1.00 97.30           H  
ATOM   1757  C   LEU A 109       8.414  -1.490   4.518  1.00 97.30           C  
ATOM   1758  CB  LEU A 109       6.345  -1.937   3.128  1.00 97.30           C  
ATOM   1759  HB2 LEU A 109       5.809  -1.370   3.889  1.00 97.30           H  
ATOM   1760  HB3 LEU A 109       6.340  -2.987   3.421  1.00 97.30           H  
ATOM   1761  O   LEU A 109       8.292  -0.529   5.277  1.00 97.30           O  
ATOM   1762  CG  LEU A 109       5.576  -1.771   1.810  1.00 97.30           C  
ATOM   1763  HG  LEU A 109       6.021  -2.413   1.050  1.00 97.30           H  
ATOM   1764  CD1 LEU A 109       4.118  -2.183   2.016  1.00 97.30           C  
ATOM   1765 HD11 LEU A 109       3.655  -1.558   2.779  1.00 97.30           H  
ATOM   1766 HD12 LEU A 109       3.573  -2.063   1.080  1.00 97.30           H  
ATOM   1767 HD13 LEU A 109       4.073  -3.226   2.329  1.00 97.30           H  
ATOM   1768  CD2 LEU A 109       5.579  -0.330   1.299  1.00 97.30           C  
ATOM   1769 HD21 LEU A 109       5.021  -0.284   0.364  1.00 97.30           H  
ATOM   1770 HD22 LEU A 109       5.132   0.338   2.035  1.00 97.30           H  
ATOM   1771 HD23 LEU A 109       6.601  -0.017   1.084  1.00 97.30           H  
ATOM   1772  N   ILE A 110       9.117  -2.572   4.854  1.00 94.79           N  
ATOM   1773  H   ILE A 110       9.171  -3.343   4.204  1.00 94.79           H  
ATOM   1774  CA  ILE A 110       9.563  -2.810   6.231  1.00 94.79           C  
ATOM   1775  HA  ILE A 110       8.663  -2.836   6.845  1.00 94.79           H  
ATOM   1776  C   ILE A 110      10.455  -1.705   6.811  1.00 94.79           C  
ATOM   1777  CB  ILE A 110      10.228  -4.195   6.326  1.00 94.79           C  
ATOM   1778  HB  ILE A 110       9.529  -4.898   5.874  1.00 94.79           H  
ATOM   1779  O   ILE A 110      10.340  -1.394   7.990  1.00 94.79           O  
ATOM   1780  CG1 ILE A 110      10.452  -4.684   7.770  1.00 94.79           C  
ATOM   1781 HG12 ILE A 110      11.121  -4.005   8.298  1.00 94.79           H  
ATOM   1782 HG13 ILE A 110      10.931  -5.663   7.730  1.00 94.79           H  
ATOM   1783  CG2 ILE A 110      11.559  -4.266   5.553  1.00 94.79           C  
ATOM   1784 HG21 ILE A 110      11.426  -3.910   4.532  1.00 94.79           H  
ATOM   1785 HG22 ILE A 110      11.882  -5.306   5.500  1.00 94.79           H  
ATOM   1786 HG23 ILE A 110      12.333  -3.684   6.053  1.00 94.79           H  
ATOM   1787  CD1 ILE A 110       9.151  -4.837   8.570  1.00 94.79           C  
ATOM   1788 HD11 ILE A 110       8.438  -5.444   8.014  1.00 94.79           H  
ATOM   1789 HD12 ILE A 110       8.716  -3.860   8.783  1.00 94.79           H  
ATOM   1790 HD13 ILE A 110       9.370  -5.327   9.519  1.00 94.79           H  
ATOM   1791  N   ARG A 111      11.326  -1.083   6.005  1.00 93.70           N  
ATOM   1792  H   ARG A 111      11.359  -1.390   5.043  1.00 93.70           H  
ATOM   1793  CA  ARG A 111      12.341  -0.146   6.518  1.00 93.70           C  
ATOM   1794  HA  ARG A 111      12.610  -0.463   7.526  1.00 93.70           H  
ATOM   1795  C   ARG A 111      11.849   1.293   6.678  1.00 93.70           C  
ATOM   1796  CB  ARG A 111      13.601  -0.227   5.643  1.00 93.70           C  
ATOM   1797  HB2 ARG A 111      13.374   0.169   4.653  1.00 93.70           H  
ATOM   1798  HB3 ARG A 111      13.892  -1.272   5.541  1.00 93.70           H  
ATOM   1799  O   ARG A 111      12.218   1.942   7.647  1.00 93.70           O  
ATOM   1800  CG  ARG A 111      14.776   0.553   6.258  1.00 93.70           C  
ATOM   1801  HG2 ARG A 111      14.525   1.611   6.336  1.00 93.70           H  
ATOM   1802  HG3 ARG A 111      14.965   0.172   7.261  1.00 93.70           H  
ATOM   1803  CD  ARG A 111      16.060   0.403   5.431  1.00 93.70           C  
ATOM   1804  HD2 ARG A 111      16.888   0.851   5.981  1.00 93.70           H  
ATOM   1805  HD3 ARG A 111      16.282  -0.658   5.319  1.00 93.70           H  
ATOM   1806  NE  ARG A 111      15.953   1.023   4.093  1.00 93.70           N  
ATOM   1807  HE  ARG A 111      15.795   0.396   3.317  1.00 93.70           H  
ATOM   1808  NH1 ARG A 111      16.310   3.210   4.716  1.00 93.70           N  
ATOM   1809 HH11 ARG A 111      16.390   4.187   4.474  1.00 93.70           H  
ATOM   1810 HH12 ARG A 111      16.349   2.934   5.687  1.00 93.70           H  
ATOM   1811  NH2 ARG A 111      16.003   2.731   2.578  1.00 93.70           N  
ATOM   1812 HH21 ARG A 111      15.797   2.088   1.827  1.00 93.70           H  
ATOM   1813 HH22 ARG A 111      16.057   3.720   2.382  1.00 93.70           H  
ATOM   1814  CZ  ARG A 111      16.087   2.308   3.804  1.00 93.70           C  
ATOM   1815  N   LEU A 112      11.094   1.811   5.707  1.00 96.69           N  
ATOM   1816  H   LEU A 112      10.806   1.202   4.954  1.00 96.69           H  
ATOM   1817  CA  LEU A 112      10.709   3.233   5.653  1.00 96.69           C  
ATOM   1818  HA  LEU A 112      11.078   3.739   6.545  1.00 96.69           H  
ATOM   1819  C   LEU A 112       9.197   3.472   5.709  1.00 96.69           C  
ATOM   1820  CB  LEU A 112      11.342   3.921   4.422  1.00 96.69           C  
ATOM   1821  HB2 LEU A 112      10.917   4.921   4.334  1.00 96.69           H  
ATOM   1822  HB3 LEU A 112      11.057   3.372   3.524  1.00 96.69           H  
ATOM   1823  O   LEU A 112       8.777   4.619   5.631  1.00 96.69           O  
ATOM   1824  CG  LEU A 112      12.872   4.079   4.455  1.00 96.69           C  
ATOM   1825  HG  LEU A 112      13.338   3.096   4.388  1.00 96.69           H  
ATOM   1826  CD1 LEU A 112      13.316   4.921   3.259  1.00 96.69           C  
ATOM   1827 HD11 LEU A 112      14.401   5.019   3.229  1.00 96.69           H  
ATOM   1828 HD12 LEU A 112      12.891   5.922   3.333  1.00 96.69           H  
ATOM   1829 HD13 LEU A 112      12.958   4.477   2.330  1.00 96.69           H  
ATOM   1830  CD2 LEU A 112      13.387   4.796   5.705  1.00 96.69           C  
ATOM   1831 HD21 LEU A 112      14.452   5.011   5.620  1.00 96.69           H  
ATOM   1832 HD22 LEU A 112      13.227   4.187   6.594  1.00 96.69           H  
ATOM   1833 HD23 LEU A 112      12.865   5.746   5.823  1.00 96.69           H  
ATOM   1834  N   HIS A 113       8.385   2.419   5.836  1.00 98.32           N  
ATOM   1835  H   HIS A 113       8.783   1.492   5.887  1.00 98.32           H  
ATOM   1836  CA  HIS A 113       6.924   2.544   5.810  1.00 98.32           C  
ATOM   1837  HA  HIS A 113       6.652   3.591   5.944  1.00 98.32           H  
ATOM   1838  C   HIS A 113       6.227   1.795   6.950  1.00 98.32           C  
ATOM   1839  CB  HIS A 113       6.411   2.089   4.434  1.00 98.32           C  
ATOM   1840  HB2 HIS A 113       6.550   1.013   4.323  1.00 98.32           H  
ATOM   1841  HB3 HIS A 113       5.340   2.284   4.388  1.00 98.32           H  
ATOM   1842  O   HIS A 113       5.161   2.215   7.403  1.00 98.32           O  
ATOM   1843  CG  HIS A 113       7.067   2.801   3.274  1.00 98.32           C  
ATOM   1844  CD2 HIS A 113       8.047   2.347   2.433  1.00 98.32           C  
ATOM   1845  HD2 HIS A 113       8.523   1.379   2.477  1.00 98.32           H  
ATOM   1846  ND1 HIS A 113       6.864   4.112   2.951  1.00 98.32           N  
ATOM   1847  HD1 HIS A 113       6.374   4.769   3.540  1.00 98.32           H  
ATOM   1848  CE1 HIS A 113       7.663   4.435   1.928  1.00 98.32           C  
ATOM   1849  HE1 HIS A 113       7.735   5.427   1.508  1.00 98.32           H  
ATOM   1850  NE2 HIS A 113       8.407   3.378   1.559  1.00 98.32           N  
ATOM   1851  N   ALA A 114       6.809   0.697   7.442  1.00 97.53           N  
ATOM   1852  H   ALA A 114       7.663   0.358   7.023  1.00 97.53           H  
ATOM   1853  CA  ALA A 114       6.287   0.005   8.611  1.00 97.53           C  
ATOM   1854  HA  ALA A 114       5.246  -0.251   8.413  1.00 97.53           H  
ATOM   1855  C   ALA A 114       6.331   0.912   9.843  1.00 97.53           C  
ATOM   1856  CB  ALA A 114       7.058  -1.293   8.854  1.00 97.53           C  
ATOM   1857  HB1 ALA A 114       6.601  -1.846   9.675  1.00 97.53           H  
ATOM   1858  HB2 ALA A 114       8.088  -1.059   9.123  1.00 97.53           H  
ATOM   1859  HB3 ALA A 114       7.043  -1.908   7.955  1.00 97.53           H  
ATOM   1860  O   ALA A 114       7.308   1.609  10.094  1.00 97.53           O  
ATOM   1861  N   ASP A 115       5.250   0.875  10.609  1.00 97.19           N  
ATOM   1862  H   ASP A 115       4.448   0.354  10.283  1.00 97.19           H  
ATOM   1863  CA  ASP A 115       5.024   1.694  11.791  1.00 97.19           C  
ATOM   1864  HA  ASP A 115       4.011   1.435  12.098  1.00 97.19           H  
ATOM   1865  C   ASP A 115       4.959   3.207  11.553  1.00 97.19           C  
ATOM   1866  CB  ASP A 115       5.977   1.284  12.929  1.00 97.19           C  
ATOM   1867  HB2 ASP A 115       6.204   0.221  12.849  1.00 97.19           H  
ATOM   1868  HB3 ASP A 115       6.910   1.843  12.851  1.00 97.19           H  
ATOM   1869  O   ASP A 115       4.892   3.964  12.516  1.00 97.19           O  
ATOM   1870  CG  ASP A 115       5.336   1.516  14.290  1.00 97.19           C  
ATOM   1871  OD1 ASP A 115       4.113   1.270  14.384  1.00 97.19           O  
ATOM   1872  OD2 ASP A 115       6.018   1.822  15.284  1.00 97.19           O  
ATOM   1873  N   MET A 116       4.897   3.667  10.303  1.00 98.12           N  
ATOM   1874  H   MET A 116       4.971   3.012   9.538  1.00 98.12           H  
ATOM   1875  CA  MET A 116       4.798   5.092   9.980  1.00 98.12           C  
ATOM   1876  HA  MET A 116       5.277   5.662  10.777  1.00 98.12           H  
ATOM   1877  C   MET A 116       3.361   5.585   9.908  1.00 98.12           C  
ATOM   1878  CB  MET A 116       5.534   5.398   8.676  1.00 98.12           C  
ATOM   1879  HB2 MET A 116       5.366   6.439   8.400  1.00 98.12           H  
ATOM   1880  HB3 MET A 116       5.137   4.779   7.872  1.00 98.12           H  
ATOM   1881  O   MET A 116       2.440   4.824   9.606  1.00 98.12           O  
ATOM   1882  CG  MET A 116       7.033   5.145   8.788  1.00 98.12           C  
ATOM   1883  HG2 MET A 116       7.205   4.069   8.777  1.00 98.12           H  
ATOM   1884  HG3 MET A 116       7.469   5.562   7.880  1.00 98.12           H  
ATOM   1885  SD  MET A 116       7.872   5.826  10.258  1.00 98.12           S  
ATOM   1886  CE  MET A 116       7.460   7.594  10.171  1.00 98.12           C  
ATOM   1887  HE1 MET A 116       8.322   8.150   9.800  1.00 98.12           H  
ATOM   1888  HE2 MET A 116       6.605   7.783   9.522  1.00 98.12           H  
ATOM   1889  HE3 MET A 116       7.235   7.961  11.173  1.00 98.12           H  
ATOM   1890  N   MET A 117       3.177   6.875  10.187  1.00 97.91           N  
ATOM   1891  H   MET A 117       4.000   7.444  10.322  1.00 97.91           H  
ATOM   1892  CA  MET A 117       1.911   7.590  10.015  1.00 97.91           C  
ATOM   1893  HA  MET A 117       1.083   6.955  10.329  1.00 97.91           H  
ATOM   1894  C   MET A 117       1.690   7.940   8.539  1.00 97.91           C  
ATOM   1895  CB  MET A 117       1.910   8.841  10.899  1.00 97.91           C  
ATOM   1896  HB2 MET A 117       2.795   9.433  10.667  1.00 97.91           H  
ATOM   1897  HB3 MET A 117       1.023   9.436  10.683  1.00 97.91           H  
ATOM   1898  O   MET A 117       2.631   7.968   7.751  1.00 97.91           O  
ATOM   1899  CG  MET A 117       1.912   8.468  12.389  1.00 97.91           C  
ATOM   1900  HG2 MET A 117       2.786   7.852  12.603  1.00 97.91           H  
ATOM   1901  HG3 MET A 117       1.025   7.867  12.590  1.00 97.91           H  
ATOM   1902  SD  MET A 117       1.917   9.867  13.546  1.00 97.91           S  
ATOM   1903  CE  MET A 117       3.568  10.559  13.235  1.00 97.91           C  
ATOM   1904  HE1 MET A 117       4.331   9.793  13.370  1.00 97.91           H  
ATOM   1905  HE2 MET A 117       3.627  10.945  12.217  1.00 97.91           H  
ATOM   1906  HE3 MET A 117       3.756  11.382  13.925  1.00 97.91           H  
ATOM   1907  N   PHE A 118       0.436   8.151   8.146  1.00 98.11           N  
ATOM   1908  H   PHE A 118      -0.303   8.168   8.834  1.00 98.11           H  
ATOM   1909  CA  PHE A 118       0.092   8.468   6.761  1.00 98.11           C  
ATOM   1910  HA  PHE A 118       0.770   7.939   6.092  1.00 98.11           H  
ATOM   1911  C   PHE A 118       0.235   9.970   6.502  1.00 98.11           C  
ATOM   1912  CB  PHE A 118      -1.332   7.975   6.486  1.00 98.11           C  
ATOM   1913  HB2 PHE A 118      -1.429   6.960   6.871  1.00 98.11           H  
ATOM   1914  HB3 PHE A 118      -2.040   8.600   7.030  1.00 98.11           H  
ATOM   1915  O   PHE A 118      -0.426  10.762   7.173  1.00 98.11           O  
ATOM   1916  CG  PHE A 118      -1.699   7.948   5.019  1.00 98.11           C  
ATOM   1917  CD1 PHE A 118      -2.514   8.950   4.460  1.00 98.11           C  
ATOM   1918  HD1 PHE A 118      -2.856   9.773   5.070  1.00 98.11           H  
ATOM   1919  CD2 PHE A 118      -1.225   6.904   4.207  1.00 98.11           C  
ATOM   1920  HD2 PHE A 118      -0.567   6.156   4.626  1.00 98.11           H  
ATOM   1921  CE1 PHE A 118      -2.869   8.886   3.101  1.00 98.11           C  
ATOM   1922  HE1 PHE A 118      -3.488   9.661   2.671  1.00 98.11           H  
ATOM   1923  CE2 PHE A 118      -1.584   6.833   2.852  1.00 98.11           C  
ATOM   1924  HE2 PHE A 118      -1.219   6.024   2.237  1.00 98.11           H  
ATOM   1925  CZ  PHE A 118      -2.408   7.827   2.298  1.00 98.11           C  
ATOM   1926  HZ  PHE A 118      -2.672   7.786   1.251  1.00 98.11           H  
ATOM   1927  N   SER A 119       1.050  10.364   5.526  1.00 98.64           N  
ATOM   1928  H   SER A 119       1.572   9.668   5.013  1.00 98.64           H  
ATOM   1929  CA  SER A 119       1.256  11.770   5.150  1.00 98.64           C  
ATOM   1930  HA  SER A 119       0.836  12.413   5.923  1.00 98.64           H  
ATOM   1931  C   SER A 119       0.555  12.105   3.834  1.00 98.64           C  
ATOM   1932  CB  SER A 119       2.743  12.123   5.061  1.00 98.64           C  
ATOM   1933  HB2 SER A 119       3.199  11.524   4.274  1.00 98.64           H  
ATOM   1934  HB3 SER A 119       2.851  13.180   4.818  1.00 98.64           H  
ATOM   1935  O   SER A 119       0.546  11.315   2.884  1.00 98.64           O  
ATOM   1936  OG  SER A 119       3.388  11.858   6.287  1.00 98.64           O  
ATOM   1937  HG  SER A 119       4.298  12.162   6.242  1.00 98.64           H  
ATOM   1938  N   THR A 120      -0.005  13.310   3.769  1.00 98.29           N  
ATOM   1939  H   THR A 120       0.080  13.911   4.577  1.00 98.29           H  
ATOM   1940  CA  THR A 120      -0.643  13.908   2.588  1.00 98.29           C  
ATOM   1941  HA  THR A 120      -0.457  13.276   1.719  1.00 98.29           H  
ATOM   1942  C   THR A 120      -0.021  15.276   2.297  1.00 98.29           C  
ATOM   1943  CB  THR A 120      -2.169  14.037   2.762  1.00 98.29           C  
ATOM   1944  HB  THR A 120      -2.587  14.550   1.896  1.00 98.29           H  
ATOM   1945  O   THR A 120       0.749  15.811   3.096  1.00 98.29           O  
ATOM   1946  CG2 THR A 120      -2.863  12.680   2.891  1.00 98.29           C  
ATOM   1947 HG21 THR A 120      -2.728  12.112   1.971  1.00 98.29           H  
ATOM   1948 HG22 THR A 120      -2.452  12.125   3.734  1.00 98.29           H  
ATOM   1949 HG23 THR A 120      -3.929  12.839   3.054  1.00 98.29           H  
ATOM   1950  OG1 THR A 120      -2.485  14.769   3.914  1.00 98.29           O  
ATOM   1951  HG1 THR A 120      -2.946  15.568   3.650  1.00 98.29           H  
ATOM   1952  N   PHE A 121      -0.330  15.863   1.137  1.00 97.38           N  
ATOM   1953  H   PHE A 121      -1.009  15.429   0.528  1.00 97.38           H  
ATOM   1954  CA  PHE A 121       0.247  17.152   0.726  1.00 97.38           C  
ATOM   1955  HA  PHE A 121       1.331  17.041   0.692  1.00 97.38           H  
ATOM   1956  C   PHE A 121      -0.058  18.303   1.708  1.00 97.38           C  
ATOM   1957  CB  PHE A 121      -0.257  17.504  -0.684  1.00 97.38           C  
ATOM   1958  HB2 PHE A 121      -0.129  16.644  -1.341  1.00 97.38           H  
ATOM   1959  HB3 PHE A 121       0.368  18.305  -1.079  1.00 97.38           H  
ATOM   1960  O   PHE A 121       0.694  19.269   1.773  1.00 97.38           O  
ATOM   1961  CG  PHE A 121      -1.703  17.969  -0.728  1.00 97.38           C  
ATOM   1962  CD1 PHE A 121      -2.751  17.040  -0.876  1.00 97.38           C  
ATOM   1963  HD1 PHE A 121      -2.535  15.988  -0.997  1.00 97.38           H  
ATOM   1964  CD2 PHE A 121      -2.004  19.335  -0.557  1.00 97.38           C  
ATOM   1965  HD2 PHE A 121      -1.209  20.051  -0.410  1.00 97.38           H  
ATOM   1966  CE1 PHE A 121      -4.088  17.472  -0.830  1.00 97.38           C  
ATOM   1967  HE1 PHE A 121      -4.893  16.756  -0.900  1.00 97.38           H  
ATOM   1968  CE2 PHE A 121      -3.341  19.767  -0.523  1.00 97.38           C  
ATOM   1969  HE2 PHE A 121      -3.569  20.809  -0.354  1.00 97.38           H  
ATOM   1970  CZ  PHE A 121      -4.383  18.833  -0.647  1.00 97.38           C  
ATOM   1971  HZ  PHE A 121      -5.411  19.158  -0.572  1.00 97.38           H  
ATOM   1972  N   ASP A 122      -1.162  18.198   2.445  1.00 97.67           N  
ATOM   1973  H   ASP A 122      -1.767  17.403   2.296  1.00 97.67           H  
ATOM   1974  CA  ASP A 122      -1.686  19.164   3.412  1.00 97.67           C  
ATOM   1975  HA  ASP A 122      -1.163  20.113   3.291  1.00 97.67           H  
ATOM   1976  C   ASP A 122      -1.495  18.736   4.876  1.00 97.67           C  
ATOM   1977  CB  ASP A 122      -3.177  19.401   3.110  1.00 97.67           C  
ATOM   1978  HB2 ASP A 122      -3.563  20.132   3.820  1.00 97.67           H  
ATOM   1979  HB3 ASP A 122      -3.264  19.847   2.119  1.00 97.67           H  
ATOM   1980  O   ASP A 122      -1.764  19.525   5.783  1.00 97.67           O  
ATOM   1981  CG  ASP A 122      -4.063  18.141   3.164  1.00 97.67           C  
ATOM   1982  OD1 ASP A 122      -3.526  17.003   3.097  1.00 97.67           O  
ATOM   1983  OD2 ASP A 122      -5.297  18.316   3.231  1.00 97.67           O  
ATOM   1984  N   LYS A 123      -1.018  17.509   5.126  1.00 97.62           N  
ATOM   1985  H   LYS A 123      -0.814  16.911   4.339  1.00 97.62           H  
ATOM   1986  CA  LYS A 123      -0.751  16.997   6.473  1.00 97.62           C  
ATOM   1987  HA  LYS A 123      -0.602  17.852   7.132  1.00 97.62           H  
ATOM   1988  C   LYS A 123       0.530  16.172   6.501  1.00 97.62           C  
ATOM   1989  CB  LYS A 123      -1.975  16.223   6.985  1.00 97.62           C  
ATOM   1990  HB2 LYS A 123      -2.872  16.814   6.801  1.00 97.62           H  
ATOM   1991  HB3 LYS A 123      -2.067  15.271   6.462  1.00 97.62           H  
ATOM   1992  O   LYS A 123       0.548  15.000   6.121  1.00 97.62           O  
ATOM   1993  CG  LYS A 123      -1.841  15.979   8.492  1.00 97.62           C  
ATOM   1994  HG2 LYS A 123      -0.968  15.355   8.681  1.00 97.62           H  
ATOM   1995  HG3 LYS A 123      -1.695  16.934   8.996  1.00 97.62           H  
ATOM   1996  CD  LYS A 123      -3.088  15.304   9.070  1.00 97.62           C  
ATOM   1997  HD2 LYS A 123      -3.945  15.965   8.936  1.00 97.62           H  
ATOM   1998  HD3 LYS A 123      -3.268  14.363   8.552  1.00 97.62           H  
ATOM   1999  CE  LYS A 123      -2.842  15.049  10.562  1.00 97.62           C  
ATOM   2000  HE2 LYS A 123      -2.524  15.979  11.035  1.00 97.62           H  
ATOM   2001  HE3 LYS A 123      -2.014  14.348  10.660  1.00 97.62           H  
ATOM   2002  NZ  LYS A 123      -4.038  14.509  11.249  1.00 97.62           N  
ATOM   2003  HZ1 LYS A 123      -3.741  14.029  12.086  1.00 97.62           H  
ATOM   2004  HZ2 LYS A 123      -4.702  15.236  11.478  1.00 97.62           H  
ATOM   2005  HZ3 LYS A 123      -4.483  13.804  10.678  1.00 97.62           H  
ATOM   2006  N   ASP A 124       1.585  16.811   6.988  1.00 98.33           N  
ATOM   2007  H   ASP A 124       1.476  17.764   7.301  1.00 98.33           H  
ATOM   2008  CA  ASP A 124       2.898  16.209   7.163  1.00 98.33           C  
ATOM   2009  HA  ASP A 124       3.094  15.529   6.334  1.00 98.33           H  
ATOM   2010  C   ASP A 124       2.962  15.417   8.477  1.00 98.33           C  
ATOM   2011  CB  ASP A 124       3.955  17.316   7.114  1.00 98.33           C  
ATOM   2012  HB2 ASP A 124       3.872  17.944   8.001  1.00 98.33           H  
ATOM   2013  HB3 ASP A 124       3.772  17.943   6.242  1.00 98.33           H  
ATOM   2014  O   ASP A 124       2.846  15.984   9.564  1.00 98.33           O  
ATOM   2015  CG  ASP A 124       5.368  16.751   7.018  1.00 98.33           C  
ATOM   2016  OD1 ASP A 124       5.491  15.507   7.114  1.00 98.33           O  
ATOM   2017  OD2 ASP A 124       6.253  17.602   6.789  1.00 98.33           O  
ATOM   2018  N   ASN A 125       3.087  14.097   8.364  1.00 98.17           N  
ATOM   2019  H   ASN A 125       3.227  13.719   7.438  1.00 98.17           H  
ATOM   2020  CA  ASN A 125       3.293  13.189   9.491  1.00 98.17           C  
ATOM   2021  HA  ASN A 125       3.433  13.776  10.399  1.00 98.17           H  
ATOM   2022  C   ASN A 125       4.576  12.356   9.317  1.00 98.17           C  
ATOM   2023  CB  ASN A 125       2.059  12.285   9.671  1.00 98.17           C  
ATOM   2024  HB2 ASN A 125       2.211  11.667  10.557  1.00 98.17           H  
ATOM   2025  HB3 ASN A 125       1.975  11.630   8.804  1.00 98.17           H  
ATOM   2026  O   ASN A 125       4.714  11.319   9.975  1.00 98.17           O  
ATOM   2027  CG  ASN A 125       0.755  13.023   9.884  1.00 98.17           C  
ATOM   2028  ND2 ASN A 125      -0.224  12.786   9.048  1.00 98.17           N  
ATOM   2029 HD21 ASN A 125      -1.000  13.433   9.064  1.00 98.17           H  
ATOM   2030 HD22 ASN A 125      -0.073  12.165   8.266  1.00 98.17           H  
ATOM   2031  OD1 ASN A 125       0.536  13.753  10.837  1.00 98.17           O  
ATOM   2032  N   ASP A 126       5.464  12.747   8.397  1.00 98.12           N  
ATOM   2033  H   ASP A 126       5.407  13.680   8.015  1.00 98.12           H  
ATOM   2034  CA  ASP A 126       6.704  12.017   8.155  1.00 98.12           C  
ATOM   2035  HA  ASP A 126       6.528  10.970   8.404  1.00 98.12           H  
ATOM   2036  C   ASP A 126       7.821  12.470   9.114  1.00 98.12           C  
ATOM   2037  CB  ASP A 126       7.022  12.007   6.655  1.00 98.12           C  
ATOM   2038  HB2 ASP A 126       6.123  11.687   6.128  1.00 98.12           H  
ATOM   2039  HB3 ASP A 126       7.777  11.244   6.468  1.00 98.12           H  
ATOM   2040  O   ASP A 126       7.610  13.307   9.996  1.00 98.12           O  
ATOM   2041  CG  ASP A 126       7.508  13.321   6.056  1.00 98.12           C  
ATOM   2042  OD1 ASP A 126       8.601  13.737   6.492  1.00 98.12           O  
ATOM   2043  OD2 ASP A 126       6.885  13.725   5.039  1.00 98.12           O  
ATOM   2044  N   CYS A 127       8.984  11.816   9.063  1.00 96.34           N  
ATOM   2045  H   CYS A 127       9.165  11.216   8.271  1.00 96.34           H  
ATOM   2046  CA  CYS A 127      10.062  12.096  10.016  1.00 96.34           C  
ATOM   2047  HA  CYS A 127       9.629  12.481  10.939  1.00 96.34           H  
ATOM   2048  C   CYS A 127      11.017  13.200   9.547  1.00 96.34           C  
ATOM   2049  CB  CYS A 127      10.814  10.805  10.364  1.00 96.34           C  
ATOM   2050  HB2 CYS A 127      11.072  10.274   9.447  1.00 96.34           H  
ATOM   2051  HB3 CYS A 127      11.738  11.061  10.882  1.00 96.34           H  
ATOM   2052  O   CYS A 127      11.906  13.579  10.318  1.00 96.34           O  
ATOM   2053  SG  CYS A 127       9.809   9.760  11.461  1.00 96.34           S  
ATOM   2054  HG  CYS A 127       9.390  10.755  12.247  1.00 96.34           H  
ATOM   2055  N   ARG A 128      10.882  13.714   8.315  1.00 95.24           N  
ATOM   2056  H   ARG A 128      10.050  13.514   7.779  1.00 95.24           H  
ATOM   2057  CA  ARG A 128      11.740  14.797   7.828  1.00 95.24           C  
ATOM   2058  HA  ARG A 128      12.741  14.664   8.239  1.00 95.24           H  
ATOM   2059  C   ARG A 128      11.207  16.130   8.327  1.00 95.24           C  
ATOM   2060  CB  ARG A 128      11.846  14.797   6.296  1.00 95.24           C  
ATOM   2061  HB2 ARG A 128      10.854  14.794   5.844  1.00 95.24           H  
ATOM   2062  HB3 ARG A 128      12.350  15.714   5.991  1.00 95.24           H  
ATOM   2063  O   ARG A 128      10.090  16.528   8.058  1.00 95.24           O  
ATOM   2064  CG  ARG A 128      12.655  13.603   5.790  1.00 95.24           C  
ATOM   2065  HG2 ARG A 128      13.557  13.507   6.393  1.00 95.24           H  
ATOM   2066  HG3 ARG A 128      12.057  12.697   5.890  1.00 95.24           H  
ATOM   2067  CD  ARG A 128      13.062  13.795   4.324  1.00 95.24           C  
ATOM   2068  HD2 ARG A 128      12.168  13.767   3.700  1.00 95.24           H  
ATOM   2069  HD3 ARG A 128      13.540  14.767   4.208  1.00 95.24           H  
ATOM   2070  NE  ARG A 128      14.000  12.738   3.934  1.00 95.24           N  
ATOM   2071  HE  ARG A 128      14.213  12.084   4.674  1.00 95.24           H  
ATOM   2072  NH1 ARG A 128      14.768  13.502   1.923  1.00 95.24           N  
ATOM   2073 HH11 ARG A 128      15.460  13.503   1.187  1.00 95.24           H  
ATOM   2074 HH12 ARG A 128      13.982  14.137   1.902  1.00 95.24           H  
ATOM   2075  NH2 ARG A 128      15.688  11.704   2.826  1.00 95.24           N  
ATOM   2076 HH21 ARG A 128      15.763  11.058   3.599  1.00 95.24           H  
ATOM   2077 HH22 ARG A 128      16.306  11.601   2.034  1.00 95.24           H  
ATOM   2078  CZ  ARG A 128      14.801  12.652   2.901  1.00 95.24           C  
ATOM   2079  N   SER A 129      12.055  16.890   9.012  1.00 92.97           N  
ATOM   2080  H   SER A 129      12.953  16.510   9.274  1.00 92.97           H  
ATOM   2081  CA  SER A 129      11.657  18.199   9.545  1.00 92.97           C  
ATOM   2082  HA  SER A 129      10.626  18.137   9.891  1.00 92.97           H  
ATOM   2083  C   SER A 129      11.713  19.339   8.521  1.00 92.97           C  
ATOM   2084  CB  SER A 129      12.537  18.528  10.750  1.00 92.97           C  
ATOM   2085  HB2 SER A 129      12.454  17.723  11.480  1.00 92.97           H  
ATOM   2086  HB3 SER A 129      12.195  19.454  11.212  1.00 92.97           H  
ATOM   2087  O   SER A 129      11.281  20.448   8.824  1.00 92.97           O  
ATOM   2088  OG  SER A 129      13.891  18.663  10.350  1.00 92.97           O  
ATOM   2089  HG  SER A 129      14.002  19.552  10.006  1.00 92.97           H  
ATOM   2090  N   PHE A 130      12.331  19.122   7.358  1.00 94.96           N  
ATOM   2091  H   PHE A 130      12.625  18.178   7.153  1.00 94.96           H  
ATOM   2092  CA  PHE A 130      12.659  20.174   6.384  1.00 94.96           C  
ATOM   2093  HA  PHE A 130      12.342  21.139   6.780  1.00 94.96           H  
ATOM   2094  C   PHE A 130      11.928  20.028   5.043  1.00 94.96           C  
ATOM   2095  CB  PHE A 130      14.183  20.233   6.199  1.00 94.96           C  
ATOM   2096  HB2 PHE A 130      14.639  20.485   7.157  1.00 94.96           H  
ATOM   2097  HB3 PHE A 130      14.426  21.040   5.508  1.00 94.96           H  
ATOM   2098  O   PHE A 130      12.081  20.883   4.172  1.00 94.96           O  
ATOM   2099  CG  PHE A 130      14.796  18.943   5.685  1.00 94.96           C  
ATOM   2100  CD1 PHE A 130      15.316  18.001   6.593  1.00 94.96           C  
ATOM   2101  HD1 PHE A 130      15.297  18.201   7.654  1.00 94.96           H  
ATOM   2102  CD2 PHE A 130      14.811  18.664   4.305  1.00 94.96           C  
ATOM   2103  HD2 PHE A 130      14.392  19.372   3.606  1.00 94.96           H  
ATOM   2104  CE1 PHE A 130      15.846  16.786   6.124  1.00 94.96           C  
ATOM   2105  HE1 PHE A 130      16.229  16.057   6.822  1.00 94.96           H  
ATOM   2106  CE2 PHE A 130      15.340  17.448   3.836  1.00 94.96           C  
ATOM   2107  HE2 PHE A 130      15.322  17.228   2.779  1.00 94.96           H  
ATOM   2108  CZ  PHE A 130      15.858  16.510   4.746  1.00 94.96           C  
ATOM   2109  HZ  PHE A 130      16.246  15.567   4.389  1.00 94.96           H  
ATOM   2110  N   GLU A 131      11.151  18.963   4.853  1.00 96.47           N  
ATOM   2111  H   GLU A 131      10.989  18.315   5.610  1.00 96.47           H  
ATOM   2112  CA  GLU A 131      10.297  18.779   3.683  1.00 96.47           C  
ATOM   2113  HA  GLU A 131       9.910  19.752   3.383  1.00 96.47           H  
ATOM   2114  C   GLU A 131       9.106  17.891   4.031  1.00 96.47           C  
ATOM   2115  CB  GLU A 131      11.074  18.182   2.490  1.00 96.47           C  
ATOM   2116  HB2 GLU A 131      10.400  18.200   1.633  1.00 96.47           H  
ATOM   2117  HB3 GLU A 131      11.917  18.832   2.256  1.00 96.47           H  
ATOM   2118  O   GLU A 131       9.254  16.979   4.828  1.00 96.47           O  
ATOM   2119  CG  GLU A 131      11.594  16.739   2.664  1.00 96.47           C  
ATOM   2120  HG2 GLU A 131      12.356  16.728   3.443  1.00 96.47           H  
ATOM   2121  HG3 GLU A 131      10.775  16.089   2.972  1.00 96.47           H  
ATOM   2122  CD  GLU A 131      12.178  16.143   1.369  1.00 96.47           C  
ATOM   2123  OE1 GLU A 131      12.619  14.971   1.386  1.00 96.47           O  
ATOM   2124  OE2 GLU A 131      12.186  16.800   0.305  1.00 96.47           O  
ATOM   2125  N   ASN A 132       7.976  18.108   3.356  1.00 97.95           N  
ATOM   2126  H   ASN A 132       7.931  18.891   2.719  1.00 97.95           H  
ATOM   2127  CA  ASN A 132       6.867  17.160   3.356  1.00 97.95           C  
ATOM   2128  HA  ASN A 132       6.869  16.600   4.291  1.00 97.95           H  
ATOM   2129  C   ASN A 132       7.082  16.166   2.202  1.00 97.95           C  
ATOM   2130  CB  ASN A 132       5.549  17.958   3.283  1.00 97.95           C  
ATOM   2131  HB2 ASN A 132       5.473  18.549   4.196  1.00 97.95           H  
ATOM   2132  HB3 ASN A 132       5.570  18.635   2.429  1.00 97.95           H  
ATOM   2133  O   ASN A 132       7.015  16.539   1.018  1.00 97.95           O  
ATOM   2134  CG  ASN A 132       4.302  17.096   3.167  1.00 97.95           C  
ATOM   2135  ND2 ASN A 132       3.157  17.595   3.565  1.00 97.95           N  
ATOM   2136 HD21 ASN A 132       3.134  18.469   4.069  1.00 97.95           H  
ATOM   2137 HD22 ASN A 132       2.354  16.984   3.509  1.00 97.95           H  
ATOM   2138  OD1 ASN A 132       4.297  16.011   2.611  1.00 97.95           O  
ATOM   2139  N   CYS A 133       7.317  14.895   2.528  1.00 98.44           N  
ATOM   2140  H   CYS A 133       7.342  14.647   3.506  1.00 98.44           H  
ATOM   2141  CA  CYS A 133       7.560  13.843   1.544  1.00 98.44           C  
ATOM   2142  HA  CYS A 133       8.422  14.123   0.939  1.00 98.44           H  
ATOM   2143  C   CYS A 133       6.367  13.644   0.601  1.00 98.44           C  
ATOM   2144  CB  CYS A 133       7.890  12.537   2.268  1.00 98.44           C  
ATOM   2145  HB2 CYS A 133       7.904  11.719   1.547  1.00 98.44           H  
ATOM   2146  HB3 CYS A 133       7.101  12.335   2.992  1.00 98.44           H  
ATOM   2147  O   CYS A 133       6.558  13.425  -0.592  1.00 98.44           O  
ATOM   2148  SG  CYS A 133       9.469  12.544   3.151  1.00 98.44           S  
ATOM   2149  N   ALA A 134       5.125  13.789   1.065  1.00 98.59           N  
ATOM   2150  H   ALA A 134       4.996  14.115   2.012  1.00 98.59           H  
ATOM   2151  CA  ALA A 134       3.959  13.649   0.192  1.00 98.59           C  
ATOM   2152  HA  ALA A 134       4.046  12.695  -0.329  1.00 98.59           H  
ATOM   2153  C   ALA A 134       3.903  14.735  -0.898  1.00 98.59           C  
ATOM   2154  CB  ALA A 134       2.691  13.621   1.047  1.00 98.59           C  
ATOM   2155  HB1 ALA A 134       2.544  14.589   1.524  1.00 98.59           H  
ATOM   2156  HB2 ALA A 134       1.831  13.398   0.415  1.00 98.59           H  
ATOM   2157  HB3 ALA A 134       2.776  12.853   1.816  1.00 98.59           H  
ATOM   2158  O   ALA A 134       3.495  14.461  -2.032  1.00 98.59           O  
ATOM   2159  N   VAL A 135       4.378  15.949  -0.596  1.00 98.40           N  
ATOM   2160  H   VAL A 135       4.707  16.099   0.346  1.00 98.40           H  
ATOM   2161  CA  VAL A 135       4.527  17.024  -1.590  1.00 98.40           C  
ATOM   2162  HA  VAL A 135       3.607  17.087  -2.172  1.00 98.40           H  
ATOM   2163  C   VAL A 135       5.661  16.710  -2.565  1.00 98.40           C  
ATOM   2164  CB  VAL A 135       4.755  18.393  -0.916  1.00 98.40           C  
ATOM   2165  HB  VAL A 135       5.634  18.344  -0.274  1.00 98.40           H  
ATOM   2166  O   VAL A 135       5.470  16.803  -3.783  1.00 98.40           O  
ATOM   2167  CG1 VAL A 135       4.978  19.510  -1.948  1.00 98.40           C  
ATOM   2168 HG11 VAL A 135       4.141  19.547  -2.645  1.00 98.40           H  
ATOM   2169 HG12 VAL A 135       5.057  20.468  -1.433  1.00 98.40           H  
ATOM   2170 HG13 VAL A 135       5.907  19.345  -2.492  1.00 98.40           H  
ATOM   2171  CG2 VAL A 135       3.548  18.795  -0.066  1.00 98.40           C  
ATOM   2172 HG21 VAL A 135       3.370  18.052   0.712  1.00 98.40           H  
ATOM   2173 HG22 VAL A 135       2.655  18.887  -0.685  1.00 98.40           H  
ATOM   2174 HG23 VAL A 135       3.737  19.748   0.428  1.00 98.40           H  
ATOM   2175  N   SER A 136       6.836  16.323  -2.059  1.00 98.00           N  
ATOM   2176  H   SER A 136       6.928  16.228  -1.058  1.00 98.00           H  
ATOM   2177  CA  SER A 136       8.025  16.118  -2.896  1.00 98.00           C  
ATOM   2178  HA  SER A 136       8.099  16.969  -3.573  1.00 98.00           H  
ATOM   2179  C   SER A 136       7.925  14.863  -3.773  1.00 98.00           C  
ATOM   2180  CB  SER A 136       9.297  16.130  -2.034  1.00 98.00           C  
ATOM   2181  HB2 SER A 136      10.167  16.252  -2.679  1.00 98.00           H  
ATOM   2182  HB3 SER A 136       9.258  16.975  -1.346  1.00 98.00           H  
ATOM   2183  O   SER A 136       8.401  14.882  -4.911  1.00 98.00           O  
ATOM   2184  OG  SER A 136       9.442  14.937  -1.299  1.00 98.00           O  
ATOM   2185  HG  SER A 136       9.928  15.147  -0.498  1.00 98.00           H  
ATOM   2186  N   ARG A 137       7.254  13.810  -3.290  1.00 97.82           N  
ATOM   2187  H   ARG A 137       6.976  13.862  -2.321  1.00 97.82           H  
ATOM   2188  CA  ARG A 137       7.037  12.519  -3.973  1.00 97.82           C  
ATOM   2189  HA  ARG A 137       7.815  12.368  -4.721  1.00 97.82           H  
ATOM   2190  C   ARG A 137       5.731  12.439  -4.754  1.00 97.82           C  
ATOM   2191  CB  ARG A 137       7.143  11.374  -2.950  1.00 97.82           C  
ATOM   2192  HB2 ARG A 137       7.109  10.424  -3.483  1.00 97.82           H  
ATOM   2193  HB3 ARG A 137       6.292  11.409  -2.270  1.00 97.82           H  
ATOM   2194  O   ARG A 137       5.502  11.460  -5.457  1.00 97.82           O  
ATOM   2195  CG  ARG A 137       8.439  11.386  -2.128  1.00 97.82           C  
ATOM   2196  HG2 ARG A 137       8.433  12.185  -1.386  1.00 97.82           H  
ATOM   2197  HG3 ARG A 137       8.511  10.443  -1.586  1.00 97.82           H  
ATOM   2198  CD  ARG A 137       9.663  11.594  -3.022  1.00 97.82           C  
ATOM   2199  HD2 ARG A 137       9.609  10.904  -3.864  1.00 97.82           H  
ATOM   2200  HD3 ARG A 137       9.652  12.607  -3.422  1.00 97.82           H  
ATOM   2201  NE  ARG A 137      10.892  11.348  -2.265  1.00 97.82           N  
ATOM   2202  HE  ARG A 137      10.964  10.410  -1.899  1.00 97.82           H  
ATOM   2203  NH1 ARG A 137      11.843  13.420  -2.418  1.00 97.82           N  
ATOM   2204 HH11 ARG A 137      11.006  13.709  -2.903  1.00 97.82           H  
ATOM   2205 HH12 ARG A 137      12.399  14.116  -1.942  1.00 97.82           H  
ATOM   2206  NH2 ARG A 137      12.712  11.902  -1.047  1.00 97.82           N  
ATOM   2207 HH21 ARG A 137      12.611  10.984  -0.639  1.00 97.82           H  
ATOM   2208 HH22 ARG A 137      13.110  12.647  -0.493  1.00 97.82           H  
ATOM   2209  CZ  ARG A 137      11.816  12.215  -1.930  1.00 97.82           C  
ATOM   2210  N   ARG A 138       4.907  13.493  -4.691  1.00 97.95           N  
ATOM   2211  H   ARG A 138       5.147  14.216  -4.028  1.00 97.95           H  
ATOM   2212  CA  ARG A 138       3.658  13.631  -5.460  1.00 97.95           C  
ATOM   2213  HA  ARG A 138       3.141  14.521  -5.100  1.00 97.95           H  
ATOM   2214  C   ARG A 138       2.663  12.482  -5.227  1.00 97.95           C  
ATOM   2215  CB  ARG A 138       3.980  13.804  -6.958  1.00 97.95           C  
ATOM   2216  HB2 ARG A 138       3.044  13.912  -7.505  1.00 97.95           H  
ATOM   2217  HB3 ARG A 138       4.469  12.898  -7.317  1.00 97.95           H  
ATOM   2218  O   ARG A 138       1.953  12.090  -6.146  1.00 97.95           O  
ATOM   2219  CG  ARG A 138       4.867  14.989  -7.336  1.00 97.95           C  
ATOM   2220  HG2 ARG A 138       5.073  14.904  -8.403  1.00 97.95           H  
ATOM   2221  HG3 ARG A 138       5.812  14.953  -6.794  1.00 97.95           H  
ATOM   2222  CD  ARG A 138       4.157  16.317  -7.065  1.00 97.95           C  
ATOM   2223  HD2 ARG A 138       3.080  16.170  -7.146  1.00 97.95           H  
ATOM   2224  HD3 ARG A 138       4.387  16.635  -6.048  1.00 97.95           H  
ATOM   2225  NE  ARG A 138       4.559  17.347  -8.041  1.00 97.95           N  
ATOM   2226  HE  ARG A 138       5.013  17.017  -8.881  1.00 97.95           H  
ATOM   2227  NH1 ARG A 138       3.505  19.105  -7.018  1.00 97.95           N  
ATOM   2228 HH11 ARG A 138       3.269  18.494  -6.249  1.00 97.95           H  
ATOM   2229 HH12 ARG A 138       3.232  20.077  -6.989  1.00 97.95           H  
ATOM   2230  NH2 ARG A 138       4.551  19.428  -8.964  1.00 97.95           N  
ATOM   2231 HH21 ARG A 138       4.248  20.391  -8.933  1.00 97.95           H  
ATOM   2232 HH22 ARG A 138       4.989  19.069  -9.800  1.00 97.95           H  
ATOM   2233  CZ  ARG A 138       4.207  18.618  -8.001  1.00 97.95           C  
ATOM   2234  N   GLY A 139       2.601  11.962  -4.005  1.00 96.48           N  
ATOM   2235  H   GLY A 139       3.182  12.360  -3.281  1.00 96.48           H  
ATOM   2236  CA  GLY A 139       1.712  10.861  -3.636  1.00 96.48           C  
ATOM   2237  HA2 GLY A 139       2.134   9.918  -3.982  1.00 96.48           H  
ATOM   2238  HA3 GLY A 139       0.741  10.996  -4.112  1.00 96.48           H  
ATOM   2239  C   GLY A 139       1.531  10.791  -2.126  1.00 96.48           C  
ATOM   2240  O   GLY A 139       2.459  11.105  -1.387  1.00 96.48           O  
ATOM   2241  N   ALA A 140       0.348  10.394  -1.659  1.00 97.99           N  
ATOM   2242  H   ALA A 140      -0.361  10.109  -2.319  1.00 97.99           H  
ATOM   2243  CA  ALA A 140       0.092  10.176  -0.236  1.00 97.99           C  
ATOM   2244  HA  ALA A 140       0.700  10.868   0.347  1.00 97.99           H  
ATOM   2245  C   ALA A 140       0.477   8.748   0.166  1.00 97.99           C  
ATOM   2246  CB  ALA A 140      -1.374  10.480   0.070  1.00 97.99           C  
ATOM   2247  HB1 ALA A 140      -2.024   9.796  -0.476  1.00 97.99           H  
ATOM   2248  HB2 ALA A 140      -1.604  11.508  -0.210  1.00 97.99           H  
ATOM   2249  HB3 ALA A 140      -1.536  10.357   1.140  1.00 97.99           H  
ATOM   2250  O   ALA A 140       0.093   7.782  -0.508  1.00 97.99           O  
ATOM   2251  N   TRP A 141       1.235   8.614   1.253  1.00 98.06           N  
ATOM   2252  H   TRP A 141       1.432   9.427   1.819  1.00 98.06           H  
ATOM   2253  CA  TRP A 141       1.802   7.337   1.676  1.00 98.06           C  
ATOM   2254  HA  TRP A 141       1.040   6.564   1.573  1.00 98.06           H  
ATOM   2255  C   TRP A 141       2.250   7.362   3.142  1.00 98.06           C  
ATOM   2256  CB  TRP A 141       2.986   6.996   0.759  1.00 98.06           C  
ATOM   2257  HB2 TRP A 141       3.863   7.522   1.135  1.00 98.06           H  
ATOM   2258  HB3 TRP A 141       2.793   7.342  -0.256  1.00 98.06           H  
ATOM   2259  O   TRP A 141       2.248   8.403   3.795  1.00 98.06           O  
ATOM   2260  CG  TRP A 141       3.314   5.547   0.672  1.00 98.06           C  
ATOM   2261  CD1 TRP A 141       4.507   5.008   0.979  1.00 98.06           C  
ATOM   2262  HD1 TRP A 141       5.360   5.587   1.299  1.00 98.06           H  
ATOM   2263  CD2 TRP A 141       2.476   4.445   0.225  1.00 98.06           C  
ATOM   2264  CE2 TRP A 141       3.237   3.240   0.323  1.00 98.06           C  
ATOM   2265  CE3 TRP A 141       1.159   4.347  -0.268  1.00 98.06           C  
ATOM   2266  HE3 TRP A 141       0.570   5.246  -0.371  1.00 98.06           H  
ATOM   2267  NE1 TRP A 141       4.465   3.641   0.804  1.00 98.06           N  
ATOM   2268  HE1 TRP A 141       5.267   3.055   0.986  1.00 98.06           H  
ATOM   2269  CH2 TRP A 141       1.399   1.938  -0.537  1.00 98.06           C  
ATOM   2270  HH2 TRP A 141       0.995   0.986  -0.848  1.00 98.06           H  
ATOM   2271  CZ2 TRP A 141       2.710   1.998  -0.045  1.00 98.06           C  
ATOM   2272  HZ2 TRP A 141       3.305   1.101   0.038  1.00 98.06           H  
ATOM   2273  CZ3 TRP A 141       0.623   3.105  -0.651  1.00 98.06           C  
ATOM   2274  HZ3 TRP A 141      -0.378   3.045  -1.051  1.00 98.06           H  
ATOM   2275  N   TRP A 142       2.659   6.206   3.662  1.00 98.36           N  
ATOM   2276  H   TRP A 142       2.667   5.395   3.060  1.00 98.36           H  
ATOM   2277  CA  TRP A 142       3.255   6.072   4.994  1.00 98.36           C  
ATOM   2278  HA  TRP A 142       2.798   6.794   5.671  1.00 98.36           H  
ATOM   2279  C   TRP A 142       4.751   6.376   4.948  1.00 98.36           C  
ATOM   2280  CB  TRP A 142       2.971   4.668   5.534  1.00 98.36           C  
ATOM   2281  HB2 TRP A 142       3.459   4.556   6.503  1.00 98.36           H  
ATOM   2282  HB3 TRP A 142       3.397   3.924   4.861  1.00 98.36           H  
ATOM   2283  O   TRP A 142       5.561   5.454   4.941  1.00 98.36           O  
ATOM   2284  CG  TRP A 142       1.527   4.368   5.724  1.00 98.36           C  
ATOM   2285  CD1 TRP A 142       0.794   4.744   6.792  1.00 98.36           C  
ATOM   2286  HD1 TRP A 142       1.175   5.308   7.630  1.00 98.36           H  
ATOM   2287  CD2 TRP A 142       0.614   3.672   4.829  1.00 98.36           C  
ATOM   2288  CE2 TRP A 142      -0.669   3.626   5.452  1.00 98.36           C  
ATOM   2289  CE3 TRP A 142       0.734   3.096   3.545  1.00 98.36           C  
ATOM   2290  HE3 TRP A 142       1.687   3.122   3.039  1.00 98.36           H  
ATOM   2291  NE1 TRP A 142      -0.497   4.285   6.651  1.00 98.36           N  
ATOM   2292  HE1 TRP A 142      -1.203   4.439   7.356  1.00 98.36           H  
ATOM   2293  CH2 TRP A 142      -1.628   2.469   3.559  1.00 98.36           C  
ATOM   2294  HH2 TRP A 142      -2.477   2.028   3.058  1.00 98.36           H  
ATOM   2295  CZ2 TRP A 142      -1.777   3.035   4.836  1.00 98.36           C  
ATOM   2296  HZ2 TRP A 142      -2.738   3.052   5.331  1.00 98.36           H  
ATOM   2297  CZ3 TRP A 142      -0.376   2.501   2.917  1.00 98.36           C  
ATOM   2298  HZ3 TRP A 142      -0.267   2.081   1.928  1.00 98.36           H  
ATOM   2299  N   TYR A 143       5.133   7.640   4.809  1.00 98.29           N  
ATOM   2300  H   TYR A 143       4.435   8.370   4.848  1.00 98.29           H  
ATOM   2301  CA  TYR A 143       6.538   8.032   4.667  1.00 98.29           C  
ATOM   2302  HA  TYR A 143       7.049   7.294   4.050  1.00 98.29           H  
ATOM   2303  C   TYR A 143       7.272   8.079   6.017  1.00 98.29           C  
ATOM   2304  CB  TYR A 143       6.617   9.377   3.940  1.00 98.29           C  
ATOM   2305  HB2 TYR A 143       6.065  10.113   4.524  1.00 98.29           H  
ATOM   2306  HB3 TYR A 143       7.656   9.708   3.927  1.00 98.29           H  
ATOM   2307  O   TYR A 143       6.701   8.483   7.028  1.00 98.29           O  
ATOM   2308  CG  TYR A 143       6.083   9.372   2.516  1.00 98.29           C  
ATOM   2309  CD1 TYR A 143       6.678   8.589   1.509  1.00 98.29           C  
ATOM   2310  HD1 TYR A 143       7.517   7.952   1.747  1.00 98.29           H  
ATOM   2311  CD2 TYR A 143       4.978  10.175   2.197  1.00 98.29           C  
ATOM   2312  HD2 TYR A 143       4.529  10.792   2.960  1.00 98.29           H  
ATOM   2313  CE1 TYR A 143       6.196   8.631   0.186  1.00 98.29           C  
ATOM   2314  HE1 TYR A 143       6.654   8.048  -0.599  1.00 98.29           H  
ATOM   2315  CE2 TYR A 143       4.467  10.195   0.892  1.00 98.29           C  
ATOM   2316  HE2 TYR A 143       3.597  10.798   0.680  1.00 98.29           H  
ATOM   2317  OH  TYR A 143       4.600   9.466  -1.384  1.00 98.29           O  
ATOM   2318  HH  TYR A 143       3.849  10.061  -1.441  1.00 98.29           H  
ATOM   2319  CZ  TYR A 143       5.090   9.442  -0.124  1.00 98.29           C  
ATOM   2320  N   ASN A 144       8.550   7.688   6.018  1.00 97.04           N  
ATOM   2321  H   ASN A 144       8.921   7.315   5.155  1.00 97.04           H  
ATOM   2322  CA  ASN A 144       9.498   7.964   7.103  1.00 97.04           C  
ATOM   2323  HA  ASN A 144       8.957   8.394   7.947  1.00 97.04           H  
ATOM   2324  C   ASN A 144      10.463   9.063   6.653  1.00 97.04           C  
ATOM   2325  CB  ASN A 144      10.185   6.662   7.573  1.00 97.04           C  
ATOM   2326  HB2 ASN A 144       9.431   5.917   7.827  1.00 97.04           H  
ATOM   2327  HB3 ASN A 144      10.775   6.237   6.760  1.00 97.04           H  
ATOM   2328  O   ASN A 144      10.073  10.216   6.520  1.00 97.04           O  
ATOM   2329  CG  ASN A 144      11.071   6.833   8.795  1.00 97.04           C  
ATOM   2330  ND2 ASN A 144      11.453   5.757   9.436  1.00 97.04           N  
ATOM   2331 HD21 ASN A 144      11.036   4.862   9.226  1.00 97.04           H  
ATOM   2332 HD22 ASN A 144      11.972   5.934  10.284  1.00 97.04           H  
ATOM   2333  OD1 ASN A 144      11.480   7.910   9.171  1.00 97.04           O  
ATOM   2334  N   ASP A 145      11.691   8.688   6.303  1.00 95.22           N  
ATOM   2335  H   ASP A 145      11.979   7.747   6.530  1.00 95.22           H  
ATOM   2336  CA  ASP A 145      12.640   9.519   5.574  1.00 95.22           C  
ATOM   2337  HA  ASP A 145      12.531  10.545   5.928  1.00 95.22           H  
ATOM   2338  C   ASP A 145      12.297   9.499   4.070  1.00 95.22           C  
ATOM   2339  CB  ASP A 145      14.058   9.044   5.919  1.00 95.22           C  
ATOM   2340  HB2 ASP A 145      14.260   8.091   5.431  1.00 95.22           H  
ATOM   2341  HB3 ASP A 145      14.134   8.893   6.996  1.00 95.22           H  
ATOM   2342  O   ASP A 145      13.102   9.129   3.217  1.00 95.22           O  
ATOM   2343  CG  ASP A 145      15.097  10.080   5.517  1.00 95.22           C  
ATOM   2344  OD1 ASP A 145      14.934  11.247   5.913  1.00 95.22           O  
ATOM   2345  OD2 ASP A 145      16.030   9.764   4.750  1.00 95.22           O  
ATOM   2346  N   CYS A 146      11.033   9.794   3.770  1.00 95.70           N  
ATOM   2347  H   CYS A 146      10.474  10.172   4.522  1.00 95.70           H  
ATOM   2348  CA  CYS A 146      10.347   9.511   2.516  1.00 95.70           C  
ATOM   2349  HA  CYS A 146       9.312   9.817   2.668  1.00 95.70           H  
ATOM   2350  C   CYS A 146      10.242   8.006   2.220  1.00 95.70           C  
ATOM   2351  CB  CYS A 146      10.838  10.416   1.387  1.00 95.70           C  
ATOM   2352  HB2 CYS A 146      11.832  10.090   1.082  1.00 95.70           H  
ATOM   2353  HB3 CYS A 146      10.147  10.280   0.555  1.00 95.70           H  
ATOM   2354  O   CYS A 146       9.449   7.338   2.888  1.00 95.70           O  
ATOM   2355  SG  CYS A 146      10.887  12.197   1.725  1.00 95.70           S  
ATOM   2356  N   GLU A 147      10.934   7.437   1.228  1.00 95.34           N  
ATOM   2357  H   GLU A 147      11.476   8.028   0.614  1.00 95.34           H  
ATOM   2358  CA  GLU A 147      10.505   6.142   0.705  1.00 95.34           C  
ATOM   2359  HA  GLU A 147      10.033   5.600   1.525  1.00 95.34           H  
ATOM   2360  C   GLU A 147      11.561   5.170   0.175  1.00 95.34           C  
ATOM   2361  CB  GLU A 147       9.427   6.356  -0.365  1.00 95.34           C  
ATOM   2362  HB2 GLU A 147       8.694   7.092  -0.033  1.00 95.34           H  
ATOM   2363  HB3 GLU A 147       8.911   5.401  -0.466  1.00 95.34           H  
ATOM   2364  O   GLU A 147      12.624   5.514  -0.333  1.00 95.34           O  
ATOM   2365  CG  GLU A 147       9.932   6.724  -1.759  1.00 95.34           C  
ATOM   2366  HG2 GLU A 147      10.792   6.122  -2.051  1.00 95.34           H  
ATOM   2367  HG3 GLU A 147       9.146   6.450  -2.463  1.00 95.34           H  
ATOM   2368  CD  GLU A 147      10.252   8.203  -1.922  1.00 95.34           C  
ATOM   2369  OE1 GLU A 147       9.794   8.722  -2.945  1.00 95.34           O  
ATOM   2370  OE2 GLU A 147      10.960   8.833  -1.102  1.00 95.34           O  
ATOM   2371  N   LEU A 148      11.166   3.897   0.206  1.00 97.33           N  
ATOM   2372  H   LEU A 148      10.336   3.697   0.746  1.00 97.33           H  
ATOM   2373  CA  LEU A 148      11.591   2.879  -0.758  1.00 97.33           C  
ATOM   2374  HA  LEU A 148      12.343   3.299  -1.426  1.00 97.33           H  
ATOM   2375  C   LEU A 148      10.430   2.421  -1.660  1.00 97.33           C  
ATOM   2376  CB  LEU A 148      12.174   1.687   0.008  1.00 97.33           C  
ATOM   2377  HB2 LEU A 148      12.225   0.837  -0.672  1.00 97.33           H  
ATOM   2378  HB3 LEU A 148      11.486   1.428   0.813  1.00 97.33           H  
ATOM   2379  O   LEU A 148      10.638   1.664  -2.613  1.00 97.33           O  
ATOM   2380  CG  LEU A 148      13.572   1.891   0.603  1.00 97.33           C  
ATOM   2381  HG  LEU A 148      13.568   2.714   1.318  1.00 97.33           H  
ATOM   2382  CD1 LEU A 148      13.941   0.603   1.346  1.00 97.33           C  
ATOM   2383 HD11 LEU A 148      13.633  -0.260   0.756  1.00 97.33           H  
ATOM   2384 HD12 LEU A 148      13.405   0.570   2.295  1.00 97.33           H  
ATOM   2385 HD13 LEU A 148      15.016   0.513   1.502  1.00 97.33           H  
ATOM   2386  CD2 LEU A 148      14.625   2.173  -0.470  1.00 97.33           C  
ATOM   2387 HD21 LEU A 148      14.571   1.399  -1.235  1.00 97.33           H  
ATOM   2388 HD22 LEU A 148      15.633   2.182  -0.056  1.00 97.33           H  
ATOM   2389 HD23 LEU A 148      14.443   3.148  -0.923  1.00 97.33           H  
ATOM   2390  N   SER A 149       9.208   2.853  -1.359  1.00 97.98           N  
ATOM   2391  H   SER A 149       9.093   3.446  -0.549  1.00 97.98           H  
ATOM   2392  CA  SER A 149       7.985   2.546  -2.088  1.00 97.98           C  
ATOM   2393  HA  SER A 149       8.233   2.205  -3.093  1.00 97.98           H  
ATOM   2394  C   SER A 149       7.101   3.789  -2.177  1.00 97.98           C  
ATOM   2395  CB  SER A 149       7.245   1.426  -1.359  1.00 97.98           C  
ATOM   2396  HB2 SER A 149       7.839   0.512  -1.405  1.00 97.98           H  
ATOM   2397  HB3 SER A 149       7.110   1.707  -0.314  1.00 97.98           H  
ATOM   2398  O   SER A 149       6.824   4.421  -1.164  1.00 97.98           O  
ATOM   2399  OG  SER A 149       5.980   1.188  -1.935  1.00 97.98           O  
ATOM   2400  HG  SER A 149       5.390   1.896  -1.669  1.00 97.98           H  
ATOM   2401  N   ASN A 150       6.594   4.089  -3.368  1.00 97.83           N  
ATOM   2402  H   ASN A 150       6.827   3.486  -4.144  1.00 97.83           H  
ATOM   2403  CA  ASN A 150       5.646   5.176  -3.614  1.00 97.83           C  
ATOM   2404  HA  ASN A 150       5.116   5.419  -2.694  1.00 97.83           H  
ATOM   2405  C   ASN A 150       4.604   4.700  -4.634  1.00 97.83           C  
ATOM   2406  CB  ASN A 150       6.409   6.438  -4.065  1.00 97.83           C  
ATOM   2407  HB2 ASN A 150       7.139   6.721  -3.306  1.00 97.83           H  
ATOM   2408  HB3 ASN A 150       6.928   6.248  -5.004  1.00 97.83           H  
ATOM   2409  O   ASN A 150       4.617   5.101  -5.793  1.00 97.83           O  
ATOM   2410  CG  ASN A 150       5.495   7.632  -4.267  1.00 97.83           C  
ATOM   2411  ND2 ASN A 150       5.973   8.634  -4.964  1.00 97.83           N  
ATOM   2412 HD21 ASN A 150       5.407   9.463  -5.074  1.00 97.83           H  
ATOM   2413 HD22 ASN A 150       6.942   8.644  -5.248  1.00 97.83           H  
ATOM   2414  OD1 ASN A 150       4.361   7.656  -3.810  1.00 97.83           O  
ATOM   2415  N   LEU A 151       3.745   3.754  -4.239  1.00 97.72           N  
ATOM   2416  H   LEU A 151       3.759   3.454  -3.274  1.00 97.72           H  
ATOM   2417  CA  LEU A 151       2.815   3.105  -5.177  1.00 97.72           C  
ATOM   2418  HA  LEU A 151       3.373   2.837  -6.074  1.00 97.72           H  
ATOM   2419  C   LEU A 151       1.689   4.032  -5.652  1.00 97.72           C  
ATOM   2420  CB  LEU A 151       2.232   1.821  -4.564  1.00 97.72           C  
ATOM   2421  HB2 LEU A 151       1.678   2.080  -3.662  1.00 97.72           H  
ATOM   2422  HB3 LEU A 151       1.523   1.400  -5.276  1.00 97.72           H  
ATOM   2423  O   LEU A 151       1.123   3.794  -6.713  1.00 97.72           O  
ATOM   2424  CG  LEU A 151       3.269   0.740  -4.220  1.00 97.72           C  
ATOM   2425  HG  LEU A 151       3.920   1.113  -3.430  1.00 97.72           H  
ATOM   2426  CD1 LEU A 151       2.553  -0.508  -3.708  1.00 97.72           C  
ATOM   2427 HD11 LEU A 151       1.941  -0.250  -2.845  1.00 97.72           H  
ATOM   2428 HD12 LEU A 151       3.296  -1.247  -3.407  1.00 97.72           H  
ATOM   2429 HD13 LEU A 151       1.917  -0.925  -4.489  1.00 97.72           H  
ATOM   2430  CD2 LEU A 151       4.121   0.331  -5.422  1.00 97.72           C  
ATOM   2431 HD21 LEU A 151       4.754  -0.518  -5.163  1.00 97.72           H  
ATOM   2432 HD22 LEU A 151       4.763   1.155  -5.731  1.00 97.72           H  
ATOM   2433 HD23 LEU A 151       3.466   0.036  -6.242  1.00 97.72           H  
ATOM   2434  N   ASN A 152       1.408   5.091  -4.889  1.00 96.12           N  
ATOM   2435  H   ASN A 152       1.952   5.220  -4.047  1.00 96.12           H  
ATOM   2436  CA  ASN A 152       0.464   6.152  -5.240  1.00 96.12           C  
ATOM   2437  HA  ASN A 152      -0.218   5.784  -6.008  1.00 96.12           H  
ATOM   2438  C   ASN A 152       1.162   7.386  -5.845  1.00 96.12           C  
ATOM   2439  CB  ASN A 152      -0.363   6.520  -3.997  1.00 96.12           C  
ATOM   2440  HB2 ASN A 152       0.311   6.833  -3.200  1.00 96.12           H  
ATOM   2441  HB3 ASN A 152      -1.014   7.362  -4.233  1.00 96.12           H  
ATOM   2442  O   ASN A 152       0.570   8.465  -5.873  1.00 96.12           O  
ATOM   2443  CG  ASN A 152      -1.262   5.410  -3.494  1.00 96.12           C  
ATOM   2444  ND2 ASN A 152      -1.579   5.443  -2.221  1.00 96.12           N  
ATOM   2445 HD21 ASN A 152      -2.204   4.719  -1.896  1.00 96.12           H  
ATOM   2446 HD22 ASN A 152      -1.201   6.171  -1.633  1.00 96.12           H  
ATOM   2447  OD1 ASN A 152      -1.710   4.530  -4.207  1.00 96.12           O  
ATOM   2448  N   GLY A 153       2.421   7.253  -6.275  1.00 96.90           N  
ATOM   2449  H   GLY A 153       2.888   6.363  -6.174  1.00 96.90           H  
ATOM   2450  CA  GLY A 153       3.125   8.297  -7.011  1.00 96.90           C  
ATOM   2451  HA2 GLY A 153       3.058   9.237  -6.464  1.00 96.90           H  
ATOM   2452  HA3 GLY A 153       4.180   8.036  -7.099  1.00 96.90           H  
ATOM   2453  C   GLY A 153       2.549   8.506  -8.414  1.00 96.90           C  
ATOM   2454  O   GLY A 153       1.650   7.797  -8.871  1.00 96.90           O  
ATOM   2455  N   VAL A 154       3.081   9.493  -9.127  1.00 97.77           N  
ATOM   2456  H   VAL A 154       3.899   9.957  -8.757  1.00 97.77           H  
ATOM   2457  CA  VAL A 154       2.597   9.886 -10.453  1.00 97.77           C  
ATOM   2458  HA  VAL A 154       1.513   9.986 -10.399  1.00 97.77           H  
ATOM   2459  C   VAL A 154       2.927   8.797 -11.470  1.00 97.77           C  
ATOM   2460  CB  VAL A 154       3.174  11.247 -10.876  1.00 97.77           C  
ATOM   2461  HB  VAL A 154       4.263  11.186 -10.895  1.00 97.77           H  
ATOM   2462  O   VAL A 154       4.084   8.452 -11.704  1.00 97.77           O  
ATOM   2463  CG1 VAL A 154       2.664  11.687 -12.254  1.00 97.77           C  
ATOM   2464 HG11 VAL A 154       1.577  11.761 -12.252  1.00 97.77           H  
ATOM   2465 HG12 VAL A 154       3.093  12.655 -12.511  1.00 97.77           H  
ATOM   2466 HG13 VAL A 154       2.971  10.974 -13.020  1.00 97.77           H  
ATOM   2467  CG2 VAL A 154       2.775  12.339  -9.880  1.00 97.77           C  
ATOM   2468 HG21 VAL A 154       3.254  13.279 -10.154  1.00 97.77           H  
ATOM   2469 HG22 VAL A 154       1.692  12.464  -9.872  1.00 97.77           H  
ATOM   2470 HG23 VAL A 154       3.097  12.051  -8.880  1.00 97.77           H  
ATOM   2471  N   TRP A 155       1.903   8.246 -12.112  1.00 94.30           N  
ATOM   2472  H   TRP A 155       0.965   8.522 -11.860  1.00 94.30           H  
ATOM   2473  CA  TRP A 155       2.089   7.196 -13.107  1.00 94.30           C  
ATOM   2474  HA  TRP A 155       2.631   6.375 -12.637  1.00 94.30           H  
ATOM   2475  C   TRP A 155       2.924   7.677 -14.302  1.00 94.30           C  
ATOM   2476  CB  TRP A 155       0.730   6.662 -13.546  1.00 94.30           C  
ATOM   2477  HB2 TRP A 155       0.170   7.463 -14.028  1.00 94.30           H  
ATOM   2478  HB3 TRP A 155       0.172   6.349 -12.663  1.00 94.30           H  
ATOM   2479  O   TRP A 155       2.648   8.721 -14.888  1.00 94.30           O  
ATOM   2480  CG  TRP A 155       0.816   5.503 -14.483  1.00 94.30           C  
ATOM   2481  CD1 TRP A 155       0.977   4.210 -14.122  1.00 94.30           C  
ATOM   2482  HD1 TRP A 155       1.049   3.858 -13.104  1.00 94.30           H  
ATOM   2483  CD2 TRP A 155       0.754   5.511 -15.940  1.00 94.30           C  
ATOM   2484  CE2 TRP A 155       0.861   4.164 -16.400  1.00 94.30           C  
ATOM   2485  CE3 TRP A 155       0.615   6.521 -16.917  1.00 94.30           C  
ATOM   2486  HE3 TRP A 155       0.550   7.551 -16.602  1.00 94.30           H  
ATOM   2487  NE1 TRP A 155       1.003   3.414 -15.250  1.00 94.30           N  
ATOM   2488  HE1 TRP A 155       1.070   2.406 -15.211  1.00 94.30           H  
ATOM   2489  CH2 TRP A 155       0.652   4.859 -18.709  1.00 94.30           C  
ATOM   2490  HH2 TRP A 155       0.602   4.626 -19.762  1.00 94.30           H  
ATOM   2491  CZ2 TRP A 155       0.807   3.832 -17.761  1.00 94.30           C  
ATOM   2492  HZ2 TRP A 155       0.875   2.800 -18.071  1.00 94.30           H  
ATOM   2493  CZ3 TRP A 155       0.561   6.198 -18.287  1.00 94.30           C  
ATOM   2494  HZ3 TRP A 155       0.448   6.987 -19.016  1.00 94.30           H  
ATOM   2495  N   GLY A 156       3.949   6.902 -14.665  1.00 92.00           N  
ATOM   2496  H   GLY A 156       4.159   6.098 -14.092  1.00 92.00           H  
ATOM   2497  CA  GLY A 156       4.823   7.201 -15.804  1.00 92.00           C  
ATOM   2498  HA2 GLY A 156       5.384   6.303 -16.066  1.00 92.00           H  
ATOM   2499  HA3 GLY A 156       4.205   7.479 -16.658  1.00 92.00           H  
ATOM   2500  C   GLY A 156       5.828   8.334 -15.569  1.00 92.00           C  
ATOM   2501  O   GLY A 156       6.615   8.628 -16.465  1.00 92.00           O  
ATOM   2502  N   GLU A 157       5.848   8.942 -14.381  1.00 96.47           N  
ATOM   2503  H   GLU A 157       5.172   8.674 -13.680  1.00 96.47           H  
ATOM   2504  CA  GLU A 157       6.807   9.992 -14.035  1.00 96.47           C  
ATOM   2505  HA  GLU A 157       6.795  10.742 -14.825  1.00 96.47           H  
ATOM   2506  C   GLU A 157       8.229   9.425 -13.936  1.00 96.47           C  
ATOM   2507  CB  GLU A 157       6.349  10.671 -12.740  1.00 96.47           C  
ATOM   2508  HB2 GLU A 157       6.227   9.907 -11.973  1.00 96.47           H  
ATOM   2509  HB3 GLU A 157       5.378  11.129 -12.928  1.00 96.47           H  
ATOM   2510  O   GLU A 157       8.456   8.354 -13.358  1.00 96.47           O  
ATOM   2511  CG  GLU A 157       7.279  11.740 -12.166  1.00 96.47           C  
ATOM   2512  HG2 GLU A 157       8.240  11.290 -11.914  1.00 96.47           H  
ATOM   2513  HG3 GLU A 157       6.827  12.094 -11.240  1.00 96.47           H  
ATOM   2514  CD  GLU A 157       7.481  12.940 -13.090  1.00 96.47           C  
ATOM   2515  OE1 GLU A 157       8.547  12.982 -13.751  1.00 96.47           O  
ATOM   2516  OE2 GLU A 157       6.634  13.855 -13.057  1.00 96.47           O  
ATOM   2517  N   SER A 158       9.181  10.163 -14.512  1.00 96.30           N  
ATOM   2518  H   SER A 158       8.909  11.037 -14.940  1.00 96.30           H  
ATOM   2519  CA  SER A 158      10.599   9.795 -14.571  1.00 96.30           C  
ATOM   2520  HA  SER A 158      10.696   8.767 -14.221  1.00 96.30           H  
ATOM   2521  C   SER A 158      11.490  10.644 -13.670  1.00 96.30           C  
ATOM   2522  CB  SER A 158      11.106   9.844 -16.013  1.00 96.30           C  
ATOM   2523  HB2 SER A 158      12.157   9.555 -16.037  1.00 96.30           H  
ATOM   2524  HB3 SER A 158      10.538   9.133 -16.612  1.00 96.30           H  
ATOM   2525  O   SER A 158      12.652  10.299 -13.444  1.00 96.30           O  
ATOM   2526  OG  SER A 158      10.959  11.138 -16.571  1.00 96.30           O  
ATOM   2527  HG  SER A 158      11.376  11.791 -16.004  1.00 96.30           H  
ATOM   2528  N   THR A 159      10.970  11.757 -13.149  1.00 98.05           N  
ATOM   2529  H   THR A 159      10.026  12.014 -13.397  1.00 98.05           H  
ATOM   2530  CA  THR A 159      11.644  12.533 -12.110  1.00 98.05           C  
ATOM   2531  HA  THR A 159      12.577  12.912 -12.528  1.00 98.05           H  
ATOM   2532  C   THR A 159      11.901  11.618 -10.911  1.00 98.05           C  
ATOM   2533  CB  THR A 159      10.807  13.732 -11.655  1.00 98.05           C  
ATOM   2534  HB  THR A 159       9.882  13.377 -11.201  1.00 98.05           H  
ATOM   2535  O   THR A 159      10.964  10.950 -10.460  1.00 98.05           O  
ATOM   2536  CG2 THR A 159      11.566  14.611 -10.655  1.00 98.05           C  
ATOM   2537 HG21 THR A 159      10.998  15.524 -10.476  1.00 98.05           H  
ATOM   2538 HG22 THR A 159      11.704  14.081  -9.713  1.00 98.05           H  
ATOM   2539 HG23 THR A 159      12.535  14.888 -11.071  1.00 98.05           H  
ATOM   2540  OG1 THR A 159      10.486  14.567 -12.738  1.00 98.05           O  
ATOM   2541  HG1 THR A 159       9.788  14.129 -13.231  1.00 98.05           H  
ATOM   2542  N   PRO A 160      13.137  11.582 -10.372  1.00 97.98           N  
ATOM   2543  CA  PRO A 160      13.480  10.708  -9.262  1.00 97.98           C  
ATOM   2544  HA  PRO A 160      13.565   9.694  -9.651  1.00 97.98           H  
ATOM   2545  C   PRO A 160      12.443  10.752  -8.135  1.00 97.98           C  
ATOM   2546  CB  PRO A 160      14.861  11.167  -8.786  1.00 97.98           C  
ATOM   2547  HB2 PRO A 160      15.439  10.343  -8.369  1.00 97.98           H  
ATOM   2548  HB3 PRO A 160      14.761  11.970  -8.055  1.00 97.98           H  
ATOM   2549  O   PRO A 160      12.098  11.833  -7.655  1.00 97.98           O  
ATOM   2550  CG  PRO A 160      15.503  11.727 -10.053  1.00 97.98           C  
ATOM   2551  HG2 PRO A 160      16.241  12.495  -9.822  1.00 97.98           H  
ATOM   2552  HG3 PRO A 160      15.966  10.919 -10.618  1.00 97.98           H  
ATOM   2553  CD  PRO A 160      14.319  12.305 -10.827  1.00 97.98           C  
ATOM   2554  HD2 PRO A 160      14.212  13.363 -10.586  1.00 97.98           H  
ATOM   2555  HD3 PRO A 160      14.480  12.170 -11.896  1.00 97.98           H  
ATOM   2556  N   TRP A 161      11.980   9.569  -7.726  1.00 97.44           N  
ATOM   2557  H   TRP A 161      12.265   8.762  -8.262  1.00 97.44           H  
ATOM   2558  CA  TRP A 161      11.132   9.308  -6.557  1.00 97.44           C  
ATOM   2559  HA  TRP A 161      11.096   8.227  -6.422  1.00 97.44           H  
ATOM   2560  C   TRP A 161       9.660   9.736  -6.670  1.00 97.44           C  
ATOM   2561  CB  TRP A 161      11.851   9.860  -5.323  1.00 97.44           C  
ATOM   2562  HB2 TRP A 161      11.783  10.947  -5.300  1.00 97.44           H  
ATOM   2563  HB3 TRP A 161      11.348   9.490  -4.429  1.00 97.44           H  
ATOM   2564  O   TRP A 161       8.844   9.419  -5.810  1.00 97.44           O  
ATOM   2565  CG  TRP A 161      13.278   9.443  -5.205  1.00 97.44           C  
ATOM   2566  CD1 TRP A 161      14.355  10.241  -5.371  1.00 97.44           C  
ATOM   2567  HD1 TRP A 161      14.300  11.294  -5.602  1.00 97.44           H  
ATOM   2568  CD2 TRP A 161      13.792   8.126  -4.866  1.00 97.44           C  
ATOM   2569  CE2 TRP A 161      15.214   8.207  -4.810  1.00 97.44           C  
ATOM   2570  CE3 TRP A 161      13.192   6.891  -4.542  1.00 97.44           C  
ATOM   2571  HE3 TRP A 161      12.114   6.826  -4.519  1.00 97.44           H  
ATOM   2572  NE1 TRP A 161      15.506   9.508  -5.161  1.00 97.44           N  
ATOM   2573  HE1 TRP A 161      16.428   9.919  -5.141  1.00 97.44           H  
ATOM   2574  CH2 TRP A 161      15.377   5.931  -4.030  1.00 97.44           C  
ATOM   2575  HH2 TRP A 161      15.962   5.132  -3.600  1.00 97.44           H  
ATOM   2576  CZ2 TRP A 161      16.008   7.125  -4.412  1.00 97.44           C  
ATOM   2577  HZ2 TRP A 161      17.079   7.234  -4.324  1.00 97.44           H  
ATOM   2578  CZ3 TRP A 161      13.978   5.805  -4.119  1.00 97.44           C  
ATOM   2579  HZ3 TRP A 161      13.495   4.907  -3.763  1.00 97.44           H  
ATOM   2580  N   LYS A 162       9.272  10.390  -7.767  1.00 97.98           N  
ATOM   2581  H   LYS A 162       9.973  10.623  -8.456  1.00 97.98           H  
ATOM   2582  CA  LYS A 162       7.893  10.871  -7.964  1.00 97.98           C  
ATOM   2583  HA  LYS A 162       7.429  11.034  -6.992  1.00 97.98           H  
ATOM   2584  C   LYS A 162       6.976   9.873  -8.668  1.00 97.98           C  
ATOM   2585  CB  LYS A 162       7.929  12.207  -8.705  1.00 97.98           C  
ATOM   2586  HB2 LYS A 162       6.907  12.534  -8.897  1.00 97.98           H  
ATOM   2587  HB3 LYS A 162       8.452  12.076  -9.653  1.00 97.98           H  
ATOM   2588  O   LYS A 162       5.772  10.099  -8.717  1.00 97.98           O  
ATOM   2589  CG  LYS A 162       8.648  13.281  -7.891  1.00 97.98           C  
ATOM   2590  HG2 LYS A 162       8.186  13.346  -6.906  1.00 97.98           H  
ATOM   2591  HG3 LYS A 162       9.699  13.014  -7.778  1.00 97.98           H  
ATOM   2592  CD  LYS A 162       8.547  14.636  -8.589  1.00 97.98           C  
ATOM   2593  HD2 LYS A 162       7.513  14.979  -8.569  1.00 97.98           H  
ATOM   2594  HD3 LYS A 162       8.863  14.538  -9.628  1.00 97.98           H  
ATOM   2595  CE  LYS A 162       9.450  15.629  -7.858  1.00 97.98           C  
ATOM   2596  HE2 LYS A 162      10.461  15.223  -7.840  1.00 97.98           H  
ATOM   2597  HE3 LYS A 162       9.112  15.713  -6.825  1.00 97.98           H  
ATOM   2598  NZ  LYS A 162       9.436  16.954  -8.517  1.00 97.98           N  
ATOM   2599  HZ1 LYS A 162       9.713  16.859  -9.484  1.00 97.98           H  
ATOM   2600  HZ2 LYS A 162       8.510  17.353  -8.472  1.00 97.98           H  
ATOM   2601  HZ3 LYS A 162      10.084  17.574  -8.051  1.00 97.98           H  
ATOM   2602  N   GLY A 163       7.549   8.814  -9.240  1.00 97.61           N  
ATOM   2603  H   GLY A 163       8.551   8.724  -9.142  1.00 97.61           H  
ATOM   2604  CA  GLY A 163       6.830   7.779  -9.976  1.00 97.61           C  
ATOM   2605  HA2 GLY A 163       6.083   8.254 -10.613  1.00 97.61           H  
ATOM   2606  HA3 GLY A 163       7.531   7.253 -10.624  1.00 97.61           H  
ATOM   2607  C   GLY A 163       6.120   6.752  -9.094  1.00 97.61           C  
ATOM   2608  O   GLY A 163       6.175   6.812  -7.869  1.00 97.61           O  
ATOM   2609  N   VAL A 164       5.522   5.741  -9.725  1.00 98.12           N  
ATOM   2610  H   VAL A 164       5.499   5.772 -10.734  1.00 98.12           H  
ATOM   2611  CA  VAL A 164       5.028   4.537  -9.035  1.00 98.12           C  
ATOM   2612  HA  VAL A 164       4.534   4.848  -8.114  1.00 98.12           H  
ATOM   2613  C   VAL A 164       6.226   3.652  -8.673  1.00 98.12           C  
ATOM   2614  CB  VAL A 164       3.970   3.800  -9.875  1.00 98.12           C  
ATOM   2615  HB  VAL A 164       4.409   3.492 -10.824  1.00 98.12           H  
ATOM   2616  O   VAL A 164       6.641   2.797  -9.458  1.00 98.12           O  
ATOM   2617  CG1 VAL A 164       3.435   2.558  -9.161  1.00 98.12           C  
ATOM   2618 HG11 VAL A 164       4.242   1.860  -8.940  1.00 98.12           H  
ATOM   2619 HG12 VAL A 164       2.943   2.849  -8.232  1.00 98.12           H  
ATOM   2620 HG13 VAL A 164       2.703   2.066  -9.803  1.00 98.12           H  
ATOM   2621  CG2 VAL A 164       2.767   4.706 -10.158  1.00 98.12           C  
ATOM   2622 HG21 VAL A 164       2.046   4.187 -10.790  1.00 98.12           H  
ATOM   2623 HG22 VAL A 164       2.280   4.985  -9.224  1.00 98.12           H  
ATOM   2624 HG23 VAL A 164       3.085   5.621 -10.658  1.00 98.12           H  
ATOM   2625  N   ILE A 165       6.844   3.903  -7.517  1.00 98.00           N  
ATOM   2626  H   ILE A 165       6.455   4.643  -6.950  1.00 98.00           H  
ATOM   2627  CA  ILE A 165       8.157   3.341  -7.162  1.00 98.00           C  
ATOM   2628  HA  ILE A 165       8.660   3.046  -8.083  1.00 98.00           H  
ATOM   2629  C   ILE A 165       8.034   2.075  -6.312  1.00 98.00           C  
ATOM   2630  CB  ILE A 165       9.056   4.408  -6.483  1.00 98.00           C  
ATOM   2631  HB  ILE A 165       8.539   4.764  -5.592  1.00 98.00           H  
ATOM   2632  O   ILE A 165       7.357   2.059  -5.287  1.00 98.00           O  
ATOM   2633  CG1 ILE A 165       9.350   5.640  -7.368  1.00 98.00           C  
ATOM   2634 HG12 ILE A 165      10.107   6.253  -6.878  1.00 98.00           H  
ATOM   2635 HG13 ILE A 165       8.456   6.261  -7.420  1.00 98.00           H  
ATOM   2636  CG2 ILE A 165      10.399   3.830  -6.003  1.00 98.00           C  
ATOM   2637 HG21 ILE A 165      10.920   3.336  -6.823  1.00 98.00           H  
ATOM   2638 HG22 ILE A 165      10.224   3.130  -5.185  1.00 98.00           H  
ATOM   2639 HG23 ILE A 165      11.029   4.628  -5.609  1.00 98.00           H  
ATOM   2640  CD1 ILE A 165       9.822   5.347  -8.795  1.00 98.00           C  
ATOM   2641 HD11 ILE A 165      10.101   6.283  -9.280  1.00 98.00           H  
ATOM   2642 HD12 ILE A 165      10.683   4.680  -8.785  1.00 98.00           H  
ATOM   2643 HD13 ILE A 165       9.007   4.898  -9.362  1.00 98.00           H  
ATOM   2644  N   TRP A 166       8.813   1.056  -6.679  1.00 97.74           N  
ATOM   2645  H   TRP A 166       9.314   1.158  -7.550  1.00 97.74           H  
ATOM   2646  CA  TRP A 166       9.280   0.003  -5.777  1.00 97.74           C  
ATOM   2647  HA  TRP A 166       9.058   0.282  -4.747  1.00 97.74           H  
ATOM   2648  C   TRP A 166      10.797  -0.081  -5.945  1.00 97.74           C  
ATOM   2649  CB  TRP A 166       8.565  -1.322  -6.067  1.00 97.74           C  
ATOM   2650  HB2 TRP A 166       7.500  -1.116  -6.170  1.00 97.74           H  
ATOM   2651  HB3 TRP A 166       8.901  -1.732  -7.020  1.00 97.74           H  
ATOM   2652  O   TRP A 166      11.300  -0.840  -6.768  1.00 97.74           O  
ATOM   2653  CG  TRP A 166       8.711  -2.362  -4.996  1.00 97.74           C  
ATOM   2654  CD1 TRP A 166       9.696  -3.282  -4.879  1.00 97.74           C  
ATOM   2655  HD1 TRP A 166      10.541  -3.368  -5.546  1.00 97.74           H  
ATOM   2656  CD2 TRP A 166       7.831  -2.587  -3.855  1.00 97.74           C  
ATOM   2657  CE2 TRP A 166       8.283  -3.735  -3.143  1.00 97.74           C  
ATOM   2658  CE3 TRP A 166       6.704  -1.918  -3.337  1.00 97.74           C  
ATOM   2659  HE3 TRP A 166       6.374  -1.002  -3.804  1.00 97.74           H  
ATOM   2660  NE1 TRP A 166       9.441  -4.099  -3.792  1.00 97.74           N  
ATOM   2661  HE1 TRP A 166      10.065  -4.815  -3.450  1.00 97.74           H  
ATOM   2662  CH2 TRP A 166       6.469  -3.561  -1.548  1.00 97.74           C  
ATOM   2663  HH2 TRP A 166       5.945  -3.935  -0.681  1.00 97.74           H  
ATOM   2664  CZ2 TRP A 166       7.606  -4.230  -2.017  1.00 97.74           C  
ATOM   2665  HZ2 TRP A 166       7.938  -5.123  -1.508  1.00 97.74           H  
ATOM   2666  CZ3 TRP A 166       6.029  -2.398  -2.199  1.00 97.74           C  
ATOM   2667  HZ3 TRP A 166       5.175  -1.858  -1.817  1.00 97.74           H  
ATOM   2668  N   HIS A 167      11.527   0.758  -5.204  1.00 97.68           N  
ATOM   2669  H   HIS A 167      11.032   1.306  -4.514  1.00 97.68           H  
ATOM   2670  CA  HIS A 167      12.912   1.163  -5.457  1.00 97.68           C  
ATOM   2671  HA  HIS A 167      12.895   1.920  -6.240  1.00 97.68           H  
ATOM   2672  C   HIS A 167      13.857   0.055  -5.943  1.00 97.68           C  
ATOM   2673  CB  HIS A 167      13.477   1.812  -4.188  1.00 97.68           C  
ATOM   2674  HB2 HIS A 167      12.875   2.683  -3.931  1.00 97.68           H  
ATOM   2675  HB3 HIS A 167      13.425   1.105  -3.361  1.00 97.68           H  
ATOM   2676  O   HIS A 167      14.453   0.204  -7.004  1.00 97.68           O  
ATOM   2677  CG  HIS A 167      14.907   2.244  -4.378  1.00 97.68           C  
ATOM   2678  CD2 HIS A 167      16.009   1.748  -3.736  1.00 97.68           C  
ATOM   2679  HD2 HIS A 167      16.015   0.985  -2.972  1.00 97.68           H  
ATOM   2680  ND1 HIS A 167      15.353   3.149  -5.313  1.00 97.68           N  
ATOM   2681  HD1 HIS A 167      14.774   3.784  -5.844  1.00 97.68           H  
ATOM   2682  CE1 HIS A 167      16.692   3.211  -5.222  1.00 97.68           C  
ATOM   2683  HE1 HIS A 167      17.324   3.882  -5.785  1.00 97.68           H  
ATOM   2684  NE2 HIS A 167      17.135   2.379  -4.270  1.00 97.68           N  
ATOM   2685  N   TYR A 168      13.985  -1.061  -5.224  1.00 97.30           N  
ATOM   2686  H   TYR A 168      13.574  -1.108  -4.302  1.00 97.30           H  
ATOM   2687  CA  TYR A 168      14.919  -2.123  -5.622  1.00 97.30           C  
ATOM   2688  HA  TYR A 168      15.877  -1.660  -5.854  1.00 97.30           H  
ATOM   2689  C   TYR A 168      14.512  -2.901  -6.891  1.00 97.30           C  
ATOM   2690  CB  TYR A 168      15.138  -3.073  -4.445  1.00 97.30           C  
ATOM   2691  HB2 TYR A 168      15.815  -3.868  -4.758  1.00 97.30           H  
ATOM   2692  HB3 TYR A 168      14.172  -3.523  -4.213  1.00 97.30           H  
ATOM   2693  O   TYR A 168      15.331  -3.636  -7.432  1.00 97.30           O  
ATOM   2694  CG  TYR A 168      15.709  -2.444  -3.190  1.00 97.30           C  
ATOM   2695  CD1 TYR A 168      16.974  -1.831  -3.231  1.00 97.30           C  
ATOM   2696  HD1 TYR A 168      17.530  -1.798  -4.157  1.00 97.30           H  
ATOM   2697  CD2 TYR A 168      15.009  -2.513  -1.971  1.00 97.30           C  
ATOM   2698  HD2 TYR A 168      14.074  -3.050  -1.914  1.00 97.30           H  
ATOM   2699  CE1 TYR A 168      17.525  -1.268  -2.066  1.00 97.30           C  
ATOM   2700  HE1 TYR A 168      18.495  -0.794  -2.108  1.00 97.30           H  
ATOM   2701  CE2 TYR A 168      15.549  -1.942  -0.805  1.00 97.30           C  
ATOM   2702  HE2 TYR A 168      15.024  -2.022   0.136  1.00 97.30           H  
ATOM   2703  OH  TYR A 168      17.335  -0.760   0.274  1.00 97.30           O  
ATOM   2704  HH  TYR A 168      18.229  -0.450   0.114  1.00 97.30           H  
ATOM   2705  CZ  TYR A 168      16.809  -1.314  -0.850  1.00 97.30           C  
ATOM   2706  N   LEU A 169      13.288  -2.723  -7.401  1.00 97.33           N  
ATOM   2707  H   LEU A 169      12.668  -2.085  -6.923  1.00 97.33           H  
ATOM   2708  CA  LEU A 169      12.855  -3.242  -8.704  1.00 97.33           C  
ATOM   2709  HA  LEU A 169      13.544  -4.017  -9.042  1.00 97.33           H  
ATOM   2710  C   LEU A 169      12.874  -2.151  -9.782  1.00 97.33           C  
ATOM   2711  CB  LEU A 169      11.447  -3.856  -8.583  1.00 97.33           C  
ATOM   2712  HB2 LEU A 169      10.756  -3.089  -8.232  1.00 97.33           H  
ATOM   2713  HB3 LEU A 169      11.126  -4.159  -9.580  1.00 97.33           H  
ATOM   2714  O   LEU A 169      13.383  -2.351 -10.887  1.00 97.33           O  
ATOM   2715  CG  LEU A 169      11.333  -5.081  -7.658  1.00 97.33           C  
ATOM   2716  HG  LEU A 169      11.642  -4.816  -6.647  1.00 97.33           H  
ATOM   2717  CD1 LEU A 169       9.873  -5.539  -7.626  1.00 97.33           C  
ATOM   2718 HD11 LEU A 169       9.235  -4.738  -7.253  1.00 97.33           H  
ATOM   2719 HD12 LEU A 169       9.548  -5.817  -8.629  1.00 97.33           H  
ATOM   2720 HD13 LEU A 169       9.771  -6.404  -6.970  1.00 97.33           H  
ATOM   2721  CD2 LEU A 169      12.196  -6.251  -8.125  1.00 97.33           C  
ATOM   2722 HD21 LEU A 169      12.023  -7.115  -7.483  1.00 97.33           H  
ATOM   2723 HD22 LEU A 169      11.947  -6.515  -9.153  1.00 97.33           H  
ATOM   2724 HD23 LEU A 169      13.251  -5.988  -8.058  1.00 97.33           H  
ATOM   2725  N   THR A 170      12.308  -0.983  -9.481  1.00 97.03           N  
ATOM   2726  H   THR A 170      11.911  -0.857  -8.560  1.00 97.03           H  
ATOM   2727  CA  THR A 170      12.109   0.084 -10.468  1.00 97.03           C  
ATOM   2728  HA  THR A 170      11.913  -0.369 -11.440  1.00 97.03           H  
ATOM   2729  C   THR A 170      13.341   0.972 -10.636  1.00 97.03           C  
ATOM   2730  CB  THR A 170      10.878   0.933 -10.116  1.00 97.03           C  
ATOM   2731  HB  THR A 170      10.777   1.698 -10.885  1.00 97.03           H  
ATOM   2732  O   THR A 170      13.600   1.472 -11.733  1.00 97.03           O  
ATOM   2733  CG2 THR A 170       9.591   0.106 -10.093  1.00 97.03           C  
ATOM   2734 HG21 THR A 170       9.628  -0.644  -9.302  1.00 97.03           H  
ATOM   2735 HG22 THR A 170       9.450  -0.382 -11.057  1.00 97.03           H  
ATOM   2736 HG23 THR A 170       8.746   0.771  -9.911  1.00 97.03           H  
ATOM   2737  OG1 THR A 170      11.005   1.545  -8.851  1.00 97.03           O  
ATOM   2738  HG1 THR A 170      11.502   2.357  -8.973  1.00 97.03           H  
ATOM   2739  N   GLY A 171      14.145   1.141  -9.590  1.00 97.07           N  
ATOM   2740  H   GLY A 171      13.947   0.616  -8.750  1.00 97.07           H  
ATOM   2741  CA  GLY A 171      15.037   2.287  -9.438  1.00 97.07           C  
ATOM   2742  HA2 GLY A 171      15.613   2.431 -10.352  1.00 97.07           H  
ATOM   2743  HA3 GLY A 171      15.728   2.094  -8.618  1.00 97.07           H  
ATOM   2744  C   GLY A 171      14.249   3.571  -9.129  1.00 97.07           C  
ATOM   2745  O   GLY A 171      13.022   3.533  -9.012  1.00 97.07           O  
ATOM   2746  N   PRO A 172      14.932   4.718  -8.987  1.00 96.36           N  
ATOM   2747  CA  PRO A 172      14.291   5.972  -8.592  1.00 96.36           C  
ATOM   2748  HA  PRO A 172      13.581   5.794  -7.785  1.00 96.36           H  
ATOM   2749  C   PRO A 172      13.537   6.676  -9.730  1.00 96.36           C  
ATOM   2750  CB  PRO A 172      15.440   6.829  -8.058  1.00 96.36           C  
ATOM   2751  HB2 PRO A 172      15.594   6.587  -7.006  1.00 96.36           H  
ATOM   2752  HB3 PRO A 172      15.259   7.897  -8.178  1.00 96.36           H  
ATOM   2753  O   PRO A 172      12.666   7.486  -9.456  1.00 96.36           O  
ATOM   2754  CG  PRO A 172      16.657   6.352  -8.851  1.00 96.36           C  
ATOM   2755  HG2 PRO A 172      16.690   6.850  -9.821  1.00 96.36           H  
ATOM   2756  HG3 PRO A 172      17.586   6.519  -8.305  1.00 96.36           H  
ATOM   2757  CD  PRO A 172      16.381   4.864  -9.049  1.00 96.36           C  
ATOM   2758  HD2 PRO A 172      16.775   4.533 -10.010  1.00 96.36           H  
ATOM   2759  HD3 PRO A 172      16.838   4.298  -8.237  1.00 96.36           H  
ATOM   2760  N   THR A 173      13.861   6.404 -10.995  1.00 97.08           N  
ATOM   2761  H   THR A 173      14.611   5.750 -11.171  1.00 97.08           H  
ATOM   2762  CA  THR A 173      13.408   7.195 -12.161  1.00 97.08           C  
ATOM   2763  HA  THR A 173      12.882   8.088 -11.826  1.00 97.08           H  
ATOM   2764  C   THR A 173      12.440   6.455 -13.083  1.00 97.08           C  
ATOM   2765  CB  THR A 173      14.617   7.648 -12.990  1.00 97.08           C  
ATOM   2766  HB  THR A 173      14.286   8.103 -13.924  1.00 97.08           H  
ATOM   2767  O   THR A 173      12.152   6.920 -14.182  1.00 97.08           O  
ATOM   2768  CG2 THR A 173      15.470   8.671 -12.247  1.00 97.08           C  
ATOM   2769 HG21 THR A 173      15.796   8.285 -11.281  1.00 97.08           H  
ATOM   2770 HG22 THR A 173      16.339   8.937 -12.849  1.00 97.08           H  
ATOM   2771 HG23 THR A 173      14.868   9.566 -12.092  1.00 97.08           H  
ATOM   2772  OG1 THR A 173      15.438   6.534 -13.280  1.00 97.08           O  
ATOM   2773  HG1 THR A 173      16.064   6.830 -13.945  1.00 97.08           H  
ATOM   2774  N   ARG A 174      11.963   5.271 -12.691  1.00 95.46           N  
ATOM   2775  H   ARG A 174      12.151   4.973 -11.745  1.00 95.46           H  
ATOM   2776  CA  ARG A 174      11.006   4.491 -13.485  1.00 95.46           C  
ATOM   2777  HA  ARG A 174      10.635   5.103 -14.307  1.00 95.46           H  
ATOM   2778  C   ARG A 174       9.813   4.131 -12.627  1.00 95.46           C  
ATOM   2779  CB  ARG A 174      11.644   3.224 -14.068  1.00 95.46           C  
ATOM   2780  HB2 ARG A 174      10.888   2.690 -14.643  1.00 95.46           H  
ATOM   2781  HB3 ARG A 174      11.950   2.582 -13.242  1.00 95.46           H  
ATOM   2782  O   ARG A 174       9.977   3.791 -11.462  1.00 95.46           O  
ATOM   2783  CG  ARG A 174      12.845   3.510 -14.986  1.00 95.46           C  
ATOM   2784  HG2 ARG A 174      12.527   4.170 -15.793  1.00 95.46           H  
ATOM   2785  HG3 ARG A 174      13.634   4.008 -14.422  1.00 95.46           H  
ATOM   2786  CD  ARG A 174      13.407   2.217 -15.593  1.00 95.46           C  
ATOM   2787  HD2 ARG A 174      12.616   1.715 -16.150  1.00 95.46           H  
ATOM   2788  HD3 ARG A 174      14.207   2.484 -16.283  1.00 95.46           H  
ATOM   2789  NE  ARG A 174      13.935   1.320 -14.550  1.00 95.46           N  
ATOM   2790  HE  ARG A 174      13.818   1.623 -13.594  1.00 95.46           H  
ATOM   2791  NH1 ARG A 174      14.725  -0.372 -15.888  1.00 95.46           N  
ATOM   2792 HH11 ARG A 174      14.321   0.087 -16.691  1.00 95.46           H  
ATOM   2793 HH12 ARG A 174      15.235  -1.236 -16.001  1.00 95.46           H  
ATOM   2794  NH2 ARG A 174      14.972  -0.475 -13.661  1.00 95.46           N  
ATOM   2795 HH21 ARG A 174      15.494  -1.338 -13.726  1.00 95.46           H  
ATOM   2796 HH22 ARG A 174      14.778  -0.077 -12.754  1.00 95.46           H  
ATOM   2797  CZ  ARG A 174      14.547   0.165 -14.712  1.00 95.46           C  
ATOM   2798  N   SER A 175       8.639   4.136 -13.237  1.00 96.57           N  
ATOM   2799  H   SER A 175       8.601   4.418 -14.206  1.00 96.57           H  
ATOM   2800  CA  SER A 175       7.415   3.653 -12.610  1.00 96.57           C  
ATOM   2801  HA  SER A 175       7.483   3.793 -11.531  1.00 96.57           H  
ATOM   2802  C   SER A 175       7.211   2.163 -12.889  1.00 96.57           C  
ATOM   2803  CB  SER A 175       6.229   4.478 -13.107  1.00 96.57           C  
ATOM   2804  HB2 SER A 175       6.221   4.499 -14.197  1.00 96.57           H  
ATOM   2805  HB3 SER A 175       5.302   4.019 -12.766  1.00 96.57           H  
ATOM   2806  O   SER A 175       7.516   1.682 -13.985  1.00 96.57           O  
ATOM   2807  OG  SER A 175       6.302   5.798 -12.597  1.00 96.57           O  
ATOM   2808  HG  SER A 175       7.023   6.293 -12.994  1.00 96.57           H  
ATOM   2809  N   ALA A 176       6.663   1.428 -11.922  1.00 96.88           N  
ATOM   2810  H   ALA A 176       6.474   1.866 -11.031  1.00 96.88           H  
ATOM   2811  CA  ALA A 176       6.063   0.128 -12.189  1.00 96.88           C  
ATOM   2812  HA  ALA A 176       6.821  -0.524 -12.625  1.00 96.88           H  
ATOM   2813  C   ALA A 176       4.925   0.297 -13.208  1.00 96.88           C  
ATOM   2814  CB  ALA A 176       5.582  -0.499 -10.877  1.00 96.88           C  
ATOM   2815  HB1 ALA A 176       5.154  -1.483 -11.070  1.00 96.88           H  
ATOM   2816  HB2 ALA A 176       6.416  -0.601 -10.183  1.00 96.88           H  
ATOM   2817  HB3 ALA A 176       4.819   0.138 -10.427  1.00 96.88           H  
ATOM   2818  O   ALA A 176       4.173   1.272 -13.166  1.00 96.88           O  
ATOM   2819  N   ARG A 177       4.806  -0.644 -14.149  1.00 95.79           N  
ATOM   2820  H   ARG A 177       5.390  -1.465 -14.078  1.00 95.79           H  
ATOM   2821  CA  ARG A 177       3.797  -0.571 -15.217  1.00 95.79           C  
ATOM   2822  HA  ARG A 177       3.731   0.459 -15.568  1.00 95.79           H  
ATOM   2823  C   ARG A 177       2.406  -0.939 -14.710  1.00 95.79           C  
ATOM   2824  CB  ARG A 177       4.233  -1.475 -16.375  1.00 95.79           C  
ATOM   2825  HB2 ARG A 177       5.232  -1.180 -16.697  1.00 95.79           H  
ATOM   2826  HB3 ARG A 177       4.264  -2.511 -16.038  1.00 95.79           H  
ATOM   2827  O   ARG A 177       1.410  -0.434 -15.219  1.00 95.79           O  
ATOM   2828  CG  ARG A 177       3.269  -1.353 -17.560  1.00 95.79           C  
ATOM   2829  HG2 ARG A 177       3.216  -0.313 -17.884  1.00 95.79           H  
ATOM   2830  HG3 ARG A 177       2.275  -1.691 -17.269  1.00 95.79           H  
ATOM   2831  CD  ARG A 177       3.737  -2.226 -18.715  1.00 95.79           C  
ATOM   2832  HD2 ARG A 177       3.800  -3.255 -18.363  1.00 95.79           H  
ATOM   2833  HD3 ARG A 177       4.724  -1.895 -19.037  1.00 95.79           H  
ATOM   2834  NE  ARG A 177       2.790  -2.143 -19.838  1.00 95.79           N  
ATOM   2835  HE  ARG A 177       2.013  -1.506 -19.729  1.00 95.79           H  
ATOM   2836  NH1 ARG A 177       3.775  -3.758 -21.111  1.00 95.79           N  
ATOM   2837 HH11 ARG A 177       4.227  -4.064 -20.262  1.00 95.79           H  
ATOM   2838 HH12 ARG A 177       3.711  -4.392 -21.895  1.00 95.79           H  
ATOM   2839  NH2 ARG A 177       1.983  -2.671 -21.898  1.00 95.79           N  
ATOM   2840 HH21 ARG A 177       1.240  -1.998 -21.771  1.00 95.79           H  
ATOM   2841 HH22 ARG A 177       2.016  -3.223 -22.743  1.00 95.79           H  
ATOM   2842  CZ  ARG A 177       2.855  -2.850 -20.946  1.00 95.79           C  
ATOM   2843  N   PHE A 178       2.364  -1.828 -13.729  1.00 97.08           N  
ATOM   2844  H   PHE A 178       3.243  -2.167 -13.366  1.00 97.08           H  
ATOM   2845  CA  PHE A 178       1.159  -2.296 -13.068  1.00 97.08           C  
ATOM   2846  HA  PHE A 178       0.354  -1.572 -13.191  1.00 97.08           H  
ATOM   2847  C   PHE A 178       1.453  -2.452 -11.583  1.00 97.08           C  
ATOM   2848  CB  PHE A 178       0.731  -3.632 -13.684  1.00 97.08           C  
ATOM   2849  HB2 PHE A 178       1.590  -4.303 -13.709  1.00 97.08           H  
ATOM   2850  HB3 PHE A 178       0.412  -3.464 -14.713  1.00 97.08           H  
ATOM   2851  O   PHE A 178       2.522  -2.954 -11.222  1.00 97.08           O  
ATOM   2852  CG  PHE A 178      -0.376  -4.333 -12.930  1.00 97.08           C  
ATOM   2853  CD1 PHE A 178      -0.064  -5.333 -11.986  1.00 97.08           C  
ATOM   2854  HD1 PHE A 178       0.964  -5.603 -11.797  1.00 97.08           H  
ATOM   2855  CD2 PHE A 178      -1.715  -3.969 -13.151  1.00 97.08           C  
ATOM   2856  HD2 PHE A 178      -1.960  -3.190 -13.857  1.00 97.08           H  
ATOM   2857  CE1 PHE A 178      -1.095  -5.978 -11.283  1.00 97.08           C  
ATOM   2858  HE1 PHE A 178      -0.864  -6.747 -10.562  1.00 97.08           H  
ATOM   2859  CE2 PHE A 178      -2.743  -4.613 -12.442  1.00 97.08           C  
ATOM   2860  HE2 PHE A 178      -3.774  -4.328 -12.595  1.00 97.08           H  
ATOM   2861  CZ  PHE A 178      -2.435  -5.622 -11.514  1.00 97.08           C  
ATOM   2862  HZ  PHE A 178      -3.229  -6.109 -10.969  1.00 97.08           H  
ATOM   2863  N   THR A 179       0.500  -2.042 -10.753  1.00 96.66           N  
ATOM   2864  H   THR A 179      -0.349  -1.637 -11.121  1.00 96.66           H  
ATOM   2865  CA  THR A 179       0.491  -2.301  -9.319  1.00 96.66           C  
ATOM   2866  HA  THR A 179       1.106  -3.183  -9.136  1.00 96.66           H  
ATOM   2867  C   THR A 179      -0.937  -2.610  -8.880  1.00 96.66           C  
ATOM   2868  CB  THR A 179       1.085  -1.143  -8.497  1.00 96.66           C  
ATOM   2869  HB  THR A 179       1.148  -1.445  -7.452  1.00 96.66           H  
ATOM   2870  O   THR A 179      -1.894  -2.038  -9.397  1.00 96.66           O  
ATOM   2871  CG2 THR A 179       2.473  -0.738  -8.990  1.00 96.66           C  
ATOM   2872 HG21 THR A 179       2.396  -0.274  -9.973  1.00 96.66           H  
ATOM   2873 HG22 THR A 179       3.122  -1.610  -9.070  1.00 96.66           H  
ATOM   2874 HG23 THR A 179       2.913  -0.020  -8.298  1.00 96.66           H  
ATOM   2875  OG1 THR A 179       0.292   0.013  -8.600  1.00 96.66           O  
ATOM   2876  HG1 THR A 179       0.669   0.713  -8.063  1.00 96.66           H  
ATOM   2877  N   GLU A 180      -1.092  -3.523  -7.930  1.00 97.14           N  
ATOM   2878  H   GLU A 180      -0.281  -4.033  -7.611  1.00 97.14           H  
ATOM   2879  CA  GLU A 180      -2.378  -3.810  -7.292  1.00 97.14           C  
ATOM   2880  HA  GLU A 180      -3.027  -2.938  -7.371  1.00 97.14           H  
ATOM   2881  C   GLU A 180      -2.132  -4.108  -5.820  1.00 97.14           C  
ATOM   2882  CB  GLU A 180      -3.072  -4.988  -7.992  1.00 97.14           C  
ATOM   2883  HB2 GLU A 180      -3.239  -4.716  -9.035  1.00 97.14           H  
ATOM   2884  HB3 GLU A 180      -2.419  -5.859  -7.960  1.00 97.14           H  
ATOM   2885  O   GLU A 180      -1.263  -4.912  -5.492  1.00 97.14           O  
ATOM   2886  CG  GLU A 180      -4.423  -5.362  -7.368  1.00 97.14           C  
ATOM   2887  HG2 GLU A 180      -5.100  -4.510  -7.436  1.00 97.14           H  
ATOM   2888  HG3 GLU A 180      -4.288  -5.604  -6.314  1.00 97.14           H  
ATOM   2889  CD  GLU A 180      -5.019  -6.580  -8.084  1.00 97.14           C  
ATOM   2890  OE1 GLU A 180      -4.704  -7.722  -7.652  1.00 97.14           O  
ATOM   2891  OE2 GLU A 180      -5.759  -6.378  -9.067  1.00 97.14           O  
ATOM   2892  N   MET A 181      -2.902  -3.483  -4.931  1.00 94.86           N  
ATOM   2893  H   MET A 181      -3.629  -2.869  -5.270  1.00 94.86           H  
ATOM   2894  CA  MET A 181      -2.887  -3.778  -3.501  1.00 94.86           C  
ATOM   2895  HA  MET A 181      -2.096  -4.493  -3.274  1.00 94.86           H  
ATOM   2896  C   MET A 181      -4.220  -4.391  -3.098  1.00 94.86           C  
ATOM   2897  CB  MET A 181      -2.632  -2.514  -2.679  1.00 94.86           C  
ATOM   2898  HB2 MET A 181      -3.410  -1.780  -2.889  1.00 94.86           H  
ATOM   2899  HB3 MET A 181      -2.687  -2.778  -1.623  1.00 94.86           H  
ATOM   2900  O   MET A 181      -5.276  -3.827  -3.375  1.00 94.86           O  
ATOM   2901  CG  MET A 181      -1.271  -1.881  -2.964  1.00 94.86           C  
ATOM   2902  HG2 MET A 181      -0.481  -2.615  -2.807  1.00 94.86           H  
ATOM   2903  HG3 MET A 181      -1.240  -1.570  -4.009  1.00 94.86           H  
ATOM   2904  SD  MET A 181      -0.945  -0.428  -1.939  1.00 94.86           S  
ATOM   2905  CE  MET A 181      -0.722  -1.178  -0.303  1.00 94.86           C  
ATOM   2906  HE1 MET A 181      -1.653  -1.639   0.028  1.00 94.86           H  
ATOM   2907  HE2 MET A 181      -0.440  -0.407   0.414  1.00 94.86           H  
ATOM   2908  HE3 MET A 181       0.066  -1.930  -0.351  1.00 94.86           H  
ATOM   2909  N   LYS A 182      -4.173  -5.526  -2.405  1.00 88.65           N  
ATOM   2910  H   LYS A 182      -3.269  -5.950  -2.248  1.00 88.65           H  
ATOM   2911  CA  LYS A 182      -5.363  -6.243  -1.943  1.00 88.65           C  
ATOM   2912  HA  LYS A 182      -6.178  -5.525  -1.853  1.00 88.65           H  
ATOM   2913  C   LYS A 182      -5.145  -6.841  -0.569  1.00 88.65           C  
ATOM   2914  CB  LYS A 182      -5.794  -7.286  -2.987  1.00 88.65           C  
ATOM   2915  HB2 LYS A 182      -6.040  -6.746  -3.901  1.00 88.65           H  
ATOM   2916  HB3 LYS A 182      -6.700  -7.788  -2.647  1.00 88.65           H  
ATOM   2917  O   LYS A 182      -4.040  -7.252  -0.216  1.00 88.65           O  
ATOM   2918  CG  LYS A 182      -4.718  -8.342  -3.300  1.00 88.65           C  
ATOM   2919  HG2 LYS A 182      -3.761  -7.847  -3.461  1.00 88.65           H  
ATOM   2920  HG3 LYS A 182      -4.623  -9.036  -2.465  1.00 88.65           H  
ATOM   2921  CD  LYS A 182      -5.068  -9.112  -4.580  1.00 88.65           C  
ATOM   2922  HD2 LYS A 182      -5.400  -8.393  -5.329  1.00 88.65           H  
ATOM   2923  HD3 LYS A 182      -5.880  -9.815  -4.395  1.00 88.65           H  
ATOM   2924  CE  LYS A 182      -3.829  -9.841  -5.114  1.00 88.65           C  
ATOM   2925  HE2 LYS A 182      -2.963  -9.200  -4.950  1.00 88.65           H  
ATOM   2926  HE3 LYS A 182      -3.685 -10.771  -4.563  1.00 88.65           H  
ATOM   2927  NZ  LYS A 182      -3.931 -10.105  -6.568  1.00 88.65           N  
ATOM   2928  HZ1 LYS A 182      -4.105  -9.234  -7.050  1.00 88.65           H  
ATOM   2929  HZ2 LYS A 182      -4.710 -10.703  -6.804  1.00 88.65           H  
ATOM   2930  HZ3 LYS A 182      -3.066 -10.481  -6.927  1.00 88.65           H  
ATOM   2931  N   ILE A 183      -6.217  -6.895   0.206  1.00 86.70           N  
ATOM   2932  H   ILE A 183      -7.107  -6.620  -0.185  1.00 86.70           H  
ATOM   2933  CA  ILE A 183      -6.212  -7.432   1.562  1.00 86.70           C  
ATOM   2934  HA  ILE A 183      -5.198  -7.755   1.799  1.00 86.70           H  
ATOM   2935  C   ILE A 183      -7.091  -8.674   1.634  1.00 86.70           C  
ATOM   2936  CB  ILE A 183      -6.596  -6.358   2.600  1.00 86.70           C  
ATOM   2937  HB  ILE A 183      -6.580  -6.829   3.583  1.00 86.70           H  
ATOM   2938  O   ILE A 183      -8.076  -8.785   0.909  1.00 86.70           O  
ATOM   2939  CG1 ILE A 183      -8.017  -5.796   2.362  1.00 86.70           C  
ATOM   2940 HG12 ILE A 183      -8.728  -6.621   2.360  1.00 86.70           H  
ATOM   2941 HG13 ILE A 183      -8.065  -5.305   1.390  1.00 86.70           H  
ATOM   2942  CG2 ILE A 183      -5.525  -5.254   2.603  1.00 86.70           C  
ATOM   2943 HG21 ILE A 183      -5.715  -4.556   3.419  1.00 86.70           H  
ATOM   2944 HG22 ILE A 183      -4.539  -5.693   2.753  1.00 86.70           H  
ATOM   2945 HG23 ILE A 183      -5.537  -4.703   1.662  1.00 86.70           H  
ATOM   2946  CD1 ILE A 183      -8.483  -4.802   3.432  1.00 86.70           C  
ATOM   2947 HD11 ILE A 183      -9.534  -4.565   3.264  1.00 86.70           H  
ATOM   2948 HD12 ILE A 183      -7.908  -3.878   3.375  1.00 86.70           H  
ATOM   2949 HD13 ILE A 183      -8.374  -5.241   4.424  1.00 86.70           H  
ATOM   2950  N   ARG A 184      -6.737  -9.607   2.516  1.00 82.19           N  
ATOM   2951  H   ARG A 184      -5.896  -9.450   3.052  1.00 82.19           H  
ATOM   2952  CA  ARG A 184      -7.543 -10.799   2.807  1.00 82.19           C  
ATOM   2953  HA  ARG A 184      -8.574 -10.611   2.505  1.00 82.19           H  
ATOM   2954  C   ARG A 184      -7.545 -11.054   4.306  1.00 82.19           C  
ATOM   2955  CB  ARG A 184      -7.011 -11.987   1.983  1.00 82.19           C  
ATOM   2956  HB2 ARG A 184      -7.051 -11.717   0.927  1.00 82.19           H  
ATOM   2957  HB3 ARG A 184      -5.968 -12.170   2.244  1.00 82.19           H  
ATOM   2958  O   ARG A 184      -6.491 -10.973   4.931  1.00 82.19           O  
ATOM   2959  CG  ARG A 184      -7.825 -13.276   2.184  1.00 82.19           C  
ATOM   2960  HG2 ARG A 184      -8.873 -13.070   1.966  1.00 82.19           H  
ATOM   2961  HG3 ARG A 184      -7.749 -13.603   3.221  1.00 82.19           H  
ATOM   2962  CD  ARG A 184      -7.359 -14.428   1.281  1.00 82.19           C  
ATOM   2963  HD2 ARG A 184      -8.030 -15.272   1.443  1.00 82.19           H  
ATOM   2964  HD3 ARG A 184      -7.442 -14.115   0.241  1.00 82.19           H  
ATOM   2965  NE  ARG A 184      -5.972 -14.840   1.575  1.00 82.19           N  
ATOM   2966  HE  ARG A 184      -5.501 -14.344   2.319  1.00 82.19           H  
ATOM   2967  NH1 ARG A 184      -5.838 -16.635   0.161  1.00 82.19           N  
ATOM   2968 HH11 ARG A 184      -6.806 -16.492  -0.087  1.00 82.19           H  
ATOM   2969 HH12 ARG A 184      -5.334 -17.425  -0.215  1.00 82.19           H  
ATOM   2970  NH2 ARG A 184      -4.055 -16.054   1.385  1.00 82.19           N  
ATOM   2971 HH21 ARG A 184      -3.569 -15.404   1.986  1.00 82.19           H  
ATOM   2972 HH22 ARG A 184      -3.546 -16.830   0.986  1.00 82.19           H  
ATOM   2973  CZ  ARG A 184      -5.297 -15.840   1.042  1.00 82.19           C  
ATOM   2974  N   GLU A 185      -8.698 -11.367   4.878  1.00 81.34           N  
ATOM   2975  H   GLU A 185      -9.539 -11.417   4.320  1.00 81.34           H  
ATOM   2976  CA  GLU A 185      -8.797 -11.771   6.285  1.00 81.34           C  
ATOM   2977  HA  GLU A 185      -8.395 -10.971   6.907  1.00 81.34           H  
ATOM   2978  C   GLU A 185      -7.953 -13.030   6.554  1.00 81.34           C  
ATOM   2979  CB  GLU A 185     -10.270 -11.969   6.675  1.00 81.34           C  
ATOM   2980  HB2 GLU A 185     -10.758 -12.622   5.951  1.00 81.34           H  
ATOM   2981  HB3 GLU A 185     -10.312 -12.431   7.662  1.00 81.34           H  
ATOM   2982  O   GLU A 185      -7.794 -13.887   5.683  1.00 81.34           O  
ATOM   2983  CG  GLU A 185     -10.982 -10.609   6.733  1.00 81.34           C  
ATOM   2984  HG2 GLU A 185     -10.891 -10.110   5.769  1.00 81.34           H  
ATOM   2985  HG3 GLU A 185     -10.468 -10.024   7.496  1.00 81.34           H  
ATOM   2986  CD  GLU A 185     -12.459 -10.674   7.121  1.00 81.34           C  
ATOM   2987  OE1 GLU A 185     -13.099  -9.604   7.258  1.00 81.34           O  
ATOM   2988  OE2 GLU A 185     -12.963 -11.765   7.435  1.00 81.34           O  
ATOM   2989  N   THR A 186      -7.335 -13.115   7.734  1.00 75.10           N  
ATOM   2990  H   THR A 186      -7.417 -12.340   8.376  1.00 75.10           H  
ATOM   2991  CA  THR A 186      -6.464 -14.244   8.125  1.00 75.10           C  
ATOM   2992  HA  THR A 186      -6.366 -14.941   7.292  1.00 75.10           H  
ATOM   2993  C   THR A 186      -7.010 -15.066   9.284  1.00 75.10           C  
ATOM   2994  CB  THR A 186      -5.053 -13.772   8.505  1.00 75.10           C  
ATOM   2995  HB  THR A 186      -4.470 -14.620   8.864  1.00 75.10           H  
ATOM   2996  O   THR A 186      -6.423 -16.091   9.612  1.00 75.10           O  
ATOM   2997  CG2 THR A 186      -4.305 -13.172   7.323  1.00 75.10           C  
ATOM   2998 HG21 THR A 186      -3.390 -12.700   7.680  1.00 75.10           H  
ATOM   2999 HG22 THR A 186      -4.926 -12.429   6.822  1.00 75.10           H  
ATOM   3000 HG23 THR A 186      -4.046 -13.969   6.626  1.00 75.10           H  
ATOM   3001  OG1 THR A 186      -5.113 -12.811   9.535  1.00 75.10           O  
ATOM   3002  HG1 THR A 186      -5.482 -13.264  10.296  1.00 75.10           H  
ATOM   3003  N   GLU A 187      -8.076 -14.609   9.940  1.00 65.60           N  
ATOM   3004  H   GLU A 187      -8.613 -13.864   9.520  1.00 65.60           H  
ATOM   3005  CA  GLU A 187      -8.769 -15.387  10.971  1.00 65.60           C  
ATOM   3006  HA  GLU A 187      -8.125 -16.216  11.264  1.00 65.60           H  
ATOM   3007  C   GLU A 187     -10.069 -15.967  10.383  1.00 65.60           C  
ATOM   3008  CB  GLU A 187      -9.000 -14.551  12.245  1.00 65.60           C  
ATOM   3009  HB2 GLU A 187      -9.464 -13.600  11.984  1.00 65.60           H  
ATOM   3010  HB3 GLU A 187      -9.667 -15.103  12.907  1.00 65.60           H  
ATOM   3011  O   GLU A 187     -10.689 -15.271   9.575  1.00 65.60           O  
ATOM   3012  CG  GLU A 187      -7.668 -14.305  12.984  1.00 65.60           C  
ATOM   3013  HG2 GLU A 187      -7.017 -13.709  12.345  1.00 65.60           H  
ATOM   3014  HG3 GLU A 187      -7.178 -15.265  13.146  1.00 65.60           H  
ATOM   3015  CD  GLU A 187      -7.794 -13.593  14.343  1.00 65.60           C  
ATOM   3016  OE1 GLU A 187      -6.741 -13.471  15.028  1.00 65.60           O  
ATOM   3017  OE2 GLU A 187      -8.871 -13.047  14.660  1.00 65.60           O  
ATOM   3018  N   PRO A 188     -10.444 -17.215  10.734  1.00 51.66           N  
ATOM   3019  CA  PRO A 188     -11.698 -17.845  10.308  1.00 51.66           C  
ATOM   3020  HA  PRO A 188     -11.696 -17.930   9.222  1.00 51.66           H  
ATOM   3021  C   PRO A 188     -12.966 -17.079  10.714  1.00 51.66           C  
ATOM   3022  CB  PRO A 188     -11.707 -19.247  10.931  1.00 51.66           C  
ATOM   3023  HB2 PRO A 188     -12.275 -19.234  11.861  1.00 51.66           H  
ATOM   3024  HB3 PRO A 188     -12.124 -19.985  10.247  1.00 51.66           H  
ATOM   3025  O   PRO A 188     -12.947 -16.390  11.763  1.00 51.66           O  
ATOM   3026  CG  PRO A 188     -10.244 -19.529  11.247  1.00 51.66           C  
ATOM   3027  HG2 PRO A 188      -9.754 -19.937  10.363  1.00 51.66           H  
ATOM   3028  HG3 PRO A 188     -10.134 -20.205  12.095  1.00 51.66           H  
ATOM   3029  CD  PRO A 188      -9.679 -18.148  11.548  1.00 51.66           C  
ATOM   3030  HD2 PRO A 188      -8.619 -18.149  11.294  1.00 51.66           H  
ATOM   3031  HD3 PRO A 188      -9.823 -17.908  12.601  1.00 51.66           H  
ATOM   3032  OXT PRO A 188     -13.966 -17.263   9.989  1.00 51.66           O  
TER    3033      PRO A 188                                                       
END   
