# Supplementary material for: Nuclear genome of Bulinus truncatus, an intermediate host of the carcinogenic human blood fluke Schistosoma haematobium
Source: Nat Commun. 2022 Feb 21;13:977. doi: 10.1038/s41467-022-28634-9 (PMC8861042; doi:10.1038/s41467-022-28634-9)
Supplement: Supplementary file 6 — Supplementary Data 3 [file 41467_2022_28634_MOESM6_ESM.zip › Supplementary_Data_3/bglb000204-pb.mature.pep.pdb]

ATOM      1  N   SER A   1      44.173  -1.393   4.718  1.00 60.87           N  
ATOM      2  H   SER A   1      44.604  -1.266   3.813  1.00 60.87           H  
ATOM      3  H2  SER A   1      44.563  -0.725   5.367  1.00 60.87           H  
ATOM      4  H3  SER A   1      44.338  -2.340   5.029  1.00 60.87           H  
ATOM      5  CA  SER A   1      42.734  -1.142   4.587  1.00 60.87           C  
ATOM      6  HA  SER A   1      42.216  -1.395   5.512  1.00 60.87           H  
ATOM      7  C   SER A   1      42.183  -1.936   3.443  1.00 60.87           C  
ATOM      8  CB  SER A   1      42.494   0.291   4.248  1.00 60.87           C  
ATOM      9  HB2 SER A   1      42.808   0.461   3.218  1.00 60.87           H  
ATOM     10  HB3 SER A   1      41.429   0.482   4.377  1.00 60.87           H  
ATOM     11  O   SER A   1      42.869  -2.057   2.433  1.00 60.87           O  
ATOM     12  OG  SER A   1      43.252   1.140   5.074  1.00 60.87           O  
ATOM     13  HG  SER A   1      43.102   2.033   4.755  1.00 60.87           H  
ATOM     14  N   GLU A   2      40.986  -2.472   3.598  1.00 73.78           N  
ATOM     15  H   GLU A   2      40.419  -2.277   4.411  1.00 73.78           H  
ATOM     16  CA  GLU A   2      40.506  -3.510   2.702  1.00 73.78           C  
ATOM     17  HA  GLU A   2      41.145  -3.575   1.821  1.00 73.78           H  
ATOM     18  C   GLU A   2      39.102  -3.163   2.230  1.00 73.78           C  
ATOM     19  CB  GLU A   2      40.613  -4.849   3.438  1.00 73.78           C  
ATOM     20  HB2 GLU A   2      39.856  -4.896   4.220  1.00 73.78           H  
ATOM     21  HB3 GLU A   2      41.595  -4.885   3.909  1.00 73.78           H  
ATOM     22  O   GLU A   2      38.248  -2.748   3.022  1.00 73.78           O  
ATOM     23  CG  GLU A   2      40.490  -6.065   2.511  1.00 73.78           C  
ATOM     24  HG2 GLU A   2      41.192  -5.945   1.685  1.00 73.78           H  
ATOM     25  HG3 GLU A   2      39.480  -6.089   2.102  1.00 73.78           H  
ATOM     26  CD  GLU A   2      40.783  -7.388   3.240  1.00 73.78           C  
ATOM     27  OE1 GLU A   2      40.703  -8.439   2.569  1.00 73.78           O  
ATOM     28  OE2 GLU A   2      41.088  -7.338   4.454  1.00 73.78           O  
ATOM     29  N   LEU A   3      38.894  -3.297   0.924  1.00 86.57           N  
ATOM     30  H   LEU A   3      39.644  -3.659   0.352  1.00 86.57           H  
ATOM     31  CA  LEU A   3      37.559  -3.382   0.372  1.00 86.57           C  
ATOM     32  HA  LEU A   3      36.948  -2.566   0.757  1.00 86.57           H  
ATOM     33  C   LEU A   3      36.984  -4.718   0.830  1.00 86.57           C  
ATOM     34  CB  LEU A   3      37.658  -3.297  -1.155  1.00 86.57           C  
ATOM     35  HB2 LEU A   3      38.265  -4.126  -1.517  1.00 86.57           H  
ATOM     36  HB3 LEU A   3      38.159  -2.368  -1.429  1.00 86.57           H  
ATOM     37  O   LEU A   3      37.448  -5.770   0.398  1.00 86.57           O  
ATOM     38  CG  LEU A   3      36.282  -3.350  -1.834  1.00 86.57           C  
ATOM     39  HG  LEU A   3      35.741  -4.251  -1.545  1.00 86.57           H  
ATOM     40  CD1 LEU A   3      35.451  -2.116  -1.481  1.00 86.57           C  
ATOM     41 HD11 LEU A   3      36.079  -1.225  -1.501  1.00 86.57           H  
ATOM     42 HD12 LEU A   3      34.642  -1.982  -2.199  1.00 86.57           H  
ATOM     43 HD13 LEU A   3      35.023  -2.230  -0.485  1.00 86.57           H  
ATOM     44  CD2 LEU A   3      36.508  -3.387  -3.334  1.00 86.57           C  
ATOM     45 HD21 LEU A   3      37.045  -2.493  -3.652  1.00 86.57           H  
ATOM     46 HD22 LEU A   3      37.102  -4.267  -3.581  1.00 86.57           H  
ATOM     47 HD23 LEU A   3      35.549  -3.431  -3.852  1.00 86.57           H  
ATOM     48  N   VAL A   4      36.004  -4.674   1.722  1.00 88.74           N  
ATOM     49  H   VAL A   4      35.638  -3.779   2.013  1.00 88.74           H  
ATOM     50  CA  VAL A   4      35.421  -5.874   2.308  1.00 88.74           C  
ATOM     51  HA  VAL A   4      35.996  -6.744   1.990  1.00 88.74           H  
ATOM     52  C   VAL A   4      34.013  -6.043   1.779  1.00 88.74           C  
ATOM     53  CB  VAL A   4      35.485  -5.855   3.845  1.00 88.74           C  
ATOM     54  HB  VAL A   4      34.975  -4.970   4.225  1.00 88.74           H  
ATOM     55  O   VAL A   4      33.209  -5.110   1.760  1.00 88.74           O  
ATOM     56  CG1 VAL A   4      34.833  -7.104   4.454  1.00 88.74           C  
ATOM     57 HG11 VAL A   4      33.764  -7.115   4.246  1.00 88.74           H  
ATOM     58 HG12 VAL A   4      35.294  -8.007   4.054  1.00 88.74           H  
ATOM     59 HG13 VAL A   4      34.958  -7.093   5.537  1.00 88.74           H  
ATOM     60  CG2 VAL A   4      36.946  -5.834   4.309  1.00 88.74           C  
ATOM     61 HG21 VAL A   4      36.997  -5.916   5.395  1.00 88.74           H  
ATOM     62 HG22 VAL A   4      37.495  -6.667   3.872  1.00 88.74           H  
ATOM     63 HG23 VAL A   4      37.419  -4.900   4.006  1.00 88.74           H  
ATOM     64  N   ILE A   5      33.714  -7.270   1.372  1.00 94.24           N  
ATOM     65  H   ILE A   5      34.426  -7.983   1.438  1.00 94.24           H  
ATOM     66  CA  ILE A   5      32.346  -7.713   1.175  1.00 94.24           C  
ATOM     67  HA  ILE A   5      31.690  -6.875   1.411  1.00 94.24           H  
ATOM     68  C   ILE A   5      32.031  -8.811   2.179  1.00 94.24           C  
ATOM     69  CB  ILE A   5      32.052  -8.050  -0.290  1.00 94.24           C  
ATOM     70  HB  ILE A   5      32.246  -7.134  -0.847  1.00 94.24           H  
ATOM     71  O   ILE A   5      32.675  -9.863   2.202  1.00 94.24           O  
ATOM     72  CG1 ILE A   5      30.556  -8.390  -0.446  1.00 94.24           C  
ATOM     73 HG12 ILE A   5      29.968  -7.579  -0.015  1.00 94.24           H  
ATOM     74 HG13 ILE A   5      30.322  -9.301   0.104  1.00 94.24           H  
ATOM     75  CG2 ILE A   5      32.969  -9.127  -0.873  1.00 94.24           C  
ATOM     76 HG21 ILE A   5      32.838  -9.177  -1.954  1.00 94.24           H  
ATOM     77 HG22 ILE A   5      32.711 -10.087  -0.427  1.00 94.24           H  
ATOM     78 HG23 ILE A   5      34.014  -8.909  -0.651  1.00 94.24           H  
ATOM     79  CD1 ILE A   5      30.103  -8.573  -1.894  1.00 94.24           C  
ATOM     80 HD11 ILE A   5      29.019  -8.683  -1.901  1.00 94.24           H  
ATOM     81 HD12 ILE A   5      30.556  -9.468  -2.321  1.00 94.24           H  
ATOM     82 HD13 ILE A   5      30.367  -7.700  -2.491  1.00 94.24           H  
ATOM     83  N   ASP A   6      31.040  -8.533   3.013  1.00 93.59           N  
ATOM     84  H   ASP A   6      30.560  -7.650   2.915  1.00 93.59           H  
ATOM     85  CA  ASP A   6      30.525  -9.454   4.009  1.00 93.59           C  
ATOM     86  HA  ASP A   6      31.156 -10.343   4.015  1.00 93.59           H  
ATOM     87  C   ASP A   6      29.111  -9.898   3.637  1.00 93.59           C  
ATOM     88  CB  ASP A   6      30.610  -8.823   5.403  1.00 93.59           C  
ATOM     89  HB2 ASP A   6      31.611  -8.420   5.554  1.00 93.59           H  
ATOM     90  HB3 ASP A   6      29.891  -8.008   5.479  1.00 93.59           H  
ATOM     91  O   ASP A   6      28.322  -9.120   3.092  1.00 93.59           O  
ATOM     92  CG  ASP A   6      30.343  -9.870   6.483  1.00 93.59           C  
ATOM     93  OD1 ASP A   6      30.839 -11.010   6.303  1.00 93.59           O  
ATOM     94  OD2 ASP A   6      29.638  -9.523   7.452  1.00 93.59           O  
ATOM     95  N   VAL A   7      28.810 -11.169   3.896  1.00 95.67           N  
ATOM     96  H   VAL A   7      29.437 -11.679   4.502  1.00 95.67           H  
ATOM     97  CA  VAL A   7      27.497 -11.764   3.626  1.00 95.67           C  
ATOM     98  HA  VAL A   7      26.791 -10.949   3.466  1.00 95.67           H  
ATOM     99  C   VAL A   7      27.038 -12.536   4.851  1.00 95.67           C  
ATOM    100  CB  VAL A   7      27.445 -12.641   2.357  1.00 95.67           C  
ATOM    101  HB  VAL A   7      26.411 -12.956   2.220  1.00 95.67           H  
ATOM    102  O   VAL A   7      27.769 -13.382   5.371  1.00 95.67           O  
ATOM    103  CG1 VAL A   7      27.833 -11.848   1.104  1.00 95.67           C  
ATOM    104 HG11 VAL A   7      28.868 -11.513   1.173  1.00 95.67           H  
ATOM    105 HG12 VAL A   7      27.182 -10.977   1.021  1.00 95.67           H  
ATOM    106 HG13 VAL A   7      27.708 -12.468   0.217  1.00 95.67           H  
ATOM    107  CG2 VAL A   7      28.301 -13.908   2.459  1.00 95.67           C  
ATOM    108 HG21 VAL A   7      27.778 -14.631   3.085  1.00 95.67           H  
ATOM    109 HG22 VAL A   7      29.255 -13.689   2.938  1.00 95.67           H  
ATOM    110 HG23 VAL A   7      28.450 -14.354   1.476  1.00 95.67           H  
ATOM    111  N   GLN A   8      25.819 -12.257   5.305  1.00 92.19           N  
ATOM    112  H   GLN A   8      25.291 -11.529   4.846  1.00 92.19           H  
ATOM    113  CA  GLN A   8      25.254 -12.898   6.482  1.00 92.19           C  
ATOM    114  HA  GLN A   8      25.852 -13.786   6.687  1.00 92.19           H  
ATOM    115  C   GLN A   8      23.789 -13.304   6.244  1.00 92.19           C  
ATOM    116  CB  GLN A   8      25.437 -11.981   7.701  1.00 92.19           C  
ATOM    117  HB2 GLN A   8      26.480 -11.669   7.744  1.00 92.19           H  
ATOM    118  HB3 GLN A   8      24.812 -11.093   7.604  1.00 92.19           H  
ATOM    119  O   GLN A   8      22.945 -12.425   6.049  1.00 92.19           O  
ATOM    120  CG  GLN A   8      25.091 -12.725   9.000  1.00 92.19           C  
ATOM    121  HG2 GLN A   8      24.022 -12.936   9.018  1.00 92.19           H  
ATOM    122  HG3 GLN A   8      25.630 -13.672   9.026  1.00 92.19           H  
ATOM    123  CD  GLN A   8      25.459 -11.952  10.262  1.00 92.19           C  
ATOM    124  NE2 GLN A   8      25.004 -12.390  11.415  1.00 92.19           N  
ATOM    125 HE21 GLN A   8      25.304 -11.849  12.214  1.00 92.19           H  
ATOM    126 HE22 GLN A   8      24.436 -13.223  11.467  1.00 92.19           H  
ATOM    127  OE1 GLN A   8      26.148 -10.952  10.271  1.00 92.19           O  
ATOM    128  N   PRO A   9      23.456 -14.608   6.306  1.00 92.17           N  
ATOM    129  CA  PRO A   9      24.370 -15.753   6.428  1.00 92.17           C  
ATOM    130  HA  PRO A   9      25.108 -15.589   7.214  1.00 92.17           H  
ATOM    131  C   PRO A   9      25.111 -16.058   5.106  1.00 92.17           C  
ATOM    132  CB  PRO A   9      23.473 -16.908   6.876  1.00 92.17           C  
ATOM    133  HB2 PRO A   9      23.311 -16.853   7.952  1.00 92.17           H  
ATOM    134  HB3 PRO A   9      23.877 -17.882   6.603  1.00 92.17           H  
ATOM    135  O   PRO A   9      24.736 -15.576   4.042  1.00 92.17           O  
ATOM    136  CG  PRO A   9      22.166 -16.607   6.150  1.00 92.17           C  
ATOM    137  HG2 PRO A   9      21.309 -17.074   6.634  1.00 92.17           H  
ATOM    138  HG3 PRO A   9      22.263 -16.948   5.119  1.00 92.17           H  
ATOM    139  CD  PRO A   9      22.084 -15.082   6.175  1.00 92.17           C  
ATOM    140  HD2 PRO A   9      21.628 -14.717   5.254  1.00 92.17           H  
ATOM    141  HD3 PRO A   9      21.500 -14.754   7.035  1.00 92.17           H  
ATOM    142  N   ASN A  10      26.165 -16.876   5.168  1.00 90.74           N  
ATOM    143  H   ASN A  10      26.435 -17.264   6.061  1.00 90.74           H  
ATOM    144  CA  ASN A  10      26.901 -17.372   3.993  1.00 90.74           C  
ATOM    145  HA  ASN A  10      26.916 -16.592   3.232  1.00 90.74           H  
ATOM    146  C   ASN A  10      26.244 -18.590   3.325  1.00 90.74           C  
ATOM    147  CB  ASN A  10      28.352 -17.686   4.399  1.00 90.74           C  
ATOM    148  HB2 ASN A  10      28.900 -17.975   3.503  1.00 90.74           H  
ATOM    149  HB3 ASN A  10      28.817 -16.788   4.807  1.00 90.74           H  
ATOM    150  O   ASN A  10      26.561 -18.896   2.179  1.00 90.74           O  
ATOM    151  CG  ASN A  10      28.461 -18.799   5.432  1.00 90.74           C  
ATOM    152  ND2 ASN A  10      29.453 -19.649   5.333  1.00 90.74           N  
ATOM    153 HD21 ASN A  10      30.009 -19.678   4.491  1.00 90.74           H  
ATOM    154 HD22 ASN A  10      29.421 -20.432   5.971  1.00 90.74           H  
ATOM    155  OD1 ASN A  10      27.668 -18.910   6.354  1.00 90.74           O  
ATOM    156  N   VAL A  11      25.335 -19.260   4.028  1.00 89.25           N  
ATOM    157  H   VAL A  11      25.148 -18.961   4.975  1.00 89.25           H  
ATOM    158  CA  VAL A  11      24.492 -20.337   3.506  1.00 89.25           C  
ATOM    159  HA  VAL A  11      24.644 -20.430   2.431  1.00 89.25           H  
ATOM    160  C   VAL A  11      23.043 -19.955   3.774  1.00 89.25           C  
ATOM    161  CB  VAL A  11      24.827 -21.696   4.149  1.00 89.25           C  
ATOM    162  HB  VAL A  11      24.582 -21.661   5.210  1.00 89.25           H  
ATOM    163  O   VAL A  11      22.699 -19.608   4.905  1.00 89.25           O  
ATOM    164  CG1 VAL A  11      24.013 -22.819   3.497  1.00 89.25           C  
ATOM    165 HG11 VAL A  11      24.281 -23.772   3.953  1.00 89.25           H  
ATOM    166 HG12 VAL A  11      24.228 -22.871   2.430  1.00 89.25           H  
ATOM    167 HG13 VAL A  11      22.945 -22.664   3.647  1.00 89.25           H  
ATOM    168  CG2 VAL A  11      26.317 -22.040   4.019  1.00 89.25           C  
ATOM    169 HG21 VAL A  11      26.923 -21.329   4.581  1.00 89.25           H  
ATOM    170 HG22 VAL A  11      26.498 -23.038   4.418  1.00 89.25           H  
ATOM    171 HG23 VAL A  11      26.619 -22.029   2.972  1.00 89.25           H  
ATOM    172  N   ILE A  12      22.202 -19.998   2.745  1.00 87.73           N  
ATOM    173  H   ILE A  12      22.567 -20.278   1.845  1.00 87.73           H  
ATOM    174  CA  ILE A  12      20.766 -19.740   2.856  1.00 87.73           C  
ATOM    175  HA  ILE A  12      20.548 -19.440   3.880  1.00 87.73           H  
ATOM    176  C   ILE A  12      19.966 -21.022   2.609  1.00 87.73           C  
ATOM    177  CB  ILE A  12      20.311 -18.568   1.954  1.00 87.73           C  
ATOM    178  HB  ILE A  12      19.250 -18.410   2.147  1.00 87.73           H  
ATOM    179  O   ILE A  12      20.307 -21.843   1.766  1.00 87.73           O  
ATOM    180  CG1 ILE A  12      20.485 -18.857   0.449  1.00 87.73           C  
ATOM    181 HG12 ILE A  12      21.547 -18.904   0.209  1.00 87.73           H  
ATOM    182 HG13 ILE A  12      20.035 -19.820   0.205  1.00 87.73           H  
ATOM    183  CG2 ILE A  12      21.054 -17.276   2.336  1.00 87.73           C  
ATOM    184 HG21 ILE A  12      21.005 -17.131   3.415  1.00 87.73           H  
ATOM    185 HG22 ILE A  12      22.103 -17.344   2.050  1.00 87.73           H  
ATOM    186 HG23 ILE A  12      20.598 -16.413   1.851  1.00 87.73           H  
ATOM    187  CD1 ILE A  12      19.823 -17.812  -0.451  1.00 87.73           C  
ATOM    188 HD11 ILE A  12      19.889 -18.140  -1.489  1.00 87.73           H  
ATOM    189 HD12 ILE A  12      18.770 -17.718  -0.186  1.00 87.73           H  
ATOM    190 HD13 ILE A  12      20.323 -16.848  -0.361  1.00 87.73           H  
ATOM    191  N   SER A  13      18.853 -21.165   3.309  1.00 82.52           N  
ATOM    192  H   SER A  13      18.642 -20.449   3.989  1.00 82.52           H  
ATOM    193  CA  SER A  13      17.798 -22.123   2.972  1.00 82.52           C  
ATOM    194  HA  SER A  13      18.100 -22.711   2.105  1.00 82.52           H  
ATOM    195  C   SER A  13      16.539 -21.316   2.659  1.00 82.52           C  
ATOM    196  CB  SER A  13      17.594 -23.143   4.091  1.00 82.52           C  
ATOM    197  HB2 SER A  13      17.677 -22.636   5.053  1.00 82.52           H  
ATOM    198  HB3 SER A  13      18.379 -23.898   4.037  1.00 82.52           H  
ATOM    199  O   SER A  13      16.085 -20.572   3.540  1.00 82.52           O  
ATOM    200  OG  SER A  13      16.324 -23.770   4.030  1.00 82.52           O  
ATOM    201  HG  SER A  13      16.125 -24.137   3.166  1.00 82.52           H  
ATOM    202  N   PRO A  14      15.993 -21.417   1.431  1.00 75.93           N  
ATOM    203  CA  PRO A  14      14.802 -20.674   1.013  1.00 75.93           C  
ATOM    204  HA  PRO A  14      15.056 -19.616   0.941  1.00 75.93           H  
ATOM    205  C   PRO A  14      13.601 -20.823   1.957  1.00 75.93           C  
ATOM    206  CB  PRO A  14      14.463 -21.224  -0.377  1.00 75.93           C  
ATOM    207  HB2 PRO A  14      13.813 -22.094  -0.287  1.00 75.93           H  
ATOM    208  HB3 PRO A  14      13.998 -20.464  -1.006  1.00 75.93           H  
ATOM    209  O   PRO A  14      12.740 -19.948   2.011  1.00 75.93           O  
ATOM    210  CG  PRO A  14      15.814 -21.671  -0.927  1.00 75.93           C  
ATOM    211  HG2 PRO A  14      16.355 -20.807  -1.314  1.00 75.93           H  
ATOM    212  HG3 PRO A  14      15.712 -22.442  -1.690  1.00 75.93           H  
ATOM    213  CD  PRO A  14      16.524 -22.193   0.314  1.00 75.93           C  
ATOM    214  HD2 PRO A  14      16.292 -23.248   0.458  1.00 75.93           H  
ATOM    215  HD3 PRO A  14      17.599 -22.054   0.197  1.00 75.93           H  
ATOM    216  N   GLU A  15      13.536 -21.927   2.701  1.00 72.46           N  
ATOM    217  H   GLU A  15      14.225 -22.647   2.534  1.00 72.46           H  
ATOM    218  CA  GLU A  15      12.436 -22.273   3.593  1.00 72.46           C  
ATOM    219  HA  GLU A  15      11.499 -21.952   3.138  1.00 72.46           H  
ATOM    220  C   GLU A  15      12.514 -21.603   4.974  1.00 72.46           C  
ATOM    221  CB  GLU A  15      12.389 -23.802   3.771  1.00 72.46           C  
ATOM    222  HB2 GLU A  15      13.289 -24.146   4.281  1.00 72.46           H  
ATOM    223  HB3 GLU A  15      11.546 -24.029   4.423  1.00 72.46           H  
ATOM    224  O   GLU A  15      11.475 -21.425   5.611  1.00 72.46           O  
ATOM    225  CG  GLU A  15      12.186 -24.604   2.470  1.00 72.46           C  
ATOM    226  HG2 GLU A  15      11.826 -25.594   2.751  1.00 72.46           H  
ATOM    227  HG3 GLU A  15      11.396 -24.127   1.889  1.00 72.46           H  
ATOM    228  CD  GLU A  15      13.440 -24.790   1.589  1.00 72.46           C  
ATOM    229  OE1 GLU A  15      13.265 -25.313   0.468  1.00 72.46           O  
ATOM    230  OE2 GLU A  15      14.561 -24.406   2.009  1.00 72.46           O  
ATOM    231  N   ILE A  16      13.714 -21.256   5.459  1.00 72.70           N  
ATOM    232  H   ILE A  16      14.517 -21.428   4.872  1.00 72.70           H  
ATOM    233  CA  ILE A  16      13.913 -20.797   6.851  1.00 72.70           C  
ATOM    234  HA  ILE A  16      12.943 -20.520   7.266  1.00 72.70           H  
ATOM    235  C   ILE A  16      14.760 -19.534   6.999  1.00 72.70           C  
ATOM    236  CB  ILE A  16      14.481 -21.922   7.750  1.00 72.70           C  
ATOM    237  HB  ILE A  16      14.624 -21.506   8.748  1.00 72.70           H  
ATOM    238  O   ILE A  16      14.750 -18.927   8.066  1.00 72.70           O  
ATOM    239  CG1 ILE A  16      15.847 -22.433   7.247  1.00 72.70           C  
ATOM    240 HG12 ILE A  16      15.692 -22.953   6.302  1.00 72.70           H  
ATOM    241 HG13 ILE A  16      16.513 -21.587   7.072  1.00 72.70           H  
ATOM    242  CG2 ILE A  16      13.466 -23.071   7.883  1.00 72.70           C  
ATOM    243 HG21 ILE A  16      13.402 -23.627   6.948  1.00 72.70           H  
ATOM    244 HG22 ILE A  16      12.482 -22.667   8.124  1.00 72.70           H  
ATOM    245 HG23 ILE A  16      13.770 -23.746   8.682  1.00 72.70           H  
ATOM    246  CD1 ILE A  16      16.560 -23.392   8.206  1.00 72.70           C  
ATOM    247 HD11 ILE A  16      16.694 -22.914   9.177  1.00 72.70           H  
ATOM    248 HD12 ILE A  16      15.986 -24.311   8.328  1.00 72.70           H  
ATOM    249 HD13 ILE A  16      17.538 -23.647   7.799  1.00 72.70           H  
ATOM    250  N   THR A  17      15.501 -19.111   5.973  1.00 80.59           N  
ATOM    251  H   THR A  17      15.424 -19.582   5.082  1.00 80.59           H  
ATOM    252  CA  THR A  17      16.340 -17.911   6.081  1.00 80.59           C  
ATOM    253  HA  THR A  17      16.844 -17.936   7.048  1.00 80.59           H  
ATOM    254  C   THR A  17      15.469 -16.657   5.982  1.00 80.59           C  
ATOM    255  CB  THR A  17      17.437 -17.903   5.018  1.00 80.59           C  
ATOM    256  HB  THR A  17      16.996 -17.923   4.021  1.00 80.59           H  
ATOM    257  O   THR A  17      14.903 -16.409   4.920  1.00 80.59           O  
ATOM    258  CG2 THR A  17      18.353 -16.690   5.159  1.00 80.59           C  
ATOM    259 HG21 THR A  17      18.759 -16.636   6.170  1.00 80.59           H  
ATOM    260 HG22 THR A  17      17.804 -15.777   4.931  1.00 80.59           H  
ATOM    261 HG23 THR A  17      19.174 -16.777   4.447  1.00 80.59           H  
ATOM    262  OG1 THR A  17      18.215 -19.057   5.211  1.00 80.59           O  
ATOM    263  HG1 THR A  17      17.586 -19.756   5.405  1.00 80.59           H  
ATOM    264  N   PRO A  18      15.361 -15.826   7.038  1.00 81.42           N  
ATOM    265  CA  PRO A  18      14.465 -14.669   7.013  1.00 81.42           C  
ATOM    266  HA  PRO A  18      13.496 -14.950   6.600  1.00 81.42           H  
ATOM    267  C   PRO A  18      15.029 -13.517   6.179  1.00 81.42           C  
ATOM    268  CB  PRO A  18      14.302 -14.274   8.484  1.00 81.42           C  
ATOM    269  HB2 PRO A  18      13.484 -14.848   8.919  1.00 81.42           H  
ATOM    270  HB3 PRO A  18      14.117 -13.206   8.606  1.00 81.42           H  
ATOM    271  O   PRO A  18      14.284 -12.753   5.564  1.00 81.42           O  
ATOM    272  CG  PRO A  18      15.622 -14.704   9.126  1.00 81.42           C  
ATOM    273  HG2 PRO A  18      16.377 -13.934   8.971  1.00 81.42           H  
ATOM    274  HG3 PRO A  18      15.502 -14.915  10.189  1.00 81.42           H  
ATOM    275  CD  PRO A  18      15.994 -15.962   8.345  1.00 81.42           C  
ATOM    276  HD2 PRO A  18      17.078 -16.037   8.254  1.00 81.42           H  
ATOM    277  HD3 PRO A  18      15.599 -16.833   8.866  1.00 81.42           H  
ATOM    278  N   GLN A  19      16.354 -13.372   6.165  1.00 88.41           N  
ATOM    279  H   GLN A  19      16.925 -14.050   6.650  1.00 88.41           H  
ATOM    280  CA  GLN A  19      17.037 -12.336   5.409  1.00 88.41           C  
ATOM    281  HA  GLN A  19      16.489 -12.215   4.474  1.00 88.41           H  
ATOM    282  C   GLN A  19      18.471 -12.735   5.062  1.00 88.41           C  
ATOM    283  CB  GLN A  19      16.995 -10.998   6.169  1.00 88.41           C  
ATOM    284  HB2 GLN A  19      17.393 -10.216   5.522  1.00 88.41           H  
ATOM    285  HB3 GLN A  19      15.955 -10.751   6.383  1.00 88.41           H  
ATOM    286  O   GLN A  19      19.128 -13.441   5.826  1.00 88.41           O  
ATOM    287  CG  GLN A  19      17.795 -11.002   7.486  1.00 88.41           C  
ATOM    288  HG2 GLN A  19      17.474 -11.836   8.110  1.00 88.41           H  
ATOM    289  HG3 GLN A  19      18.854 -11.131   7.262  1.00 88.41           H  
ATOM    290  CD  GLN A  19      17.628  -9.720   8.291  1.00 88.41           C  
ATOM    291  NE2 GLN A  19      18.465  -9.496   9.280  1.00 88.41           N  
ATOM    292 HE21 GLN A  19      19.226 -10.134   9.462  1.00 88.41           H  
ATOM    293 HE22 GLN A  19      18.337  -8.624   9.775  1.00 88.41           H  
ATOM    294  OE1 GLN A  19      16.748  -8.904   8.071  1.00 88.41           O  
ATOM    295  N   LEU A  20      18.950 -12.218   3.935  1.00 90.68           N  
ATOM    296  H   LEU A  20      18.314 -11.675   3.370  1.00 90.68           H  
ATOM    297  CA  LEU A  20      20.346 -12.229   3.519  1.00 90.68           C  
ATOM    298  HA  LEU A  20      20.942 -12.781   4.246  1.00 90.68           H  
ATOM    299  C   LEU A  20      20.847 -10.785   3.472  1.00 90.68           C  
ATOM    300  CB  LEU A  20      20.446 -12.936   2.157  1.00 90.68           C  
ATOM    301  HB2 LEU A  20      20.200 -13.988   2.296  1.00 90.68           H  
ATOM    302  HB3 LEU A  20      19.709 -12.497   1.485  1.00 90.68           H  
ATOM    303  O   LEU A  20      20.292  -9.957   2.750  1.00 90.68           O  
ATOM    304  CG  LEU A  20      21.824 -12.849   1.484  1.00 90.68           C  
ATOM    305  HG  LEU A  20      22.111 -11.804   1.370  1.00 90.68           H  
ATOM    306  CD1 LEU A  20      22.901 -13.562   2.297  1.00 90.68           C  
ATOM    307 HD11 LEU A  20      23.863 -13.485   1.790  1.00 90.68           H  
ATOM    308 HD12 LEU A  20      23.010 -13.102   3.280  1.00 90.68           H  
ATOM    309 HD13 LEU A  20      22.652 -14.616   2.423  1.00 90.68           H  
ATOM    310  CD2 LEU A  20      21.740 -13.477   0.092  1.00 90.68           C  
ATOM    311 HD21 LEU A  20      20.978 -12.970  -0.499  1.00 90.68           H  
ATOM    312 HD22 LEU A  20      22.698 -13.376  -0.418  1.00 90.68           H  
ATOM    313 HD23 LEU A  20      21.478 -14.532   0.173  1.00 90.68           H  
ATOM    314  N   VAL A  21      21.890 -10.486   4.237  1.00 94.73           N  
ATOM    315  H   VAL A  21      22.289 -11.216   4.809  1.00 94.73           H  
ATOM    316  CA  VAL A  21      22.532  -9.169   4.281  1.00 94.73           C  
ATOM    317  HA  VAL A  21      21.884  -8.429   3.811  1.00 94.73           H  
ATOM    318  C   VAL A  21      23.834  -9.239   3.496  1.00 94.73           C  
ATOM    319  CB  VAL A  21      22.784  -8.725   5.735  1.00 94.73           C  
ATOM    320  HB  VAL A  21      23.493  -9.407   6.205  1.00 94.73           H  
ATOM    321  O   VAL A  21      24.688 -10.063   3.806  1.00 94.73           O  
ATOM    322  CG1 VAL A  21      23.369  -7.307   5.780  1.00 94.73           C  
ATOM    323 HG11 VAL A  21      23.503  -6.995   6.816  1.00 94.73           H  
ATOM    324 HG12 VAL A  21      24.346  -7.289   5.296  1.00 94.73           H  
ATOM    325 HG13 VAL A  21      22.705  -6.607   5.273  1.00 94.73           H  
ATOM    326  CG2 VAL A  21      21.491  -8.734   6.564  1.00 94.73           C  
ATOM    327 HG21 VAL A  21      21.700  -8.381   7.574  1.00 94.73           H  
ATOM    328 HG22 VAL A  21      21.099  -9.748   6.634  1.00 94.73           H  
ATOM    329 HG23 VAL A  21      20.745  -8.086   6.102  1.00 94.73           H  
ATOM    330  N   ILE A  22      23.991  -8.372   2.499  1.00 96.65           N  
ATOM    331  H   ILE A  22      23.215  -7.764   2.278  1.00 96.65           H  
ATOM    332  CA  ILE A  22      25.212  -8.200   1.712  1.00 96.65           C  
ATOM    333  HA  ILE A  22      25.957  -8.928   2.032  1.00 96.65           H  
ATOM    334  C   ILE A  22      25.753  -6.801   1.984  1.00 96.65           C  
ATOM    335  CB  ILE A  22      24.951  -8.410   0.202  1.00 96.65           C  
ATOM    336  HB  ILE A  22      24.301  -7.613  -0.158  1.00 96.65           H  
ATOM    337  O   ILE A  22      25.135  -5.812   1.593  1.00 96.65           O  
ATOM    338  CG1 ILE A  22      24.285  -9.768  -0.126  1.00 96.65           C  
ATOM    339 HG12 ILE A  22      24.691 -10.168  -1.055  1.00 96.65           H  
ATOM    340 HG13 ILE A  22      24.497 -10.493   0.660  1.00 96.65           H  
ATOM    341  CG2 ILE A  22      26.281  -8.289  -0.563  1.00 96.65           C  
ATOM    342 HG21 ILE A  22      26.661  -7.270  -0.500  1.00 96.65           H  
ATOM    343 HG22 ILE A  22      27.022  -8.973  -0.147  1.00 96.65           H  
ATOM    344 HG23 ILE A  22      26.123  -8.533  -1.613  1.00 96.65           H  
ATOM    345  CD1 ILE A  22      22.767  -9.645  -0.323  1.00 96.65           C  
ATOM    346 HD11 ILE A  22      22.367 -10.602  -0.656  1.00 96.65           H  
ATOM    347 HD12 ILE A  22      22.281  -9.362   0.611  1.00 96.65           H  
ATOM    348 HD13 ILE A  22      22.547  -8.897  -1.085  1.00 96.65           H  
ATOM    349  N   ASN A  23      26.905  -6.710   2.640  1.00 94.90           N  
ATOM    350  H   ASN A  23      27.375  -7.565   2.903  1.00 94.90           H  
ATOM    351  CA  ASN A  23      27.546  -5.450   2.992  1.00 94.90           C  
ATOM    352  HA  ASN A  23      26.899  -4.613   2.730  1.00 94.90           H  
ATOM    353  C   ASN A  23      28.856  -5.287   2.215  1.00 94.90           C  
ATOM    354  CB  ASN A  23      27.744  -5.413   4.513  1.00 94.90           C  
ATOM    355  HB2 ASN A  23      26.780  -5.535   5.007  1.00 94.90           H  
ATOM    356  HB3 ASN A  23      28.392  -6.236   4.813  1.00 94.90           H  
ATOM    357  O   ASN A  23      29.813  -6.021   2.432  1.00 94.90           O  
ATOM    358  CG  ASN A  23      28.357  -4.109   4.989  1.00 94.90           C  
ATOM    359  ND2 ASN A  23      28.757  -4.054   6.236  1.00 94.90           N  
ATOM    360 HD21 ASN A  23      29.228  -3.206   6.519  1.00 94.90           H  
ATOM    361 HD22 ASN A  23      28.693  -4.872   6.825  1.00 94.90           H  
ATOM    362  OD1 ASN A  23      28.505  -3.139   4.266  1.00 94.90           O  
ATOM    363  N   CYS A  24      28.893  -4.314   1.314  1.00 94.54           N  
ATOM    364  H   CYS A  24      28.079  -3.719   1.256  1.00 94.54           H  
ATOM    365  CA  CYS A  24      30.069  -3.867   0.578  1.00 94.54           C  
ATOM    366  HA  CYS A  24      30.855  -4.622   0.604  1.00 94.54           H  
ATOM    367  C   CYS A  24      30.577  -2.593   1.249  1.00 94.54           C  
ATOM    368  CB  CYS A  24      29.626  -3.653  -0.876  1.00 94.54           C  
ATOM    369  HB2 CYS A  24      28.684  -3.105  -0.859  1.00 94.54           H  
ATOM    370  HB3 CYS A  24      29.422  -4.636  -1.301  1.00 94.54           H  
ATOM    371  O   CYS A  24      29.928  -1.555   1.163  1.00 94.54           O  
ATOM    372  SG  CYS A  24      30.719  -2.763  -2.021  1.00 94.54           S  
ATOM    373  N   SER A  25      31.710  -2.659   1.943  1.00 91.11           N  
ATOM    374  H   SER A  25      32.255  -3.509   1.920  1.00 91.11           H  
ATOM    375  CA  SER A  25      32.207  -1.545   2.752  1.00 91.11           C  
ATOM    376  HA  SER A  25      31.806  -0.614   2.353  1.00 91.11           H  
ATOM    377  C   SER A  25      33.722  -1.414   2.707  1.00 91.11           C  
ATOM    378  CB  SER A  25      31.720  -1.668   4.201  1.00 91.11           C  
ATOM    379  HB2 SER A  25      32.069  -0.810   4.776  1.00 91.11           H  
ATOM    380  HB3 SER A  25      30.630  -1.672   4.215  1.00 91.11           H  
ATOM    381  O   SER A  25      34.454  -2.337   2.350  1.00 91.11           O  
ATOM    382  OG  SER A  25      32.206  -2.851   4.800  1.00 91.11           O  
ATOM    383  HG  SER A  25      31.939  -3.589   4.247  1.00 91.11           H  
ATOM    384  N   ILE A  26      34.194  -0.230   3.081  1.00 84.07           N  
ATOM    385  H   ILE A  26      33.531   0.502   3.291  1.00 84.07           H  
ATOM    386  CA  ILE A  26      35.612   0.079   3.214  1.00 84.07           C  
ATOM    387  HA  ILE A  26      36.209  -0.754   2.843  1.00 84.07           H  
ATOM    388  C   ILE A  26      35.919   0.247   4.703  1.00 84.07           C  
ATOM    389  CB  ILE A  26      35.944   1.309   2.354  1.00 84.07           C  
ATOM    390  HB  ILE A  26      35.293   2.132   2.649  1.00 84.07           H  
ATOM    391  O   ILE A  26      35.370   1.132   5.358  1.00 84.07           O  
ATOM    392  CG1 ILE A  26      35.692   0.992   0.861  1.00 84.07           C  
ATOM    393 HG12 ILE A  26      36.397   0.229   0.530  1.00 84.07           H  
ATOM    394 HG13 ILE A  26      34.684   0.600   0.727  1.00 84.07           H  
ATOM    395  CG2 ILE A  26      37.393   1.721   2.626  1.00 84.07           C  
ATOM    396 HG21 ILE A  26      38.056   0.863   2.514  1.00 84.07           H  
ATOM    397 HG22 ILE A  26      37.709   2.533   1.972  1.00 84.07           H  
ATOM    398 HG23 ILE A  26      37.459   2.082   3.652  1.00 84.07           H  
ATOM    399  CD1 ILE A  26      35.809   2.210  -0.050  1.00 84.07           C  
ATOM    400 HD11 ILE A  26      35.149   3.000   0.306  1.00 84.07           H  
ATOM    401 HD12 ILE A  26      36.846   2.545  -0.076  1.00 84.07           H  
ATOM    402 HD13 ILE A  26      35.526   1.938  -1.067  1.00 84.07           H  
ATOM    403  N   THR A  27      36.782  -0.619   5.238  1.00 72.05           N  
ATOM    404  H   THR A  27      37.198  -1.312   4.632  1.00 72.05           H  
ATOM    405  CA  THR A  27      36.988  -0.774   6.691  1.00 72.05           C  
ATOM    406  HA  THR A  27      36.011  -0.837   7.170  1.00 72.05           H  
ATOM    407  C   THR A  27      37.707   0.393   7.367  1.00 72.05           C  
ATOM    408  CB  THR A  27      37.748  -2.075   6.995  1.00 72.05           C  
ATOM    409  HB  THR A  27      38.083  -2.070   8.032  1.00 72.05           H  
ATOM    410  O   THR A  27      37.446   0.649   8.536  1.00 72.05           O  
ATOM    411  CG2 THR A  27      36.853  -3.293   6.778  1.00 72.05           C  
ATOM    412 HG21 THR A  27      36.506  -3.334   5.746  1.00 72.05           H  
ATOM    413 HG22 THR A  27      37.405  -4.201   7.020  1.00 72.05           H  
ATOM    414 HG23 THR A  27      35.987  -3.231   7.437  1.00 72.05           H  
ATOM    415  OG1 THR A  27      38.864  -2.240   6.138  1.00 72.05           O  
ATOM    416  HG1 THR A  27      38.694  -3.059   5.667  1.00 72.05           H  
ATOM    417  N   ASN A  28      38.580   1.111   6.653  1.00 62.10           N  
ATOM    418  H   ASN A  28      38.654   0.906   5.666  1.00 62.10           H  
ATOM    419  CA  ASN A  28      39.351   2.254   7.163  1.00 62.10           C  
ATOM    420  HA  ASN A  28      38.856   2.647   8.051  1.00 62.10           H  
ATOM    421  C   ASN A  28      39.377   3.405   6.145  1.00 62.10           C  
ATOM    422  CB  ASN A  28      40.772   1.784   7.544  1.00 62.10           C  
ATOM    423  HB2 ASN A  28      41.108   1.029   6.833  1.00 62.10           H  
ATOM    424  HB3 ASN A  28      41.466   2.623   7.492  1.00 62.10           H  
ATOM    425  O   ASN A  28      39.059   3.216   4.977  1.00 62.10           O  
ATOM    426  CG  ASN A  28      40.871   1.221   8.952  1.00 62.10           C  
ATOM    427  ND2 ASN A  28      41.954   0.556   9.272  1.00 62.10           N  
ATOM    428 HD21 ASN A  28      41.989   0.234  10.229  1.00 62.10           H  
ATOM    429 HD22 ASN A  28      42.728   0.479   8.627  1.00 62.10           H  
ATOM    430  OD1 ASN A  28      40.033   1.417   9.807  1.00 62.10           O  
ATOM    431  N   ASN A  29      39.766   4.610   6.574  1.00 54.38           N  
ATOM    432  H   ASN A  29      40.041   4.705   7.541  1.00 54.38           H  
ATOM    433  CA  ASN A  29      39.653   5.837   5.769  1.00 54.38           C  
ATOM    434  HA  ASN A  29      38.623   5.848   5.415  1.00 54.38           H  
ATOM    435  C   ASN A  29      40.501   5.904   4.478  1.00 54.38           C  
ATOM    436  CB  ASN A  29      39.871   7.077   6.662  1.00 54.38           C  
ATOM    437  HB2 ASN A  29      40.461   6.811   7.539  1.00 54.38           H  
ATOM    438  HB3 ASN A  29      40.447   7.824   6.116  1.00 54.38           H  
ATOM    439  O   ASN A  29      40.361   6.866   3.726  1.00 54.38           O  
ATOM    440  CG  ASN A  29      38.585   7.753   7.111  1.00 54.38           C  
ATOM    441  ND2 ASN A  29      38.695   8.744   7.960  1.00 54.38           N  
ATOM    442 HD21 ASN A  29      39.607   9.035   8.284  1.00 54.38           H  
ATOM    443 HD22 ASN A  29      37.839   9.173   8.283  1.00 54.38           H  
ATOM    444  OD1 ASN A  29      37.477   7.440   6.707  1.00 54.38           O  
ATOM    445  N   GLU A  30      41.277   4.875   4.171  1.00 54.99           N  
ATOM    446  H   GLU A  30      41.188   4.046   4.741  1.00 54.99           H  
ATOM    447  CA  GLU A  30      42.105   4.722   2.968  1.00 54.99           C  
ATOM    448  HA  GLU A  30      41.856   5.465   2.209  1.00 54.99           H  
ATOM    449  C   GLU A  30      41.832   3.321   2.414  1.00 54.99           C  
ATOM    450  CB  GLU A  30      43.579   4.886   3.371  1.00 54.99           C  
ATOM    451  HB2 GLU A  30      43.797   4.179   4.172  1.00 54.99           H  
ATOM    452  HB3 GLU A  30      44.211   4.652   2.515  1.00 54.99           H  
ATOM    453  O   GLU A  30      41.474   2.459   3.201  1.00 54.99           O  
ATOM    454  CG  GLU A  30      43.874   6.324   3.841  1.00 54.99           C  
ATOM    455  HG2 GLU A  30      43.148   6.616   4.600  1.00 54.99           H  
ATOM    456  HG3 GLU A  30      43.757   6.997   2.992  1.00 54.99           H  
ATOM    457  CD  GLU A  30      45.266   6.503   4.456  1.00 54.99           C  
ATOM    458  OE1 GLU A  30      45.527   7.636   4.916  1.00 54.99           O  
ATOM    459  OE2 GLU A  30      46.004   5.495   4.562  1.00 54.99           O  
ATOM    460  N   VAL A  31      41.982   3.031   1.122  1.00 58.47           N  
ATOM    461  H   VAL A  31      42.315   3.757   0.504  1.00 58.47           H  
ATOM    462  CA  VAL A  31      42.101   1.641   0.626  1.00 58.47           C  
ATOM    463  HA  VAL A  31      41.951   0.931   1.439  1.00 58.47           H  
ATOM    464  C   VAL A  31      43.531   1.511   0.130  1.00 58.47           C  
ATOM    465  CB  VAL A  31      41.073   1.281  -0.465  1.00 58.47           C  
ATOM    466  HB  VAL A  31      41.260   1.878  -1.357  1.00 58.47           H  
ATOM    467  O   VAL A  31      44.021   2.447  -0.491  1.00 58.47           O  
ATOM    468  CG1 VAL A  31      41.167  -0.196  -0.855  1.00 58.47           C  
ATOM    469 HG11 VAL A  31      42.142  -0.401  -1.296  1.00 58.47           H  
ATOM    470 HG12 VAL A  31      41.027  -0.832   0.019  1.00 58.47           H  
ATOM    471 HG13 VAL A  31      40.398  -0.435  -1.591  1.00 58.47           H  
ATOM    472  CG2 VAL A  31      39.635   1.521  -0.011  1.00 58.47           C  
ATOM    473 HG21 VAL A  31      39.504   2.564   0.278  1.00 58.47           H  
ATOM    474 HG22 VAL A  31      39.417   0.869   0.835  1.00 58.47           H  
ATOM    475 HG23 VAL A  31      38.947   1.300  -0.827  1.00 58.47           H  
ATOM    476  N   GLN A  32      44.235   0.406   0.404  1.00 60.05           N  
ATOM    477  H   GLN A  32      43.774  -0.401   0.799  1.00 60.05           H  
ATOM    478  CA  GLN A  32      45.578   0.254  -0.172  1.00 60.05           C  
ATOM    479  HA  GLN A  32      46.217   1.055   0.199  1.00 60.05           H  
ATOM    480  C   GLN A  32      45.461   0.412  -1.694  1.00 60.05           C  
ATOM    481  CB  GLN A  32      46.202  -1.101   0.205  1.00 60.05           C  
ATOM    482  HB2 GLN A  32      47.020  -1.311  -0.485  1.00 60.05           H  
ATOM    483  HB3 GLN A  32      45.457  -1.890   0.103  1.00 60.05           H  
ATOM    484  O   GLN A  32      44.705  -0.334  -2.306  1.00 60.05           O  
ATOM    485  CG  GLN A  32      46.776  -1.096   1.632  1.00 60.05           C  
ATOM    486  HG2 GLN A  32      45.976  -0.881   2.341  1.00 60.05           H  
ATOM    487  HG3 GLN A  32      47.521  -0.304   1.707  1.00 60.05           H  
ATOM    488  CD  GLN A  32      47.434  -2.418   2.023  1.00 60.05           C  
ATOM    489  NE2 GLN A  32      48.155  -2.458   3.122  1.00 60.05           N  
ATOM    490 HE21 GLN A  32      48.429  -1.607   3.592  1.00 60.05           H  
ATOM    491 HE22 GLN A  32      48.612  -3.343   3.290  1.00 60.05           H  
ATOM    492  OE1 GLN A  32      47.294  -3.444   1.388  1.00 60.05           O  
ATOM    493  N   GLN A  33      46.192   1.380  -2.258  1.00 70.26           N  
ATOM    494  H   GLN A  33      46.700   1.981  -1.624  1.00 70.26           H  
ATOM    495  CA  GLN A  33      46.196   1.825  -3.663  1.00 70.26           C  
ATOM    496  HA  GLN A  33      47.183   2.259  -3.824  1.00 70.26           H  
ATOM    497  C   GLN A  33      45.224   2.963  -4.046  1.00 70.26           C  
ATOM    498  CB  GLN A  33      46.099   0.649  -4.661  1.00 70.26           C  
ATOM    499  HB2 GLN A  33      46.324   1.031  -5.657  1.00 70.26           H  
ATOM    500  HB3 GLN A  33      45.072   0.284  -4.681  1.00 70.26           H  
ATOM    501  O   GLN A  33      45.466   3.579  -5.077  1.00 70.26           O  
ATOM    502  CG  GLN A  33      47.061  -0.528  -4.405  1.00 70.26           C  
ATOM    503  HG2 GLN A  33      48.077  -0.208  -4.634  1.00 70.26           H  
ATOM    504  HG3 GLN A  33      47.041  -0.837  -3.360  1.00 70.26           H  
ATOM    505  CD  GLN A  33      46.734  -1.758  -5.242  1.00 70.26           C  
ATOM    506  NE2 GLN A  33      47.373  -2.876  -4.978  1.00 70.26           N  
ATOM    507 HE21 GLN A  33      47.128  -3.661  -5.565  1.00 70.26           H  
ATOM    508 HE22 GLN A  33      48.048  -2.922  -4.228  1.00 70.26           H  
ATOM    509  OE1 GLN A  33      45.930  -1.763  -6.155  1.00 70.26           O  
ATOM    510  N   LEU A  34      44.187   3.294  -3.264  1.00 70.61           N  
ATOM    511  H   LEU A  34      44.108   2.862  -2.355  1.00 70.61           H  
ATOM    512  CA  LEU A  34      43.254   4.395  -3.574  1.00 70.61           C  
ATOM    513  HA  LEU A  34      43.491   4.821  -4.548  1.00 70.61           H  
ATOM    514  C   LEU A  34      43.352   5.535  -2.553  1.00 70.61           C  
ATOM    515  CB  LEU A  34      41.801   3.889  -3.606  1.00 70.61           C  
ATOM    516  HB2 LEU A  34      41.629   3.336  -2.683  1.00 70.61           H  
ATOM    517  HB3 LEU A  34      41.136   4.752  -3.570  1.00 70.61           H  
ATOM    518  O   LEU A  34      43.014   5.346  -1.381  1.00 70.61           O  
ATOM    519  CG  LEU A  34      41.405   3.023  -4.807  1.00 70.61           C  
ATOM    520  HG  LEU A  34      42.126   2.220  -4.959  1.00 70.61           H  
ATOM    521  CD1 LEU A  34      40.021   2.403  -4.592  1.00 70.61           C  
ATOM    522 HD11 LEU A  34      39.779   1.755  -5.435  1.00 70.61           H  
ATOM    523 HD12 LEU A  34      39.270   3.189  -4.515  1.00 70.61           H  
ATOM    524 HD13 LEU A  34      40.019   1.813  -3.675  1.00 70.61           H  
ATOM    525  CD2 LEU A  34      41.318   3.920  -6.031  1.00 70.61           C  
ATOM    526 HD21 LEU A  34      42.315   4.245  -6.327  1.00 70.61           H  
ATOM    527 HD22 LEU A  34      40.834   3.403  -6.860  1.00 70.61           H  
ATOM    528 HD23 LEU A  34      40.742   4.811  -5.781  1.00 70.61           H  
ATOM    529  N   ASP A  35      43.683   6.729  -3.042  1.00 74.81           N  
ATOM    530  H   ASP A  35      43.884   6.802  -4.029  1.00 74.81           H  
ATOM    531  CA  ASP A  35      43.695   7.977  -2.270  1.00 74.81           C  
ATOM    532  HA  ASP A  35      43.985   7.772  -1.240  1.00 74.81           H  
ATOM    533  C   ASP A  35      42.304   8.628  -2.250  1.00 74.81           C  
ATOM    534  CB  ASP A  35      44.720   8.947  -2.881  1.00 74.81           C  
ATOM    535  HB2 ASP A  35      44.579   8.994  -3.961  1.00 74.81           H  
ATOM    536  HB3 ASP A  35      44.527   9.942  -2.479  1.00 74.81           H  
ATOM    537  O   ASP A  35      41.873   9.178  -1.234  1.00 74.81           O  
ATOM    538  CG  ASP A  35      46.181   8.599  -2.574  1.00 74.81           C  
ATOM    539  OD1 ASP A  35      46.456   7.516  -2.012  1.00 74.81           O  
ATOM    540  OD2 ASP A  35      47.038   9.442  -2.908  1.00 74.81           O  
ATOM    541  N   LEU A  36      41.560   8.524  -3.358  1.00 80.30           N  
ATOM    542  H   LEU A  36      41.985   8.076  -4.158  1.00 80.30           H  
ATOM    543  CA  LEU A  36      40.203   9.054  -3.486  1.00 80.30           C  
ATOM    544  HA  LEU A  36      39.840   9.333  -2.497  1.00 80.30           H  
ATOM    545  C   LEU A  36      39.260   8.003  -4.064  1.00 80.30           C  
ATOM    546  CB  LEU A  36      40.231  10.318  -4.364  1.00 80.30           C  
ATOM    547  HB2 LEU A  36      40.902  11.050  -3.913  1.00 80.30           H  
ATOM    548  HB3 LEU A  36      40.642  10.051  -5.337  1.00 80.30           H  
ATOM    549  O   LEU A  36      39.372   7.635  -5.227  1.00 80.30           O  
ATOM    550  CG  LEU A  36      38.844  10.958  -4.570  1.00 80.30           C  
ATOM    551  HG  LEU A  36      38.139  10.214  -4.942  1.00 80.30           H  
ATOM    552  CD1 LEU A  36      38.289  11.554  -3.273  1.00 80.30           C  
ATOM    553 HD11 LEU A  36      38.998  12.274  -2.864  1.00 80.30           H  
ATOM    554 HD12 LEU A  36      38.112  10.764  -2.543  1.00 80.30           H  
ATOM    555 HD13 LEU A  36      37.341  12.052  -3.477  1.00 80.30           H  
ATOM    556  CD2 LEU A  36      38.928  12.067  -5.617  1.00 80.30           C  
ATOM    557 HD21 LEU A  36      39.609  12.847  -5.277  1.00 80.30           H  
ATOM    558 HD22 LEU A  36      39.307  11.657  -6.553  1.00 80.30           H  
ATOM    559 HD23 LEU A  36      37.939  12.493  -5.790  1.00 80.30           H  
ATOM    560  N   ILE A  37      38.260   7.583  -3.290  1.00 83.61           N  
ATOM    561  H   ILE A  37      38.207   7.943  -2.348  1.00 83.61           H  
ATOM    562  CA  ILE A  37      37.183   6.714  -3.782  1.00 83.61           C  
ATOM    563  HA  ILE A  37      37.600   5.974  -4.466  1.00 83.61           H  
ATOM    564  C   ILE A  37      36.173   7.575  -4.540  1.00 83.61           C  
ATOM    565  CB  ILE A  37      36.514   5.968  -2.610  1.00 83.61           C  
ATOM    566  HB  ILE A  37      36.110   6.721  -1.934  1.00 83.61           H  
ATOM    567  O   ILE A  37      35.647   8.528  -3.967  1.00 83.61           O  
ATOM    568  CG1 ILE A  37      37.527   5.091  -1.834  1.00 83.61           C  
ATOM    569 HG12 ILE A  37      38.554   5.401  -2.024  1.00 83.61           H  
ATOM    570 HG13 ILE A  37      37.446   4.051  -2.152  1.00 83.61           H  
ATOM    571  CG2 ILE A  37      35.343   5.088  -3.090  1.00 83.61           C  
ATOM    572 HG21 ILE A  37      34.922   4.538  -2.248  1.00 83.61           H  
ATOM    573 HG22 ILE A  37      35.686   4.378  -3.842  1.00 83.61           H  
ATOM    574 HG23 ILE A  37      34.550   5.701  -3.518  1.00 83.61           H  
ATOM    575  CD1 ILE A  37      37.282   5.184  -0.326  1.00 83.61           C  
ATOM    576 HD11 ILE A  37      37.958   4.509   0.200  1.00 83.61           H  
ATOM    577 HD12 ILE A  37      37.489   6.200   0.008  1.00 83.61           H  
ATOM    578 HD13 ILE A  37      36.245   4.947  -0.090  1.00 83.61           H  
ATOM    579  N   LYS A  38      35.867   7.213  -5.790  1.00 88.86           N  
ATOM    580  H   LYS A  38      36.350   6.411  -6.167  1.00 88.86           H  
ATOM    581  CA  LYS A  38      34.848   7.851  -6.645  1.00 88.86           C  
ATOM    582  HA  LYS A  38      34.625   8.853  -6.280  1.00 88.86           H  
ATOM    583  C   LYS A  38      33.523   7.098  -6.650  1.00 88.86           C  
ATOM    584  CB  LYS A  38      35.371   7.943  -8.086  1.00 88.86           C  
ATOM    585  HB2 LYS A  38      35.755   6.973  -8.403  1.00 88.86           H  
ATOM    586  HB3 LYS A  38      34.545   8.212  -8.744  1.00 88.86           H  
ATOM    587  O   LYS A  38      32.460   7.709  -6.737  1.00 88.86           O  
ATOM    588  CG  LYS A  38      36.460   9.007  -8.230  1.00 88.86           C  
ATOM    589  HG2 LYS A  38      37.274   8.808  -7.532  1.00 88.86           H  
ATOM    590  HG3 LYS A  38      36.030   9.981  -7.998  1.00 88.86           H  
ATOM    591  CD  LYS A  38      37.016   9.019  -9.658  1.00 88.86           C  
ATOM    592  HD2 LYS A  38      36.207   9.096 -10.384  1.00 88.86           H  
ATOM    593  HD3 LYS A  38      37.580   8.102  -9.830  1.00 88.86           H  
ATOM    594  CE  LYS A  38      37.938  10.230  -9.783  1.00 88.86           C  
ATOM    595  HE2 LYS A  38      37.349  11.147  -9.801  1.00 88.86           H  
ATOM    596  HE3 LYS A  38      38.571  10.263  -8.896  1.00 88.86           H  
ATOM    597  NZ  LYS A  38      38.830  10.154 -10.958  1.00 88.86           N  
ATOM    598  HZ1 LYS A  38      39.573  10.823 -10.813  1.00 88.86           H  
ATOM    599  HZ2 LYS A  38      38.386  10.240 -11.862  1.00 88.86           H  
ATOM    600  HZ3 LYS A  38      39.405   9.327 -10.888  1.00 88.86           H  
ATOM    601  N   SER A  39      33.569   5.771  -6.576  1.00 92.49           N  
ATOM    602  H   SER A  39      34.465   5.303  -6.571  1.00 92.49           H  
ATOM    603  CA  SER A  39      32.354   4.965  -6.580  1.00 92.49           C  
ATOM    604  HA  SER A  39      31.599   5.514  -6.016  1.00 92.49           H  
ATOM    605  C   SER A  39      32.519   3.615  -5.898  1.00 92.49           C  
ATOM    606  CB  SER A  39      31.830   4.780  -8.012  1.00 92.49           C  
ATOM    607  HB2 SER A  39      30.868   4.268  -7.981  1.00 92.49           H  
ATOM    608  HB3 SER A  39      31.683   5.756  -8.473  1.00 92.49           H  
ATOM    609  O   SER A  39      33.617   3.061  -5.808  1.00 92.49           O  
ATOM    610  OG  SER A  39      32.730   4.018  -8.792  1.00 92.49           O  
ATOM    611  HG  SER A  39      32.375   3.936  -9.680  1.00 92.49           H  
ATOM    612  N   LEU A  40      31.387   3.083  -5.443  1.00 92.92           N  
ATOM    613  H   LEU A  40      30.544   3.623  -5.578  1.00 92.92           H  
ATOM    614  CA  LEU A  40      31.219   1.711  -4.983  1.00 92.92           C  
ATOM    615  HA  LEU A  40      32.157   1.170  -5.110  1.00 92.92           H  
ATOM    616  C   LEU A  40      30.166   1.027  -5.847  1.00 92.92           C  
ATOM    617  CB  LEU A  40      30.812   1.696  -3.500  1.00 92.92           C  
ATOM    618  HB2 LEU A  40      30.057   2.465  -3.336  1.00 92.92           H  
ATOM    619  HB3 LEU A  40      30.360   0.733  -3.264  1.00 92.92           H  
ATOM    620  O   LEU A  40      29.127   1.606  -6.135  1.00 92.92           O  
ATOM    621  CG  LEU A  40      31.984   1.924  -2.535  1.00 92.92           C  
ATOM    622  HG  LEU A  40      32.551   2.806  -2.833  1.00 92.92           H  
ATOM    623  CD1 LEU A  40      31.446   2.143  -1.121  1.00 92.92           C  
ATOM    624 HD11 LEU A  40      30.816   3.032  -1.100  1.00 92.92           H  
ATOM    625 HD12 LEU A  40      30.865   1.277  -0.803  1.00 92.92           H  
ATOM    626 HD13 LEU A  40      32.283   2.285  -0.438  1.00 92.92           H  
ATOM    627  CD2 LEU A  40      32.911   0.708  -2.497  1.00 92.92           C  
ATOM    628 HD21 LEU A  40      33.379   0.557  -3.470  1.00 92.92           H  
ATOM    629 HD22 LEU A  40      33.695   0.859  -1.756  1.00 92.92           H  
ATOM    630 HD23 LEU A  40      32.348  -0.186  -2.229  1.00 92.92           H  
ATOM    631  N   THR A  41      30.411  -0.208  -6.262  1.00 96.09           N  
ATOM    632  H   THR A  41      31.299  -0.625  -6.020  1.00 96.09           H  
ATOM    633  CA  THR A  41      29.464  -0.993  -7.057  1.00 96.09           C  
ATOM    634  HA  THR A  41      28.487  -0.510  -7.033  1.00 96.09           H  
ATOM    635  C   THR A  41      29.311  -2.374  -6.450  1.00 96.09           C  
ATOM    636  CB  THR A  41      29.888  -1.070  -8.529  1.00 96.09           C  
ATOM    637  HB  THR A  41      30.827  -1.617  -8.608  1.00 96.09           H  
ATOM    638  O   THR A  41      30.296  -3.079  -6.231  1.00 96.09           O  
ATOM    639  CG2 THR A  41      28.843  -1.745  -9.413  1.00 96.09           C  
ATOM    640 HG21 THR A  41      27.893  -1.215  -9.344  1.00 96.09           H  
ATOM    641 HG22 THR A  41      28.705  -2.785  -9.118  1.00 96.09           H  
ATOM    642 HG23 THR A  41      29.183  -1.716 -10.449  1.00 96.09           H  
ATOM    643  OG1 THR A  41      30.080   0.233  -9.024  1.00 96.09           O  
ATOM    644  HG1 THR A  41      30.632   0.706  -8.397  1.00 96.09           H  
ATOM    645  N   LEU A  42      28.068  -2.760  -6.182  1.00 97.26           N  
ATOM    646  H   LEU A  42      27.321  -2.130  -6.440  1.00 97.26           H  
ATOM    647  CA  LEU A  42      27.693  -4.107  -5.793  1.00 97.26           C  
ATOM    648  HA  LEU A  42      28.586  -4.625  -5.442  1.00 97.26           H  
ATOM    649  C   LEU A  42      27.155  -4.837  -7.022  1.00 97.26           C  
ATOM    650  CB  LEU A  42      26.674  -4.049  -4.642  1.00 97.26           C  
ATOM    651  HB2 LEU A  42      27.087  -3.451  -3.829  1.00 97.26           H  
ATOM    652  HB3 LEU A  42      25.774  -3.551  -5.004  1.00 97.26           H  
ATOM    653  O   LEU A  42      26.215  -4.376  -7.671  1.00 97.26           O  
ATOM    654  CG  LEU A  42      26.290  -5.436  -4.096  1.00 97.26           C  
ATOM    655  HG  LEU A  42      25.942  -6.067  -4.914  1.00 97.26           H  
ATOM    656  CD1 LEU A  42      27.465  -6.128  -3.405  1.00 97.26           C  
ATOM    657 HD11 LEU A  42      28.294  -6.274  -4.097  1.00 97.26           H  
ATOM    658 HD12 LEU A  42      27.797  -5.533  -2.554  1.00 97.26           H  
ATOM    659 HD13 LEU A  42      27.150  -7.111  -3.053  1.00 97.26           H  
ATOM    660  CD2 LEU A  42      25.151  -5.303  -3.086  1.00 97.26           C  
ATOM    661 HD21 LEU A  42      24.279  -4.865  -3.571  1.00 97.26           H  
ATOM    662 HD22 LEU A  42      25.456  -4.670  -2.252  1.00 97.26           H  
ATOM    663 HD23 LEU A  42      24.879  -6.287  -2.703  1.00 97.26           H  
ATOM    664  N   SER A  43      27.730  -5.994  -7.318  1.00 97.19           N  
ATOM    665  H   SER A  43      28.529  -6.275  -6.768  1.00 97.19           H  
ATOM    666  CA  SER A  43      27.355  -6.836  -8.450  1.00 97.19           C  
ATOM    667  HA  SER A  43      26.438  -6.452  -8.896  1.00 97.19           H  
ATOM    668  C   SER A  43      27.095  -8.271  -7.996  1.00 97.19           C  
ATOM    669  CB  SER A  43      28.442  -6.826  -9.532  1.00 97.19           C  
ATOM    670  HB2 SER A  43      28.017  -7.205 -10.461  1.00 97.19           H  
ATOM    671  HB3 SER A  43      29.243  -7.494  -9.217  1.00 97.19           H  
ATOM    672  O   SER A  43      27.626  -8.714  -6.974  1.00 97.19           O  
ATOM    673  OG  SER A  43      29.013  -5.557  -9.783  1.00 97.19           O  
ATOM    674  HG  SER A  43      28.443  -5.062 -10.377  1.00 97.19           H  
ATOM    675  N   ARG A  44      26.326  -9.031  -8.777  1.00 95.60           N  
ATOM    676  H   ARG A  44      25.950  -8.613  -9.616  1.00 95.60           H  
ATOM    677  CA  ARG A  44      26.042 -10.453  -8.535  1.00 95.60           C  
ATOM    678  HA  ARG A  44      26.667 -10.820  -7.720  1.00 95.60           H  
ATOM    679  C   ARG A  44      26.375 -11.270  -9.771  1.00 95.60           C  
ATOM    680  CB  ARG A  44      24.578 -10.604  -8.111  1.00 95.60           C  
ATOM    681  HB2 ARG A  44      23.937 -10.188  -8.889  1.00 95.60           H  
ATOM    682  HB3 ARG A  44      24.453 -10.038  -7.188  1.00 95.60           H  
ATOM    683  O   ARG A  44      26.056 -10.869 -10.882  1.00 95.60           O  
ATOM    684  CG  ARG A  44      24.159 -12.052  -7.834  1.00 95.60           C  
ATOM    685  HG2 ARG A  44      24.882 -12.490  -7.146  1.00 95.60           H  
ATOM    686  HG3 ARG A  44      24.154 -12.630  -8.758  1.00 95.60           H  
ATOM    687  CD  ARG A  44      22.772 -12.121  -7.181  1.00 95.60           C  
ATOM    688  HD2 ARG A  44      22.771 -11.480  -6.300  1.00 95.60           H  
ATOM    689  HD3 ARG A  44      22.593 -13.146  -6.855  1.00 95.60           H  
ATOM    690  NE  ARG A  44      21.671 -11.711  -8.074  1.00 95.60           N  
ATOM    691  HE  ARG A  44      21.898 -11.516  -9.039  1.00 95.60           H  
ATOM    692  NH1 ARG A  44      20.020 -11.976  -6.500  1.00 95.60           N  
ATOM    693 HH11 ARG A  44      19.073 -12.187  -6.218  1.00 95.60           H  
ATOM    694 HH12 ARG A  44      20.723 -12.156  -5.798  1.00 95.60           H  
ATOM    695  NH2 ARG A  44      19.471 -11.452  -8.608  1.00 95.60           N  
ATOM    696 HH21 ARG A  44      19.719 -11.294  -9.575  1.00 95.60           H  
ATOM    697 HH22 ARG A  44      18.508 -11.536  -8.316  1.00 95.60           H  
ATOM    698  CZ  ARG A  44      20.393 -11.716  -7.725  1.00 95.60           C  
ATOM    699  N   TYR A  45      27.028 -12.408  -9.574  1.00 96.19           N  
ATOM    700  H   TYR A  45      27.288 -12.668  -8.633  1.00 96.19           H  
ATOM    701  CA  TYR A  45      27.398 -13.294 -10.668  1.00 96.19           C  
ATOM    702  HA  TYR A  45      27.967 -12.719 -11.398  1.00 96.19           H  
ATOM    703  C   TYR A  45      26.156 -13.855 -11.365  1.00 96.19           C  
ATOM    704  CB  TYR A  45      28.296 -14.418 -10.148  1.00 96.19           C  
ATOM    705  HB2 TYR A  45      27.725 -15.062  -9.480  1.00 96.19           H  
ATOM    706  HB3 TYR A  45      29.111 -13.978  -9.574  1.00 96.19           H  
ATOM    707  O   TYR A  45      25.268 -14.412 -10.713  1.00 96.19           O  
ATOM    708  CG  TYR A  45      28.904 -15.239 -11.265  1.00 96.19           C  
ATOM    709  CD1 TYR A  45      28.448 -16.546 -11.533  1.00 96.19           C  
ATOM    710  HD1 TYR A  45      27.664 -16.987 -10.936  1.00 96.19           H  
ATOM    711  CD2 TYR A  45      29.906 -14.664 -12.069  1.00 96.19           C  
ATOM    712  HD2 TYR A  45      30.218 -13.645 -11.895  1.00 96.19           H  
ATOM    713  CE1 TYR A  45      29.013 -17.282 -12.594  1.00 96.19           C  
ATOM    714  HE1 TYR A  45      28.673 -18.285 -12.807  1.00 96.19           H  
ATOM    715  CE2 TYR A  45      30.466 -15.393 -13.133  1.00 96.19           C  
ATOM    716  HE2 TYR A  45      31.210 -14.938 -13.769  1.00 96.19           H  
ATOM    717  OH  TYR A  45      30.560 -17.397 -14.434  1.00 96.19           O  
ATOM    718  HH  TYR A  45      31.169 -16.845 -14.929  1.00 96.19           H  
ATOM    719  CZ  TYR A  45      30.021 -16.706 -13.396  1.00 96.19           C  
ATOM    720  N   ASN A  46      26.126 -13.727 -12.686  1.00 90.33           N  
ATOM    721  H   ASN A  46      26.887 -13.248 -13.145  1.00 90.33           H  
ATOM    722  CA  ASN A  46      25.091 -14.245 -13.558  1.00 90.33           C  
ATOM    723  HA  ASN A  46      24.286 -14.669 -12.958  1.00 90.33           H  
ATOM    724  C   ASN A  46      25.676 -15.357 -14.429  1.00 90.33           C  
ATOM    725  CB  ASN A  46      24.500 -13.080 -14.355  1.00 90.33           C  
ATOM    726  HB2 ASN A  46      24.088 -12.370 -13.638  1.00 90.33           H  
ATOM    727  HB3 ASN A  46      25.288 -12.567 -14.907  1.00 90.33           H  
ATOM    728  O   ASN A  46      26.530 -15.142 -15.288  1.00 90.33           O  
ATOM    729  CG  ASN A  46      23.392 -13.480 -15.321  1.00 90.33           C  
ATOM    730  ND2 ASN A  46      22.629 -12.536 -15.794  1.00 90.33           N  
ATOM    731 HD21 ASN A  46      22.754 -11.604 -15.424  1.00 90.33           H  
ATOM    732 HD22 ASN A  46      21.877 -12.757 -16.431  1.00 90.33           H  
ATOM    733  OD1 ASN A  46      23.188 -14.638 -15.667  1.00 90.33           O  
ATOM    734  N   GLU A  47      25.171 -16.567 -14.218  1.00 83.55           N  
ATOM    735  H   GLU A  47      24.469 -16.679 -13.500  1.00 83.55           H  
ATOM    736  CA  GLU A  47      25.620 -17.770 -14.920  1.00 83.55           C  
ATOM    737  HA  GLU A  47      26.702 -17.866 -14.823  1.00 83.55           H  
ATOM    738  C   GLU A  47      25.303 -17.736 -16.421  1.00 83.55           C  
ATOM    739  CB  GLU A  47      24.951 -18.988 -14.270  1.00 83.55           C  
ATOM    740  HB2 GLU A  47      25.196 -19.882 -14.845  1.00 83.55           H  
ATOM    741  HB3 GLU A  47      23.871 -18.844 -14.293  1.00 83.55           H  
ATOM    742  O   GLU A  47      26.022 -18.347 -17.210  1.00 83.55           O  
ATOM    743  CG  GLU A  47      25.429 -19.190 -12.824  1.00 83.55           C  
ATOM    744  HG2 GLU A  47      26.494 -19.423 -12.839  1.00 83.55           H  
ATOM    745  HG3 GLU A  47      25.297 -18.267 -12.260  1.00 83.55           H  
ATOM    746  CD  GLU A  47      24.657 -20.295 -12.097  1.00 83.55           C  
ATOM    747  OE1 GLU A  47      25.299 -21.033 -11.326  1.00 83.55           O  
ATOM    748  OE2 GLU A  47      23.406 -20.295 -12.194  1.00 83.55           O  
ATOM    749  N   THR A  48      24.268 -16.991 -16.825  1.00 85.07           N  
ATOM    750  H   THR A  48      23.779 -16.445 -16.131  1.00 85.07           H  
ATOM    751  CA  THR A  48      23.827 -16.879 -18.224  1.00 85.07           C  
ATOM    752  HA  THR A  48      23.714 -17.881 -18.637  1.00 85.07           H  
ATOM    753  C   THR A  48      24.858 -16.138 -19.067  1.00 85.07           C  
ATOM    754  CB  THR A  48      22.480 -16.145 -18.347  1.00 85.07           C  
ATOM    755  HB  THR A  48      22.631 -15.077 -18.189  1.00 85.07           H  
ATOM    756  O   THR A  48      25.231 -16.610 -20.138  1.00 85.07           O  
ATOM    757  CG2 THR A  48      21.844 -16.342 -19.721  1.00 85.07           C  
ATOM    758 HG21 THR A  48      21.692 -17.405 -19.909  1.00 85.07           H  
ATOM    759 HG22 THR A  48      20.881 -15.832 -19.752  1.00 85.07           H  
ATOM    760 HG23 THR A  48      22.487 -15.926 -20.497  1.00 85.07           H  
ATOM    761  OG1 THR A  48      21.559 -16.601 -17.384  1.00 85.07           O  
ATOM    762  HG1 THR A  48      21.762 -16.127 -16.575  1.00 85.07           H  
ATOM    763  N   ILE A  49      25.345 -14.994 -18.575  1.00 88.45           N  
ATOM    764  H   ILE A  49      25.007 -14.675 -17.678  1.00 88.45           H  
ATOM    765  CA  ILE A  49      26.369 -14.187 -19.260  1.00 88.45           C  
ATOM    766  HA  ILE A  49      26.326 -14.411 -20.326  1.00 88.45           H  
ATOM    767  C   ILE A  49      27.798 -14.551 -18.830  1.00 88.45           C  
ATOM    768  CB  ILE A  49      26.089 -12.676 -19.118  1.00 88.45           C  
ATOM    769  HB  ILE A  49      26.868 -12.145 -19.664  1.00 88.45           H  
ATOM    770  O   ILE A  49      28.757 -14.081 -19.433  1.00 88.45           O  
ATOM    771  CG1 ILE A  49      26.129 -12.219 -17.647  1.00 88.45           C  
ATOM    772 HG12 ILE A  49      27.006 -12.639 -17.154  1.00 88.45           H  
ATOM    773 HG13 ILE A  49      25.239 -12.588 -17.138  1.00 88.45           H  
ATOM    774  CG2 ILE A  49      24.737 -12.324 -19.769  1.00 88.45           C  
ATOM    775 HG21 ILE A  49      24.620 -11.241 -19.812  1.00 88.45           H  
ATOM    776 HG22 ILE A  49      24.705 -12.713 -20.787  1.00 88.45           H  
ATOM    777 HG23 ILE A  49      23.913 -12.743 -19.193  1.00 88.45           H  
ATOM    778  CD1 ILE A  49      26.201 -10.700 -17.482  1.00 88.45           C  
ATOM    779 HD11 ILE A  49      25.273 -10.236 -17.815  1.00 88.45           H  
ATOM    780 HD12 ILE A  49      27.035 -10.299 -18.059  1.00 88.45           H  
ATOM    781 HD13 ILE A  49      26.361 -10.462 -16.430  1.00 88.45           H  
ATOM    782  N   ARG A  50      27.941 -15.404 -17.804  1.00 89.29           N  
ATOM    783  H   ARG A  50      27.092 -15.706 -17.350  1.00 89.29           H  
ATOM    784  CA  ARG A  50      29.211 -15.790 -17.163  1.00 89.29           C  
ATOM    785  HA  ARG A  50      28.944 -16.358 -16.271  1.00 89.29           H  
ATOM    786  C   ARG A  50      30.028 -14.610 -16.630  1.00 89.29           C  
ATOM    787  CB  ARG A  50      30.035 -16.709 -18.077  1.00 89.29           C  
ATOM    788  HB2 ARG A  50      30.313 -16.171 -18.983  1.00 89.29           H  
ATOM    789  HB3 ARG A  50      30.949 -16.989 -17.554  1.00 89.29           H  
ATOM    790  O   ARG A  50      31.248 -14.711 -16.511  1.00 89.29           O  
ATOM    791  CG  ARG A  50      29.291 -17.993 -18.450  1.00 89.29           C  
ATOM    792  HG2 ARG A  50      28.971 -18.505 -17.542  1.00 89.29           H  
ATOM    793  HG3 ARG A  50      28.419 -17.760 -19.061  1.00 89.29           H  
ATOM    794  CD  ARG A  50      30.247 -18.891 -19.236  1.00 89.29           C  
ATOM    795  HD2 ARG A  50      31.138 -19.050 -18.630  1.00 89.29           H  
ATOM    796  HD3 ARG A  50      30.535 -18.380 -20.154  1.00 89.29           H  
ATOM    797  NE  ARG A  50      29.605 -20.173 -19.569  1.00 89.29           N  
ATOM    798  HE  ARG A  50      28.620 -20.120 -19.788  1.00 89.29           H  
ATOM    799  NH1 ARG A  50      31.421 -21.547 -19.252  1.00 89.29           N  
ATOM    800 HH11 ARG A  50      31.969 -20.739 -18.994  1.00 89.29           H  
ATOM    801 HH12 ARG A  50      31.827 -22.472 -19.244  1.00 89.29           H  
ATOM    802  NH2 ARG A  50      29.466 -22.418 -19.878  1.00 89.29           N  
ATOM    803 HH21 ARG A  50      29.883 -23.338 -19.864  1.00 89.29           H  
ATOM    804 HH22 ARG A  50      28.482 -22.314 -20.079  1.00 89.29           H  
ATOM    805  CZ  ARG A  50      30.167 -21.367 -19.565  1.00 89.29           C  
ATOM    806  N   ASP A  51      29.353 -13.534 -16.249  1.00 93.28           N  
ATOM    807  H   ASP A  51      28.345 -13.584 -16.270  1.00 93.28           H  
ATOM    808  CA  ASP A  51      29.945 -12.317 -15.693  1.00 93.28           C  
ATOM    809  HA  ASP A  51      30.912 -12.570 -15.258  1.00 93.28           H  
ATOM    810  C   ASP A  51      29.064 -11.760 -14.560  1.00 93.28           C  
ATOM    811  CB  ASP A  51      30.191 -11.292 -16.820  1.00 93.28           C  
ATOM    812  HB2 ASP A  51      29.256 -10.784 -17.057  1.00 93.28           H  
ATOM    813  HB3 ASP A  51      30.521 -11.822 -17.713  1.00 93.28           H  
ATOM    814  O   ASP A  51      28.054 -12.354 -14.182  1.00 93.28           O  
ATOM    815  CG  ASP A  51      31.272 -10.250 -16.475  1.00 93.28           C  
ATOM    816  OD1 ASP A  51      31.790 -10.268 -15.324  1.00 93.28           O  
ATOM    817  OD2 ASP A  51      31.584  -9.430 -17.359  1.00 93.28           O  
ATOM    818  N   PHE A  52      29.472 -10.653 -13.951  1.00 95.45           N  
ATOM    819  H   PHE A  52      30.286 -10.200 -14.339  1.00 95.45           H  
ATOM    820  CA  PHE A  52      28.761  -9.993 -12.868  1.00 95.45           C  
ATOM    821  HA  PHE A  52      28.179 -10.729 -12.313  1.00 95.45           H  
ATOM    822  C   PHE A  52      27.787  -8.941 -13.398  1.00 95.45           C  
ATOM    823  CB  PHE A  52      29.783  -9.368 -11.915  1.00 95.45           C  
ATOM    824  HB2 PHE A  52      30.519  -8.810 -12.495  1.00 95.45           H  
ATOM    825  HB3 PHE A  52      29.261  -8.654 -11.279  1.00 95.45           H  
ATOM    826  O   PHE A  52      28.216  -7.925 -13.938  1.00 95.45           O  
ATOM    827  CG  PHE A  52      30.482 -10.365 -11.021  1.00 95.45           C  
ATOM    828  CD1 PHE A  52      29.979 -10.623  -9.733  1.00 95.45           C  
ATOM    829  HD1 PHE A  52      29.108 -10.096  -9.373  1.00 95.45           H  
ATOM    830  CD2 PHE A  52      31.597 -11.079 -11.495  1.00 95.45           C  
ATOM    831  HD2 PHE A  52      31.942 -10.922 -12.506  1.00 95.45           H  
ATOM    832  CE1 PHE A  52      30.585 -11.599  -8.925  1.00 95.45           C  
ATOM    833  HE1 PHE A  52      30.180 -11.810  -7.946  1.00 95.45           H  
ATOM    834  CE2 PHE A  52      32.201 -12.057 -10.686  1.00 95.45           C  
ATOM    835  HE2 PHE A  52      32.998 -12.661 -11.094  1.00 95.45           H  
ATOM    836  CZ  PHE A  52      31.695 -12.316  -9.398  1.00 95.45           C  
ATOM    837  HZ  PHE A  52      32.118 -13.104  -8.792  1.00 95.45           H  
ATOM    838  N   ASP A  53      26.500  -9.128 -13.118  1.00 93.74           N  
ATOM    839  H   ASP A  53      26.214  -9.969 -12.637  1.00 93.74           H  
ATOM    840  CA  ASP A  53      25.498  -8.082 -13.298  1.00 93.74           C  
ATOM    841  HA  ASP A  53      25.627  -7.617 -14.275  1.00 93.74           H  
ATOM    842  C   ASP A  53      25.670  -7.028 -12.209  1.00 93.74           C  
ATOM    843  CB  ASP A  53      24.076  -8.646 -13.206  1.00 93.74           C  
ATOM    844  HB2 ASP A  53      23.977  -9.220 -12.284  1.00 93.74           H  
ATOM    845  HB3 ASP A  53      23.377  -7.812 -13.153  1.00 93.74           H  
ATOM    846  O   ASP A  53      25.653  -7.341 -11.011  1.00 93.74           O  
ATOM    847  CG  ASP A  53      23.667  -9.515 -14.389  1.00 93.74           C  
ATOM    848  OD1 ASP A  53      24.180  -9.324 -15.508  1.00 93.74           O  
ATOM    849  OD2 ASP A  53      22.788 -10.376 -14.169  1.00 93.74           O  
ATOM    850  N   GLU A  54      25.811  -5.766 -12.603  1.00 94.74           N  
ATOM    851  H   GLU A  54      25.827  -5.557 -13.591  1.00 94.74           H  
ATOM    852  CA  GLU A  54      25.728  -4.661 -11.656  1.00 94.74           C  
ATOM    853  HA  GLU A  54      26.433  -4.842 -10.845  1.00 94.74           H  
ATOM    854  C   GLU A  54      24.329  -4.625 -11.048  1.00 94.74           C  
ATOM    855  CB  GLU A  54      26.096  -3.321 -12.301  1.00 94.74           C  
ATOM    856  HB2 GLU A  54      25.954  -2.539 -11.555  1.00 94.74           H  
ATOM    857  HB3 GLU A  54      25.445  -3.126 -13.153  1.00 94.74           H  
ATOM    858  O   GLU A  54      23.320  -4.641 -11.747  1.00 94.74           O  
ATOM    859  CG  GLU A  54      27.565  -3.319 -12.750  1.00 94.74           C  
ATOM    860  HG2 GLU A  54      27.686  -4.014 -13.580  1.00 94.74           H  
ATOM    861  HG3 GLU A  54      28.175  -3.680 -11.922  1.00 94.74           H  
ATOM    862  CD  GLU A  54      28.073  -1.933 -13.175  1.00 94.74           C  
ATOM    863  OE1 GLU A  54      29.316  -1.798 -13.233  1.00 94.74           O  
ATOM    864  OE2 GLU A  54      27.243  -1.024 -13.400  1.00 94.74           O  
ATOM    865  N   LEU A  55      24.268  -4.608  -9.720  1.00 94.88           N  
ATOM    866  H   LEU A  55      25.130  -4.611  -9.194  1.00 94.88           H  
ATOM    867  CA  LEU A  55      23.017  -4.500  -8.985  1.00 94.88           C  
ATOM    868  HA  LEU A  55      22.181  -4.819  -9.608  1.00 94.88           H  
ATOM    869  C   LEU A  55      22.774  -3.047  -8.603  1.00 94.88           C  
ATOM    870  CB  LEU A  55      23.080  -5.385  -7.731  1.00 94.88           C  
ATOM    871  HB2 LEU A  55      22.140  -5.239  -7.199  1.00 94.88           H  
ATOM    872  HB3 LEU A  55      23.869  -5.028  -7.069  1.00 94.88           H  
ATOM    873  O   LEU A  55      21.694  -2.496  -8.833  1.00 94.88           O  
ATOM    874  CG  LEU A  55      23.311  -6.886  -7.978  1.00 94.88           C  
ATOM    875  HG  LEU A  55      24.301  -7.032  -8.411  1.00 94.88           H  
ATOM    876  CD1 LEU A  55      23.287  -7.617  -6.629  1.00 94.88           C  
ATOM    877 HD11 LEU A  55      22.864  -8.616  -6.738  1.00 94.88           H  
ATOM    878 HD12 LEU A  55      22.693  -7.078  -5.890  1.00 94.88           H  
ATOM    879 HD13 LEU A  55      24.305  -7.691  -6.247  1.00 94.88           H  
ATOM    880  CD2 LEU A  55      22.295  -7.483  -8.956  1.00 94.88           C  
ATOM    881 HD21 LEU A  55      21.273  -7.229  -8.674  1.00 94.88           H  
ATOM    882 HD22 LEU A  55      22.495  -7.092  -9.953  1.00 94.88           H  
ATOM    883 HD23 LEU A  55      22.403  -8.566  -9.004  1.00 94.88           H  
ATOM    884  N   ILE A  56      23.796  -2.450  -7.991  1.00 95.16           N  
ATOM    885  H   ILE A  56      24.656  -2.970  -7.899  1.00 95.16           H  
ATOM    886  CA  ILE A  56      23.751  -1.135  -7.368  1.00 95.16           C  
ATOM    887  HA  ILE A  56      22.970  -0.540  -7.840  1.00 95.16           H  
ATOM    888  C   ILE A  56      25.107  -0.466  -7.586  1.00 95.16           C  
ATOM    889  CB  ILE A  56      23.447  -1.263  -5.856  1.00 95.16           C  
ATOM    890  HB  ILE A  56      24.286  -1.768  -5.379  1.00 95.16           H  
ATOM    891  O   ILE A  56      26.132  -1.056  -7.259  1.00 95.16           O  
ATOM    892  CG1 ILE A  56      22.164  -2.076  -5.552  1.00 95.16           C  
ATOM    893 HG12 ILE A  56      21.292  -1.544  -5.932  1.00 95.16           H  
ATOM    894 HG13 ILE A  56      22.214  -3.044  -6.050  1.00 95.16           H  
ATOM    895  CG2 ILE A  56      23.321   0.138  -5.248  1.00 95.16           C  
ATOM    896 HG21 ILE A  56      24.234   0.714  -5.402  1.00 95.16           H  
ATOM    897 HG22 ILE A  56      23.170   0.056  -4.171  1.00 95.16           H  
ATOM    898 HG23 ILE A  56      22.482   0.669  -5.698  1.00 95.16           H  
ATOM    899  CD1 ILE A  56      21.960  -2.397  -4.069  1.00 95.16           C  
ATOM    900 HD11 ILE A  56      21.101  -3.061  -3.966  1.00 95.16           H  
ATOM    901 HD12 ILE A  56      22.843  -2.896  -3.670  1.00 95.16           H  
ATOM    902 HD13 ILE A  56      21.767  -1.491  -3.495  1.00 95.16           H  
ATOM    903  N   ALA A  57      25.112   0.770  -8.069  1.00 94.76           N  
ATOM    904  H   ALA A  57      24.227   1.190  -8.318  1.00 94.76           H  
ATOM    905  CA  ALA A  57      26.287   1.632  -8.087  1.00 94.76           C  
ATOM    906  HA  ALA A  57      27.131   1.114  -7.633  1.00 94.76           H  
ATOM    907  C   ALA A  57      26.020   2.890  -7.258  1.00 94.76           C  
ATOM    908  CB  ALA A  57      26.678   1.957  -9.530  1.00 94.76           C  
ATOM    909  HB1 ALA A  57      25.842   2.418 -10.056  1.00 94.76           H  
ATOM    910  HB2 ALA A  57      27.526   2.642  -9.531  1.00 94.76           H  
ATOM    911  HB3 ALA A  57      26.983   1.044 -10.042  1.00 94.76           H  
ATOM    912  O   ALA A  57      24.950   3.485  -7.344  1.00 94.76           O  
ATOM    913  N   LEU A  58      26.997   3.298  -6.464  1.00 92.44           N  
ATOM    914  H   LEU A  58      27.848   2.754  -6.452  1.00 92.44           H  
ATOM    915  CA  LEU A  58      26.984   4.488  -5.633  1.00 92.44           C  
ATOM    916  HA  LEU A  58      26.040   5.020  -5.754  1.00 92.44           H  
ATOM    917  C   LEU A  58      28.129   5.395  -6.062  1.00 92.44           C  
ATOM    918  CB  LEU A  58      27.153   4.072  -4.165  1.00 92.44           C  
ATOM    919  HB2 LEU A  58      28.094   3.529  -4.079  1.00 92.44           H  
ATOM    920  HB3 LEU A  58      26.345   3.399  -3.879  1.00 92.44           H  
ATOM    921  O   LEU A  58      29.285   4.978  -6.055  1.00 92.44           O  
ATOM    922  CG  LEU A  58      27.206   5.254  -3.186  1.00 92.44           C  
ATOM    923  HG  LEU A  58      27.996   5.947  -3.473  1.00 92.44           H  
ATOM    924  CD1 LEU A  58      25.882   6.015  -3.116  1.00 92.44           C  
ATOM    925 HD11 LEU A  58      25.955   6.808  -2.371  1.00 92.44           H  
ATOM    926 HD12 LEU A  58      25.665   6.479  -4.078  1.00 92.44           H  
ATOM    927 HD13 LEU A  58      25.071   5.341  -2.841  1.00 92.44           H  
ATOM    928  CD2 LEU A  58      27.540   4.724  -1.800  1.00 92.44           C  
ATOM    929 HD21 LEU A  58      26.841   3.939  -1.511  1.00 92.44           H  
ATOM    930 HD22 LEU A  58      27.482   5.548  -1.089  1.00 92.44           H  
ATOM    931 HD23 LEU A  58      28.553   4.322  -1.790  1.00 92.44           H  
ATOM    932  N   ASP A  59      27.813   6.643  -6.367  1.00 89.82           N  
ATOM    933  H   ASP A  59      26.839   6.909  -6.371  1.00 89.82           H  
ATOM    934  CA  ASP A  59      28.805   7.707  -6.463  1.00 89.82           C  
ATOM    935  HA  ASP A  59      29.717   7.327  -6.925  1.00 89.82           H  
ATOM    936  C   ASP A  59      29.137   8.207  -5.046  1.00 89.82           C  
ATOM    937  CB  ASP A  59      28.227   8.784  -7.375  1.00 89.82           C  
ATOM    938  HB2 ASP A  59      27.947   8.330  -8.325  1.00 89.82           H  
ATOM    939  HB3 ASP A  59      27.321   9.186  -6.921  1.00 89.82           H  
ATOM    940  O   ASP A  59      28.251   8.646  -4.312  1.00 89.82           O  
ATOM    941  CG  ASP A  59      29.222   9.910  -7.635  1.00 89.82           C  
ATOM    942  OD1 ASP A  59      29.429  10.714  -6.695  1.00 89.82           O  
ATOM    943  OD2 ASP A  59      29.685  10.019  -8.787  1.00 89.82           O  
ATOM    944  N   SER A  60      30.396   8.088  -4.622  1.00 83.45           N  
ATOM    945  H   SER A  60      31.117   7.843  -5.285  1.00 83.45           H  
ATOM    946  CA  SER A  60      30.810   8.350  -3.232  1.00 83.45           C  
ATOM    947  HA  SER A  60      30.121   7.847  -2.554  1.00 83.45           H  
ATOM    948  C   SER A  60      30.818   9.838  -2.867  1.00 83.45           C  
ATOM    949  CB  SER A  60      32.216   7.793  -2.995  1.00 83.45           C  
ATOM    950  HB2 SER A  60      32.553   8.044  -1.990  1.00 83.45           H  
ATOM    951  HB3 SER A  60      32.216   6.710  -3.124  1.00 83.45           H  
ATOM    952  O   SER A  60      30.729  10.169  -1.683  1.00 83.45           O  
ATOM    953  OG  SER A  60      33.051   8.392  -3.958  1.00 83.45           O  
ATOM    954  HG  SER A  60      33.972   8.413  -3.688  1.00 83.45           H  
ATOM    955  N   LEU A  61      30.928  10.725  -3.863  1.00 82.51           N  
ATOM    956  H   LEU A  61      30.959  10.362  -4.805  1.00 82.51           H  
ATOM    957  CA  LEU A  61      30.993  12.178  -3.685  1.00 82.51           C  
ATOM    958  HA  LEU A  61      31.471  12.411  -2.734  1.00 82.51           H  
ATOM    959  C   LEU A  61      29.595  12.791  -3.642  1.00 82.51           C  
ATOM    960  CB  LEU A  61      31.807  12.796  -4.840  1.00 82.51           C  
ATOM    961  HB2 LEU A  61      31.693  13.880  -4.806  1.00 82.51           H  
ATOM    962  HB3 LEU A  61      31.383  12.452  -5.783  1.00 82.51           H  
ATOM    963  O   LEU A  61      29.280  13.576  -2.750  1.00 82.51           O  
ATOM    964  CG  LEU A  61      33.310  12.466  -4.828  1.00 82.51           C  
ATOM    965  HG  LEU A  61      33.453  11.387  -4.767  1.00 82.51           H  
ATOM    966  CD1 LEU A  61      33.951  12.965  -6.125  1.00 82.51           C  
ATOM    967 HD11 LEU A  61      33.827  14.044  -6.216  1.00 82.51           H  
ATOM    968 HD12 LEU A  61      35.013  12.718  -6.126  1.00 82.51           H  
ATOM    969 HD13 LEU A  61      33.479  12.472  -6.974  1.00 82.51           H  
ATOM    970  CD2 LEU A  61      34.027  13.137  -3.654  1.00 82.51           C  
ATOM    971 HD21 LEU A  61      33.870  14.216  -3.682  1.00 82.51           H  
ATOM    972 HD22 LEU A  61      35.095  12.927  -3.714  1.00 82.51           H  
ATOM    973 HD23 LEU A  61      33.655  12.736  -2.712  1.00 82.51           H  
ATOM    974  N   THR A  62      28.753  12.428  -4.608  1.00 86.61           N  
ATOM    975  H   THR A  62      29.097  11.784  -5.306  1.00 86.61           H  
ATOM    976  CA  THR A  62      27.384  12.942  -4.743  1.00 86.61           C  
ATOM    977  HA  THR A  62      27.352  13.955  -4.341  1.00 86.61           H  
ATOM    978  C   THR A  62      26.362  12.133  -3.951  1.00 86.61           C  
ATOM    979  CB  THR A  62      26.948  13.017  -6.213  1.00 86.61           C  
ATOM    980  HB  THR A  62      25.945  13.441  -6.259  1.00 86.61           H  
ATOM    981  O   THR A  62      25.219  12.568  -3.827  1.00 86.61           O  
ATOM    982  CG2 THR A  62      27.873  13.883  -7.067  1.00 86.61           C  
ATOM    983 HG21 THR A  62      27.470  13.955  -8.077  1.00 86.61           H  
ATOM    984 HG22 THR A  62      28.870  13.444  -7.117  1.00 86.61           H  
ATOM    985 HG23 THR A  62      27.941  14.882  -6.637  1.00 86.61           H  
ATOM    986  OG1 THR A  62      26.917  11.740  -6.795  1.00 86.61           O  
ATOM    987  HG1 THR A  62      27.828  11.440  -6.824  1.00 86.61           H  
ATOM    988  N   LEU A  63      26.753  10.961  -3.430  1.00 83.83           N  
ATOM    989  H   LEU A  63      27.696  10.655  -3.621  1.00 83.83           H  
ATOM    990  CA  LEU A  63      25.862   9.983  -2.796  1.00 83.83           C  
ATOM    991  HA  LEU A  63      26.441   9.069  -2.670  1.00 83.83           H  
ATOM    992  C   LEU A  63      24.693   9.554  -3.691  1.00 83.83           C  
ATOM    993  CB  LEU A  63      25.432  10.480  -1.406  1.00 83.83           C  
ATOM    994  HB2 LEU A  63      24.621   9.851  -1.037  1.00 83.83           H  
ATOM    995  HB3 LEU A  63      25.039  11.493  -1.488  1.00 83.83           H  
ATOM    996  O   LEU A  63      23.630   9.153  -3.211  1.00 83.83           O  
ATOM    997  CG  LEU A  63      26.556  10.450  -0.365  1.00 83.83           C  
ATOM    998  HG  LEU A  63      27.388  11.083  -0.676  1.00 83.83           H  
ATOM    999  CD1 LEU A  63      25.978  10.998   0.942  1.00 83.83           C  
ATOM   1000 HD11 LEU A  63      26.755  11.045   1.705  1.00 83.83           H  
ATOM   1001 HD12 LEU A  63      25.167  10.359   1.290  1.00 83.83           H  
ATOM   1002 HD13 LEU A  63      25.603  12.008   0.778  1.00 83.83           H  
ATOM   1003  CD2 LEU A  63      27.041   9.007  -0.182  1.00 83.83           C  
ATOM   1004 HD21 LEU A  63      27.419   8.863   0.830  1.00 83.83           H  
ATOM   1005 HD22 LEU A  63      26.218   8.306  -0.321  1.00 83.83           H  
ATOM   1006 HD23 LEU A  63      27.830   8.793  -0.903  1.00 83.83           H  
ATOM   1007  N   ASN A  64      24.882   9.631  -5.008  1.00 87.32           N  
ATOM   1008  H   ASN A  64      25.778   9.952  -5.345  1.00 87.32           H  
ATOM   1009  CA  ASN A  64      23.872   9.229  -5.967  1.00 87.32           C  
ATOM   1010  HA  ASN A  64      22.894   9.491  -5.563  1.00 87.32           H  
ATOM   1011  C   ASN A  64      23.915   7.711  -6.168  1.00 87.32           C  
ATOM   1012  CB  ASN A  64      24.063  10.026  -7.261  1.00 87.32           C  
ATOM   1013  HB2 ASN A  64      24.163  11.081  -7.009  1.00 87.32           H  
ATOM   1014  HB3 ASN A  64      24.979   9.707  -7.759  1.00 87.32           H  
ATOM   1015  O   ASN A  64      24.916   7.161  -6.630  1.00 87.32           O  
ATOM   1016  CG  ASN A  64      22.897   9.874  -8.215  1.00 87.32           C  
ATOM   1017  ND2 ASN A  64      22.830  10.715  -9.218  1.00 87.32           N  
ATOM   1018 HD21 ASN A  64      21.996  10.667  -9.785  1.00 87.32           H  
ATOM   1019 HD22 ASN A  64      23.529  11.441  -9.295  1.00 87.32           H  
ATOM   1020  OD1 ASN A  64      22.022   9.036  -8.089  1.00 87.32           O  
ATOM   1021  N   LEU A  65      22.813   7.047  -5.824  1.00 89.71           N  
ATOM   1022  H   LEU A  65      22.026   7.581  -5.483  1.00 89.71           H  
ATOM   1023  CA  LEU A  65      22.647   5.608  -5.956  1.00 89.71           C  
ATOM   1024  HA  LEU A  65      23.633   5.143  -5.994  1.00 89.71           H  
ATOM   1025  C   LEU A  65      21.885   5.270  -7.245  1.00 89.71           C  
ATOM   1026  CB  LEU A  65      21.912   5.080  -4.715  1.00 89.71           C  
ATOM   1027  HB2 LEU A  65      20.863   5.366  -4.791  1.00 89.71           H  
ATOM   1028  HB3 LEU A  65      22.311   5.553  -3.818  1.00 89.71           H  
ATOM   1029  O   LEU A  65      20.741   5.685  -7.435  1.00 89.71           O  
ATOM   1030  CG  LEU A  65      22.026   3.551  -4.586  1.00 89.71           C  
ATOM   1031  HG  LEU A  65      22.051   3.091  -5.574  1.00 89.71           H  
ATOM   1032  CD1 LEU A  65      23.304   3.191  -3.829  1.00 89.71           C  
ATOM   1033 HD11 LEU A  65      24.166   3.402  -4.462  1.00 89.71           H  
ATOM   1034 HD12 LEU A  65      23.308   2.140  -3.542  1.00 89.71           H  
ATOM   1035 HD13 LEU A  65      23.371   3.774  -2.911  1.00 89.71           H  
ATOM   1036  CD2 LEU A  65      20.823   2.975  -3.845  1.00 89.71           C  
ATOM   1037 HD21 LEU A  65      19.903   3.267  -4.351  1.00 89.71           H  
ATOM   1038 HD22 LEU A  65      20.889   1.887  -3.854  1.00 89.71           H  
ATOM   1039 HD23 LEU A  65      20.807   3.337  -2.817  1.00 89.71           H  
ATOM   1040  N   LYS A  66      22.484   4.447  -8.102  1.00 91.46           N  
ATOM   1041  H   LYS A  66      23.417   4.139  -7.864  1.00 91.46           H  
ATOM   1042  CA  LYS A  66      21.854   3.856  -9.284  1.00 91.46           C  
ATOM   1043  HA  LYS A  66      20.904   4.354  -9.475  1.00 91.46           H  
ATOM   1044  C   LYS A  66      21.573   2.383  -9.036  1.00 91.46           C  
ATOM   1045  CB  LYS A  66      22.752   4.041 -10.511  1.00 91.46           C  
ATOM   1046  HB2 LYS A  66      23.746   3.651 -10.294  1.00 91.46           H  
ATOM   1047  HB3 LYS A  66      22.334   3.472 -11.341  1.00 91.46           H  
ATOM   1048  O   LYS A  66      22.484   1.613  -8.749  1.00 91.46           O  
ATOM   1049  CG  LYS A  66      22.851   5.517 -10.917  1.00 91.46           C  
ATOM   1050  HG2 LYS A  66      23.293   6.095 -10.106  1.00 91.46           H  
ATOM   1051  HG3 LYS A  66      21.854   5.904 -11.129  1.00 91.46           H  
ATOM   1052  CD  LYS A  66      23.725   5.650 -12.166  1.00 91.46           C  
ATOM   1053  HD2 LYS A  66      23.283   5.079 -12.982  1.00 91.46           H  
ATOM   1054  HD3 LYS A  66      24.714   5.250 -11.944  1.00 91.46           H  
ATOM   1055  CE  LYS A  66      23.843   7.124 -12.563  1.00 91.46           C  
ATOM   1056  HE2 LYS A  66      22.852   7.500 -12.815  1.00 91.46           H  
ATOM   1057  HE3 LYS A  66      24.206   7.682 -11.700  1.00 91.46           H  
ATOM   1058  NZ  LYS A  66      24.775   7.290 -13.706  1.00 91.46           N  
ATOM   1059  HZ1 LYS A  66      24.865   8.264 -13.957  1.00 91.46           H  
ATOM   1060  HZ2 LYS A  66      25.691   6.951 -13.448  1.00 91.46           H  
ATOM   1061  HZ3 LYS A  66      24.460   6.763 -14.507  1.00 91.46           H  
ATOM   1062  N   GLN A  67      20.313   1.992  -9.178  1.00 91.08           N  
ATOM   1063  H   GLN A  67      19.621   2.684  -9.429  1.00 91.08           H  
ATOM   1064  CA  GLN A  67      19.876   0.606  -9.072  1.00 91.08           C  
ATOM   1065  HA  GLN A  67      20.668  -0.001  -8.633  1.00 91.08           H  
ATOM   1066  C   GLN A  67      19.572   0.060 -10.469  1.00 91.08           C  
ATOM   1067  CB  GLN A  67      18.669   0.549  -8.128  1.00 91.08           C  
ATOM   1068  HB2 GLN A  67      18.965   0.957  -7.162  1.00 91.08           H  
ATOM   1069  HB3 GLN A  67      17.861   1.159  -8.530  1.00 91.08           H  
ATOM   1070  O   GLN A  67      18.701   0.582 -11.164  1.00 91.08           O  
ATOM   1071  CG  GLN A  67      18.163  -0.884  -7.921  1.00 91.08           C  
ATOM   1072  HG2 GLN A  67      17.798  -1.275  -8.871  1.00 91.08           H  
ATOM   1073  HG3 GLN A  67      18.987  -1.511  -7.581  1.00 91.08           H  
ATOM   1074  CD  GLN A  67      17.031  -0.975  -6.902  1.00 91.08           C  
ATOM   1075  NE2 GLN A  67      16.579  -2.164  -6.584  1.00 91.08           N  
ATOM   1076 HE21 GLN A  67      15.942  -2.203  -5.800  1.00 91.08           H  
ATOM   1077 HE22 GLN A  67      17.007  -2.961  -7.032  1.00 91.08           H  
ATOM   1078  OE1 GLN A  67      16.523  -0.004  -6.370  1.00 91.08           O  
ATOM   1079  N   PHE A  68      20.275  -0.996 -10.866  1.00 89.97           N  
ATOM   1080  H   PHE A  68      20.982  -1.365 -10.247  1.00 89.97           H  
ATOM   1081  CA  PHE A  68      20.117  -1.640 -12.175  1.00 89.97           C  
ATOM   1082  HA  PHE A  68      19.731  -0.924 -12.901  1.00 89.97           H  
ATOM   1083  C   PHE A  68      19.146  -2.822 -12.125  1.00 89.97           C  
ATOM   1084  CB  PHE A  68      21.491  -2.107 -12.641  1.00 89.97           C  
ATOM   1085  HB2 PHE A  68      21.392  -2.641 -13.586  1.00 89.97           H  
ATOM   1086  HB3 PHE A  68      21.858  -2.808 -11.892  1.00 89.97           H  
ATOM   1087  O   PHE A  68      18.486  -3.129 -13.114  1.00 89.97           O  
ATOM   1088  CG  PHE A  68      22.508  -0.999 -12.807  1.00 89.97           C  
ATOM   1089  CD1 PHE A  68      22.533  -0.236 -13.989  1.00 89.97           C  
ATOM   1090  HD1 PHE A  68      21.828  -0.444 -14.780  1.00 89.97           H  
ATOM   1091  CD2 PHE A  68      23.448  -0.751 -11.791  1.00 89.97           C  
ATOM   1092  HD2 PHE A  68      23.459  -1.357 -10.897  1.00 89.97           H  
ATOM   1093  CE1 PHE A  68      23.508   0.763 -14.162  1.00 89.97           C  
ATOM   1094  HE1 PHE A  68      23.565   1.309 -15.092  1.00 89.97           H  
ATOM   1095  CE2 PHE A  68      24.423   0.241 -11.968  1.00 89.97           C  
ATOM   1096  HE2 PHE A  68      25.196   0.369 -11.225  1.00 89.97           H  
ATOM   1097  CZ  PHE A  68      24.459   0.995 -13.153  1.00 89.97           C  
ATOM   1098  HZ  PHE A  68      25.263   1.699 -13.310  1.00 89.97           H  
ATOM   1099  N   VAL A  69      19.016  -3.458 -10.955  1.00 85.25           N  
ATOM   1100  H   VAL A  69      19.611  -3.162 -10.194  1.00 85.25           H  
ATOM   1101  CA  VAL A  69      18.130  -4.608 -10.735  1.00 85.25           C  
ATOM   1102  HA  VAL A  69      17.595  -4.829 -11.658  1.00 85.25           H  
ATOM   1103  C   VAL A  69      17.106  -4.279  -9.661  1.00 85.25           C  
ATOM   1104  CB  VAL A  69      18.933  -5.866 -10.362  1.00 85.25           C  
ATOM   1105  HB  VAL A  69      19.497  -5.680  -9.449  1.00 85.25           H  
ATOM   1106  O   VAL A  69      17.458  -3.867  -8.558  1.00 85.25           O  
ATOM   1107  CG1 VAL A  69      18.006  -7.070 -10.132  1.00 85.25           C  
ATOM   1108 HG11 VAL A  69      17.390  -7.247 -11.013  1.00 85.25           H  
ATOM   1109 HG12 VAL A  69      18.609  -7.957  -9.937  1.00 85.25           H  
ATOM   1110 HG13 VAL A  69      17.373  -6.904  -9.260  1.00 85.25           H  
ATOM   1111  CG2 VAL A  69      19.914  -6.231 -11.482  1.00 85.25           C  
ATOM   1112 HG21 VAL A  69      20.676  -5.459 -11.588  1.00 85.25           H  
ATOM   1113 HG22 VAL A  69      19.389  -6.336 -12.431  1.00 85.25           H  
ATOM   1114 HG23 VAL A  69      20.421  -7.169 -11.254  1.00 85.25           H  
ATOM   1115  N   ARG A  70      15.822  -4.496  -9.960  1.00 79.03           N  
ATOM   1116  H   ARG A  70      15.608  -4.875 -10.872  1.00 79.03           H  
ATOM   1117  CA  ARG A  70      14.725  -4.279  -9.011  1.00 79.03           C  
ATOM   1118  HA  ARG A  70      15.025  -3.490  -8.321  1.00 79.03           H  
ATOM   1119  C   ARG A  70      14.474  -5.547  -8.194  1.00 79.03           C  
ATOM   1120  CB  ARG A  70      13.487  -3.788  -9.774  1.00 79.03           C  
ATOM   1121  HB2 ARG A  70      13.813  -3.102 -10.556  1.00 79.03           H  
ATOM   1122  HB3 ARG A  70      12.978  -4.627 -10.248  1.00 79.03           H  
ATOM   1123  O   ARG A  70      13.982  -6.538  -8.726  1.00 79.03           O  
ATOM   1124  CG  ARG A  70      12.519  -3.030  -8.857  1.00 79.03           C  
ATOM   1125  HG2 ARG A  70      12.130  -3.694  -8.085  1.00 79.03           H  
ATOM   1126  HG3 ARG A  70      13.051  -2.204  -8.385  1.00 79.03           H  
ATOM   1127  CD  ARG A  70      11.363  -2.472  -9.694  1.00 79.03           C  
ATOM   1128  HD2 ARG A  70      10.741  -3.309 -10.013  1.00 79.03           H  
ATOM   1129  HD3 ARG A  70      11.770  -1.983 -10.579  1.00 79.03           H  
ATOM   1130  NE  ARG A  70      10.562  -1.487  -8.943  1.00 79.03           N  
ATOM   1131  HE  ARG A  70      11.006  -1.041  -8.153  1.00 79.03           H  
ATOM   1132  NH1 ARG A  70       8.643  -1.656 -10.187  1.00 79.03           N  
ATOM   1133 HH11 ARG A  70       7.686  -1.859  -9.935  1.00 79.03           H  
ATOM   1134 HH12 ARG A  70       9.094  -2.370 -10.741  1.00 79.03           H  
ATOM   1135  NH2 ARG A  70       8.694  -0.253  -8.487  1.00 79.03           N  
ATOM   1136 HH21 ARG A  70       7.722  -0.083  -8.698  1.00 79.03           H  
ATOM   1137 HH22 ARG A  70       9.137   0.185  -7.691  1.00 79.03           H  
ATOM   1138  CZ  ARG A  70       9.318  -1.136  -9.209  1.00 79.03           C  
ATOM   1139  N   PHE A  71      14.795  -5.509  -6.907  1.00 80.64           N  
ATOM   1140  H   PHE A  71      15.230  -4.676  -6.536  1.00 80.64           H  
ATOM   1141  CA  PHE A  71      14.570  -6.624  -5.985  1.00 80.64           C  
ATOM   1142  HA  PHE A  71      14.684  -7.563  -6.526  1.00 80.64           H  
ATOM   1143  C   PHE A  71      13.156  -6.574  -5.393  1.00 80.64           C  
ATOM   1144  CB  PHE A  71      15.626  -6.586  -4.883  1.00 80.64           C  
ATOM   1145  HB2 PHE A  71      15.475  -5.656  -4.334  1.00 80.64           H  
ATOM   1146  HB3 PHE A  71      15.471  -7.422  -4.200  1.00 80.64           H  
ATOM   1147  O   PHE A  71      12.627  -5.497  -5.105  1.00 80.64           O  
ATOM   1148  CG  PHE A  71      17.054  -6.603  -5.374  1.00 80.64           C  
ATOM   1149  CD1 PHE A  71      17.636  -7.816  -5.781  1.00 80.64           C  
ATOM   1150  HD1 PHE A  71      17.080  -8.740  -5.711  1.00 80.64           H  
ATOM   1151  CD2 PHE A  71      17.792  -5.405  -5.433  1.00 80.64           C  
ATOM   1152  HD2 PHE A  71      17.357  -4.478  -5.089  1.00 80.64           H  
ATOM   1153  CE1 PHE A  71      18.955  -7.830  -6.257  1.00 80.64           C  
ATOM   1154  HE1 PHE A  71      19.417  -8.761  -6.552  1.00 80.64           H  
ATOM   1155  CE2 PHE A  71      19.107  -5.416  -5.921  1.00 80.64           C  
ATOM   1156  HE2 PHE A  71      19.680  -4.502  -5.968  1.00 80.64           H  
ATOM   1157  CZ  PHE A  71      19.679  -6.632  -6.327  1.00 80.64           C  
ATOM   1158  HZ  PHE A  71      20.701  -6.657  -6.676  1.00 80.64           H  
ATOM   1159  N   LYS A  72      12.538  -7.742  -5.187  1.00 72.32           N  
ATOM   1160  H   LYS A  72      13.059  -8.587  -5.370  1.00 72.32           H  
ATOM   1161  CA  LYS A  72      11.326  -7.860  -4.364  1.00 72.32           C  
ATOM   1162  HA  LYS A  72      10.732  -6.952  -4.468  1.00 72.32           H  
ATOM   1163  C   LYS A  72      11.741  -7.980  -2.896  1.00 72.32           C  
ATOM   1164  CB  LYS A  72      10.469  -9.060  -4.802  1.00 72.32           C  
ATOM   1165  HB2 LYS A  72      11.081  -9.962  -4.809  1.00 72.32           H  
ATOM   1166  HB3 LYS A  72       9.678  -9.197  -4.065  1.00 72.32           H  
ATOM   1167  O   LYS A  72      12.666  -8.720  -2.598  1.00 72.32           O  
ATOM   1168  CG  LYS A  72       9.815  -8.863  -6.181  1.00 72.32           C  
ATOM   1169  HG2 LYS A  72      10.587  -8.826  -6.949  1.00 72.32           H  
ATOM   1170  HG3 LYS A  72       9.264  -7.923  -6.185  1.00 72.32           H  
ATOM   1171  CD  LYS A  72       8.845 -10.016  -6.483  1.00 72.32           C  
ATOM   1172  HD2 LYS A  72       8.091 -10.055  -5.697  1.00 72.32           H  
ATOM   1173  HD3 LYS A  72       9.397 -10.956  -6.489  1.00 72.32           H  
ATOM   1174  CE  LYS A  72       8.154  -9.815  -7.840  1.00 72.32           C  
ATOM   1175  HE2 LYS A  72       7.681  -8.833  -7.845  1.00 72.32           H  
ATOM   1176  HE3 LYS A  72       8.912  -9.828  -8.623  1.00 72.32           H  
ATOM   1177  NZ  LYS A  72       7.132 -10.866  -8.089  1.00 72.32           N  
ATOM   1178  HZ1 LYS A  72       7.548 -11.786  -8.069  1.00 72.32           H  
ATOM   1179  HZ2 LYS A  72       6.412 -10.827  -7.382  1.00 72.32           H  
ATOM   1180  HZ3 LYS A  72       6.688 -10.729  -8.986  1.00 72.32           H  
ATOM   1181  N   TYR A  73      11.047  -7.263  -2.010  1.00 74.95           N  
ATOM   1182  H   TYR A  73      10.293  -6.692  -2.363  1.00 74.95           H  
ATOM   1183  CA  TYR A  73      11.249  -7.298  -0.552  1.00 74.95           C  
ATOM   1184  HA  TYR A  73      10.707  -6.450  -0.134  1.00 74.95           H  
ATOM   1185  C   TYR A  73      12.713  -7.109  -0.127  1.00 74.95           C  
ATOM   1186  CB  TYR A  73      10.619  -8.561   0.053  1.00 74.95           C  
ATOM   1187  HB2 TYR A  73      11.282  -9.408  -0.126  1.00 74.95           H  
ATOM   1188  HB3 TYR A  73      10.542  -8.432   1.133  1.00 74.95           H  
ATOM   1189  O   TYR A  73      13.299  -7.952   0.543  1.00 74.95           O  
ATOM   1190  CG  TYR A  73       9.247  -8.899  -0.488  1.00 74.95           C  
ATOM   1191  CD1 TYR A  73       8.132  -8.094  -0.177  1.00 74.95           C  
ATOM   1192  HD1 TYR A  73       8.244  -7.248   0.484  1.00 74.95           H  
ATOM   1193  CD2 TYR A  73       9.103 -10.028  -1.312  1.00 74.95           C  
ATOM   1194  HD2 TYR A  73       9.958 -10.653  -1.526  1.00 74.95           H  
ATOM   1195  CE1 TYR A  73       6.864  -8.419  -0.703  1.00 74.95           C  
ATOM   1196  HE1 TYR A  73       5.993  -7.831  -0.455  1.00 74.95           H  
ATOM   1197  CE2 TYR A  73       7.838 -10.373  -1.809  1.00 74.95           C  
ATOM   1198  HE2 TYR A  73       7.706 -11.261  -2.409  1.00 74.95           H  
ATOM   1199  OH  TYR A  73       5.530  -9.940  -2.027  1.00 74.95           O  
ATOM   1200  HH  TYR A  73       4.956  -9.195  -2.215  1.00 74.95           H  
ATOM   1201  CZ  TYR A  73       6.722  -9.573  -1.506  1.00 74.95           C  
ATOM   1202  N   SER A  74      13.311  -5.986  -0.519  1.00 85.42           N  
ATOM   1203  H   SER A  74      12.802  -5.315  -1.076  1.00 85.42           H  
ATOM   1204  CA  SER A  74      14.686  -5.646  -0.156  1.00 85.42           C  
ATOM   1205  HA  SER A  74      15.058  -6.391   0.547  1.00 85.42           H  
ATOM   1206  C   SER A  74      14.786  -4.282   0.507  1.00 85.42           C  
ATOM   1207  CB  SER A  74      15.580  -5.651  -1.394  1.00 85.42           C  
ATOM   1208  HB2 SER A  74      15.488  -6.605  -1.912  1.00 85.42           H  
ATOM   1209  HB3 SER A  74      16.618  -5.503  -1.096  1.00 85.42           H  
ATOM   1210  O   SER A  74      14.008  -3.385   0.181  1.00 85.42           O  
ATOM   1211  OG  SER A  74      15.181  -4.590  -2.247  1.00 85.42           O  
ATOM   1212  HG  SER A  74      14.926  -3.844  -1.699  1.00 85.42           H  
ATOM   1213  N   GLN A  75      15.819  -4.085   1.318  1.00 84.29           N  
ATOM   1214  H   GLN A  75      16.434  -4.865   1.496  1.00 84.29           H  
ATOM   1215  CA  GLN A  75      16.223  -2.777   1.826  1.00 84.29           C  
ATOM   1216  HA  GLN A  75      15.565  -2.007   1.423  1.00 84.29           H  
ATOM   1217  C   GLN A  75      17.641  -2.460   1.360  1.00 84.29           C  
ATOM   1218  CB  GLN A  75      16.107  -2.736   3.353  1.00 84.29           C  
ATOM   1219  HB2 GLN A  75      16.465  -1.769   3.708  1.00 84.29           H  
ATOM   1220  HB3 GLN A  75      16.735  -3.513   3.789  1.00 84.29           H  
ATOM   1221  O   GLN A  75      18.497  -3.341   1.316  1.00 84.29           O  
ATOM   1222  CG  GLN A  75      14.656  -2.925   3.819  1.00 84.29           C  
ATOM   1223  HG2 GLN A  75      14.273  -3.886   3.474  1.00 84.29           H  
ATOM   1224  HG3 GLN A  75      14.039  -2.137   3.388  1.00 84.29           H  
ATOM   1225  CD  GLN A  75      14.516  -2.894   5.334  1.00 84.29           C  
ATOM   1226  NE2 GLN A  75      13.330  -2.642   5.841  1.00 84.29           N  
ATOM   1227 HE21 GLN A  75      13.268  -2.691   6.848  1.00 84.29           H  
ATOM   1228 HE22 GLN A  75      12.535  -2.500   5.235  1.00 84.29           H  
ATOM   1229  OE1 GLN A  75      15.453  -3.068   6.095  1.00 84.29           O  
ATOM   1230  N   ILE A  76      17.889  -1.202   1.004  1.00 86.48           N  
ATOM   1231  H   ILE A  76      17.159  -0.511   1.098  1.00 86.48           H  
ATOM   1232  CA  ILE A  76      19.221  -0.722   0.636  1.00 86.48           C  
ATOM   1233  HA  ILE A  76      19.946  -1.518   0.800  1.00 86.48           H  
ATOM   1234  C   ILE A  76      19.565   0.432   1.570  1.00 86.48           C  
ATOM   1235  CB  ILE A  76      19.312  -0.322  -0.854  1.00 86.48           C  
ATOM   1236  HB  ILE A  76      18.625   0.505  -1.038  1.00 86.48           H  
ATOM   1237  O   ILE A  76      18.830   1.419   1.632  1.00 86.48           O  
ATOM   1238  CG1 ILE A  76      18.939  -1.497  -1.788  1.00 86.48           C  
ATOM   1239 HG12 ILE A  76      18.035  -1.991  -1.430  1.00 86.48           H  
ATOM   1240 HG13 ILE A  76      19.747  -2.228  -1.770  1.00 86.48           H  
ATOM   1241  CG2 ILE A  76      20.750   0.141  -1.159  1.00 86.48           C  
ATOM   1242 HG21 ILE A  76      20.862   0.388  -2.215  1.00 86.48           H  
ATOM   1243 HG22 ILE A  76      20.996   1.033  -0.582  1.00 86.48           H  
ATOM   1244 HG23 ILE A  76      21.460  -0.646  -0.905  1.00 86.48           H  
ATOM   1245  CD1 ILE A  76      18.661  -1.082  -3.240  1.00 86.48           C  
ATOM   1246 HD11 ILE A  76      19.536  -0.617  -3.694  1.00 86.48           H  
ATOM   1247 HD12 ILE A  76      17.827  -0.380  -3.270  1.00 86.48           H  
ATOM   1248 HD13 ILE A  76      18.397  -1.966  -3.821  1.00 86.48           H  
ATOM   1249  N   SER A  77      20.681   0.317   2.277  1.00 87.59           N  
ATOM   1250  H   SER A  77      21.233  -0.522   2.172  1.00 87.59           H  
ATOM   1251  CA  SER A  77      21.293   1.418   3.017  1.00 87.59           C  
ATOM   1252  HA  SER A  77      20.707   2.323   2.855  1.00 87.59           H  
ATOM   1253  C   SER A  77      22.683   1.690   2.460  1.00 87.59           C  
ATOM   1254  CB  SER A  77      21.290   1.160   4.527  1.00 87.59           C  
ATOM   1255  HB2 SER A  77      20.257   1.059   4.860  1.00 87.59           H  
ATOM   1256  HB3 SER A  77      21.737   2.013   5.037  1.00 87.59           H  
ATOM   1257  O   SER A  77      23.363   0.790   1.974  1.00 87.59           O  
ATOM   1258  OG  SER A  77      21.999  -0.008   4.876  1.00 87.59           O  
ATOM   1259  HG  SER A  77      21.824  -0.210   5.798  1.00 87.59           H  
ATOM   1260  N   PHE A  78      23.090   2.951   2.452  1.00 88.87           N  
ATOM   1261  H   PHE A  78      22.523   3.679   2.864  1.00 88.87           H  
ATOM   1262  CA  PHE A  78      24.359   3.356   1.867  1.00 88.87           C  
ATOM   1263  HA  PHE A  78      25.095   2.574   2.051  1.00 88.87           H  
ATOM   1264  C   PHE A  78      24.880   4.626   2.531  1.00 88.87           C  
ATOM   1265  CB  PHE A  78      24.210   3.528   0.345  1.00 88.87           C  
ATOM   1266  HB2 PHE A  78      25.183   3.797  -0.065  1.00 88.87           H  
ATOM   1267  HB3 PHE A  78      23.940   2.568  -0.094  1.00 88.87           H  
ATOM   1268  O   PHE A  78      24.134   5.396   3.137  1.00 88.87           O  
ATOM   1269  CG  PHE A  78      23.195   4.568  -0.095  1.00 88.87           C  
ATOM   1270  CD1 PHE A  78      21.846   4.208  -0.272  1.00 88.87           C  
ATOM   1271  HD1 PHE A  78      21.530   3.193  -0.082  1.00 88.87           H  
ATOM   1272  CD2 PHE A  78      23.598   5.894  -0.339  1.00 88.87           C  
ATOM   1273  HD2 PHE A  78      24.632   6.179  -0.210  1.00 88.87           H  
ATOM   1274  CE1 PHE A  78      20.905   5.165  -0.690  1.00 88.87           C  
ATOM   1275  HE1 PHE A  78      19.871   4.883  -0.824  1.00 88.87           H  
ATOM   1276  CE2 PHE A  78      22.659   6.850  -0.763  1.00 88.87           C  
ATOM   1277  HE2 PHE A  78      22.977   7.862  -0.969  1.00 88.87           H  
ATOM   1278  CZ  PHE A  78      21.313   6.487  -0.940  1.00 88.87           C  
ATOM   1279  HZ  PHE A  78      20.600   7.225  -1.275  1.00 88.87           H  
ATOM   1280  N   GLY A  79      26.178   4.845   2.384  1.00 82.98           N  
ATOM   1281  H   GLY A  79      26.709   4.156   1.871  1.00 82.98           H  
ATOM   1282  CA  GLY A  79      26.871   6.075   2.744  1.00 82.98           C  
ATOM   1283  HA2 GLY A  79      27.105   6.071   3.809  1.00 82.98           H  
ATOM   1284  HA3 GLY A  79      26.245   6.937   2.517  1.00 82.98           H  
ATOM   1285  C   GLY A  79      28.161   6.177   1.940  1.00 82.98           C  
ATOM   1286  O   GLY A  79      28.451   5.298   1.136  1.00 82.98           O  
ATOM   1287  N   ASN A  80      28.980   7.204   2.171  1.00 77.46           N  
ATOM   1288  H   ASN A  80      28.647   7.960   2.752  1.00 77.46           H  
ATOM   1289  CA  ASN A  80      30.139   7.505   1.310  1.00 77.46           C  
ATOM   1290  HA  ASN A  80      29.775   7.755   0.314  1.00 77.46           H  
ATOM   1291  C   ASN A  80      31.131   6.333   1.139  1.00 77.46           C  
ATOM   1292  CB  ASN A  80      30.907   8.725   1.865  1.00 77.46           C  
ATOM   1293  HB2 ASN A  80      31.748   8.920   1.199  1.00 77.46           H  
ATOM   1294  HB3 ASN A  80      31.307   8.492   2.852  1.00 77.46           H  
ATOM   1295  O   ASN A  80      31.947   6.352   0.223  1.00 77.46           O  
ATOM   1296  CG  ASN A  80      30.108  10.011   1.975  1.00 77.46           C  
ATOM   1297  ND2 ASN A  80      30.740  11.154   1.924  1.00 77.46           N  
ATOM   1298 HD21 ASN A  80      31.695  11.189   1.599  1.00 77.46           H  
ATOM   1299 HD22 ASN A  80      30.149  11.974   1.919  1.00 77.46           H  
ATOM   1300  OD1 ASN A  80      28.920  10.015   2.206  1.00 77.46           O  
ATOM   1301  N   ARG A  81      31.101   5.341   2.041  1.00 83.52           N  
ATOM   1302  H   ARG A  81      30.355   5.378   2.721  1.00 83.52           H  
ATOM   1303  CA  ARG A  81      32.056   4.225   2.108  1.00 83.52           C  
ATOM   1304  HA  ARG A  81      32.618   4.183   1.175  1.00 83.52           H  
ATOM   1305  C   ARG A  81      31.405   2.844   2.240  1.00 83.52           C  
ATOM   1306  CB  ARG A  81      33.047   4.480   3.256  1.00 83.52           C  
ATOM   1307  HB2 ARG A  81      32.496   4.554   4.194  1.00 83.52           H  
ATOM   1308  HB3 ARG A  81      33.731   3.636   3.337  1.00 83.52           H  
ATOM   1309  O   ARG A  81      32.118   1.879   2.511  1.00 83.52           O  
ATOM   1310  CG  ARG A  81      33.888   5.750   3.057  1.00 83.52           C  
ATOM   1311  HG2 ARG A  81      33.241   6.628   3.032  1.00 83.52           H  
ATOM   1312  HG3 ARG A  81      34.437   5.683   2.117  1.00 83.52           H  
ATOM   1313  CD  ARG A  81      34.875   5.900   4.219  1.00 83.52           C  
ATOM   1314  HD2 ARG A  81      35.547   5.042   4.236  1.00 83.52           H  
ATOM   1315  HD3 ARG A  81      34.317   5.891   5.155  1.00 83.52           H  
ATOM   1316  NE  ARG A  81      35.634   7.164   4.141  1.00 83.52           N  
ATOM   1317  HE  ARG A  81      35.213   7.973   4.575  1.00 83.52           H  
ATOM   1318  NH1 ARG A  81      37.586   6.340   3.241  1.00 83.52           N  
ATOM   1319 HH11 ARG A  81      38.556   6.501   3.011  1.00 83.52           H  
ATOM   1320 HH12 ARG A  81      37.200   5.409   3.184  1.00 83.52           H  
ATOM   1321  NH2 ARG A  81      37.485   8.469   3.811  1.00 83.52           N  
ATOM   1322 HH21 ARG A  81      38.454   8.519   3.533  1.00 83.52           H  
ATOM   1323 HH22 ARG A  81      37.046   9.255   4.268  1.00 83.52           H  
ATOM   1324  CZ  ARG A  81      36.883   7.316   3.734  1.00 83.52           C  
ATOM   1325  N   TYR A  82      30.083   2.731   2.092  1.00 89.89           N  
ATOM   1326  H   TYR A  82      29.543   3.524   1.778  1.00 89.89           H  
ATOM   1327  CA  TYR A  82      29.417   1.429   2.146  1.00 89.89           C  
ATOM   1328  HA  TYR A  82      30.095   0.711   1.684  1.00 89.89           H  
ATOM   1329  C   TYR A  82      28.108   1.380   1.352  1.00 89.89           C  
ATOM   1330  CB  TYR A  82      29.183   0.987   3.602  1.00 89.89           C  
ATOM   1331  HB2 TYR A  82      30.100   1.112   4.178  1.00 89.89           H  
ATOM   1332  HB3 TYR A  82      28.957  -0.079   3.597  1.00 89.89           H  
ATOM   1333  O   TYR A  82      27.413   2.385   1.195  1.00 89.89           O  
ATOM   1334  CG  TYR A  82      28.048   1.708   4.305  1.00 89.89           C  
ATOM   1335  CD1 TYR A  82      28.273   2.943   4.942  1.00 89.89           C  
ATOM   1336  HD1 TYR A  82      29.268   3.362   4.957  1.00 89.89           H  
ATOM   1337  CD2 TYR A  82      26.758   1.142   4.297  1.00 89.89           C  
ATOM   1338  HD2 TYR A  82      26.586   0.190   3.818  1.00 89.89           H  
ATOM   1339  CE1 TYR A  82      27.204   3.623   5.561  1.00 89.89           C  
ATOM   1340  HE1 TYR A  82      27.375   4.569   6.054  1.00 89.89           H  
ATOM   1341  CE2 TYR A  82      25.688   1.818   4.911  1.00 89.89           C  
ATOM   1342  HE2 TYR A  82      24.696   1.391   4.898  1.00 89.89           H  
ATOM   1343  OH  TYR A  82      24.865   3.708   6.119  1.00 89.89           O  
ATOM   1344  HH  TYR A  82      25.115   4.575   6.447  1.00 89.89           H  
ATOM   1345  CZ  TYR A  82      25.908   3.059   5.540  1.00 89.89           C  
ATOM   1346  N   ILE A  83      27.762   0.174   0.910  1.00 93.84           N  
ATOM   1347  H   ILE A  83      28.416  -0.576   1.081  1.00 93.84           H  
ATOM   1348  CA  ILE A  83      26.467  -0.224   0.364  1.00 93.84           C  
ATOM   1349  HA  ILE A  83      25.727   0.551   0.562  1.00 93.84           H  
ATOM   1350  C   ILE A  83      26.059  -1.509   1.084  1.00 93.84           C  
ATOM   1351  CB  ILE A  83      26.543  -0.478  -1.161  1.00 93.84           C  
ATOM   1352  HB  ILE A  83      27.252  -1.288  -1.335  1.00 93.84           H  
ATOM   1353  O   ILE A  83      26.764  -2.513   1.006  1.00 93.84           O  
ATOM   1354  CG1 ILE A  83      27.047   0.758  -1.936  1.00 93.84           C  
ATOM   1355 HG12 ILE A  83      27.993   1.096  -1.513  1.00 93.84           H  
ATOM   1356 HG13 ILE A  83      26.324   1.569  -1.845  1.00 93.84           H  
ATOM   1357  CG2 ILE A  83      25.164  -0.928  -1.692  1.00 93.84           C  
ATOM   1358 HG21 ILE A  83      24.827  -1.831  -1.183  1.00 93.84           H  
ATOM   1359 HG22 ILE A  83      24.430  -0.137  -1.538  1.00 93.84           H  
ATOM   1360 HG23 ILE A  83      25.221  -1.166  -2.754  1.00 93.84           H  
ATOM   1361  CD1 ILE A  83      27.302   0.467  -3.421  1.00 93.84           C  
ATOM   1362 HD11 ILE A  83      26.362   0.330  -3.956  1.00 93.84           H  
ATOM   1363 HD12 ILE A  83      27.828   1.311  -3.867  1.00 93.84           H  
ATOM   1364 HD13 ILE A  83      27.920  -0.424  -3.529  1.00 93.84           H  
ATOM   1365  N   THR A  84      24.894  -1.502   1.717  1.00 95.55           N  
ATOM   1366  H   THR A  84      24.367  -0.642   1.755  1.00 95.55           H  
ATOM   1367  CA  THR A  84      24.288  -2.684   2.325  1.00 95.55           C  
ATOM   1368  HA  THR A  84      24.960  -3.535   2.211  1.00 95.55           H  
ATOM   1369  C   THR A  84      22.976  -2.993   1.622  1.00 95.55           C  
ATOM   1370  CB  THR A  84      24.071  -2.492   3.826  1.00 95.55           C  
ATOM   1371  HB  THR A  84      23.383  -1.660   3.973  1.00 95.55           H  
ATOM   1372  O   THR A  84      22.063  -2.169   1.598  1.00 95.55           O  
ATOM   1373  CG2 THR A  84      23.513  -3.742   4.504  1.00 95.55           C  
ATOM   1374 HG21 THR A  84      24.167  -4.591   4.306  1.00 95.55           H  
ATOM   1375 HG22 THR A  84      23.448  -3.582   5.580  1.00 95.55           H  
ATOM   1376 HG23 THR A  84      22.514  -3.961   4.126  1.00 95.55           H  
ATOM   1377  OG1 THR A  84      25.292  -2.194   4.459  1.00 95.55           O  
ATOM   1378  HG1 THR A  84      25.101  -1.871   5.342  1.00 95.55           H  
ATOM   1379  N   LEU A  85      22.876  -4.195   1.061  1.00 94.45           N  
ATOM   1380  H   LEU A  85      23.669  -4.814   1.151  1.00 94.45           H  
ATOM   1381  CA  LEU A  85      21.666  -4.752   0.470  1.00 94.45           C  
ATOM   1382  HA  LEU A  85      20.908  -3.974   0.384  1.00 94.45           H  
ATOM   1383  C   LEU A  85      21.130  -5.851   1.389  1.00 94.45           C  
ATOM   1384  CB  LEU A  85      22.001  -5.267  -0.942  1.00 94.45           C  
ATOM   1385  HB2 LEU A  85      22.274  -4.416  -1.566  1.00 94.45           H  
ATOM   1386  HB3 LEU A  85      22.871  -5.919  -0.869  1.00 94.45           H  
ATOM   1387  O   LEU A  85      21.825  -6.822   1.669  1.00 94.45           O  
ATOM   1388  CG  LEU A  85      20.871  -6.058  -1.631  1.00 94.45           C  
ATOM   1389  HG  LEU A  85      20.598  -6.917  -1.019  1.00 94.45           H  
ATOM   1390  CD1 LEU A  85      19.622  -5.210  -1.877  1.00 94.45           C  
ATOM   1391 HD11 LEU A  85      19.209  -4.859  -0.932  1.00 94.45           H  
ATOM   1392 HD12 LEU A  85      18.866  -5.814  -2.379  1.00 94.45           H  
ATOM   1393 HD13 LEU A  85      19.868  -4.359  -2.512  1.00 94.45           H  
ATOM   1394  CD2 LEU A  85      21.367  -6.575  -2.983  1.00 94.45           C  
ATOM   1395 HD21 LEU A  85      20.586  -7.169  -3.457  1.00 94.45           H  
ATOM   1396 HD22 LEU A  85      21.629  -5.740  -3.632  1.00 94.45           H  
ATOM   1397 HD23 LEU A  85      22.243  -7.206  -2.834  1.00 94.45           H  
ATOM   1398  N   ILE A  86      19.889  -5.712   1.836  1.00 93.01           N  
ATOM   1399  H   ILE A  86      19.383  -4.875   1.581  1.00 93.01           H  
ATOM   1400  CA  ILE A  86      19.172  -6.716   2.623  1.00 93.01           C  
ATOM   1401  HA  ILE A  86      19.859  -7.511   2.912  1.00 93.01           H  
ATOM   1402  C   ILE A  86      18.088  -7.308   1.731  1.00 93.01           C  
ATOM   1403  CB  ILE A  86      18.580  -6.109   3.914  1.00 93.01           C  
ATOM   1404  HB  ILE A  86      17.792  -5.410   3.632  1.00 93.01           H  
ATOM   1405  O   ILE A  86      17.237  -6.573   1.238  1.00 93.01           O  
ATOM   1406  CG1 ILE A  86      19.655  -5.322   4.702  1.00 93.01           C  
ATOM   1407 HG12 ILE A  86      20.500  -5.977   4.917  1.00 93.01           H  
ATOM   1408 HG13 ILE A  86      20.012  -4.498   4.085  1.00 93.01           H  
ATOM   1409  CG2 ILE A  86      17.936  -7.229   4.754  1.00 93.01           C  
ATOM   1410 HG21 ILE A  86      17.124  -7.700   4.200  1.00 93.01           H  
ATOM   1411 HG22 ILE A  86      18.678  -7.986   5.009  1.00 93.01           H  
ATOM   1412 HG23 ILE A  86      17.503  -6.825   5.669  1.00 93.01           H  
ATOM   1413  CD1 ILE A  86      19.164  -4.699   6.013  1.00 93.01           C  
ATOM   1414 HD11 ILE A  86      18.255  -4.125   5.836  1.00 93.01           H  
ATOM   1415 HD12 ILE A  86      19.932  -4.033   6.406  1.00 93.01           H  
ATOM   1416 HD13 ILE A  86      18.969  -5.475   6.754  1.00 93.01           H  
ATOM   1417  N   LEU A  87      18.112  -8.621   1.523  1.00 90.69           N  
ATOM   1418  H   LEU A  87      18.857  -9.150   1.953  1.00 90.69           H  
ATOM   1419  CA  LEU A  87      17.080  -9.370   0.808  1.00 90.69           C  
ATOM   1420  HA  LEU A  87      16.414  -8.690   0.277  1.00 90.69           H  
ATOM   1421  C   LEU A  87      16.246 -10.148   1.826  1.00 90.69           C  
ATOM   1422  CB  LEU A  87      17.743 -10.317  -0.214  1.00 90.69           C  
ATOM   1423  HB2 LEU A  87      16.958 -10.881  -0.719  1.00 90.69           H  
ATOM   1424  HB3 LEU A  87      18.362 -11.031   0.330  1.00 90.69           H  
ATOM   1425  O   LEU A  87      16.798 -10.977   2.546  1.00 90.69           O  
ATOM   1426  CG  LEU A  87      18.623  -9.631  -1.275  1.00 90.69           C  
ATOM   1427  HG  LEU A  87      19.433  -9.091  -0.787  1.00 90.69           H  
ATOM   1428  CD1 LEU A  87      19.243 -10.677  -2.200  1.00 90.69           C  
ATOM   1429 HD11 LEU A  87      19.836 -11.378  -1.612  1.00 90.69           H  
ATOM   1430 HD12 LEU A  87      19.897 -10.192  -2.924  1.00 90.69           H  
ATOM   1431 HD13 LEU A  87      18.461 -11.224  -2.727  1.00 90.69           H  
ATOM   1432  CD2 LEU A  87      17.822  -8.652  -2.134  1.00 90.69           C  
ATOM   1433 HD21 LEU A  87      18.452  -8.263  -2.934  1.00 90.69           H  
ATOM   1434 HD22 LEU A  87      16.958  -9.157  -2.567  1.00 90.69           H  
ATOM   1435 HD23 LEU A  87      17.492  -7.818  -1.516  1.00 90.69           H  
ATOM   1436  N   HIS A  88      14.939  -9.899   1.900  1.00 86.58           N  
ATOM   1437  H   HIS A  88      14.522  -9.226   1.273  1.00 86.58           H  
ATOM   1438  CA  HIS A  88      14.037 -10.647   2.777  1.00 86.58           C  
ATOM   1439  HA  HIS A  88      14.591 -10.974   3.657  1.00 86.58           H  
ATOM   1440  C   HIS A  88      13.505 -11.894   2.069  1.00 86.58           C  
ATOM   1441  CB  HIS A  88      12.889  -9.757   3.267  1.00 86.58           C  
ATOM   1442  HB2 HIS A  88      12.302  -9.418   2.413  1.00 86.58           H  
ATOM   1443  HB3 HIS A  88      12.235 -10.354   3.902  1.00 86.58           H  
ATOM   1444  O   HIS A  88      13.096 -11.822   0.911  1.00 86.58           O  
ATOM   1445  CG  HIS A  88      13.359  -8.569   4.064  1.00 86.58           C  
ATOM   1446  CD2 HIS A  88      13.318  -7.253   3.689  1.00 86.58           C  
ATOM   1447  HD2 HIS A  88      12.924  -6.869   2.759  1.00 86.58           H  
ATOM   1448  ND1 HIS A  88      13.936  -8.614   5.312  1.00 86.58           N  
ATOM   1449  HD1 HIS A  88      14.152  -9.446   5.843  1.00 86.58           H  
ATOM   1450  CE1 HIS A  88      14.240  -7.357   5.676  1.00 86.58           C  
ATOM   1451  HE1 HIS A  88      14.736  -7.083   6.595  1.00 86.58           H  
ATOM   1452  NE2 HIS A  88      13.872  -6.488   4.719  1.00 86.58           N  
ATOM   1453  N   ASN A  89      13.468 -13.017   2.790  1.00 82.10           N  
ATOM   1454  H   ASN A  89      13.753 -12.971   3.758  1.00 82.10           H  
ATOM   1455  CA  ASN A  89      13.087 -14.338   2.277  1.00 82.10           C  
ATOM   1456  HA  ASN A  89      13.366 -15.079   3.026  1.00 82.10           H  
ATOM   1457  C   ASN A  89      13.850 -14.716   0.984  1.00 82.10           C  
ATOM   1458  CB  ASN A  89      11.556 -14.405   2.133  1.00 82.10           C  
ATOM   1459  HB2 ASN A  89      11.249 -13.753   1.315  1.00 82.10           H  
ATOM   1460  HB3 ASN A  89      11.269 -15.425   1.879  1.00 82.10           H  
ATOM   1461  O   ASN A  89      13.225 -14.913  -0.064  1.00 82.10           O  
ATOM   1462  CG  ASN A  89      10.830 -14.010   3.401  1.00 82.10           C  
ATOM   1463  ND2 ASN A  89       9.852 -13.140   3.305  1.00 82.10           N  
ATOM   1464 HD21 ASN A  89       9.637 -12.725   2.409  1.00 82.10           H  
ATOM   1465 HD22 ASN A  89       9.410 -12.883   4.176  1.00 82.10           H  
ATOM   1466  OD1 ASN A  89      11.122 -14.452   4.497  1.00 82.10           O  
ATOM   1467  N   PRO A  90      15.197 -14.756   1.024  1.00 88.36           N  
ATOM   1468  CA  PRO A  90      16.021 -15.039  -0.145  1.00 88.36           C  
ATOM   1469  HA  PRO A  90      15.821 -14.303  -0.923  1.00 88.36           H  
ATOM   1470  C   PRO A  90      15.747 -16.440  -0.706  1.00 88.36           C  
ATOM   1471  CB  PRO A  90      17.467 -14.888   0.338  1.00 88.36           C  
ATOM   1472  HB2 PRO A  90      18.162 -15.510  -0.226  1.00 88.36           H  
ATOM   1473  HB3 PRO A  90      17.764 -13.841   0.273  1.00 88.36           H  
ATOM   1474  O   PRO A  90      15.484 -17.393   0.024  1.00 88.36           O  
ATOM   1475  CG  PRO A  90      17.372 -15.302   1.806  1.00 88.36           C  
ATOM   1476  HG2 PRO A  90      17.316 -16.387   1.888  1.00 88.36           H  
ATOM   1477  HG3 PRO A  90      18.193 -14.913   2.407  1.00 88.36           H  
ATOM   1478  CD  PRO A  90      16.040 -14.678   2.209  1.00 88.36           C  
ATOM   1479  HD2 PRO A  90      16.191 -13.634   2.482  1.00 88.36           H  
ATOM   1480  HD3 PRO A  90      15.609 -15.232   3.043  1.00 88.36           H  
ATOM   1481  N   THR A  91      15.852 -16.571  -2.024  1.00 86.61           N  
ATOM   1482  H   THR A  91      16.131 -15.753  -2.547  1.00 86.61           H  
ATOM   1483  CA  THR A  91      15.629 -17.823  -2.759  1.00 86.61           C  
ATOM   1484  HA  THR A  91      15.156 -18.549  -2.097  1.00 86.61           H  
ATOM   1485  C   THR A  91      16.947 -18.426  -3.247  1.00 86.61           C  
ATOM   1486  CB  THR A  91      14.687 -17.590  -3.948  1.00 86.61           C  
ATOM   1487  HB  THR A  91      14.467 -18.555  -4.405  1.00 86.61           H  
ATOM   1488  O   THR A  91      17.994 -17.785  -3.197  1.00 86.61           O  
ATOM   1489  CG2 THR A  91      13.356 -16.948  -3.556  1.00 86.61           C  
ATOM   1490 HG21 THR A  91      13.516 -15.938  -3.178  1.00 86.61           H  
ATOM   1491 HG22 THR A  91      12.878 -17.544  -2.778  1.00 86.61           H  
ATOM   1492 HG23 THR A  91      12.703 -16.905  -4.428  1.00 86.61           H  
ATOM   1493  OG1 THR A  91      15.316 -16.783  -4.921  1.00 86.61           O  
ATOM   1494  HG1 THR A  91      15.576 -15.961  -4.497  1.00 86.61           H  
ATOM   1495  N   GLN A  92      16.908 -19.628  -3.831  1.00 86.09           N  
ATOM   1496  H   GLN A  92      16.047 -20.156  -3.810  1.00 86.09           H  
ATOM   1497  CA  GLN A  92      18.084 -20.247  -4.469  1.00 86.09           C  
ATOM   1498  HA  GLN A  92      18.833 -20.431  -3.699  1.00 86.09           H  
ATOM   1499  C   GLN A  92      18.748 -19.367  -5.552  1.00 86.09           C  
ATOM   1500  CB  GLN A  92      17.678 -21.602  -5.073  1.00 86.09           C  
ATOM   1501  HB2 GLN A  92      17.177 -22.199  -4.310  1.00 86.09           H  
ATOM   1502  HB3 GLN A  92      18.583 -22.132  -5.370  1.00 86.09           H  
ATOM   1503  O   GLN A  92      19.921 -19.551  -5.871  1.00 86.09           O  
ATOM   1504  CG  GLN A  92      16.759 -21.462  -6.306  1.00 86.09           C  
ATOM   1505  HG2 GLN A  92      17.255 -20.865  -7.071  1.00 86.09           H  
ATOM   1506  HG3 GLN A  92      15.836 -20.957  -6.022  1.00 86.09           H  
ATOM   1507  CD  GLN A  92      16.396 -22.790  -6.952  1.00 86.09           C  
ATOM   1508  NE2 GLN A  92      15.797 -22.759  -8.123  1.00 86.09           N  
ATOM   1509 HE21 GLN A  92      15.622 -21.882  -8.592  1.00 86.09           H  
ATOM   1510 HE22 GLN A  92      15.583 -23.664  -8.517  1.00 86.09           H  
ATOM   1511  OE1 GLN A  92      16.630 -23.867  -6.442  1.00 86.09           O  
ATOM   1512  N   PHE A  93      18.010 -18.416  -6.139  1.00 88.05           N  
ATOM   1513  H   PHE A  93      17.067 -18.265  -5.813  1.00 88.05           H  
ATOM   1514  CA  PHE A  93      18.541 -17.481  -7.136  1.00 88.05           C  
ATOM   1515  HA  PHE A  93      19.210 -18.019  -7.809  1.00 88.05           H  
ATOM   1516  C   PHE A  93      19.369 -16.354  -6.504  1.00 88.05           C  
ATOM   1517  CB  PHE A  93      17.382 -16.912  -7.963  1.00 88.05           C  
ATOM   1518  HB2 PHE A  93      17.782 -16.174  -8.658  1.00 88.05           H  
ATOM   1519  HB3 PHE A  93      16.692 -16.388  -7.301  1.00 88.05           H  
ATOM   1520  O   PHE A  93      20.164 -15.713  -7.191  1.00 88.05           O  
ATOM   1521  CG  PHE A  93      16.627 -17.953  -8.768  1.00 88.05           C  
ATOM   1522  CD1 PHE A  93      17.218 -18.509  -9.919  1.00 88.05           C  
ATOM   1523  HD1 PHE A  93      18.205 -18.194 -10.225  1.00 88.05           H  
ATOM   1524  CD2 PHE A  93      15.340 -18.367  -8.376  1.00 88.05           C  
ATOM   1525  HD2 PHE A  93      14.882 -17.940  -7.496  1.00 88.05           H  
ATOM   1526  CE1 PHE A  93      16.524 -19.468 -10.678  1.00 88.05           C  
ATOM   1527  HE1 PHE A  93      16.979 -19.886 -11.564  1.00 88.05           H  
ATOM   1528  CE2 PHE A  93      14.645 -19.326  -9.136  1.00 88.05           C  
ATOM   1529  HE2 PHE A  93      13.653 -19.632  -8.839  1.00 88.05           H  
ATOM   1530  CZ  PHE A  93      15.236 -19.874 -10.289  1.00 88.05           C  
ATOM   1531  HZ  PHE A  93      14.698 -20.600 -10.881  1.00 88.05           H  
ATOM   1532  N   ASP A  94      19.210 -16.127  -5.199  1.00 91.06           N  
ATOM   1533  H   ASP A  94      18.545 -16.686  -4.684  1.00 91.06           H  
ATOM   1534  CA  ASP A  94      19.966 -15.137  -4.432  1.00 91.06           C  
ATOM   1535  HA  ASP A  94      20.255 -14.328  -5.103  1.00 91.06           H  
ATOM   1536  C   ASP A  94      21.267 -15.716  -3.857  1.00 91.06           C  
ATOM   1537  CB  ASP A  94      19.062 -14.531  -3.350  1.00 91.06           C  
ATOM   1538  HB2 ASP A  94      18.791 -15.299  -2.627  1.00 91.06           H  
ATOM   1539  HB3 ASP A  94      19.611 -13.749  -2.825  1.00 91.06           H  
ATOM   1540  O   ASP A  94      22.191 -14.954  -3.563  1.00 91.06           O  
ATOM   1541  CG  ASP A  94      17.801 -13.923  -3.972  1.00 91.06           C  
ATOM   1542  OD1 ASP A  94      17.959 -13.039  -4.855  1.00 91.06           O  
ATOM   1543  OD2 ASP A  94      16.694 -14.392  -3.611  1.00 91.06           O  
ATOM   1544  N   ALA A  95      21.382 -17.046  -3.777  1.00 91.05           N  
ATOM   1545  H   ALA A  95      20.573 -17.603  -4.011  1.00 91.05           H  
ATOM   1546  CA  ALA A  95      22.623 -17.759  -3.478  1.00 91.05           C  
ATOM   1547  HA  ALA A  95      23.116 -17.281  -2.632  1.00 91.05           H  
ATOM   1548  C   ALA A  95      23.576 -17.712  -4.678  1.00 91.05           C  
ATOM   1549  CB  ALA A  95      22.296 -19.192  -3.073  1.00 91.05           C  
ATOM   1550  HB1 ALA A  95      21.773 -19.187  -2.117  1.00 91.05           H  
ATOM   1551  HB2 ALA A  95      21.683 -19.673  -3.835  1.00 91.05           H  
ATOM   1552  HB3 ALA A  95      23.220 -19.759  -2.956  1.00 91.05           H  
ATOM   1553  O   ALA A  95      23.565 -18.571  -5.565  1.00 91.05           O  
ATOM   1554  N   ARG A  96      24.359 -16.639  -4.753  1.00 93.98           N  
ATOM   1555  H   ARG A  96      24.298 -15.979  -3.991  1.00 93.98           H  
ATOM   1556  CA  ARG A  96      25.328 -16.378  -5.820  1.00 93.98           C  
ATOM   1557  HA  ARG A  96      25.635 -17.328  -6.256  1.00 93.98           H  
ATOM   1558  C   ARG A  96      26.593 -15.759  -5.242  1.00 93.98           C  
ATOM   1559  CB  ARG A  96      24.676 -15.478  -6.894  1.00 93.98           C  
ATOM   1560  HB2 ARG A  96      25.440 -15.106  -7.576  1.00 93.98           H  
ATOM   1561  HB3 ARG A  96      24.238 -14.618  -6.387  1.00 93.98           H  
ATOM   1562  O   ARG A  96      26.663 -15.400  -4.069  1.00 93.98           O  
ATOM   1563  CG  ARG A  96      23.581 -16.153  -7.745  1.00 93.98           C  
ATOM   1564  HG2 ARG A  96      23.160 -15.411  -8.424  1.00 93.98           H  
ATOM   1565  HG3 ARG A  96      22.779 -16.516  -7.102  1.00 93.98           H  
ATOM   1566  CD  ARG A  96      24.155 -17.312  -8.580  1.00 93.98           C  
ATOM   1567  HD2 ARG A  96      24.955 -16.920  -9.208  1.00 93.98           H  
ATOM   1568  HD3 ARG A  96      24.590 -18.064  -7.921  1.00 93.98           H  
ATOM   1569  NE  ARG A  96      23.165 -17.974  -9.451  1.00 93.98           N  
ATOM   1570  HE  ARG A  96      23.261 -17.833 -10.447  1.00 93.98           H  
ATOM   1571  NH1 ARG A  96      22.110 -19.270  -7.867  1.00 93.98           N  
ATOM   1572 HH11 ARG A  96      21.391 -19.920  -7.584  1.00 93.98           H  
ATOM   1573 HH12 ARG A  96      22.663 -18.857  -7.130  1.00 93.98           H  
ATOM   1574  NH2 ARG A  96      21.702 -19.602 -10.035  1.00 93.98           N  
ATOM   1575 HH21 ARG A  96      21.171 -20.413  -9.750  1.00 93.98           H  
ATOM   1576 HH22 ARG A  96      22.185 -19.701 -10.916  1.00 93.98           H  
ATOM   1577  CZ  ARG A  96      22.324 -18.935  -9.108  1.00 93.98           C  
ATOM   1578  N   ILE A  97      27.606 -15.616  -6.091  1.00 96.92           N  
ATOM   1579  H   ILE A  97      27.483 -15.938  -7.041  1.00 96.92           H  
ATOM   1580  CA  ILE A  97      28.810 -14.860  -5.753  1.00 96.92           C  
ATOM   1581  HA  ILE A  97      29.045 -15.026  -4.702  1.00 96.92           H  
ATOM   1582  C   ILE A  97      28.502 -13.376  -5.925  1.00 96.92           C  
ATOM   1583  CB  ILE A  97      30.030 -15.318  -6.578  1.00 96.92           C  
ATOM   1584  HB  ILE A  97      29.842 -15.102  -7.630  1.00 96.92           H  
ATOM   1585  O   ILE A  97      28.130 -12.933  -7.012  1.00 96.92           O  
ATOM   1586  CG1 ILE A  97      30.252 -16.843  -6.425  1.00 96.92           C  
ATOM   1587 HG12 ILE A  97      30.509 -17.073  -5.391  1.00 96.92           H  
ATOM   1588 HG13 ILE A  97      29.333 -17.376  -6.668  1.00 96.92           H  
ATOM   1589  CG2 ILE A  97      31.283 -14.537  -6.130  1.00 96.92           C  
ATOM   1590 HG21 ILE A  97      32.145 -14.825  -6.731  1.00 96.92           H  
ATOM   1591 HG22 ILE A  97      31.493 -14.745  -5.081  1.00 96.92           H  
ATOM   1592 HG23 ILE A  97      31.133 -13.464  -6.253  1.00 96.92           H  
ATOM   1593  CD1 ILE A  97      31.336 -17.410  -7.348  1.00 96.92           C  
ATOM   1594 HD11 ILE A  97      31.128 -17.131  -8.382  1.00 96.92           H  
ATOM   1595 HD12 ILE A  97      31.338 -18.497  -7.271  1.00 96.92           H  
ATOM   1596 HD13 ILE A  97      32.321 -17.044  -7.058  1.00 96.92           H  
ATOM   1597  N   TYR A  98      28.687 -12.607  -4.862  1.00 97.50           N  
ATOM   1598  H   TYR A  98      28.983 -13.039  -3.998  1.00 97.50           H  
ATOM   1599  CA  TYR A  98      28.591 -11.156  -4.882  1.00 97.50           C  
ATOM   1600  HA  TYR A  98      28.008 -10.850  -5.751  1.00 97.50           H  
ATOM   1601  C   TYR A  98      29.985 -10.550  -5.016  1.00 97.50           C  
ATOM   1602  CB  TYR A  98      27.836 -10.658  -3.646  1.00 97.50           C  
ATOM   1603  HB2 TYR A  98      27.882  -9.569  -3.636  1.00 97.50           H  
ATOM   1604  HB3 TYR A  98      28.323 -11.028  -2.744  1.00 97.50           H  
ATOM   1605  O   TYR A  98      30.963 -11.084  -4.488  1.00 97.50           O  
ATOM   1606  CG  TYR A  98      26.377 -11.067  -3.638  1.00 97.50           C  
ATOM   1607  CD1 TYR A  98      25.398 -10.181  -4.128  1.00 97.50           C  
ATOM   1608  HD1 TYR A  98      25.684  -9.202  -4.483  1.00 97.50           H  
ATOM   1609  CD2 TYR A  98      26.002 -12.342  -3.173  1.00 97.50           C  
ATOM   1610  HD2 TYR A  98      26.749 -13.024  -2.794  1.00 97.50           H  
ATOM   1611  CE1 TYR A  98      24.046 -10.571  -4.151  1.00 97.50           C  
ATOM   1612  HE1 TYR A  98      23.284  -9.894  -4.509  1.00 97.50           H  
ATOM   1613  CE2 TYR A  98      24.655 -12.745  -3.221  1.00 97.50           C  
ATOM   1614  HE2 TYR A  98      24.377 -13.731  -2.880  1.00 97.50           H  
ATOM   1615  OH  TYR A  98      22.381 -12.266  -3.824  1.00 97.50           O  
ATOM   1616  HH  TYR A  98      22.293 -13.176  -3.534  1.00 97.50           H  
ATOM   1617  CZ  TYR A  98      23.674 -11.861  -3.715  1.00 97.50           C  
ATOM   1618  N   LYS A  99      30.079  -9.440  -5.749  1.00 96.97           N  
ATOM   1619  H   LYS A  99      29.220  -9.065  -6.126  1.00 96.97           H  
ATOM   1620  CA  LYS A  99      31.306  -8.670  -5.970  1.00 96.97           C  
ATOM   1621  HA  LYS A  99      32.108  -9.095  -5.366  1.00 96.97           H  
ATOM   1622  C   LYS A  99      31.076  -7.239  -5.511  1.00 96.97           C  
ATOM   1623  CB  LYS A  99      31.716  -8.750  -7.449  1.00 96.97           C  
ATOM   1624  HB2 LYS A  99      31.878  -9.800  -7.693  1.00 96.97           H  
ATOM   1625  HB3 LYS A  99      30.897  -8.369  -8.059  1.00 96.97           H  
ATOM   1626  O   LYS A  99      30.141  -6.592  -5.969  1.00 96.97           O  
ATOM   1627  CG  LYS A  99      33.010  -7.994  -7.799  1.00 96.97           C  
ATOM   1628  HG2 LYS A  99      32.926  -6.949  -7.500  1.00 96.97           H  
ATOM   1629  HG3 LYS A  99      33.832  -8.441  -7.241  1.00 96.97           H  
ATOM   1630  CD  LYS A  99      33.345  -8.053  -9.304  1.00 96.97           C  
ATOM   1631  HD2 LYS A  99      33.285  -9.085  -9.651  1.00 96.97           H  
ATOM   1632  HD3 LYS A  99      34.365  -7.694  -9.439  1.00 96.97           H  
ATOM   1633  CE  LYS A  99      32.397  -7.170 -10.141  1.00 96.97           C  
ATOM   1634  HE2 LYS A  99      31.373  -7.515  -9.997  1.00 96.97           H  
ATOM   1635  HE3 LYS A  99      32.443  -6.151  -9.754  1.00 96.97           H  
ATOM   1636  NZ  LYS A  99      32.717  -7.162 -11.599  1.00 96.97           N  
ATOM   1637  HZ1 LYS A  99      32.072  -6.557 -12.086  1.00 96.97           H  
ATOM   1638  HZ2 LYS A  99      32.613  -8.073 -12.021  1.00 96.97           H  
ATOM   1639  HZ3 LYS A  99      33.644  -6.805 -11.781  1.00 96.97           H  
ATOM   1640  N   CYS A 100      31.944  -6.756  -4.640  1.00 95.76           N  
ATOM   1641  H   CYS A 100      32.707  -7.357  -4.361  1.00 95.76           H  
ATOM   1642  CA  CYS A 100      32.048  -5.354  -4.264  1.00 95.76           C  
ATOM   1643  HA  CYS A 100      31.134  -4.814  -4.509  1.00 95.76           H  
ATOM   1644  C   CYS A 100      33.219  -4.768  -5.047  1.00 95.76           C  
ATOM   1645  CB  CYS A 100      32.262  -5.307  -2.752  1.00 95.76           C  
ATOM   1646  HB2 CYS A 100      33.139  -5.911  -2.519  1.00 95.76           H  
ATOM   1647  HB3 CYS A 100      31.393  -5.764  -2.279  1.00 95.76           H  
ATOM   1648  O   CYS A 100      34.300  -5.353  -5.034  1.00 95.76           O  
ATOM   1649  SG  CYS A 100      32.504  -3.709  -1.954  1.00 95.76           S  
ATOM   1650  N   ASN A 101      33.001  -3.670  -5.761  1.00 94.12           N  
ATOM   1651  H   ASN A 101      32.072  -3.274  -5.756  1.00 94.12           H  
ATOM   1652  CA  ASN A 101      34.011  -2.985  -6.561  1.00 94.12           C  
ATOM   1653  HA  ASN A 101      34.982  -3.459  -6.412  1.00 94.12           H  
ATOM   1654  C   ASN A 101      34.114  -1.529  -6.100  1.00 94.12           C  
ATOM   1655  CB  ASN A 101      33.634  -3.108  -8.049  1.00 94.12           C  
ATOM   1656  HB2 ASN A 101      33.457  -4.156  -8.292  1.00 94.12           H  
ATOM   1657  HB3 ASN A 101      32.713  -2.553  -8.227  1.00 94.12           H  
ATOM   1658  O   ASN A 101      33.095  -0.849  -6.015  1.00 94.12           O  
ATOM   1659  CG  ASN A 101      34.714  -2.592  -8.985  1.00 94.12           C  
ATOM   1660  ND2 ASN A 101      34.360  -2.142 -10.164  1.00 94.12           N  
ATOM   1661 HD21 ASN A 101      35.102  -1.750 -10.726  1.00 94.12           H  
ATOM   1662 HD22 ASN A 101      33.389  -2.014 -10.415  1.00 94.12           H  
ATOM   1663  OD1 ASN A 101      35.890  -2.628  -8.697  1.00 94.12           O  
ATOM   1664  N   ALA A 102      35.320  -1.050  -5.827  1.00 91.68           N  
ATOM   1665  H   ALA A 102      36.114  -1.655  -5.982  1.00 91.68           H  
ATOM   1666  CA  ALA A 102      35.612   0.344  -5.528  1.00 91.68           C  
ATOM   1667  HA  ALA A 102      34.683   0.912  -5.463  1.00 91.68           H  
ATOM   1668  C   ALA A 102      36.458   0.919  -6.659  1.00 91.68           C  
ATOM   1669  CB  ALA A 102      36.327   0.450  -4.178  1.00 91.68           C  
ATOM   1670  HB1 ALA A 102      36.521   1.498  -3.950  1.00 91.68           H  
ATOM   1671  HB2 ALA A 102      37.276  -0.085  -4.216  1.00 91.68           H  
ATOM   1672  HB3 ALA A 102      35.700   0.025  -3.395  1.00 91.68           H  
ATOM   1673  O   ALA A 102      37.486   0.345  -7.008  1.00 91.68           O  
ATOM   1674  N   THR A 103      36.033   2.044  -7.225  1.00 91.04           N  
ATOM   1675  H   THR A 103      35.217   2.498  -6.841  1.00 91.04           H  
ATOM   1676  CA  THR A 103      36.786   2.754  -8.269  1.00 91.04           C  
ATOM   1677  HA  THR A 103      37.696   2.206  -8.512  1.00 91.04           H  
ATOM   1678  C   THR A 103      37.197   4.119  -7.747  1.00 91.04           C  
ATOM   1679  CB  THR A 103      35.967   2.877  -9.558  1.00 91.04           C  
ATOM   1680  HB  THR A 103      35.109   3.524  -9.375  1.00 91.04           H  
ATOM   1681  O   THR A 103      36.429   4.764  -7.027  1.00 91.04           O  
ATOM   1682  CG2 THR A 103      36.763   3.440 -10.729  1.00 91.04           C  
ATOM   1683 HG21 THR A 103      36.175   3.361 -11.643  1.00 91.04           H  
ATOM   1684 HG22 THR A 103      36.991   4.490 -10.548  1.00 91.04           H  
ATOM   1685 HG23 THR A 103      37.693   2.884 -10.853  1.00 91.04           H  
ATOM   1686  OG1 THR A 103      35.502   1.602  -9.942  1.00 91.04           O  
ATOM   1687  HG1 THR A 103      35.114   1.214  -9.154  1.00 91.04           H  
ATOM   1688  N   GLY A 104      38.395   4.571  -8.092  1.00 88.51           N  
ATOM   1689  H   GLY A 104      39.005   4.013  -8.673  1.00 88.51           H  
ATOM   1690  CA  GLY A 104      38.921   5.835  -7.606  1.00 88.51           C  
ATOM   1691  HA2 GLY A 104      38.938   5.781  -6.518  1.00 88.51           H  
ATOM   1692  HA3 GLY A 104      38.269   6.655  -7.910  1.00 88.51           H  
ATOM   1693  C   GLY A 104      40.327   6.130  -8.108  1.00 88.51           C  
ATOM   1694  O   GLY A 104      40.855   5.393  -8.931  1.00 88.51           O  
ATOM   1695  N   ASP A 105      40.933   7.194  -7.599  1.00 86.30           N  
ATOM   1696  H   ASP A 105      40.506   7.668  -6.816  1.00 86.30           H  
ATOM   1697  CA  ASP A 105      42.277   7.607  -8.005  1.00 86.30           C  
ATOM   1698  HA  ASP A 105      42.517   7.131  -8.956  1.00 86.30           H  
ATOM   1699  C   ASP A 105      43.323   7.149  -6.984  1.00 86.30           C  
ATOM   1700  CB  ASP A 105      42.332   9.119  -8.257  1.00 86.30           C  
ATOM   1701  HB2 ASP A 105      42.112   9.644  -7.327  1.00 86.30           H  
ATOM   1702  HB3 ASP A 105      43.342   9.385  -8.568  1.00 86.30           H  
ATOM   1703  O   ASP A 105      43.090   7.207  -5.772  1.00 86.30           O  
ATOM   1704  CG  ASP A 105      41.355   9.582  -9.344  1.00 86.30           C  
ATOM   1705  OD1 ASP A 105      41.008   8.810 -10.273  1.00 86.30           O  
ATOM   1706  OD2 ASP A 105      40.837  10.721  -9.253  1.00 86.30           O  
ATOM   1707  N   ASN A 106      44.473   6.694  -7.478  1.00 82.77           N  
ATOM   1708  H   ASN A 106      44.578   6.663  -8.482  1.00 82.77           H  
ATOM   1709  CA  ASN A 106      45.665   6.452  -6.668  1.00 82.77           C  
ATOM   1710  HA  ASN A 106      45.352   6.115  -5.680  1.00 82.77           H  
ATOM   1711  C   ASN A 106      46.472   7.751  -6.456  1.00 82.77           C  
ATOM   1712  CB  ASN A 106      46.477   5.307  -7.312  1.00 82.77           C  
ATOM   1713  HB2 ASN A 106      47.193   4.936  -6.579  1.00 82.77           H  
ATOM   1714  HB3 ASN A 106      45.798   4.490  -7.559  1.00 82.77           H  
ATOM   1715  O   ASN A 106      46.122   8.811  -6.976  1.00 82.77           O  
ATOM   1716  CG  ASN A 106      47.248   5.672  -8.565  1.00 82.77           C  
ATOM   1717  ND2 ASN A 106      48.034   4.763  -9.089  1.00 82.77           N  
ATOM   1718 HD21 ASN A 106      48.644   5.071  -9.832  1.00 82.77           H  
ATOM   1719 HD22 ASN A 106      48.144   3.861  -8.647  1.00 82.77           H  
ATOM   1720  OD1 ASN A 106      47.202   6.776  -9.069  1.00 82.77           O  
ATOM   1721  N   SER A 107      47.593   7.651  -5.743  1.00 79.05           N  
ATOM   1722  H   SER A 107      47.825   6.771  -5.304  1.00 79.05           H  
ATOM   1723  CA  SER A 107      48.509   8.769  -5.473  1.00 79.05           C  
ATOM   1724  HA  SER A 107      47.946   9.581  -5.013  1.00 79.05           H  
ATOM   1725  C   SER A 107      49.167   9.390  -6.707  1.00 79.05           C  
ATOM   1726  CB  SER A 107      49.578   8.293  -4.486  1.00 79.05           C  
ATOM   1727  HB2 SER A 107      50.317   9.082  -4.345  1.00 79.05           H  
ATOM   1728  HB3 SER A 107      49.108   8.081  -3.526  1.00 79.05           H  
ATOM   1729  O   SER A 107      49.611  10.536  -6.660  1.00 79.05           O  
ATOM   1730  OG  SER A 107      50.210   7.109  -4.959  1.00 79.05           O  
ATOM   1731  HG  SER A 107      50.964   6.935  -4.390  1.00 79.05           H  
ATOM   1732  N   GLU A 108      49.196   8.675  -7.831  1.00 82.38           N  
ATOM   1733  H   GLU A 108      48.783   7.753  -7.815  1.00 82.38           H  
ATOM   1734  CA  GLU A 108      49.681   9.176  -9.123  1.00 82.38           C  
ATOM   1735  HA  GLU A 108      50.445   9.933  -8.947  1.00 82.38           H  
ATOM   1736  C   GLU A 108      48.567   9.860  -9.942  1.00 82.38           C  
ATOM   1737  CB  GLU A 108      50.333   8.025  -9.911  1.00 82.38           C  
ATOM   1738  HB2 GLU A 108      50.679   8.410 -10.870  1.00 82.38           H  
ATOM   1739  HB3 GLU A 108      49.581   7.259 -10.101  1.00 82.38           H  
ATOM   1740  O   GLU A 108      48.815  10.355 -11.041  1.00 82.38           O  
ATOM   1741  CG  GLU A 108      51.534   7.396  -9.180  1.00 82.38           C  
ATOM   1742  HG2 GLU A 108      51.215   7.041  -8.200  1.00 82.38           H  
ATOM   1743  HG3 GLU A 108      52.290   8.167  -9.030  1.00 82.38           H  
ATOM   1744  CD  GLU A 108      52.157   6.211  -9.937  1.00 82.38           C  
ATOM   1745  OE1 GLU A 108      53.214   5.727  -9.472  1.00 82.38           O  
ATOM   1746  OE2 GLU A 108      51.569   5.764 -10.950  1.00 82.38           O  
ATOM   1747  N   GLY A 109      47.330   9.894  -9.426  1.00 78.12           N  
ATOM   1748  H   GLY A 109      47.186   9.479  -8.516  1.00 78.12           H  
ATOM   1749  CA  GLY A 109      46.148  10.402 -10.126  1.00 78.12           C  
ATOM   1750  HA2 GLY A 109      45.367  10.591  -9.390  1.00 78.12           H  
ATOM   1751  HA3 GLY A 109      46.399  11.341 -10.620  1.00 78.12           H  
ATOM   1752  C   GLY A 109      45.583   9.440 -11.178  1.00 78.12           C  
ATOM   1753  O   GLY A 109      44.711   9.826 -11.959  1.00 78.12           O  
ATOM   1754  N   ALA A 110      46.062   8.195 -11.225  1.00 85.68           N  
ATOM   1755  H   ALA A 110      46.718   7.913 -10.511  1.00 85.68           H  
ATOM   1756  CA  ALA A 110      45.547   7.166 -12.115  1.00 85.68           C  
ATOM   1757  HA  ALA A 110      45.310   7.634 -13.070  1.00 85.68           H  
ATOM   1758  C   ALA A 110      44.264   6.551 -11.545  1.00 85.68           C  
ATOM   1759  CB  ALA A 110      46.627   6.108 -12.373  1.00 85.68           C  
ATOM   1760  HB1 ALA A 110      46.279   5.403 -13.129  1.00 85.68           H  
ATOM   1761  HB2 ALA A 110      47.541   6.587 -12.722  1.00 85.68           H  
ATOM   1762  HB3 ALA A 110      46.839   5.561 -11.455  1.00 85.68           H  
ATOM   1763  O   ALA A 110      44.199   6.182 -10.372  1.00 85.68           O  
ATOM   1764  N   ASN A 111      43.255   6.398 -12.404  1.00 86.73           N  
ATOM   1765  H   ASN A 111      43.382   6.717 -13.353  1.00 86.73           H  
ATOM   1766  CA  ASN A 111      41.992   5.766 -12.043  1.00 86.73           C  
ATOM   1767  HA  ASN A 111      41.695   6.131 -11.059  1.00 86.73           H  
ATOM   1768  C   ASN A 111      42.171   4.242 -11.975  1.00 86.73           C  
ATOM   1769  CB  ASN A 111      40.918   6.198 -13.052  1.00 86.73           C  
ATOM   1770  HB2 ASN A 111      41.169   5.804 -14.037  1.00 86.73           H  
ATOM   1771  HB3 ASN A 111      40.906   7.287 -13.098  1.00 86.73           H  
ATOM   1772  O   ASN A 111      42.423   3.598 -12.997  1.00 86.73           O  
ATOM   1773  CG  ASN A 111      39.521   5.735 -12.683  1.00 86.73           C  
ATOM   1774  ND2 ASN A 111      38.547   6.032 -13.512  1.00 86.73           N  
ATOM   1775 HD21 ASN A 111      37.651   5.633 -13.273  1.00 86.73           H  
ATOM   1776 HD22 ASN A 111      38.756   6.469 -14.398  1.00 86.73           H  
ATOM   1777  OD1 ASN A 111      39.248   5.124 -11.670  1.00 86.73           O  
ATOM   1778  N   ILE A 112      42.032   3.674 -10.783  1.00 88.57           N  
ATOM   1779  H   ILE A 112      41.759   4.269 -10.013  1.00 88.57           H  
ATOM   1780  CA  ILE A 112      42.148   2.242 -10.522  1.00 88.57           C  
ATOM   1781  HA  ILE A 112      42.288   1.732 -11.475  1.00 88.57           H  
ATOM   1782  C   ILE A 112      40.849   1.692  -9.923  1.00 88.57           C  
ATOM   1783  CB  ILE A 112      43.387   1.916  -9.658  1.00 88.57           C  
ATOM   1784  HB  ILE A 112      43.465   0.830  -9.621  1.00 88.57           H  
ATOM   1785  O   ILE A 112      40.064   2.399  -9.287  1.00 88.57           O  
ATOM   1786  CG1 ILE A 112      43.229   2.427  -8.221  1.00 88.57           C  
ATOM   1787 HG12 ILE A 112      42.262   2.098  -7.840  1.00 88.57           H  
ATOM   1788 HG13 ILE A 112      43.282   3.515  -8.205  1.00 88.57           H  
ATOM   1789  CG2 ILE A 112      44.686   2.447 -10.291  1.00 88.57           C  
ATOM   1790 HG21 ILE A 112      44.733   2.157 -11.341  1.00 88.57           H  
ATOM   1791 HG22 ILE A 112      44.723   3.534 -10.224  1.00 88.57           H  
ATOM   1792 HG23 ILE A 112      45.554   2.035  -9.777  1.00 88.57           H  
ATOM   1793  CD1 ILE A 112      44.261   1.838  -7.271  1.00 88.57           C  
ATOM   1794 HD11 ILE A 112      43.944   2.040  -6.248  1.00 88.57           H  
ATOM   1795 HD12 ILE A 112      44.311   0.757  -7.397  1.00 88.57           H  
ATOM   1796 HD13 ILE A 112      45.245   2.270  -7.456  1.00 88.57           H  
ATOM   1797  N   SER A 113      40.638   0.389 -10.095  1.00 88.83           N  
ATOM   1798  H   SER A 113      41.317  -0.146 -10.618  1.00 88.83           H  
ATOM   1799  CA  SER A 113      39.502  -0.330  -9.520  1.00 88.83           C  
ATOM   1800  HA  SER A 113      38.955   0.340  -8.856  1.00 88.83           H  
ATOM   1801  C   SER A 113      39.972  -1.525  -8.703  1.00 88.83           C  
ATOM   1802  CB  SER A 113      38.526  -0.778 -10.608  1.00 88.83           C  
ATOM   1803  HB2 SER A 113      38.196   0.084 -11.187  1.00 88.83           H  
ATOM   1804  HB3 SER A 113      37.654  -1.232 -10.136  1.00 88.83           H  
ATOM   1805  O   SER A 113      40.765  -2.334  -9.188  1.00 88.83           O  
ATOM   1806  OG  SER A 113      39.142  -1.722 -11.466  1.00 88.83           O  
ATOM   1807  HG  SER A 113      39.790  -2.202 -10.944  1.00 88.83           H  
ATOM   1808  N   LEU A 114      39.431  -1.673  -7.500  1.00 90.41           N  
ATOM   1809  H   LEU A 114      38.741  -0.994  -7.214  1.00 90.41           H  
ATOM   1810  CA  LEU A 114      39.678  -2.793  -6.599  1.00 90.41           C  
ATOM   1811  HA  LEU A 114      40.407  -3.476  -7.035  1.00 90.41           H  
ATOM   1812  C   LEU A 114      38.384  -3.556  -6.383  1.00 90.41           C  
ATOM   1813  CB  LEU A 114      40.206  -2.258  -5.262  1.00 90.41           C  
ATOM   1814  HB2 LEU A 114      39.500  -1.519  -4.883  1.00 90.41           H  
ATOM   1815  HB3 LEU A 114      40.253  -3.074  -4.542  1.00 90.41           H  
ATOM   1816  O   LEU A 114      37.330  -2.944  -6.251  1.00 90.41           O  
ATOM   1817  CG  LEU A 114      41.593  -1.613  -5.376  1.00 90.41           C  
ATOM   1818  HG  LEU A 114      41.594  -0.844  -6.149  1.00 90.41           H  
ATOM   1819  CD1 LEU A 114      41.940  -0.954  -4.051  1.00 90.41           C  
ATOM   1820 HD11 LEU A 114      42.896  -0.441  -4.147  1.00 90.41           H  
ATOM   1821 HD12 LEU A 114      42.016  -1.707  -3.266  1.00 90.41           H  
ATOM   1822 HD13 LEU A 114      41.181  -0.213  -3.800  1.00 90.41           H  
ATOM   1823  CD2 LEU A 114      42.657  -2.658  -5.693  1.00 90.41           C  
ATOM   1824 HD21 LEU A 114      42.544  -3.017  -6.716  1.00 90.41           H  
ATOM   1825 HD22 LEU A 114      42.605  -3.490  -4.991  1.00 90.41           H  
ATOM   1826 HD23 LEU A 114      43.638  -2.190  -5.610  1.00 90.41           H  
ATOM   1827  N   PHE A 115      38.455  -4.881  -6.277  1.00 93.04           N  
ATOM   1828  H   PHE A 115      39.351  -5.344  -6.325  1.00 93.04           H  
ATOM   1829  CA  PHE A 115      37.269  -5.687  -6.016  1.00 93.04           C  
ATOM   1830  HA  PHE A 115      36.503  -5.022  -5.617  1.00 93.04           H  
ATOM   1831  C   PHE A 115      37.503  -6.755  -4.951  1.00 93.04           C  
ATOM   1832  CB  PHE A 115      36.711  -6.270  -7.321  1.00 93.04           C  
ATOM   1833  HB2 PHE A 115      36.552  -5.458  -8.030  1.00 93.04           H  
ATOM   1834  HB3 PHE A 115      35.736  -6.709  -7.112  1.00 93.04           H  
ATOM   1835  O   PHE A 115      38.589  -7.316  -4.830  1.00 93.04           O  
ATOM   1836  CG  PHE A 115      37.593  -7.326  -7.955  1.00 93.04           C  
ATOM   1837  CD1 PHE A 115      38.556  -6.960  -8.912  1.00 93.04           C  
ATOM   1838  HD1 PHE A 115      38.655  -5.928  -9.214  1.00 93.04           H  
ATOM   1839  CD2 PHE A 115      37.494  -8.668  -7.540  1.00 93.04           C  
ATOM   1840  HD2 PHE A 115      36.796  -8.934  -6.759  1.00 93.04           H  
ATOM   1841  CE1 PHE A 115      39.418  -7.932  -9.449  1.00 93.04           C  
ATOM   1842  HE1 PHE A 115      40.175  -7.640 -10.163  1.00 93.04           H  
ATOM   1843  CE2 PHE A 115      38.361  -9.639  -8.070  1.00 93.04           C  
ATOM   1844  HE2 PHE A 115      38.337 -10.652  -7.696  1.00 93.04           H  
ATOM   1845  CZ  PHE A 115      39.323  -9.270  -9.027  1.00 93.04           C  
ATOM   1846  HZ  PHE A 115      40.021 -10.000  -9.410  1.00 93.04           H  
ATOM   1847  N   ALA A 116      36.434  -7.086  -4.236  1.00 93.59           N  
ATOM   1848  H   ALA A 116      35.590  -6.554  -4.392  1.00 93.59           H  
ATOM   1849  CA  ALA A 116      36.345  -8.224  -3.333  1.00 93.59           C  
ATOM   1850  HA  ALA A 116      37.231  -8.848  -3.449  1.00 93.59           H  
ATOM   1851  C   ALA A 116      35.118  -9.065  -3.696  1.00 93.59           C  
ATOM   1852  CB  ALA A 116      36.315  -7.714  -1.893  1.00 93.59           C  
ATOM   1853  HB1 ALA A 116      36.294  -8.553  -1.197  1.00 93.59           H  
ATOM   1854  HB2 ALA A 116      35.446  -7.078  -1.729  1.00 93.59           H  
ATOM   1855  HB3 ALA A 116      37.221  -7.138  -1.705  1.00 93.59           H  
ATOM   1856  O   ALA A 116      34.131  -8.545  -4.225  1.00 93.59           O  
ATOM   1857  N   LYS A 117      35.173 -10.375  -3.443  1.00 96.61           N  
ATOM   1858  H   LYS A 117      35.966 -10.731  -2.928  1.00 96.61           H  
ATOM   1859  CA  LYS A 117      34.091 -11.314  -3.767  1.00 96.61           C  
ATOM   1860  HA  LYS A 117      33.192 -10.742  -4.000  1.00 96.61           H  
ATOM   1861  C   LYS A 117      33.755 -12.191  -2.568  1.00 96.61           C  
ATOM   1862  CB  LYS A 117      34.453 -12.181  -4.985  1.00 96.61           C  
ATOM   1863  HB2 LYS A 117      35.405 -12.676  -4.792  1.00 96.61           H  
ATOM   1864  HB3 LYS A 117      33.690 -12.950  -5.106  1.00 96.61           H  
ATOM   1865  O   LYS A 117      34.653 -12.594  -1.834  1.00 96.61           O  
ATOM   1866  CG  LYS A 117      34.543 -11.382  -6.293  1.00 96.61           C  
ATOM   1867  HG2 LYS A 117      33.562 -10.967  -6.524  1.00 96.61           H  
ATOM   1868  HG3 LYS A 117      35.256 -10.566  -6.176  1.00 96.61           H  
ATOM   1869  CD  LYS A 117      35.006 -12.280  -7.449  1.00 96.61           C  
ATOM   1870  HD2 LYS A 117      35.975 -12.707  -7.193  1.00 96.61           H  
ATOM   1871  HD3 LYS A 117      34.288 -13.088  -7.587  1.00 96.61           H  
ATOM   1872  CE  LYS A 117      35.134 -11.467  -8.745  1.00 96.61           C  
ATOM   1873  HE2 LYS A 117      35.784 -10.613  -8.556  1.00 96.61           H  
ATOM   1874  HE3 LYS A 117      34.148 -11.087  -9.012  1.00 96.61           H  
ATOM   1875  NZ  LYS A 117      35.687 -12.287  -9.855  1.00 96.61           N  
ATOM   1876  HZ1 LYS A 117      36.614 -12.615  -9.623  1.00 96.61           H  
ATOM   1877  HZ2 LYS A 117      35.102 -13.089 -10.041  1.00 96.61           H  
ATOM   1878  HZ3 LYS A 117      35.761 -11.740 -10.702  1.00 96.61           H  
ATOM   1879  N   LYS A 118      32.477 -12.535  -2.415  1.00 96.62           N  
ATOM   1880  H   LYS A 118      31.799 -12.138  -3.050  1.00 96.62           H  
ATOM   1881  CA  LYS A 118      32.003 -13.484  -1.400  1.00 96.62           C  
ATOM   1882  HA  LYS A 118      32.814 -14.170  -1.158  1.00 96.62           H  
ATOM   1883  C   LYS A 118      30.833 -14.293  -1.947  1.00 96.62           C  
ATOM   1884  CB  LYS A 118      31.628 -12.705  -0.135  1.00 96.62           C  
ATOM   1885  HB2 LYS A 118      32.422 -11.987   0.068  1.00 96.62           H  
ATOM   1886  HB3 LYS A 118      30.702 -12.159  -0.312  1.00 96.62           H  
ATOM   1887  O   LYS A 118      29.938 -13.742  -2.584  1.00 96.62           O  
ATOM   1888  CG  LYS A 118      31.498 -13.526   1.147  1.00 96.62           C  
ATOM   1889  HG2 LYS A 118      30.996 -14.474   0.956  1.00 96.62           H  
ATOM   1890  HG3 LYS A 118      30.896 -12.925   1.829  1.00 96.62           H  
ATOM   1891  CD  LYS A 118      32.852 -13.748   1.835  1.00 96.62           C  
ATOM   1892  HD2 LYS A 118      33.501 -14.361   1.209  1.00 96.62           H  
ATOM   1893  HD3 LYS A 118      33.321 -12.777   1.995  1.00 96.62           H  
ATOM   1894  CE  LYS A 118      32.626 -14.427   3.191  1.00 96.62           C  
ATOM   1895  HE2 LYS A 118      31.743 -13.981   3.650  1.00 96.62           H  
ATOM   1896  HE3 LYS A 118      32.418 -15.485   3.033  1.00 96.62           H  
ATOM   1897  NZ  LYS A 118      33.786 -14.235   4.095  1.00 96.62           N  
ATOM   1898  HZ1 LYS A 118      33.602 -14.659   4.993  1.00 96.62           H  
ATOM   1899  HZ2 LYS A 118      33.921 -13.247   4.259  1.00 96.62           H  
ATOM   1900  HZ3 LYS A 118      34.631 -14.621   3.700  1.00 96.62           H  
ATOM   1901  N   GLY A 119      30.887 -15.606  -1.750  1.00 94.90           N  
ATOM   1902  H   GLY A 119      31.625 -15.977  -1.169  1.00 94.90           H  
ATOM   1903  CA  GLY A 119      29.834 -16.533  -2.152  1.00 94.90           C  
ATOM   1904  HA2 GLY A 119      30.254 -17.529  -2.292  1.00 94.90           H  
ATOM   1905  HA3 GLY A 119      29.388 -16.221  -3.097  1.00 94.90           H  
ATOM   1906  C   GLY A 119      28.739 -16.634  -1.099  1.00 94.90           C  
ATOM   1907  O   GLY A 119      29.036 -16.618   0.094  1.00 94.90           O  
ATOM   1908  N   VAL A 120      27.499 -16.759  -1.562  1.00 94.93           N  
ATOM   1909  H   VAL A 120      27.334 -16.666  -2.554  1.00 94.93           H  
ATOM   1910  CA  VAL A 120      26.372 -17.246  -0.769  1.00 94.93           C  
ATOM   1911  HA  VAL A 120      26.693 -17.411   0.260  1.00 94.93           H  
ATOM   1912  C   VAL A 120      25.947 -18.577  -1.368  1.00 94.93           C  
ATOM   1913  CB  VAL A 120      25.210 -16.243  -0.748  1.00 94.93           C  
ATOM   1914  HB  VAL A 120      24.854 -16.077  -1.765  1.00 94.93           H  
ATOM   1915  O   VAL A 120      25.614 -18.644  -2.552  1.00 94.93           O  
ATOM   1916  CG1 VAL A 120      24.051 -16.764   0.108  1.00 94.93           C  
ATOM   1917 HG11 VAL A 120      23.667 -17.701  -0.293  1.00 94.93           H  
ATOM   1918 HG12 VAL A 120      23.240 -16.036   0.114  1.00 94.93           H  
ATOM   1919 HG13 VAL A 120      24.388 -16.932   1.131  1.00 94.93           H  
ATOM   1920  CG2 VAL A 120      25.661 -14.896  -0.173  1.00 94.93           C  
ATOM   1921 HG21 VAL A 120      24.833 -14.187  -0.203  1.00 94.93           H  
ATOM   1922 HG22 VAL A 120      26.481 -14.485  -0.760  1.00 94.93           H  
ATOM   1923 HG23 VAL A 120      25.985 -15.029   0.859  1.00 94.93           H  
ATOM   1924  N   GLU A 121      25.987 -19.626  -0.563  1.00 91.02           N  
ATOM   1925  H   GLU A 121      26.249 -19.485   0.402  1.00 91.02           H  
ATOM   1926  CA  GLU A 121      25.561 -20.970  -0.947  1.00 91.02           C  
ATOM   1927  HA  GLU A 121      25.622 -21.078  -2.030  1.00 91.02           H  
ATOM   1928  C   GLU A 121      24.099 -21.192  -0.552  1.00 91.02           C  
ATOM   1929  CB  GLU A 121      26.502 -22.010  -0.324  1.00 91.02           C  
ATOM   1930  HB2 GLU A 121      26.539 -21.856   0.754  1.00 91.02           H  
ATOM   1931  HB3 GLU A 121      26.114 -23.008  -0.530  1.00 91.02           H  
ATOM   1932  O   GLU A 121      23.559 -20.459   0.280  1.00 91.02           O  
ATOM   1933  CG  GLU A 121      27.917 -21.891  -0.919  1.00 91.02           C  
ATOM   1934  HG2 GLU A 121      27.854 -22.057  -1.994  1.00 91.02           H  
ATOM   1935  HG3 GLU A 121      28.289 -20.878  -0.763  1.00 91.02           H  
ATOM   1936  CD  GLU A 121      28.937 -22.871  -0.321  1.00 91.02           C  
ATOM   1937  OE1 GLU A 121      30.124 -22.740  -0.704  1.00 91.02           O  
ATOM   1938  OE2 GLU A 121      28.548 -23.720   0.507  1.00 91.02           O  
ATOM   1939  N   TYR A 122      23.444 -22.185  -1.156  1.00 86.33           N  
ATOM   1940  H   TYR A 122      23.953 -22.825  -1.749  1.00 86.33           H  
ATOM   1941  CA  TYR A 122      22.117 -22.608  -0.723  1.00 86.33           C  
ATOM   1942  HA  TYR A 122      21.870 -22.029   0.167  1.00 86.33           H  
ATOM   1943  C   TYR A 122      22.112 -24.073  -0.305  1.00 86.33           C  
ATOM   1944  CB  TYR A 122      21.020 -22.313  -1.758  1.00 86.33           C  
ATOM   1945  HB2 TYR A 122      20.069 -22.279  -1.227  1.00 86.33           H  
ATOM   1946  HB3 TYR A 122      21.169 -21.324  -2.189  1.00 86.33           H  
ATOM   1947  O   TYR A 122      22.772 -24.908  -0.923  1.00 86.33           O  
ATOM   1948  CG  TYR A 122      20.903 -23.333  -2.872  1.00 86.33           C  
ATOM   1949  CD1 TYR A 122      21.772 -23.291  -3.978  1.00 86.33           C  
ATOM   1950  HD1 TYR A 122      22.511 -22.507  -4.049  1.00 86.33           H  
ATOM   1951  CD2 TYR A 122      19.952 -24.364  -2.760  1.00 86.33           C  
ATOM   1952  HD2 TYR A 122      19.301 -24.401  -1.899  1.00 86.33           H  
ATOM   1953  CE1 TYR A 122      21.703 -24.295  -4.965  1.00 86.33           C  
ATOM   1954  HE1 TYR A 122      22.389 -24.277  -5.799  1.00 86.33           H  
ATOM   1955  CE2 TYR A 122      19.876 -25.366  -3.745  1.00 86.33           C  
ATOM   1956  HE2 TYR A 122      19.163 -26.173  -3.663  1.00 86.33           H  
ATOM   1957  OH  TYR A 122      20.699 -26.319  -5.781  1.00 86.33           O  
ATOM   1958  HH  TYR A 122      21.382 -26.210  -6.447  1.00 86.33           H  
ATOM   1959  CZ  TYR A 122      20.758 -25.338  -4.843  1.00 86.33           C  
ATOM   1960  N   GLU A 123      21.300 -24.384   0.699  1.00 79.99           N  
ATOM   1961  H   GLU A 123      20.815 -23.636   1.172  1.00 79.99           H  
ATOM   1962  CA  GLU A 123      21.000 -25.749   1.110  1.00 79.99           C  
ATOM   1963  HA  GLU A 123      21.407 -26.447   0.379  1.00 79.99           H  
ATOM   1964  C   GLU A 123      19.485 -25.956   1.168  1.00 79.99           C  
ATOM   1965  CB  GLU A 123      21.637 -26.069   2.469  1.00 79.99           C  
ATOM   1966  HB2 GLU A 123      21.390 -25.282   3.182  1.00 79.99           H  
ATOM   1967  HB3 GLU A 123      21.202 -27.004   2.822  1.00 79.99           H  
ATOM   1968  O   GLU A 123      18.756 -25.180   1.781  1.00 79.99           O  
ATOM   1969  CG  GLU A 123      23.164 -26.245   2.395  1.00 79.99           C  
ATOM   1970  HG2 GLU A 123      23.384 -27.017   1.658  1.00 79.99           H  
ATOM   1971  HG3 GLU A 123      23.615 -25.313   2.055  1.00 79.99           H  
ATOM   1972  CD  GLU A 123      23.778 -26.656   3.745  1.00 79.99           C  
ATOM   1973  OE1 GLU A 123      25.024 -26.681   3.835  1.00 79.99           O  
ATOM   1974  OE2 GLU A 123      23.005 -27.005   4.671  1.00 79.99           O  
ATOM   1975  N   THR A 124      19.008 -27.039   0.554  1.00 67.05           N  
ATOM   1976  H   THR A 124      19.627 -27.571  -0.040  1.00 67.05           H  
ATOM   1977  CA  THR A 124      17.608 -27.505   0.633  1.00 67.05           C  
ATOM   1978  HA  THR A 124      16.978 -26.714   1.040  1.00 67.05           H  
ATOM   1979  C   THR A 124      17.460 -28.707   1.567  1.00 67.05           C  
ATOM   1980  CB  THR A 124      17.074 -27.856  -0.764  1.00 67.05           C  
ATOM   1981  HB  THR A 124      16.098 -28.335  -0.681  1.00 67.05           H  
ATOM   1982  O   THR A 124      16.495 -29.467   1.486  1.00 67.05           O  
ATOM   1983  CG2 THR A 124      16.904 -26.616  -1.632  1.00 67.05           C  
ATOM   1984 HG21 THR A 124      16.544 -26.905  -2.620  1.00 67.05           H  
ATOM   1985 HG22 THR A 124      16.176 -25.949  -1.170  1.00 67.05           H  
ATOM   1986 HG23 THR A 124      17.856 -26.095  -1.728  1.00 67.05           H  
ATOM   1987  OG1 THR A 124      17.970 -28.738  -1.412  1.00 67.05           O  
ATOM   1988  HG1 THR A 124      17.582 -29.614  -1.351  1.00 67.05           H  
ATOM   1989  N   ASN A 125      18.466 -28.972   2.403  1.00 63.03           N  
ATOM   1990  H   ASN A 125      19.205 -28.291   2.505  1.00 63.03           H  
ATOM   1991  CA  ASN A 125      18.546 -30.234   3.119  1.00 63.03           C  
ATOM   1992  HA  ASN A 125      18.226 -31.017   2.432  1.00 63.03           H  
ATOM   1993  C   ASN A 125      17.587 -30.256   4.318  1.00 63.03           C  
ATOM   1994  CB  ASN A 125      20.011 -30.525   3.488  1.00 63.03           C  
ATOM   1995  HB2 ASN A 125      20.641 -30.326   2.621  1.00 63.03           H  
ATOM   1996  HB3 ASN A 125      20.330 -29.862   4.292  1.00 63.03           H  
ATOM   1997  O   ASN A 125      17.562 -29.335   5.134  1.00 63.03           O  
ATOM   1998  CG  ASN A 125      20.242 -31.967   3.906  1.00 63.03           C  
ATOM   1999  ND2 ASN A 125      21.483 -32.365   4.035  1.00 63.03           N  
ATOM   2000 HD21 ASN A 125      22.241 -31.722   3.857  1.00 63.03           H  
ATOM   2001 HD22 ASN A 125      21.624 -33.329   4.301  1.00 63.03           H  
ATOM   2002  OD1 ASN A 125      19.325 -32.747   4.130  1.00 63.03           O  
ATOM   2003  N   SER A 126      16.890 -31.380   4.496  1.00 64.46           N  
ATOM   2004  H   SER A 126      16.957 -32.091   3.781  1.00 64.46           H  
ATOM   2005  CA  SER A 126      16.212 -31.725   5.750  1.00 64.46           C  
ATOM   2006  HA  SER A 126      15.355 -31.064   5.879  1.00 64.46           H  
ATOM   2007  C   SER A 126      17.107 -31.562   6.984  1.00 64.46           C  
ATOM   2008  CB  SER A 126      15.703 -33.167   5.684  1.00 64.46           C  
ATOM   2009  HB2 SER A 126      14.902 -33.226   4.948  1.00 64.46           H  
ATOM   2010  HB3 SER A 126      15.296 -33.447   6.655  1.00 64.46           H  
ATOM   2011  O   SER A 126      16.603 -31.266   8.061  1.00 64.46           O  
ATOM   2012  OG  SER A 126      16.727 -34.085   5.331  1.00 64.46           O  
ATOM   2013  HG  SER A 126      17.536 -33.627   5.091  1.00 64.46           H  
ATOM   2014  N   THR A 127      18.430 -31.689   6.838  1.00 61.53           N  
ATOM   2015  H   THR A 127      18.798 -32.012   5.955  1.00 61.53           H  
ATOM   2016  CA  THR A 127      19.389 -31.415   7.912  1.00 61.53           C  
ATOM   2017  HA  THR A 127      19.136 -32.046   8.764  1.00 61.53           H  
ATOM   2018  C   THR A 127      19.335 -29.966   8.386  1.00 61.53           C  
ATOM   2019  CB  THR A 127      20.821 -31.764   7.496  1.00 61.53           C  
ATOM   2020  HB  THR A 127      21.168 -31.061   6.739  1.00 61.53           H  
ATOM   2021  O   THR A 127      19.326 -29.771   9.588  1.00 61.53           O  
ATOM   2022  CG2 THR A 127      21.794 -31.771   8.673  1.00 61.53           C  
ATOM   2023 HG21 THR A 127      21.454 -32.463   9.443  1.00 61.53           H  
ATOM   2024 HG22 THR A 127      21.861 -30.774   9.109  1.00 61.53           H  
ATOM   2025 HG23 THR A 127      22.790 -32.056   8.334  1.00 61.53           H  
ATOM   2026  OG1 THR A 127      20.854 -33.068   6.968  1.00 61.53           O  
ATOM   2027  HG1 THR A 127      21.782 -33.282   6.842  1.00 61.53           H  
ATOM   2028  N   ALA A 128      19.205 -28.961   7.510  1.00 58.20           N  
ATOM   2029  H   ALA A 128      19.103 -29.159   6.525  1.00 58.20           H  
ATOM   2030  CA  ALA A 128      19.079 -27.559   7.931  1.00 58.20           C  
ATOM   2031  HA  ALA A 128      19.925 -27.306   8.571  1.00 58.20           H  
ATOM   2032  C   ALA A 128      17.794 -27.331   8.748  1.00 58.20           C  
ATOM   2033  CB  ALA A 128      19.133 -26.660   6.689  1.00 58.20           C  
ATOM   2034  HB1 ALA A 128      20.065 -26.825   6.150  1.00 58.20           H  
ATOM   2035  HB2 ALA A 128      19.090 -25.614   6.994  1.00 58.20           H  
ATOM   2036  HB3 ALA A 128      18.292 -26.869   6.027  1.00 58.20           H  
ATOM   2037  O   ALA A 128      17.818 -26.659   9.778  1.00 58.20           O  
ATOM   2038  N   LEU A 129      16.695 -27.989   8.356  1.00 59.40           N  
ATOM   2039  H   LEU A 129      16.747 -28.511   7.493  1.00 59.40           H  
ATOM   2040  CA  LEU A 129      15.460 -28.040   9.147  1.00 59.40           C  
ATOM   2041  HA  LEU A 129      15.140 -27.020   9.357  1.00 59.40           H  
ATOM   2042  C   LEU A 129      15.686 -28.721  10.512  1.00 59.40           C  
ATOM   2043  CB  LEU A 129      14.361 -28.759   8.335  1.00 59.40           C  
ATOM   2044  HB2 LEU A 129      13.568 -29.076   9.012  1.00 59.40           H  
ATOM   2045  HB3 LEU A 129      14.783 -29.661   7.893  1.00 59.40           H  
ATOM   2046  O   LEU A 129      15.204 -28.224  11.526  1.00 59.40           O  
ATOM   2047  CG  LEU A 129      13.741 -27.904   7.215  1.00 59.40           C  
ATOM   2048  HG  LEU A 129      14.512 -27.295   6.741  1.00 59.40           H  
ATOM   2049  CD1 LEU A 129      13.110 -28.800   6.148  1.00 59.40           C  
ATOM   2050 HD11 LEU A 129      13.888 -29.382   5.655  1.00 59.40           H  
ATOM   2051 HD12 LEU A 129      12.372 -29.466   6.596  1.00 59.40           H  
ATOM   2052 HD13 LEU A 129      12.629 -28.179   5.391  1.00 59.40           H  
ATOM   2053  CD2 LEU A 129      12.647 -26.992   7.775  1.00 59.40           C  
ATOM   2054 HD21 LEU A 129      12.260 -26.361   6.975  1.00 59.40           H  
ATOM   2055 HD22 LEU A 129      11.835 -27.585   8.196  1.00 59.40           H  
ATOM   2056 HD23 LEU A 129      13.066 -26.346   8.546  1.00 59.40           H  
ATOM   2057  N   ILE A 130      16.431 -29.833  10.567  1.00 61.94           N  
ATOM   2058  H   ILE A 130      16.796 -30.191   9.696  1.00 61.94           H  
ATOM   2059  CA  ILE A 130      16.758 -30.552  11.813  1.00 61.94           C  
ATOM   2060  HA  ILE A 130      15.835 -30.694  12.377  1.00 61.94           H  
ATOM   2061  C   ILE A 130      17.700 -29.739  12.712  1.00 61.94           C  
ATOM   2062  CB  ILE A 130      17.345 -31.953  11.508  1.00 61.94           C  
ATOM   2063  HB  ILE A 130      18.155 -31.835  10.788  1.00 61.94           H  
ATOM   2064  O   ILE A 130      17.505 -29.723  13.925  1.00 61.94           O  
ATOM   2065  CG1 ILE A 130      16.265 -32.877  10.900  1.00 61.94           C  
ATOM   2066 HG12 ILE A 130      15.689 -32.333  10.151  1.00 61.94           H  
ATOM   2067 HG13 ILE A 130      15.566 -33.179  11.679  1.00 61.94           H  
ATOM   2068  CG2 ILE A 130      17.927 -32.620  12.773  1.00 61.94           C  
ATOM   2069 HG21 ILE A 130      18.782 -32.045  13.130  1.00 61.94           H  
ATOM   2070 HG22 ILE A 130      18.288 -33.622  12.545  1.00 61.94           H  
ATOM   2071 HG23 ILE A 130      17.167 -32.667  13.553  1.00 61.94           H  
ATOM   2072  CD1 ILE A 130      16.836 -34.132  10.224  1.00 61.94           C  
ATOM   2073 HD11 ILE A 130      17.572 -33.846   9.472  1.00 61.94           H  
ATOM   2074 HD12 ILE A 130      16.027 -34.671   9.732  1.00 61.94           H  
ATOM   2075 HD13 ILE A 130      17.298 -34.795  10.956  1.00 61.94           H  
ATOM   2076  N   GLU A 131      18.709 -29.074  12.155  1.00 62.84           N  
ATOM   2077  H   GLU A 131      18.856 -29.179  11.162  1.00 62.84           H  
ATOM   2078  CA  GLU A 131      19.659 -28.227  12.875  1.00 62.84           C  
ATOM   2079  HA  GLU A 131      20.057 -28.794  13.716  1.00 62.84           H  
ATOM   2080  C   GLU A 131      18.953 -27.001  13.447  1.00 62.84           C  
ATOM   2081  CB  GLU A 131      20.830 -27.808  11.959  1.00 62.84           C  
ATOM   2082  HB2 GLU A 131      20.710 -28.225  10.959  1.00 62.84           H  
ATOM   2083  HB3 GLU A 131      20.830 -26.724  11.845  1.00 62.84           H  
ATOM   2084  O   GLU A 131      19.201 -26.658  14.599  1.00 62.84           O  
ATOM   2085  CG  GLU A 131      22.206 -28.225  12.500  1.00 62.84           C  
ATOM   2086  HG2 GLU A 131      22.972 -27.857  11.818  1.00 62.84           H  
ATOM   2087  HG3 GLU A 131      22.357 -27.734  13.461  1.00 62.84           H  
ATOM   2088  CD  GLU A 131      22.376 -29.745  12.667  1.00 62.84           C  
ATOM   2089  OE1 GLU A 131      22.980 -30.161  13.684  1.00 62.84           O  
ATOM   2090  OE2 GLU A 131      21.829 -30.548  11.880  1.00 62.84           O  
ATOM   2091  N   GLU A 132      18.009 -26.410  12.711  1.00 61.83           N  
ATOM   2092  H   GLU A 132      17.899 -26.671  11.741  1.00 61.83           H  
ATOM   2093  CA  GLU A 132      17.172 -25.332  13.233  1.00 61.83           C  
ATOM   2094  HA  GLU A 132      17.836 -24.603  13.697  1.00 61.83           H  
ATOM   2095  C   GLU A 132      16.242 -25.850  14.340  1.00 61.83           C  
ATOM   2096  CB  GLU A 132      16.425 -24.643  12.077  1.00 61.83           C  
ATOM   2097  HB2 GLU A 132      15.627 -25.297  11.726  1.00 61.83           H  
ATOM   2098  HB3 GLU A 132      17.116 -24.483  11.249  1.00 61.83           H  
ATOM   2099  O   GLU A 132      16.160 -25.241  15.403  1.00 61.83           O  
ATOM   2100  CG  GLU A 132      15.827 -23.281  12.465  1.00 61.83           C  
ATOM   2101  HG2 GLU A 132      15.273 -22.901  11.607  1.00 61.83           H  
ATOM   2102  HG3 GLU A 132      15.111 -23.438  13.272  1.00 61.83           H  
ATOM   2103  CD  GLU A 132      16.864 -22.219  12.898  1.00 61.83           C  
ATOM   2104  OE1 GLU A 132      16.425 -21.166  13.407  1.00 61.83           O  
ATOM   2105  OE2 GLU A 132      18.093 -22.447  12.775  1.00 61.83           O  
ATOM   2106  N   ILE A 133      15.660 -27.051  14.192  1.00 57.57           N  
ATOM   2107  H   ILE A 133      15.736 -27.503  13.293  1.00 57.57           H  
ATOM   2108  CA  ILE A 133      14.936 -27.730  15.285  1.00 57.57           C  
ATOM   2109  HA  ILE A 133      14.139 -27.067  15.622  1.00 57.57           H  
ATOM   2110  C   ILE A 133      15.851 -27.962  16.507  1.00 57.57           C  
ATOM   2111  CB  ILE A 133      14.285 -29.045  14.780  1.00 57.57           C  
ATOM   2112  HB  ILE A 133      15.035 -29.615  14.230  1.00 57.57           H  
ATOM   2113  O   ILE A 133      15.421 -27.764  17.645  1.00 57.57           O  
ATOM   2114  CG1 ILE A 133      13.100 -28.756  13.828  1.00 57.57           C  
ATOM   2115 HG12 ILE A 133      13.359 -27.941  13.153  1.00 57.57           H  
ATOM   2116 HG13 ILE A 133      12.243 -28.420  14.411  1.00 57.57           H  
ATOM   2117  CG2 ILE A 133      13.789 -29.925  15.947  1.00 57.57           C  
ATOM   2118 HG21 ILE A 133      14.632 -30.256  16.553  1.00 57.57           H  
ATOM   2119 HG22 ILE A 133      13.287 -30.815  15.569  1.00 57.57           H  
ATOM   2120 HG23 ILE A 133      13.097 -29.356  16.568  1.00 57.57           H  
ATOM   2121  CD1 ILE A 133      12.682 -29.965  12.975  1.00 57.57           C  
ATOM   2122 HD11 ILE A 133      11.918 -29.651  12.264  1.00 57.57           H  
ATOM   2123 HD12 ILE A 133      13.539 -30.346  12.419  1.00 57.57           H  
ATOM   2124 HD13 ILE A 133      12.268 -30.758  13.598  1.00 57.57           H  
ATOM   2125  N   ARG A 134      17.116 -28.369  16.318  1.00 63.18           N  
ATOM   2126  H   ARG A 134      17.409 -28.521  15.364  1.00 63.18           H  
ATOM   2127  CA  ARG A 134      18.097 -28.560  17.408  1.00 63.18           C  
ATOM   2128  HA  ARG A 134      17.638 -29.137  18.211  1.00 63.18           H  
ATOM   2129  C   ARG A 134      18.529 -27.236  18.035  1.00 63.18           C  
ATOM   2130  CB  ARG A 134      19.353 -29.292  16.908  1.00 63.18           C  
ATOM   2131  HB2 ARG A 134      20.139 -29.171  17.654  1.00 63.18           H  
ATOM   2132  HB3 ARG A 134      19.699 -28.819  15.989  1.00 63.18           H  
ATOM   2133  O   ARG A 134      18.728 -27.191  19.246  1.00 63.18           O  
ATOM   2134  CG  ARG A 134      19.173 -30.796  16.671  1.00 63.18           C  
ATOM   2135  HG2 ARG A 134      18.886 -31.286  17.601  1.00 63.18           H  
ATOM   2136  HG3 ARG A 134      18.400 -30.965  15.922  1.00 63.18           H  
ATOM   2137  CD  ARG A 134      20.509 -31.365  16.174  1.00 63.18           C  
ATOM   2138  HD2 ARG A 134      20.844 -30.749  15.340  1.00 63.18           H  
ATOM   2139  HD3 ARG A 134      21.255 -31.292  16.966  1.00 63.18           H  
ATOM   2140  NE  ARG A 134      20.387 -32.766  15.734  1.00 63.18           N  
ATOM   2141  HE  ARG A 134      19.701 -33.342  16.201  1.00 63.18           H  
ATOM   2142  NH1 ARG A 134      21.925 -32.668  14.003  1.00 63.18           N  
ATOM   2143 HH11 ARG A 134      22.160 -31.698  14.158  1.00 63.18           H  
ATOM   2144 HH12 ARG A 134      22.179 -32.936  13.063  1.00 63.18           H  
ATOM   2145  NH2 ARG A 134      20.755 -34.515  14.327  1.00 63.18           N  
ATOM   2146 HH21 ARG A 134      20.038 -35.057  14.787  1.00 63.18           H  
ATOM   2147 HH22 ARG A 134      21.262 -34.879  13.532  1.00 63.18           H  
ATOM   2148  CZ  ARG A 134      21.025 -33.294  14.699  1.00 63.18           C  
ATOM   2149  N   ARG A 135      18.681 -26.175  17.242  1.00 60.20           N  
ATOM   2150  H   ARG A 135      18.547 -26.316  16.251  1.00 60.20           H  
ATOM   2151  CA  ARG A 135      19.040 -24.826  17.693  1.00 60.20           C  
ATOM   2152  HA  ARG A 135      19.916 -24.888  18.338  1.00 60.20           H  
ATOM   2153  C   ARG A 135      17.914 -24.226  18.527  1.00 60.20           C  
ATOM   2154  CB  ARG A 135      19.373 -23.963  16.467  1.00 60.20           C  
ATOM   2155  HB2 ARG A 135      20.071 -24.499  15.824  1.00 60.20           H  
ATOM   2156  HB3 ARG A 135      18.464 -23.763  15.899  1.00 60.20           H  
ATOM   2157  O   ARG A 135      18.184 -23.761  19.630  1.00 60.20           O  
ATOM   2158  CG  ARG A 135      20.023 -22.643  16.882  1.00 60.20           C  
ATOM   2159  HG2 ARG A 135      20.985 -22.846  17.353  1.00 60.20           H  
ATOM   2160  HG3 ARG A 135      19.381 -22.119  17.591  1.00 60.20           H  
ATOM   2161  CD  ARG A 135      20.228 -21.749  15.660  1.00 60.20           C  
ATOM   2162  HD2 ARG A 135      20.814 -22.300  14.925  1.00 60.20           H  
ATOM   2163  HD3 ARG A 135      19.260 -21.516  15.218  1.00 60.20           H  
ATOM   2164  NE  ARG A 135      20.914 -20.503  16.054  1.00 60.20           N  
ATOM   2165  HE  ARG A 135      20.712 -20.159  16.981  1.00 60.20           H  
ATOM   2166  NH1 ARG A 135      21.870 -20.075  14.020  1.00 60.20           N  
ATOM   2167 HH11 ARG A 135      22.421 -19.500  13.399  1.00 60.20           H  
ATOM   2168 HH12 ARG A 135      21.285 -20.801  13.632  1.00 60.20           H  
ATOM   2169  NH2 ARG A 135      22.289 -18.722  15.755  1.00 60.20           N  
ATOM   2170 HH21 ARG A 135      22.862 -18.155  15.147  1.00 60.20           H  
ATOM   2171 HH22 ARG A 135      22.112 -18.447  16.711  1.00 60.20           H  
ATOM   2172  CZ  ARG A 135      21.687 -19.774  15.275  1.00 60.20           C  
ATOM   2173  N   ILE A 136      16.669 -24.369  18.068  1.00 50.93           N  
ATOM   2174  H   ILE A 136      16.553 -24.713  17.125  1.00 50.93           H  
ATOM   2175  CA  ILE A 136      15.455 -24.024  18.820  1.00 50.93           C  
ATOM   2176  HA  ILE A 136      15.492 -22.967  19.081  1.00 50.93           H  
ATOM   2177  C   ILE A 136      15.400 -24.805  20.144  1.00 50.93           C  
ATOM   2178  CB  ILE A 136      14.204 -24.255  17.932  1.00 50.93           C  
ATOM   2179  HB  ILE A 136      14.256 -25.262  17.518  1.00 50.93           H  
ATOM   2180  O   ILE A 136      15.070 -24.228  21.173  1.00 50.93           O  
ATOM   2181  CG1 ILE A 136      14.163 -23.234  16.766  1.00 50.93           C  
ATOM   2182 HG12 ILE A 136      13.885 -22.255  17.154  1.00 50.93           H  
ATOM   2183 HG13 ILE A 136      15.153 -23.126  16.322  1.00 50.93           H  
ATOM   2184  CG2 ILE A 136      12.904 -24.140  18.752  1.00 50.93           C  
ATOM   2185 HG21 ILE A 136      12.850 -23.161  19.228  1.00 50.93           H  
ATOM   2186 HG22 ILE A 136      12.030 -24.265  18.113  1.00 50.93           H  
ATOM   2187 HG23 ILE A 136      12.861 -24.910  19.522  1.00 50.93           H  
ATOM   2188  CD1 ILE A 136      13.190 -23.616  15.641  1.00 50.93           C  
ATOM   2189 HD11 ILE A 136      13.288 -22.897  14.828  1.00 50.93           H  
ATOM   2190 HD12 ILE A 136      12.160 -23.594  15.997  1.00 50.93           H  
ATOM   2191 HD13 ILE A 136      13.426 -24.611  15.264  1.00 50.93           H  
ATOM   2192  N   LYS A 137      15.813 -26.083  20.164  1.00 53.43           N  
ATOM   2193  H   LYS A 137      15.998 -26.531  19.278  1.00 53.43           H  
ATOM   2194  CA  LYS A 137      15.956 -26.862  21.412  1.00 53.43           C  
ATOM   2195  HA  LYS A 137      15.055 -26.738  22.013  1.00 53.43           H  
ATOM   2196  C   LYS A 137      17.094 -26.407  22.333  1.00 53.43           C  
ATOM   2197  CB  LYS A 137      16.153 -28.354  21.104  1.00 53.43           C  
ATOM   2198  HB2 LYS A 137      16.856 -28.478  20.279  1.00 53.43           H  
ATOM   2199  HB3 LYS A 137      16.584 -28.832  21.983  1.00 53.43           H  
ATOM   2200  O   LYS A 137      17.067 -26.739  23.508  1.00 53.43           O  
ATOM   2201  CG  LYS A 137      14.848 -29.080  20.781  1.00 53.43           C  
ATOM   2202  HG2 LYS A 137      14.410 -28.684  19.865  1.00 53.43           H  
ATOM   2203  HG3 LYS A 137      14.148 -28.935  21.603  1.00 53.43           H  
ATOM   2204  CD  LYS A 137      15.140 -30.576  20.623  1.00 53.43           C  
ATOM   2205  HD2 LYS A 137      15.636 -30.936  21.524  1.00 53.43           H  
ATOM   2206  HD3 LYS A 137      15.791 -30.729  19.761  1.00 53.43           H  
ATOM   2207  CE  LYS A 137      13.824 -31.330  20.432  1.00 53.43           C  
ATOM   2208  HE2 LYS A 137      13.373 -31.007  19.494  1.00 53.43           H  
ATOM   2209  HE3 LYS A 137      13.150 -31.044  21.239  1.00 53.43           H  
ATOM   2210  NZ  LYS A 137      14.039 -32.797  20.441  1.00 53.43           N  
ATOM   2211  HZ1 LYS A 137      14.443 -33.074  21.324  1.00 53.43           H  
ATOM   2212  HZ2 LYS A 137      13.156 -33.274  20.327  1.00 53.43           H  
ATOM   2213  HZ3 LYS A 137      14.661 -33.064  19.691  1.00 53.43           H  
ATOM   2214  N   LYS A 138      18.136 -25.735  21.834  1.00 54.29           N  
ATOM   2215  H   LYS A 138      18.107 -25.481  20.857  1.00 54.29           H  
ATOM   2216  CA  LYS A 138      19.325 -25.386  22.637  1.00 54.29           C  
ATOM   2217  HA  LYS A 138      19.346 -26.038  23.510  1.00 54.29           H  
ATOM   2218  C   LYS A 138      19.264 -23.968  23.206  1.00 54.29           C  
ATOM   2219  CB  LYS A 138      20.595 -25.653  21.815  1.00 54.29           C  
ATOM   2220  HB2 LYS A 138      20.427 -26.526  21.184  1.00 54.29           H  
ATOM   2221  HB3 LYS A 138      20.799 -24.797  21.171  1.00 54.29           H  
ATOM   2222  O   LYS A 138      19.905 -23.702  24.217  1.00 54.29           O  
ATOM   2223  CG  LYS A 138      21.806 -25.950  22.713  1.00 54.29           C  
ATOM   2224  HG2 LYS A 138      22.017 -25.088  23.346  1.00 54.29           H  
ATOM   2225  HG3 LYS A 138      21.579 -26.808  23.345  1.00 54.29           H  
ATOM   2226  CD  LYS A 138      23.042 -26.264  21.863  1.00 54.29           C  
ATOM   2227  HD2 LYS A 138      22.808 -27.081  21.181  1.00 54.29           H  
ATOM   2228  HD3 LYS A 138      23.304 -25.378  21.283  1.00 54.29           H  
ATOM   2229  CE  LYS A 138      24.213 -26.666  22.766  1.00 54.29           C  
ATOM   2230  HE2 LYS A 138      24.393 -25.858  23.475  1.00 54.29           H  
ATOM   2231  HE3 LYS A 138      23.922 -27.549  23.335  1.00 54.29           H  
ATOM   2232  NZ  LYS A 138      25.437 -26.940  21.971  1.00 54.29           N  
ATOM   2233  HZ1 LYS A 138      25.712 -26.112  21.462  1.00 54.29           H  
ATOM   2234  HZ2 LYS A 138      26.197 -27.213  22.577  1.00 54.29           H  
ATOM   2235  HZ3 LYS A 138      25.266 -27.681  21.307  1.00 54.29           H  
ATOM   2236  N   ASP A 139      18.478 -23.081  22.597  1.00 47.15           N  
ATOM   2237  H   ASP A 139      17.999 -23.364  21.755  1.00 47.15           H  
ATOM   2238  CA  ASP A 139      18.262 -21.699  23.060  1.00 47.15           C  
ATOM   2239  HA  ASP A 139      19.176 -21.401  23.573  1.00 47.15           H  
ATOM   2240  C   ASP A 139      17.139 -21.597  24.126  1.00 47.15           C  
ATOM   2241  CB  ASP A 139      18.093 -20.763  21.840  1.00 47.15           C  
ATOM   2242  HB2 ASP A 139      17.032 -20.624  21.632  1.00 47.15           H  
ATOM   2243  HB3 ASP A 139      18.530 -21.244  20.965  1.00 47.15           H  
ATOM   2244  O   ASP A 139      16.524 -20.549  24.315  1.00 47.15           O  
ATOM   2245  CG  ASP A 139      18.781 -19.389  21.975  1.00 47.15           C  
ATOM   2246  OD1 ASP A 139      19.447 -19.121  23.004  1.00 47.15           O  
ATOM   2247  OD2 ASP A 139      18.718 -18.607  20.998  1.00 47.15           O  
ATOM   2248  N   GLU A 140      16.904 -22.696  24.862  1.00 45.58           N  
ATOM   2249  H   GLU A 140      17.486 -23.494  24.650  1.00 45.58           H  
ATOM   2250  CA  GLU A 140      15.869 -22.941  25.890  1.00 45.58           C  
ATOM   2251  HA  GLU A 140      14.892 -22.859  25.414  1.00 45.58           H  
ATOM   2252  C   GLU A 140      15.837 -21.942  27.075  1.00 45.58           C  
ATOM   2253  CB  GLU A 140      16.036 -24.398  26.411  1.00 45.58           C  
ATOM   2254  HB2 GLU A 140      17.078 -24.702  26.307  1.00 45.58           H  
ATOM   2255  HB3 GLU A 140      15.788 -24.444  27.471  1.00 45.58           H  
ATOM   2256  O   GLU A 140      15.004 -22.075  27.967  1.00 45.58           O  
ATOM   2257  CG  GLU A 140      15.127 -25.409  25.682  1.00 45.58           C  
ATOM   2258  HG2 GLU A 140      15.296 -25.323  24.609  1.00 45.58           H  
ATOM   2259  HG3 GLU A 140      14.093 -25.116  25.864  1.00 45.58           H  
ATOM   2260  CD  GLU A 140      15.305 -26.881  26.131  1.00 45.58           C  
ATOM   2261  OE1 GLU A 140      14.505 -27.730  25.659  1.00 45.58           O  
ATOM   2262  OE2 GLU A 140      16.190 -27.167  26.972  1.00 45.58           O  
ATOM   2263  N   ASN A 141      16.690 -20.911  27.101  1.00 36.49           N  
ATOM   2264  H   ASN A 141      17.238 -20.758  26.267  1.00 36.49           H  
ATOM   2265  CA  ASN A 141      16.955 -20.103  28.299  1.00 36.49           C  
ATOM   2266  HA  ASN A 141      16.317 -20.469  29.103  1.00 36.49           H  
ATOM   2267  C   ASN A 141      16.573 -18.612  28.227  1.00 36.49           C  
ATOM   2268  CB  ASN A 141      18.419 -20.342  28.731  1.00 36.49           C  
ATOM   2269  HB2 ASN A 141      19.050 -20.458  27.849  1.00 36.49           H  
ATOM   2270  HB3 ASN A 141      18.794 -19.489  29.296  1.00 36.49           H  
ATOM   2271  O   ASN A 141      17.009 -17.842  29.084  1.00 36.49           O  
ATOM   2272  CG  ASN A 141      18.584 -21.550  29.635  1.00 36.49           C  
ATOM   2273  ND2 ASN A 141      19.804 -21.967  29.872  1.00 36.49           N  
ATOM   2274 HD21 ASN A 141      20.592 -21.548  29.400  1.00 36.49           H  
ATOM   2275 HD22 ASN A 141      19.862 -22.795  30.449  1.00 36.49           H  
ATOM   2276  OD1 ASN A 141      17.660 -22.113  30.187  1.00 36.49           O  
ATOM   2277  N   LYS A 142      15.767 -18.156  27.256  1.00 40.82           N  
ATOM   2278  H   LYS A 142      15.463 -18.811  26.550  1.00 40.82           H  
ATOM   2279  CA  LYS A 142      15.491 -16.708  27.089  1.00 40.82           C  
ATOM   2280  HA  LYS A 142      16.079 -16.181  27.840  1.00 40.82           H  
ATOM   2281  C   LYS A 142      14.100 -16.186  27.445  1.00 40.82           C  
ATOM   2282  CB  LYS A 142      16.012 -16.213  25.732  1.00 40.82           C  
ATOM   2283  HB2 LYS A 142      16.236 -17.060  25.084  1.00 40.82           H  
ATOM   2284  HB3 LYS A 142      15.260 -15.601  25.233  1.00 40.82           H  
ATOM   2285  O   LYS A 142      13.857 -14.994  27.263  1.00 40.82           O  
ATOM   2286  CG  LYS A 142      17.282 -15.379  25.952  1.00 40.82           C  
ATOM   2287  HG2 LYS A 142      17.053 -14.516  26.578  1.00 40.82           H  
ATOM   2288  HG3 LYS A 142      18.036 -15.993  26.444  1.00 40.82           H  
ATOM   2289  CD  LYS A 142      17.819 -14.899  24.608  1.00 40.82           C  
ATOM   2290  HD2 LYS A 142      17.078 -14.262  24.126  1.00 40.82           H  
ATOM   2291  HD3 LYS A 142      18.001 -15.770  23.978  1.00 40.82           H  
ATOM   2292  CE  LYS A 142      19.125 -14.130  24.804  1.00 40.82           C  
ATOM   2293  HE2 LYS A 142      18.922 -13.217  25.363  1.00 40.82           H  
ATOM   2294  HE3 LYS A 142      19.802 -14.753  25.390  1.00 40.82           H  
ATOM   2295  NZ  LYS A 142      19.728 -13.830  23.485  1.00 40.82           N  
ATOM   2296  HZ1 LYS A 142      20.616 -13.360  23.587  1.00 40.82           H  
ATOM   2297  HZ2 LYS A 142      19.876 -14.697  22.989  1.00 40.82           H  
ATOM   2298  HZ3 LYS A 142      19.100 -13.267  22.929  1.00 40.82           H  
ATOM   2299  N   CYS A 143      13.227 -16.990  28.042  1.00 32.88           N  
ATOM   2300  H   CYS A 143      13.476 -17.955  28.205  1.00 32.88           H  
ATOM   2301  CA  CYS A 143      11.987 -16.474  28.626  1.00 32.88           C  
ATOM   2302  HA  CYS A 143      11.901 -15.402  28.448  1.00 32.88           H  
ATOM   2303  C   CYS A 143      12.010 -16.653  30.142  1.00 32.88           C  
ATOM   2304  CB  CYS A 143      10.772 -17.113  27.950  1.00 32.88           C  
ATOM   2305  HB2 CYS A 143      10.859 -18.200  27.974  1.00 32.88           H  
ATOM   2306  HB3 CYS A 143       9.866 -16.827  28.485  1.00 32.88           H  
ATOM   2307  O   CYS A 143      11.971 -17.765  30.645  1.00 32.88           O  
ATOM   2308  SG  CYS A 143      10.675 -16.514  26.237  1.00 32.88           S  
ATOM   2309  HG  CYS A 143      10.801 -15.208  26.488  1.00 32.88           H  
ATOM   2310  N   SER A 144      12.097 -15.543  30.872  1.00 39.55           N  
ATOM   2311  H   SER A 144      12.168 -14.651  30.403  1.00 39.55           H  
ATOM   2312  CA  SER A 144      11.851 -15.508  32.314  1.00 39.55           C  
ATOM   2313  HA  SER A 144      11.787 -16.526  32.697  1.00 39.55           H  
ATOM   2314  C   SER A 144      10.500 -14.841  32.535  1.00 39.55           C  
ATOM   2315  CB  SER A 144      12.971 -14.803  33.104  1.00 39.55           C  
ATOM   2316  HB2 SER A 144      13.353 -15.497  33.853  1.00 39.55           H  
ATOM   2317  HB3 SER A 144      12.565 -13.937  33.626  1.00 39.55           H  
ATOM   2318  O   SER A 144      10.306 -13.680  32.173  1.00 39.55           O  
ATOM   2319  OG  SER A 144      14.050 -14.378  32.290  1.00 39.55           O  
ATOM   2320  HG  SER A 144      14.374 -15.144  31.811  1.00 39.55           H  
ATOM   2321  N   PHE A 145       9.557 -15.579  33.113  1.00 42.67           N  
ATOM   2322  H   PHE A 145       9.758 -16.538  33.355  1.00 42.67           H  
ATOM   2323  CA  PHE A 145       8.254 -15.049  33.489  1.00 42.67           C  
ATOM   2324  HA  PHE A 145       7.936 -14.315  32.749  1.00 42.67           H  
ATOM   2325  C   PHE A 145       8.365 -14.348  34.840  1.00 42.67           C  
ATOM   2326  CB  PHE A 145       7.207 -16.169  33.510  1.00 42.67           C  
ATOM   2327  HB2 PHE A 145       6.362 -15.847  34.119  1.00 42.67           H  
ATOM   2328  HB3 PHE A 145       7.627 -17.055  33.986  1.00 42.67           H  
ATOM   2329  O   PHE A 145       8.817 -14.930  35.825  1.00 42.67           O  
ATOM   2330  CG  PHE A 145       6.693 -16.532  32.131  1.00 42.67           C  
ATOM   2331  CD1 PHE A 145       5.394 -16.168  31.735  1.00 42.67           C  
ATOM   2332  HD1 PHE A 145       4.752 -15.630  32.417  1.00 42.67           H  
ATOM   2333  CD2 PHE A 145       7.522 -17.216  31.230  1.00 42.67           C  
ATOM   2334  HD2 PHE A 145       8.530 -17.469  31.521  1.00 42.67           H  
ATOM   2335  CE1 PHE A 145       4.918 -16.526  30.461  1.00 42.67           C  
ATOM   2336  HE1 PHE A 145       3.915 -16.257  30.167  1.00 42.67           H  
ATOM   2337  CE2 PHE A 145       7.037 -17.614  29.973  1.00 42.67           C  
ATOM   2338  HE2 PHE A 145       7.668 -18.183  29.307  1.00 42.67           H  
ATOM   2339  CZ  PHE A 145       5.735 -17.264  29.587  1.00 42.67           C  
ATOM   2340  HZ  PHE A 145       5.372 -17.561  28.614  1.00 42.67           H  
ATOM   2341  N   LYS A 146       7.931 -13.089  34.898  1.00 43.91           N  
ATOM   2342  H   LYS A 146       7.585 -12.662  34.050  1.00 43.91           H  
ATOM   2343  CA  LYS A 146       7.634 -12.422  36.165  1.00 43.91           C  
ATOM   2344  HA  LYS A 146       8.103 -12.966  36.984  1.00 43.91           H  
ATOM   2345  C   LYS A 146       6.131 -12.479  36.396  1.00 43.91           C  
ATOM   2346  CB  LYS A 146       8.179 -10.990  36.195  1.00 43.91           C  
ATOM   2347  HB2 LYS A 146       7.928 -10.473  35.268  1.00 43.91           H  
ATOM   2348  HB3 LYS A 146       7.703 -10.458  37.018  1.00 43.91           H  
ATOM   2349  O   LYS A 146       5.346 -12.016  35.573  1.00 43.91           O  
ATOM   2350  CG  LYS A 146       9.699 -10.984  36.419  1.00 43.91           C  
ATOM   2351  HG2 LYS A 146       9.933 -11.560  37.314  1.00 43.91           H  
ATOM   2352  HG3 LYS A 146      10.200 -11.434  35.562  1.00 43.91           H  
ATOM   2353  CD  LYS A 146      10.189  -9.547  36.609  1.00 43.91           C  
ATOM   2354  HD2 LYS A 146       9.636  -9.092  37.431  1.00 43.91           H  
ATOM   2355  HD3 LYS A 146       9.990  -8.980  35.699  1.00 43.91           H  
ATOM   2356  CE  LYS A 146      11.687  -9.527  36.924  1.00 43.91           C  
ATOM   2357  HE2 LYS A 146      12.227  -9.970  36.087  1.00 43.91           H  
ATOM   2358  HE3 LYS A 146      11.861 -10.142  37.807  1.00 43.91           H  
ATOM   2359  NZ  LYS A 146      12.143  -8.137  37.166  1.00 43.91           N  
ATOM   2360  HZ1 LYS A 146      11.615  -7.735  37.927  1.00 43.91           H  
ATOM   2361  HZ2 LYS A 146      11.977  -7.572  36.346  1.00 43.91           H  
ATOM   2362  HZ3 LYS A 146      13.127  -8.114  37.396  1.00 43.91           H  
ATOM   2363  N   LYS A 147       5.746 -13.086  37.516  1.00 41.49           N  
ATOM   2364  H   LYS A 147       6.474 -13.450  38.114  1.00 41.49           H  
ATOM   2365  CA  LYS A 147       4.396 -13.009  38.070  1.00 41.49           C  
ATOM   2366  HA  LYS A 147       3.660 -13.042  37.266  1.00 41.49           H  
ATOM   2367  C   LYS A 147       4.281 -11.654  38.763  1.00 41.49           C  
ATOM   2368  CB  LYS A 147       4.175 -14.188  39.041  1.00 41.49           C  
ATOM   2369  HB2 LYS A 147       3.991 -13.820  40.051  1.00 41.49           H  
ATOM   2370  HB3 LYS A 147       5.071 -14.807  39.083  1.00 41.49           H  
ATOM   2371  O   LYS A 147       4.736 -11.514  39.893  1.00 41.49           O  
ATOM   2372  CG  LYS A 147       2.989 -15.069  38.643  1.00 41.49           C  
ATOM   2373  HG2 LYS A 147       2.077 -14.473  38.623  1.00 41.49           H  
ATOM   2374  HG3 LYS A 147       3.167 -15.496  37.657  1.00 41.49           H  
ATOM   2375  CD  LYS A 147       2.856 -16.189  39.680  1.00 41.49           C  
ATOM   2376  HD2 LYS A 147       3.792 -16.748  39.715  1.00 41.49           H  
ATOM   2377  HD3 LYS A 147       2.663 -15.751  40.659  1.00 41.49           H  
ATOM   2378  CE  LYS A 147       1.715 -17.132  39.304  1.00 41.49           C  
ATOM   2379  HE2 LYS A 147       0.780 -16.573  39.331  1.00 41.49           H  
ATOM   2380  HE3 LYS A 147       1.875 -17.474  38.282  1.00 41.49           H  
ATOM   2381  NZ  LYS A 147       1.673 -18.287  40.233  1.00 41.49           N  
ATOM   2382  HZ1 LYS A 147       0.923 -18.915  39.981  1.00 41.49           H  
ATOM   2383  HZ2 LYS A 147       1.540 -17.963  41.180  1.00 41.49           H  
ATOM   2384  HZ3 LYS A 147       2.546 -18.792  40.183  1.00 41.49           H  
ATOM   2385  N   ASP A 148       3.721 -10.668  38.078  1.00 47.40           N  
ATOM   2386  H   ASP A 148       3.453 -10.810  37.114  1.00 47.40           H  
ATOM   2387  CA  ASP A 148       3.363  -9.405  38.717  1.00 47.40           C  
ATOM   2388  HA  ASP A 148       3.960  -9.262  39.618  1.00 47.40           H  
ATOM   2389  C   ASP A 148       1.898  -9.485  39.158  1.00 47.40           C  
ATOM   2390  CB  ASP A 148       3.670  -8.207  37.802  1.00 47.40           C  
ATOM   2391  HB2 ASP A 148       3.257  -8.395  36.811  1.00 47.40           H  
ATOM   2392  HB3 ASP A 148       3.175  -7.326  38.211  1.00 47.40           H  
ATOM   2393  O   ASP A 148       0.982  -9.528  38.335  1.00 47.40           O  
ATOM   2394  CG  ASP A 148       5.173  -7.889  37.688  1.00 47.40           C  
ATOM   2395  OD1 ASP A 148       5.943  -8.235  38.615  1.00 47.40           O  
ATOM   2396  OD2 ASP A 148       5.561  -7.285  36.664  1.00 47.40           O  
ATOM   2397  N   ASP A 149       1.676  -9.526  40.472  1.00 47.66           N  
ATOM   2398  H   ASP A 149       2.470  -9.535  41.096  1.00 47.66           H  
ATOM   2399  CA  ASP A 149       0.359  -9.266  41.048  1.00 47.66           C  
ATOM   2400  HA  ASP A 149      -0.406  -9.786  40.471  1.00 47.66           H  
ATOM   2401  C   ASP A 149       0.095  -7.756  40.941  1.00 47.66           C  
ATOM   2402  CB  ASP A 149       0.283  -9.754  42.513  1.00 47.66           C  
ATOM   2403  HB2 ASP A 149       1.226  -9.539  43.015  1.00 47.66           H  
ATOM   2404  HB3 ASP A 149      -0.493  -9.180  43.019  1.00 47.66           H  
ATOM   2405  O   ASP A 149       0.579  -6.962  41.750  1.00 47.66           O  
ATOM   2406  CG  ASP A 149      -0.077 -11.237  42.703  1.00 47.66           C  
ATOM   2407  OD1 ASP A 149      -0.686 -11.846  41.793  1.00 47.66           O  
ATOM   2408  OD2 ASP A 149       0.162 -11.748  43.822  1.00 47.66           O  
ATOM   2409  N   LEU A 150      -0.677  -7.335  39.935  1.00 47.97           N  
ATOM   2410  H   LEU A 150      -0.967  -8.009  39.241  1.00 47.97           H  
ATOM   2411  CA  LEU A 150      -1.166  -5.959  39.856  1.00 47.97           C  
ATOM   2412  HA  LEU A 150      -0.367  -5.298  40.191  1.00 47.97           H  
ATOM   2413  C   LEU A 150      -2.339  -5.798  40.835  1.00 47.97           C  
ATOM   2414  CB  LEU A 150      -1.533  -5.573  38.401  1.00 47.97           C  
ATOM   2415  HB2 LEU A 150      -2.587  -5.297  38.363  1.00 47.97           H  
ATOM   2416  HB3 LEU A 150      -1.409  -6.427  37.735  1.00 47.97           H  
ATOM   2417  O   LEU A 150      -3.481  -6.138  40.520  1.00 47.97           O  
ATOM   2418  CG  LEU A 150      -0.711  -4.381  37.871  1.00 47.97           C  
ATOM   2419  HG  LEU A 150      -0.517  -3.679  38.682  1.00 47.97           H  
ATOM   2420  CD1 LEU A 150       0.618  -4.851  37.281  1.00 47.97           C  
ATOM   2421 HD11 LEU A 150       1.203  -3.993  36.950  1.00 47.97           H  
ATOM   2422 HD12 LEU A 150       1.187  -5.386  38.042  1.00 47.97           H  
ATOM   2423 HD13 LEU A 150       0.446  -5.520  36.438  1.00 47.97           H  
ATOM   2424  CD2 LEU A 150      -1.484  -3.629  36.786  1.00 47.97           C  
ATOM   2425 HD21 LEU A 150      -2.411  -3.235  37.202  1.00 47.97           H  
ATOM   2426 HD22 LEU A 150      -1.713  -4.300  35.958  1.00 47.97           H  
ATOM   2427 HD23 LEU A 150      -0.884  -2.795  36.421  1.00 47.97           H  
ATOM   2428  N   SER A 151      -2.069  -5.294  42.042  1.00 48.39           N  
ATOM   2429  H   SER A 151      -1.102  -5.139  42.290  1.00 48.39           H  
ATOM   2430  CA  SER A 151      -3.123  -4.808  42.937  1.00 48.39           C  
ATOM   2431  HA  SER A 151      -4.081  -5.213  42.610  1.00 48.39           H  
ATOM   2432  C   SER A 151      -3.218  -3.289  42.835  1.00 48.39           C  
ATOM   2433  CB  SER A 151      -2.939  -5.300  44.382  1.00 48.39           C  
ATOM   2434  HB2 SER A 151      -2.595  -6.334  44.374  1.00 48.39           H  
ATOM   2435  HB3 SER A 151      -3.911  -5.268  44.872  1.00 48.39           H  
ATOM   2436  O   SER A 151      -2.314  -2.588  43.290  1.00 48.39           O  
ATOM   2437  OG  SER A 151      -2.048  -4.511  45.145  1.00 48.39           O  
ATOM   2438  HG  SER A 151      -1.893  -3.701  44.654  1.00 48.39           H  
ATOM   2439  N   ASP A 152      -4.310  -2.773  42.280  1.00 47.41           N  
ATOM   2440  H   ASP A 152      -5.023  -3.387  41.914  1.00 47.41           H  
ATOM   2441  CA  ASP A 152      -4.678  -1.379  42.513  1.00 47.41           C  
ATOM   2442  HA  ASP A 152      -3.777  -0.766  42.517  1.00 47.41           H  
ATOM   2443  C   ASP A 152      -5.333  -1.296  43.899  1.00 47.41           C  
ATOM   2444  CB  ASP A 152      -5.575  -0.858  41.382  1.00 47.41           C  
ATOM   2445  HB2 ASP A 152      -5.083  -1.047  40.428  1.00 47.41           H  
ATOM   2446  HB3 ASP A 152      -6.521  -1.400  41.393  1.00 47.41           H  
ATOM   2447  O   ASP A 152      -6.316  -1.983  44.175  1.00 47.41           O  
ATOM   2448  CG  ASP A 152      -5.845   0.647  41.498  1.00 47.41           C  
ATOM   2449  OD1 ASP A 152      -5.273   1.284  42.415  1.00 47.41           O  
ATOM   2450  OD2 ASP A 152      -6.659   1.145  40.695  1.00 47.41           O  
ATOM   2451  N   SER A 153      -4.766  -0.502  44.808  1.00 50.28           N  
ATOM   2452  H   SER A 153      -4.059   0.144  44.487  1.00 50.28           H  
ATOM   2453  CA  SER A 153      -5.155  -0.486  46.227  1.00 50.28           C  
ATOM   2454  HA  SER A 153      -5.083  -1.506  46.604  1.00 50.28           H  
ATOM   2455  C   SER A 153      -6.598  -0.028  46.466  1.00 50.28           C  
ATOM   2456  CB  SER A 153      -4.180   0.381  47.027  1.00 50.28           C  
ATOM   2457  HB2 SER A 153      -4.423   0.316  48.088  1.00 50.28           H  
ATOM   2458  HB3 SER A 153      -3.168   0.005  46.877  1.00 50.28           H  
ATOM   2459  O   SER A 153      -7.143  -0.268  47.545  1.00 50.28           O  
ATOM   2460  OG  SER A 153      -4.248   1.733  46.612  1.00 50.28           O  
ATOM   2461  HG  SER A 153      -3.369   2.116  46.666  1.00 50.28           H  
ATOM   2462  N   LYS A 154      -7.239   0.594  45.469  1.00 50.34           N  
ATOM   2463  H   LYS A 154      -6.715   0.766  44.622  1.00 50.34           H  
ATOM   2464  CA  LYS A 154      -8.642   1.024  45.541  1.00 50.34           C  
ATOM   2465  HA  LYS A 154      -8.922   1.149  46.587  1.00 50.34           H  
ATOM   2466  C   LYS A 154      -9.645   0.009  45.002  1.00 50.34           C  
ATOM   2467  CB  LYS A 154      -8.796   2.376  44.840  1.00 50.34           C  
ATOM   2468  HB2 LYS A 154      -8.268   2.368  43.887  1.00 50.34           H  
ATOM   2469  HB3 LYS A 154      -9.854   2.555  44.647  1.00 50.34           H  
ATOM   2470  O   LYS A 154     -10.804   0.059  45.400  1.00 50.34           O  
ATOM   2471  CG  LYS A 154      -8.269   3.501  45.739  1.00 50.34           C  
ATOM   2472  HG2 LYS A 154      -8.787   3.469  46.697  1.00 50.34           H  
ATOM   2473  HG3 LYS A 154      -7.200   3.372  45.904  1.00 50.34           H  
ATOM   2474  CD  LYS A 154      -8.524   4.855  45.077  1.00 50.34           C  
ATOM   2475  HD2 LYS A 154      -9.586   4.951  44.853  1.00 50.34           H  
ATOM   2476  HD3 LYS A 154      -7.956   4.906  44.147  1.00 50.34           H  
ATOM   2477  CE  LYS A 154      -8.092   5.980  46.020  1.00 50.34           C  
ATOM   2478  HE2 LYS A 154      -8.656   5.890  46.949  1.00 50.34           H  
ATOM   2479  HE3 LYS A 154      -7.035   5.849  46.251  1.00 50.34           H  
ATOM   2480  NZ  LYS A 154      -8.327   7.305  45.396  1.00 50.34           N  
ATOM   2481  HZ1 LYS A 154      -8.034   8.048  46.013  1.00 50.34           H  
ATOM   2482  HZ2 LYS A 154      -7.808   7.373  44.532  1.00 50.34           H  
ATOM   2483  HZ3 LYS A 154      -9.307   7.420  45.183  1.00 50.34           H  
ATOM   2484  N   LEU A 155      -9.225  -0.926  44.154  1.00 51.69           N  
ATOM   2485  H   LEU A 155      -8.236  -0.986  43.956  1.00 51.69           H  
ATOM   2486  CA  LEU A 155     -10.094  -1.945  43.574  1.00 51.69           C  
ATOM   2487  HA  LEU A 155     -11.134  -1.735  43.824  1.00 51.69           H  
ATOM   2488  C   LEU A 155      -9.746  -3.300  44.186  1.00 51.69           C  
ATOM   2489  CB  LEU A 155      -9.962  -1.906  42.038  1.00 51.69           C  
ATOM   2490  HB2 LEU A 155     -10.107  -2.906  41.628  1.00 51.69           H  
ATOM   2491  HB3 LEU A 155      -8.946  -1.605  41.781  1.00 51.69           H  
ATOM   2492  O   LEU A 155      -8.694  -3.871  43.929  1.00 51.69           O  
ATOM   2493  CG  LEU A 155     -10.978  -0.940  41.394  1.00 51.69           C  
ATOM   2494  HG  LEU A 155     -11.228  -0.145  42.097  1.00 51.69           H  
ATOM   2495  CD1 LEU A 155     -10.404  -0.288  40.140  1.00 51.69           C  
ATOM   2496 HD11 LEU A 155     -11.136   0.397  39.711  1.00 51.69           H  
ATOM   2497 HD12 LEU A 155      -9.510   0.280  40.398  1.00 51.69           H  
ATOM   2498 HD13 LEU A 155     -10.140  -1.048  39.405  1.00 51.69           H  
ATOM   2499  CD2 LEU A 155     -12.257  -1.692  41.009  1.00 51.69           C  
ATOM   2500 HD21 LEU A 155     -12.972  -0.992  40.578  1.00 51.69           H  
ATOM   2501 HD22 LEU A 155     -12.712  -2.129  41.898  1.00 51.69           H  
ATOM   2502 HD23 LEU A 155     -12.039  -2.471  40.279  1.00 51.69           H  
ATOM   2503  N   ARG A 156     -10.670  -3.873  44.965  1.00 58.94           N  
ATOM   2504  H   ARG A 156     -11.517  -3.356  45.156  1.00 58.94           H  
ATOM   2505  CA  ARG A 156     -10.519  -5.241  45.497  1.00 58.94           C  
ATOM   2506  HA  ARG A 156      -9.512  -5.335  45.906  1.00 58.94           H  
ATOM   2507  C   ARG A 156     -10.590  -6.325  44.411  1.00 58.94           C  
ATOM   2508  CB  ARG A 156     -11.541  -5.486  46.618  1.00 58.94           C  
ATOM   2509  HB2 ARG A 156     -12.514  -5.093  46.323  1.00 58.94           H  
ATOM   2510  HB3 ARG A 156     -11.652  -6.558  46.780  1.00 58.94           H  
ATOM   2511  O   ARG A 156     -10.472  -7.505  44.719  1.00 58.94           O  
ATOM   2512  CG  ARG A 156     -11.100  -4.853  47.943  1.00 58.94           C  
ATOM   2513  HG2 ARG A 156     -11.090  -3.767  47.847  1.00 58.94           H  
ATOM   2514  HG3 ARG A 156     -10.099  -5.202  48.199  1.00 58.94           H  
ATOM   2515  CD  ARG A 156     -12.077  -5.268  49.048  1.00 58.94           C  
ATOM   2516  HD2 ARG A 156     -13.071  -4.904  48.789  1.00 58.94           H  
ATOM   2517  HD3 ARG A 156     -12.103  -6.357  49.095  1.00 58.94           H  
ATOM   2518  NE  ARG A 156     -11.680  -4.716  50.356  1.00 58.94           N  
ATOM   2519  HE  ARG A 156     -11.100  -3.890  50.333  1.00 58.94           H  
ATOM   2520  NH1 ARG A 156     -12.881  -6.175  51.666  1.00 58.94           N  
ATOM   2521 HH11 ARG A 156     -13.214  -6.460  52.576  1.00 58.94           H  
ATOM   2522 HH12 ARG A 156     -13.284  -6.586  50.836  1.00 58.94           H  
ATOM   2523  NH2 ARG A 156     -11.674  -4.555  52.622  1.00 58.94           N  
ATOM   2524 HH21 ARG A 156     -12.001  -4.863  53.527  1.00 58.94           H  
ATOM   2525 HH22 ARG A 156     -11.085  -3.737  52.554  1.00 58.94           H  
ATOM   2526  CZ  ARG A 156     -12.078  -5.153  51.537  1.00 58.94           C  
ATOM   2527  N   SER A 157     -10.778  -5.958  43.149  1.00 63.86           N  
ATOM   2528  H   SER A 157     -10.731  -4.970  42.944  1.00 63.86           H  
ATOM   2529  CA  SER A 157     -10.675  -6.898  42.035  1.00 63.86           C  
ATOM   2530  HA  SER A 157     -11.151  -7.837  42.319  1.00 63.86           H  
ATOM   2531  C   SER A 157      -9.210  -7.186  41.710  1.00 63.86           C  
ATOM   2532  CB  SER A 157     -11.408  -6.368  40.809  1.00 63.86           C  
ATOM   2533  HB2 SER A 157     -11.330  -7.116  40.020  1.00 63.86           H  
ATOM   2534  HB3 SER A 157     -10.956  -5.435  40.472  1.00 63.86           H  
ATOM   2535  O   SER A 157      -8.368  -6.295  41.780  1.00 63.86           O  
ATOM   2536  OG  SER A 157     -12.778  -6.167  41.110  1.00 63.86           O  
ATOM   2537  HG  SER A 157     -12.893  -5.328  41.563  1.00 63.86           H  
ATOM   2538  N   ARG A 158      -8.896  -8.430  41.342  1.00 67.29           N  
ATOM   2539  H   ARG A 158      -9.646  -9.099  41.243  1.00 67.29           H  
ATOM   2540  CA  ARG A 158      -7.532  -8.844  40.984  1.00 67.29           C  
ATOM   2541  HA  ARG A 158      -6.875  -7.975  41.014  1.00 67.29           H  
ATOM   2542  C   ARG A 158      -7.471  -9.365  39.560  1.00 67.29           C  
ATOM   2543  CB  ARG A 158      -6.983  -9.873  41.984  1.00 67.29           C  
ATOM   2544  HB2 ARG A 158      -7.718 -10.661  42.146  1.00 67.29           H  
ATOM   2545  HB3 ARG A 158      -6.086 -10.323  41.560  1.00 67.29           H  
ATOM   2546  O   ARG A 158      -8.345 -10.115  39.123  1.00 67.29           O  
ATOM   2547  CG  ARG A 158      -6.609  -9.216  43.321  1.00 67.29           C  
ATOM   2548  HG2 ARG A 158      -7.505  -8.827  43.804  1.00 67.29           H  
ATOM   2549  HG3 ARG A 158      -5.917  -8.394  43.136  1.00 67.29           H  
ATOM   2550  CD  ARG A 158      -5.935 -10.243  44.235  1.00 67.29           C  
ATOM   2551  HD2 ARG A 158      -5.077 -10.658  43.707  1.00 67.29           H  
ATOM   2552  HD3 ARG A 158      -6.642 -11.047  44.442  1.00 67.29           H  
ATOM   2553  NE  ARG A 158      -5.489  -9.631  45.502  1.00 67.29           N  
ATOM   2554  HE  ARG A 158      -5.770  -8.674  45.661  1.00 67.29           H  
ATOM   2555  NH1 ARG A 158      -4.246 -11.408  46.248  1.00 67.29           N  
ATOM   2556 HH11 ARG A 158      -4.391 -11.843  45.348  1.00 67.29           H  
ATOM   2557 HH12 ARG A 158      -3.518 -11.762  46.850  1.00 67.29           H  
ATOM   2558  NH2 ARG A 158      -4.334  -9.542  47.465  1.00 67.29           N  
ATOM   2559 HH21 ARG A 158      -3.671  -9.958  48.103  1.00 67.29           H  
ATOM   2560 HH22 ARG A 158      -4.580  -8.567  47.565  1.00 67.29           H  
ATOM   2561  CZ  ARG A 158      -4.700 -10.195  46.399  1.00 67.29           C  
ATOM   2562  N   VAL A 159      -6.409  -8.986  38.858  1.00 71.52           N  
ATOM   2563  H   VAL A 159      -5.729  -8.389  39.307  1.00 71.52           H  
ATOM   2564  CA  VAL A 159      -6.010  -9.599  37.591  1.00 71.52           C  
ATOM   2565  HA  VAL A 159      -6.864 -10.105  37.142  1.00 71.52           H  
ATOM   2566  C   VAL A 159      -4.937 -10.636  37.899  1.00 71.52           C  
ATOM   2567  CB  VAL A 159      -5.502  -8.551  36.584  1.00 71.52           C  
ATOM   2568  HB  VAL A 159      -4.657  -8.013  37.015  1.00 71.52           H  
ATOM   2569  O   VAL A 159      -3.941 -10.330  38.542  1.00 71.52           O  
ATOM   2570  CG1 VAL A 159      -5.058  -9.216  35.275  1.00 71.52           C  
ATOM   2571 HG11 VAL A 159      -4.178  -9.836  35.447  1.00 71.52           H  
ATOM   2572 HG12 VAL A 159      -5.860  -9.833  34.871  1.00 71.52           H  
ATOM   2573 HG13 VAL A 159      -4.787  -8.453  34.545  1.00 71.52           H  
ATOM   2574  CG2 VAL A 159      -6.596  -7.539  36.225  1.00 71.52           C  
ATOM   2575 HG21 VAL A 159      -7.388  -8.035  35.663  1.00 71.52           H  
ATOM   2576 HG22 VAL A 159      -7.002  -7.073  37.123  1.00 71.52           H  
ATOM   2577 HG23 VAL A 159      -6.168  -6.753  35.602  1.00 71.52           H  
ATOM   2578  N   TYR A 160      -5.146 -11.857  37.429  1.00 74.57           N  
ATOM   2579  H   TYR A 160      -5.997 -12.019  36.911  1.00 74.57           H  
ATOM   2580  CA  TYR A 160      -4.190 -12.951  37.501  1.00 74.57           C  
ATOM   2581  HA  TYR A 160      -3.363 -12.682  38.158  1.00 74.57           H  
ATOM   2582  C   TYR A 160      -3.647 -13.226  36.108  1.00 74.57           C  
ATOM   2583  CB  TYR A 160      -4.865 -14.202  38.064  1.00 74.57           C  
ATOM   2584  HB2 TYR A 160      -4.168 -15.038  38.002  1.00 74.57           H  
ATOM   2585  HB3 TYR A 160      -5.728 -14.442  37.443  1.00 74.57           H  
ATOM   2586  O   TYR A 160      -4.417 -13.475  35.178  1.00 74.57           O  
ATOM   2587  CG  TYR A 160      -5.337 -14.071  39.490  1.00 74.57           C  
ATOM   2588  CD1 TYR A 160      -4.429 -14.306  40.536  1.00 74.57           C  
ATOM   2589  HD1 TYR A 160      -3.397 -14.539  40.317  1.00 74.57           H  
ATOM   2590  CD2 TYR A 160      -6.670 -13.710  39.771  1.00 74.57           C  
ATOM   2591  HD2 TYR A 160      -7.364 -13.513  38.967  1.00 74.57           H  
ATOM   2592  CE1 TYR A 160      -4.852 -14.202  41.872  1.00 74.57           C  
ATOM   2593  HE1 TYR A 160      -4.140 -14.366  42.668  1.00 74.57           H  
ATOM   2594  CE2 TYR A 160      -7.092 -13.597  41.109  1.00 74.57           C  
ATOM   2595  HE2 TYR A 160      -8.114 -13.339  41.347  1.00 74.57           H  
ATOM   2596  OH  TYR A 160      -6.588 -13.742  43.452  1.00 74.57           O  
ATOM   2597  HH  TYR A 160      -5.920 -14.107  44.036  1.00 74.57           H  
ATOM   2598  CZ  TYR A 160      -6.186 -13.846  42.158  1.00 74.57           C  
ATOM   2599  N   PHE A 161      -2.327 -13.226  35.977  1.00 73.84           N  
ATOM   2600  H   PHE A 161      -1.756 -12.995  36.777  1.00 73.84           H  
ATOM   2601  CA  PHE A 161      -1.636 -13.563  34.743  1.00 73.84           C  
ATOM   2602  HA  PHE A 161      -2.365 -13.781  33.962  1.00 73.84           H  
ATOM   2603  C   PHE A 161      -0.781 -14.816  34.948  1.00 73.84           C  
ATOM   2604  CB  PHE A 161      -0.820 -12.356  34.281  1.00 73.84           C  
ATOM   2605  HB2 PHE A 161      -0.039 -12.146  35.013  1.00 73.84           H  
ATOM   2606  HB3 PHE A 161      -1.470 -11.483  34.232  1.00 73.84           H  
ATOM   2607  O   PHE A 161      -0.054 -14.937  35.933  1.00 73.84           O  
ATOM   2608  CG  PHE A 161      -0.198 -12.566  32.922  1.00 73.84           C  
ATOM   2609  CD1 PHE A 161       1.160 -12.917  32.805  1.00 73.84           C  
ATOM   2610  HD1 PHE A 161       1.773 -13.016  33.689  1.00 73.84           H  
ATOM   2611  CD2 PHE A 161      -0.991 -12.437  31.770  1.00 73.84           C  
ATOM   2612  HD2 PHE A 161      -2.030 -12.160  31.860  1.00 73.84           H  
ATOM   2613  CE1 PHE A 161       1.728 -13.125  31.536  1.00 73.84           C  
ATOM   2614  HE1 PHE A 161       2.774 -13.378  31.449  1.00 73.84           H  
ATOM   2615  CE2 PHE A 161      -0.419 -12.651  30.509  1.00 73.84           C  
ATOM   2616  HE2 PHE A 161      -1.025 -12.535  29.622  1.00 73.84           H  
ATOM   2617  CZ  PHE A 161       0.938 -12.988  30.385  1.00 73.84           C  
ATOM   2618  HZ  PHE A 161       1.378 -13.130  29.409  1.00 73.84           H  
ATOM   2619  N   SER A 162      -0.888 -15.771  34.029  1.00 78.01           N  
ATOM   2620  H   SER A 162      -1.498 -15.614  33.240  1.00 78.01           H  
ATOM   2621  CA  SER A 162      -0.122 -17.020  34.057  1.00 78.01           C  
ATOM   2622  HA  SER A 162       0.837 -16.840  34.542  1.00 78.01           H  
ATOM   2623  C   SER A 162       0.162 -17.505  32.639  1.00 78.01           C  
ATOM   2624  CB  SER A 162      -0.872 -18.092  34.861  1.00 78.01           C  
ATOM   2625  HB2 SER A 162      -0.931 -17.769  35.901  1.00 78.01           H  
ATOM   2626  HB3 SER A 162      -0.322 -19.033  34.820  1.00 78.01           H  
ATOM   2627  O   SER A 162      -0.677 -17.343  31.757  1.00 78.01           O  
ATOM   2628  OG  SER A 162      -2.185 -18.288  34.368  1.00 78.01           O  
ATOM   2629  HG  SER A 162      -2.422 -17.494  33.883  1.00 78.01           H  
ATOM   2630  N   GLY A 163       1.326 -18.106  32.415  1.00 73.52           N  
ATOM   2631  H   GLY A 163       1.977 -18.222  33.179  1.00 73.52           H  
ATOM   2632  CA  GLY A 163       1.611 -18.888  31.211  1.00 73.52           C  
ATOM   2633  HA2 GLY A 163       2.645 -18.726  30.907  1.00 73.52           H  
ATOM   2634  HA3 GLY A 163       0.957 -18.592  30.391  1.00 73.52           H  
ATOM   2635  C   GLY A 163       1.422 -20.377  31.493  1.00 73.52           C  
ATOM   2636  O   GLY A 163       1.643 -20.816  32.619  1.00 73.52           O  
ATOM   2637  N   SER A 164       1.036 -21.169  30.486  1.00 73.18           N  
ATOM   2638  H   SER A 164       0.756 -20.753  29.610  1.00 73.18           H  
ATOM   2639  CA  SER A 164       1.058 -22.642  30.581  1.00 73.18           C  
ATOM   2640  HA  SER A 164       0.422 -22.952  31.409  1.00 73.18           H  
ATOM   2641  C   SER A 164       2.454 -23.191  30.857  1.00 73.18           C  
ATOM   2642  CB  SER A 164       0.540 -23.298  29.297  1.00 73.18           C  
ATOM   2643  HB2 SER A 164       0.653 -24.379  29.381  1.00 73.18           H  
ATOM   2644  HB3 SER A 164      -0.525 -23.083  29.205  1.00 73.18           H  
ATOM   2645  O   SER A 164       2.595 -24.318  31.320  1.00 73.18           O  
ATOM   2646  OG  SER A 164       1.230 -22.845  28.141  1.00 73.18           O  
ATOM   2647  HG  SER A 164       1.490 -23.624  27.643  1.00 73.18           H  
ATOM   2648  N   SER A 165       3.478 -22.396  30.568  1.00 65.24           N  
ATOM   2649  H   SER A 165       3.288 -21.478  30.190  1.00 65.24           H  
ATOM   2650  CA  SER A 165       4.862 -22.709  30.838  1.00 65.24           C  
ATOM   2651  HA  SER A 165       4.937 -23.326  31.734  1.00 65.24           H  
ATOM   2652  C   SER A 165       5.631 -21.414  31.043  1.00 65.24           C  
ATOM   2653  CB  SER A 165       5.413 -23.485  29.646  1.00 65.24           C  
ATOM   2654  HB2 SER A 165       5.394 -22.850  28.760  1.00 65.24           H  
ATOM   2655  HB3 SER A 165       4.796 -24.364  29.464  1.00 65.24           H  
ATOM   2656  O   SER A 165       5.432 -20.459  30.290  1.00 65.24           O  
ATOM   2657  OG  SER A 165       6.733 -23.903  29.904  1.00 65.24           O  
ATOM   2658  HG  SER A 165       7.223 -23.717  29.100  1.00 65.24           H  
ATOM   2659  N   ASP A 166       6.544 -21.415  32.012  1.00 60.01           N  
ATOM   2660  H   ASP A 166       6.597 -22.199  32.647  1.00 60.01           H  
ATOM   2661  CA  ASP A 166       7.540 -20.351  32.152  1.00 60.01           C  
ATOM   2662  HA  ASP A 166       7.008 -19.406  32.045  1.00 60.01           H  
ATOM   2663  C   ASP A 166       8.620 -20.438  31.047  1.00 60.01           C  
ATOM   2664  CB  ASP A 166       8.155 -20.373  33.558  1.00 60.01           C  
ATOM   2665  HB2 ASP A 166       8.645 -21.335  33.713  1.00 60.01           H  
ATOM   2666  HB3 ASP A 166       8.915 -19.594  33.622  1.00 60.01           H  
ATOM   2667  O   ASP A 166       9.458 -19.557  30.887  1.00 60.01           O  
ATOM   2668  CG  ASP A 166       7.129 -20.130  34.674  1.00 60.01           C  
ATOM   2669  OD1 ASP A 166       6.204 -19.308  34.475  1.00 60.01           O  
ATOM   2670  OD2 ASP A 166       7.277 -20.773  35.736  1.00 60.01           O  
ATOM   2671  N   ILE A 167       8.588 -21.516  30.258  1.00 55.08           N  
ATOM   2672  H   ILE A 167       7.865 -22.193  30.454  1.00 55.08           H  
ATOM   2673  CA  ILE A 167       9.520 -21.825  29.175  1.00 55.08           C  
ATOM   2674  HA  ILE A 167      10.202 -20.987  29.026  1.00 55.08           H  
ATOM   2675  C   ILE A 167       8.706 -22.034  27.894  1.00 55.08           C  
ATOM   2676  CB  ILE A 167      10.360 -23.070  29.548  1.00 55.08           C  
ATOM   2677  HB  ILE A 167       9.685 -23.917  29.669  1.00 55.08           H  
ATOM   2678  O   ILE A 167       7.915 -22.976  27.800  1.00 55.08           O  
ATOM   2679  CG1 ILE A 167      11.115 -22.863  30.886  1.00 55.08           C  
ATOM   2680 HG12 ILE A 167      11.848 -22.066  30.768  1.00 55.08           H  
ATOM   2681 HG13 ILE A 167      10.416 -22.561  31.666  1.00 55.08           H  
ATOM   2682  CG2 ILE A 167      11.344 -23.398  28.410  1.00 55.08           C  
ATOM   2683 HG21 ILE A 167      12.065 -22.589  28.290  1.00 55.08           H  
ATOM   2684 HG22 ILE A 167      10.823 -23.550  27.465  1.00 55.08           H  
ATOM   2685 HG23 ILE A 167      11.895 -24.314  28.628  1.00 55.08           H  
ATOM   2686  CD1 ILE A 167      11.821 -24.120  31.409  1.00 55.08           C  
ATOM   2687 HD11 ILE A 167      12.645 -24.398  30.752  1.00 55.08           H  
ATOM   2688 HD12 ILE A 167      11.112 -24.944  31.480  1.00 55.08           H  
ATOM   2689 HD13 ILE A 167      12.227 -23.915  32.400  1.00 55.08           H  
ATOM   2690  N   ILE A 168       8.876 -21.172  26.892  1.00 54.31           N  
ATOM   2691  H   ILE A 168       9.569 -20.443  26.985  1.00 54.31           H  
ATOM   2692  CA  ILE A 168       8.179 -21.323  25.607  1.00 54.31           C  
ATOM   2693  HA  ILE A 168       7.127 -21.521  25.811  1.00 54.31           H  
ATOM   2694  C   ILE A 168       8.761 -22.531  24.864  1.00 54.31           C  
ATOM   2695  CB  ILE A 168       8.255 -20.035  24.756  1.00 54.31           C  
ATOM   2696  HB  ILE A 168       9.299 -19.832  24.517  1.00 54.31           H  
ATOM   2697  O   ILE A 168       9.934 -22.539  24.509  1.00 54.31           O  
ATOM   2698  CG1 ILE A 168       7.697 -18.836  25.556  1.00 54.31           C  
ATOM   2699 HG12 ILE A 168       8.351 -18.645  26.407  1.00 54.31           H  
ATOM   2700 HG13 ILE A 168       6.716 -19.097  25.952  1.00 54.31           H  
ATOM   2701  CG2 ILE A 168       7.488 -20.236  23.432  1.00 54.31           C  
ATOM   2702 HG21 ILE A 168       6.423 -20.369  23.621  1.00 54.31           H  
ATOM   2703 HG22 ILE A 168       7.872 -21.099  22.888  1.00 54.31           H  
ATOM   2704 HG23 ILE A 168       7.637 -19.377  22.778  1.00 54.31           H  
ATOM   2705  CD1 ILE A 168       7.594 -17.526  24.761  1.00 54.31           C  
ATOM   2706 HD11 ILE A 168       6.864 -17.607  23.955  1.00 54.31           H  
ATOM   2707 HD12 ILE A 168       7.289 -16.721  25.430  1.00 54.31           H  
ATOM   2708 HD13 ILE A 168       8.564 -17.280  24.329  1.00 54.31           H  
ATOM   2709  N   LYS A 169       7.925 -23.541  24.603  1.00 56.61           N  
ATOM   2710  H   LYS A 169       6.983 -23.475  24.961  1.00 56.61           H  
ATOM   2711  CA  LYS A 169       8.274 -24.727  23.807  1.00 56.61           C  
ATOM   2712  HA  LYS A 169       9.350 -24.759  23.639  1.00 56.61           H  
ATOM   2713  C   LYS A 169       7.608 -24.643  22.439  1.00 56.61           C  
ATOM   2714  CB  LYS A 169       7.867 -26.008  24.548  1.00 56.61           C  
ATOM   2715  HB2 LYS A 169       8.081 -26.859  23.902  1.00 56.61           H  
ATOM   2716  HB3 LYS A 169       6.793 -25.984  24.735  1.00 56.61           H  
ATOM   2717  O   LYS A 169       6.599 -25.310  22.197  1.00 56.61           O  
ATOM   2718  CG  LYS A 169       8.600 -26.214  25.877  1.00 56.61           C  
ATOM   2719  HG2 LYS A 169       9.675 -26.265  25.704  1.00 56.61           H  
ATOM   2720  HG3 LYS A 169       8.381 -25.388  26.553  1.00 56.61           H  
ATOM   2721  CD  LYS A 169       8.110 -27.523  26.503  1.00 56.61           C  
ATOM   2722  HD2 LYS A 169       8.393 -28.358  25.862  1.00 56.61           H  
ATOM   2723  HD3 LYS A 169       7.023 -27.490  26.585  1.00 56.61           H  
ATOM   2724  CE  LYS A 169       8.714 -27.709  27.895  1.00 56.61           C  
ATOM   2725  HE2 LYS A 169       9.796 -27.798  27.803  1.00 56.61           H  
ATOM   2726  HE3 LYS A 169       8.499 -26.817  28.484  1.00 56.61           H  
ATOM   2727  NZ  LYS A 169       8.136 -28.906  28.553  1.00 56.61           N  
ATOM   2728  HZ1 LYS A 169       8.501 -29.003  29.490  1.00 56.61           H  
ATOM   2729  HZ2 LYS A 169       7.132 -28.815  28.606  1.00 56.61           H  
ATOM   2730  HZ3 LYS A 169       8.348 -29.738  28.021  1.00 56.61           H  
ATOM   2731  N   GLU A 170       8.133 -23.791  21.559  1.00 49.56           N  
ATOM   2732  H   GLU A 170       8.969 -23.281  21.807  1.00 49.56           H  
ATOM   2733  CA  GLU A 170       7.569 -23.631  20.215  1.00 49.56           C  
ATOM   2734  HA  GLU A 170       6.596 -23.151  20.315  1.00 49.56           H  
ATOM   2735  C   GLU A 170       7.348 -24.990  19.528  1.00 49.56           C  
ATOM   2736  CB  GLU A 170       8.446 -22.743  19.321  1.00 49.56           C  
ATOM   2737  HB2 GLU A 170       9.487 -23.061  19.389  1.00 49.56           H  
ATOM   2738  HB3 GLU A 170       8.107 -22.884  18.295  1.00 49.56           H  
ATOM   2739  O   GLU A 170       8.194 -25.883  19.579  1.00 49.56           O  
ATOM   2740  CG  GLU A 170       8.326 -21.249  19.660  1.00 49.56           C  
ATOM   2741  HG2 GLU A 170       8.789 -21.072  20.631  1.00 49.56           H  
ATOM   2742  HG3 GLU A 170       7.268 -20.998  19.736  1.00 49.56           H  
ATOM   2743  CD  GLU A 170       8.976 -20.340  18.601  1.00 49.56           C  
ATOM   2744  OE1 GLU A 170       8.843 -19.108  18.764  1.00 49.56           O  
ATOM   2745  OE2 GLU A 170       9.531 -20.879  17.615  1.00 49.56           O  
ATOM   2746  N   ARG A 171       6.185 -25.138  18.879  1.00 49.85           N  
ATOM   2747  H   ARG A 171       5.539 -24.365  18.943  1.00 49.85           H  
ATOM   2748  CA  ARG A 171       5.769 -26.303  18.068  1.00 49.85           C  
ATOM   2749  HA  ARG A 171       4.785 -26.080  17.656  1.00 49.85           H  
ATOM   2750  C   ARG A 171       5.563 -27.635  18.801  1.00 49.85           C  
ATOM   2751  CB  ARG A 171       6.728 -26.493  16.878  1.00 49.85           C  
ATOM   2752  HB2 ARG A 171       7.712 -26.785  17.246  1.00 49.85           H  
ATOM   2753  HB3 ARG A 171       6.357 -27.306  16.254  1.00 49.85           H  
ATOM   2754  O   ARG A 171       5.091 -28.569  18.160  1.00 49.85           O  
ATOM   2755  CG  ARG A 171       6.866 -25.244  16.000  1.00 49.85           C  
ATOM   2756  HG2 ARG A 171       5.899 -25.006  15.557  1.00 49.85           H  
ATOM   2757  HG3 ARG A 171       7.209 -24.395  16.591  1.00 49.85           H  
ATOM   2758  CD  ARG A 171       7.891 -25.508  14.897  1.00 49.85           C  
ATOM   2759  HD2 ARG A 171       8.861 -25.683  15.362  1.00 49.85           H  
ATOM   2760  HD3 ARG A 171       7.619 -26.410  14.348  1.00 49.85           H  
ATOM   2761  NE  ARG A 171       8.000 -24.351  13.992  1.00 49.85           N  
ATOM   2762  HE  ARG A 171       8.594 -23.600  14.314  1.00 49.85           H  
ATOM   2763  NH1 ARG A 171       6.615 -25.091  12.311  1.00 49.85           N  
ATOM   2764 HH11 ARG A 171       6.448 -25.939  12.835  1.00 49.85           H  
ATOM   2765 HH12 ARG A 171       6.209 -24.954  11.397  1.00 49.85           H  
ATOM   2766  NH2 ARG A 171       7.638 -23.116  12.124  1.00 49.85           N  
ATOM   2767 HH21 ARG A 171       7.238 -22.993  11.205  1.00 49.85           H  
ATOM   2768 HH22 ARG A 171       8.275 -22.418  12.481  1.00 49.85           H  
ATOM   2769  CZ  ARG A 171       7.418 -24.194  12.818  1.00 49.85           C  
ATOM   2770  N   ILE A 172       5.858 -27.735  20.097  1.00 53.97           N  
ATOM   2771  H   ILE A 172       6.303 -26.945  20.542  1.00 53.97           H  
ATOM   2772  CA  ILE A 172       5.509 -28.915  20.908  1.00 53.97           C  
ATOM   2773  HA  ILE A 172       5.397 -29.783  20.259  1.00 53.97           H  
ATOM   2774  C   ILE A 172       4.152 -28.681  21.568  1.00 53.97           C  
ATOM   2775  CB  ILE A 172       6.619 -29.242  21.933  1.00 53.97           C  
ATOM   2776  HB  ILE A 172       6.736 -28.387  22.600  1.00 53.97           H  
ATOM   2777  O   ILE A 172       3.235 -29.481  21.412  1.00 53.97           O  
ATOM   2778  CG1 ILE A 172       7.965 -29.497  21.214  1.00 53.97           C  
ATOM   2779 HG12 ILE A 172       8.183 -28.673  20.535  1.00 53.97           H  
ATOM   2780 HG13 ILE A 172       7.890 -30.407  20.619  1.00 53.97           H  
ATOM   2781  CG2 ILE A 172       6.226 -30.474  22.773  1.00 53.97           C  
ATOM   2782 HG21 ILE A 172       6.989 -30.695  23.520  1.00 53.97           H  
ATOM   2783 HG22 ILE A 172       5.298 -30.288  23.314  1.00 53.97           H  
ATOM   2784 HG23 ILE A 172       6.083 -31.341  22.129  1.00 53.97           H  
ATOM   2785  CD1 ILE A 172       9.169 -29.615  22.157  1.00 53.97           C  
ATOM   2786 HD11 ILE A 172       9.079 -30.490  22.801  1.00 53.97           H  
ATOM   2787 HD12 ILE A 172      10.077 -29.715  21.564  1.00 53.97           H  
ATOM   2788 HD13 ILE A 172       9.249 -28.716  22.768  1.00 53.97           H  
ATOM   2789  N   GLU A 173       4.010 -27.538  22.240  1.00 51.38           N  
ATOM   2790  H   GLU A 173       4.792 -26.901  22.294  1.00 51.38           H  
ATOM   2791  CA  GLU A 173       2.773 -27.101  22.877  1.00 51.38           C  
ATOM   2792  HA  GLU A 173       1.932 -27.624  22.421  1.00 51.38           H  
ATOM   2793  C   GLU A 173       2.615 -25.588  22.667  1.00 51.38           C  
ATOM   2794  CB  GLU A 173       2.794 -27.434  24.377  1.00 51.38           C  
ATOM   2795  HB2 GLU A 173       3.743 -27.102  24.798  1.00 51.38           H  
ATOM   2796  HB3 GLU A 173       1.988 -26.887  24.867  1.00 51.38           H  
ATOM   2797  O   GLU A 173       3.588 -24.842  22.810  1.00 51.38           O  
ATOM   2798  CG  GLU A 173       2.601 -28.935  24.651  1.00 51.38           C  
ATOM   2799  HG2 GLU A 173       3.309 -29.506  24.051  1.00 51.38           H  
ATOM   2800  HG3 GLU A 173       1.593 -29.218  24.348  1.00 51.38           H  
ATOM   2801  CD  GLU A 173       2.818 -29.315  26.122  1.00 51.38           C  
ATOM   2802  OE1 GLU A 173       3.028 -30.522  26.379  1.00 51.38           O  
ATOM   2803  OE2 GLU A 173       2.822 -28.406  26.984  1.00 51.38           O  
ATOM   2804  N   PRO A 174       1.417 -25.092  22.320  1.00 54.50           N  
ATOM   2805  CA  PRO A 174       1.200 -23.657  22.230  1.00 54.50           C  
ATOM   2806  HA  PRO A 174       1.899 -23.217  21.519  1.00 54.50           H  
ATOM   2807  C   PRO A 174       1.410 -23.017  23.608  1.00 54.50           C  
ATOM   2808  CB  PRO A 174      -0.231 -23.495  21.705  1.00 54.50           C  
ATOM   2809  HB2 PRO A 174      -0.719 -22.607  22.107  1.00 54.50           H  
ATOM   2810  HB3 PRO A 174      -0.211 -23.456  20.616  1.00 54.50           H  
ATOM   2811  O   PRO A 174       0.815 -23.452  24.601  1.00 54.50           O  
ATOM   2812  CG  PRO A 174      -0.932 -24.780  22.151  1.00 54.50           C  
ATOM   2813  HG2 PRO A 174      -1.292 -24.662  23.173  1.00 54.50           H  
ATOM   2814  HG3 PRO A 174      -1.755 -25.044  21.486  1.00 54.50           H  
ATOM   2815  CD  PRO A 174       0.179 -25.827  22.120  1.00 54.50           C  
ATOM   2816  HD2 PRO A 174       0.017 -26.561  22.910  1.00 54.50           H  
ATOM   2817  HD3 PRO A 174       0.201 -26.317  21.146  1.00 54.50           H  
ATOM   2818  N   LEU A 175       2.216 -21.950  23.675  1.00 64.74           N  
ATOM   2819  H   LEU A 175       2.716 -21.656  22.849  1.00 64.74           H  
ATOM   2820  CA  LEU A 175       2.261 -21.109  24.869  1.00 64.74           C  
ATOM   2821  HA  LEU A 175       2.522 -21.739  25.719  1.00 64.74           H  
ATOM   2822  C   LEU A 175       0.865 -20.529  25.085  1.00 64.74           C  
ATOM   2823  CB  LEU A 175       3.306 -19.990  24.739  1.00 64.74           C  
ATOM   2824  HB2 LEU A 175       3.086 -19.413  23.841  1.00 64.74           H  
ATOM   2825  HB3 LEU A 175       4.295 -20.434  24.628  1.00 64.74           H  
ATOM   2826  O   LEU A 175       0.407 -19.659  24.346  1.00 64.74           O  
ATOM   2827  CG  LEU A 175       3.304 -19.038  25.956  1.00 64.74           C  
ATOM   2828  HG  LEU A 175       2.288 -18.713  26.180  1.00 64.74           H  
ATOM   2829  CD1 LEU A 175       3.851 -19.712  27.215  1.00 64.74           C  
ATOM   2830 HD11 LEU A 175       3.265 -20.597  27.465  1.00 64.74           H  
ATOM   2831 HD12 LEU A 175       3.787 -19.027  28.061  1.00 64.74           H  
ATOM   2832 HD13 LEU A 175       4.892 -20.005  27.074  1.00 64.74           H  
ATOM   2833  CD2 LEU A 175       4.102 -17.786  25.610  1.00 64.74           C  
ATOM   2834 HD21 LEU A 175       3.500 -17.141  24.971  1.00 64.74           H  
ATOM   2835 HD22 LEU A 175       4.998 -18.068  25.057  1.00 64.74           H  
ATOM   2836 HD23 LEU A 175       4.384 -17.239  26.510  1.00 64.74           H  
ATOM   2837  N   THR A 176       0.192 -21.011  26.119  1.00 66.57           N  
ATOM   2838  H   THR A 176       0.626 -21.723  26.690  1.00 66.57           H  
ATOM   2839  CA  THR A 176      -1.133 -20.539  26.483  1.00 66.57           C  
ATOM   2840  HA  THR A 176      -1.608 -20.067  25.623  1.00 66.57           H  
ATOM   2841  C   THR A 176      -0.960 -19.502  27.573  1.00 66.57           C  
ATOM   2842  CB  THR A 176      -2.033 -21.700  26.907  1.00 66.57           C  
ATOM   2843  HB  THR A 176      -1.631 -22.177  27.801  1.00 66.57           H  
ATOM   2844  O   THR A 176      -0.726 -19.834  28.733  1.00 66.57           O  
ATOM   2845  CG2 THR A 176      -3.460 -21.232  27.190  1.00 66.57           C  
ATOM   2846 HG21 THR A 176      -3.470 -20.546  28.036  1.00 66.57           H  
ATOM   2847 HG22 THR A 176      -4.077 -22.098  27.430  1.00 66.57           H  
ATOM   2848 HG23 THR A 176      -3.869 -20.735  26.310  1.00 66.57           H  
ATOM   2849  OG1 THR A 176      -2.098 -22.650  25.868  1.00 66.57           O  
ATOM   2850  HG1 THR A 176      -1.204 -22.897  25.621  1.00 66.57           H  
ATOM   2851  N   LEU A 177      -1.047 -18.230  27.198  1.00 74.56           N  
ATOM   2852  H   LEU A 177      -1.193 -18.020  26.221  1.00 74.56           H  
ATOM   2853  CA  LEU A 177      -1.082 -17.141  28.162  1.00 74.56           C  
ATOM   2854  HA  LEU A 177      -0.474 -17.404  29.028  1.00 74.56           H  
ATOM   2855  C   LEU A 177      -2.523 -16.960  28.641  1.00 74.56           C  
ATOM   2856  CB  LEU A 177      -0.495 -15.861  27.557  1.00 74.56           C  
ATOM   2857  HB2 LEU A 177      -0.501 -15.105  28.342  1.00 74.56           H  
ATOM   2858  HB3 LEU A 177      -1.133 -15.538  26.735  1.00 74.56           H  
ATOM   2859  O   LEU A 177      -3.434 -16.702  27.855  1.00 74.56           O  
ATOM   2860  CG  LEU A 177       0.949 -15.980  27.049  1.00 74.56           C  
ATOM   2861  HG  LEU A 177       1.013 -16.770  26.300  1.00 74.56           H  
ATOM   2862  CD1 LEU A 177       1.386 -14.675  26.390  1.00 74.56           C  
ATOM   2863 HD11 LEU A 177       1.497 -13.892  27.141  1.00 74.56           H  
ATOM   2864 HD12 LEU A 177       0.661 -14.372  25.635  1.00 74.56           H  
ATOM   2865 HD13 LEU A 177       2.349 -14.825  25.902  1.00 74.56           H  
ATOM   2866  CD2 LEU A 177       1.907 -16.284  28.201  1.00 74.56           C  
ATOM   2867 HD21 LEU A 177       1.770 -17.313  28.533  1.00 74.56           H  
ATOM   2868 HD22 LEU A 177       1.731 -15.604  29.035  1.00 74.56           H  
ATOM   2869 HD23 LEU A 177       2.938 -16.166  27.866  1.00 74.56           H  
ATOM   2870  N   LYS A 178      -2.730 -17.111  29.944  1.00 75.21           N  
ATOM   2871  H   LYS A 178      -1.926 -17.317  30.520  1.00 75.21           H  
ATOM   2872  CA  LYS A 178      -4.023 -16.989  30.603  1.00 75.21           C  
ATOM   2873  HA  LYS A 178      -4.795 -16.868  29.844  1.00 75.21           H  
ATOM   2874  C   LYS A 178      -4.019 -15.747  31.483  1.00 75.21           C  
ATOM   2875  CB  LYS A 178      -4.311 -18.291  31.360  1.00 75.21           C  
ATOM   2876  HB2 LYS A 178      -4.212 -19.124  30.664  1.00 75.21           H  
ATOM   2877  HB3 LYS A 178      -3.581 -18.423  32.158  1.00 75.21           H  
ATOM   2878  O   LYS A 178      -3.321 -15.689  32.494  1.00 75.21           O  
ATOM   2879  CG  LYS A 178      -5.730 -18.300  31.938  1.00 75.21           C  
ATOM   2880  HG2 LYS A 178      -5.833 -17.479  32.647  1.00 75.21           H  
ATOM   2881  HG3 LYS A 178      -6.448 -18.172  31.129  1.00 75.21           H  
ATOM   2882  CD  LYS A 178      -6.003 -19.621  32.663  1.00 75.21           C  
ATOM   2883  HD2 LYS A 178      -5.749 -20.454  32.007  1.00 75.21           H  
ATOM   2884  HD3 LYS A 178      -5.377 -19.667  33.554  1.00 75.21           H  
ATOM   2885  CE  LYS A 178      -7.481 -19.709  33.054  1.00 75.21           C  
ATOM   2886  HE2 LYS A 178      -7.729 -18.837  33.660  1.00 75.21           H  
ATOM   2887  HE3 LYS A 178      -8.082 -19.672  32.146  1.00 75.21           H  
ATOM   2888  NZ  LYS A 178      -7.763 -20.955  33.808  1.00 75.21           N  
ATOM   2889  HZ1 LYS A 178      -7.556 -21.763  33.238  1.00 75.21           H  
ATOM   2890  HZ2 LYS A 178      -8.733 -20.993  34.087  1.00 75.21           H  
ATOM   2891  HZ3 LYS A 178      -7.185 -20.995  34.635  1.00 75.21           H  
ATOM   2892  N   CYS A 179      -4.838 -14.777  31.093  1.00 72.46           N  
ATOM   2893  H   CYS A 179      -5.359 -14.912  30.239  1.00 72.46           H  
ATOM   2894  CA  CYS A 179      -5.147 -13.591  31.878  1.00 72.46           C  
ATOM   2895  HA  CYS A 179      -4.477 -13.529  32.735  1.00 72.46           H  
ATOM   2896  C   CYS A 179      -6.589 -13.712  32.383  1.00 72.46           C  
ATOM   2897  CB  CYS A 179      -4.913 -12.356  31.001  1.00 72.46           C  
ATOM   2898  HB2 CYS A 179      -3.955 -12.451  30.489  1.00 72.46           H  
ATOM   2899  HB3 CYS A 179      -5.707 -12.262  30.261  1.00 72.46           H  
ATOM   2900  O   CYS A 179      -7.514 -13.867  31.586  1.00 72.46           O  
ATOM   2901  SG  CYS A 179      -4.867 -10.887  32.057  1.00 72.46           S  
ATOM   2902  HG  CYS A 179      -4.508 -10.002  31.123  1.00 72.46           H  
ATOM   2903  N   THR A 180      -6.791 -13.692  33.696  1.00 75.19           N  
ATOM   2904  H   THR A 180      -5.987 -13.562  34.294  1.00 75.19           H  
ATOM   2905  CA  THR A 180      -8.108 -13.841  34.329  1.00 75.19           C  
ATOM   2906  HA  THR A 180      -8.881 -13.790  33.563  1.00 75.19           H  
ATOM   2907  C   THR A 180      -8.371 -12.705  35.298  1.00 75.19           C  
ATOM   2908  CB  THR A 180      -8.271 -15.182  35.060  1.00 75.19           C  
ATOM   2909  HB  THR A 180      -9.137 -15.125  35.720  1.00 75.19           H  
ATOM   2910  O   THR A 180      -7.517 -12.374  36.109  1.00 75.19           O  
ATOM   2911  CG2 THR A 180      -8.484 -16.336  34.089  1.00 75.19           C  
ATOM   2912 HG21 THR A 180      -9.389 -16.161  33.508  1.00 75.19           H  
ATOM   2913 HG22 THR A 180      -7.633 -16.407  33.411  1.00 75.19           H  
ATOM   2914 HG23 THR A 180      -8.596 -17.260  34.657  1.00 75.19           H  
ATOM   2915  OG1 THR A 180      -7.142 -15.526  35.817  1.00 75.19           O  
ATOM   2916  HG1 THR A 180      -6.777 -14.717  36.182  1.00 75.19           H  
ATOM   2917  N   PHE A 181      -9.572 -12.142  35.247  1.00 73.58           N  
ATOM   2918  H   PHE A 181     -10.243 -12.482  34.573  1.00 73.58           H  
ATOM   2919  CA  PHE A 181     -10.030 -11.099  36.158  1.00 73.58           C  
ATOM   2920  HA  PHE A 181      -9.188 -10.675  36.704  1.00 73.58           H  
ATOM   2921  C   PHE A 181     -11.012 -11.694  37.172  1.00 73.58           C  
ATOM   2922  CB  PHE A 181     -10.662  -9.987  35.319  1.00 73.58           C  
ATOM   2923  HB2 PHE A 181     -11.443 -10.418  34.692  1.00 73.58           H  
ATOM   2924  HB3 PHE A 181      -9.902  -9.573  34.656  1.00 73.58           H  
ATOM   2925  O   PHE A 181     -11.961 -12.376  36.782  1.00 73.58           O  
ATOM   2926  CG  PHE A 181     -11.255  -8.855  36.127  1.00 73.58           C  
ATOM   2927  CD1 PHE A 181     -12.649  -8.752  36.287  1.00 73.58           C  
ATOM   2928  HD1 PHE A 181     -13.302  -9.495  35.854  1.00 73.58           H  
ATOM   2929  CD2 PHE A 181     -10.413  -7.887  36.703  1.00 73.58           C  
ATOM   2930  HD2 PHE A 181      -9.341  -7.968  36.600  1.00 73.58           H  
ATOM   2931  CE1 PHE A 181     -13.196  -7.669  36.996  1.00 73.58           C  
ATOM   2932  HE1 PHE A 181     -14.267  -7.574  37.101  1.00 73.58           H  
ATOM   2933  CE2 PHE A 181     -10.959  -6.803  37.408  1.00 73.58           C  
ATOM   2934  HE2 PHE A 181     -10.310  -6.052  37.833  1.00 73.58           H  
ATOM   2935  CZ  PHE A 181     -12.353  -6.693  37.554  1.00 73.58           C  
ATOM   2936  HZ  PHE A 181     -12.776  -5.860  38.095  1.00 73.58           H  
ATOM   2937  N   GLN A 182     -10.793 -11.444  38.462  1.00 72.40           N  
ATOM   2938  H   GLN A 182      -9.989 -10.888  38.717  1.00 72.40           H  
ATOM   2939  CA  GLN A 182     -11.658 -11.913  39.541  1.00 72.40           C  
ATOM   2940  HA  GLN A 182     -12.528 -12.408  39.110  1.00 72.40           H  
ATOM   2941  C   GLN A 182     -12.155 -10.738  40.385  1.00 72.40           C  
ATOM   2942  CB  GLN A 182     -10.909 -12.952  40.388  1.00 72.40           C  
ATOM   2943  HB2 GLN A 182     -10.508 -13.721  39.728  1.00 72.40           H  
ATOM   2944  HB3 GLN A 182     -10.083 -12.459  40.900  1.00 72.40           H  
ATOM   2945  O   GLN A 182     -11.364  -9.973  40.938  1.00 72.40           O  
ATOM   2946  CG  GLN A 182     -11.825 -13.618  41.430  1.00 72.40           C  
ATOM   2947  HG2 GLN A 182     -12.686 -14.055  40.925  1.00 72.40           H  
ATOM   2948  HG3 GLN A 182     -12.185 -12.863  42.128  1.00 72.40           H  
ATOM   2949  CD  GLN A 182     -11.134 -14.716  42.231  1.00 72.40           C  
ATOM   2950  NE2 GLN A 182     -11.769 -15.226  43.263  1.00 72.40           N  
ATOM   2951 HE21 GLN A 182     -11.264 -15.943  43.764  1.00 72.40           H  
ATOM   2952 HE22 GLN A 182     -12.680 -14.880  43.529  1.00 72.40           H  
ATOM   2953  OE1 GLN A 182     -10.032 -15.153  41.958  1.00 72.40           O  
ATOM   2954  N   VAL A 183     -13.478 -10.650  40.533  1.00 68.61           N  
ATOM   2955  H   VAL A 183     -14.060 -11.309  40.036  1.00 68.61           H  
ATOM   2956  CA  VAL A 183     -14.152  -9.710  41.437  1.00 68.61           C  
ATOM   2957  HA  VAL A 183     -13.548  -8.808  41.537  1.00 68.61           H  
ATOM   2958  C   VAL A 183     -14.288 -10.368  42.813  1.00 68.61           C  
ATOM   2959  CB  VAL A 183     -15.526  -9.292  40.871  1.00 68.61           C  
ATOM   2960  HB  VAL A 183     -16.170 -10.169  40.811  1.00 68.61           H  
ATOM   2961  O   VAL A 183     -14.836 -11.468  42.929  1.00 68.61           O  
ATOM   2962  CG1 VAL A 183     -16.209  -8.243  41.754  1.00 68.61           C  
ATOM   2963 HG11 VAL A 183     -15.607  -7.335  41.799  1.00 68.61           H  
ATOM   2964 HG12 VAL A 183     -17.188  -7.993  41.345  1.00 68.61           H  
ATOM   2965 HG13 VAL A 183     -16.356  -8.622  42.765  1.00 68.61           H  
ATOM   2966  CG2 VAL A 183     -15.394  -8.697  39.463  1.00 68.61           C  
ATOM   2967 HG21 VAL A 183     -16.366  -8.350  39.113  1.00 68.61           H  
ATOM   2968 HG22 VAL A 183     -15.018  -9.442  38.761  1.00 68.61           H  
ATOM   2969 HG23 VAL A 183     -14.709  -7.849  39.493  1.00 68.61           H  
ATOM   2970  N   LEU A 184     -13.785  -9.727  43.871  1.00 64.76           N  
ATOM   2971  H   LEU A 184     -13.367  -8.818  43.733  1.00 64.76           H  
ATOM   2972  CA  LEU A 184     -13.990 -10.199  45.244  1.00 64.76           C  
ATOM   2973  HA  LEU A 184     -13.914 -11.287  45.246  1.00 64.76           H  
ATOM   2974  C   LEU A 184     -15.418  -9.852  45.699  1.00 64.76           C  
ATOM   2975  CB  LEU A 184     -12.901  -9.636  46.184  1.00 64.76           C  
ATOM   2976  HB2 LEU A 184     -12.815  -8.564  46.005  1.00 64.76           H  
ATOM   2977  HB3 LEU A 184     -13.222  -9.770  47.217  1.00 64.76           H  
ATOM   2978  O   LEU A 184     -15.848  -8.710  45.597  1.00 64.76           O  
ATOM   2979  CG  LEU A 184     -11.510 -10.288  46.021  1.00 64.76           C  
ATOM   2980  HG  LEU A 184     -11.200 -10.224  44.978  1.00 64.76           H  
ATOM   2981  CD1 LEU A 184     -10.454  -9.610  46.898  1.00 64.76           C  
ATOM   2982 HD11 LEU A 184      -9.462  -9.874  46.532  1.00 64.76           H  
ATOM   2983 HD12 LEU A 184     -10.555  -9.924  47.937  1.00 64.76           H  
ATOM   2984 HD13 LEU A 184     -10.559  -8.526  46.868  1.00 64.76           H  
ATOM   2985  CD2 LEU A 184     -11.507 -11.757  46.461  1.00 64.76           C  
ATOM   2986 HD21 LEU A 184     -11.876 -11.850  47.483  1.00 64.76           H  
ATOM   2987 HD22 LEU A 184     -12.124 -12.354  45.790  1.00 64.76           H  
ATOM   2988 HD23 LEU A 184     -10.491 -12.149  46.411  1.00 64.76           H  
ATOM   2989  N   LYS A 185     -16.144 -10.846  46.235  1.00 59.01           N  
ATOM   2990  H   LYS A 185     -15.691 -11.747  46.277  1.00 59.01           H  
ATOM   2991  CA  LYS A 185     -17.587 -10.803  46.576  1.00 59.01           C  
ATOM   2992  HA  LYS A 185     -18.149 -10.580  45.669  1.00 59.01           H  
ATOM   2993  C   LYS A 185     -18.026  -9.715  47.575  1.00 59.01           C  
ATOM   2994  CB  LYS A 185     -18.023 -12.184  47.114  1.00 59.01           C  
ATOM   2995  HB2 LYS A 185     -18.996 -12.088  47.596  1.00 59.01           H  
ATOM   2996  HB3 LYS A 185     -17.315 -12.515  47.874  1.00 59.01           H  
ATOM   2997  O   LYS A 185     -19.207  -9.647  47.895  1.00 59.01           O  
ATOM   2998  CG  LYS A 185     -18.170 -13.263  46.032  1.00 59.01           C  
ATOM   2999  HG2 LYS A 185     -18.874 -12.915  45.276  1.00 59.01           H  
ATOM   3000  HG3 LYS A 185     -17.204 -13.448  45.561  1.00 59.01           H  
ATOM   3001  CD  LYS A 185     -18.699 -14.564  46.659  1.00 59.01           C  
ATOM   3002  HD2 LYS A 185     -17.961 -14.945  47.365  1.00 59.01           H  
ATOM   3003  HD3 LYS A 185     -19.623 -14.348  47.195  1.00 59.01           H  
ATOM   3004  CE  LYS A 185     -18.980 -15.617  45.580  1.00 59.01           C  
ATOM   3005  HE2 LYS A 185     -18.057 -15.815  45.036  1.00 59.01           H  
ATOM   3006  HE3 LYS A 185     -19.699 -15.201  44.874  1.00 59.01           H  
ATOM   3007  NZ  LYS A 185     -19.513 -16.874  46.169  1.00 59.01           N  
ATOM   3008  HZ1 LYS A 185     -20.374 -16.692  46.665  1.00 59.01           H  
ATOM   3009  HZ2 LYS A 185     -18.850 -17.277  46.816  1.00 59.01           H  
ATOM   3010  HZ3 LYS A 185     -19.707 -17.550  45.444  1.00 59.01           H  
ATOM   3011  N   THR A 186     -17.114  -8.910  48.117  1.00 53.87           N  
ATOM   3012  H   THR A 186     -16.179  -8.918  47.736  1.00 53.87           H  
ATOM   3013  CA  THR A 186     -17.444  -7.928  49.161  1.00 53.87           C  
ATOM   3014  HA  THR A 186     -18.268  -8.330  49.750  1.00 53.87           H  
ATOM   3015  C   THR A 186     -17.984  -6.598  48.643  1.00 53.87           C  
ATOM   3016  CB  THR A 186     -16.285  -7.710  50.144  1.00 53.87           C  
ATOM   3017  HB  THR A 186     -16.492  -6.838  50.763  1.00 53.87           H  
ATOM   3018  O   THR A 186     -18.455  -5.816  49.461  1.00 53.87           O  
ATOM   3019  CG2 THR A 186     -16.132  -8.919  51.067  1.00 53.87           C  
ATOM   3020 HG21 THR A 186     -15.912  -9.814  50.484  1.00 53.87           H  
ATOM   3021 HG22 THR A 186     -17.054  -9.070  51.629  1.00 53.87           H  
ATOM   3022 HG23 THR A 186     -15.319  -8.739  51.770  1.00 53.87           H  
ATOM   3023  OG1 THR A 186     -15.052  -7.513  49.473  1.00 53.87           O  
ATOM   3024  HG1 THR A 186     -15.216  -6.835  48.813  1.00 53.87           H  
ATOM   3025  N   ASP A 187     -17.986  -6.344  47.334  1.00 52.16           N  
ATOM   3026  H   ASP A 187     -17.582  -6.997  46.678  1.00 52.16           H  
ATOM   3027  CA  ASP A 187     -18.702  -5.189  46.782  1.00 52.16           C  
ATOM   3028  HA  ASP A 187     -18.706  -4.385  47.518  1.00 52.16           H  
ATOM   3029  C   ASP A 187     -20.169  -5.548  46.549  1.00 52.16           C  
ATOM   3030  CB  ASP A 187     -18.008  -4.638  45.524  1.00 52.16           C  
ATOM   3031  HB2 ASP A 187     -17.676  -5.463  44.892  1.00 52.16           H  
ATOM   3032  HB3 ASP A 187     -18.724  -4.042  44.959  1.00 52.16           H  
ATOM   3033  O   ASP A 187     -20.554  -6.062  45.502  1.00 52.16           O  
ATOM   3034  CG  ASP A 187     -16.832  -3.726  45.887  1.00 52.16           C  
ATOM   3035  OD1 ASP A 187     -16.995  -2.934  46.842  1.00 52.16           O  
ATOM   3036  OD2 ASP A 187     -15.758  -3.883  45.264  1.00 52.16           O  
ATOM   3037  N   GLN A 188     -21.009  -5.275  47.550  1.00 52.65           N  
ATOM   3038  H   GLN A 188     -20.627  -4.915  48.413  1.00 52.65           H  
ATOM   3039  CA  GLN A 188     -22.463  -5.369  47.394  1.00 52.65           C  
ATOM   3040  HA  GLN A 188     -22.702  -6.329  46.937  1.00 52.65           H  
ATOM   3041  C   GLN A 188     -23.029  -4.305  46.443  1.00 52.65           C  
ATOM   3042  CB  GLN A 188     -23.161  -5.293  48.765  1.00 52.65           C  
ATOM   3043  HB2 GLN A 188     -24.220  -5.091  48.609  1.00 52.65           H  
ATOM   3044  HB3 GLN A 188     -22.743  -4.476  49.353  1.00 52.65           H  
ATOM   3045  O   GLN A 188     -24.210  -4.385  46.119  1.00 52.65           O  
ATOM   3046  CG  GLN A 188     -23.052  -6.615  49.539  1.00 52.65           C  
ATOM   3047  HG2 GLN A 188     -23.352  -7.432  48.883  1.00 52.65           H  
ATOM   3048  HG3 GLN A 188     -22.017  -6.779  49.839  1.00 52.65           H  
ATOM   3049  CD  GLN A 188     -23.940  -6.650  50.780  1.00 52.65           C  
ATOM   3050  NE2 GLN A 188     -24.215  -7.818  51.319  1.00 52.65           N  
ATOM   3051 HE21 GLN A 188     -24.822  -7.783  52.126  1.00 52.65           H  
ATOM   3052 HE22 GLN A 188     -23.873  -8.673  50.905  1.00 52.65           H  
ATOM   3053  OE1 GLN A 188     -24.403  -5.654  51.304  1.00 52.65           O  
ATOM   3054  N   ASN A 189     -22.231  -3.322  46.004  1.00 50.81           N  
ATOM   3055  H   ASN A 189     -21.253  -3.328  46.259  1.00 50.81           H  
ATOM   3056  CA  ASN A 189     -22.802  -2.097  45.455  1.00 50.81           C  
ATOM   3057  HA  ASN A 189     -23.845  -2.309  45.219  1.00 50.81           H  
ATOM   3058  C   ASN A 189     -22.273  -1.591  44.113  1.00 50.81           C  
ATOM   3059  CB  ASN A 189     -22.784  -1.008  46.544  1.00 50.81           C  
ATOM   3060  HB2 ASN A 189     -22.729  -1.459  47.535  1.00 50.81           H  
ATOM   3061  HB3 ASN A 189     -21.912  -0.370  46.405  1.00 50.81           H  
ATOM   3062  O   ASN A 189     -22.739  -0.542  43.689  1.00 50.81           O  
ATOM   3063  CG  ASN A 189     -24.047  -0.164  46.521  1.00 50.81           C  
ATOM   3064  ND2 ASN A 189     -23.993   1.028  47.062  1.00 50.81           N  
ATOM   3065 HD21 ASN A 189     -23.103   1.413  47.346  1.00 50.81           H  
ATOM   3066 HD22 ASN A 189     -24.838   1.576  46.988  1.00 50.81           H  
ATOM   3067  OD1 ASN A 189     -25.114  -0.565  46.091  1.00 50.81           O  
ATOM   3068  N   GLU A 190     -21.391  -2.292  43.394  1.00 53.01           N  
ATOM   3069  H   GLU A 190     -21.014  -3.162  43.740  1.00 53.01           H  
ATOM   3070  CA  GLU A 190     -21.009  -1.817  42.057  1.00 53.01           C  
ATOM   3071  HA  GLU A 190     -21.816  -1.189  41.680  1.00 53.01           H  
ATOM   3072  C   GLU A 190     -20.877  -2.929  41.020  1.00 53.01           C  
ATOM   3073  CB  GLU A 190     -19.778  -0.897  42.093  1.00 53.01           C  
ATOM   3074  HB2 GLU A 190     -19.442  -0.770  41.063  1.00 53.01           H  
ATOM   3075  HB3 GLU A 190     -18.975  -1.359  42.668  1.00 53.01           H  
ATOM   3076  O   GLU A 190     -20.071  -3.854  41.120  1.00 53.01           O  
ATOM   3077  CG  GLU A 190     -20.134   0.489  42.672  1.00 53.01           C  
ATOM   3078  HG2 GLU A 190     -21.089   0.804  42.251  1.00 53.01           H  
ATOM   3079  HG3 GLU A 190     -20.238   0.404  43.754  1.00 53.01           H  
ATOM   3080  CD  GLU A 190     -19.125   1.595  42.352  1.00 53.01           C  
ATOM   3081  OE1 GLU A 190     -19.436   2.760  42.689  1.00 53.01           O  
ATOM   3082  OE2 GLU A 190     -18.078   1.284  41.741  1.00 53.01           O  
ATOM   3083  N   ILE A 191     -21.674  -2.776  39.960  1.00 53.72           N  
ATOM   3084  H   ILE A 191     -22.298  -1.983  39.985  1.00 53.72           H  
ATOM   3085  CA  ILE A 191     -21.611  -3.518  38.703  1.00 53.72           C  
ATOM   3086  HA  ILE A 191     -21.511  -4.580  38.927  1.00 53.72           H  
ATOM   3087  C   ILE A 191     -20.349  -3.053  37.958  1.00 53.72           C  
ATOM   3088  CB  ILE A 191     -22.911  -3.292  37.879  1.00 53.72           C  
ATOM   3089  HB  ILE A 191     -22.927  -2.252  37.555  1.00 53.72           H  
ATOM   3090  O   ILE A 191     -20.420  -2.364  36.941  1.00 53.72           O  
ATOM   3091  CG1 ILE A 191     -24.196  -3.538  38.709  1.00 53.72           C  
ATOM   3092 HG12 ILE A 191     -24.284  -4.598  38.945  1.00 53.72           H  
ATOM   3093 HG13 ILE A 191     -24.146  -2.992  39.651  1.00 53.72           H  
ATOM   3094  CG2 ILE A 191     -22.927  -4.195  36.626  1.00 53.72           C  
ATOM   3095 HG21 ILE A 191     -23.783  -3.950  35.997  1.00 53.72           H  
ATOM   3096 HG22 ILE A 191     -22.983  -5.241  36.926  1.00 53.72           H  
ATOM   3097 HG23 ILE A 191     -22.026  -4.046  36.032  1.00 53.72           H  
ATOM   3098  CD1 ILE A 191     -25.478  -3.063  38.012  1.00 53.72           C  
ATOM   3099 HD11 ILE A 191     -26.313  -3.143  38.709  1.00 53.72           H  
ATOM   3100 HD12 ILE A 191     -25.374  -2.022  37.708  1.00 53.72           H  
ATOM   3101 HD13 ILE A 191     -25.697  -3.681  37.142  1.00 53.72           H  
ATOM   3102  N   SER A 192     -19.168  -3.384  38.475  1.00 59.10           N  
ATOM   3103  H   SER A 192     -19.150  -3.842  39.375  1.00 59.10           H  
ATOM   3104  CA  SER A 192     -17.921  -3.161  37.745  1.00 59.10           C  
ATOM   3105  HA  SER A 192     -17.855  -2.111  37.458  1.00 59.10           H  
ATOM   3106  C   SER A 192     -17.935  -4.020  36.476  1.00 59.10           C  
ATOM   3107  CB  SER A 192     -16.712  -3.483  38.624  1.00 59.10           C  
ATOM   3108  HB2 SER A 192     -16.883  -4.405  39.180  1.00 59.10           H  
ATOM   3109  HB3 SER A 192     -15.835  -3.614  37.989  1.00 59.10           H  
ATOM   3110  O   SER A 192     -17.868  -5.249  36.538  1.00 59.10           O  
ATOM   3111  OG  SER A 192     -16.453  -2.416  39.510  1.00 59.10           O  
ATOM   3112  HG  SER A 192     -17.173  -2.295  40.134  1.00 59.10           H  
ATOM   3113  N   ARG A 193     -18.056  -3.382  35.305  1.00 60.47           N  
ATOM   3114  H   ARG A 193     -18.164  -2.379  35.335  1.00 60.47           H  
ATOM   3115  CA  ARG A 193     -17.956  -4.050  33.998  1.00 60.47           C  
ATOM   3116  HA  ARG A 193     -18.215  -5.101  34.120  1.00 60.47           H  
ATOM   3117  C   ARG A 193     -16.517  -4.003  33.499  1.00 60.47           C  
ATOM   3118  CB  ARG A 193     -18.920  -3.430  32.970  1.00 60.47           C  
ATOM   3119  HB2 ARG A 193     -18.992  -2.355  33.129  1.00 60.47           H  
ATOM   3120  HB3 ARG A 193     -18.515  -3.596  31.972  1.00 60.47           H  
ATOM   3121  O   ARG A 193     -15.985  -2.931  33.223  1.00 60.47           O  
ATOM   3122  CG  ARG A 193     -20.316  -4.068  33.019  1.00 60.47           C  
ATOM   3123  HG2 ARG A 193     -20.222  -5.143  32.864  1.00 60.47           H  
ATOM   3124  HG3 ARG A 193     -20.766  -3.885  33.995  1.00 60.47           H  
ATOM   3125  CD  ARG A 193     -21.210  -3.477  31.920  1.00 60.47           C  
ATOM   3126  HD2 ARG A 193     -21.373  -2.422  32.142  1.00 60.47           H  
ATOM   3127  HD3 ARG A 193     -20.691  -3.558  30.965  1.00 60.47           H  
ATOM   3128  NE  ARG A 193     -22.507  -4.177  31.826  1.00 60.47           N  
ATOM   3129  HE  ARG A 193     -22.637  -4.969  32.439  1.00 60.47           H  
ATOM   3130  NH1 ARG A 193     -23.461  -2.825  30.232  1.00 60.47           N  
ATOM   3131 HH11 ARG A 193     -22.641  -2.236  30.250  1.00 60.47           H  
ATOM   3132 HH12 ARG A 193     -24.244  -2.584  29.641  1.00 60.47           H  
ATOM   3133  NH2 ARG A 193     -24.600  -4.574  31.015  1.00 60.47           N  
ATOM   3134 HH21 ARG A 193     -24.692  -5.371  31.628  1.00 60.47           H  
ATOM   3135 HH22 ARG A 193     -25.366  -4.321  30.409  1.00 60.47           H  
ATOM   3136  CZ  ARG A 193     -23.512  -3.857  31.028  1.00 60.47           C  
ATOM   3137  N   LEU A 194     -15.919  -5.177  33.309  1.00 61.85           N  
ATOM   3138  H   LEU A 194     -16.406  -6.014  33.597  1.00 61.85           H  
ATOM   3139  CA  LEU A 194     -14.649  -5.326  32.602  1.00 61.85           C  
ATOM   3140  HA  LEU A 194     -13.901  -4.702  33.092  1.00 61.85           H  
ATOM   3141  C   LEU A 194     -14.816  -4.863  31.143  1.00 61.85           C  
ATOM   3142  CB  LEU A 194     -14.222  -6.803  32.704  1.00 61.85           C  
ATOM   3143  HB2 LEU A 194     -14.157  -7.079  33.756  1.00 61.85           H  
ATOM   3144  HB3 LEU A 194     -14.999  -7.415  32.246  1.00 61.85           H  
ATOM   3145  O   LEU A 194     -15.521  -5.506  30.369  1.00 61.85           O  
ATOM   3146  CG  LEU A 194     -12.880  -7.137  32.026  1.00 61.85           C  
ATOM   3147  HG  LEU A 194     -12.892  -6.803  30.988  1.00 61.85           H  
ATOM   3148  CD1 LEU A 194     -11.701  -6.483  32.746  1.00 61.85           C  
ATOM   3149 HD11 LEU A 194     -11.773  -5.397  32.688  1.00 61.85           H  
ATOM   3150 HD12 LEU A 194     -11.681  -6.785  33.793  1.00 61.85           H  
ATOM   3151 HD13 LEU A 194     -10.766  -6.781  32.272  1.00 61.85           H  
ATOM   3152  CD2 LEU A 194     -12.688  -8.654  32.043  1.00 61.85           C  
ATOM   3153 HD21 LEU A 194     -13.498  -9.133  31.493  1.00 61.85           H  
ATOM   3154 HD22 LEU A 194     -11.744  -8.919  31.568  1.00 61.85           H  
ATOM   3155 HD23 LEU A 194     -12.686  -9.016  33.070  1.00 61.85           H  
ATOM   3156  N   GLN A 195     -14.185  -3.748  30.765  1.00 56.65           N  
ATOM   3157  H   GLN A 195     -13.714  -3.202  31.472  1.00 56.65           H  
ATOM   3158  CA  GLN A 195     -14.273  -3.201  29.400  1.00 56.65           C  
ATOM   3159  HA  GLN A 195     -15.287  -3.335  29.023  1.00 56.65           H  
ATOM   3160  C   GLN A 195     -13.330  -3.886  28.399  1.00 56.65           C  
ATOM   3161  CB  GLN A 195     -13.951  -1.702  29.419  1.00 56.65           C  
ATOM   3162  HB2 GLN A 195     -13.031  -1.535  29.980  1.00 56.65           H  
ATOM   3163  HB3 GLN A 195     -13.781  -1.376  28.393  1.00 56.65           H  
ATOM   3164  O   GLN A 195     -13.650  -3.982  27.208  1.00 56.65           O  
ATOM   3165  CG  GLN A 195     -15.077  -0.831  29.996  1.00 56.65           C  
ATOM   3166  HG2 GLN A 195     -16.005  -1.047  29.467  1.00 56.65           H  
ATOM   3167  HG3 GLN A 195     -15.218  -1.058  31.053  1.00 56.65           H  
ATOM   3168  CD  GLN A 195     -14.756   0.654  29.846  1.00 56.65           C  
ATOM   3169  NE2 GLN A 195     -15.733   1.530  29.898  1.00 56.65           N  
ATOM   3170 HE21 GLN A 195     -16.682   1.259  30.111  1.00 56.65           H  
ATOM   3171 HE22 GLN A 195     -15.445   2.494  29.810  1.00 56.65           H  
ATOM   3172  OE1 GLN A 195     -13.625   1.056  29.654  1.00 56.65           O  
ATOM   3173  N   SER A 196     -12.155  -4.312  28.868  1.00 60.06           N  
ATOM   3174  H   SER A 196     -11.929  -4.129  29.835  1.00 60.06           H  
ATOM   3175  CA  SER A 196     -11.137  -5.009  28.079  1.00 60.06           C  
ATOM   3176  HA  SER A 196     -11.623  -5.765  27.463  1.00 60.06           H  
ATOM   3177  C   SER A 196     -10.119  -5.698  28.984  1.00 60.06           C  
ATOM   3178  CB  SER A 196     -10.392  -4.033  27.158  1.00 60.06           C  
ATOM   3179  HB2 SER A 196      -9.576  -4.556  26.658  1.00 60.06           H  
ATOM   3180  HB3 SER A 196     -11.078  -3.664  26.396  1.00 60.06           H  
ATOM   3181  O   SER A 196      -9.768  -5.168  30.035  1.00 60.06           O  
ATOM   3182  OG  SER A 196      -9.877  -2.928  27.870  1.00 60.06           O  
ATOM   3183  HG  SER A 196      -9.430  -3.230  28.665  1.00 60.06           H  
ATOM   3184  N   LEU A 197      -9.609  -6.845  28.535  1.00 63.95           N  
ATOM   3185  H   LEU A 197      -9.941  -7.215  27.656  1.00 63.95           H  
ATOM   3186  CA  LEU A 197      -8.497  -7.571  29.143  1.00 63.95           C  
ATOM   3187  HA  LEU A 197      -7.952  -6.904  29.810  1.00 63.95           H  
ATOM   3188  C   LEU A 197      -7.572  -8.023  28.013  1.00 63.95           C  
ATOM   3189  CB  LEU A 197      -9.062  -8.762  29.939  1.00 63.95           C  
ATOM   3190  HB2 LEU A 197      -9.859  -8.389  30.582  1.00 63.95           H  
ATOM   3191  HB3 LEU A 197      -9.500  -9.473  29.239  1.00 63.95           H  
ATOM   3192  O   LEU A 197      -8.034  -8.649  27.062  1.00 63.95           O  
ATOM   3193  CG  LEU A 197      -8.039  -9.497  30.822  1.00 63.95           C  
ATOM   3194  HG  LEU A 197      -7.184  -9.808  30.222  1.00 63.95           H  
ATOM   3195  CD1 LEU A 197      -7.562  -8.598  31.966  1.00 63.95           C  
ATOM   3196 HD11 LEU A 197      -6.971  -9.171  32.680  1.00 63.95           H  
ATOM   3197 HD12 LEU A 197      -6.937  -7.792  31.580  1.00 63.95           H  
ATOM   3198 HD13 LEU A 197      -8.415  -8.170  32.492  1.00 63.95           H  
ATOM   3199  CD2 LEU A 197      -8.689 -10.738  31.434  1.00 63.95           C  
ATOM   3200 HD21 LEU A 197      -7.977 -11.230  32.097  1.00 63.95           H  
ATOM   3201 HD22 LEU A 197      -8.967 -11.436  30.645  1.00 63.95           H  
ATOM   3202 HD23 LEU A 197      -9.574 -10.457  32.005  1.00 63.95           H  
ATOM   3203  N   TYR A 198      -6.293  -7.670  28.085  1.00 61.06           N  
ATOM   3204  H   TYR A 198      -5.958  -7.164  28.892  1.00 61.06           H  
ATOM   3205  CA  TYR A 198      -5.324  -7.924  27.019  1.00 61.06           C  
ATOM   3206  HA  TYR A 198      -5.647  -8.791  26.443  1.00 61.06           H  
ATOM   3207  C   TYR A 198      -3.952  -8.272  27.595  1.00 61.06           C  
ATOM   3208  CB  TYR A 198      -5.265  -6.723  26.055  1.00 61.06           C  
ATOM   3209  HB2 TYR A 198      -6.162  -6.749  25.436  1.00 61.06           H  
ATOM   3210  HB3 TYR A 198      -4.418  -6.839  25.379  1.00 61.06           H  
ATOM   3211  O   TYR A 198      -3.668  -8.028  28.766  1.00 61.06           O  
ATOM   3212  CG  TYR A 198      -5.183  -5.360  26.719  1.00 61.06           C  
ATOM   3213  CD1 TYR A 198      -6.352  -4.591  26.875  1.00 61.06           C  
ATOM   3214  HD1 TYR A 198      -7.296  -4.963  26.505  1.00 61.06           H  
ATOM   3215  CD2 TYR A 198      -3.951  -4.867  27.188  1.00 61.06           C  
ATOM   3216  HD2 TYR A 198      -3.059  -5.466  27.081  1.00 61.06           H  
ATOM   3217  CE1 TYR A 198      -6.291  -3.331  27.499  1.00 61.06           C  
ATOM   3218  HE1 TYR A 198      -7.174  -2.720  27.609  1.00 61.06           H  
ATOM   3219  CE2 TYR A 198      -3.886  -3.608  27.818  1.00 61.06           C  
ATOM   3220  HE2 TYR A 198      -2.945  -3.238  28.198  1.00 61.06           H  
ATOM   3221  OH  TYR A 198      -5.016  -1.628  28.587  1.00 61.06           O  
ATOM   3222  HH  TYR A 198      -4.133  -1.388  28.878  1.00 61.06           H  
ATOM   3223  CZ  TYR A 198      -5.059  -2.838  27.974  1.00 61.06           C  
ATOM   3224  N   ILE A 199      -3.110  -8.864  26.751  1.00 63.05           N  
ATOM   3225  H   ILE A 199      -3.398  -8.980  25.790  1.00 63.05           H  
ATOM   3226  CA  ILE A 199      -1.751  -9.291  27.076  1.00 63.05           C  
ATOM   3227  HA  ILE A 199      -1.530  -9.060  28.118  1.00 63.05           H  
ATOM   3228  C   ILE A 199      -0.805  -8.491  26.186  1.00 63.05           C  
ATOM   3229  CB  ILE A 199      -1.603 -10.815  26.875  1.00 63.05           C  
ATOM   3230  HB  ILE A 199      -1.767 -11.042  25.821  1.00 63.05           H  
ATOM   3231  O   ILE A 199      -0.984  -8.464  24.969  1.00 63.05           O  
ATOM   3232  CG1 ILE A 199      -2.683 -11.567  27.695  1.00 63.05           C  
ATOM   3233 HG12 ILE A 199      -3.671 -11.230  27.382  1.00 63.05           H  
ATOM   3234 HG13 ILE A 199      -2.581 -11.323  28.752  1.00 63.05           H  
ATOM   3235  CG2 ILE A 199      -0.167 -11.236  27.232  1.00 63.05           C  
ATOM   3236 HG21 ILE A 199      -0.066 -12.318  27.141  1.00 63.05           H  
ATOM   3237 HG22 ILE A 199       0.080 -10.930  28.248  1.00 63.05           H  
ATOM   3238 HG23 ILE A 199       0.546 -10.784  26.543  1.00 63.05           H  
ATOM   3239  CD1 ILE A 199      -2.694 -13.085  27.502  1.00 63.05           C  
ATOM   3240 HD11 ILE A 199      -3.557 -13.511  28.014  1.00 63.05           H  
ATOM   3241 HD12 ILE A 199      -1.788 -13.521  27.921  1.00 63.05           H  
ATOM   3242 HD13 ILE A 199      -2.756 -13.327  26.441  1.00 63.05           H  
ATOM   3243  N   LEU A 200       0.176  -7.818  26.787  1.00 55.22           N  
ATOM   3244  H   LEU A 200       0.305  -7.934  27.782  1.00 55.22           H  
ATOM   3245  CA  LEU A 200       1.147  -6.988  26.075  1.00 55.22           C  
ATOM   3246  HA  LEU A 200       0.825  -6.850  25.042  1.00 55.22           H  
ATOM   3247  C   LEU A 200       2.511  -7.673  26.035  1.00 55.22           C  
ATOM   3248  CB  LEU A 200       1.257  -5.606  26.743  1.00 55.22           C  
ATOM   3249  HB2 LEU A 200       1.540  -5.751  27.786  1.00 55.22           H  
ATOM   3250  HB3 LEU A 200       2.056  -5.044  26.260  1.00 55.22           H  
ATOM   3251  O   LEU A 200       2.970  -8.199  27.044  1.00 55.22           O  
ATOM   3252  CG  LEU A 200      -0.029  -4.774  26.692  1.00 55.22           C  
ATOM   3253  HG  LEU A 200      -0.847  -5.342  27.137  1.00 55.22           H  
ATOM   3254  CD1 LEU A 200       0.139  -3.482  27.489  1.00 55.22           C  
ATOM   3255 HD11 LEU A 200       0.967  -2.898  27.089  1.00 55.22           H  
ATOM   3256 HD12 LEU A 200       0.346  -3.720  28.532  1.00 55.22           H  
ATOM   3257 HD13 LEU A 200      -0.772  -2.884  27.443  1.00 55.22           H  
ATOM   3258  CD2 LEU A 200      -0.400  -4.390  25.268  1.00 55.22           C  
ATOM   3259 HD21 LEU A 200       0.422  -3.862  24.785  1.00 55.22           H  
ATOM   3260 HD22 LEU A 200      -1.269  -3.737  25.350  1.00 55.22           H  
ATOM   3261 HD23 LEU A 200      -0.675  -5.273  24.691  1.00 55.22           H  
ATOM   3262  N   HIS A 201       3.176  -7.608  24.881  1.00 60.65           N  
ATOM   3263  H   HIS A 201       2.741  -7.139  24.100  1.00 60.65           H  
ATOM   3264  CA  HIS A 201       4.565  -8.029  24.719  1.00 60.65           C  
ATOM   3265  HA  HIS A 201       4.870  -8.598  25.597  1.00 60.65           H  
ATOM   3266  C   HIS A 201       5.476  -6.792  24.620  1.00 60.65           C  
ATOM   3267  CB  HIS A 201       4.674  -8.966  23.513  1.00 60.65           C  
ATOM   3268  HB2 HIS A 201       4.377  -8.430  22.611  1.00 60.65           H  
ATOM   3269  HB3 HIS A 201       3.992  -9.805  23.650  1.00 60.65           H  
ATOM   3270  O   HIS A 201       5.230  -5.892  23.818  1.00 60.65           O  
ATOM   3271  CG  HIS A 201       6.063  -9.511  23.327  1.00 60.65           C  
ATOM   3272  CD2 HIS A 201       6.741 -10.332  24.189  1.00 60.65           C  
ATOM   3273  HD2 HIS A 201       6.368 -10.727  25.122  1.00 60.65           H  
ATOM   3274  ND1 HIS A 201       6.903  -9.251  22.267  1.00 60.65           N  
ATOM   3275  HD1 HIS A 201       6.708  -8.660  21.472  1.00 60.65           H  
ATOM   3276  CE1 HIS A 201       8.055  -9.907  22.482  1.00 60.65           C  
ATOM   3277  HE1 HIS A 201       8.910  -9.897  21.823  1.00 60.65           H  
ATOM   3278  NE2 HIS A 201       8.008 -10.563  23.650  1.00 60.65           N  
ATOM   3279  N   GLY A 202       6.506  -6.732  25.469  1.00 46.40           N  
ATOM   3280  H   GLY A 202       6.669  -7.544  26.048  1.00 46.40           H  
ATOM   3281  CA  GLY A 202       7.283  -5.530  25.804  1.00 46.40           C  
ATOM   3282  HA2 GLY A 202       7.808  -5.709  26.742  1.00 46.40           H  
ATOM   3283  HA3 GLY A 202       6.584  -4.711  25.971  1.00 46.40           H  
ATOM   3284  C   GLY A 202       8.317  -5.040  24.783  1.00 46.40           C  
ATOM   3285  O   GLY A 202       9.348  -4.515  25.190  1.00 46.40           O  
ATOM   3286  N   SER A 203       8.077  -5.155  23.477  1.00 48.83           N  
ATOM   3287  H   SER A 203       7.206  -5.573  23.181  1.00 48.83           H  
ATOM   3288  CA  SER A 203       8.906  -4.474  22.470  1.00 48.83           C  
ATOM   3289  HA  SER A 203       9.880  -4.235  22.897  1.00 48.83           H  
ATOM   3290  C   SER A 203       8.251  -3.144  22.075  1.00 48.83           C  
ATOM   3291  CB  SER A 203       9.197  -5.397  21.282  1.00 48.83           C  
ATOM   3292  HB2 SER A 203       9.805  -4.862  20.552  1.00 48.83           H  
ATOM   3293  HB3 SER A 203       9.749  -6.271  21.628  1.00 48.83           H  
ATOM   3294  O   SER A 203       7.446  -3.100  21.146  1.00 48.83           O  
ATOM   3295  OG  SER A 203       7.992  -5.816  20.676  1.00 48.83           O  
ATOM   3296  HG  SER A 203       7.486  -5.014  20.532  1.00 48.83           H  
ATOM   3297  N   THR A 204       8.548  -2.090  22.844  1.00 43.27           N  
ATOM   3298  H   THR A 204       9.159  -2.278  23.626  1.00 43.27           H  
ATOM   3299  CA  THR A 204       8.343  -0.665  22.495  1.00 43.27           C  
ATOM   3300  HA  THR A 204       8.362  -0.111  23.434  1.00 43.27           H  
ATOM   3301  C   THR A 204       6.985  -0.302  21.873  1.00 43.27           C  
ATOM   3302  CB  THR A 204       9.516  -0.117  21.656  1.00 43.27           C  
ATOM   3303  HB  THR A 204       9.245   0.847  21.224  1.00 43.27           H  
ATOM   3304  O   THR A 204       6.897   0.209  20.759  1.00 43.27           O  
ATOM   3305  CG2 THR A 204      10.764   0.092  22.511  1.00 43.27           C  
ATOM   3306 HG21 THR A 204      11.566   0.493  21.891  1.00 43.27           H  
ATOM   3307 HG22 THR A 204      11.090  -0.854  22.942  1.00 43.27           H  
ATOM   3308 HG23 THR A 204      10.552   0.803  23.309  1.00 43.27           H  
ATOM   3309  OG1 THR A 204       9.883  -1.007  20.626  1.00 43.27           O  
ATOM   3310  HG1 THR A 204       9.995  -0.486  19.827  1.00 43.27           H  
ATOM   3311  N   MET A 205       5.899  -0.502  22.618  1.00 48.62           N  
ATOM   3312  H   MET A 205       6.004  -0.935  23.525  1.00 48.62           H  
ATOM   3313  CA  MET A 205       4.623   0.155  22.314  1.00 48.62           C  
ATOM   3314  HA  MET A 205       4.498   0.259  21.236  1.00 48.62           H  
ATOM   3315  C   MET A 205       4.636   1.559  22.933  1.00 48.62           C  
ATOM   3316  CB  MET A 205       3.464  -0.707  22.837  1.00 48.62           C  
ATOM   3317  HB2 MET A 205       2.549  -0.115  22.865  1.00 48.62           H  
ATOM   3318  HB3 MET A 205       3.688  -1.025  23.855  1.00 48.62           H  
ATOM   3319  O   MET A 205       4.580   1.687  24.152  1.00 48.62           O  
ATOM   3320  CG  MET A 205       3.236  -1.949  21.959  1.00 48.62           C  
ATOM   3321  HG2 MET A 205       4.179  -2.248  21.502  1.00 48.62           H  
ATOM   3322  HG3 MET A 205       2.912  -2.770  22.599  1.00 48.62           H  
ATOM   3323  SD  MET A 205       1.991  -1.731  20.655  1.00 48.62           S  
ATOM   3324  CE  MET A 205       0.508  -2.024  21.653  1.00 48.62           C  
ATOM   3325  HE1 MET A 205      -0.357  -1.568  21.170  1.00 48.62           H  
ATOM   3326  HE2 MET A 205       0.629  -1.571  22.637  1.00 48.62           H  
ATOM   3327  HE3 MET A 205       0.351  -3.097  21.757  1.00 48.62           H  
ATOM   3328  N   ILE A 206       4.731   2.609  22.106  1.00 58.40           N  
ATOM   3329  H   ILE A 206       4.881   2.435  21.123  1.00 58.40           H  
ATOM   3330  CA  ILE A 206       4.613   4.011  22.567  1.00 58.40           C  
ATOM   3331  HA  ILE A 206       5.189   4.126  23.485  1.00 58.40           H  
ATOM   3332  C   ILE A 206       3.154   4.337  22.933  1.00 58.40           C  
ATOM   3333  CB  ILE A 206       5.201   4.991  21.514  1.00 58.40           C  
ATOM   3334  HB  ILE A 206       4.686   4.827  20.568  1.00 58.40           H  
ATOM   3335  O   ILE A 206       2.902   5.172  23.797  1.00 58.40           O  
ATOM   3336  CG1 ILE A 206       6.710   4.701  21.312  1.00 58.40           C  
ATOM   3337 HG12 ILE A 206       6.838   3.662  21.011  1.00 58.40           H  
ATOM   3338 HG13 ILE A 206       7.233   4.841  22.258  1.00 58.40           H  
ATOM   3339  CG2 ILE A 206       4.995   6.466  21.915  1.00 58.40           C  
ATOM   3340 HG21 ILE A 206       5.500   6.676  22.858  1.00 58.40           H  
ATOM   3341 HG22 ILE A 206       5.375   7.134  21.142  1.00 58.40           H  
ATOM   3342 HG23 ILE A 206       3.935   6.695  22.023  1.00 58.40           H  
ATOM   3343  CD1 ILE A 206       7.393   5.564  20.242  1.00 58.40           C  
ATOM   3344 HD11 ILE A 206       7.489   6.594  20.584  1.00 58.40           H  
ATOM   3345 HD12 ILE A 206       8.393   5.173  20.051  1.00 58.40           H  
ATOM   3346 HD13 ILE A 206       6.818   5.535  19.317  1.00 58.40           H  
ATOM   3347  N   TYR A 207       2.194   3.625  22.334  1.00 62.74           N  
ATOM   3348  H   TYR A 207       2.468   2.903  21.683  1.00 62.74           H  
ATOM   3349  CA  TYR A 207       0.766   3.788  22.589  1.00 62.74           C  
ATOM   3350  HA  TYR A 207       0.639   4.553  23.354  1.00 62.74           H  
ATOM   3351  C   TYR A 207       0.160   2.470  23.093  1.00 62.74           C  
ATOM   3352  CB  TYR A 207       0.070   4.298  21.320  1.00 62.74           C  
ATOM   3353  HB2 TYR A 207      -0.997   4.397  21.518  1.00 62.74           H  
ATOM   3354  HB3 TYR A 207       0.190   3.566  20.521  1.00 62.74           H  
ATOM   3355  O   TYR A 207       0.446   1.417  22.509  1.00 62.74           O  
ATOM   3356  CG  TYR A 207       0.611   5.639  20.862  1.00 62.74           C  
ATOM   3357  CD1 TYR A 207       0.106   6.830  21.423  1.00 62.74           C  
ATOM   3358  HD1 TYR A 207      -0.695   6.790  22.146  1.00 62.74           H  
ATOM   3359  CD2 TYR A 207       1.665   5.694  19.929  1.00 62.74           C  
ATOM   3360  HD2 TYR A 207       2.053   4.786  19.490  1.00 62.74           H  
ATOM   3361  CE1 TYR A 207       0.646   8.076  21.049  1.00 62.74           C  
ATOM   3362  HE1 TYR A 207       0.246   8.987  21.469  1.00 62.74           H  
ATOM   3363  CE2 TYR A 207       2.229   6.934  19.581  1.00 62.74           C  
ATOM   3364  HE2 TYR A 207       3.046   6.991  18.877  1.00 62.74           H  
ATOM   3365  OH  TYR A 207       2.232   9.316  19.729  1.00 62.74           O  
ATOM   3366  HH  TYR A 207       1.818  10.076  20.144  1.00 62.74           H  
ATOM   3367  CZ  TYR A 207       1.714   8.127  20.128  1.00 62.74           C  
ATOM   3368  N   PRO A 208      -0.669   2.490  24.155  1.00 66.65           N  
ATOM   3369  CA  PRO A 208      -1.417   1.305  24.567  1.00 66.65           C  
ATOM   3370  HA  PRO A 208      -0.720   0.510  24.834  1.00 66.65           H  
ATOM   3371  C   PRO A 208      -2.329   0.843  23.418  1.00 66.65           C  
ATOM   3372  CB  PRO A 208      -2.212   1.732  25.806  1.00 66.65           C  
ATOM   3373  HB2 PRO A 208      -1.611   1.561  26.698  1.00 66.65           H  
ATOM   3374  HB3 PRO A 208      -3.166   1.211  25.885  1.00 66.65           H  
ATOM   3375  O   PRO A 208      -2.767   1.686  22.627  1.00 66.65           O  
ATOM   3376  CG  PRO A 208      -2.404   3.236  25.606  1.00 66.65           C  
ATOM   3377  HG2 PRO A 208      -3.258   3.412  24.952  1.00 66.65           H  
ATOM   3378  HG3 PRO A 208      -2.534   3.759  26.554  1.00 66.65           H  
ATOM   3379  CD  PRO A 208      -1.122   3.662  24.895  1.00 66.65           C  
ATOM   3380  HD2 PRO A 208      -1.337   4.500  24.233  1.00 66.65           H  
ATOM   3381  HD3 PRO A 208      -0.365   3.943  25.628  1.00 66.65           H  
ATOM   3382  N   PRO A 209      -2.633  -0.466  23.293  1.00 67.32           N  
ATOM   3383  CA  PRO A 209      -3.555  -0.919  22.268  1.00 67.32           C  
ATOM   3384  HA  PRO A 209      -3.098  -0.705  21.302  1.00 67.32           H  
ATOM   3385  C   PRO A 209      -4.888  -0.197  22.391  1.00 67.32           C  
ATOM   3386  CB  PRO A 209      -3.741  -2.425  22.432  1.00 67.32           C  
ATOM   3387  HB2 PRO A 209      -3.752  -2.933  21.467  1.00 67.32           H  
ATOM   3388  HB3 PRO A 209      -4.656  -2.644  22.982  1.00 67.32           H  
ATOM   3389  O   PRO A 209      -5.499  -0.184  23.460  1.00 67.32           O  
ATOM   3390  CG  PRO A 209      -2.551  -2.845  23.273  1.00 67.32           C  
ATOM   3391  HG2 PRO A 209      -2.842  -3.674  23.917  1.00 67.32           H  
ATOM   3392  HG3 PRO A 209      -1.733  -3.144  22.618  1.00 67.32           H  
ATOM   3393  CD  PRO A 209      -2.164  -1.593  24.075  1.00 67.32           C  
ATOM   3394  HD2 PRO A 209      -1.084  -1.558  24.222  1.00 67.32           H  
ATOM   3395  HD3 PRO A 209      -2.677  -1.598  25.037  1.00 67.32           H  
ATOM   3396  N   SER A 210      -5.337   0.377  21.283  1.00 73.24           N  
ATOM   3397  H   SER A 210      -4.779   0.297  20.445  1.00 73.24           H  
ATOM   3398  CA  SER A 210      -6.628   1.050  21.207  1.00 73.24           C  
ATOM   3399  HA  SER A 210      -7.018   1.209  22.212  1.00 73.24           H  
ATOM   3400  C   SER A 210      -7.624   0.190  20.442  1.00 73.24           C  
ATOM   3401  CB  SER A 210      -6.481   2.422  20.564  1.00 73.24           C  
ATOM   3402  HB2 SER A 210      -5.735   3.013  21.096  1.00 73.24           H  
ATOM   3403  HB3 SER A 210      -6.197   2.317  19.516  1.00 73.24           H  
ATOM   3404  O   SER A 210      -7.245  -0.566  19.549  1.00 73.24           O  
ATOM   3405  OG  SER A 210      -7.741   3.035  20.667  1.00 73.24           O  
ATOM   3406  HG  SER A 210      -7.860   3.658  19.946  1.00 73.24           H  
ATOM   3407  N   LYS A 211      -8.918   0.294  20.753  1.00 76.69           N  
ATOM   3408  H   LYS A 211      -9.185   0.997  21.427  1.00 76.69           H  
ATOM   3409  CA  LYS A 211      -9.951  -0.370  19.938  1.00 76.69           C  
ATOM   3410  HA  LYS A 211      -9.671  -1.409  19.761  1.00 76.69           H  
ATOM   3411  C   LYS A 211     -10.059   0.274  18.556  1.00 76.69           C  
ATOM   3412  CB  LYS A 211     -11.304  -0.333  20.661  1.00 76.69           C  
ATOM   3413  HB2 LYS A 211     -12.082  -0.647  19.965  1.00 76.69           H  
ATOM   3414  HB3 LYS A 211     -11.522   0.685  20.983  1.00 76.69           H  
ATOM   3415  O   LYS A 211     -10.366  -0.404  17.582  1.00 76.69           O  
ATOM   3416  CG  LYS A 211     -11.319  -1.281  21.869  1.00 76.69           C  
ATOM   3417  HG2 LYS A 211     -11.097  -2.293  21.530  1.00 76.69           H  
ATOM   3418  HG3 LYS A 211     -10.555  -0.972  22.583  1.00 76.69           H  
ATOM   3419  CD  LYS A 211     -12.688  -1.275  22.563  1.00 76.69           C  
ATOM   3420  HD2 LYS A 211     -13.452  -1.603  21.858  1.00 76.69           H  
ATOM   3421  HD3 LYS A 211     -12.914  -0.262  22.894  1.00 76.69           H  
ATOM   3422  CE  LYS A 211     -12.644  -2.223  23.771  1.00 76.69           C  
ATOM   3423  HE2 LYS A 211     -12.411  -3.226  23.416  1.00 76.69           H  
ATOM   3424  HE3 LYS A 211     -11.832  -1.903  24.424  1.00 76.69           H  
ATOM   3425  NZ  LYS A 211     -13.921  -2.232  24.530  1.00 76.69           N  
ATOM   3426  HZ1 LYS A 211     -14.689  -2.514  23.937  1.00 76.69           H  
ATOM   3427  HZ2 LYS A 211     -14.110  -1.308  24.892  1.00 76.69           H  
ATOM   3428  HZ3 LYS A 211     -13.860  -2.866  25.314  1.00 76.69           H  
ATOM   3429  N   SER A 212      -9.797   1.577  18.483  1.00 86.27           N  
ATOM   3430  H   SER A 212      -9.527   2.052  19.333  1.00 86.27           H  
ATOM   3431  CA  SER A 212      -9.985   2.398  17.292  1.00 86.27           C  
ATOM   3432  HA  SER A 212      -9.827   1.793  16.399  1.00 86.27           H  
ATOM   3433  C   SER A 212      -9.006   3.571  17.271  1.00 86.27           C  
ATOM   3434  CB  SER A 212     -11.434   2.901  17.297  1.00 86.27           C  
ATOM   3435  HB2 SER A 212     -11.618   3.473  18.206  1.00 86.27           H  
ATOM   3436  HB3 SER A 212     -12.107   2.043  17.287  1.00 86.27           H  
ATOM   3437  O   SER A 212      -8.478   3.983  18.303  1.00 86.27           O  
ATOM   3438  OG  SER A 212     -11.709   3.711  16.171  1.00 86.27           O  
ATOM   3439  HG  SER A 212     -12.655   3.650  16.022  1.00 86.27           H  
ATOM   3440  N   CYS A 213      -8.805   4.177  16.101  1.00 93.41           N  
ATOM   3441  H   CYS A 213      -9.297   3.832  15.289  1.00 93.41           H  
ATOM   3442  CA  CYS A 213      -8.096   5.452  16.009  1.00 93.41           C  
ATOM   3443  HA  CYS A 213      -7.148   5.362  16.539  1.00 93.41           H  
ATOM   3444  C   CYS A 213      -8.861   6.612  16.673  1.00 93.41           C  
ATOM   3445  CB  CYS A 213      -7.779   5.762  14.543  1.00 93.41           C  
ATOM   3446  HB2 CYS A 213      -7.444   6.796  14.468  1.00 93.41           H  
ATOM   3447  HB3 CYS A 213      -8.688   5.666  13.950  1.00 93.41           H  
ATOM   3448  O   CYS A 213      -8.259   7.654  16.909  1.00 93.41           O  
ATOM   3449  SG  CYS A 213      -6.490   4.718  13.820  1.00 93.41           S  
ATOM   3450  N   ARG A 214     -10.160   6.451  16.987  1.00 90.69           N  
ATOM   3451  H   ARG A 214     -10.594   5.570  16.751  1.00 90.69           H  
ATOM   3452  CA  ARG A 214     -10.987   7.465  17.678  1.00 90.69           C  
ATOM   3453  HA  ARG A 214     -11.019   8.387  17.097  1.00 90.69           H  
ATOM   3454  C   ARG A 214     -10.422   7.883  19.037  1.00 90.69           C  
ATOM   3455  CB  ARG A 214     -12.420   6.935  17.864  1.00 90.69           C  
ATOM   3456  HB2 ARG A 214     -12.925   7.554  18.607  1.00 90.69           H  
ATOM   3457  HB3 ARG A 214     -12.387   5.916  18.249  1.00 90.69           H  
ATOM   3458  O   ARG A 214     -10.474   9.058  19.374  1.00 90.69           O  
ATOM   3459  CG  ARG A 214     -13.250   6.983  16.572  1.00 90.69           C  
ATOM   3460  HG2 ARG A 214     -12.755   6.418  15.782  1.00 90.69           H  
ATOM   3461  HG3 ARG A 214     -13.339   8.023  16.258  1.00 90.69           H  
ATOM   3462  CD  ARG A 214     -14.652   6.402  16.814  1.00 90.69           C  
ATOM   3463  HD2 ARG A 214     -14.589   5.316  16.872  1.00 90.69           H  
ATOM   3464  HD3 ARG A 214     -15.026   6.771  17.769  1.00 90.69           H  
ATOM   3465  NE  ARG A 214     -15.607   6.796  15.763  1.00 90.69           N  
ATOM   3466  HE  ARG A 214     -15.346   7.558  15.154  1.00 90.69           H  
ATOM   3467  NH1 ARG A 214     -17.460   5.561  16.438  1.00 90.69           N  
ATOM   3468 HH11 ARG A 214     -18.427   5.376  16.212  1.00 90.69           H  
ATOM   3469 HH12 ARG A 214     -16.891   4.784  16.740  1.00 90.69           H  
ATOM   3470  NH2 ARG A 214     -17.697   7.261  15.076  1.00 90.69           N  
ATOM   3471 HH21 ARG A 214     -18.695   7.105  15.110  1.00 90.69           H  
ATOM   3472 HH22 ARG A 214     -17.385   7.595  14.176  1.00 90.69           H  
ATOM   3473  CZ  ARG A 214     -16.903   6.524  15.772  1.00 90.69           C  
ATOM   3474  N   ASP A 215      -9.843   6.936  19.769  1.00 85.48           N  
ATOM   3475  H   ASP A 215      -9.895   5.981  19.446  1.00 85.48           H  
ATOM   3476  CA  ASP A 215      -9.319   7.174  21.119  1.00 85.48           C  
ATOM   3477  HA  ASP A 215      -9.894   7.976  21.582  1.00 85.48           H  
ATOM   3478  C   ASP A 215      -7.842   7.616  21.109  1.00 85.48           C  
ATOM   3479  CB  ASP A 215      -9.526   5.913  21.973  1.00 85.48           C  
ATOM   3480  HB2 ASP A 215      -8.820   5.152  21.639  1.00 85.48           H  
ATOM   3481  HB3 ASP A 215      -9.298   6.146  23.013  1.00 85.48           H  
ATOM   3482  O   ASP A 215      -7.238   7.850  22.157  1.00 85.48           O  
ATOM   3483  CG  ASP A 215     -10.952   5.353  21.892  1.00 85.48           C  
ATOM   3484  OD1 ASP A 215     -11.903   6.151  22.032  1.00 85.48           O  
ATOM   3485  OD2 ASP A 215     -11.080   4.132  21.638  1.00 85.48           O  
ATOM   3486  N   VAL A 216      -7.227   7.713  19.924  1.00 87.09           N  
ATOM   3487  H   VAL A 216      -7.785   7.617  19.087  1.00 87.09           H  
ATOM   3488  CA  VAL A 216      -5.804   8.028  19.777  1.00 87.09           C  
ATOM   3489  HA  VAL A 216      -5.273   7.627  20.640  1.00 87.09           H  
ATOM   3490  C   VAL A 216      -5.612   9.539  19.776  1.00 87.09           C  
ATOM   3491  CB  VAL A 216      -5.192   7.364  18.531  1.00 87.09           C  
ATOM   3492  HB  VAL A 216      -5.706   7.706  17.633  1.00 87.09           H  
ATOM   3493  O   VAL A 216      -5.810  10.213  18.765  1.00 87.09           O  
ATOM   3494  CG1 VAL A 216      -3.698   7.690  18.395  1.00 87.09           C  
ATOM   3495 HG11 VAL A 216      -3.557   8.758  18.232  1.00 87.09           H  
ATOM   3496 HG12 VAL A 216      -3.288   7.158  17.537  1.00 87.09           H  
ATOM   3497 HG13 VAL A 216      -3.160   7.388  19.294  1.00 87.09           H  
ATOM   3498  CG2 VAL A 216      -5.317   5.837  18.621  1.00 87.09           C  
ATOM   3499 HG21 VAL A 216      -4.903   5.381  17.722  1.00 87.09           H  
ATOM   3500 HG22 VAL A 216      -4.780   5.468  19.495  1.00 87.09           H  
ATOM   3501 HG23 VAL A 216      -6.365   5.549  18.707  1.00 87.09           H  
ATOM   3502  N   ASN A 217      -5.162  10.066  20.913  1.00 82.52           N  
ATOM   3503  H   ASN A 217      -5.091   9.465  21.721  1.00 82.52           H  
ATOM   3504  CA  ASN A 217      -4.743  11.456  21.034  1.00 82.52           C  
ATOM   3505  HA  ASN A 217      -5.221  12.033  20.243  1.00 82.52           H  
ATOM   3506  C   ASN A 217      -3.221  11.569  20.853  1.00 82.52           C  
ATOM   3507  CB  ASN A 217      -5.244  12.014  22.373  1.00 82.52           C  
ATOM   3508  HB2 ASN A 217      -6.292  11.746  22.503  1.00 82.52           H  
ATOM   3509  HB3 ASN A 217      -4.668  11.577  23.190  1.00 82.52           H  
ATOM   3510  O   ASN A 217      -2.452  11.000  21.628  1.00 82.52           O  
ATOM   3511  CG  ASN A 217      -5.145  13.526  22.443  1.00 82.52           C  
ATOM   3512  ND2 ASN A 217      -5.432  14.097  23.588  1.00 82.52           N  
ATOM   3513 HD21 ASN A 217      -5.715  13.535  24.378  1.00 82.52           H  
ATOM   3514 HD22 ASN A 217      -5.384  15.106  23.615  1.00 82.52           H  
ATOM   3515  OD1 ASN A 217      -4.828  14.216  21.486  1.00 82.52           O  
ATOM   3516  N   SER A 218      -2.786  12.300  19.828  1.00 85.14           N  
ATOM   3517  H   SER A 218      -3.470  12.788  19.267  1.00 85.14           H  
ATOM   3518  CA  SER A 218      -1.371  12.553  19.539  1.00 85.14           C  
ATOM   3519  HA  SER A 218      -0.787  12.381  20.442  1.00 85.14           H  
ATOM   3520  C   SER A 218      -1.153  14.005  19.117  1.00 85.14           C  
ATOM   3521  CB  SER A 218      -0.850  11.596  18.457  1.00 85.14           C  
ATOM   3522  HB2 SER A 218      -1.316  11.830  17.500  1.00 85.14           H  
ATOM   3523  HB3 SER A 218      -1.081  10.568  18.735  1.00 85.14           H  
ATOM   3524  O   SER A 218      -2.058  14.663  18.593  1.00 85.14           O  
ATOM   3525  OG  SER A 218       0.553  11.751  18.354  1.00 85.14           O  
ATOM   3526  HG  SER A 218       0.912  11.149  17.698  1.00 85.14           H  
ATOM   3527  N   THR A 219       0.057  14.517  19.329  1.00 83.56           N  
ATOM   3528  H   THR A 219       0.769  13.927  19.735  1.00 83.56           H  
ATOM   3529  CA  THR A 219       0.514  15.774  18.720  1.00 83.56           C  
ATOM   3530  HA  THR A 219      -0.254  16.538  18.835  1.00 83.56           H  
ATOM   3531  C   THR A 219       0.766  15.608  17.225  1.00 83.56           C  
ATOM   3532  CB  THR A 219       1.794  16.278  19.400  1.00 83.56           C  
ATOM   3533  HB  THR A 219       2.217  17.104  18.829  1.00 83.56           H  
ATOM   3534  O   THR A 219       0.525  16.546  16.467  1.00 83.56           O  
ATOM   3535  CG2 THR A 219       1.489  16.761  20.820  1.00 83.56           C  
ATOM   3536 HG21 THR A 219       0.734  17.547  20.791  1.00 83.56           H  
ATOM   3537 HG22 THR A 219       2.401  17.162  21.263  1.00 83.56           H  
ATOM   3538 HG23 THR A 219       1.133  15.934  21.435  1.00 83.56           H  
ATOM   3539  OG1 THR A 219       2.744  15.241  19.515  1.00 83.56           O  
ATOM   3540  HG1 THR A 219       3.214  15.135  18.685  1.00 83.56           H  
ATOM   3541  N   ASP A 220       1.177  14.413  16.799  1.00 86.52           N  
ATOM   3542  H   ASP A 220       1.315  13.676  17.476  1.00 86.52           H  
ATOM   3543  CA  ASP A 220       1.491  14.109  15.406  1.00 86.52           C  
ATOM   3544  HA  ASP A 220       2.041  14.953  14.988  1.00 86.52           H  
ATOM   3545  C   ASP A 220       0.231  13.897  14.576  1.00 86.52           C  
ATOM   3546  CB  ASP A 220       2.387  12.869  15.303  1.00 86.52           C  
ATOM   3547  HB2 ASP A 220       2.585  12.665  14.251  1.00 86.52           H  
ATOM   3548  HB3 ASP A 220       1.861  12.011  15.722  1.00 86.52           H  
ATOM   3549  O   ASP A 220      -0.714  13.230  15.004  1.00 86.52           O  
ATOM   3550  CG  ASP A 220       3.720  13.063  16.020  1.00 86.52           C  
ATOM   3551  OD1 ASP A 220       4.258  14.190  15.944  1.00 86.52           O  
ATOM   3552  OD2 ASP A 220       4.159  12.088  16.662  1.00 86.52           O  
ATOM   3553  N   GLU A 221       0.244  14.418  13.349  1.00 90.90           N  
ATOM   3554  H   GLU A 221       1.038  14.982  13.083  1.00 90.90           H  
ATOM   3555  CA  GLU A 221      -0.886  14.315  12.424  1.00 90.90           C  
ATOM   3556  HA  GLU A 221      -1.784  14.645  12.947  1.00 90.90           H  
ATOM   3557  C   GLU A 221      -1.137  12.871  11.970  1.00 90.90           C  
ATOM   3558  CB  GLU A 221      -0.627  15.252  11.234  1.00 90.90           C  
ATOM   3559  HB2 GLU A 221       0.055  14.769  10.533  1.00 90.90           H  
ATOM   3560  HB3 GLU A 221      -0.150  16.160  11.603  1.00 90.90           H  
ATOM   3561  O   GLU A 221      -2.283  12.482  11.747  1.00 90.90           O  
ATOM   3562  CG  GLU A 221      -1.920  15.664  10.519  1.00 90.90           C  
ATOM   3563  HG2 GLU A 221      -2.543  16.194  11.240  1.00 90.90           H  
ATOM   3564  HG3 GLU A 221      -2.448  14.770  10.188  1.00 90.90           H  
ATOM   3565  CD  GLU A 221      -1.681  16.591   9.319  1.00 90.90           C  
ATOM   3566  OE1 GLU A 221      -2.588  16.691   8.464  1.00 90.90           O  
ATOM   3567  OE2 GLU A 221      -0.516  16.954   9.044  1.00 90.90           O  
ATOM   3568  N   ARG A 222      -0.067  12.067  11.862  1.00 91.26           N  
ATOM   3569  H   ARG A 222       0.822  12.438  12.163  1.00 91.26           H  
ATOM   3570  CA  ARG A 222      -0.141  10.628  11.593  1.00 91.26           C  
ATOM   3571  HA  ARG A 222      -1.172  10.319  11.763  1.00 91.26           H  
ATOM   3572  C   ARG A 222       0.715   9.845  12.569  1.00 91.26           C  
ATOM   3573  CB  ARG A 222       0.235  10.266  10.150  1.00 91.26           C  
ATOM   3574  HB2 ARG A 222       1.215  10.668   9.895  1.00 91.26           H  
ATOM   3575  HB3 ARG A 222       0.295   9.179  10.088  1.00 91.26           H  
ATOM   3576  O   ARG A 222       1.888  10.155  12.742  1.00 91.26           O  
ATOM   3577  CG  ARG A 222      -0.828  10.727   9.148  1.00 91.26           C  
ATOM   3578  HG2 ARG A 222      -1.808  10.740   9.626  1.00 91.26           H  
ATOM   3579  HG3 ARG A 222      -0.875  10.010   8.329  1.00 91.26           H  
ATOM   3580  CD  ARG A 222      -0.504  12.108   8.587  1.00 91.26           C  
ATOM   3581  HD2 ARG A 222      -0.291  12.788   9.412  1.00 91.26           H  
ATOM   3582  HD3 ARG A 222       0.383  12.035   7.958  1.00 91.26           H  
ATOM   3583  NE  ARG A 222      -1.628  12.642   7.808  1.00 91.26           N  
ATOM   3584  HE  ARG A 222      -2.437  12.056   7.657  1.00 91.26           H  
ATOM   3585  NH1 ARG A 222      -0.748  14.709   7.549  1.00 91.26           N  
ATOM   3586 HH11 ARG A 222       0.082  14.414   8.043  1.00 91.26           H  
ATOM   3587 HH12 ARG A 222      -0.948  15.698   7.591  1.00 91.26           H  
ATOM   3588  NH2 ARG A 222      -2.901  14.392   7.102  1.00 91.26           N  
ATOM   3589 HH21 ARG A 222      -3.732  13.822   7.170  1.00 91.26           H  
ATOM   3590 HH22 ARG A 222      -3.007  15.380   7.281  1.00 91.26           H  
ATOM   3591  CZ  ARG A 222      -1.762  13.905   7.477  1.00 91.26           C  
ATOM   3592  N   VAL A 223       0.136   8.800  13.149  1.00 90.35           N  
ATOM   3593  H   VAL A 223      -0.832   8.614  12.929  1.00 90.35           H  
ATOM   3594  CA  VAL A 223       0.794   7.946  14.143  1.00 90.35           C  
ATOM   3595  HA  VAL A 223       1.873   8.076  14.054  1.00 90.35           H  
ATOM   3596  C   VAL A 223       0.482   6.481  13.877  1.00 90.35           C  
ATOM   3597  CB  VAL A 223       0.401   8.384  15.564  1.00 90.35           C  
ATOM   3598  HB  VAL A 223       0.664   9.436  15.672  1.00 90.35           H  
ATOM   3599  O   VAL A 223      -0.644   6.137  13.531  1.00 90.35           O  
ATOM   3600  CG1 VAL A 223      -1.095   8.249  15.869  1.00 90.35           C  
ATOM   3601 HG11 VAL A 223      -1.677   8.800  15.131  1.00 90.35           H  
ATOM   3602 HG12 VAL A 223      -1.395   7.201  15.856  1.00 90.35           H  
ATOM   3603 HG13 VAL A 223      -1.301   8.664  16.856  1.00 90.35           H  
ATOM   3604  CG2 VAL A 223       1.180   7.611  16.621  1.00 90.35           C  
ATOM   3605 HG21 VAL A 223       2.252   7.737  16.465  1.00 90.35           H  
ATOM   3606 HG22 VAL A 223       0.917   8.027  17.593  1.00 90.35           H  
ATOM   3607 HG23 VAL A 223       0.921   6.552  16.615  1.00 90.35           H  
ATOM   3608  N   VAL A 224       1.475   5.606  14.022  1.00 88.58           N  
ATOM   3609  H   VAL A 224       2.367   5.935  14.363  1.00 88.58           H  
ATOM   3610  CA  VAL A 224       1.269   4.158  13.910  1.00 88.58           C  
ATOM   3611  HA  VAL A 224       0.406   3.980  13.267  1.00 88.58           H  
ATOM   3612  C   VAL A 224       0.947   3.593  15.289  1.00 88.58           C  
ATOM   3613  CB  VAL A 224       2.461   3.449  13.246  1.00 88.58           C  
ATOM   3614  HB  VAL A 224       3.360   3.614  13.839  1.00 88.58           H  
ATOM   3615  O   VAL A 224       1.713   3.777  16.233  1.00 88.58           O  
ATOM   3616  CG1 VAL A 224       2.221   1.937  13.121  1.00 88.58           C  
ATOM   3617 HG11 VAL A 224       3.057   1.473  12.598  1.00 88.58           H  
ATOM   3618 HG12 VAL A 224       2.139   1.485  14.110  1.00 88.58           H  
ATOM   3619 HG13 VAL A 224       1.305   1.748  12.563  1.00 88.58           H  
ATOM   3620  CG2 VAL A 224       2.697   3.997  11.830  1.00 88.58           C  
ATOM   3621 HG21 VAL A 224       3.530   3.470  11.365  1.00 88.58           H  
ATOM   3622 HG22 VAL A 224       2.946   5.058  11.871  1.00 88.58           H  
ATOM   3623 HG23 VAL A 224       1.803   3.858  11.222  1.00 88.58           H  
ATOM   3624  N   VAL A 225      -0.177   2.890  15.399  1.00 86.63           N  
ATOM   3625  H   VAL A 225      -0.731   2.748  14.566  1.00 86.63           H  
ATOM   3626  CA  VAL A 225      -0.627   2.228  16.630  1.00 86.63           C  
ATOM   3627  HA  VAL A 225       0.193   2.227  17.348  1.00 86.63           H  
ATOM   3628  C   VAL A 225      -0.977   0.772  16.348  1.00 86.63           C  
ATOM   3629  CB  VAL A 225      -1.811   2.961  17.296  1.00 86.63           C  
ATOM   3630  HB  VAL A 225      -1.993   2.491  18.263  1.00 86.63           H  
ATOM   3631  O   VAL A 225      -1.222   0.385  15.206  1.00 86.63           O  
ATOM   3632  CG1 VAL A 225      -1.495   4.438  17.558  1.00 86.63           C  
ATOM   3633 HG11 VAL A 225      -1.428   4.981  16.615  1.00 86.63           H  
ATOM   3634 HG12 VAL A 225      -0.549   4.527  18.090  1.00 86.63           H  
ATOM   3635 HG13 VAL A 225      -2.283   4.879  18.168  1.00 86.63           H  
ATOM   3636  CG2 VAL A 225      -3.101   2.854  16.476  1.00 86.63           C  
ATOM   3637 HG21 VAL A 225      -2.933   3.241  15.471  1.00 86.63           H  
ATOM   3638 HG22 VAL A 225      -3.894   3.422  16.962  1.00 86.63           H  
ATOM   3639 HG23 VAL A 225      -3.426   1.816  16.407  1.00 86.63           H  
ATOM   3640  N   THR A 226      -1.034  -0.039  17.399  1.00 84.63           N  
ATOM   3641  H   THR A 226      -0.862   0.343  18.318  1.00 84.63           H  
ATOM   3642  CA  THR A 226      -1.548  -1.410  17.318  1.00 84.63           C  
ATOM   3643  HA  THR A 226      -1.589  -1.737  16.279  1.00 84.63           H  
ATOM   3644  C   THR A 226      -2.961  -1.428  17.884  1.00 84.63           C  
ATOM   3645  CB  THR A 226      -0.637  -2.388  18.069  1.00 84.63           C  
ATOM   3646  HB  THR A 226      -0.706  -2.188  19.138  1.00 84.63           H  
ATOM   3647  O   THR A 226      -3.177  -0.981  19.010  1.00 84.63           O  
ATOM   3648  CG2 THR A 226      -1.013  -3.843  17.815  1.00 84.63           C  
ATOM   3649 HG21 THR A 226      -0.309  -4.499  18.326  1.00 84.63           H  
ATOM   3650 HG22 THR A 226      -2.014  -4.042  18.199  1.00 84.63           H  
ATOM   3651 HG23 THR A 226      -0.986  -4.048  16.745  1.00 84.63           H  
ATOM   3652  OG1 THR A 226       0.710  -2.240  17.665  1.00 84.63           O  
ATOM   3653  HG1 THR A 226       1.198  -1.993  18.454  1.00 84.63           H  
ATOM   3654  N   LEU A 227      -3.930  -1.923  17.118  1.00 84.85           N  
ATOM   3655  H   LEU A 227      -3.698  -2.267  16.197  1.00 84.85           H  
ATOM   3656  CA  LEU A 227      -5.303  -2.078  17.589  1.00 84.85           C  
ATOM   3657  HA  LEU A 227      -5.563  -1.166  18.126  1.00 84.85           H  
ATOM   3658  C   LEU A 227      -5.418  -3.245  18.581  1.00 84.85           C  
ATOM   3659  CB  LEU A 227      -6.266  -2.239  16.397  1.00 84.85           C  
ATOM   3660  HB2 LEU A 227      -5.989  -3.140  15.849  1.00 84.85           H  
ATOM   3661  HB3 LEU A 227      -7.274  -2.379  16.787  1.00 84.85           H  
ATOM   3662  O   LEU A 227      -4.547  -4.114  18.634  1.00 84.85           O  
ATOM   3663  CG  LEU A 227      -6.292  -1.055  15.413  1.00 84.85           C  
ATOM   3664  HG  LEU A 227      -5.318  -0.965  14.931  1.00 84.85           H  
ATOM   3665  CD1 LEU A 227      -7.340  -1.320  14.331  1.00 84.85           C  
ATOM   3666 HD11 LEU A 227      -7.343  -0.502  13.611  1.00 84.85           H  
ATOM   3667 HD12 LEU A 227      -7.099  -2.247  13.811  1.00 84.85           H  
ATOM   3668 HD13 LEU A 227      -8.329  -1.403  14.781  1.00 84.85           H  
ATOM   3669  CD2 LEU A 227      -6.632   0.275  16.093  1.00 84.85           C  
ATOM   3670 HD21 LEU A 227      -6.758   1.058  15.345  1.00 84.85           H  
ATOM   3671 HD22 LEU A 227      -5.824   0.571  16.762  1.00 84.85           H  
ATOM   3672 HD23 LEU A 227      -7.554   0.173  16.664  1.00 84.85           H  
ATOM   3673  N   THR A 228      -6.518  -3.330  19.331  1.00 80.64           N  
ATOM   3674  H   THR A 228      -7.179  -2.568  19.303  1.00 80.64           H  
ATOM   3675  CA  THR A 228      -6.785  -4.474  20.228  1.00 80.64           C  
ATOM   3676  HA  THR A 228      -5.959  -4.555  20.935  1.00 80.64           H  
ATOM   3677  C   THR A 228      -6.861  -5.819  19.500  1.00 80.64           C  
ATOM   3678  CB  THR A 228      -8.081  -4.297  21.029  1.00 80.64           C  
ATOM   3679  HB  THR A 228      -8.297  -5.226  21.558  1.00 80.64           H  
ATOM   3680  O   THR A 228      -6.685  -6.855  20.133  1.00 80.64           O  
ATOM   3681  CG2 THR A 228      -7.981  -3.180  22.064  1.00 80.64           C  
ATOM   3682 HG21 THR A 228      -7.934  -2.212  21.565  1.00 80.64           H  
ATOM   3683 HG22 THR A 228      -7.083  -3.310  22.668  1.00 80.64           H  
ATOM   3684 HG23 THR A 228      -8.853  -3.205  22.717  1.00 80.64           H  
ATOM   3685  OG1 THR A 228      -9.160  -3.992  20.174  1.00 80.64           O  
ATOM   3686  HG1 THR A 228      -9.867  -4.618  20.346  1.00 80.64           H  
ATOM   3687  N   SER A 229      -7.078  -5.821  18.181  1.00 78.65           N  
ATOM   3688  H   SER A 229      -7.221  -4.934  17.719  1.00 78.65           H  
ATOM   3689  CA  SER A 229      -6.987  -7.012  17.325  1.00 78.65           C  
ATOM   3690  HA  SER A 229      -7.495  -7.840  17.819  1.00 78.65           H  
ATOM   3691  C   SER A 229      -5.549  -7.473  17.041  1.00 78.65           C  
ATOM   3692  CB  SER A 229      -7.699  -6.739  15.996  1.00 78.65           C  
ATOM   3693  HB2 SER A 229      -8.746  -6.509  16.188  1.00 78.65           H  
ATOM   3694  HB3 SER A 229      -7.646  -7.628  15.367  1.00 78.65           H  
ATOM   3695  O   SER A 229      -5.359  -8.514  16.421  1.00 78.65           O  
ATOM   3696  OG  SER A 229      -7.091  -5.647  15.326  1.00 78.65           O  
ATOM   3697  HG  SER A 229      -7.521  -5.550  14.473  1.00 78.65           H  
ATOM   3698  N   GLY A 230      -4.534  -6.700  17.440  1.00 80.73           N  
ATOM   3699  H   GLY A 230      -4.748  -5.864  17.964  1.00 80.73           H  
ATOM   3700  CA  GLY A 230      -3.131  -6.910  17.068  1.00 80.73           C  
ATOM   3701  HA2 GLY A 230      -2.925  -7.979  17.022  1.00 80.73           H  
ATOM   3702  HA3 GLY A 230      -2.494  -6.470  17.835  1.00 80.73           H  
ATOM   3703  C   GLY A 230      -2.747  -6.295  15.716  1.00 80.73           C  
ATOM   3704  O   GLY A 230      -1.567  -6.282  15.365  1.00 80.73           O  
ATOM   3705  N   LEU A 231      -3.709  -5.746  14.966  1.00 86.14           N  
ATOM   3706  H   LEU A 231      -4.661  -5.785  15.303  1.00 86.14           H  
ATOM   3707  CA  LEU A 231      -3.453  -5.101  13.680  1.00 86.14           C  
ATOM   3708  HA  LEU A 231      -2.814  -5.765  13.097  1.00 86.14           H  
ATOM   3709  C   LEU A 231      -2.725  -3.766  13.877  1.00 86.14           C  
ATOM   3710  CB  LEU A 231      -4.785  -4.921  12.929  1.00 86.14           C  
ATOM   3711  HB2 LEU A 231      -5.434  -4.287  13.532  1.00 86.14           H  
ATOM   3712  HB3 LEU A 231      -5.264  -5.895  12.821  1.00 86.14           H  
ATOM   3713  O   LEU A 231      -3.228  -2.874  14.561  1.00 86.14           O  
ATOM   3714  CG  LEU A 231      -4.642  -4.282  11.534  1.00 86.14           C  
ATOM   3715  HG  LEU A 231      -4.140  -3.319  11.626  1.00 86.14           H  
ATOM   3716  CD1 LEU A 231      -3.838  -5.153  10.570  1.00 86.14           C  
ATOM   3717 HD11 LEU A 231      -4.286  -6.143  10.492  1.00 86.14           H  
ATOM   3718 HD12 LEU A 231      -2.805  -5.246  10.906  1.00 86.14           H  
ATOM   3719 HD13 LEU A 231      -3.825  -4.694   9.582  1.00 86.14           H  
ATOM   3720  CD2 LEU A 231      -6.028  -4.039  10.937  1.00 86.14           C  
ATOM   3721 HD21 LEU A 231      -6.612  -3.402  11.601  1.00 86.14           H  
ATOM   3722 HD22 LEU A 231      -5.927  -3.535   9.976  1.00 86.14           H  
ATOM   3723 HD23 LEU A 231      -6.546  -4.987  10.791  1.00 86.14           H  
ATOM   3724  N   LYS A 232      -1.565  -3.602  13.237  1.00 86.66           N  
ATOM   3725  H   LYS A 232      -1.220  -4.368  12.677  1.00 86.66           H  
ATOM   3726  CA  LYS A 232      -0.870  -2.310  13.167  1.00 86.66           C  
ATOM   3727  HA  LYS A 232      -0.987  -1.794  14.120  1.00 86.66           H  
ATOM   3728  C   LYS A 232      -1.506  -1.428  12.098  1.00 86.66           C  
ATOM   3729  CB  LYS A 232       0.628  -2.499  12.908  1.00 86.66           C  
ATOM   3730  HB2 LYS A 232       0.777  -3.157  12.052  1.00 86.66           H  
ATOM   3731  HB3 LYS A 232       1.063  -1.526  12.676  1.00 86.66           H  
ATOM   3732  O   LYS A 232      -1.622  -1.841  10.947  1.00 86.66           O  
ATOM   3733  CG  LYS A 232       1.336  -3.068  14.143  1.00 86.66           C  
ATOM   3734  HG2 LYS A 232       1.136  -2.418  14.995  1.00 86.66           H  
ATOM   3735  HG3 LYS A 232       0.955  -4.066  14.359  1.00 86.66           H  
ATOM   3736  CD  LYS A 232       2.849  -3.137  13.913  1.00 86.66           C  
ATOM   3737  HD2 LYS A 232       3.222  -2.138  13.690  1.00 86.66           H  
ATOM   3738  HD3 LYS A 232       3.056  -3.798  13.071  1.00 86.66           H  
ATOM   3739  CE  LYS A 232       3.527  -3.672  15.179  1.00 86.66           C  
ATOM   3740  HE2 LYS A 232       3.136  -4.669  15.384  1.00 86.66           H  
ATOM   3741  HE3 LYS A 232       3.245  -3.033  16.015  1.00 86.66           H  
ATOM   3742  NZ  LYS A 232       5.004  -3.713  15.033  1.00 86.66           N  
ATOM   3743  HZ1 LYS A 232       5.426  -4.063  15.881  1.00 86.66           H  
ATOM   3744  HZ2 LYS A 232       5.364  -2.786  14.859  1.00 86.66           H  
ATOM   3745  HZ3 LYS A 232       5.266  -4.319  14.269  1.00 86.66           H  
ATOM   3746  N   VAL A 233      -1.882  -0.209  12.471  1.00 91.80           N  
ATOM   3747  H   VAL A 233      -1.720   0.067  13.429  1.00 91.80           H  
ATOM   3748  CA  VAL A 233      -2.534   0.765  11.587  1.00 91.80           C  
ATOM   3749  HA  VAL A 233      -2.394   0.452  10.552  1.00 91.80           H  
ATOM   3750  C   VAL A 233      -1.903   2.142  11.731  1.00 91.80           C  
ATOM   3751  CB  VAL A 233      -4.052   0.852  11.838  1.00 91.80           C  
ATOM   3752  HB  VAL A 233      -4.460   1.548  11.105  1.00 91.80           H  
ATOM   3753  O   VAL A 233      -1.371   2.482  12.787  1.00 91.80           O  
ATOM   3754  CG1 VAL A 233      -4.746  -0.497  11.628  1.00 91.80           C  
ATOM   3755 HG11 VAL A 233      -5.827  -0.357  11.622  1.00 91.80           H  
ATOM   3756 HG12 VAL A 233      -4.444  -0.922  10.671  1.00 91.80           H  
ATOM   3757 HG13 VAL A 233      -4.482  -1.183  12.432  1.00 91.80           H  
ATOM   3758  CG2 VAL A 233      -4.416   1.377  13.232  1.00 91.80           C  
ATOM   3759 HG21 VAL A 233      -3.975   0.746  14.004  1.00 91.80           H  
ATOM   3760 HG22 VAL A 233      -4.055   2.398  13.358  1.00 91.80           H  
ATOM   3761 HG23 VAL A 233      -5.500   1.388  13.347  1.00 91.80           H  
ATOM   3762  N   MET A 234      -1.997   2.958  10.682  1.00 93.20           N  
ATOM   3763  H   MET A 234      -2.478   2.634   9.855  1.00 93.20           H  
ATOM   3764  CA  MET A 234      -1.689   4.383  10.767  1.00 93.20           C  
ATOM   3765  HA  MET A 234      -1.009   4.557  11.601  1.00 93.20           H  
ATOM   3766  C   MET A 234      -2.978   5.166  11.024  1.00 93.20           C  
ATOM   3767  CB  MET A 234      -0.971   4.837   9.494  1.00 93.20           C  
ATOM   3768  HB2 MET A 234      -1.653   4.741   8.649  1.00 93.20           H  
ATOM   3769  HB3 MET A 234      -0.110   4.190   9.325  1.00 93.20           H  
ATOM   3770  O   MET A 234      -3.906   5.120  10.215  1.00 93.20           O  
ATOM   3771  CG  MET A 234      -0.497   6.291   9.592  1.00 93.20           C  
ATOM   3772  HG2 MET A 234       0.161   6.392  10.456  1.00 93.20           H  
ATOM   3773  HG3 MET A 234      -1.361   6.932   9.765  1.00 93.20           H  
ATOM   3774  SD  MET A 234       0.380   6.899   8.121  1.00 93.20           S  
ATOM   3775  CE  MET A 234       1.965   6.047   8.351  1.00 93.20           C  
ATOM   3776  HE1 MET A 234       2.407   6.341   9.303  1.00 93.20           H  
ATOM   3777  HE2 MET A 234       2.646   6.314   7.543  1.00 93.20           H  
ATOM   3778  HE3 MET A 234       1.807   4.968   8.343  1.00 93.20           H  
ATOM   3779  N   CYS A 235      -3.023   5.893  12.135  1.00 94.72           N  
ATOM   3780  H   CYS A 235      -2.221   5.883  12.750  1.00 94.72           H  
ATOM   3781  CA  CYS A 235      -4.108   6.798  12.476  1.00 94.72           C  
ATOM   3782  HA  CYS A 235      -5.023   6.421  12.019  1.00 94.72           H  
ATOM   3783  C   CYS A 235      -3.827   8.206  11.954  1.00 94.72           C  
ATOM   3784  CB  CYS A 235      -4.313   6.837  13.993  1.00 94.72           C  
ATOM   3785  HB2 CYS A 235      -3.393   7.187  14.461  1.00 94.72           H  
ATOM   3786  HB3 CYS A 235      -5.093   7.565  14.214  1.00 94.72           H  
ATOM   3787  O   CYS A 235      -2.720   8.711  12.135  1.00 94.72           O  
ATOM   3788  SG  CYS A 235      -4.782   5.271  14.763  1.00 94.72           S  
ATOM   3789  N   ASP A 236      -4.839   8.859  11.385  1.00 96.47           N  
ATOM   3790  H   ASP A 236      -5.714   8.364  11.290  1.00 96.47           H  
ATOM   3791  CA  ASP A 236      -4.878  10.316  11.239  1.00 96.47           C  
ATOM   3792  HA  ASP A 236      -3.862  10.704  11.313  1.00 96.47           H  
ATOM   3793  C   ASP A 236      -5.684  10.914  12.399  1.00 96.47           C  
ATOM   3794  CB  ASP A 236      -5.380  10.703   9.845  1.00 96.47           C  
ATOM   3795  HB2 ASP A 236      -4.646  10.342   9.125  1.00 96.47           H  
ATOM   3796  HB3 ASP A 236      -6.316  10.192   9.618  1.00 96.47           H  
ATOM   3797  O   ASP A 236      -6.864  10.600  12.601  1.00 96.47           O  
ATOM   3798  CG  ASP A 236      -5.573  12.201   9.600  1.00 96.47           C  
ATOM   3799  OD1 ASP A 236      -5.728  13.010  10.539  1.00 96.47           O  
ATOM   3800  OD2 ASP A 236      -5.594  12.564   8.403  1.00 96.47           O  
ATOM   3801  N   THR A 237      -5.005  11.749  13.186  1.00 94.23           N  
ATOM   3802  H   THR A 237      -4.067  12.000  12.909  1.00 94.23           H  
ATOM   3803  CA  THR A 237      -5.491  12.273  14.470  1.00 94.23           C  
ATOM   3804  HA  THR A 237      -6.327  11.664  14.813  1.00 94.23           H  
ATOM   3805  C   THR A 237      -6.001  13.713  14.381  1.00 94.23           C  
ATOM   3806  CB  THR A 237      -4.397  12.190  15.546  1.00 94.23           C  
ATOM   3807  HB  THR A 237      -4.825  12.471  16.508  1.00 94.23           H  
ATOM   3808  O   THR A 237      -6.440  14.260  15.392  1.00 94.23           O  
ATOM   3809  CG2 THR A 237      -3.797  10.790  15.681  1.00 94.23           C  
ATOM   3810 HG21 THR A 237      -3.138  10.760  16.548  1.00 94.23           H  
ATOM   3811 HG22 THR A 237      -4.598  10.065  15.831  1.00 94.23           H  
ATOM   3812 HG23 THR A 237      -3.234  10.531  14.784  1.00 94.23           H  
ATOM   3813  OG1 THR A 237      -3.390  13.119  15.213  1.00 94.23           O  
ATOM   3814  HG1 THR A 237      -2.511  12.741  15.299  1.00 94.23           H  
ATOM   3815  N   LYS A 238      -5.944  14.352  13.201  1.00 94.20           N  
ATOM   3816  H   LYS A 238      -5.634  13.827  12.396  1.00 94.20           H  
ATOM   3817  CA  LYS A 238      -6.249  15.788  13.047  1.00 94.20           C  
ATOM   3818  HA  LYS A 238      -6.681  16.173  13.971  1.00 94.20           H  
ATOM   3819  C   LYS A 238      -7.295  16.076  11.985  1.00 94.20           C  
ATOM   3820  CB  LYS A 238      -4.970  16.583  12.728  1.00 94.20           C  
ATOM   3821  HB2 LYS A 238      -4.614  16.255  11.752  1.00 94.20           H  
ATOM   3822  HB3 LYS A 238      -5.223  17.640  12.647  1.00 94.20           H  
ATOM   3823  O   LYS A 238      -8.152  16.931  12.209  1.00 94.20           O  
ATOM   3824  CG  LYS A 238      -3.835  16.432  13.752  1.00 94.20           C  
ATOM   3825  HG2 LYS A 238      -2.960  16.974  13.394  1.00 94.20           H  
ATOM   3826  HG3 LYS A 238      -3.574  15.376  13.829  1.00 94.20           H  
ATOM   3827  CD  LYS A 238      -4.192  16.960  15.145  1.00 94.20           C  
ATOM   3828  HD2 LYS A 238      -5.129  16.511  15.476  1.00 94.20           H  
ATOM   3829  HD3 LYS A 238      -4.301  18.044  15.117  1.00 94.20           H  
ATOM   3830  CE  LYS A 238      -3.085  16.558  16.121  1.00 94.20           C  
ATOM   3831  HE2 LYS A 238      -2.865  15.502  15.959  1.00 94.20           H  
ATOM   3832  HE3 LYS A 238      -2.172  17.115  15.911  1.00 94.20           H  
ATOM   3833  NZ  LYS A 238      -3.518  16.738  17.524  1.00 94.20           N  
ATOM   3834  HZ1 LYS A 238      -4.419  16.303  17.658  1.00 94.20           H  
ATOM   3835  HZ2 LYS A 238      -3.544  17.711  17.794  1.00 94.20           H  
ATOM   3836  HZ3 LYS A 238      -2.882  16.223  18.115  1.00 94.20           H  
ATOM   3837  N   THR A 239      -7.249  15.389  10.846  1.00 95.09           N  
ATOM   3838  H   THR A 239      -6.557  14.661  10.735  1.00 95.09           H  
ATOM   3839  CA  THR A 239      -8.148  15.677   9.725  1.00 95.09           C  
ATOM   3840  HA  THR A 239      -8.013  16.719   9.433  1.00 95.09           H  
ATOM   3841  C   THR A 239      -9.593  15.461  10.149  1.00 95.09           C  
ATOM   3842  CB  THR A 239      -7.833  14.804   8.508  1.00 95.09           C  
ATOM   3843  HB  THR A 239      -7.980  13.753   8.759  1.00 95.09           H  
ATOM   3844  O   THR A 239      -9.950  14.372  10.594  1.00 95.09           O  
ATOM   3845  CG2 THR A 239      -8.694  15.153   7.297  1.00 95.09           C  
ATOM   3846 HG21 THR A 239      -8.349  14.582   6.435  1.00 95.09           H  
ATOM   3847 HG22 THR A 239      -9.737  14.903   7.492  1.00 95.09           H  
ATOM   3848 HG23 THR A 239      -8.606  16.216   7.072  1.00 95.09           H  
ATOM   3849  OG1 THR A 239      -6.501  15.005   8.112  1.00 95.09           O  
ATOM   3850  HG1 THR A 239      -6.034  14.215   8.393  1.00 95.09           H  
ATOM   3851  N   ASP A 240     -10.431  16.490  10.004  1.00 93.08           N  
ATOM   3852  H   ASP A 240     -10.065  17.367   9.663  1.00 93.08           H  
ATOM   3853  CA  ASP A 240     -11.861  16.428  10.340  1.00 93.08           C  
ATOM   3854  HA  ASP A 240     -12.251  17.446  10.305  1.00 93.08           H  
ATOM   3855  C   ASP A 240     -12.126  15.929  11.780  1.00 93.08           C  
ATOM   3856  CB  ASP A 240     -12.587  15.633   9.239  1.00 93.08           C  
ATOM   3857  HB2 ASP A 240     -12.258  14.594   9.262  1.00 93.08           H  
ATOM   3858  HB3 ASP A 240     -12.318  16.046   8.267  1.00 93.08           H  
ATOM   3859  O   ASP A 240     -13.016  15.119  12.019  1.00 93.08           O  
ATOM   3860  CG  ASP A 240     -14.108  15.680   9.370  1.00 93.08           C  
ATOM   3861  OD1 ASP A 240     -14.629  16.784   9.620  1.00 93.08           O  
ATOM   3862  OD2 ASP A 240     -14.732  14.607   9.176  1.00 93.08           O  
ATOM   3863  N   GLY A 241     -11.298  16.344  12.746  1.00 91.87           N  
ATOM   3864  H   GLY A 241     -10.525  16.942  12.490  1.00 91.87           H  
ATOM   3865  CA  GLY A 241     -11.396  15.905  14.147  1.00 91.87           C  
ATOM   3866  HA2 GLY A 241     -10.951  16.668  14.784  1.00 91.87           H  
ATOM   3867  HA3 GLY A 241     -12.446  15.803  14.423  1.00 91.87           H  
ATOM   3868  C   GLY A 241     -10.697  14.575  14.457  1.00 91.87           C  
ATOM   3869  O   GLY A 241     -10.770  14.100  15.586  1.00 91.87           O  
ATOM   3870  N   GLY A 242     -10.002  13.982  13.483  1.00 94.82           N  
ATOM   3871  H   GLY A 242     -10.048  14.378  12.555  1.00 94.82           H  
ATOM   3872  CA  GLY A 242      -9.241  12.750  13.662  1.00 94.82           C  
ATOM   3873  HA2 GLY A 242      -8.670  12.825  14.588  1.00 94.82           H  
ATOM   3874  HA3 GLY A 242      -8.538  12.637  12.836  1.00 94.82           H  
ATOM   3875  C   GLY A 242     -10.112  11.495  13.738  1.00 94.82           C  
ATOM   3876  O   GLY A 242     -11.265  11.465  13.291  1.00 94.82           O  
ATOM   3877  N   GLY A 243      -9.526  10.427  14.281  1.00 95.42           N  
ATOM   3878  H   GLY A 243      -8.577  10.522  14.612  1.00 95.42           H  
ATOM   3879  CA  GLY A 243     -10.184   9.132  14.437  1.00 95.42           C  
ATOM   3880  HA2 GLY A 243     -11.226   9.284  14.718  1.00 95.42           H  
ATOM   3881  HA3 GLY A 243      -9.686   8.601  15.248  1.00 95.42           H  
ATOM   3882  C   GLY A 243     -10.147   8.240  13.197  1.00 95.42           C  
ATOM   3883  O   GLY A 243     -10.853   7.234  13.148  1.00 95.42           O  
ATOM   3884  N   TRP A 244      -9.347   8.594  12.193  1.00 97.89           N  
ATOM   3885  H   TRP A 244      -8.740   9.393  12.315  1.00 97.89           H  
ATOM   3886  CA  TRP A 244      -9.310   7.893  10.913  1.00 97.89           C  
ATOM   3887  HA  TRP A 244     -10.277   7.424  10.727  1.00 97.89           H  
ATOM   3888  C   TRP A 244      -8.233   6.812  10.890  1.00 97.89           C  
ATOM   3889  CB  TRP A 244      -9.048   8.897   9.799  1.00 97.89           C  
ATOM   3890  HB2 TRP A 244      -8.948   8.350   8.861  1.00 97.89           H  
ATOM   3891  HB3 TRP A 244      -8.099   9.384  10.022  1.00 97.89           H  
ATOM   3892  O   TRP A 244      -7.090   7.072  11.252  1.00 97.89           O  
ATOM   3893  CG  TRP A 244     -10.073   9.959   9.605  1.00 97.89           C  
ATOM   3894  CD1 TRP A 244     -10.043  11.194  10.150  1.00 97.89           C  
ATOM   3895  HD1 TRP A 244      -9.262  11.577  10.790  1.00 97.89           H  
ATOM   3896  CD2 TRP A 244     -11.291   9.901   8.813  1.00 97.89           C  
ATOM   3897  CE2 TRP A 244     -12.003  11.124   8.985  1.00 97.89           C  
ATOM   3898  CE3 TRP A 244     -11.870   8.927   7.975  1.00 97.89           C  
ATOM   3899  HE3 TRP A 244     -11.341   7.999   7.811  1.00 97.89           H  
ATOM   3900  NE1 TRP A 244     -11.182  11.884   9.792  1.00 97.89           N  
ATOM   3901  HE1 TRP A 244     -11.353  12.829  10.104  1.00 97.89           H  
ATOM   3902  CH2 TRP A 244     -13.823  10.339   7.595  1.00 97.89           C  
ATOM   3903  HH2 TRP A 244     -14.790  10.492   7.138  1.00 97.89           H  
ATOM   3904  CZ2 TRP A 244     -13.251  11.350   8.388  1.00 97.89           C  
ATOM   3905  HZ2 TRP A 244     -13.765  12.286   8.551  1.00 97.89           H  
ATOM   3906  CZ3 TRP A 244     -13.127   9.136   7.379  1.00 97.89           C  
ATOM   3907  HZ3 TRP A 244     -13.559   8.369   6.753  1.00 97.89           H  
ATOM   3908  N   ILE A 245      -8.575   5.633  10.377  1.00 96.79           N  
ATOM   3909  H   ILE A 245      -9.538   5.506  10.098  1.00 96.79           H  
ATOM   3910  CA  ILE A 245      -7.630   4.575  10.011  1.00 96.79           C  
ATOM   3911  HA  ILE A 245      -6.723   4.662  10.609  1.00 96.79           H  
ATOM   3912  C   ILE A 245      -7.267   4.763   8.539  1.00 96.79           C  
ATOM   3913  CB  ILE A 245      -8.252   3.182  10.266  1.00 96.79           C  
ATOM   3914  HB  ILE A 245      -9.207   3.130   9.743  1.00 96.79           H  
ATOM   3915  O   ILE A 245      -8.122   4.600   7.666  1.00 96.79           O  
ATOM   3916  CG1 ILE A 245      -8.506   2.951  11.771  1.00 96.79           C  
ATOM   3917 HG12 ILE A 245      -8.961   3.839  12.210  1.00 96.79           H  
ATOM   3918 HG13 ILE A 245      -7.552   2.763  12.263  1.00 96.79           H  
ATOM   3919  CG2 ILE A 245      -7.333   2.077   9.708  1.00 96.79           C  
ATOM   3920 HG21 ILE A 245      -7.293   2.127   8.620  1.00 96.79           H  
ATOM   3921 HG22 ILE A 245      -6.324   2.197  10.104  1.00 96.79           H  
ATOM   3922 HG23 ILE A 245      -7.708   1.088   9.971  1.00 96.79           H  
ATOM   3923  CD1 ILE A 245      -9.435   1.773  12.081  1.00 96.79           C  
ATOM   3924 HD11 ILE A 245      -9.625   1.739  13.154  1.00 96.79           H  
ATOM   3925 HD12 ILE A 245      -8.976   0.830  11.783  1.00 96.79           H  
ATOM   3926 HD13 ILE A 245     -10.383   1.898  11.558  1.00 96.79           H  
ATOM   3927  N   ILE A 246      -6.009   5.088   8.249  1.00 97.70           N  
ATOM   3928  H   ILE A 246      -5.345   5.172   9.005  1.00 97.70           H  
ATOM   3929  CA  ILE A 246      -5.500   5.143   6.876  1.00 97.70           C  
ATOM   3930  HA  ILE A 246      -6.265   5.569   6.228  1.00 97.70           H  
ATOM   3931  C   ILE A 246      -5.241   3.713   6.407  1.00 97.70           C  
ATOM   3932  CB  ILE A 246      -4.240   6.031   6.772  1.00 97.70           C  
ATOM   3933  HB  ILE A 246      -3.461   5.597   7.399  1.00 97.70           H  
ATOM   3934  O   ILE A 246      -4.492   2.979   7.050  1.00 97.70           O  
ATOM   3935  CG1 ILE A 246      -4.498   7.480   7.246  1.00 97.70           C  
ATOM   3936 HG12 ILE A 246      -5.099   7.489   8.155  1.00 97.70           H  
ATOM   3937 HG13 ILE A 246      -5.053   8.009   6.472  1.00 97.70           H  
ATOM   3938  CG2 ILE A 246      -3.760   6.064   5.305  1.00 97.70           C  
ATOM   3939 HG21 ILE A 246      -3.503   5.064   4.954  1.00 97.70           H  
ATOM   3940 HG22 ILE A 246      -4.541   6.468   4.661  1.00 97.70           H  
ATOM   3941 HG23 ILE A 246      -2.870   6.684   5.200  1.00 97.70           H  
ATOM   3942  CD1 ILE A 246      -3.213   8.264   7.542  1.00 97.70           C  
ATOM   3943 HD11 ILE A 246      -2.469   8.133   6.756  1.00 97.70           H  
ATOM   3944 HD12 ILE A 246      -3.443   9.328   7.604  1.00 97.70           H  
ATOM   3945 HD13 ILE A 246      -2.799   7.934   8.495  1.00 97.70           H  
ATOM   3946  N   PHE A 247      -5.845   3.324   5.282  1.00 97.50           N  
ATOM   3947  H   PHE A 247      -6.439   3.984   4.800  1.00 97.50           H  
ATOM   3948  CA  PHE A 247      -5.664   1.993   4.698  1.00 97.50           C  
ATOM   3949  HA  PHE A 247      -5.056   1.407   5.387  1.00 97.50           H  
ATOM   3950  C   PHE A 247      -4.909   1.998   3.367  1.00 97.50           C  
ATOM   3951  CB  PHE A 247      -7.010   1.277   4.584  1.00 97.50           C  
ATOM   3952  HB2 PHE A 247      -7.503   1.290   5.556  1.00 97.50           H  
ATOM   3953  HB3 PHE A 247      -6.822   0.232   4.337  1.00 97.50           H  
ATOM   3954  O   PHE A 247      -4.436   0.954   2.927  1.00 97.50           O  
ATOM   3955  CG  PHE A 247      -7.945   1.842   3.538  1.00 97.50           C  
ATOM   3956  CD1 PHE A 247      -8.941   2.757   3.915  1.00 97.50           C  
ATOM   3957  HD1 PHE A 247      -9.015   3.083   4.942  1.00 97.50           H  
ATOM   3958  CD2 PHE A 247      -7.837   1.435   2.193  1.00 97.50           C  
ATOM   3959  HD2 PHE A 247      -7.068   0.737   1.897  1.00 97.50           H  
ATOM   3960  CE1 PHE A 247      -9.851   3.232   2.957  1.00 97.50           C  
ATOM   3961  HE1 PHE A 247     -10.615   3.941   3.240  1.00 97.50           H  
ATOM   3962  CE2 PHE A 247      -8.760   1.897   1.242  1.00 97.50           C  
ATOM   3963  HE2 PHE A 247      -8.699   1.557   0.218  1.00 97.50           H  
ATOM   3964  CZ  PHE A 247      -9.787   2.769   1.634  1.00 97.50           C  
ATOM   3965  HZ  PHE A 247     -10.528   3.090   0.916  1.00 97.50           H  
ATOM   3966  N   GLN A 248      -4.766   3.156   2.730  1.00 98.29           N  
ATOM   3967  H   GLN A 248      -5.211   3.978   3.112  1.00 98.29           H  
ATOM   3968  CA  GLN A 248      -3.941   3.334   1.542  1.00 98.29           C  
ATOM   3969  HA  GLN A 248      -3.183   2.551   1.510  1.00 98.29           H  
ATOM   3970  C   GLN A 248      -3.244   4.684   1.631  1.00 98.29           C  
ATOM   3971  CB  GLN A 248      -4.826   3.214   0.293  1.00 98.29           C  
ATOM   3972  HB2 GLN A 248      -5.569   4.012   0.286  1.00 98.29           H  
ATOM   3973  HB3 GLN A 248      -5.358   2.264   0.352  1.00 98.29           H  
ATOM   3974  O   GLN A 248      -3.880   5.676   1.994  1.00 98.29           O  
ATOM   3975  CG  GLN A 248      -4.051   3.228  -1.031  1.00 98.29           C  
ATOM   3976  HG2 GLN A 248      -4.611   2.619  -1.741  1.00 98.29           H  
ATOM   3977  HG3 GLN A 248      -3.076   2.761  -0.897  1.00 98.29           H  
ATOM   3978  CD  GLN A 248      -3.858   4.599  -1.675  1.00 98.29           C  
ATOM   3979  NE2 GLN A 248      -3.497   4.603  -2.935  1.00 98.29           N  
ATOM   3980 HE21 GLN A 248      -3.441   3.731  -3.443  1.00 98.29           H  
ATOM   3981 HE22 GLN A 248      -3.381   5.497  -3.389  1.00 98.29           H  
ATOM   3982  OE1 GLN A 248      -4.015   5.667  -1.098  1.00 98.29           O  
ATOM   3983  N   ARG A 249      -1.948   4.723   1.311  1.00 97.87           N  
ATOM   3984  H   ARG A 249      -1.476   3.852   1.113  1.00 97.87           H  
ATOM   3985  CA  ARG A 249      -1.171   5.965   1.301  1.00 97.87           C  
ATOM   3986  HA  ARG A 249      -1.854   6.792   1.108  1.00 97.87           H  
ATOM   3987  C   ARG A 249      -0.120   5.966   0.194  1.00 97.87           C  
ATOM   3988  CB  ARG A 249      -0.567   6.165   2.697  1.00 97.87           C  
ATOM   3989  HB2 ARG A 249       0.116   5.346   2.924  1.00 97.87           H  
ATOM   3990  HB3 ARG A 249      -1.373   6.158   3.430  1.00 97.87           H  
ATOM   3991  O   ARG A 249       0.718   5.066   0.138  1.00 97.87           O  
ATOM   3992  CG  ARG A 249       0.184   7.492   2.801  1.00 97.87           C  
ATOM   3993  HG2 ARG A 249       1.088   7.419   2.196  1.00 97.87           H  
ATOM   3994  HG3 ARG A 249      -0.441   8.303   2.425  1.00 97.87           H  
ATOM   3995  CD  ARG A 249       0.572   7.787   4.251  1.00 97.87           C  
ATOM   3996  HD2 ARG A 249      -0.346   7.896   4.830  1.00 97.87           H  
ATOM   3997  HD3 ARG A 249       1.133   6.944   4.654  1.00 97.87           H  
ATOM   3998  NE  ARG A 249       1.399   9.006   4.314  1.00 97.87           N  
ATOM   3999  HE  ARG A 249       2.189   9.028   3.685  1.00 97.87           H  
ATOM   4000  NH1 ARG A 249       0.269  10.067   5.978  1.00 97.87           N  
ATOM   4001 HH11 ARG A 249      -0.537  10.640   5.774  1.00 97.87           H  
ATOM   4002 HH12 ARG A 249      -0.028   9.149   6.276  1.00 97.87           H  
ATOM   4003  NH2 ARG A 249       1.704  11.229   4.803  1.00 97.87           N  
ATOM   4004 HH21 ARG A 249       1.440  11.986   5.417  1.00 97.87           H  
ATOM   4005 HH22 ARG A 249       2.449  11.308   4.126  1.00 97.87           H  
ATOM   4006  CZ  ARG A 249       1.119  10.087   5.011  1.00 97.87           C  
ATOM   4007  N   ARG A 250      -0.147   7.003  -0.650  1.00 96.51           N  
ATOM   4008  H   ARG A 250      -0.897   7.668  -0.524  1.00 96.51           H  
ATOM   4009  CA  ARG A 250       0.816   7.280  -1.730  1.00 96.51           C  
ATOM   4010  HA  ARG A 250       1.671   6.608  -1.648  1.00 96.51           H  
ATOM   4011  C   ARG A 250       1.316   8.713  -1.606  1.00 96.51           C  
ATOM   4012  CB  ARG A 250       0.171   7.097  -3.111  1.00 96.51           C  
ATOM   4013  HB2 ARG A 250       0.964   7.150  -3.857  1.00 96.51           H  
ATOM   4014  HB3 ARG A 250      -0.531   7.911  -3.290  1.00 96.51           H  
ATOM   4015  O   ARG A 250       0.519   9.648  -1.659  1.00 96.51           O  
ATOM   4016  CG  ARG A 250      -0.575   5.791  -3.327  1.00 96.51           C  
ATOM   4017  HG2 ARG A 250      -1.309   5.682  -2.528  1.00 96.51           H  
ATOM   4018  HG3 ARG A 250      -1.100   5.848  -4.280  1.00 96.51           H  
ATOM   4019  CD  ARG A 250       0.330   4.565  -3.313  1.00 96.51           C  
ATOM   4020  HD2 ARG A 250      -0.295   3.691  -3.497  1.00 96.51           H  
ATOM   4021  HD3 ARG A 250       0.772   4.464  -2.322  1.00 96.51           H  
ATOM   4022  NE  ARG A 250       1.410   4.613  -4.315  1.00 96.51           N  
ATOM   4023  HE  ARG A 250       2.346   4.723  -3.953  1.00 96.51           H  
ATOM   4024  NH1 ARG A 250       0.134   4.232  -6.208  1.00 96.51           N  
ATOM   4025 HH11 ARG A 250      -0.724   4.411  -5.705  1.00 96.51           H  
ATOM   4026 HH12 ARG A 250       0.103   4.026  -7.197  1.00 96.51           H  
ATOM   4027  NH2 ARG A 250       2.336   4.201  -6.344  1.00 96.51           N  
ATOM   4028 HH21 ARG A 250       3.238   4.133  -5.895  1.00 96.51           H  
ATOM   4029 HH22 ARG A 250       2.186   3.916  -7.301  1.00 96.51           H  
ATOM   4030  CZ  ARG A 250       1.282   4.354  -5.602  1.00 96.51           C  
ATOM   4031  N   ILE A 251       2.619   8.899  -1.430  1.00 91.34           N  
ATOM   4032  H   ILE A 251       3.214   8.089  -1.526  1.00 91.34           H  
ATOM   4033  CA  ILE A 251       3.222  10.205  -1.122  1.00 91.34           C  
ATOM   4034  HA  ILE A 251       2.542  10.993  -1.446  1.00 91.34           H  
ATOM   4035  C   ILE A 251       4.535  10.484  -1.856  1.00 91.34           C  
ATOM   4036  CB  ILE A 251       3.432  10.366   0.402  1.00 91.34           C  
ATOM   4037  HB  ILE A 251       3.838  11.364   0.568  1.00 91.34           H  
ATOM   4038  O   ILE A 251       4.921  11.645  -1.963  1.00 91.34           O  
ATOM   4039  CG1 ILE A 251       4.418   9.335   0.994  1.00 91.34           C  
ATOM   4040 HG12 ILE A 251       3.992   8.335   0.919  1.00 91.34           H  
ATOM   4041 HG13 ILE A 251       5.345   9.357   0.420  1.00 91.34           H  
ATOM   4042  CG2 ILE A 251       2.093  10.282   1.143  1.00 91.34           C  
ATOM   4043 HG21 ILE A 251       2.171  10.759   2.120  1.00 91.34           H  
ATOM   4044 HG22 ILE A 251       1.310  10.774   0.565  1.00 91.34           H  
ATOM   4045 HG23 ILE A 251       1.799   9.239   1.256  1.00 91.34           H  
ATOM   4046  CD1 ILE A 251       4.785   9.589   2.458  1.00 91.34           C  
ATOM   4047 HD11 ILE A 251       5.165  10.604   2.576  1.00 91.34           H  
ATOM   4048 HD12 ILE A 251       3.918   9.444   3.101  1.00 91.34           H  
ATOM   4049 HD13 ILE A 251       5.560   8.885   2.759  1.00 91.34           H  
ATOM   4050  N   ASN A 252       5.252   9.459  -2.318  1.00 85.96           N  
ATOM   4051  H   ASN A 252       4.870   8.526  -2.253  1.00 85.96           H  
ATOM   4052  CA  ASN A 252       6.590   9.628  -2.890  1.00 85.96           C  
ATOM   4053  HA  ASN A 252       6.624  10.594  -3.394  1.00 85.96           H  
ATOM   4054  C   ASN A 252       6.957   8.603  -3.978  1.00 85.96           C  
ATOM   4055  CB  ASN A 252       7.618   9.667  -1.737  1.00 85.96           C  
ATOM   4056  HB2 ASN A 252       7.388  10.521  -1.099  1.00 85.96           H  
ATOM   4057  HB3 ASN A 252       8.613   9.821  -2.153  1.00 85.96           H  
ATOM   4058  O   ASN A 252       7.968   8.795  -4.652  1.00 85.96           O  
ATOM   4059  CG  ASN A 252       7.652   8.409  -0.885  1.00 85.96           C  
ATOM   4060  ND2 ASN A 252       7.945   8.531   0.392  1.00 85.96           N  
ATOM   4061 HD21 ASN A 252       8.013   9.445   0.816  1.00 85.96           H  
ATOM   4062 HD22 ASN A 252       7.800   7.720   0.976  1.00 85.96           H  
ATOM   4063  OD1 ASN A 252       7.439   7.309  -1.352  1.00 85.96           O  
ATOM   4064  N   GLY A 253       6.157   7.555  -4.182  1.00 86.09           N  
ATOM   4065  H   GLY A 253       5.381   7.401  -3.553  1.00 86.09           H  
ATOM   4066  CA  GLY A 253       6.370   6.540  -5.212  1.00 86.09           C  
ATOM   4067  HA2 GLY A 253       5.445   5.975  -5.336  1.00 86.09           H  
ATOM   4068  HA3 GLY A 253       6.628   7.029  -6.151  1.00 86.09           H  
ATOM   4069  C   GLY A 253       7.489   5.548  -4.929  1.00 86.09           C  
ATOM   4070  O   GLY A 253       7.918   4.857  -5.854  1.00 86.09           O  
ATOM   4071  N   LYS A 254       7.990   5.485  -3.693  1.00 83.55           N  
ATOM   4072  H   LYS A 254       7.528   6.019  -2.971  1.00 83.55           H  
ATOM   4073  CA  LYS A 254       9.070   4.569  -3.308  1.00 83.55           C  
ATOM   4074  HA  LYS A 254       9.811   4.531  -4.108  1.00 83.55           H  
ATOM   4075  C   LYS A 254       8.581   3.130  -3.128  1.00 83.55           C  
ATOM   4076  CB  LYS A 254       9.743   5.081  -2.035  1.00 83.55           C  
ATOM   4077  HB2 LYS A 254      10.401   4.302  -1.650  1.00 83.55           H  
ATOM   4078  HB3 LYS A 254       8.962   5.279  -1.301  1.00 83.55           H  
ATOM   4079  O   LYS A 254       9.394   2.212  -3.210  1.00 83.55           O  
ATOM   4080  CG  LYS A 254      10.568   6.358  -2.247  1.00 83.55           C  
ATOM   4081  HG2 LYS A 254      11.345   6.163  -2.986  1.00 83.55           H  
ATOM   4082  HG3 LYS A 254       9.929   7.164  -2.607  1.00 83.55           H  
ATOM   4083  CD  LYS A 254      11.218   6.771  -0.920  1.00 83.55           C  
ATOM   4084  HD2 LYS A 254      11.800   5.934  -0.536  1.00 83.55           H  
ATOM   4085  HD3 LYS A 254      10.435   7.019  -0.204  1.00 83.55           H  
ATOM   4086  CE  LYS A 254      12.131   7.985  -1.110  1.00 83.55           C  
ATOM   4087  HE2 LYS A 254      12.858   7.751  -1.888  1.00 83.55           H  
ATOM   4088  HE3 LYS A 254      11.527   8.824  -1.454  1.00 83.55           H  
ATOM   4089  NZ  LYS A 254      12.830   8.327   0.156  1.00 83.55           N  
ATOM   4090  HZ1 LYS A 254      12.162   8.528   0.887  1.00 83.55           H  
ATOM   4091  HZ2 LYS A 254      13.431   9.128   0.030  1.00 83.55           H  
ATOM   4092  HZ3 LYS A 254      13.398   7.550   0.461  1.00 83.55           H  
ATOM   4093  N   VAL A 255       7.279   2.912  -2.929  1.00 82.18           N  
ATOM   4094  H   VAL A 255       6.667   3.710  -2.832  1.00 82.18           H  
ATOM   4095  CA  VAL A 255       6.679   1.574  -2.865  1.00 82.18           C  
ATOM   4096  HA  VAL A 255       7.474   0.844  -2.712  1.00 82.18           H  
ATOM   4097  C   VAL A 255       5.999   1.235  -4.191  1.00 82.18           C  
ATOM   4098  CB  VAL A 255       5.738   1.447  -1.654  1.00 82.18           C  
ATOM   4099  HB  VAL A 255       4.980   2.228  -1.703  1.00 82.18           H  
ATOM   4100  O   VAL A 255       5.216   2.012  -4.741  1.00 82.18           O  
ATOM   4101  CG1 VAL A 255       5.037   0.083  -1.593  1.00 82.18           C  
ATOM   4102 HG11 VAL A 255       4.421   0.034  -0.695  1.00 82.18           H  
ATOM   4103 HG12 VAL A 255       4.379  -0.048  -2.453  1.00 82.18           H  
ATOM   4104 HG13 VAL A 255       5.772  -0.722  -1.563  1.00 82.18           H  
ATOM   4105  CG2 VAL A 255       6.537   1.603  -0.353  1.00 82.18           C  
ATOM   4106 HG21 VAL A 255       7.325   0.853  -0.293  1.00 82.18           H  
ATOM   4107 HG22 VAL A 255       6.986   2.595  -0.308  1.00 82.18           H  
ATOM   4108 HG23 VAL A 255       5.878   1.489   0.508  1.00 82.18           H  
ATOM   4109  N   ASP A 256       6.294   0.040  -4.711  1.00 87.16           N  
ATOM   4110  H   ASP A 256       6.966  -0.541  -4.231  1.00 87.16           H  
ATOM   4111  CA  ASP A 256       5.594  -0.496  -5.878  1.00 87.16           C  
ATOM   4112  HA  ASP A 256       5.506   0.308  -6.609  1.00 87.16           H  
ATOM   4113  C   ASP A 256       4.188  -0.967  -5.500  1.00 87.16           C  
ATOM   4114  CB  ASP A 256       6.374  -1.651  -6.524  1.00 87.16           C  
ATOM   4115  HB2 ASP A 256       6.263  -2.556  -5.927  1.00 87.16           H  
ATOM   4116  HB3 ASP A 256       7.434  -1.399  -6.533  1.00 87.16           H  
ATOM   4117  O   ASP A 256       4.048  -1.806  -4.611  1.00 87.16           O  
ATOM   4118  CG  ASP A 256       5.906  -1.925  -7.960  1.00 87.16           C  
ATOM   4119  OD1 ASP A 256       4.950  -1.258  -8.414  1.00 87.16           O  
ATOM   4120  OD2 ASP A 256       6.620  -2.665  -8.667  1.00 87.16           O  
ATOM   4121  N   PHE A 257       3.173  -0.460  -6.199  1.00 95.19           N  
ATOM   4122  H   PHE A 257       3.405   0.151  -6.969  1.00 95.19           H  
ATOM   4123  CA  PHE A 257       1.769  -0.848  -6.036  1.00 95.19           C  
ATOM   4124  HA  PHE A 257       1.663  -1.423  -5.115  1.00 95.19           H  
ATOM   4125  C   PHE A 257       1.287  -1.788  -7.152  1.00 95.19           C  
ATOM   4126  CB  PHE A 257       0.893   0.407  -5.883  1.00 95.19           C  
ATOM   4127  HB2 PHE A 257      -0.118   0.175  -6.218  1.00 95.19           H  
ATOM   4128  HB3 PHE A 257       1.264   1.200  -6.532  1.00 95.19           H  
ATOM   4129  O   PHE A 257       0.138  -2.229  -7.129  1.00 95.19           O  
ATOM   4130  CG  PHE A 257       0.803   0.918  -4.456  1.00 95.19           C  
ATOM   4131  CD1 PHE A 257      -0.425   0.882  -3.769  1.00 95.19           C  
ATOM   4132  HD1 PHE A 257      -1.307   0.487  -4.252  1.00 95.19           H  
ATOM   4133  CD2 PHE A 257       1.948   1.399  -3.796  1.00 95.19           C  
ATOM   4134  HD2 PHE A 257       2.898   1.425  -4.309  1.00 95.19           H  
ATOM   4135  CE1 PHE A 257      -0.506   1.332  -2.440  1.00 95.19           C  
ATOM   4136  HE1 PHE A 257      -1.450   1.296  -1.916  1.00 95.19           H  
ATOM   4137  CE2 PHE A 257       1.870   1.843  -2.466  1.00 95.19           C  
ATOM   4138  HE2 PHE A 257       2.751   2.214  -1.964  1.00 95.19           H  
ATOM   4139  CZ  PHE A 257       0.642   1.812  -1.788  1.00 95.19           C  
ATOM   4140  HZ  PHE A 257       0.582   2.173  -0.772  1.00 95.19           H  
ATOM   4141  N   TYR A 258       2.144  -2.159  -8.109  1.00 95.66           N  
ATOM   4142  H   TYR A 258       3.087  -1.796  -8.111  1.00 95.66           H  
ATOM   4143  CA  TYR A 258       1.825  -3.211  -9.072  1.00 95.66           C  
ATOM   4144  HA  TYR A 258       0.756  -3.162  -9.279  1.00 95.66           H  
ATOM   4145  C   TYR A 258       2.098  -4.595  -8.462  1.00 95.66           C  
ATOM   4146  CB  TYR A 258       2.566  -2.952 -10.388  1.00 95.66           C  
ATOM   4147  HB2 TYR A 258       2.405  -1.915 -10.680  1.00 95.66           H  
ATOM   4148  HB3 TYR A 258       3.636  -3.088 -10.231  1.00 95.66           H  
ATOM   4149  O   TYR A 258       3.149  -5.199  -8.677  1.00 95.66           O  
ATOM   4150  CG  TYR A 258       2.091  -3.829 -11.531  1.00 95.66           C  
ATOM   4151  CD1 TYR A 258       3.012  -4.573 -12.293  1.00 95.66           C  
ATOM   4152  HD1 TYR A 258       4.061  -4.549 -12.037  1.00 95.66           H  
ATOM   4153  CD2 TYR A 258       0.719  -3.901 -11.836  1.00 95.66           C  
ATOM   4154  HD2 TYR A 258      -0.006  -3.385 -11.223  1.00 95.66           H  
ATOM   4155  CE1 TYR A 258       2.561  -5.373 -13.362  1.00 95.66           C  
ATOM   4156  HE1 TYR A 258       3.264  -5.961 -13.934  1.00 95.66           H  
ATOM   4157  CE2 TYR A 258       0.267  -4.672 -12.917  1.00 95.66           C  
ATOM   4158  HE2 TYR A 258      -0.785  -4.727 -13.154  1.00 95.66           H  
ATOM   4159  OH  TYR A 258       0.738  -6.175 -14.714  1.00 95.66           O  
ATOM   4160  HH  TYR A 258       1.429  -6.722 -15.097  1.00 95.66           H  
ATOM   4161  CZ  TYR A 258       1.185  -5.416 -13.681  1.00 95.66           C  
ATOM   4162  N   ARG A 259       1.165  -5.050  -7.618  1.00 92.36           N  
ATOM   4163  H   ARG A 259       0.318  -4.506  -7.535  1.00 92.36           H  
ATOM   4164  CA  ARG A 259       1.276  -6.253  -6.773  1.00 92.36           C  
ATOM   4165  HA  ARG A 259       2.221  -6.757  -6.977  1.00 92.36           H  
ATOM   4166  C   ARG A 259       0.183  -7.275  -7.077  1.00 92.36           C  
ATOM   4167  CB  ARG A 259       1.246  -5.867  -5.285  1.00 92.36           C  
ATOM   4168  HB2 ARG A 259       1.385  -6.773  -4.695  1.00 92.36           H  
ATOM   4169  HB3 ARG A 259       0.267  -5.462  -5.029  1.00 92.36           H  
ATOM   4170  O   ARG A 259      -0.865  -6.915  -7.611  1.00 92.36           O  
ATOM   4171  CG  ARG A 259       2.309  -4.861  -4.842  1.00 92.36           C  
ATOM   4172  HG2 ARG A 259       2.132  -3.895  -5.315  1.00 92.36           H  
ATOM   4173  HG3 ARG A 259       2.225  -4.735  -3.763  1.00 92.36           H  
ATOM   4174  CD  ARG A 259       3.718  -5.347  -5.179  1.00 92.36           C  
ATOM   4175  HD2 ARG A 259       3.814  -6.392  -4.883  1.00 92.36           H  
ATOM   4176  HD3 ARG A 259       3.873  -5.291  -6.257  1.00 92.36           H  
ATOM   4177  NE  ARG A 259       4.715  -4.506  -4.511  1.00 92.36           N  
ATOM   4178  HE  ARG A 259       4.504  -3.519  -4.506  1.00 92.36           H  
ATOM   4179  NH1 ARG A 259       6.115  -6.148  -3.716  1.00 92.36           N  
ATOM   4180 HH11 ARG A 259       6.877  -6.425  -3.115  1.00 92.36           H  
ATOM   4181 HH12 ARG A 259       5.377  -6.825  -3.851  1.00 92.36           H  
ATOM   4182  NH2 ARG A 259       6.592  -3.977  -3.400  1.00 92.36           N  
ATOM   4183 HH21 ARG A 259       7.396  -4.237  -2.847  1.00 92.36           H  
ATOM   4184 HH22 ARG A 259       6.267  -3.021  -3.449  1.00 92.36           H  
ATOM   4185  CZ  ARG A 259       5.805  -4.893  -3.889  1.00 92.36           C  
ATOM   4186  N   GLY A 260       0.456  -8.538  -6.752  1.00 91.55           N  
ATOM   4187  H   GLY A 260       1.311  -8.730  -6.249  1.00 91.55           H  
ATOM   4188  CA  GLY A 260      -0.474  -9.645  -6.992  1.00 91.55           C  
ATOM   4189  HA2 GLY A 260       0.073 -10.588  -7.007  1.00 91.55           H  
ATOM   4190  HA3 GLY A 260      -0.940  -9.520  -7.969  1.00 91.55           H  
ATOM   4191  C   GLY A 260      -1.581  -9.744  -5.939  1.00 91.55           C  
ATOM   4192  O   GLY A 260      -1.571  -9.029  -4.931  1.00 91.55           O  
ATOM   4193  N   TRP A 261      -2.516 -10.675  -6.144  1.00 97.55           N  
ATOM   4194  H   TRP A 261      -2.460 -11.198  -7.005  1.00 97.55           H  
ATOM   4195  CA  TRP A 261      -3.687 -10.873  -5.283  1.00 97.55           C  
ATOM   4196  HA  TRP A 261      -4.325  -9.990  -5.316  1.00 97.55           H  
ATOM   4197  C   TRP A 261      -3.300 -11.087  -3.828  1.00 97.55           C  
ATOM   4198  CB  TRP A 261      -4.517 -12.064  -5.767  1.00 97.55           C  
ATOM   4199  HB2 TRP A 261      -4.820 -11.888  -6.799  1.00 97.55           H  
ATOM   4200  HB3 TRP A 261      -3.910 -12.970  -5.752  1.00 97.55           H  
ATOM   4201  O   TRP A 261      -3.798 -10.392  -2.949  1.00 97.55           O  
ATOM   4202  CG  TRP A 261      -5.747 -12.275  -4.940  1.00 97.55           C  
ATOM   4203  CD1 TRP A 261      -5.888 -13.134  -3.903  1.00 97.55           C  
ATOM   4204  HD1 TRP A 261      -5.121 -13.798  -3.533  1.00 97.55           H  
ATOM   4205  CD2 TRP A 261      -7.011 -11.559  -5.034  1.00 97.55           C  
ATOM   4206  CE2 TRP A 261      -7.908 -12.079  -4.053  1.00 97.55           C  
ATOM   4207  CE3 TRP A 261      -7.502 -10.563  -5.900  1.00 97.55           C  
ATOM   4208  HE3 TRP A 261      -6.853 -10.152  -6.658  1.00 97.55           H  
ATOM   4209  NE1 TRP A 261      -7.152 -13.004  -3.359  1.00 97.55           N  
ATOM   4210  HE1 TRP A 261      -7.460 -13.525  -2.551  1.00 97.55           H  
ATOM   4211  CH2 TRP A 261      -9.710 -10.682  -4.862  1.00 97.55           C  
ATOM   4212  HH2 TRP A 261     -10.733 -10.339  -4.820  1.00 97.55           H  
ATOM   4213  CZ2 TRP A 261      -9.246 -11.663  -3.971  1.00 97.55           C  
ATOM   4214  HZ2 TRP A 261      -9.915 -12.089  -3.238  1.00 97.55           H  
ATOM   4215  CZ3 TRP A 261      -8.833 -10.127  -5.807  1.00 97.55           C  
ATOM   4216  HZ3 TRP A 261      -9.183  -9.363  -6.485  1.00 97.55           H  
ATOM   4217  N   LYS A 262      -2.371 -12.014  -3.572  1.00 92.66           N  
ATOM   4218  H   LYS A 262      -1.991 -12.514  -4.362  1.00 92.66           H  
ATOM   4219  CA  LYS A 262      -1.939 -12.359  -2.211  1.00 92.66           C  
ATOM   4220  HA  LYS A 262      -2.809 -12.686  -1.641  1.00 92.66           H  
ATOM   4221  C   LYS A 262      -1.373 -11.149  -1.461  1.00 92.66           C  
ATOM   4222  CB  LYS A 262      -0.930 -13.512  -2.286  1.00 92.66           C  
ATOM   4223  HB2 LYS A 262      -1.383 -14.348  -2.818  1.00 92.66           H  
ATOM   4224  HB3 LYS A 262      -0.046 -13.185  -2.834  1.00 92.66           H  
ATOM   4225  O   LYS A 262      -1.693 -10.948  -0.298  1.00 92.66           O  
ATOM   4226  CG  LYS A 262      -0.518 -13.978  -0.883  1.00 92.66           C  
ATOM   4227  HG2 LYS A 262      -0.050 -13.151  -0.348  1.00 92.66           H  
ATOM   4228  HG3 LYS A 262      -1.403 -14.296  -0.333  1.00 92.66           H  
ATOM   4229  CD  LYS A 262       0.485 -15.131  -0.950  1.00 92.66           C  
ATOM   4230  HD2 LYS A 262       0.019 -15.996  -1.422  1.00 92.66           H  
ATOM   4231  HD3 LYS A 262       1.354 -14.817  -1.528  1.00 92.66           H  
ATOM   4232  CE  LYS A 262       0.904 -15.468   0.483  1.00 92.66           C  
ATOM   4233  HE2 LYS A 262       1.250 -14.553   0.964  1.00 92.66           H  
ATOM   4234  HE3 LYS A 262       0.025 -15.795   1.038  1.00 92.66           H  
ATOM   4235  NZ  LYS A 262       1.967 -16.504   0.515  1.00 92.66           N  
ATOM   4236  HZ1 LYS A 262       2.784 -16.177   0.019  1.00 92.66           H  
ATOM   4237  HZ2 LYS A 262       1.640 -17.362   0.094  1.00 92.66           H  
ATOM   4238  HZ3 LYS A 262       2.231 -16.686   1.472  1.00 92.66           H  
ATOM   4239  N   GLU A 263      -0.576 -10.322  -2.131  1.00 95.07           N  
ATOM   4240  H   GLU A 263      -0.437 -10.481  -3.118  1.00 95.07           H  
ATOM   4241  CA  GLU A 263       0.010  -9.121  -1.526  1.00 95.07           C  
ATOM   4242  HA  GLU A 263       0.495  -9.378  -0.585  1.00 95.07           H  
ATOM   4243  C   GLU A 263      -1.063  -8.070  -1.211  1.00 95.07           C  
ATOM   4244  CB  GLU A 263       1.051  -8.523  -2.480  1.00 95.07           C  
ATOM   4245  HB2 GLU A 263       1.403  -7.574  -2.074  1.00 95.07           H  
ATOM   4246  HB3 GLU A 263       0.558  -8.330  -3.433  1.00 95.07           H  
ATOM   4247  O   GLU A 263      -1.051  -7.488  -0.131  1.00 95.07           O  
ATOM   4248  CG  GLU A 263       2.265  -9.427  -2.727  1.00 95.07           C  
ATOM   4249  HG2 GLU A 263       1.934 -10.402  -3.084  1.00 95.07           H  
ATOM   4250  HG3 GLU A 263       2.796  -9.571  -1.786  1.00 95.07           H  
ATOM   4251  CD  GLU A 263       3.195  -8.797  -3.774  1.00 95.07           C  
ATOM   4252  OE1 GLU A 263       4.199  -8.149  -3.373  1.00 95.07           O  
ATOM   4253  OE2 GLU A 263       2.913  -8.933  -4.987  1.00 95.07           O  
ATOM   4254  N   TYR A 264      -2.026  -7.849  -2.112  1.00 98.02           N  
ATOM   4255  H   TYR A 264      -1.996  -8.341  -2.994  1.00 98.02           H  
ATOM   4256  CA  TYR A 264      -3.162  -6.962  -1.840  1.00 98.02           C  
ATOM   4257  HA  TYR A 264      -2.782  -6.027  -1.429  1.00 98.02           H  
ATOM   4258  C   TYR A 264      -4.126  -7.522  -0.792  1.00 98.02           C  
ATOM   4259  CB  TYR A 264      -3.912  -6.649  -3.139  1.00 98.02           C  
ATOM   4260  HB2 TYR A 264      -4.965  -6.481  -2.912  1.00 98.02           H  
ATOM   4261  HB3 TYR A 264      -3.861  -7.498  -3.821  1.00 98.02           H  
ATOM   4262  O   TYR A 264      -4.767  -6.746  -0.087  1.00 98.02           O  
ATOM   4263  CG  TYR A 264      -3.389  -5.401  -3.811  1.00 98.02           C  
ATOM   4264  CD1 TYR A 264      -3.736  -4.146  -3.279  1.00 98.02           C  
ATOM   4265  HD1 TYR A 264      -4.392  -4.095  -2.423  1.00 98.02           H  
ATOM   4266  CD2 TYR A 264      -2.548  -5.484  -4.933  1.00 98.02           C  
ATOM   4267  HD2 TYR A 264      -2.291  -6.448  -5.347  1.00 98.02           H  
ATOM   4268  CE1 TYR A 264      -3.240  -2.968  -3.860  1.00 98.02           C  
ATOM   4269  HE1 TYR A 264      -3.496  -2.003  -3.448  1.00 98.02           H  
ATOM   4270  CE2 TYR A 264      -2.049  -4.306  -5.521  1.00 98.02           C  
ATOM   4271  HE2 TYR A 264      -1.432  -4.368  -6.405  1.00 98.02           H  
ATOM   4272  OH  TYR A 264      -1.935  -1.906  -5.547  1.00 98.02           O  
ATOM   4273  HH  TYR A 264      -1.292  -2.099  -6.233  1.00 98.02           H  
ATOM   4274  CZ  TYR A 264      -2.396  -3.048  -4.983  1.00 98.02           C  
ATOM   4275  N   ARG A 265      -4.222  -8.849  -0.668  1.00 97.56           N  
ATOM   4276  H   ARG A 265      -3.731  -9.413  -1.347  1.00 97.56           H  
ATOM   4277  CA  ARG A 265      -5.000  -9.542   0.361  1.00 97.56           C  
ATOM   4278  HA  ARG A 265      -6.022  -9.164   0.356  1.00 97.56           H  
ATOM   4279  C   ARG A 265      -4.422  -9.283   1.748  1.00 97.56           C  
ATOM   4280  CB  ARG A 265      -5.015 -11.050   0.053  1.00 97.56           C  
ATOM   4281  HB2 ARG A 265      -5.186 -11.216  -1.011  1.00 97.56           H  
ATOM   4282  HB3 ARG A 265      -4.063 -11.507   0.324  1.00 97.56           H  
ATOM   4283  O   ARG A 265      -5.125  -8.782   2.623  1.00 97.56           O  
ATOM   4284  CG  ARG A 265      -6.145 -11.734   0.808  1.00 97.56           C  
ATOM   4285  HG2 ARG A 265      -6.304 -11.273   1.783  1.00 97.56           H  
ATOM   4286  HG3 ARG A 265      -7.027 -11.599   0.182  1.00 97.56           H  
ATOM   4287  CD  ARG A 265      -5.967 -13.234   0.995  1.00 97.56           C  
ATOM   4288  HD2 ARG A 265      -5.736 -13.695   0.035  1.00 97.56           H  
ATOM   4289  HD3 ARG A 265      -6.921 -13.623   1.349  1.00 97.56           H  
ATOM   4290  NE  ARG A 265      -4.939 -13.562   1.994  1.00 97.56           N  
ATOM   4291  HE  ARG A 265      -4.373 -12.821   2.381  1.00 97.56           H  
ATOM   4292  NH1 ARG A 265      -5.251 -15.816   1.943  1.00 97.56           N  
ATOM   4293 HH11 ARG A 265      -5.150 -16.717   2.388  1.00 97.56           H  
ATOM   4294 HH12 ARG A 265      -6.030 -15.636   1.326  1.00 97.56           H  
ATOM   4295  NH2 ARG A 265      -3.801 -14.905   3.395  1.00 97.56           N  
ATOM   4296 HH21 ARG A 265      -3.564 -15.797   3.805  1.00 97.56           H  
ATOM   4297 HH22 ARG A 265      -3.290 -14.061   3.610  1.00 97.56           H  
ATOM   4298  CZ  ARG A 265      -4.669 -14.763   2.443  1.00 97.56           C  
ATOM   4299  N   ASP A 266      -3.139  -9.602   1.903  1.00 91.25           N  
ATOM   4300  H   ASP A 266      -2.663 -10.009   1.111  1.00 91.25           H  
ATOM   4301  CA  ASP A 266      -2.420  -9.586   3.180  1.00 91.25           C  
ATOM   4302  HA  ASP A 266      -3.078  -9.957   3.965  1.00 91.25           H  
ATOM   4303  C   ASP A 266      -1.988  -8.168   3.586  1.00 91.25           C  
ATOM   4304  CB  ASP A 266      -1.207 -10.537   3.074  1.00 91.25           C  
ATOM   4305  HB2 ASP A 266      -0.626 -10.459   3.993  1.00 91.25           H  
ATOM   4306  HB3 ASP A 266      -0.572 -10.214   2.250  1.00 91.25           H  
ATOM   4307  O   ASP A 266      -1.859  -7.864   4.772  1.00 91.25           O  
ATOM   4308  CG  ASP A 266      -1.582 -12.018   2.876  1.00 91.25           C  
ATOM   4309  OD1 ASP A 266      -2.735 -12.399   3.196  1.00 91.25           O  
ATOM   4310  OD2 ASP A 266      -0.721 -12.819   2.438  1.00 91.25           O  
ATOM   4311  N   GLY A 267      -1.817  -7.285   2.602  1.00 92.09           N  
ATOM   4312  H   GLY A 267      -1.863  -7.633   1.655  1.00 92.09           H  
ATOM   4313  CA  GLY A 267      -1.277  -5.949   2.782  1.00 92.09           C  
ATOM   4314  HA2 GLY A 267      -1.730  -5.287   2.045  1.00 92.09           H  
ATOM   4315  HA3 GLY A 267      -1.514  -5.573   3.776  1.00 92.09           H  
ATOM   4316  C   GLY A 267       0.235  -5.914   2.599  1.00 92.09           C  
ATOM   4317  O   GLY A 267       0.949  -6.911   2.699  1.00 92.09           O  
ATOM   4318  N   PHE A 268       0.731  -4.719   2.317  1.00 88.24           N  
ATOM   4319  H   PHE A 268       0.094  -3.936   2.284  1.00 88.24           H  
ATOM   4320  CA  PHE A 268       2.152  -4.443   2.202  1.00 88.24           C  
ATOM   4321  HA  PHE A 268       2.698  -5.144   2.834  1.00 88.24           H  
ATOM   4322  C   PHE A 268       2.414  -3.040   2.725  1.00 88.24           C  
ATOM   4323  CB  PHE A 268       2.635  -4.637   0.756  1.00 88.24           C  
ATOM   4324  HB2 PHE A 268       3.677  -4.324   0.689  1.00 88.24           H  
ATOM   4325  HB3 PHE A 268       2.608  -5.704   0.532  1.00 88.24           H  
ATOM   4326  O   PHE A 268       1.720  -2.082   2.378  1.00 88.24           O  
ATOM   4327  CG  PHE A 268       1.829  -3.908  -0.305  1.00 88.24           C  
ATOM   4328  CD1 PHE A 268       0.740  -4.553  -0.921  1.00 88.24           C  
ATOM   4329  HD1 PHE A 268       0.477  -5.558  -0.629  1.00 88.24           H  
ATOM   4330  CD2 PHE A 268       2.159  -2.591  -0.677  1.00 88.24           C  
ATOM   4331  HD2 PHE A 268       2.983  -2.084  -0.198  1.00 88.24           H  
ATOM   4332  CE1 PHE A 268      -0.014  -3.890  -1.905  1.00 88.24           C  
ATOM   4333  HE1 PHE A 268      -0.852  -4.388  -2.370  1.00 88.24           H  
ATOM   4334  CE2 PHE A 268       1.405  -1.927  -1.661  1.00 88.24           C  
ATOM   4335  HE2 PHE A 268       1.655  -0.916  -1.944  1.00 88.24           H  
ATOM   4336  CZ  PHE A 268       0.320  -2.577  -2.277  1.00 88.24           C  
ATOM   4337  HZ  PHE A 268      -0.264  -2.065  -3.027  1.00 88.24           H  
ATOM   4338  N   TRP A 269       3.422  -2.917   3.577  1.00 73.98           N  
ATOM   4339  H   TRP A 269       3.960  -3.730   3.841  1.00 73.98           H  
ATOM   4340  CA  TRP A 269       3.744  -1.666   4.240  1.00 73.98           C  
ATOM   4341  HA  TRP A 269       3.268  -0.844   3.704  1.00 73.98           H  
ATOM   4342  C   TRP A 269       5.235  -1.392   4.205  1.00 73.98           C  
ATOM   4343  CB  TRP A 269       3.214  -1.683   5.684  1.00 73.98           C  
ATOM   4344  HB2 TRP A 269       2.127  -1.757   5.653  1.00 73.98           H  
ATOM   4345  HB3 TRP A 269       3.457  -0.734   6.160  1.00 73.98           H  
ATOM   4346  O   TRP A 269       6.056  -2.289   4.382  1.00 73.98           O  
ATOM   4347  CG  TRP A 269       3.736  -2.800   6.542  1.00 73.98           C  
ATOM   4348  CD1 TRP A 269       4.912  -2.800   7.211  1.00 73.98           C  
ATOM   4349  HD1 TRP A 269       5.621  -1.986   7.198  1.00 73.98           H  
ATOM   4350  CD2 TRP A 269       3.160  -4.125   6.756  1.00 73.98           C  
ATOM   4351  CE2 TRP A 269       4.054  -4.879   7.576  1.00 73.98           C  
ATOM   4352  CE3 TRP A 269       1.990  -4.777   6.311  1.00 73.98           C  
ATOM   4353  HE3 TRP A 269       1.292  -4.248   5.678  1.00 73.98           H  
ATOM   4354  NE1 TRP A 269       5.104  -4.022   7.823  1.00 73.98           N  
ATOM   4355  HE1 TRP A 269       5.963  -4.284   8.285  1.00 73.98           H  
ATOM   4356  CH2 TRP A 269       2.623  -6.825   7.486  1.00 73.98           C  
ATOM   4357  HH2 TRP A 269       2.410  -7.853   7.741  1.00 73.98           H  
ATOM   4358  CZ2 TRP A 269       3.799  -6.208   7.943  1.00 73.98           C  
ATOM   4359  HZ2 TRP A 269       4.504  -6.757   8.550  1.00 73.98           H  
ATOM   4360  CZ3 TRP A 269       1.725  -6.112   6.671  1.00 73.98           C  
ATOM   4361  HZ3 TRP A 269       0.831  -6.598   6.307  1.00 73.98           H  
ATOM   4362  N   ASP A 270       5.568  -0.117   4.075  1.00 69.37           N  
ATOM   4363  H   ASP A 270       4.883   0.556   3.762  1.00 69.37           H  
ATOM   4364  CA  ASP A 270       6.815   0.407   4.598  1.00 69.37           C  
ATOM   4365  HA  ASP A 270       7.235  -0.302   5.312  1.00 69.37           H  
ATOM   4366  C   ASP A 270       6.498   1.697   5.358  1.00 69.37           C  
ATOM   4367  CB  ASP A 270       7.840   0.555   3.472  1.00 69.37           C  
ATOM   4368  HB2 ASP A 270       7.514   1.316   2.763  1.00 69.37           H  
ATOM   4369  HB3 ASP A 270       7.906  -0.391   2.934  1.00 69.37           H  
ATOM   4370  O   ASP A 270       6.398   2.783   4.786  1.00 69.37           O  
ATOM   4371  CG  ASP A 270       9.221   0.883   4.045  1.00 69.37           C  
ATOM   4372  OD1 ASP A 270       9.279   1.554   5.105  1.00 69.37           O  
ATOM   4373  OD2 ASP A 270      10.219   0.447   3.441  1.00 69.37           O  
ATOM   4374  N   PHE A 271       6.279   1.570   6.670  1.00 63.77           N  
ATOM   4375  H   PHE A 271       6.343   0.653   7.089  1.00 63.77           H  
ATOM   4376  CA  PHE A 271       5.966   2.718   7.523  1.00 63.77           C  
ATOM   4377  HA  PHE A 271       5.157   3.282   7.058  1.00 63.77           H  
ATOM   4378  C   PHE A 271       7.143   3.694   7.653  1.00 63.77           C  
ATOM   4379  CB  PHE A 271       5.493   2.248   8.907  1.00 63.77           C  
ATOM   4380  HB2 PHE A 271       6.272   1.631   9.355  1.00 63.77           H  
ATOM   4381  HB3 PHE A 271       5.370   3.124   9.543  1.00 63.77           H  
ATOM   4382  O   PHE A 271       6.903   4.868   7.922  1.00 63.77           O  
ATOM   4383  CG  PHE A 271       4.174   1.495   8.910  1.00 63.77           C  
ATOM   4384  CD1 PHE A 271       3.001   2.125   8.451  1.00 63.77           C  
ATOM   4385  HD1 PHE A 271       3.045   3.139   8.081  1.00 63.77           H  
ATOM   4386  CD2 PHE A 271       4.110   0.169   9.379  1.00 63.77           C  
ATOM   4387  HD2 PHE A 271       5.004  -0.327   9.728  1.00 63.77           H  
ATOM   4388  CE1 PHE A 271       1.774   1.438   8.459  1.00 63.77           C  
ATOM   4389  HE1 PHE A 271       0.880   1.918   8.089  1.00 63.77           H  
ATOM   4390  CE2 PHE A 271       2.883  -0.520   9.386  1.00 63.77           C  
ATOM   4391  HE2 PHE A 271       2.837  -1.545   9.722  1.00 63.77           H  
ATOM   4392  CZ  PHE A 271       1.715   0.115   8.930  1.00 63.77           C  
ATOM   4393  HZ  PHE A 271       0.777  -0.420   8.925  1.00 63.77           H  
ATOM   4394  N   ASN A 272       8.383   3.249   7.406  1.00 65.13           N  
ATOM   4395  H   ASN A 272       8.505   2.319   7.032  1.00 65.13           H  
ATOM   4396  CA  ASN A 272       9.546   4.138   7.375  1.00 65.13           C  
ATOM   4397  HA  ASN A 272       9.506   4.813   8.230  1.00 65.13           H  
ATOM   4398  C   ASN A 272       9.535   5.002   6.104  1.00 65.13           C  
ATOM   4399  CB  ASN A 272      10.839   3.306   7.459  1.00 65.13           C  
ATOM   4400  HB2 ASN A 272      10.907   2.644   6.596  1.00 65.13           H  
ATOM   4401  HB3 ASN A 272      11.693   3.982   7.421  1.00 65.13           H  
ATOM   4402  O   ASN A 272       9.933   6.164   6.131  1.00 65.13           O  
ATOM   4403  CG  ASN A 272      10.965   2.492   8.730  1.00 65.13           C  
ATOM   4404  ND2 ASN A 272      11.552   1.321   8.648  1.00 65.13           N  
ATOM   4405 HD21 ASN A 272      11.663   0.808   9.510  1.00 65.13           H  
ATOM   4406 HD22 ASN A 272      11.859   0.979   7.748  1.00 65.13           H  
ATOM   4407  OD1 ASN A 272      10.560   2.886   9.810  1.00 65.13           O  
ATOM   4408  N   ILE A 273       9.050   4.447   4.990  1.00 62.78           N  
ATOM   4409  H   ILE A 273       8.858   3.456   5.019  1.00 62.78           H  
ATOM   4410  CA  ILE A 273       8.866   5.154   3.715  1.00 62.78           C  
ATOM   4411  HA  ILE A 273       9.676   5.875   3.598  1.00 62.78           H  
ATOM   4412  C   ILE A 273       7.556   5.961   3.685  1.00 62.78           C  
ATOM   4413  CB  ILE A 273       8.963   4.128   2.568  1.00 62.78           C  
ATOM   4414  HB  ILE A 273       8.283   3.307   2.793  1.00 62.78           H  
ATOM   4415  O   ILE A 273       7.459   6.957   2.961  1.00 62.78           O  
ATOM   4416  CG1 ILE A 273      10.406   3.580   2.469  1.00 62.78           C  
ATOM   4417 HG12 ILE A 273      10.689   3.125   3.419  1.00 62.78           H  
ATOM   4418 HG13 ILE A 273      11.095   4.406   2.293  1.00 62.78           H  
ATOM   4419  CG2 ILE A 273       8.523   4.723   1.226  1.00 62.78           C  
ATOM   4420 HG21 ILE A 273       9.117   5.608   0.998  1.00 62.78           H  
ATOM   4421 HG22 ILE A 273       7.466   4.988   1.249  1.00 62.78           H  
ATOM   4422 HG23 ILE A 273       8.630   3.976   0.440  1.00 62.78           H  
ATOM   4423  CD1 ILE A 273      10.616   2.534   1.364  1.00 62.78           C  
ATOM   4424 HD11 ILE A 273      11.542   1.991   1.551  1.00 62.78           H  
ATOM   4425 HD12 ILE A 273       9.783   1.831   1.335  1.00 62.78           H  
ATOM   4426 HD13 ILE A 273      10.698   3.024   0.394  1.00 62.78           H  
ATOM   4427  N   GLY A 274       6.562   5.547   4.472  1.00 78.95           N  
ATOM   4428  H   GLY A 274       6.709   4.681   4.970  1.00 78.95           H  
ATOM   4429  CA  GLY A 274       5.260   6.196   4.606  1.00 78.95           C  
ATOM   4430  HA2 GLY A 274       5.399   7.277   4.625  1.00 78.95           H  
ATOM   4431  HA3 GLY A 274       4.825   5.890   5.558  1.00 78.95           H  
ATOM   4432  C   GLY A 274       4.258   5.855   3.499  1.00 78.95           C  
ATOM   4433  O   GLY A 274       3.241   6.537   3.393  1.00 78.95           O  
ATOM   4434  N   GLU A 275       4.515   4.828   2.684  1.00 88.24           N  
ATOM   4435  H   GLU A 275       5.328   4.263   2.883  1.00 88.24           H  
ATOM   4436  CA  GLU A 275       3.581   4.314   1.673  1.00 88.24           C  
ATOM   4437  HA  GLU A 275       2.669   4.910   1.683  1.00 88.24           H  
ATOM   4438  C   GLU A 275       3.193   2.872   1.991  1.00 88.24           C  
ATOM   4439  CB  GLU A 275       4.167   4.376   0.256  1.00 88.24           C  
ATOM   4440  HB2 GLU A 275       3.471   3.880  -0.421  1.00 88.24           H  
ATOM   4441  HB3 GLU A 275       5.119   3.846   0.239  1.00 88.24           H  
ATOM   4442  O   GLU A 275       4.038   2.050   2.349  1.00 88.24           O  
ATOM   4443  CG  GLU A 275       4.387   5.801  -0.244  1.00 88.24           C  
ATOM   4444  HG2 GLU A 275       5.218   6.255   0.296  1.00 88.24           H  
ATOM   4445  HG3 GLU A 275       3.484   6.374  -0.032  1.00 88.24           H  
ATOM   4446  CD  GLU A 275       4.658   5.855  -1.752  1.00 88.24           C  
ATOM   4447  OE1 GLU A 275       4.148   6.815  -2.377  1.00 88.24           O  
ATOM   4448  OE2 GLU A 275       5.345   4.976  -2.317  1.00 88.24           O  
ATOM   4449  N   PHE A 276       1.905   2.560   1.876  1.00 94.05           N  
ATOM   4450  H   PHE A 276       1.247   3.253   1.549  1.00 94.05           H  
ATOM   4451  CA  PHE A 276       1.399   1.231   2.203  1.00 94.05           C  
ATOM   4452  HA  PHE A 276       2.049   0.486   1.744  1.00 94.05           H  
ATOM   4453  C   PHE A 276      -0.016   1.003   1.670  1.00 94.05           C  
ATOM   4454  CB  PHE A 276       1.430   1.021   3.730  1.00 94.05           C  
ATOM   4455  HB2 PHE A 276       2.448   1.145   4.102  1.00 94.05           H  
ATOM   4456  HB3 PHE A 276       1.139  -0.007   3.949  1.00 94.05           H  
ATOM   4457  O   PHE A 276      -0.755   1.945   1.357  1.00 94.05           O  
ATOM   4458  CG  PHE A 276       0.534   1.940   4.521  1.00 94.05           C  
ATOM   4459  CD1 PHE A 276       1.000   3.202   4.936  1.00 94.05           C  
ATOM   4460  HD1 PHE A 276       2.004   3.516   4.691  1.00 94.05           H  
ATOM   4461  CD2 PHE A 276      -0.767   1.523   4.846  1.00 94.05           C  
ATOM   4462  HD2 PHE A 276      -1.121   0.550   4.539  1.00 94.05           H  
ATOM   4463  CE1 PHE A 276       0.152   4.054   5.660  1.00 94.05           C  
ATOM   4464  HE1 PHE A 276       0.500   5.028   5.969  1.00 94.05           H  
ATOM   4465  CE2 PHE A 276      -1.610   2.373   5.572  1.00 94.05           C  
ATOM   4466  HE2 PHE A 276      -2.608   2.046   5.821  1.00 94.05           H  
ATOM   4467  CZ  PHE A 276      -1.154   3.639   5.973  1.00 94.05           C  
ATOM   4468  HZ  PHE A 276      -1.815   4.293   6.520  1.00 94.05           H  
ATOM   4469  N   TYR A 277      -0.387  -0.272   1.628  1.00 97.70           N  
ATOM   4470  H   TYR A 277       0.299  -0.970   1.874  1.00 97.70           H  
ATOM   4471  CA  TYR A 277      -1.753  -0.747   1.491  1.00 97.70           C  
ATOM   4472  HA  TYR A 277      -2.441   0.096   1.562  1.00 97.70           H  
ATOM   4473  C   TYR A 277      -2.039  -1.722   2.637  1.00 97.70           C  
ATOM   4474  CB  TYR A 277      -1.928  -1.408   0.123  1.00 97.70           C  
ATOM   4475  HB2 TYR A 277      -1.427  -2.376   0.118  1.00 97.70           H  
ATOM   4476  HB3 TYR A 277      -1.452  -0.789  -0.637  1.00 97.70           H  
ATOM   4477  O   TYR A 277      -1.300  -2.686   2.830  1.00 97.70           O  
ATOM   4478  CG  TYR A 277      -3.381  -1.580  -0.249  1.00 97.70           C  
ATOM   4479  CD1 TYR A 277      -4.048  -2.793   0.006  1.00 97.70           C  
ATOM   4480  HD1 TYR A 277      -3.514  -3.631   0.429  1.00 97.70           H  
ATOM   4481  CD2 TYR A 277      -4.071  -0.499  -0.829  1.00 97.70           C  
ATOM   4482  HD2 TYR A 277      -3.548   0.428  -1.014  1.00 97.70           H  
ATOM   4483  CE1 TYR A 277      -5.413  -2.917  -0.320  1.00 97.70           C  
ATOM   4484  HE1 TYR A 277      -5.941  -3.843  -0.145  1.00 97.70           H  
ATOM   4485  CE2 TYR A 277      -5.429  -0.623  -1.167  1.00 97.70           C  
ATOM   4486  HE2 TYR A 277      -5.962   0.209  -1.602  1.00 97.70           H  
ATOM   4487  OH  TYR A 277      -7.401  -1.963  -1.271  1.00 97.70           O  
ATOM   4488  HH  TYR A 277      -7.772  -1.195  -1.711  1.00 97.70           H  
ATOM   4489  CZ  TYR A 277      -6.100  -1.838  -0.918  1.00 97.70           C  
ATOM   4490  N   LEU A 278      -3.090  -1.468   3.416  1.00 95.97           N  
ATOM   4491  H   LEU A 278      -3.660  -0.664   3.197  1.00 95.97           H  
ATOM   4492  CA  LEU A 278      -3.368  -2.193   4.662  1.00 95.97           C  
ATOM   4493  HA  LEU A 278      -2.473  -2.155   5.283  1.00 95.97           H  
ATOM   4494  C   LEU A 278      -3.695  -3.673   4.440  1.00 95.97           C  
ATOM   4495  CB  LEU A 278      -4.514  -1.468   5.385  1.00 95.97           C  
ATOM   4496  HB2 LEU A 278      -4.200  -0.433   5.516  1.00 95.97           H  
ATOM   4497  HB3 LEU A 278      -5.394  -1.499   4.743  1.00 95.97           H  
ATOM   4498  O   LEU A 278      -3.511  -4.475   5.348  1.00 95.97           O  
ATOM   4499  CG  LEU A 278      -4.902  -2.016   6.771  1.00 95.97           C  
ATOM   4500  HG  LEU A 278      -5.204  -3.060   6.690  1.00 95.97           H  
ATOM   4501  CD1 LEU A 278      -3.751  -1.897   7.770  1.00 95.97           C  
ATOM   4502 HD11 LEU A 278      -4.073  -2.256   8.748  1.00 95.97           H  
ATOM   4503 HD12 LEU A 278      -3.422  -0.862   7.855  1.00 95.97           H  
ATOM   4504 HD13 LEU A 278      -2.916  -2.522   7.453  1.00 95.97           H  
ATOM   4505  CD2 LEU A 278      -6.094  -1.229   7.317  1.00 95.97           C  
ATOM   4506 HD21 LEU A 278      -6.367  -1.619   8.298  1.00 95.97           H  
ATOM   4507 HD22 LEU A 278      -5.839  -0.173   7.411  1.00 95.97           H  
ATOM   4508 HD23 LEU A 278      -6.947  -1.342   6.648  1.00 95.97           H  
ATOM   4509  N   GLY A 279      -4.156  -4.029   3.244  1.00 97.77           N  
ATOM   4510  H   GLY A 279      -4.283  -3.302   2.555  1.00 97.77           H  
ATOM   4511  CA  GLY A 279      -4.582  -5.380   2.904  1.00 97.77           C  
ATOM   4512  HA2 GLY A 279      -4.165  -6.109   3.598  1.00 97.77           H  
ATOM   4513  HA3 GLY A 279      -4.208  -5.620   1.908  1.00 97.77           H  
ATOM   4514  C   GLY A 279      -6.097  -5.511   2.938  1.00 97.77           C  
ATOM   4515  O   GLY A 279      -6.749  -5.089   3.895  1.00 97.77           O  
ATOM   4516  N   ASN A 280      -6.666  -6.091   1.888  1.00 98.66           N  
ATOM   4517  H   ASN A 280      -6.067  -6.424   1.147  1.00 98.66           H  
ATOM   4518  CA  ASN A 280      -8.108  -6.245   1.741  1.00 98.66           C  
ATOM   4519  HA  ASN A 280      -8.584  -5.268   1.825  1.00 98.66           H  
ATOM   4520  C   ASN A 280      -8.709  -7.117   2.844  1.00 98.66           C  
ATOM   4521  CB  ASN A 280      -8.409  -6.821   0.353  1.00 98.66           C  
ATOM   4522  HB2 ASN A 280      -9.459  -7.112   0.333  1.00 98.66           H  
ATOM   4523  HB3 ASN A 280      -7.800  -7.706   0.172  1.00 98.66           H  
ATOM   4524  O   ASN A 280      -9.791  -6.810   3.328  1.00 98.66           O  
ATOM   4525  CG  ASN A 280      -8.223  -5.820  -0.764  1.00 98.66           C  
ATOM   4526  ND2 ASN A 280      -7.982  -6.277  -1.970  1.00 98.66           N  
ATOM   4527 HD21 ASN A 280      -7.928  -5.593  -2.711  1.00 98.66           H  
ATOM   4528 HD22 ASN A 280      -7.956  -7.272  -2.140  1.00 98.66           H  
ATOM   4529  OD1 ASN A 280      -8.320  -4.624  -0.573  1.00 98.66           O  
ATOM   4530  N   GLU A 281      -8.003  -8.139   3.326  1.00 97.41           N  
ATOM   4531  H   GLU A 281      -7.095  -8.358   2.941  1.00 97.41           H  
ATOM   4532  CA  GLU A 281      -8.523  -8.952   4.427  1.00 97.41           C  
ATOM   4533  HA  GLU A 281      -9.535  -9.261   4.167  1.00 97.41           H  
ATOM   4534  C   GLU A 281      -8.620  -8.140   5.728  1.00 97.41           C  
ATOM   4535  CB  GLU A 281      -7.638 -10.196   4.589  1.00 97.41           C  
ATOM   4536  HB2 GLU A 281      -6.680  -9.906   5.022  1.00 97.41           H  
ATOM   4537  HB3 GLU A 281      -7.443 -10.625   3.606  1.00 97.41           H  
ATOM   4538  O   GLU A 281      -9.603  -8.223   6.464  1.00 97.41           O  
ATOM   4539  CG  GLU A 281      -8.283 -11.276   5.466  1.00 97.41           C  
ATOM   4540  HG2 GLU A 281      -8.383 -10.888   6.480  1.00 97.41           H  
ATOM   4541  HG3 GLU A 281      -7.609 -12.131   5.507  1.00 97.41           H  
ATOM   4542  CD  GLU A 281      -9.655 -11.742   4.946  1.00 97.41           C  
ATOM   4543  OE1 GLU A 281     -10.454 -12.193   5.793  1.00 97.41           O  
ATOM   4544  OE2 GLU A 281      -9.910 -11.618   3.720  1.00 97.41           O  
ATOM   4545  N   ASN A 282      -7.646  -7.263   5.974  1.00 95.55           N  
ATOM   4546  H   ASN A 282      -6.888  -7.196   5.311  1.00 95.55           H  
ATOM   4547  CA  ASN A 282      -7.665  -6.359   7.122  1.00 95.55           C  
ATOM   4548  HA  ASN A 282      -7.876  -6.938   8.021  1.00 95.55           H  
ATOM   4549  C   ASN A 282      -8.784  -5.313   6.993  1.00 95.55           C  
ATOM   4550  CB  ASN A 282      -6.273  -5.723   7.268  1.00 95.55           C  
ATOM   4551  HB2 ASN A 282      -6.004  -5.216   6.341  1.00 95.55           H  
ATOM   4552  HB3 ASN A 282      -6.292  -4.987   8.072  1.00 95.55           H  
ATOM   4553  O   ASN A 282      -9.501  -5.053   7.959  1.00 95.55           O  
ATOM   4554  CG  ASN A 282      -5.207  -6.751   7.605  1.00 95.55           C  
ATOM   4555  ND2 ASN A 282      -4.032  -6.640   7.036  1.00 95.55           N  
ATOM   4556 HD21 ASN A 282      -3.838  -5.903   6.373  1.00 95.55           H  
ATOM   4557 HD22 ASN A 282      -3.372  -7.394   7.159  1.00 95.55           H  
ATOM   4558  OD1 ASN A 282      -5.423  -7.661   8.386  1.00 95.55           O  
ATOM   4559  N   ILE A 283      -8.983  -4.747   5.799  1.00 97.88           N  
ATOM   4560  H   ILE A 283      -8.363  -5.007   5.045  1.00 97.88           H  
ATOM   4561  CA  ILE A 283     -10.056  -3.777   5.530  1.00 97.88           C  
ATOM   4562  HA  ILE A 283     -10.008  -2.992   6.285  1.00 97.88           H  
ATOM   4563  C   ILE A 283     -11.442  -4.439   5.660  1.00 97.88           C  
ATOM   4564  CB  ILE A 283      -9.849  -3.121   4.145  1.00 97.88           C  
ATOM   4565  HB  ILE A 283      -9.823  -3.913   3.396  1.00 97.88           H  
ATOM   4566  O   ILE A 283     -12.353  -3.847   6.244  1.00 97.88           O  
ATOM   4567  CG1 ILE A 283      -8.521  -2.333   4.060  1.00 97.88           C  
ATOM   4568 HG12 ILE A 283      -7.722  -2.876   4.565  1.00 97.88           H  
ATOM   4569 HG13 ILE A 283      -8.631  -1.379   4.576  1.00 97.88           H  
ATOM   4570  CG2 ILE A 283     -11.007  -2.157   3.824  1.00 97.88           C  
ATOM   4571 HG21 ILE A 283     -11.960  -2.685   3.800  1.00 97.88           H  
ATOM   4572 HG22 ILE A 283     -11.055  -1.375   4.582  1.00 97.88           H  
ATOM   4573 HG23 ILE A 283     -10.862  -1.703   2.844  1.00 97.88           H  
ATOM   4574  CD1 ILE A 283      -8.064  -2.078   2.615  1.00 97.88           C  
ATOM   4575 HD11 ILE A 283      -7.990  -3.022   2.074  1.00 97.88           H  
ATOM   4576 HD12 ILE A 283      -8.760  -1.419   2.098  1.00 97.88           H  
ATOM   4577 HD13 ILE A 283      -7.079  -1.612   2.627  1.00 97.88           H  
ATOM   4578  N   PHE A 284     -11.608  -5.673   5.178  1.00 97.99           N  
ATOM   4579  H   PHE A 284     -10.843  -6.106   4.681  1.00 97.99           H  
ATOM   4580  CA  PHE A 284     -12.832  -6.462   5.341  1.00 97.99           C  
ATOM   4581  HA  PHE A 284     -13.677  -5.918   4.920  1.00 97.99           H  
ATOM   4582  C   PHE A 284     -13.139  -6.712   6.824  1.00 97.99           C  
ATOM   4583  CB  PHE A 284     -12.685  -7.790   4.581  1.00 97.99           C  
ATOM   4584  HB2 PHE A 284     -12.701  -7.597   3.509  1.00 97.99           H  
ATOM   4585  HB3 PHE A 284     -11.718  -8.234   4.818  1.00 97.99           H  
ATOM   4586  O   PHE A 284     -14.244  -6.429   7.293  1.00 97.99           O  
ATOM   4587  CG  PHE A 284     -13.769  -8.795   4.917  1.00 97.99           C  
ATOM   4588  CD1 PHE A 284     -13.463  -9.961   5.642  1.00 97.99           C  
ATOM   4589  HD1 PHE A 284     -12.444 -10.180   5.927  1.00 97.99           H  
ATOM   4590  CD2 PHE A 284     -15.103  -8.530   4.563  1.00 97.99           C  
ATOM   4591  HD2 PHE A 284     -15.335  -7.630   4.014  1.00 97.99           H  
ATOM   4592  CE1 PHE A 284     -14.488 -10.848   6.012  1.00 97.99           C  
ATOM   4593  HE1 PHE A 284     -14.238 -11.732   6.580  1.00 97.99           H  
ATOM   4594  CE2 PHE A 284     -16.130  -9.418   4.926  1.00 97.99           C  
ATOM   4595  HE2 PHE A 284     -17.151  -9.202   4.650  1.00 97.99           H  
ATOM   4596  CZ  PHE A 284     -15.822 -10.578   5.656  1.00 97.99           C  
ATOM   4597  HZ  PHE A 284     -16.607 -11.259   5.950  1.00 97.99           H  
ATOM   4598  N   ASN A 285     -12.149  -7.161   7.598  1.00 94.10           N  
ATOM   4599  H   ASN A 285     -11.280  -7.428   7.158  1.00 94.10           H  
ATOM   4600  CA  ASN A 285     -12.315  -7.417   9.030  1.00 94.10           C  
ATOM   4601  HA  ASN A 285     -13.147  -8.107   9.168  1.00 94.10           H  
ATOM   4602  C   ASN A 285     -12.674  -6.152   9.824  1.00 94.10           C  
ATOM   4603  CB  ASN A 285     -11.035  -8.087   9.555  1.00 94.10           C  
ATOM   4604  HB2 ASN A 285     -10.157  -7.543   9.206  1.00 94.10           H  
ATOM   4605  HB3 ASN A 285     -11.040  -8.077  10.645  1.00 94.10           H  
ATOM   4606  O   ASN A 285     -13.480  -6.220  10.752  1.00 94.10           O  
ATOM   4607  CG  ASN A 285     -10.956  -9.540   9.121  1.00 94.10           C  
ATOM   4608  ND2 ASN A 285      -9.790 -10.048   8.812  1.00 94.10           N  
ATOM   4609 HD21 ASN A 285      -9.857 -10.938   8.339  1.00 94.10           H  
ATOM   4610 HD22 ASN A 285      -9.014  -9.431   8.623  1.00 94.10           H  
ATOM   4611  OD1 ASN A 285     -11.948 -10.244   9.075  1.00 94.10           O  
ATOM   4612  N   LEU A 286     -12.135  -4.992   9.433  1.00 93.82           N  
ATOM   4613  H   LEU A 286     -11.438  -5.012   8.703  1.00 93.82           H  
ATOM   4614  CA  LEU A 286     -12.512  -3.705  10.020  1.00 93.82           C  
ATOM   4615  HA  LEU A 286     -12.486  -3.788  11.107  1.00 93.82           H  
ATOM   4616  C   LEU A 286     -13.955  -3.320   9.657  1.00 93.82           C  
ATOM   4617  CB  LEU A 286     -11.507  -2.627   9.569  1.00 93.82           C  
ATOM   4618  HB2 LEU A 286     -11.409  -2.677   8.484  1.00 93.82           H  
ATOM   4619  HB3 LEU A 286     -11.910  -1.645   9.816  1.00 93.82           H  
ATOM   4620  O   LEU A 286     -14.739  -2.967  10.530  1.00 93.82           O  
ATOM   4621  CG  LEU A 286     -10.110  -2.758  10.206  1.00 93.82           C  
ATOM   4622  HG  LEU A 286      -9.753  -3.785  10.131  1.00 93.82           H  
ATOM   4623  CD1 LEU A 286      -9.121  -1.844   9.481  1.00 93.82           C  
ATOM   4624 HD11 LEU A 286      -9.451  -0.807   9.542  1.00 93.82           H  
ATOM   4625 HD12 LEU A 286      -9.052  -2.145   8.435  1.00 93.82           H  
ATOM   4626 HD13 LEU A 286      -8.135  -1.939   9.936  1.00 93.82           H  
ATOM   4627  CD2 LEU A 286     -10.114  -2.365  11.685  1.00 93.82           C  
ATOM   4628 HD21 LEU A 286     -10.491  -1.349  11.803  1.00 93.82           H  
ATOM   4629 HD22 LEU A 286     -10.747  -3.049  12.251  1.00 93.82           H  
ATOM   4630 HD23 LEU A 286      -9.102  -2.423  12.084  1.00 93.82           H  
ATOM   4631  N   THR A 287     -14.329  -3.408   8.380  1.00 95.96           N  
ATOM   4632  H   THR A 287     -13.653  -3.756   7.715  1.00 95.96           H  
ATOM   4633  CA  THR A 287     -15.598  -2.848   7.873  1.00 95.96           C  
ATOM   4634  HA  THR A 287     -15.842  -1.973   8.476  1.00 95.96           H  
ATOM   4635  C   THR A 287     -16.811  -3.778   7.997  1.00 95.96           C  
ATOM   4636  CB  THR A 287     -15.449  -2.353   6.430  1.00 95.96           C  
ATOM   4637  HB  THR A 287     -16.417  -1.983   6.090  1.00 95.96           H  
ATOM   4638  O   THR A 287     -17.956  -3.324   7.904  1.00 95.96           O  
ATOM   4639  CG2 THR A 287     -14.442  -1.212   6.306  1.00 95.96           C  
ATOM   4640 HG21 THR A 287     -14.343  -0.942   5.255  1.00 95.96           H  
ATOM   4641 HG22 THR A 287     -14.806  -0.348   6.862  1.00 95.96           H  
ATOM   4642 HG23 THR A 287     -13.467  -1.504   6.695  1.00 95.96           H  
ATOM   4643  OG1 THR A 287     -15.035  -3.379   5.557  1.00 95.96           O  
ATOM   4644  HG1 THR A 287     -14.120  -3.582   5.767  1.00 95.96           H  
ATOM   4645  N   SER A 288     -16.595  -5.070   8.249  1.00 92.49           N  
ATOM   4646  H   SER A 288     -15.640  -5.401   8.240  1.00 92.49           H  
ATOM   4647  CA  SER A 288     -17.663  -6.064   8.423  1.00 92.49           C  
ATOM   4648  HA  SER A 288     -18.351  -5.982   7.581  1.00 92.49           H  
ATOM   4649  C   SER A 288     -18.484  -5.842   9.699  1.00 92.49           C  
ATOM   4650  CB  SER A 288     -17.085  -7.485   8.399  1.00 92.49           C  
ATOM   4651  HB2 SER A 288     -17.864  -8.198   8.668  1.00 92.49           H  
ATOM   4652  HB3 SER A 288     -16.734  -7.715   7.393  1.00 92.49           H  
ATOM   4653  O   SER A 288     -19.709  -5.950   9.655  1.00 92.49           O  
ATOM   4654  OG  SER A 288     -16.004  -7.606   9.300  1.00 92.49           O  
ATOM   4655  HG  SER A 288     -15.207  -7.409   8.802  1.00 92.49           H  
ATOM   4656  N   ASN A 289     -17.838  -5.449  10.801  1.00 85.47           N  
ATOM   4657  H   ASN A 289     -16.832  -5.382  10.741  1.00 85.47           H  
ATOM   4658  CA  ASN A 289     -18.455  -5.360  12.132  1.00 85.47           C  
ATOM   4659  HA  ASN A 289     -19.344  -5.990  12.140  1.00 85.47           H  
ATOM   4660  C   ASN A 289     -18.951  -3.958  12.527  1.00 85.47           C  
ATOM   4661  CB  ASN A 289     -17.477  -5.940  13.164  1.00 85.47           C  
ATOM   4662  HB2 ASN A 289     -16.528  -5.406  13.110  1.00 85.47           H  
ATOM   4663  HB3 ASN A 289     -17.881  -5.814  14.168  1.00 85.47           H  
ATOM   4664  O   ASN A 289     -19.360  -3.752  13.667  1.00 85.47           O  
ATOM   4665  CG  ASN A 289     -17.261  -7.424  12.953  1.00 85.47           C  
ATOM   4666  ND2 ASN A 289     -16.030  -7.869  12.898  1.00 85.47           N  
ATOM   4667 HD21 ASN A 289     -15.934  -8.831  12.609  1.00 85.47           H  
ATOM   4668 HD22 ASN A 289     -15.261  -7.219  12.813  1.00 85.47           H  
ATOM   4669  OD1 ASN A 289     -18.193  -8.198  12.822  1.00 85.47           O  
ATOM   4670  N   GLY A 290     -18.937  -2.993  11.609  1.00 88.85           N  
ATOM   4671  H   GLY A 290     -18.598  -3.211  10.683  1.00 88.85           H  
ATOM   4672  CA  GLY A 290     -19.328  -1.616  11.904  1.00 88.85           C  
ATOM   4673  HA2 GLY A 290     -18.467  -1.079  12.302  1.00 88.85           H  
ATOM   4674  HA3 GLY A 290     -20.107  -1.602  12.667  1.00 88.85           H  
ATOM   4675  C   GLY A 290     -19.846  -0.875  10.683  1.00 88.85           C  
ATOM   4676  O   GLY A 290     -19.983  -1.440   9.596  1.00 88.85           O  
ATOM   4677  N   GLN A 291     -20.162   0.401  10.862  1.00 95.42           N  
ATOM   4678  H   GLN A 291     -19.980   0.814  11.766  1.00 95.42           H  
ATOM   4679  CA  GLN A 291     -20.430   1.325   9.764  1.00 95.42           C  
ATOM   4680  HA  GLN A 291     -20.438   0.793   8.813  1.00 95.42           H  
ATOM   4681  C   GLN A 291     -19.288   2.327   9.715  1.00 95.42           C  
ATOM   4682  CB  GLN A 291     -21.786   2.020   9.945  1.00 95.42           C  
ATOM   4683  HB2 GLN A 291     -21.791   2.554  10.895  1.00 95.42           H  
ATOM   4684  HB3 GLN A 291     -21.917   2.746   9.143  1.00 95.42           H  
ATOM   4685  O   GLN A 291     -18.869   2.822  10.756  1.00 95.42           O  
ATOM   4686  CG  GLN A 291     -22.971   1.042   9.919  1.00 95.42           C  
ATOM   4687  HG2 GLN A 291     -23.886   1.602  10.111  1.00 95.42           H  
ATOM   4688  HG3 GLN A 291     -22.858   0.315  10.723  1.00 95.42           H  
ATOM   4689  CD  GLN A 291     -23.137   0.305   8.592  1.00 95.42           C  
ATOM   4690  NE2 GLN A 291     -23.823  -0.818   8.581  1.00 95.42           N  
ATOM   4691 HE21 GLN A 291     -24.110  -1.125   7.663  1.00 95.42           H  
ATOM   4692 HE22 GLN A 291     -24.301  -1.108   9.422  1.00 95.42           H  
ATOM   4693  OE1 GLN A 291     -22.675   0.697   7.535  1.00 95.42           O  
ATOM   4694  N   TYR A 292     -18.773   2.602   8.521  1.00 98.00           N  
ATOM   4695  H   TYR A 292     -19.186   2.194   7.694  1.00 98.00           H  
ATOM   4696  CA  TYR A 292     -17.603   3.452   8.337  1.00 98.00           C  
ATOM   4697  HA  TYR A 292     -17.386   3.986   9.262  1.00 98.00           H  
ATOM   4698  C   TYR A 292     -17.867   4.485   7.254  1.00 98.00           C  
ATOM   4699  CB  TYR A 292     -16.378   2.599   7.977  1.00 98.00           C  
ATOM   4700  HB2 TYR A 292     -15.596   3.266   7.613  1.00 98.00           H  
ATOM   4701  HB3 TYR A 292     -16.630   1.926   7.158  1.00 98.00           H  
ATOM   4702  O   TYR A 292     -18.343   4.134   6.180  1.00 98.00           O  
ATOM   4703  CG  TYR A 292     -15.825   1.793   9.136  1.00 98.00           C  
ATOM   4704  CD1 TYR A 292     -14.734   2.286   9.878  1.00 98.00           C  
ATOM   4705  HD1 TYR A 292     -14.278   3.226   9.604  1.00 98.00           H  
ATOM   4706  CD2 TYR A 292     -16.416   0.565   9.490  1.00 98.00           C  
ATOM   4707  HD2 TYR A 292     -17.246   0.176   8.918  1.00 98.00           H  
ATOM   4708  CE1 TYR A 292     -14.245   1.570  10.986  1.00 98.00           C  
ATOM   4709  HE1 TYR A 292     -13.415   1.952  11.562  1.00 98.00           H  
ATOM   4710  CE2 TYR A 292     -15.935  -0.148  10.603  1.00 98.00           C  
ATOM   4711  HE2 TYR A 292     -16.384  -1.085  10.899  1.00 98.00           H  
ATOM   4712  OH  TYR A 292     -14.404  -0.341  12.432  1.00 98.00           O  
ATOM   4713  HH  TYR A 292     -13.750   0.138  12.947  1.00 98.00           H  
ATOM   4714  CZ  TYR A 292     -14.852   0.350  11.354  1.00 98.00           C  
ATOM   4715  N   ASN A 293     -17.492   5.734   7.511  1.00 98.21           N  
ATOM   4716  H   ASN A 293     -17.091   5.920   8.418  1.00 98.21           H  
ATOM   4717  CA  ASN A 293     -17.302   6.735   6.470  1.00 98.21           C  
ATOM   4718  HA  ASN A 293     -18.096   6.653   5.728  1.00 98.21           H  
ATOM   4719  C   ASN A 293     -15.955   6.495   5.779  1.00 98.21           C  
ATOM   4720  CB  ASN A 293     -17.343   8.136   7.096  1.00 98.21           C  
ATOM   4721  HB2 ASN A 293     -16.630   8.189   7.918  1.00 98.21           H  
ATOM   4722  HB3 ASN A 293     -17.055   8.871   6.343  1.00 98.21           H  
ATOM   4723  O   ASN A 293     -14.975   6.155   6.447  1.00 98.21           O  
ATOM   4724  CG  ASN A 293     -18.726   8.515   7.578  1.00 98.21           C  
ATOM   4725  ND2 ASN A 293     -18.855   8.979   8.798  1.00 98.21           N  
ATOM   4726 HD21 ASN A 293     -19.807   9.157   9.086  1.00 98.21           H  
ATOM   4727 HD22 ASN A 293     -18.102   8.885   9.465  1.00 98.21           H  
ATOM   4728  OD1 ASN A 293     -19.702   8.428   6.861  1.00 98.21           O  
ATOM   4729  N   LEU A 294     -15.884   6.744   4.472  1.00 98.78           N  
ATOM   4730  H   LEU A 294     -16.724   7.061   4.009  1.00 98.78           H  
ATOM   4731  CA  LEU A 294     -14.625   6.814   3.725  1.00 98.78           C  
ATOM   4732  HA  LEU A 294     -13.817   6.405   4.330  1.00 98.78           H  
ATOM   4733  C   LEU A 294     -14.290   8.272   3.428  1.00 98.78           C  
ATOM   4734  CB  LEU A 294     -14.725   5.958   2.451  1.00 98.78           C  
ATOM   4735  HB2 LEU A 294     -15.712   6.110   2.014  1.00 98.78           H  
ATOM   4736  HB3 LEU A 294     -14.635   4.916   2.760  1.00 98.78           H  
ATOM   4737  O   LEU A 294     -15.143   9.033   2.976  1.00 98.78           O  
ATOM   4738  CG  LEU A 294     -13.667   6.208   1.362  1.00 98.78           C  
ATOM   4739  HG  LEU A 294     -13.598   7.272   1.134  1.00 98.78           H  
ATOM   4740  CD1 LEU A 294     -12.294   5.684   1.776  1.00 98.78           C  
ATOM   4741 HD11 LEU A 294     -11.581   5.850   0.968  1.00 98.78           H  
ATOM   4742 HD12 LEU A 294     -11.941   6.214   2.660  1.00 98.78           H  
ATOM   4743 HD13 LEU A 294     -12.362   4.618   1.990  1.00 98.78           H  
ATOM   4744  CD2 LEU A 294     -14.053   5.489   0.075  1.00 98.78           C  
ATOM   4745 HD21 LEU A 294     -14.018   4.410   0.227  1.00 98.78           H  
ATOM   4746 HD22 LEU A 294     -15.057   5.779  -0.233  1.00 98.78           H  
ATOM   4747 HD23 LEU A 294     -13.353   5.756  -0.717  1.00 98.78           H  
ATOM   4748  N   ARG A 295     -13.023   8.634   3.612  1.00 98.73           N  
ATOM   4749  H   ARG A 295     -12.398   7.958   4.027  1.00 98.73           H  
ATOM   4750  CA  ARG A 295     -12.434   9.883   3.136  1.00 98.73           C  
ATOM   4751  HA  ARG A 295     -13.159  10.402   2.509  1.00 98.73           H  
ATOM   4752  C   ARG A 295     -11.214   9.575   2.273  1.00 98.73           C  
ATOM   4753  CB  ARG A 295     -12.113  10.775   4.341  1.00 98.73           C  
ATOM   4754  HB2 ARG A 295     -13.035  10.967   4.891  1.00 98.73           H  
ATOM   4755  HB3 ARG A 295     -11.420  10.255   5.002  1.00 98.73           H  
ATOM   4756  O   ARG A 295     -10.376   8.755   2.644  1.00 98.73           O  
ATOM   4757  CG  ARG A 295     -11.497  12.110   3.916  1.00 98.73           C  
ATOM   4758  HG2 ARG A 295     -10.539  11.930   3.429  1.00 98.73           H  
ATOM   4759  HG3 ARG A 295     -12.158  12.614   3.210  1.00 98.73           H  
ATOM   4760  CD  ARG A 295     -11.262  13.016   5.126  1.00 98.73           C  
ATOM   4761  HD2 ARG A 295     -10.650  12.487   5.856  1.00 98.73           H  
ATOM   4762  HD3 ARG A 295     -12.210  13.269   5.601  1.00 98.73           H  
ATOM   4763  NE  ARG A 295     -10.552  14.223   4.692  1.00 98.73           N  
ATOM   4764  HE  ARG A 295      -9.624  14.092   4.316  1.00 98.73           H  
ATOM   4765  NH1 ARG A 295     -12.257  15.796   4.663  1.00 98.73           N  
ATOM   4766 HH11 ARG A 295     -12.566  16.704   4.349  1.00 98.73           H  
ATOM   4767 HH12 ARG A 295     -12.936  15.157   5.054  1.00 98.73           H  
ATOM   4768  NH2 ARG A 295     -10.213  16.291   3.925  1.00 98.73           N  
ATOM   4769 HH21 ARG A 295      -9.393  15.879   3.502  1.00 98.73           H  
ATOM   4770 HH22 ARG A 295     -10.543  17.192   3.610  1.00 98.73           H  
ATOM   4771  CZ  ARG A 295     -11.023  15.428   4.450  1.00 98.73           C  
ATOM   4772  N   ILE A 296     -11.116  10.251   1.137  1.00 98.88           N  
ATOM   4773  H   ILE A 296     -11.865  10.886   0.901  1.00 98.88           H  
ATOM   4774  CA  ILE A 296      -9.976  10.207   0.228  1.00 98.88           C  
ATOM   4775  HA  ILE A 296      -9.230   9.529   0.642  1.00 98.88           H  
ATOM   4776  C   ILE A 296      -9.394  11.614   0.147  1.00 98.88           C  
ATOM   4777  CB  ILE A 296     -10.374   9.673  -1.165  1.00 98.88           C  
ATOM   4778  HB  ILE A 296     -11.074  10.377  -1.614  1.00 98.88           H  
ATOM   4779  O   ILE A 296     -10.081  12.517  -0.322  1.00 98.88           O  
ATOM   4780  CG1 ILE A 296     -11.074   8.297  -1.065  1.00 98.88           C  
ATOM   4781 HG12 ILE A 296     -10.405   7.580  -0.590  1.00 98.88           H  
ATOM   4782 HG13 ILE A 296     -11.964   8.391  -0.443  1.00 98.88           H  
ATOM   4783  CG2 ILE A 296      -9.128   9.595  -2.067  1.00 98.88           C  
ATOM   4784 HG21 ILE A 296      -8.598  10.548  -2.078  1.00 98.88           H  
ATOM   4785 HG22 ILE A 296      -8.446   8.827  -1.701  1.00 98.88           H  
ATOM   4786 HG23 ILE A 296      -9.421   9.379  -3.094  1.00 98.88           H  
ATOM   4787  CD1 ILE A 296     -11.535   7.739  -2.416  1.00 98.88           C  
ATOM   4788 HD11 ILE A 296     -10.677   7.488  -3.041  1.00 98.88           H  
ATOM   4789 HD12 ILE A 296     -12.116   6.830  -2.259  1.00 98.88           H  
ATOM   4790 HD13 ILE A 296     -12.161   8.472  -2.924  1.00 98.88           H  
ATOM   4791  N   ASP A 297      -8.148  11.793   0.575  1.00 98.80           N  
ATOM   4792  H   ASP A 297      -7.627  10.976   0.861  1.00 98.80           H  
ATOM   4793  CA  ASP A 297      -7.423  13.061   0.445  1.00 98.80           C  
ATOM   4794  HA  ASP A 297      -8.131  13.866   0.249  1.00 98.80           H  
ATOM   4795  C   ASP A 297      -6.461  13.000  -0.739  1.00 98.80           C  
ATOM   4796  CB  ASP A 297      -6.674  13.413   1.736  1.00 98.80           C  
ATOM   4797  HB2 ASP A 297      -6.083  12.555   2.056  1.00 98.80           H  
ATOM   4798  HB3 ASP A 297      -5.990  14.236   1.528  1.00 98.80           H  
ATOM   4799  O   ASP A 297      -5.767  12.003  -0.941  1.00 98.80           O  
ATOM   4800  CG  ASP A 297      -7.598  13.853   2.871  1.00 98.80           C  
ATOM   4801  OD1 ASP A 297      -8.715  14.352   2.631  1.00 98.80           O  
ATOM   4802  OD2 ASP A 297      -7.205  13.724   4.045  1.00 98.80           O  
ATOM   4803  N   LEU A 298      -6.415  14.074  -1.526  1.00 98.74           N  
ATOM   4804  H   LEU A 298      -7.001  14.860  -1.282  1.00 98.74           H  
ATOM   4805  CA  LEU A 298      -5.685  14.155  -2.789  1.00 98.74           C  
ATOM   4806  HA  LEU A 298      -4.977  13.329  -2.850  1.00 98.74           H  
ATOM   4807  C   LEU A 298      -4.903  15.471  -2.861  1.00 98.74           C  
ATOM   4808  CB  LEU A 298      -6.687  14.045  -3.959  1.00 98.74           C  
ATOM   4809  HB2 LEU A 298      -6.159  14.185  -4.902  1.00 98.74           H  
ATOM   4810  HB3 LEU A 298      -7.401  14.863  -3.856  1.00 98.74           H  
ATOM   4811  O   LEU A 298      -5.395  16.509  -2.422  1.00 98.74           O  
ATOM   4812  CG  LEU A 298      -7.473  12.719  -4.015  1.00 98.74           C  
ATOM   4813  HG  LEU A 298      -7.839  12.460  -3.021  1.00 98.74           H  
ATOM   4814  CD1 LEU A 298      -8.694  12.848  -4.917  1.00 98.74           C  
ATOM   4815 HD11 LEU A 298      -9.256  11.914  -4.909  1.00 98.74           H  
ATOM   4816 HD12 LEU A 298      -9.340  13.635  -4.528  1.00 98.74           H  
ATOM   4817 HD13 LEU A 298      -8.395  13.087  -5.937  1.00 98.74           H  
ATOM   4818  CD2 LEU A 298      -6.617  11.573  -4.545  1.00 98.74           C  
ATOM   4819 HD21 LEU A 298      -6.283  11.790  -5.559  1.00 98.74           H  
ATOM   4820 HD22 LEU A 298      -5.764  11.445  -3.879  1.00 98.74           H  
ATOM   4821 HD23 LEU A 298      -7.199  10.651  -4.540  1.00 98.74           H  
ATOM   4822  N   LYS A 299      -3.713  15.463  -3.476  1.00 98.51           N  
ATOM   4823  H   LYS A 299      -3.348  14.572  -3.783  1.00 98.51           H  
ATOM   4824  CA  LYS A 299      -3.036  16.706  -3.897  1.00 98.51           C  
ATOM   4825  HA  LYS A 299      -3.710  17.537  -3.686  1.00 98.51           H  
ATOM   4826  C   LYS A 299      -2.797  16.728  -5.396  1.00 98.51           C  
ATOM   4827  CB  LYS A 299      -1.736  16.998  -3.133  1.00 98.51           C  
ATOM   4828  HB2 LYS A 299      -1.323  17.930  -3.517  1.00 98.51           H  
ATOM   4829  HB3 LYS A 299      -1.002  16.216  -3.330  1.00 98.51           H  
ATOM   4830  O   LYS A 299      -2.255  15.781  -5.962  1.00 98.51           O  
ATOM   4831  CG  LYS A 299      -1.974  17.171  -1.626  1.00 98.51           C  
ATOM   4832  HG2 LYS A 299      -2.679  17.989  -1.477  1.00 98.51           H  
ATOM   4833  HG3 LYS A 299      -2.408  16.263  -1.209  1.00 98.51           H  
ATOM   4834  CD  LYS A 299      -0.670  17.488  -0.883  1.00 98.51           C  
ATOM   4835  HD2 LYS A 299       0.017  16.649  -0.986  1.00 98.51           H  
ATOM   4836  HD3 LYS A 299      -0.220  18.385  -1.309  1.00 98.51           H  
ATOM   4837  CE  LYS A 299      -0.995  17.724   0.596  1.00 98.51           C  
ATOM   4838  HE2 LYS A 299      -1.500  16.840   0.984  1.00 98.51           H  
ATOM   4839  HE3 LYS A 299      -1.699  18.554   0.666  1.00 98.51           H  
ATOM   4840  NZ  LYS A 299       0.221  18.011   1.399  1.00 98.51           N  
ATOM   4841  HZ1 LYS A 299      -0.042  18.168   2.362  1.00 98.51           H  
ATOM   4842  HZ2 LYS A 299       0.858  17.228   1.367  1.00 98.51           H  
ATOM   4843  HZ3 LYS A 299       0.682  18.842   1.059  1.00 98.51           H  
ATOM   4844  N   TYR A 300      -3.162  17.829  -6.042  1.00 97.97           N  
ATOM   4845  H   TYR A 300      -3.575  18.578  -5.504  1.00 97.97           H  
ATOM   4846  CA  TYR A 300      -2.960  18.028  -7.473  1.00 97.97           C  
ATOM   4847  HA  TYR A 300      -2.134  17.398  -7.805  1.00 97.97           H  
ATOM   4848  C   TYR A 300      -2.593  19.481  -7.764  1.00 97.97           C  
ATOM   4849  CB  TYR A 300      -4.221  17.607  -8.237  1.00 97.97           C  
ATOM   4850  HB2 TYR A 300      -5.059  18.227  -7.917  1.00 97.97           H  
ATOM   4851  HB3 TYR A 300      -4.463  16.576  -7.980  1.00 97.97           H  
ATOM   4852  O   TYR A 300      -3.274  20.398  -7.308  1.00 97.97           O  
ATOM   4853  CG  TYR A 300      -4.061  17.706  -9.740  1.00 97.97           C  
ATOM   4854  CD1 TYR A 300      -4.807  18.646 -10.478  1.00 97.97           C  
ATOM   4855  HD1 TYR A 300      -5.527  19.277  -9.976  1.00 97.97           H  
ATOM   4856  CD2 TYR A 300      -3.147  16.864 -10.399  1.00 97.97           C  
ATOM   4857  HD2 TYR A 300      -2.578  16.133  -9.843  1.00 97.97           H  
ATOM   4858  CE1 TYR A 300      -4.641  18.738 -11.874  1.00 97.97           C  
ATOM   4859  HE1 TYR A 300      -5.255  19.416 -12.449  1.00 97.97           H  
ATOM   4860  CE2 TYR A 300      -2.971  16.960 -11.789  1.00 97.97           C  
ATOM   4861  HE2 TYR A 300      -2.261  16.307 -12.276  1.00 97.97           H  
ATOM   4862  OH  TYR A 300      -3.529  17.986 -13.875  1.00 97.97           O  
ATOM   4863  HH  TYR A 300      -2.950  17.279 -14.168  1.00 97.97           H  
ATOM   4864  CZ  TYR A 300      -3.719  17.896 -12.531  1.00 97.97           C  
ATOM   4865  N   LYS A 301      -1.507  19.697  -8.522  1.00 94.44           N  
ATOM   4866  H   LYS A 301      -1.024  18.888  -8.886  1.00 94.44           H  
ATOM   4867  CA  LYS A 301      -0.981  21.038  -8.853  1.00 94.44           C  
ATOM   4868  HA  LYS A 301       0.046  20.934  -9.203  1.00 94.44           H  
ATOM   4869  C   LYS A 301      -0.898  21.961  -7.622  1.00 94.44           C  
ATOM   4870  CB  LYS A 301      -1.807  21.660  -9.997  1.00 94.44           C  
ATOM   4871  HB2 LYS A 301      -2.859  21.688  -9.710  1.00 94.44           H  
ATOM   4872  HB3 LYS A 301      -1.473  22.686 -10.150  1.00 94.44           H  
ATOM   4873  O   LYS A 301      -1.398  23.079  -7.651  1.00 94.44           O  
ATOM   4874  CG  LYS A 301      -1.657  20.920 -11.331  1.00 94.44           C  
ATOM   4875  HG2 LYS A 301      -0.609  20.940 -11.631  1.00 94.44           H  
ATOM   4876  HG3 LYS A 301      -1.977  19.884 -11.224  1.00 94.44           H  
ATOM   4877  CD  LYS A 301      -2.509  21.613 -12.401  1.00 94.44           C  
ATOM   4878  HD2 LYS A 301      -2.272  22.677 -12.423  1.00 94.44           H  
ATOM   4879  HD3 LYS A 301      -3.562  21.490 -12.146  1.00 94.44           H  
ATOM   4880  CE  LYS A 301      -2.225  21.005 -13.777  1.00 94.44           C  
ATOM   4881  HE2 LYS A 301      -2.353  19.924 -13.709  1.00 94.44           H  
ATOM   4882  HE3 LYS A 301      -1.184  21.201 -14.034  1.00 94.44           H  
ATOM   4883  NZ  LYS A 301      -3.127  21.561 -14.814  1.00 94.44           N  
ATOM   4884  HZ1 LYS A 301      -2.914  21.160 -15.716  1.00 94.44           H  
ATOM   4885  HZ2 LYS A 301      -4.087  21.339 -14.590  1.00 94.44           H  
ATOM   4886  HZ3 LYS A 301      -3.030  22.565 -14.872  1.00 94.44           H  
ATOM   4887  N   ASN A 302      -0.297  21.460  -6.539  1.00 91.26           N  
ATOM   4888  H   ASN A 302       0.117  20.543  -6.628  1.00 91.26           H  
ATOM   4889  CA  ASN A 302      -0.127  22.130  -5.237  1.00 91.26           C  
ATOM   4890  HA  ASN A 302       0.391  21.422  -4.591  1.00 91.26           H  
ATOM   4891  C   ASN A 302      -1.411  22.463  -4.454  1.00 91.26           C  
ATOM   4892  CB  ASN A 302       0.811  23.345  -5.382  1.00 91.26           C  
ATOM   4893  HB2 ASN A 302       0.370  24.076  -6.060  1.00 91.26           H  
ATOM   4894  HB3 ASN A 302       0.928  23.828  -4.412  1.00 91.26           H  
ATOM   4895  O   ASN A 302      -1.312  22.990  -3.349  1.00 91.26           O  
ATOM   4896  CG  ASN A 302       2.195  22.971  -5.866  1.00 91.26           C  
ATOM   4897  ND2 ASN A 302       2.923  23.907  -6.424  1.00 91.26           N  
ATOM   4898 HD21 ASN A 302       2.581  24.856  -6.476  1.00 91.26           H  
ATOM   4899 HD22 ASN A 302       3.863  23.650  -6.691  1.00 91.26           H  
ATOM   4900  OD1 ASN A 302       2.638  21.839  -5.759  1.00 91.26           O  
ATOM   4901  N   ASN A 303      -2.592  22.103  -4.957  1.00 97.81           N  
ATOM   4902  H   ASN A 303      -2.632  21.662  -5.864  1.00 97.81           H  
ATOM   4903  CA  ASN A 303      -3.850  22.236  -4.225  1.00 97.81           C  
ATOM   4904  HA  ASN A 303      -3.736  22.989  -3.446  1.00 97.81           H  
ATOM   4905  C   ASN A 303      -4.214  20.915  -3.544  1.00 97.81           C  
ATOM   4906  CB  ASN A 303      -4.941  22.732  -5.177  1.00 97.81           C  
ATOM   4907  HB2 ASN A 303      -5.053  22.030  -6.004  1.00 97.81           H  
ATOM   4908  HB3 ASN A 303      -5.892  22.799  -4.648  1.00 97.81           H  
ATOM   4909  O   ASN A 303      -3.903  19.839  -4.065  1.00 97.81           O  
ATOM   4910  CG  ASN A 303      -4.608  24.104  -5.719  1.00 97.81           C  
ATOM   4911  ND2 ASN A 303      -4.369  24.222  -7.003  1.00 97.81           N  
ATOM   4912 HD21 ASN A 303      -4.293  23.395  -7.579  1.00 97.81           H  
ATOM   4913 HD22 ASN A 303      -4.069  25.139  -7.300  1.00 97.81           H  
ATOM   4914  OD1 ASN A 303      -4.507  25.076  -4.997  1.00 97.81           O  
ATOM   4915  N   SER A 304      -4.862  21.006  -2.384  1.00 98.38           N  
ATOM   4916  H   SER A 304      -5.202  21.913  -2.097  1.00 98.38           H  
ATOM   4917  CA  SER A 304      -5.374  19.850  -1.642  1.00 98.38           C  
ATOM   4918  HA  SER A 304      -4.915  18.937  -2.022  1.00 98.38           H  
ATOM   4919  C   SER A 304      -6.882  19.743  -1.847  1.00 98.38           C  
ATOM   4920  CB  SER A 304      -5.036  19.945  -0.151  1.00 98.38           C  
ATOM   4921  HB2 SER A 304      -5.368  19.036   0.350  1.00 98.38           H  
ATOM   4922  HB3 SER A 304      -5.552  20.798   0.289  1.00 98.38           H  
ATOM   4923  O   SER A 304      -7.567  20.759  -1.818  1.00 98.38           O  
ATOM   4924  OG  SER A 304      -3.633  20.095   0.024  1.00 98.38           O  
ATOM   4925  HG  SER A 304      -3.413  20.968  -0.308  1.00 98.38           H  
ATOM   4926  N   PHE A 305      -7.367  18.523  -2.046  1.00 98.75           N  
ATOM   4927  H   PHE A 305      -6.729  17.741  -2.020  1.00 98.75           H  
ATOM   4928  CA  PHE A 305      -8.772  18.197  -2.274  1.00 98.75           C  
ATOM   4929  HA  PHE A 305      -9.409  19.031  -1.980  1.00 98.75           H  
ATOM   4930  C   PHE A 305      -9.155  16.974  -1.446  1.00 98.75           C  
ATOM   4931  CB  PHE A 305      -9.008  17.883  -3.757  1.00 98.75           C  
ATOM   4932  HB2 PHE A 305     -10.072  17.688  -3.892  1.00 98.75           H  
ATOM   4933  HB3 PHE A 305      -8.469  16.972  -4.020  1.00 98.75           H  
ATOM   4934  O   PHE A 305      -8.288  16.185  -1.055  1.00 98.75           O  
ATOM   4935  CG  PHE A 305      -8.612  18.978  -4.719  1.00 98.75           C  
ATOM   4936  CD1 PHE A 305      -9.539  19.979  -5.055  1.00 98.75           C  
ATOM   4937  HD1 PHE A 305     -10.525  19.973  -4.614  1.00 98.75           H  
ATOM   4938  CD2 PHE A 305      -7.320  18.996  -5.277  1.00 98.75           C
[truncated: 134,226 more chars]
