# Supplementary material for: Nuclear genome of Bulinus truncatus, an intermediate host of the carcinogenic human blood fluke Schistosoma haematobium
Source: Nat Commun. 2022 Feb 21;13:977. doi: 10.1038/s41467-022-28634-9 (PMC8861042; doi:10.1038/s41467-022-28634-9)
Supplement: Supplementary file 6 — Supplementary Data 3 [file 41467_2022_28634_MOESM6_ESM.zip › Supplementary_Data_3/btru_002568-t1.mature.pep.pdb]

ATOM      1  N   THR A   1     -16.663   9.287  -4.423  1.00 48.63           N  
ATOM      2  H   THR A   1     -16.831   8.881  -5.333  1.00 48.63           H  
ATOM      3  H2  THR A   1     -17.110  10.191  -4.374  1.00 48.63           H  
ATOM      4  H3  THR A   1     -17.034   8.698  -3.691  1.00 48.63           H  
ATOM      5  CA  THR A   1     -15.219   9.499  -4.218  1.00 48.63           C  
ATOM      6  HA  THR A   1     -14.676   8.554  -4.256  1.00 48.63           H  
ATOM      7  C   THR A   1     -15.028  10.094  -2.846  1.00 48.63           C  
ATOM      8  CB  THR A   1     -14.652  10.441  -5.278  1.00 48.63           C  
ATOM      9  HB  THR A   1     -13.703  10.860  -4.942  1.00 48.63           H  
ATOM     10  O   THR A   1     -15.846  10.923  -2.458  1.00 48.63           O  
ATOM     11  CG2 THR A   1     -14.445   9.691  -6.594  1.00 48.63           C  
ATOM     12 HG21 THR A   1     -15.383   9.277  -6.963  1.00 48.63           H  
ATOM     13 HG22 THR A   1     -14.043  10.370  -7.345  1.00 48.63           H  
ATOM     14 HG23 THR A   1     -13.727   8.884  -6.444  1.00 48.63           H  
ATOM     15  OG1 THR A   1     -15.573  11.474  -5.545  1.00 48.63           O  
ATOM     16  HG1 THR A   1     -15.166  12.304  -5.285  1.00 48.63           H  
ATOM     17  N   ALA A   2     -14.023   9.637  -2.100  1.00 56.09           N  
ATOM     18  H   ALA A   2     -13.388   8.933  -2.448  1.00 56.09           H  
ATOM     19  CA  ALA A   2     -13.734  10.173  -0.774  1.00 56.09           C  
ATOM     20  HA  ALA A   2     -14.631  10.106  -0.158  1.00 56.09           H  
ATOM     21  C   ALA A   2     -13.313  11.653  -0.872  1.00 56.09           C  
ATOM     22  CB  ALA A   2     -12.650   9.298  -0.130  1.00 56.09           C  
ATOM     23  HB1 ALA A   2     -11.740   9.324  -0.730  1.00 56.09           H  
ATOM     24  HB2 ALA A   2     -12.995   8.267  -0.059  1.00 56.09           H  
ATOM     25  HB3 ALA A   2     -12.417   9.663   0.870  1.00 56.09           H  
ATOM     26  O   ALA A   2     -12.475  12.016  -1.701  1.00 56.09           O  
ATOM     27  N   GLU A   3     -13.889  12.520  -0.038  1.00 59.77           N  
ATOM     28  H   GLU A   3     -14.586  12.186   0.613  1.00 59.77           H  
ATOM     29  CA  GLU A   3     -13.310  13.839   0.216  1.00 59.77           C  
ATOM     30  HA  GLU A   3     -12.852  14.218  -0.698  1.00 59.77           H  
ATOM     31  C   GLU A   3     -12.202  13.655   1.258  1.00 59.77           C  
ATOM     32  CB  GLU A   3     -14.377  14.863   0.661  1.00 59.77           C  
ATOM     33  HB2 GLU A   3     -14.965  14.448   1.480  1.00 59.77           H  
ATOM     34  HB3 GLU A   3     -13.865  15.757   1.017  1.00 59.77           H  
ATOM     35  O   GLU A   3     -12.427  13.078   2.314  1.00 59.77           O  
ATOM     36  CG  GLU A   3     -15.304  15.272  -0.499  1.00 59.77           C  
ATOM     37  HG2 GLU A   3     -15.861  14.396  -0.830  1.00 59.77           H  
ATOM     38  HG3 GLU A   3     -14.679  15.598  -1.331  1.00 59.77           H  
ATOM     39  CD  GLU A   3     -16.301  16.394  -0.145  1.00 59.77           C  
ATOM     40  OE1 GLU A   3     -16.543  17.245  -1.026  1.00 59.77           O  
ATOM     41  OE2 GLU A   3     -16.832  16.411   0.992  1.00 59.77           O  
ATOM     42  N   PHE A   4     -10.982  14.105   0.976  1.00 62.70           N  
ATOM     43  H   PHE A   4     -10.790  14.479   0.058  1.00 62.70           H  
ATOM     44  CA  PHE A   4      -9.921  14.161   1.984  1.00 62.70           C  
ATOM     45  HA  PHE A   4      -9.966  13.279   2.622  1.00 62.70           H  
ATOM     46  C   PHE A   4     -10.182  15.396   2.860  1.00 62.70           C  
ATOM     47  CB  PHE A   4      -8.545  14.171   1.293  1.00 62.70           C  
ATOM     48  HB2 PHE A   4      -7.776  14.258   2.060  1.00 62.70           H  
ATOM     49  HB3 PHE A   4      -8.467  15.055   0.660  1.00 62.70           H  
ATOM     50  O   PHE A   4      -9.648  16.468   2.582  1.00 62.70           O  
ATOM     51  CG  PHE A   4      -8.247  12.942   0.449  1.00 62.70           C  
ATOM     52  CD1 PHE A   4      -7.650  11.811   1.036  1.00 62.70           C  
ATOM     53  HD1 PHE A   4      -7.415  11.802   2.090  1.00 62.70           H  
ATOM     54  CD2 PHE A   4      -8.556  12.926  -0.926  1.00 62.70           C  
ATOM     55  HD2 PHE A   4      -9.031  13.780  -1.385  1.00 62.70           H  
ATOM     56  CE1 PHE A   4      -7.336  10.689   0.250  1.00 62.70           C  
ATOM     57  HE1 PHE A   4      -6.858   9.833   0.702  1.00 62.70           H  
ATOM     58  CE2 PHE A   4      -8.259  11.793  -1.708  1.00 62.70           C  
ATOM     59  HE2 PHE A   4      -8.511  11.760  -2.757  1.00 62.70           H  
ATOM     60  CZ  PHE A   4      -7.638  10.679  -1.120  1.00 62.70           C  
ATOM     61  HZ  PHE A   4      -7.399   9.808  -1.713  1.00 62.70           H  
ATOM     62  N   LYS A   5     -11.121  15.297   3.812  1.00 55.27           N  
ATOM     63  H   LYS A   5     -11.599  14.414   3.920  1.00 55.27           H  
ATOM     64  CA  LYS A   5     -11.441  16.391   4.748  1.00 55.27           C  
ATOM     65  HA  LYS A   5     -11.385  17.333   4.202  1.00 55.27           H  
ATOM     66  C   LYS A   5     -10.403  16.512   5.862  1.00 55.27           C  
ATOM     67  CB  LYS A   5     -12.858  16.248   5.325  1.00 55.27           C  
ATOM     68  HB2 LYS A   5     -12.983  16.950   6.150  1.00 55.27           H  
ATOM     69  HB3 LYS A   5     -13.008  15.238   5.705  1.00 55.27           H  
ATOM     70  O   LYS A   5      -9.685  15.557   6.148  1.00 55.27           O  
ATOM     71  CG  LYS A   5     -13.902  16.573   4.258  1.00 55.27           C  
ATOM     72  HG2 LYS A   5     -13.652  17.526   3.792  1.00 55.27           H  
ATOM     73  HG3 LYS A   5     -13.871  15.791   3.499  1.00 55.27           H  
ATOM     74  CD  LYS A   5     -15.318  16.661   4.839  1.00 55.27           C  
ATOM     75  HD2 LYS A   5     -15.389  17.467   5.569  1.00 55.27           H  
ATOM     76  HD3 LYS A   5     -15.590  15.706   5.288  1.00 55.27           H  
ATOM     77  CE  LYS A   5     -16.184  16.951   3.623  1.00 55.27           C  
ATOM     78  HE2 LYS A   5     -15.958  17.941   3.225  1.00 55.27           H  
ATOM     79  HE3 LYS A   5     -15.875  16.233   2.864  1.00 55.27           H  
ATOM     80  NZ  LYS A   5     -17.636  16.783   3.819  1.00 55.27           N  
ATOM     81  HZ1 LYS A   5     -17.830  15.873   4.213  1.00 55.27           H  
ATOM     82  HZ2 LYS A   5     -18.031  17.526   4.378  1.00 55.27           H  
ATOM     83  HZ3 LYS A   5     -18.024  16.790   2.887  1.00 55.27           H  
ATOM     84  N   ASP A   6     -10.372  17.706   6.455  1.00 54.81           N  
ATOM     85  H   ASP A   6     -11.013  18.405   6.107  1.00 54.81           H  
ATOM     86  CA  ASP A   6      -9.404  18.191   7.441  1.00 54.81           C  
ATOM     87  HA  ASP A   6      -8.497  18.460   6.899  1.00 54.81           H  
ATOM     88  C   ASP A   6      -9.012  17.167   8.520  1.00 54.81           C  
ATOM     89  CB  ASP A   6      -9.951  19.472   8.099  1.00 54.81           C  
ATOM     90  HB2 ASP A   6     -10.928  19.263   8.535  1.00 54.81           H  
ATOM     91  HB3 ASP A   6      -9.280  19.765   8.907  1.00 54.81           H  
ATOM     92  O   ASP A   6      -9.856  16.490   9.109  1.00 54.81           O  
ATOM     93  CG  ASP A   6     -10.052  20.643   7.118  1.00 54.81           C  
ATOM     94  OD1 ASP A   6      -9.080  20.838   6.359  1.00 54.81           O  
ATOM     95  OD2 ASP A   6     -11.112  21.307   7.116  1.00 54.81           O  
ATOM     96  N   ASN A   7      -7.701  17.127   8.792  1.00 56.33           N  
ATOM     97  H   ASN A   7      -7.142  17.765   8.245  1.00 56.33           H  
ATOM     98  CA  ASN A   7      -6.926  16.144   9.567  1.00 56.33           C  
ATOM     99  HA  ASN A   7      -7.142  15.155   9.163  1.00 56.33           H  
ATOM    100  C   ASN A   7      -7.238  16.071  11.078  1.00 56.33           C  
ATOM    101  CB  ASN A   7      -5.426  16.445   9.342  1.00 56.33           C  
ATOM    102  HB2 ASN A   7      -4.822  15.756   9.931  1.00 56.33           H  
ATOM    103  HB3 ASN A   7      -5.206  17.458   9.679  1.00 56.33           H  
ATOM    104  O   ASN A   7      -6.350  15.801  11.892  1.00 56.33           O  
ATOM    105  CG  ASN A   7      -4.963  16.273   7.909  1.00 56.33           C  
ATOM    106  ND2 ASN A   7      -3.974  17.028   7.490  1.00 56.33           N  
ATOM    107 HD21 ASN A   7      -3.663  16.863   6.543  1.00 56.33           H  
ATOM    108 HD22 ASN A   7      -3.478  17.640   8.122  1.00 56.33           H  
ATOM    109  OD1 ASN A   7      -5.480  15.474   7.150  1.00 56.33           O  
ATOM    110  N   VAL A   8      -8.471  16.326  11.512  1.00 69.67           N  
ATOM    111  H   VAL A   8      -9.199  16.472  10.827  1.00 69.67           H  
ATOM    112  CA  VAL A   8      -8.811  16.179  12.930  1.00 69.67           C  
ATOM    113  HA  VAL A   8      -7.984  16.584  13.515  1.00 69.67           H  
ATOM    114  C   VAL A   8      -8.925  14.697  13.255  1.00 69.67           C  
ATOM    115  CB  VAL A   8     -10.054  16.970  13.351  1.00 69.67           C  
ATOM    116  HB  VAL A   8     -10.934  16.597  12.828  1.00 69.67           H  
ATOM    117  O   VAL A   8      -9.927  14.048  12.956  1.00 69.67           O  
ATOM    118  CG1 VAL A   8     -10.267  16.840  14.869  1.00 69.67           C  
ATOM    119 HG11 VAL A   8     -11.125  17.442  15.167  1.00 69.67           H  
ATOM    120 HG12 VAL A   8      -9.381  17.183  15.403  1.00 69.67           H  
ATOM    121 HG13 VAL A   8     -10.470  15.802  15.132  1.00 69.67           H  
ATOM    122  CG2 VAL A   8      -9.875  18.460  13.032  1.00 69.67           C  
ATOM    123 HG21 VAL A   8     -10.743  19.021  13.379  1.00 69.67           H  
ATOM    124 HG22 VAL A   8      -8.975  18.847  13.510  1.00 69.67           H  
ATOM    125 HG23 VAL A   8      -9.793  18.602  11.954  1.00 69.67           H  
ATOM    126  N   CYS A   9      -7.881  14.178  13.896  1.00 78.16           N  
ATOM    127  H   CYS A   9      -7.045  14.741  13.963  1.00 78.16           H  
ATOM    128  CA  CYS A   9      -7.827  12.791  14.317  1.00 78.16           C  
ATOM    129  HA  CYS A   9      -7.882  12.189  13.410  1.00 78.16           H  
ATOM    130  C   CYS A   9      -8.996  12.463  15.268  1.00 78.16           C  
ATOM    131  CB  CYS A   9      -6.475  12.517  14.974  1.00 78.16           C  
ATOM    132  HB2 CYS A   9      -5.695  12.992  14.379  1.00 78.16           H  
ATOM    133  HB3 CYS A   9      -6.457  12.965  15.967  1.00 78.16           H  
ATOM    134  O   CYS A   9      -9.132  13.107  16.319  1.00 78.16           O  
ATOM    135  SG  CYS A   9      -6.050  10.766  15.114  1.00 78.16           S  
ATOM    136  N   PRO A  10      -9.854  11.484  14.933  1.00 80.74           N  
ATOM    137  CA  PRO A  10     -10.979  11.107  15.778  1.00 80.74           C  
ATOM    138  HA  PRO A  10     -11.636  11.970  15.878  1.00 80.74           H  
ATOM    139  C   PRO A  10     -10.506  10.642  17.161  1.00 80.74           C  
ATOM    140  CB  PRO A  10     -11.719   9.999  15.018  1.00 80.74           C  
ATOM    141  HB2 PRO A  10     -11.363   9.018  15.331  1.00 80.74           H  
ATOM    142  HB3 PRO A  10     -12.799  10.069  15.149  1.00 80.74           H  
ATOM    143  O   PRO A  10      -9.677   9.743  17.278  1.00 80.74           O  
ATOM    144  CG  PRO A  10     -11.316  10.233  13.563  1.00 80.74           C  
ATOM    145  HG2 PRO A  10     -11.969  10.981  13.113  1.00 80.74           H  
ATOM    146  HG3 PRO A  10     -11.314   9.310  12.984  1.00 80.74           H  
ATOM    147  CD  PRO A  10      -9.904  10.779  13.664  1.00 80.74           C  
ATOM    148  HD2 PRO A  10      -9.184   9.961  13.669  1.00 80.74           H  
ATOM    149  HD3 PRO A  10      -9.720  11.439  12.816  1.00 80.74           H  
ATOM    150  N   LYS A  11     -11.061  11.227  18.231  1.00 73.99           N  
ATOM    151  H   LYS A  11     -11.670  12.015  18.064  1.00 73.99           H  
ATOM    152  CA  LYS A  11     -10.698  10.863  19.617  1.00 73.99           C  
ATOM    153  HA  LYS A  11      -9.618  10.728  19.669  1.00 73.99           H  
ATOM    154  C   LYS A  11     -11.294   9.531  20.074  1.00 73.99           C  
ATOM    155  CB  LYS A  11     -11.109  11.976  20.593  1.00 73.99           C  
ATOM    156  HB2 LYS A  11     -10.949  11.617  21.610  1.00 73.99           H  
ATOM    157  HB3 LYS A  11     -12.169  12.198  20.472  1.00 73.99           H  
ATOM    158  O   LYS A  11     -10.798   8.930  21.022  1.00 73.99           O  
ATOM    159  CG  LYS A  11     -10.282  13.253  20.399  1.00 73.99           C  
ATOM    160  HG2 LYS A  11     -10.493  13.682  19.419  1.00 73.99           H  
ATOM    161  HG3 LYS A  11      -9.223  13.003  20.454  1.00 73.99           H  
ATOM    162  CD  LYS A  11     -10.611  14.281  21.489  1.00 73.99           C  
ATOM    163  HD2 LYS A  11     -10.414  13.842  22.467  1.00 73.99           H  
ATOM    164  HD3 LYS A  11     -11.664  14.557  21.420  1.00 73.99           H  
ATOM    165  CE  LYS A  11      -9.732  15.521  21.294  1.00 73.99           C  
ATOM    166  HE2 LYS A  11      -8.688  15.205  21.300  1.00 73.99           H  
ATOM    167  HE3 LYS A  11      -9.937  15.943  20.309  1.00 73.99           H  
ATOM    168  NZ  LYS A  11      -9.961  16.538  22.351  1.00 73.99           N  
ATOM    169  HZ1 LYS A  11     -10.919  16.859  22.335  1.00 73.99           H  
ATOM    170  HZ2 LYS A  11      -9.752  16.152  23.261  1.00 73.99           H  
ATOM    171  HZ3 LYS A  11      -9.355  17.331  22.199  1.00 73.99           H  
ATOM    172  N   GLN A  12     -12.391   9.102  19.454  1.00 74.33           N  
ATOM    173  H   GLN A  12     -12.688   9.586  18.618  1.00 74.33           H  
ATOM    174  CA  GLN A  12     -13.072   7.869  19.823  1.00 74.33           C  
ATOM    175  HA  GLN A  12     -12.990   7.737  20.901  1.00 74.33           H  
ATOM    176  C   GLN A  12     -12.394   6.680  19.142  1.00 74.33           C  
ATOM    177  CB  GLN A  12     -14.564   7.984  19.482  1.00 74.33           C  
ATOM    178  HB2 GLN A  12     -14.950   8.902  19.925  1.00 74.33           H  
ATOM    179  HB3 GLN A  12     -14.696   8.036  18.402  1.00 74.33           H  
ATOM    180  O   GLN A  12     -12.327   6.628  17.915  1.00 74.33           O  
ATOM    181  CG  GLN A  12     -15.363   6.798  20.043  1.00 74.33           C  
ATOM    182  HG2 GLN A  12     -15.138   6.687  21.104  1.00 74.33           H  
ATOM    183  HG3 GLN A  12     -15.062   5.881  19.536  1.00 74.33           H  
ATOM    184  CD  GLN A  12     -16.872   6.965  19.892  1.00 74.33           C  
ATOM    185  NE2 GLN A  12     -17.647   6.072  20.465  1.00 74.33           N  
ATOM    186 HE21 GLN A  12     -17.238   5.257  20.899  1.00 74.33           H  
ATOM    187 HE22 GLN A  12     -18.638   6.169  20.296  1.00 74.33           H  
ATOM    188  OE1 GLN A  12     -17.391   7.892  19.292  1.00 74.33           O  
ATOM    189  N   GLN A  13     -11.918   5.732  19.949  1.00 80.23           N  
ATOM    190  H   GLN A  13     -11.996   5.853  20.949  1.00 80.23           H  
ATOM    191  CA  GLN A  13     -11.331   4.485  19.471  1.00 80.23           C  
ATOM    192  HA  GLN A  13     -10.982   4.638  18.450  1.00 80.23           H  
ATOM    193  C   GLN A  13     -12.367   3.363  19.441  1.00 80.23           C  
ATOM    194  CB  GLN A  13     -10.112   4.091  20.314  1.00 80.23           C  
ATOM    195  HB2 GLN A  13      -9.841   3.062  20.077  1.00 80.23           H  
ATOM    196  HB3 GLN A  13     -10.362   4.148  21.373  1.00 80.23           H  
ATOM    197  O   GLN A  13     -13.167   3.204  20.366  1.00 80.23           O  
ATOM    198  CG  GLN A  13      -8.904   4.986  20.004  1.00 80.23           C  
ATOM    199  HG2 GLN A  13      -8.695   4.935  18.935  1.00 80.23           H  
ATOM    200  HG3 GLN A  13      -9.134   6.021  20.258  1.00 80.23           H  
ATOM    201  CD  GLN A  13      -7.650   4.568  20.764  1.00 80.23           C  
ATOM    202  NE2 GLN A  13      -6.485   4.962  20.301  1.00 80.23           N  
ATOM    203 HE21 GLN A  13      -6.423   5.492  19.443  1.00 80.23           H  
ATOM    204 HE22 GLN A  13      -5.674   4.673  20.830  1.00 80.23           H  
ATOM    205  OE1 GLN A  13      -7.680   3.902  21.786  1.00 80.23           O  
ATOM    206  N   PHE A  14     -12.317   2.570  18.379  1.00 87.26           N  
ATOM    207  H   PHE A  14     -11.644   2.795  17.661  1.00 87.26           H  
ATOM    208  CA  PHE A  14     -13.127   1.372  18.189  1.00 87.26           C  
ATOM    209  HA  PHE A  14     -13.790   1.239  19.043  1.00 87.26           H  
ATOM    210  C   PHE A  14     -12.221   0.137  18.113  1.00 87.26           C  
ATOM    211  CB  PHE A  14     -13.992   1.550  16.935  1.00 87.26           C  
ATOM    212  HB2 PHE A  14     -14.530   0.624  16.732  1.00 87.26           H  
ATOM    213  HB3 PHE A  14     -13.335   1.740  16.087  1.00 87.26           H  
ATOM    214  O   PHE A  14     -11.004   0.254  17.990  1.00 87.26           O  
ATOM    215  CG  PHE A  14     -14.989   2.690  17.008  1.00 87.26           C  
ATOM    216  CD1 PHE A  14     -16.345   2.427  17.280  1.00 87.26           C  
ATOM    217  HD1 PHE A  14     -16.674   1.415  17.461  1.00 87.26           H  
ATOM    218  CD2 PHE A  14     -14.573   4.013  16.753  1.00 87.26           C  
ATOM    219  HD2 PHE A  14     -13.537   4.225  16.536  1.00 87.26           H  
ATOM    220  CE1 PHE A  14     -17.281   3.477  17.280  1.00 87.26           C  
ATOM    221  HE1 PHE A  14     -18.326   3.275  17.462  1.00 87.26           H  
ATOM    222  CE2 PHE A  14     -15.510   5.062  16.752  1.00 87.26           C  
ATOM    223  HE2 PHE A  14     -15.186   6.069  16.537  1.00 87.26           H  
ATOM    224  CZ  PHE A  14     -16.865   4.793  17.009  1.00 87.26           C  
ATOM    225  HZ  PHE A  14     -17.588   5.595  16.985  1.00 87.26           H  
ATOM    226  N   ASN A  15     -12.816  -1.056  18.174  1.00 87.18           N  
ATOM    227  H   ASN A  15     -13.822  -1.091  18.264  1.00 87.18           H  
ATOM    228  CA  ASN A  15     -12.066  -2.319  18.147  1.00 87.18           C  
ATOM    229  HA  ASN A  15     -11.003  -2.127  18.296  1.00 87.18           H  
ATOM    230  C   ASN A  15     -12.172  -3.065  16.809  1.00 87.18           C  
ATOM    231  CB  ASN A  15     -12.552  -3.197  19.307  1.00 87.18           C  
ATOM    232  HB2 ASN A  15     -13.619  -3.390  19.189  1.00 87.18           H  
ATOM    233  HB3 ASN A  15     -12.026  -4.150  19.258  1.00 87.18           H  
ATOM    234  O   ASN A  15     -11.433  -4.019  16.584  1.00 87.18           O  
ATOM    235  CG  ASN A  15     -12.278  -2.594  20.672  1.00 87.18           C  
ATOM    236  ND2 ASN A  15     -13.119  -2.869  21.642  1.00 87.18           N  
ATOM    237 HD21 ASN A  15     -14.008  -3.300  21.434  1.00 87.18           H  
ATOM    238 HD22 ASN A  15     -12.925  -2.384  22.506  1.00 87.18           H  
ATOM    239  OD1 ASN A  15     -11.324  -1.885  20.911  1.00 87.18           O  
ATOM    240  N   GLU A  16     -13.113  -2.673  15.946  1.00 89.37           N  
ATOM    241  H   GLU A  16     -13.651  -1.842  16.145  1.00 89.37           H  
ATOM    242  CA  GLU A  16     -13.388  -3.330  14.666  1.00 89.37           C  
ATOM    243  HA  GLU A  16     -12.478  -3.802  14.296  1.00 89.37           H  
ATOM    244  C   GLU A  16     -13.847  -2.289  13.638  1.00 89.37           C  
ATOM    245  CB  GLU A  16     -14.466  -4.420  14.838  1.00 89.37           C  
ATOM    246  HB2 GLU A  16     -15.356  -3.972  15.279  1.00 89.37           H  
ATOM    247  HB3 GLU A  16     -14.725  -4.809  13.853  1.00 89.37           H  
ATOM    248  O   GLU A  16     -14.638  -1.402  13.962  1.00 89.37           O  
ATOM    249  CG  GLU A  16     -13.992  -5.593  15.718  1.00 89.37           C  
ATOM    250  HG2 GLU A  16     -13.689  -5.205  16.691  1.00 89.37           H  
ATOM    251  HG3 GLU A  16     -13.127  -6.061  15.247  1.00 89.37           H  
ATOM    252  CD  GLU A  16     -15.055  -6.659  16.005  1.00 89.37           C  
ATOM    253  OE1 GLU A  16     -14.775  -7.485  16.913  1.00 89.37           O  
ATOM    254  OE2 GLU A  16     -16.156  -6.593  15.413  1.00 89.37           O  
ATOM    255  N   CYS A  17     -13.373  -2.415  12.396  1.00 92.85           N  
ATOM    256  H   CYS A  17     -12.759  -3.189  12.188  1.00 92.85           H  
ATOM    257  CA  CYS A  17     -13.827  -1.608  11.265  1.00 92.85           C  
ATOM    258  HA  CYS A  17     -14.294  -0.692  11.625  1.00 92.85           H  
ATOM    259  C   CYS A  17     -14.851  -2.406  10.463  1.00 92.85           C  
ATOM    260  CB  CYS A  17     -12.628  -1.221  10.401  1.00 92.85           C  
ATOM    261  HB2 CYS A  17     -11.935  -0.656  11.025  1.00 92.85           H  
ATOM    262  HB3 CYS A  17     -12.128  -2.130  10.066  1.00 92.85           H  
ATOM    263  O   CYS A  17     -14.513  -3.392   9.814  1.00 92.85           O  
ATOM    264  SG  CYS A  17     -13.019  -0.226   8.938  1.00 92.85           S  
ATOM    265  N   THR A  18     -16.120  -2.006  10.523  1.00 90.29           N  
ATOM    266  H   THR A  18     -16.340  -1.160  11.027  1.00 90.29           H  
ATOM    267  CA  THR A  18     -17.200  -2.708   9.817  1.00 90.29           C  
ATOM    268  HA  THR A  18     -16.767  -3.283   8.999  1.00 90.29           H  
ATOM    269  C   THR A  18     -18.175  -1.715   9.206  1.00 90.29           C  
ATOM    270  CB  THR A  18     -17.966  -3.695  10.722  1.00 90.29           C  
ATOM    271  HB  THR A  18     -18.581  -4.321  10.076  1.00 90.29           H  
ATOM    272  O   THR A  18     -18.297  -0.580   9.656  1.00 90.29           O  
ATOM    273  CG2 THR A  18     -17.085  -4.613  11.565  1.00 90.29           C  
ATOM    274 HG21 THR A  18     -16.398  -5.159  10.919  1.00 90.29           H  
ATOM    275 HG22 THR A  18     -16.508  -4.041  12.291  1.00 90.29           H  
ATOM    276 HG23 THR A  18     -17.704  -5.334  12.099  1.00 90.29           H  
ATOM    277  OG1 THR A  18     -18.832  -3.011  11.598  1.00 90.29           O  
ATOM    278  HG1 THR A  18     -18.303  -2.793  12.369  1.00 90.29           H  
ATOM    279  N   ARG A  19     -18.965  -2.166   8.230  1.00 86.21           N  
ATOM    280  H   ARG A  19     -18.785  -3.091   7.866  1.00 86.21           H  
ATOM    281  CA  ARG A  19     -20.059  -1.363   7.649  1.00 86.21           C  
ATOM    282  HA  ARG A  19     -19.670  -0.409   7.294  1.00 86.21           H  
ATOM    283  C   ARG A  19     -21.178  -1.015   8.641  1.00 86.21           C  
ATOM    284  CB  ARG A  19     -20.672  -2.120   6.472  1.00 86.21           C  
ATOM    285  HB2 ARG A  19     -21.531  -1.558   6.108  1.00 86.21           H  
ATOM    286  HB3 ARG A  19     -21.025  -3.089   6.826  1.00 86.21           H  
ATOM    287  O   ARG A  19     -22.027  -0.191   8.337  1.00 86.21           O  
ATOM    288  CG  ARG A  19     -19.707  -2.319   5.299  1.00 86.21           C  
ATOM    289  HG2 ARG A  19     -19.453  -1.351   4.867  1.00 86.21           H  
ATOM    290  HG3 ARG A  19     -18.800  -2.833   5.619  1.00 86.21           H  
ATOM    291  CD  ARG A  19     -20.446  -3.172   4.271  1.00 86.21           C  
ATOM    292  HD2 ARG A  19     -20.691  -4.129   4.731  1.00 86.21           H  
ATOM    293  HD3 ARG A  19     -21.380  -2.676   4.006  1.00 86.21           H  
ATOM    294  NE  ARG A  19     -19.655  -3.429   3.060  1.00 86.21           N  
ATOM    295  HE  ARG A  19     -19.020  -4.214   3.070  1.00 86.21           H  
ATOM    296  NH1 ARG A  19     -20.331  -1.595   1.864  1.00 86.21           N  
ATOM    297 HH11 ARG A  19     -20.490  -1.093   2.726  1.00 86.21           H  
ATOM    298 HH12 ARG A  19     -20.256  -1.018   1.038  1.00 86.21           H  
ATOM    299  NH2 ARG A  19     -19.302  -3.301   0.841  1.00 86.21           N  
ATOM    300 HH21 ARG A  19     -18.710  -4.118   0.880  1.00 86.21           H  
ATOM    301 HH22 ARG A  19     -19.238  -2.725   0.013  1.00 86.21           H  
ATOM    302  CZ  ARG A  19     -19.757  -2.761   1.930  1.00 86.21           C  
ATOM    303  N   ARG A  20     -21.240  -1.691   9.796  1.00 82.99           N  
ATOM    304  H   ARG A  20     -20.464  -2.297  10.018  1.00 82.99           H  
ATOM    305  CA  ARG A  20     -22.236  -1.431  10.856  1.00 82.99           C  
ATOM    306  HA  ARG A  20     -23.144  -1.017  10.417  1.00 82.99           H  
ATOM    307  C   ARG A  20     -21.760  -0.380  11.853  1.00 82.99           C  
ATOM    308  CB  ARG A  20     -22.571  -2.730  11.596  1.00 82.99           C  
ATOM    309  HB2 ARG A  20     -21.656  -3.154  12.009  1.00 82.99           H  
ATOM    310  HB3 ARG A  20     -23.243  -2.503  12.423  1.00 82.99           H  
ATOM    311  O   ARG A  20     -22.490  -0.033  12.777  1.00 82.99           O  
ATOM    312  CG  ARG A  20     -23.254  -3.758  10.691  1.00 82.99           C  
ATOM    313  HG2 ARG A  20     -24.179  -3.338  10.295  1.00 82.99           H  
ATOM    314  HG3 ARG A  20     -22.593  -4.027   9.867  1.00 82.99           H  
ATOM    315  CD  ARG A  20     -23.566  -5.008  11.515  1.00 82.99           C  
ATOM    316  HD2 ARG A  20     -24.223  -4.734  12.340  1.00 82.99           H  
ATOM    317  HD3 ARG A  20     -22.631  -5.390  11.925  1.00 82.99           H  
ATOM    318  NE  ARG A  20     -24.214  -6.048  10.695  1.00 82.99           N  
ATOM    319  HE  ARG A  20     -24.591  -5.756   9.805  1.00 82.99           H  
ATOM    320  NH1 ARG A  20     -23.943  -7.780  12.178  1.00 82.99           N  
ATOM    321 HH11 ARG A  20     -23.468  -7.157  12.816  1.00 82.99           H  
ATOM    322 HH12 ARG A  20     -24.031  -8.758  12.415  1.00 82.99           H  
ATOM    323  NH2 ARG A  20     -24.942  -8.152  10.221  1.00 82.99           N  
ATOM    324 HH21 ARG A  20     -25.037  -9.122  10.488  1.00 82.99           H  
ATOM    325 HH22 ARG A  20     -25.301  -7.841   9.330  1.00 82.99           H  
ATOM    326  CZ  ARG A  20     -24.362  -7.316  11.034  1.00 82.99           C  
ATOM    327  N   MET A  21     -20.521   0.068  11.701  1.00 81.64           N  
ATOM    328  H   MET A  21     -19.987  -0.215  10.892  1.00 81.64           H  
ATOM    329  CA  MET A  21     -19.916   1.039  12.580  1.00 81.64           C  
ATOM    330  HA  MET A  21     -20.017   0.692  13.608  1.00 81.64           H  
ATOM    331  C   MET A  21     -20.622   2.387  12.435  1.00 81.64           C  
ATOM    332  CB  MET A  21     -18.436   1.102  12.228  1.00 81.64           C  
ATOM    333  HB2 MET A  21     -18.307   1.502  11.223  1.00 81.64           H  
ATOM    334  HB3 MET A  21     -18.018   0.096  12.271  1.00 81.64           H  
ATOM    335  O   MET A  21     -20.760   2.911  11.335  1.00 81.64           O  
ATOM    336  CG  MET A  21     -17.673   1.973  13.203  1.00 81.64           C  
ATOM    337  HG2 MET A  21     -17.969   3.011  13.051  1.00 81.64           H  
ATOM    338  HG3 MET A  21     -17.903   1.681  14.228  1.00 81.64           H  
ATOM    339  SD  MET A  21     -15.903   1.817  12.944  1.00 81.64           S  
ATOM    340  CE  MET A  21     -15.504   3.352  13.761  1.00 81.64           C  
ATOM    341  HE1 MET A  21     -16.085   3.425  14.680  1.00 81.64           H  
ATOM    342  HE2 MET A  21     -14.439   3.358  13.993  1.00 81.64           H  
ATOM    343  HE3 MET A  21     -15.778   4.186  13.114  1.00 81.64           H  
ATOM    344  N   TYR A  22     -21.060   2.947  13.562  1.00 77.79           N  
ATOM    345  H   TYR A  22     -20.929   2.460  14.437  1.00 77.79           H  
ATOM    346  CA  TYR A  22     -21.599   4.299  13.607  1.00 77.79           C  
ATOM    347  HA  TYR A  22     -21.953   4.584  12.616  1.00 77.79           H  
ATOM    348  C   TYR A  22     -20.492   5.267  14.017  1.00 77.79           C  
ATOM    349  CB  TYR A  22     -22.806   4.358  14.547  1.00 77.79           C  
ATOM    350  HB2 TYR A  22     -23.538   3.617  14.225  1.00 77.79           H  
ATOM    351  HB3 TYR A  22     -22.497   4.097  15.559  1.00 77.79           H  
ATOM    352  O   TYR A  22     -20.027   5.246  15.159  1.00 77.79           O  
ATOM    353  CG  TYR A  22     -23.470   5.721  14.557  1.00 77.79           C  
ATOM    354  CD1 TYR A  22     -23.166   6.652  15.570  1.00 77.79           C  
ATOM    355  HD1 TYR A  22     -22.454   6.387  16.338  1.00 77.79           H  
ATOM    356  CD2 TYR A  22     -24.368   6.069  13.531  1.00 77.79           C  
ATOM    357  HD2 TYR A  22     -24.583   5.367  12.738  1.00 77.79           H  
ATOM    358  CE1 TYR A  22     -23.776   7.921  15.571  1.00 77.79           C  
ATOM    359  HE1 TYR A  22     -23.540   8.630  16.351  1.00 77.79           H  
ATOM    360  CE2 TYR A  22     -24.977   7.337  13.527  1.00 77.79           C  
ATOM    361  HE2 TYR A  22     -25.660   7.613  12.737  1.00 77.79           H  
ATOM    362  OH  TYR A  22     -25.294   9.479  14.546  1.00 77.79           O  
ATOM    363  HH  TYR A  22     -25.010  10.027  15.281  1.00 77.79           H  
ATOM    364  CZ  TYR A  22     -24.687   8.263  14.547  1.00 77.79           C  
ATOM    365  N   SER A  23     -20.087   6.116  13.081  1.00 79.05           N  
ATOM    366  H   SER A  23     -20.525   6.075  12.172  1.00 79.05           H  
ATOM    367  CA  SER A  23     -19.161   7.220  13.306  1.00 79.05           C  
ATOM    368  HA  SER A  23     -18.863   7.248  14.355  1.00 79.05           H  
ATOM    369  C   SER A  23     -19.850   8.536  12.960  1.00 79.05           C  
ATOM    370  CB  SER A  23     -17.902   7.025  12.467  1.00 79.05           C  
ATOM    371  HB2 SER A  23     -18.173   7.027  11.412  1.00 79.05           H  
ATOM    372  HB3 SER A  23     -17.432   6.076  12.724  1.00 79.05           H  
ATOM    373  O   SER A  23     -20.707   8.586  12.081  1.00 79.05           O  
ATOM    374  OG  SER A  23     -17.003   8.078  12.728  1.00 79.05           O  
ATOM    375  HG  SER A  23     -16.623   8.323  11.881  1.00 79.05           H  
ATOM    376  N   LYS A  24     -19.487   9.612  13.665  1.00 79.36           N  
ATOM    377  H   LYS A  24     -18.713   9.492  14.303  1.00 79.36           H  
ATOM    378  CA  LYS A  24     -19.938  10.979  13.341  1.00 79.36           C  
ATOM    379  HA  LYS A  24     -20.930  10.935  12.890  1.00 79.36           H  
ATOM    380  C   LYS A  24     -19.052  11.658  12.292  1.00 79.36           C  
ATOM    381  CB  LYS A  24     -20.000  11.834  14.613  1.00 79.36           C  
ATOM    382  HB2 LYS A  24     -20.215  12.864  14.329  1.00 79.36           H  
ATOM    383  HB3 LYS A  24     -19.028  11.815  15.105  1.00 79.36           H  
ATOM    384  O   LYS A  24     -19.319  12.795  11.918  1.00 79.36           O  
ATOM    385  CG  LYS A  24     -21.088  11.374  15.590  1.00 79.36           C  
ATOM    386  HG2 LYS A  24     -22.052  11.368  15.081  1.00 79.36           H  
ATOM    387  HG3 LYS A  24     -20.865  10.369  15.949  1.00 79.36           H  
ATOM    388  CD  LYS A  24     -21.140  12.344  16.775  1.00 79.36           C  
ATOM    389  HD2 LYS A  24     -21.346  13.348  16.404  1.00 79.36           H  
ATOM    390  HD3 LYS A  24     -20.172  12.341  17.277  1.00 79.36           H  
ATOM    391  CE  LYS A  24     -22.234  11.926  17.760  1.00 79.36           C  
ATOM    392  HE2 LYS A  24     -23.186  11.910  17.231  1.00 79.36           H  
ATOM    393  HE3 LYS A  24     -22.020  10.914  18.105  1.00 79.36           H  
ATOM    394  NZ  LYS A  24     -22.299  12.861  18.911  1.00 79.36           N  
ATOM    395  HZ1 LYS A  24     -22.493  13.798  18.588  1.00 79.36           H  
ATOM    396  HZ2 LYS A  24     -21.418  12.868  19.404  1.00 79.36           H  
ATOM    397  HZ3 LYS A  24     -23.027  12.584  19.554  1.00 79.36           H  
ATOM    398  N   THR A  25     -17.972  10.998  11.897  1.00 85.24           N  
ATOM    399  H   THR A  25     -17.835  10.056  12.235  1.00 85.24           H  
ATOM    400  CA  THR A  25     -16.936  11.504  10.999  1.00 85.24           C  
ATOM    401  HA  THR A  25     -17.306  12.376  10.460  1.00 85.24           H  
ATOM    402  C   THR A  25     -16.581  10.437   9.979  1.00 85.24           C  
ATOM    403  CB  THR A  25     -15.665  11.890  11.781  1.00 85.24           C  
ATOM    404  HB  THR A  25     -14.863  12.129  11.082  1.00 85.24           H  
ATOM    405  O   THR A  25     -16.620   9.252  10.306  1.00 85.24           O  
ATOM    406  CG2 THR A  25     -15.905  13.098  12.684  1.00 85.24           C  
ATOM    407 HG21 THR A  25     -14.964  13.391  13.150  1.00 85.24           H  
ATOM    408 HG22 THR A  25     -16.631  12.856  13.460  1.00 85.24           H  
ATOM    409 HG23 THR A  25     -16.277  13.931  12.087  1.00 85.24           H  
ATOM    410  OG1 THR A  25     -15.240  10.867  12.656  1.00 85.24           O  
ATOM    411  HG1 THR A  25     -14.706  10.224  12.184  1.00 85.24           H  
ATOM    412  N   GLN A  26     -16.136  10.864   8.799  1.00 87.99           N  
ATOM    413  H   GLN A  26     -16.306  11.827   8.546  1.00 87.99           H  
ATOM    414  CA  GLN A  26     -15.688   9.982   7.721  1.00 87.99           C  
ATOM    415  HA  GLN A  26     -16.551   9.467   7.300  1.00 87.99           H  
ATOM    416  C   GLN A  26     -14.701   8.915   8.190  1.00 87.99           C  
ATOM    417  CB  GLN A  26     -15.061  10.865   6.643  1.00 87.99           C  
ATOM    418  HB2 GLN A  26     -15.804  11.594   6.320  1.00 87.99           H  
ATOM    419  HB3 GLN A  26     -14.217  11.405   7.073  1.00 87.99           H  
ATOM    420  O   GLN A  26     -14.871   7.738   7.876  1.00 87.99           O  
ATOM    421  CG  GLN A  26     -14.577  10.084   5.413  1.00 87.99           C  
ATOM    422  HG2 GLN A  26     -13.826   9.348   5.699  1.00 87.99           H  
ATOM    423  HG3 GLN A  26     -15.418   9.565   4.954  1.00 87.99           H  
ATOM    424  CD  GLN A  26     -13.965  11.022   4.387  1.00 87.99           C  
ATOM    425  NE2 GLN A  26     -13.471  10.525   3.278  1.00 87.99           N  
ATOM    426 HE21 GLN A  26     -13.073  11.224   2.667  1.00 87.99           H  
ATOM    427 HE22 GLN A  26     -13.494   9.530   3.102  1.00 87.99           H  
ATOM    428  OE1 GLN A  26     -13.878  12.226   4.573  1.00 87.99           O  
ATOM    429  N   TYR A  27     -13.711   9.310   8.990  1.00 91.82           N  
ATOM    430  H   TYR A  27     -13.644  10.289   9.229  1.00 91.82           H  
ATOM    431  CA  TYR A  27     -12.742   8.387   9.562  1.00 91.82           C  
ATOM    432  HA  TYR A  27     -12.827   7.429   9.048  1.00 91.82           H  
ATOM    433  C   TYR A  27     -13.004   8.140  11.040  1.00 91.82           C  
ATOM    434  CB  TYR A  27     -11.316   8.879   9.317  1.00 91.82           C  
ATOM    435  HB2 TYR A  27     -11.157   9.822   9.840  1.00 91.82           H  
ATOM    436  HB3 TYR A  27     -10.629   8.140   9.729  1.00 91.82           H  
ATOM    437  O   TYR A  27     -13.511   9.009  11.753  1.00 91.82           O  
ATOM    438  CG  TYR A  27     -10.995   9.045   7.850  1.00 91.82           C  
ATOM    439  CD1 TYR A  27     -10.627   7.928   7.072  1.00 91.82           C  
ATOM    440  HD1 TYR A  27     -10.541   6.948   7.519  1.00 91.82           H  
ATOM    441  CD2 TYR A  27     -11.118  10.314   7.255  1.00 91.82           C  
ATOM    442  HD2 TYR A  27     -11.403  11.168   7.850  1.00 91.82           H  
ATOM    443  CE1 TYR A  27     -10.372   8.087   5.696  1.00 91.82           C  
ATOM    444  HE1 TYR A  27     -10.060   7.253   5.085  1.00 91.82           H  
ATOM    445  CE2 TYR A  27     -10.910  10.465   5.874  1.00 91.82           C  
ATOM    446  HE2 TYR A  27     -11.050  11.432   5.414  1.00 91.82           H  
ATOM    447  OH  TYR A  27     -10.346   9.523   3.764  1.00 91.82           O  
ATOM    448  HH  TYR A  27     -10.771  10.321   3.440  1.00 91.82           H  
ATOM    449  CZ  TYR A  27     -10.545   9.350   5.095  1.00 91.82           C  
ATOM    450  N   ALA A  28     -12.583   6.971  11.507  1.00 92.36           N  
ATOM    451  H   ALA A  28     -12.263   6.286  10.837  1.00 92.36           H  
ATOM    452  CA  ALA A  28     -12.497   6.622  12.914  1.00 92.36           C  
ATOM    453  HA  ALA A  28     -12.489   7.523  13.527  1.00 92.36           H  
ATOM    454  C   ALA A  28     -11.216   5.831  13.184  1.00 92.36           C  
ATOM    455  CB  ALA A  28     -13.730   5.815  13.269  1.00 92.36           C  
ATOM    456  HB1 ALA A  28     -13.672   5.500  14.311  1.00 92.36           H  
ATOM    457  HB2 ALA A  28     -14.624   6.422  13.123  1.00 92.36           H  
ATOM    458  HB3 ALA A  28     -13.763   4.952  12.604  1.00 92.36           H  
ATOM    459  O   ALA A  28     -10.777   5.054  12.338  1.00 92.36           O  
ATOM    460  N   VAL A  29     -10.633   6.007  14.369  1.00 93.59           N  
ATOM    461  H   VAL A  29     -11.067   6.608  15.055  1.00 93.59           H  
ATOM    462  CA  VAL A  29      -9.441   5.253  14.770  1.00 93.59           C  
ATOM    463  HA  VAL A  29      -8.833   5.062  13.885  1.00 93.59           H  
ATOM    464  C   VAL A  29      -9.873   3.908  15.342  1.00 93.59           C  
ATOM    465  CB  VAL A  29      -8.565   6.047  15.755  1.00 93.59           C  
ATOM    466  HB  VAL A  29      -9.139   6.267  16.655  1.00 93.59           H  
ATOM    467  O   VAL A  29     -10.716   3.839  16.240  1.00 93.59           O  
ATOM    468  CG1 VAL A  29      -7.312   5.253  16.151  1.00 93.59           C  
ATOM    469 HG11 VAL A  29      -6.668   5.867  16.781  1.00 93.59           H  
ATOM    470 HG12 VAL A  29      -7.586   4.355  16.705  1.00 93.59           H  
ATOM    471 HG13 VAL A  29      -6.761   4.964  15.256  1.00 93.59           H  
ATOM    472  CG2 VAL A  29      -8.104   7.370  15.130  1.00 93.59           C  
ATOM    473 HG21 VAL A  29      -7.534   7.182  14.220  1.00 93.59           H  
ATOM    474 HG22 VAL A  29      -7.477   7.915  15.835  1.00 93.59           H  
ATOM    475 HG23 VAL A  29      -8.964   7.999  14.896  1.00 93.59           H  
ATOM    476  N   VAL A  30      -9.285   2.832  14.836  1.00 94.66           N  
ATOM    477  H   VAL A  30      -8.626   2.953  14.080  1.00 94.66           H  
ATOM    478  CA  VAL A  30      -9.540   1.465  15.288  1.00 94.66           C  
ATOM    479  HA  VAL A  30     -10.261   1.483  16.104  1.00 94.66           H  
ATOM    480  C   VAL A  30      -8.245   0.862  15.800  1.00 94.66           C  
ATOM    481  CB  VAL A  30     -10.125   0.604  14.159  1.00 94.66           C  
ATOM    482  HB  VAL A  30      -9.405   0.556  13.342  1.00 94.66           H  
ATOM    483  O   VAL A  30      -7.228   0.941  15.119  1.00 94.66           O  
ATOM    484  CG1 VAL A  30     -10.434  -0.818  14.644  1.00 94.66           C  
ATOM    485 HG11 VAL A  30     -11.089  -0.777  15.515  1.00 94.66           H  
ATOM    486 HG12 VAL A  30      -9.513  -1.339  14.906  1.00 94.66           H  
ATOM    487 HG13 VAL A  30     -10.924  -1.383  13.851  1.00 94.66           H  
ATOM    488  CG2 VAL A  30     -11.429   1.201  13.620  1.00 94.66           C  
ATOM    489 HG21 VAL A  30     -11.233   2.168  13.158  1.00 94.66           H  
ATOM    490 HG22 VAL A  30     -11.861   0.536  12.873  1.00 94.66           H  
ATOM    491 HG23 VAL A  30     -12.149   1.327  14.429  1.00 94.66           H  
ATOM    492  N   LYS A  31      -8.288   0.226  16.972  1.00 94.40           N  
ATOM    493  H   LYS A  31      -9.171   0.190  17.460  1.00 94.40           H  
ATOM    494  CA  LYS A  31      -7.200  -0.623  17.456  1.00 94.40           C  
ATOM    495  HA  LYS A  31      -6.273  -0.330  16.964  1.00 94.40           H  
ATOM    496  C   LYS A  31      -7.496  -2.070  17.085  1.00 94.40           C  
ATOM    497  CB  LYS A  31      -7.009  -0.422  18.963  1.00 94.40           C  
ATOM    498  HB2 LYS A  31      -6.938   0.646  19.168  1.00 94.40           H  
ATOM    499  HB3 LYS A  31      -7.861  -0.826  19.509  1.00 94.40           H  
ATOM    500  O   LYS A  31      -8.480  -2.639  17.559  1.00 94.40           O  
ATOM    501  CG  LYS A  31      -5.716  -1.111  19.418  1.00 94.40           C  
ATOM    502  HG2 LYS A  31      -5.821  -2.192  19.328  1.00 94.40           H  
ATOM    503  HG3 LYS A  31      -4.897  -0.785  18.776  1.00 94.40           H  
ATOM    504  CD  LYS A  31      -5.381  -0.750  20.867  1.00 94.40           C  
ATOM    505  HD2 LYS A  31      -5.338   0.335  20.963  1.00 94.40           H  
ATOM    506  HD3 LYS A  31      -6.149  -1.150  21.529  1.00 94.40           H  
ATOM    507  CE  LYS A  31      -4.015  -1.353  21.199  1.00 94.40           C  
ATOM    508  HE2 LYS A  31      -4.063  -2.433  21.066  1.00 94.40           H  
ATOM    509  HE3 LYS A  31      -3.296  -0.974  20.472  1.00 94.40           H  
ATOM    510  NZ  LYS A  31      -3.568  -1.008  22.568  1.00 94.40           N  
ATOM    511  HZ1 LYS A  31      -2.653  -1.408  22.726  1.00 94.40           H  
ATOM    512  HZ2 LYS A  31      -4.215  -1.373  23.253  1.00 94.40           H  
ATOM    513  HZ3 LYS A  31      -3.499  -0.005  22.661  1.00 94.40           H  
ATOM    514  N   SER A  32      -6.656  -2.662  16.240  1.00 93.15           N  
ATOM    515  H   SER A  32      -5.853  -2.144  15.915  1.00 93.15           H  
ATOM    516  CA  SER A  32      -6.824  -4.049  15.810  1.00 93.15           C  
ATOM    517  HA  SER A  32      -7.801  -4.155  15.338  1.00 93.15           H  
ATOM    518  C   SER A  32      -6.730  -5.003  16.995  1.00 93.15           C  
ATOM    519  CB  SER A  32      -5.751  -4.426  14.794  1.00 93.15           C  
ATOM    520  HB2 SER A  32      -5.758  -3.715  13.968  1.00 93.15           H  
ATOM    521  HB3 SER A  32      -4.770  -4.395  15.268  1.00 93.15           H  
ATOM    522  O   SER A  32      -5.771  -4.959  17.763  1.00 93.15           O  
ATOM    523  OG  SER A  32      -6.001  -5.729  14.306  1.00 93.15           O  
ATOM    524  HG  SER A  32      -5.408  -5.862  13.563  1.00 93.15           H  
ATOM    525  N   ARG A  33      -7.693  -5.920  17.119  1.00 90.30           N  
ATOM    526  H   ARG A  33      -8.475  -5.875  16.481  1.00 90.30           H  
ATOM    527  CA  ARG A  33      -7.590  -7.044  18.064  1.00 90.30           C  
ATOM    528  HA  ARG A  33      -7.224  -6.679  19.023  1.00 90.30           H  
ATOM    529  C   ARG A  33      -6.576  -8.100  17.623  1.00 90.30           C  
ATOM    530  CB  ARG A  33      -8.963  -7.694  18.258  1.00 90.30           C  
ATOM    531  HB2 ARG A  33      -9.395  -7.935  17.286  1.00 90.30           H  
ATOM    532  HB3 ARG A  33      -8.834  -8.622  18.814  1.00 90.30           H  
ATOM    533  O   ARG A  33      -6.120  -8.859  18.467  1.00 90.30           O  
ATOM    534  CG  ARG A  33      -9.920  -6.792  19.044  1.00 90.30           C  
ATOM    535  HG2 ARG A  33      -9.487  -6.579  20.021  1.00 90.30           H  
ATOM    536  HG3 ARG A  33     -10.084  -5.856  18.510  1.00 90.30           H  
ATOM    537  CD  ARG A  33     -11.255  -7.518  19.218  1.00 90.30           C  
ATOM    538  HD2 ARG A  33     -11.069  -8.523  19.597  1.00 90.30           H  
ATOM    539  HD3 ARG A  33     -11.735  -7.599  18.243  1.00 90.30           H  
ATOM    540  NE  ARG A  33     -12.132  -6.807  20.162  1.00 90.30           N  
ATOM    541  HE  ARG A  33     -11.688  -6.118  20.752  1.00 90.30           H  
ATOM    542  NH1 ARG A  33     -14.085  -7.889  19.604  1.00 90.30           N  
ATOM    543 HH11 ARG A  33     -15.092  -7.942  19.645  1.00 90.30           H  
ATOM    544 HH12 ARG A  33     -13.752  -8.068  18.668  1.00 90.30           H  
ATOM    545  NH2 ARG A  33     -14.064  -6.445  21.295  1.00 90.30           N  
ATOM    546 HH21 ARG A  33     -13.556  -5.863  21.946  1.00 90.30           H  
ATOM    547 HH22 ARG A  33     -15.036  -6.680  21.435  1.00 90.30           H  
ATOM    548  CZ  ARG A  33     -13.415  -7.056  20.344  1.00 90.30           C  
ATOM    549  N   MET A  34      -6.260  -8.151  16.329  1.00 88.69           N  
ATOM    550  H   MET A  34      -6.636  -7.440  15.718  1.00 88.69           H  
ATOM    551  CA  MET A  34      -5.394  -9.165  15.724  1.00 88.69           C  
ATOM    552  HA  MET A  34      -5.620 -10.140  16.157  1.00 88.69           H  
ATOM    553  C   MET A  34      -3.916  -8.875  16.005  1.00 88.69           C  
ATOM    554  CB  MET A  34      -5.726  -9.209  14.227  1.00 88.69           C  
ATOM    555  HB2 MET A  34      -6.803  -9.345  14.126  1.00 88.69           H  
ATOM    556  HB3 MET A  34      -5.464  -8.256  13.768  1.00 88.69           H  
ATOM    557  O   MET A  34      -3.221  -9.730  16.536  1.00 88.69           O  
ATOM    558  CG  MET A  34      -5.033 -10.318  13.440  1.00 88.69           C  
ATOM    559  HG2 MET A  34      -3.954 -10.178  13.501  1.00 88.69           H  
ATOM    560  HG3 MET A  34      -5.279 -11.290  13.866  1.00 88.69           H  
ATOM    561  SD  MET A  34      -5.514 -10.286  11.691  1.00 88.69           S  
ATOM    562  CE  MET A  34      -7.222 -10.876  11.734  1.00 88.69           C  
ATOM    563  HE1 MET A  34      -7.252 -11.867  12.186  1.00 88.69           H  
ATOM    564  HE2 MET A  34      -7.845 -10.186  12.303  1.00 88.69           H  
ATOM    565  HE3 MET A  34      -7.599 -10.935  10.713  1.00 88.69           H  
ATOM    566  N   PHE A  35      -3.485  -7.636  15.755  1.00 91.57           N  
ATOM    567  H   PHE A  35      -4.109  -7.024  15.249  1.00 91.57           H  
ATOM    568  CA  PHE A  35      -2.078  -7.221  15.848  1.00 91.57           C  
ATOM    569  HA  PHE A  35      -1.484  -8.039  16.255  1.00 91.57           H  
ATOM    570  C   PHE A  35      -1.836  -6.022  16.784  1.00 91.57           C  
ATOM    571  CB  PHE A  35      -1.555  -6.969  14.428  1.00 91.57           C  
ATOM    572  HB2 PHE A  35      -1.422  -7.937  13.945  1.00 91.57           H  
ATOM    573  HB3 PHE A  35      -0.564  -6.519  14.489  1.00 91.57           H  
ATOM    574  O   PHE A  35      -0.717  -5.547  16.938  1.00 91.57           O  
ATOM    575  CG  PHE A  35      -2.452  -6.107  13.556  1.00 91.57           C  
ATOM    576  CD1 PHE A  35      -3.314  -6.702  12.617  1.00 91.57           C  
ATOM    577  HD1 PHE A  35      -3.301  -7.774  12.482  1.00 91.57           H  
ATOM    578  CD2 PHE A  35      -2.409  -4.709  13.665  1.00 91.57           C  
ATOM    579  HD2 PHE A  35      -1.677  -4.266  14.325  1.00 91.57           H  
ATOM    580  CE1 PHE A  35      -4.147  -5.902  11.816  1.00 91.57           C  
ATOM    581  HE1 PHE A  35      -4.779  -6.373  11.078  1.00 91.57           H  
ATOM    582  CE2 PHE A  35      -3.239  -3.905  12.862  1.00 91.57           C  
ATOM    583  HE2 PHE A  35      -3.180  -2.828  12.918  1.00 91.57           H  
ATOM    584  CZ  PHE A  35      -4.111  -4.502  11.938  1.00 91.57           C  
ATOM    585  HZ  PHE A  35      -4.723  -3.884  11.297  1.00 91.57           H  
ATOM    586  N   GLY A  36      -2.875  -5.488  17.435  1.00 91.66           N  
ATOM    587  H   GLY A  36      -3.789  -5.896  17.299  1.00 91.66           H  
ATOM    588  CA  GLY A  36      -2.733  -4.447  18.460  1.00 91.66           C  
ATOM    589  HA2 GLY A  36      -3.663  -4.382  19.026  1.00 91.66           H  
ATOM    590  HA3 GLY A  36      -1.941  -4.750  19.144  1.00 91.66           H  
ATOM    591  C   GLY A  36      -2.387  -3.039  17.957  1.00 91.66           C  
ATOM    592  O   GLY A  36      -2.421  -2.106  18.763  1.00 91.66           O  
ATOM    593  N   ALA A  37      -2.092  -2.854  16.667  1.00 93.03           N  
ATOM    594  H   ALA A  37      -1.970  -3.673  16.089  1.00 93.03           H  
ATOM    595  CA  ALA A  37      -1.819  -1.543  16.079  1.00 93.03           C  
ATOM    596  HA  ALA A  37      -1.269  -0.965  16.821  1.00 93.03           H  
ATOM    597  C   ALA A  37      -3.105  -0.759  15.761  1.00 93.03           C  
ATOM    598  CB  ALA A  37      -0.890  -1.678  14.865  1.00 93.03           C  
ATOM    599  HB1 ALA A  37      -1.426  -2.065  13.998  1.00 93.03           H  
ATOM    600  HB2 ALA A  37      -0.055  -2.339  15.098  1.00 93.03           H  
ATOM    601  HB3 ALA A  37      -0.489  -0.700  14.598  1.00 93.03           H  
ATOM    602  O   ALA A  37      -4.189  -1.328  15.586  1.00 93.03           O  
ATOM    603  N   ASN A  38      -2.969   0.566  15.700  1.00 94.84           N  
ATOM    604  H   ASN A  38      -2.032   0.943  15.722  1.00 94.84           H  
ATOM    605  CA  ASN A  38      -4.051   1.477  15.340  1.00 94.84           C  
ATOM    606  HA  ASN A  38      -4.997   1.025  15.639  1.00 94.84           H  
ATOM    607  C   ASN A  38      -4.081   1.713  13.823  1.00 94.84           C  
ATOM    608  CB  ASN A  38      -3.890   2.805  16.095  1.00 94.84           C  
ATOM    609  HB2 ASN A  38      -2.888   3.186  15.899  1.00 94.84           H  
ATOM    610  HB3 ASN A  38      -4.614   3.524  15.713  1.00 94.84           H  
ATOM    611  O   ASN A  38      -3.031   1.806  13.195  1.00 94.84           O  
ATOM    612  CG  ASN A  38      -4.087   2.710  17.594  1.00 94.84           C  
ATOM    613  ND2 ASN A  38      -3.384   3.530  18.340  1.00 94.84           N  
ATOM    614 HD21 ASN A  38      -3.481   3.432  19.341  1.00 94.84           H  
ATOM    615 HD22 ASN A  38      -2.713   4.149  17.909  1.00 94.84           H  
ATOM    616  OD1 ASN A  38      -4.865   1.940  18.126  1.00 94.84           O  
ATOM    617  N   PHE A  39      -5.271   1.878  13.253  1.00 95.07           N  
ATOM    618  H   PHE A  39      -6.097   1.731  13.815  1.00 95.07           H  
ATOM    619  CA  PHE A  39      -5.476   2.212  11.842  1.00 95.07           C  
ATOM    620  HA  PHE A  39      -4.626   2.791  11.481  1.00 95.07           H  
ATOM    621  C   PHE A  39      -6.739   3.068  11.657  1.00 95.07           C  
ATOM    622  CB  PHE A  39      -5.539   0.908  11.034  1.00 95.07           C  
ATOM    623  HB2 PHE A  39      -5.586   1.153   9.973  1.00 95.07           H  
ATOM    624  HB3 PHE A  39      -4.609   0.364  11.196  1.00 95.07           H  
ATOM    625  O   PHE A  39      -7.577   3.144  12.563  1.00 95.07           O  
ATOM    626  CG  PHE A  39      -6.695  -0.014  11.376  1.00 95.07           C  
ATOM    627  CD1 PHE A  39      -6.532  -1.087  12.274  1.00 95.07           C  
ATOM    628  HD1 PHE A  39      -5.582  -1.241  12.762  1.00 95.07           H  
ATOM    629  CD2 PHE A  39      -7.936   0.182  10.754  1.00 95.07           C  
ATOM    630  HD2 PHE A  39      -8.050   0.986  10.041  1.00 95.07           H  
ATOM    631  CE1 PHE A  39      -7.606  -1.965  12.518  1.00 95.07           C  
ATOM    632  HE1 PHE A  39      -7.487  -2.798  13.194  1.00 95.07           H  
ATOM    633  CE2 PHE A  39      -9.002  -0.695  10.989  1.00 95.07           C  
ATOM    634  HE2 PHE A  39      -9.929  -0.540  10.458  1.00 95.07           H  
ATOM    635  CZ  PHE A  39      -8.836  -1.780  11.865  1.00 95.07           C  
ATOM    636  HZ  PHE A  39      -9.645  -2.476  12.030  1.00 95.07           H  
ATOM    637  N   LEU A  40      -6.899   3.709  10.494  1.00 94.76           N  
ATOM    638  H   LEU A  40      -6.182   3.647   9.785  1.00 94.76           H  
ATOM    639  CA  LEU A  40      -8.150   4.390  10.150  1.00 94.76           C  
ATOM    640  HA  LEU A  40      -8.604   4.761  11.069  1.00 94.76           H  
ATOM    641  C   LEU A  40      -9.155   3.439   9.514  1.00 94.76           C  
ATOM    642  CB  LEU A  40      -7.933   5.593   9.222  1.00 94.76           C  
ATOM    643  HB2 LEU A  40      -8.907   5.967   8.907  1.00 94.76           H  
ATOM    644  HB3 LEU A  40      -7.399   5.262   8.330  1.00 94.76           H  
ATOM    645  O   LEU A  40      -8.848   2.697   8.583  1.00 94.76           O  
ATOM    646  CG  LEU A  40      -7.152   6.749   9.836  1.00 94.76           C  
ATOM    647  HG  LEU A  40      -6.186   6.347  10.140  1.00 94.76           H  
ATOM    648  CD1 LEU A  40      -6.975   7.831   8.767  1.00 94.76           C  
ATOM    649 HD11 LEU A  40      -7.943   8.173   8.399  1.00 94.76           H  
ATOM    650 HD12 LEU A  40      -6.400   7.424   7.935  1.00 94.76           H  
ATOM    651 HD13 LEU A  40      -6.427   8.680   9.175  1.00 94.76           H  
ATOM    652  CD2 LEU A  40      -7.839   7.367  11.057  1.00 94.76           C  
ATOM    653 HD21 LEU A  40      -7.230   8.201  11.408  1.00 94.76           H  
ATOM    654 HD22 LEU A  40      -8.832   7.733  10.797  1.00 94.76           H  
ATOM    655 HD23 LEU A  40      -7.908   6.635  11.861  1.00 94.76           H  
ATOM    656  N   CYS A  41     -10.391   3.529   9.984  1.00 94.97           N  
ATOM    657  H   CYS A  41     -10.549   4.139  10.773  1.00 94.97           H  
ATOM    658  CA  CYS A  41     -11.555   2.999   9.302  1.00 94.97           C  
ATOM    659  HA  CYS A  41     -11.248   2.222   8.602  1.00 94.97           H  
ATOM    660  C   CYS A  41     -12.248   4.136   8.549  1.00 94.97           C  
ATOM    661  CB  CYS A  41     -12.476   2.368  10.344  1.00 94.97           C  
ATOM    662  HB2 CYS A  41     -12.851   3.153  11.001  1.00 94.97           H  
ATOM    663  HB3 CYS A  41     -11.880   1.679  10.943  1.00 94.97           H  
ATOM    664  O   CYS A  41     -12.706   5.084   9.191  1.00 94.97           O  
ATOM    665  SG  CYS A  41     -13.887   1.453   9.677  1.00 94.97           S  
ATOM    666  N   ASP A  42     -12.352   4.049   7.224  1.00 94.44           N  
ATOM    667  H   ASP A  42     -11.953   3.242   6.767  1.00 94.44           H  
ATOM    668  CA  ASP A  42     -13.281   4.885   6.461  1.00 94.44           C  
ATOM    669  HA  ASP A  42     -13.304   5.876   6.915  1.00 94.44           H  
ATOM    670  C   ASP A  42     -14.690   4.287   6.583  1.00 94.44           C  
ATOM    671  CB  ASP A  42     -12.797   5.107   5.022  1.00 94.44           C  
ATOM    672  HB2 ASP A  42     -12.572   4.151   4.550  1.00 94.44           H  
ATOM    673  HB3 ASP A  42     -11.859   5.661   5.066  1.00 94.44           H  
ATOM    674  O   ASP A  42     -14.975   3.146   6.192  1.00 94.44           O  
ATOM    675  CG  ASP A  42     -13.768   5.879   4.119  1.00 94.44           C  
ATOM    676  OD1 ASP A  42     -14.936   6.145   4.485  1.00 94.44           O  
ATOM    677  OD2 ASP A  42     -13.364   6.188   2.977  1.00 94.44           O  
ATOM    678  N   THR A  43     -15.561   5.077   7.199  1.00 92.33           N  
ATOM    679  H   THR A  43     -15.240   6.010   7.418  1.00 92.33           H  
ATOM    680  CA  THR A  43     -16.918   4.712   7.610  1.00 92.33           C  
ATOM    681  HA  THR A  43     -17.007   3.626   7.597  1.00 92.33           H  
ATOM    682  C   THR A  43     -17.999   5.245   6.671  1.00 92.33           C  
ATOM    683  CB  THR A  43     -17.194   5.164   9.049  1.00 92.33           C  
ATOM    684  HB  THR A  43     -18.198   4.843   9.327  1.00 92.33           H  
ATOM    685  O   THR A  43     -19.155   4.852   6.807  1.00 92.33           O  
ATOM    686  CG2 THR A  43     -16.213   4.564  10.054  1.00 92.33           C  
ATOM    687 HG21 THR A  43     -16.202   3.478   9.955  1.00 92.33           H  
ATOM    688 HG22 THR A  43     -15.208   4.954   9.890  1.00 92.33           H  
ATOM    689 HG23 THR A  43     -16.532   4.821  11.064  1.00 92.33           H  
ATOM    690  OG1 THR A  43     -17.124   6.560   9.180  1.00 92.33           O  
ATOM    691  HG1 THR A  43     -16.313   6.886   8.783  1.00 92.33           H  
ATOM    692  N   GLU A  44     -17.644   6.069   5.682  1.00 90.73           N  
ATOM    693  H   GLU A  44     -16.662   6.268   5.549  1.00 90.73           H  
ATOM    694  CA  GLU A  44     -18.608   6.720   4.786  1.00 90.73           C  
ATOM    695  HA  GLU A  44     -19.625   6.507   5.114  1.00 90.73           H  
ATOM    696  C   GLU A  44     -18.504   6.207   3.344  1.00 90.73           C  
ATOM    697  CB  GLU A  44     -18.424   8.247   4.835  1.00 90.73           C  
ATOM    698  HB2 GLU A  44     -17.367   8.481   4.710  1.00 90.73           H  
ATOM    699  HB3 GLU A  44     -18.973   8.680   3.998  1.00 90.73           H  
ATOM    700  O   GLU A  44     -19.527   5.895   2.721  1.00 90.73           O  
ATOM    701  CG  GLU A  44     -18.954   8.880   6.135  1.00 90.73           C  
ATOM    702  HG2 GLU A  44     -20.019   8.659   6.214  1.00 90.73           H  
ATOM    703  HG3 GLU A  44     -18.458   8.415   6.987  1.00 90.73           H  
ATOM    704  CD  GLU A  44     -18.759  10.410   6.196  1.00 90.73           C  
ATOM    705  OE1 GLU A  44     -18.967  10.983   7.291  1.00 90.73           O  
ATOM    706  OE2 GLU A  44     -18.382  11.015   5.167  1.00 90.73           O  
ATOM    707  N   THR A  45     -17.291   6.068   2.799  1.00 90.95           N  
ATOM    708  H   THR A  45     -16.476   6.268   3.361  1.00 90.95           H  
ATOM    709  CA  THR A  45     -17.098   5.752   1.375  1.00 90.95           C  
ATOM    710  HA  THR A  45     -17.607   6.522   0.795  1.00 90.95           H  
ATOM    711  C   THR A  45     -17.700   4.395   1.025  1.00 90.95           C  
ATOM    712  CB  THR A  45     -15.620   5.780   0.973  1.00 90.95           C  
ATOM    713  HB  THR A  45     -15.072   5.025   1.536  1.00 90.95           H  
ATOM    714  O   THR A  45     -17.340   3.371   1.601  1.00 90.95           O  
ATOM    715  CG2 THR A  45     -15.401   5.542  -0.521  1.00 90.95           C  
ATOM    716 HG21 THR A  45     -15.683   4.523  -0.786  1.00 90.95           H  
ATOM    717 HG22 THR A  45     -14.345   5.671  -0.756  1.00 90.95           H  
ATOM    718 HG23 THR A  45     -15.984   6.255  -1.104  1.00 90.95           H  
ATOM    719  OG1 THR A  45     -15.095   7.054   1.241  1.00 90.95           O  
ATOM    720  HG1 THR A  45     -14.491   6.904   1.972  1.00 90.95           H  
ATOM    721  N   ASP A  46     -18.620   4.362   0.056  1.00 90.40           N  
ATOM    722  H   ASP A  46     -18.904   5.242  -0.348  1.00 90.40           H  
ATOM    723  CA  ASP A  46     -19.304   3.134  -0.380  1.00 90.40           C  
ATOM    724  HA  ASP A  46     -20.155   3.445  -0.987  1.00 90.40           H  
ATOM    725  C   ASP A  46     -19.907   2.326   0.795  1.00 90.40           C  
ATOM    726  CB  ASP A  46     -18.377   2.317  -1.306  1.00 90.40           C  
ATOM    727  HB2 ASP A  46     -17.521   1.958  -0.735  1.00 90.40           H  
ATOM    728  HB3 ASP A  46     -18.003   2.969  -2.096  1.00 90.40           H  
ATOM    729  O   ASP A  46     -19.732   1.106   0.893  1.00 90.40           O  
ATOM    730  CG  ASP A  46     -19.075   1.119  -1.964  1.00 90.40           C  
ATOM    731  OD1 ASP A  46     -20.310   1.165  -2.140  1.00 90.40           O  
ATOM    732  OD2 ASP A  46     -18.373   0.120  -2.270  1.00 90.40           O  
ATOM    733  N   GLN A  47     -20.601   3.016   1.712  1.00 90.75           N  
ATOM    734  H   GLN A  47     -20.596   4.022   1.628  1.00 90.75           H  
ATOM    735  CA  GLN A  47     -21.174   2.467   2.957  1.00 90.75           C  
ATOM    736  HA  GLN A  47     -21.703   3.290   3.437  1.00 90.75           H  
ATOM    737  C   GLN A  47     -20.119   2.009   3.985  1.00 90.75           C  
ATOM    738  CB  GLN A  47     -22.212   1.357   2.686  1.00 90.75           C  
ATOM    739  HB2 GLN A  47     -22.736   1.135   3.616  1.00 90.75           H  
ATOM    740  HB3 GLN A  47     -21.669   0.453   2.408  1.00 90.75           H  
ATOM    741  O   GLN A  47     -20.403   1.149   4.823  1.00 90.75           O  
ATOM    742  CG  GLN A  47     -23.268   1.621   1.606  1.00 90.75           C  
ATOM    743  HG2 GLN A  47     -22.825   2.142   0.757  1.00 90.75           H  
ATOM    744  HG3 GLN A  47     -24.062   2.248   2.011  1.00 90.75           H  
ATOM    745  CD  GLN A  47     -23.860   0.305   1.108  1.00 90.75           C  
ATOM    746  NE2 GLN A  47     -23.654  -0.036  -0.147  1.00 90.75           N  
ATOM    747 HE21 GLN A  47     -24.110  -0.871  -0.484  1.00 90.75           H  
ATOM    748 HE22 GLN A  47     -23.098   0.554  -0.750  1.00 90.75           H  
ATOM    749  OE1 GLN A  47     -24.462  -0.471   1.837  1.00 90.75           O  
ATOM    750  N   GLY A  48     -18.898   2.534   3.890  1.00 92.95           N  
ATOM    751  H   GLY A  48     -18.704   3.169   3.128  1.00 92.95           H  
ATOM    752  CA  GLY A  48     -17.842   2.368   4.881  1.00 92.95           C  
ATOM    753  HA2 GLY A  48     -18.239   2.682   5.847  1.00 92.95           H  
ATOM    754  HA3 GLY A  48     -17.011   3.025   4.628  1.00 92.95           H  
ATOM    755  C   GLY A  48     -17.307   0.946   5.046  1.00 92.95           C  
ATOM    756  O   GLY A  48     -17.464   0.071   4.182  1.00 92.95           O  
ATOM    757  N   GLY A  49     -16.666   0.729   6.196  1.00 94.47           N  
ATOM    758  H   GLY A  49     -16.472   1.537   6.770  1.00 94.47           H  
ATOM    759  CA  GLY A  49     -16.032  -0.532   6.573  1.00 94.47           C  
ATOM    760  HA2 GLY A  49     -15.847  -0.521   7.647  1.00 94.47           H  
ATOM    761  HA3 GLY A  49     -16.696  -1.364   6.336  1.00 94.47           H  
ATOM    762  C   GLY A  49     -14.696  -0.770   5.877  1.00 94.47           C  
ATOM    763  O   GLY A  49     -14.320  -1.923   5.694  1.00 94.47           O  
ATOM    764  N   TRP A  50     -14.020   0.292   5.440  1.00 96.73           N  
ATOM    765  H   TRP A  50     -14.360   1.218   5.655  1.00 96.73           H  
ATOM    766  CA  TRP A  50     -12.726   0.191   4.780  1.00 96.73           C  
ATOM    767  HA  TRP A  50     -12.607  -0.795   4.328  1.00 96.73           H  
ATOM    768  C   TRP A  50     -11.588   0.411   5.768  1.00 96.73           C  
ATOM    769  CB  TRP A  50     -12.638   1.227   3.677  1.00 96.73           C  
ATOM    770  HB2 TRP A  50     -12.798   2.206   4.129  1.00 96.73           H  
ATOM    771  HB3 TRP A  50     -11.625   1.184   3.278  1.00 96.73           H  
ATOM    772  O   TRP A  50     -11.512   1.455   6.410  1.00 96.73           O  
ATOM    773  CG  TRP A  50     -13.574   1.087   2.533  1.00 96.73           C  
ATOM    774  CD1 TRP A  50     -14.712   1.788   2.355  1.00 96.73           C  
ATOM    775  HD1 TRP A  50     -15.087   2.542   3.031  1.00 96.73           H  
ATOM    776  CD2 TRP A  50     -13.420   0.249   1.357  1.00 96.73           C  
ATOM    777  CE2 TRP A  50     -14.526   0.480   0.493  1.00 96.73           C  
ATOM    778  CE3 TRP A  50     -12.437  -0.662   0.926  1.00 96.73           C  
ATOM    779  HE3 TRP A  50     -11.563  -0.821   1.541  1.00 96.73           H  
ATOM    780  NE1 TRP A  50     -15.274   1.440   1.146  1.00 96.73           N  
ATOM    781  HE1 TRP A  50     -16.095   1.914   0.799  1.00 96.73           H  
ATOM    782  CH2 TRP A  50     -13.692  -1.137  -1.108  1.00 96.73           C  
ATOM    783  HH2 TRP A  50     -13.773  -1.662  -2.048  1.00 96.73           H  
ATOM    784  CZ2 TRP A  50     -14.666  -0.195  -0.728  1.00 96.73           C  
ATOM    785  HZ2 TRP A  50     -15.500   0.024  -1.377  1.00 96.73           H  
ATOM    786  CZ3 TRP A  50     -12.573  -1.357  -0.287  1.00 96.73           C  
ATOM    787  HZ3 TRP A  50     -11.802  -2.048  -0.597  1.00 96.73           H  
ATOM    788  N   ILE A  51     -10.681  -0.552   5.849  1.00 97.05           N  
ATOM    789  H   ILE A  51     -10.789  -1.353   5.245  1.00 97.05           H  
ATOM    790  CA  ILE A  51      -9.438  -0.468   6.608  1.00 97.05           C  
ATOM    791  HA  ILE A  51      -9.598   0.105   7.522  1.00 97.05           H  
ATOM    792  C   ILE A  51      -8.414   0.255   5.741  1.00 97.05           C  
ATOM    793  CB  ILE A  51      -8.950  -1.884   6.981  1.00 97.05           C  
ATOM    794  HB  ILE A  51      -8.812  -2.455   6.063  1.00 97.05           H  
ATOM    795  O   ILE A  51      -8.003  -0.267   4.706  1.00 97.05           O  
ATOM    796  CG1 ILE A  51     -10.005  -2.619   7.840  1.00 97.05           C  
ATOM    797 HG12 ILE A  51     -10.106  -2.115   8.801  1.00 97.05           H  
ATOM    798 HG13 ILE A  51     -10.974  -2.588   7.341  1.00 97.05           H  
ATOM    799  CG2 ILE A  51      -7.589  -1.791   7.694  1.00 97.05           C  
ATOM    800 HG21 ILE A  51      -6.822  -1.427   7.010  1.00 97.05           H  
ATOM    801 HG22 ILE A  51      -7.266  -2.770   8.049  1.00 97.05           H  
ATOM    802 HG23 ILE A  51      -7.647  -1.112   8.544  1.00 97.05           H  
ATOM    803  CD1 ILE A  51      -9.687  -4.098   8.085  1.00 97.05           C  
ATOM    804 HD11 ILE A  51      -8.820  -4.204   8.736  1.00 97.05           H  
ATOM    805 HD12 ILE A  51      -9.494  -4.599   7.136  1.00 97.05           H  
ATOM    806 HD13 ILE A  51     -10.540  -4.573   8.569  1.00 97.05           H  
ATOM    807  N   VAL A  52      -7.999   1.447   6.149  1.00 97.48           N  
ATOM    808  H   VAL A  52      -8.371   1.832   7.006  1.00 97.48           H  
ATOM    809  CA  VAL A  52      -6.957   2.203   5.456  1.00 97.48           C  
ATOM    810  HA  VAL A  52      -7.128   2.145   4.381  1.00 97.48           H  
ATOM    811  C   VAL A  52      -5.598   1.570   5.753  1.00 97.48           C  
ATOM    812  CB  VAL A  52      -7.017   3.683   5.851  1.00 97.48           C  
ATOM    813  HB  VAL A  52      -6.884   3.755   6.930  1.00 97.48           H  
ATOM    814  O   VAL A  52      -5.183   1.481   6.912  1.00 97.48           O  
ATOM    815  CG1 VAL A  52      -5.904   4.461   5.150  1.00 97.48           C  
ATOM    816 HG11 VAL A  52      -6.053   5.533   5.278  1.00 97.48           H  
ATOM    817 HG12 VAL A  52      -4.929   4.201   5.562  1.00 97.48           H  
ATOM    818 HG13 VAL A  52      -5.901   4.212   4.089  1.00 97.48           H  
ATOM    819  CG2 VAL A  52      -8.380   4.302   5.510  1.00 97.48           C  
ATOM    820 HG21 VAL A  52      -9.176   3.817   6.075  1.00 97.48           H  
ATOM    821 HG22 VAL A  52      -8.375   5.362   5.767  1.00 97.48           H  
ATOM    822 HG23 VAL A  52      -8.583   4.202   4.444  1.00 97.48           H  
ATOM    823  N   ILE A  53      -4.914   1.115   4.703  1.00 98.37           N  
ATOM    824  H   ILE A  53      -5.301   1.276   3.784  1.00 98.37           H  
ATOM    825  CA  ILE A  53      -3.617   0.424   4.791  1.00 98.37           C  
ATOM    826  HA  ILE A  53      -3.439   0.164   5.834  1.00 98.37           H  
ATOM    827  C   ILE A  53      -2.443   1.313   4.370  1.00 98.37           C  
ATOM    828  CB  ILE A  53      -3.626  -0.904   4.005  1.00 98.37           C  
ATOM    829  HB  ILE A  53      -2.645  -1.358   4.145  1.00 98.37           H  
ATOM    830  O   ILE A  53      -1.308   1.070   4.774  1.00 98.37           O  
ATOM    831  CG1 ILE A  53      -3.850  -0.710   2.489  1.00 98.37           C  
ATOM    832 HG12 ILE A  53      -4.884  -0.418   2.306  1.00 98.37           H  
ATOM    833 HG13 ILE A  53      -3.196   0.082   2.124  1.00 98.37           H  
ATOM    834  CG2 ILE A  53      -4.682  -1.856   4.592  1.00 98.37           C  
ATOM    835 HG21 ILE A  53      -4.569  -1.922   5.674  1.00 98.37           H  
ATOM    836 HG22 ILE A  53      -5.683  -1.484   4.369  1.00 98.37           H  
ATOM    837 HG23 ILE A  53      -4.568  -2.858   4.178  1.00 98.37           H  
ATOM    838  CD1 ILE A  53      -3.540  -1.959   1.656  1.00 98.37           C  
ATOM    839 HD11 ILE A  53      -2.494  -2.236   1.783  1.00 98.37           H  
ATOM    840 HD12 ILE A  53      -4.171  -2.796   1.956  1.00 98.37           H  
ATOM    841 HD13 ILE A  53      -3.721  -1.744   0.603  1.00 98.37           H  
ATOM    842  N   GLN A  54      -2.717   2.352   3.582  1.00 97.98           N  
ATOM    843  H   GLN A  54      -3.670   2.491   3.278  1.00 97.98           H  
ATOM    844  CA  GLN A  54      -1.755   3.370   3.186  1.00 97.98           C  
ATOM    845  HA  GLN A  54      -0.999   3.466   3.965  1.00 97.98           H  
ATOM    846  C   GLN A  54      -2.472   4.701   3.020  1.00 97.98           C  
ATOM    847  CB  GLN A  54      -1.076   2.960   1.875  1.00 97.98           C  
ATOM    848  HB2 GLN A  54      -0.655   1.965   2.018  1.00 97.98           H  
ATOM    849  HB3 GLN A  54      -1.812   2.903   1.074  1.00 97.98           H  
ATOM    850  O   GLN A  54      -3.600   4.734   2.520  1.00 97.98           O  
ATOM    851  CG  GLN A  54       0.046   3.912   1.438  1.00 97.98           C  
ATOM    852  HG2 GLN A  54       0.788   3.320   0.902  1.00 97.98           H  
ATOM    853  HG3 GLN A  54       0.538   4.349   2.306  1.00 97.98           H  
ATOM    854  CD  GLN A  54      -0.353   5.015   0.469  1.00 97.98           C  
ATOM    855  NE2 GLN A  54       0.636   5.581  -0.179  1.00 97.98           N  
ATOM    856 HE21 GLN A  54       1.560   5.181  -0.095  1.00 97.98           H  
ATOM    857 HE22 GLN A  54       0.434   6.284  -0.875  1.00 97.98           H  
ATOM    858  OE1 GLN A  54      -1.505   5.364   0.259  1.00 97.98           O  
ATOM    859  N   ARG A  55      -1.812   5.792   3.405  1.00 96.33           N  
ATOM    860  H   ARG A  55      -0.920   5.678   3.865  1.00 96.33           H  
ATOM    861  CA  ARG A  55      -2.340   7.143   3.226  1.00 96.33           C  
ATOM    862  HA  ARG A  55      -2.989   7.154   2.350  1.00 96.33           H  
ATOM    863  C   ARG A  55      -1.217   8.146   2.985  1.00 96.33           C  
ATOM    864  CB  ARG A  55      -3.173   7.469   4.473  1.00 96.33           C  
ATOM    865  HB2 ARG A  55      -3.887   6.660   4.631  1.00 96.33           H  
ATOM    866  HB3 ARG A  55      -2.519   7.520   5.343  1.00 96.33           H  
ATOM    867  O   ARG A  55      -0.220   8.122   3.704  1.00 96.33           O  
ATOM    868  CG  ARG A  55      -3.957   8.776   4.352  1.00 96.33           C  
ATOM    869  HG2 ARG A  55      -4.540   8.775   3.431  1.00 96.33           H  
ATOM    870  HG3 ARG A  55      -3.259   9.613   4.348  1.00 96.33           H  
ATOM    871  CD  ARG A  55      -4.900   8.899   5.553  1.00 96.33           C  
ATOM    872  HD2 ARG A  55      -5.629   8.089   5.522  1.00 96.33           H  
ATOM    873  HD3 ARG A  55      -4.316   8.787   6.467  1.00 96.33           H  
ATOM    874  NE  ARG A  55      -5.575  10.208   5.585  1.00 96.33           N  
ATOM    875  HE  ARG A  55      -5.051  10.947   6.032  1.00 96.33           H  
ATOM    876  NH1 ARG A  55      -7.527   9.613   4.528  1.00 96.33           N  
ATOM    877 HH11 ARG A  55      -8.481   9.766   4.236  1.00 96.33           H  
ATOM    878 HH12 ARG A  55      -7.225   8.658   4.400  1.00 96.33           H  
ATOM    879  NH2 ARG A  55      -7.306  11.662   5.314  1.00 96.33           N  
ATOM    880 HH21 ARG A  55      -6.788  12.358   5.831  1.00 96.33           H  
ATOM    881 HH22 ARG A  55      -8.271  11.820   5.061  1.00 96.33           H  
ATOM    882  CZ  ARG A  55      -6.789  10.479   5.143  1.00 96.33           C  
ATOM    883  N   ARG A  56      -1.405   9.036   2.003  1.00 93.90           N  
ATOM    884  H   ARG A  56      -2.222   8.899   1.425  1.00 93.90           H  
ATOM    885  CA  ARG A  56      -0.596  10.240   1.741  1.00 93.90           C  
ATOM    886  HA  ARG A  56       0.025  10.459   2.610  1.00 93.90           H  
ATOM    887  C   ARG A  56      -1.521  11.429   1.508  1.00 93.90           C  
ATOM    888  CB  ARG A  56       0.319  10.063   0.519  1.00 93.90           C  
ATOM    889  HB2 ARG A  56      -0.305   9.937  -0.366  1.00 93.90           H  
ATOM    890  HB3 ARG A  56       0.896  10.978   0.386  1.00 93.90           H  
ATOM    891  O   ARG A  56      -2.153  11.524   0.460  1.00 93.90           O  
ATOM    892  CG  ARG A  56       1.276   8.874   0.582  1.00 93.90           C  
ATOM    893  HG2 ARG A  56       1.804   8.803  -0.369  1.00 93.90           H  
ATOM    894  HG3 ARG A  56       0.688   7.965   0.709  1.00 93.90           H  
ATOM    895  CD  ARG A  56       2.294   8.945   1.720  1.00 93.90           C  
ATOM    896  HD2 ARG A  56       2.885   8.029   1.679  1.00 93.90           H  
ATOM    897  HD3 ARG A  56       1.780   8.968   2.680  1.00 93.90           H  
ATOM    898  NE  ARG A  56       3.194  10.109   1.640  1.00 93.90           N  
ATOM    899  HE  ARG A  56       3.001  10.864   2.284  1.00 93.90           H  
ATOM    900  NH1 ARG A  56       4.590   9.253   0.038  1.00 93.90           N  
ATOM    901 HH11 ARG A  56       5.409   9.347  -0.545  1.00 93.90           H  
ATOM    902 HH12 ARG A  56       4.007   8.431  -0.022  1.00 93.90           H  
ATOM    903  NH2 ARG A  56       5.081  11.212   0.974  1.00 93.90           N  
ATOM    904 HH21 ARG A  56       4.966  11.884   1.719  1.00 93.90           H  
ATOM    905 HH22 ARG A  56       5.908  11.254   0.395  1.00 93.90           H  
ATOM    906  CZ  ARG A  56       4.279  10.190   0.891  1.00 93.90           C  
ATOM    907  N   VAL A  57      -1.626  12.325   2.477  1.00 91.74           N  
ATOM    908  H   VAL A  57      -1.069  12.160   3.303  1.00 91.74           H  
ATOM    909  CA  VAL A  57      -2.498  13.508   2.462  1.00 91.74           C  
ATOM    910  HA  VAL A  57      -2.864  13.673   1.448  1.00 91.74           H  
ATOM    911  C   VAL A  57      -1.777  14.791   2.853  1.00 91.74           C  
ATOM    912  CB  VAL A  57      -3.715  13.318   3.383  1.00 91.74           C  
ATOM    913  HB  VAL A  57      -4.279  14.250   3.397  1.00 91.74           H  
ATOM    914  O   VAL A  57      -2.151  15.849   2.354  1.00 91.74           O  
ATOM    915  CG1 VAL A  57      -4.642  12.241   2.821  1.00 91.74           C  
ATOM    916 HG11 VAL A  57      -4.160  11.264   2.847  1.00 91.74           H  
ATOM    917 HG12 VAL A  57      -5.561  12.220   3.407  1.00 91.74           H  
ATOM    918 HG13 VAL A  57      -4.894  12.483   1.789  1.00 91.74           H  
ATOM    919  CG2 VAL A  57      -3.362  12.959   4.836  1.00 91.74           C  
ATOM    920 HG21 VAL A  57      -2.735  13.734   5.278  1.00 91.74           H  
ATOM    921 HG22 VAL A  57      -2.826  12.011   4.883  1.00 91.74           H  
ATOM    922 HG23 VAL A  57      -4.272  12.892   5.433  1.00 91.74           H  
ATOM    923  N   ASN A  58      -0.766  14.721   3.723  1.00 85.81           N  
ATOM    924  H   ASN A  58      -0.498  13.823   4.097  1.00 85.81           H  
ATOM    925  CA  ASN A  58       0.005  15.894   4.145  1.00 85.81           C  
ATOM    926  HA  ASN A  58      -0.433  16.786   3.696  1.00 85.81           H  
ATOM    927  C   ASN A  58       1.450  15.884   3.636  1.00 85.81           C  
ATOM    928  CB  ASN A  58      -0.107  16.083   5.667  1.00 85.81           C  
ATOM    929  HB2 ASN A  58       0.367  17.029   5.927  1.00 85.81           H  
ATOM    930  HB3 ASN A  58      -1.160  16.143   5.945  1.00 85.81           H  
ATOM    931  O   ASN A  58       2.043  16.953   3.553  1.00 85.81           O  
ATOM    932  CG  ASN A  58       0.551  15.004   6.509  1.00 85.81           C  
ATOM    933  ND2 ASN A  58       0.409  15.081   7.805  1.00 85.81           N  
ATOM    934 HD21 ASN A  58       1.015  14.436   8.292  1.00 85.81           H  
ATOM    935 HD22 ASN A  58       0.393  16.032   8.146  1.00 85.81           H  
ATOM    936  OD1 ASN A  58       1.224  14.103   6.049  1.00 85.81           O  
ATOM    937  N   LYS A  59       1.974  14.722   3.216  1.00 83.56           N  
ATOM    938  H   LYS A  59       1.459  13.877   3.419  1.00 83.56           H  
ATOM    939  CA  LYS A  59       3.349  14.528   2.716  1.00 83.56           C  
ATOM    940  HA  LYS A  59       3.459  13.470   2.479  1.00 83.56           H  
ATOM    941  C   LYS A  59       4.426  14.786   3.772  1.00 83.56           C  
ATOM    942  CB  LYS A  59       3.573  15.294   1.404  1.00 83.56           C  
ATOM    943  HB2 LYS A  59       4.587  15.117   1.043  1.00 83.56           H  
ATOM    944  HB3 LYS A  59       3.483  16.363   1.594  1.00 83.56           H  
ATOM    945  O   LYS A  59       5.587  14.963   3.425  1.00 83.56           O  
ATOM    946  CG  LYS A  59       2.596  14.860   0.305  1.00 83.56           C  
ATOM    947  HG2 LYS A  59       1.644  14.525   0.717  1.00 83.56           H  
ATOM    948  HG3 LYS A  59       3.041  14.033  -0.247  1.00 83.56           H  
ATOM    949  CD  LYS A  59       2.322  16.032  -0.629  1.00 83.56           C  
ATOM    950  HD2 LYS A  59       1.755  16.794  -0.094  1.00 83.56           H  
ATOM    951  HD3 LYS A  59       3.262  16.466  -0.970  1.00 83.56           H  
ATOM    952  CE  LYS A  59       1.507  15.502  -1.799  1.00 83.56           C  
ATOM    953  HE2 LYS A  59       0.534  15.165  -1.440  1.00 83.56           H  
ATOM    954  HE3 LYS A  59       2.036  14.646  -2.219  1.00 83.56           H  
ATOM    955  NZ  LYS A  59       1.347  16.533  -2.834  1.00 83.56           N  
ATOM    956  HZ1 LYS A  59       0.815  16.122  -3.588  1.00 83.56           H  
ATOM    957  HZ2 LYS A  59       0.863  17.337  -2.461  1.00 83.56           H  
ATOM    958  HZ3 LYS A  59       2.269  16.781  -3.166  1.00 83.56           H  
ATOM    959  N   ASP A  60       4.059  14.733   5.052  1.00 86.65           N  
ATOM    960  H   ASP A  60       3.080  14.589   5.255  1.00 86.65           H  
ATOM    961  CA  ASP A  60       4.970  15.010   6.171  1.00 86.65           C  
ATOM    962  HA  ASP A  60       5.686  15.773   5.868  1.00 86.65           H  
ATOM    963  C   ASP A  60       5.778  13.773   6.604  1.00 86.65           C  
ATOM    964  CB  ASP A  60       4.169  15.562   7.363  1.00 86.65           C  
ATOM    965  HB2 ASP A  60       3.405  14.836   7.643  1.00 86.65           H  
ATOM    966  HB3 ASP A  60       4.843  15.671   8.213  1.00 86.65           H  
ATOM    967  O   ASP A  60       6.780  13.890   7.308  1.00 86.65           O  
ATOM    968  CG  ASP A  60       3.518  16.929   7.111  1.00 86.65           C  
ATOM    969  OD1 ASP A  60       4.122  17.752   6.393  1.00 86.65           O  
ATOM    970  OD2 ASP A  60       2.424  17.155   7.686  1.00 86.65           O  
ATOM    971  N   THR A  61       5.354  12.571   6.196  1.00 91.66           N  
ATOM    972  H   THR A  61       4.569  12.543   5.561  1.00 91.66           H  
ATOM    973  CA  THR A  61       6.056  11.320   6.523  1.00 91.66           C  
ATOM    974  HA  THR A  61       6.665  11.485   7.411  1.00 91.66           H  
ATOM    975  C   THR A  61       6.988  10.904   5.393  1.00 91.66           C  
ATOM    976  CB  THR A  61       5.075  10.199   6.877  1.00 91.66           C  
ATOM    977  HB  THR A  61       4.386  10.047   6.047  1.00 91.66           H  
ATOM    978  O   THR A  61       6.599  10.865   4.225  1.00 91.66           O  
ATOM    979  CG2 THR A  61       5.741   8.867   7.220  1.00 91.66           C  
ATOM    980 HG21 THR A  61       6.263   8.466   6.351  1.00 91.66           H  
ATOM    981 HG22 THR A  61       4.970   8.154   7.510  1.00 91.66           H  
ATOM    982 HG23 THR A  61       6.441   8.998   8.045  1.00 91.66           H  
ATOM    983  OG1 THR A  61       4.366  10.588   8.027  1.00 91.66           O  
ATOM    984  HG1 THR A  61       3.889  11.394   7.818  1.00 91.66           H  
ATOM    985  N   ILE A  62       8.216  10.532   5.756  1.00 92.86           N  
ATOM    986  H   ILE A  62       8.457  10.587   6.735  1.00 92.86           H  
ATOM    987  CA  ILE A  62       9.230  10.021   4.830  1.00 92.86           C  
ATOM    988  HA  ILE A  62       9.133  10.551   3.883  1.00 92.86           H  
ATOM    989  C   ILE A  62       8.982   8.530   4.579  1.00 92.86           C  
ATOM    990  CB  ILE A  62      10.652  10.289   5.375  1.00 92.86           C  
ATOM    991  HB  ILE A  62      10.744   9.811   6.350  1.00 92.86           H  
ATOM    992  O   ILE A  62       9.071   7.720   5.502  1.00 92.86           O  
ATOM    993  CG1 ILE A  62      10.889  11.808   5.551  1.00 92.86           C  
ATOM    994 HG12 ILE A  62      10.884  12.292   4.574  1.00 92.86           H  
ATOM    995 HG13 ILE A  62      10.080  12.240   6.140  1.00 92.86           H  
ATOM    996  CG2 ILE A  62      11.708   9.673   4.436  1.00 92.86           C  
ATOM    997 HG21 ILE A  62      12.715   9.882   4.797  1.00 92.86           H  
ATOM    998 HG22 ILE A  62      11.616   8.587   4.418  1.00 92.86           H  
ATOM    999 HG23 ILE A  62      11.604  10.072   3.427  1.00 92.86           H  
ATOM   1000  CD1 ILE A  62      12.195  12.157   6.276  1.00 92.86           C  
ATOM   1001 HD11 ILE A  62      12.214  13.227   6.483  1.00 92.86           H  
ATOM   1002 HD12 ILE A  62      12.254  11.613   7.219  1.00 92.86           H  
ATOM   1003 HD13 ILE A  62      13.057  11.913   5.656  1.00 92.86           H  
ATOM   1004  N   PHE A  63       8.708   8.180   3.320  1.00 95.20           N  
ATOM   1005  H   PHE A  63       8.604   8.918   2.639  1.00 95.20           H  
ATOM   1006  CA  PHE A  63       8.488   6.800   2.861  1.00 95.20           C  
ATOM   1007  HA  PHE A  63       8.165   6.196   3.709  1.00 95.20           H  
ATOM   1008  C   PHE A  63       9.769   6.116   2.346  1.00 95.20           C  
ATOM   1009  CB  PHE A  63       7.350   6.780   1.826  1.00 95.20           C  
ATOM   1010  HB2 PHE A  63       7.482   5.913   1.178  1.00 95.20           H  
ATOM   1011  HB3 PHE A  63       7.416   7.661   1.188  1.00 95.20           H  
ATOM   1012  O   PHE A  63       9.742   4.928   2.015  1.00 95.20           O  
ATOM   1013  CG  PHE A  63       5.958   6.702   2.432  1.00 95.20           C  
ATOM   1014  CD1 PHE A  63       5.146   5.577   2.193  1.00 95.20           C  
ATOM   1015  HD1 PHE A  63       5.513   4.767   1.581  1.00 95.20           H  
ATOM   1016  CD2 PHE A  63       5.483   7.727   3.268  1.00 95.20           C  
ATOM   1017  HD2 PHE A  63       6.092   8.599   3.458  1.00 95.20           H  
ATOM   1018  CE1 PHE A  63       3.868   5.484   2.773  1.00 95.20           C  
ATOM   1019  HE1 PHE A  63       3.252   4.618   2.583  1.00 95.20           H  
ATOM   1020  CE2 PHE A  63       4.227   7.614   3.886  1.00 95.20           C  
ATOM   1021  HE2 PHE A  63       3.883   8.393   4.551  1.00 95.20           H  
ATOM   1022  CZ  PHE A  63       3.413   6.499   3.631  1.00 95.20           C  
ATOM   1023  HZ  PHE A  63       2.435   6.429   4.085  1.00 95.20           H  
ATOM   1024  N   GLU A  64      10.905   6.820   2.327  1.00 94.95           N  
ATOM   1025  H   GLU A  64      10.882   7.789   2.611  1.00 94.95           H  
ATOM   1026  CA  GLU A  64      12.222   6.195   2.168  1.00 94.95           C  
ATOM   1027  HA  GLU A  64      12.176   5.465   1.359  1.00 94.95           H  
ATOM   1028  C   GLU A  64      12.589   5.460   3.457  1.00 94.95           C  
ATOM   1029  CB  GLU A  64      13.281   7.230   1.796  1.00 94.95           C  
ATOM   1030  HB2 GLU A  64      12.943   7.794   0.926  1.00 94.95           H  
ATOM   1031  HB3 GLU A  64      13.410   7.926   2.624  1.00 94.95           H  
ATOM   1032  O   GLU A  64      13.235   5.997   4.355  1.00 94.95           O  
ATOM   1033  CG  GLU A  64      14.616   6.556   1.441  1.00 94.95           C  
ATOM   1034  HG2 GLU A  64      14.979   5.967   2.283  1.00 94.95           H  
ATOM   1035  HG3 GLU A  64      14.460   5.883   0.598  1.00 94.95           H  
ATOM   1036  CD  GLU A  64      15.669   7.601   1.081  1.00 94.95           C  
ATOM   1037  OE1 GLU A  64      16.563   7.323   0.254  1.00 94.95           O  
ATOM   1038  OE2 GLU A  64      15.562   8.754   1.549  1.00 94.95           O  
ATOM   1039  N   GLN A  65      12.092   4.237   3.564  1.00 97.36           N  
ATOM   1040  H   GLN A  65      11.535   3.885   2.798  1.00 97.36           H  
ATOM   1041  CA  GLN A  65      12.232   3.383   4.730  1.00 97.36           C  
ATOM   1042  HA  GLN A  65      12.962   3.812   5.417  1.00 97.36           H  
ATOM   1043  C   GLN A  65      12.748   2.012   4.304  1.00 97.36           C  
ATOM   1044  CB  GLN A  65      10.882   3.264   5.453  1.00 97.36           C  
ATOM   1045  HB2 GLN A  65      10.990   2.560   6.278  1.00 97.36           H  
ATOM   1046  HB3 GLN A  65      10.140   2.858   4.765  1.00 97.36           H  
ATOM   1047  O   GLN A  65      12.531   1.574   3.172  1.00 97.36           O  
ATOM   1048  CG  GLN A  65      10.337   4.580   6.018  1.00 97.36           C  
ATOM   1049  HG2 GLN A  65       9.335   4.399   6.408  1.00 97.36           H  
ATOM   1050  HG3 GLN A  65      10.246   5.312   5.214  1.00 97.36           H  
ATOM   1051  CD  GLN A  65      11.170   5.175   7.147  1.00 97.36           C  
ATOM   1052  NE2 GLN A  65      10.922   6.421   7.478  1.00 97.36           N  
ATOM   1053 HE21 GLN A  65      11.515   6.826   8.189  1.00 97.36           H  
ATOM   1054 HE22 GLN A  65      10.253   6.943   6.929  1.00 97.36           H  
ATOM   1055  OE1 GLN A  65      12.016   4.544   7.763  1.00 97.36           O  
ATOM   1056  N   TYR A  66      13.417   1.336   5.230  1.00 98.44           N  
ATOM   1057  H   TYR A  66      13.549   1.767   6.134  1.00 98.44           H  
ATOM   1058  CA  TYR A  66      13.955  -0.007   5.032  1.00 98.44           C  
ATOM   1059  HA  TYR A  66      14.230  -0.135   3.985  1.00 98.44           H  
ATOM   1060  C   TYR A  66      12.921  -1.102   5.306  1.00 98.44           C  
ATOM   1061  CB  TYR A  66      15.219  -0.144   5.892  1.00 98.44           C  
ATOM   1062  HB2 TYR A  66      15.568  -1.177   5.878  1.00 98.44           H  
ATOM   1063  HB3 TYR A  66      14.950   0.073   6.926  1.00 98.44           H  
ATOM   1064  O   TYR A  66      11.794  -0.825   5.734  1.00 98.44           O  
ATOM   1065  CG  TYR A  66      16.387   0.745   5.492  1.00 98.44           C  
ATOM   1066  CD1 TYR A  66      16.600   1.140   4.151  1.00 98.44           C  
ATOM   1067  HD1 TYR A  66      15.953   0.793   3.360  1.00 98.44           H  
ATOM   1068  CD2 TYR A  66      17.289   1.163   6.488  1.00 98.44           C  
ATOM   1069  HD2 TYR A  66      17.142   0.840   7.508  1.00 98.44           H  
ATOM   1070  CE1 TYR A  66      17.685   1.975   3.824  1.00 98.44           C  
ATOM   1071  HE1 TYR A  66      17.862   2.287   2.805  1.00 98.44           H  
ATOM   1072  CE2 TYR A  66      18.381   1.989   6.161  1.00 98.44           C  
ATOM   1073  HE2 TYR A  66      19.067   2.304   6.933  1.00 98.44           H  
ATOM   1074  OH  TYR A  66      19.622   3.202   4.503  1.00 98.44           O  
ATOM   1075  HH  TYR A  66      20.139   3.429   5.280  1.00 98.44           H  
ATOM   1076  CZ  TYR A  66      18.574   2.401   4.826  1.00 98.44           C  
ATOM   1077  N   TRP A  67      13.311  -2.351   5.050  1.00 98.71           N  
ATOM   1078  H   TRP A  67      14.243  -2.490   4.688  1.00 98.71           H  
ATOM   1079  CA  TRP A  67      12.436  -3.521   5.107  1.00 98.71           C  
ATOM   1080  HA  TRP A  67      11.713  -3.465   4.293  1.00 98.71           H  
ATOM   1081  C   TRP A  67      11.644  -3.622   6.411  1.00 98.71           C  
ATOM   1082  CB  TRP A  67      13.277  -4.778   4.899  1.00 98.71           C  
ATOM   1083  HB2 TRP A  67      13.993  -4.884   5.714  1.00 98.71           H  
ATOM   1084  HB3 TRP A  67      13.848  -4.674   3.976  1.00 98.71           H  
ATOM   1085  O   TRP A  67      10.418  -3.709   6.376  1.00 98.71           O  
ATOM   1086  CG  TRP A  67      12.454  -6.018   4.798  1.00 98.71           C  
ATOM   1087  CD1 TRP A  67      12.200  -6.892   5.797  1.00 98.71           C  
ATOM   1088  HD1 TRP A  67      12.563  -6.803   6.811  1.00 98.71           H  
ATOM   1089  CD2 TRP A  67      11.721  -6.505   3.639  1.00 98.71           C  
ATOM   1090  CE2 TRP A  67      11.105  -7.745   3.980  1.00 98.71           C  
ATOM   1091  CE3 TRP A  67      11.548  -6.033   2.323  1.00 98.71           C  
ATOM   1092  HE3 TRP A  67      12.009  -5.100   2.035  1.00 98.71           H  
ATOM   1093  NE1 TRP A  67      11.402  -7.914   5.319  1.00 98.71           N  
ATOM   1094  HE1 TRP A  67      11.084  -8.667   5.913  1.00 98.71           H  
ATOM   1095  CH2 TRP A  67      10.274  -8.024   1.721  1.00 98.71           C  
ATOM   1096  HH2 TRP A  67       9.743  -8.596   0.975  1.00 98.71           H  
ATOM   1097  CZ2 TRP A  67      10.406  -8.511   3.032  1.00 98.71           C  
ATOM   1098  HZ2 TRP A  67       9.974  -9.464   3.299  1.00 98.71           H  
ATOM   1099  CZ3 TRP A  67      10.834  -6.784   1.375  1.00 98.71           C  
ATOM   1100  HZ3 TRP A  67      10.738  -6.408   0.367  1.00 98.71           H  
ATOM   1101  N   ASP A  68      12.318  -3.535   7.561  1.00 98.54           N  
ATOM   1102  H   ASP A  68      13.327  -3.518   7.517  1.00 98.54           H  
ATOM   1103  CA  ASP A  68      11.677  -3.689   8.874  1.00 98.54           C  
ATOM   1104  HA  ASP A  68      11.167  -4.651   8.906  1.00 98.54           H  
ATOM   1105  C   ASP A  68      10.615  -2.614   9.149  1.00 98.54           C  
ATOM   1106  CB  ASP A  68      12.743  -3.665   9.983  1.00 98.54           C  
ATOM   1107  HB2 ASP A  68      12.254  -3.416  10.924  1.00 98.54           H  
ATOM   1108  HB3 ASP A  68      13.471  -2.882   9.772  1.00 98.54           H  
ATOM   1109  O   ASP A  68       9.569  -2.897   9.734  1.00 98.54           O  
ATOM   1110  CG  ASP A  68      13.462  -5.003  10.190  1.00 98.54           C  
ATOM   1111  OD1 ASP A  68      13.016  -6.021   9.613  1.00 98.54           O  
ATOM   1112  OD2 ASP A  68      14.425  -5.002  10.986  1.00 98.54           O  
ATOM   1113  N   ALA A  69      10.832  -1.383   8.685  1.00 98.59           N  
ATOM   1114  H   ALA A  69      11.649  -1.220   8.114  1.00 98.59           H  
ATOM   1115  CA  ALA A  69       9.837  -0.326   8.819  1.00 98.59           C  
ATOM   1116  HA  ALA A  69       9.495  -0.286   9.853  1.00 98.59           H  
ATOM   1117  C   ALA A  69       8.604  -0.619   7.948  1.00 98.59           C  
ATOM   1118  CB  ALA A  69      10.507   1.004   8.485  1.00 98.59           C  
ATOM   1119  HB1 ALA A  69       9.761   1.796   8.424  1.00 98.59           H  
ATOM   1120  HB2 ALA A  69      11.030   0.903   7.534  1.00 98.59           H  
ATOM   1121  HB3 ALA A  69      11.232   1.256   9.259  1.00 98.59           H  
ATOM   1122  O   ALA A  69       7.478  -0.531   8.431  1.00 98.59           O  
ATOM   1123  N   TYR A  70       8.780  -1.045   6.693  1.00 98.65           N  
ATOM   1124  H   TYR A  70       9.722  -1.145   6.342  1.00 98.65           H  
ATOM   1125  CA  TYR A  70       7.654  -1.466   5.846  1.00 98.65           C  
ATOM   1126  HA  TYR A  70       6.902  -0.677   5.853  1.00 98.65           H  
ATOM   1127  C   TYR A  70       6.954  -2.728   6.357  1.00 98.65           C  
ATOM   1128  CB  TYR A  70       8.123  -1.670   4.403  1.00 98.65           C  
ATOM   1129  HB2 TYR A  70       9.129  -2.089   4.389  1.00 98.65           H  
ATOM   1130  HB3 TYR A  70       7.467  -2.389   3.913  1.00 98.65           H  
ATOM   1131  O   TYR A  70       5.743  -2.864   6.181  1.00 98.65           O  
ATOM   1132  CG  TYR A  70       8.075  -0.391   3.600  1.00 98.65           C  
ATOM   1133  CD1 TYR A  70       6.835   0.064   3.116  1.00 98.65           C  
ATOM   1134  HD1 TYR A  70       5.940  -0.512   3.301  1.00 98.65           H  
ATOM   1135  CD2 TYR A  70       9.242   0.358   3.367  1.00 98.65           C  
ATOM   1136  HD2 TYR A  70      10.193   0.017   3.749  1.00 98.65           H  
ATOM   1137  CE1 TYR A  70       6.756   1.270   2.403  1.00 98.65           C  
ATOM   1138  HE1 TYR A  70       5.801   1.641   2.062  1.00 98.65           H  
ATOM   1139  CE2 TYR A  70       9.167   1.565   2.647  1.00 98.65           C  
ATOM   1140  HE2 TYR A  70      10.064   2.139   2.467  1.00 98.65           H  
ATOM   1141  OH  TYR A  70       7.825   3.200   1.500  1.00 98.65           O  
ATOM   1142  HH  TYR A  70       8.590   3.760   1.652  1.00 98.65           H  
ATOM   1143  CZ  TYR A  70       7.921   2.024   2.170  1.00 98.65           C  
ATOM   1144  N   LYS A  71       7.688  -3.630   7.014  1.00 98.66           N  
ATOM   1145  H   LYS A  71       8.686  -3.481   7.040  1.00 98.66           H  
ATOM   1146  CA  LYS A  71       7.164  -4.839   7.650  1.00 98.66           C  
ATOM   1147  HA  LYS A  71       6.615  -5.427   6.915  1.00 98.66           H  
ATOM   1148  C   LYS A  71       6.178  -4.507   8.769  1.00 98.66           C  
ATOM   1149  CB  LYS A  71       8.354  -5.677   8.142  1.00 98.66           C  
ATOM   1150  HB2 LYS A  71       9.021  -5.068   8.752  1.00 98.66           H  
ATOM   1151  HB3 LYS A  71       8.909  -6.039   7.276  1.00 98.66           H  
ATOM   1152  O   LYS A  71       5.039  -4.972   8.727  1.00 98.66           O  
ATOM   1153  CG  LYS A  71       7.895  -6.858   8.989  1.00 98.66           C  
ATOM   1154  HG2 LYS A  71       7.467  -6.509   9.929  1.00 98.66           H  
ATOM   1155  HG3 LYS A  71       7.126  -7.384   8.423  1.00 98.66           H  
ATOM   1156  CD  LYS A  71       9.029  -7.827   9.294  1.00 98.66           C  
ATOM   1157  HD2 LYS A  71       9.763  -7.355   9.948  1.00 98.66           H  
ATOM   1158  HD3 LYS A  71       9.514  -8.115   8.362  1.00 98.66           H  
ATOM   1159  CE  LYS A  71       8.415  -9.056   9.964  1.00 98.66           C  
ATOM   1160  HE2 LYS A  71       7.998  -8.775  10.931  1.00 98.66           H  
ATOM   1161  HE3 LYS A  71       7.603  -9.423   9.337  1.00 98.66           H  
ATOM   1162  NZ  LYS A  71       9.414 -10.128  10.115  1.00 98.66           N  
ATOM   1163  HZ1 LYS A  71      10.218  -9.842  10.655  1.00 98.66           H  
ATOM   1164  HZ2 LYS A  71       8.976 -10.969  10.463  1.00 98.66           H  
ATOM   1165  HZ3 LYS A  71       9.725 -10.413   9.198  1.00 98.66           H  
ATOM   1166  N   TYR A  72       6.597  -3.688   9.732  1.00 98.14           N  
ATOM   1167  H   TYR A  72       7.555  -3.370   9.698  1.00 98.14           H  
ATOM   1168  CA  TYR A  72       5.808  -3.394  10.936  1.00 98.14           C  
ATOM   1169  HA  TYR A  72       5.121  -4.223  11.111  1.00 98.14           H  
ATOM   1170  C   TYR A  72       4.926  -2.143  10.823  1.00 98.14           C  
ATOM   1171  CB  TYR A  72       6.750  -3.318  12.143  1.00 98.14           C  
ATOM   1172  HB2 TYR A  72       7.453  -2.500  11.990  1.00 98.14           H  
ATOM   1173  HB3 TYR A  72       6.163  -3.086  13.031  1.00 98.14           H  
ATOM   1174  O   TYR A  72       4.030  -1.949  11.644  1.00 98.14           O  
ATOM   1175  CG  TYR A  72       7.511  -4.606  12.407  1.00 98.14           C  
ATOM   1176  CD1 TYR A  72       6.811  -5.785  12.737  1.00 98.14           C  
ATOM   1177  HD1 TYR A  72       5.734  -5.772  12.810  1.00 98.14           H  
ATOM   1178  CD2 TYR A  72       8.914  -4.633  12.306  1.00 98.14           C  
ATOM   1179  HD2 TYR A  72       9.454  -3.733  12.049  1.00 98.14           H  
ATOM   1180  CE1 TYR A  72       7.513  -6.986  12.957  1.00 98.14           C  
ATOM   1181  HE1 TYR A  72       6.980  -7.893  13.199  1.00 98.14           H  
ATOM   1182  CE2 TYR A  72       9.621  -5.830  12.518  1.00 98.14           C  
ATOM   1183  HE2 TYR A  72      10.695  -5.841  12.408  1.00 98.14           H  
ATOM   1184  OH  TYR A  72       9.608  -8.164  13.036  1.00 98.14           O  
ATOM   1185  HH  TYR A  72      10.551  -7.996  12.965  1.00 98.14           H  
ATOM   1186  CZ  TYR A  72       8.920  -7.008  12.847  1.00 98.14           C  
ATOM   1187  N   GLY A  73       5.145  -1.324   9.795  1.00 98.10           N  
ATOM   1188  H   GLY A  73       5.975  -1.479   9.241  1.00 98.10           H  
ATOM   1189  CA  GLY A  73       4.436  -0.070   9.568  1.00 98.10           C  
ATOM   1190  HA2 GLY A  73       4.335   0.081   8.493  1.00 98.10           H  
ATOM   1191  HA3 GLY A  73       3.436  -0.115   9.997  1.00 98.10           H  
ATOM   1192  C   GLY A  73       5.160   1.140  10.157  1.00 98.10           C  
ATOM   1193  O   GLY A  73       6.025   1.031  11.026  1.00 98.10           O  
ATOM   1194  N   PHE A  74       4.803   2.320   9.656  1.00 97.76           N  
ATOM   1195  H   PHE A  74       4.046   2.344   8.988  1.00 97.76           H  
ATOM   1196  CA  PHE A  74       5.367   3.602  10.080  1.00 97.76           C  
ATOM   1197  HA  PHE A  74       5.499   3.585  11.161  1.00 97.76           H  
ATOM   1198  C   PHE A  74       4.424   4.759   9.737  1.00 97.76           C  
ATOM   1199  CB  PHE A  74       6.742   3.821   9.422  1.00 97.76           C  
ATOM   1200  HB2 PHE A  74       7.416   3.030   9.749  1.00 97.76           H  
ATOM   1201  HB3 PHE A  74       7.166   4.758   9.783  1.00 97.76           H  
ATOM   1202  O   PHE A  74       3.508   4.611   8.927  1.00 97.76           O  
ATOM   1203  CG  PHE A  74       6.722   3.849   7.906  1.00 97.76           C  
ATOM   1204  CD1 PHE A  74       6.956   2.666   7.186  1.00 97.76           C  
ATOM   1205  HD1 PHE A  74       7.148   1.747   7.720  1.00 97.76           H  
ATOM   1206  CD2 PHE A  74       6.464   5.045   7.210  1.00 97.76           C  
ATOM   1207  HD2 PHE A  74       6.283   5.961   7.752  1.00 97.76           H  
ATOM   1208  CE1 PHE A  74       6.940   2.670   5.783  1.00 97.76           C  
ATOM   1209  HE1 PHE A  74       7.130   1.758   5.238  1.00 97.76           H  
ATOM   1210  CE2 PHE A  74       6.432   5.049   5.805  1.00 97.76           C  
ATOM   1211  HE2 PHE A  74       6.225   5.967   5.275  1.00 97.76           H  
ATOM   1212  CZ  PHE A  74       6.672   3.863   5.090  1.00 97.76           C  
ATOM   1213  HZ  PHE A  74       6.649   3.868   4.011  1.00 97.76           H  
ATOM   1214  N   GLY A  75       4.693   5.929  10.318  1.00 95.45           N  
ATOM   1215  H   GLY A  75       5.434   5.962  11.004  1.00 95.45           H  
ATOM   1216  CA  GLY A  75       3.914   7.150  10.117  1.00 95.45           C  
ATOM   1217  HA2 GLY A  75       4.580   8.013  10.110  1.00 95.45           H  
ATOM   1218  HA3 GLY A  75       3.417   7.114   9.148  1.00 95.45           H  
ATOM   1219  C   GLY A  75       2.857   7.380  11.196  1.00 95.45           C  
ATOM   1220  O   GLY A  75       2.903   6.799  12.281  1.00 95.45           O  
ATOM   1221  N   GLU A  76       1.906   8.256  10.891  1.00 93.21           N  
ATOM   1222  H   GLU A  76       1.902   8.628   9.952  1.00 93.21           H  
ATOM   1223  CA  GLU A  76       0.884   8.749  11.816  1.00 93.21           C  
ATOM   1224  HA  GLU A  76       1.049   8.348  12.816  1.00 93.21           H  
ATOM   1225  C   GLU A  76      -0.506   8.326  11.328  1.00 93.21           C  
ATOM   1226  CB  GLU A  76       0.980  10.282  11.889  1.00 93.21           C  
ATOM   1227  HB2 GLU A  76       0.056  10.685  12.305  1.00 93.21           H  
ATOM   1228  HB3 GLU A  76       1.043  10.663  10.869  1.00 93.21           H  
ATOM   1229  O   GLU A  76      -0.914   8.686  10.226  1.00 93.21           O  
ATOM   1230  CG  GLU A  76       2.198  10.818  12.672  1.00 93.21           C  
ATOM   1231  HG2 GLU A  76       3.067  10.193  12.468  1.00 93.21           H  
ATOM   1232  HG3 GLU A  76       2.421  11.813  12.287  1.00 93.21           H  
ATOM   1233  CD  GLU A  76       1.975  10.945  14.190  1.00 93.21           C  
ATOM   1234  OE1 GLU A  76       2.974  10.867  14.939  1.00 93.21           O  
ATOM   1235  OE2 GLU A  76       0.807  11.146  14.603  1.00 93.21           O  
ATOM   1236  N   VAL A  77      -1.282   7.617  12.159  1.00 89.20           N  
ATOM   1237  H   VAL A  77      -0.876   7.340  13.041  1.00 89.20           H  
ATOM   1238  CA  VAL A  77      -2.590   7.039  11.772  1.00 89.20           C  
ATOM   1239  HA  VAL A  77      -2.417   6.298  10.992  1.00 89.20           H  
ATOM   1240  C   VAL A  77      -3.546   8.076  11.174  1.00 89.20           C  
ATOM   1241  CB  VAL A  77      -3.243   6.331  12.978  1.00 89.20           C  
ATOM   1242  HB  VAL A  77      -3.279   7.023  13.820  1.00 89.20           H  
ATOM   1243  O   VAL A  77      -4.320   7.750  10.291  1.00 89.20           O  
ATOM   1244  CG1 VAL A  77      -4.671   5.827  12.721  1.00 89.20           C  
ATOM   1245 HG11 VAL A  77      -5.017   5.218  13.556  1.00 89.20           H  
ATOM   1246 HG12 VAL A  77      -5.349   6.672  12.604  1.00 89.20           H  
ATOM   1247 HG13 VAL A  77      -4.682   5.232  11.807  1.00 89.20           H  
ATOM   1248  CG2 VAL A  77      -2.400   5.118  13.385  1.00 89.20           C  
ATOM   1249 HG21 VAL A  77      -1.390   5.422  13.658  1.00 89.20           H  
ATOM   1250 HG22 VAL A  77      -2.339   4.412  12.557  1.00 89.20           H  
ATOM   1251 HG23 VAL A  77      -2.857   4.625  14.243  1.00 89.20           H  
ATOM   1252  N   CYS A  78      -3.490   9.334  11.606  1.00 90.22           N  
ATOM   1253  H   CYS A  78      -2.768   9.569  12.272  1.00 90.22           H  
ATOM   1254  CA  CYS A  78      -4.354  10.403  11.094  1.00 90.22           C  
ATOM   1255  HA  CYS A  78      -5.199   9.961  10.567  1.00 90.22           H  
ATOM   1256  C   CYS A  78      -3.684  11.330  10.066  1.00 90.22           C  
ATOM   1257  CB  CYS A  78      -4.926  11.145  12.298  1.00 90.22           C  
ATOM   1258  HB2 CYS A  78      -4.111  11.420  12.967  1.00 90.22           H  
ATOM   1259  HB3 CYS A  78      -5.416  12.058  11.959  1.00 90.22           H  
ATOM   1260  O   CYS A  78      -4.306  12.297   9.625  1.00 90.22           O  
ATOM   1261  SG  CYS A  78      -6.141  10.135  13.191  1.00 90.22           S  
ATOM   1262  N   GLY A  79      -2.438  11.047   9.696  1.00 92.23           N  
ATOM   1263  H   GLY A  79      -2.028  10.185  10.024  1.00 92.23           H  
ATOM   1264  CA  GLY A  79      -1.688  11.754   8.667  1.00 92.23           C  
ATOM   1265  HA2 GLY A  79      -0.791  12.184   9.115  1.00 92.23           H  
ATOM   1266  HA3 GLY A  79      -2.276  12.561   8.231  1.00 92.23           H  
ATOM   1267  C   GLY A  79      -1.291  10.797   7.552  1.00 92.23           C  
ATOM   1268  O   GLY A  79      -2.135  10.097   6.987  1.00 92.23           O  
ATOM   1269  N   ASP A  80       0.001  10.781   7.257  1.00 93.97           N  
ATOM   1270  H   ASP A  80       0.627  11.385   7.771  1.00 93.97           H  
ATOM   1271  CA  ASP A  80       0.605   9.878   6.292  1.00 93.97           C  
ATOM   1272  HA  ASP A  80      -0.146   9.582   5.560  1.00 93.97           H  
ATOM   1273  C   ASP A  80       1.136   8.632   6.998  1.00 93.97           C  
ATOM   1274  CB  ASP A  80       1.742  10.600   5.569  1.00 93.97           C  
ATOM   1275  HB2 ASP A  80       2.368  11.115   6.298  1.00 93.97           H  
ATOM   1276  HB3 ASP A  80       2.344   9.850   5.056  1.00 93.97           H  
ATOM   1277  O   ASP A  80       1.871   8.743   7.981  1.00 93.97           O  
ATOM   1278  CG  ASP A  80       1.286  11.607   4.526  1.00 93.97           C  
ATOM   1279  OD1 ASP A  80       0.107  12.024   4.508  1.00 93.97           O  
ATOM   1280  OD2 ASP A  80       2.119  11.915   3.647  1.00 93.97           O  
ATOM   1281  N   TYR A  81       0.788   7.444   6.505  1.00 96.23           N  
ATOM   1282  H   TYR A  81       0.219   7.399   5.671  1.00 96.23           H  
ATOM   1283  CA  TYR A  81       1.280   6.201   7.095  1.00 96.23           C  
ATOM   1284  HA  TYR A  81       2.329   6.351   7.351  1.00 96.23           H  
ATOM   1285  C   TYR A  81       1.229   5.010   6.140  1.00 96.23           C  
ATOM   1286  CB  TYR A  81       0.524   5.891   8.400  1.00 96.23           C  
ATOM   1287  HB2 TYR A  81       1.097   5.161   8.972  1.00 96.23           H  
ATOM   1288  HB3 TYR A  81       0.481   6.788   9.018  1.00 96.23           H  
ATOM   1289  O   TYR A  81       0.478   4.989   5.157  1.00 96.23           O  
ATOM   1290  CG  TYR A  81      -0.877   5.345   8.245  1.00 96.23           C  
ATOM   1291  CD1 TYR A  81      -1.971   6.221   8.127  1.00 96.23           C  
ATOM   1292  HD1 TYR A  81      -1.808   7.288   8.114  1.00 96.23           H  
ATOM   1293  CD2 TYR A  81      -1.085   3.952   8.283  1.00 96.23           C  
ATOM   1294  HD2 TYR A  81      -0.242   3.288   8.398  1.00 96.23           H  
ATOM   1295  CE1 TYR A  81      -3.279   5.703   8.085  1.00 96.23           C  
ATOM   1296  HE1 TYR A  81      -4.127   6.370   8.042  1.00 96.23           H  
ATOM   1297  CE2 TYR A  81      -2.388   3.430   8.210  1.00 96.23           C  
ATOM   1298  HE2 TYR A  81      -2.548   2.363   8.255  1.00 96.23           H  
ATOM   1299  OH  TYR A  81      -4.746   3.812   8.176  1.00 96.23           O  
ATOM   1300  HH  TYR A  81      -4.758   2.888   7.917  1.00 96.23           H  
ATOM   1301  CZ  TYR A  81      -3.485   4.310   8.141  1.00 96.23           C  
ATOM   1302  N   TRP A  82       2.026   4.003   6.482  1.00 98.16           N  
ATOM   1303  H   TRP A  82       2.603   4.135   7.300  1.00 98.16           H  
ATOM   1304  CA  TRP A  82       1.959   2.646   5.958  1.00 98.16           C  
ATOM   1305  HA  TRP A  82       1.188   2.575   5.191  1.00 98.16           H  
ATOM   1306  C   TRP A  82       1.608   1.702   7.105  1.00 98.16           C  
ATOM   1307  CB  TRP A  82       3.308   2.263   5.345  1.00 98.16           C  
ATOM   1308  HB2 TRP A  82       4.074   2.272   6.120  1.00 98.16           H  
ATOM   1309  HB3 TRP A  82       3.583   3.008   4.598  1.00 98.16           H  
ATOM   1310  O   TRP A  82       2.275   1.719   8.140  1.00 98.16           O  
ATOM   1311  CG  TRP A  82       3.291   0.923   4.684  1.00 98.16           C  
ATOM   1312  CD1 TRP A  82       3.807  -0.230   5.169  1.00 98.16           C  
ATOM   1313  HD1 TRP A  82       4.338  -0.331   6.105  1.00 98.16           H  
ATOM   1314  CD2 TRP A  82       2.710   0.584   3.394  1.00 98.16           C  
ATOM   1315  CE2 TRP A  82       2.887  -0.807   3.159  1.00 98.16           C  
ATOM   1316  CE3 TRP A  82       2.073   1.332   2.387  1.00 98.16           C  
ATOM   1317  HE3 TRP A  82       1.957   2.394   2.542  1.00 98.16           H  
ATOM   1318  NE1 TRP A  82       3.559  -1.256   4.273  1.00 98.16           N  
ATOM   1319  HE1 TRP A  82       3.896  -2.203   4.373  1.00 98.16           H  
ATOM   1320  CH2 TRP A  82       1.807  -0.655   1.002  1.00 98.16           C  
ATOM   1321  HH2 TRP A  82       1.475  -1.102   0.077  1.00 98.16           H  
ATOM   1322  CZ2 TRP A  82       2.447  -1.428   1.981  1.00 98.16           C  
ATOM   1323  HZ2 TRP A  82       2.611  -2.484   1.824  1.00 98.16           H  
ATOM   1324  CZ3 TRP A  82       1.620   0.717   1.205  1.00 98.16           C  
ATOM   1325  HZ3 TRP A  82       1.132   1.290   0.431  1.00 98.16           H  
ATOM   1326  N   LEU A  83       0.564   0.886   6.950  1.00 98.26           N  
ATOM   1327  H   LEU A  83       0.040   0.920   6.087  1.00 98.26           H  
ATOM   1328  CA  LEU A  83       0.062   0.044   8.040  1.00 98.26           C  
ATOM   1329  HA  LEU A  83      -0.104   0.684   8.906  1.00 98.26           H  
ATOM   1330  C   LEU A  83       1.062  -1.036   8.474  1.00 98.26           C  
ATOM   1331  CB  LEU A  83      -1.278  -0.574   7.609  1.00 98.26           C  
ATOM   1332  HB2 LEU A  83      -1.113  -1.178   6.717  1.00 98.26           H  
ATOM   1333  HB3 LEU A  83      -1.956   0.242   7.357  1.00 98.26           H  
ATOM   1334  O   LEU A  83       1.049  -1.434   9.634  1.00 98.26           O  
ATOM   1335  CG  LEU A  83      -1.954  -1.452   8.680  1.00 98.26           C  
ATOM   1336  HG  LEU A  83      -1.297  -2.278   8.954  1.00 98.26           H  
ATOM   1337  CD1 LEU A  83      -2.302  -0.656   9.938  1.00 98.26           C  
ATOM   1338 HD11 LEU A  83      -2.891   0.221   9.671  1.00 98.26           H  
ATOM   1339 HD12 LEU A  83      -1.389  -0.338  10.441  1.00 98.26           H  
ATOM   1340 HD13 LEU A  83      -2.861  -1.287  10.629  1.00 98.26           H  
ATOM   1341  CD2 LEU A  83      -3.243  -2.054   8.130  1.00 98.26           C  
ATOM   1342 HD21 LEU A  83      -3.008  -2.663   7.257  1.00 98.26           H  
ATOM   1343 HD22 LEU A  83      -3.941  -1.262   7.861  1.00 98.26           H  
ATOM   1344 HD23 LEU A  83      -3.694  -2.696   8.886  1.00 98.26           H  
ATOM   1345  N   GLY A  84       1.913  -1.496   7.559  1.00 98.50           N  
ATOM   1346  H   GLY A  84       1.867  -1.099   6.632  1.00 98.50           H  
ATOM   1347  CA  GLY A  84       2.826  -2.614   7.778  1.00 98.50           C  
ATOM   1348  HA2 GLY A  84       3.834  -2.303   7.503  1.00 98.50           H  
ATOM   1349  HA3 GLY A  84       2.848  -2.904   8.828  1.00 98.50           H  
ATOM   1350  C   GLY A  84       2.420  -3.835   6.964  1.00 98.50           C  
ATOM   1351  O   GLY A  84       1.257  -4.239   6.970  1.00 98.50           O  
ATOM   1352  N   ASN A  85       3.378  -4.422   6.252  1.00 98.83           N  
ATOM   1353  H   ASN A  85       4.312  -4.042   6.305  1.00 98.83           H  
ATOM   1354  CA  ASN A  85       3.140  -5.565   5.376  1.00 98.83           C  
ATOM   1355  HA  ASN A  85       2.342  -5.310   4.679  1.00 98.83           H  
ATOM   1356  C   ASN A  85       2.661  -6.797   6.151  1.00 98.83           C  
ATOM   1357  CB  ASN A  85       4.406  -5.868   4.562  1.00 98.83           C  
ATOM   1358  HB2 ASN A  85       4.234  -6.786   4.000  1.00 98.83           H  
ATOM   1359  HB3 ASN A  85       5.250  -6.034   5.232  1.00 98.83           H  
ATOM   1360  O   ASN A  85       1.773  -7.486   5.664  1.00 98.83           O  
ATOM   1361  CG  ASN A  85       4.759  -4.795   3.552  1.00 98.83           C  
ATOM   1362  ND2 ASN A  85       5.938  -4.850   2.982  1.00 98.83           N  
ATOM   1363 HD21 ASN A  85       6.133  -4.175   2.257  1.00 98.83           H  
ATOM   1364 HD22 ASN A  85       6.558  -5.621   3.186  1.00 98.83           H  
ATOM   1365  OD1 ASN A  85       3.985  -3.903   3.256  1.00 98.83           O  
ATOM   1366  N   GLU A  86       3.146  -7.036   7.373  1.00 98.52           N  
ATOM   1367  H   GLU A  86       3.863  -6.436   7.755  1.00 98.52           H  
ATOM   1368  CA  GLU A  86       2.638  -8.146   8.200  1.00 98.52           C  
ATOM   1369  HA  GLU A  86       2.713  -9.081   7.645  1.00 98.52           H  
ATOM   1370  C   GLU A  86       1.158  -7.959   8.534  1.00 98.52           C  
ATOM   1371  CB  GLU A  86       3.452  -8.270   9.495  1.00 98.52           C  
ATOM   1372  HB2 GLU A  86       3.568  -7.283   9.942  1.00 98.52           H  
ATOM   1373  HB3 GLU A  86       2.922  -8.900  10.210  1.00 98.52           H  
ATOM   1374  O   GLU A  86       0.348  -8.861   8.347  1.00 98.52           O  
ATOM   1375  CG  GLU A  86       4.834  -8.867   9.227  1.00 98.52           C  
ATOM   1376  HG2 GLU A  86       5.442  -8.752  10.124  1.00 98.52           H  
ATOM   1377  HG3 GLU A  86       5.280  -8.275   8.427  1.00 98.52           H  
ATOM   1378  CD  GLU A  86       4.833 -10.344   8.799  1.00 98.52           C  
ATOM   1379  OE1 GLU A  86       5.935 -10.826   8.460  1.00 98.52           O  
ATOM   1380  OE2 GLU A  86       3.766 -10.991   8.831  1.00 98.52           O  
ATOM   1381  N   HIS A  87       0.760  -6.745   8.919  1.00 98.34           N  
ATOM   1382  H   HIS A  87       1.453  -6.019   9.031  1.00 98.34           H  
ATOM   1383  CA  HIS A  87      -0.641  -6.450   9.210  1.00 98.34           C  
ATOM   1384  HA  HIS A  87      -1.007  -7.168   9.944  1.00 98.34           H  
ATOM   1385  C   HIS A  87      -1.523  -6.579   7.958  1.00 98.34           C  
ATOM   1386  CB  HIS A  87      -0.743  -5.040   9.799  1.00 98.34           C  
ATOM   1387  HB2 HIS A  87      -1.785  -4.841  10.051  1.00 98.34           H  
ATOM   1388  HB3 HIS A  87      -0.437  -4.328   9.032  1.00 98.34           H  
ATOM   1389  O   HIS A  87      -2.636  -7.097   8.033  1.00 98.34           O  
ATOM   1390  CG  HIS A  87       0.097  -4.793  11.028  1.00 98.34           C  
ATOM   1391  CD2 HIS A  87       0.435  -5.690  12.007  1.00 98.34           C  
ATOM   1392  HD2 HIS A  87       0.147  -6.731  12.042  1.00 98.34           H  
ATOM   1393  ND1 HIS A  87       0.690  -3.598  11.360  1.00 98.34           N  
ATOM   1394  HD1 HIS A  87       0.760  -2.781  10.771  1.00 98.34           H  
ATOM   1395  CE1 HIS A  87       1.369  -3.765  12.503  1.00 98.34           C  
ATOM   1396  HE1 HIS A  87       1.998  -3.015  12.960  1.00 98.34           H  
ATOM   1397  NE2 HIS A  87       1.222  -5.019  12.953  1.00 98.34           N  
ATOM   1398  N   ILE A  88      -1.044  -6.131   6.790  1.00 98.72           N  
ATOM   1399  H   ILE A  88      -0.122  -5.718   6.784  1.00 98.72           H  
ATOM   1400  CA  ILE A  88      -1.776  -6.269   5.520  1.00 98.72           C  
ATOM   1401  HA  ILE A  88      -2.788  -5.889   5.665  1.00 98.72           H  
ATOM   1402  C   ILE A  88      -1.908  -7.749   5.131  1.00 98.72           C  
ATOM   1403  CB  ILE A  88      -1.107  -5.436   4.401  1.00 98.72           C  
ATOM   1404  HB  ILE A  88      -0.067  -5.752   4.315  1.00 98.72           H  
ATOM   1405  O   ILE A  88      -2.987  -8.172   4.702  1.00 98.72           O  
ATOM   1406  CG1 ILE A  88      -1.139  -3.925   4.728  1.00 98.72           C  
ATOM   1407 HG12 ILE A  88      -2.153  -3.552   4.586  1.00 98.72           H  
ATOM   1408 HG13 ILE A  88      -0.885  -3.759   5.775  1.00 98.72           H  
ATOM   1409  CG2 ILE A  88      -1.818  -5.660   3.049  1.00 98.72           C  
ATOM   1410 HG21 ILE A  88      -1.762  -6.707   2.752  1.00 98.72           H  
ATOM   1411 HG22 ILE A  88      -1.335  -5.080   2.263  1.00 98.72           H  
ATOM   1412 HG23 ILE A  88      -2.866  -5.370   3.124  1.00 98.72           H  
ATOM   1413  CD1 ILE A  88      -0.164  -3.093   3.882  1.00 98.72           C  
ATOM   1414 HD11 ILE A  88      -0.185  -2.058   4.222  1.00 98.72           H  
ATOM   1415 HD12 ILE A  88       0.850  -3.477   3.999  1.00 98.72           H  
ATOM   1416 HD13 ILE A  88      -0.440  -3.118   2.827  1.00 98.72           H  
ATOM   1417  N   TYR A  89      -0.849  -8.544   5.305  1.00 98.60           N  
ATOM   1418  H   TYR A  89       0.008  -8.144   5.660  1.00 98.60           H  
ATOM   1419  CA  TYR A  89      -0.867  -9.991   5.098  1.00 98.60           C  
ATOM   1420  HA  TYR A  89      -1.139 -10.203   4.064  1.00 98.60           H  
ATOM   1421  C   TYR A  89      -1.920 -10.655   5.994  1.00 98.60           C  
ATOM   1422  CB  TYR A  89       0.537 -10.568   5.345  1.00 98.60           C  
ATOM   1423  HB2 TYR A  89       1.187 -10.293   4.515  1.00 98.60           H  
ATOM   1424  HB3 TYR A  89       0.962 -10.127   6.247  1.00 98.60           H  
ATOM   1425  O   TYR A  89      -2.837 -11.297   5.475  1.00 98.60           O  
ATOM   1426  CG  TYR A  89       0.545 -12.075   5.501  1.00 98.60           C  
ATOM   1427  CD1 TYR A  89       0.753 -12.660   6.764  1.00 98.60           C  
ATOM   1428  HD1 TYR A  89       0.976 -12.037   7.618  1.00 98.60           H  
ATOM   1429  CD2 TYR A  89       0.296 -12.890   4.387  1.00 98.60           C  
ATOM   1430  HD2 TYR A  89       0.158 -12.430   3.419  1.00 98.60           H  
ATOM   1431  CE1 TYR A  89       0.696 -14.059   6.909  1.00 98.60           C  
ATOM   1432  HE1 TYR A  89       0.874 -14.497   7.881  1.00 98.60           H  
ATOM   1433  CE2 TYR A  89       0.237 -14.288   4.523  1.00 98.60           C  
ATOM   1434  HE2 TYR A  89       0.053 -14.922   3.669  1.00 98.60           H  
ATOM   1435  OH  TYR A  89       0.379 -16.225   5.920  1.00 98.60           O  
ATOM   1436  HH  TYR A  89       0.666 -16.482   6.799  1.00 98.60           H  
ATOM   1437  CZ  TYR A  89       0.429 -14.874   5.788  1.00 98.60           C  
ATOM   1438  N   GLU A  90      -1.861 -10.422   7.307  1.00 97.59           N  
ATOM   1439  H   GLU A  90      -1.074  -9.898   7.663  1.00 97.59           H  
ATOM   1440  CA  GLU A  90      -2.798 -10.986   8.285  1.00 97.59           C  
ATOM   1441  HA  GLU A  90      -2.723 -12.074   8.269  1.00 97.59           H  
ATOM   1442  C   GLU A  90      -4.258 -10.613   7.978  1.00 97.59           C  
ATOM   1443  CB  GLU A  90      -2.439 -10.488   9.690  1.00 97.59           C  
ATOM   1444  HB2 GLU A  90      -2.359  -9.401   9.673  1.00 97.59           H  
ATOM   1445  HB3 GLU A  90      -3.264 -10.767  10.347  1.00 97.59           H  
ATOM   1446  O   GLU A  90      -5.140 -11.479   7.969  1.00 97.59           O  
ATOM   1447  CG  GLU A  90      -1.169 -11.094  10.306  1.00 97.59           C  
ATOM   1448  HG2 GLU A  90      -0.312 -10.901   9.661  1.00 97.59           H  
ATOM   1449  HG3 GLU A  90      -1.303 -12.175  10.362  1.00 97.59           H  
ATOM   1450  CD  GLU A  90      -0.898 -10.545  11.721  1.00 97.59           C  
ATOM   1451  OE1 GLU A  90       0.074 -11.012  12.352  1.00 97.59           O  
ATOM   1452  OE2 GLU A  90      -1.697  -9.706  12.207  1.00 97.59           O  
ATOM   1453  N   ILE A  91      -4.524  -9.340   7.652  1.00 97.37           N  
ATOM   1454  H   ILE A  91      -3.764  -8.677   7.699  1.00 97.37           H  
ATOM   1455  CA  ILE A  91      -5.862  -8.872   7.261  1.00 97.37           C  
ATOM   1456  HA  ILE A  91      -6.560  -9.110   8.064  1.00 97.37           H  
ATOM   1457  C   ILE A  91      -6.331  -9.622   6.017  1.00 97.37           C  
ATOM   1458  CB  ILE A  91      -5.880  -7.342   7.025  1.00 97.37           C  
ATOM   1459  HB  ILE A  91      -5.043  -7.084   6.377  1.00 97.37           H  
ATOM   1460  O   ILE A  91      -7.398 -10.235   6.032  1.00 97.37           O  
ATOM   1461  CG1 ILE A  91      -5.728  -6.593   8.365  1.00 97.37           C  
ATOM   1462 HG12 ILE A  91      -4.976  -7.091   8.976  1.00 97.37           H  
ATOM   1463 HG13 ILE A  91      -6.669  -6.630   8.914  1.00 97.37           H  
ATOM   1464  CG2 ILE A  91      -7.187  -6.884   6.339  1.00 97.37           C  
ATOM   1465 HG21 ILE A  91      -7.207  -5.801   6.225  1.00 97.37           H  
ATOM   1466 HG22 ILE A  91      -7.269  -7.310   5.339  1.00 97.37           H  
ATOM   1467 HG23 ILE A  91      -8.047  -7.199   6.930  1.00 97.37           H  
ATOM   1468  CD1 ILE A  91      -5.301  -5.130   8.189  1.00 97.37           C  
ATOM   1469 HD11 ILE A  91      -6.035  -4.579   7.601  1.00 97.37           H  
ATOM   1470 HD12 ILE A  91      -5.212  -4.660   9.168  1.00 97.37           H  
ATOM   1471 HD13 ILE A  91      -4.337  -5.080   7.683  1.00 97.37           H  
ATOM   1472  N   THR A  92      -5.546  -9.596   4.942  1.00 97.87           N  
ATOM   1473  H   THR A  92      -4.636  -9.163   5.021  1.00 97.87           H  
ATOM   1474  CA  THR A  92      -5.977 -10.129   3.642  1.00 97.87           C  
ATOM   1475  HA  THR A  92      -6.993  -9.778   3.461  1.00 97.87           H  
ATOM   1476  C   THR A  92      -6.057 -11.654   3.611  1.00 97.87           C  
ATOM   1477  CB  THR A  92      -5.119  -9.604   2.488  1.00 97.87           C  
ATOM   1478  HB  THR A  92      -5.464 -10.080   1.571  1.00 97.87           H  
ATOM   1479  O   THR A  92      -6.809 -12.193   2.801  1.00 97.87           O  
ATOM   1480  CG2 THR A  92      -5.258  -8.091   2.311  1.00 97.87           C  
ATOM   1481 HG21 THR A  92      -4.569  -7.756   1.536  1.00 97.87           H  
ATOM   1482 HG22 THR A  92      -6.277  -7.855   2.006  1.00 97.87           H  
ATOM   1483 HG23 THR A  92      -5.030  -7.564   3.238  1.00 97.87           H  
ATOM   1484  OG1 THR A  92      -3.752  -9.901   2.657  1.00 97.87           O  
ATOM   1485  HG1 THR A  92      -3.428  -9.379   3.395  1.00 97.87           H  
ATOM   1486  N   HIS A  93      -5.378 -12.350   4.530  1.00 96.86           N  
ATOM   1487  H   HIS A  93      -4.710 -11.856   5.104  1.00 96.86           H  
ATOM   1488  CA  HIS A  93      -5.482 -13.802   4.714  1.00 96.86           C  
ATOM   1489  HA  HIS A  93      -5.727 -14.253   3.753  1.00 96.86           H  
ATOM   1490  C   HIS A  93      -6.606 -14.233   5.667  1.00 96.86           C  
ATOM   1491  CB  HIS A  93      -4.121 -14.366   5.142  1.00 96.86           C  
ATOM   1492  HB2 HIS A  93      -3.658 -13.727   5.895  1.00 96.86           H  
ATOM   1493  HB3 HIS A  93      -4.263 -15.351   5.586  1.00 96.86           H  
ATOM   1494  O   HIS A  93      -6.979 -15.407   5.679  1.00 96.86           O  
ATOM   1495  CG  HIS A  93      -3.211 -14.519   3.955  1.00 96.86           C  
ATOM   1496  CD2 HIS A  93      -2.882 -15.699   3.347  1.00 96.86           C  
ATOM   1497  HD2 HIS A  93      -3.164 -16.684   3.690  1.00 96.86           H  
ATOM   1498  ND1 HIS A  93      -2.715 -13.506   3.171  1.00 96.86           N  
ATOM   1499  HD1 HIS A  93      -2.734 -12.521   3.394  1.00 96.86           H  
ATOM   1500  CE1 HIS A  93      -2.131 -14.073   2.104  1.00 96.86           C  
ATOM   1501  HE1 HIS A  93      -1.703 -13.547   1.263  1.00 96.86           H  
ATOM   1502  NE2 HIS A  93      -2.205 -15.410   2.161  1.00 96.86           N  
ATOM   1503  N   SER A  94      -7.207 -13.304   6.416  1.00 95.05           N  
ATOM   1504  H   SER A  94      -6.812 -12.374   6.435  1.00 95.05           H  
ATOM   1505  CA  SER A  94      -8.364 -13.601   7.273  1.00 95.05           C  
ATOM   1506  HA  SER A  94      -8.160 -14.537   7.793  1.00 95.05           H  
ATOM   1507  C   SER A  94      -9.676 -13.805   6.498  1.00 95.05           C  
ATOM   1508  CB  SER A  94      -8.522 -12.519   8.345  1.00 95.05           C  
ATOM   1509  HB2 SER A  94      -7.559 -12.336   8.822  1.00 95.05           H  
ATOM   1510  HB3 SER A  94      -9.215 -12.882   9.104  1.00 95.05           H  
ATOM   1511  O   SER A  94     -10.647 -14.333   7.042  1.00 95.05           O  
ATOM   1512  OG  SER A  94      -9.030 -11.311   7.813  1.00 95.05           O  
ATOM   1513  HG  SER A  94      -8.383 -10.939   7.209  1.00 95.05           H  
ATOM   1514  N   GLY A  95      -9.715 -13.428   5.217  1.00 95.28           N  
ATOM   1515  H   GLY A  95      -8.869 -13.063   4.803  1.00 95.28           H  
ATOM   1516  CA  GLY A  95     -10.917 -13.482   4.393  1.00 95.28           C  
ATOM   1517  HA2 GLY A  95     -11.365 -14.472   4.471  1.00 95.28           H  
ATOM   1518  HA3 GLY A  95     -11.634 -12.754   4.774  1.00 95.28           H  
ATOM   1519  C   GLY A  95     -10.636 -13.188   2.923  1.00 95.28           C  
ATOM   1520  O   GLY A  95      -9.532 -13.388   2.428  1.00 95.28           O  
ATOM   1521  N   LYS A  96     -11.653 -12.727   2.193  1.00 97.61           N  
ATOM   1522  H   LYS A  96     -12.518 -12.521   2.673  1.00 97.61           H  
ATOM   1523  CA  LYS A  96     -11.485 -12.222   0.824  1.00 97.61           C  
ATOM   1524  HA  LYS A  96     -10.458 -12.380   0.493  1.00 97.61           H  
ATOM   1525  C   LYS A  96     -11.681 -10.722   0.841  1.00 97.61           C  
ATOM   1526  CB  LYS A  96     -12.442 -12.922  -0.156  1.00 97.61           C  
ATOM   1527  HB2 LYS A  96     -13.468 -12.797   0.192  1.00 97.61           H  
ATOM   1528  HB3 LYS A  96     -12.353 -12.438  -1.129  1.00 97.61           H  
ATOM   1529  O   LYS A  96     -12.753 -10.261   1.222  1.00 97.61           O  
ATOM   1530  CG  LYS A  96     -12.158 -14.420  -0.346  1.00 97.61           C  
ATOM   1531  HG2 LYS A  96     -12.241 -14.938   0.609  1.00 97.61           H  
ATOM   1532  HG3 LYS A  96     -12.905 -14.828  -1.027  1.00 97.61           H  
ATOM   1533  CD  LYS A  96     -10.761 -14.655  -0.940  1.00 97.61           C  
ATOM   1534  HD2 LYS A  96     -10.659 -14.075  -1.857  1.00 97.61           H  
ATOM   1535  HD3 LYS A  96     -10.007 -14.323  -0.227  1.00 97.61           H  
ATOM   1536  CE  LYS A  96     -10.509 -16.133  -1.241  1.00 97.61           C  
ATOM   1537  HE2 LYS A  96     -11.214 -16.463  -2.005  1.00 97.61           H  
ATOM   1538  HE3 LYS A  96     -10.682 -16.708  -0.331  1.00 97.61           H  
ATOM   1539  NZ  LYS A  96      -9.111 -16.322  -1.705  1.00 97.61           N  
ATOM   1540  HZ1 LYS A  96      -8.906 -17.290  -1.905  1.00 97.61           H  
ATOM   1541  HZ2 LYS A  96      -8.464 -15.999  -1.000  1.00 97.61           H  
ATOM   1542  HZ3 LYS A  96      -8.934 -15.772  -2.535  1.00 97.61           H  
ATOM   1543  N   PHE A  97     -10.661  -9.978   0.438  1.00 98.22           N  
ATOM   1544  H   PHE A  97      -9.813 -10.421   0.115  1.00 98.22           H  
ATOM   1545  CA  PHE A  97     -10.661  -8.525   0.510  1.00 98.22           C  
ATOM   1546  HA  PHE A  97     -11.576  -8.190   0.998  1.00 98.22           H  
ATOM   1547  C   PHE A  97     -10.660  -7.912  -0.882  1.00 98.22           C  
ATOM   1548  CB  PHE A  97      -9.498  -8.036   1.382  1.00 98.22           C  
ATOM   1549  HB2 PHE A  97      -9.322  -6.982   1.167  1.00 98.22           H  
ATOM   1550  HB3 PHE A  97      -8.588  -8.576   1.121  1.00 98.22           H  
ATOM   1551  O   PHE A  97     -10.001  -8.395  -1.799  1.00 98.22           O  
ATOM   1552  CG  PHE A  97      -9.779  -8.191   2.865  1.00 98.22           C  
ATOM   1553  CD1 PHE A  97     -10.131  -7.068   3.637  1.00 98.22           C  
ATOM   1554  HD1 PHE A  97     -10.152  -6.088   3.183  1.00 98.22           H  
ATOM   1555  CD2 PHE A  97      -9.732  -9.461   3.471  1.00 98.22           C  
ATOM   1556  HD2 PHE A  97      -9.426 -10.328   2.904  1.00 98.22           H  
ATOM   1557  CE1 PHE A  97     -10.446  -7.210   4.999  1.00 98.22           C  
ATOM   1558  HE1 PHE A  97     -10.697  -6.345   5.595  1.00 98.22           H  
ATOM   1559  CE2 PHE A  97     -10.067  -9.605   4.827  1.00 98.22           C  
ATOM   1560  HE2 PHE A  97     -10.023 -10.576   5.299  1.00 98.22           H  
ATOM   1561  CZ  PHE A  97     -10.419  -8.483   5.593  1.00 98.22           C  
ATOM   1562  HZ  PHE A  97     -10.651  -8.605   6.641  1.00 98.22           H  
ATOM   1563  N   GLU A  98     -11.417  -6.833  -1.011  1.00 98.05           N  
ATOM   1564  H   GLU A  98     -11.914  -6.505  -0.195  1.00 98.05           H  
ATOM   1565  CA  GLU A  98     -11.306  -5.901  -2.123  1.00 98.05           C  
ATOM   1566  HA  GLU A  98     -10.842  -6.399  -2.974  1.00 98.05           H  
ATOM   1567  C   GLU A  98     -10.408  -4.728  -1.728  1.00 98.05           C  
ATOM   1568  CB  GLU A  98     -12.694  -5.427  -2.571  1.00 98.05           C  
ATOM   1569  HB2 GLU A  98     -13.205  -6.259  -3.055  1.00 98.05           H  
ATOM   1570  HB3 GLU A  98     -12.552  -4.640  -3.311  1.00 98.05           H  
ATOM   1571  O   GLU A  98     -10.355  -4.354  -0.553  1.00 98.05           O  
ATOM   1572  CG  GLU A  98     -13.595  -4.896  -1.435  1.00 98.05           C  
ATOM   1573  HG2 GLU A  98     -13.861  -5.728  -0.783  1.00 98.05           H  
ATOM   1574  HG3 GLU A  98     -13.058  -4.146  -0.855  1.00 98.05           H  
ATOM   1575  CD  GLU A  98     -14.895  -4.287  -1.960  1.00 98.05           C  
ATOM   1576  OE1 GLU A  98     -15.815  -3.949  -1.166  1.00 98.05           O  
ATOM   1577  OE2 GLU A  98     -15.023  -4.113  -3.191  1.00 98.05           O  
ATOM   1578  N   LEU A  99      -9.745  -4.129  -2.716  1.00 98.70           N  
ATOM   1579  H   LEU A  99      -9.895  -4.474  -3.654  1.00 98.70           H  
ATOM   1580  CA  LEU A  99      -8.935  -2.922  -2.568  1.00 98.70           C  
ATOM   1581  HA  LEU A  99      -8.830  -2.684  -1.509  1.00 98.70           H  
ATOM   1582  C   LEU A  99      -9.631  -1.745  -3.251  1.00 98.70           C  
ATOM   1583  CB  LEU A  99      -7.527  -3.183  -3.134  1.00 98.70           C  
ATOM   1584  HB2 LEU A  99      -7.042  -3.926  -2.502  1.00 98.70           H  
ATOM   1585  HB3 LEU A  99      -7.636  -3.604  -4.134  1.00 98.70           H  
ATOM   1586  O   LEU A  99     -10.131  -1.863  -4.369  1.00 98.70           O  
ATOM   1587  CG  LEU A  99      -6.600  -1.957  -3.232  1.00 98.70           C  
ATOM   1588  HG  LEU A  99      -7.112  -1.147  -3.751  1.00 98.70           H  
ATOM   1589  CD1 LEU A  99      -6.147  -1.467  -1.860  1.00 98.70           C  
ATOM   1590 HD11 LEU A  99      -7.008  -1.167  -1.264  1.00 98.70           H  
ATOM   1591 HD12 LEU A  99      -5.500  -0.600  -1.994  1.00 98.70           H  
ATOM   1592 HD13 LEU A  99      -5.600  -2.253  -1.340  1.00 98.70           H  
ATOM   1593  CD2 LEU A  99      -5.347  -2.293  -4.034  1.00 98.70           C  
ATOM   1594 HD21 LEU A  99      -4.764  -3.052  -3.512  1.00 98.70           H  
ATOM   1595 HD22 LEU A  99      -4.730  -1.402  -4.144  1.00 98.70           H  
ATOM   1596 HD23 LEU A  99      -5.615  -2.662  -5.025  1.00 98.70           H  
ATOM   1597  N   MET A 100      -9.606  -0.591  -2.599  1.00 98.33           N  
ATOM   1598  H   MET A 100      -9.215  -0.583  -1.668  1.00 98.33           H  
ATOM   1599  CA  MET A 100      -9.948   0.704  -3.170  1.00 98.33           C  
ATOM   1600  HA  MET A 100     -10.156   0.592  -4.234  1.00 98.33           H  
ATOM   1601  C   MET A 100      -8.754   1.641  -3.014  1.00 98.33           C  
ATOM   1602  CB  MET A 100     -11.211   1.230  -2.484  1.00 98.33           C  
ATOM   1603  HB2 MET A 100     -11.034   1.332  -1.414  1.00 98.33           H  
ATOM   1604  HB3 MET A 100     -11.993   0.485  -2.630  1.00 98.33           H  
ATOM   1605  O   MET A 100      -8.195   1.771  -1.927  1.00 98.33           O  
ATOM   1606  CG  MET A 100     -11.697   2.575  -3.038  1.00 98.33           C  
ATOM   1607  HG2 MET A 100     -11.729   2.529  -4.127  1.00 98.33           H  
ATOM   1608  HG3 MET A 100     -10.986   3.350  -2.753  1.00 98.33           H  
ATOM   1609  SD  MET A 100     -13.340   3.053  -2.426  1.00 98.33           S  
ATOM   1610  CE  MET A 100     -14.382   1.873  -3.319  1.00 98.33           C  
ATOM   1611  HE1 MET A 100     -14.300   2.066  -4.389  1.00 98.33           H  
ATOM   1612  HE2 MET A 100     -14.064   0.851  -3.115  1.00 98.33           H  
ATOM   1613  HE3 MET A 100     -15.418   2.000  -3.005  1.00 98.33           H  
ATOM   1614  N   ILE A 101      -8.378   2.289  -4.109  1.00 98.54           N  
ATOM   1615  H   ILE A 101      -8.837   2.065  -4.980  1.00 98.54           H  
ATOM   1616  CA  ILE A 101      -7.366   3.337  -4.161  1.00 98.54           C  
ATOM   1617  HA  ILE A 101      -6.913   3.446  -3.176  1.00 98.54           H  
ATOM   1618  C   ILE A 101      -8.092   4.625  -4.535  1.00 98.54           C  
ATOM   1619  CB  ILE A 101      -6.240   2.992  -5.160  1.00 98.54           C  
ATOM   1620  HB  ILE A 101      -6.660   2.987  -6.165  1.00 98.54           H  
ATOM   1621  O   ILE A 101      -8.544   4.759  -5.672  1.00 98.54           O  
ATOM   1622  CG1 ILE A 101      -5.646   1.589  -4.890  1.00 98.54           C  
ATOM   1623 HG12 ILE A 101      -6.434   0.843  -5.001  1.00 98.54           H  
ATOM   1624 HG13 ILE A 101      -5.274   1.535  -3.866  1.00 98.54           H  
ATOM   1625  CG2 ILE A 101      -5.159   4.085  -5.099  1.00 98.54           C  
ATOM   1626 HG21 ILE A 101      -4.653   4.058  -4.134  1.00 98.54           H  
ATOM   1627 HG22 ILE A 101      -5.599   5.073  -5.233  1.00 98.54           H  
ATOM   1628 HG23 ILE A 101      -4.433   3.943  -5.900  1.00 98.54           H  
ATOM   1629  CD1 ILE A 101      -4.524   1.191  -5.857  1.00 98.54           C  
ATOM   1630 HD11 ILE A 101      -4.848   1.351  -6.885  1.00 98.54           H  
ATOM   1631 HD12 ILE A 101      -4.279   0.137  -5.729  1.00 98.54           H  
ATOM   1632 HD13 ILE A 101      -3.626   1.776  -5.658  1.00 98.54           H  
ATOM   1633  N   ASP A 102      -8.230   5.552  -3.592  1.00 97.75           N  
ATOM   1634  H   ASP A 102      -7.757   5.393  -2.713  1.00 97.75           H  
ATOM   1635  CA  ASP A 102      -8.789   6.885  -3.834  1.00 97.75           C  
ATOM   1636  HA  ASP A 102      -9.406   6.872  -4.732  1.00 97.75           H  
ATOM   1637  C   ASP A 102      -7.647   7.878  -4.057  1.00 97.75           C  
ATOM   1638  CB  ASP A 102      -9.672   7.344  -2.663  1.00 97.75           C  
ATOM   1639  HB2 ASP A 102      -9.177   7.106  -1.721  1.00 97.75           H  
ATOM   1640  HB3 ASP A 102      -9.770   8.429  -2.712  1.00 97.75           H  
ATOM   1641  O   ASP A 102      -6.675   7.898  -3.306  1.00 97.75           O  
ATOM   1642  CG  ASP A 102     -11.090   6.763  -2.675  1.00 97.75           C  
ATOM   1643  OD1 ASP A 102     -11.812   6.947  -3.684  1.00 97.75           O  
ATOM   1644  OD2 ASP A 102     -11.528   6.270  -1.612  1.00 97.75           O  
ATOM   1645  N   MET A 103      -7.762   8.727  -5.075  1.00 97.46           N  
ATOM   1646  H   MET A 103      -8.585   8.661  -5.657  1.00 97.46           H  
ATOM   1647  CA  MET A 103      -6.732   9.693  -5.463  1.00 97.46           C  
ATOM   1648  HA  MET A 103      -6.000   9.792  -4.662  1.00 97.46           H  
ATOM   1649  C   MET A 103      -7.343  11.071  -5.716  1.00 97.46           C  
ATOM   1650  CB  MET A 103      -6.004   9.199  -6.720  1.00 97.46           C  
ATOM   1651  HB2 MET A 103      -6.752   8.980  -7.482  1.00 97.46           H  
ATOM   1652  HB3 MET A 103      -5.345   9.983  -7.094  1.00 97.46           H  
ATOM   1653  O   MET A 103      -8.461  11.200  -6.228  1.00 97.46           O  
ATOM   1654  CG  MET A 103      -5.171   7.937  -6.492  1.00 97.46           C  
ATOM   1655  HG2 MET A 103      -5.767   7.194  -5.962  1.00 97.46           H  
ATOM   1656  HG3 MET A 103      -4.317   8.194  -5.866  1.00 97.46           H  
ATOM   1657  SD  MET A 103      -4.566   7.189  -8.026  1.00 97.46           S  
ATOM   1658  CE  MET A 103      -6.050   6.287  -8.562  1.00 97.46           C  
ATOM   1659  HE1 MET A 103      -5.826   5.735  -9.475  1.00 97.46           H  
ATOM   1660  HE2 MET A 103      -6.866   6.984  -8.752  1.00 97.46           H  
ATOM   1661  HE3 MET A 103      -6.347   5.580  -7.787  1.00 97.46           H  
ATOM   1662  N   LYS A 104      -6.586  12.125  -5.415  1.00 96.26           N  
ATOM   1663  H   LYS A 104      -5.700  11.950  -4.962  1.00 96.26           H  
ATOM   1664  CA  LYS A 104      -6.936  13.511  -5.737  1.00 96.26           C  
ATOM   1665  HA  LYS A 104      -7.805  13.508  -6.396  1.00 96.26           H  
ATOM   1666  C   LYS A 104      -5.793  14.180  -6.486  1.00 96.26           C  
ATOM   1667  CB  LYS A 104      -7.316  14.251  -4.449  1.00 96.26           C  
ATOM   1668  HB2 LYS A 104      -8.051  13.647  -3.917  1.00 96.26           H  
ATOM   1669  HB3 LYS A 104      -6.432  14.357  -3.820  1.00 96.26           H  
ATOM   1670  O   LYS A 104      -4.639  14.075  -6.082  1.00 96.26           O  
ATOM   1671  CG  LYS A 104      -7.932  15.634  -4.708  1.00 96.26           C  
ATOM   1672  HG2 LYS A 104      -8.764  15.538  -5.405  1.00 96.26           H  
ATOM   1673  HG3 LYS A 104      -7.181  16.298  -5.136  1.00 96.26           H  
ATOM   1674  CD  LYS A 104      -8.446  16.220  -3.386  1.00 96.26           C  
ATOM   1675  HD2 LYS A 104      -9.200  15.551  -2.972  1.00 96.26           H  
ATOM   1676  HD3 LYS A 104      -7.613  16.291  -2.686  1.00 96.26           H  
ATOM   1677  CE  LYS A 104      -9.061  17.608  -3.593  1.00 96.26           C  
ATOM   1678  HE2 LYS A 104      -9.882  17.527  -4.305  1.00 96.26           H  
ATOM   1679  HE3 LYS A 104      -8.298  18.257  -4.022  1.00 96.26           H  
ATOM   1680  NZ  LYS A 104      -9.546  18.177  -2.306  1.00 96.26           N  
ATOM   1681  HZ1 LYS A 104      -8.789  18.228  -1.639  1.00 96.26           H  
ATOM   1682  HZ2 LYS A 104     -10.274  17.604  -1.904  1.00 96.26           H  
ATOM   1683  HZ3 LYS A 104      -9.906  19.111  -2.435  1.00 96.26           H  
ATOM   1684  N   PHE A 105      -6.121  14.876  -7.569  1.00 94.82           N  
ATOM   1685  H   PHE A 105      -7.089  14.889  -7.857  1.00 94.82           H  
ATOM   1686  CA  PHE A 105      -5.155  15.655  -8.339  1.00 94.82           C  
ATOM   1687  HA  PHE A 105      -4.383  16.032  -7.669  1.00 94.82           H  
ATOM   1688  C   PHE A 105      -5.822  16.843  -9.023  1.00 94.82           C  
ATOM   1689  CB  PHE A 105      -4.492  14.754  -9.384  1.00 94.82           C  
ATOM   1690  HB2 PHE A 105      -5.257  14.338 -10.039  1.00 94.82           H  
ATOM   1691  HB3 PHE A 105      -4.018  13.921  -8.865  1.00 94.82           H  
ATOM   1692  O   PHE A 105      -6.797  16.668  -9.763  1.00 94.82           O  
ATOM   1693  CG  PHE A 105      -3.442  15.456 -10.218  1.00 94.82           C  
ATOM   1694  CD1 PHE A 105      -3.608  15.593 -11.609  1.00 94.82           C  
ATOM   1695  HD1 PHE A 105      -4.485  15.187 -12.092  1.00 94.82           H  
ATOM   1696  CD2 PHE A 105      -2.276  15.949  -9.605  1.00 94.82           C  
ATOM   1697  HD2 PHE A 105      -2.129  15.850  -8.539  1.00 94.82           H  
ATOM   1698  CE1 PHE A 105      -2.597  16.182 -12.388  1.00 94.82           C  
ATOM   1699  HE1 PHE A 105      -2.697  16.200 -13.463  1.00 94.82           H  
ATOM   1700  CE2 PHE A 105      -1.273  16.552 -10.379  1.00 94.82           C  
ATOM   1701  HE2 PHE A 105      -0.372  16.891  -9.889  1.00 94.82           H  
ATOM   1702  CZ  PHE A 105      -1.423  16.653 -11.774  1.00 94.82           C  
ATOM   1703  HZ  PHE A 105      -0.616  17.047 -12.373  1.00 94.82           H  
ATOM   1704  N   LYS A 106      -5.291  18.050  -8.801  1.00 93.48           N  
ATOM   1705  H   LYS A 106      -4.626  18.107  -8.043  1.00 93.48           H  
ATOM   1706  CA  LYS A 106      -5.781  19.313  -9.378  1.00 93.48           C  
ATOM   1707  HA  LYS A 106      -5.354  20.125  -8.790  1.00 93.48           H  
ATOM   1708  C   LYS A 106      -7.298  19.451  -9.229  1.00 93.48           C  
ATOM   1709  CB  LYS A 106      -5.295  19.464 -10.829  1.00 93.48           C  
ATOM   1710  HB2 LYS A 106      -5.622  18.605 -11.415  1.00 93.48           H  
ATOM   1711  HB3 LYS A 106      -5.742  20.363 -11.254  1.00 93.48           H  
ATOM   1712  O   LYS A 106      -8.017  19.684 -10.201  1.00 93.48           O  
ATOM   1713  CG  LYS A 106      -3.771  19.601 -10.917  1.00 93.48           C  
ATOM   1714  HG2 LYS A 106      -3.456  20.459 -10.324  1.00 93.48           H  
ATOM   1715  HG3 LYS A 106      -3.295  18.704 -10.520  1.00 93.48           H  
ATOM   1716  CD  LYS A 106      -3.339  19.802 -12.373  1.00 93.48           C  
ATOM   1717  HD2 LYS A 106      -3.594  18.911 -12.945  1.00 93.48           H  
ATOM   1718  HD3 LYS A 106      -3.856  20.666 -12.790  1.00 93.48           H  
ATOM   1719  CE  LYS A 106      -1.826  20.037 -12.414  1.00 93.48           C  
ATOM   1720  HE2 LYS A 106      -1.598  20.938 -11.845  1.00 93.48           H  
ATOM   1721  HE3 LYS A 106      -1.338  19.204 -11.909  1.00 93.48           H  
ATOM   1722  NZ  LYS A 106      -1.323  20.160 -13.805  1.00 93.48           N  
ATOM   1723  HZ1 LYS A 106      -1.758  20.941 -14.275  1.00 93.48           H  
ATOM   1724  HZ2 LYS A 106      -0.324  20.304 -13.795  1.00 93.48           H  
ATOM   1725  HZ3 LYS A 106      -1.510  19.311 -14.319  1.00 93.48           H  
ATOM   1726  N   SER A 107      -7.781  19.242  -8.004  1.00 91.29           N  
ATOM   1727  H   SER A 107      -7.099  19.069  -7.279  1.00 91.29           H  
ATOM   1728  CA  SER A 107      -9.205  19.308  -7.626  1.00 91.29           C  
ATOM   1729  HA  SER A 107      -9.249  19.130  -6.551  1.00 91.29           H  
ATOM   1730  C   SER A 107     -10.122  18.253  -8.258  1.00 91.29           C  
ATOM   1731  CB  SER A 107      -9.773  20.716  -7.856  1.00 91.29           C  
ATOM   1732  HB2 SER A 107      -9.831  20.925  -8.924  1.00 91.29           H  
ATOM   1733  HB3 SER A 107     -10.777  20.776  -7.435  1.00 91.29           H  
ATOM   1734  O   SER A 107     -11.329  18.294  -8.028  1.00 91.29           O  
ATOM   1735  OG  SER A 107      -8.951  21.680  -7.229  1.00 91.29           O  
ATOM   1736  HG  SER A 107      -9.299  22.556  -7.409  1.00 91.29           H  
ATOM   1737  N   LYS A 108      -9.589  17.290  -9.017  1.00 96.50           N  
ATOM   1738  H   LYS A 108      -8.593  17.298  -9.180  1.00 96.50           H  
ATOM   1739  CA  LYS A 108     -10.347  16.140  -9.524  1.00 96.50           C  
ATOM   1740  HA  LYS A 108     -11.413  16.362  -9.470  1.00 96.50           H  
ATOM   1741  C   LYS A 108     -10.103  14.915  -8.653  1.00 96.50           C  
ATOM   1742  CB  LYS A 108      -9.993  15.864 -10.988  1.00 96.50           C  
ATOM   1743  HB2 LYS A 108      -8.915  15.728 -11.082  1.00 96.50           H  
ATOM   1744  HB3 LYS A 108     -10.483  14.941 -11.297  1.00 96.50           H  
ATOM   1745  O   LYS A 108      -8.992  14.704  -8.168  1.00 96.50           O  
ATOM   1746  CG  LYS A 108     -10.447  17.002 -11.912  1.00 96.50           C  
ATOM   1747  HG2 LYS A 108     -11.515  17.173 -11.778  1.00 96.50           H  
ATOM   1748  HG3 LYS A 108      -9.905  17.916 -11.668  1.00 96.50           H  
ATOM   1749  CD  LYS A 108     -10.172  16.625 -13.370  1.00 96.50           C  
ATOM   1750  HD2 LYS A 108      -9.100  16.480 -13.502  1.00 96.50           H  
ATOM   1751  HD3 LYS A 108     -10.689  15.694 -13.601  1.00 96.50           H  
ATOM   1752  CE  LYS A 108     -10.657  17.732 -14.309  1.00 96.50           C  
ATOM   1753  HE2 LYS A 108     -10.108  18.645 -14.079  1.00 96.50           H  
ATOM   1754  HE3 LYS A 108     -11.713  17.916 -14.114  1.00 96.50           H  
ATOM   1755  NZ  LYS A 108     -10.454  17.344 -15.727  1.00 96.50           N  
ATOM   1756  HZ1 LYS A 108     -10.975  16.503 -15.935  1.00 96.50           H  
ATOM   1757  HZ2 LYS A 108     -10.761  18.078 -16.349  1.00 96.50           H  
ATOM   1758  HZ3 LYS A 108      -9.478  17.152 -15.901  1.00 96.50           H  
ATOM   1759  N   SER A 109     -11.146  14.111  -8.485  1.00 96.66           N  
ATOM   1760  H   SER A 109     -12.024  14.359  -8.919  1.00 96.66           H  
ATOM   1761  CA  SER A 109     -11.084  12.840  -7.768  1.00 96.66           C  
ATOM   1762  HA  SER A 109     -10.178  12.807  -7.162  1.00 96.66           H  
ATOM   1763  C   SER A 109     -11.046  11.670  -8.741  1.00 96.66           C  
ATOM   1764  CB  SER A 109     -12.271  12.673  -6.825  1.00 96.66           C  
ATOM   1765  HB2 SER A 109     -12.201  11.698  -6.342  1.00 96.66           H  
ATOM   1766  HB3 SER A 109     -13.197  12.722  -7.397  1.00 96.66           H  
ATOM   1767  O   SER A 109     -11.812  11.619  -9.707  1.00 96.66           O  
ATOM   1768  OG  SER A 109     -12.283  13.678  -5.832  1.00 96.66           O  
ATOM   1769  HG  SER A 109     -11.663  13.427  -5.144  1.00 96.66           H  
ATOM   1770  N   TYR A 110     -10.196  10.705  -8.430  1.00 98.00           N  
ATOM   1771  H   TYR A 110      -9.638  10.798  -7.593  1.00 98.00           H  
ATOM   1772  CA  TYR A 110     -10.012   9.474  -9.179  1.00 98.00           C  
ATOM   1773  HA  TYR A 110     -10.807   9.367  -9.916  1.00 98.00           H  
ATOM   1774  C   TYR A 110     -10.077   8.288  -8.224  1.00 98.00           C  
ATOM   1775  CB  TYR A 110      -8.678   9.516  -9.922  1.00 98.00           C  
ATOM   1776  HB2 TYR A 110      -8.576   8.597 -10.499  1.00 98.00           H  
ATOM   1777  HB3 TYR A 110      -7.867   9.533  -9.193  1.00 98.00           H  
ATOM   1778  O   TYR A 110      -9.803   8.436  -7.034  1.00 98.00           O  
ATOM   1779  CG  TYR A 110      -8.507  10.705 -10.844  1.00 98.00           C  
ATOM   1780  CD1 TYR A 110      -8.895  10.619 -12.194  1.00 98.00           C  
ATOM   1781  HD1 TYR A 110      -9.323   9.704 -12.576  1.00 98.00           H  
ATOM   1782  CD2 TYR A 110      -7.952  11.897 -10.340  1.00 98.00           C  
ATOM   1783  HD2 TYR A 110      -7.654  11.954  -9.303  1.00 98.00           H  
ATOM   1784  CE1 TYR A 110      -8.717  11.727 -13.046  1.00 98.00           C  
ATOM   1785  HE1 TYR A 110      -8.994  11.661 -14.088  1.00 98.00           H  
ATOM   1786  CE2 TYR A 110      -7.779  13.005 -11.184  1.00 98.00           C  
ATOM   1787  HE2 TYR A 110      -7.355  13.916 -10.787  1.00 98.00           H  
ATOM   1788  OH  TYR A 110      -7.962  13.994 -13.349  1.00 98.00           O  
ATOM   1789  HH  TYR A 110      -7.416  14.636 -12.889  1.00 98.00           H  
ATOM   1790  CZ  TYR A 110      -8.154  12.918 -12.541  1.00 98.00           C  
ATOM   1791  N   PHE A 111     -10.445   7.123  -8.738  1.00 97.95           N  
ATOM   1792  H   PHE A 111     -10.658   7.055  -9.723  1.00 97.95           H  
ATOM   1793  CA  PHE A 111     -10.408   5.886  -7.982  1.00 97.95           C  
ATOM   1794  HA  PHE A 111      -9.603   5.991  -7.254  1.00 97.95           H  
ATOM   1795  C   PHE A 111     -10.078   4.691  -8.876  1.00 97.95           C  
ATOM   1796  CB  PHE A 111     -11.719   5.672  -7.207  1.00 97.95           C  
ATOM   1797  HB2 PHE A 111     -11.993   6.593  -6.692  1.00 97.95           H  
ATOM   1798  HB3 PHE A 111     -11.534   4.928  -6.433  1.00 97.95           H  
ATOM   1799  O   PHE A 111     -10.495   4.620 -10.037  1.00 97.95           O  
ATOM   1800  CG  PHE A 111     -12.884   5.202  -8.060  1.00 97.95           C  
ATOM   1801  CD1 PHE A 111     -13.655   6.127  -8.787  1.00 97.95           C  
ATOM   1802  HD1 PHE A 111     -13.421   7.180  -8.730  1.00 97.95           H  
ATOM   1803  CD2 PHE A 111     -13.160   3.825  -8.167  1.00 97.95           C  
ATOM   1804  HD2 PHE A 111     -12.551   3.110  -7.635  1.00 97.95           H  
ATOM   1805  CE1 PHE A 111     -14.700   5.678  -9.615  1.00 97.95           C  
ATOM   1806  HE1 PHE A 111     -15.278   6.389 -10.187  1.00 97.95           H  
ATOM   1807  CE2 PHE A 111     -14.201   3.375  -8.998  1.00 97.95           C  
ATOM   1808  HE2 PHE A 111     -14.383   2.316  -9.102  1.00 97.95           H  
ATOM   1809  CZ  PHE A 111     -14.971   4.302  -9.722  1.00 97.95           C  
ATOM   1810  HZ  PHE A 111     -15.757   3.954 -10.376  1.00 97.95           H  
ATOM   1811  N   ALA A 112      -9.385   3.727  -8.282  1.00 98.43           N  
ATOM   1812  H   ALA A 112      -9.060   3.900  -7.341  1.00 98.43           H  
ATOM   1813  CA  ALA A 112      -9.159   2.395  -8.818  1.00 98.43           C  
ATOM   1814  HA  ALA A 112      -9.751   2.248  -9.721  1.00 98.43           H  
ATOM   1815  C   ALA A 112      -9.607   1.370  -7.769  1.00 98.43           C  
ATOM   1816  CB  ALA A 112      -7.676   2.259  -9.183  1.00 98.43           C  
ATOM   1817  HB1 ALA A 112      -7.049   2.489  -8.322  1.00 98.43           H  
ATOM   1818  HB2 ALA A 112      -7.463   1.238  -9.500  1.00 98.43           H  
ATOM   1819  HB3 ALA A 112      -7.430   2.947  -9.992  1.00 98.43           H  
ATOM   1820  O   ALA A 112      -9.184   1.427  -6.616  1.00 98.43           O  
ATOM   1821  N   ARG A 113     -10.494   0.450  -8.141  1.00 98.27           N  
ATOM   1822  H   ARG A 113     -10.818   0.455  -9.097  1.00 98.27           H  
ATOM   1823  CA  ARG A 113     -11.005  -0.620  -7.278  1.00 98.27           C  
ATOM   1824  HA  ARG A 113     -10.529  -0.544  -6.301  1.00 98.27           H  
ATOM   1825  C   ARG A 113     -10.626  -1.963  -7.871  1.00 98.27           C  
ATOM   1826  CB  ARG A 113     -12.524  -0.475  -7.096  1.00 98.27           C  
ATOM   1827  HB2 ARG A 113     -12.728   0.529  -6.724  1.00 98.27           H  
ATOM   1828  HB3 ARG A 113     -13.007  -0.582  -8.067  1.00 98.27           H  
ATOM   1829  O   ARG A 113     -10.736  -2.156  -9.075  1.00 98.27           O  
ATOM   1830  CG  ARG A 113     -13.146  -1.496  -6.122  1.00 98.27           C  
ATOM   1831  HG2 ARG A 113     -12.991  -2.512  -6.486  1.00 98.27           H  
ATOM   1832  HG3 ARG A 113     -12.694  -1.387  -5.136  1.00 98.27           H  
ATOM   1833  CD  ARG A 113     -14.652  -1.217  -6.032  1.00 98.27           C  
ATOM   1834  HD2 ARG A 113     -15.086  -1.338  -7.024  1.00 98.27           H  
ATOM   1835  HD3 ARG A 113     -14.777  -0.179  -5.725  1.00 98.27           H  
ATOM   1836  NE  ARG A 113     -15.372  -2.097  -5.086  1.00 98.27           N  
ATOM   1837  HE  ARG A 113     -14.918  -2.930  -4.739  1.00 98.27           H  
ATOM   1838  NH1 ARG A 113     -17.207  -0.745  -4.752  1.00 98.27           N  
ATOM   1839 HH11 ARG A 113     -17.888  -0.473  -4.058  1.00 98.27           H  
ATOM   1840 HH12 ARG A 113     -16.797  -0.048  -5.357  1.00 98.27           H  
ATOM   1841  NH2 ARG A 113     -17.138  -2.687  -3.753  1.00 98.27           N  
ATOM   1842 HH21 ARG A 113     -18.019  -2.448  -3.320  1.00 98.27           H  
ATOM   1843 HH22 ARG A 113     -16.562  -3.456  -3.440  1.00 98.27           H  
ATOM   1844  CZ  ARG A 113     -16.557  -1.852  -4.551  1.00 98.27           C  
ATOM   1845  N   TYR A 114     -10.252  -2.895  -7.012  1.00 98.54           N  
ATOM   1846  H   TYR A 114     -10.200  -2.650  -6.033  1.00 98.54           H  
ATOM   1847  CA  TYR A 114      -9.913  -4.261  -7.376  1.00 98.54           C  
ATOM   1848  HA  TYR A 114     -10.142  -4.437  -8.427  1.00 98.54           H  
ATOM   1849  C   TYR A 114     -10.755  -5.211  -6.536  1.00 98.54           C  
ATOM   1850  CB  TYR A 114      -8.413  -4.476  -7.185  1.00 98.54           C  
ATOM   1851  HB2 TYR A 114      -8.154  -4.333  -6.136  1.00 98.54           H  
ATOM   1852  HB3 TYR A 114      -8.181  -5.511  -7.437  1.00 98.54           H  
ATOM   1853  O   TYR A 114     -10.803  -5.087  -5.310  1.00 98.54           O  
ATOM   1854  CG  TYR A 114      -7.573  -3.550  -8.045  1.00 98.54           C  
ATOM   1855  CD1 TYR A 114      -7.216  -3.949  -9.346  1.00 98.54           C  
ATOM   1856  HD1 TYR A 114      -7.512  -4.920  -9.715  1.00 98.54           H  
ATOM   1857  CD2 TYR A 114      -7.178  -2.285  -7.562  1.00 98.54           C  
ATOM   1858  HD2 TYR A 114      -7.453  -1.974  -6.565  1.00 98.54           H  
ATOM   1859  CE1 TYR A 114      -6.448  -3.099 -10.161  1.00 98.54           C  
ATOM   1860  HE1 TYR A 114      -6.164  -3.402 -11.158  1.00 98.54           H  
ATOM   1861  CE2 TYR A 114      -6.457  -1.410  -8.395  1.00 98.54           C  
ATOM   1862  HE2 TYR A 114      -6.182  -0.423  -8.055  1.00 98.54           H  
ATOM   1863  OH  TYR A 114      -5.537  -0.920 -10.551  1.00 98.54           O  
ATOM   1864  HH  TYR A 114      -5.375  -1.320 -11.409  1.00 98.54           H  
ATOM   1865  CZ  TYR A 114      -6.110  -1.810  -9.702  1.00 98.54           C  
ATOM   1866  N   GLN A 115     -11.461  -6.125  -7.200  1.00 97.74           N  
ATOM   1867  H   GLN A 115     -11.335  -6.193  -8.200  1.00 97.74           H  
ATOM   1868  CA  GLN A 115     -12.363  -7.070  -6.540  1.00 97.74           C  
ATOM   1869  HA  GLN A 115     -13.050  -6.516  -5.900  1.00 97.74           H  
ATOM   1870  C   GLN A 115     -11.627  -8.063  -5.645  1.00 97.74           C  
ATOM   1871  CB  GLN A 115     -13.169  -7.854  -7.580  1.00 97.74           C  
ATOM   1872  HB2 GLN A 115     -12.487  -8.298  -8.304  1.00 97.74           H  
ATOM   1873  HB3 GLN A 115     -13.698  -8.664  -7.077  1.00 97.74           H  
ATOM   1874  O   GLN A 115     -12.205  -8.494  -4.654  1.00 97.74           O  
ATOM   1875  CG  GLN A 115     -14.201  -6.976  -8.296  1.00 97.74           C  
ATOM   1876  HG2 GLN A 115     -14.914  -6.593  -7.565  1.00 97.74           H  
ATOM   1877  HG3 GLN A 115     -13.704  -6.124  -8.759  1.00 97.74           H  
ATOM   1878  CD  GLN A 115     -14.968  -7.738  -9.369  1.00 97.74           C  
ATOM   1879  NE2 GLN A 115     -15.660  -7.046 -10.244  1.00 97.74           N  
ATOM   1880 HE21 GLN A 115     -16.093  -7.589 -10.978  1.00 97.74           H  
ATOM   1881 HE22 GLN A 115     -15.568  -6.041 -10.276  1.00 97.74           H  
ATOM   1882  OE1 GLN A 115     -14.995  -8.953  -9.442  1.00 97.74           O  
ATOM   1883  N   ASP A 116     -10.387  -8.409  -5.978  1.00 98.19           N  
ATOM   1884  H   ASP A 116      -9.979  -8.015  -6.814  1.00 98.19           H  
ATOM   1885  CA  ASP A 116      -9.555  -9.306  -5.186  1.00 98.19           C  
ATOM   1886  HA  ASP A 116     -10.015  -9.474  -4.212  1.00 98.19           H  
ATOM   1887  C   ASP A 116      -8.191  -8.668  -4.943  1.00 98.19           C  
ATOM   1888  CB  ASP A 116      -9.431 -10.666  -5.887  1.00 98.19           C  
ATOM   1889  HB2 ASP A 116      -8.619 -11.230  -5.429  1.00 98.19           H  
ATOM   1890  HB3 ASP A 116      -9.191 -10.512  -6.939  1.00 98.19           H  
ATOM   1891  O   ASP A 116      -7.527  -8.230  -5.886  1.00 98.19           O  
ATOM   1892  CG  ASP A 116     -10.720 -11.477  -5.748  1.00 98.19           C  
ATOM   1893  OD1 ASP A 116     -11.063 -11.824  -4.592  1.00 98.19           O  
ATOM   1894  OD2 ASP A 116     -11.409 -11.753  -6.757  1.00 98.19           O  
ATOM   1895  N   PHE A 117      -7.797  -8.622  -3.673  1.00 98.70           N  
ATOM   1896  H   PHE A 117      -8.456  -8.899  -2.959  1.00 98.70           H  
ATOM   1897  CA  PHE A 117      -6.520  -8.103  -3.208  1.00 98.70           C  
ATOM   1898  HA  PHE A 117      -5.792  -8.158  -4.017  1.00 98.70           H  
ATOM   1899  C   PHE A 117      -6.006  -8.919  -2.022  1.00 98.70           C  
ATOM   1900  CB  PHE A 117      -6.685  -6.633  -2.818  1.00 98.70           C  
ATOM   1901  HB2 PHE A 117      -7.540  -6.536  -2.149  1.00 98.70           H  
ATOM   1902  HB3 PHE A 117      -6.903  -6.060  -3.719  1.00 98.70           H  
ATOM   1903  O   PHE A 117      -6.716  -9.102  -1.028  1.00 98.70           O  
ATOM   1904  CG  PHE A 117      -5.464  -6.041  -2.138  1.00 98.70           C  
ATOM   1905  CD1 PHE A 117      -5.405  -5.970  -0.733  1.00 98.70           C  
ATOM   1906  HD1 PHE A 117      -6.220  -6.362  -0.142  1.00 98.70           H  
ATOM   1907  CD2 PHE A 117      -4.384  -5.568  -2.902  1.00 98.70           C  
ATOM   1908  HD2 PHE A 117      -4.409  -5.641  -3.979  1.00 98.70           H  
ATOM   1909  CE1 PHE A 117      -4.279  -5.416  -0.098  1.00 98.70           C  
ATOM   1910  HE1 PHE A 117      -4.220  -5.384   0.980  1.00 98.70           H  
ATOM   1911  CE2 PHE A 117      -3.273  -4.984  -2.264  1.00 98.70           C  
ATOM   1912  HE2 PHE A 117      -2.452  -4.591  -2.845  1.00 98.70           H  
ATOM   1913  CZ  PHE A 117      -3.217  -4.913  -0.864  1.00 98.70           C  
ATOM   1914  HZ  PHE A 117      -2.351  -4.488  -0.379  1.00 98.70           H  
ATOM   1915  N   TYR A 118      -4.762  -9.375  -2.116  1.00 98.76           N  
ATOM   1916  H   TYR A 118      -4.250  -9.214  -2.972  1.00 98.76           H  
ATOM   1917  CA  TYR A 118      -3.996  -9.904  -0.992  1.00 98.76           C  
ATOM   1918  HA  TYR A 118      -4.191  -9.279  -0.121  1.00 98.76           H  
ATOM   1919  C   TYR A 118      -2.499  -9.809  -1.287  1.00 98.76           C  
ATOM   1920  CB  TYR A 118      -4.414 -11.348  -0.659  1.00 98.76           C  
ATOM   1921  HB2 TYR A 118      -5.480 -11.368  -0.431  1.00 98.76           H  
ATOM   1922  HB3 TYR A 118      -3.900 -11.654   0.252  1.00 98.76           H  
ATOM   1923  O   TYR A 118      -2.086  -9.641  -2.434  1.00 98.76           O  
ATOM   1924  CG  TYR A 118      -4.135 -12.373  -1.739  1.00 98.76           C  
ATOM   1925  CD1 TYR A 118      -5.049 -12.551  -2.796  1.00 98.76           C  
ATOM   1926  HD1 TYR A 118      -5.934 -11.934  -2.846  1.00 98.76           H  
ATOM   1927  CD2 TYR A 118      -2.961 -13.148  -1.685  1.00 98.76           C  
ATOM   1928  HD2 TYR A 118      -2.251 -12.999  -0.884  1.00 98.76           H  
ATOM   1929  CE1 TYR A 118      -4.789 -13.503  -3.800  1.00 98.76           C  
ATOM   1930  HE1 TYR A 118      -5.458 -13.617  -4.640  1.00 98.76           H  
ATOM   1931  CE2 TYR A 118      -2.691 -14.092  -2.692  1.00 98.76           C  
ATOM   1932  HE2 TYR A 118      -1.771 -14.658  -2.668  1.00 98.76           H  
ATOM   1933  OH  TYR A 118      -3.322 -15.117  -4.773  1.00 98.76           O  
ATOM   1934  HH  TYR A 118      -2.373 -15.227  -4.870  1.00 98.76           H  
ATOM   1935  CZ  TYR A 118      -3.602 -14.263  -3.756  1.00 98.76           C  
ATOM   1936  N   ILE A 119      -1.686  -9.932  -0.245  1.00 98.86           N  
ATOM   1937  H   ILE A 119      -2.081 -10.091   0.671  1.00 98.86           H  
ATOM   1938  CA  ILE A 119      -0.231 -10.069  -0.371  1.00 98.86           C  
ATOM   1939  HA  ILE A 119       0.023 -10.167  -1.426  1.00 98.86           H  
ATOM   1940  C   ILE A 119       0.195 -11.352   0.322  1.00 98.86           C  
ATOM   1941  CB  ILE A 119       0.512  -8.835   0.174  1.00 98.86           C  
ATOM   1942  HB  ILE A 119       1.569  -8.957  -0.059  1.00 98.86           H  
ATOM   1943  O   ILE A 119      -0.459 -11.739   1.284  1.00 98.86           O  
ATOM   1944  CG1 ILE A 119       0.371  -8.693   1.704  1.00 98.86           C  
ATOM   1945 HG12 ILE A 119      -0.680  -8.579   1.970  1.00 98.86           H  
ATOM   1946 HG13 ILE A 119       0.745  -9.595   2.189  1.00 98.86           H  
ATOM   1947  CG2 ILE A 119       0.000  -7.586  -0.564  1.00 98.86           C  
ATOM   1948 HG21 ILE A 119      -1.029  -7.362  -0.284  1.00 98.86           H  
ATOM   1949 HG22 ILE A 119       0.621  -6.725  -0.314  1.00 98.86           H  
ATOM   1950 HG23 ILE A 119       0.053  -7.741  -1.642  1.00 98.86           H  
ATOM   1951  CD1 ILE A 119       1.168  -7.527   2.287  1.00 98.86           C  
ATOM   1952 HD11 ILE A 119       0.802  -6.572   1.911  1.00 98.86           H  
ATOM   1953 HD12 ILE A 119       2.226  -7.635   2.047  1.00 98.86           H  
ATOM   1954 HD13 ILE A 119       1.049  -7.540   3.370  1.00 98.86           H  
ATOM   1955  N   ASN A 120       1.241 -12.027  -0.149  1.00 98.80           N  
ATOM   1956  H   ASN A 120       1.711 -11.674  -0.970  1.00 98.80           H  
ATOM   1957  CA  ASN A 120       1.786 -13.194   0.551  1.00 98.80           C  
ATOM   1958  HA  ASN A 120       0.956 -13.814   0.890  1.00 98.80           H  
ATOM   1959  C   ASN A 120       2.553 -12.805   1.827  1.00 98.80           C  
ATOM   1960  CB  ASN A 120       2.639 -14.025  -0.418  1.00 98.80           C  
ATOM   1961  HB2 ASN A 120       3.143 -14.817   0.136  1.00 98.80           H  
ATOM   1962  HB3 ASN A 120       3.391 -13.392  -0.889  1.00 98.80           H  
ATOM   1963  O   ASN A 120       2.655 -11.632   2.176  1.00 98.80           O  
ATOM   1964  CG  ASN A 120       1.822 -14.714  -1.482  1.00 98.80           C  
ATOM   1965  ND2 ASN A 120       1.019 -15.686  -1.116  1.00 98.80           N  
ATOM   1966 HD21 ASN A 120       0.975 -15.972  -0.148  1.00 98.80           H  
ATOM   1967 HD22 ASN A 120       0.523 -16.165  -1.853  1.00 98.80           H  
ATOM   1968  OD1 ASN A 120       1.901 -14.414  -2.656  1.00 98.80           O  
ATOM   1969  N   ASP A 121       3.073 -13.812   2.520  1.00 98.58           N  
ATOM   1970  H   ASP A 121       3.047 -14.744   2.132  1.00 98.58           H  
ATOM   1971  CA  ASP A 121       3.912 -13.654   3.701  1.00 98.58           C  
ATOM   1972  HA  ASP A 121       3.434 -12.941   4.373  1.00 98.58           H  
ATOM   1973  C   ASP A 121       5.312 -13.105   3.369  1.00 98.58           C  
ATOM   1974  CB  ASP A 121       3.989 -15.008   4.435  1.00 98.58           C  
ATOM   1975  HB2 ASP A 121       2.975 -15.326   4.679  1.00 98.58           H  
ATOM   1976  HB3 ASP A 121       4.517 -14.866   5.377  1.00 98.58           H  
ATOM   1977  O   ASP A 121       5.704 -12.936   2.207  1.00 98.58           O  
ATOM   1978  CG  ASP A 121       4.674 -16.147   3.660  1.00 98.58           C  
ATOM   1979  OD1 ASP A 121       5.148 -15.937   2.516  1.00 98.58           O  
ATOM   1980  OD2 ASP A 121       4.719 -17.262   4.219  1.00 98.58           O  
ATOM   1981  N   GLU A 122       6.098 -12.852   4.415  1.00 98.60           N  
ATOM   1982  H   GLU A 122       5.709 -12.921   5.344  1.00 98.60           H  
ATOM   1983  CA  GLU A 122       7.475 -12.377   4.292  1.00 98.60           C  
ATOM   1984  HA  GLU A 122       7.470 -11.444   3.728  1.00 98.60           H  
ATOM   1985  C   GLU A 122       8.397 -13.370   3.568  1.00 98.60           C  
ATOM   1986  CB  GLU A 122       8.019 -12.105   5.698  1.00 98.60           C  
ATOM   1987  HB2 GLU A 122       8.148 -13.049   6.226  1.00 98.60           H  
ATOM   1988  HB3 GLU A 122       7.304 -11.493   6.248  1.00 98.60           H  
ATOM   1989  O   GLU A 122       9.291 -12.953   2.829  1.00 98.60           O  
ATOM   1990  CG  GLU A 122       9.358 -11.366   5.618  1.00 98.60           C  
ATOM   1991  HG2 GLU A 122      10.102 -11.986   5.117  1.00 98.60           H  
ATOM   1992  HG3 GLU A 122       9.207 -10.462   5.028  1.00 98.60           H  
ATOM   1993  CD  GLU A 122       9.915 -10.968   6.979  1.00 98.60           C  
ATOM   1994  OE1 GLU A 122      10.610  -9.932   7.034  1.00 98.60           O  
ATOM   1995  OE2 GLU A 122       9.711 -11.673   7.989  1.00 98.60           O  
ATOM   1996  N   LEU A 123       8.182 -14.681   3.745  1.00 98.40           N  
ATOM   1997  H   LEU A 123       7.388 -14.958   4.304  1.00 98.40           H  
ATOM   1998  CA  LEU A 123       8.966 -15.726   3.069  1.00 98.40           C  
ATOM   1999  HA  LEU A 123      10.024 -15.568   3.273  1.00 98.40           H  
ATOM   2000  C   LEU A 123       8.804 -15.658   1.547  1.00 98.40           C  
ATOM   2001  CB  LEU A 123       8.536 -17.114   3.574  1.00 98.40           C  
ATOM   2002  HB2 LEU A 123       7.460 -17.217   3.432  1.00 98.40           H  
ATOM   2003  HB3 LEU A 123       9.019 -17.870   2.954  1.00 98.40           H  
ATOM   2004  O   LEU A 123       9.736 -15.979   0.810  1.00 98.40           O  
ATOM   2005  CG  LEU A 123       8.874 -17.406   5.044  1.00 98.40           C  
ATOM   2006  HG  LEU A 123       8.411 -16.656   5.685  1.00 98.40           H  
ATOM   2007  CD1 LEU A 123       8.322 -18.779   5.427  1.00 98.40           C  
ATOM   2008 HD11 LEU A 123       8.773 -19.555   4.808  1.00 98.40           H  
ATOM   2009 HD12 LEU A 123       8.522 -18.978   6.480  1.00 98.40           H  
ATOM   2010 HD13 LEU A 123       7.243 -18.781   5.274  1.00 98.40           H  
ATOM   2011  CD2 LEU A 123      10.385 -17.416   5.299  1.00 98.40           C  
ATOM   2012 HD21 LEU A 123      10.579 -17.709   6.331  1.00 98.40           H  
ATOM   2013 HD22 LEU A 123      10.875 -18.114   4.621  1.00 98.40           H  
ATOM   2014 HD23 LEU A 123      10.791 -16.415   5.151  1.00 98.40           H  
ATOM   2015  N   SER A 124       7.645 -15.191   1.093  1.00 98.48           N  
ATOM   2016  H   SER A 124       6.909 -15.032   1.767  1.00 98.48           H  
ATOM   2017  CA  SER A 124       7.330 -14.919  -0.309  1.00 98.48           C  
ATOM   2018  HA  SER A 124       7.995 -15.506  -0.942  1.00 98.48           H  
ATOM   2019  C   SER A 124       7.526 -13.439  -0.677  1.00 98.48           C  
ATOM   2020  CB  SER A 124       5.895 -15.354  -0.597  1.00 98.48           C  
ATOM   2021  HB2 SER A 124       5.234 -14.632  -0.119  1.00 98.48           H  
ATOM   2022  HB3 SER A 124       5.720 -15.348  -1.673  1.00 98.48           H  
ATOM   2023  O   SER A 124       6.910 -12.953  -1.632  1.00 98.48           O  
ATOM   2024  OG  SER A 124       5.610 -16.641  -0.083  1.00 98.48           O  
ATOM   2025  HG  SER A 124       5.509 -16.535   0.866  1.00 98.48           H  
ATOM   2026  N   ASN A 125       8.330 -12.703   0.101  1.00 98.70           N  
ATOM   2027  H   ASN A 125       8.748 -13.158   0.900  1.00 98.70           H  
ATOM   2028  CA  ASN A 125       8.649 -11.283  -0.078  1.00 98.70           C  
ATOM   2029  HA  ASN A 125       9.105 -10.946   0.853  1.00 98.70           H  
ATOM   2030  C   ASN A 125       7.409 -10.388  -0.271  1.00 98.70           C  
ATOM   2031  CB  ASN A 125       9.703 -11.128  -1.190  1.00 98.70           C  
ATOM   2032  HB2 ASN A 125       9.891 -10.070  -1.374  1.00 98.70           H  
ATOM   2033  HB3 ASN A 125       9.312 -11.562  -2.110  1.00 98.70           H  
ATOM   2034  O   ASN A 125       7.427  -9.457  -1.079  1.00 98.70           O  
ATOM   2035  CG  ASN A 125      11.041 -11.758  -0.853  1.00 98.70           C  
ATOM   2036  ND2 ASN A 125      11.651 -12.463  -1.768  1.00 98.70           N  
ATOM   2037 HD21 ASN A 125      11.246 -12.520  -2.692  1.00 98.70           H  
ATOM   2038 HD22 ASN A 125      12.603 -12.753  -1.595  1.00 98.70           H  
ATOM   2039  OD1 ASN A 125      11.588 -11.601   0.227  1.00 98.70           O  
ATOM   2040  N   TYR A 126       6.315 -10.682   0.439  1.00 98.82           N  
ATOM   2041  H   TYR A 126       6.349 -11.465   1.077  1.00 98.82           H  
ATOM   2042  CA  TYR A 126       5.051  -9.942   0.364  1.00 98.82           C  
ATOM   2043  HA  TYR A 126       4.312 -10.544   0.892  1.00 98.82           H  
ATOM   2044  C   TYR A 126       4.506  -9.768  -1.062  1.00 98.82           C  
ATOM   2045  CB  TYR A 126       5.162  -8.608   1.113  1.00 98.82           C  
ATOM   2046  HB2 TYR A 126       4.183  -8.128   1.121  1.00 98.82           H  
ATOM   2047  HB3 TYR A 126       5.835  -7.952   0.563  1.00 98.82           H  
ATOM   2048  O   TYR A 126       3.994  -8.703  -1.407  1.00 98.82           O  
ATOM   2049  CG  TYR A 126       5.638  -8.714   2.542  1.00 98.82           C  
ATOM   2050  CD1 TYR A 126       4.836  -9.345   3.514  1.00 98.82           C  
ATOM   2051  HD1 TYR A 126       3.882  -9.774   3.245  1.00 98.82           H  
ATOM   2052  CD2 TYR A 126       6.876  -8.148   2.899  1.00 98.82           C  
ATOM   2053  HD2 TYR A 126       7.492  -7.675   2.149  1.00 98.82           H  
ATOM   2054  CE1 TYR A 126       5.273  -9.406   4.850  1.00 98.82           C  
ATOM   2055  HE1 TYR A 126       4.681  -9.893   5.611  1.00 98.82           H  
ATOM   2056  CE2 TYR A 126       7.314  -8.208   4.231  1.00 98.82           C  
ATOM   2057  HE2 TYR A 126       8.260  -7.773   4.516  1.00 98.82           H  
ATOM   2058  OH  TYR A 126       6.961  -8.894   6.471  1.00 98.82           O  
ATOM   2059  HH  TYR A 126       7.887  -8.653   6.554  1.00 98.82           H  
ATOM   2060  CZ  TYR A 126       6.515  -8.841   5.201  1.00 98.82           C  
ATOM   2061  N   THR A 127       4.631 -10.796  -1.909  1.00 98.80           N  
ATOM   2062  H   THR A 127       5.148 -11.602  -1.589  1.00 98.80           H  
ATOM   2063  CA  THR A 127       4.172 -10.760  -3.311  1.00 98.80           C  
ATOM   2064  HA  THR A 127       4.802 -10.057  -3.856  1.00 98.80           H  
ATOM   2065  C   THR A 127       2.719 -10.286  -3.428  1.00 98.80           C  
ATOM   2066  CB  THR A 127       4.318 -12.137  -3.975  1.00 98.80           C  
ATOM   2067  HB  THR A 127       3.760 -12.881  -3.406  1.00 98.80           H  
ATOM   2068  O   THR A 127       1.841 -10.824  -2.751  1.00 98.80           O  
ATOM   2069  CG2 THR A 127       3.844 -12.150  -5.429  1.00 98.80           C  
ATOM   2070 HG21 THR A 127       4.359 -11.370  -5.989  1.00 98.80           H  
ATOM   2071 HG22 THR A 127       4.072 -13.118  -5.877  1.00 98.80           H  
ATOM   2072 HG23 THR A 127       2.767 -11.991  -5.484  1.00 98.80           H  
ATOM   2073  OG1 THR A 127       5.673 -12.516  -4.025  1.00 98.80           O  
ATOM   2074  HG1 THR A 127       6.017 -12.646  -3.138  1.00 98.80           H  
ATOM   2075  N   LEU A 128       2.467  -9.294  -4.289  1.00 98.84           N  
ATOM   2076  H   LEU A 128       3.241  -8.925  -4.823  1.00 98.84           H  
ATOM   2077  CA  LEU A 128       1.147  -8.693  -4.505  1.00 98.84           C  
ATOM   2078  HA  LEU A 128       0.643  -8.624  -3.541  1.00 98.84           H  
ATOM   2079  C   LEU A 128       0.274  -9.536  -5.434  1.00 98.84           C  
ATOM   2080  CB  LEU A 128       1.323  -7.272  -5.073  1.00 98.84           C  
ATOM   2081  HB2 LEU A 128       1.808  -6.661  -4.312  1.00 98.84           H  
ATOM   2082  HB3 LEU A 128       1.981  -7.327  -5.941  1.00 98.84           H  
ATOM   2083  O   LEU A 128       0.706  -9.919  -6.518  1.00 98.84           O  
ATOM   2084  CG  LEU A 128       0.033  -6.545  -5.487  1.00 98.84           C  
ATOM   2085  HG  LEU A 128      -0.504  -7.140  -6.226  1.00 98.84           H  
ATOM   2086  CD1 LEU A 128      -0.887  -6.274  -4.300  1.00 98.84           C  
ATOM   2087 HD11 LEU A 128      -1.205  -7.209  -3.839  1.00 98.84           H  
ATOM   2088 HD12 LEU A 128      -0.367  -5.668  -3.559  1.00 98.84           H  
ATOM   2089 HD13 LEU A 128      -1.775  -5.753  -4.658  1.00 98.84           H  
ATOM   2090  CD2 LEU A 128       0.360  -5.197  -6.123  1.00 98.84           C  
ATOM   2091 HD21 LEU A 128      -0.550  -4.727  -6.496  1.00 98.84           H  
ATOM   2092 HD22 LEU A 128       0.841  -4.544  -5.395  1.00 98.84           H  
ATOM   2093 HD23 LEU A 128       1.041  -5.350  -6.960  1.00 98.84           H  
ATOM   2094  N   HIS A 129      -0.995  -9.701  -5.066  1.00 98.79           N  
ATOM   2095  H   HIS A 129      -1.271  -9.416  -4.137  1.00 98.79           H  
ATOM   2096  CA  HIS A 129      -2.036 -10.266  -5.920  1.00 98.79           C  
ATOM   2097  HA  HIS A 129      -1.640 -10.437  -6.921  1.00 98.79           H  
ATOM   2098  C   HIS A 129      -3.213  -9.312  -6.011  1.00 98.79           C  
ATOM   2099  CB  HIS A 129      -2.486 -11.613  -5.372  1.00 98.79           C  
ATOM   2100  HB2 HIS A 129      -3.306 -11.994  -5.981  1.00 98.79           H  
ATOM   2101  HB3 HIS A 129      -2.840 -11.483  -4.349  1.00 98.79           H  
ATOM   2102  O   HIS A 129      -3.809  -8.932  -5.001  1.00 98.79           O  
ATOM   2103  CG  HIS A 129      -1.375 -12.616  -5.385  1.00 98.79           C  
ATOM   2104  CD2 HIS A 129      -0.450 -12.778  -4.402  1.00 98.79           C  
ATOM   2105  HD2 HIS A 129      -0.385 -12.216  -3.482  1.00 98.79           H  
ATOM   2106  ND1 HIS A 129      -1.076 -13.471  -6.444  1.00 98.79           N  
ATOM   2107  CE1 HIS A 129       0.058 -14.095  -6.095  1.00 98.79           C  
ATOM   2108  HE1 HIS A 129       0.599 -14.783  -6.729  1.00 98.79           H  
ATOM   2109  NE2 HIS A 129       0.432 -13.723  -4.860  1.00 98.79           N  
ATOM   2110  HE2 HIS A 129       1.256 -14.026  -4.360  1.00 98.79           H  
ATOM   2111  N   VAL A 130      -3.559  -8.934  -7.235  1.00 98.45           N  
ATOM   2112  H   VAL A 130      -2.998  -9.259  -8.010  1.00 98.45           H  
ATOM   2113  CA  VAL A 130      -4.597  -7.947  -7.511  1.00 98.45           C  
ATOM   2114  HA  VAL A 130      -5.322  -7.983  -6.698  1.00 98.45           H  
ATOM   2115  C   VAL A 130      -5.342  -8.287  -8.802  1.00 98.45           C  
ATOM   2116  CB  VAL A 130      -3.988  -6.531  -7.491  1.00 98.45           C  
ATOM   2117  HB  VAL A 130      -3.724  -6.297  -6.460  1.00 98.45           H  
ATOM   2118  O   VAL A 130      -4.731  -8.564  -9.834  1.00 98.45           O  
ATOM   2119  CG1 VAL A 130      -2.732  -6.335  -8.343  1.00 98.45           C  
ATOM   2120 HG11 VAL A 130      -2.965  -6.517  -9.392  1.00 98.45           H  
ATOM   2121 HG12 VAL A 130      -1.945  -7.019  -8.026  1.00 98.45           H  
ATOM   2122 HG13 VAL A 130      -2.363  -5.315  -8.234  1.00 98.45           H  
ATOM   2123  CG2 VAL A 130      -5.017  -5.515  -7.947  1.00 98.45           C  
ATOM   2124 HG21 VAL A 130      -5.924  -5.659  -7.360  1.00 98.45           H  
ATOM   2125 HG22 VAL A 130      -5.217  -5.636  -9.012  1.00 98.45           H  
ATOM   2126 HG23 VAL A 130      -4.642  -4.508  -7.770  1.00 98.45           H  
ATOM   2127  N   SER A 131      -6.679  -8.282  -8.762  1.00 98.38           N  
ATOM   2128  H   SER A 131      -7.136  -8.077  -7.885  1.00 98.38           H  
ATOM   2129  CA  SER A 131      -7.505  -8.531  -9.953  1.00 98.38           C  
ATOM   2130  HA  SER A 131      -7.009  -8.062 -10.803  1.00 98.38           H  
ATOM   2131  C   SER A 131      -8.913  -7.925  -9.872  1.00 98.38           C  
ATOM   2132  CB  SER A 131      -7.567 -10.038 -10.240  1.00 98.38           C  
ATOM   2133  HB2 SER A 131      -7.973 -10.196 -11.239  1.00 98.38           H  
ATOM   2134  HB3 SER A 131      -6.564 -10.462 -10.212  1.00 98.38           H  
ATOM   2135  O   SER A 131      -9.345  -7.421  -8.834  1.00 98.38           O  
ATOM   2136  OG  SER A 131      -8.387 -10.705  -9.311  1.00 98.38           O  
ATOM   2137  HG  SER A 131      -8.034 -10.567  -8.429  1.00 98.38           H  
ATOM   2138  N   GLY A 132      -9.634  -7.950 -10.999  1.00 98.03           N  
ATOM   2139  H   GLY A 132      -9.236  -8.409 -11.806  1.00 98.03           H  
ATOM   2140  CA  GLY A 132     -11.000  -7.430 -11.097  1.00 98.03           C  
ATOM   2141  HA2 GLY A 132     -11.436  -7.753 -12.042  1.00 98.03           H  
ATOM   2142  HA3 GLY A 132     -11.603  -7.839 -10.286  1.00 98.03           H  
ATOM   2143  C   GLY A 132     -11.068  -5.903 -11.039  1.00 98.03           C  
ATOM   2144  O   GLY A 132     -11.853  -5.357 -10.266  1.00 98.03           O  
ATOM   2145  N   PHE A 133     -10.221  -5.228 -11.822  1.00 98.50           N  
ATOM   2146  H   PHE A 133      -9.591  -5.743 -12.421  1.00 98.50           H  
ATOM   2147  CA  PHE A 133     -10.156  -3.770 -11.888  1.00 98.50           C  
ATOM   2148  HA  PHE A 133      -9.907  -3.397 -10.895  1.00 98.50           H  
ATOM   2149  C   PHE A 133     -11.478  -3.134 -12.339  1.00 98.50           C  
ATOM   2150  CB  PHE A 133      -9.030  -3.334 -12.829  1.00 98.50           C  
ATOM   2151  HB2 PHE A 133      -9.137  -3.858 -13.779  1.00 98.50           H  
ATOM   2152  HB3 PHE A 133      -8.076  -3.637 -12.398  1.00 98.50           H  
ATOM   2153  O   PHE A 133     -12.073  -3.526 -13.345  1.00 98.50           O  
ATOM   2154  CG  PHE A 133      -9.003  -1.838 -13.099  1.00 98.50           C  
ATOM   2155  CD1 PHE A 133      -9.453  -1.336 -14.336  1.00 98.50           C  
ATOM   2156  HD1 PHE A 133      -9.799  -2.019 -15.098  1.00 98.50           H  
ATOM   2157  CD2 PHE A 133      -8.562  -0.943 -12.109  1.00 98.50           C  
ATOM   2158  HD2 PHE A 133      -8.241  -1.318 -11.148  1.00 98.50           H  
ATOM   2159  CE1 PHE A 133      -9.429   0.048 -14.590  1.00 98.50           C  
ATOM   2160  HE1 PHE A 133      -9.751   0.432 -15.547  1.00 98.50           H  
ATOM   2161  CE2 PHE A 133      -8.520   0.437 -12.370  1.00 98.50           C  
ATOM   2162  HE2 PHE A 133      -8.136   1.121 -11.628  1.00 98.50           H  
ATOM   2163  CZ  PHE A 133      -8.953   0.932 -13.608  1.00 98.50           C  
ATOM   2164  HZ  PHE A 133      -8.908   1.993 -13.803  1.00 98.50           H  
ATOM   2165  N   ILE A 134     -11.896  -2.099 -11.614  1.00 97.79           N  
ATOM   2166  H   ILE A 134     -11.372  -1.900 -10.774  1.00 97.79           H  
ATOM   2167  CA  ILE A 134     -12.946  -1.148 -11.975  1.00 97.79           C  
ATOM   2168  HA  ILE A 134     -13.054  -1.130 -13.059  1.00 97.79           H  
ATOM   2169  C   ILE A 134     -12.487   0.226 -11.490  1.00 97.79           C  
ATOM   2170  CB  ILE A 134     -14.301  -1.529 -11.329  1.00 97.79           C  
ATOM   2171  HB  ILE A 134     -14.182  -1.508 -10.246  1.00 97.79           H  
ATOM   2172  O   ILE A 134     -12.195   0.406 -10.312  1.00 97.79           O  
ATOM   2173  CG1 ILE A 134     -14.750  -2.954 -11.730  1.00 97.79           C  
ATOM   2174 HG12 ILE A 134     -14.878  -3.004 -12.811  1.00 97.79           H  
ATOM   2175 HG13 ILE A 134     -13.977  -3.668 -11.445  1.00 97.79           H  
ATOM   2176  CG2 ILE A 134     -15.374  -0.488 -11.718  1.00 97.79           C  
ATOM   2177 HG21 ILE A 134     -15.077   0.511 -11.400  1.00 97.79           H  
ATOM   2178 HG22 ILE A 134     -15.521  -0.492 -12.798  1.00 97.79           H  
ATOM   2179 HG23 ILE A 134     -16.320  -0.711 -11.225  1.00 97.79           H  
ATOM   2180  CD1 ILE A 134     -16.037  -3.436 -11.052  1.00 97.79           C  
ATOM   2181 HD11 ILE A 134     -16.894  -2.855 -11.394  1.00 97.79           H  
ATOM   2182 HD12 ILE A 134     -16.210  -4.479 -11.316  1.00 97.79           H  
ATOM   2183 HD13 ILE A 134     -15.942  -3.351  -9.969  1.00 97.79           H  
ATOM   2184  N   GLY A 135     -12.475   1.230 -12.355  1.00 97.25           N  
ATOM   2185  H   GLY A 135     -12.700   1.068 -13.326  1.00 97.25           H  
ATOM   2186  CA  GLY A 135     -12.047   2.570 -11.967  1.00 97.25           C  
ATOM   2187  HA2 GLY A 135     -10.963   2.581 -11.852  1.00 97.25           H  
ATOM   2188  HA3 GLY A 135     -12.488   2.846 -11.009  1.00 97.25           H  
ATOM   2189  C   GLY A 135     -12.428   3.621 -12.992  1.00 97.25           C  
ATOM   2190  O   GLY A 135     -12.983   3.310 -14.045  1.00 97.25           O  
ATOM   2191  N   ASN A 136     -12.117   4.876 -12.681  1.00 97.17           N  
ATOM   2192  H   ASN A 136     -11.646   5.042 -11.803  1.00 97.17           H  
ATOM   2193  CA  ASN A 136     -12.225   5.997 -13.621  1.00 97.17           C  
ATOM   2194  HA  ASN A 136     -12.742   5.641 -14.513  1.00 97.17           H  
ATOM   2195  C   ASN A 136     -10.843   6.463 -14.128  1.00 97.17           C  
ATOM   2196  CB  ASN A 136     -13.104   7.107 -13.017  1.00 97.17           C  
ATOM   2197  HB2 ASN A 136     -13.319   7.833 -13.801  1.00 97.17           H  
ATOM   2198  HB3 ASN A 136     -14.046   6.678 -12.676  1.00 97.17           H  
ATOM   2199  O   ASN A 136     -10.669   7.623 -14.502  1.00 97.17           O  
ATOM   2200  CG  ASN A 136     -12.457   7.842 -11.860  1.00 97.17           C  
ATOM   2201  ND2 ASN A 136     -13.022   8.958 -11.455  1.00 97.17           N  
ATOM   2202 HD21 ASN A 136     -13.822   9.320 -11.953  1.00 97.17           H  
ATOM   2203 HD22 ASN A 136     -12.519   9.516 -10.780  1.00 97.17           H  
ATOM   2204  OD1 ASN A 136     -11.455   7.444 -11.302  1.00 97.17           O  
ATOM   2205  N   THR A 137      -9.869   5.551 -14.127  1.00 96.15           N  
ATOM   2206  H   THR A 137     -10.100   4.621 -13.809  1.00 96.15           H  
ATOM   2207  CA  THR A 137      -8.480   5.731 -14.574  1.00 96.15           C  
ATOM   2208  HA  THR A 137      -8.389   6.659 -15.139  1.00 96.15           H  
ATOM   2209  C   THR A 137      -8.070   4.571 -15.483  1.00 96.15           C  
ATOM   2210  CB  THR A 137      -7.513   5.787 -13.375  1.00 96.15           C  
ATOM   2211  HB  THR A 137      -6.508   6.007 -13.734  1.00 96.15           H  
ATOM   2212  O   THR A 137      -8.822   3.610 -15.643  1.00 96.15           O  
ATOM   2213  CG2 THR A 137      -7.896   6.857 -12.360  1.00 96.15           C  
ATOM   2214 HG21 THR A 137      -7.746   7.845 -12.797  1.00 96.15           H  
ATOM   2215 HG22 THR A 137      -7.267   6.738 -11.478  1.00 96.15           H  
ATOM   2216 HG23 THR A 137      -8.932   6.743 -12.042  1.00 96.15           H  
ATOM   2217  OG1 THR A 137      -7.477   4.558 -12.687  1.00 96.15           O  
ATOM   2218  HG1 THR A 137      -6.833   3.982 -13.105  1.00 96.15           H  
ATOM   2219  N   SER A 138      -6.860   4.622 -16.043  1.00 97.41           N  
ATOM   2220  H   SER A 138      -6.275   5.436 -15.920  1.00 97.41           H  
ATOM   2221  CA  SER A 138      -6.207   3.412 -16.562  1.00 97.41           C  
ATOM   2222  HA  SER A 138      -6.903   2.873 -17.205  1.00 97.41           H  
ATOM   2223  C   SER A 138      -5.794   2.494 -15.409  1.00 97.41           C  
ATOM   2224  CB  SER A 138      -4.969   3.770 -17.383  1.00 97.41           C  
ATOM   2225  HB2 SER A 138      -4.522   2.858 -17.778  1.00 97.41           H  
ATOM   2226  HB3 SER A 138      -4.238   4.262 -16.741  1.00 97.41           H  
ATOM   2227  O   SER A 138      -5.554   2.981 -14.301  1.00 97.41           O  
ATOM   2228  OG  SER A 138      -5.316   4.624 -18.459  1.00 97.41           O  
ATOM   2229  HG  SER A 138      -4.508   4.770 -18.957  1.00 97.41           H  
ATOM   2230  N   ASP A 139      -5.687   1.191 -15.671  1.00 97.89           N  
ATOM   2231  H   ASP A 139      -5.899   0.858 -16.601  1.00 97.89           H  
ATOM   2232  CA  ASP A 139      -5.265   0.177 -14.696  1.00 97.89           C  
ATOM   2233  HA  ASP A 139      -5.661   0.453 -13.718  1.00 97.89           H  
ATOM   2234  C   ASP A 139      -3.733   0.103 -14.561  1.00 97.89           C  
ATOM   2235  CB  ASP A 139      -5.871  -1.187 -15.060  1.00 97.89           C  
ATOM   2236  HB2 ASP A 139      -5.431  -1.547 -15.990  1.00 97.89           H  
ATOM   2237  HB3 ASP A 139      -6.941  -1.062 -15.230  1.00 97.89           H  
ATOM   2238  O   ASP A 139      -3.092  -0.858 -14.988  1.00 97.89           O  
ATOM   2239  CG  ASP A 139      -5.664  -2.235 -13.957  1.00 97.89           C  
ATOM   2240  OD1 ASP A 139      -5.059  -1.907 -12.904  1.00 97.89           O  
ATOM   2241  OD2 ASP A 139      -6.136  -3.375 -14.153  1.00 97.89           O  
ATOM   2242  N   GLU A 140      -3.133   1.138 -13.975  1.00 96.25           N  
ATOM   2243  H   GLU A 140      -3.696   1.928 -13.693  1.00 96.25           H  
ATOM   2244  CA  GLU A 140      -1.677   1.196 -13.781  1.00 96.25           C  
ATOM   2245  HA  GLU A 140      -1.178   0.907 -14.706  1.00 96.25           H  
ATOM   2246  C   GLU A 140      -1.190   0.230 -12.687  1.00 96.25           C  
ATOM   2247  CB  GLU A 140      -1.246   2.626 -13.429  1.00 96.25           C  
ATOM   2248  HB2 GLU A 140      -0.161   2.639 -13.325  1.00 96.25           H  
ATOM   2249  HB3 GLU A 140      -1.670   2.885 -12.459  1.00 96.25           H  
ATOM   2250  O   GLU A 140      -0.041  -0.208 -12.715  1.00 96.25           O  
ATOM   2251  CG  GLU A 140      -1.662   3.707 -14.442  1.00 96.25           C  
ATOM   2252  HG2 GLU A 140      -2.745   3.690 -14.563  1.00 96.25           H  
ATOM   2253  HG3 GLU A 140      -1.394   4.676 -14.021  1.00 96.25           H  
ATOM   2254  CD  GLU A 140      -1.019   3.608 -15.831  1.00 96.25           C  
ATOM   2255  OE1 GLU A 140      -1.486   4.377 -16.706  1.00 96.25           O  
ATOM   2256  OE2 GLU A 140      -0.052   2.839 -16.019  1.00 96.25           O  
ATOM   2257  N   PHE A 141      -2.049  -0.134 -11.725  1.00 97.46           N  
ATOM   2258  H   PHE A 141      -2.997   0.214 -11.763  1.00 97.46           H  
ATOM   2259  CA  PHE A 141      -1.654  -1.008 -10.615  1.00 97.46           C  
ATOM   2260  HA  PHE A 141      -0.674  -0.669 -10.277  1.00 97.46           H  
ATOM   2261  C   PHE A 141      -1.526  -2.478 -11.040  1.00 97.46           C  
ATOM   2262  CB  PHE A 141      -2.608  -0.851  -9.433  1.00 97.46           C  
ATOM   2263  HB2 PHE A 141      -2.933   0.187  -9.360  1.00 97.46           H  
ATOM   2264  HB3 PHE A 141      -3.461  -1.500  -9.637  1.00 97.46           H  
ATOM   2265  O   PHE A 141      -0.759  -3.221 -10.432  1.00 97.46           O  
ATOM   2266  CG  PHE A 141      -2.077  -1.248  -8.075  1.00 97.46           C  
ATOM   2267  CD1 PHE A 141      -2.812  -2.148  -7.281  1.00 97.46           C  
ATOM   2268  HD1 PHE A 141      -3.750  -2.541  -7.644  1.00 97.46           H  
ATOM   2269  CD2 PHE A 141      -0.874  -0.706  -7.586  1.00 97.46           C  
ATOM   2270  HD2 PHE A 141      -0.300  -0.012  -8.181  1.00 97.46           H  
ATOM   2271  CE1 PHE A 141      -2.335  -2.532  -6.017  1.00 97.46           C  
ATOM   2272  HE1 PHE A 141      -2.888  -3.243  -5.421  1.00 97.46           H  
ATOM   2273  CE2 PHE A 141      -0.391  -1.105  -6.328  1.00 97.46           C  
ATOM   2274  HE2 PHE A 141       0.568  -0.756  -5.976  1.00 97.46           H  
ATOM   2275  CZ  PHE A 141      -1.120  -2.012  -5.543  1.00 97.46           C  
ATOM   2276  HZ  PHE A 141      -0.727  -2.336  -4.590  1.00 97.46           H  
ATOM   2277  N   SER A 142      -2.201  -2.902 -12.116  1.00 96.96           N  
ATOM   2278  H   SER A 142      -2.880  -2.288 -12.543  1.00 96.96           H  
ATOM   2279  CA  SER A 142      -2.036  -4.252 -12.681  1.00 96.96           C  
ATOM   2280  HA  SER A 142      -2.349  -4.976 -11.929  1.00 96.96           H  
ATOM   2281  C   SER A 142      -0.591  -4.586 -13.066  1.00 96.96           C  
ATOM   2282  CB  SER A 142      -2.922  -4.435 -13.912  1.00 96.96           C  
ATOM   2283  HB2 SER A 142      -3.960  -4.241 -13.642  1.00 96.96           H  
ATOM   2284  HB3 SER A 142      -2.846  -5.471 -14.242  1.00 96.96           H  
ATOM   2285  O   SER A 142      -0.201  -5.750 -12.988  1.00 96.96           O  
ATOM   2286  OG  SER A 142      -2.512  -3.596 -14.979  1.00 96.96           O  
ATOM   2287  HG  SER A 142      -2.853  -2.707 -14.851  1.00 96.96           H  
ATOM   2288  N   TYR A 143       0.226  -3.578 -13.402  1.00 96.44           N  
ATOM   2289  H   TYR A 143      -0.168  -2.649 -13.454  1.00 96.44           H  
ATOM   2290  CA  TYR A 143       1.662  -3.735 -13.659  1.00 96.44           C  
ATOM   2291  HA  TYR A 143       1.801  -4.405 -14.508  1.00 96.44           H  
ATOM   2292  C   TYR A 143       2.416  -4.340 -12.463  1.00 96.44           C  
ATOM   2293  CB  TYR A 143       2.246  -2.356 -14.006  1.00 96.44           C  
ATOM   2294  HB2 TYR A 143       2.089  -1.683 -13.164  1.00 96.44           H  
ATOM   2295  HB3 TYR A 143       1.706  -1.947 -14.860  1.00 96.44           H  
ATOM   2296  O   TYR A 143       3.442  -4.993 -12.632  1.00 96.44           O  
ATOM   2297  CG  TYR A 143       3.728  -2.383 -14.331  1.00 96.44           C  
ATOM   2298  CD1 TYR A 143       4.675  -2.184 -13.307  1.00 96.44           C  
ATOM   2299  HD1 TYR A 143       4.341  -2.007 -12.295  1.00 96.44           H  
ATOM   2300  CD2 TYR A 143       4.159  -2.667 -15.641  1.00 96.44           C  
ATOM   2301  HD2 TYR A 143       3.428  -2.835 -16.419  1.00 96.44           H  
ATOM   2302  CE1 TYR A 143       6.049  -2.283 -13.587  1.00 96.44           C  
ATOM   2303  HE1 TYR A 143       6.765  -2.169 -12.786  1.00 96.44           H  
ATOM   2304  CE2 TYR A 143       5.535  -2.760 -15.926  1.00 96.44           C  
ATOM   2305  HE2 TYR A 143       5.876  -2.989 -16.926  1.00 96.44           H  
ATOM   2306  OH  TYR A 143       7.810  -2.687 -15.160  1.00 96.44           O  
ATOM   2307  HH  TYR A 143       8.336  -2.509 -14.377  1.00 96.44           H  
ATOM   2308  CZ  TYR A 143       6.481  -2.576 -14.897  1.00 96.44           C  
ATOM   2309  N   HIS A 144       1.901  -4.129 -11.254  1.00 97.75           N  
ATOM   2310  H   HIS A 144       1.022  -3.636 -11.187  1.00 97.75           H  
ATOM   2311  CA  HIS A 144       2.496  -4.581 -10.001  1.00 97.75           C  
ATOM   2312  HA  HIS A 144       3.579  -4.639 -10.117  1.00 97.75           H  
ATOM   2313  C   HIS A 144       2.012  -5.979  -9.584  1.00 97.75           C  
ATOM   2314  CB  HIS A 144       2.187  -3.524  -8.936  1.00 97.75           C  
ATOM   2315  HB2 HIS A 144       1.113  -3.470  -8.759  1.00 97.75           H  
ATOM   2316  HB3 HIS A 144       2.656  -3.832  -8.002  1.00 97.75           H  
ATOM   2317  O   HIS A 144       2.510  -6.547  -8.613  1.00 97.75           O  
ATOM   2318  CG  HIS A 144       2.706  -2.155  -9.298  1.00 97.75           C  
ATOM   2319  CD2 HIS A 144       2.125  -1.196 -10.084  1.00 97.75           C  
ATOM   2320  HD2 HIS A 144       1.182  -1.299 -10.600  1.00 97.75           H  
ATOM   2321  ND1 HIS A 144       3.939  -1.684  -8.960  1.00 97.75           N  
ATOM   2322  HD1 HIS A 144       4.634  -2.210  -8.450  1.00 97.75           H  
ATOM   2323  CE1 HIS A 144       4.091  -0.469  -9.484  1.00 97.75           C  
ATOM   2324  HE1 HIS A 144       4.965   0.145  -9.318  1.00 97.75           H  
ATOM   2325  NE2 HIS A 144       3.013  -0.115 -10.200  1.00 97.75           N  
ATOM   2326  N   ASN A 145       1.038  -6.552 -10.297  1.00 98.30           N  
ATOM   2327  H   ASN A 145       0.713  -6.093 -11.136  1.00 98.30           H  
ATOM   2328  CA  ASN A 145       0.497  -7.865  -9.974  1.00 98.30           C  
ATOM   2329  HA  ASN A 145       0.164  -7.847  -8.936  1.00 98.30           H  
ATOM   2330  C   ASN A 145       1.571  -8.959 -10.111  1.00 98.30           C  
ATOM   2331  CB  ASN A 145      -0.707  -8.142 -10.883  1.00 98.30           C  
ATOM   2332  HB2 ASN A 145      -1.384  -7.288 -10.873  1.00 98.30           H  
ATOM   2333  HB3 ASN A 145      -0.352  -8.283 -11.904  1.00 98.30           H  
ATOM   2334  O   ASN A 145       2.287  -9.014 -11.111  1.00 98.30           O  
ATOM   2335  CG  ASN A 145      -1.483  -9.363 -10.438  1.00 98.30           C  
ATOM   2336  ND2 ASN A 145      -2.036 -10.115 -11.358  1.00 98.30           N  
ATOM   2337 HD21 ASN A 145      -1.994  -9.831 -12.327  1.00 98.30           H  
ATOM   2338 HD22 ASN A 145      -2.629 -10.853 -11.006  1.00 98.30           H  
ATOM   2339  OD1 ASN A 145      -1.625  -9.653  -9.264  1.00 98.30           O  
ATOM   2340  N   ASN A 146       1.636  -9.863  -9.135  1.00 98.29           N  
ATOM   2341  H   ASN A 146       0.993  -9.767  -8.362  1.00 98.29           H  
ATOM   2342  CA  ASN A 146       2.662 -10.897  -8.956  1.00 98.29           C  
ATOM   2343  HA  ASN A 146       2.397 -11.422  -8.038  1.00 98.29           H  
ATOM   2344  C   ASN A 146       4.088 -10.379  -8.711  1.00 98.29           C  
ATOM   2345  CB  ASN A 146       2.617 -11.937 -10.088  1.00 98.29           C  
ATOM   2346  HB2 ASN A 146       2.962 -11.486 -11.018  1.00 98.29           H  
ATOM   2347  HB3 ASN A 146       3.299 -12.752  -9.846  1.00 98.29           H  
ATOM   2348  O   ASN A 146       5.030 -11.172  -8.756  1.00 98.29           O  
ATOM   2349  CG  ASN A 146       1.250 -12.544 -10.277  1.00 98.29           C  
ATOM   2350  ND2 ASN A 146       0.596 -12.244 -11.373  1.00 98.29           N  
ATOM   2351 HD21 ASN A 146       0.976 -11.529 -11.977  1.00 98.29           H  
ATOM   2352 HD22 ASN A 146      -0.354 -12.584 -11.417  1.00 98.29           H  
ATOM   2353  OD1 ASN A 146       0.758 -13.304  -9.467  1.00 98.29           O  
ATOM   2354  N   MET A 147       4.280  -9.081  -8.467  1.00 98.28           N  
ATOM   2355  H   MET A 147       3.488  -8.456  -8.427  1.00 98.28           H  
ATOM   2356  CA  MET A 147       5.598  -8.546  -8.128  1.00 98.28           C  
ATOM   2357  HA  MET A 147       6.358  -9.141  -8.635  1.00 98.28           H  
ATOM   2358  C   MET A 147       5.863  -8.678  -6.628  1.00 98.28           C  
ATOM   2359  CB  MET A 147       5.763  -7.105  -8.624  1.00 98.28           C  
ATOM   2360  HB2 MET A 147       6.750  -6.745  -8.332  1.00 98.28           H  
ATOM   2361  HB3 MET A 147       5.019  -6.466  -8.148  1.00 98.28           H  
ATOM   2362  O   MET A 147       4.950  -8.576  -5.804  1.00 98.28           O  
ATOM   2363  CG  MET A 147       5.629  -6.976 -10.147  1.00 98.28           C  
ATOM   2364  HG2 MET A 147       4.621  -7.261 -10.449  1.00 98.28           H  
ATOM   2365  HG3 MET A 147       5.753  -5.921 -10.395  1.00 98.28           H  
ATOM   2366  SD  MET A 147       6.839  -7.921 -11.128  1.00 98.28           S  
ATOM   2367  CE  MET A 147       5.822  -9.299 -11.709  1.00 98.28           C  
ATOM   2368  HE1 MET A 147       6.395  -9.898 -12.417  1.00 98.28           H  
ATOM   2369  HE2 MET A 147       5.529  -9.927 -10.868  1.00 98.28           H  
ATOM   2370  HE3 MET A 147       4.930  -8.913 -12.202  1.00 98.28           H  
ATOM   2371  N   GLN A 148       7.126  -8.910  -6.280  1.00 98.63           N  
ATOM   2372  H   GLN A 148       7.829  -8.903  -7.005  1.00 98.63           H  
ATOM   2373  CA  GLN A 148       7.601  -8.958  -4.899  1.00 98.63           C  
ATOM   2374  HA  GLN A 148       6.856  -9.444  -4.270  1.00 98.63           H  
ATOM   2375  C   GLN A 148       7.807  -7.537  -4.367  1.00 98.63           C  
ATOM   2376  CB  GLN A 148       8.891  -9.785  -4.832  1.00 98.63           C  
ATOM   2377  HB2 GLN A 148       9.341  -9.674  -3.845  1.00 98.63           H  
ATOM   2378  HB3 GLN A 148       9.592  -9.409  -5.576  1.00 98.63           H  
ATOM   2379  O   GLN A 148       8.111  -6.611  -5.123  1.00 98.63           O  
ATOM   2380  CG  GLN A 148       8.618 -11.274  -5.085  1.00 98.63           C  
ATOM   2381  HG2 GLN A 148       8.014 -11.403  -5.983  1.00 98.63           H  
ATOM   2382  HG3 GLN A 148       8.068 -11.679  -4.236  1.00 98.63           H  
ATOM   2383  CD  GLN A 148       9.903 -12.068  -5.239  1.00 98.63           C  
ATOM   2384  NE2 GLN A 148      10.340 -12.364  -6.441  1.00 98.63           N  
ATOM   2385 HE21 GLN A 148      11.271 -12.755  -6.479  1.00 98.63           H  
ATOM   2386 HE22 GLN A 148       9.899 -11.952  -7.250  1.00 98.63           H  
ATOM   2387  OE1 GLN A 148      10.553 -12.434  -4.279  1.00 98.63           O  
ATOM   2388  N   PHE A 149       7.624  -7.345  -3.063  1.00 98.73           N  
ATOM   2389  H   PHE A 149       7.447  -8.137  -2.461  1.00 98.73           H  
ATOM   2390  CA  PHE A 149       7.887  -6.055  -2.437  1.00 98.73           C  
ATOM   2391  HA  PHE A 149       7.457  -5.271  -3.061  1.00 98.73           H  
ATOM   2392  C   PHE A 149       9.395  -5.828  -2.339  1.00 98.73           C  
ATOM   2393  CB  PHE A 149       7.218  -5.994  -1.062  1.00 98.73           C  
ATOM   2394  HB2 PHE A 149       6.242  -6.473  -1.134  1.00 98.73           H  
ATOM   2395  HB3 PHE A 149       7.809  -6.556  -0.340  1.00 98.73           H  
ATOM   2396  O   PHE A 149      10.128  -6.744  -1.971  1.00 98.73           O  
ATOM   2397  CG  PHE A 149       6.996  -4.581  -0.564  1.00 98.73           C  
ATOM   2398  CD1 PHE A 149       7.902  -3.954   0.309  1.00 98.73           C  
ATOM   2399  HD1 PHE A 149       8.797  -4.469   0.626  1.00 98.73           H  
ATOM   2400  CD2 PHE A 149       5.856  -3.884  -0.991  1.00 98.73           C  
ATOM   2401  HD2 PHE A 149       5.188  -4.350  -1.700  1.00 98.73           H  
ATOM   2402  CE1 PHE A 149       7.644  -2.646   0.760  1.00 98.73           C  
ATOM   2403  HE1 PHE A 149       8.348  -2.158   1.419  1.00 98.73           H  
ATOM   2404  CE2 PHE A 149       5.577  -2.593  -0.522  1.00 98.73           C  
ATOM   2405  HE2 PHE A 149       4.681  -2.082  -0.840  1.00 98.73           H  
ATOM   2406  CZ  PHE A 149       6.478  -1.972   0.355  1.00 98.73           C  
ATOM   2407  HZ  PHE A 149       6.280  -0.968   0.702  1.00 98.73           H  
ATOM   2408  N   SER A 150       9.856  -4.617  -2.631  1.00 98.56           N  
ATOM   2409  H   SER A 150       9.204  -3.910  -2.938  1.00 98.56           H  
ATOM   2410  CA  SER A 150      11.269  -4.233  -2.539  1.00 98.56           C  
ATOM   2411  HA  SER A 150      11.842  -5.021  -2.049  1.00 98.56           H  
ATOM   2412  C   SER A 150      11.425  -2.962  -1.717  1.00 98.56           C  
ATOM   2413  CB  SER A 150      11.865  -4.030  -3.931  1.00 98.56           C  
ATOM   2414  HB2 SER A 150      11.355  -3.204  -4.426  1.00 98.56           H  
ATOM   2415  HB3 SER A 150      12.926  -3.797  -3.842  1.00 98.56           H  
ATOM   2416  O   SER A 150      10.549  -2.096  -1.748  1.00 98.56           O  
ATOM   2417  OG  SER A 150      11.709  -5.204  -4.693  1.00 98.56           O  
ATOM   2418  HG  SER A 150      10.785  -5.325  -4.923  1.00 98.56           H  
ATOM   2419  N   THR A 151      12.540  -2.838  -1.004  1.00 98.31           N  
ATOM   2420  H   THR A 151      13.227  -3.576  -1.075  1.00 98.31           H  
ATOM   2421  CA  THR A 151      12.947  -1.655  -0.224  1.00 98.31           C  
ATOM   2422  HA  THR A 151      12.323  -0.811  -0.517  1.00 98.31           H  
ATOM   2423  C   THR A 151      14.403  -1.298  -0.545  1.00 98.31           C  
ATOM   2424  CB  THR A 151      12.767  -1.874   1.290  1.00 98.31           C  
ATOM   2425  HB  THR A 151      13.135  -1.003   1.833  1.00 98.31           H  
ATOM   2426  O   THR A 151      15.108  -2.130  -1.110  1.00 98.31           O  
ATOM   2427  CG2 THR A 151      11.296  -2.065   1.653  1.00 98.31           C  
ATOM   2428 HG21 THR A 151      11.185  -2.049   2.737  1.00 98.31           H  
ATOM   2429 HG22 THR A 151      10.932  -3.015   1.262  1.00 98.31           H  
ATOM   2430 HG23 THR A 151      10.708  -1.250   1.231  1.00 98.31           H  
ATOM   2431  OG1 THR A 151      13.465  -3.010   1.730  1.00 98.31           O  
ATOM   2432  HG1 THR A 151      14.216  -2.714   2.250  1.00 98.31           H  
ATOM   2433  N   PRO A 152      14.897  -0.088  -0.213  1.00 97.01           N  
ATOM   2434  CA  PRO A 152      16.261   0.328  -0.573  1.00 97.01           C  
ATOM   2435  HA  PRO A 152      16.339   0.353  -1.660  1.00 97.01           H  
ATOM   2436  C   PRO A 152      17.392  -0.569  -0.031  1.00 97.01           C  
ATOM   2437  CB  PRO A 152      16.397   1.749  -0.018  1.00 97.01           C  
ATOM   2438  HB2 PRO A 152      16.792   1.708   0.997  1.00 97.01           H  
ATOM   2439  HB3 PRO A 152      17.035   2.369  -0.648  1.00 97.01           H  
ATOM   2440  O   PRO A 152      18.519  -0.505  -0.514  1.00 97.01           O  
ATOM   2441  CG  PRO A 152      14.964   2.273   0.031  1.00 97.01           C  
ATOM   2442  HG2 PRO A 152      14.666   2.631  -0.955  1.00 97.01           H  
ATOM   2443  HG3 PRO A 152      14.843   3.057   0.778  1.00 97.01           H  
ATOM   2444  CD  PRO A 152      14.170   1.022   0.389  1.00 97.01           C  
ATOM   2445  HD2 PRO A 152      14.173   0.896   1.471  1.00 97.01           H  
ATOM   2446  HD3 PRO A 152      13.151   1.108   0.012  1.00 97.01           H  
ATOM   2447  N   ASP A 153      17.109  -1.365   1.000  1.00 98.06           N  
ATOM   2448  H   ASP A 153      16.184  -1.323   1.403  1.00 98.06           H  
ATOM   2449  CA  ASP A 153      18.002  -2.351   1.616  1.00 98.06           C  
ATOM   2450  HA  ASP A 153      19.029  -2.131   1.323  1.00 98.06           H  
ATOM   2451  C   ASP A 153      17.717  -3.802   1.180  1.00 98.06           C  
ATOM   2452  CB  ASP A 153      17.905  -2.206   3.144  1.00 98.06           C  
ATOM   2453  HB2 ASP A 153      18.162  -1.184   3.420  1.00 98.06           H  
ATOM   2454  HB3 ASP A 153      18.642  -2.864   3.606  1.00 98.06           H  
ATOM   2455  O   ASP A 153      18.471  -4.707   1.546  1.00 98.06           O  
ATOM   2456  CG  ASP A 153      16.511  -2.537   3.701  1.00 98.06           C  
ATOM   2457  OD1 ASP A 153      15.495  -2.083   3.114  1.00 98.06           O  
ATOM   2458  OD2 ASP A 153      16.425  -3.196   4.755  1.00 98.06           O  
ATOM   2459  N   ARG A 154      16.649  -4.041   0.406  1.00 97.93           N  
ATOM   2460  H   ARG A 154      16.122  -3.246   0.074  1.00 97.93           H  
ATOM   2461  CA  ARG A 154      16.240  -5.368  -0.068  1.00 97.93           C  
ATOM   2462  HA  ARG A 154      17.134  -5.984  -0.160  1.00 97.93           H  
ATOM   2463  C   ARG A 154      15.594  -5.288  -1.454  1.00 97.93           C  
ATOM   2464  CB  ARG A 154      15.318  -6.018   0.976  1.00 97.93           C  
ATOM   2465  HB2 ARG A 154      15.768  -5.907   1.962  1.00 97.93           H  
ATOM   2466  HB3 ARG A 154      14.348  -5.519   0.984  1.00 97.93           H  
ATOM   2467  O   ARG A 154      14.385  -5.091  -1.587  1.00 97.93           O  
ATOM   2468  CG  ARG A 154      15.135  -7.514   0.684  1.00 97.93           C  
ATOM   2469  HG2 ARG A 154      16.112  -7.994   0.625  1.00 97.93           H  
ATOM   2470  HG3 ARG A 154      14.617  -7.646  -0.266  1.00 97.93           H  
ATOM   2471  CD  ARG A 154      14.328  -8.157   1.811  1.00 97.93           C  
ATOM   2472  HD2 ARG A 154      14.862  -8.001   2.748  1.00 97.93           H  
ATOM   2473  HD3 ARG A 154      13.364  -7.652   1.871  1.00 97.93           H  
ATOM   2474  NE  ARG A 154      14.089  -9.596   1.599  1.00 97.93           N  
ATOM   2475  HE  ARG A 154      14.233  -9.963   0.669  1.00 97.93           H  
ATOM   2476  NH1 ARG A 154      13.483 -10.083   3.768  1.00 97.93           N  
ATOM   2477 HH11 ARG A 154      13.536  -9.098   3.987  1.00 97.93           H  
ATOM   2478 HH12 ARG A 154      12.998 -10.696   4.409  1.00 97.93           H  
ATOM   2479  NH2 ARG A 154      13.420 -11.677   2.228  1.00 97.93           N  
ATOM   2480 HH21 ARG A 154      13.051 -11.819   1.299  1.00 97.93           H  
ATOM   2481 HH22 ARG A 154      13.081 -12.308   2.941  1.00 97.93           H  
ATOM   2482  CZ  ARG A 154      13.677 -10.441   2.529  1.00 97.93           C  
ATOM   2483  N   ASP A 155      16.428  -5.485  -2.468  1.00 97.69           N  
ATOM   2484  H   ASP A 155      17.413  -5.588  -2.268  1.00 97.69           H  
ATOM   2485  CA  ASP A 155      16.032  -5.554  -3.873  1.00 97.69           C  
ATOM   2486  HA  ASP A 155      15.276  -4.794  -4.071  1.00 97.69           H  
ATOM   2487  C   ASP A 155      15.435  -6.934  -4.204  1.00 97.69           C  
ATOM   2488  CB  ASP A 155      17.254  -5.220  -4.743  1.00 97.69           C  
ATOM   2489  HB2 ASP A 155      18.040  -5.951  -4.553  1.00 97.69           H  
ATOM   2490  HB3 ASP A 155      17.630  -4.238  -4.456  1.00 97.69           H  
ATOM   2491  O   ASP A 155      16.137  -7.948  -4.202  1.00 97.69           O  
ATOM   2492  CG  ASP A 155      16.941  -5.199  -6.242  1.00 97.69           C  
ATOM   2493  OD1 ASP A 155      15.739  -5.305  -6.579  1.00 97.69           O  
ATOM   2494  OD2 ASP A 155      17.927  -5.099  -7.011  1.00 97.69           O  
ATOM   2495  N   ASN A 156      14.126  -6.966  -4.452  1.00 97.79           N  
ATOM   2496  H   ASN A 156      13.631  -6.086  -4.475  1.00 97.79           H  
ATOM   2497  CA  ASN A 156      13.400  -8.134  -4.949  1.00 97.79           C  
ATOM   2498  HA  ASN A 156      14.109  -8.940  -5.138  1.00 97.79           H  
ATOM   2499  C   ASN A 156      12.712  -7.823  -6.292  1.00 97.79           C  
ATOM   2500  CB  ASN A 156      12.373  -8.609  -3.903  1.00 97.79           C  
ATOM   2501  HB2 ASN A 156      11.894  -9.516  -4.270  1.00 97.79           H  
ATOM   2502  HB3 ASN A 156      11.605  -7.841  -3.810  1.00 97.79           H  
ATOM   2503  O   ASN A 156      11.781  -8.539  -6.683  1.00 97.79           O  
ATOM   2504  CG  ASN A 156      12.932  -8.931  -2.529  1.00 97.79           C  
ATOM   2505  ND2 ASN A 156      12.320  -8.403  -1.497  1.00 97.79           N  
ATOM   2506 HD21 ASN A 156      12.675  -8.594  -0.571  1.00 97.79           H  
ATOM   2507 HD22 ASN A 156      11.572  -7.746  -1.666  1.00 97.79           H  
ATOM   2508  OD1 ASN A 156      13.843  -9.720  -2.334  1.00 97.79           O  
ATOM   2509  N   ASP A 157      13.093  -6.730  -6.959  1.00 96.45           N  
ATOM   2510  H   ASP A 157      13.937  -6.246  -6.688  1.00 96.45           H  
ATOM   2511  CA  ASP A 157      12.434  -6.299  -8.181  1.00 96.45           C  
ATOM   2512  HA  ASP A 157      11.382  -6.569  -8.087  1.00 96.45           H  
ATOM   2513  C   ASP A 157      12.946  -7.078  -9.404  1.00 96.45           C  
ATOM   2514  CB  ASP A 157      12.431  -4.766  -8.294  1.00 96.45           C  
ATOM   2515  HB2 ASP A 157      11.668  -4.490  -9.021  1.00 96.45           H  
ATOM   2516  HB3 ASP A 157      12.121  -4.350  -7.335  1.00 96.45           H  
ATOM   2517  O   ASP A 157      13.865  -7.897  -9.338  1.00 96.45           O  
ATOM   2518  CG  ASP A 157      13.738  -4.107  -8.730  1.00 96.45           C  
ATOM   2519  OD1 ASP A 157      14.182  -4.460  -9.845  1.00 96.45           O  
ATOM   2520  OD2 ASP A 157      14.096  -3.077  -8.112  1.00 96.45           O  
ATOM   2521  N   MET A 158      12.264  -6.908 -10.536  1.00 94.63           N  
ATOM   2522  H   MET A 158      11.587  -6.160 -10.565  1.00 94.63           H  
ATOM   2523  CA  MET A 158      12.549  -7.661 -11.761  1.00 94.63           C  
ATOM   2524  HA  MET A 158      13.183  -8.512 -11.513  1.00 94.63           H  
ATOM   2525  C   MET A 158      13.354  -6.831 -12.772  1.00 94.63           C  
ATOM   2526  CB  MET A 158      11.238  -8.220 -12.339  1.00 94.63           C  
ATOM   2527  HB2 MET A 158      11.434  -8.674 -13.311  1.00 94.63           H  
ATOM   2528  HB3 MET A 158      10.535  -7.401 -12.485  1.00 94.63           H  
ATOM   2529  O   MET A 158      13.400  -7.183 -13.962  1.00 94.63           O  
ATOM   2530  CG  MET A 158      10.581  -9.278 -11.441  1.00 94.63           C  
ATOM   2531  HG2 MET A 158       9.582  -9.480 -11.828  1.00 94.63           H  
ATOM   2532  HG3 MET A 158      10.461  -8.863 -10.441  1.00 94.63           H  
ATOM   2533  SD  MET A 158      11.459 -10.866 -11.297  1.00 94.63           S  
ATOM   2534  CE  MET A 158      11.333 -11.506 -12.985  1.00 94.63           C  
ATOM   2535  HE1 MET A 158      11.896 -10.866 -13.664  1.00 94.63           H  
ATOM   2536  HE2 MET A 158      10.285 -11.537 -13.285  1.00 94.63           H  
ATOM   2537  HE3 MET A 158      11.749 -12.513 -13.016  1.00 94.63           H  
ATOM   2538  N   ALA A 159      13.944  -5.705 -12.359  1.00 93.33           N  
ATOM   2539  H   ALA A 159      13.933  -5.468 -11.378  1.00 93.33           H  
ATOM   2540  CA  ALA A 159      14.738  -4.846 -13.220  1.00 93.33           C  
ATOM   2541  HA  ALA A 159      14.275  -4.873 -14.207  1.00 93.33           H  
ATOM   2542  C   ALA A 159      16.192  -5.362 -13.304  1.00 93.33           C  
ATOM   2543  CB  ALA A 159      14.642  -3.392 -12.750  1.00 93.33           C  
ATOM   2544  HB1 ALA A 159      13.599  -3.126 -12.574  1.00 93.33           H  
ATOM   2545  HB2 ALA A 159      15.189  -3.268 -11.815  1.00 93.33           H  
ATOM   2546  HB3 ALA A 159      15.066  -2.729 -13.504  1.00 93.33           H  
ATOM   2547  O   ALA A 159      16.922  -5.419 -12.324  1.00 93.33           O  
ATOM   2548  N   PRO A 160      16.703  -5.698 -14.502  1.00 89.41           N  
ATOM   2549  CA  PRO A 160      17.969  -6.430 -14.623  1.00 89.41           C  
ATOM   2550  HA  PRO A 160      17.974  -7.265 -13.922  1.00 89.41           H  
ATOM   2551  C   PRO A 160      19.237  -5.599 -14.360  1.00 89.41           C  
ATOM   2552  CB  PRO A 160      17.951  -6.971 -16.057  1.00 89.41           C  
ATOM   2553  HB2 PRO A 160      18.950  -7.064 -16.484  1.00 89.41           H  
ATOM   2554  HB3 PRO A 160      17.450  -7.939 -16.067  1.00 89.41           H  
ATOM   2555  O   PRO A 160      20.337  -6.150 -14.361  1.00 89.41           O  
ATOM   2556  CG  PRO A 160      17.100  -5.952 -16.817  1.00 89.41           C  
ATOM   2557  HG2 PRO A 160      17.699  -5.076 -17.064  1.00 89.41           H  
ATOM   2558  HG3 PRO A 160      16.655  -6.383 -17.714  1.00 89.41           H  
ATOM   2559  CD  PRO A 160      16.042  -5.575 -15.788  1.00 89.41           C  
ATOM   2560  HD2 PRO A 160      15.212  -6.281 -15.836  1.00 89.41           H  
ATOM   2561  HD3 PRO A 160      15.689  -4.558 -15.961  1.00 89.41           H  
ATOM   2562  N   ARG A 161      19.135  -4.267 -14.274  1.00 88.83           N  
ATOM   2563  H   ARG A 161      18.202  -3.892 -14.178  1.00 88.83           H  
ATOM   2564  CA  ARG A 161      20.299  -3.351 -14.263  1.00 88.83           C  
ATOM   2565  HA  ARG A 161      21.171  -3.900 -13.908  1.00 88.83           H  
ATOM   2566  C   ARG A 161      20.164  -2.180 -13.294  1.00 88.83           C  
ATOM   2567  CB  ARG A 161      20.583  -2.825 -15.680  1.00 88.83           C  
ATOM   2568  HB2 ARG A 161      21.404  -2.109 -15.635  1.00 88.83           H  
ATOM   2569  HB3 ARG A 161      19.699  -2.306 -16.052  1.00 88.83           H  
ATOM   2570  O   ARG A 161      20.952  -1.239 -13.379  1.00 88.83           O  
ATOM   2571  CG  ARG A 161      20.987  -3.919 -16.671  1.00 88.83           C  
ATOM   2572  HG2 ARG A 161      21.823  -4.490 -16.268  1.00 88.83           H  
ATOM   2573  HG3 ARG A 161      20.143  -4.585 -16.850  1.00 88.83           H  
ATOM   2574  CD  ARG A 161      21.401  -3.258 -17.986  1.00 88.83           C  
ATOM   2575  HD2 ARG A 161      20.584  -2.618 -18.322  1.00 88.83           H  
ATOM   2576  HD3 ARG A 161      22.284  -2.645 -17.808  1.00 88.83           H  
ATOM   2577  NE  ARG A 161      21.694  -4.264 -19.019  1.00 88.83           N  
ATOM   2578  HE  ARG A 161      21.638  -5.229 -18.724  1.00 88.83           H  
ATOM   2579  NH1 ARG A 161      22.113  -2.797 -20.729  1.00 88.83           N  
ATOM   2580 HH11 ARG A 161      21.957  -2.036 -20.083  1.00 88.83           H  
ATOM   2581 HH12 ARG A 161      22.348  -2.614 -21.694  1.00 88.83           H  
ATOM   2582  NH2 ARG A 161      22.199  -4.996 -21.110  1.00 88.83           N  
ATOM   2583 HH21 ARG A 161      22.110  -5.949 -20.787  1.00 88.83           H  
ATOM   2584 HH22 ARG A 161      22.439  -4.810 -22.073  1.00 88.83           H  
ATOM   2585  CZ  ARG A 161      22.000  -4.015 -20.277  1.00 88.83           C  
ATOM   2586  N   ARG A 162      19.150  -2.186 -12.439  1.00 92.50           N  
ATOM   2587  H   ARG A 162      18.601  -3.026 -12.317  1.00 92.50           H  
ATOM   2588  CA  ARG A 162      18.918  -1.131 -11.455  1.00 92.50           C  
ATOM   2589  HA  ARG A 162      19.877  -0.787 -11.066  1.00 92.50           H  
ATOM   2590  C   ARG A 162      18.138  -1.696 -10.282  1.00 92.50           C  
ATOM   2591  CB  ARG A 162      18.188   0.062 -12.092  1.00 92.50           C  
ATOM   2592  HB2 ARG A 162      18.236   0.885 -11.379  1.00 92.50           H  
ATOM   2593  HB3 ARG A 162      18.717   0.374 -12.992  1.00 92.50           H  
ATOM   2594  O   ARG A 162      17.453  -2.685 -10.463  1.00 92.50           O  
ATOM   2595  CG  ARG A 162      16.713  -0.221 -12.437  1.00 92.50           C  
ATOM   2596  HG2 ARG A 162      16.658  -1.079 -13.107  1.00 92.50           H  
ATOM   2597  HG3 ARG A 162      16.159  -0.456 -11.528  1.00 92.50           H  
ATOM   2598  CD  ARG A 162      16.033   0.972 -13.114  1.00 92.50           C  
ATOM   2599  HD2 ARG A 162      16.502   1.145 -14.082  1.00 92.50           H  
ATOM   2600  HD3 ARG A 162      14.983   0.719 -13.263  1.00 92.50           H  
ATOM   2601  NE  ARG A 162      16.136   2.195 -12.299  1.00 92.50           N  
ATOM   2602  HE  ARG A 162      16.767   2.182 -11.510  1.00 92.50           H  
ATOM   2603  NH1 ARG A 162      14.646   3.537 -13.419  1.00 92.50           N  
ATOM   2604 HH11 ARG A 162      14.328   2.717 -13.914  1.00 92.50           H  
ATOM   2605 HH12 ARG A 162      14.078   4.372 -13.395  1.00 92.50           H  
ATOM   2606  NH2 ARG A 162      15.768   4.315 -11.660  1.00 92.50           N  
ATOM   2607 HH21 ARG A 162      16.481   4.115 -10.973  1.00 92.50           H  
ATOM   2608 HH22 ARG A 162      15.266   5.191 -11.673  1.00 92.50           H  
ATOM   2609  CZ  ARG A 162      15.513   3.339 -12.467  1.00 92.50           C  
ATOM   2610  N   ASP A 163      18.237  -1.003  -9.162  1.00 94.15           N  
ATOM   2611  H   ASP A 163      18.745  -0.130  -9.179  1.00 94.15           H  
ATOM   2612  CA  ASP A 163      17.471  -1.257  -7.948  1.00 94.15           C  
ATOM   2613  HA  ASP A 163      16.987  -2.234  -7.974  1.00 94.15           H  
ATOM   2614  C   ASP A 163      16.404  -0.162  -7.880  1.00 94.15           C  
ATOM   2615  CB  ASP A 163      18.468  -1.229  -6.785  1.00 94.15           C  
ATOM   2616  HB2 ASP A 163      19.153  -2.069  -6.904  1.00 94.15           H  
ATOM   2617  HB3 ASP A 163      19.060  -0.317  -6.855  1.00 94.15           H  
ATOM   2618  O   ASP A 163      16.707   1.015  -7.634  1.00 94.15           O  
ATOM   2619  CG  ASP A 163      17.871  -1.283  -5.378  1.00 94.15           C  
ATOM   2620  OD1 ASP A 163      16.668  -0.975  -5.197  1.00 94.15           O  
ATOM   2621  OD2 ASP A 163      18.717  -1.439  -4.469  1.00 94.15           O  
ATOM   2622  N   CYS A 164      15.168  -0.520  -8.213  1.00 95.39           N  
ATOM   2623  H   CYS A 164      14.962  -1.503  -8.323  1.00 95.39           H  
ATOM   2624  CA  CYS A 164      14.070   0.430  -8.299  1.00 95.39           C  
ATOM   2625  HA  CYS A 164      14.340   1.223  -8.996  1.00 95.39           H  
ATOM   2626  C   CYS A 164      13.789   1.072  -6.944  1.00 95.39           C  
ATOM   2627  CB  CYS A 164      12.823  -0.289  -8.818  1.00 95.39           C  
ATOM   2628  HB2 CYS A 164      11.957   0.355  -8.664  1.00 95.39           H  
ATOM   2629  HB3 CYS A 164      12.664  -1.188  -8.223  1.00 95.39           H  
ATOM   2630  O   CYS A 164      13.547   2.277  -6.887  1.00 95.39           O  
ATOM   2631  SG  CYS A 164      12.896  -0.753 -10.567  1.00 95.39           S  
ATOM   2632  N   ALA A 165      13.845   0.307  -5.855  1.00 95.98           N  
ATOM   2633  H   ALA A 165      14.205  -0.633  -5.940  1.00 95.98           H  
ATOM   2634  CA  ALA A 165      13.527   0.821  -4.530  1.00 95.98           C  
ATOM   2635  HA  ALA A 165      12.571   1.341  -4.580  1.00 95.98           H  
ATOM   2636  C   ALA A 165      14.550   1.853  -4.050  1.00 95.98           C  
ATOM   2637  CB  ALA A 165      13.396  -0.358  -3.569  1.00 95.98           C  
ATOM   2638  HB1 ALA A 165      12.671  -1.077  -3.951  1.00 95.98           H  
ATOM   2639  HB2 ALA A 165      14.359  -0.857  -3.459  1.00 95.98           H  
ATOM   2640  HB3 ALA A 165      13.055   0.014  -2.603  1.00 95.98           H  
ATOM   2641  O   ALA A 165      14.159   2.898  -3.519  1.00 95.98           O  
ATOM   2642  N   ARG A 166      15.842   1.619  -4.295  1.00 94.60           N  
ATOM   2643  H   ARG A 166      16.093   0.720  -4.681  1.00 94.60           H  
ATOM   2644  CA  ARG A 166      16.909   2.576  -3.979  1.00 94.60           C  
ATOM   2645  HA  ARG A 166      16.777   2.918  -2.953  1.00 94.60           H  
ATOM   2646  C   ARG A 166      16.859   3.812  -4.867  1.00 94.60           C  
ATOM   2647  CB  ARG A 166      18.249   1.849  -4.094  1.00 94.60           C  
ATOM   2648  HB2 ARG A 166      18.208   0.954  -3.473  1.00 94.60           H  
ATOM   2649  HB3 ARG A 166      18.404   1.550  -5.130  1.00 94.60           H  
ATOM   2650  O   ARG A 166      16.981   4.928  -4.366  1.00 94.60           O  
ATOM   2651  CG  ARG A 166      19.416   2.719  -3.611  1.00 94.60           C  
ATOM   2652  HG2 ARG A 166      19.242   3.001  -2.573  1.00 94.60           H  
ATOM   2653  HG3 ARG A 166      19.496   3.623  -4.214  1.00 94.60           H  
ATOM   2654  CD  ARG A 166      20.723   1.934  -3.699  1.00 94.60           C  
ATOM   2655  HD2 ARG A 166      21.510   2.509  -3.210  1.00 94.60           H  
ATOM   2656  HD3 ARG A 166      20.585   0.996  -3.161  1.00 94.60           H  
ATOM   2657  NE  ARG A 166      21.099   1.678  -5.102  1.00 94.60           N  
ATOM   2658  HE  ARG A 166      20.581   2.192  -5.801  1.00 94.60           H  
ATOM   2659  NH1 ARG A 166      22.478  -0.101  -4.693  1.00 94.60           N  
ATOM   2660 HH11 ARG A 166      22.859  -0.970  -5.039  1.00 94.60           H  
ATOM   2661 HH12 ARG A 166      22.123  -0.086  -3.748  1.00 94.60           H  
ATOM   2662  NH2 ARG A 166      22.045   0.517  -6.800  1.00 94.60           N  
ATOM   2663 HH21 ARG A 166      21.464   1.056  -7.426  1.00 94.60           H  
ATOM   2664 HH22 ARG A 166      22.479  -0.336  -7.122  1.00 94.60           H  
ATOM   2665  CZ  ARG A 166      21.877   0.704  -5.523  1.00 94.60           C  
ATOM   2666  N   ASP A 167      16.648   3.638  -6.168  1.00 92.03           N  
ATOM   2667  H   ASP A 167      16.595   2.695  -6.524  1.00 92.03           H  
ATOM   2668  CA  ASP A 167      16.603   4.764  -7.105  1.00 92.03           C  
ATOM   2669  HA  ASP A 167      17.498   5.373  -6.982  1.00 92.03           H  
ATOM   2670  C   ASP A 167      15.378   5.666  -6.874  1.00 92.03           C  
ATOM   2671  CB  ASP A 167      16.558   4.232  -8.538  1.00 92.03           C  
ATOM   2672  HB2 ASP A 167      16.338   5.080  -9.186  1.00 92.03           H  
ATOM   2673  HB3 ASP A 167      15.735   3.523  -8.634  1.00 92.03           H  
ATOM   2674  O   ASP A 167      15.436   6.885  -7.073  1.00 92.03           O  
ATOM   2675  CG  ASP A 167      17.847   3.585  -9.056  1.00 92.03           C  
ATOM   2676  OD1 ASP A 167      18.911   3.661  -8.401  1.00 92.03           O  
ATOM   2677  OD2 ASP A 167      17.765   3.116 -10.220  1.00 92.03           O  
ATOM   2678  N   LEU A 168      14.256   5.064  -6.472  1.00 91.56           N  
ATOM   2679  H   LEU A 168      14.264   4.058  -6.388  1.00 91.56           H  
ATOM   2680  CA  LEU A 168      12.985   5.754  -6.253  1.00 91.56           C  
ATOM   2681  HA  LEU A 168      12.998   6.678  -6.830  1.00 91.56           H  
ATOM   2682  C   LEU A 168      12.755   6.159  -4.795  1.00 91.56           C  
ATOM   2683  CB  LEU A 168      11.838   4.892  -6.781  1.00 91.56           C  
ATOM   2684  HB2 LEU A 168      11.806   3.966  -6.206  1.00 91.56           H  
ATOM   2685  HB3 LEU A 168      10.895   5.411  -6.607  1.00 91.56           H  
ATOM   2686  O   LEU A 168      11.810   6.901  -4.523  1.00 91.56           O  
ATOM   2687  CG  LEU A 168      11.967   4.574  -8.280  1.00 91.56           C  
ATOM   2688  HG  LEU A 168      12.941   4.152  -8.525  1.00 91.56           H  
ATOM   2689  CD1 LEU A 168      10.905   3.551  -8.624  1.00 91.56           C  
ATOM   2690 HD11 LEU A 168      10.888   3.385  -9.701  1.00 91.56           H  
ATOM   2691 HD12 LEU A 168      11.153   2.612  -8.128  1.00 91.56           H  
ATOM   2692 HD13 LEU A 168       9.946   3.907  -8.249  1.00 91.56           H  
ATOM   2693  CD2 LEU A 168      11.749   5.807  -9.157  1.00 91.56           C  
ATOM   2694 HD21 LEU A 168      11.755   5.520 -10.208  1.00 91.56           H  
ATOM   2695 HD22 LEU A 168      12.554   6.523  -8.994  1.00 91.56           H  
ATOM   2696 HD23 LEU A 168      10.797   6.270  -8.896  1.00 91.56           H  
ATOM   2697  N   ARG A 169      13.634   5.712  -3.888  1.00 93.65           N  
ATOM   2698  H   ARG A 169      14.339   5.064  -4.212  1.00 93.65           H  
ATOM   2699  CA  ARG A 169      13.656   6.061  -2.462  1.00 93.65           C  
ATOM   2700  HA  ARG A 169      14.397   5.426  -1.977  1.00 93.65           H  
ATOM   2701  C   ARG A 169      12.333   5.751  -1.760  1.00 93.65           C  
ATOM   2702  CB  ARG A 169      14.121   7.517  -2.294  1.00 93.65           C  
ATOM   2703  HB2 ARG A 169      14.142   7.762  -1.232  1.00 93.65           H  
ATOM   2704  HB3 ARG A 169      13.407   8.185  -2.776  1.00 93.65           H  
ATOM   2705  O   ARG A 169      11.826   6.551  -0.979  1.00 93.65           O  
ATOM   2706  CG  ARG A 169      15.516   7.758  -2.891  1.00 93.65           C  
ATOM   2707  HG2 ARG A 169      16.246   7.114  -2.402  1.00 93.65           H  
ATOM   2708  HG3 ARG A 169      15.510   7.525  -3.956  1.00 93.65           H  
ATOM   2709  CD  ARG A 169      15.932   9.223  -2.738  1.00 93.65           C  
ATOM   2710  HD2 ARG A 169      15.158   9.847  -3.184  1.00 93.65           H  
ATOM   2711  HD3 ARG A 169      16.864   9.371  -3.284  1.00 93.65           H  
ATOM   2712  NE  ARG A 169      16.143   9.598  -1.329  1.00 93.65           N  
ATOM   2713  HE  ARG A 169      16.299   8.844  -0.676  1.00 93.65           H  
ATOM   2714  NH1 ARG A 169      15.973  11.862  -1.578  1.00 93.65           N  
ATOM   2715 HH11 ARG A 169      15.910  12.775  -1.150  1.00 93.65           H  
ATOM   2716 HH12 ARG A 169      15.756  11.714  -2.553  1.00 93.65           H  
ATOM   2717  NH2 ARG A 169      16.260  11.026   0.446  1.00 93.65           N  
ATOM   2718 HH21 ARG A 169      15.897  11.878   0.849  1.00 93.65           H  
ATOM   2719 HH22 ARG A 169      16.203  10.189   1.009  1.00 93.65           H  
ATOM   2720  CZ  ARG A 169      16.127  10.813  -0.824  1.00 93.65           C  
ATOM   2721  N   ALA A 170      11.747   4.598  -2.067  1.00 95.15           N  
ATOM   2722  H   ALA A 170      12.228   3.979  -2.704  1.00 95.15           H  
ATOM   2723  CA  ALA A 170      10.488   4.148  -1.479  1.00 95.15           C  
ATOM   2724  HA  ALA A 170      10.474   4.406  -0.420  1.00 95.15           H  
ATOM   2725  C   ALA A 170      10.331   2.632  -1.608  1.00 95.15           C  
ATOM   2726  CB  ALA A 170       9.321   4.860  -2.174  1.00 95.15           C  
ATOM   2727  HB1 ALA A 170       9.355   4.685  -3.249  1.00 95.15           H  
ATOM   2728  HB2 ALA A 170       8.377   4.482  -1.782  1.00 95.15           H  
ATOM   2729  HB3 ALA A 170       9.377   5.932  -1.985  1.00 95.15           H  
ATOM   2730  O   ALA A 170      10.786   2.046  -2.590  1.00 95.15           O  
ATOM   2731  N   GLY A 171       9.642   2.013  -0.649  1.00 97.69           N  
ATOM   2732  H   GLY A 171       9.216   2.568   0.079  1.00 97.69           H  
ATOM   2733  CA  GLY A 171       9.266   0.606  -0.721  1.00 97.69           C  
ATOM   2734  HA2 GLY A 171       9.106   0.200   0.278  1.00 97.69           H  
ATOM   2735  HA3 GLY A 171      10.090   0.065  -1.185  1.00 97.69           H  
ATOM   2736  C   GLY A 171       7.990   0.401  -1.537  1.00 97.69           C  
ATOM   2737  O   GLY A 171       7.001   1.116  -1.338  1.00 97.69           O  
ATOM   2738  N   TRP A 172       8.008  -0.563  -2.460  1.00 97.90           N  
ATOM   2739  H   TRP A 172       8.830  -1.145  -2.530  1.00 97.90           H  
ATOM   2740  CA  TRP A 172       6.875  -0.864  -3.342  1.00 97.90           C  
ATOM   2741  HA  TRP A 172       5.965  -0.879  -2.743  1.00 97.90           H  
ATOM   2742  C   TRP A 172       7.010  -2.229  -4.029  1.00 97.90           C  
ATOM   2743  CB  TRP A 172       6.768   0.232  -4.414  1.00 97.90           C  
ATOM   2744  HB2 TRP A 172       7.064   1.195  -3.996  1.00 97.90           H  
ATOM   2745  HB3 TRP A 172       7.471  -0.014  -5.210  1.00 97.90           H  
ATOM   2746  O   TRP A 172       8.073  -2.847  -4.020  1.00 97.90           O  
ATOM   2747  CG  TRP A 172       5.420   0.428  -5.025  1.00 97.90           C  
ATOM   2748  CD1 TRP A 172       5.158   0.441  -6.349  1.00 97.90           C  
ATOM   2749  HD1 TRP A 172       5.905   0.300  -7.116  1.00 97.90           H  
ATOM   2750  CD2 TRP A 172       4.154   0.719  -4.365  1.00 97.90           C  
ATOM   2751  CE2 TRP A 172       3.160   0.923  -5.366  1.00 97.90           C  
ATOM   2752  CE3 TRP A 172       3.751   0.857  -3.023  1.00 97.90           C  
ATOM   2753  HE3 TRP A 172       4.482   0.707  -2.242  1.00 97.90           H  
ATOM   2754  NE1 TRP A 172       3.825   0.733  -6.555  1.00 97.90           N  
ATOM   2755  HE1 TRP A 172       3.441   0.928  -7.469  1.00 97.90           H  
ATOM   2756  CH2 TRP A 172       1.470   1.376  -3.706  1.00 97.90           C  
ATOM   2757  HH2 TRP A 172       0.452   1.623  -3.447  1.00 97.90           H  
ATOM   2758  CZ2 TRP A 172       1.842   1.273  -5.054  1.00 97.90           C  
ATOM   2759  HZ2 TRP A 172       1.122   1.444  -5.841  1.00 97.90           H  
ATOM   2760  CZ3 TRP A 172       2.423   1.176  -2.694  1.00 97.90           C  
ATOM   2761  HZ3 TRP A 172       2.133   1.272  -1.658  1.00 97.90           H  
ATOM   2762  N   TRP A 173       5.943  -2.673  -4.695  1.00 98.30           N  
ATOM   2763  H   TRP A 173       5.100  -2.118  -4.657  1.00 98.30           H  
ATOM   2764  CA  TRP A 173       5.948  -3.844  -5.579  1.00 98.30           C  
ATOM   2765  HA  TRP A 173       6.597  -4.614  -5.160  1.00 98.30           H  
ATOM   2766  C   TRP A 173       6.501  -3.493  -6.963  1.00 98.30           C  
ATOM   2767  CB  TRP A 173       4.530  -4.418  -5.660  1.00 98.30           C  
ATOM   2768  HB2 TRP A 173       4.523  -5.260  -6.353  1.00 98.30           H  
ATOM   2769  HB3 TRP A 173       3.857  -3.655  -6.050  1.00 98.30           H  
ATOM   2770  O   TRP A 173       5.751  -3.429  -7.937  1.00 98.30           O  
ATOM   2771  CG  TRP A 173       3.991  -4.898  -4.362  1.00 98.30           C  
ATOM   2772  CD1 TRP A 173       4.307  -6.072  -3.775  1.00 98.30           C  
ATOM   2773  HD1 TRP A 173       4.981  -6.810  -4.184  1.00 98.30           H  
ATOM   2774  CD2 TRP A 173       3.078  -4.220  -3.451  1.00 98.30           C  
ATOM   2775  CE2 TRP A 173       2.884  -5.060  -2.314  1.00 98.30           C  
ATOM   2776  CE3 TRP A 173       2.430  -2.965  -3.451  1.00 98.30           C  
ATOM   2777  HE3 TRP A 173       2.560  -2.302  -4.293  1.00 98.30           H  
ATOM   2778  NE1 TRP A 173       3.635  -6.185  -2.577  1.00 98.30           N  
ATOM   2779  HE1 TRP A 173       3.708  -7.002  -1.988  1.00 98.30           H  
ATOM   2780  CH2 TRP A 173       1.460  -3.422  -1.257  1.00 98.30           C  
ATOM   2781  HH2 TRP A 173       0.849  -3.122  -0.419  1.00 98.30           H  
ATOM   2782  CZ2 TRP A 173       2.127  -4.654  -1.212  1.00 98.30           C  
ATOM   2783  HZ2 TRP A 173       2.095  -5.266  -0.323  1.00 98.30           H  
ATOM   2784  CZ3 TRP A 173       1.616  -2.575  -2.371  1.00 98.30           C  
ATOM   2785  HZ3 TRP A 173       1.127  -1.613  -2.391  1.00 98.30           H  
ATOM   2786  N   TYR A 174       7.787  -3.165  -7.067  1.00 97.12           N  
ATOM   2787  H   TYR A 174       8.380  -3.237  -6.253  1.00 97.12           H  
ATOM   2788  CA  TYR A 174       8.375  -2.785  -8.353  1.00 97.12           C  
ATOM   2789  HA  TYR A 174       7.708  -2.053  -8.808  1.00 97.12           H  
ATOM   2790  C   TYR A 174       8.468  -3.971  -9.318  1.00 97.12           C  
ATOM   2791  CB  TYR A 174       9.731  -2.105  -8.173  1.00 97.12           C  
ATOM   2792  HB2 TYR A 174      10.130  -1.847  -9.154  1.00 97.12           H  
ATOM   2793  HB3 TYR A 174      10.419  -2.816  -7.715  1.00 97.12           H  
ATOM   2794  O   TYR A 174       8.741  -5.102  -8.926  1.00 97.12           O  
ATOM   2795  CG  TYR A 174       9.674  -0.848  -7.334  1.00 97.12           C  
ATOM   2796  CD1 TYR A 174       8.968   0.288  -7.778  1.00 97.12           C  
ATOM   2797  HD1 TYR A 174       8.456   0.261  -8.729  1.00 97.12           H  
ATOM   2798  CD2 TYR A 174      10.312  -0.833  -6.085  1.00 97.12           C  
ATOM   2799  HD2 TYR A 174      10.853  -1.705  -5.749  1.00 97.12           H  
ATOM   2800  CE1 TYR A 174       8.924   1.446  -6.977  1.00 97.12           C  
ATOM   2801  HE1 TYR A 174       8.374   2.325  -7.281  1.00 97.12           H  
ATOM   2802  CE2 TYR A 174      10.250   0.310  -5.274  1.00 97.12           C  
ATOM   2803  HE2 TYR A 174      10.707   0.290  -4.296  1.00 97.12           H  
ATOM   2804  OH  TYR A 174       9.566   2.583  -4.969  1.00 97.12           O  
ATOM   2805  HH  TYR A 174      10.036   2.422  -4.147  1.00 97.12           H  
ATOM   2806  CZ  TYR A 174       9.591   1.466  -5.735  1.00 97.12           C  
ATOM   2807  N   GLY A 175       8.210  -3.690 -10.594  1.00 92.76           N  
ATOM   2808  H   GLY A 175       8.016  -2.725 -10.822  1.00 92.76           H  
ATOM   2809  CA  GLY A 175       8.249  -4.682 -11.662  1.00 92.76           C  
ATOM   2810  HA2 GLY A 175       7.413  -4.518 -12.341  1.00 92.76           H  
ATOM   2811  HA3 GLY A 175       8.138  -5.677 -11.230  1.00 92.76           H  
ATOM   2812  C   GLY A 175       9.565  -4.686 -12.433  1.00 92.76           C  
ATOM   2813  O   GLY A 175      10.650  -4.652 -11.869  1.00 92.76           O  
ATOM   2814  N   HIS A 176       9.457  -4.741 -13.758  1.00 91.16           N  
ATOM   2815  H   HIS A 176       8.529  -4.831 -14.147  1.00 91.16           H  
ATOM   2816  CA  HIS A 176      10.593  -4.772 -14.683  1.00 91.16           C  
ATOM   2817  HA  HIS A 176      11.340  -5.463 -14.292  1.00 91.16           H  
ATOM   2818  C   HIS A 176      11.281  -3.400 -14.838  1.00 91.16           C  
ATOM   2819  CB  HIS A 176      10.079  -5.318 -16.026  1.00 91.16           C  
ATOM   2820  HB2 HIS A 176      10.909  -5.422 -16.725  1.00 91.16           H  
ATOM   2821  HB3 HIS A 176       9.359  -4.619 -16.452  1.00 91.16           H  
ATOM   2822  O   HIS A 176      11.131  -2.505 -14.018  1.00 91.16           O  
ATOM   2823  CG  HIS A 176       9.438  -6.670 -15.908  1.00 91.16           C  
ATOM   2824  CD2 HIS A 176       8.107  -6.963 -16.039  1.00 91.16           C  
ATOM   2825  HD2 HIS A 176       7.313  -6.261 -16.247  1.00 91.16           H  
ATOM   2826  ND1 HIS A 176      10.094  -7.846 -15.627  1.00 91.16           N  
ATOM   2827  HD1 HIS A 176      11.062  -7.939 -15.353  1.00 91.16           H  
ATOM   2828  CE1 HIS A 176       9.177  -8.827 -15.594  1.00 91.16           C  
ATOM   2829  HE1 HIS A 176       9.380  -9.858 -15.347  1.00 91.16           H  
ATOM   2830  NE2 HIS A 176       7.957  -8.339 -15.858  1.00 91.16           N  
ATOM   2831  N   GLN A 177      12.000  -3.196 -15.947  1.00 89.97           N  
ATOM   2832  H   GLN A 177      12.070  -3.979 -16.581  1.00 89.97           H  
ATOM   2833  CA  GLN A 177      12.866  -2.041 -16.227  1.00 89.97           C  
ATOM   2834  HA  GLN A 177      13.756  -2.142 -15.606  1.00 89.97           H  
ATOM   2835  C   GLN A 177      12.275  -0.642 -15.947  1.00 89.97           C  
ATOM   2836  CB  GLN A 177      13.271  -2.148 -17.709  1.00 89.97           C  
ATOM   2837  HB2 GLN A 177      13.668  -3.146 -17.895  1.00 89.97           H  
ATOM   2838  HB3 GLN A 177      12.382  -2.024 -18.328  1.00 89.97           H  
ATOM   2839  O   GLN A 177      13.034   0.269 -15.609  1.00 89.97           O  
ATOM   2840  CG  GLN A 177      14.322  -1.123 -18.160  1.00 89.97           C  
ATOM   2841  HG2 GLN A 177      13.931  -0.112 -18.048  1.00 89.97           H  
ATOM   2842  HG3 GLN A 177      14.527  -1.275 -19.219  1.00 89.97           H  
ATOM   2843  CD  GLN A 177      15.636  -1.266 -17.401  1.00 89.97           C  
ATOM   2844  NE2 GLN A 177      16.130  -0.216 -16.787  1.00 89.97           N  
ATOM   2845 HE21 GLN A 177      15.563   0.615 -16.695  1.00 89.97           H  
ATOM   2846 HE22 GLN A 177      16.959  -0.372 -16.232  1.00 89.97           H  
ATOM   2847  OE1 GLN A 177      16.243  -2.322 -17.351  1.00 89.97           O  
ATOM   2848  N   SER A 178      10.963  -0.433 -16.118  1.00 89.57           N  
ATOM   2849  H   SER A 178      10.363  -1.210 -16.355  1.00 89.57           H  
ATOM   2850  CA  SER A 178      10.314   0.859 -15.833  1.00 89.57           C  
ATOM   2851  HA  SER A 178      11.006   1.658 -16.100  1.00 89.57           H  
ATOM   2852  C   SER A 178       9.978   1.074 -14.355  1.00 89.57           C  
ATOM   2853  CB  SER A 178       9.063   1.048 -16.698  1.00 89.57           C  
ATOM   2854  HB2 SER A 178       8.592   2.004 -16.467  1.00 89.57           H  
ATOM   2855  HB3 SER A 178       9.363   1.056 -17.746  1.00 89.57           H  
ATOM   2856  O   SER A 178       9.513   2.153 -14.006  1.00 89.57           O  
ATOM   2857  OG  SER A 178       8.136   0.003 -16.504  1.00 89.57           O  
ATOM   2858  HG  SER A 178       7.525   0.244 -15.805  1.00 89.57           H  
ATOM   2859  N   CYS A 179      10.218   0.074 -13.504  1.00 93.34           N  
ATOM   2860  H   CYS A 179      10.674  -0.748 -13.872  1.00 93.34           H  
ATOM   2861  CA  CYS A 179       9.900  -0.006 -12.080  1.00 93.34           C  
ATOM   2862  HA  CYS A 179      10.277  -0.967 -11.728  1.00 93.34           H  
ATOM   2863  C   CYS A 179       8.403  -0.001 -11.752  1.00 93.34           C  
ATOM   2864  CB  CYS A 179      10.673   1.076 -11.318  1.00 93.34           C  
ATOM   2865  HB2 CYS A 179      10.443   0.978 -10.257  1.00 93.34           H  
ATOM   2866  HB3 CYS A 179      10.332   2.059 -11.643  1.00 93.34           H  
ATOM   2867  O   CYS A 179       7.948  -0.849 -10.988  1.00 93.34           O  
ATOM   2868  SG  CYS A 179      12.471   0.993 -11.508  1.00 93.34           S  
ATOM   2869  N   HIS A 180       7.609   0.907 -12.321  1.00 92.55           N  
ATOM   2870  H   HIS A 180       8.018   1.606 -12.924  1.00 92.55           H  
ATOM   2871  CA  HIS A 180       6.204   1.078 -11.947  1.00 92.55           C  
ATOM   2872  HA  HIS A 180       5.766   0.102 -11.740  1.00 92.55           H  
ATOM   2873  C   HIS A 180       5.344   1.720 -13.045  1.00 92.55           C  
ATOM   2874  CB  HIS A 180       6.151   1.911 -10.658  1.00 92.55           C  
ATOM   2875  HB2 HIS A 180       6.584   1.333  -9.841  1.00 92.55           H  
ATOM   2876  HB3 HIS A 180       5.109   2.125 -10.420  1.00 92.55           H  
ATOM   2877  O   HIS A 180       5.855   2.366 -13.962  1.00 92.55           O  
ATOM   2878  CG  HIS A 180       6.887   3.212 -10.725  1.00 92.55           C  
ATOM   2879  CD2 HIS A 180       8.069   3.475 -10.115  1.00 92.55           C  
ATOM   2880  HD2 HIS A 180       8.613   2.775  -9.498  1.00 92.55           H  
ATOM   2881  ND1 HIS A 180       6.502   4.320 -11.459  1.00 92.55           N  
ATOM   2882  CE1 HIS A 180       7.475   5.226 -11.296  1.00 92.55           C  
ATOM   2883  HE1 HIS A 180       7.469   6.208 -11.748  1.00 92.55           H  
ATOM   2884  NE2 HIS A 180       8.414   4.763 -10.457  1.00 92.55           N  
ATOM   2885  HE2 HIS A 180       9.222   5.275 -10.135  1.00 92.55           H  
ATOM   2886  N   GLY A 181       4.026   1.515 -12.940  1.00 92.40           N  
ATOM   2887  H   GLY A 181       3.708   0.871 -12.230  1.00 92.40           H  
ATOM   2888  CA  GLY A 181       2.997   2.365 -13.562  1.00 92.40           C  
ATOM   2889  HA2 GLY A 181       3.429   2.967 -14.361  1.00 92.40           H  
ATOM   2890  HA3 GLY A 181       2.220   1.729 -13.988  1.00 92.40           H  
ATOM   2891  C   GLY A 181       2.330   3.311 -12.549  1.00 92.40           C  
ATOM   2892  O   GLY A 181       1.774   4.350 -12.916  1.00 92.40           O  
ATOM   2893  N   ALA A 182       2.416   2.976 -11.259  1.00 94.92           N  
ATOM   2894  H   ALA A 182       2.820   2.083 -11.016  1.00 94.92           H  
ATOM   2895  CA  ALA A 182       2.012   3.822 -10.148  1.00 94.92           C  
ATOM   2896  HA  ALA A 182       1.987   4.861 -10.475  1.00 94.92           H  
ATOM   2897  C   ALA A 182       3.023   3.707  -8.998  1.00 94.92           C  
ATOM   2898  CB  ALA A 182       0.603   3.408  -9.704  1.00 94.92           C  
ATOM   2899  HB1 ALA A 182      -0.095   3.530 -10.532  1.00 94.92           H  
ATOM   2900  HB2 ALA A 182       0.603   2.365  -9.387  1.00 94.92           H  
ATOM   2901  HB3 ALA A 182       0.281   4.037  -8.874  1.00 94.92           H  
ATOM   2902  O   ALA A 182       3.466   2.610  -8.659  1.00 94.92           O  
ATOM   2903  N   ASN A 183       3.354   4.829  -8.361  1.00 94.10           N  
ATOM   2904  H   ASN A 183       2.917   5.687  -8.666  1.00 94.10           H  
ATOM   2905  CA  ASN A 183       4.225   4.875  -7.185  1.00 94.10           C  
ATOM   2906  HA  ASN A 183       4.386   3.867  -6.802  1.00 94.10           H  
ATOM   2907  C   ASN A 183       3.533   5.678  -6.082  1.00 94.10           C  
ATOM   2908  CB  ASN A 183       5.599   5.453  -7.577  1.00 94.10           C  
ATOM   2909  HB2 ASN A 183       5.485   6.492  -7.887  1.00 94.10           H  
ATOM   2910  HB3 ASN A 183       6.018   4.872  -8.398  1.00 94.10           H  
ATOM   2911  O   ASN A 183       3.729   6.885  -5.966  1.00 94.10           O  
ATOM   2912  CG  ASN A 183       6.591   5.427  -6.431  1.00 94.10           C  
ATOM   2913  ND2 ASN A 183       7.726   6.072  -6.583  1.00 94.10           N  
ATOM   2914 HD21 ASN A 183       8.397   5.966  -5.835  1.00 94.10           H  
ATOM   2915 HD22 ASN A 183       7.926   6.591  -7.426  1.00 94.10           H  
ATOM   2916  OD1 ASN A 183       6.359   4.830  -5.394  1.00 94.10           O  
ATOM   2917  N   LEU A 184       2.670   5.028  -5.297  1.00 95.91           N  
ATOM   2918  H   LEU A 184       2.547   4.034  -5.428  1.00 95.91           H  
ATOM   2919  CA  LEU A 184       1.864   5.715  -4.276  1.00 95.91           C  
ATOM   2920  HA  LEU A 184       1.566   6.688  -4.667  1.00 95.91           H  
ATOM   2921  C   LEU A 184       2.652   5.993  -2.990  1.00 95.91           C  
ATOM   2922  CB  LEU A 184       0.587   4.911  -3.987  1.00 95.91           C  
ATOM   2923  HB2 LEU A 184       0.861   3.989  -3.474  1.00 95.91           H  
ATOM   2924  HB3 LEU A 184      -0.033   5.491  -3.303  1.00 95.91           H  
ATOM   2925  O   LEU A 184       2.289   6.877  -2.216  1.00 95.91           O  
ATOM   2926  CG  LEU A 184      -0.244   4.567  -5.237  1.00 95.91           C  
ATOM   2927  HG  LEU A 184       0.317   3.878  -5.869  1.00 95.91           H  
ATOM   2928  CD1 LEU A 184      -1.528   3.856  -4.819  1.00 95.91           C  
ATOM   2929 HD11 LEU A 184      -1.286   2.940  -4.280  1.00 95.91           H  
ATOM   2930 HD12 LEU A 184      -2.127   4.497  -4.172  1.00 95.91           H  
ATOM   2931 HD13 LEU A 184      -2.099   3.593  -5.710  1.00 95.91           H  
ATOM   2932  CD2 LEU A 184      -0.576   5.812  -6.066  1.00 95.91           C  
ATOM   2933 HD21 LEU A 184      -0.821   6.653  -5.417  1.00 95.91           H  
ATOM   2934 HD22 LEU A 184       0.288   6.086  -6.671  1.00 95.91           H  
ATOM   2935 HD23 LEU A 184      -1.414   5.613  -6.734  1.00 95.91           H  
ATOM   2936  N   ASN A 185       3.758   5.276  -2.796  1.00 95.88           N  
ATOM   2937  H   ASN A 185       3.988   4.568  -3.478  1.00 95.88           H  
ATOM   2938  CA  ASN A 185       4.704   5.476  -1.703  1.00 95.88           C  
ATOM   2939  HA  ASN A 185       4.193   5.952  -0.867  1.00 95.88           H  
ATOM   2940  C   ASN A 185       5.849   6.430  -2.078  1.00 95.88           C  
ATOM   2941  CB  ASN A 185       5.193   4.096  -1.232  1.00 95.88           C  
ATOM   2942  HB2 ASN A 185       5.511   3.499  -2.087  1.00 95.88           H  
ATOM   2943  HB3 ASN A 185       6.059   4.212  -0.580  1.00 95.88           H  
ATOM   2944  O   ASN A 185       6.802   6.547  -1.317  1.00 95.88           O  
ATOM   2945  CG  ASN A 185       4.140   3.332  -0.451  1.00 95.88           C  
ATOM   2946  ND2 ASN A 185       4.444   2.111  -0.090  1.00 95.88           N  
ATOM   2947 HD21 ASN A 185       5.341   1.732  -0.357  1.00 95.88           H  
ATOM   2948 HD22 ASN A 185       3.770   1.586   0.449  1.00 95.88           H  
ATOM   2949  OD1 ASN A 185       3.059   3.822  -0.142  1.00 95.88           O  
ATOM   2950  N   GLY A 186       5.758   7.121  -3.221  1.00 91.33           N  
ATOM   2951  H   GLY A 186       4.962   6.952  -3.820  1.00 91.33           H  
ATOM   2952  CA  GLY A 186       6.820   7.984  -3.735  1.00 91.33           C  
ATOM   2953  HA2 GLY A 186       6.453   8.547  -4.594  1.00 91.33           H  
ATOM   2954  HA3 GLY A 186       7.640   7.351  -4.073  1.00 91.33           H  
ATOM   2955  C   GLY A 186       7.369   8.977  -2.703  1.00 91.33           C  
ATOM   2956  O   GLY A 186       6.638   9.489  -1.849  1.00 91.33           O  
ATOM   2957  N   TYR A 187       8.670   9.245  -2.796  1.00 84.57           N  
ATOM   2958  H   TYR A 187       9.201   8.780  -3.519  1.00 84.57           H  
ATOM   2959  CA  TYR A 187       9.409  10.121  -1.886  1.00 84.57           C  
ATOM   2960  HA  TYR A 187       9.314   9.738  -0.870  1.00 84.57           H  
ATOM   2961  C   TYR A 187       8.897  11.572  -1.884  1.00 84.57           C  
ATOM   2962  CB  TYR A 187      10.887  10.060  -2.292  1.00 84.57           C  
ATOM   2963  HB2 TYR A 187      11.223   9.025  -2.231  1.00 84.57           H  
ATOM   2964  HB3 TYR A 187      10.989  10.376  -3.331  1.00 84.57           H  
ATOM   2965  O   TYR A 187       8.874  12.205  -0.835  1.00 84.57           O  
ATOM   2966  CG  TYR A 187      11.793  10.912  -1.429  1.00 84.57           C  
ATOM   2967  CD1 TYR A 187      12.178  12.193  -1.856  1.00 84.57           C  
ATOM   2968  HD1 TYR A 187      11.830  12.558  -2.812  1.00 84.57           H  
ATOM   2969  CD2 TYR A 187      12.216  10.432  -0.179  1.00 84.57           C  
ATOM   2970  HD2 TYR A 187      11.904   9.448   0.140  1.00 84.57           H  
ATOM   2971  CE1 TYR A 187      12.975  13.007  -1.029  1.00 84.57           C  
ATOM   2972  HE1 TYR A 187      13.246  14.001  -1.352  1.00 84.57           H  
ATOM   2973  CE2 TYR A 187      13.044  11.221   0.640  1.00 84.57           C  
ATOM   2974  HE2 TYR A 187      13.398  10.836   1.585  1.00 84.57           H  
ATOM   2975  OH  TYR A 187      14.243  13.280   0.981  1.00 84.57           O  
ATOM   2976  HH  TYR A 187      14.196  14.199   0.706  1.00 84.57           H  
ATOM   2977  CZ  TYR A 187      13.413  12.516   0.219  1.00 84.57           C  
ATOM   2978  N   ASP A 188       8.438  12.068  -3.040  1.00 75.32           N  
ATOM   2979  H   ASP A 188       8.444  11.441  -3.832  1.00 75.32           H  
ATOM   2980  CA  ASP A 188       7.933  13.436  -3.246  1.00 75.32           C  
ATOM   2981  HA  ASP A 188       7.700  13.497  -4.309  1.00 75.32           H  
ATOM   2982  C   ASP A 188       8.960  14.563  -2.995  1.00 75.32           C  
ATOM   2983  CB  ASP A 188       6.599  13.655  -2.501  1.00 75.32           C  
ATOM   2984  HB2 ASP A 188       5.975  12.772  -2.641  1.00 75.32           H  
ATOM   2985  HB3 ASP A 188       6.782  13.768  -1.433  1.00 75.32           H  
ATOM   2986  O   ASP A 188       8.743  15.467  -2.195  1.00 75.32           O  
ATOM   2987  CG  ASP A 188       5.816  14.871  -3.015  1.00 75.32           C  
ATOM   2988  OD1 ASP A 188       6.047  15.290  -4.179  1.00 75.32           O  
ATOM   2989  OD2 ASP A 188       4.861  15.299  -2.329  1.00 75.32           O  
ATOM   2990  N   ASP A 189      10.071  14.586  -3.745  1.00 66.68           N  
ATOM   2991  H   ASP A 189      10.260  13.803  -4.354  1.00 66.68           H  
ATOM   2992  CA  ASP A 189      10.997  15.742  -3.757  1.00 66.68           C  
ATOM   2993  HA  ASP A 189      11.043  16.137  -2.742  1.00 66.68           H  
ATOM   2994  C   ASP A 189      10.480  16.894  -4.644  1.00 66.68           C  
ATOM   2995  CB  ASP A 189      12.428  15.315  -4.127  1.00 66.68           C  
ATOM   2996  HB2 ASP A 189      12.695  14.426  -3.556  1.00 66.68           H  
ATOM   2997  HB3 ASP A 189      12.460  15.048  -5.183  1.00 66.68           H  
ATOM   2998  O   ASP A 189      11.219  17.455  -5.455  1.00 66.68           O  
ATOM   2999  CG  ASP A 189      13.499  16.387  -3.836  1.00 66.68           C  
ATOM   3000  OD1 ASP A 189      13.236  17.433  -3.185  1.00 66.68           O  
ATOM   3001  OD2 ASP A 189      14.646  16.172  -4.273  1.00 66.68           O  
ATOM   3002  N   LEU A 190       9.181  17.210  -4.565  1.00 64.91           N  
ATOM   3003  H   LEU A 190       8.636  16.719  -3.870  1.00 64.91           H  
ATOM   3004  CA  LEU A 190       8.533  18.298  -5.316  1.00 64.91           C  
ATOM   3005  HA  LEU A 190       7.457  18.143  -5.232  1.00 64.91           H  
ATOM   3006  C   LEU A 190       8.834  18.265  -6.829  1.00 64.91           C  
ATOM   3007  CB  LEU A 190       8.880  19.651  -4.660  1.00 64.91           C  
ATOM   3008  HB2 LEU A 190       9.960  19.787  -4.715  1.00 64.91           H  
ATOM   3009  HB3 LEU A 190       8.417  20.451  -5.237  1.00 64.91           H  
ATOM   3010  O   LEU A 190       9.021  19.301  -7.469  1.00 64.91           O  
ATOM   3011  CG  LEU A 190       8.433  19.792  -3.195  1.00 64.91           C  
ATOM   3012  HG  LEU A 190       8.817  18.963  -2.601  1.00 64.91           H  
ATOM   3013  CD1 LEU A 190       9.004  21.091  -2.621  1.00 64.91           C  
ATOM   3014 HD11 LEU A 190       8.634  21.946  -3.187  1.00 64.91           H  
ATOM   3015 HD12 LEU A 190      10.093  21.059  -2.666  1.00 64.91           H  
ATOM   3016 HD13 LEU A 190       8.701  21.186  -1.578  1.00 64.91           H  
ATOM   3017  CD2 LEU A 190       6.908  19.839  -3.072  1.00 64.91           C  
ATOM   3018 HD21 LEU A 190       6.497  20.633  -3.695  1.00 64.91           H  
ATOM   3019 HD22 LEU A 190       6.634  20.010  -2.031  1.00 64.91           H  
ATOM   3020 HD23 LEU A 190       6.487  18.878  -3.367  1.00 64.91           H  
ATOM   3021  N   GLY A 191       8.916  17.061  -7.401  1.00 58.10           N  
ATOM   3022  H   GLY A 191       8.759  16.257  -6.810  1.00 58.10           H  
ATOM   3023  CA  GLY A 191       9.185  16.851  -8.826  1.00 58.10           C  
ATOM   3024  HA2 GLY A 191       8.945  15.818  -9.077  1.00 58.10           H  
ATOM   3025  HA3 GLY A 191       8.531  17.498  -9.410  1.00 58.10           H  
ATOM   3026  C   GLY A 191      10.630  17.116  -9.272  1.00 58.10           C  
ATOM   3027  O   GLY A 191      10.878  17.171 -10.476  1.00 58.10           O  
ATOM   3028  N   LYS A 192      11.598  17.266  -8.353  1.00 63.61           N  
ATOM   3029  H   LYS A 192      11.342  17.290  -7.376  1.00 63.61           H  
ATOM   3030  CA  LYS A 192      13.018  17.453  -8.718  1.00 63.61           C  
ATOM   3031  HA  LYS A 192      13.099  18.277  -9.427  1.00 63.61           H  
ATOM   3032  C   LYS A 192      13.635  16.240  -9.409  1.00 63.61           C  
ATOM   3033  CB  LYS A 192      13.856  17.771  -7.480  1.00 63.61           C  
ATOM   3034  HB2 LYS A 192      13.649  17.029  -6.709  1.00 63.61           H  
ATOM   3035  HB3 LYS A 192      14.911  17.692  -7.744  1.00 63.61           H  
ATOM   3036  O   LYS A 192      14.541  16.401 -10.225  1.00 63.61           O  
ATOM   3037  CG  LYS A 192      13.606  19.181  -6.937  1.00 63.61           C  
ATOM   3038  HG2 LYS A 192      12.579  19.263  -6.581  1.00 63.61           H  
ATOM   3039  HG3 LYS A 192      13.771  19.923  -7.719  1.00 63.61           H  
ATOM   3040  CD  LYS A 192      14.593  19.418  -5.793  1.00 63.61           C  
ATOM   3041  HD2 LYS A 192      15.562  19.720  -6.191  1.00 63.61           H  
ATOM   3042  HD3 LYS A 192      14.738  18.472  -5.271  1.00 63.61           H  
ATOM   3043  CE  LYS A 192      14.074  20.459  -4.806  1.00 63.61           C  
ATOM   3044  HE2 LYS A 192      14.530  21.428  -5.011  1.00 63.61           H  
ATOM   3045  HE3 LYS A 192      12.993  20.535  -4.924  1.00 63.61           H  
ATOM   3046  NZ  LYS A 192      14.374  19.984  -3.437  1.00 63.61           N  
ATOM   3047  HZ1 LYS A 192      13.941  19.078  -3.326  1.00 63.61           H  
ATOM   3048  HZ2 LYS A 192      15.359  19.808  -3.301  1.00 63.61           H  
ATOM   3049  HZ3 LYS A 192      13.985  20.575  -2.717  1.00 63.61           H  
ATOM   3050  N   HIS A 193      13.147  15.042  -9.104  1.00 67.90           N  
ATOM   3051  H   HIS A 193      12.396  14.993  -8.430  1.00 67.90           H  
ATOM   3052  CA  HIS A 193      13.652  13.795  -9.663  1.00 67.90           C  
ATOM   3053  HA  HIS A 193      14.432  14.016 -10.392  1.00 67.90           H  
ATOM   3054  C   HIS A 193      12.548  13.041 -10.404  1.00 67.90           C  
ATOM   3055  CB  HIS A 193      14.299  12.970  -8.549  1.00 67.90           C  
ATOM   3056  HB2 HIS A 193      13.575  12.841  -7.745  1.00 67.90           H  
ATOM   3057  HB3 HIS A 193      14.561  11.984  -8.934  1.00 67.90           H  
ATOM   3058  O   HIS A 193      11.437  12.875  -9.899  1.00 67.90           O  
ATOM   3059  CG  HIS A 193      15.548  13.617  -8.000  1.00 67.90           C  
ATOM   3060  CD2 HIS A 193      15.730  14.137  -6.744  1.00 67.90           C  
ATOM   3061  HD2 HIS A 193      15.005  14.148  -5.944  1.00 67.90           H  
ATOM   3062  ND1 HIS A 193      16.716  13.831  -8.698  1.00 67.90           N  
ATOM   3063  HD1 HIS A 193      16.896  13.565  -9.656  1.00 67.90           H  
ATOM   3064  CE1 HIS A 193      17.579  14.461  -7.887  1.00 67.90           C  
ATOM   3065  HE1 HIS A 193      18.582  14.760  -8.154  1.00 67.90           H  
ATOM   3066  NE2 HIS A 193      17.027  14.667  -6.687  1.00 67.90           N  
ATOM   3067  N   TRP A 194      12.878  12.573 -11.613  1.00 67.42           N  
ATOM   3068  H   TRP A 194      13.818  12.731 -11.945  1.00 67.42           H  
ATOM   3069  CA  TRP A 194      12.010  11.719 -12.423  1.00 67.42           C  
ATOM   3070  HA  TRP A 194      11.137  12.286 -12.746  1.00 67.42           H  
ATOM   3071  C   TRP A 194      11.524  10.519 -11.596  1.00 67.42           C  
ATOM   3072  CB  TRP A 194      12.785  11.231 -13.661  1.00 67.42           C  
ATOM   3073  HB2 TRP A 194      13.856  11.248 -13.459  1.00 67.42           H  
ATOM   3074  HB3 TRP A 194      12.534  10.184 -13.830  1.00 67.42           H  
ATOM   3075  O   TRP A 194      12.330   9.864 -10.938  1.00 67.42           O  
ATOM   3076  CG  TRP A 194      12.528  11.943 -14.954  1.00 67.42           C  
ATOM   3077  CD1 TRP A 194      12.994  13.162 -15.313  1.00 67.42           C  
ATOM   3078  HD1 TRP A 194      13.591  13.806 -14.684  1.00 67.42           H  
ATOM   3079  CD2 TRP A 194      11.790  11.442 -16.111  1.00 67.42           C  
ATOM   3080  CE2 TRP A 194      11.936  12.368 -17.179  1.00 67.42           C  
ATOM   3081  CE3 TRP A 194      11.042  10.277 -16.386  1.00 67.42           C  
ATOM   3082  HE3 TRP A 194      10.912   9.539 -15.609  1.00 67.42           H  
ATOM   3083  NE1 TRP A 194      12.660  13.407 -16.633  1.00 67.42           N  
ATOM   3084  HE1 TRP A 194      12.901  14.254 -17.128  1.00 67.42           H  
ATOM   3085  CH2 TRP A 194      10.616  10.989 -18.677  1.00 67.42           C  
ATOM   3086  HH2 TRP A 194      10.164  10.812 -19.641  1.00 67.42           H  
ATOM   3087  CZ2 TRP A 194      11.420  12.118 -18.461  1.00 67.42           C  
ATOM   3088  HZ2 TRP A 194      11.621  12.805 -19.270  1.00 67.42           H  
ATOM   3089  CZ3 TRP A 194      10.429  10.070 -17.635  1.00 67.42           C  
ATOM   3090  HZ3 TRP A 194       9.812   9.199 -17.796  1.00 67.42           H  
ATOM   3091  N   GLN A 195      10.222  10.210 -11.668  1.00 77.99           N  
ATOM   3092  H   GLN A 195       9.616  10.829 -12.187  1.00 77.99           H  
ATOM   3093  CA  GLN A 195       9.604   8.975 -11.148  1.00 77.99           C  
ATOM   3094  HA  GLN A 195       8.561   8.999 -11.464  1.00 77.99           H  
ATOM   3095  C   GLN A 195       9.545   8.805  -9.615  1.00 77.99           C  
ATOM   3096  CB  GLN A 195      10.243   7.745 -11.828  1.00 77.99           C  
ATOM   3097  HB2 GLN A 195      11.295   7.677 -11.552  1.00 77.99           H  
ATOM   3098  HB3 GLN A 195       9.755   6.839 -11.468  1.00 77.99           H  
ATOM   3099  O   GLN A 195       8.923   7.852  -9.143  1.00 77.99           O  
ATOM   3100  CG  GLN A 195      10.115   7.783 -13.354  1.00 77.99           C  
ATOM   3101  HG2 GLN A 195       9.058   7.741 -13.616  1.00 77.99           H  
ATOM   3102  HG3 GLN A 195      10.522   8.723 -13.727  1.00 77.99           H  
ATOM   3103  CD  GLN A 195      10.856   6.652 -14.059  1.00 77.99           C  
ATOM   3104  NE2 GLN A 195      10.387   6.258 -15.220  1.00 77.99           N  
ATOM   3105 HE21 GLN A 195      10.840   5.453 -15.631  1.00 77.99           H  
ATOM   3106 HE22 GLN A 195       9.513   6.633 -15.561  1.00 77.99           H  
ATOM   3107  OE1 GLN A 195      11.870   6.125 -13.621  1.00 77.99           O  
ATOM   3108  N   GLN A 196      10.120   9.725  -8.832  1.00 86.77           N  
ATOM   3109  H   GLN A 196      10.670  10.447  -9.275  1.00 86.77           H  
ATOM   3110  CA  GLN A 196      10.058   9.709  -7.357  1.00 86.77           C  
ATOM   3111  HA  GLN A 196      10.091   8.676  -7.012  1.00 86.77           H  
ATOM   3112  C   GLN A 196       8.759  10.313  -6.786  1.00 86.77           C  
ATOM   3113  CB  GLN A 196      11.289  10.434  -6.787  1.00 86.77           C  
ATOM   3114  HB2 GLN A 196      11.375  11.423  -7.240  1.00 86.77           H  
ATOM   3115  HB3 GLN A 196      11.160  10.559  -5.712  1.00 86.77           H  
ATOM   3116  O   GLN A 196       8.542  10.301  -5.575  1.00 86.77           O  
ATOM   3117  CG  GLN A 196      12.582   9.640  -7.019  1.00 86.77           C  
ATOM   3118  HG2 GLN A 196      12.456   8.656  -6.568  1.00 86.77           H  
ATOM   3119  HG3 GLN A 196      12.758   9.517  -8.088  1.00 86.77           H  
ATOM   3120  CD  GLN A 196      13.816  10.281  -6.390  1.00 86.77           C  
ATOM   3121  NE2 GLN A 196      14.986   9.716  -6.590  1.00 86.77           N  
ATOM   3122 HE21 GLN A 196      15.050   8.782  -6.969  1.00 86.77           H  
ATOM   3123 HE22 GLN A 196      15.782  10.153  -6.148  1.00 86.77           H  
ATOM   3124  OE1 GLN A 196      13.766  11.299  -5.718  1.00 86.77           O  
ATOM   3125  N   ALA A 197       7.901  10.867  -7.646  1.00 88.95           N  
ATOM   3126  H   ALA A 197       8.126  10.827  -8.629  1.00 88.95           H  
ATOM   3127  CA  ALA A 197       6.632  11.481  -7.269  1.00 88.95           C  
ATOM   3128  HA  ALA A 197       6.810  12.184  -6.455  1.00 88.95           H  
ATOM   3129  C   ALA A 197       5.600  10.449  -6.780  1.00 88.95           C  
ATOM   3130  CB  ALA A 197       6.113  12.268  -8.479  1.00 88.95           C  
ATOM   3131  HB1 ALA A 197       6.009  11.605  -9.339  1.00 88.95           H  
ATOM   3132  HB2 ALA A 197       5.136  12.697  -8.258  1.00 88.95           H  
ATOM   3133  HB3 ALA A 197       6.805  13.073  -8.727  1.00 88.95           H  
ATOM   3134  O   ALA A 197       5.582   9.301  -7.240  1.00 88.95           O  
ATOM   3135  N   ILE A 198       4.691  10.894  -5.905  1.00 92.50           N  
ATOM   3136  H   ILE A 198       4.741  11.863  -5.626  1.00 92.50           H  
ATOM   3137  CA  ILE A 198       3.488  10.134  -5.538  1.00 92.50           C  
ATOM   3138  HA  ILE A 198       3.766   9.100  -5.334  1.00 92.50           H  
ATOM   3139  C   ILE A 198       2.547  10.209  -6.731  1.00 92.50           C  
ATOM   3140  CB  ILE A 198       2.794  10.705  -4.286  1.00 92.50           C  
ATOM   3141  HB  ILE A 198       2.478  11.724  -4.507  1.00 92.50           H  
ATOM   3142  O   ILE A 198       1.898  11.233  -6.926  1.00 92.50           O  
ATOM   3143  CG1 ILE A 198       3.738  10.751  -3.075  1.00 92.50           C  
ATOM   3144 HG12 ILE A 198       3.871   9.750  -2.663  1.00 92.50           H  
ATOM   3145 HG13 ILE A 198       4.718  11.118  -3.381  1.00 92.50           H  
ATOM   3146  CG2 ILE A 198       1.546   9.871  -3.943  1.00 92.50           C  
ATOM   3147 HG21 ILE A 198       1.062  10.267  -3.050  1.00 92.50           H  
ATOM   3148 HG22 ILE A 198       0.822   9.904  -4.757  1.00 92.50           H  
ATOM   3149 HG23 ILE A 198       1.832   8.835  -3.760  1.00 92.50           H  
ATOM   3150  CD1 ILE A 198       3.207  11.699  -1.996  1.00 92.50           C  
ATOM   3151 HD11 ILE A 198       2.893  12.642  -2.445  1.00 92.50           H  
ATOM   3152 HD12 ILE A 198       4.007  11.921  -1.291  1.00 92.50           H  
ATOM   3153 HD13 ILE A 198       2.369  11.248  -1.465  1.00 92.50           H  
ATOM   3154  N   HIS A 199       2.509   9.192  -7.581  1.00 91.08           N  
ATOM   3155  H   HIS A 199       3.044   8.360  -7.379  1.00 91.08           H  
ATOM   3156  CA  HIS A 199       1.935   9.385  -8.910  1.00 91.08           C  
ATOM   3157  HA  HIS A 199       1.165  10.154  -8.853  1.00 91.08           H  
ATOM   3158  C   HIS A 199       1.227   8.135  -9.434  1.00 91.08           C  
ATOM   3159  CB  HIS A 199       3.030   9.941  -9.843  1.00 91.08           C  
ATOM   3160  HB2 HIS A 199       3.700  10.589  -9.278  1.00 91.08           H  
ATOM   3161  HB3 HIS A 199       2.604  10.574 -10.621  1.00 91.08           H  
ATOM   3162  O   HIS A 199       1.493   7.002  -9.027  1.00 91.08           O  
ATOM   3163  CG  HIS A 199       3.834   8.871 -10.492  1.00 91.08           C  
ATOM   3164  CD2 HIS A 199       3.684   8.352 -11.751  1.00 91.08           C  
ATOM   3165  HD2 HIS A 199       3.002   8.703 -12.511  1.00 91.08           H  
ATOM   3166  ND1 HIS A 199       4.722   8.092  -9.816  1.00 91.08           N  
ATOM   3167  HD1 HIS A 199       5.030   8.236  -8.865  1.00 91.08           H  
ATOM   3168  CE1 HIS A 199       5.044   7.075 -10.616  1.00 91.08           C  
ATOM   3169  HE1 HIS A 199       5.611   6.221 -10.276  1.00 91.08           H  
ATOM   3170  NE2 HIS A 199       4.466   7.200 -11.820  1.00 91.08           N  
ATOM   3171  N   TRP A 200       0.311   8.386 -10.361  1.00 94.84           N  
ATOM   3172  H   TRP A 200       0.213   9.344 -10.665  1.00 94.84           H  
ATOM   3173  CA  TRP A 200      -0.418   7.387 -11.127  1.00 94.84           C  
ATOM   3174  HA  TRP A 200       0.042   6.404 -11.020  1.00 94.84           H  
ATOM   3175  C   TRP A 200      -0.344   7.832 -12.578  1.00 94.84           C  
ATOM   3176  CB  TRP A 200      -1.862   7.328 -10.634  1.00 94.84           C  
ATOM   3177  HB2 TRP A 200      -2.333   8.296 -10.804  1.00 94.84           H  
ATOM   3178  HB3 TRP A 200      -1.847   7.159  -9.557  1.00 94.84           H  
ATOM   3179  O   TRP A 200      -0.903   8.879 -12.925  1.00 94.84           O  
ATOM   3180  CG  TRP A 200      -2.704   6.257 -11.252  1.00 94.84           C  
ATOM   3181  CD1 TRP A 200      -3.234   6.255 -12.497  1.00 94.84           C  
ATOM   3182  HD1 TRP A 200      -3.093   7.035 -13.230  1.00 94.84           H  
ATOM   3183  CD2 TRP A 200      -3.096   4.988 -10.656  1.00 94.84           C  
ATOM   3184  CE2 TRP A 200      -3.904   4.273 -11.588  1.00 94.84           C  
ATOM   3185  CE3 TRP A 200      -2.835   4.368  -9.418  1.00 94.84           C  
ATOM   3186  HE3 TRP A 200      -2.216   4.879  -8.695  1.00 94.84           H  
ATOM   3187  NE1 TRP A 200      -3.955   5.092 -12.694  1.00 94.84           N  
ATOM   3188  HE1 TRP A 200      -4.353   4.819 -13.580  1.00 94.84           H  
ATOM   3189  CH2 TRP A 200      -4.189   2.439 -10.042  1.00 94.84           C  
ATOM   3190  HH2 TRP A 200      -4.631   1.486  -9.792  1.00 94.84           H  
ATOM   3191  CZ2 TRP A 200      -4.445   3.014 -11.293  1.00 94.84           C  
ATOM   3192  HZ2 TRP A 200      -5.075   2.493 -11.999  1.00 94.84           H  
ATOM   3193  CZ3 TRP A 200      -3.373   3.106  -9.112  1.00 94.84           C  
ATOM   3194  HZ3 TRP A 200      -3.165   2.649  -8.156  1.00 94.84           H  
ATOM   3195  N   LYS A 201       0.376   7.087 -13.417  1.00 93.24           N  
ATOM   3196  H   LYS A 201       0.779   6.226 -13.075  1.00 93.24           H  
ATOM   3197  CA  LYS A 201       0.868   7.582 -14.709  1.00 93.24           C  
ATOM   3198  HA  LYS A 201       1.616   8.352 -14.517  1.00 93.24           H  
ATOM   3199  C   LYS A 201      -0.210   8.222 -15.584  1.00 93.24           C  
ATOM   3200  CB  LYS A 201       1.562   6.413 -15.402  1.00 93.24           C  
ATOM   3201  HB2 LYS A 201       0.841   5.622 -15.609  1.00 93.24           H  
ATOM   3202  HB3 LYS A 201       2.324   6.023 -14.727  1.00 93.24           H  
ATOM   3203  O   LYS A 201       0.002   9.321 -16.096  1.00 93.24           O  
ATOM   3204  CG  LYS A 201       2.253   6.830 -16.698  1.00 93.24           C  
ATOM   3205  HG2 LYS A 201       1.521   7.169 -17.430  1.00 93.24           H  
ATOM   3206  HG3 LYS A 201       2.962   7.631 -16.488  1.00 93.24           H  
ATOM   3207  CD  LYS A 201       2.996   5.613 -17.241  1.00 93.24           C  
ATOM   3208  HD2 LYS A 201       2.277   4.842 -17.519  1.00 93.24           H  
ATOM   3209  HD3 LYS A 201       3.653   5.224 -16.463  1.00 93.24           H  
ATOM   3210  CE  LYS A 201       3.833   6.029 -18.444  1.00 93.24           C  
ATOM   3211  HE2 LYS A 201       3.171   6.376 -19.238  1.00 93.24           H  
ATOM   3212  HE3 LYS A 201       4.476   6.855 -18.141  1.00 93.24           H  
ATOM   3213  NZ  LYS A 201       4.652   4.882 -18.889  1.00 93.24           N  
ATOM   3214  HZ1 LYS A 201       4.056   4.100 -19.118  1.00 93.24           H  
ATOM   3215  HZ2 LYS A 201       5.230   5.144 -19.675  1.00 93.24           H  
ATOM   3216  HZ3 LYS A 201       5.249   4.609 -18.122  1.00 93.24           H  
ATOM   3217  N   SER A 202      -1.393   7.615 -15.690  1.00 93.82           N  
ATOM   3218  H   SER A 202      -1.478   6.673 -15.333  1.00 93.82           H  
ATOM   3219  CA  SER A 202      -2.500   8.171 -16.484  1.00 93.82           C  
ATOM   3220  HA  SER A 202      -2.110   8.392 -17.478  1.00 93.82           H  
ATOM   3221  C   SER A 202      -3.102   9.481 -15.944  1.00 93.82           C  
ATOM   3222  CB  SER A 202      -3.606   7.123 -16.654  1.00 93.82           C  
ATOM   3223  HB2 SER A 202      -3.159   6.178 -16.965  1.00 93.82           H  
ATOM   3224  HB3 SER A 202      -4.283   7.450 -17.443  1.00 93.82           H  
ATOM   3225  O   SER A 202      -3.815  10.162 -16.677  1.00 93.82           O  
ATOM   3226  OG  SER A 202      -4.355   6.933 -15.462  1.00 93.82           O  
ATOM   3227  HG  SER A 202      -4.809   7.755 -15.268  1.00 93.82           H  
ATOM   3228  N   ILE A 203      -2.883   9.826 -14.671  1.00 94.52           N  
ATOM   3229  H   ILE A 203      -2.247   9.252 -14.135  1.00 94.52           H  
ATOM   3230  CA  ILE A 203      -3.431  11.029 -14.014  1.00 94.52           C  
ATOM   3231  HA  ILE A 203      -4.310  11.373 -14.559  1.00 94.52           H  
ATOM   3232  C   ILE A 203      -2.409  12.167 -14.032  1.00 94.52           C  
ATOM   3233  CB  ILE A 203      -3.855  10.714 -12.557  1.00 94.52           C  
ATOM   3234  HB  ILE A 203      -2.978  10.354 -12.017  1.00 94.52           H  
ATOM   3235  O   ILE A 203      -2.735  13.310 -14.358  1.00 94.52           O  
ATOM   3236  CG1 ILE A 203      -4.935   9.612 -12.504  1.00 94.52           C  
ATOM   3237 HG12 ILE A 203      -4.581   8.730 -13.038  1.00 94.52           H  
ATOM   3238 HG13 ILE A 203      -5.846   9.958 -12.992  1.00 94.52           H  
ATOM   3239  CG2 ILE A 203      -4.356  11.986 -11.842  1.00 94.52           C  
ATOM   3240 HG21 ILE A 203      -5.210  12.398 -12.379  1.00 94.52           H  
ATOM   3241 HG22 ILE A 203      -3.563  12.732 -11.789  1.00 94.52           H  
ATOM   3242 HG23 ILE A 203      -4.644  11.763 -10.815  1.00 94.52           H  
ATOM   3243  CD1 ILE A 203      -5.260   9.179 -11.070  1.00 94.52           C  
ATOM   3244 HD11 ILE A 203      -5.766   8.213 -11.079  1.00 94.52           H  
ATOM   3245 HD12 ILE A 203      -4.347   9.079 -10.482  1.00 94.52           H  
ATOM   3246 HD13 ILE A 203      -5.901   9.915 -10.586  1.00 94.52           H  
ATOM   3247  N   THR A 204      -1.177  11.859 -13.644  1.00 91.39           N  
ATOM   3248  H   THR A 204      -0.988  10.908 -13.361  1.00 91.39           H  
ATOM   3249  CA  THR A 204      -0.139  12.846 -13.322  1.00 91.39           C  
ATOM   3250  HA  THR A 204      -0.576  13.842 -13.244  1.00 91.39           H  
ATOM   3251  C   THR A 204       0.977  12.919 -14.361  1.00 91.39           C  
ATOM   3252  CB  THR A 204       0.481  12.489 -11.970  1.00 91.39           C  
ATOM   3253  HB  THR A 204       1.369  13.101 -11.814  1.00 91.39           H  
ATOM   3254  O   THR A 204       1.775  13.859 -14.334  1.00 91.39           O  
ATOM   3255  CG2 THR A 204      -0.485  12.689 -10.804  1.00 91.39           C  
ATOM   3256 HG21 THR A 204      -0.860  13.712 -10.805  1.00 91.39           H  
ATOM   3257 HG22 THR A 204      -1.317  11.989 -10.880  1.00 91.39           H  
ATOM   3258 HG23 THR A 204       0.050  12.513  -9.871  1.00 91.39           H  
ATOM   3259  OG1 THR A 204       0.833  11.129 -11.991  1.00 91.39           O  
ATOM   3260  HG1 THR A 204       1.683  11.053 -12.430  1.00 91.39           H  
ATOM   3261  N   GLY A 205       1.072  11.934 -15.260  1.00 86.65           N  
ATOM   3262  H   GLY A 205       0.388  11.191 -15.241  1.00 86.65           H  
ATOM   3263  CA  GLY A 205       2.314  11.657 -15.981  1.00 86.65           C  
ATOM   3264  HA2 GLY A 205       2.615  12.541 -16.543  1.00 86.65           H  
ATOM   3265  HA3 GLY A 205       2.159  10.834 -16.678  1.00 86.65           H  
ATOM   3266  C   GLY A 205       3.439  11.266 -15.015  1.00 86.65           C  
ATOM   3267  O   GLY A 205       3.175  10.849 -13.887  1.00 86.65           O  
ATOM   3268  N   ASP A 206       4.688  11.450 -15.447  1.00 76.01           N  
ATOM   3269  H   ASP A 206       4.827  11.707 -16.414  1.00 76.01           H  
ATOM   3270  CA  ASP A 206       5.883  10.985 -14.718  1.00 76.01           C  
ATOM   3271  HA  ASP A 206       5.619  10.096 -14.146  1.00 76.01           H  
ATOM   3272  C   ASP A 206       6.464  12.008 -13.713  1.00 76.01           C  
ATOM   3273  CB  ASP A 206       6.955  10.569 -15.743  1.00 76.01           C  
ATOM   3274  HB2 ASP A 206       7.822  10.178 -15.211  1.00 76.01           H  
ATOM   3275  HB3 ASP A 206       7.274  11.453 -16.295  1.00 76.01           H  
ATOM   3276  O   ASP A 206       7.433  11.709 -13.012  1.00 76.01           O  
ATOM   3277  CG  ASP A 206       6.475   9.495 -16.730  1.00 76.01           C  
ATOM   3278  OD1 ASP A 206       5.976   8.438 -16.286  1.00 76.01           O  
ATOM   3279  OD2 ASP A 206       6.592   9.735 -17.952  1.00 76.01           O  
ATOM   3280  N   TYR A 207       5.905  13.224 -13.657  1.00 77.50           N  
ATOM   3281  H   TYR A 207       5.098  13.381 -14.244  1.00 77.50           H  
ATOM   3282  CA  TYR A 207       6.515  14.364 -12.949  1.00 77.50           C  
ATOM   3283  HA  TYR A 207       7.447  14.060 -12.474  1.00 77.50           H  
ATOM   3284  C   TYR A 207       5.641  14.987 -11.870  1.00 77.50           C  
ATOM   3285  CB  TYR A 207       6.825  15.477 -13.948  1.00 77.50           C  
ATOM   3286  HB2 TYR A 207       5.891  15.853 -14.365  1.00 77.50           H  
ATOM   3287  HB3 TYR A 207       7.294  16.304 -13.414  1.00 77.50           H  
ATOM   3288  O   TYR A 207       6.159  15.549 -10.907  1.00 77.50           O  
ATOM   3289  CG  TYR A 207       7.728  15.071 -15.078  1.00 77.50           C  
ATOM   3290  CD1 TYR A 207       9.118  15.176 -14.917  1.00 77.50           C  
ATOM   3291  HD1 TYR A 207       9.535  15.486 -13.971  1.00 77.50           H  
ATOM   3292  CD2 TYR A 207       7.171  14.659 -16.303  1.00 77.50           C  
ATOM   3293  HD2 TYR A 207       6.101  14.556 -16.405  1.00 77.50           H  
ATOM   3294  CE1 TYR A 207       9.952  14.972 -16.024  1.00 77.50           C  
ATOM   3295  HE1 TYR A 207      11.011  15.165 -15.938  1.00 77.50           H  
ATOM   3296  CE2 TYR A 207       8.009  14.405 -17.399  1.00 77.50           C  
ATOM   3297  HE2 TYR A 207       7.586  14.107 -18.347  1.00 77.50           H  
ATOM   3298  OH  TYR A 207      10.163  14.587 -18.379  1.00 77.50           O  
ATOM   3299  HH  TYR A 207       9.662  14.241 -19.122  1.00 77.50           H  
ATOM   3300  CZ  TYR A 207       9.395  14.611 -17.267  1.00 77.50           C  
ATOM   3301  N   ALA A 208       4.321  14.975 -12.063  1.00 88.33           N  
ATOM   3302  H   ALA A 208       3.927  14.417 -12.807  1.00 88.33           H  
ATOM   3303  CA  ALA A 208       3.427  15.595 -11.106  1.00 88.33           C  
ATOM   3304  HA  ALA A 208       3.929  16.466 -10.685  1.00 88.33           H  
ATOM   3305  C   ALA A 208       3.145  14.630  -9.953  1.00 88.33           C  
ATOM   3306  CB  ALA A 208       2.169  16.110 -11.810  1.00 88.33           C  
ATOM   3307  HB1 ALA A 208       2.450  16.734 -12.659  1.00 88.33           H  
ATOM   3308  HB2 ALA A 208       1.563  15.275 -12.159  1.00 88.33           H  
ATOM   3309  HB3 ALA A 208       1.589  16.704 -11.104  1.00 88.33           H  
ATOM   3310  O   ALA A 208       2.987  13.428 -10.147  1.00 88.33           O  
ATOM   3311  N   THR A 209       3.044  15.188  -8.757  1.00 90.76           N  
ATOM   3312  H   THR A 209       3.218  16.179  -8.665  1.00 90.76           H  
ATOM   3313  CA  THR A 209       2.637  14.464  -7.558  1.00 90.76           C  
ATOM   3314  HA  THR A 209       2.843  13.401  -7.685  1.00 90.76           H  
ATOM   3315  C   THR A 209       1.121  14.628  -7.367  1.00 90.76           C  
ATOM   3316  CB  THR A 209       3.490  14.954  -6.373  1.00 90.76           C  
ATOM   3317  HB  THR A 209       3.833  15.969  -6.576  1.00 90.76           H  
ATOM   3318  O   THR A 209       0.569  15.706  -7.604  1.00 90.76           O  
ATOM   3319  CG2 THR A 209       2.745  14.988  -5.063  1.00 90.76           C  
ATOM   3320 HG21 THR A 209       2.359  14.000  -4.812  1.00 90.76           H  
ATOM   3321 HG22 THR A 209       1.938  15.714  -5.167  1.00 90.76           H  
ATOM   3322 HG23 THR A 209       3.416  15.332  -4.276  1.00 90.76           H  
ATOM   3323  OG1 THR A 209       4.617  14.139  -6.168  1.00 90.76           O  
ATOM   3324  HG1 THR A 209       5.134  14.565  -5.480  1.00 90.76           H  
ATOM   3325  N   LEU A 210       0.448  13.568  -6.922  1.00 93.01           N  
ATOM   3326  H   LEU A 210       0.973  12.718  -6.779  1.00 93.01           H  
ATOM   3327  CA  LEU A 210      -0.937  13.585  -6.455  1.00 93.01           C  
ATOM   3328  HA  LEU A 210      -1.575  13.959  -7.255  1.00 93.01           H  
ATOM   3329  C   LEU A 210      -1.087  14.537  -5.257  1.00 93.01           C  
ATOM   3330  CB  LEU A 210      -1.372  12.150  -6.085  1.00 93.01           C  
ATOM   3331  HB2 LEU A 210      -0.656  11.752  -5.366  1.00 93.01           H  
ATOM   3332  HB3 LEU A 210      -2.340  12.195  -5.585  1.00 93.01           H  
ATOM   3333  O   LEU A 210      -0.193  14.674  -4.421  1.00 93.01           O  
ATOM   3334  CG  LEU A 210      -1.483  11.170  -7.272  1.00 93.01           C  
ATOM   3335  HG  LEU A 210      -0.560  11.178  -7.851  1.00 93.01           H  
ATOM   3336  CD1 LEU A 210      -1.725   9.745  -6.778  1.00 93.01           C  
ATOM   3337 HD11 LEU A 210      -2.648   9.708  -6.199  1.00 93.01           H  
ATOM   3338 HD12 LEU A 210      -0.894   9.423  -6.152  1.00 93.01           H  
ATOM   3339 HD13 LEU A 210      -1.800   9.060  -7.623  1.00 93.01           H  
ATOM   3340  CD2 LEU A 210      -2.639  11.534  -8.204  1.00 93.01           C  
ATOM   3341 HD21 LEU A 210      -2.764  10.758  -8.958  1.00 93.01           H  
ATOM   3342 HD22 LEU A 210      -2.400  12.470  -8.710  1.00 93.01           H  
ATOM   3343 HD23 LEU A 210      -3.562  11.640  -7.633  1.00 93.01           H  
ATOM   3344  N   ASP A 211      -2.240  15.191  -5.145  1.00 92.68           N  
ATOM   3345  H   ASP A 211      -2.983  14.981  -5.796  1.00 92.68           H  
ATOM   3346  CA  ASP A 211      -2.548  16.027  -3.980  1.00 92.68           C  
ATOM   3347  HA  ASP A 211      -1.710  16.692  -3.776  1.00 92.68           H  
ATOM   3348  C   ASP A 211      -2.777  15.150  -2.744  1.00 92.68           C  
ATOM   3349  CB  ASP A 211      -3.793  16.890  -4.233  1.00 92.68           C  
ATOM   3350  HB2 ASP A 211      -3.990  17.486  -3.342  1.00 92.68           H  
ATOM   3351  HB3 ASP A 211      -4.653  16.238  -4.388  1.00 92.68           H  
ATOM   3352  O   ASP A 211      -2.343  15.501  -1.652  1.00 92.68           O  
ATOM   3353  CG  ASP A 211      -3.667  17.843  -5.423  1.00 92.68           C  
ATOM   3354  OD1 ASP A 211      -2.580  18.415  -5.640  1.00 92.68           O  
ATOM   3355  OD2 ASP A 211      -4.692  18.003  -6.133  1.00 92.68           O  
ATOM   3356  N   ALA A 212      -3.439  14.007  -2.940  1.00 94.18           N  
ATOM   3357  H   ALA A 212      -3.721  13.779  -3.883  1.00 94.18           H  
ATOM   3358  CA  ALA A 212      -3.670  12.996  -1.920  1.00 94.18           C  
ATOM   3359  HA  ALA A 212      -2.788  12.956  -1.280  1.00 94.18           H  
ATOM   3360  C   ALA A 212      -3.893  11.610  -2.544  1.00 94.18           C  
ATOM   3361  CB  ALA A 212      -4.884  13.405  -1.078  1.00 94.18           C  
ATOM   3362  HB1 ALA A 212      -5.112  12.607  -0.373  1.00 94.18           H  
ATOM   3363  HB2 ALA A 212      -5.752  13.559  -1.719  1.00 94.18           H  
ATOM   3364  HB3 ALA A 212      -4.663  14.320  -0.528  1.00 94.18           H  
ATOM   3365  O   ALA A 212      -4.416  11.504  -3.660  1.00 94.18           O  
ATOM   3366  N   VAL A 213      -3.551  10.557  -1.805  1.00 96.17           N  
ATOM   3367  H   VAL A 213      -3.115  10.727  -0.910  1.00 96.17           H  
ATOM   3368  CA  VAL A 213      -3.892   9.166  -2.121  1.00 96.17           C  
ATOM   3369  HA  VAL A 213      -4.830   9.188  -2.675  1.00 96.17           H  
ATOM   3370  C   VAL A 213      -4.141   8.353  -0.852  1.00 96.17           C  
ATOM   3371  CB  VAL A 213      -2.842   8.506  -3.039  1.00 96.17           C  
ATOM   3372  HB  VAL A 213      -2.796   9.098  -3.953  1.00 96.17           H  
ATOM   3373  O   VAL A 213      -3.544   8.599   0.195  1.00 96.17           O  
ATOM   3374  CG1 VAL A 213      -1.433   8.471  -2.444  1.00 96.17           C  
ATOM   3375 HG11 VAL A 213      -1.081   9.495  -2.322  1.00 96.17           H  
ATOM   3376 HG12 VAL A 213      -0.755   7.955  -3.124  1.00 96.17           H  
ATOM   3377 HG13 VAL A 213      -1.435   7.956  -1.484  1.00 96.17           H  
ATOM   3378  CG2 VAL A 213      -3.241   7.085  -3.447  1.00 96.17           C  
ATOM   3379 HG21 VAL A 213      -3.071   6.390  -2.624  1.00 96.17           H  
ATOM   3380 HG22 VAL A 213      -4.292   7.051  -3.733  1.00 96.17           H  
ATOM   3381 HG23 VAL A 213      -2.650   6.769  -4.306  1.00 96.17           H  
ATOM   3382  N   GLU A 214      -5.037   7.380  -0.953  1.00 97.10           N  
ATOM   3383  H   GLU A 214      -5.531   7.272  -1.828  1.00 97.10           H  
ATOM   3384  CA  GLU A 214      -5.308   6.392   0.082  1.00 97.10           C  
ATOM   3385  HA  GLU A 214      -4.463   6.334   0.768  1.00 97.10           H  
ATOM   3386  C   GLU A 214      -5.505   5.015  -0.549  1.00 97.10           C  
ATOM   3387  CB  GLU A 214      -6.553   6.835   0.861  1.00 97.10           C  
ATOM   3388  HB2 GLU A 214      -6.325   7.784   1.346  1.00 97.10           H  
ATOM   3389  HB3 GLU A 214      -7.389   6.982   0.177  1.00 97.10           H  
ATOM   3390  O   GLU A 214      -6.269   4.881  -1.506  1.00 97.10           O  
ATOM   3391  CG  GLU A 214      -6.959   5.835   1.940  1.00 97.10           C  
ATOM   3392  HG2 GLU A 214      -6.069   5.617   2.529  1.00 97.10           H  
ATOM   3393  HG3 GLU A 214      -7.320   4.913   1.484  1.00 97.10           H  
ATOM   3394  CD  GLU A 214      -8.037   6.434   2.841  1.00 97.10           C  
ATOM   3395  OE1 GLU A 214      -9.244   6.256   2.549  1.00 97.10           O  
ATOM   3396  OE2 GLU A 214      -7.650   7.108   3.818  1.00 97.10           O  
ATOM   3397  N   MET A 215      -4.866   3.992   0.018  1.00 98.58           N  
ATOM   3398  H   MET A 215      -4.275   4.193   0.812  1.00 98.58           H  
ATOM   3399  CA  MET A 215      -5.205   2.592  -0.232  1.00 98.58           C  
ATOM   3400  HA  MET A 215      -5.834   2.519  -1.120  1.00 98.58           H  
ATOM   3401  C   MET A 215      -5.970   2.042   0.963  1.00 98.58           C  
ATOM   3402  CB  MET A 215      -3.967   1.725  -0.456  1.00 98.58           C  
ATOM   3403  HB2 MET A 215      -4.296   0.709  -0.675  1.00 98.58           H  
ATOM   3404  HB3 MET A 215      -3.397   1.677   0.471  1.00 98.58           H  
ATOM   3405  O   MET A 215      -5.526   2.153   2.110  1.00 98.58           O  
ATOM   3406  CG  MET A 215      -3.053   2.202  -1.584  1.00 98.58           C  
ATOM   3407  HG2 MET A 215      -2.751   3.230  -1.382  1.00 98.58           H  
ATOM   3408  HG3 MET A 215      -3.593   2.184  -2.531  1.00 98.58           H  
ATOM   3409  SD  MET A 215      -1.550   1.203  -1.727  1.00 98.58           S  
ATOM   3410  CE  MET A 215      -2.206  -0.373  -2.341  1.00 98.58           C  
ATOM   3411  HE1 MET A 215      -2.880  -0.814  -1.606  1.00 98.58           H  
ATOM   3412  HE2 MET A 215      -1.379  -1.061  -2.518  1.00 98.58           H  
ATOM   3413  HE3 MET A 215      -2.739  -0.208  -3.278  1.00 98.58           H  
ATOM   3414  N   LYS A 216      -7.095   1.384   0.699  1.00 98.33           N  
ATOM   3415  H   LYS A 216      -7.432   1.366  -0.253  1.00 98.33           H  
ATOM   3416  CA  LYS A 216      -7.917   0.777   1.742  1.00 98.33           C  
ATOM   3417  HA  LYS A 216      -7.261   0.520   2.575  1.00 98.33           H  
ATOM   3418  C   LYS A 216      -8.568  -0.512   1.295  1.00 98.33           C  
ATOM   3419  CB  LYS A 216      -8.938   1.794   2.245  1.00 98.33           C  
ATOM   3420  HB2 LYS A 216      -9.447   1.389   3.120  1.00 98.33           H  
ATOM   3421  HB3 LYS A 216      -8.380   2.671   2.570  1.00 98.33           H  
ATOM   3422  O   LYS A 216      -8.955  -0.661   0.139  1.00 98.33           O  
ATOM   3423  CG  LYS A 216      -9.972   2.206   1.183  1.00 98.33           C  
ATOM   3424  HG2 LYS A 216     -10.695   1.408   1.015  1.00 98.33           H  
ATOM   3425  HG3 LYS A 216      -9.470   2.445   0.246  1.00 98.33           H  
ATOM   3426  CD  LYS A 216     -10.672   3.458   1.682  1.00 98.33           C  
ATOM   3427  HD2 LYS A 216     -11.271   3.271   2.573  1.00 98.33           H  
ATOM   3428  HD3 LYS A 216      -9.868   4.139   1.963  1.00 98.33           H  
ATOM   3429  CE  LYS A 216     -11.513   4.144   0.618  1.00 98.33           C  
ATOM   3430  HE2 LYS A 216     -10.995   4.072  -0.339  1.00 98.33           H  
ATOM   3431  HE3 LYS A 216     -12.490   3.670   0.526  1.00 98.33           H  
ATOM   3432  NZ  LYS A 216     -11.631   5.572   0.974  1.00 98.33           N  
ATOM   3433  HZ1 LYS A 216     -12.342   5.754   1.668  1.00 98.33           H  
ATOM   3434  HZ2 LYS A 216     -10.766   5.897   1.382  1.00 98.33           H  
ATOM   3435  HZ3 LYS A 216     -11.785   6.102   0.128  1.00 98.33           H  
ATOM   3436  N   VAL A 217      -8.715  -1.433   2.233  1.00 98.51           N  
ATOM   3437  H   VAL A 217      -8.417  -1.204   3.170  1.00 98.51           H  
ATOM   3438  CA  VAL A 217      -9.242  -2.771   1.980  1.00 98.51           C  
ATOM   3439  HA  VAL A 217      -9.495  -2.832   0.921  1.00 98.51           H  
ATOM   3440  C   VAL A 217     -10.521  -3.012   2.754  1.00 98.51           C  
ATOM   3441  CB  VAL A 217      -8.206  -3.871   2.250  1.00 98.51           C  
ATOM   3442  HB  VAL A 217      -8.650  -4.830   1.986  1.00 98.51           H  
ATOM   3443  O   VAL A 217     -10.731  -2.455   3.830  1.00 98.51           O  
ATOM   3444  CG1 VAL A 217      -6.979  -3.680   1.360  1.00 98.51           C  
ATOM   3445 HG11 VAL A 217      -7.273  -3.712   0.311  1.00 98.51           H  
ATOM   3446 HG12 VAL A 217      -6.492  -2.728   1.571  1.00 98.51           H  
ATOM   3447 HG13 VAL A 217      -6.273  -4.486   1.556  1.00 98.51           H  
ATOM   3448  CG2 VAL A 217      -7.771  -3.939   3.719  1.00 98.51           C  
ATOM   3449 HG21 VAL A 217      -7.003  -4.703   3.839  1.00 98.51           H  
ATOM   3450 HG22 VAL A 217      -8.617  -4.207   4.351  1.00 98.51           H  
ATOM   3451 HG23 VAL A 217      -7.369  -2.980   4.044  1.00 98.51           H  
ATOM   3452  N   ARG A 218     -11.396  -3.850   2.213  1.00 97.01           N  
ATOM   3453  H   ARG A 218     -11.189  -4.237   1.304  1.00 97.01           H  
ATOM   3454  CA  ARG A 218     -12.630  -4.244   2.891  1.00 97.01           C  
ATOM   3455  HA  ARG A 218     -12.495  -4.144   3.968  1.00 97.01           H  
ATOM   3456  C   ARG A 218     -12.956  -5.690   2.598  1.00 97.01           C  
ATOM   3457  CB  ARG A 218     -13.744  -3.297   2.455  1.00 97.01           C  
ATOM   3458  HB2 ARG A 218     -13.460  -2.291   2.763  1.00 97.01           H  
ATOM   3459  HB3 ARG A 218     -13.830  -3.325   1.369  1.00 97.01           H  
ATOM   3460  O   ARG A 218     -12.823  -6.143   1.466  1.00 97.01           O  
ATOM   3461  CG  ARG A 218     -15.099  -3.625   3.085  1.00 97.01           C  
ATOM   3462  HG2 ARG A 218     -14.996  -3.742   4.164  1.00 97.01           H  
ATOM   3463  HG3 ARG A 218     -15.490  -4.554   2.669  1.00 97.01           H  
ATOM   3464  CD  ARG A 218     -16.063  -2.486   2.776  1.00 97.01           C  
ATOM   3465  HD2 ARG A 218     -16.975  -2.626   3.356  1.00 97.01           H  
ATOM   3466  HD3 ARG A 218     -15.605  -1.543   3.072  1.00 97.01           H  
ATOM   3467  NE  ARG A 218     -16.375  -2.464   1.338  1.00 97.01           N  
ATOM   3468  HE  ARG A 218     -15.916  -3.135   0.738  1.00 97.01           H  
ATOM   3469  NH1 ARG A 218     -17.596  -0.536   1.349  1.00 97.01           N  
ATOM   3470 HH11 ARG A 218     -18.153   0.164   0.882  1.00 97.01           H  
ATOM   3471 HH12 ARG A 218     -17.306  -0.352   2.299  1.00 97.01           H  
ATOM   3472  NH2 ARG A 218     -17.340  -1.734  -0.547  1.00 97.01           N  
ATOM   3473 HH21 ARG A 218     -17.686  -0.968  -1.106  1.00 97.01           H  
ATOM   3474 HH22 ARG A 218     -16.780  -2.451  -0.986  1.00 97.01           H  
ATOM   3475  CZ  ARG A 218     -17.076  -1.548   0.714  1.00 97.01           C  
ATOM   3476  N   GLU A 219     -13.413  -6.401   3.620  1.00 95.77           N  
ATOM   3477  H   GLU A 219     -13.456  -5.990   4.541  1.00 95.77           H  
ATOM   3478  CA  GLU A 219     -13.850  -7.778   3.451  1.00 95.77           C  
ATOM   3479  HA  GLU A 219     -13.040  -8.333   2.979  1.00 95.77           H  
ATOM   3480  C   GLU A 219     -15.086  -7.828   2.538  1.00 95.77           C  
ATOM   3481  CB  GLU A 219     -14.117  -8.420   4.815  1.00 95.77           C  
ATOM   3482  HB2 GLU A 219     -15.057  -8.034   5.210  1.00 95.77           H  
ATOM   3483  HB3 GLU A 219     -13.314  -8.157   5.503  1.00 95.77           H  
ATOM   3484  O   GLU A 219     -16.059  -7.074   2.696  1.00 95.77           O  
ATOM   3485  CG  GLU A 219     -14.179  -9.950   4.692  1.00 95.77           C  
ATOM   3486  HG2 GLU A 219     -13.212 -10.312   4.343  1.00 95.77           H  
ATOM   3487  HG3 GLU A 219     -14.924 -10.215   3.942  1.00 95.77           H  
ATOM   3488  CD  GLU A 219     -14.544 -10.658   6.004  1.00 95.77           C  
ATOM   3489  OE1 GLU A 219     -14.548 -11.911   5.977  1.00 95.77           O  
ATOM   3490  OE2 GLU A 219     -14.896  -9.961   6.985  1.00 95.77           O  
ATOM   3491  N   ARG A 220     -15.049  -8.724   1.555  1.00 92.86           N  
ATOM   3492  H   ARG A 220     -14.236  -9.321   1.500  1.00 92.86           H  
ATOM   3493  CA  ARG A 220     -16.159  -8.986   0.647  1.00 92.86           C  
ATOM   3494  HA  ARG A 220     -16.544  -8.032   0.288  1.00 92.86           H  
ATOM   3495  C   ARG A 220     -17.263  -9.714   1.402  1.00 92.86           C  
ATOM   3496  CB  ARG A 220     -15.682  -9.822  -0.545  1.00 92.86           C  
ATOM   3497  HB2 ARG A 220     -16.545 -10.082  -1.158  1.00 92.86           H  
ATOM   3498  HB3 ARG A 220     -15.245 -10.747  -0.168  1.00 92.86           H  
ATOM   3499  O   ARG A 220     -17.016 -10.627   2.184  1.00 92.86           O  
ATOM   3500  CG  ARG A 220     -14.646  -9.091  -1.414  1.00 92.86           C  
ATOM   3501  HG2 ARG A 220     -13.818  -8.741  -0.797  1.00 92.86           H  
ATOM   3502  HG3 ARG A 220     -15.101  -8.229  -1.902  1.00 92.86           H  
ATOM   3503  CD  ARG A 220     -14.083 -10.052  -2.463  1.00 92.86           C  
ATOM   3504  HD2 ARG A 220     -13.712 -10.944  -1.959  1.00 92.86           H  
ATOM   3505  HD3 ARG A 220     -13.226  -9.575  -2.939  1.00 92.86           H  
ATOM   3506  NE  ARG A 220     -15.090 -10.442  -3.470  1.00 92.86           N  
ATOM   3507  HE  ARG A 220     -16.022 -10.072  -3.356  1.00 92.86           H  
ATOM   3508  NH1 ARG A 220     -13.715 -11.728  -4.807  1.00 92.86           N  
ATOM   3509 HH11 ARG A 220     -12.876 -11.478  -4.303  1.00 92.86           H  
ATOM   3510 HH12 ARG A 220     -13.455 -12.054  -5.727  1.00 92.86           H  
ATOM   3511  NH2 ARG A 220     -15.839 -11.478  -5.350  1.00 92.86           N  
ATOM   3512 HH21 ARG A 220     -15.607 -12.021  -6.169  1.00 92.86           H  
ATOM   3513 HH22 ARG A 220     -16.762 -11.091  -5.216  1.00 92.86           H  
ATOM   3514  CZ  ARG A 220     -14.868 -11.204  -4.527  1.00 92.86           C  
ATOM   3515  N   LYS A 221     -18.512  -9.348   1.116  1.00 80.89           N  
ATOM   3516  H   LYS A 221     -18.645  -8.668   0.381  1.00 80.89           H  
ATOM   3517  CA  LYS A 221     -19.655 -10.146   1.570  1.00 80.89           C  
ATOM   3518  HA  LYS A 221     -19.534 -10.359   2.632  1.00 80.89           H  
ATOM   3519  C   LYS A 221     -19.631 -11.489   0.832  1.00 80.89           C  
ATOM   3520  CB  LYS A 221     -20.975  -9.396   1.356  1.00 80.89           C  
ATOM   3521  HB2 LYS A 221     -21.065  -9.114   0.307  1.00 80.89           H  
ATOM   3522  HB3 LYS A 221     -21.796 -10.071   1.598  1.00 80.89           H  
ATOM   3523  O   LYS A 221     -19.449 -11.494  -0.385  1.00 80.89           O  
ATOM   3524  CG  LYS A 221     -21.073  -8.146   2.248  1.00 80.89           C  
ATOM   3525  HG2 LYS A 221     -20.959  -8.438   3.292  1.00 80.89           H  
ATOM   3526  HG3 LYS A 221     -20.280  -7.445   1.987  1.00 80.89           H  
ATOM   3527  CD  LYS A 221     -22.432  -7.461   2.060  1.00 80.89           C  
ATOM   3528  HD2 LYS A 221     -22.540  -7.182   1.012  1.00 80.89           H  
ATOM   3529  HD3 LYS A 221     -23.222  -8.166   2.320  1.00 80.89           H  
ATOM   3530  CE  LYS A 221     -22.541  -6.211   2.942  1.00 80.89           C  
ATOM   3531  HE2 LYS A 221     -21.706  -5.551   2.706  1.00 80.89           H  
ATOM   3532  HE3 LYS A 221     -22.449  -6.515   3.985  1.00 80.89           H  
ATOM   3533  NZ  LYS A 221     -23.830  -5.507   2.713  1.00 80.89           N  
ATOM   3534  HZ1 LYS A 221     -23.909  -5.230   1.745  1.00 80.89           H  
ATOM   3535  HZ2 LYS A 221     -23.906  -4.674   3.279  1.00 80.89           H  
ATOM   3536  HZ3 LYS A 221     -24.608  -6.117   2.919  1.00 80.89           H  
ATOM   3537  N   ARG A 222     -19.780 -12.581   1.586  1.00 62.36           N  
ATOM   3538  H   ARG A 222     -19.910 -12.448   2.579  1.00 62.36           H  
ATOM   3539  CA  ARG A 222     -20.085 -13.907   1.034  1.00 62.36           C  
ATOM   3540  HA  ARG A 222     -19.350 -14.172   0.275  1.00 62.36           H  
ATOM   3541  C   ARG A 222     -21.420 -13.893   0.298  1.00 62.36           C  
ATOM   3542  CB  ARG A 222     -20.115 -14.979   2.132  1.00 62.36           C  
ATOM   3543  HB2 ARG A 222     -20.775 -14.655   2.936  1.00 62.36           H  
ATOM   3544  HB3 ARG A 222     -20.530 -15.890   1.701  1.00 62.36           H  
ATOM   3545  O   ARG A 222     -22.302 -13.106   0.717  1.00 62.36           O  
ATOM   3546  CG  ARG A 222     -18.726 -15.305   2.692  1.00 62.36           C  
ATOM   3547  HG2 ARG A 222     -18.061 -15.586   1.876  1.00 62.36           H  
ATOM   3548  HG3 ARG A 222     -18.322 -14.431   3.202  1.00 62.36           H  
ATOM   3549  CD  ARG A 222     -18.842 -16.473   3.678  1.00 62.36           C  
ATOM   3550  HD2 ARG A 222     -19.544 -16.197   4.465  1.00 62.36           H  
ATOM   3551  HD3 ARG A 222     -19.231 -17.341   3.147  1.00 62.36           H  
ATOM   3552  NE  ARG A 222     -17.542 -16.811   4.285  1.00 62.36           N  
ATOM   3553  HE  ARG A 222     -16.770 -16.199   4.062  1.00 62.36           H  
ATOM   3554  NH1 ARG A 222     -18.251 -18.601   5.529  1.00 62.36           N  
ATOM   3555 HH11 ARG A 222     -19.181 -18.475   5.155  1.00 62.36           H  
ATOM   3556 HH12 ARG A 222     -18.045 -19.345   6.180  1.00 62.36           H  
ATOM   3557  NH2 ARG A 222     -16.113 -17.973   5.613  1.00 62.36           N  
ATOM   3558 HH21 ARG A 222     -15.923 -18.703   6.284  1.00 62.36           H  
ATOM   3559 HH22 ARG A 222     -15.379 -17.316   5.388  1.00 62.36           H  
ATOM   3560  CZ  ARG A 222     -17.309 -17.791   5.134  1.00 62.36           C  
ATOM   3561  OXT ARG A 222     -21.510 -14.718  -0.628  1.00 62.36           O  
TER    3562      ARG A 222                                                       
END   
