# Supplementary material for: Nuclear genome of Bulinus truncatus, an intermediate host of the carcinogenic human blood fluke Schistosoma haematobium
Source: Nat Commun. 2022 Feb 21;13:977. doi: 10.1038/s41467-022-28634-9 (PMC8861042; doi:10.1038/s41467-022-28634-9)
Supplement: Supplementary file 6 — Supplementary Data 3 [file 41467_2022_28634_MOESM6_ESM.zip › Supplementary_Data_3/btru_036502-t1.mature.pep.pdb]

ATOM      1  N   SER A   1       7.145  -6.157 -19.538  1.00 45.81           N  
ATOM      2  H   SER A   1       7.201  -7.076 -19.123  1.00 45.81           H  
ATOM      3  H2  SER A   1       6.276  -6.098 -20.049  1.00 45.81           H  
ATOM      4  H3  SER A   1       7.167  -5.470 -18.798  1.00 45.81           H  
ATOM      5  CA  SER A   1       8.283  -5.962 -20.465  1.00 45.81           C  
ATOM      6  HA  SER A   1       9.203  -6.092 -19.895  1.00 45.81           H  
ATOM      7  C   SER A   1       8.342  -4.543 -21.030  1.00 45.81           C  
ATOM      8  CB  SER A   1       8.296  -7.010 -21.577  1.00 45.81           C  
ATOM      9  HB2 SER A   1       9.064  -6.765 -22.310  1.00 45.81           H  
ATOM     10  HB3 SER A   1       8.503  -7.993 -21.153  1.00 45.81           H  
ATOM     11  O   SER A   1       9.415  -3.964 -20.979  1.00 45.81           O  
ATOM     12  OG  SER A   1       7.024  -7.015 -22.183  1.00 45.81           O  
ATOM     13  HG  SER A   1       7.025  -7.645 -22.907  1.00 45.81           H  
ATOM     14  N   ALA A   2       7.240  -3.933 -21.498  1.00 41.49           N  
ATOM     15  H   ALA A   2       6.414  -4.479 -21.699  1.00 41.49           H  
ATOM     16  CA  ALA A   2       7.237  -2.521 -21.927  1.00 41.49           C  
ATOM     17  HA  ALA A   2       8.211  -2.297 -22.362  1.00 41.49           H  
ATOM     18  C   ALA A   2       7.025  -1.503 -20.783  1.00 41.49           C  
ATOM     19  CB  ALA A   2       6.201  -2.347 -23.042  1.00 41.49           C  
ATOM     20  HB1 ALA A   2       6.413  -3.031 -23.863  1.00 41.49           H  
ATOM     21  HB2 ALA A   2       6.241  -1.325 -23.419  1.00 41.49           H  
ATOM     22  HB3 ALA A   2       5.197  -2.541 -22.662  1.00 41.49           H  
ATOM     23  O   ALA A   2       7.737  -0.504 -20.701  1.00 41.49           O  
ATOM     24  N   SER A   3       6.098  -1.790 -19.861  1.00 47.39           N  
ATOM     25  H   SER A   3       5.512  -2.603 -19.984  1.00 47.39           H  
ATOM     26  CA  SER A   3       5.795  -0.937 -18.696  1.00 47.39           C  
ATOM     27  HA  SER A   3       5.541   0.065 -19.040  1.00 47.39           H  
ATOM     28  C   SER A   3       6.981  -0.806 -17.735  1.00 47.39           C  
ATOM     29  CB  SER A   3       4.585  -1.508 -17.947  1.00 47.39           C  
ATOM     30  HB2 SER A   3       4.440  -0.951 -17.021  1.00 47.39           H  
ATOM     31  HB3 SER A   3       3.693  -1.392 -18.563  1.00 47.39           H  
ATOM     32  O   SER A   3       7.302   0.284 -17.275  1.00 47.39           O  
ATOM     33  OG  SER A   3       4.779  -2.888 -17.657  1.00 47.39           O  
ATOM     34  HG  SER A   3       4.098  -3.138 -17.029  1.00 47.39           H  
ATOM     35  N   THR A   4       7.699  -1.906 -17.495  1.00 49.93           N  
ATOM     36  H   THR A   4       7.301  -2.786 -17.789  1.00 49.93           H  
ATOM     37  CA  THR A   4       8.880  -1.961 -16.619  1.00 49.93           C  
ATOM     38  HA  THR A   4       8.576  -1.721 -15.600  1.00 49.93           H  
ATOM     39  C   THR A   4       9.962  -0.955 -17.029  1.00 49.93           C  
ATOM     40  CB  THR A   4       9.463  -3.383 -16.640  1.00 49.93           C  
ATOM     41  HB  THR A   4       9.929  -3.556 -17.610  1.00 49.93           H  
ATOM     42  O   THR A   4      10.507  -0.260 -16.178  1.00 49.93           O  
ATOM     43  CG2 THR A   4      10.509  -3.606 -15.552  1.00 49.93           C  
ATOM     44 HG21 THR A   4      11.423  -3.069 -15.806  1.00 49.93           H  
ATOM     45 HG22 THR A   4      10.745  -4.667 -15.468  1.00 49.93           H  
ATOM     46 HG23 THR A   4      10.149  -3.232 -14.594  1.00 49.93           H  
ATOM     47  OG1 THR A   4       8.432  -4.343 -16.487  1.00 49.93           O  
ATOM     48  HG1 THR A   4       8.277  -4.417 -15.543  1.00 49.93           H  
ATOM     49  N   ALA A   5      10.232  -0.809 -18.332  1.00 51.54           N  
ATOM     50  H   ALA A   5       9.718  -1.355 -19.008  1.00 51.54           H  
ATOM     51  CA  ALA A   5      11.234   0.135 -18.827  1.00 51.54           C  
ATOM     52  HA  ALA A   5      12.155  -0.002 -18.260  1.00 51.54           H  
ATOM     53  C   ALA A   5      10.806   1.605 -18.654  1.00 51.54           C  
ATOM     54  CB  ALA A   5      11.522  -0.193 -20.295  1.00 51.54           C  
ATOM     55  HB1 ALA A   5      10.615  -0.062 -20.885  1.00 51.54           H  
ATOM     56  HB2 ALA A   5      12.293   0.479 -20.673  1.00 51.54           H  
ATOM     57  HB3 ALA A   5      11.874  -1.220 -20.385  1.00 51.54           H  
ATOM     58  O   ALA A   5      11.644   2.448 -18.342  1.00 51.54           O  
ATOM     59  N   GLN A   6       9.512   1.916 -18.808  1.00 57.73           N  
ATOM     60  H   GLN A   6       8.858   1.178 -19.025  1.00 57.73           H  
ATOM     61  CA  GLN A   6       8.976   3.270 -18.591  1.00 57.73           C  
ATOM     62  HA  GLN A   6       9.565   3.988 -19.162  1.00 57.73           H  
ATOM     63  C   GLN A   6       9.049   3.702 -17.118  1.00 57.73           C  
ATOM     64  CB  GLN A   6       7.515   3.336 -19.061  1.00 57.73           C  
ATOM     65  HB2 GLN A   6       7.088   4.285 -18.737  1.00 57.73           H  
ATOM     66  HB3 GLN A   6       6.949   2.535 -18.586  1.00 57.73           H  
ATOM     67  O   GLN A   6       9.224   4.886 -16.824  1.00 57.73           O  
ATOM     68  CG  GLN A   6       7.356   3.244 -20.586  1.00 57.73           C  
ATOM     69  HG2 GLN A   6       7.772   2.304 -20.948  1.00 57.73           H  
ATOM     70  HG3 GLN A   6       7.903   4.066 -21.049  1.00 57.73           H  
ATOM     71  CD  GLN A   6       5.892   3.317 -21.014  1.00 57.73           C  
ATOM     72  NE2 GLN A   6       5.606   3.704 -22.238  1.00 57.73           N  
ATOM     73 HE21 GLN A   6       6.329   3.979 -22.887  1.00 57.73           H  
ATOM     74 HE22 GLN A   6       4.620   3.755 -22.452  1.00 57.73           H  
ATOM     75  OE1 GLN A   6       4.974   3.016 -20.273  1.00 57.73           O  
ATOM     76  N   HIS A   7       8.931   2.754 -16.185  1.00 61.27           N  
ATOM     77  H   HIS A   7       8.687   1.817 -16.473  1.00 61.27           H  
ATOM     78  CA  HIS A   7       9.089   3.028 -14.755  1.00 61.27           C  
ATOM     79  HA  HIS A   7       8.634   3.992 -14.528  1.00 61.27           H  
ATOM     80  C   HIS A   7      10.550   3.130 -14.330  1.00 61.27           C  
ATOM     81  CB  HIS A   7       8.364   1.961 -13.933  1.00 61.27           C  
ATOM     82  HB2 HIS A   7       8.693   0.968 -14.241  1.00 61.27           H  
ATOM     83  HB3 HIS A   7       8.616   2.088 -12.880  1.00 61.27           H  
ATOM     84  O   HIS A   7      10.852   3.876 -13.406  1.00 61.27           O  
ATOM     85  CG  HIS A   7       6.871   2.070 -14.065  1.00 61.27           C  
ATOM     86  CD2 HIS A   7       6.025   1.136 -14.594  1.00 61.27           C  
ATOM     87  HD2 HIS A   7       6.311   0.166 -14.975  1.00 61.27           H  
ATOM     88  ND1 HIS A   7       6.098   3.138 -13.669  1.00 61.27           N  
ATOM     89  HD1 HIS A   7       6.413   3.934 -13.132  1.00 61.27           H  
ATOM     90  CE1 HIS A   7       4.820   2.860 -13.971  1.00 61.27           C  
ATOM     91  HE1 HIS A   7       3.974   3.494 -13.750  1.00 61.27           H  
ATOM     92  NE2 HIS A   7       4.728   1.649 -14.540  1.00 61.27           N  
ATOM     93  N   TYR A   8      11.456   2.420 -14.998  1.00 71.34           N  
ATOM     94  H   TYR A   8      11.139   1.757 -15.691  1.00 71.34           H  
ATOM     95  CA  TYR A   8      12.872   2.423 -14.639  1.00 71.34           C  
ATOM     96  HA  TYR A   8      12.955   2.470 -13.553  1.00 71.34           H  
ATOM     97  C   TYR A   8      13.636   3.627 -15.197  1.00 71.34           C  
ATOM     98  CB  TYR A   8      13.489   1.102 -15.095  1.00 71.34           C  
ATOM     99  HB2 TYR A   8      13.740   1.156 -16.155  1.00 71.34           H  
ATOM    100  HB3 TYR A   8      12.754   0.306 -14.978  1.00 71.34           H  
ATOM    101  O   TYR A   8      14.654   4.015 -14.632  1.00 71.34           O  
ATOM    102  CG  TYR A   8      14.703   0.695 -14.293  1.00 71.34           C  
ATOM    103  CD1 TYR A   8      15.999   0.985 -14.746  1.00 71.34           C  
ATOM    104  HD1 TYR A   8      16.135   1.613 -15.615  1.00 71.34           H  
ATOM    105  CD2 TYR A   8      14.528  -0.009 -13.091  1.00 71.34           C  
ATOM    106  HD2 TYR A   8      13.533  -0.232 -12.733  1.00 71.34           H  
ATOM    107  CE1 TYR A   8      17.121   0.496 -14.054  1.00 71.34           C  
ATOM    108  HE1 TYR A   8      18.115   0.694 -14.426  1.00 71.34           H  
ATOM    109  CE2 TYR A   8      15.646  -0.466 -12.370  1.00 71.34           C  
ATOM    110  HE2 TYR A   8      15.510  -1.036 -11.464  1.00 71.34           H  
ATOM    111  OH  TYR A   8      18.015  -0.726 -12.184  1.00 71.34           O  
ATOM    112  HH  TYR A   8      17.746  -1.252 -11.427  1.00 71.34           H  
ATOM    113  CZ  TYR A   8      16.944  -0.238 -12.862  1.00 71.34           C  
ATOM    114  N   PHE A   9      13.143   4.248 -16.274  1.00 80.17           N  
ATOM    115  H   PHE A   9      12.316   3.873 -16.715  1.00 80.17           H  
ATOM    116  CA  PHE A   9      13.810   5.374 -16.924  1.00 80.17           C  
ATOM    117  HA  PHE A   9      14.633   5.700 -16.289  1.00 80.17           H  
ATOM    118  C   PHE A   9      12.890   6.582 -17.120  1.00 80.17           C  
ATOM    119  CB  PHE A   9      14.421   4.921 -18.249  1.00 80.17           C  
ATOM    120  HB2 PHE A   9      13.635   4.542 -18.903  1.00 80.17           H  
ATOM    121  HB3 PHE A   9      14.852   5.806 -18.716  1.00 80.17           H  
ATOM    122  O   PHE A   9      11.730   6.449 -17.504  1.00 80.17           O  
ATOM    123  CG  PHE A   9      15.510   3.877 -18.098  1.00 80.17           C  
ATOM    124  CD1 PHE A   9      16.837   4.284 -17.884  1.00 80.17           C  
ATOM    125  HD1 PHE A   9      17.076   5.337 -17.839  1.00 80.17           H  
ATOM    126  CD2 PHE A   9      15.212   2.504 -18.185  1.00 80.17           C  
ATOM    127  HD2 PHE A   9      14.195   2.181 -18.352  1.00 80.17           H  
ATOM    128  CE1 PHE A   9      17.855   3.336 -17.710  1.00 80.17           C  
ATOM    129  HE1 PHE A   9      18.863   3.667 -17.506  1.00 80.17           H  
ATOM    130  CE2 PHE A   9      16.239   1.551 -18.055  1.00 80.17           C  
ATOM    131  HE2 PHE A   9      16.014   0.496 -18.099  1.00 80.17           H  
ATOM    132  CZ  PHE A   9      17.555   1.966 -17.789  1.00 80.17           C  
ATOM    133  HZ  PHE A   9      18.324   1.228 -17.616  1.00 80.17           H  
ATOM    134  N   LEU A  10      13.415   7.783 -16.878  1.00 79.70           N  
ATOM    135  H   LEU A  10      14.380   7.818 -16.581  1.00 79.70           H  
ATOM    136  CA  LEU A  10      12.786   9.053 -17.236  1.00 79.70           C  
ATOM    137  HA  LEU A  10      11.716   8.906 -17.385  1.00 79.70           H  
ATOM    138  C   LEU A  10      13.370   9.555 -18.547  1.00 79.70           C  
ATOM    139  CB  LEU A  10      12.997  10.097 -16.128  1.00 79.70           C  
ATOM    140  HB2 LEU A  10      14.054  10.109 -15.864  1.00 79.70           H  
ATOM    141  HB3 LEU A  10      12.738  11.087 -16.504  1.00 79.70           H  
ATOM    142  O   LEU A  10      14.588   9.627 -18.705  1.00 79.70           O  
ATOM    143  CG  LEU A  10      12.161   9.814 -14.876  1.00 79.70           C  
ATOM    144  HG  LEU A  10      12.247   8.750 -14.654  1.00 79.70           H  
ATOM    145  CD1 LEU A  10      12.682  10.613 -13.685  1.00 79.70           C  
ATOM    146 HD11 LEU A  10      12.602  11.681 -13.888  1.00 79.70           H  
ATOM    147 HD12 LEU A  10      13.728  10.366 -13.502  1.00 79.70           H  
ATOM    148 HD13 LEU A  10      12.106  10.375 -12.791  1.00 79.70           H  
ATOM    149  CD2 LEU A  10      10.676  10.121 -15.068  1.00 79.70           C  
ATOM    150 HD21 LEU A  10      10.255   9.507 -15.863  1.00 79.70           H  
ATOM    151 HD22 LEU A  10      10.549  11.174 -15.320  1.00 79.70           H  
ATOM    152 HD23 LEU A  10      10.137   9.918 -14.142  1.00 79.70           H  
ATOM    153  N   LYS A  11      12.496   9.943 -19.473  1.00 84.81           N  
ATOM    154  H   LYS A  11      11.512   9.914 -19.247  1.00 84.81           H  
ATOM    155  CA  LYS A  11      12.914  10.665 -20.670  1.00 84.81           C  
ATOM    156  HA  LYS A  11      13.766  10.153 -21.117  1.00 84.81           H  
ATOM    157  C   LYS A  11      13.365  12.068 -20.260  1.00 84.81           C  
ATOM    158  CB  LYS A  11      11.758  10.675 -21.675  1.00 84.81           C  
ATOM    159  HB2 LYS A  11      11.434   9.648 -21.842  1.00 84.81           H  
ATOM    160  HB3 LYS A  11      10.923  11.243 -21.266  1.00 84.81           H  
ATOM    161  O   LYS A  11      12.614  12.778 -19.597  1.00 84.81           O  
ATOM    162  CG  LYS A  11      12.182  11.282 -23.016  1.00 84.81           C  
ATOM    163  HG2 LYS A  11      13.065  10.764 -23.390  1.00 84.81           H  
ATOM    164  HG3 LYS A  11      12.420  12.336 -22.878  1.00 84.81           H  
ATOM    165  CD  LYS A  11      11.046  11.145 -24.035  1.00 84.81           C  
ATOM    166  HD2 LYS A  11      10.865  10.089 -24.234  1.00 84.81           H  
ATOM    167  HD3 LYS A  11      10.142  11.605 -23.635  1.00 84.81           H  
ATOM    168  CE  LYS A  11      11.458  11.856 -25.321  1.00 84.81           C  
ATOM    169  HE2 LYS A  11      12.404  11.438 -25.667  1.00 84.81           H  
ATOM    170  HE3 LYS A  11      11.642  12.902 -25.075  1.00 84.81           H  
ATOM    171  NZ  LYS A  11      10.426  11.773 -26.378  1.00 84.81           N  
ATOM    172  HZ1 LYS A  11       9.568  12.195 -26.055  1.00 84.81           H  
ATOM    173  HZ2 LYS A  11      10.256  10.810 -26.629  1.00 84.81           H  
ATOM    174  HZ3 LYS A  11      10.738  12.280 -27.194  1.00 84.81           H  
ATOM    175  N   SER A  12      14.572  12.445 -20.657  1.00 81.06           N  
ATOM    176  H   SER A  12      15.129  11.796 -21.194  1.00 81.06           H  
ATOM    177  CA  SER A  12      15.163  13.755 -20.401  1.00 81.06           C  
ATOM    178  HA  SER A  12      14.380  14.455 -20.109  1.00 81.06           H  
ATOM    179  C   SER A  12      15.833  14.286 -21.666  1.00 81.06           C  
ATOM    180  CB  SER A  12      16.173  13.668 -19.255  1.00 81.06           C  
ATOM    181  HB2 SER A  12      17.059  13.128 -19.588  1.00 81.06           H  
ATOM    182  HB3 SER A  12      15.726  13.146 -18.409  1.00 81.06           H  
ATOM    183  O   SER A  12      16.335  13.518 -22.488  1.00 81.06           O  
ATOM    184  OG  SER A  12      16.525  14.977 -18.859  1.00 81.06           O  
ATOM    185  HG  SER A  12      17.303  14.951 -18.297  1.00 81.06           H  
ATOM    186  N   THR A  13      15.854  15.606 -21.811  1.00 78.95           N  
ATOM    187  H   THR A  13      15.521  16.169 -21.041  1.00 78.95           H  
ATOM    188  CA  THR A  13      16.608  16.294 -22.863  1.00 78.95           C  
ATOM    189  HA  THR A  13      16.841  15.602 -23.672  1.00 78.95           H  
ATOM    190  C   THR A  13      17.905  16.810 -22.260  1.00 78.95           C  
ATOM    191  CB  THR A  13      15.819  17.469 -23.449  1.00 78.95           C  
ATOM    192  HB  THR A  13      15.703  18.241 -22.688  1.00 78.95           H  
ATOM    193  O   THR A  13      17.871  17.489 -21.236  1.00 78.95           O  
ATOM    194  CG2 THR A  13      16.520  18.066 -24.666  1.00 78.95           C  
ATOM    195 HG21 THR A  13      16.718  17.289 -25.404  1.00 78.95           H  
ATOM    196 HG22 THR A  13      17.463  18.522 -24.366  1.00 78.95           H  
ATOM    197 HG23 THR A  13      15.895  18.840 -25.114  1.00 78.95           H  
ATOM    198  OG1 THR A  13      14.532  17.069 -23.873  1.00 78.95           O  
ATOM    199  HG1 THR A  13      13.985  17.857 -23.837  1.00 78.95           H  
ATOM    200  N   VAL A  14      19.036  16.508 -22.891  1.00 72.03           N  
ATOM    201  H   VAL A  14      18.994  15.953 -23.734  1.00 72.03           H  
ATOM    202  CA  VAL A  14      20.370  16.951 -22.449  1.00 72.03           C  
ATOM    203  HA  VAL A  14      20.256  17.696 -21.661  1.00 72.03           H  
ATOM    204  C   VAL A  14      21.091  17.627 -23.599  1.00 72.03           C  
ATOM    205  CB  VAL A  14      21.203  15.791 -21.871  1.00 72.03           C  
ATOM    206  HB  VAL A  14      22.065  16.206 -21.350  1.00 72.03           H  
ATOM    207  O   VAL A  14      20.785  17.329 -24.753  1.00 72.03           O  
ATOM    208  CG1 VAL A  14      20.346  15.027 -20.871  1.00 72.03           C  
ATOM    209 HG11 VAL A  14      20.961  14.310 -20.327  1.00 72.03           H  
ATOM    210 HG12 VAL A  14      19.554  14.499 -21.403  1.00 72.03           H  
ATOM    211 HG13 VAL A  14      19.856  15.740 -20.209  1.00 72.03           H  
ATOM    212  CG2 VAL A  14      21.698  14.784 -22.914  1.00 72.03           C  
ATOM    213 HG21 VAL A  14      22.422  15.260 -23.575  1.00 72.03           H  
ATOM    214 HG22 VAL A  14      20.859  14.428 -23.512  1.00 72.03           H  
ATOM    215 HG23 VAL A  14      22.190  13.947 -22.420  1.00 72.03           H  
ATOM    216  N   CYS A  15      22.035  18.521 -23.311  1.00 71.08           N  
ATOM    217  H   CYS A  15      22.260  18.733 -22.350  1.00 71.08           H  
ATOM    218  CA  CYS A  15      22.839  19.156 -24.353  1.00 71.08           C  
ATOM    219  HA  CYS A  15      22.365  18.965 -25.316  1.00 71.08           H  
ATOM    220  C   CYS A  15      24.241  18.543 -24.419  1.00 71.08           C  
ATOM    221  CB  CYS A  15      22.890  20.686 -24.212  1.00 71.08           C  
ATOM    222  HB2 CYS A  15      23.849  20.946 -23.764  1.00 71.08           H  
ATOM    223  HB3 CYS A  15      22.894  21.113 -25.214  1.00 71.08           H  
ATOM    224  O   CYS A  15      24.813  18.170 -23.394  1.00 71.08           O  
ATOM    225  SG  CYS A  15      21.586  21.510 -23.254  1.00 71.08           S  
ATOM    226  N   GLY A  16      24.801  18.500 -25.628  1.00 59.73           N  
ATOM    227  H   GLY A  16      24.244  18.769 -26.426  1.00 59.73           H  
ATOM    228  CA  GLY A  16      26.171  18.062 -25.865  1.00 59.73           C  
ATOM    229  HA2 GLY A  16      26.826  18.491 -25.107  1.00 59.73           H  
ATOM    230  HA3 GLY A  16      26.486  18.440 -26.838  1.00 59.73           H  
ATOM    231  C   GLY A  16      26.357  16.544 -25.858  1.00 59.73           C  
ATOM    232  O   GLY A  16      25.519  15.767 -25.391  1.00 59.73           O  
ATOM    233  N   GLY A  17      27.486  16.115 -26.422  1.00 54.86           N  
ATOM    234  H   GLY A  17      28.134  16.801 -26.784  1.00 54.86           H  
ATOM    235  CA  GLY A  17      27.923  14.727 -26.383  1.00 54.86           C  
ATOM    236  HA2 GLY A  17      27.122  14.069 -26.721  1.00 54.86           H  
ATOM    237  HA3 GLY A  17      28.795  14.591 -27.022  1.00 54.86           H  
ATOM    238  C   GLY A  17      28.304  14.378 -24.956  1.00 54.86           C  
ATOM    239  O   GLY A  17      29.460  14.536 -24.584  1.00 54.86           O  
ATOM    240  N   ALA A  18      27.330  13.955 -24.147  1.00 53.88           N  
ATOM    241  H   ALA A  18      26.375  14.060 -24.458  1.00 53.88           H  
ATOM    242  CA  ALA A  18      27.605  13.328 -22.865  1.00 53.88           C  
ATOM    243  HA  ALA A  18      27.917  14.089 -22.150  1.00 53.88           H  
ATOM    244  C   ALA A  18      28.759  12.341 -23.076  1.00 53.88           C  
ATOM    245  CB  ALA A  18      26.317  12.657 -22.369  1.00 53.88           C  
ATOM    246  HB1 ALA A  18      25.627  13.426 -22.022  1.00 53.88           H  
ATOM    247  HB2 ALA A  18      26.541  11.982 -21.543  1.00 53.88           H  
ATOM    248  HB3 ALA A  18      25.837  12.117 -23.185  1.00 53.88           H  
ATOM    249  O   ALA A  18      28.680  11.523 -23.997  1.00 53.88           O  
ATOM    250  N   GLU A  19      29.833  12.478 -22.293  1.00 54.34           N  
ATOM    251  H   GLU A  19      29.878  13.264 -21.660  1.00 54.34           H  
ATOM    252  CA  GLU A  19      30.997  11.593 -22.322  1.00 54.34           C  
ATOM    253  HA  GLU A  19      31.412  11.570 -23.330  1.00 54.34           H  
ATOM    254  C   GLU A  19      30.533  10.175 -21.958  1.00 54.34           C  
ATOM    255  CB  GLU A  19      32.092  12.094 -21.363  1.00 54.34           C  
ATOM    256  HB2 GLU A  19      32.864  11.326 -21.309  1.00 54.34           H  
ATOM    257  HB3 GLU A  19      31.659  12.222 -20.370  1.00 54.34           H  
ATOM    258  O   GLU A  19      30.613   9.717 -20.820  1.00 54.34           O  
ATOM    259  CG  GLU A  19      32.759  13.411 -21.797  1.00 54.34           C  
ATOM    260  HG2 GLU A  19      32.003  14.196 -21.822  1.00 54.34           H  
ATOM    261  HG3 GLU A  19      33.148  13.283 -22.807  1.00 54.34           H  
ATOM    262  CD  GLU A  19      33.906  13.839 -20.859  1.00 54.34           C  
ATOM    263  OE1 GLU A  19      34.604  14.813 -21.218  1.00 54.34           O  
ATOM    264  OE2 GLU A  19      34.080  13.197 -19.798  1.00 54.34           O  
ATOM    265  N   ALA A  20      29.933   9.478 -22.918  1.00 52.58           N  
ATOM    266  H   ALA A  20      29.752   9.946 -23.794  1.00 52.58           H  
ATOM    267  CA  ALA A  20      29.604   8.082 -22.788  1.00 52.58           C  
ATOM    268  HA  ALA A  20      29.098   7.906 -21.839  1.00 52.58           H  
ATOM    269  C   ALA A  20      30.937   7.348 -22.804  1.00 52.58           C  
ATOM    270  CB  ALA A  20      28.691   7.634 -23.938  1.00 52.58           C  
ATOM    271  HB1 ALA A  20      28.432   6.584 -23.804  1.00 52.58           H  
ATOM    272  HB2 ALA A  20      27.776   8.225 -23.954  1.00 52.58           H  
ATOM    273  HB3 ALA A  20      29.205   7.757 -24.892  1.00 52.58           H  
ATOM    274  O   ALA A  20      31.663   7.397 -23.799  1.00 52.58           O  
ATOM    275  N   THR A  21      31.256   6.620 -21.738  1.00 56.00           N  
ATOM    276  H   THR A  21      30.685   6.670 -20.906  1.00 56.00           H  
ATOM    277  CA  THR A  21      32.172   5.493 -21.898  1.00 56.00           C  
ATOM    278  HA  THR A  21      33.072   5.849 -22.399  1.00 56.00           H  
ATOM    279  C   THR A  21      31.447   4.508 -22.814  1.00 56.00           C  
ATOM    280  CB  THR A  21      32.589   4.859 -20.567  1.00 56.00           C  
ATOM    281  HB  THR A  21      31.913   4.039 -20.323  1.00 56.00           H  
ATOM    282  O   THR A  21      30.460   3.880 -22.441  1.00 56.00           O  
ATOM    283  CG2 THR A  21      34.000   4.287 -20.658  1.00 56.00           C  
ATOM    284 HG21 THR A  21      34.718   5.079 -20.869  1.00 56.00           H  
ATOM    285 HG22 THR A  21      34.257   3.812 -19.711  1.00 56.00           H  
ATOM    286 HG23 THR A  21      34.042   3.537 -21.448  1.00 56.00           H  
ATOM    287  OG1 THR A  21      32.566   5.801 -19.514  1.00 56.00           O  
ATOM    288  HG1 THR A  21      33.030   6.588 -19.809  1.00 56.00           H  
ATOM    289  N   TYR A  22      31.843   4.527 -24.079  1.00 56.08           N  
ATOM    290  H   TYR A  22      32.601   5.156 -24.305  1.00 56.08           H  
ATOM    291  CA  TYR A  22      31.099   3.993 -25.208  1.00 56.08           C  
ATOM    292  HA  TYR A  22      30.074   4.360 -25.164  1.00 56.08           H  
ATOM    293  C   TYR A  22      31.078   2.458 -25.179  1.00 56.08           C  
ATOM    294  CB  TYR A  22      31.783   4.583 -26.456  1.00 56.08           C  
ATOM    295  HB2 TYR A  22      32.835   4.299 -26.436  1.00 56.08           H  
ATOM    296  HB3 TYR A  22      31.754   5.670 -26.374  1.00 56.08           H  
ATOM    297  O   TYR A  22      32.073   1.818 -25.505  1.00 56.08           O  
ATOM    298  CG  TYR A  22      31.216   4.222 -27.813  1.00 56.08           C  
ATOM    299  CD1 TYR A  22      31.978   3.435 -28.698  1.00 56.08           C  
ATOM    300  HD1 TYR A  22      32.935   3.044 -28.387  1.00 56.08           H  
ATOM    301  CD2 TYR A  22      29.984   4.756 -28.233  1.00 56.08           C  
ATOM    302  HD2 TYR A  22      29.432   5.405 -27.569  1.00 56.08           H  
ATOM    303  CE1 TYR A  22      31.495   3.163 -29.991  1.00 56.08           C  
ATOM    304  HE1 TYR A  22      32.079   2.569 -30.678  1.00 56.08           H  
ATOM    305  CE2 TYR A  22      29.491   4.469 -29.521  1.00 56.08           C  
ATOM    306  HE2 TYR A  22      28.551   4.887 -29.851  1.00 56.08           H  
ATOM    307  OH  TYR A  22      29.738   3.325 -31.618  1.00 56.08           O  
ATOM    308  HH  TYR A  22      28.912   3.779 -31.803  1.00 56.08           H  
ATOM    309  CZ  TYR A  22      30.237   3.653 -30.396  1.00 56.08           C  
ATOM    310  N   TYR A  23      29.929   1.868 -24.839  1.00 63.28           N  
ATOM    311  H   TYR A  23      29.216   2.434 -24.402  1.00 63.28           H  
ATOM    312  CA  TYR A  23      29.625   0.462 -25.129  1.00 63.28           C  
ATOM    313  HA  TYR A  23      30.497  -0.023 -25.566  1.00 63.28           H  
ATOM    314  C   TYR A  23      28.487   0.392 -26.148  1.00 63.28           C  
ATOM    315  CB  TYR A  23      29.297  -0.319 -23.854  1.00 63.28           C  
ATOM    316  HB2 TYR A  23      28.503   0.190 -23.308  1.00 63.28           H  
ATOM    317  HB3 TYR A  23      28.924  -1.305 -24.132  1.00 63.28           H  
ATOM    318  O   TYR A  23      27.327   0.207 -25.767  1.00 63.28           O  
ATOM    319  CG  TYR A  23      30.489  -0.516 -22.949  1.00 63.28           C  
ATOM    320  CD1 TYR A  23      31.448  -1.507 -23.240  1.00 63.28           C  
ATOM    321  HD1 TYR A  23      31.336  -2.131 -24.114  1.00 63.28           H  
ATOM    322  CD2 TYR A  23      30.640   0.304 -21.818  1.00 63.28           C  
ATOM    323  HD2 TYR A  23      29.915   1.075 -21.603  1.00 63.28           H  
ATOM    324  CE1 TYR A  23      32.554  -1.684 -22.386  1.00 63.28           C  
ATOM    325  HE1 TYR A  23      33.297  -2.440 -22.593  1.00 63.28           H  
ATOM    326  CE2 TYR A  23      31.739   0.127 -20.961  1.00 63.28           C  
ATOM    327  HE2 TYR A  23      31.839   0.756 -20.089  1.00 63.28           H  
ATOM    328  OH  TYR A  23      33.760  -1.043 -20.418  1.00 63.28           O  
ATOM    329  HH  TYR A  23      33.746  -0.415 -19.692  1.00 63.28           H  
ATOM    330  CZ  TYR A  23      32.697  -0.869 -21.244  1.00 63.28           C  
ATOM    331  N   PRO A  24      28.770   0.576 -27.448  1.00 64.84           N  
ATOM    332  CA  PRO A  24      27.757   0.394 -28.464  1.00 64.84           C  
ATOM    333  HA  PRO A  24      26.892   1.024 -28.262  1.00 64.84           H  
ATOM    334  C   PRO A  24      27.356  -1.075 -28.464  1.00 64.84           C  
ATOM    335  CB  PRO A  24      28.399   0.807 -29.784  1.00 64.84           C  
ATOM    336  HB2 PRO A  24      27.971   0.284 -30.639  1.00 64.84           H  
ATOM    337  HB3 PRO A  24      28.297   1.886 -29.901  1.00 64.84           H  
ATOM    338  O   PRO A  24      28.149  -1.968 -28.758  1.00 64.84           O  
ATOM    339  CG  PRO A  24      29.860   0.422 -29.550  1.00 64.84           C  
ATOM    340  HG2 PRO A  24      29.995  -0.650 -29.695  1.00 64.84           H  
ATOM    341  HG3 PRO A  24      30.544   0.925 -30.234  1.00 64.84           H  
ATOM    342  CD  PRO A  24      30.069   0.760 -28.071  1.00 64.84           C  
ATOM    343  HD2 PRO A  24      30.832   0.109 -27.646  1.00 64.84           H  
ATOM    344  HD3 PRO A  24      30.344   1.808 -27.948  1.00 64.84           H  
ATOM    345  N   SER A  25      26.094  -1.329 -28.162  1.00 69.97           N  
ATOM    346  H   SER A  25      25.508  -0.557 -27.878  1.00 69.97           H  
ATOM    347  CA  SER A  25      25.470  -2.600 -28.506  1.00 69.97           C  
ATOM    348  HA  SER A  25      26.213  -3.267 -28.943  1.00 69.97           H  
ATOM    349  C   SER A  25      24.430  -2.341 -29.585  1.00 69.97           C  
ATOM    350  CB  SER A  25      24.936  -3.330 -27.269  1.00 69.97           C  
ATOM    351  HB2 SER A  25      25.782  -3.674 -26.673  1.00 69.97           H  
ATOM    352  HB3 SER A  25      24.360  -4.200 -27.585  1.00 69.97           H  
ATOM    353  O   SER A  25      23.688  -1.355 -29.538  1.00 69.97           O  
ATOM    354  OG  SER A  25      24.126  -2.495 -26.465  1.00 69.97           O  
ATOM    355  HG  SER A  25      24.698  -1.811 -26.110  1.00 69.97           H  
ATOM    356  N   VAL A  26      24.391  -3.209 -30.596  1.00 74.80           N  
ATOM    357  H   VAL A  26      25.035  -3.987 -30.597  1.00 74.80           H  
ATOM    358  CA  VAL A  26      23.285  -3.221 -31.554  1.00 74.80           C  
ATOM    359  HA  VAL A  26      23.040  -2.198 -31.838  1.00 74.80           H  
ATOM    360  C   VAL A  26      22.091  -3.829 -30.833  1.00 74.80           C  
ATOM    361  CB  VAL A  26      23.632  -4.002 -32.835  1.00 74.80           C  
ATOM    362  HB  VAL A  26      23.881  -5.032 -32.579  1.00 74.80           H  
ATOM    363  O   VAL A  26      22.149  -4.978 -30.395  1.00 74.80           O  
ATOM    364  CG1 VAL A  26      22.448  -4.006 -33.811  1.00 74.80           C  
ATOM    365 HG11 VAL A  26      21.604  -4.544 -33.380  1.00 74.80           H  
ATOM    366 HG12 VAL A  26      22.734  -4.508 -34.735  1.00 74.80           H  
ATOM    367 HG13 VAL A  26      22.146  -2.984 -34.041  1.00 74.80           H  
ATOM    368  CG2 VAL A  26      24.834  -3.372 -33.550  1.00 74.80           C  
ATOM    369 HG21 VAL A  26      24.619  -2.333 -33.803  1.00 74.80           H  
ATOM    370 HG22 VAL A  26      25.718  -3.409 -32.914  1.00 74.80           H  
ATOM    371 HG23 VAL A  26      25.051  -3.924 -34.465  1.00 74.80           H  
ATOM    372  N   THR A  27      21.012  -3.063 -30.691  1.00 79.10           N  
ATOM    373  H   THR A  27      21.020  -2.124 -31.063  1.00 79.10           H  
ATOM    374  CA  THR A  27      19.786  -3.533 -30.039  1.00 79.10           C  
ATOM    375  HA  THR A  27      19.877  -4.600 -29.839  1.00 79.10           H  
ATOM    376  C   THR A  27      18.584  -3.362 -30.957  1.00 79.10           C  
ATOM    377  CB  THR A  27      19.544  -2.862 -28.684  1.00 79.10           C  
ATOM    378  HB  THR A  27      18.676  -3.357 -28.249  1.00 79.10           H  
ATOM    379  O   THR A  27      18.510  -2.415 -31.744  1.00 79.10           O  
ATOM    380  CG2 THR A  27      20.702  -3.022 -27.703  1.00 79.10           C  
ATOM    381 HG21 THR A  27      21.579  -2.482 -28.059  1.00 79.10           H  
ATOM    382 HG22 THR A  27      20.956  -4.078 -27.607  1.00 79.10           H  
ATOM    383 HG23 THR A  27      20.415  -2.642 -26.723  1.00 79.10           H  
ATOM    384  OG1 THR A  27      19.247  -1.491 -28.802  1.00 79.10           O  
ATOM    385  HG1 THR A  27      19.097  -1.183 -27.905  1.00 79.10           H  
ATOM    386  N   ARG A  28      17.615  -4.283 -30.872  1.00 81.55           N  
ATOM    387  H   ARG A  28      17.657  -4.981 -30.143  1.00 81.55           H  
ATOM    388  CA  ARG A  28      16.437  -4.278 -31.757  1.00 81.55           C  
ATOM    389  HA  ARG A  28      16.749  -4.022 -32.769  1.00 81.55           H  
ATOM    390  C   ARG A  28      15.434  -3.205 -31.344  1.00 81.55           C  
ATOM    391  CB  ARG A  28      15.772  -5.665 -31.780  1.00 81.55           C  
ATOM    392  HB2 ARG A  28      14.908  -5.623 -32.444  1.00 81.55           H  
ATOM    393  HB3 ARG A  28      15.411  -5.918 -30.783  1.00 81.55           H  
ATOM    394  O   ARG A  28      14.688  -2.702 -32.180  1.00 81.55           O  
ATOM    395  CG  ARG A  28      16.712  -6.775 -32.273  1.00 81.55           C  
ATOM    396  HG2 ARG A  28      17.601  -6.817 -31.644  1.00 81.55           H  
ATOM    397  HG3 ARG A  28      17.010  -6.565 -33.300  1.00 81.55           H  
ATOM    398  CD  ARG A  28      16.004  -8.132 -32.207  1.00 81.55           C  
ATOM    399  HD2 ARG A  28      15.701  -8.310 -31.175  1.00 81.55           H  
ATOM    400  HD3 ARG A  28      15.115  -8.099 -32.836  1.00 81.55           H  
ATOM    401  NE  ARG A  28      16.890  -9.222 -32.658  1.00 81.55           N  
ATOM    402  HE  ARG A  28      17.760  -8.950 -33.093  1.00 81.55           H  
ATOM    403  NH1 ARG A  28      15.577 -10.979 -31.975  1.00 81.55           N  
ATOM    404 HH11 ARG A  28      14.904 -10.322 -31.607  1.00 81.55           H  
ATOM    405 HH12 ARG A  28      15.428 -11.972 -31.870  1.00 81.55           H  
ATOM    406  NH2 ARG A  28      17.531 -11.386 -32.971  1.00 81.55           N  
ATOM    407 HH21 ARG A  28      17.357 -12.375 -32.866  1.00 81.55           H  
ATOM    408 HH22 ARG A  28      18.386 -11.076 -33.410  1.00 81.55           H  
ATOM    409  CZ  ARG A  28      16.662 -10.518 -32.533  1.00 81.55           C  
ATOM    410  N   SER A  29      15.417  -2.836 -30.065  1.00 85.57           N  
ATOM    411  H   SER A  29      15.979  -3.376 -29.423  1.00 85.57           H  
ATOM    412  CA  SER A  29      14.389  -1.965 -29.513  1.00 85.57           C  
ATOM    413  HA  SER A  29      14.009  -1.321 -30.307  1.00 85.57           H  
ATOM    414  C   SER A  29      14.875  -1.051 -28.388  1.00 85.57           C  
ATOM    415  CB  SER A  29      13.226  -2.840 -29.031  1.00 85.57           C  
ATOM    416  HB2 SER A  29      12.360  -2.210 -28.829  1.00 85.57           H  
ATOM    417  HB3 SER A  29      12.954  -3.561 -29.803  1.00 85.57           H  
ATOM    418  O   SER A  29      15.966  -1.176 -27.831  1.00 85.57           O  
ATOM    419  OG  SER A  29      13.585  -3.519 -27.847  1.00 85.57           O  
ATOM    420  HG  SER A  29      14.138  -4.270 -28.076  1.00 85.57           H  
ATOM    421  N   HIS A  30      13.994  -0.120 -28.027  1.00 85.32           N  
ATOM    422  H   HIS A  30      13.125  -0.071 -28.538  1.00 85.32           H  
ATOM    423  CA  HIS A  30      14.115   0.698 -26.828  1.00 85.32           C  
ATOM    424  HA  HIS A  30      15.037   1.280 -26.853  1.00 85.32           H  
ATOM    425  C   HIS A  30      14.171  -0.128 -25.542  1.00 85.32           C  
ATOM    426  CB  HIS A  30      12.908   1.633 -26.821  1.00 85.32           C  
ATOM    427  HB2 HIS A  30      12.016   1.095 -26.501  1.00 85.32           H  
ATOM    428  HB3 HIS A  30      12.731   2.010 -27.828  1.00 85.32           H  
ATOM    429  O   HIS A  30      14.928   0.197 -24.634  1.00 85.32           O  
ATOM    430  CG  HIS A  30      13.130   2.808 -25.938  1.00 85.32           C  
ATOM    431  CD2 HIS A  30      13.820   3.926 -26.296  1.00 85.32           C  
ATOM    432  HD2 HIS A  30      14.304   4.114 -27.243  1.00 85.32           H  
ATOM    433  ND1 HIS A  30      12.671   2.978 -24.655  1.00 85.32           N  
ATOM    434  HD1 HIS A  30      12.214   2.293 -24.071  1.00 85.32           H  
ATOM    435  CE1 HIS A  30      13.041   4.203 -24.265  1.00 85.32           C  
ATOM    436  HE1 HIS A  30      12.855   4.634 -23.292  1.00 85.32           H  
ATOM    437  NE2 HIS A  30      13.765   4.788 -25.225  1.00 85.32           N  
ATOM    438  N   LEU A  31      13.400  -1.216 -25.488  1.00 83.92           N  
ATOM    439  H   LEU A  31      12.892  -1.497 -26.315  1.00 83.92           H  
ATOM    440  CA  LEU A  31      13.337  -2.096 -24.326  1.00 83.92           C  
ATOM    441  HA  LEU A  31      13.212  -1.494 -23.426  1.00 83.92           H  
ATOM    442  C   LEU A  31      14.639  -2.865 -24.133  1.00 83.92           C  
ATOM    443  CB  LEU A  31      12.147  -3.058 -24.466  1.00 83.92           C  
ATOM    444  HB2 LEU A  31      12.300  -3.689 -25.342  1.00 83.92           H  
ATOM    445  HB3 LEU A  31      12.132  -3.708 -23.591  1.00 83.92           H  
ATOM    446  O   LEU A  31      15.099  -2.977 -23.005  1.00 83.92           O  
ATOM    447  CG  LEU A  31      10.784  -2.359 -24.582  1.00 83.92           C  
ATOM    448  HG  LEU A  31      10.775  -1.724 -25.467  1.00 83.92           H  
ATOM    449  CD1 LEU A  31       9.677  -3.399 -24.740  1.00 83.92           C  
ATOM    450 HD11 LEU A  31       9.866  -3.998 -25.631  1.00 83.92           H  
ATOM    451 HD12 LEU A  31       8.715  -2.898 -24.855  1.00 83.92           H  
ATOM    452 HD13 LEU A  31       9.653  -4.052 -23.868  1.00 83.92           H  
ATOM    453  CD2 LEU A  31      10.488  -1.493 -23.358  1.00 83.92           C  
ATOM    454 HD21 LEU A  31      11.222  -0.692 -23.277  1.00 83.92           H  
ATOM    455 HD22 LEU A  31      10.516  -2.101 -22.454  1.00 83.92           H  
ATOM    456 HD23 LEU A  31       9.511  -1.022 -23.470  1.00 83.92           H  
ATOM    457  N   ASP A  32      15.264  -3.315 -25.218  1.00 86.93           N  
ATOM    458  H   ASP A  32      14.784  -3.271 -26.106  1.00 86.93           H  
ATOM    459  CA  ASP A  32      16.562  -3.992 -25.158  1.00 86.93           C  
ATOM    460  HA  ASP A  32      16.503  -4.855 -24.495  1.00 86.93           H  
ATOM    461  C   ASP A  32      17.654  -3.047 -24.642  1.00 86.93           C  
ATOM    462  CB  ASP A  32      16.959  -4.457 -26.557  1.00 86.93           C  
ATOM    463  HB2 ASP A  32      17.001  -3.563 -27.180  1.00 86.93           H  
ATOM    464  HB3 ASP A  32      17.946  -4.918 -26.522  1.00 86.93           H  
ATOM    465  O   ASP A  32      18.469  -3.425 -23.807  1.00 86.93           O  
ATOM    466  CG  ASP A  32      15.982  -5.419 -27.215  1.00 86.93           C  
ATOM    467  OD1 ASP A  32      15.336  -6.220 -26.517  1.00 86.93           O  
ATOM    468  OD2 ASP A  32      15.811  -5.252 -28.446  1.00 86.93           O  
ATOM    469  N   CYS A  33      17.653  -1.792 -25.107  1.00 87.69           N  
ATOM    470  H   CYS A  33      16.948  -1.532 -25.782  1.00 87.69           H  
ATOM    471  CA  CYS A  33      18.617  -0.798 -24.639  1.00 87.69           C  
ATOM    472  HA  CYS A  33      19.610  -1.239 -24.718  1.00 87.69           H  
ATOM    473  C   CYS A  33      18.395  -0.438 -23.161  1.00 87.69           C  
ATOM    474  CB  CYS A  33      18.543   0.435 -25.547  1.00 87.69           C  
ATOM    475  HB2 CYS A  33      17.602   0.954 -25.366  1.00 87.69           H  
ATOM    476  HB3 CYS A  33      18.556   0.105 -26.586  1.00 87.69           H  
ATOM    477  O   CYS A  33      19.346  -0.386 -22.381  1.00 87.69           O  
ATOM    478  SG  CYS A  33      19.900   1.611 -25.323  1.00 87.69           S  
ATOM    479  N   ALA A  34      17.131  -0.273 -22.759  1.00 86.45           N  
ATOM    480  H   ALA A  34      16.393  -0.306 -23.448  1.00 86.45           H  
ATOM    481  CA  ALA A  34      16.747  -0.072 -21.367  1.00 86.45           C  
ATOM    482  HA  ALA A  34      17.243   0.823 -20.989  1.00 86.45           H  
ATOM    483  C   ALA A  34      17.174  -1.244 -20.480  1.00 86.45           C  
ATOM    484  CB  ALA A  34      15.227   0.119 -21.305  1.00 86.45           C  
ATOM    485  HB1 ALA A  34      14.721  -0.804 -21.587  1.00 86.45           H  
ATOM    486  HB2 ALA A  34      14.929   0.388 -20.292  1.00 86.45           H  
ATOM    487  HB3 ALA A  34      14.920   0.904 -21.996  1.00 86.45           H  
ATOM    488  O   ALA A  34      17.728  -1.025 -19.407  1.00 86.45           O  
ATOM    489  N   PHE A  35      16.942  -2.478 -20.931  1.00 82.50           N  
ATOM    490  H   PHE A  35      16.464  -2.593 -21.813  1.00 82.50           H  
ATOM    491  CA  PHE A  35      17.352  -3.685 -20.224  1.00 82.50           C  
ATOM    492  HA  PHE A  35      16.924  -3.671 -19.221  1.00 82.50           H  
ATOM    493  C   PHE A  35      18.870  -3.736 -20.068  1.00 82.50           C  
ATOM    494  CB  PHE A  35      16.826  -4.921 -20.958  1.00 82.50           C  
ATOM    495  HB2 PHE A  35      17.219  -4.939 -21.975  1.00 82.50           H  
ATOM    496  HB3 PHE A  35      15.740  -4.858 -21.026  1.00 82.50           H  
ATOM    497  O   PHE A  35      19.344  -3.897 -18.948  1.00 82.50           O  
ATOM    498  CG  PHE A  35      17.196  -6.213 -20.262  1.00 82.50           C  
ATOM    499  CD1 PHE A  35      18.338  -6.933 -20.661  1.00 82.50           C  
ATOM    500  HD1 PHE A  35      18.951  -6.578 -21.476  1.00 82.50           H  
ATOM    501  CD2 PHE A  35      16.420  -6.671 -19.181  1.00 82.50           C  
ATOM    502  HD2 PHE A  35      15.555  -6.110 -18.859  1.00 82.50           H  
ATOM    503  CE1 PHE A  35      18.695  -8.113 -19.985  1.00 82.50           C  
ATOM    504  HE1 PHE A  35      19.576  -8.660 -20.286  1.00 82.50           H  
ATOM    505  CE2 PHE A  35      16.777  -7.852 -18.508  1.00 82.50           C  
ATOM    506  HE2 PHE A  35      16.190  -8.201 -17.671  1.00 82.50           H  
ATOM    507  CZ  PHE A  35      17.913  -8.574 -18.912  1.00 82.50           C  
ATOM    508  HZ  PHE A  35      18.195  -9.476 -18.389  1.00 82.50           H  
ATOM    509  N   ASN A  36      19.619  -3.499 -21.152  1.00 83.89           N  
ATOM    510  H   ASN A  36      19.160  -3.417 -22.048  1.00 83.89           H  
ATOM    511  CA  ASN A  36      21.078  -3.424 -21.115  1.00 83.89           C  
ATOM    512  HA  ASN A  36      21.468  -4.389 -20.791  1.00 83.89           H  
ATOM    513  C   ASN A  36      21.553  -2.389 -20.091  1.00 83.89           C  
ATOM    514  CB  ASN A  36      21.634  -3.125 -22.520  1.00 83.89           C  
ATOM    515  HB2 ASN A  36      21.073  -2.312 -22.982  1.00 83.89           H  
ATOM    516  HB3 ASN A  36      22.673  -2.810 -22.427  1.00 83.89           H  
ATOM    517  O   ASN A  36      22.404  -2.707 -19.269  1.00 83.89           O  
ATOM    518  CG  ASN A  36      21.622  -4.329 -23.444  1.00 83.89           C  
ATOM    519  ND2 ASN A  36      21.994  -4.155 -24.691  1.00 83.89           N  
ATOM    520 HD21 ASN A  36      22.029  -4.997 -25.248  1.00 83.89           H  
ATOM    521 HD22 ASN A  36      22.380  -3.280 -25.015  1.00 83.89           H  
ATOM    522  OD1 ASN A  36      21.332  -5.450 -23.065  1.00 83.89           O  
ATOM    523  N   CYS A  37      20.980  -1.184 -20.066  1.00 84.24           N  
ATOM    524  H   CYS A  37      20.295  -0.944 -20.768  1.00 84.24           H  
ATOM    525  CA  CYS A  37      21.334  -0.211 -19.034  1.00 84.24           C  
ATOM    526  HA  CYS A  37      22.417  -0.085 -19.041  1.00 84.24           H  
ATOM    527  C   CYS A  37      20.933  -0.678 -17.625  1.00 84.24           C  
ATOM    528  CB  CYS A  37      20.690   1.136 -19.351  1.00 84.24           C  
ATOM    529  HB2 CYS A  37      20.896   1.408 -20.386  1.00 84.24           H  
ATOM    530  HB3 CYS A  37      19.607   1.033 -19.280  1.00 84.24           H  
ATOM    531  O   CYS A  37      21.693  -0.521 -16.681  1.00 84.24           O  
ATOM    532  SG  CYS A  37      21.244   2.483 -18.259  1.00 84.24           S  
ATOM    533  N   ALA A  38      19.758  -1.283 -17.452  1.00 78.57           N  
ATOM    534  H   ALA A  38      19.156  -1.429 -18.250  1.00 78.57           H  
ATOM    535  CA  ALA A  38      19.293  -1.724 -16.141  1.00 78.57           C  
ATOM    536  HA  ALA A  38      19.319  -0.868 -15.467  1.00 78.57           H  
ATOM    537  C   ALA A  38      20.196  -2.802 -15.515  1.00 78.57           C  
ATOM    538  CB  ALA A  38      17.839  -2.190 -16.261  1.00 78.57           C  
ATOM    539  HB1 ALA A  38      17.464  -2.462 -15.274  1.00 78.57           H  
ATOM    540  HB2 ALA A  38      17.776  -3.059 -16.916  1.00 78.57           H  
ATOM    541  HB3 ALA A  38      17.223  -1.386 -16.663  1.00 78.57           H  
ATOM    542  O   ALA A  38      20.442  -2.741 -14.311  1.00 78.57           O  
ATOM    543  N   VAL A  39      20.712  -3.744 -16.318  1.00 76.88           N  
ATOM    544  H   VAL A  39      20.431  -3.750 -17.288  1.00 76.88           H  
ATOM    545  CA  VAL A  39      21.608  -4.815 -15.838  1.00 76.88           C  
ATOM    546  HA  VAL A  39      21.238  -5.149 -14.868  1.00 76.88           H  
ATOM    547  C   VAL A  39      23.045  -4.355 -15.589  1.00 76.88           C  
ATOM    548  CB  VAL A  39      21.611  -6.051 -16.761  1.00 76.88           C  
ATOM    549  HB  VAL A  39      22.288  -6.788 -16.328  1.00 76.88           H  
ATOM    550  O   VAL A  39      23.742  -4.962 -14.780  1.00 76.88           O  
ATOM    551  CG1 VAL A  39      20.226  -6.703 -16.823  1.00 76.88           C  
ATOM    552 HG11 VAL A  39      20.288  -7.639 -17.377  1.00 76.88           H  
ATOM    553 HG12 VAL A  39      19.876  -6.917 -15.813  1.00 76.88           H  
ATOM    554 HG13 VAL A  39      19.514  -6.043 -17.319  1.00 76.88           H  
ATOM    555  CG2 VAL A  39      22.096  -5.767 -18.187  1.00 76.88           C  
ATOM    556 HG21 VAL A  39      21.439  -5.044 -18.671  1.00 76.88           H  
ATOM    557 HG22 VAL A  39      23.115  -5.380 -18.166  1.00 76.88           H  
ATOM    558 HG23 VAL A  39      22.090  -6.690 -18.766  1.00 76.88           H  
ATOM    559  N   HIS A  40      23.506  -3.284 -16.241  1.00 79.56           N  
ATOM    560  H   HIS A  40      22.886  -2.782 -16.859  1.00 79.56           H  
ATOM    561  CA  HIS A  40      24.818  -2.708 -15.948  1.00 79.56           C  
ATOM    562  HA  HIS A  40      25.527  -3.514 -15.760  1.00 79.56           H  
ATOM    563  C   HIS A  40      24.724  -1.858 -14.677  1.00 79.56           C  
ATOM    564  CB  HIS A  40      25.347  -1.914 -17.151  1.00 79.56           C  
ATOM    565  HB2 HIS A  40      26.183  -1.296 -16.826  1.00 79.56           H  
ATOM    566  HB3 HIS A  40      24.561  -1.255 -17.520  1.00 79.56           H  
ATOM    567  O   HIS A  40      24.103  -0.796 -14.665  1.00 79.56           O  
ATOM    568  CG  HIS A  40      25.822  -2.795 -18.279  1.00 79.56           C  
ATOM    569  CD2 HIS A  40      27.111  -3.142 -18.582  1.00 79.56           C  
ATOM    570  HD2 HIS A  40      27.996  -2.826 -18.049  1.00 79.56           H  
ATOM    571  ND1 HIS A  40      25.022  -3.413 -19.204  1.00 79.56           N  
ATOM    572  HD1 HIS A  40      24.015  -3.341 -19.237  1.00 79.56           H  
ATOM    573  CE1 HIS A  40      25.793  -4.111 -20.047  1.00 79.56           C  
ATOM    574  HE1 HIS A  40      25.436  -4.703 -20.877  1.00 79.56           H  
ATOM    575  NE2 HIS A  40      27.081  -3.976 -19.706  1.00 79.56           N  
ATOM    576  N   SER A  41      25.361  -2.312 -13.596  1.00 73.87           N  
ATOM    577  H   SER A  41      25.848  -3.194 -13.660  1.00 73.87           H  
ATOM    578  CA  SER A  41      25.307  -1.662 -12.276  1.00 73.87           C  
ATOM    579  HA  SER A  41      24.277  -1.679 -11.919  1.00 73.87           H  
ATOM    580  C   SER A  41      25.763  -0.202 -12.296  1.00 73.87           C  
ATOM    581  CB  SER A  41      26.173  -2.443 -11.284  1.00 73.87           C  
ATOM    582  HB2 SER A  41      25.738  -3.432 -11.138  1.00 73.87           H  
ATOM    583  HB3 SER A  41      26.190  -1.924 -10.326  1.00 73.87           H  
ATOM    584  O   SER A  41      25.218   0.630 -11.576  1.00 73.87           O  
ATOM    585  OG  SER A  41      27.494  -2.583 -11.779  1.00 73.87           O  
ATOM    586  HG  SER A  41      27.998  -3.116 -11.159  1.00 73.87           H  
ATOM    587  N   ASN A  42      26.723   0.117 -13.158  1.00 78.52           N  
ATOM    588  H   ASN A  42      27.113  -0.625 -13.723  1.00 78.52           H  
ATOM    589  CA  ASN A  42      27.245   1.457 -13.352  1.00 78.52           C  
ATOM    590  HA  ASN A  42      27.176   1.992 -12.405  1.00 78.52           H  
ATOM    591  C   ASN A  42      26.426   2.288 -14.347  1.00 78.52           C  
ATOM    592  CB  ASN A  42      28.743   1.364 -13.720  1.00 78.52           C  
ATOM    593  HB2 ASN A  42      29.132   2.372 -13.866  1.00 78.52           H  
ATOM    594  HB3 ASN A  42      29.284   0.916 -12.887  1.00 78.52           H  
ATOM    595  O   ASN A  42      26.727   3.457 -14.475  1.00 78.52           O  
ATOM    596  CG  ASN A  42      29.047   0.542 -14.960  1.00 78.52           C  
ATOM    597  ND2 ASN A  42      30.261   0.603 -15.452  1.00 78.52           N  
ATOM    598 HD21 ASN A  42      30.969   1.171 -15.010  1.00 78.52           H  
ATOM    599 HD22 ASN A  42      30.415   0.132 -16.332  1.00 78.52           H  
ATOM    600  OD1 ASN A  42      28.193  -0.119 -15.533  1.00 78.52           O  
ATOM    601  N   CYS A  43      25.437   1.757 -15.073  1.00 81.81           N  
ATOM    602  H   CYS A  43      25.130   0.814 -14.886  1.00 81.81           H  
ATOM    603  CA  CYS A  43      24.683   2.564 -16.037  1.00 81.81           C  
ATOM    604  HA  CYS A  43      25.405   3.187 -16.563  1.00 81.81           H  
ATOM    605  C   CYS A  43      23.656   3.480 -15.345  1.00 81.81           C  
ATOM    606  CB  CYS A  43      24.032   1.675 -17.093  1.00 81.81           C  
ATOM    607  HB2 CYS A  43      23.279   1.071 -16.587  1.00 81.81           H  
ATOM    608  HB3 CYS A  43      24.796   1.012 -17.501  1.00 81.81           H  
ATOM    609  O   CYS A  43      22.798   3.021 -14.588  1.00 81.81           O  
ATOM    610  SG  CYS A  43      23.275   2.575 -18.477  1.00 81.81           S  
ATOM    611  N   THR A  44      23.717   4.777 -15.637  1.00 80.80           N  
ATOM    612  H   THR A  44      24.472   5.077 -16.237  1.00 80.80           H  
ATOM    613  CA  THR A  44      22.848   5.842 -15.114  1.00 80.80           C  
ATOM    614  HA  THR A  44      22.271   5.472 -14.266  1.00 80.80           H  
ATOM    615  C   THR A  44      21.871   6.373 -16.156  1.00 80.80           C  
ATOM    616  CB  THR A  44      23.690   7.035 -14.651  1.00 80.80           C  
ATOM    617  HB  THR A  44      23.030   7.835 -14.317  1.00 80.80           H  
ATOM    618  O   THR A  44      20.867   6.977 -15.791  1.00 80.80           O  
ATOM    619  CG2 THR A  44      24.640   6.677 -13.511  1.00 80.80           C  
ATOM    620 HG21 THR A  44      25.129   7.579 -13.144  1.00 80.80           H  
ATOM    621 HG22 THR A  44      24.082   6.220 -12.693  1.00 80.80           H  
ATOM    622 HG23 THR A  44      25.400   5.976 -13.856  1.00 80.80           H  
ATOM    623  OG1 THR A  44      24.428   7.471 -15.768  1.00 80.80           O  
ATOM    624  HG1 THR A  44      25.063   8.138 -15.497  1.00 80.80           H  
ATOM    625  N   ALA A  45      22.135   6.179 -17.447  1.00 84.54           N  
ATOM    626  H   ALA A  45      22.996   5.713 -17.696  1.00 84.54           H  
ATOM    627  CA  ALA A  45      21.238   6.573 -18.526  1.00 84.54           C  
ATOM    628  HA  ALA A  45      20.221   6.332 -18.215  1.00 84.54           H  
ATOM    629  C   ALA A  45      21.542   5.794 -19.810  1.00 84.54           C  
ATOM    630  CB  ALA A  45      21.359   8.091 -18.765  1.00 84.54           C  
ATOM    631  HB1 ALA A  45      21.162   8.638 -17.842  1.00 84.54           H  
ATOM    632  HB2 ALA A  45      22.364   8.343 -19.103  1.00 84.54           H  
ATOM    633  HB3 ALA A  45      20.641   8.407 -19.522  1.00 84.54           H  
ATOM    634  O   ALA A  45      22.628   5.239 -19.959  1.00 84.54           O  
ATOM    635  N   TYR A  46      20.632   5.823 -20.783  1.00 86.18           N  
ATOM    636  H   TYR A  46      19.741   6.261 -20.599  1.00 86.18           H  
ATOM    637  CA  TYR A  46      20.928   5.385 -22.148  1.00 86.18           C  
ATOM    638  HA  TYR A  46      22.011   5.408 -22.269  1.00 86.18           H  
ATOM    639  C   TYR A  46      20.353   6.314 -23.215  1.00 86.18           C  
ATOM    640  CB  TYR A  46      20.460   3.945 -22.382  1.00 86.18           C  
ATOM    641  HB2 TYR A  46      20.868   3.313 -21.593  1.00 86.18           H  
ATOM    642  HB3 TYR A  46      20.872   3.582 -23.324  1.00 86.18           H  
ATOM    643  O   TYR A  46      19.457   7.117 -22.962  1.00 86.18           O  
ATOM    644  CG  TYR A  46      18.959   3.789 -22.435  1.00 86.18           C  
ATOM    645  CD1 TYR A  46      18.281   3.521 -21.242  1.00 86.18           C  
ATOM    646  HD1 TYR A  46      18.828   3.424 -20.316  1.00 86.18           H  
ATOM    647  CD2 TYR A  46      18.245   3.932 -23.645  1.00 86.18           C  
ATOM    648  HD2 TYR A  46      18.775   4.159 -24.558  1.00 86.18           H  
ATOM    649  CE1 TYR A  46      16.892   3.380 -21.256  1.00 86.18           C  
ATOM    650  HE1 TYR A  46      16.375   3.146 -20.337  1.00 86.18           H  
ATOM    651  CE2 TYR A  46      16.842   3.794 -23.658  1.00 86.18           C  
ATOM    652  HE2 TYR A  46      16.268   3.922 -24.564  1.00 86.18           H  
ATOM    653  OH  TYR A  46      14.832   3.392 -22.363  1.00 86.18           O  
ATOM    654  HH  TYR A  46      14.580   3.264 -21.445  1.00 86.18           H  
ATOM    655  CZ  TYR A  46      16.173   3.519 -22.448  1.00 86.18           C  
ATOM    656  N   HIS A  47      20.844   6.170 -24.441  1.00 85.65           N  
ATOM    657  H   HIS A  47      21.605   5.517 -24.561  1.00 85.65           H  
ATOM    658  CA  HIS A  47      20.346   6.862 -25.626  1.00 85.65           C  
ATOM    659  HA  HIS A  47      19.317   7.181 -25.457  1.00 85.65           H  
ATOM    660  C   HIS A  47      20.359   5.916 -26.833  1.00 85.65           C  
ATOM    661  CB  HIS A  47      21.202   8.115 -25.844  1.00 85.65           C  
ATOM    662  HB2 HIS A  47      22.254   7.837 -25.777  1.00 85.65           H  
ATOM    663  HB3 HIS A  47      20.984   8.813 -25.037  1.00 85.65           H  
ATOM    664  O   HIS A  47      21.277   5.113 -26.989  1.00 85.65           O  
ATOM    665  CG  HIS A  47      21.005   8.835 -27.151  1.00 85.65           C  
ATOM    666  CD2 HIS A  47      19.844   9.011 -27.856  1.00 85.65           C  
ATOM    667  HD2 HIS A  47      18.857   8.690 -27.558  1.00 85.65           H  
ATOM    668  ND1 HIS A  47      21.999   9.462 -27.860  1.00 85.65           N  
ATOM    669  HD1 HIS A  47      22.950   9.597 -27.548  1.00 85.65           H  
ATOM    670  CE1 HIS A  47      21.462   9.960 -28.986  1.00 85.65           C  
ATOM    671  HE1 HIS A  47      21.997  10.527 -29.732  1.00 85.65           H  
ATOM    672  NE2 HIS A  47      20.149   9.695 -29.032  1.00 85.65           N  
ATOM    673  N   ARG A  48      19.337   6.000 -27.697  1.00 85.24           N  
ATOM    674  H   ARG A  48      18.639   6.712 -27.535  1.00 85.24           H  
ATOM    675  CA  ARG A  48      19.335   5.320 -29.000  1.00 85.24           C  
ATOM    676  HA  ARG A  48      20.061   4.508 -28.975  1.00 85.24           H  
ATOM    677  C   ARG A  48      19.762   6.263 -30.121  1.00 85.24           C  
ATOM    678  CB  ARG A  48      17.972   4.707 -29.334  1.00 85.24           C  
ATOM    679  HB2 ARG A  48      17.196   5.470 -29.276  1.00 85.24           H  
ATOM    680  HB3 ARG A  48      18.019   4.350 -30.363  1.00 85.24           H  
ATOM    681  O   ARG A  48      18.953   7.065 -30.577  1.00 85.24           O  
ATOM    682  CG  ARG A  48      17.603   3.532 -28.427  1.00 85.24           C  
ATOM    683  HG2 ARG A  48      18.467   2.888 -28.262  1.00 85.24           H  
ATOM    684  HG3 ARG A  48      17.264   3.918 -27.466  1.00 85.24           H  
ATOM    685  CD  ARG A  48      16.476   2.729 -29.085  1.00 85.24           C  
ATOM    686  HD2 ARG A  48      15.762   3.415 -29.541  1.00 85.24           H  
ATOM    687  HD3 ARG A  48      15.965   2.170 -28.301  1.00 85.24           H  
ATOM    688  NE  ARG A  48      16.980   1.754 -30.073  1.00 85.24           N  
ATOM    689  HE  ARG A  48      17.935   1.442 -29.966  1.00 85.24           H  
ATOM    690  NH1 ARG A  48      15.042   1.418 -31.270  1.00 85.24           N  
ATOM    691 HH11 ARG A  48      14.614   0.952 -32.058  1.00 85.24           H  
ATOM    692 HH12 ARG A  48      14.638   2.251 -30.868  1.00 85.24           H  
ATOM    693  NH2 ARG A  48      16.806   0.130 -31.656  1.00 85.24           N  
ATOM    694 HH21 ARG A  48      16.383  -0.195 -32.514  1.00 85.24           H  
ATOM    695 HH22 ARG A  48      17.720  -0.243 -31.441  1.00 85.24           H  
ATOM    696  CZ  ARG A  48      16.281   1.116 -30.995  1.00 85.24           C  
ATOM    697  N   LEU A  49      20.975   6.085 -30.635  1.00 79.71           N  
ATOM    698  H   LEU A  49      21.545   5.340 -30.261  1.00 79.71           H  
ATOM    699  CA  LEU A  49      21.457   6.826 -31.799  1.00 79.71           C  
ATOM    700  HA  LEU A  49      21.044   7.833 -31.748  1.00 79.71           H  
ATOM    701  C   LEU A  49      20.963   6.167 -33.097  1.00 79.71           C  
ATOM    702  CB  LEU A  49      22.987   6.937 -31.724  1.00 79.71           C  
ATOM    703  HB2 LEU A  49      23.410   5.933 -31.775  1.00 79.71           H  
ATOM    704  HB3 LEU A  49      23.263   7.363 -30.760  1.00 79.71           H  
ATOM    705  O   LEU A  49      21.087   4.950 -33.276  1.00 79.71           O  
ATOM    706  CG  LEU A  49      23.612   7.793 -32.839  1.00 79.71           C  
ATOM    707  HG  LEU A  49      23.236   7.466 -33.808  1.00 79.71           H  
ATOM    708  CD1 LEU A  49      23.294   9.276 -32.647  1.00 79.71           C  
ATOM    709 HD11 LEU A  49      22.222   9.455 -32.726  1.00 79.71           H  
ATOM    710 HD12 LEU A  49      23.787   9.858 -33.426  1.00 79.71           H  
ATOM    711 HD13 LEU A  49      23.651   9.618 -31.676  1.00 79.71           H  
ATOM    712  CD2 LEU A  49      25.128   7.610 -32.839  1.00 79.71           C  
ATOM    713 HD21 LEU A  49      25.547   7.938 -31.887  1.00 79.71           H  
ATOM    714 HD22 LEU A  49      25.569   8.203 -33.641  1.00 79.71           H  
ATOM    715 HD23 LEU A  49      25.379   6.562 -33.004  1.00 79.71           H  
ATOM    716  N   ASN A  50      20.403   6.971 -34.007  1.00 82.17           N  
ATOM    717  H   ASN A  50      20.384   7.963 -33.818  1.00 82.17           H  
ATOM    718  CA  ASN A  50      19.912   6.539 -35.326  1.00 82.17           C  
ATOM    719  HA  ASN A  50      19.316   7.356 -35.733  1.00 82.17           H  
ATOM    720  C   ASN A  50      18.961   5.326 -35.271  1.00 82.17           C  
ATOM    721  CB  ASN A  50      21.112   6.337 -36.273  1.00 82.17           C  
ATOM    722  HB2 ASN A  50      20.755   6.036 -37.257  1.00 82.17           H  
ATOM    723  HB3 ASN A  50      21.754   5.545 -35.887  1.00 82.17           H  
ATOM    724  O   ASN A  50      18.937   4.492 -36.175  1.00 82.17           O  
ATOM    725  CG  ASN A  50      21.927   7.603 -36.456  1.00 82.17           C  
ATOM    726  ND2 ASN A  50      23.195   7.490 -36.770  1.00 82.17           N  
ATOM    727 HD21 ASN A  50      23.613   6.590 -36.954  1.00 82.17           H  
ATOM    728 HD22 ASN A  50      23.688   8.360 -36.911  1.00 82.17           H  
ATOM    729  OD1 ASN A  50      21.440   8.707 -36.300  1.00 82.17           O  
ATOM    730  N   GLY A  51      18.235   5.160 -34.159  1.00 76.77           N  
ATOM    731  H   GLY A  51      18.317   5.862 -33.438  1.00 76.77           H  
ATOM    732  CA  GLY A  51      17.322   4.035 -33.946  1.00 76.77           C  
ATOM    733  HA2 GLY A  51      16.807   4.179 -32.996  1.00 76.77           H  
ATOM    734  HA3 GLY A  51      16.580   4.035 -34.744  1.00 76.77           H  
ATOM    735  C   GLY A  51      17.972   2.644 -33.922  1.00 76.77           C  
ATOM    736  O   GLY A  51      17.233   1.666 -33.906  1.00 76.77           O  
ATOM    737  N   THR A  52      19.306   2.538 -33.898  1.00 82.37           N  
ATOM    738  H   THR A  52      19.841   3.394 -33.900  1.00 82.37           H  
ATOM    739  CA  THR A  52      20.035   1.260 -34.051  1.00 82.37           C  
ATOM    740  HA  THR A  52      19.333   0.426 -34.038  1.00 82.37           H  
ATOM    741  C   THR A  52      21.034   1.025 -32.924  1.00 82.37           C  
ATOM    742  CB  THR A  52      20.774   1.217 -35.400  1.00 82.37           C  
ATOM    743  HB  THR A  52      21.551   1.980 -35.416  1.00 82.37           H  
ATOM    744  O   THR A  52      21.077  -0.059 -32.342  1.00 82.37           O  
ATOM    745  CG2 THR A  52      21.407  -0.148 -35.675  1.00 82.37           C  
ATOM    746 HG21 THR A  52      21.830  -0.154 -36.679  1.00 82.37           H  
ATOM    747 HG22 THR A  52      20.652  -0.931 -35.602  1.00 82.37           H  
ATOM    748 HG23 THR A  52      22.209  -0.345 -34.963  1.00 82.37           H  
ATOM    749  OG1 THR A  52      19.873   1.473 -36.453  1.00 82.37           O  
ATOM    750  HG1 THR A  52      19.590   2.389 -36.413  1.00 82.37           H  
ATOM    751  N   PHE A  53      21.819   2.046 -32.582  1.00 85.04           N  
ATOM    752  H   PHE A  53      21.694   2.946 -33.024  1.00 85.04           H  
ATOM    753  CA  PHE A  53      22.880   1.922 -31.590  1.00 85.04           C  
ATOM    754  HA  PHE A  53      23.237   0.892 -31.571  1.00 85.04           H  
ATOM    755  C   PHE A  53      22.355   2.266 -30.202  1.00 85.04           C  
ATOM    756  CB  PHE A  53      24.061   2.811 -31.984  1.00 85.04           C  
ATOM    757  HB2 PHE A  53      24.824   2.748 -31.208  1.00 85.04           H  
ATOM    758  HB3 PHE A  53      23.723   3.846 -32.033  1.00 85.04           H  
ATOM    759  O   PHE A  53      21.773   3.332 -30.005  1.00 85.04           O  
ATOM    760  CG  PHE A  53      24.684   2.432 -33.309  1.00 85.04           C  
ATOM    761  CD1 PHE A  53      25.578   1.348 -33.371  1.00 85.04           C  
ATOM    762  HD1 PHE A  53      25.834   0.802 -32.475  1.00 85.04           H  
ATOM    763  CD2 PHE A  53      24.353   3.139 -34.482  1.00 85.04           C  
ATOM    764  HD2 PHE A  53      23.664   3.969 -34.439  1.00 85.04           H  
ATOM    765  CE1 PHE A  53      26.147   0.974 -34.600  1.00 85.04           C  
ATOM    766  HE1 PHE A  53      26.840   0.148 -34.647  1.00 85.04           H  
ATOM    767  CE2 PHE A  53      24.920   2.761 -35.712  1.00 85.04           C  
ATOM    768  HE2 PHE A  53      24.672   3.300 -36.615  1.00 85.04           H  
ATOM    769  CZ  PHE A  53      25.818   1.681 -35.770  1.00 85.04           C  
ATOM    770  HZ  PHE A  53      26.259   1.395 -36.713  1.00 85.04           H  
ATOM    771  N   CYS A  54      22.577   1.372 -29.243  1.00 86.45           N  
ATOM    772  H   CYS A  54      23.038   0.504 -29.477  1.00 86.45           H  
ATOM    773  CA  CYS A  54      22.343   1.631 -27.831  1.00 86.45           C  
ATOM    774  HA  CYS A  54      21.536   2.354 -27.713  1.00 86.45           H  
ATOM    775  C   CYS A  54      23.613   2.195 -27.193  1.00 86.45           C  
ATOM    776  CB  CYS A  54      21.928   0.323 -27.162  1.00 86.45           C  
ATOM    777  HB2 CYS A  54      22.734  -0.400 -27.287  1.00 86.45           H  
ATOM    778  HB3 CYS A  54      21.044  -0.067 -27.667  1.00 86.45           H  
ATOM    779  O   CYS A  54      24.650   1.534 -27.202  1.00 86.45           O  
ATOM    780  SG  CYS A  54      21.580   0.472 -25.397  1.00 86.45           S  
ATOM    781  N   LEU A  55      23.519   3.406 -26.648  1.00 85.22           N  
ATOM    782  H   LEU A  55      22.635   3.891 -26.703  1.00 85.22           H  
ATOM    783  CA  LEU A  55      24.581   4.070 -25.899  1.00 85.22           C  
ATOM    784  HA  LEU A  55      25.527   3.547 -26.044  1.00 85.22           H  
ATOM    785  C   LEU A  55      24.236   4.028 -24.415  1.00 85.22           C  
ATOM    786  CB  LEU A  55      24.731   5.525 -26.380  1.00 85.22           C  
ATOM    787  HB2 LEU A  55      23.822   6.069 -26.125  1.00 85.22           H  
ATOM    788  HB3 LEU A  55      25.555   5.985 -25.835  1.00 85.22           H  
ATOM    789  O   LEU A  55      23.146   4.459 -24.046  1.00 85.22           O  
ATOM    790  CG  LEU A  55      24.975   5.686 -27.889  1.00 85.22           C  
ATOM    791  HG  LEU A  55      24.127   5.288 -28.446  1.00 85.22           H  
ATOM    792  CD1 LEU A  55      25.108   7.169 -28.230  1.00 85.22           C  
ATOM    793 HD11 LEU A  55      25.269   7.293 -29.301  1.00 85.22           H  
ATOM    794 HD12 LEU A  55      25.949   7.604 -27.689  1.00 85.22           H  
ATOM    795 HD13 LEU A  55      24.192   7.687 -27.946  1.00 85.22           H  
ATOM    796  CD2 LEU A  55      26.242   4.971 -28.348  1.00 85.22           C  
ATOM    797 HD21 LEU A  55      27.099   5.349 -27.790  1.00 85.22           H  
ATOM    798 HD22 LEU A  55      26.381   5.150 -29.414  1.00 85.22           H  
ATOM    799 HD23 LEU A  55      26.151   3.896 -28.190  1.00 85.22           H  
ATOM    800  N   LEU A  56      25.151   3.531 -23.585  1.00 83.85           N  
ATOM    801  H   LEU A  56      26.037   3.231 -23.968  1.00 83.85           H  
ATOM    802  CA  LEU A  56      25.021   3.487 -22.128  1.00 83.85           C  
ATOM    803  HA  LEU A  56      23.993   3.713 -21.843  1.00 83.85           H  
ATOM    804  C   LEU A  56      25.916   4.556 -21.490  1.00 83.85           C  
ATOM    805  CB  LEU A  56      25.369   2.074 -21.618  1.00 83.85           C  
ATOM    806  HB2 LEU A  56      25.267   2.072 -20.533  1.00 83.85           H  
ATOM    807  HB3 LEU A  56      26.416   1.872 -21.842  1.00 83.85           H  
ATOM    808  O   LEU A  56      27.055   4.745 -21.912  1.00 83.85           O  
ATOM    809  CG  LEU A  56      24.523   0.923 -22.202  1.00 83.85           C  
ATOM    810  HG  LEU A  56      24.777   0.775 -23.251  1.00 83.85           H  
ATOM    811  CD1 LEU A  56      24.818  -0.371 -21.442  1.00 83.85           C  
ATOM    812 HD11 LEU A  56      25.886  -0.584 -21.488  1.00 83.85           H  
ATOM    813 HD12 LEU A  56      24.522  -0.276 -20.397  1.00 83.85           H  
ATOM    814 HD13 LEU A  56      24.282  -1.202 -21.899  1.00 83.85           H  
ATOM    815  CD2 LEU A  56      23.025   1.196 -22.096  1.00 83.85           C  
ATOM    816 HD21 LEU A  56      22.820   1.536 -21.081  1.00 83.85           H  
ATOM    817 HD22 LEU A  56      22.741   1.976 -22.802  1.00 83.85           H  
ATOM    818 HD23 LEU A  56      22.452   0.296 -22.318  1.00 83.85           H  
ATOM    819  N   TYR A  57      25.406   5.247 -20.473  1.00 80.71           N  
ATOM    820  H   TYR A  57      24.463   5.038 -20.179  1.00 80.71           H  
ATOM    821  CA  TYR A  57      26.129   6.268 -19.709  1.00 80.71           C  
ATOM    822  HA  TYR A  57      27.084   6.483 -20.187  1.00 80.71           H  
ATOM    823  C   TYR A  57      26.386   5.758 -18.299  1.00 80.71           C  
ATOM    824  CB  TYR A  57      25.311   7.562 -19.654  1.00 80.71           C  
ATOM    825  HB2 TYR A  57      24.370   7.357 -19.144  1.00 80.71           H  
ATOM    826  HB3 TYR A  57      25.852   8.293 -19.053  1.00 80.71           H  
ATOM    827  O   TYR A  57      25.472   5.197 -17.704  1.00 80.71           O  
ATOM    828  CG  TYR A  57      25.031   8.169 -21.012  1.00 80.71           C  
ATOM    829  CD1 TYR A  57      26.014   8.948 -21.645  1.00 80.71           C  
ATOM    830  HD1 TYR A  57      26.963   9.126 -21.162  1.00 80.71           H  
ATOM    831  CD2 TYR A  57      23.805   7.932 -21.662  1.00 80.71           C  
ATOM    832  HD2 TYR A  57      23.050   7.330 -21.179  1.00 80.71           H  
ATOM    833  CE1 TYR A  57      25.770   9.476 -22.925  1.00 80.71           C  
ATOM    834  HE1 TYR A  57      26.543  10.044 -23.421  1.00 80.71           H  
ATOM    835  CE2 TYR A  57      23.553   8.468 -22.935  1.00 80.71           C  
ATOM    836  HE2 TYR A  57      22.607   8.293 -23.426  1.00 80.71           H  
ATOM    837  OH  TYR A  57      24.312   9.757 -24.810  1.00 80.71           O  
ATOM    838  HH  TYR A  57      25.055  10.299 -25.085  1.00 80.71           H  
ATOM    839  CZ  TYR A  57      24.540   9.242 -23.574  1.00 80.71           C  
ATOM    840  N   HIS A  58      27.592   5.960 -17.758  1.00 73.33           N  
ATOM    841  H   HIS A  58      28.305   6.400 -18.322  1.00 73.33           H  
ATOM    842  CA  HIS A  58      27.991   5.360 -16.477  1.00 73.33           C  
ATOM    843  HA  HIS A  58      27.216   4.633 -16.233  1.00 73.33           H  
ATOM    844  C   HIS A  58      28.088   6.314 -15.277  1.00 73.33           C  
ATOM    845  CB  HIS A  58      29.298   4.587 -16.664  1.00 73.33           C  
ATOM    846  HB2 HIS A  58      30.048   5.226 -17.129  1.00 73.33           H  
ATOM    847  HB3 HIS A  58      29.672   4.278 -15.687  1.00 73.33           H  
ATOM    848  O   HIS A  58      28.133   5.895 -14.125  1.00 73.33           O  
ATOM    849  CG  HIS A  58      29.114   3.350 -17.492  1.00 73.33           C  
ATOM    850  CD2 HIS A  58      29.634   3.088 -18.725  1.00 73.33           C  
ATOM    851  HD2 HIS A  58      30.230   3.771 -19.313  1.00 73.33           H  
ATOM    852  ND1 HIS A  58      28.371   2.259 -17.144  1.00 73.33           N  
ATOM    853  HD1 HIS A  58      27.813   2.162 -16.307  1.00 73.33           H  
ATOM    854  CE1 HIS A  58      28.519   1.316 -18.086  1.00 73.33           C  
ATOM    855  HE1 HIS A  58      28.068   0.336 -18.065  1.00 73.33           H  
ATOM    856  NE2 HIS A  58      29.282   1.783 -19.079  1.00 73.33           N  
ATOM    857  N   TRP A  59      28.163   7.612 -15.539  1.00 62.82           N  
ATOM    858  H   TRP A  59      28.039   7.918 -16.493  1.00 62.82           H  
ATOM    859  CA  TRP A  59      28.323   8.644 -14.515  1.00 62.82           C  
ATOM    860  HA  TRP A  59      28.504   8.190 -13.541  1.00 62.82           H  
ATOM    861  C   TRP A  59      27.023   9.425 -14.415  1.00 62.82           C  
ATOM    862  CB  TRP A  59      29.550   9.494 -14.864  1.00 62.82           C  
ATOM    863  HB2 TRP A  59      29.473   9.847 -15.892  1.00 62.82           H  
ATOM    864  HB3 TRP A  59      29.565  10.370 -14.215  1.00 62.82           H  
ATOM    865  O   TRP A  59      26.183   9.291 -15.308  1.00 62.82           O  
ATOM    866  CG  TRP A  59      30.846   8.755 -14.690  1.00 62.82           C  
ATOM    867  CD1 TRP A  59      31.222   7.635 -15.349  1.00 62.82           C  
ATOM    868  HD1 TRP A  59      30.649   7.153 -16.128  1.00 62.82           H  
ATOM    869  CD2 TRP A  59      31.956   9.069 -13.797  1.00 62.82           C  
ATOM    870  CE2 TRP A  59      32.946   8.048 -13.929  1.00 62.82           C  
ATOM    871  CE3 TRP A  59      32.237  10.124 -12.903  1.00 62.82           C  
ATOM    872  HE3 TRP A  59      31.523  10.926 -12.792  1.00 62.82           H  
ATOM    873  NE1 TRP A  59      32.441   7.195 -14.882  1.00 62.82           N  
ATOM    874  HE1 TRP A  59      32.927   6.393 -15.257  1.00 62.82           H  
ATOM    875  CH2 TRP A  59      34.392   9.126 -12.322  1.00 62.82           C  
ATOM    876  HH2 TRP A  59      35.316   9.163 -11.764  1.00 62.82           H  
ATOM    877  CZ2 TRP A  59      34.143   8.060 -13.202  1.00 62.82           C  
ATOM    878  HZ2 TRP A  59      34.873   7.275 -13.334  1.00 62.82           H  
ATOM    879  CZ3 TRP A  59      33.444  10.155 -12.178  1.00 62.82           C  
ATOM    880  HZ3 TRP A  59      33.649  10.979 -11.510  1.00 62.82           H  
ATOM    881  N   SER A  60      26.804  10.230 -13.367  1.00 59.39           N  
ATOM    882  H   SER A  60      27.541  10.392 -12.697  1.00 59.39           H  
ATOM    883  CA  SER A  60      25.732  11.226 -13.461  1.00 59.39           C  
ATOM    884  HA  SER A  60      24.771  10.715 -13.509  1.00 59.39           H  
ATOM    885  C   SER A  60      25.969  11.962 -14.772  1.00 59.39           C  
ATOM    886  CB  SER A  60      25.703  12.198 -12.271  1.00 59.39           C  
ATOM    887  HB2 SER A  60      25.387  11.654 -11.381  1.00 59.39           H  
ATOM    888  HB3 SER A  60      24.976  12.984 -12.475  1.00 59.39           H  
ATOM    889  O   SER A  60      27.044  12.526 -14.979  1.00 59.39           O  
ATOM    890  OG  SER A  60      26.966  12.783 -12.024  1.00 59.39           O  
ATOM    891  HG  SER A  60      26.871  13.483 -11.374  1.00 59.39           H  
ATOM    892  N   VAL A  61      25.033  11.840 -15.718  1.00 53.73           N  
ATOM    893  H   VAL A  61      24.227  11.254 -15.554  1.00 53.73           H  
ATOM    894  CA  VAL A  61      25.110  12.630 -16.941  1.00 53.73           C  
ATOM    895  HA  VAL A  61      25.982  12.323 -17.519  1.00 53.73           H  
ATOM    896  C   VAL A  61      25.304  14.045 -16.425  1.00 53.73           C  
ATOM    897  CB  VAL A  61      23.844  12.496 -17.803  1.00 53.73           C  
ATOM    898  HB  VAL A  61      22.982  12.857 -17.241  1.00 53.73           H  
ATOM    899  O   VAL A  61      24.539  14.500 -15.575  1.00 53.73           O  
ATOM    900  CG1 VAL A  61      23.975  13.311 -19.095  1.00 53.73           C  
ATOM    901 HG11 VAL A  61      23.072  13.204 -19.697  1.00 53.73           H  
ATOM    902 HG12 VAL A  61      24.830  12.957 -19.671  1.00 53.73           H  
ATOM    903 HG13 VAL A  61      24.114  14.369 -18.872  1.00 53.73           H  
ATOM    904  CG2 VAL A  61      23.584  11.034 -18.192  1.00 53.73           C  
ATOM    905 HG21 VAL A  61      24.441  10.630 -18.731  1.00 53.73           H  
ATOM    906 HG22 VAL A  61      22.703  10.975 -18.830  1.00 53.73           H  
ATOM    907 HG23 VAL A  61      23.405  10.426 -17.305  1.00 53.73           H  
ATOM    908  N   GLN A  62      26.403  14.685 -16.793  1.00 53.10           N  
ATOM    909  H   GLN A  62      27.078  14.221 -17.384  1.00 53.10           H  
ATOM    910  CA  GLN A  62      26.655  16.054 -16.393  1.00 53.10           C  
ATOM    911  HA  GLN A  62      26.454  16.174 -15.328  1.00 53.10           H  
ATOM    912  C   GLN A  62      25.640  16.908 -17.159  1.00 53.10           C  
ATOM    913  CB  GLN A  62      28.131  16.374 -16.653  1.00 53.10           C  
ATOM    914  HB2 GLN A  62      28.463  15.872 -17.562  1.00 53.10           H  
ATOM    915  HB3 GLN A  62      28.245  17.444 -16.830  1.00 53.10           H  
ATOM    916  O   GLN A  62      25.911  17.417 -18.238  1.00 53.10           O  
ATOM    917  CG  GLN A  62      29.010  15.927 -15.464  1.00 53.10           C  
ATOM    918  HG2 GLN A  62      28.656  16.395 -14.546  1.00 53.10           H  
ATOM    919  HG3 GLN A  62      28.923  14.847 -15.343  1.00 53.10           H  
ATOM    920  CD  GLN A  62      30.484  16.268 -15.657  1.00 53.10           C  
ATOM    921  NE2 GLN A  62      31.331  16.023 -14.683  1.00 53.10           N  
ATOM    922 HE21 GLN A  62      31.054  15.504 -13.862  1.00 53.10           H  
ATOM    923 HE22 GLN A  62      32.297  16.194 -14.921  1.00 53.10           H  
ATOM    924  OE1 GLN A  62      30.903  16.787 -16.669  1.00 53.10           O  
ATOM    925  N   LEU A  63      24.416  16.990 -16.626  1.00 51.15           N  
ATOM    926  H   LEU A  63      24.249  16.409 -15.817  1.00 51.15           H  
ATOM    927  CA  LEU A  63      23.258  17.658 -17.225  1.00 51.15           C  
ATOM    928  HA  LEU A  63      23.176  17.350 -18.268  1.00 51.15           H  
ATOM    929  C   LEU A  63      23.408  19.191 -17.242  1.00 51.15           C  
ATOM    930  CB  LEU A  63      21.971  17.247 -16.462  1.00 51.15           C  
ATOM    931  HB2 LEU A  63      21.139  17.834 -16.849  1.00 51.15           H  
ATOM    932  HB3 LEU A  63      22.099  17.529 -15.417  1.00 51.15           H  
ATOM    933  O   LEU A  63      22.455  19.892 -17.560  1.00 51.15           O  
ATOM    934  CG  LEU A  63      21.552  15.766 -16.517  1.00 51.15           C  
ATOM    935  HG  LEU A  63      22.359  15.126 -16.160  1.00 51.15           H  
ATOM    936  CD1 LEU A  63      20.327  15.504 -15.641  1.00 51.15           C  
ATOM    937 HD11 LEU A  63      20.063  14.447 -15.675  1.00 51.15           H  
ATOM    938 HD12 LEU A  63      20.560  15.768 -14.610  1.00 51.15           H  
ATOM    939 HD13 LEU A  63      19.484  16.107 -15.978  1.00 51.15           H  
ATOM    940  CD2 LEU A  63      21.174  15.345 -17.917  1.00 51.15           C  
ATOM    941 HD21 LEU A  63      20.910  14.288 -17.927  1.00 51.15           H  
ATOM    942 HD22 LEU A  63      20.318  15.951 -18.214  1.00 51.15           H  
ATOM    943 HD23 LEU A  63      22.010  15.515 -18.595  1.00 51.15           H  
ATOM    944  N   TRP A  64      24.569  19.741 -16.877  1.00 48.62           N  
ATOM    945  H   TRP A  64      25.367  19.133 -16.752  1.00 48.62           H  
ATOM    946  CA  TRP A  64      24.771  21.172 -16.638  1.00 48.62           C  
ATOM    947  HA  TRP A  64      23.814  21.584 -16.318  1.00 48.62           H  
ATOM    948  C   TRP A  64      25.114  21.988 -17.892  1.00 48.62           C  
ATOM    949  CB  TRP A  64      25.728  21.385 -15.458  1.00 48.62           C  
ATOM    950  HB2 TRP A  64      25.202  21.083 -14.553  1.00 48.62           H  
ATOM    951  HB3 TRP A  64      25.940  22.448 -15.345  1.00 48.62           H  
ATOM    952  O   TRP A  64      25.768  23.021 -17.802  1.00 48.62           O  
ATOM    953  CG  TRP A  64      27.027  20.641 -15.496  1.00 48.62           C  
ATOM    954  CD1 TRP A  64      27.257  19.472 -14.857  1.00 48.62           C  
ATOM    955  HD1 TRP A  64      26.532  18.946 -14.254  1.00 48.62           H  
ATOM    956  CD2 TRP A  64      28.298  21.016 -16.122  1.00 48.62           C  
ATOM    957  CE2 TRP A  64      29.252  19.997 -15.832  1.00 48.62           C  
ATOM    958  CE3 TRP A  64      28.761  22.114 -16.880  1.00 48.62           C  
ATOM    959  HE3 TRP A  64      28.087  22.927 -17.106  1.00 48.62           H  
ATOM    960  NE1 TRP A  64      28.579  19.117 -15.020  1.00 48.62           N  
ATOM    961  HE1 TRP A  64      29.010  18.309 -14.595  1.00 48.62           H  
ATOM    962  CH2 TRP A  64      30.989  21.127 -17.075  1.00 48.62           C  
ATOM    963  HH2 TRP A  64      32.000  21.168 -17.452  1.00 48.62           H  
ATOM    964  CZ2 TRP A  64      30.571  20.034 -16.301  1.00 48.62           C  
ATOM    965  HZ2 TRP A  64      31.260  19.234 -16.073  1.00 48.62           H  
ATOM    966  CZ3 TRP A  64      30.087  22.168 -17.353  1.00 48.62           C  
ATOM    967  HZ3 TRP A  64      30.411  23.011 -17.945  1.00 48.62           H  
ATOM    968  N   TRP A  65      24.603  21.599 -19.057  1.00 51.21           N  
ATOM    969  H   TRP A  65      24.014  20.778 -19.068  1.00 51.21           H  
ATOM    970  CA  TRP A  65      24.488  22.533 -20.176  1.00 51.21           C  
ATOM    971  HA  TRP A  65      25.195  23.354 -20.063  1.00 51.21           H  
ATOM    972  C   TRP A  65      23.075  23.117 -20.125  1.00 51.21           C  
ATOM    973  CB  TRP A  65      24.841  21.837 -21.492  1.00 51.21           C  
ATOM    974  HB2 TRP A  65      24.586  22.512 -22.309  1.00 51.21           H  
ATOM    975  HB3 TRP A  65      24.230  20.939 -21.584  1.00 51.21           H  
ATOM    976  O   TRP A  65      22.106  22.458 -20.475  1.00 51.21           O  
ATOM    977  CG  TRP A  65      26.284  21.445 -21.641  1.00 51.21           C  
ATOM    978  CD1 TRP A  65      26.928  20.536 -20.872  1.00 51.21           C  
ATOM    979  HD1 TRP A  65      26.481  19.974 -20.065  1.00 51.21           H  
ATOM    980  CD2 TRP A  65      27.279  21.911 -22.610  1.00 51.21           C  
ATOM    981  CE2 TRP A  65      28.514  21.246 -22.342  1.00 51.21           C  
ATOM    982  CE3 TRP A  65      27.266  22.818 -23.695  1.00 51.21           C  
ATOM    983  HE3 TRP A  65      26.349  23.337 -23.934  1.00 51.21           H  
ATOM    984  NE1 TRP A  65      28.245  20.433 -21.266  1.00 51.21           N  
ATOM    985  HE1 TRP A  65      28.912  19.825 -20.813  1.00 51.21           H  
ATOM    986  CH2 TRP A  65      29.626  22.378 -24.167  1.00 51.21           C  
ATOM    987  HH2 TRP A  65      30.511  22.565 -24.757  1.00 51.21           H  
ATOM    988  CZ2 TRP A  65      29.673  21.468 -23.099  1.00 51.21           C  
ATOM    989  HZ2 TRP A  65      30.587  20.945 -22.860  1.00 51.21           H  
ATOM    990  CZ3 TRP A  65      28.425  23.049 -24.464  1.00 51.21           C  
ATOM    991  HZ3 TRP A  65      28.395  23.750 -25.285  1.00 51.21           H  
ATOM    992  N   THR A  66      22.929  24.341 -19.620  1.00 56.21           N  
ATOM    993  H   THR A  66      23.729  24.818 -19.230  1.00 56.21           H  
ATOM    994  CA  THR A  66      21.626  25.027 -19.530  1.00 56.21           C  
ATOM    995  HA  THR A  66      20.853  24.292 -19.306  1.00 56.21           H  
ATOM    996  C   THR A  66      21.206  25.692 -20.844  1.00 56.21           C  
ATOM    997  CB  THR A  66      21.632  26.062 -18.396  1.00 56.21           C  
ATOM    998  HB  THR A  66      20.812  26.766 -18.536  1.00 56.21           H  
ATOM    999  O   THR A  66      20.024  25.961 -21.042  1.00 56.21           O  
ATOM   1000  CG2 THR A  66      21.478  25.394 -17.030  1.00 56.21           C  
ATOM   1001 HG21 THR A  66      20.531  24.854 -16.991  1.00 56.21           H  
ATOM   1002 HG22 THR A  66      22.296  24.694 -16.861  1.00 56.21           H  
ATOM   1003 HG23 THR A  66      21.484  26.152 -16.247  1.00 56.21           H  
ATOM   1004  OG1 THR A  66      22.860  26.759 -18.384  1.00 56.21           O  
ATOM   1005  HG1 THR A  66      22.755  27.526 -17.816  1.00 56.21           H  
ATOM   1006  N   ASN A  67      22.141  25.903 -21.775  1.00 63.80           N  
ATOM   1007  H   ASN A  67      23.090  25.645 -21.549  1.00 63.80           H  
ATOM   1008  CA  ASN A  67      21.880  26.518 -23.078  1.00 63.80           C  
ATOM   1009  HA  ASN A  67      20.935  27.059 -23.035  1.00 63.80           H  
ATOM   1010  C   ASN A  67      21.708  25.452 -24.168  1.00 63.80           C  
ATOM   1011  CB  ASN A  67      22.979  27.548 -23.391  1.00 63.80           C  
ATOM   1012  HB2 ASN A  67      23.960  27.088 -23.268  1.00 63.80           H  
ATOM   1013  HB3 ASN A  67      22.883  27.865 -24.429  1.00 63.80           H  
ATOM   1014  O   ASN A  67      22.562  25.281 -25.037  1.00 63.80           O  
ATOM   1015  CG  ASN A  67      22.896  28.799 -22.533  1.00 63.80           C  
ATOM   1016  ND2 ASN A  67      23.891  29.650 -22.606  1.00 63.80           N  
ATOM   1017 HD21 ASN A  67      24.683  29.470 -23.205  1.00 63.80           H  
ATOM   1018 HD22 ASN A  67      23.807  30.474 -22.027  1.00 63.80           H  
ATOM   1019  OD1 ASN A  67      21.952  29.049 -21.807  1.00 63.80           O  
ATOM   1020  N   CYS A  68      20.599  24.717 -24.117  1.00 68.55           N  
ATOM   1021  H   CYS A  68      19.950  24.880 -23.361  1.00 68.55           H  
ATOM   1022  CA  CYS A  68      20.205  23.832 -25.212  1.00 68.55           C  
ATOM   1023  HA  CYS A  68      21.079  23.294 -25.578  1.00 68.55           H  
ATOM   1024  C   CYS A  68      19.628  24.653 -26.372  1.00 68.55           C  
ATOM   1025  CB  CYS A  68      19.184  22.799 -24.717  1.00 68.55           C  
ATOM   1026  HB2 CYS A  68      18.472  22.606 -25.519  1.00 68.55           H  
ATOM   1027  HB3 CYS A  68      18.617  23.236 -23.895  1.00 68.55           H  
ATOM   1028  O   CYS A  68      18.674  25.411 -26.199  1.00 68.55           O  
ATOM   1029  SG  CYS A  68      19.814  21.182 -24.180  1.00 68.55           S  
ATOM   1030  N   THR A  69      20.149  24.433 -27.577  1.00 70.81           N  
ATOM   1031  H   THR A  69      20.952  23.826 -27.653  1.00 70.81           H  
ATOM   1032  CA  THR A  69      19.426  24.709 -28.824  1.00 70.81           C  
ATOM   1033  HA  THR A  69      18.592  25.382 -28.623  1.00 70.81           H  
ATOM   1034  C   THR A  69      18.850  23.398 -29.355  1.00 70.81           C  
ATOM   1035  CB  THR A  69      20.321  25.384 -29.874  1.00 70.81           C  
ATOM   1036  HB  THR A  69      19.727  25.578 -30.767  1.00 70.81           H  
ATOM   1037  O   THR A  69      19.329  22.321 -28.995  1.00 70.81           O  
ATOM   1038  CG2 THR A  69      20.895  26.709 -29.374  1.00 70.81           C  
ATOM   1039 HG21 THR A  69      20.086  27.356 -29.036  1.00 70.81           H  
ATOM   1040 HG22 THR A  69      21.584  26.536 -28.547  1.00 70.81           H  
ATOM   1041 HG23 THR A  69      21.428  27.205 -30.185  1.00 70.81           H  
ATOM   1042  OG1 THR A  69      21.390  24.534 -30.218  1.00 70.81           O  
ATOM   1043  HG1 THR A  69      21.914  24.960 -30.900  1.00 70.81           H  
ATOM   1044  N   ALA A  70      17.833  23.466 -30.222  1.00 69.77           N  
ATOM   1045  H   ALA A  70      17.445  24.364 -30.471  1.00 69.77           H  
ATOM   1046  CA  ALA A  70      17.275  22.266 -30.854  1.00 69.77           C  
ATOM   1047  HA  ALA A  70      16.810  21.647 -30.086  1.00 69.77           H  
ATOM   1048  C   ALA A  70      18.361  21.407 -31.539  1.00 69.77           C  
ATOM   1049  CB  ALA A  70      16.195  22.704 -31.853  1.00 69.77           C  
ATOM   1050  HB1 ALA A  70      16.636  23.321 -32.636  1.00 69.77           H  
ATOM   1051  HB2 ALA A  70      15.749  21.822 -32.311  1.00 69.77           H  
ATOM   1052  HB3 ALA A  70      15.416  23.267 -31.338  1.00 69.77           H  
ATOM   1053  O   ALA A  70      18.291  20.183 -31.484  1.00 69.77           O  
ATOM   1054  N   ASP A  71      19.387  22.056 -32.097  1.00 72.44           N  
ATOM   1055  H   ASP A  71      19.382  23.065 -32.064  1.00 72.44           H  
ATOM   1056  CA  ASP A  71      20.464  21.444 -32.886  1.00 72.44           C  
ATOM   1057  HA  ASP A  71      20.019  20.773 -33.621  1.00 72.44           H  
ATOM   1058  C   ASP A  71      21.467  20.620 -32.057  1.00 72.44           C  
ATOM   1059  CB  ASP A  71      21.167  22.595 -33.628  1.00 72.44           C  
ATOM   1060  HB2 ASP A  71      21.813  23.127 -32.929  1.00 72.44           H  
ATOM   1061  HB3 ASP A  71      20.414  23.300 -33.979  1.00 72.44           H  
ATOM   1062  O   ASP A  71      22.021  19.639 -32.538  1.00 72.44           O  
ATOM   1063  CG  ASP A  71      21.976  22.158 -34.852  1.00 72.44           C  
ATOM   1064  OD1 ASP A  71      21.650  21.098 -35.427  1.00 72.44           O  
ATOM   1065  OD2 ASP A  71      22.856  22.955 -35.243  1.00 72.44           O  
ATOM   1066  N   ASN A  72      21.674  20.966 -30.780  1.00 74.02           N  
ATOM   1067  H   ASN A  72      21.158  21.751 -30.408  1.00 74.02           H  
ATOM   1068  CA  ASN A  72      22.643  20.278 -29.911  1.00 74.02           C  
ATOM   1069  HA  ASN A  72      23.131  19.498 -30.496  1.00 74.02           H  
ATOM   1070  C   ASN A  72      21.981  19.536 -28.735  1.00 74.02           C  
ATOM   1071  CB  ASN A  72      23.734  21.277 -29.494  1.00 74.02           C  
ATOM   1072  HB2 ASN A  72      23.985  21.909 -30.346  1.00 74.02           H  
ATOM   1073  HB3 ASN A  72      23.358  21.911 -28.692  1.00 74.02           H  
ATOM   1074  O   ASN A  72      22.620  19.268 -27.713  1.00 74.02           O  
ATOM   1075  CG  ASN A  72      25.023  20.605 -29.043  1.00 74.02           C  
ATOM   1076  ND2 ASN A  72      25.897  21.348 -28.407  1.00 74.02           N  
ATOM   1077 HD21 ASN A  72      26.757  20.892 -28.136  1.00 74.02           H  
ATOM   1078 HD22 ASN A  72      25.722  22.332 -28.261  1.00 74.02           H  
ATOM   1079  OD1 ASN A  72      25.286  19.432 -29.249  1.00 74.02           O  
ATOM   1080  N   SER A  73      20.681  19.251 -28.855  1.00 74.18           N  
ATOM   1081  H   SER A  73      20.244  19.462 -29.741  1.00 74.18           H  
ATOM   1082  CA  SER A  73      19.899  18.540 -27.843  1.00 74.18           C  
ATOM   1083  HA  SER A  73      20.430  18.612 -26.894  1.00 74.18           H  
ATOM   1084  C   SER A  73      19.764  17.052 -28.177  1.00 74.18           C  
ATOM   1085  CB  SER A  73      18.545  19.221 -27.618  1.00 74.18           C  
ATOM   1086  HB2 SER A  73      18.707  20.285 -27.448  1.00 74.18           H  
ATOM   1087  HB3 SER A  73      18.096  18.802 -26.717  1.00 74.18           H  
ATOM   1088  O   SER A  73      19.463  16.672 -29.307  1.00 74.18           O  
ATOM   1089  OG  SER A  73      17.637  19.051 -28.692  1.00 74.18           O  
ATOM   1090  HG  SER A  73      18.073  19.258 -29.522  1.00 74.18           H  
ATOM   1091  N   VAL A  74      19.961  16.191 -27.179  1.00 75.60           N  
ATOM   1092  H   VAL A  74      20.243  16.567 -26.285  1.00 75.60           H  
ATOM   1093  CA  VAL A  74      19.848  14.734 -27.295  1.00 75.60           C  
ATOM   1094  HA  VAL A  74      19.510  14.483 -28.300  1.00 75.60           H  
ATOM   1095  C   VAL A  74      18.805  14.218 -26.308  1.00 75.60           C  
ATOM   1096  CB  VAL A  74      21.218  14.062 -27.091  1.00 75.60           C  
ATOM   1097  HB  VAL A  74      21.613  14.325 -26.110  1.00 75.60           H  
ATOM   1098  O   VAL A  74      18.765  14.625 -25.146  1.00 75.60           O  
ATOM   1099  CG1 VAL A  74      21.094  12.542 -27.177  1.00 75.60           C  
ATOM   1100 HG11 VAL A  74      22.090  12.099 -27.136  1.00 75.60           H  
ATOM   1101 HG12 VAL A  74      20.524  12.153 -26.333  1.00 75.60           H  
ATOM   1102 HG13 VAL A  74      20.598  12.274 -28.110  1.00 75.60           H  
ATOM   1103  CG2 VAL A  74      22.224  14.501 -28.165  1.00 75.60           C  
ATOM   1104 HG21 VAL A  74      23.177  13.992 -28.018  1.00 75.60           H  
ATOM   1105 HG22 VAL A  74      21.840  14.280 -29.161  1.00 75.60           H  
ATOM   1106 HG23 VAL A  74      22.406  15.573 -28.088  1.00 75.60           H  
ATOM   1107  N   GLN A  75      17.950  13.299 -26.765  1.00 79.07           N  
ATOM   1108  H   GLN A  75      18.073  12.967 -27.711  1.00 79.07           H  
ATOM   1109  CA  GLN A  75      17.007  12.593 -25.898  1.00 79.07           C  
ATOM   1110  HA  GLN A  75      16.655  13.269 -25.119  1.00 79.07           H  
ATOM   1111  C   GLN A  75      17.712  11.423 -25.211  1.00 79.07           C  
ATOM   1112  CB  GLN A  75      15.794  12.099 -26.704  1.00 79.07           C  
ATOM   1113  HB2 GLN A  75      15.180  11.464 -26.064  1.00 79.07           H  
ATOM   1114  HB3 GLN A  75      16.140  11.496 -27.543  1.00 79.07           H  
ATOM   1115  O   GLN A  75      18.089  10.451 -25.865  1.00 79.07           O  
ATOM   1116  CG  GLN A  75      14.929  13.248 -27.239  1.00 79.07           C  
ATOM   1117  HG2 GLN A  75      15.527  13.877 -27.898  1.00 79.07           H  
ATOM   1118  HG3 GLN A  75      14.110  12.835 -27.828  1.00 79.07           H  
ATOM   1119  CD  GLN A  75      14.341  14.089 -26.115  1.00 79.07           C  
ATOM   1120  NE2 GLN A  75      14.506  15.387 -26.152  1.00 79.07           N  
ATOM   1121 HE21 GLN A  75      14.294  15.892 -25.303  1.00 79.07           H  
ATOM   1122 HE22 GLN A  75      15.072  15.820 -26.867  1.00 79.07           H  
ATOM   1123  OE1 GLN A  75      13.708  13.578 -25.205  1.00 79.07           O  
ATOM   1124  N   VAL A  76      17.838  11.490 -23.889  1.00 83.74           N  
ATOM   1125  H   VAL A  76      17.459  12.294 -23.411  1.00 83.74           H  
ATOM   1126  CA  VAL A  76      18.372  10.398 -23.068  1.00 83.74           C  
ATOM   1127  HA  VAL A  76      18.664   9.575 -23.719  1.00 83.74           H  
ATOM   1128  C   VAL A  76      17.293   9.858 -22.137  1.00 83.74           C  
ATOM   1129  CB  VAL A  76      19.639  10.795 -22.286  1.00 83.74           C  
ATOM   1130  HB  VAL A  76      20.047   9.898 -21.820  1.00 83.74           H  
ATOM   1131  O   VAL A  76      16.324  10.531 -21.790  1.00 83.74           O  
ATOM   1132  CG1 VAL A  76      20.729  11.372 -23.195  1.00 83.74           C  
ATOM   1133 HG11 VAL A  76      21.002  10.650 -23.965  1.00 83.74           H  
ATOM   1134 HG12 VAL A  76      20.373  12.279 -23.684  1.00 83.74           H  
ATOM   1135 HG13 VAL A  76      21.619  11.600 -22.609  1.00 83.74           H  
ATOM   1136  CG2 VAL A  76      19.315  11.788 -21.173  1.00 83.74           C  
ATOM   1137 HG21 VAL A  76      18.734  11.293 -20.395  1.00 83.74           H  
ATOM   1138 HG22 VAL A  76      18.721  12.606 -21.580  1.00 83.74           H  
ATOM   1139 HG23 VAL A  76      20.238  12.160 -20.727  1.00 83.74           H  
ATOM   1140  N   TYR A  77      17.483   8.624 -21.705  1.00 84.26           N  
ATOM   1141  H   TYR A  77      18.283   8.118 -22.058  1.00 84.26           H  
ATOM   1142  CA  TYR A  77      16.634   7.932 -20.755  1.00 84.26           C  
ATOM   1143  HA  TYR A  77      15.755   8.532 -20.520  1.00 84.26           H  
ATOM   1144  C   TYR A  77      17.441   7.725 -19.488  1.00 84.26           C  
ATOM   1145  CB  TYR A  77      16.161   6.631 -21.395  1.00 84.26           C  
ATOM   1146  HB2 TYR A  77      15.673   5.999 -20.653  1.00 84.26           H  
ATOM   1147  HB3 TYR A  77      17.030   6.093 -21.774  1.00 84.26           H  
ATOM   1148  O   TYR A  77      18.296   6.847 -19.433  1.00 84.26           O  
ATOM   1149  CG  TYR A  77      15.199   6.891 -22.527  1.00 84.26           C  
ATOM   1150  CD1 TYR A  77      13.821   7.023 -22.271  1.00 84.26           C  
ATOM   1151  HD1 TYR A  77      13.444   6.885 -21.268  1.00 84.26           H  
ATOM   1152  CD2 TYR A  77      15.709   7.098 -23.821  1.00 84.26           C  
ATOM   1153  HD2 TYR A  77      16.771   7.011 -23.997  1.00 84.26           H  
ATOM   1154  CE1 TYR A  77      12.943   7.345 -23.323  1.00 84.26           C  
ATOM   1155  HE1 TYR A  77      11.880   7.424 -23.152  1.00 84.26           H  
ATOM   1156  CE2 TYR A  77      14.843   7.451 -24.869  1.00 84.26           C  
ATOM   1157  HE2 TYR A  77      15.239   7.609 -25.861  1.00 84.26           H  
ATOM   1158  OH  TYR A  77      12.604   7.786 -25.658  1.00 84.26           O  
ATOM   1159  HH  TYR A  77      13.091   7.719 -26.483  1.00 84.26           H  
ATOM   1160  CZ  TYR A  77      13.454   7.552 -24.623  1.00 84.26           C  
ATOM   1161  N   VAL A  78      17.207   8.575 -18.493  1.00 80.61           N  
ATOM   1162  H   VAL A  78      16.445   9.229 -18.601  1.00 80.61           H  
ATOM   1163  CA  VAL A  78      17.931   8.567 -17.220  1.00 80.61           C  
ATOM   1164  HA  VAL A  78      18.969   8.290 -17.405  1.00 80.61           H  
ATOM   1165  C   VAL A  78      17.313   7.519 -16.312  1.00 80.61           C  
ATOM   1166  CB  VAL A  78      17.928   9.954 -16.551  1.00 80.61           C  
ATOM   1167  HB  VAL A  78      16.912  10.210 -16.250  1.00 80.61           H  
ATOM   1168  O   VAL A  78      16.099   7.514 -16.108  1.00 80.61           O  
ATOM   1169  CG1 VAL A  78      18.830   9.972 -15.313  1.00 80.61           C  
ATOM   1170 HG11 VAL A  78      18.452   9.285 -14.557  1.00 80.61           H  
ATOM   1171 HG12 VAL A  78      18.846  10.972 -14.878  1.00 80.61           H  
ATOM   1172 HG13 VAL A  78      19.847   9.683 -15.580  1.00 80.61           H  
ATOM   1173  CG2 VAL A  78      18.433  11.039 -17.510  1.00 80.61           C  
ATOM   1174 HG21 VAL A  78      17.730  11.155 -18.336  1.00 80.61           H  
ATOM   1175 HG22 VAL A  78      18.503  11.994 -16.989  1.00 80.61           H  
ATOM   1176 HG23 VAL A  78      19.415  10.770 -17.898  1.00 80.61           H  
ATOM   1177  N   LYS A  79      18.136   6.622 -15.773  1.00 75.96           N  
ATOM   1178  H   LYS A  79      19.126   6.744 -15.933  1.00 75.96           H  
ATOM   1179  CA  LYS A  79      17.741   5.644 -14.763  1.00 75.96           C  
ATOM   1180  HA  LYS A  79      16.983   4.976 -15.172  1.00 75.96           H  
ATOM   1181  C   LYS A  79      17.148   6.401 -13.579  1.00 75.96           C  
ATOM   1182  CB  LYS A  79      18.981   4.827 -14.373  1.00 75.96           C  
ATOM   1183  HB2 LYS A  79      19.411   4.403 -15.281  1.00 75.96           H  
ATOM   1184  HB3 LYS A  79      19.721   5.489 -13.924  1.00 75.96           H  
ATOM   1185  O   LYS A  79      17.778   7.310 -13.042  1.00 75.96           O  
ATOM   1186  CG  LYS A  79      18.690   3.688 -13.391  1.00 75.96           C  
ATOM   1187  HG2 LYS A  79      18.438   4.102 -12.415  1.00 75.96           H  
ATOM   1188  HG3 LYS A  79      17.852   3.096 -13.759  1.00 75.96           H  
ATOM   1189  CD  LYS A  79      19.941   2.806 -13.268  1.00 75.96           C  
ATOM   1190  HD2 LYS A  79      20.145   2.353 -14.238  1.00 75.96           H  
ATOM   1191  HD3 LYS A  79      20.793   3.424 -12.985  1.00 75.96           H  
ATOM   1192  CE  LYS A  79      19.761   1.713 -12.218  1.00 75.96           C  
ATOM   1193  HE2 LYS A  79      19.833   2.159 -11.226  1.00 75.96           H  
ATOM   1194  HE3 LYS A  79      18.749   1.322 -12.320  1.00 75.96           H  
ATOM   1195  NZ  LYS A  79      20.764   0.625 -12.374  1.00 75.96           N  
ATOM   1196  HZ1 LYS A  79      20.749   0.242 -13.309  1.00 75.96           H  
ATOM   1197  HZ2 LYS A  79      21.701   0.964 -12.212  1.00 75.96           H  
ATOM   1198  HZ3 LYS A  79      20.566  -0.138 -11.743  1.00 75.96           H  
ATOM   1199  N   ARG A  80      15.921   6.064 -13.186  1.00 73.92           N  
ATOM   1200  H   ARG A  80      15.474   5.280 -13.639  1.00 73.92           H  
ATOM   1201  CA  ARG A  80      15.326   6.634 -11.975  1.00 73.92           C  
ATOM   1202  HA  ARG A  80      15.392   7.720 -12.035  1.00 73.92           H  
ATOM   1203  C   ARG A  80      16.153   6.199 -10.771  1.00 73.92           C  
ATOM   1204  CB  ARG A  80      13.855   6.227 -11.813  1.00 73.92           C  
ATOM   1205  HB2 ARG A  80      13.496   6.660 -10.880  1.00 73.92           H  
ATOM   1206  HB3 ARG A  80      13.764   5.142 -11.757  1.00 73.92           H  
ATOM   1207  O   ARG A  80      16.593   5.053 -10.713  1.00 73.92           O  
ATOM   1208  CG  ARG A  80      12.994   6.763 -12.956  1.00 73.92           C  
ATOM   1209  HG2 ARG A  80      13.299   7.794 -13.135  1.00 73.92           H  
ATOM   1210  HG3 ARG A  80      13.172   6.171 -13.853  1.00 73.92           H  
ATOM   1211  CD  ARG A  80      11.504   6.734 -12.596  1.00 73.92           C  
ATOM   1212  HD2 ARG A  80      11.277   5.790 -12.101  1.00 73.92           H  
ATOM   1213  HD3 ARG A  80      11.307   7.534 -11.882  1.00 73.92           H  
ATOM   1214  NE  ARG A  80      10.650   6.905 -13.791  1.00 73.92           N  
ATOM   1215  HE  ARG A  80      11.119   6.991 -14.682  1.00 73.92           H  
ATOM   1216  NH1 ARG A  80       8.625   6.732 -12.738  1.00 73.92           N  
ATOM   1217 HH11 ARG A  80       7.618   6.815 -12.745  1.00 73.92           H  
ATOM   1218 HH12 ARG A  80       9.124   6.554 -11.879  1.00 73.92           H  
ATOM   1219  NH2 ARG A  80       8.702   7.104 -14.939  1.00 73.92           N  
ATOM   1220 HH21 ARG A  80       7.693   7.144 -14.956  1.00 73.92           H  
ATOM   1221 HH22 ARG A  80       9.193   6.894 -15.796  1.00 73.92           H  
ATOM   1222  CZ  ARG A  80       9.333   6.917 -13.817  1.00 73.92           C  
ATOM   1223  N   SER A  81      16.320   7.097  -9.800  1.00 64.23           N  
ATOM   1224  H   SER A  81      15.919   8.019  -9.898  1.00 64.23           H  
ATOM   1225  CA  SER A  81      16.910   6.760  -8.497  1.00 64.23           C  
ATOM   1226  HA  SER A  81      17.925   6.393  -8.645  1.00 64.23           H  
ATOM   1227  C   SER A  81      16.120   5.654  -7.789  1.00 64.23           C  
ATOM   1228  CB  SER A  81      16.966   8.006  -7.609  1.00 64.23           C  
ATOM   1229  HB2 SER A  81      17.270   7.719  -6.603  1.00 64.23           H  
ATOM   1230  HB3 SER A  81      17.698   8.705  -8.013  1.00 64.23           H  
ATOM   1231  O   SER A  81      16.706   4.828  -7.096  1.00 64.23           O  
ATOM   1232  OG  SER A  81      15.695   8.633  -7.569  1.00 64.23           O  
ATOM   1233  HG  SER A  81      15.648   9.185  -6.785  1.00 64.23           H  
ATOM   1234  N   SER A  82      14.807   5.586  -8.020  1.00 70.48           N  
ATOM   1235  H   SER A  82      14.357   6.368  -8.476  1.00 70.48           H  
ATOM   1236  CA  SER A  82      13.974   4.427  -7.720  1.00 70.48           C  
ATOM   1237  HA  SER A  82      14.581   3.530  -7.847  1.00 70.48           H  
ATOM   1238  C   SER A  82      12.791   4.345  -8.695  1.00 70.48           C  
ATOM   1239  CB  SER A  82      13.507   4.465  -6.256  1.00 70.48           C  
ATOM   1240  HB2 SER A  82      13.024   3.518  -6.014  1.00 70.48           H  
ATOM   1241  HB3 SER A  82      14.369   4.589  -5.601  1.00 70.48           H  
ATOM   1242  O   SER A  82      12.221   5.351  -9.118  1.00 70.48           O  
ATOM   1243  OG  SER A  82      12.592   5.519  -6.041  1.00 70.48           O  
ATOM   1244  HG  SER A  82      12.214   5.452  -5.161  1.00 70.48           H  
ATOM   1245  N   PHE A  83      12.410   3.129  -9.079  1.00 76.17           N  
ATOM   1246  H   PHE A  83      12.947   2.334  -8.763  1.00 76.17           H  
ATOM   1247  CA  PHE A  83      11.125   2.841  -9.740  1.00 76.17           C  
ATOM   1248  HA  PHE A  83      10.832   3.693 -10.354  1.00 76.17           H  
ATOM   1249  C   PHE A  83       9.996   2.625  -8.710  1.00 76.17           C  
ATOM   1250  CB  PHE A  83      11.315   1.633 -10.665  1.00 76.17           C  
ATOM   1251  HB2 PHE A  83      11.956   1.929 -11.495  1.00 76.17           H  
ATOM   1252  HB3 PHE A  83      10.353   1.336 -11.083  1.00 76.17           H  
ATOM   1253  O   PHE A  83       8.845   2.389  -9.079  1.00 76.17           O  
ATOM   1254  CG  PHE A  83      11.946   0.454  -9.957  1.00 76.17           C  
ATOM   1255  CD1 PHE A  83      13.341   0.280  -9.974  1.00 76.17           C  
ATOM   1256  HD1 PHE A  83      13.967   0.958 -10.535  1.00 76.17           H  
ATOM   1257  CD2 PHE A  83      11.146  -0.388  -9.176  1.00 76.17           C  
ATOM   1258  HD2 PHE A  83      10.087  -0.183  -9.113  1.00 76.17           H  
ATOM   1259  CE1 PHE A  83      13.929  -0.729  -9.198  1.00 76.17           C  
ATOM   1260  HE1 PHE A  83      15.003  -0.837  -9.156  1.00 76.17           H  
ATOM   1261  CE2 PHE A  83      11.727  -1.427  -8.432  1.00 76.17           C  
ATOM   1262  HE2 PHE A  83      11.124  -2.080  -7.818  1.00 76.17           H  
ATOM   1263  CZ  PHE A  83      13.120  -1.561  -8.414  1.00 76.17           C  
ATOM   1264  HZ  PHE A  83      13.580  -2.269  -7.740  1.00 76.17           H  
ATOM   1265  N   CYS A  84      10.342   2.698  -7.425  1.00 85.62           N  
ATOM   1266  H   CYS A  84      11.303   2.926  -7.212  1.00 85.62           H  
ATOM   1267  CA  CYS A  84       9.455   2.552  -6.285  1.00 85.62           C  
ATOM   1268  HA  CYS A  84       8.838   1.666  -6.432  1.00 85.62           H  
ATOM   1269  C   CYS A  84       8.531   3.767  -6.165  1.00 85.62           C  
ATOM   1270  CB  CYS A  84      10.326   2.350  -5.038  1.00 85.62           C  
ATOM   1271  HB2 CYS A  84      10.840   3.280  -4.797  1.00 85.62           H  
ATOM   1272  HB3 CYS A  84       9.681   2.091  -4.198  1.00 85.62           H  
ATOM   1273  O   CYS A  84       8.965   4.909  -6.316  1.00 85.62           O  
ATOM   1274  SG  CYS A  84      11.542   1.023  -5.205  1.00 85.62           S  
ATOM   1275  N   GLN A  85       7.247   3.522  -5.929  1.00 86.97           N  
ATOM   1276  H   GLN A  85       6.946   2.567  -5.796  1.00 86.97           H  
ATOM   1277  CA  GLN A  85       6.211   4.551  -5.874  1.00 86.97           C  
ATOM   1278  HA  GLN A  85       6.594   5.470  -6.319  1.00 86.97           H  
ATOM   1279  C   GLN A  85       5.836   4.876  -4.427  1.00 86.97           C  
ATOM   1280  CB  GLN A  85       4.991   4.110  -6.700  1.00 86.97           C  
ATOM   1281  HB2 GLN A  85       4.537   3.231  -6.243  1.00 86.97           H  
ATOM   1282  HB3 GLN A  85       4.256   4.915  -6.694  1.00 86.97           H  
ATOM   1283  O   GLN A  85       6.251   4.193  -3.495  1.00 86.97           O  
ATOM   1284  CG  GLN A  85       5.375   3.794  -8.155  1.00 86.97           C  
ATOM   1285  HG2 GLN A  85       6.033   2.925  -8.171  1.00 86.97           H  
ATOM   1286  HG3 GLN A  85       5.916   4.639  -8.580  1.00 86.97           H  
ATOM   1287  CD  GLN A  85       4.175   3.500  -9.045  1.00 86.97           C  
ATOM   1288  NE2 GLN A  85       4.349   2.694 -10.070  1.00 86.97           N  
ATOM   1289 HE21 GLN A  85       5.223   2.199 -10.171  1.00 86.97           H  
ATOM   1290 HE22 GLN A  85       3.512   2.467 -10.589  1.00 86.97           H  
ATOM   1291  OE1 GLN A  85       3.078   3.998  -8.874  1.00 86.97           O  
ATOM   1292  N   ASN A  86       5.043   5.932  -4.235  1.00 89.35           N  
ATOM   1293  H   ASN A  86       4.701   6.424  -5.048  1.00 89.35           H  
ATOM   1294  CA  ASN A  86       4.406   6.249  -2.952  1.00 89.35           C  
ATOM   1295  HA  ASN A  86       3.961   7.239  -3.052  1.00 89.35           H  
ATOM   1296  C   ASN A  86       5.379   6.368  -1.759  1.00 89.35           C  
ATOM   1297  CB  ASN A  86       3.243   5.273  -2.726  1.00 89.35           C  
ATOM   1298  HB2 ASN A  86       2.721   5.572  -1.817  1.00 89.35           H  
ATOM   1299  HB3 ASN A  86       3.625   4.263  -2.579  1.00 89.35           H  
ATOM   1300  O   ASN A  86       5.076   5.954  -0.644  1.00 89.35           O  
ATOM   1301  CG  ASN A  86       2.242   5.287  -3.868  1.00 89.35           C  
ATOM   1302  ND2 ASN A  86       1.834   4.143  -4.356  1.00 89.35           N  
ATOM   1303 HD21 ASN A  86       1.152   4.153  -5.101  1.00 89.35           H  
ATOM   1304 HD22 ASN A  86       2.203   3.285  -3.971  1.00 89.35           H  
ATOM   1305  OD1 ASN A  86       1.860   6.329  -4.372  1.00 89.35           O  
ATOM   1306  N   GLY A  87       6.565   6.938  -2.001  1.00 87.51           N  
ATOM   1307  H   GLY A  87       6.773   7.222  -2.948  1.00 87.51           H  
ATOM   1308  CA  GLY A  87       7.587   7.151  -0.970  1.00 87.51           C  
ATOM   1309  HA2 GLY A  87       8.300   7.894  -1.327  1.00 87.51           H  
ATOM   1310  HA3 GLY A  87       7.115   7.535  -0.066  1.00 87.51           H  
ATOM   1311  C   GLY A  87       8.382   5.900  -0.585  1.00 87.51           C  
ATOM   1312  O   GLY A  87       9.170   5.956   0.355  1.00 87.51           O  
ATOM   1313  N   ALA A  88       8.204   4.788  -1.299  1.00 90.48           N  
ATOM   1314  H   ALA A  88       7.507   4.774  -2.029  1.00 90.48           H  
ATOM   1315  CA  ALA A  88       8.992   3.582  -1.098  1.00 90.48           C  
ATOM   1316  HA  ALA A  88       8.961   3.321  -0.040  1.00 90.48           H  
ATOM   1317  C   ALA A  88      10.466   3.780  -1.482  1.00 90.48           C  
ATOM   1318  CB  ALA A  88       8.333   2.449  -1.880  1.00 90.48           C  
ATOM   1319  HB1 ALA A  88       8.216   2.740  -2.924  1.00 90.48           H  
ATOM   1320  HB2 ALA A  88       7.343   2.262  -1.464  1.00 90.48           H  
ATOM   1321  HB3 ALA A  88       8.938   1.545  -1.814  1.00 90.48           H  
ATOM   1322  O   ALA A  88      10.806   4.503  -2.427  1.00 90.48           O  
ATOM   1323  N   THR A  89      11.344   3.096  -0.755  1.00 88.53           N  
ATOM   1324  H   THR A  89      11.004   2.469  -0.040  1.00 88.53           H  
ATOM   1325  CA  THR A  89      12.793   3.146  -0.956  1.00 88.53           C  
ATOM   1326  HA  THR A  89      13.039   4.043  -1.524  1.00 88.53           H  
ATOM   1327  C   THR A  89      13.268   1.952  -1.777  1.00 88.53           C  
ATOM   1328  CB  THR A  89      13.540   3.246   0.383  1.00 88.53           C  
ATOM   1329  HB  THR A  89      14.611   3.153   0.206  1.00 88.53           H  
ATOM   1330  O   THR A  89      12.652   0.887  -1.776  1.00 88.53           O  
ATOM   1331  CG2 THR A  89      13.262   4.580   1.076  1.00 88.53           C  
ATOM   1332 HG21 THR A  89      13.844   4.643   1.996  1.00 88.53           H  
ATOM   1333 HG22 THR A  89      13.543   5.405   0.421  1.00 88.53           H  
ATOM   1334 HG23 THR A  89      12.203   4.665   1.321  1.00 88.53           H  
ATOM   1335  OG1 THR A  89      13.122   2.233   1.263  1.00 88.53           O  
ATOM   1336  HG1 THR A  89      13.834   2.032   1.875  1.00 88.53           H  
ATOM   1337  N   LEU A  90      14.367   2.128  -2.513  1.00 82.53           N  
ATOM   1338  H   LEU A  90      14.872   3.000  -2.442  1.00 82.53           H  
ATOM   1339  CA  LEU A  90      15.014   1.027  -3.221  1.00 82.53           C  
ATOM   1340  HA  LEU A  90      14.242   0.421  -3.695  1.00 82.53           H  
ATOM   1341  C   LEU A  90      15.758   0.153  -2.205  1.00 82.53           C  
ATOM   1342  CB  LEU A  90      15.947   1.604  -4.302  1.00 82.53           C  
ATOM   1343  HB2 LEU A  90      15.409   2.367  -4.864  1.00 82.53           H  
ATOM   1344  HB3 LEU A  90      16.790   2.085  -3.807  1.00 82.53           H  
ATOM   1345  O   LEU A  90      16.521   0.676  -1.389  1.00 82.53           O  
ATOM   1346  CG  LEU A  90      16.485   0.561  -5.296  1.00 82.53           C  
ATOM   1347  HG  LEU A  90      16.955  -0.263  -4.759  1.00 82.53           H  
ATOM   1348  CD1 LEU A  90      15.375   0.010  -6.192  1.00 82.53           C  
ATOM   1349 HD11 LEU A  90      15.802  -0.703  -6.898  1.00 82.53           H  
ATOM   1350 HD12 LEU A  90      14.634  -0.523  -5.597  1.00 82.53           H  
ATOM   1351 HD13 LEU A  90      14.888   0.819  -6.737  1.00 82.53           H  
ATOM   1352  CD2 LEU A  90      17.525   1.220  -6.205  1.00 82.53           C  
ATOM   1353 HD21 LEU A  90      18.381   1.529  -5.605  1.00 82.53           H  
ATOM   1354 HD22 LEU A  90      17.097   2.094  -6.696  1.00 82.53           H  
ATOM   1355 HD23 LEU A  90      17.863   0.513  -6.963  1.00 82.53           H  
ATOM   1356  N   ALA A  91      15.534  -1.157  -2.246  1.00 85.11           N  
ATOM   1357  H   ALA A  91      14.917  -1.540  -2.949  1.00 85.11           H  
ATOM   1358  CA  ALA A  91      16.254  -2.097  -1.401  1.00 85.11           C  
ATOM   1359  HA  ALA A  91      16.209  -1.741  -0.371  1.00 85.11           H  
ATOM   1360  C   ALA A  91      17.735  -2.186  -1.810  1.00 85.11           C  
ATOM   1361  CB  ALA A  91      15.556  -3.454  -1.470  1.00 85.11           C  
ATOM   1362  HB1 ALA A  91      15.994  -4.145  -0.750  1.00 85.11           H  
ATOM   1363  HB2 ALA A  91      15.684  -3.858  -2.475  1.00 85.11           H  
ATOM   1364  HB3 ALA A  91      14.493  -3.346  -1.260  1.00 85.11           H  
ATOM   1365  O   ALA A  91      18.142  -1.757  -2.893  1.00 85.11           O  
ATOM   1366  N   SER A  92      18.557  -2.780  -0.945  1.00 80.82           N  
ATOM   1367  H   SER A  92      18.174  -3.190  -0.106  1.00 80.82           H  
ATOM   1368  CA  SER A  92      20.001  -2.935  -1.172  1.00 80.82           C  
ATOM   1369  HA  SER A  92      20.437  -1.948  -1.326  1.00 80.82           H  
ATOM   1370  C   SER A  92      20.354  -3.776  -2.404  1.00 80.82           C  
ATOM   1371  CB  SER A  92      20.646  -3.560   0.067  1.00 80.82           C  
ATOM   1372  HB2 SER A  92      21.687  -3.801  -0.149  1.00 80.82           H  
ATOM   1373  HB3 SER A  92      20.616  -2.842   0.886  1.00 80.82           H  
ATOM   1374  O   SER A  92      21.452  -3.632  -2.936  1.00 80.82           O  
ATOM   1375  OG  SER A  92      19.948  -4.732   0.451  1.00 80.82           O  
ATOM   1376  HG  SER A  92      20.474  -5.214   1.093  1.00 80.82           H  
ATOM   1377  N   ASP A  93      19.435  -4.620  -2.881  1.00 78.66           N  
ATOM   1378  H   ASP A  93      18.539  -4.658  -2.417  1.00 78.66           H  
ATOM   1379  CA  ASP A  93      19.596  -5.399  -4.113  1.00 78.66           C  
ATOM   1380  HA  ASP A  93      20.601  -5.822  -4.114  1.00 78.66           H  
ATOM   1381  C   ASP A  93      19.480  -4.553  -5.399  1.00 78.66           C  
ATOM   1382  CB  ASP A  93      18.600  -6.576  -4.109  1.00 78.66           C  
ATOM   1383  HB2 ASP A  93      18.834  -7.229  -4.950  1.00 78.66           H  
ATOM   1384  HB3 ASP A  93      18.743  -7.152  -3.195  1.00 78.66           H  
ATOM   1385  O   ASP A  93      19.764  -5.045  -6.490  1.00 78.66           O  
ATOM   1386  CG  ASP A  93      17.125  -6.168  -4.215  1.00 78.66           C  
ATOM   1387  OD1 ASP A  93      16.828  -4.998  -4.534  1.00 78.66           O  
ATOM   1388  OD2 ASP A  93      16.249  -7.027  -3.998  1.00 78.66           O  
ATOM   1389  N   GLY A  94      19.041  -3.292  -5.296  1.00 71.66           N  
ATOM   1390  H   GLY A  94      18.770  -2.967  -4.379  1.00 71.66           H  
ATOM   1391  CA  GLY A  94      18.843  -2.383  -6.425  1.00 71.66           C  
ATOM   1392  HA2 GLY A  94      18.654  -1.389  -6.022  1.00 71.66           H  
ATOM   1393  HA3 GLY A  94      19.762  -2.350  -7.010  1.00 71.66           H  
ATOM   1394  C   GLY A  94      17.690  -2.748  -7.374  1.00 71.66           C  
ATOM   1395  O   GLY A  94      17.544  -2.112  -8.423  1.00 71.66           O  
ATOM   1396  N   THR A  95      16.878  -3.756  -7.044  1.00 75.10           N  
ATOM   1397  H   THR A  95      17.021  -4.182  -6.139  1.00 75.10           H  
ATOM   1398  CA  THR A  95      15.827  -4.317  -7.917  1.00 75.10           C  
ATOM   1399  HA  THR A  95      15.634  -3.618  -8.730  1.00 75.10           H  
ATOM   1400  C   THR A  95      14.482  -4.535  -7.231  1.00 75.10           C  
ATOM   1401  CB  THR A  95      16.250  -5.646  -8.555  1.00 75.10           C  
ATOM   1402  HB  THR A  95      15.446  -5.983  -9.209  1.00 75.10           H  
ATOM   1403  O   THR A  95      13.476  -4.666  -7.932  1.00 75.10           O  
ATOM   1404  CG2 THR A  95      17.516  -5.534  -9.401  1.00 75.10           C  
ATOM   1405 HG21 THR A  95      17.386  -4.759 -10.156  1.00 75.10           H  
ATOM   1406 HG22 THR A  95      18.372  -5.287  -8.774  1.00 75.10           H  
ATOM   1407 HG23 THR A  95      17.704  -6.488  -9.894  1.00 75.10           H  
ATOM   1408  OG1 THR A  95      16.466  -6.637  -7.585  1.00 75.10           O  
ATOM   1409  HG1 THR A  95      17.098  -6.304  -6.943  1.00 75.10           H  
ATOM   1410  N   SER A  96      14.422  -4.495  -5.901  1.00 84.17           N  
ATOM   1411  H   SER A  96      15.279  -4.466  -5.369  1.00 84.17           H  
ATOM   1412  CA  SER A  96      13.181  -4.549  -5.132  1.00 84.17           C  
ATOM   1413  HA  SER A  96      12.349  -4.686  -5.823  1.00 84.17           H  
ATOM   1414  C   SER A  96      12.905  -3.242  -4.386  1.00 84.17           C  
ATOM   1415  CB  SER A  96      13.169  -5.776  -4.214  1.00 84.17           C  
ATOM   1416  HB2 SER A  96      12.184  -5.861  -3.755  1.00 84.17           H  
ATOM   1417  HB3 SER A  96      13.351  -6.672  -4.807  1.00 84.17           H  
ATOM   1418  O   SER A  96      13.794  -2.420  -4.150  1.00 84.17           O  
ATOM   1419  OG  SER A  96      14.131  -5.695  -3.195  1.00 84.17           O  
ATOM   1420  HG  SER A  96      14.927  -6.134  -3.505  1.00 84.17           H  
ATOM   1421  N   CYS A  97      11.634  -3.022  -4.057  1.00 88.35           N  
ATOM   1422  H   CYS A  97      10.951  -3.743  -4.243  1.00 88.35           H  
ATOM   1423  CA  CYS A  97      11.181  -1.857  -3.308  1.00 88.35           C  
ATOM   1424  HA  CYS A  97      11.968  -1.105  -3.278  1.00 88.35           H  
ATOM   1425  C   CYS A  97      10.842  -2.243  -1.874  1.00 88.35           C  
ATOM   1426  CB  CYS A  97       9.967  -1.239  -4.002  1.00 88.35           C  
ATOM   1427  HB2 CYS A  97       9.190  -1.997  -4.101  1.00 88.35           H  
ATOM   1428  HB3 CYS A  97       9.583  -0.435  -3.374  1.00 88.35           H  
ATOM   1429  O   CYS A  97      10.124  -3.213  -1.639  1.00 88.35           O  
ATOM   1430  SG  CYS A  97      10.338  -0.559  -5.627  1.00 88.35           S  
ATOM   1431  N   GLN A  98      11.293  -1.432  -0.922  1.00 91.95           N  
ATOM   1432  H   GLN A  98      11.870  -0.647  -1.188  1.00 91.95           H  
ATOM   1433  CA  GLN A  98      10.797  -1.464   0.443  1.00 91.95           C  
ATOM   1434  HA  GLN A  98      10.445  -2.469   0.675  1.00 91.95           H  
ATOM   1435  C   GLN A  98       9.615  -0.498   0.559  1.00 91.95           C  
ATOM   1436  CB  GLN A  98      11.944  -1.151   1.404  1.00 91.95           C  
ATOM   1437  HB2 GLN A  98      12.745  -1.873   1.244  1.00 91.95           H  
ATOM   1438  HB3 GLN A  98      12.333  -0.154   1.195  1.00 91.95           H  
ATOM   1439  O   GLN A  98       9.775   0.724   0.539  1.00 91.95           O  
ATOM   1440  CG  GLN A  98      11.477  -1.231   2.864  1.00 91.95           C  
ATOM   1441  HG2 GLN A  98      11.055  -2.217   3.058  1.00 91.95           H  
ATOM   1442  HG3 GLN A  98      10.700  -0.487   3.039  1.00 91.95           H  
ATOM   1443  CD  GLN A  98      12.600  -0.988   3.864  1.00 91.95           C  
ATOM   1444  NE2 GLN A  98      12.281  -0.921   5.138  1.00 91.95           N  
ATOM   1445 HE21 GLN A  98      11.316  -0.991   5.427  1.00 91.95           H  
ATOM   1446 HE22 GLN A  98      13.047  -0.753   5.775  1.00 91.95           H  
ATOM   1447  OE1 GLN A  98      13.770  -0.860   3.547  1.00 91.95           O  
ATOM   1448  N   CYS A  99       8.413  -1.060   0.656  1.00 94.16           N  
ATOM   1449  H   CYS A  99       8.335  -2.066   0.613  1.00 94.16           H  
ATOM   1450  CA  CYS A  99       7.185  -0.282   0.726  1.00 94.16           C  
ATOM   1451  HA  CYS A  99       7.252   0.521  -0.008  1.00 94.16           H  
ATOM   1452  C   CYS A  99       6.997   0.384   2.091  1.00 94.16           C  
ATOM   1453  CB  CYS A  99       5.988  -1.162   0.350  1.00 94.16           C  
ATOM   1454  HB2 CYS A  99       5.093  -0.541   0.345  1.00 94.16           H  
ATOM   1455  HB3 CYS A  99       5.841  -1.923   1.117  1.00 94.16           H  
ATOM   1456  O   CYS A  99       7.318  -0.191   3.132  1.00 94.16           O  
ATOM   1457  SG  CYS A  99       6.111  -1.987  -1.261  1.00 94.16           S  
ATOM   1458  N   VAL A 100       6.420   1.587   2.076  1.00 94.24           N  
ATOM   1459  H   VAL A 100       6.183   1.997   1.183  1.00 94.24           H  
ATOM   1460  CA  VAL A 100       5.869   2.218   3.281  1.00 94.24           C  
ATOM   1461  HA  VAL A 100       6.644   2.240   4.048  1.00 94.24           H  
ATOM   1462  C   VAL A 100       4.708   1.362   3.802  1.00 94.24           C  
ATOM   1463  CB  VAL A 100       5.434   3.668   2.983  1.00 94.24           C  
ATOM   1464  HB  VAL A 100       4.701   3.661   2.176  1.00 94.24           H  
ATOM   1465  O   VAL A 100       4.012   0.718   3.016  1.00 94.24           O  
ATOM   1466  CG1 VAL A 100       4.809   4.360   4.201  1.00 94.24           C  
ATOM   1467 HG11 VAL A 100       5.492   4.323   5.050  1.00 94.24           H  
ATOM   1468 HG12 VAL A 100       3.865   3.883   4.464  1.00 94.24           H  
ATOM   1469 HG13 VAL A 100       4.595   5.402   3.961  1.00 94.24           H  
ATOM   1470  CG2 VAL A 100       6.632   4.516   2.529  1.00 94.24           C  
ATOM   1471 HG21 VAL A 100       7.398   4.539   3.304  1.00 94.24           H  
ATOM   1472 HG22 VAL A 100       7.063   4.110   1.614  1.00 94.24           H  
ATOM   1473 HG23 VAL A 100       6.306   5.534   2.315  1.00 94.24           H  
ATOM   1474  N   ASP A 101       4.498   1.339   5.119  1.00 95.11           N  
ATOM   1475  H   ASP A 101       5.109   1.877   5.717  1.00 95.11           H  
ATOM   1476  CA  ASP A 101       3.435   0.556   5.759  1.00 95.11           C  
ATOM   1477  HA  ASP A 101       3.680  -0.502   5.669  1.00 95.11           H  
ATOM   1478  C   ASP A 101       2.059   0.784   5.106  1.00 95.11           C  
ATOM   1479  CB  ASP A 101       3.343   0.907   7.252  1.00 95.11           C  
ATOM   1480  HB2 ASP A 101       2.384   0.556   7.634  1.00 95.11           H  
ATOM   1481  HB3 ASP A 101       3.361   1.991   7.367  1.00 95.11           H  
ATOM   1482  O   ASP A 101       1.551   1.906   5.061  1.00 95.11           O  
ATOM   1483  CG  ASP A 101       4.430   0.284   8.128  1.00 95.11           C  
ATOM   1484  OD1 ASP A 101       4.994  -0.784   7.794  1.00 95.11           O  
ATOM   1485  OD2 ASP A 101       4.649   0.799   9.246  1.00 95.11           O  
ATOM   1486  N   GLY A 102       1.447  -0.307   4.643  1.00 96.12           N  
ATOM   1487  H   GLY A 102       1.974  -1.168   4.622  1.00 96.12           H  
ATOM   1488  CA  GLY A 102       0.162  -0.330   3.946  1.00 96.12           C  
ATOM   1489  HA2 GLY A 102      -0.424  -1.176   4.305  1.00 96.12           H  
ATOM   1490  HA3 GLY A 102      -0.389   0.584   4.165  1.00 96.12           H  
ATOM   1491  C   GLY A 102       0.270  -0.447   2.425  1.00 96.12           C  
ATOM   1492  O   GLY A 102      -0.682  -0.898   1.796  1.00 96.12           O  
ATOM   1493  N   TYR A 103       1.404  -0.087   1.814  1.00 97.10           N  
ATOM   1494  H   TYR A 103       2.195   0.195   2.376  1.00 97.10           H  
ATOM   1495  CA  TYR A 103       1.594  -0.204   0.366  1.00 97.10           C  
ATOM   1496  HA  TYR A 103       0.625  -0.048  -0.109  1.00 97.10           H  
ATOM   1497  C   TYR A 103       2.086  -1.590  -0.059  1.00 97.10           C  
ATOM   1498  CB  TYR A 103       2.523   0.888  -0.168  1.00 97.10           C  
ATOM   1499  HB2 TYR A 103       3.427   0.932   0.440  1.00 97.10           H  
ATOM   1500  HB3 TYR A 103       2.822   0.619  -1.181  1.00 97.10           H  
ATOM   1501  O   TYR A 103       3.017  -2.147   0.511  1.00 97.10           O  
ATOM   1502  CG  TYR A 103       1.885   2.256  -0.225  1.00 97.10           C  
ATOM   1503  CD1 TYR A 103       1.126   2.624  -1.352  1.00 97.10           C  
ATOM   1504  HD1 TYR A 103       1.002   1.926  -2.166  1.00 97.10           H  
ATOM   1505  CD2 TYR A 103       2.039   3.152   0.848  1.00 97.10           C  
ATOM   1506  HD2 TYR A 103       2.591   2.848   1.724  1.00 97.10           H  
ATOM   1507  CE1 TYR A 103       0.526   3.895  -1.409  1.00 97.10           C  
ATOM   1508  HE1 TYR A 103      -0.060   4.189  -2.267  1.00 97.10           H  
ATOM   1509  CE2 TYR A 103       1.462   4.434   0.784  1.00 97.10           C  
ATOM   1510  HE2 TYR A 103       1.595   5.123   1.604  1.00 97.10           H  
ATOM   1511  OH  TYR A 103       0.160   6.047  -0.428  1.00 97.10           O  
ATOM   1512  HH  TYR A 103       0.370   6.568   0.351  1.00 97.10           H  
ATOM   1513  CZ  TYR A 103       0.703   4.805  -0.347  1.00 97.10           C  
ATOM   1514  N   ILE A 104       1.502  -2.116  -1.131  1.00 94.76           N  
ATOM   1515  H   ILE A 104       0.773  -1.576  -1.574  1.00 94.76           H  
ATOM   1516  CA  ILE A 104       1.760  -3.448  -1.673  1.00 94.76           C  
ATOM   1517  HA  ILE A 104       2.654  -3.850  -1.198  1.00 94.76           H  
ATOM   1518  C   ILE A 104       2.056  -3.406  -3.177  1.00 94.76           C  
ATOM   1519  CB  ILE A 104       0.592  -4.405  -1.337  1.00 94.76           C  
ATOM   1520  HB  ILE A 104       0.857  -5.396  -1.705  1.00 94.76           H  
ATOM   1521  O   ILE A 104       1.866  -2.396  -3.865  1.00 94.76           O  
ATOM   1522  CG1 ILE A 104      -0.732  -3.978  -2.010  1.00 94.76           C  
ATOM   1523 HG12 ILE A 104      -1.106  -3.067  -1.543  1.00 94.76           H  
ATOM   1524 HG13 ILE A 104      -0.561  -3.770  -3.066  1.00 94.76           H  
ATOM   1525  CG2 ILE A 104       0.442  -4.511   0.190  1.00 94.76           C  
ATOM   1526 HG21 ILE A 104       1.421  -4.662   0.644  1.00 94.76           H  
ATOM   1527 HG22 ILE A 104       0.028  -3.585   0.590  1.00 94.76           H  
ATOM   1528 HG23 ILE A 104      -0.208  -5.345   0.452  1.00 94.76           H  
ATOM   1529  CD1 ILE A 104      -1.814  -5.056  -1.925  1.00 94.76           C  
ATOM   1530 HD11 ILE A 104      -2.059  -5.264  -0.884  1.00 94.76           H  
ATOM   1531 HD12 ILE A 104      -1.470  -5.972  -2.405  1.00 94.76           H  
ATOM   1532 HD13 ILE A 104      -2.713  -4.706  -2.433  1.00 94.76           H  
ATOM   1533  N   GLY A 105       2.518  -4.547  -3.691  1.00 92.22           N  
ATOM   1534  H   GLY A 105       2.659  -5.319  -3.054  1.00 92.22           H  
ATOM   1535  CA  GLY A 105       2.903  -4.735  -5.085  1.00 92.22           C  
ATOM   1536  HA2 GLY A 105       2.663  -5.759  -5.373  1.00 92.22           H  
ATOM   1537  HA3 GLY A 105       2.329  -4.061  -5.721  1.00 92.22           H  
ATOM   1538  C   GLY A 105       4.390  -4.495  -5.338  1.00 92.22           C  
ATOM   1539  O   GLY A 105       5.099  -3.908  -4.525  1.00 92.22           O  
ATOM   1540  N   THR A 106       4.868  -4.943  -6.501  1.00 89.07           N  
ATOM   1541  H   THR A 106       4.251  -5.461  -7.111  1.00 89.07           H  
ATOM   1542  CA  THR A 106       6.295  -4.928  -6.876  1.00 89.07           C  
ATOM   1543  HA  THR A 106       6.844  -5.591  -6.208  1.00 89.07           H  
ATOM   1544  C   THR A 106       6.940  -3.545  -6.775  1.00 89.07           C  
ATOM   1545  CB  THR A 106       6.447  -5.424  -8.323  1.00 89.07           C  
ATOM   1546  HB  THR A 106       6.070  -4.660  -9.003  1.00 89.07           H  
ATOM   1547  O   THR A 106       8.131  -3.442  -6.493  1.00 89.07           O  
ATOM   1548  CG2 THR A 106       7.884  -5.765  -8.711  1.00 89.07           C  
ATOM   1549 HG21 THR A 106       7.904  -6.172  -9.722  1.00 89.07           H  
ATOM   1550 HG22 THR A 106       8.502  -4.867  -8.687  1.00 89.07           H  
ATOM   1551 HG23 THR A 106       8.299  -6.495  -8.015  1.00 89.07           H  
ATOM   1552  OG1 THR A 106       5.685  -6.597  -8.514  1.00 89.07           O  
ATOM   1553  HG1 THR A 106       6.125  -7.308  -8.043  1.00 89.07           H  
ATOM   1554  N   TYR A 107       6.161  -2.486  -7.002  1.00 88.23           N  
ATOM   1555  H   TYR A 107       5.182  -2.635  -7.198  1.00 88.23           H  
ATOM   1556  CA  TYR A 107       6.628  -1.102  -6.988  1.00 88.23           C  
ATOM   1557  HA  TYR A 107       7.687  -1.084  -6.731  1.00 88.23           H  
ATOM   1558  C   TYR A 107       5.934  -0.260  -5.914  1.00 88.23           C  
ATOM   1559  CB  TYR A 107       6.468  -0.506  -8.395  1.00 88.23           C  
ATOM   1560  HB2 TYR A 107       6.968   0.463  -8.421  1.00 88.23           H  
ATOM   1561  HB3 TYR A 107       5.408  -0.336  -8.578  1.00 88.23           H  
ATOM   1562  O   TYR A 107       6.006   0.966  -5.977  1.00 88.23           O  
ATOM   1563  CG  TYR A 107       7.036  -1.359  -9.518  1.00 88.23           C  
ATOM   1564  CD1 TYR A 107       8.323  -1.911  -9.399  1.00 88.23           C  
ATOM   1565  HD1 TYR A 107       8.872  -1.788  -8.478  1.00 88.23           H  
ATOM   1566  CD2 TYR A 107       6.272  -1.628 -10.669  1.00 88.23           C  
ATOM   1567  HD2 TYR A 107       5.268  -1.238 -10.751  1.00 88.23           H  
ATOM   1568  CE1 TYR A 107       8.887  -2.659 -10.445  1.00 88.23           C  
ATOM   1569  HE1 TYR A 107       9.881  -3.066 -10.333  1.00 88.23           H  
ATOM   1570  CE2 TYR A 107       6.813  -2.412 -11.707  1.00 88.23           C  
ATOM   1571  HE2 TYR A 107       6.226  -2.633 -12.587  1.00 88.23           H  
ATOM   1572  OH  TYR A 107       8.652  -3.677 -12.596  1.00 88.23           O  
ATOM   1573  HH  TYR A 107       9.509  -4.010 -12.320  1.00 88.23           H  
ATOM   1574  CZ  TYR A 107       8.127  -2.915 -11.602  1.00 88.23           C  
ATOM   1575  N   CYS A 108       5.264  -0.897  -4.946  1.00 93.23           N  
ATOM   1576  H   CYS A 108       5.319  -1.905  -4.901  1.00 93.23           H  
ATOM   1577  CA  CYS A 108       4.508  -0.231  -3.882  1.00 93.23           C  
ATOM   1578  HA  CYS A 108       4.000  -1.011  -3.314  1.00 93.23           H  
ATOM   1579  C   CYS A 108       3.411   0.703  -4.417  1.00 93.23           C  
ATOM   1580  CB  CYS A 108       5.486   0.462  -2.927  1.00 93.23           C  
ATOM   1581  HB2 CYS A 108       4.955   0.763  -2.024  1.00 93.23           H  
ATOM   1582  HB3 CYS A 108       5.859   1.368  -3.405  1.00 93.23           H  
ATOM   1583  O   CYS A 108       3.157   1.765  -3.853  1.00 93.23           O  
ATOM   1584  SG  CYS A 108       6.903  -0.562  -2.466  1.00 93.23           S  
ATOM   1585  N   GLN A 109       2.797   0.347  -5.550  1.00 92.02           N  
ATOM   1586  H   GLN A 109       3.064  -0.533  -5.967  1.00 92.02           H  
ATOM   1587  CA  GLN A 109       1.889   1.223  -6.296  1.00 92.02           C  
ATOM   1588  HA  GLN A 109       2.298   2.232  -6.261  1.00 92.02           H  
ATOM   1589  C   GLN A 109       0.470   1.315  -5.712  1.00 92.02           C  
ATOM   1590  CB  GLN A 109       1.864   0.815  -7.779  1.00 92.02           C  
ATOM   1591  HB2 GLN A 109       1.310   1.586  -8.314  1.00 92.02           H  
ATOM   1592  HB3 GLN A 109       2.880   0.823  -8.174  1.00 92.02           H  
ATOM   1593  O   GLN A 109      -0.254   2.256  -6.031  1.00 92.02           O  
ATOM   1594  CG  GLN A 109       1.200  -0.538  -8.099  1.00 92.02           C  
ATOM   1595  HG2 GLN A 109       0.889  -0.511  -9.143  1.00 92.02           H  
ATOM   1596  HG3 GLN A 109       0.294  -0.668  -7.505  1.00 92.02           H  
ATOM   1597  CD  GLN A 109       2.083  -1.774  -7.931  1.00 92.02           C  
ATOM   1598  NE2 GLN A 109       1.566  -2.932  -8.277  1.00 92.02           N  
ATOM   1599 HE21 GLN A 109       2.140  -3.754  -8.157  1.00 92.02           H  
ATOM   1600 HE22 GLN A 109       0.584  -2.989  -8.503  1.00 92.02           H  
ATOM   1601  OE1 GLN A 109       3.240  -1.742  -7.532  1.00 92.02           O  
ATOM   1602  N   SER A 110       0.071   0.362  -4.870  1.00 93.34           N  
ATOM   1603  H   SER A 110       0.725  -0.357  -4.595  1.00 93.34           H  
ATOM   1604  CA  SER A 110      -1.296   0.250  -4.350  1.00 93.34           C  
ATOM   1605  HA  SER A 110      -1.871   1.139  -4.612  1.00 93.34           H  
ATOM   1606  C   SER A 110      -1.280   0.139  -2.833  1.00 93.34           C  
ATOM   1607  CB  SER A 110      -1.993  -0.970  -4.964  1.00 93.34           C  
ATOM   1608  HB2 SER A 110      -2.997  -1.070  -4.552  1.00 93.34           H  
ATOM   1609  HB3 SER A 110      -1.426  -1.868  -4.722  1.00 93.34           H  
ATOM   1610  O   SER A 110      -0.354  -0.441  -2.281  1.00 93.34           O  
ATOM   1611  OG  SER A 110      -2.068  -0.826  -6.374  1.00 93.34           O  
ATOM   1612  HG  SER A 110      -2.808  -0.248  -6.573  1.00 93.34           H  
ATOM   1613  N   LEU A 111      -2.291   0.683  -2.157  1.00 95.31           N  
ATOM   1614  H   LEU A 111      -3.061   1.078  -2.677  1.00 95.31           H  
ATOM   1615  CA  LEU A 111      -2.542   0.366  -0.749  1.00 95.31           C  
ATOM   1616  HA  LEU A 111      -1.595   0.277  -0.216  1.00 95.31           H  
ATOM   1617  C   LEU A 111      -3.250  -0.982  -0.658  1.00 95.31           C  
ATOM   1618  CB  LEU A 111      -3.393   1.465  -0.094  1.00 95.31           C  
ATOM   1619  HB2 LEU A 111      -4.200   1.729  -0.778  1.00 95.31           H  
ATOM   1620  HB3 LEU A 111      -3.849   1.069   0.813  1.00 95.31           H  
ATOM   1621  O   LEU A 111      -4.051  -1.306  -1.533  1.00 95.31           O  
ATOM   1622  CG  LEU A 111      -2.592   2.722   0.277  1.00 95.31           C  
ATOM   1623  HG  LEU A 111      -1.991   3.039  -0.576  1.00 95.31           H  
ATOM   1624  CD1 LEU A 111      -3.557   3.852   0.624  1.00 95.31           C  
ATOM   1625 HD11 LEU A 111      -4.155   3.554   1.485  1.00 95.31           H  
ATOM   1626 HD12 LEU A 111      -2.992   4.752   0.870  1.00 95.31           H  
ATOM   1627 HD13 LEU A 111      -4.205   4.059  -0.227  1.00 95.31           H  
ATOM   1628  CD2 LEU A 111      -1.687   2.488   1.488  1.00 95.31           C  
ATOM   1629 HD21 LEU A 111      -0.885   1.802   1.216  1.00 95.31           H  
ATOM   1630 HD22 LEU A 111      -1.229   3.426   1.802  1.00 95.31           H  
ATOM   1631 HD23 LEU A 111      -2.256   2.065   2.317  1.00 95.31           H  
ATOM   1632  N   MET A 112      -2.977  -1.729   0.405  1.00 95.25           N  
ATOM   1633  H   MET A 112      -2.285  -1.411   1.068  1.00 95.25           H  
ATOM   1634  CA  MET A 112      -3.711  -2.950   0.696  1.00 95.25           C  
ATOM   1635  HA  MET A 112      -3.723  -3.544  -0.218  1.00 95.25           H  
ATOM   1636  C   MET A 112      -5.162  -2.640   1.062  1.00 95.25           C  
ATOM   1637  CB  MET A 112      -2.995  -3.773   1.770  1.00 95.25           C  
ATOM   1638  HB2 MET A 112      -1.960  -3.918   1.462  1.00 95.25           H  
ATOM   1639  HB3 MET A 112      -3.462  -4.755   1.835  1.00 95.25           H  
ATOM   1640  O   MET A 112      -5.461  -1.623   1.694  1.00 95.25           O  
ATOM   1641  CG  MET A 112      -3.013  -3.131   3.155  1.00 95.25           C  
ATOM   1642  HG2 MET A 112      -2.832  -2.059   3.077  1.00 95.25           H  
ATOM   1643  HG3 MET A 112      -4.003  -3.301   3.576  1.00 95.25           H  
ATOM   1644  SD  MET A 112      -1.772  -3.850   4.252  1.00 95.25           S  
ATOM   1645  CE  MET A 112      -2.196  -3.013   5.772  1.00 95.25           C  
ATOM   1646  HE1 MET A 112      -3.192  -3.320   6.090  1.00 95.25           H  
ATOM   1647  HE2 MET A 112      -2.177  -1.936   5.610  1.00 95.25           H  
ATOM   1648  HE3 MET A 112      -1.472  -3.317   6.528  1.00 95.25           H  
ATOM   1649  N   GLU A 113      -6.074  -3.517   0.668  1.00 93.30           N  
ATOM   1650  H   GLU A 113      -5.770  -4.291   0.095  1.00 93.30           H  
ATOM   1651  CA  GLU A 113      -7.502  -3.328   0.930  1.00 93.30           C  
ATOM   1652  HA  GLU A 113      -7.775  -2.291   0.734  1.00 93.30           H  
ATOM   1653  C   GLU A 113      -7.868  -3.633   2.383  1.00 93.30           C  
ATOM   1654  CB  GLU A 113      -8.323  -4.224   0.004  1.00 93.30           C  
ATOM   1655  HB2 GLU A 113      -8.001  -5.259   0.120  1.00 93.30           H  
ATOM   1656  HB3 GLU A 113      -9.369  -4.147   0.301  1.00 93.30           H  
ATOM   1657  O   GLU A 113      -8.735  -2.981   2.960  1.00 93.30           O  
ATOM   1658  CG  GLU A 113      -8.195  -3.800  -1.464  1.00 93.30           C  
ATOM   1659  HG2 GLU A 113      -8.476  -2.751  -1.547  1.00 93.30           H  
ATOM   1660  HG3 GLU A 113      -7.158  -3.904  -1.782  1.00 93.30           H  
ATOM   1661  CD  GLU A 113      -9.092  -4.627  -2.393  1.00 93.30           C  
ATOM   1662  OE1 GLU A 113      -9.005  -4.401  -3.617  1.00 93.30           O  
ATOM   1663  OE2 GLU A 113      -9.912  -5.435  -1.887  1.00 93.30           O  
ATOM   1664  N   ASP A 114      -7.197  -4.620   2.973  1.00 93.55           N  
ATOM   1665  H   ASP A 114      -6.481  -5.086   2.433  1.00 93.55           H  
ATOM   1666  CA  ASP A 114      -7.334  -5.028   4.365  1.00 93.55           C  
ATOM   1667  HA  ASP A 114      -7.500  -4.134   4.966  1.00 93.55           H  
ATOM   1668  C   ASP A 114      -6.040  -5.696   4.872  1.00 93.55           C  
ATOM   1669  CB  ASP A 114      -8.579  -5.929   4.524  1.00 93.55           C  
ATOM   1670  HB2 ASP A 114      -8.784  -6.044   5.588  1.00 93.55           H  
ATOM   1671  HB3 ASP A 114      -9.442  -5.424   4.091  1.00 93.55           H  
ATOM   1672  O   ASP A 114      -5.028  -5.792   4.170  1.00 93.55           O  
ATOM   1673  CG  ASP A 114      -8.471  -7.331   3.913  1.00 93.55           C  
ATOM   1674  OD1 ASP A 114      -7.362  -7.785   3.574  1.00 93.55           O  
ATOM   1675  OD2 ASP A 114      -9.505  -8.027   3.857  1.00 93.55           O  
ATOM   1676  N   CYS A 115      -6.057  -6.184   6.113  1.00 95.46           N  
ATOM   1677  H   CYS A 115      -6.915  -6.137   6.643  1.00 95.46           H  
ATOM   1678  CA  CYS A 115      -4.895  -6.853   6.697  1.00 95.46           C  
ATOM   1679  HA  CYS A 115      -4.023  -6.211   6.574  1.00 95.46           H  
ATOM   1680  C   CYS A 115      -4.579  -8.201   6.026  1.00 95.46           C  
ATOM   1681  CB  CYS A 115      -5.155  -7.045   8.192  1.00 95.46           C  
ATOM   1682  HB2 CYS A 115      -4.324  -7.590   8.639  1.00 95.46           H  
ATOM   1683  HB3 CYS A 115      -6.050  -7.657   8.304  1.00 95.46           H  
ATOM   1684  O   CYS A 115      -3.417  -8.601   5.985  1.00 95.46           O  
ATOM   1685  SG  CYS A 115      -5.405  -5.504   9.110  1.00 95.46           S  
ATOM   1686  N   SER A 116      -5.584  -8.914   5.505  1.00 93.56           N  
ATOM   1687  H   SER A 116      -6.468  -8.446   5.363  1.00 93.56           H  
ATOM   1688  CA  SER A 116      -5.393 -10.196   4.816  1.00 93.56           C  
ATOM   1689  HA  SER A 116      -4.795 -10.855   5.445  1.00 93.56           H  
ATOM   1690  C   SER A 116      -4.636 -10.000   3.501  1.00 93.56           C  
ATOM   1691  CB  SER A 116      -6.752 -10.871   4.585  1.00 93.56           C  
ATOM   1692  HB2 SER A 116      -7.169 -11.169   5.546  1.00 93.56           H  
ATOM   1693  HB3 SER A 116      -7.443 -10.174   4.112  1.00 93.56           H  
ATOM   1694  O   SER A 116      -3.695 -10.741   3.219  1.00 93.56           O  
ATOM   1695  OG  SER A 116      -6.625 -12.010   3.750  1.00 93.56           O  
ATOM   1696  HG  SER A 116      -6.713 -11.668   2.858  1.00 93.56           H  
ATOM   1697  N   ASP A 117      -4.996  -8.977   2.732  1.00 93.46           N  
ATOM   1698  H   ASP A 117      -5.792  -8.424   3.017  1.00 93.46           H  
ATOM   1699  CA  ASP A 117      -4.291  -8.543   1.528  1.00 93.46           C  
ATOM   1700  HA  ASP A 117      -4.255  -9.363   0.811  1.00 93.46           H  
ATOM   1701  C   ASP A 117      -2.846  -8.139   1.855  1.00 93.46           C  
ATOM   1702  CB  ASP A 117      -5.095  -7.392   0.912  1.00 93.46           C  
ATOM   1703  HB2 ASP A 117      -5.158  -6.571   1.627  1.00 93.46           H  
ATOM   1704  HB3 ASP A 117      -6.109  -7.738   0.710  1.00 93.46           H  
ATOM   1705  O   ASP A 117      -1.895  -8.648   1.262  1.00 93.46           O  
ATOM   1706  CG  ASP A 117      -4.497  -6.877  -0.391  1.00 93.46           C  
ATOM   1707  OD1 ASP A 117      -3.841  -7.675  -1.095  1.00 93.46           O  
ATOM   1708  OD2 ASP A 117      -4.695  -5.676  -0.659  1.00 93.46           O  
ATOM   1709  N   GLY A 118      -2.652  -7.353   2.917  1.00 95.28           N  
ATOM   1710  H   GLY A 118      -3.459  -6.929   3.352  1.00 95.28           H  
ATOM   1711  CA  GLY A 118      -1.320  -7.042   3.431  1.00 95.28           C  
ATOM   1712  HA2 GLY A 118      -0.785  -6.430   2.705  1.00 95.28           H  
ATOM   1713  HA3 GLY A 118      -1.444  -6.481   4.358  1.00 95.28           H  
ATOM   1714  C   GLY A 118      -0.477  -8.276   3.772  1.00 95.28           C  
ATOM   1715  O   GLY A 118       0.714  -8.336   3.460  1.00 95.28           O  
ATOM   1716  N   TYR A 119      -1.081  -9.291   4.388  1.00 94.87           N  
ATOM   1717  H   TYR A 119      -2.049  -9.180   4.653  1.00 94.87           H  
ATOM   1718  CA  TYR A 119      -0.386 -10.528   4.735  1.00 94.87           C  
ATOM   1719  HA  TYR A 119       0.534 -10.271   5.259  1.00 94.87           H  
ATOM   1720  C   TYR A 119      -0.012 -11.356   3.497  1.00 94.87           C  
ATOM   1721  CB  TYR A 119      -1.261 -11.349   5.685  1.00 94.87           C  
ATOM   1722  HB2 TYR A 119      -1.562 -10.712   6.517  1.00 94.87           H  
ATOM   1723  HB3 TYR A 119      -2.169 -11.666   5.172  1.00 94.87           H  
ATOM   1724  O   TYR A 119       1.128 -11.831   3.403  1.00 94.87           O  
ATOM   1725  CG  TYR A 119      -0.550 -12.565   6.236  1.00 94.87           C  
ATOM   1726  CD1 TYR A 119      -0.575 -13.784   5.530  1.00 94.87           C  
ATOM   1727  HD1 TYR A 119      -1.130 -13.866   4.607  1.00 94.87           H  
ATOM   1728  CD2 TYR A 119       0.170 -12.461   7.439  1.00 94.87           C  
ATOM   1729  HD2 TYR A 119       0.178 -11.529   7.984  1.00 94.87           H  
ATOM   1730  CE1 TYR A 119       0.154 -14.887   6.011  1.00 94.87           C  
ATOM   1731  HE1 TYR A 119       0.153 -15.827   5.480  1.00 94.87           H  
ATOM   1732  CE2 TYR A 119       0.884 -13.566   7.932  1.00 94.87           C  
ATOM   1733  HE2 TYR A 119       1.424 -13.482   8.864  1.00 94.87           H  
ATOM   1734  OH  TYR A 119       1.648 -15.814   7.643  1.00 94.87           O  
ATOM   1735  HH  TYR A 119       2.054 -15.618   8.491  1.00 94.87           H  
ATOM   1736  CZ  TYR A 119       0.896 -14.773   7.204  1.00 94.87           C  
ATOM   1737  N   LYS A 120      -0.970 -11.533   2.574  1.00 93.46           N  
ATOM   1738  H   LYS A 120      -1.854 -11.072   2.736  1.00 93.46           H  
ATOM   1739  CA  LYS A 120      -0.849 -12.364   1.364  1.00 93.46           C  
ATOM   1740  HA  LYS A 120      -0.375 -13.313   1.614  1.00 93.46           H  
ATOM   1741  C   LYS A 120       0.043 -11.708   0.304  1.00 93.46           C  
ATOM   1742  CB  LYS A 120      -2.246 -12.640   0.766  1.00 93.46           C  
ATOM   1743  HB2 LYS A 120      -2.107 -13.071  -0.225  1.00 93.46           H  
ATOM   1744  HB3 LYS A 120      -2.755 -11.686   0.633  1.00 93.46           H  
ATOM   1745  O   LYS A 120       0.959 -12.353  -0.194  1.00 93.46           O  
ATOM   1746  CG  LYS A 120      -3.163 -13.592   1.568  1.00 93.46           C  
ATOM   1747  HG2 LYS A 120      -3.303 -13.215   2.581  1.00 93.46           H  
ATOM   1748  HG3 LYS A 120      -2.709 -14.582   1.618  1.00 93.46           H  
ATOM   1749  CD  LYS A 120      -4.530 -13.682   0.854  1.00 93.46           C  
ATOM   1750  HD2 LYS A 120      -4.371 -14.089  -0.144  1.00 93.46           H  
ATOM   1751  HD3 LYS A 120      -4.911 -12.667   0.739  1.00 93.46           H  
ATOM   1752  CE  LYS A 120      -5.617 -14.513   1.560  1.00 93.46           C  
ATOM   1753  HE2 LYS A 120      -5.274 -15.544   1.648  1.00 93.46           H  
ATOM   1754  HE3 LYS A 120      -5.766 -14.108   2.560  1.00 93.46           H  
ATOM   1755  NZ  LYS A 120      -6.905 -14.460   0.795  1.00 93.46           N  
ATOM   1756  HZ1 LYS A 120      -7.687 -14.961   1.193  1.00 93.46           H  
ATOM   1757  HZ2 LYS A 120      -7.268 -13.527   0.660  1.00 93.46           H  
ATOM   1758  HZ3 LYS A 120      -6.844 -14.816  -0.148  1.00 93.46           H  
ATOM   1759  N   ASN A 121      -0.206 -10.437  -0.004  1.00 93.03           N  
ATOM   1760  H   ASN A 121      -0.970  -9.980   0.473  1.00 93.03           H  
ATOM   1761  CA  ASN A 121       0.377  -9.719  -1.141  1.00 93.03           C  
ATOM   1762  HA  ASN A 121       0.883 -10.428  -1.796  1.00 93.03           H  
ATOM   1763  C   ASN A 121       1.426  -8.671  -0.734  1.00 93.03           C  
ATOM   1764  CB  ASN A 121      -0.773  -9.075  -1.935  1.00 93.03           C  
ATOM   1765  HB2 ASN A 121      -1.321  -8.387  -1.292  1.00 93.03           H  
ATOM   1766  HB3 ASN A 121      -0.364  -8.498  -2.764  1.00 93.03           H  
ATOM   1767  O   ASN A 121       2.250  -8.281  -1.560  1.00 93.03           O  
ATOM   1768  CG  ASN A 121      -1.738 -10.093  -2.520  1.00 93.03           C  
ATOM   1769  ND2 ASN A 121      -3.012  -9.805  -2.534  1.00 93.03           N  
ATOM   1770 HD21 ASN A 121      -3.332  -8.946  -2.110  1.00 93.03           H  
ATOM   1771 HD22 ASN A 121      -3.655 -10.447  -2.975  1.00 93.03           H  
ATOM   1772  OD1 ASN A 121      -1.359 -11.160  -2.974  1.00 93.03           O  
ATOM   1773  N   GLY A 122       1.417  -8.219   0.525  1.00 93.35           N  
ATOM   1774  H   GLY A 122       0.657  -8.506   1.125  1.00 93.35           H  
ATOM   1775  CA  GLY A 122       2.386  -7.251   1.058  1.00 93.35           C  
ATOM   1776  HA2 GLY A 122       2.803  -6.651   0.249  1.00 93.35           H  
ATOM   1777  HA3 GLY A 122       1.859  -6.581   1.737  1.00 93.35           H  
ATOM   1778  C   GLY A 122       3.549  -7.857   1.847  1.00 93.35           C  
ATOM   1779  O   GLY A 122       4.549  -7.186   2.078  1.00 93.35           O  
ATOM   1780  N   GLY A 123       3.440  -9.116   2.283  1.00 93.49           N  
ATOM   1781  H   GLY A 123       2.583  -9.611   2.080  1.00 93.49           H  
ATOM   1782  CA  GLY A 123       4.462  -9.756   3.118  1.00 93.49           C  
ATOM   1783  HA2 GLY A 123       4.260 -10.827   3.160  1.00 93.49           H  
ATOM   1784  HA3 GLY A 123       5.440  -9.608   2.660  1.00 93.49           H  
ATOM   1785  C   GLY A 123       4.529  -9.226   4.557  1.00 93.49           C  
ATOM   1786  O   GLY A 123       5.491  -9.513   5.268  1.00 93.49           O  
ATOM   1787  N   TYR A 124       3.517  -8.485   5.022  1.00 95.30           N  
ATOM   1788  H   TYR A 124       2.756  -8.259   4.398  1.00 95.30           H  
ATOM   1789  CA  TYR A 124       3.491  -7.938   6.381  1.00 95.30           C  
ATOM   1790  HA  TYR A 124       4.448  -7.445   6.556  1.00 95.30           H  
ATOM   1791  C   TYR A 124       3.327  -9.033   7.445  1.00 95.30           C  
ATOM   1792  CB  TYR A 124       2.392  -6.877   6.503  1.00 95.30           C  
ATOM   1793  HB2 TYR A 124       2.336  -6.545   7.539  1.00 95.30           H  
ATOM   1794  HB3 TYR A 124       1.432  -7.330   6.253  1.00 95.30           H  
ATOM   1795  O   TYR A 124       2.541  -9.969   7.280  1.00 95.30           O  
ATOM   1796  CG  TYR A 124       2.625  -5.656   5.633  1.00 95.30           C  
ATOM   1797  CD1 TYR A 124       3.715  -4.803   5.892  1.00 95.30           C  
ATOM   1798  HD1 TYR A 124       4.393  -5.018   6.705  1.00 95.30           H  
ATOM   1799  CD2 TYR A 124       1.746  -5.361   4.577  1.00 95.30           C  
ATOM   1800  HD2 TYR A 124       0.890  -5.993   4.389  1.00 95.30           H  
ATOM   1801  CE1 TYR A 124       3.922  -3.658   5.101  1.00 95.30           C  
ATOM   1802  HE1 TYR A 124       4.749  -2.994   5.309  1.00 95.30           H  
ATOM   1803  CE2 TYR A 124       1.945  -4.219   3.783  1.00 95.30           C  
ATOM   1804  HE2 TYR A 124       1.259  -3.968   2.988  1.00 95.30           H  
ATOM   1805  OH  TYR A 124       3.190  -2.238   3.321  1.00 95.30           O  
ATOM   1806  HH  TYR A 124       4.039  -1.804   3.429  1.00 95.30           H  
ATOM   1807  CZ  TYR A 124       3.036  -3.369   4.046  1.00 95.30           C  
ATOM   1808  N   ARG A 125       4.084  -8.928   8.548  1.00 95.58           N  
ATOM   1809  H   ARG A 125       4.759  -8.176   8.563  1.00 95.58           H  
ATOM   1810  CA  ARG A 125       4.112  -9.927   9.642  1.00 95.58           C  
ATOM   1811  HA  ARG A 125       3.246 -10.584   9.555  1.00 95.58           H  
ATOM   1812  C   ARG A 125       3.998  -9.350  11.052  1.00 95.58           C  
ATOM   1813  CB  ARG A 125       5.389 -10.786   9.540  1.00 95.58           C  
ATOM   1814  HB2 ARG A 125       6.259 -10.132   9.607  1.00 95.58           H  
ATOM   1815  HB3 ARG A 125       5.428 -11.471  10.387  1.00 95.58           H  
ATOM   1816  O   ARG A 125       3.779 -10.111  11.986  1.00 95.58           O  
ATOM   1817  CG  ARG A 125       5.505 -11.618   8.254  1.00 95.58           C  
ATOM   1818  HG2 ARG A 125       6.466 -12.132   8.260  1.00 95.58           H  
ATOM   1819  HG3 ARG A 125       5.490 -10.955   7.388  1.00 95.58           H  
ATOM   1820  CD  ARG A 125       4.390 -12.663   8.117  1.00 95.58           C  
ATOM   1821  HD2 ARG A 125       3.415 -12.179   8.174  1.00 95.58           H  
ATOM   1822  HD3 ARG A 125       4.461 -13.363   8.950  1.00 95.58           H  
ATOM   1823  NE  ARG A 125       4.501 -13.402   6.847  1.00 95.58           N  
ATOM   1824  HE  ARG A 125       5.095 -14.219   6.846  1.00 95.58           H  
ATOM   1825  NH1 ARG A 125       3.097 -12.097   5.543  1.00 95.58           N  
ATOM   1826 HH11 ARG A 125       2.919 -11.462   6.307  1.00 95.58           H  
ATOM   1827 HH12 ARG A 125       2.521 -12.015   4.717  1.00 95.58           H  
ATOM   1828  NH2 ARG A 125       4.049 -13.884   4.668  1.00 95.58           N  
ATOM   1829 HH21 ARG A 125       4.628 -14.710   4.714  1.00 95.58           H  
ATOM   1830 HH22 ARG A 125       3.540 -13.657   3.826  1.00 95.58           H  
ATOM   1831  CZ  ARG A 125       3.888 -13.117   5.706  1.00 95.58           C  
ATOM   1832  N   ALA A 126       4.151  -8.038  11.218  1.00 95.89           N  
ATOM   1833  H   ALA A 126       4.254  -7.448  10.405  1.00 95.89           H  
ATOM   1834  CA  ALA A 126       4.082  -7.402  12.530  1.00 95.89           C  
ATOM   1835  HA  ALA A 126       4.454  -8.099  13.281  1.00 95.89           H  
ATOM   1836  C   ALA A 126       2.637  -7.046  12.901  1.00 95.89           C  
ATOM   1837  CB  ALA A 126       5.002  -6.176  12.543  1.00 95.89           C  
ATOM   1838  HB1 ALA A 126       4.975  -5.714  13.530  1.00 95.89           H  
ATOM   1839  HB2 ALA A 126       6.026  -6.478  12.325  1.00 95.89           H  
ATOM   1840  HB3 ALA A 126       4.674  -5.445  11.804  1.00 95.89           H  
ATOM   1841  O   ALA A 126       1.911  -6.503  12.064  1.00 95.89           O  
ATOM   1842  N   ASP A 127       2.267  -7.292  14.158  1.00 93.89           N  
ATOM   1843  H   ASP A 127       2.911  -7.767  14.774  1.00 93.89           H  
ATOM   1844  CA  ASP A 127       0.992  -6.869  14.741  1.00 93.89           C  
ATOM   1845  HA  ASP A 127       0.205  -7.017  14.002  1.00 93.89           H  
ATOM   1846  C   ASP A 127       1.073  -5.373  15.090  1.00 93.89           C  
ATOM   1847  CB  ASP A 127       0.650  -7.721  15.985  1.00 93.89           C  
ATOM   1848  HB2 ASP A 127       1.477  -7.670  16.693  1.00 93.89           H  
ATOM   1849  HB3 ASP A 127      -0.228  -7.287  16.464  1.00 93.89           H  
ATOM   1850  O   ASP A 127       1.703  -4.993  16.076  1.00 93.89           O  
ATOM   1851  CG  ASP A 127       0.344  -9.196  15.691  1.00 93.89           C  
ATOM   1852  OD1 ASP A 127       0.343  -9.598  14.511  1.00 93.89           O  
ATOM   1853  OD2 ASP A 127       0.075  -9.975  16.632  1.00 93.89           O  
ATOM   1854  N   LYS A 128       0.494  -4.509  14.250  1.00 93.85           N  
ATOM   1855  H   LYS A 128      -0.047  -4.894  13.488  1.00 93.85           H  
ATOM   1856  CA  LYS A 128       0.495  -3.042  14.419  1.00 93.85           C  
ATOM   1857  HA  LYS A 128       0.287  -2.824  15.467  1.00 93.85           H  
ATOM   1858  C   LYS A 128      -0.613  -2.380  13.592  1.00 93.85           C  
ATOM   1859  CB  LYS A 128       1.891  -2.456  14.093  1.00 93.85           C  
ATOM   1860  HB2 LYS A 128       1.881  -1.387  14.305  1.00 93.85           H  
ATOM   1861  HB3 LYS A 128       2.627  -2.903  14.761  1.00 93.85           H  
ATOM   1862  O   LYS A 128      -1.357  -3.065  12.886  1.00 93.85           O  
ATOM   1863  CG  LYS A 128       2.354  -2.667  12.644  1.00 93.85           C  
ATOM   1864  HG2 LYS A 128       2.470  -3.735  12.457  1.00 93.85           H  
ATOM   1865  HG3 LYS A 128       1.603  -2.266  11.963  1.00 93.85           H  
ATOM   1866  CD  LYS A 128       3.692  -1.962  12.371  1.00 93.85           C  
ATOM   1867  HD2 LYS A 128       4.460  -2.356  13.037  1.00 93.85           H  
ATOM   1868  HD3 LYS A 128       3.573  -0.892  12.546  1.00 93.85           H  
ATOM   1869  CE  LYS A 128       4.090  -2.197  10.911  1.00 93.85           C  
ATOM   1870  HE2 LYS A 128       4.257  -3.263  10.754  1.00 93.85           H  
ATOM   1871  HE3 LYS A 128       3.250  -1.895  10.286  1.00 93.85           H  
ATOM   1872  NZ  LYS A 128       5.280  -1.426  10.492  1.00 93.85           N  
ATOM   1873  HZ1 LYS A 128       6.121  -1.620  11.015  1.00 93.85           H  
ATOM   1874  HZ2 LYS A 128       5.073  -0.438  10.498  1.00 93.85           H  
ATOM   1875  HZ3 LYS A 128       5.429  -1.527   9.498  1.00 93.85           H  
ATOM   1876  N   LYS A 129      -0.730  -1.050  13.681  1.00 94.37           N  
ATOM   1877  H   LYS A 129      -0.073  -0.552  14.265  1.00 94.37           H  
ATOM   1878  CA  LYS A 129      -1.583  -0.263  12.779  1.00 94.37           C  
ATOM   1879  HA  LYS A 129      -2.525  -0.801  12.672  1.00 94.37           H  
ATOM   1880  C   LYS A 129      -0.947  -0.178  11.387  1.00 94.37           C  
ATOM   1881  CB  LYS A 129      -1.910   1.139  13.345  1.00 94.37           C  
ATOM   1882  HB2 LYS A 129      -0.987   1.638  13.641  1.00 94.37           H  
ATOM   1883  HB3 LYS A 129      -2.364   1.728  12.548  1.00 94.37           H  
ATOM   1884  O   LYS A 129       0.254   0.058  11.270  1.00 94.37           O  
ATOM   1885  CG  LYS A 129      -2.894   1.125  14.536  1.00 94.37           C  
ATOM   1886  HG2 LYS A 129      -3.785   0.571  14.242  1.00 94.37           H  
ATOM   1887  HG3 LYS A 129      -2.427   0.605  15.373  1.00 94.37           H  
ATOM   1888  CD  LYS A 129      -3.328   2.541  15.003  1.00 94.37           C  
ATOM   1889  HD2 LYS A 129      -2.454   3.091  15.353  1.00 94.37           H  
ATOM   1890  HD3 LYS A 129      -3.766   3.078  14.162  1.00 94.37           H  
ATOM   1891  CE  LYS A 129      -4.367   2.452  16.144  1.00 94.37           C  
ATOM   1892  HE2 LYS A 129      -5.203   1.842  15.802  1.00 94.37           H  
ATOM   1893  HE3 LYS A 129      -3.910   1.922  16.980  1.00 94.37           H  
ATOM   1894  NZ  LYS A 129      -4.914   3.741  16.662  1.00 94.37           N  
ATOM   1895  HZ1 LYS A 129      -4.221   4.320  17.115  1.00 94.37           H  
ATOM   1896  HZ2 LYS A 129      -5.391   4.300  15.970  1.00 94.37           H  
ATOM   1897  HZ3 LYS A 129      -5.646   3.589  17.341  1.00 94.37           H  
ATOM   1898  N   TYR A 130      -1.757  -0.324  10.345  1.00 96.10           N  
ATOM   1899  H   TYR A 130      -2.726  -0.546  10.519  1.00 96.10           H  
ATOM   1900  CA  TYR A 130      -1.350  -0.084   8.960  1.00 96.10           C  
ATOM   1901  HA  TYR A 130      -0.415   0.475   8.935  1.00 96.10           H  
ATOM   1902  C   TYR A 130      -2.410   0.719   8.215  1.00 96.10           C  
ATOM   1903  CB  TYR A 130      -1.153  -1.395   8.210  1.00 96.10           C  
ATOM   1904  HB2 TYR A 130      -0.933  -1.133   7.175  1.00 96.10           H  
ATOM   1905  HB3 TYR A 130      -2.097  -1.940   8.238  1.00 96.10           H  
ATOM   1906  O   TYR A 130      -3.589   0.660   8.562  1.00 96.10           O  
ATOM   1907  CG  TYR A 130      -0.048  -2.312   8.678  1.00 96.10           C  
ATOM   1908  CD1 TYR A 130       1.212  -2.286   8.052  1.00 96.10           C  
ATOM   1909  HD1 TYR A 130       1.407  -1.584   7.255  1.00 96.10           H  
ATOM   1910  CD2 TYR A 130      -0.309  -3.241   9.697  1.00 96.10           C  
ATOM   1911  HD2 TYR A 130      -1.270  -3.233  10.188  1.00 96.10           H  
ATOM   1912  CE1 TYR A 130       2.215  -3.189   8.452  1.00 96.10           C  
ATOM   1913  HE1 TYR A 130       3.187  -3.159   7.982  1.00 96.10           H  
ATOM   1914  CE2 TYR A 130       0.679  -4.160  10.084  1.00 96.10           C  
ATOM   1915  HE2 TYR A 130       0.468  -4.866  10.873  1.00 96.10           H  
ATOM   1916  OH  TYR A 130       2.894  -5.011   9.887  1.00 96.10           O  
ATOM   1917  HH  TYR A 130       2.525  -5.544  10.596  1.00 96.10           H  
ATOM   1918  CZ  TYR A 130       1.943  -4.137   9.463  1.00 96.10           C  
ATOM   1919  N   TRP A 131      -1.991   1.426   7.165  1.00 97.28           N  
ATOM   1920  H   TRP A 131      -1.016   1.392   6.906  1.00 97.28           H  
ATOM   1921  CA  TRP A 131      -2.901   2.076   6.227  1.00 97.28           C  
ATOM   1922  HA  TRP A 131      -3.693   2.578   6.783  1.00 97.28           H  
ATOM   1923  C   TRP A 131      -3.548   1.058   5.297  1.00 97.28           C  
ATOM   1924  CB  TRP A 131      -2.141   3.127   5.417  1.00 97.28           C  
ATOM   1925  HB2 TRP A 131      -2.781   3.471   4.605  1.00 97.28           H  
ATOM   1926  HB3 TRP A 131      -1.254   2.678   4.970  1.00 97.28           H  
ATOM   1927  O   TRP A 131      -2.852   0.249   4.686  1.00 97.28           O  
ATOM   1928  CG  TRP A 131      -1.747   4.317   6.224  1.00 97.28           C  
ATOM   1929  CD1 TRP A 131      -0.538   4.535   6.787  1.00 97.28           C  
ATOM   1930  HD1 TRP A 131       0.311   3.875   6.687  1.00 97.28           H  
ATOM   1931  CD2 TRP A 131      -2.576   5.461   6.576  1.00 97.28           C  
ATOM   1932  CE2 TRP A 131      -1.798   6.345   7.380  1.00 97.28           C  
ATOM   1933  CE3 TRP A 131      -3.906   5.839   6.291  1.00 97.28           C  
ATOM   1934  HE3 TRP A 131      -4.519   5.190   5.684  1.00 97.28           H  
ATOM   1935  NE1 TRP A 131      -0.567   5.730   7.480  1.00 97.28           N  
ATOM   1936  HE1 TRP A 131       0.236   6.122   7.952  1.00 97.28           H  
ATOM   1937  CH2 TRP A 131      -3.642   7.897   7.581  1.00 97.28           C  
ATOM   1938  HH2 TRP A 131      -4.058   8.818   7.962  1.00 97.28           H  
ATOM   1939  CZ2 TRP A 131      -2.316   7.544   7.887  1.00 97.28           C  
ATOM   1940  HZ2 TRP A 131      -1.708   8.187   8.505  1.00 97.28           H  
ATOM   1941  CZ3 TRP A 131      -4.430   7.050   6.781  1.00 97.28           C  
ATOM   1942  HZ3 TRP A 131      -5.444   7.338   6.545  1.00 97.28           H  
ATOM   1943  N   ILE A 132      -4.865   1.142   5.155  1.00 95.96           N  
ATOM   1944  H   ILE A 132      -5.378   1.800   5.725  1.00 95.96           H  
ATOM   1945  CA  ILE A 132      -5.630   0.374   4.177  1.00 95.96           C  
ATOM   1946  HA  ILE A 132      -4.929  -0.102   3.492  1.00 95.96           H  
ATOM   1947  C   ILE A 132      -6.498   1.302   3.336  1.00 95.96           C  
ATOM   1948  CB  ILE A 132      -6.460  -0.749   4.836  1.00 95.96           C  
ATOM   1949  HB  ILE A 132      -6.909  -1.329   4.030  1.00 95.96           H  
ATOM   1950  O   ILE A 132      -6.851   2.407   3.763  1.00 95.96           O  
ATOM   1951  CG1 ILE A 132      -7.595  -0.224   5.741  1.00 95.96           C  
ATOM   1952 HG12 ILE A 132      -7.170   0.178   6.660  1.00 95.96           H  
ATOM   1953 HG13 ILE A 132      -8.136   0.580   5.244  1.00 95.96           H  
ATOM   1954  CG2 ILE A 132      -5.524  -1.682   5.622  1.00 95.96           C  
ATOM   1955 HG21 ILE A 132      -4.682  -1.946   4.982  1.00 95.96           H  
ATOM   1956 HG22 ILE A 132      -6.041  -2.595   5.918  1.00 95.96           H  
ATOM   1957 HG23 ILE A 132      -5.131  -1.176   6.504  1.00 95.96           H  
ATOM   1958  CD1 ILE A 132      -8.617  -1.315   6.078  1.00 95.96           C  
ATOM   1959 HD11 ILE A 132      -9.396  -0.897   6.716  1.00 95.96           H  
ATOM   1960 HD12 ILE A 132      -9.084  -1.680   5.163  1.00 95.96           H  
ATOM   1961 HD13 ILE A 132      -8.147  -2.149   6.599  1.00 95.96           H  
ATOM   1962  N   LYS A 133      -6.861   0.849   2.139  1.00 95.08           N  
ATOM   1963  H   LYS A 133      -6.498  -0.048   1.849  1.00 95.08           H  
ATOM   1964  CA  LYS A 133      -7.843   1.521   1.291  1.00 95.08           C  
ATOM   1965  HA  LYS A 133      -8.493   2.132   1.918  1.00 95.08           H  
ATOM   1966  C   LYS A 133      -8.725   0.488   0.584  1.00 95.08           C  
ATOM   1967  CB  LYS A 133      -7.124   2.466   0.319  1.00 95.08           C  
ATOM   1968  HB2 LYS A 133      -6.434   3.095   0.881  1.00 95.08           H  
ATOM   1969  HB3 LYS A 133      -6.558   1.887  -0.411  1.00 95.08           H  
ATOM   1970  O   LYS A 133      -8.418   0.104  -0.543  1.00 95.08           O  
ATOM   1971  CG  LYS A 133      -8.141   3.367  -0.392  1.00 95.08           C  
ATOM   1972  HG2 LYS A 133      -8.669   3.964   0.352  1.00 95.08           H  
ATOM   1973  HG3 LYS A 133      -8.868   2.755  -0.926  1.00 95.08           H  
ATOM   1974  CD  LYS A 133      -7.454   4.298  -1.391  1.00 95.08           C  
ATOM   1975  HD2 LYS A 133      -6.743   4.937  -0.867  1.00 95.08           H  
ATOM   1976  HD3 LYS A 133      -6.934   3.699  -2.138  1.00 95.08           H  
ATOM   1977  CE  LYS A 133      -8.542   5.144  -2.056  1.00 95.08           C  
ATOM   1978  HE2 LYS A 133      -9.282   4.473  -2.492  1.00 95.08           H  
ATOM   1979  HE3 LYS A 133      -9.058   5.721  -1.289  1.00 95.08           H  
ATOM   1980  NZ  LYS A 133      -7.988   6.044  -3.093  1.00 95.08           N  
ATOM   1981  HZ1 LYS A 133      -7.303   6.666  -2.690  1.00 95.08           H  
ATOM   1982  HZ2 LYS A 133      -8.739   6.598  -3.478  1.00 95.08           H  
ATOM   1983  HZ3 LYS A 133      -7.569   5.501  -3.834  1.00 95.08           H  
ATOM   1984  N   PRO A 134      -9.827   0.055   1.221  1.00 93.38           N  
ATOM   1985  CA  PRO A 134     -10.856  -0.719   0.539  1.00 93.38           C  
ATOM   1986  HA  PRO A 134     -10.443  -1.690   0.265  1.00 93.38           H  
ATOM   1987  C   PRO A 134     -11.357   0.012  -0.712  1.00 93.38           C  
ATOM   1988  CB  PRO A 134     -11.984  -0.905   1.557  1.00 93.38           C  
ATOM   1989  HB2 PRO A 134     -12.757  -0.151   1.408  1.00 93.38           H  
ATOM   1990  HB3 PRO A 134     -12.414  -1.905   1.489  1.00 93.38           H  
ATOM   1991  O   PRO A 134     -11.428   1.242  -0.723  1.00 93.38           O  
ATOM   1992  CG  PRO A 134     -11.321  -0.681   2.914  1.00 93.38           C  
ATOM   1993  HG2 PRO A 134     -10.911  -1.623   3.277  1.00 93.38           H  
ATOM   1994  HG3 PRO A 134     -12.023  -0.267   3.639  1.00 93.38           H  
ATOM   1995  CD  PRO A 134     -10.187   0.294   2.610  1.00 93.38           C  
ATOM   1996  HD2 PRO A 134     -10.534   1.321   2.721  1.00 93.38           H  
ATOM   1997  HD3 PRO A 134      -9.346   0.102   3.277  1.00 93.38           H  
ATOM   1998  N   ILE A 135     -11.765  -0.734  -1.742  1.00 90.63           N  
ATOM   1999  H   ILE A 135     -11.624  -1.733  -1.684  1.00 90.63           H  
ATOM   2000  CA  ILE A 135     -12.208  -0.182  -3.038  1.00 90.63           C  
ATOM   2001  HA  ILE A 135     -11.359   0.303  -3.521  1.00 90.63           H  
ATOM   2002  C   ILE A 135     -13.303   0.884  -2.876  1.00 90.63           C  
ATOM   2003  CB  ILE A 135     -12.700  -1.336  -3.947  1.00 90.63           C  
ATOM   2004  HB  ILE A 135     -13.422  -1.928  -3.384  1.00 90.63           H  
ATOM   2005  O   ILE A 135     -13.285   1.904  -3.562  1.00 90.63           O  
ATOM   2006  CG1 ILE A 135     -11.520  -2.251  -4.345  1.00 90.63           C  
ATOM   2007 HG12 ILE A 135     -10.888  -1.738  -5.070  1.00 90.63           H  
ATOM   2008 HG13 ILE A 135     -10.907  -2.467  -3.470  1.00 90.63           H  
ATOM   2009  CG2 ILE A 135     -13.408  -0.807  -5.213  1.00 90.63           C  
ATOM   2010 HG21 ILE A 135     -13.699  -1.629  -5.867  1.00 90.63           H  
ATOM   2011 HG22 ILE A 135     -12.745  -0.136  -5.758  1.00 90.63           H  
ATOM   2012 HG23 ILE A 135     -14.323  -0.275  -4.951  1.00 90.63           H  
ATOM   2013  CD1 ILE A 135     -11.962  -3.600  -4.929  1.00 90.63           C  
ATOM   2014 HD11 ILE A 135     -12.528  -3.467  -5.851  1.00 90.63           H  
ATOM   2015 HD12 ILE A 135     -11.082  -4.200  -5.159  1.00 90.63           H  
ATOM   2016 HD13 ILE A 135     -12.569  -4.136  -4.199  1.00 90.63           H  
ATOM   2017  N   LEU A 136     -14.250   0.647  -1.965  1.00 90.05           N  
ATOM   2018  H   LEU A 136     -14.186  -0.208  -1.431  1.00 90.05           H  
ATOM   2019  CA  LEU A 136     -15.399   1.525  -1.732  1.00 90.05           C  
ATOM   2020  HA  LEU A 136     -15.630   2.051  -2.658  1.00 90.05           H  
ATOM   2021  C   LEU A 136     -15.122   2.639  -0.712  1.00 90.05           C  
ATOM   2022  CB  LEU A 136     -16.613   0.656  -1.346  1.00 90.05           C  
ATOM   2023  HB2 LEU A 136     -16.364   0.069  -0.462  1.00 90.05           H  
ATOM   2024  HB3 LEU A 136     -17.446   1.310  -1.086  1.00 90.05           H  
ATOM   2025  O   LEU A 136     -15.968   3.512  -0.520  1.00 90.05           O  
ATOM   2026  CG  LEU A 136     -17.072  -0.297  -2.470  1.00 90.05           C  
ATOM   2027  HG  LEU A 136     -16.246  -0.944  -2.765  1.00 90.05           H  
ATOM   2028  CD1 LEU A 136     -18.210  -1.186  -1.987  1.00 90.05           C  
ATOM   2029 HD11 LEU A 136     -18.670  -1.714  -2.823  1.00 90.05           H  
ATOM   2030 HD12 LEU A 136     -18.965  -0.603  -1.459  1.00 90.05           H  
ATOM   2031 HD13 LEU A 136     -17.783  -1.942  -1.328  1.00 90.05           H  
ATOM   2032  CD2 LEU A 136     -17.560   0.448  -3.714  1.00 90.05           C  
ATOM   2033 HD21 LEU A 136     -17.935  -0.266  -4.448  1.00 90.05           H  
ATOM   2034 HD22 LEU A 136     -16.738   0.995  -4.174  1.00 90.05           H  
ATOM   2035 HD23 LEU A 136     -18.358   1.140  -3.444  1.00 90.05           H  
ATOM   2036  N   ALA A 137     -13.953   2.635  -0.066  1.00 93.15           N  
ATOM   2037  H   ALA A 137     -13.233   1.991  -0.359  1.00 93.15           H  
ATOM   2038  CA  ALA A 137     -13.590   3.672   0.886  1.00 93.15           C  
ATOM   2039  HA  ALA A 137     -14.469   3.861   1.503  1.00 93.15           H  
ATOM   2040  C   ALA A 137     -13.173   4.961   0.151  1.00 93.15           C  
ATOM   2041  CB  ALA A 137     -12.483   3.170   1.815  1.00 93.15           C  
ATOM   2042  HB1 ALA A 137     -12.279   3.922   2.578  1.00 93.15           H  
ATOM   2043  HB2 ALA A 137     -11.571   2.990   1.246  1.00 93.15           H  
ATOM   2044  HB3 ALA A 137     -12.797   2.246   2.301  1.00 93.15           H  
ATOM   2045  O   ALA A 137     -12.318   4.919  -0.741  1.00 93.15           O  
ATOM   2046  N   PRO A 138     -13.702   6.135   0.543  1.00 94.84           N  
ATOM   2047  CA  PRO A 138     -13.355   7.399  -0.104  1.00 94.84           C  
ATOM   2048  HA  PRO A 138     -13.530   7.327  -1.178  1.00 94.84           H  
ATOM   2049  C   PRO A 138     -11.885   7.780   0.119  1.00 94.84           C  
ATOM   2050  CB  PRO A 138     -14.318   8.427   0.502  1.00 94.84           C  
ATOM   2051  HB2 PRO A 138     -15.214   8.484  -0.115  1.00 94.84           H  
ATOM   2052  HB3 PRO A 138     -13.863   9.413   0.595  1.00 94.84           H  
ATOM   2053  O   PRO A 138     -11.226   8.293  -0.783  1.00 94.84           O  
ATOM   2054  CG  PRO A 138     -14.686   7.841   1.868  1.00 94.84           C  
ATOM   2055  HG2 PRO A 138     -15.666   8.178   2.205  1.00 94.84           H  
ATOM   2056  HG3 PRO A 138     -13.920   8.099   2.600  1.00 94.84           H  
ATOM   2057  CD  PRO A 138     -14.666   6.337   1.615  1.00 94.84           C  
ATOM   2058  HD2 PRO A 138     -14.370   5.813   2.523  1.00 94.84           H  
ATOM   2059  HD3 PRO A 138     -15.650   6.001   1.288  1.00 94.84           H  
ATOM   2060  N   ASN A 139     -11.356   7.491   1.311  1.00 95.55           N  
ATOM   2061  H   ASN A 139     -11.917   6.954   1.957  1.00 95.55           H  
ATOM   2062  CA  ASN A 139      -9.989   7.792   1.723  1.00 95.55           C  
ATOM   2063  HA  ASN A 139      -9.392   8.044   0.847  1.00 95.55           H  
ATOM   2064  C   ASN A 139      -9.355   6.568   2.389  1.00 95.55           C  
ATOM   2065  CB  ASN A 139      -9.999   9.003   2.670  1.00 95.55           C  
ATOM   2066  HB2 ASN A 139     -10.626   8.781   3.533  1.00 95.55           H  
ATOM   2067  HB3 ASN A 139      -8.989   9.195   3.033  1.00 95.55           H  
ATOM   2068  O   ASN A 139     -10.060   5.693   2.888  1.00 95.55           O  
ATOM   2069  CG  ASN A 139     -10.487  10.264   1.983  1.00 95.55           C  
ATOM   2070  ND2 ASN A 139     -11.489  10.918   2.523  1.00 95.55           N  
ATOM   2071 HD21 ASN A 139     -11.902  10.604   3.389  1.00 95.55           H  
ATOM   2072 HD22 ASN A 139     -11.775  11.758   2.040  1.00 95.55           H  
ATOM   2073  OD1 ASN A 139      -9.974  10.680   0.960  1.00 95.55           O  
ATOM   2074  N   ALA A 140      -8.023   6.525   2.411  1.00 95.75           N  
ATOM   2075  H   ALA A 140      -7.504   7.322   2.070  1.00 95.75           H  
ATOM   2076  CA  ALA A 140      -7.296   5.538   3.199  1.00 95.75           C  
ATOM   2077  HA  ALA A 140      -7.721   4.555   2.996  1.00 95.75           H  
ATOM   2078  C   ALA A 140      -7.445   5.827   4.700  1.00 95.75           C  
ATOM   2079  CB  ALA A 140      -5.827   5.537   2.769  1.00 95.75           C  
ATOM   2080  HB1 ALA A 140      -5.363   6.491   3.020  1.00 95.75           H  
ATOM   2081  HB2 ALA A 140      -5.299   4.738   3.289  1.00 95.75           H  
ATOM   2082  HB3 ALA A 140      -5.760   5.370   1.694  1.00 95.75           H  
ATOM   2083  O   ALA A 140      -7.553   6.986   5.103  1.00 95.75           O  
ATOM   2084  N   PHE A 141      -7.417   4.782   5.521  1.00 95.43           N  
ATOM   2085  H   PHE A 141      -7.314   3.858   5.126  1.00 95.43           H  
ATOM   2086  CA  PHE A 141      -7.504   4.884   6.978  1.00 95.43           C  
ATOM   2087  HA  PHE A 141      -7.096   5.845   7.293  1.00 95.43           H  
ATOM   2088  C   PHE A 141      -6.659   3.801   7.650  1.00 95.43           C  
ATOM   2089  CB  PHE A 141      -8.972   4.838   7.424  1.00 95.43           C  
ATOM   2090  HB2 PHE A 141      -9.482   5.712   7.019  1.00 95.43           H  
ATOM   2091  HB3 PHE A 141      -9.016   4.927   8.510  1.00 95.43           H  
ATOM   2092  O   PHE A 141      -6.259   2.827   7.009  1.00 95.43           O  
ATOM   2093  CG  PHE A 141      -9.735   3.599   7.001  1.00 95.43           C  
ATOM   2094  CD1 PHE A 141     -10.351   3.549   5.736  1.00 95.43           C  
ATOM   2095  HD1 PHE A 141     -10.266   4.388   5.061  1.00 95.43           H  
ATOM   2096  CD2 PHE A 141      -9.864   2.510   7.883  1.00 95.43           C  
ATOM   2097  HD2 PHE A 141      -9.410   2.545   8.862  1.00 95.43           H  
ATOM   2098  CE1 PHE A 141     -11.091   2.418   5.353  1.00 95.43           C  
ATOM   2099  HE1 PHE A 141     -11.574   2.391   4.388  1.00 95.43           H  
ATOM   2100  CE2 PHE A 141     -10.614   1.385   7.502  1.00 95.43           C  
ATOM   2101  HE2 PHE A 141     -10.735   0.563   8.191  1.00 95.43           H  
ATOM   2102  CZ  PHE A 141     -11.225   1.336   6.238  1.00 95.43           C  
ATOM   2103  HZ  PHE A 141     -11.811   0.473   5.956  1.00 95.43           H  
ATOM   2104  N   GLN A 142      -6.345   3.988   8.932  1.00 94.89           N  
ATOM   2105  H   GLN A 142      -6.745   4.769   9.432  1.00 94.89           H  
ATOM   2106  CA  GLN A 142      -5.535   3.036   9.686  1.00 94.89           C  
ATOM   2107  HA  GLN A 142      -4.906   2.499   8.976  1.00 94.89           H  
ATOM   2108  C   GLN A 142      -6.399   2.003  10.404  1.00 94.89           C  
ATOM   2109  CB  GLN A 142      -4.599   3.749  10.667  1.00 94.89           C  
ATOM   2110  HB2 GLN A 142      -4.117   2.999  11.294  1.00 94.89           H  
ATOM   2111  HB3 GLN A 142      -5.179   4.413  11.308  1.00 94.89           H  
ATOM   2112  O   GLN A 142      -7.415   2.341  11.008  1.00 94.89           O  
ATOM   2113  CG  GLN A 142      -3.506   4.544   9.942  1.00 94.89           C  
ATOM   2114  HG2 GLN A 142      -2.983   3.884   9.250  1.00 94.89           H  
ATOM   2115  HG3 GLN A 142      -3.953   5.359   9.375  1.00 94.89           H  
ATOM   2116  CD  GLN A 142      -2.509   5.134  10.930  1.00 94.89           C  
ATOM   2117  NE2 GLN A 142      -1.225   4.917  10.749  1.00 94.89           N  
ATOM   2118 HE21 GLN A 142      -0.617   5.312  11.452  1.00 94.89           H  
ATOM   2119 HE22 GLN A 142      -0.898   4.411   9.938  1.00 94.89           H  
ATOM   2120  OE1 GLN A 142      -2.862   5.773  11.903  1.00 94.89           O  
ATOM   2121  N   VAL A 143      -5.951   0.749  10.392  1.00 94.42           N  
ATOM   2122  H   VAL A 143      -5.132   0.542   9.838  1.00 94.42           H  
ATOM   2123  CA  VAL A 143      -6.566  -0.350  11.145  1.00 94.42           C  
ATOM   2124  HA  VAL A 143      -7.257   0.064  11.879  1.00 94.42           H  
ATOM   2125  C   VAL A 143      -5.512  -1.132  11.908  1.00 94.42           C  
ATOM   2126  CB  VAL A 143      -7.372  -1.301  10.245  1.00 94.42           C  
ATOM   2127  HB  VAL A 143      -7.824  -2.057  10.887  1.00 94.42           H  
ATOM   2128  O   VAL A 143      -4.372  -1.250  11.459  1.00 94.42           O  
ATOM   2129  CG1 VAL A 143      -8.503  -0.563   9.531  1.00 94.42           C  
ATOM   2130 HG11 VAL A 143      -9.180  -1.284   9.073  1.00 94.42           H  
ATOM   2131 HG12 VAL A 143      -8.101   0.102   8.767  1.00 94.42           H  
ATOM   2132 HG13 VAL A 143      -9.059   0.041  10.248  1.00 94.42           H  
ATOM   2133  CG2 VAL A 143      -6.511  -2.011   9.195  1.00 94.42           C  
ATOM   2134 HG21 VAL A 143      -6.029  -1.273   8.553  1.00 94.42           H  
ATOM   2135 HG22 VAL A 143      -7.133  -2.668   8.587  1.00 94.42           H  
ATOM   2136 HG23 VAL A 143      -5.744  -2.615   9.679  1.00 94.42           H  
ATOM   2137  N   HIS A 144      -5.896  -1.708  13.044  1.00 93.45           N  
ATOM   2138  H   HIS A 144      -6.852  -1.596  13.351  1.00 93.45           H  
ATOM   2139  CA  HIS A 144      -5.064  -2.691  13.727  1.00 93.45           C  
ATOM   2140  HA  HIS A 144      -4.037  -2.329  13.768  1.00 93.45           H  
ATOM   2141  C   HIS A 144      -5.079  -4.012  12.955  1.00 93.45           C  
ATOM   2142  CB  HIS A 144      -5.560  -2.887  15.159  1.00 93.45           C  
ATOM   2143  HB2 HIS A 144      -5.129  -3.800  15.569  1.00 93.45           H  
ATOM   2144  HB3 HIS A 144      -6.645  -2.991  15.150  1.00 93.45           H  
ATOM   2145  O   HIS A 144      -6.137  -4.614  12.752  1.00 93.45           O  
ATOM   2146  CG  HIS A 144      -5.212  -1.751  16.073  1.00 93.45           C  
ATOM   2147  CD2 HIS A 144      -6.050  -0.742  16.462  1.00 93.45           C  
ATOM   2148  HD2 HIS A 144      -7.075  -0.597  16.155  1.00 93.45           H  
ATOM   2149  ND1 HIS A 144      -4.024  -1.592  16.753  1.00 93.45           N  
ATOM   2150  HD1 HIS A 144      -3.230  -2.215  16.733  1.00 93.45           H  
ATOM   2151  CE1 HIS A 144      -4.146  -0.520  17.549  1.00 93.45           C  
ATOM   2152  HE1 HIS A 144      -3.394  -0.156  18.234  1.00 93.45           H  
ATOM   2153  NE2 HIS A 144      -5.358   0.027  17.395  1.00 93.45           N  
ATOM   2154  N   CYS A 145      -3.896  -4.480  12.566  1.00 94.11           N  
ATOM   2155  H   CYS A 145      -3.067  -3.926  12.726  1.00 94.11           H  
ATOM   2156  CA  CYS A 145      -3.723  -5.783  11.948  1.00 94.11           C  
ATOM   2157  HA  CYS A 145      -4.693  -6.178  11.648  1.00 94.11           H  
ATOM   2158  C   CYS A 145      -3.103  -6.770  12.926  1.00 94.11           C  
ATOM   2159  CB  CYS A 145      -2.858  -5.664  10.695  1.00 94.11           C  
ATOM   2160  HB2 CYS A 145      -2.679  -6.675  10.329  1.00 94.11           H  
ATOM   2161  HB3 CYS A 145      -1.894  -5.239  10.976  1.00 94.11           H  
ATOM   2162  O   CYS A 145      -2.050  -6.497  13.500  1.00 94.11           O  
ATOM   2163  SG  CYS A 145      -3.565  -4.692   9.340  1.00 94.11           S  
ATOM   2164  N   GLN A 146      -3.720  -7.943  13.046  1.00 93.47           N  
ATOM   2165  H   GLN A 146      -4.587  -8.080  12.546  1.00 93.47           H  
ATOM   2166  CA  GLN A 146      -3.093  -9.111  13.648  1.00 93.47           C  
ATOM   2167  HA  GLN A 146      -2.235  -8.793  14.241  1.00 93.47           H  
ATOM   2168  C   GLN A 146      -2.582 -10.021  12.529  1.00 93.47           C  
ATOM   2169  CB  GLN A 146      -4.077  -9.792  14.606  1.00 93.47           C  
ATOM   2170  HB2 GLN A 146      -4.435  -9.053  15.322  1.00 93.47           H  
ATOM   2171  HB3 GLN A 146      -4.929 -10.186  14.053  1.00 93.47           H  
ATOM   2172  O   GLN A 146      -3.364 -10.560  11.751  1.00 93.47           O  
ATOM   2173  CG  GLN A 146      -3.392 -10.933  15.367  1.00 93.47           C  
ATOM   2174  HG2 GLN A 146      -2.483 -10.559  15.839  1.00 93.47           H  
ATOM   2175  HG3 GLN A 146      -3.111 -11.716  14.663  1.00 93.47           H  
ATOM   2176  CD  GLN A 146      -4.264 -11.554  16.450  1.00 93.47           C  
ATOM   2177  NE2 GLN A 146      -3.775 -12.586  17.097  1.00 93.47           N  
ATOM   2178 HE21 GLN A 146      -2.827 -12.872  16.901  1.00 93.47           H  
ATOM   2179 HE22 GLN A 146      -4.386 -13.038  17.763  1.00 93.47           H  
ATOM   2180  OE1 GLN A 146      -5.365 -11.136  16.767  1.00 93.47           O  
ATOM   2181  N   MET A 147      -1.264 -10.156  12.445  1.00 93.52           N  
ATOM   2182  H   MET A 147      -0.715  -9.692  13.154  1.00 93.52           H  
ATOM   2183  CA  MET A 147      -0.504 -10.878  11.424  1.00 93.52           C  
ATOM   2184  HA  MET A 147      -1.171 -11.212  10.630  1.00 93.52           H  
ATOM   2185  C   MET A 147       0.210 -12.118  11.996  1.00 93.52           C  
ATOM   2186  CB  MET A 147       0.527  -9.908  10.830  1.00 93.52           C  
ATOM   2187  HB2 MET A 147       1.116 -10.444  10.085  1.00 93.52           H  
ATOM   2188  HB3 MET A 147       1.192  -9.580  11.629  1.00 93.52           H  
ATOM   2189  O   MET A 147       0.602 -13.017  11.249  1.00 93.52           O  
ATOM   2190  CG  MET A 147      -0.066  -8.660  10.163  1.00 93.52           C  
ATOM   2191  HG2 MET A 147       0.764  -8.024   9.857  1.00 93.52           H  
ATOM   2192  HG3 MET A 147      -0.663  -8.103  10.884  1.00 93.52           H  
ATOM   2193  SD  MET A 147      -1.069  -9.018   8.699  1.00 93.52           S  
ATOM   2194  CE  MET A 147      -1.269  -7.367   7.980  1.00 93.52           C  
ATOM   2195  HE1 MET A 147      -2.230  -6.944   8.273  1.00 93.52           H  
ATOM   2196  HE2 MET A 147      -1.248  -7.446   6.893  1.00 93.52           H  
ATOM   2197  HE3 MET A 147      -0.462  -6.709   8.303  1.00 93.52           H  
ATOM   2198  N   SER A 148       0.372 -12.190  13.321  1.00 90.65           N  
ATOM   2199  H   SER A 148       0.132 -11.369  13.857  1.00 90.65           H  
ATOM   2200  CA  SER A 148       1.090 -13.254  14.039  1.00 90.65           C  
ATOM   2201  HA  SER A 148       2.097 -13.320  13.625  1.00 90.65           H  
ATOM   2202  C   SER A 148       0.469 -14.653  13.922  1.00 90.65           C  
ATOM   2203  CB  SER A 148       1.219 -12.863  15.519  1.00 90.65           C  
ATOM   2204  HB2 SER A 148       1.690 -13.678  16.068  1.00 90.65           H  
ATOM   2205  HB3 SER A 148       1.858 -11.984  15.595  1.00 90.65           H  
ATOM   2206  O   SER A 148       1.153 -15.647  14.152  1.00 90.65           O  
ATOM   2207  OG  SER A 148      -0.041 -12.562  16.102  1.00 90.65           O  
ATOM   2208  HG  SER A 148      -0.014 -11.626  16.316  1.00 90.65           H  
ATOM   2209  N   GLN A 149      -0.803 -14.763  13.526  1.00 86.72           N  
ATOM   2210  H   GLN A 149      -1.287 -13.905  13.304  1.00 86.72           H  
ATOM   2211  CA  GLN A 149      -1.565 -16.024  13.482  1.00 86.72           C  
ATOM   2212  HA  GLN A 149      -1.112 -16.723  14.184  1.00 86.72           H  
ATOM   2213  C   GLN A 149      -1.506 -16.735  12.118  1.00 86.72           C  
ATOM   2214  CB  GLN A 149      -3.009 -15.767  13.949  1.00 86.72           C  
ATOM   2215  HB2 GLN A 149      -3.595 -16.683  13.867  1.00 86.72           H  
ATOM   2216  HB3 GLN A 149      -3.465 -15.017  13.303  1.00 86.72           H  
ATOM   2217  O   GLN A 149      -2.424 -17.463  11.745  1.00 86.72           O  
ATOM   2218  CG  GLN A 149      -3.075 -15.283  15.405  1.00 86.72           C  
ATOM   2219  HG2 GLN A 149      -4.111 -15.041  15.644  1.00 86.72           H  
ATOM   2220  HG3 GLN A 149      -2.484 -14.373  15.509  1.00 86.72           H  
ATOM   2221  CD  GLN A 149      -2.590 -16.320  16.415  1.00 86.72           C  
ATOM   2222  NE2 GLN A 149      -2.019 -15.908  17.525  1.00 86.72           N  
ATOM   2223 HE21 GLN A 149      -1.680 -16.651  18.120  1.00 86.72           H  
ATOM   2224 HE22 GLN A 149      -1.730 -14.947  17.637  1.00 86.72           H  
ATOM   2225  OE1 GLN A 149      -2.713 -17.518  16.240  1.00 86.72           O  
ATOM   2226  N   GLY A 150      -0.460 -16.491  11.323  1.00 89.44           N  
ATOM   2227  H   GLY A 150       0.271 -15.888  11.672  1.00 89.44           H  
ATOM   2228  CA  GLY A 150      -0.324 -17.101   9.992  1.00 89.44           C  
ATOM   2229  HA2 GLY A 150       0.697 -16.953   9.640  1.00 89.44           H  
ATOM   2230  HA3 GLY A 150      -0.497 -18.174  10.074  1.00 89.44           H  
ATOM   2231  C   GLY A 150      -1.300 -16.551   8.938  1.00 89.44           C  
ATOM   2232  O   GLY A 150      -1.417 -17.098   7.845  1.00 89.44           O  
ATOM   2233  N   THR A 151      -2.019 -15.479   9.261  1.00 91.19           N  
ATOM   2234  H   THR A 151      -1.858 -15.063  10.167  1.00 91.19           H  
ATOM   2235  CA  THR A 151      -2.949 -14.764   8.383  1.00 91.19           C  
ATOM   2236  HA  THR A 151      -2.571 -14.795   7.361  1.00 91.19           H  
ATOM   2237  C   THR A 151      -3.020 -13.313   8.833  1.00 91.19           C  
ATOM   2238  CB  THR A 151      -4.346 -15.414   8.413  1.00 91.19           C  
ATOM   2239  HB  THR A 151      -4.237 -16.453   8.104  1.00 91.19           H  
ATOM   2240  O   THR A 151      -2.716 -13.016   9.986  1.00 91.19           O  
ATOM   2241  CG2 THR A 151      -5.033 -15.398   9.777  1.00 91.19           C  
ATOM   2242 HG21 THR A 151      -4.431 -15.950  10.499  1.00 91.19           H  
ATOM   2243 HG22 THR A 151      -6.011 -15.873   9.709  1.00 91.19           H  
ATOM   2244 HG23 THR A 151      -5.151 -14.373  10.128  1.00 91.19           H  
ATOM   2245  OG1 THR A 151      -5.250 -14.791   7.516  1.00 91.19           O  
ATOM   2246  HG1 THR A 151      -5.434 -13.908   7.844  1.00 91.19           H  
ATOM   2247  N   GLY A 152      -3.477 -12.426   7.951  1.00 92.67           N  
ATOM   2248  H   GLY A 152      -3.673 -12.723   7.006  1.00 92.67           H  
ATOM   2249  CA  GLY A 152      -3.845 -11.068   8.330  1.00 92.67           C  
ATOM   2250  HA2 GLY A 152      -3.222 -10.727   9.157  1.00 92.67           H  
ATOM   2251  HA3 GLY A 152      -3.681 -10.399   7.486  1.00 92.67           H  
ATOM   2252  C   GLY A 152      -5.309 -10.986   8.737  1.00 92.67           C  
ATOM   2253  O   GLY A 152      -6.183 -11.371   7.961  1.00 92.67           O  
ATOM   2254  N   LEU A 153      -5.562 -10.505   9.951  1.00 93.75           N  
ATOM   2255  H   LEU A 153      -4.775 -10.313  10.554  1.00 93.75           H  
ATOM   2256  CA  LEU A 153      -6.892 -10.219  10.476  1.00 93.75           C  
ATOM   2257  HA  LEU A 153      -7.646 -10.488   9.736  1.00 93.75           H  
ATOM   2258  C   LEU A 153      -7.016  -8.726  10.752  1.00 93.75           C  
ATOM   2259  CB  LEU A 153      -7.159 -11.012  11.766  1.00 93.75           C  
ATOM   2260  HB2 LEU A 153      -8.160 -10.754  12.113  1.00 93.75           H  
ATOM   2261  HB3 LEU A 153      -6.448 -10.684  12.524  1.00 93.75           H  
ATOM   2262  O   LEU A 153      -6.163  -8.148  11.429  1.00 93.75           O  
ATOM   2263  CG  LEU A 153      -7.058 -12.537  11.635  1.00 93.75           C  
ATOM   2264  HG  LEU A 153      -6.063 -12.791  11.267  1.00 93.75           H  
ATOM   2265  CD1 LEU A 153      -7.237 -13.221  12.987  1.00 93.75           C  
ATOM   2266 HD11 LEU A 153      -8.242 -13.037  13.369  1.00 93.75           H  
ATOM   2267 HD12 LEU A 153      -6.500 -12.834  13.691  1.00 93.75           H  
ATOM   2268 HD13 LEU A 153      -7.085 -14.295  12.881  1.00 93.75           H  
ATOM   2269  CD2 LEU A 153      -8.108 -13.095  10.682  1.00 93.75           C  
ATOM   2270 HD21 LEU A 153      -8.069 -14.185  10.680  1.00 93.75           H  
ATOM   2271 HD22 LEU A 153      -7.891 -12.733   9.678  1.00 93.75           H  
ATOM   2272 HD23 LEU A 153      -9.100 -12.763  10.989  1.00 93.75           H  
ATOM   2273  N   THR A 154      -8.087  -8.117  10.254  1.00 93.97           N  
ATOM   2274  H   THR A 154      -8.753  -8.662   9.726  1.00 93.97           H  
ATOM   2275  CA  THR A 154      -8.426  -6.731  10.585  1.00 93.97           C  
ATOM   2276  HA  THR A 154      -7.512  -6.167  10.770  1.00 93.97           H  
ATOM   2277  C   THR A 154      -9.237  -6.723  11.868  1.00 93.97           C  
ATOM   2278  CB  THR A 154      -9.173  -6.042   9.438  1.00 93.97           C  
ATOM   2279  HB  THR A 154     -10.100  -6.574   9.222  1.00 93.97           H  
ATOM   2280  O   THR A 154     -10.348  -7.252  11.913  1.00 93.97           O  
ATOM   2281  CG2 THR A 154      -9.471  -4.580   9.755  1.00 93.97           C  
ATOM   2282 HG21 THR A 154      -9.831  -4.075   8.858  1.00 93.97           H  
ATOM   2283 HG22 THR A 154      -8.569  -4.083  10.113  1.00 93.97           H  
ATOM   2284 HG23 THR A 154     -10.242  -4.515  10.522  1.00 93.97           H  
ATOM   2285  OG1 THR A 154      -8.361  -6.034   8.287  1.00 93.97           O  
ATOM   2286  HG1 THR A 154      -7.703  -5.351   8.440  1.00 93.97           H  
ATOM   2287  N   LEU A 155      -8.671  -6.142  12.923  1.00 92.56           N  
ATOM   2288  H   LEU A 155      -7.771  -5.695  12.817  1.00 92.56           H  
ATOM   2289  CA  LEU A 155      -9.355  -6.005  14.200  1.00 92.56           C  
ATOM   2290  HA  LEU A 155      -9.813  -6.962  14.451  1.00 92.56           H  
ATOM   2291  C   LEU A 155     -10.444  -4.936  14.064  1.00 92.56           C  
ATOM   2292  CB  LEU A 155      -8.310  -5.654  15.266  1.00 92.56           C  
ATOM   2293  HB2 LEU A 155      -7.482  -6.359  15.194  1.00 92.56           H  
ATOM   2294  HB3 LEU A 155      -7.926  -4.662  15.024  1.00 92.56           H  
ATOM   2295  O   LEU A 155     -10.139  -3.792  13.742  1.00 92.56           O  
ATOM   2296  CG  LEU A 155      -8.819  -5.636  16.716  1.00 92.56           C  
ATOM   2297  HG  LEU A 155      -9.690  -4.988  16.806  1.00 92.56           H  
ATOM   2298  CD1 LEU A 155      -9.177  -7.040  17.205  1.00 92.56           C  
ATOM   2299 HD11 LEU A 155     -10.033  -7.423  16.648  1.00 92.56           H  
ATOM   2300 HD12 LEU A 155      -8.329  -7.712  17.079  1.00 92.56           H  
ATOM   2301 HD13 LEU A 155      -9.456  -6.997  18.258  1.00 92.56           H  
ATOM   2302  CD2 LEU A 155      -7.700  -5.100  17.609  1.00 92.56           C  
ATOM   2303 HD21 LEU A 155      -6.775  -5.647  17.426  1.00 92.56           H  
ATOM   2304 HD22 LEU A 155      -7.542  -4.042  17.396  1.00 92.56           H  
ATOM   2305 HD23 LEU A 155      -7.970  -5.208  18.660  1.00 92.56           H  
ATOM   2306  N   ILE A 156     -11.701  -5.307  14.305  1.00 92.13           N  
ATOM   2307  H   ILE A 156     -11.875  -6.286  14.484  1.00 92.13           H  
ATOM   2308  CA  ILE A 156     -12.845  -4.377  14.269  1.00 92.13           C  
ATOM   2309  HA  ILE A 156     -12.549  -3.472  13.739  1.00 92.13           H  
ATOM   2310  C   ILE A 156     -13.273  -3.925  15.662  1.00 92.13           C  
ATOM   2311  CB  ILE A 156     -14.040  -4.976  13.503  1.00 92.13           C  
ATOM   2312  HB  ILE A 156     -14.824  -4.218  13.486  1.00 92.13           H  
ATOM   2313  O   ILE A 156     -13.847  -2.850  15.820  1.00 92.13           O  
ATOM   2314  CG1 ILE A 156     -14.618  -6.251  14.163  1.00 92.13           C  
ATOM   2315 HG12 ILE A 156     -14.789  -6.075  15.225  1.00 92.13           H  
ATOM   2316 HG13 ILE A 156     -13.907  -7.070  14.058  1.00 92.13           H  
ATOM   2317  CG2 ILE A 156     -13.612  -5.240  12.053  1.00 92.13           C  
ATOM   2318 HG21 ILE A 156     -14.493  -5.405  11.434  1.00 92.13           H  
ATOM   2319 HG22 ILE A 156     -13.079  -4.376  11.656  1.00 92.13           H  
ATOM   2320 HG23 ILE A 156     -12.955  -6.109  12.008  1.00 92.13           H  
ATOM   2321  CD1 ILE A 156     -15.954  -6.706  13.571  1.00 92.13           C  
ATOM   2322 HD11 ILE A 156     -15.823  -7.020  12.536  1.00 92.13           H  
ATOM   2323 HD12 ILE A 156     -16.678  -5.892  13.620  1.00 92.13           H  
ATOM   2324 HD13 ILE A 156     -16.332  -7.552  14.145  1.00 92.13           H  
ATOM   2325  N   GLN A 157     -12.985  -4.753  16.666  1.00 91.37           N  
ATOM   2326  H   GLN A 157     -12.494  -5.609  16.452  1.00 91.37           H  
ATOM   2327  CA  GLN A 157     -13.340  -4.510  18.052  1.00 91.37           C  
ATOM   2328  HA  GLN A 157     -13.378  -3.432  18.204  1.00 91.37           H  
ATOM   2329  C   GLN A 157     -12.298  -5.126  18.981  1.00 91.37           C  
ATOM   2330  CB  GLN A 157     -14.731  -5.089  18.339  1.00 91.37           C  
ATOM   2331  HB2 GLN A 157     -15.438  -4.676  17.619  1.00 91.37           H  
ATOM   2332  HB3 GLN A 157     -14.703  -6.171  18.212  1.00 91.37           H  
ATOM   2333  O   GLN A 157     -11.914  -6.285  18.796  1.00 91.37           O  
ATOM   2334  CG  GLN A 157     -15.213  -4.758  19.763  1.00 91.37           C  
ATOM   2335  HG2 GLN A 157     -15.240  -3.676  19.896  1.00 91.37           H  
ATOM   2336  HG3 GLN A 157     -14.520  -5.172  20.495  1.00 91.37           H  
ATOM   2337  CD  GLN A 157     -16.591  -5.329  20.073  1.00 91.37           C  
ATOM   2338  NE2 GLN A 157     -17.116  -5.074  21.250  1.00 91.37           N  
ATOM   2339 HE21 GLN A 157     -16.664  -4.434  21.887  1.00 91.37           H  
ATOM   2340 HE22 GLN A 157     -18.042  -5.446  21.405  1.00 91.37           H  
ATOM   2341  OE1 GLN A 157     -17.212  -6.025  19.288  1.00 91.37           O  
ATOM   2342  N   ARG A 158     -11.904  -4.376  20.011  1.00 86.95           N  
ATOM   2343  H   ARG A 158     -12.278  -3.440  20.072  1.00 86.95           H  
ATOM   2344  CA  ARG A 158     -11.142  -4.872  21.161  1.00 86.95           C  
ATOM   2345  HA  ARG A 158     -11.074  -5.958  21.098  1.00 86.95           H  
ATOM   2346  C   ARG A 158     -11.881  -4.512  22.445  1.00 86.95           C  
ATOM   2347  CB  ARG A 158      -9.716  -4.300  21.135  1.00 86.95           C  
ATOM   2348  HB2 ARG A 158      -9.304  -4.444  20.136  1.00 86.95           H  
ATOM   2349  HB3 ARG A 158      -9.760  -3.230  21.339  1.00 86.95           H  
ATOM   2350  O   ARG A 158     -12.326  -3.376  22.580  1.00 86.95           O  
ATOM   2351  CG  ARG A 158      -8.781  -4.946  22.171  1.00 86.95           C  
ATOM   2352  HG2 ARG A 158      -9.082  -4.609  23.163  1.00 86.95           H  
ATOM   2353  HG3 ARG A 158      -8.891  -6.029  22.129  1.00 86.95           H  
ATOM   2354  CD  ARG A 158      -7.294  -4.605  21.952  1.00 86.95           C  
ATOM   2355  HD2 ARG A 158      -6.720  -5.029  22.776  1.00 86.95           H  
ATOM   2356  HD3 ARG A 158      -6.965  -5.063  21.020  1.00 86.95           H  
ATOM   2357  NE  ARG A 158      -7.049  -3.154  21.890  1.00 86.95           N  
ATOM   2358  HE  ARG A 158      -7.792  -2.538  22.187  1.00 86.95           H  
ATOM   2359  NH1 ARG A 158      -4.832  -3.098  21.263  1.00 86.95           N  
ATOM   2360 HH11 ARG A 158      -4.714  -4.044  21.596  1.00 86.95           H  
ATOM   2361 HH12 ARG A 158      -4.045  -2.513  21.022  1.00 86.95           H  
ATOM   2362  NH2 ARG A 158      -6.027  -1.227  21.297  1.00 86.95           N  
ATOM   2363 HH21 ARG A 158      -5.267  -0.683  20.914  1.00 86.95           H  
ATOM   2364 HH22 ARG A 158      -6.858  -0.745  21.610  1.00 86.95           H  
ATOM   2365  CZ  ARG A 158      -5.970  -2.508  21.489  1.00 86.95           C  
ATOM   2366  N   ARG A 159     -11.982  -5.462  23.372  1.00 84.48           N  
ATOM   2367  H   ARG A 159     -11.683  -6.393  23.117  1.00 84.48           H  
ATOM   2368  CA  ARG A 159     -12.285  -5.225  24.790  1.00 84.48           C  
ATOM   2369  HA  ARG A 159     -12.327  -4.155  24.998  1.00 84.48           H  
ATOM   2370  C   ARG A 159     -11.151  -5.813  25.617  1.00 84.48           C  
ATOM   2371  CB  ARG A 159     -13.623  -5.864  25.202  1.00 84.48           C  
ATOM   2372  HB2 ARG A 159     -13.564  -6.937  25.020  1.00 84.48           H  
ATOM   2373  HB3 ARG A 159     -13.755  -5.730  26.276  1.00 84.48           H  
ATOM   2374  O   ARG A 159     -10.799  -6.967  25.389  1.00 84.48           O  
ATOM   2375  CG  ARG A 159     -14.870  -5.330  24.481  1.00 84.48           C  
ATOM   2376  HG2 ARG A 159     -15.736  -5.883  24.845  1.00 84.48           H  
ATOM   2377  HG3 ARG A 159     -14.777  -5.527  23.413  1.00 84.48           H  
ATOM   2378  CD  ARG A 159     -15.134  -3.834  24.682  1.00 84.48           C  
ATOM   2379  HD2 ARG A 159     -14.321  -3.272  24.221  1.00 84.48           H  
ATOM   2380  HD3 ARG A 159     -16.056  -3.576  24.162  1.00 84.48           H  
ATOM   2381  NE  ARG A 159     -15.216  -3.440  26.098  1.00 84.48           N  
ATOM   2382  HE  ARG A 159     -14.344  -3.166  26.528  1.00 84.48           H  
ATOM   2383  NH1 ARG A 159     -17.439  -2.863  26.277  1.00 84.48           N  
ATOM   2384 HH11 ARG A 159     -18.165  -2.474  26.863  1.00 84.48           H  
ATOM   2385 HH12 ARG A 159     -17.509  -2.845  25.270  1.00 84.48           H  
ATOM   2386  NH2 ARG A 159     -16.078  -2.687  28.034  1.00 84.48           N  
ATOM   2387 HH21 ARG A 159     -16.791  -2.219  28.574  1.00 84.48           H  
ATOM   2388 HH22 ARG A 159     -15.124  -2.661  28.367  1.00 84.48           H  
ATOM   2389  CZ  ARG A 159     -16.251  -3.008  26.789  1.00 84.48           C  
ATOM   2390  N   THR A 160     -10.566  -5.038  26.509  1.00 78.88           N  
ATOM   2391  H   THR A 160     -10.855  -4.071  26.545  1.00 78.88           H  
ATOM   2392  CA  THR A 160      -9.599  -5.474  27.516  1.00 78.88           C  
ATOM   2393  HA  THR A 160      -9.532  -6.562  27.510  1.00 78.88           H  
ATOM   2394  C   THR A 160     -10.074  -5.103  28.914  1.00 78.88           C  
ATOM   2395  CB  THR A 160      -8.190  -4.906  27.256  1.00 78.88           C  
ATOM   2396  HB  THR A 160      -7.501  -5.360  27.968  1.00 78.88           H  
ATOM   2397  O   THR A 160      -9.859  -5.880  29.836  1.00 78.88           O  
ATOM   2398  CG2 THR A 160      -7.695  -5.199  25.837  1.00 78.88           C  
ATOM   2399 HG21 THR A 160      -8.058  -4.424  25.162  1.00 78.88           H  
ATOM   2400 HG22 THR A 160      -8.072  -6.167  25.507  1.00 78.88           H  
ATOM   2401 HG23 THR A 160      -6.605  -5.193  25.831  1.00 78.88           H  
ATOM   2402  OG1 THR A 160      -8.138  -3.506  27.398  1.00 78.88           O  
ATOM   2403  HG1 THR A 160      -8.159  -3.329  28.342  1.00 78.88           H  
ATOM   2404  N   ASN A 161     -10.730  -3.945  29.074  1.00 70.26           N  
ATOM   2405  H   ASN A 161     -10.935  -3.386  28.258  1.00 70.26           H  
ATOM   2406  CA  ASN A 161     -11.145  -3.411  30.374  1.00 70.26           C  
ATOM   2407  HA  ASN A 161     -11.199  -4.223  31.099  1.00 70.26           H  
ATOM   2408  C   ASN A 161     -12.562  -2.781  30.292  1.00 70.26           C  
ATOM   2409  CB  ASN A 161     -10.084  -2.388  30.859  1.00 70.26           C  
ATOM   2410  HB2 ASN A 161     -10.437  -1.935  31.785  1.00 70.26           H  
ATOM   2411  HB3 ASN A 161      -9.997  -1.590  30.121  1.00 70.26           H  
ATOM   2412  O   ASN A 161     -13.237  -2.824  29.264  1.00 70.26           O  
ATOM   2413  CG  ASN A 161      -8.677  -2.919  31.134  1.00 70.26           C  
ATOM   2414  ND2 ASN A 161      -7.964  -2.298  32.039  1.00 70.26           N  
ATOM   2415 HD21 ASN A 161      -7.022  -2.640  32.168  1.00 70.26           H  
ATOM   2416 HD22 ASN A 161      -8.340  -1.493  32.520  1.00 70.26           H  
ATOM   2417  OD1 ASN A 161      -8.132  -3.805  30.505  1.00 70.26           O  
ATOM   2418  N   GLU A 162     -13.025  -2.167  31.385  1.00 71.03           N  
ATOM   2419  H   GLU A 162     -12.488  -2.223  32.238  1.00 71.03           H  
ATOM   2420  CA  GLU A 162     -14.270  -1.374  31.433  1.00 71.03           C  
ATOM   2421  HA  GLU A 162     -14.931  -1.701  30.630  1.00 71.03           H  
ATOM   2422  C   GLU A 162     -14.040   0.134  31.185  1.00 71.03           C  
ATOM   2423  CB  GLU A 162     -15.021  -1.634  32.754  1.00 71.03           C  
ATOM   2424  HB2 GLU A 162     -14.372  -1.372  33.589  1.00 71.03           H  
ATOM   2425  HB3 GLU A 162     -15.905  -0.997  32.784  1.00 71.03           H  
ATOM   2426  O   GLU A 162     -14.930   0.945  31.420  1.00 71.03           O  
ATOM   2427  CG  GLU A 162     -15.490  -3.093  32.898  1.00 71.03           C  
ATOM   2428  HG2 GLU A 162     -16.073  -3.354  32.016  1.00 71.03           H  
ATOM   2429  HG3 GLU A 162     -14.617  -3.745  32.929  1.00 71.03           H  
ATOM   2430  CD  GLU A 162     -16.343  -3.340  34.157  1.00 71.03           C  
ATOM   2431  OE1 GLU A 162     -16.918  -4.449  34.242  1.00 71.03           O  
ATOM   2432  OE2 GLU A 162     -16.420  -2.440  35.023  1.00 71.03           O  
ATOM   2433  N   ASN A 163     -12.851   0.534  30.712  1.00 72.82           N  
ATOM   2434  H   ASN A 163     -12.158  -0.174  30.515  1.00 72.82           H  
ATOM   2435  CA  ASN A 163     -12.463   1.948  30.596  1.00 72.82           C  
ATOM   2436  HA  ASN A 163     -12.709   2.462  31.525  1.00 72.82           H  
ATOM   2437  C   ASN A 163     -13.181   2.705  29.470  1.00 72.82           C  
ATOM   2438  CB  ASN A 163     -10.949   2.042  30.357  1.00 72.82           C  
ATOM   2439  HB2 ASN A 163     -10.662   1.390  29.531  1.00 72.82           H  
ATOM   2440  HB3 ASN A 163     -10.703   3.059  30.055  1.00 72.82           H  
ATOM   2441  O   ASN A 163     -13.390   3.912  29.585  1.00 72.82           O  
ATOM   2442  CG  ASN A 163     -10.083   1.729  31.556  1.00 72.82           C  
ATOM   2443  ND2 ASN A 163      -8.794   1.689  31.324  1.00 72.82           N  
ATOM   2444 HD21 ASN A 163      -8.468   1.920  30.396  1.00 72.82           H  
ATOM   2445 HD22 ASN A 163      -8.162   1.615  32.108  1.00 72.82           H  
ATOM   2446  OD1 ASN A 163     -10.523   1.517  32.676  1.00 72.82           O  
ATOM   2447  N   VAL A 164     -13.533   2.025  28.376  1.00 74.96           N  
ATOM   2448  H   VAL A 164     -13.376   1.027  28.358  1.00 74.96           H  
ATOM   2449  CA  VAL A 164     -14.299   2.623  27.278  1.00 74.96           C  
ATOM   2450  HA  VAL A 164     -14.185   3.707  27.299  1.00 74.96           H  
ATOM   2451  C   VAL A 164     -15.769   2.304  27.474  1.00 74.96           C  
ATOM   2452  CB  VAL A 164     -13.812   2.135  25.909  1.00 74.96           C  
ATOM   2453  HB  VAL A 164     -13.839   1.045  25.910  1.00 74.96           H  
ATOM   2454  O   VAL A 164     -16.165   1.137  27.520  1.00 74.96           O  
ATOM   2455  CG1 VAL A 164     -14.666   2.645  24.743  1.00 74.96           C  
ATOM   2456 HG11 VAL A 164     -15.684   2.263  24.825  1.00 74.96           H  
ATOM   2457 HG12 VAL A 164     -14.244   2.281  23.807  1.00 74.96           H  
ATOM   2458 HG13 VAL A 164     -14.695   3.735  24.737  1.00 74.96           H  
ATOM   2459  CG2 VAL A 164     -12.397   2.632  25.616  1.00 74.96           C  
ATOM   2460 HG21 VAL A 164     -12.037   2.223  24.672  1.00 74.96           H  
ATOM   2461 HG22 VAL A 164     -12.439   3.715  25.502  1.00 74.96           H  
ATOM   2462 HG23 VAL A 164     -11.712   2.368  26.421  1.00 74.96           H  
ATOM   2463  N   ASP A 165     -16.594   3.347  27.523  1.00 78.68           N  
ATOM   2464  H   ASP A 165     -16.216   4.284  27.518  1.00 78.68           H  
ATOM   2465  CA  ASP A 165     -18.038   3.173  27.497  1.00 78.68           C  
ATOM   2466  HA  ASP A 165     -18.287   2.382  28.205  1.00 78.68           H  
ATOM   2467  C   ASP A 165     -18.482   2.730  26.095  1.00 78.68           C  
ATOM   2468  CB  ASP A 165     -18.758   4.446  27.968  1.00 78.68           C  
ATOM   2469  HB2 ASP A 165     -18.621   5.239  27.233  1.00 78.68           H  
ATOM   2470  HB3 ASP A 165     -18.318   4.773  28.911  1.00 78.68           H  
ATOM   2471  O   ASP A 165     -18.290   3.436  25.107  1.00 78.68           O  
ATOM   2472  CG  ASP A 165     -20.254   4.201  28.192  1.00 78.68           C  
ATOM   2473  OD1 ASP A 165     -20.672   3.020  28.107  1.00 78.68           O  
ATOM   2474  OD2 ASP A 165     -20.981   5.185  28.440  1.00 78.68           O  
ATOM   2475  N   PHE A 166     -19.077   1.541  26.000  1.00 84.08           N  
ATOM   2476  H   PHE A 166     -19.244   1.048  26.865  1.00 84.08           H  
ATOM   2477  CA  PHE A 166     -19.707   1.064  24.765  1.00 84.08           C  
ATOM   2478  HA  PHE A 166     -19.239   1.569  23.920  1.00 84.08           H  
ATOM   2479  C   PHE A 166     -21.191   1.460  24.691  1.00 84.08           C  
ATOM   2480  CB  PHE A 166     -19.455  -0.440  24.572  1.00 84.08           C  
ATOM   2481  HB2 PHE A 166     -20.249  -0.857  23.952  1.00 84.08           H  
ATOM   2482  HB3 PHE A 166     -19.510  -0.945  25.536  1.00 84.08           H  
ATOM   2483  O   PHE A 166     -21.858   1.163  23.700  1.00 84.08           O  
ATOM   2484  CG  PHE A 166     -18.126  -0.756  23.904  1.00 84.08           C  
ATOM   2485  CD1 PHE A 166     -18.083  -1.262  22.589  1.00 84.08           C  
ATOM   2486  HD1 PHE A 166     -19.000  -1.410  22.038  1.00 84.08           H  
ATOM   2487  CD2 PHE A 166     -16.923  -0.525  24.588  1.00 84.08           C  
ATOM   2488  HD2 PHE A 166     -16.933  -0.117  25.587  1.00 84.08           H  
ATOM   2489  CE1 PHE A 166     -16.847  -1.541  21.974  1.00 84.08           C  
ATOM   2490  HE1 PHE A 166     -16.821  -1.885  20.950  1.00 84.08           H  
ATOM   2491  CE2 PHE A 166     -15.695  -0.827  23.986  1.00 84.08           C  
ATOM   2492  HE2 PHE A 166     -14.788  -0.655  24.547  1.00 84.08           H  
ATOM   2493  CZ  PHE A 166     -15.647  -1.326  22.674  1.00 84.08           C  
ATOM   2494  HZ  PHE A 166     -14.694  -1.519  22.203  1.00 84.08           H  
ATOM   2495  N   ASN A 167     -21.732   2.174  25.677  1.00 87.68           N  
ATOM   2496  H   ASN A 167     -21.176   2.407  26.487  1.00 87.68           H  
ATOM   2497  CA  ASN A 167     -23.043   2.811  25.600  1.00 87.68           C  
ATOM   2498  HA  ASN A 167     -23.717   2.145  25.060  1.00 87.68           H  
ATOM   2499  C   ASN A 167     -22.976   4.129  24.801  1.00 87.68           C  
ATOM   2500  CB  ASN A 167     -23.596   2.977  27.017  1.00 87.68           C  
ATOM   2501  HB2 ASN A 167     -23.030   3.752  27.533  1.00 87.68           H  
ATOM   2502  HB3 ASN A 167     -23.492   2.047  27.575  1.00 87.68           H  
ATOM   2503  O   ASN A 167     -23.261   5.218  25.294  1.00 87.68           O  
ATOM   2504  CG  ASN A 167     -25.055   3.371  27.012  1.00 87.68           C  
ATOM   2505  ND2 ASN A 167     -25.499   4.014  28.064  1.00 87.68           N  
ATOM   2506 HD21 ASN A 167     -24.822   4.313  28.751  1.00 87.68           H  
ATOM   2507 HD22 ASN A 167     -26.459   4.326  28.038  1.00 87.68           H  
ATOM   2508  OD1 ASN A 167     -25.819   3.086  26.101  1.00 87.68           O  
ATOM   2509  N   MET A 168     -22.557   4.023  23.541  1.00 87.80           N  
ATOM   2510  H   MET A 168     -22.336   3.094  23.212  1.00 87.80           H  
ATOM   2511  CA  MET A 168     -22.343   5.156  22.640  1.00 87.80           C  
ATOM   2512  HA  MET A 168     -22.164   6.048  23.241  1.00 87.80           H  
ATOM   2513  C   MET A 168     -23.565   5.442  21.765  1.00 87.80           C  
ATOM   2514  CB  MET A 168     -21.090   4.909  21.787  1.00 87.80           C  
ATOM   2515  HB2 MET A 168     -21.033   5.640  20.981  1.00 87.80           H  
ATOM   2516  HB3 MET A 168     -21.142   3.916  21.341  1.00 87.80           H  
ATOM   2517  O   MET A 168     -24.389   4.572  21.478  1.00 87.80           O  
ATOM   2518  CG  MET A 168     -19.813   5.008  22.622  1.00 87.80           C  
ATOM   2519  HG2 MET A 168     -19.932   4.420  23.532  1.00 87.80           H  
ATOM   2520  HG3 MET A 168     -18.993   4.575  22.050  1.00 87.80           H  
ATOM   2521  SD  MET A 168     -19.352   6.703  23.069  1.00 87.80           S  
ATOM   2522  CE  MET A 168     -17.816   6.335  23.959  1.00 87.80           C  
ATOM   2523  HE1 MET A 168     -18.056   5.917  24.936  1.00 87.80           H  
ATOM   2524  HE2 MET A 168     -17.239   7.250  24.097  1.00 87.80           H  
ATOM   2525  HE3 MET A 168     -17.224   5.612  23.398  1.00 87.80           H  
ATOM   2526  N   THR A 169     -23.652   6.674  21.262  1.00 92.62           N  
ATOM   2527  H   THR A 169     -22.927   7.337  21.498  1.00 92.62           H  
ATOM   2528  CA  THR A 169     -24.656   7.043  20.258  1.00 92.62           C  
ATOM   2529  HA  THR A 169     -25.630   6.715  20.622  1.00 92.62           H  
ATOM   2530  C   THR A 169     -24.390   6.334  18.928  1.00 92.62           C  
ATOM   2531  CB  THR A 169     -24.718   8.562  20.030  1.00 92.62           C  
ATOM   2532  HB  THR A 169     -25.557   8.776  19.368  1.00 92.62           H  
ATOM   2533  O   THR A 169     -23.266   5.917  18.632  1.00 92.62           O  
ATOM   2534  CG2 THR A 169     -24.918   9.356  21.319  1.00 92.62           C  
ATOM   2535 HG21 THR A 169     -25.804   8.991  21.839  1.00 92.62           H  
ATOM   2536 HG22 THR A 169     -25.061  10.411  21.085  1.00 92.62           H  
ATOM   2537 HG23 THR A 169     -24.056   9.249  21.977  1.00 92.62           H  
ATOM   2538  OG1 THR A 169     -23.540   9.025  19.410  1.00 92.62           O  
ATOM   2539  HG1 THR A 169     -23.272   9.823  19.872  1.00 92.62           H  
ATOM   2540  N   TRP A 170     -25.408   6.269  18.064  1.00 93.64           N  
ATOM   2541  H   TRP A 170     -26.327   6.559  18.366  1.00 93.64           H  
ATOM   2542  CA  TRP A 170     -25.242   5.763  16.697  1.00 93.64           C  
ATOM   2543  HA  TRP A 170     -24.992   4.703  16.736  1.00 93.64           H  
ATOM   2544  C   TRP A 170     -24.103   6.470  15.947  1.00 93.64           C  
ATOM   2545  CB  TRP A 170     -26.557   5.933  15.931  1.00 93.64           C  
ATOM   2546  HB2 TRP A 170     -27.340   5.377  16.447  1.00 93.64           H  
ATOM   2547  HB3 TRP A 170     -26.840   6.985  15.930  1.00 93.64           H  
ATOM   2548  O   TRP A 170     -23.344   5.827  15.228  1.00 93.64           O  
ATOM   2549  CG  TRP A 170     -26.496   5.461  14.512  1.00 93.64           C  
ATOM   2550  CD1 TRP A 170     -26.752   4.201  14.096  1.00 93.64           C  
ATOM   2551  HD1 TRP A 170     -27.045   3.386  14.742  1.00 93.64           H  
ATOM   2552  CD2 TRP A 170     -26.130   6.214  13.312  1.00 93.64           C  
ATOM   2553  CE2 TRP A 170     -26.203   5.331  12.193  1.00 93.64           C  
ATOM   2554  CE3 TRP A 170     -25.762   7.553  13.053  1.00 93.64           C  
ATOM   2555  HE3 TRP A 170     -25.701   8.251  13.875  1.00 93.64           H  
ATOM   2556  NE1 TRP A 170     -26.577   4.119  12.729  1.00 93.64           N  
ATOM   2557  HE1 TRP A 170     -26.735   3.276  12.196  1.00 93.64           H  
ATOM   2558  CH2 TRP A 170     -25.649   7.107  10.652  1.00 93.64           C  
ATOM   2559  HH2 TRP A 170     -25.490   7.454   9.642  1.00 93.64           H  
ATOM   2560  CZ2 TRP A 170     -25.954   5.756  10.882  1.00 93.64           C  
ATOM   2561  HZ2 TRP A 170     -26.029   5.062  10.058  1.00 93.64           H  
ATOM   2562  CZ3 TRP A 170     -25.534   7.998  11.737  1.00 93.64           C  
ATOM   2563  HZ3 TRP A 170     -25.299   9.037  11.556  1.00 93.64           H  
ATOM   2564  N   GLN A 171     -23.940   7.781  16.155  1.00 94.88           N  
ATOM   2565  H   GLN A 171     -24.542   8.245  16.819  1.00 94.88           H  
ATOM   2566  CA  GLN A 171     -22.861   8.547  15.538  1.00 94.88           C  
ATOM   2567  HA  GLN A 171     -22.907   8.391  14.461  1.00 94.88           H  
ATOM   2568  C   GLN A 171     -21.477   8.075  16.005  1.00 94.88           C  
ATOM   2569  CB  GLN A 171     -23.083  10.038  15.818  1.00 94.88           C  
ATOM   2570  HB2 GLN A 171     -23.045  10.220  16.892  1.00 94.88           H  
ATOM   2571  HB3 GLN A 171     -24.073  10.312  15.454  1.00 94.88           H  
ATOM   2572  O   GLN A 171     -20.586   7.960  15.168  1.00 94.88           O  
ATOM   2573  CG  GLN A 171     -22.035  10.919  15.120  1.00 94.88           C  
ATOM   2574  HG2 GLN A 171     -21.050  10.727  15.545  1.00 94.88           H  
ATOM   2575  HG3 GLN A 171     -22.004  10.670  14.059  1.00 94.88           H  
ATOM   2576  CD  GLN A 171     -22.328  12.409  15.254  1.00 94.88           C  
ATOM   2577  NE2 GLN A 171     -21.487  13.260  14.711  1.00 94.88           N  
ATOM   2578 HE21 GLN A 171     -21.697  14.236  14.867  1.00 94.88           H  
ATOM   2579 HE22 GLN A 171     -20.622  12.942  14.298  1.00 94.88           H  
ATOM   2580  OE1 GLN A 171     -23.313  12.841  15.826  1.00 94.88           O  
ATOM   2581  N   GLY A 172     -21.303   7.753  17.292  1.00 92.79           N  
ATOM   2582  H   GLY A 172     -22.088   7.823  17.924  1.00 92.79           H  
ATOM   2583  CA  GLY A 172     -20.052   7.190  17.812  1.00 92.79           C  
ATOM   2584  HA2 GLY A 172     -19.224   7.868  17.604  1.00 92.79           H  
ATOM   2585  HA3 GLY A 172     -20.135   7.061  18.891  1.00 92.79           H  
ATOM   2586  C   GLY A 172     -19.736   5.830  17.189  1.00 92.79           C  
ATOM   2587  O   GLY A 172     -18.650   5.621  16.654  1.00 92.79           O  
ATOM   2588  N   TYR A 173     -20.721   4.931  17.139  1.00 94.69           N  
ATOM   2589  H   TYR A 173     -21.594   5.143  17.602  1.00 94.69           H  
ATOM   2590  CA  TYR A 173     -20.571   3.641  16.459  1.00 94.69           C  
ATOM   2591  HA  TYR A 173     -19.716   3.118  16.887  1.00 94.69           H  
ATOM   2592  C   TYR A 173     -20.299   3.772  14.960  1.00 94.69           C  
ATOM   2593  CB  TYR A 173     -21.823   2.794  16.688  1.00 94.69           C  
ATOM   2594  HB2 TYR A 173     -22.715   3.419  16.651  1.00 94.69           H  
ATOM   2595  HB3 TYR A 173     -21.906   2.058  15.887  1.00 94.69           H  
ATOM   2596  O   TYR A 173     -19.611   2.928  14.392  1.00 94.69           O  
ATOM   2597  CG  TYR A 173     -21.766   2.033  17.988  1.00 94.69           C  
ATOM   2598  CD1 TYR A 173     -20.976   0.872  18.054  1.00 94.69           C  
ATOM   2599  HD1 TYR A 173     -20.449   0.521  17.180  1.00 94.69           H  
ATOM   2600  CD2 TYR A 173     -22.476   2.471  19.122  1.00 94.69           C  
ATOM   2601  HD2 TYR A 173     -23.085   3.362  19.082  1.00 94.69           H  
ATOM   2602  CE1 TYR A 173     -20.880   0.149  19.251  1.00 94.69           C  
ATOM   2603  HE1 TYR A 173     -20.271  -0.741  19.306  1.00 94.69           H  
ATOM   2604  CE2 TYR A 173     -22.393   1.739  20.324  1.00 94.69           C  
ATOM   2605  HE2 TYR A 173     -22.946   2.058  21.194  1.00 94.69           H  
ATOM   2606  OH  TYR A 173     -21.480  -0.157  21.517  1.00 94.69           O  
ATOM   2607  HH  TYR A 173     -21.820   0.306  22.287  1.00 94.69           H  
ATOM   2608  CZ  TYR A 173     -21.589   0.578  20.386  1.00 94.69           C  
ATOM   2609  N   ARG A 174     -20.815   4.818  14.310  1.00 95.32           N  
ATOM   2610  H   ARG A 174     -21.436   5.428  14.822  1.00 95.32           H  
ATOM   2611  CA  ARG A 174     -20.588   5.084  12.889  1.00 95.32           C  
ATOM   2612  HA  ARG A 174     -20.806   4.179  12.322  1.00 95.32           H  
ATOM   2613  C   ARG A 174     -19.130   5.434  12.585  1.00 95.32           C  
ATOM   2614  CB  ARG A 174     -21.553   6.181  12.430  1.00 95.32           C  
ATOM   2615  HB2 ARG A 174     -21.315   7.115  12.941  1.00 95.32           H  
ATOM   2616  HB3 ARG A 174     -22.577   5.897  12.671  1.00 95.32           H  
ATOM   2617  O   ARG A 174     -18.566   4.857  11.659  1.00 95.32           O  
ATOM   2618  CG  ARG A 174     -21.441   6.391  10.924  1.00 95.32           C  
ATOM   2619  HG2 ARG A 174     -20.402   6.545  10.636  1.00 95.32           H  
ATOM   2620  HG3 ARG A 174     -21.835   5.512  10.413  1.00 95.32           H  
ATOM   2621  CD  ARG A 174     -22.228   7.621  10.511  1.00 95.32           C  
ATOM   2622  HD2 ARG A 174     -21.924   8.463  11.132  1.00 95.32           H  
ATOM   2623  HD3 ARG A 174     -23.288   7.414  10.659  1.00 95.32           H  
ATOM   2624  NE  ARG A 174     -21.958   7.903   9.107  1.00 95.32           N  
ATOM   2625  HE  ARG A 174     -21.482   7.169   8.603  1.00 95.32           H  
ATOM   2626  NH1 ARG A 174     -22.460  10.141   9.066  1.00 95.32           N  
ATOM   2627 HH11 ARG A 174     -22.903  10.037   9.968  1.00 95.32           H  
ATOM   2628 HH12 ARG A 174     -22.432  11.026   8.579  1.00 95.32           H  
ATOM   2629  NH2 ARG A 174     -21.395   9.140   7.348  1.00 95.32           N  
ATOM   2630 HH21 ARG A 174     -21.288  10.006   6.840  1.00 95.32           H  
ATOM   2631 HH22 ARG A 174     -20.879   8.311   7.089  1.00 95.32           H  
ATOM   2632  CZ  ARG A 174     -21.954   9.070   8.515  1.00 95.32           C  
ATOM   2633  N   ILE A 175     -18.543   6.356  13.351  1.00 93.97           N  
ATOM   2634  H   ILE A 175     -19.081   6.757  14.106  1.00 93.97           H  
ATOM   2635  CA  ILE A 175     -17.195   6.897  13.092  1.00 93.97           C  
ATOM   2636  HA  ILE A 175     -16.968   6.739  12.037  1.00 93.97           H  
ATOM   2637  C   ILE A 175     -16.073   6.177  13.850  1.00 93.97           C  
ATOM   2638  CB  ILE A 175     -17.139   8.422  13.330  1.00 93.97           C  
ATOM   2639  HB  ILE A 175     -16.166   8.768  12.981  1.00 93.97           H  
ATOM   2640  O   ILE A 175     -14.910   6.427  13.555  1.00 93.97           O  
ATOM   2641  CG1 ILE A 175     -17.239   8.770  14.834  1.00 93.97           C  
ATOM   2642 HG12 ILE A 175     -18.157   8.362  15.256  1.00 93.97           H  
ATOM   2643 HG13 ILE A 175     -16.404   8.305  15.358  1.00 93.97           H  
ATOM   2644  CG2 ILE A 175     -18.204   9.137  12.474  1.00 93.97           C  
ATOM   2645 HG21 ILE A 175     -18.157   8.769  11.449  1.00 93.97           H  
ATOM   2646 HG22 ILE A 175     -18.009  10.210  12.462  1.00 93.97           H  
ATOM   2647 HG23 ILE A 175     -19.198   8.955  12.880  1.00 93.97           H  
ATOM   2648  CD1 ILE A 175     -17.174  10.268  15.144  1.00 93.97           C  
ATOM   2649 HD11 ILE A 175     -17.141  10.409  16.225  1.00 93.97           H  
ATOM   2650 HD12 ILE A 175     -16.275  10.698  14.704  1.00 93.97           H  
ATOM   2651 HD13 ILE A 175     -18.056  10.776  14.754  1.00 93.97           H  
ATOM   2652  N   GLY A 176     -16.405   5.299  14.800  1.00 92.98           N  
ATOM   2653  H   GLY A 176     -17.366   5.269  15.106  1.00 92.98           H  
ATOM   2654  CA  GLY A 176     -15.418   4.603  15.626  1.00 92.98           C  
ATOM   2655  HA2 GLY A 176     -15.826   3.642  15.940  1.00 92.98           H  
ATOM   2656  HA3 GLY A 176     -14.519   4.400  15.045  1.00 92.98           H  
ATOM   2657  C   GLY A 176     -15.010   5.385  16.873  1.00 92.98           C  
ATOM   2658  O   GLY A 176     -15.259   6.586  16.989  1.00 92.98           O  
ATOM   2659  N   PHE A 177     -14.405   4.684  17.831  1.00 90.74           N  
ATOM   2660  H   PHE A 177     -14.197   3.711  17.655  1.00 90.74           H  
ATOM   2661  CA  PHE A 177     -13.880   5.269  19.064  1.00 90.74           C  
ATOM   2662  HA  PHE A 177     -13.432   6.231  18.816  1.00 90.74           H  
ATOM   2663  C   PHE A 177     -12.771   4.399  19.677  1.00 90.74           C  
ATOM   2664  CB  PHE A 177     -15.016   5.536  20.071  1.00 90.74           C  
ATOM   2665  HB2 PHE A 177     -14.577   5.878  21.008  1.00 90.74           H  
ATOM   2666  HB3 PHE A 177     -15.620   6.361  19.692  1.00 90.74           H  
ATOM   2667  O   PHE A 177     -12.830   3.170  19.648  1.00 90.74           O  
ATOM   2668  CG  PHE A 177     -15.941   4.366  20.359  1.00 90.74           C  
ATOM   2669  CD1 PHE A 177     -17.107   4.178  19.592  1.00 90.74           C  
ATOM   2670  HD1 PHE A 177     -17.331   4.863  18.787  1.00 90.74           H  
ATOM   2671  CD2 PHE A 177     -15.648   3.472  21.405  1.00 90.74           C  
ATOM   2672  HD2 PHE A 177     -14.752   3.609  21.991  1.00 90.74           H  
ATOM   2673  CE1 PHE A 177     -17.973   3.102  19.865  1.00 90.74           C  
ATOM   2674  HE1 PHE A 177     -18.866   2.956  19.277  1.00 90.74           H  
ATOM   2675  CE2 PHE A 177     -16.515   2.400  21.683  1.00 90.74           C  
ATOM   2676  HE2 PHE A 177     -16.292   1.718  22.490  1.00 90.74           H  
ATOM   2677  CZ  PHE A 177     -17.677   2.215  20.915  1.00 90.74           C  
ATOM   2678  HZ  PHE A 177     -18.341   1.392  21.133  1.00 90.74           H  
ATOM   2679  N   GLU A 178     -11.769   5.064  20.249  1.00 85.16           N  
ATOM   2680  H   GLU A 178     -11.771   6.073  20.207  1.00 85.16           H  
ATOM   2681  CA  GLU A 178     -10.690   4.493  21.064  1.00 85.16           C  
ATOM   2682  HA  GLU A 178     -11.070   3.626  21.603  1.00 85.16           H  
ATOM   2683  C   GLU A 178     -10.262   5.549  22.098  1.00 85.16           C  
ATOM   2684  CB  GLU A 178      -9.513   4.014  20.175  1.00 85.16           C  
ATOM   2685  HB2 GLU A 178      -9.922   3.257  19.506  1.00 85.16           H  
ATOM   2686  HB3 GLU A 178      -8.777   3.532  20.819  1.00 85.16           H  
ATOM   2687  O   GLU A 178     -10.215   6.733  21.764  1.00 85.16           O  
ATOM   2688  CG  GLU A 178      -8.790   5.075  19.310  1.00 85.16           C  
ATOM   2689  HG2 GLU A 178      -8.355   5.823  19.973  1.00 85.16           H  
ATOM   2690  HG3 GLU A 178      -9.530   5.573  18.683  1.00 85.16           H  
ATOM   2691  CD  GLU A 178      -7.661   4.525  18.394  1.00 85.16           C  
ATOM   2692  OE1 GLU A 178      -7.075   5.295  17.599  1.00 85.16           O  
ATOM   2693  OE2 GLU A 178      -7.295   3.329  18.437  1.00 85.16           O  
ATOM   2694  N   ILE A 179      -9.979   5.162  23.350  1.00 71.20           N  
ATOM   2695  H   ILE A 179     -10.070   4.188  23.601  1.00 71.20           H  
ATOM   2696  CA  ILE A 179      -9.392   6.101  24.335  1.00 71.20           C  
ATOM   2697  HA  ILE A 179      -9.820   7.092  24.183  1.00 71.20           H  
ATOM   2698  C   ILE A 179      -7.887   6.253  24.083  1.00 71.20           C  
ATOM   2699  CB  ILE A 179      -9.720   5.669  25.789  1.00 71.20           C  
ATOM   2700  HB  ILE A 179      -9.549   4.598  25.888  1.00 71.20           H  
ATOM   2701  O   ILE A 179      -7.317   7.332  24.247  1.00 71.20           O  
ATOM   2702  CG1 ILE A 179     -11.200   5.991  26.081  1.00 71.20           C  
ATOM   2703 HG12 ILE A 179     -11.331   7.072  26.117  1.00 71.20           H  
ATOM   2704 HG13 ILE A 179     -11.822   5.647  25.254  1.00 71.20           H  
ATOM   2705  CG2 ILE A 179      -8.874   6.407  26.847  1.00 71.20           C  
ATOM   2706 HG21 ILE A 179      -9.054   7.481  26.800  1.00 71.20           H  
ATOM   2707 HG22 ILE A 179      -9.108   6.034  27.844  1.00 71.20           H  
ATOM   2708 HG23 ILE A 179      -7.812   6.218  26.692  1.00 71.20           H  
ATOM   2709  CD1 ILE A 179     -11.712   5.403  27.406  1.00 71.20           C  
ATOM   2710 HD11 ILE A 179     -11.334   5.985  28.247  1.00 71.20           H  
ATOM   2711 HD12 ILE A 179     -12.800   5.460  27.422  1.00 71.20           H  
ATOM   2712 HD13 ILE A 179     -11.389   4.369  27.525  1.00 71.20           H  
ATOM   2713  N   ASN A 180      -7.238   5.170  23.666  1.00 70.97           N  
ATOM   2714  H   ASN A 180      -7.761   4.307  23.618  1.00 70.97           H  
ATOM   2715  CA  ASN A 180      -5.797   5.056  23.505  1.00 70.97           C  
ATOM   2716  HA  ASN A 180      -5.461   5.925  22.940  1.00 70.97           H  
ATOM   2717  C   ASN A 180      -5.462   3.820  22.658  1.00 70.97           C  
ATOM   2718  CB  ASN A 180      -5.073   5.069  24.879  1.00 70.97           C  
ATOM   2719  HB2 ASN A 180      -4.939   6.114  25.159  1.00 70.97           H  
ATOM   2720  HB3 ASN A 180      -4.080   4.630  24.776  1.00 70.97           H  
ATOM   2721  O   ASN A 180      -6.196   2.833  22.636  1.00 70.97           O  
ATOM   2722  CG  ASN A 180      -5.778   4.409  26.056  1.00 70.97           C  
ATOM   2723  ND2 ASN A 180      -5.162   4.433  27.211  1.00 70.97           N  
ATOM   2724 HD21 ASN A 180      -5.603   3.906  27.952  1.00 70.97           H  
ATOM   2725 HD22 ASN A 180      -4.271   4.890  27.344  1.00 70.97           H  
ATOM   2726  OD1 ASN A 180      -6.866   3.886  25.965  1.00 70.97           O  
ATOM   2727  N   GLU A 181      -4.315   3.861  21.973  1.00 69.99           N  
ATOM   2728  H   GLU A 181      -3.768   4.709  22.022  1.00 69.99           H  
ATOM   2729  CA  GLU A 181      -3.944   2.894  20.921  1.00 69.99           C  
ATOM   2730  HA  GLU A 181      -4.691   2.941  20.129  1.00 69.99           H  
ATOM   2731  C   GLU A 181      -3.882   1.426  21.388  1.00 69.99           C  
ATOM   2732  CB  GLU A 181      -2.570   3.274  20.340  1.00 69.99           C  
ATOM   2733  HB2 GLU A 181      -1.823   3.197  21.130  1.00 69.99           H  
ATOM   2734  HB3 GLU A 181      -2.322   2.553  19.562  1.00 69.99           H  
ATOM   2735  O   GLU A 181      -3.921   0.501  20.572  1.00 69.99           O  
ATOM   2736  CG  GLU A 181      -2.516   4.682  19.725  1.00 69.99           C  
ATOM   2737  HG2 GLU A 181      -2.665   5.424  20.509  1.00 69.99           H  
ATOM   2738  HG3 GLU A 181      -3.334   4.772  19.010  1.00 69.99           H  
ATOM   2739  CD  GLU A 181      -1.185   4.962  19.009  1.00 69.99           C  
ATOM   2740  OE1 GLU A 181      -1.205   5.811  18.092  1.00 69.99           O  
ATOM   2741  OE2 GLU A 181      -0.175   4.301  19.341  1.00 69.99           O  
ATOM   2742  N   ASN A 182      -3.801   1.187  22.700  1.00 70.59           N  
ATOM   2743  H   ASN A 182      -3.880   1.983  23.316  1.00 70.59           H  
ATOM   2744  CA  ASN A 182      -3.641  -0.139  23.296  1.00 70.59           C  
ATOM   2745  HA  ASN A 182      -3.538  -0.873  22.496  1.00 70.59           H  
ATOM   2746  C   ASN A 182      -4.853  -0.632  24.110  1.00 70.59           C  
ATOM   2747  CB  ASN A 182      -2.319  -0.170  24.079  1.00 70.59           C  
ATOM   2748  HB2 ASN A 182      -2.237  -1.113  24.619  1.00 70.59           H  
ATOM   2749  HB3 ASN A 182      -2.313   0.640  24.809  1.00 70.59           H  
ATOM   2750  O   ASN A 182      -4.794  -1.754  24.605  1.00 70.59           O  
ATOM   2751  CG  ASN A 182      -1.110  -0.061  23.164  1.00 70.59           C  
ATOM   2752  ND2 ASN A 182      -0.071   0.615  23.594  1.00 70.59           N  
ATOM   2753 HD21 ASN A 182      -0.098   1.083  24.489  1.00 70.59           H  
ATOM   2754 HD22 ASN A 182       0.682   0.732  22.932  1.00 70.59           H  
ATOM   2755  OD1 ASN A 182      -1.070  -0.593  22.067  1.00 70.59           O  
ATOM   2756  N   GLU A 183      -5.950   0.129  24.198  1.00 74.92           N  
ATOM   2757  H   GLU A 183      -5.980   1.021  23.727  1.00 74.92           H  
ATOM   2758  CA  GLU A 183      -7.151  -0.259  24.962  1.00 74.92           C  
ATOM   2759  HA  GLU A 183      -6.935  -1.135  25.574  1.00 74.92           H  
ATOM   2760  C   GLU A 183      -8.340  -0.652  24.068  1.00 74.92           C  
ATOM   2761  CB  GLU A 183      -7.557   0.863  25.938  1.00 74.92           C  
ATOM   2762  HB2 GLU A 183      -8.461   0.563  26.467  1.00 74.92           H  
ATOM   2763  HB3 GLU A 183      -7.786   1.760  25.363  1.00 74.92           H  
ATOM   2764  O   GLU A 183      -8.217  -0.892  22.864  1.00 74.92           O  
ATOM   2765  CG  GLU A 183      -6.501   1.130  27.019  1.00 74.92           C  
ATOM   2766  HG2 GLU A 183      -6.216   0.173  27.458  1.00 74.92           H  
ATOM   2767  HG3 GLU A 183      -5.608   1.550  26.556  1.00 74.92           H  
ATOM   2768  CD  GLU A 183      -6.993   2.050  28.159  1.00 74.92           C  
ATOM   2769  OE1 GLU A 183      -6.118   2.535  28.914  1.00 74.92           O  
ATOM   2770  OE2 GLU A 183      -8.215   2.225  28.361  1.00 74.92           O  
ATOM   2771  N   ASP A 184      -9.507  -0.775  24.682  1.00 84.60           N  
ATOM   2772  H   ASP A 184      -9.521  -0.651  25.684  1.00 84.60           H  
ATOM   2773  CA  ASP A 184     -10.803  -0.916  24.049  1.00 84.60           C  
ATOM   2774  HA  ASP A 184     -10.929  -1.964  23.777  1.00 84.60           H  
ATOM   2775  C   ASP A 184     -10.973  -0.034  22.799  1.00 84.60           C  
ATOM   2776  CB  ASP A 184     -11.856  -0.541  25.081  1.00 84.60           C  
ATOM   2777  HB2 ASP A 184     -11.478   0.316  25.638  1.00 84.60           H  
ATOM   2778  HB3 ASP A 184     -12.763  -0.271  24.540  1.00 84.60           H  
ATOM   2779  O   ASP A 184     -10.649   1.155  22.771  1.00 84.60           O  
ATOM   2780  CG  ASP A 184     -12.175  -1.597  26.123  1.00 84.60           C  
ATOM   2781  OD1 ASP A 184     -11.326  -2.474  26.368  1.00 84.60           O  
ATOM   2782  OD2 ASP A 184     -13.297  -1.565  26.660  1.00 84.60           O  
ATOM   2783  N   TYR A 185     -11.486  -0.653  21.743  1.00 87.31           N  
ATOM   2784  H   TYR A 185     -11.819  -1.598  21.866  1.00 87.31           H  
ATOM   2785  CA  TYR A 185     -11.463  -0.102  20.395  1.00 87.31           C  
ATOM   2786  HA  TYR A 185     -11.439   0.988  20.432  1.00 87.31           H  
ATOM   2787  C   TYR A 185     -12.714  -0.534  19.642  1.00 87.31           C  
ATOM   2788  CB  TYR A 185     -10.185  -0.602  19.702  1.00 87.31           C  
ATOM   2789  HB2 TYR A 185     -10.090  -1.674  19.874  1.00 87.31           H  
ATOM   2790  HB3 TYR A 185      -9.325  -0.121  20.167  1.00 87.31           H  
ATOM   2791  O   TYR A 185     -13.070  -1.716  19.662  1.00 87.31           O  
ATOM   2792  CG  TYR A 185     -10.123  -0.383  18.207  1.00 87.31           C  
ATOM   2793  CD1 TYR A 185     -10.489  -1.420  17.327  1.00 87.31           C  
ATOM   2794  HD1 TYR A 185     -10.848  -2.362  17.716  1.00 87.31           H  
ATOM   2795  CD2 TYR A 185      -9.672   0.845  17.699  1.00 87.31           C  
ATOM   2796  HD2 TYR A 185      -9.336   1.619  18.373  1.00 87.31           H  
ATOM   2797  CE1 TYR A 185     -10.380  -1.224  15.940  1.00 87.31           C  
ATOM   2798  HE1 TYR A 185     -10.649  -2.009  15.249  1.00 87.31           H  
ATOM   2799  CE2 TYR A 185      -9.596   1.058  16.315  1.00 87.31           C  
ATOM   2800  HE2 TYR A 185      -9.234   2.006  15.943  1.00 87.31           H  
ATOM   2801  OH  TYR A 185      -9.752   0.180  14.108  1.00 87.31           O  
ATOM   2802  HH  TYR A 185      -9.539   1.093  13.901  1.00 87.31           H  
ATOM   2803  CZ  TYR A 185      -9.927   0.011  15.437  1.00 87.31           C  
ATOM   2804  N   TRP A 186     -13.344   0.405  18.941  1.00 92.94           N  
ATOM   2805  H   TRP A 186     -13.034   1.361  19.046  1.00 92.94           H  
ATOM   2806  CA  TRP A 186     -14.348   0.143  17.917  1.00 92.94           C  
ATOM   2807  HA  TRP A 186     -14.404  -0.927  17.721  1.00 92.94           H  
ATOM   2808  C   TRP A 186     -13.940   0.845  16.625  1.00 92.94           C  
ATOM   2809  CB  TRP A 186     -15.727   0.619  18.385  1.00 92.94           C  
ATOM   2810  HB2 TRP A 186     -15.692   1.692  18.575  1.00 92.94           H  
ATOM   2811  HB3 TRP A 186     -15.974   0.122  19.323  1.00 92.94           H  
ATOM   2812  O   TRP A 186     -13.833   2.070  16.594  1.00 92.94           O  
ATOM   2813  CG  TRP A 186     -16.811   0.327  17.392  1.00 92.94           C  
ATOM   2814  CD1 TRP A 186     -17.443   1.224  16.601  1.00 92.94           C  
ATOM   2815  HD1 TRP A 186     -17.264   2.288  16.621  1.00 92.94           H  
ATOM   2816  CD2 TRP A 186     -17.381  -0.969  17.055  1.00 92.94           C  
ATOM   2817  CE2 TRP A 186     -18.345  -0.790  16.020  1.00 92.94           C  
ATOM   2818  CE3 TRP A 186     -17.181  -2.280  17.534  1.00 92.94           C  
ATOM   2819  HE3 TRP A 186     -16.452  -2.440  18.315  1.00 92.94           H  
ATOM   2820  NE1 TRP A 186     -18.326   0.566  15.763  1.00 92.94           N  
ATOM   2821  HE1 TRP A 186     -18.919   1.032  15.091  1.00 92.94           H  
ATOM   2822  CH2 TRP A 186     -18.866  -3.157  16.005  1.00 92.94           C  
ATOM   2823  HH2 TRP A 186     -19.430  -3.992  15.616  1.00 92.94           H  
ATOM   2824  CZ2 TRP A 186     -19.078  -1.867  15.502  1.00 92.94           C  
ATOM   2825  HZ2 TRP A 186     -19.808  -1.723  14.719  1.00 92.94           H  
ATOM   2826  CZ3 TRP A 186     -17.919  -3.362  17.020  1.00 92.94           C  
ATOM   2827  HZ3 TRP A 186     -17.767  -4.359  17.407  1.00 92.94           H  
ATOM   2828  N   LEU A 187     -13.745   0.077  15.548  1.00 93.65           N  
ATOM   2829  H   LEU A 187     -13.829  -0.924  15.652  1.00 93.65           H  
ATOM   2830  CA  LEU A 187     -13.269   0.608  14.267  1.00 93.65           C  
ATOM   2831  HA  LEU A 187     -12.325   1.123  14.442  1.00 93.65           H  
ATOM   2832  C   LEU A 187     -14.228   1.648  13.672  1.00 93.65           C  
ATOM   2833  CB  LEU A 187     -13.018  -0.576  13.310  1.00 93.65           C  
ATOM   2834  HB2 LEU A 187     -13.907  -1.207  13.302  1.00 93.65           H  
ATOM   2835  HB3 LEU A 187     -12.190  -1.167  13.700  1.00 93.65           H  
ATOM   2836  O   LEU A 187     -13.775   2.641  13.120  1.00 93.65           O  
ATOM   2837  CG  LEU A 187     -12.705  -0.190  11.852  1.00 93.65           C  
ATOM   2838  HG  LEU A 187     -13.582   0.314  11.447  1.00 93.65           H  
ATOM   2839  CD1 LEU A 187     -11.485   0.707  11.654  1.00 93.65           C  
ATOM   2840 HD11 LEU A 187     -11.527   1.570  12.318  1.00 93.65           H  
ATOM   2841 HD12 LEU A 187     -10.575   0.134  11.834  1.00 93.65           H  
ATOM   2842 HD13 LEU A 187     -11.471   1.078  10.629  1.00 93.65           H  
ATOM   2843  CD2 LEU A 187     -12.466  -1.447  11.016  1.00 93.65           C  
ATOM   2844 HD21 LEU A 187     -12.243  -1.157   9.989  1.00 93.65           H  
ATOM   2845 HD22 LEU A 187     -11.629  -2.013  11.424  1.00 93.65           H  
ATOM   2846 HD23 LEU A 187     -13.363  -2.066  11.022  1.00 93.65           H  
ATOM   2847  N   GLY A 188     -15.538   1.436  13.801  1.00 94.87           N  
ATOM   2848  H   GLY A 188     -15.829   0.623  14.326  1.00 94.87           H  
ATOM   2849  CA  GLY A 188     -16.571   2.283  13.204  1.00 94.87           C  
ATOM   2850  HA2 GLY A 188     -17.276   2.559  13.988  1.00 94.87           H  
ATOM   2851  HA3 GLY A 188     -16.142   3.208  12.819  1.00 94.87           H  
ATOM   2852  C   GLY A 188     -17.315   1.591  12.062  1.00 94.87           C  
ATOM   2853  O   GLY A 188     -16.717   0.939  11.205  1.00 94.87           O  
ATOM   2854  N   ASN A 189     -18.639   1.731  12.046  1.00 94.66           N  
ATOM   2855  H   ASN A 189     -19.060   2.269  12.790  1.00 94.66           H  
ATOM   2856  CA  ASN A 189     -19.518   1.011  11.126  1.00 94.66           C  
ATOM   2857  HA  ASN A 189     -19.316  -0.056  11.220  1.00 94.66           H  
ATOM   2858  C   ASN A 189     -19.274   1.386   9.663  1.00 94.66           C  
ATOM   2859  CB  ASN A 189     -20.994   1.260  11.483  1.00 94.66           C  
ATOM   2860  HB2 ASN A 189     -21.618   0.740  10.757  1.00 94.66           H  
ATOM   2861  HB3 ASN A 189     -21.217   2.324  11.405  1.00 94.66           H  
ATOM   2862  O   ASN A 189     -19.341   0.501   8.816  1.00 94.66           O  
ATOM   2863  CG  ASN A 189     -21.387   0.757  12.855  1.00 94.66           C  
ATOM   2864  ND2 ASN A 189     -22.539   1.137  13.352  1.00 94.66           N  
ATOM   2865 HD21 ASN A 189     -23.136   1.772  12.842  1.00 94.66           H  
ATOM   2866 HD22 ASN A 189     -22.765   0.765  14.264  1.00 94.66           H  
ATOM   2867  OD1 ASN A 189     -20.683   0.012  13.502  1.00 94.66           O  
ATOM   2868  N   ASP A 190     -18.969   2.654   9.361  1.00 94.63           N  
ATOM   2869  H   ASP A 190     -18.922   3.343  10.098  1.00 94.63           H  
ATOM   2870  CA  ASP A 190     -18.697   3.082   7.981  1.00 94.63           C  
ATOM   2871  HA  ASP A 190     -19.526   2.777   7.343  1.00 94.63           H  
ATOM   2872  C   ASP A 190     -17.434   2.382   7.443  1.00 94.63           C  
ATOM   2873  CB  ASP A 190     -18.572   4.622   7.898  1.00 94.63           C  
ATOM   2874  HB2 ASP A 190     -17.937   4.976   8.710  1.00 94.63           H  
ATOM   2875  HB3 ASP A 190     -18.073   4.868   6.961  1.00 94.63           H  
ATOM   2876  O   ASP A 190     -17.435   1.845   6.336  1.00 94.63           O  
ATOM   2877  CG  ASP A 190     -19.909   5.391   7.922  1.00 94.63           C  
ATOM   2878  OD1 ASP A 190     -20.973   4.783   8.155  1.00 94.63           O  
ATOM   2879  OD2 ASP A 190     -19.912   6.635   7.723  1.00 94.63           O  
ATOM   2880  N   TYR A 191     -16.383   2.280   8.262  1.00 94.10           N  
ATOM   2881  H   TYR A 191     -16.441   2.708   9.175  1.00 94.10           H  
ATOM   2882  CA  TYR A 191     -15.148   1.581   7.901  1.00 94.10           C  
ATOM   2883  HA  TYR A 191     -14.795   1.956   6.940  1.00 94.10           H  
ATOM   2884  C   TYR A 191     -15.353   0.070   7.765  1.00 94.10           C  
ATOM   2885  CB  TYR A 191     -14.085   1.863   8.960  1.00 94.10           C  
ATOM   2886  HB2 TYR A 191     -13.174   1.322   8.701  1.00 94.10           H  
ATOM   2887  HB3 TYR A 191     -14.449   1.471   9.909  1.00 94.10           H  
ATOM   2888  O   TYR A 191     -14.894  -0.529   6.792  1.00 94.10           O  
ATOM   2889  CG  TYR A 191     -13.743   3.323   9.148  1.00 94.10           C  
ATOM   2890  CD1 TYR A 191     -13.040   4.026   8.154  1.00 94.10           C  
ATOM   2891  HD1 TYR A 191     -12.750   3.520   7.245  1.00 94.10           H  
ATOM   2892  CD2 TYR A 191     -14.110   3.977  10.334  1.00 94.10           C  
ATOM   2893  HD2 TYR A 191     -14.666   3.447  11.093  1.00 94.10           H  
ATOM   2894  CE1 TYR A 191     -12.694   5.377   8.353  1.00 94.10           C  
ATOM   2895  HE1 TYR A 191     -12.136   5.920   7.605  1.00 94.10           H  
ATOM   2896  CE2 TYR A 191     -13.743   5.314  10.549  1.00 94.10           C  
ATOM   2897  HE2 TYR A 191     -13.992   5.794  11.484  1.00 94.10           H  
ATOM   2898  OH  TYR A 191     -12.703   7.319   9.763  1.00 94.10           O  
ATOM   2899  HH  TYR A 191     -12.944   7.584  10.654  1.00 94.10           H  
ATOM   2900  CZ  TYR A 191     -13.042   6.021   9.556  1.00 94.10           C  
ATOM   2901  N   ILE A 192     -16.081  -0.550   8.704  1.00 93.10           N  
ATOM   2902  H   ILE A 192     -16.412  -0.002   9.486  1.00 93.10           H  
ATOM   2903  CA  ILE A 192     -16.445  -1.973   8.629  1.00 93.10           C  
ATOM   2904  HA  ILE A 192     -15.533  -2.566   8.560  1.00 93.10           H  
ATOM   2905  C   ILE A 192     -17.253  -2.232   7.355  1.00 93.10           C  
ATOM   2906  CB  ILE A 192     -17.223  -2.414   9.893  1.00 93.10           C  
ATOM   2907  HB  ILE A 192     -18.064  -1.735  10.033  1.00 93.10           H  
ATOM   2908  O   ILE A 192     -16.986  -3.199   6.639  1.00 93.10           O  
ATOM   2909  CG1 ILE A 192     -16.316  -2.349  11.145  1.00 93.10           C  
ATOM   2910 HG12 ILE A 192     -15.587  -3.158  11.106  1.00 93.10           H  
ATOM   2911 HG13 ILE A 192     -15.760  -1.412  11.152  1.00 93.10           H  
ATOM   2912  CG2 ILE A 192     -17.775  -3.846   9.733  1.00 93.10           C  
ATOM   2913 HG21 ILE A 192     -18.295  -4.158  10.639  1.00 93.10           H  
ATOM   2914 HG22 ILE A 192     -16.961  -4.542   9.531  1.00 93.10           H  
ATOM   2915 HG23 ILE A 192     -18.499  -3.894   8.919  1.00 93.10           H  
ATOM   2916  CD1 ILE A 192     -17.086  -2.431  12.470  1.00 93.10           C  
ATOM   2917 HD11 ILE A 192     -17.533  -3.416  12.600  1.00 93.10           H  
ATOM   2918 HD12 ILE A 192     -16.399  -2.252  13.298  1.00 93.10           H  
ATOM   2919 HD13 ILE A 192     -17.865  -1.669  12.495  1.00 93.10           H  
ATOM   2920  N   HIS A 193     -18.203  -1.356   7.027  1.00 91.98           N  
ATOM   2921  H   HIS A 193     -18.382  -0.577   7.645  1.00 91.98           H  
ATOM   2922  CA  HIS A 193     -18.990  -1.444   5.805  1.00 91.98           C  
ATOM   2923  HA  HIS A 193     -19.498  -2.408   5.787  1.00 91.98           H  
ATOM   2924  C   HIS A 193     -18.101  -1.377   4.558  1.00 91.98           C  
ATOM   2925  CB  HIS A 193     -20.057  -0.345   5.804  1.00 91.98           C  
ATOM   2926  HB2 HIS A 193     -20.744  -0.513   6.633  1.00 91.98           H  
ATOM   2927  HB3 HIS A 193     -19.587   0.628   5.946  1.00 91.98           H  
ATOM   2928  O   HIS A 193     -18.242  -2.221   3.675  1.00 91.98           O  
ATOM   2929  CG  HIS A 193     -20.843  -0.311   4.523  1.00 91.98           C  
ATOM   2930  CD2 HIS A 193     -20.842   0.693   3.594  1.00 91.98           C  
ATOM   2931  HD2 HIS A 193     -20.293   1.620   3.666  1.00 91.98           H  
ATOM   2932  ND1 HIS A 193     -21.639  -1.321   4.036  1.00 91.98           N  
ATOM   2933  HD1 HIS A 193     -21.801  -2.215   4.476  1.00 91.98           H  
ATOM   2934  CE1 HIS A 193     -22.115  -0.930   2.843  1.00 91.98           C  
ATOM   2935  HE1 HIS A 193     -22.762  -1.519   2.210  1.00 91.98           H  
ATOM   2936  NE2 HIS A 193     -21.658   0.291   2.531  1.00 91.98           N  
ATOM   2937  N   TRP A 194     -17.138  -0.454   4.487  1.00 92.46           N  
ATOM   2938  H   TRP A 194     -17.078   0.249   5.210  1.00 92.46           H  
ATOM   2939  CA  TRP A 194     -16.221  -0.367   3.343  1.00 92.46           C  
ATOM   2940  HA  TRP A 194     -16.810  -0.316   2.427  1.00 92.46           H  
ATOM   2941  C   TRP A 194     -15.313  -1.591   3.193  1.00 92.46           C  
ATOM   2942  CB  TRP A 194     -15.384   0.909   3.433  1.00 92.46           C  
ATOM   2943  HB2 TRP A 194     -14.700   0.923   2.584  1.00 92.46           H  
ATOM   2944  HB3 TRP A 194     -14.785   0.876   4.344  1.00 92.46           H  
ATOM   2945  O   TRP A 194     -15.019  -1.985   2.069  1.00 92.46           O  
ATOM   2946  CG  TRP A 194     -16.149   2.195   3.411  1.00 92.46           C  
ATOM   2947  CD1 TRP A 194     -17.308   2.423   2.750  1.00 92.46           C  
ATOM   2948  HD1 TRP A 194     -17.831   1.698   2.144  1.00 92.46           H  
ATOM   2949  CD2 TRP A 194     -15.817   3.451   4.074  1.00 92.46           C  
ATOM   2950  CE2 TRP A 194     -16.851   4.394   3.797  1.00 92.46           C  
ATOM   2951  CE3 TRP A 194     -14.740   3.894   4.871  1.00 92.46           C  
ATOM   2952  HE3 TRP A 194     -13.938   3.208   5.098  1.00 92.46           H  
ATOM   2953  NE1 TRP A 194     -17.729   3.716   2.982  1.00 92.46           N  
ATOM   2954  HE1 TRP A 194     -18.579   4.097   2.593  1.00 92.46           H  
ATOM   2955  CH2 TRP A 194     -15.759   6.103   5.112  1.00 92.46           C  
ATOM   2956  HH2 TRP A 194     -15.737   7.097   5.536  1.00 92.46           H  
ATOM   2957  CZ2 TRP A 194     -16.836   5.700   4.307  1.00 92.46           C  
ATOM   2958  HZ2 TRP A 194     -17.653   6.376   4.099  1.00 92.46           H  
ATOM   2959  CZ3 TRP A 194     -14.711   5.206   5.378  1.00 92.46           C  
ATOM   2960  HZ3 TRP A 194     -13.882   5.527   5.992  1.00 92.46           H  
ATOM   2961  N   ILE A 195     -14.898  -2.224   4.295  1.00 91.13           N  
ATOM   2962  H   ILE A 195     -15.114  -1.811   5.191  1.00 91.13           H  
ATOM   2963  CA  ILE A 195     -14.091  -3.457   4.250  1.00 91.13           C  
ATOM   2964  HA  ILE A 195     -13.303  -3.332   3.507  1.00 91.13           H  
ATOM   2965  C   ILE A 195     -14.935  -4.669   3.811  1.00 91.13           C  
ATOM   2966  CB  ILE A 195     -13.418  -3.703   5.621  1.00 91.13           C  
ATOM   2967  HB  ILE A 195     -14.197  -3.744   6.383  1.00 91.13           H  
ATOM   2968  O   ILE A 195     -14.453  -5.531   3.071  1.00 91.13           O  
ATOM   2969  CG1 ILE A 195     -12.422  -2.578   5.982  1.00 91.13           C  
ATOM   2970 HG12 ILE A 195     -12.806  -1.610   5.658  1.00 91.13           H  
ATOM   2971 HG13 ILE A 195     -11.477  -2.745   5.466  1.00 91.13           H  
ATOM   2972  CG2 ILE A 195     -12.660  -5.046   5.616  1.00 91.13           C  
ATOM   2973 HG21 ILE A 195     -13.360  -5.882   5.580  1.00 91.13           H  
ATOM   2974 HG22 ILE A 195     -12.048  -5.157   6.511  1.00 91.13           H  
ATOM   2975 HG23 ILE A 195     -12.000  -5.096   4.750  1.00 91.13           H  
ATOM   2976  CD1 ILE A 195     -12.167  -2.492   7.491  1.00 91.13           C  
ATOM   2977 HD11 ILE A 195     -11.779  -3.435   7.874  1.00 91.13           H  
ATOM   2978 HD12 ILE A 195     -13.100  -2.260   8.005  1.00 91.13           H  
ATOM   2979 HD13 ILE A 195     -11.444  -1.701   7.693  1.00 91.13           H  
ATOM   2980  N   THR A 196     -16.187  -4.748   4.274  1.00 88.79           N  
ATOM   2981  H   THR A 196     -16.512  -3.995   4.864  1.00 88.79           H  
ATOM   2982  CA  THR A 196     -17.065  -5.927   4.113  1.00 88.79           C  
ATOM   2983  HA  THR A 196     -16.440  -6.815   4.012  1.00 88.79           H  
ATOM   2984  C   THR A 196     -17.952  -5.901   2.876  1.00 88.79           C  
ATOM   2985  CB  THR A 196     -17.975  -6.147   5.328  1.00 88.79           C  
ATOM   2986  HB  THR A 196     -18.657  -6.973   5.125  1.00 88.79           H  
ATOM   2987  O   THR A 196     -18.487  -6.937   2.500  1.00 88.79           O  
ATOM   2988  CG2 THR A 196     -17.174  -6.492   6.571  1.00 88.79           C  
ATOM   2989 HG21 THR A 196     -17.850  -6.587   7.421  1.00 88.79           H  
ATOM   2990 HG22 THR A 196     -16.444  -5.707   6.768  1.00 88.79           H  
ATOM   2991 HG23 THR A 196     -16.656  -7.439   6.420  1.00 88.79           H  
ATOM   2992  OG1 THR A 196     -18.728  -4.995   5.621  1.00 88.79           O  
ATOM   2993  HG1 THR A 196     -18.122  -4.358   6.007  1.00 88.79           H  
ATOM   2994  N   SER A 197     -18.094  -4.760   2.206  1.00 83.55           N  
ATOM   2995  H   SER A 197     -17.649  -3.933   2.577  1.00 83.55           H  
ATOM   2996  CA  SER A 197     -18.930  -4.603   1.003  1.00 83.55           C  
ATOM   2997  HA  SER A 197     -19.861  -5.142   1.185  1.00 83.55           H  
ATOM   2998  C   SER A 197     -18.348  -5.245  -0.271  1.00 83.55           C  
ATOM   2999  CB  SER A 197     -19.313  -3.130   0.801  1.00 83.55           C  
ATOM   3000  HB2 SER A 197     -20.099  -2.872   1.510  1.00 83.55           H  
ATOM   3001  HB3 SER A 197     -19.703  -2.976  -0.205  1.00 83.55           H  
ATOM   3002  O   SER A 197     -18.869  -5.035  -1.366  1.00 83.55           O  
ATOM   3003  OG  SER A 197     -18.213  -2.274   1.032  1.00 83.55           O  
ATOM   3004  HG  SER A 197     -18.162  -2.151   1.983  1.00 83.55           H  
ATOM   3005  N   ARG A 198     -17.303  -6.074  -0.148  1.00 69.12           N  
ATOM   3006  H   ARG A 198     -17.008  -6.289   0.794  1.00 69.12           H  
ATOM   3007  CA  ARG A 198     -16.775  -6.915  -1.234  1.00 69.12           C  
ATOM   3008  HA  ARG A 198     -16.832  -6.354  -2.167  1.00 69.12           H  
ATOM   3009  C   ARG A 198     -17.643  -8.169  -1.411  1.00 69.12           C  
ATOM   3010  CB  ARG A 198     -15.300  -7.267  -0.962  1.00 69.12           C  
ATOM   3011  HB2 ARG A 198     -14.981  -8.027  -1.675  1.00 69.12           H  
ATOM   3012  HB3 ARG A 198     -15.196  -7.676   0.043  1.00 69.12           H  
ATOM   3013  O   ARG A 198     -17.979  -8.829  -0.436  1.00 69.12           O  
ATOM   3014  CG  ARG A 198     -14.396  -6.031  -1.131  1.00 69.12           C  
ATOM   3015  HG2 ARG A 198     -14.660  -5.272  -0.395  1.00 69.12           H  
ATOM   3016  HG3 ARG A 198     -14.566  -5.613  -2.123  1.00 69.12           H  
ATOM   3017  CD  ARG A 198     -12.902  -6.351  -1.011  1.00 69.12           C  
ATOM   3018  HD2 ARG A 198     -12.647  -7.183  -1.667  1.00 69.12           H  
ATOM   3019  HD3 ARG A 198     -12.337  -5.477  -1.334  1.00 69.12           H  
ATOM   3020  NE  ARG A 198     -12.541  -6.663   0.374  1.00 69.12           N  
ATOM   3021  HE  ARG A 198     -13.250  -6.517   1.078  1.00 69.12           H  
ATOM   3022  NH1 ARG A 198     -10.340  -7.301   0.038  1.00 69.12           N  
ATOM   3023 HH11 ARG A 198     -10.300  -6.787  -0.830  1.00 69.12           H  
ATOM   3024 HH12 ARG A 198      -9.477  -7.651   0.430  1.00 69.12           H  
ATOM   3025  NH2 ARG A 198     -11.319  -7.448   2.046  1.00 69.12           N  
ATOM   3026 HH21 ARG A 198     -12.111  -7.270   2.647  1.00 69.12           H  
ATOM   3027 HH22 ARG A 198     -10.470  -7.794   2.469  1.00 69.12           H  
ATOM   3028  CZ  ARG A 198     -11.388  -7.141   0.793  1.00 69.12           C  
ATOM   3029  N   GLN A 199     -17.982  -8.513  -2.658  1.00 55.49           N  
ATOM   3030  H   GLN A 199     -17.693  -7.916  -3.419  1.00 55.49           H  
ATOM   3031  CA  GLN A 199     -18.825  -9.678  -2.973  1.00 55.49           C  
ATOM   3032  HA  GLN A 199     -19.616  -9.743  -2.226  1.00 55.49           H  
ATOM   3033  C   GLN A 199     -18.094 -11.033  -2.902  1.00 55.49           C  
ATOM   3034  CB  GLN A 199     -19.489  -9.494  -4.356  1.00 55.49           C  
ATOM   3035  HB2 GLN A 199     -19.765 -10.473  -4.749  1.00 55.49           H  
ATOM   3036  HB3 GLN A 199     -18.780  -9.045  -5.051  1.00 55.49           H  
ATOM   3037  O   GLN A 199     -18.764 -12.044  -2.716  1.00 55.49           O  
ATOM   3038  CG  GLN A 199     -20.772  -8.648  -4.284  1.00 55.49           C  
ATOM   3039  HG2 GLN A 199     -20.530  -7.647  -3.927  1.00 55.49           H  
ATOM   3040  HG3 GLN A 199     -21.452  -9.110  -3.568  1.00 55.49           H  
ATOM   3041  CD  GLN A 199     -21.492  -8.525  -5.628  1.00 55.49           C  
ATOM   3042  NE2 GLN A 199     -22.791  -8.313  -5.632  1.00 55.49           N  
ATOM   3043 HE21 GLN A 199     -23.210  -8.255  -6.549  1.00 55.49           H  
ATOM   3044 HE22 GLN A 199     -23.308  -8.259  -4.766  1.00 55.49           H  
ATOM   3045  OE1 GLN A 199     -20.922  -8.587  -6.700  1.00 55.49           O  
ATOM   3046  N   GLU A 200     -16.761 -11.086  -3.043  1.00 57.58           N  
ATOM   3047  H   GLU A 200     -16.262 -10.228  -3.230  1.00 57.58           H  
ATOM   3048  CA  GLU A 200     -16.075 -12.360  -3.357  1.00 57.58           C  
ATOM   3049  HA  GLU A 200     -16.816 -13.157  -3.417  1.00 57.58           H  
ATOM   3050  C   GLU A 200     -15.075 -12.884  -2.311  1.00 57.58           C  
ATOM   3051  CB  GLU A 200     -15.447 -12.280  -4.757  1.00 57.58           C  
ATOM   3052  HB2 GLU A 200     -14.773 -11.424  -4.809  1.00 57.58           H  
ATOM   3053  HB3 GLU A 200     -14.874 -13.191  -4.928  1.00 57.58           H  
ATOM   3054  O   GLU A 200     -14.756 -14.069  -2.321  1.00 57.58           O  
ATOM   3055  CG  GLU A 200     -16.531 -12.169  -5.846  1.00 57.58           C  
ATOM   3056  HG2 GLU A 200     -17.016 -11.196  -5.764  1.00 57.58           H  
ATOM   3057  HG3 GLU A 200     -17.284 -12.936  -5.666  1.00 57.58           H  
ATOM   3058  CD  GLU A 200     -15.993 -12.341  -7.275  1.00 57.58           C  
ATOM   3059  OE1 GLU A 200     -16.839 -12.425  -8.194  1.00 57.58           O  
ATOM   3060  OE2 GLU A 200     -14.754 -12.380  -7.452  1.00 57.58           O  
ATOM   3061  N   GLU A 201     -14.637 -12.085  -1.340  1.00 55.81           N  
ATOM   3062  H   GLU A 201     -14.944 -11.123  -1.321  1.00 55.81           H  
ATOM   3063  CA  GLU A 201     -13.850 -12.587  -0.207  1.00 55.81           C  
ATOM   3064  HA  GLU A 201     -14.071 -13.645  -0.067  1.00 55.81           H  
ATOM   3065  C   GLU A 201     -14.324 -11.856   1.049  1.00 55.81           C  
ATOM   3066  CB  GLU A 201     -12.320 -12.455  -0.464  1.00 55.81           C  
ATOM   3067  HB2 GLU A 201     -11.881 -11.802   0.290  1.00 55.81           H  
ATOM   3068  HB3 GLU A 201     -12.146 -12.003  -1.441  1.00 55.81           H  
ATOM   3069  O   GLU A 201     -14.102 -10.653   1.198  1.00 55.81           O  
ATOM   3070  CG  GLU A 201     -11.591 -13.819  -0.416  1.00 55.81           C  
ATOM   3071  HG2 GLU A 201     -11.843 -14.294   0.532  1.00 55.81           H  
ATOM   3072  HG3 GLU A 201     -11.980 -14.452  -1.213  1.00 55.81           H  
ATOM   3073  CD  GLU A 201     -10.046 -13.762  -0.527  1.00 55.81           C  
ATOM   3074  OE1 GLU A 201      -9.383 -14.805  -0.281  1.00 55.81           O  
ATOM   3075  OE2 GLU A 201      -9.447 -12.682  -0.712  1.00 55.81           O  
ATOM   3076  N   TYR A 202     -15.012 -12.563   1.954  1.00 53.82           N  
ATOM   3077  H   TYR A 202     -15.245 -13.524   1.745  1.00 53.82           H  
ATOM   3078  CA  TYR A 202     -15.257 -12.064   3.305  1.00 53.82           C  
ATOM   3079  HA  TYR A 202     -15.812 -11.128   3.255  1.00 53.82           H  
ATOM   3080  C   TYR A 202     -13.887 -11.799   3.938  1.00 53.82           C  
ATOM   3081  CB  TYR A 202     -16.065 -13.080   4.135  1.00 53.82           C  
ATOM   3082  HB2 TYR A 202     -15.992 -12.793   5.184  1.00 53.82           H  
ATOM   3083  HB3 TYR A 202     -15.607 -14.065   4.043  1.00 53.82           H  
ATOM   3084  O   TYR A 202     -13.224 -12.728   4.407  1.00 53.82           O  
ATOM   3085  CG  TYR A 202     -17.540 -13.180   3.789  1.00 53.82           C  
ATOM   3086  CD1 TYR A 202     -18.462 -12.295   4.384  1.00 53.82           C  
ATOM   3087  HD1 TYR A 202     -18.114 -11.533   5.065  1.00 53.82           H  
ATOM   3088  CD2 TYR A 202     -17.996 -14.168   2.894  1.00 53.82           C  
ATOM   3089  HD2 TYR A 202     -17.296 -14.847   2.430  1.00 53.82           H  
ATOM   3090  CE1 TYR A 202     -19.835 -12.391   4.082  1.00 53.82           C  
ATOM   3091  HE1 TYR A 202     -20.535 -11.702   4.530  1.00 53.82           H  
ATOM   3092  CE2 TYR A 202     -19.368 -14.268   2.591  1.00 53.82           C  
ATOM   3093  HE2 TYR A 202     -19.726 -15.012   1.894  1.00 53.82           H  
ATOM   3094  OH  TYR A 202     -21.611 -13.480   2.887  1.00 53.82           O  
ATOM   3095  HH  TYR A 202     -22.120 -12.780   3.302  1.00 53.82           H  
ATOM   3096  CZ  TYR A 202     -20.289 -13.380   3.182  1.00 53.82           C  
ATOM   3097  N   GLY A 203     -13.434 -10.541   3.890  1.00 58.39           N  
ATOM   3098  H   GLY A 203     -13.936  -9.891   3.303  1.00 58.39           H  
ATOM   3099  CA  GLY A 203     -12.217 -10.099   4.561  1.00 58.39           C  
ATOM   3100  HA2 GLY A 203     -11.345 -10.491   4.038  1.00 58.39           H  
ATOM   3101  HA3 GLY A 203     -12.161  -9.011   4.579  1.00 58.39           H  
ATOM   3102  C   GLY A 203     -12.257 -10.619   5.991  1.00 58.39           C  
ATOM   3103  O   GLY A 203     -13.280 -10.496   6.668  1.00 58.39           O  
ATOM   3104  N   ARG A 204     -11.196 -11.306   6.420  1.00 71.13           N  
ATOM   3105  H   ARG A 204     -10.399 -11.368   5.804  1.00 71.13           H  
ATOM   3106  CA  ARG A 204     -11.157 -11.977   7.722  1.00 71.13           C  
ATOM   3107  HA  ARG A 204     -12.074 -12.553   7.849  1.00 71.13           H  
ATOM   3108  C   ARG A 204     -11.134 -10.919   8.828  1.00 71.13           C  
ATOM   3109  CB  ARG A 204      -9.964 -12.937   7.805  1.00 71.13           C  
ATOM   3110  HB2 ARG A 204      -9.949 -13.338   8.818  1.00 71.13           H  
ATOM   3111  HB3 ARG A 204      -9.043 -12.382   7.623  1.00 71.13           H  
ATOM   3112  O   ARG A 204     -10.072 -10.464   9.253  1.00 71.13           O  
ATOM   3113  CG  ARG A 204     -10.033 -14.135   6.850  1.00 71.13           C  
ATOM   3114  HG2 ARG A 204     -10.917 -14.728   7.085  1.00 71.13           H  
ATOM   3115  HG3 ARG A 204     -10.099 -13.788   5.819  1.00 71.13           H  
ATOM   3116  CD  ARG A 204      -8.769 -14.990   7.021  1.00 71.13           C  
ATOM   3117  HD2 ARG A 204      -8.641 -15.224   8.078  1.00 71.13           H  
ATOM   3118  HD3 ARG A 204      -7.909 -14.409   6.687  1.00 71.13           H  
ATOM   3119  NE  ARG A 204      -8.854 -16.244   6.252  1.00 71.13           N  
ATOM   3120  HE  ARG A 204      -9.706 -16.390   5.729  1.00 71.13           H  
ATOM   3121  NH1 ARG A 204      -6.795 -17.106   6.820  1.00 71.13           N  
ATOM   3122 HH11 ARG A 204      -6.509 -16.206   7.179  1.00 71.13           H  
ATOM   3123 HH12 ARG A 204      -6.121 -17.857   6.796  1.00 71.13           H  
ATOM   3124  NH2 ARG A 204      -8.193 -18.316   5.583  1.00 71.13           N  
ATOM   3125 HH21 ARG A 204      -7.511 -19.060   5.579  1.00 71.13           H  
ATOM   3126 HH22 ARG A 204      -9.077 -18.438   5.110  1.00 71.13           H  
ATOM   3127  CZ  ARG A 204      -7.951 -17.209   6.227  1.00 71.13           C  
ATOM   3128  N   LEU A 205     -12.318 -10.494   9.251  1.00 79.04           N  
ATOM   3129  H   LEU A 205     -13.132 -10.800   8.738  1.00 79.04           H  
ATOM   3130  CA  LEU A 205     -12.498  -9.584  10.370  1.00 79.04           C  
ATOM   3131  HA  LEU A 205     -11.722  -8.820  10.336  1.00 79.04           H  
ATOM   3132  C   LEU A 205     -12.343 -10.344  11.685  1.00 79.04           C  
ATOM   3133  CB  LEU A 205     -13.868  -8.895  10.296  1.00 79.04           C  
ATOM   3134  HB2 LEU A 205     -14.649  -9.654  10.338  1.00 79.04           H  
ATOM   3135  HB3 LEU A 205     -13.966  -8.273  11.186  1.00 79.04           H  
ATOM   3136  O   LEU A 205     -12.805 -11.477  11.818  1.00 79.04           O  
ATOM   3137  CG  LEU A 205     -14.104  -8.016   9.056  1.00 79.04           C  
ATOM   3138  HG  LEU A 205     -14.185  -8.640   8.166  1.00 79.04           H  
ATOM   3139  CD1 LEU A 205     -15.435  -7.290   9.236  1.00 79.04           C  
ATOM   3140 HD11 LEU A 205     -15.483  -6.434   8.563  1.00 79.04           H  
ATOM   3141 HD12 LEU A 205     -16.255  -7.976   9.027  1.00 79.04           H  
ATOM   3142 HD13 LEU A 205     -15.543  -6.915  10.254  1.00 79.04           H  
ATOM   3143  CD2 LEU A 205     -12.986  -6.997   8.823  1.00 79.04           C  
ATOM   3144 HD21 LEU A 205     -13.302  -6.269   8.076  1.00 79.04           H  
ATOM   3145 HD22 LEU A 205     -12.103  -7.512   8.444  1.00 79.04           H  
ATOM   3146 HD23 LEU A 205     -12.738  -6.476   9.748  1.00 79.04           H  
ATOM   3147  N   LEU A 206     -11.720  -9.699  12.667  1.00 79.23           N  
ATOM   3148  H   LEU A 206     -11.353  -8.778  12.475  1.00 79.23           H  
ATOM   3149  CA  LEU A 206     -11.586 -10.217  14.021  1.00 79.23           C  
ATOM   3150  HA  LEU A 206     -12.099 -11.177  14.091  1.00 79.23           H  
ATOM   3151  C   LEU A 206     -12.241  -9.257  15.012  1.00 79.23           C  
ATOM   3152  CB  LEU A 206     -10.098 -10.448  14.324  1.00 79.23           C  
ATOM   3153  HB2 LEU A 206      -9.568  -9.505  14.188  1.00 79.23           H  
ATOM   3154  HB3 LEU A 206      -9.712 -11.169  13.603  1.00 79.23           H  
ATOM   3155  O   LEU A 206     -11.873  -8.086  15.090  1.00 79.23           O  
ATOM   3156  CG  LEU A 206      -9.818 -10.977  15.741  1.00 79.23           C  
ATOM   3157  HG  LEU A 206     -10.290 -10.329  16.480  1.00 79.23           H  
ATOM   3158  CD1 LEU A 206     -10.331 -12.405  15.935  1.00 79.23           C  
ATOM   3159 HD11 LEU A 206     -10.066 -12.759  16.932  1.00 79.23           H  
ATOM   3160 HD12 LEU A 206      -9.896 -13.071  15.190  1.00 79.23           H  
ATOM   3161 HD13 LEU A 206     -11.418 -12.429  15.851  1.00 79.23           H  
ATOM   3162  CD2 LEU A 206      -8.318 -10.962  16.008  1.00 79.23           C  
ATOM   3163 HD21 LEU A 206      -7.798 -11.614  15.306  1.00 79.23           H  
ATOM   3164 HD22 LEU A 206      -7.930  -9.949  15.901  1.00 79.23           H  
ATOM   3165 HD23 LEU A 206      -8.118 -11.305  17.023  1.00 79.23           H  
ATOM   3166  N   ALA A 207     -13.161  -9.776  15.818  1.00 76.67           N  
ATOM   3167  H   ALA A 207     -13.427 -10.741  15.689  1.00 76.67           H  
ATOM   3168  CA  ALA A 207     -13.587  -9.144  17.061  1.00 76.67           C  
ATOM   3169  HA  ALA A 207     -13.271  -8.101  17.084  1.00 76.67           H  
ATOM   3170  C   ALA A 207     -12.909  -9.883  18.219  1.00 76.67           C  
ATOM   3171  CB  ALA A 207     -15.115  -9.174  17.146  1.00 76.67           C  
ATOM   3172  HB1 ALA A 207     -15.543  -8.602  16.322  1.00 76.67           H  
ATOM   3173  HB2 ALA A 207     -15.440  -8.729  18.086  1.00 76.67           H  
ATOM   3174  HB3 ALA A 207     -15.476 -10.202  17.097  1.00 76.67           H  
ATOM   3175  O   ALA A 207     -13.027 -11.105  18.326  1.00 76.67           O  
ATOM   3176  N   ARG A 208     -12.171  -9.160  19.066  1.00 72.35           N  
ATOM   3177  H   ARG A 208     -12.123  -8.159  18.937  1.00 72.35           H  
ATOM   3178  CA  ARG A 208     -11.457  -9.742  20.205  1.00 72.35           C  
ATOM   3179  HA  ARG A 208     -11.616 -10.821  20.199  1.00 72.35           H  
ATOM   3180  C   ARG A 208     -12.028  -9.209  21.513  1.00 72.35           C  
ATOM   3181  CB  ARG A 208      -9.948  -9.497  20.052  1.00 72.35           C  
ATOM   3182  HB2 ARG A 208      -9.723  -8.448  20.247  1.00 72.35           H  
ATOM   3183  HB3 ARG A 208      -9.663  -9.726  19.025  1.00 72.35           H  
ATOM   3184  O   ARG A 208     -11.997  -8.009  21.766  1.00 72.35           O  
ATOM   3185  CG  ARG A 208      -9.129 -10.390  20.995  1.00 72.35           C  
ATOM   3186  HG2 ARG A 208      -9.430 -11.428  20.855  1.00 72.35           H  
ATOM   3187  HG3 ARG A 208      -9.315 -10.103  22.029  1.00 72.35           H  
ATOM   3188  CD  ARG A 208      -7.632 -10.263  20.684  1.00 72.35           C  
ATOM   3189  HD2 ARG A 208      -7.471 -10.494  19.631  1.00 72.35           H  
ATOM   3190  HD3 ARG A 208      -7.325  -9.234  20.870  1.00 72.35           H  
ATOM   3191  NE  ARG A 208      -6.829 -11.180  21.514  1.00 72.35           N  
ATOM   3192  HE  ARG A 208      -7.338 -11.759  22.166  1.00 72.35           H  
ATOM   3193  NH1 ARG A 208      -4.759 -10.543  20.755  1.00 72.35           N  
ATOM   3194 HH11 ARG A 208      -5.206  -9.978  20.047  1.00 72.35           H  
ATOM   3195 HH12 ARG A 208      -3.752 -10.604  20.791  1.00 72.35           H  
ATOM   3196  NH2 ARG A 208      -4.911 -12.054  22.390  1.00 72.35           N  
ATOM   3197 HH21 ARG A 208      -3.903 -12.073  22.445  1.00 72.35           H  
ATOM   3198 HH22 ARG A 208      -5.456 -12.592  23.049  1.00 72.35           H  
ATOM   3199  CZ  ARG A 208      -5.509 -11.255  21.549  1.00 72.35           C  
ATOM   3200  N   VAL A 209     -12.487 -10.122  22.360  1.00 65.00           N  
ATOM   3201  H   VAL A 209     -12.497 -11.089  22.071  1.00 65.00           H  
ATOM   3202  CA  VAL A 209     -12.799  -9.855  23.766  1.00 65.00           C  
ATOM   3203  HA  VAL A 209     -12.759  -8.784  23.968  1.00 65.00           H  
ATOM   3204  C   VAL A 209     -11.709 -10.537  24.582  1.00 65.00           C  
ATOM   3205  CB  VAL A 209     -14.212 -10.355  24.133  1.00 65.00           C  
ATOM   3206  HB  VAL A 209     -14.258 -11.436  23.998  1.00 65.00           H  
ATOM   3207  O   VAL A 209     -11.564 -11.757  24.512  1.00 65.00           O  
ATOM   3208  CG1 VAL A 209     -14.563 -10.026  25.587  1.00 65.00           C  
ATOM   3209 HG11 VAL A 209     -13.859 -10.507  26.266  1.00 65.00           H  
ATOM   3210 HG12 VAL A 209     -14.534  -8.950  25.758  1.00 65.00           H  
ATOM   3211 HG13 VAL A 209     -15.561 -10.396  25.822  1.00 65.00           H  
ATOM   3212  CG2 VAL A 209     -15.278  -9.714  23.231  1.00 65.00           C  
ATOM   3213 HG21 VAL A 209     -15.130 -10.012  22.193  1.00 65.00           H  
ATOM   3214 HG22 VAL A 209     -15.226  -8.627  23.306  1.00 65.00           H  
ATOM   3215 HG23 VAL A 209     -16.268 -10.045  23.541  1.00 65.00           H  
ATOM   3216  N   LEU A 210     -10.881  -9.755  25.266  1.00 57.21           N  
ATOM   3217  H   LEU A 210     -11.062  -8.762  25.298  1.00 57.21           H  
ATOM   3218  CA  LEU A 210      -9.996 -10.254  26.309  1.00 57.21           C  
ATOM   3219  HA  LEU A 210      -9.773 -11.308  26.143  1.00 57.21           H  
ATOM   3220  C   LEU A 210     -10.773 -10.153  27.622  1.00 57.21           C  
ATOM   3221  CB  LEU A 210      -8.674  -9.461  26.322  1.00 57.21           C  
ATOM   3222  HB2 LEU A 210      -8.892  -8.407  26.492  1.00 57.21           H  
ATOM   3223  HB3 LEU A 210      -8.080  -9.809  27.167  1.00 57.21           H  
ATOM   3224  O   LEU A 210     -11.249  -9.072  27.961  1.00 57.21           O  
ATOM   3225  CG  LEU A 210      -7.843  -9.597  25.035  1.00 57.21           C  
ATOM   3226  HG  LEU A 210      -8.388  -9.175  24.190  1.00 57.21           H  
ATOM   3227  CD1 LEU A 210      -6.507  -8.859  25.151  1.00 57.21           C  
ATOM   3228 HD11 LEU A 210      -5.900  -9.320  25.929  1.00 57.21           H  
ATOM   3229 HD12 LEU A 210      -5.973  -8.881  24.200  1.00 57.21           H  
ATOM   3230 HD13 LEU A 210      -6.679  -7.821  25.435  1.00 57.21           H  
ATOM   3231  CD2 LEU A 210      -7.525 -11.066  24.743  1.00 57.21           C  
ATOM   3232 HD21 LEU A 210      -8.397 -11.545  24.298  1.00 57.21           H  
ATOM   3233 HD22 LEU A 210      -6.658 -11.132  24.085  1.00 57.21           H  
ATOM   3234 HD23 LEU A 210      -7.280 -11.573  25.677  1.00 57.21           H  
ATOM   3235  N   ALA A 211     -10.964 -11.302  28.269  1.00 50.76           N  
ATOM   3236  H   ALA A 211     -10.442 -12.110  27.960  1.00 50.76           H  
ATOM   3237  CA  ALA A 211     -11.517 -11.411  29.614  1.00 50.76           C  
ATOM   3238  HA  ALA A 211     -12.142 -10.545  29.830  1.00 50.76           H  
ATOM   3239  C   ALA A 211     -10.387 -11.395  30.647  1.00 50.76           C  
ATOM   3240  CB  ALA A 211     -12.373 -12.683  29.711  1.00 50.76           C  
ATOM   3241  HB1 ALA A 211     -13.153 -12.667  28.950  1.00 50.76           H  
ATOM   3242  HB2 ALA A 211     -12.833 -12.720  30.698  1.00 50.76           H  
ATOM   3243  HB3 ALA A 211     -11.741 -13.562  29.584  1.00 50.76           H  
ATOM   3244  O   ALA A 211      -9.282 -11.877  30.296  1.00 50.76           O  
ATOM   3245  OXT ALA A 211     -10.685 -10.945  31.769  1.00 50.76           O  
TER    3246      ALA A 211                                                       
END   
