# Supplementary material for: Nuclear genome of Bulinus truncatus, an intermediate host of the carcinogenic human blood fluke Schistosoma haematobium
Source: Nat Commun. 2022 Feb 21;13:977. doi: 10.1038/s41467-022-28634-9 (PMC8861042; doi:10.1038/s41467-022-28634-9)
Supplement: Supplementary file 6 — Supplementary Data 3 [file 41467_2022_28634_MOESM6_ESM.zip › Supplementary_Data_3/btru_065330-t1.mature.pep.pdb]

ATOM      1  N   SER A   1     -23.091   3.501 -15.345  1.00 49.41           N  
ATOM      2  H   SER A   1     -23.693   2.691 -15.358  1.00 49.41           H  
ATOM      3  H2  SER A   1     -23.646   4.315 -15.121  1.00 49.41           H  
ATOM      4  H3  SER A   1     -22.652   3.652 -16.242  1.00 49.41           H  
ATOM      5  CA  SER A   1     -22.072   3.382 -14.284  1.00 49.41           C  
ATOM      6  HA  SER A   1     -21.420   2.529 -14.472  1.00 49.41           H  
ATOM      7  C   SER A   1     -22.801   3.161 -12.974  1.00 49.41           C  
ATOM      8  CB  SER A   1     -21.228   4.660 -14.210  1.00 49.41           C  
ATOM      9  HB2 SER A   1     -20.767   4.748 -13.226  1.00 49.41           H  
ATOM     10  HB3 SER A   1     -20.445   4.626 -14.968  1.00 49.41           H  
ATOM     11  O   SER A   1     -23.857   3.752 -12.794  1.00 49.41           O  
ATOM     12  OG  SER A   1     -22.064   5.772 -14.461  1.00 49.41           O  
ATOM     13  HG  SER A   1     -21.727   6.539 -13.994  1.00 49.41           H  
ATOM     14  N   LEU A   2     -22.315   2.273 -12.102  1.00 57.66           N  
ATOM     15  H   LEU A   2     -21.415   1.845 -12.266  1.00 57.66           H  
ATOM     16  CA  LEU A   2     -22.800   2.236 -10.719  1.00 57.66           C  
ATOM     17  HA  LEU A   2     -23.889   2.265 -10.697  1.00 57.66           H  
ATOM     18  C   LEU A   2     -22.282   3.508 -10.049  1.00 57.66           C  
ATOM     19  CB  LEU A   2     -22.315   0.953 -10.016  1.00 57.66           C  
ATOM     20  HB2 LEU A   2     -21.339   0.678 -10.416  1.00 57.66           H  
ATOM     21  HB3 LEU A   2     -22.177   1.155  -8.954  1.00 57.66           H  
ATOM     22  O   LEU A   2     -21.072   3.708  -9.969  1.00 57.66           O  
ATOM     23  CG  LEU A   2     -23.308  -0.214 -10.175  1.00 57.66           C  
ATOM     24  HG  LEU A   2     -23.809  -0.137 -11.139  1.00 57.66           H  
ATOM     25  CD1 LEU A   2     -22.582  -1.558 -10.134  1.00 57.66           C  
ATOM     26 HD11 LEU A   2     -21.862  -1.615 -10.950  1.00 57.66           H  
ATOM     27 HD12 LEU A   2     -22.059  -1.667  -9.184  1.00 57.66           H  
ATOM     28 HD13 LEU A   2     -23.303  -2.369 -10.243  1.00 57.66           H  
ATOM     29  CD2 LEU A   2     -24.356  -0.200  -9.060  1.00 57.66           C  
ATOM     30 HD21 LEU A   2     -25.072  -1.008  -9.211  1.00 57.66           H  
ATOM     31 HD22 LEU A   2     -23.877  -0.321  -8.088  1.00 57.66           H  
ATOM     32 HD23 LEU A   2     -24.894   0.748  -9.069  1.00 57.66           H  
ATOM     33  N   GLU A   3     -23.200   4.398  -9.700  1.00 74.27           N  
ATOM     34  H   GLU A   3     -24.178   4.180  -9.826  1.00 74.27           H  
ATOM     35  CA  GLU A   3     -22.898   5.650  -9.018  1.00 74.27           C  
ATOM     36  HA  GLU A   3     -22.186   6.212  -9.622  1.00 74.27           H  
ATOM     37  C   GLU A   3     -22.257   5.342  -7.662  1.00 74.27           C  
ATOM     38  CB  GLU A   3     -24.203   6.454  -8.911  1.00 74.27           C  
ATOM     39  HB2 GLU A   3     -24.778   6.264  -9.817  1.00 74.27           H  
ATOM     40  HB3 GLU A   3     -24.785   6.097  -8.061  1.00 74.27           H  
ATOM     41  O   GLU A   3     -22.618   4.360  -7.003  1.00 74.27           O  
ATOM     42  CG  GLU A   3     -24.000   7.971  -8.814  1.00 74.27           C  
ATOM     43  HG2 GLU A   3     -23.250   8.265  -9.548  1.00 74.27           H  
ATOM     44  HG3 GLU A   3     -23.621   8.220  -7.823  1.00 74.27           H  
ATOM     45  CD  GLU A   3     -25.309   8.734  -9.097  1.00 74.27           C  
ATOM     46  OE1 GLU A   3     -25.203   9.892  -9.558  1.00 74.27           O  
ATOM     47  OE2 GLU A   3     -26.396   8.134  -8.925  1.00 74.27           O  
ATOM     48  N   CYS A   4     -21.258   6.132  -7.269  1.00 81.20           N  
ATOM     49  H   CYS A   4     -21.033   6.965  -7.795  1.00 81.20           H  
ATOM     50  CA  CYS A   4     -20.625   5.920  -5.978  1.00 81.20           C  
ATOM     51  HA  CYS A   4     -20.346   4.867  -5.940  1.00 81.20           H  
ATOM     52  C   CYS A   4     -21.624   6.166  -4.852  1.00 81.20           C  
ATOM     53  CB  CYS A   4     -19.388   6.808  -5.811  1.00 81.20           C  
ATOM     54  HB2 CYS A   4     -19.632   7.828  -6.107  1.00 81.20           H  
ATOM     55  HB3 CYS A   4     -19.131   6.833  -4.752  1.00 81.20           H  
ATOM     56  O   CYS A   4     -22.319   7.179  -4.892  1.00 81.20           O  
ATOM     57  SG  CYS A   4     -17.943   6.233  -6.718  1.00 81.20           S  
ATOM     58  N   PRO A   5     -21.698   5.275  -3.847  1.00 87.65           N  
ATOM     59  CA  PRO A   5     -22.593   5.491  -2.724  1.00 87.65           C  
ATOM     60  HA  PRO A   5     -23.617   5.605  -3.079  1.00 87.65           H  
ATOM     61  C   PRO A   5     -22.186   6.754  -1.963  1.00 87.65           C  
ATOM     62  CB  PRO A   5     -22.479   4.228  -1.865  1.00 87.65           C  
ATOM     63  HB2 PRO A   5     -23.198   3.488  -2.212  1.00 87.65           H  
ATOM     64  HB3 PRO A   5     -22.628   4.435  -0.805  1.00 87.65           H  
ATOM     65  O   PRO A   5     -21.010   7.119  -1.935  1.00 87.65           O  
ATOM     66  CG  PRO A   5     -21.060   3.736  -2.153  1.00 87.65           C  
ATOM     67  HG2 PRO A   5     -20.961   2.663  -1.987  1.00 87.65           H  
ATOM     68  HG3 PRO A   5     -20.350   4.288  -1.537  1.00 87.65           H  
ATOM     69  CD  PRO A   5     -20.858   4.107  -3.621  1.00 87.65           C  
ATOM     70  HD2 PRO A   5     -21.196   3.292  -4.262  1.00 87.65           H  
ATOM     71  HD3 PRO A   5     -19.807   4.327  -3.806  1.00 87.65           H  
ATOM     72  N   GLU A   6     -23.152   7.383  -1.300  1.00 90.02           N  
ATOM     73  H   GLU A   6     -24.104   7.056  -1.388  1.00 90.02           H  
ATOM     74  CA  GLU A   6     -22.875   8.417  -0.305  1.00 90.02           C  
ATOM     75  HA  GLU A   6     -22.138   9.101  -0.723  1.00 90.02           H  
ATOM     76  C   GLU A   6     -22.272   7.790   0.966  1.00 90.02           C  
ATOM     77  CB  GLU A   6     -24.153   9.211   0.010  1.00 90.02           C  
ATOM     78  HB2 GLU A   6     -24.009   9.794   0.919  1.00 90.02           H  
ATOM     79  HB3 GLU A   6     -24.971   8.514   0.198  1.00 90.02           H  
ATOM     80  O   GLU A   6     -22.557   6.629   1.281  1.00 90.02           O  
ATOM     81  CG  GLU A   6     -24.555  10.162  -1.130  1.00 90.02           C  
ATOM     82  HG2 GLU A   6     -25.483  10.659  -0.846  1.00 90.02           H  
ATOM     83  HG3 GLU A   6     -24.761   9.572  -2.024  1.00 90.02           H  
ATOM     84  CD  GLU A   6     -23.492  11.235  -1.442  1.00 90.02           C  
ATOM     85  OE1 GLU A   6     -23.394  11.637  -2.619  1.00 90.02           O  
ATOM     86  OE2 GLU A   6     -22.765  11.658  -0.508  1.00 90.02           O  
ATOM     87  N   PRO A   7     -21.408   8.517   1.697  1.00 92.74           N  
ATOM     88  CA  PRO A   7     -20.775   7.989   2.894  1.00 92.74           C  
ATOM     89  HA  PRO A   7     -20.363   7.001   2.690  1.00 92.74           H  
ATOM     90  C   PRO A   7     -21.781   7.897   4.043  1.00 92.74           C  
ATOM     91  CB  PRO A   7     -19.643   8.963   3.221  1.00 92.74           C  
ATOM     92  HB2 PRO A   7     -19.443   9.007   4.291  1.00 92.74           H  
ATOM     93  HB3 PRO A   7     -18.740   8.685   2.677  1.00 92.74           H  
ATOM     94  O   PRO A   7     -22.529   8.837   4.306  1.00 92.74           O  
ATOM     95  CG  PRO A   7     -20.188  10.291   2.699  1.00 92.74           C  
ATOM     96  HG2 PRO A   7     -19.389  10.978   2.418  1.00 92.74           H  
ATOM     97  HG3 PRO A   7     -20.822  10.748   3.458  1.00 92.74           H  
ATOM     98  CD  PRO A   7     -21.038   9.907   1.492  1.00 92.74           C  
ATOM     99  HD2 PRO A   7     -21.925  10.539   1.470  1.00 92.74           H  
ATOM    100  HD3 PRO A   7     -20.470  10.016   0.568  1.00 92.74           H  
ATOM    101  N   GLU A   8     -21.736   6.800   4.794  1.00 93.37           N  
ATOM    102  H   GLU A   8     -21.144   6.035   4.506  1.00 93.37           H  
ATOM    103  CA  GLU A   8     -22.463   6.696   6.058  1.00 93.37           C  
ATOM    104  HA  GLU A   8     -23.416   7.215   5.955  1.00 93.37           H  
ATOM    105  C   GLU A   8     -21.691   7.369   7.204  1.00 93.37           C  
ATOM    106  CB  GLU A   8     -22.770   5.232   6.405  1.00 93.37           C  
ATOM    107  HB2 GLU A   8     -23.186   5.222   7.413  1.00 93.37           H  
ATOM    108  HB3 GLU A   8     -21.848   4.650   6.410  1.00 93.37           H  
ATOM    109  O   GLU A   8     -20.483   7.174   7.353  1.00 93.37           O  
ATOM    110  CG  GLU A   8     -23.782   4.588   5.442  1.00 93.37           C  
ATOM    111  HG2 GLU A   8     -24.640   5.253   5.341  1.00 93.37           H  
ATOM    112  HG3 GLU A   8     -23.316   4.479   4.463  1.00 93.37           H  
ATOM    113  CD  GLU A   8     -24.283   3.220   5.940  1.00 93.37           C  
ATOM    114  OE1 GLU A   8     -24.534   2.347   5.079  1.00 93.37           O  
ATOM    115  OE2 GLU A   8     -24.444   3.052   7.182  1.00 93.37           O  
ATOM    116  N   ASP A   9     -22.397   8.113   8.058  1.00 94.11           N  
ATOM    117  H   ASP A   9     -23.363   8.304   7.831  1.00 94.11           H  
ATOM    118  CA  ASP A   9     -21.871   8.710   9.295  1.00 94.11           C  
ATOM    119  HA  ASP A   9     -20.936   9.224   9.074  1.00 94.11           H  
ATOM    120  C   ASP A   9     -21.561   7.616  10.340  1.00 94.11           C  
ATOM    121  CB  ASP A   9     -22.890   9.738   9.839  1.00 94.11           C  
ATOM    122  HB2 ASP A   9     -22.867   9.717  10.928  1.00 94.11           H  
ATOM    123  HB3 ASP A   9     -23.900   9.461   9.537  1.00 94.11           H  
ATOM    124  O   ASP A   9     -22.349   7.352  11.255  1.00 94.11           O  
ATOM    125  CG  ASP A   9     -22.625  11.194   9.454  1.00 94.11           C  
ATOM    126  OD1 ASP A   9     -21.924  11.448   8.455  1.00 94.11           O  
ATOM    127  OD2 ASP A   9     -23.063  12.054  10.264  1.00 94.11           O  
ATOM    128  N   ARG A  10     -20.419   6.936  10.194  1.00 92.85           N  
ATOM    129  H   ARG A  10     -19.829   7.194   9.415  1.00 92.85           H  
ATOM    130  CA  ARG A  10     -19.993   5.808  11.037  1.00 92.85           C  
ATOM    131  HA  ARG A  10     -20.381   5.959  12.044  1.00 92.85           H  
ATOM    132  C   ARG A  10     -18.473   5.717  11.141  1.00 92.85           C  
ATOM    133  CB  ARG A  10     -20.537   4.481  10.472  1.00 92.85           C  
ATOM    134  HB2 ARG A  10     -20.102   3.658  11.039  1.00 92.85           H  
ATOM    135  HB3 ARG A  10     -20.213   4.380   9.436  1.00 92.85           H  
ATOM    136  O   ARG A  10     -17.733   6.193  10.286  1.00 92.85           O  
ATOM    137  CG  ARG A  10     -22.065   4.342  10.533  1.00 92.85           C  
ATOM    138  HG2 ARG A  10     -22.415   4.520  11.550  1.00 92.85           H  
ATOM    139  HG3 ARG A  10     -22.527   5.061   9.857  1.00 92.85           H  
ATOM    140  CD  ARG A  10     -22.460   2.929  10.093  1.00 92.85           C  
ATOM    141  HD2 ARG A  10     -22.042   2.752   9.102  1.00 92.85           H  
ATOM    142  HD3 ARG A  10     -22.026   2.196  10.772  1.00 92.85           H  
ATOM    143  NE  ARG A  10     -23.917   2.762   9.995  1.00 92.85           N  
ATOM    144  HE  ARG A  10     -24.290   2.944   9.074  1.00 92.85           H  
ATOM    145  NH1 ARG A  10     -24.315   1.807  12.052  1.00 92.85           N  
ATOM    146 HH11 ARG A  10     -23.327   1.872  12.247  1.00 92.85           H  
ATOM    147 HH12 ARG A  10     -24.967   1.432  12.726  1.00 92.85           H  
ATOM    148  NH2 ARG A  10     -26.008   2.186  10.642  1.00 92.85           N  
ATOM    149 HH21 ARG A  10     -26.294   2.466   9.715  1.00 92.85           H  
ATOM    150 HH22 ARG A  10     -26.666   1.783  11.294  1.00 92.85           H  
ATOM    151  CZ  ARG A  10     -24.735   2.257  10.898  1.00 92.85           C  
ATOM    152  N   GLU A  11     -18.012   5.011  12.167  1.00 94.08           N  
ATOM    153  H   GLU A  11     -18.678   4.593  12.802  1.00 94.08           H  
ATOM    154  CA  GLU A  11     -16.602   4.660  12.331  1.00 94.08           C  
ATOM    155  HA  GLU A  11     -15.995   5.352  11.748  1.00 94.08           H  
ATOM    156  C   GLU A  11     -16.315   3.253  11.788  1.00 94.08           C  
ATOM    157  CB  GLU A  11     -16.185   4.809  13.804  1.00 94.08           C  
ATOM    158  HB2 GLU A  11     -15.139   4.520  13.905  1.00 94.08           H  
ATOM    159  HB3 GLU A  11     -16.778   4.124  14.410  1.00 94.08           H  
ATOM    160  O   GLU A  11     -17.142   2.343  11.890  1.00 94.08           O  
ATOM    161  CG  GLU A  11     -16.367   6.239  14.355  1.00 94.08           C  
ATOM    162  HG2 GLU A  11     -17.429   6.485  14.366  1.00 94.08           H  
ATOM    163  HG3 GLU A  11     -16.022   6.251  15.389  1.00 94.08           H  
ATOM    164  CD  GLU A  11     -15.596   7.311  13.566  1.00 94.08           C  
ATOM    165  OE1 GLU A  11     -16.017   8.494  13.547  1.00 94.08           O  
ATOM    166  OE2 GLU A  11     -14.551   6.971  12.967  1.00 94.08           O  
ATOM    167  N   CYS A  12     -15.124   3.059  11.219  1.00 94.97           N  
ATOM    168  H   CYS A  12     -14.470   3.829  11.202  1.00 94.97           H  
ATOM    169  CA  CYS A  12     -14.683   1.756  10.727  1.00 94.97           C  
ATOM    170  HA  CYS A  12     -15.547   1.200  10.365  1.00 94.97           H  
ATOM    171  C   CYS A  12     -14.040   0.955  11.859  1.00 94.97           C  
ATOM    172  CB  CYS A  12     -13.744   1.961   9.543  1.00 94.97           C  
ATOM    173  HB2 CYS A  12     -14.301   2.528   8.797  1.00 94.97           H  
ATOM    174  HB3 CYS A  12     -12.878   2.535   9.872  1.00 94.97           H  
ATOM    175  O   CYS A  12     -12.865   1.129  12.177  1.00 94.97           O  
ATOM    176  SG  CYS A  12     -13.163   0.455   8.735  1.00 94.97           S  
ATOM    177  N   THR A  13     -14.828   0.086  12.486  1.00 93.46           N  
ATOM    178  H   THR A  13     -15.799   0.032  12.213  1.00 93.46           H  
ATOM    179  CA  THR A  13     -14.398  -0.755  13.608  1.00 93.46           C  
ATOM    180  HA  THR A  13     -13.320  -0.661  13.735  1.00 93.46           H  
ATOM    181  C   THR A  13     -14.695  -2.225  13.323  1.00 93.46           C  
ATOM    182  CB  THR A  13     -15.055  -0.318  14.931  1.00 93.46           C  
ATOM    183  HB  THR A  13     -14.555  -0.837  15.749  1.00 93.46           H  
ATOM    184  O   THR A  13     -15.453  -2.555  12.413  1.00 93.46           O  
ATOM    185  CG2 THR A  13     -14.959   1.187  15.188  1.00 93.46           C  
ATOM    186 HG21 THR A  13     -15.297   1.407  16.200  1.00 93.46           H  
ATOM    187 HG22 THR A  13     -15.583   1.733  14.480  1.00 93.46           H  
ATOM    188 HG23 THR A  13     -13.924   1.514  15.082  1.00 93.46           H  
ATOM    189  OG1 THR A  13     -16.413  -0.686  14.939  1.00 93.46           O  
ATOM    190  HG1 THR A  13     -16.818  -0.332  15.735  1.00 93.46           H  
ATOM    191  N   ARG A  14     -14.113  -3.135  14.113  1.00 91.09           N  
ATOM    192  H   ARG A  14     -13.495  -2.815  14.845  1.00 91.09           H  
ATOM    193  CA  ARG A  14     -14.399  -4.581  14.011  1.00 91.09           C  
ATOM    194  HA  ARG A  14     -14.266  -4.911  12.980  1.00 91.09           H  
ATOM    195  C   ARG A  14     -15.845  -4.941  14.371  1.00 91.09           C  
ATOM    196  CB  ARG A  14     -13.443  -5.369  14.913  1.00 91.09           C  
ATOM    197  HB2 ARG A  14     -13.511  -4.989  15.933  1.00 91.09           H  
ATOM    198  HB3 ARG A  14     -13.766  -6.411  14.920  1.00 91.09           H  
ATOM    199  O   ARG A  14     -16.331  -6.003  13.999  1.00 91.09           O  
ATOM    200  CG  ARG A  14     -11.982  -5.329  14.443  1.00 91.09           C  
ATOM    201  HG2 ARG A  14     -11.922  -5.691  13.417  1.00 91.09           H  
ATOM    202  HG3 ARG A  14     -11.598  -4.310  14.497  1.00 91.09           H  
ATOM    203  CD  ARG A  14     -11.158  -6.246  15.353  1.00 91.09           C  
ATOM    204  HD2 ARG A  14     -11.257  -5.902  16.382  1.00 91.09           H  
ATOM    205  HD3 ARG A  14     -11.583  -7.248  15.283  1.00 91.09           H  
ATOM    206  NE  ARG A  14      -9.724  -6.278  15.000  1.00 91.09           N  
ATOM    207  HE  ARG A  14      -9.298  -5.414  14.695  1.00 91.09           H  
ATOM    208  NH1 ARG A  14      -9.312  -8.462  15.592  1.00 91.09           N  
ATOM    209 HH11 ARG A  14     -10.299  -8.599  15.756  1.00 91.09           H  
ATOM    210 HH12 ARG A  14      -8.652  -9.220  15.689  1.00 91.09           H  
ATOM    211  NH2 ARG A  14      -7.621  -7.173  14.959  1.00 91.09           N  
ATOM    212 HH21 ARG A  14      -7.224  -6.306  14.625  1.00 91.09           H  
ATOM    213 HH22 ARG A  14      -6.997  -7.965  15.017  1.00 91.09           H  
ATOM    214  CZ  ARG A  14      -8.898  -7.297  15.177  1.00 91.09           C  
ATOM    215  N   GLU A  15     -16.533  -4.073  15.107  1.00 86.47           N  
ATOM    216  H   GLU A  15     -16.093  -3.206  15.376  1.00 86.47           H  
ATOM    217  CA  GLU A  15     -17.937  -4.269  15.485  1.00 86.47           C  
ATOM    218  HA  GLU A  15     -18.092  -5.299  15.807  1.00 86.47           H  
ATOM    219  C   GLU A  15     -18.888  -4.006  14.314  1.00 86.47           C  
ATOM    220  CB  GLU A  15     -18.287  -3.337  16.646  1.00 86.47           C  
ATOM    221  HB2 GLU A  15     -18.129  -2.308  16.324  1.00 86.47           H  
ATOM    222  HB3 GLU A  15     -19.341  -3.467  16.895  1.00 86.47           H  
ATOM    223  O   GLU A  15     -20.023  -4.488  14.312  1.00 86.47           O  
ATOM    224  CG  GLU A  15     -17.445  -3.624  17.898  1.00 86.47           C  
ATOM    225  HG2 GLU A  15     -17.651  -4.642  18.229  1.00 86.47           H  
ATOM    226  HG3 GLU A  15     -16.386  -3.558  17.647  1.00 86.47           H  
ATOM    227  CD  GLU A  15     -17.729  -2.641  19.039  1.00 86.47           C  
ATOM    228  OE1 GLU A  15     -17.159  -2.873  20.127  1.00 86.47           O  
ATOM    229  OE2 GLU A  15     -18.467  -1.657  18.807  1.00 86.47           O  
ATOM    230  N   LEU A  16     -18.419  -3.270  13.300  1.00 83.31           N  
ATOM    231  H   LEU A  16     -17.467  -2.936  13.351  1.00 83.31           H  
ATOM    232  CA  LEU A  16     -19.166  -2.961  12.093  1.00 83.31           C  
ATOM    233  HA  LEU A  16     -20.152  -2.605  12.391  1.00 83.31           H  
ATOM    234  C   LEU A  16     -19.350  -4.228  11.244  1.00 83.31           C  
ATOM    235  CB  LEU A  16     -18.442  -1.831  11.342  1.00 83.31           C  
ATOM    236  HB2 LEU A  16     -18.187  -1.030  12.035  1.00 83.31           H  
ATOM    237  HB3 LEU A  16     -17.511  -2.233  10.942  1.00 83.31           H  
ATOM    238  O   LEU A  16     -18.603  -4.503  10.305  1.00 83.31           O  
ATOM    239  CG  LEU A  16     -19.274  -1.248  10.186  1.00 83.31           C  
ATOM    240  HG  LEU A  16     -19.747  -2.054   9.625  1.00 83.31           H  
ATOM    241  CD1 LEU A  16     -20.350  -0.282  10.687  1.00 83.31           C  
ATOM    242 HD11 LEU A  16     -19.887   0.531  11.247  1.00 83.31           H  
ATOM    243 HD12 LEU A  16     -21.056  -0.810  11.329  1.00 83.31           H  
ATOM    244 HD13 LEU A  16     -20.889   0.129   9.834  1.00 83.31           H  
ATOM    245  CD2 LEU A  16     -18.365  -0.479   9.234  1.00 83.31           C  
ATOM    246 HD21 LEU A  16     -18.912  -0.235   8.324  1.00 83.31           H  
ATOM    247 HD22 LEU A  16     -18.011   0.436   9.708  1.00 83.31           H  
ATOM    248 HD23 LEU A  16     -17.502  -1.092   8.974  1.00 83.31           H  
ATOM    249  N   LYS A  17     -20.392  -4.998  11.558  1.00 71.94           N  
ATOM    250  H   LYS A  17     -20.875  -4.782  12.419  1.00 71.94           H  
ATOM    251  CA  LYS A  17     -20.872  -6.089  10.710  1.00 71.94           C  
ATOM    252  HA  LYS A  17     -20.017  -6.574  10.238  1.00 71.94           H  
ATOM    253  C   LYS A  17     -21.743  -5.503   9.609  1.00 71.94           C  
ATOM    254  CB  LYS A  17     -21.620  -7.133  11.546  1.00 71.94           C  
ATOM    255  HB2 LYS A  17     -22.077  -7.856  10.870  1.00 71.94           H  
ATOM    256  HB3 LYS A  17     -22.408  -6.651  12.124  1.00 71.94           H  
ATOM    257  O   LYS A  17     -22.862  -5.069   9.870  1.00 71.94           O  
ATOM    258  CG  LYS A  17     -20.657  -7.866  12.488  1.00 71.94           C  
ATOM    259  HG2 LYS A  17     -19.821  -8.260  11.910  1.00 71.94           H  
ATOM    260  HG3 LYS A  17     -20.273  -7.172  13.235  1.00 71.94           H  
ATOM    261  CD  LYS A  17     -21.365  -9.027  13.189  1.00 71.94           C  
ATOM    262  HD2 LYS A  17     -22.209  -8.640  13.759  1.00 71.94           H  
ATOM    263  HD3 LYS A  17     -21.726  -9.733  12.440  1.00 71.94           H  
ATOM    264  CE  LYS A  17     -20.374  -9.718  14.127  1.00 71.94           C  
ATOM    265  HE2 LYS A  17     -20.043  -8.992  14.870  1.00 71.94           H  
ATOM    266  HE3 LYS A  17     -19.499 -10.017  13.549  1.00 71.94           H  
ATOM    267  NZ  LYS A  17     -20.983 -10.897  14.789  1.00 71.94           N  
ATOM    268  HZ1 LYS A  17     -21.260 -11.584  14.103  1.00 71.94           H  
ATOM    269  HZ2 LYS A  17     -20.321 -11.318  15.425  1.00 71.94           H  
ATOM    270  HZ3 LYS A  17     -21.796 -10.615  15.317  1.00 71.94           H  
ATOM    271  N   HIS A  18     -21.228  -5.492   8.385  1.00 73.37           N  
ATOM    272  H   HIS A  18     -20.295  -5.854   8.248  1.00 73.37           H  
ATOM    273  CA  HIS A  18     -21.951  -4.990   7.220  1.00 73.37           C  
ATOM    274  HA  HIS A  18     -22.943  -4.670   7.539  1.00 73.37           H  
ATOM    275  C   HIS A  18     -22.156  -6.090   6.185  1.00 73.37           C  
ATOM    276  CB  HIS A  18     -21.241  -3.762   6.635  1.00 73.37           C  
ATOM    277  HB2 HIS A  18     -20.706  -4.024   5.722  1.00 73.37           H  
ATOM    278  HB3 HIS A  18     -20.517  -3.388   7.358  1.00 73.37           H  
ATOM    279  O   HIS A  18     -21.287  -6.939   5.992  1.00 73.37           O  
ATOM    280  CG  HIS A  18     -22.213  -2.649   6.361  1.00 73.37           C  
ATOM    281  CD2 HIS A  18     -22.652  -1.758   7.298  1.00 73.37           C  
ATOM    282  HD2 HIS A  18     -22.345  -1.714   8.332  1.00 73.37           H  
ATOM    283  ND1 HIS A  18     -22.885  -2.375   5.188  1.00 73.37           N  
ATOM    284  HD1 HIS A  18     -22.681  -2.745   4.271  1.00 73.37           H  
ATOM    285  CE1 HIS A  18     -23.701  -1.326   5.418  1.00 73.37           C  
ATOM    286  HE1 HIS A  18     -24.303  -0.811   4.685  1.00 73.37           H  
ATOM    287  NE2 HIS A  18     -23.593  -0.936   6.693  1.00 73.37           N  
ATOM    288  N   LEU A  19     -23.302  -6.058   5.500  1.00 71.16           N  
ATOM    289  H   LEU A  19     -23.986  -5.354   5.734  1.00 71.16           H  
ATOM    290  CA  LEU A  19     -23.625  -7.036   4.456  1.00 71.16           C  
ATOM    291  HA  LEU A  19     -23.538  -8.038   4.878  1.00 71.16           H  
ATOM    292  C   LEU A  19     -22.652  -6.938   3.268  1.00 71.16           C  
ATOM    293  CB  LEU A  19     -25.072  -6.790   3.991  1.00 71.16           C  
ATOM    294  HB2 LEU A  19     -25.073  -5.956   3.288  1.00 71.16           H  
ATOM    295  HB3 LEU A  19     -25.696  -6.503   4.837  1.00 71.16           H  
ATOM    296  O   LEU A  19     -22.301  -7.933   2.640  1.00 71.16           O  
ATOM    297  CG  LEU A  19     -25.692  -8.030   3.321  1.00 71.16           C  
ATOM    298  HG  LEU A  19     -24.934  -8.567   2.751  1.00 71.16           H  
ATOM    299  CD1 LEU A  19     -26.287  -8.967   4.375  1.00 71.16           C  
ATOM    300 HD11 LEU A  19     -27.085  -8.463   4.922  1.00 71.16           H  
ATOM    301 HD12 LEU A  19     -26.696  -9.851   3.886  1.00 71.16           H  
ATOM    302 HD13 LEU A  19     -25.513  -9.283   5.073  1.00 71.16           H  
ATOM    303  CD2 LEU A  19     -26.802  -7.618   2.356  1.00 71.16           C  
ATOM    304 HD21 LEU A  19     -26.391  -6.981   1.572  1.00 71.16           H  
ATOM    305 HD22 LEU A  19     -27.237  -8.503   1.893  1.00 71.16           H  
ATOM    306 HD23 LEU A  19     -27.580  -7.071   2.888  1.00 71.16           H  
ATOM    307  N   HIS A  20     -22.208  -5.717   2.969  1.00 80.47           N  
ATOM    308  H   HIS A  20     -22.503  -4.956   3.564  1.00 80.47           H  
ATOM    309  CA  HIS A  20     -21.248  -5.438   1.912  1.00 80.47           C  
ATOM    310  HA  HIS A  20     -21.357  -6.196   1.136  1.00 80.47           H  
ATOM    311  C   HIS A  20     -19.823  -5.504   2.446  1.00 80.47           C  
ATOM    312  CB  HIS A  20     -21.540  -4.074   1.279  1.00 80.47           C  
ATOM    313  HB2 HIS A  20     -21.487  -3.295   2.040  1.00 80.47           H  
ATOM    314  HB3 HIS A  20     -20.783  -3.855   0.526  1.00 80.47           H  
ATOM    315  O   HIS A  20     -19.526  -4.930   3.491  1.00 80.47           O  
ATOM    316  CG  HIS A  20     -22.890  -4.039   0.617  1.00 80.47           C  
ATOM    317  CD2 HIS A  20     -24.000  -3.369   1.056  1.00 80.47           C  
ATOM    318  HD2 HIS A  20     -24.065  -2.729   1.924  1.00 80.47           H  
ATOM    319  ND1 HIS A  20     -23.256  -4.733  -0.516  1.00 80.47           N  
ATOM    320  HD1 HIS A  20     -22.662  -5.313  -1.092  1.00 80.47           H  
ATOM    321  CE1 HIS A  20     -24.555  -4.488  -0.751  1.00 80.47           C  
ATOM    322  HE1 HIS A  20     -25.129  -4.886  -1.574  1.00 80.47           H  
ATOM    323  NE2 HIS A  20     -25.050  -3.674   0.189  1.00 80.47           N  
ATOM    324  N   LYS A  21     -18.926  -6.124   1.665  1.00 87.63           N  
ATOM    325  H   LYS A  21     -19.280  -6.624   0.861  1.00 87.63           H  
ATOM    326  CA  LYS A  21     -17.491  -6.220   1.979  1.00 87.63           C  
ATOM    327  HA  LYS A  21     -17.380  -6.768   2.915  1.00 87.63           H  
ATOM    328  C   LYS A  21     -16.845  -4.857   2.226  1.00 87.63           C  
ATOM    329  CB  LYS A  21     -16.768  -6.983   0.849  1.00 87.63           C  
ATOM    330  HB2 LYS A  21     -16.912  -6.462  -0.097  1.00 87.63           H  
ATOM    331  HB3 LYS A  21     -17.200  -7.980   0.771  1.00 87.63           H  
ATOM    332  O   LYS A  21     -15.891  -4.760   2.990  1.00 87.63           O  
ATOM    333  CG  LYS A  21     -15.260  -7.113   1.130  1.00 87.63           C  
ATOM    334  HG2 LYS A  21     -14.795  -6.127   1.096  1.00 87.63           H  
ATOM    335  HG3 LYS A  21     -15.131  -7.514   2.135  1.00 87.63           H  
ATOM    336  CD  LYS A  21     -14.506  -8.011   0.146  1.00 87.63           C  
ATOM    337  HD2 LYS A  21     -14.562  -7.593  -0.859  1.00 87.63           H  
ATOM    338  HD3 LYS A  21     -14.941  -9.010   0.161  1.00 87.63           H  
ATOM    339  CE  LYS A  21     -13.049  -8.061   0.631  1.00 87.63           C  
ATOM    340  HE2 LYS A  21     -12.629  -7.055   0.615  1.00 87.63           H  
ATOM    341  HE3 LYS A  21     -13.046  -8.372   1.675  1.00 87.63           H  
ATOM    342  NZ  LYS A  21     -12.200  -8.987  -0.156  1.00 87.63           N  
ATOM    343  HZ1 LYS A  21     -12.575  -9.924  -0.124  1.00 87.63           H  
ATOM    344  HZ2 LYS A  21     -12.100  -8.683  -1.114  1.00 87.63           H  
ATOM    345  HZ3 LYS A  21     -11.285  -9.017   0.271  1.00 87.63           H  
ATOM    346  N   ARG A  22     -17.314  -3.826   1.522  1.00 91.78           N  
ATOM    347  H   ARG A  22     -18.168  -3.958   0.998  1.00 91.78           H  
ATOM    348  CA  ARG A  22     -16.787  -2.469   1.623  1.00 91.78           C  
ATOM    349  HA  ARG A  22     -16.136  -2.422   2.497  1.00 91.78           H  
ATOM    350  C   ARG A  22     -17.922  -1.496   1.861  1.00 91.78           C  
ATOM    351  CB  ARG A  22     -15.953  -2.090   0.396  1.00 91.78           C  
ATOM    352  HB2 ARG A  22     -16.578  -2.112  -0.497  1.00 91.78           H  
ATOM    353  HB3 ARG A  22     -15.568  -1.079   0.533  1.00 91.78           H  
ATOM    354  O   ARG A  22     -18.929  -1.563   1.161  1.00 91.78           O  
ATOM    355  CG  ARG A  22     -14.775  -3.057   0.234  1.00 91.78           C  
ATOM    356  HG2 ARG A  22     -15.153  -4.057   0.021  1.00 91.78           H  
ATOM    357  HG3 ARG A  22     -14.191  -3.083   1.154  1.00 91.78           H  
ATOM    358  CD  ARG A  22     -13.878  -2.632  -0.917  1.00 91.78           C  
ATOM    359  HD2 ARG A  22     -14.481  -2.473  -1.811  1.00 91.78           H  
ATOM    360  HD3 ARG A  22     -13.416  -1.680  -0.655  1.00 91.78           H  
ATOM    361  NE  ARG A  22     -12.819  -3.633  -1.163  1.00 91.78           N  
ATOM    362  HE  ARG A  22     -11.941  -3.494  -0.685  1.00 91.78           H  
ATOM    363  NH1 ARG A  22     -13.837  -4.823  -2.851  1.00 91.78           N  
ATOM    364 HH11 ARG A  22     -13.797  -5.546  -3.555  1.00 91.78           H  
ATOM    365 HH12 ARG A  22     -14.693  -4.321  -2.662  1.00 91.78           H  
ATOM    366  NH2 ARG A  22     -11.701  -5.218  -2.321  1.00 91.78           N  
ATOM    367 HH21 ARG A  22     -11.572  -5.750  -3.169  1.00 91.78           H  
ATOM    368 HH22 ARG A  22     -10.873  -4.817  -1.903  1.00 91.78           H  
ATOM    369  CZ  ARG A  22     -12.797  -4.556  -2.105  1.00 91.78           C  
ATOM    370  N   LEU A  23     -17.724  -0.609   2.824  1.00 92.57           N  
ATOM    371  H   LEU A  23     -16.867  -0.665   3.355  1.00 92.57           H  
ATOM    372  CA  LEU A  23     -18.647   0.463   3.157  1.00 92.57           C  
ATOM    373  HA  LEU A  23     -19.491   0.432   2.468  1.00 92.57           H  
ATOM    374  C   LEU A  23     -17.940   1.803   2.998  1.00 92.57           C  
ATOM    375  CB  LEU A  23     -19.152   0.255   4.594  1.00 92.57           C  
ATOM    376  HB2 LEU A  23     -19.541  -0.758   4.694  1.00 92.57           H  
ATOM    377  HB3 LEU A  23     -18.316   0.366   5.284  1.00 92.57           H  
ATOM    378  O   LEU A  23     -16.824   1.960   3.489  1.00 92.57           O  
ATOM    379  CG  LEU A  23     -20.255   1.253   4.984  1.00 92.57           C  
ATOM    380  HG  LEU A  23     -19.900   2.275   4.850  1.00 92.57           H  
ATOM    381  CD1 LEU A  23     -21.483   1.045   4.103  1.00 92.57           C  
ATOM    382 HD11 LEU A  23     -21.313   1.426   3.096  1.00 92.57           H  
ATOM    383 HD12 LEU A  23     -21.758  -0.009   4.068  1.00 92.57           H  
ATOM    384 HD13 LEU A  23     -22.317   1.613   4.517  1.00 92.57           H  
ATOM    385  CD2 LEU A  23     -20.618   1.067   6.453  1.00 92.57           C  
ATOM    386 HD21 LEU A  23     -19.793   1.408   7.078  1.00 92.57           H  
ATOM    387 HD22 LEU A  23     -21.500   1.662   6.689  1.00 92.57           H  
ATOM    388 HD23 LEU A  23     -20.835   0.018   6.654  1.00 92.57           H  
ATOM    389  N   TYR A  24     -18.570   2.764   2.331  1.00 94.26           N  
ATOM    390  H   TYR A  24     -19.521   2.617   2.021  1.00 94.26           H  
ATOM    391  CA  TYR A  24     -18.062   4.129   2.311  1.00 94.26           C  
ATOM    392  HA  TYR A  24     -16.974   4.092   2.348  1.00 94.26           H  
ATOM    393  C   TYR A  24     -18.549   4.863   3.556  1.00 94.26           C  
ATOM    394  CB  TYR A  24     -18.479   4.828   1.016  1.00 94.26           C  
ATOM    395  HB2 TYR A  24     -19.567   4.896   0.993  1.00 94.26           H  
ATOM    396  HB3 TYR A  24     -18.168   4.214   0.172  1.00 94.26           H  
ATOM    397  O   TYR A  24     -19.745   4.877   3.834  1.00 94.26           O  
ATOM    398  CG  TYR A  24     -17.890   6.213   0.826  1.00 94.26           C  
ATOM    399  CD1 TYR A  24     -18.675   7.220   0.245  1.00 94.26           C  
ATOM    400  HD1 TYR A  24     -19.701   7.004  -0.017  1.00 94.26           H  
ATOM    401  CD2 TYR A  24     -16.557   6.497   1.178  1.00 94.26           C  
ATOM    402  HD2 TYR A  24     -15.922   5.730   1.596  1.00 94.26           H  
ATOM    403  CE1 TYR A  24     -18.136   8.491  -0.023  1.00 94.26           C  
ATOM    404  HE1 TYR A  24     -18.730   9.233  -0.536  1.00 94.26           H  
ATOM    405  CE2 TYR A  24     -16.028   7.781   0.969  1.00 94.26           C  
ATOM    406  HE2 TYR A  24     -15.009   7.996   1.258  1.00 94.26           H  
ATOM    407  OH  TYR A  24     -16.248   9.975   0.040  1.00 94.26           O  
ATOM    408  HH  TYR A  24     -15.299   9.960   0.179  1.00 94.26           H  
ATOM    409  CZ  TYR A  24     -16.805   8.772   0.336  1.00 94.26           C  
ATOM    410  N   VAL A  25     -17.624   5.430   4.328  1.00 94.39           N  
ATOM    411  H   VAL A  25     -16.653   5.392   4.055  1.00 94.39           H  
ATOM    412  CA  VAL A  25     -17.938   6.044   5.621  1.00 94.39           C  
ATOM    413  HA  VAL A  25     -19.019   6.170   5.694  1.00 94.39           H  
ATOM    414  C   VAL A  25     -17.336   7.434   5.741  1.00 94.39           C  
ATOM    415  CB  VAL A  25     -17.518   5.159   6.812  1.00 94.39           C  
ATOM    416  HB  VAL A  25     -17.826   5.667   7.726  1.00 94.39           H  
ATOM    417  O   VAL A  25     -16.267   7.709   5.192  1.00 94.39           O  
ATOM    418  CG1 VAL A  25     -18.211   3.793   6.788  1.00 94.39           C  
ATOM    419 HG11 VAL A  25     -17.998   3.258   7.714  1.00 94.39           H  
ATOM    420 HG12 VAL A  25     -17.863   3.203   5.940  1.00 94.39           H  
ATOM    421 HG13 VAL A  25     -19.288   3.940   6.708  1.00 94.39           H  
ATOM    422  CG2 VAL A  25     -16.010   4.909   6.894  1.00 94.39           C  
ATOM    423 HG21 VAL A  25     -15.479   5.858   6.952  1.00 94.39           H  
ATOM    424 HG22 VAL A  25     -15.669   4.352   6.021  1.00 94.39           H  
ATOM    425 HG23 VAL A  25     -15.794   4.338   7.797  1.00 94.39           H  
ATOM    426  N   PHE A  26     -18.012   8.295   6.495  1.00 95.88           N  
ATOM    427  H   PHE A  26     -18.892   7.985   6.882  1.00 95.88           H  
ATOM    428  CA  PHE A  26     -17.471   9.536   7.027  1.00 95.88           C  
ATOM    429  HA  PHE A  26     -16.528   9.769   6.531  1.00 95.88           H  
ATOM    430  C   PHE A  26     -17.193   9.361   8.521  1.00 95.88           C  
ATOM    431  CB  PHE A  26     -18.439  10.694   6.767  1.00 95.88           C  
ATOM    432  HB2 PHE A  26     -19.417  10.436   7.174  1.00 95.88           H  
ATOM    433  HB3 PHE A  26     -18.562  10.831   5.692  1.00 95.88           H  
ATOM    434  O   PHE A  26     -18.113   9.185   9.320  1.00 95.88           O  
ATOM    435  CG  PHE A  26     -17.975  12.005   7.378  1.00 95.88           C  
ATOM    436  CD1 PHE A  26     -18.672  12.562   8.464  1.00 95.88           C  
ATOM    437  HD1 PHE A  26     -19.549  12.065   8.850  1.00 95.88           H  
ATOM    438  CD2 PHE A  26     -16.823  12.652   6.893  1.00 95.88           C  
ATOM    439  HD2 PHE A  26     -16.235  12.194   6.111  1.00 95.88           H  
ATOM    440  CE1 PHE A  26     -18.240  13.771   9.036  1.00 95.88           C  
ATOM    441  HE1 PHE A  26     -18.794  14.199   9.858  1.00 95.88           H  
ATOM    442  CE2 PHE A  26     -16.399  13.871   7.450  1.00 95.88           C  
ATOM    443  HE2 PHE A  26     -15.516  14.365   7.072  1.00 95.88           H  
ATOM    444  CZ  PHE A  26     -17.110  14.432   8.524  1.00 95.88           C  
ATOM    445  HZ  PHE A  26     -16.786  15.365   8.960  1.00 95.88           H  
ATOM    446  N   SER A  27     -15.916   9.437   8.891  1.00 96.57           N  
ATOM    447  H   SER A  27     -15.221   9.644   8.188  1.00 96.57           H  
ATOM    448  CA  SER A  27     -15.488   9.392  10.287  1.00 96.57           C  
ATOM    449  HA  SER A  27     -16.158   8.743  10.852  1.00 96.57           H  
ATOM    450  C   SER A  27     -15.520  10.788  10.889  1.00 96.57           C  
ATOM    451  CB  SER A  27     -14.087   8.806  10.383  1.00 96.57           C  
ATOM    452  HB2 SER A  27     -13.437   9.324   9.678  1.00 96.57           H  
ATOM    453  HB3 SER A  27     -14.130   7.747  10.126  1.00 96.57           H  
ATOM    454  O   SER A  27     -14.837  11.700  10.408  1.00 96.57           O  
ATOM    455  OG  SER A  27     -13.562   8.957  11.685  1.00 96.57           O  
ATOM    456  HG  SER A  27     -13.934   8.249  12.216  1.00 96.57           H  
ATOM    457  N   LYS A  28     -16.257  10.944  11.990  1.00 95.95           N  
ATOM    458  H   LYS A  28     -16.650  10.106  12.396  1.00 95.95           H  
ATOM    459  CA  LYS A  28     -16.274  12.193  12.765  1.00 95.95           C  
ATOM    460  HA  LYS A  28     -16.316  13.038  12.078  1.00 95.95           H  
ATOM    461  C   LYS A  28     -14.982  12.352  13.553  1.00 95.95           C  
ATOM    462  CB  LYS A  28     -17.501  12.240  13.690  1.00 95.95           C  
ATOM    463  HB2 LYS A  28     -17.537  11.341  14.306  1.00 95.95           H  
ATOM    464  HB3 LYS A  28     -17.426  13.112  14.340  1.00 95.95           H  
ATOM    465  O   LYS A  28     -14.502  13.472  13.708  1.00 95.95           O  
ATOM    466  CG  LYS A  28     -18.778  12.355  12.852  1.00 95.95           C  
ATOM    467  HG2 LYS A  28     -18.861  11.471  12.221  1.00 95.95           H  
ATOM    468  HG3 LYS A  28     -18.689  13.227  12.205  1.00 95.95           H  
ATOM    469  CD  LYS A  28     -20.069  12.484  13.673  1.00 95.95           C  
ATOM    470  HD2 LYS A  28     -20.193  11.608  14.309  1.00 95.95           H  
ATOM    471  HD3 LYS A  28     -20.051  13.395  14.271  1.00 95.95           H  
ATOM    472  CE  LYS A  28     -21.173  12.545  12.611  1.00 95.95           C  
ATOM    473  HE2 LYS A  28     -21.015  13.420  11.980  1.00 95.95           H  
ATOM    474  HE3 LYS A  28     -21.059  11.683  11.953  1.00 95.95           H  
ATOM    475  NZ  LYS A  28     -22.561  12.550  13.116  1.00 95.95           N  
ATOM    476  HZ1 LYS A  28     -23.135  12.486  12.288  1.00 95.95           H  
ATOM    477  HZ2 LYS A  28     -22.750  11.732  13.677  1.00 95.95           H  
ATOM    478  HZ3 LYS A  28     -22.785  13.406  13.603  1.00 95.95           H  
ATOM    479  N   VAL A  29     -14.397  11.237  13.993  1.00 95.09           N  
ATOM    480  H   VAL A  29     -14.855  10.358  13.799  1.00 95.09           H  
ATOM    481  CA  VAL A  29     -13.118  11.215  14.716  1.00 95.09           C  
ATOM    482  HA  VAL A  29     -13.186  11.882  15.576  1.00 95.09           H  
ATOM    483  C   VAL A  29     -11.981  11.738  13.835  1.00 95.09           C  
ATOM    484  CB  VAL A  29     -12.819   9.791  15.225  1.00 95.09           C  
ATOM    485  HB  VAL A  29     -12.830   9.097  14.384  1.00 95.09           H  
ATOM    486  O   VAL A  29     -11.189  12.566  14.277  1.00 95.09           O  
ATOM    487  CG1 VAL A  29     -11.450   9.694  15.911  1.00 95.09           C  
ATOM    488 HG11 VAL A  29     -10.654   9.895  15.194  1.00 95.09           H  
ATOM    489 HG12 VAL A  29     -11.305   8.686  16.299  1.00 95.09           H  
ATOM    490 HG13 VAL A  29     -11.388  10.413  16.728  1.00 95.09           H  
ATOM    491  CG2 VAL A  29     -13.878   9.347  16.244  1.00 95.09           C  
ATOM    492 HG21 VAL A  29     -13.664   8.331  16.578  1.00 95.09           H  
ATOM    493 HG22 VAL A  29     -13.883  10.018  17.103  1.00 95.09           H  
ATOM    494 HG23 VAL A  29     -14.868   9.343  15.787  1.00 95.09           H  
ATOM    495  N   TYR A  30     -11.911  11.294  12.579  1.00 95.48           N  
ATOM    496  H   TYR A  30     -12.556  10.571  12.292  1.00 95.48           H  
ATOM    497  CA  TYR A  30     -10.831  11.666  11.658  1.00 95.48           C  
ATOM    498  HA  TYR A  30      -9.971  11.991  12.244  1.00 95.48           H  
ATOM    499  C   TYR A  30     -11.169  12.843  10.738  1.00 95.48           C  
ATOM    500  CB  TYR A  30     -10.411  10.424  10.865  1.00 95.48           C  
ATOM    501  HB2 TYR A  30      -9.564  10.679  10.228  1.00 95.48           H  
ATOM    502  HB3 TYR A  30     -11.237  10.124  10.221  1.00 95.48           H  
ATOM    503  O   TYR A  30     -10.288  13.325  10.014  1.00 95.48           O  
ATOM    504  CG  TYR A  30     -10.009   9.255  11.744  1.00 95.48           C  
ATOM    505  CD1 TYR A  30      -9.035   9.439  12.743  1.00 95.48           C  
ATOM    506  HD1 TYR A  30      -8.559  10.400  12.876  1.00 95.48           H  
ATOM    507  CD2 TYR A  30     -10.608   7.991  11.579  1.00 95.48           C  
ATOM    508  HD2 TYR A  30     -11.371   7.843  10.828  1.00 95.48           H  
ATOM    509  CE1 TYR A  30      -8.690   8.374  13.586  1.00 95.48           C  
ATOM    510  HE1 TYR A  30      -7.958   8.530  14.365  1.00 95.48           H  
ATOM    511  CE2 TYR A  30     -10.262   6.920  12.423  1.00 95.48           C  
ATOM    512  HE2 TYR A  30     -10.746   5.960  12.322  1.00 95.48           H  
ATOM    513  OH  TYR A  30      -8.959   6.114  14.281  1.00 95.48           O  
ATOM    514  HH  TYR A  30      -8.259   6.424  14.861  1.00 95.48           H  
ATOM    515  CZ  TYR A  30      -9.305   7.117  13.436  1.00 95.48           C  
ATOM    516  N   GLN A  31     -12.427  13.295  10.755  1.00 95.81           N  
ATOM    517  H   GLN A  31     -13.083  12.817  11.356  1.00 95.81           H  
ATOM    518  CA  GLN A  31     -12.977  14.329   9.875  1.00 95.81           C  
ATOM    519  HA  GLN A  31     -14.063  14.268   9.948  1.00 95.81           H  
ATOM    520  C   GLN A  31     -12.640  14.072   8.401  1.00 95.81           C  
ATOM    521  CB  GLN A  31     -12.562  15.730  10.338  1.00 95.81           C  
ATOM    522  HB2 GLN A  31     -13.020  16.455   9.665  1.00 95.81           H  
ATOM    523  HB3 GLN A  31     -11.479  15.835  10.271  1.00 95.81           H  
ATOM    524  O   GLN A  31     -12.148  14.944   7.688  1.00 95.81           O  
ATOM    525  CG  GLN A  31     -13.012  16.049  11.768  1.00 95.81           C  
ATOM    526  HG2 GLN A  31     -14.083  15.871  11.864  1.00 95.81           H  
ATOM    527  HG3 GLN A  31     -12.491  15.398  12.469  1.00 95.81           H  
ATOM    528  CD  GLN A  31     -12.728  17.499  12.145  1.00 95.81           C  
ATOM    529  NE2 GLN A  31     -12.842  17.843  13.407  1.00 95.81           N  
ATOM    530 HE21 GLN A  31     -13.096  17.154  14.100  1.00 95.81           H  
ATOM    531 HE22 GLN A  31     -12.644  18.809  13.621  1.00 95.81           H  
ATOM    532  OE1 GLN A  31     -12.408  18.351  11.333  1.00 95.81           O  
ATOM    533  N   THR A  32     -12.820  12.834   7.949  1.00 95.88           N  
ATOM    534  H   THR A  32     -13.277  12.162   8.549  1.00 95.88           H  
ATOM    535  CA  THR A  32     -12.539  12.453   6.563  1.00 95.88           C  
ATOM    536  HA  THR A  32     -12.839  13.280   5.920  1.00 95.88           H  
ATOM    537  C   THR A  32     -13.369  11.250   6.148  1.00 95.88           C  
ATOM    538  CB  THR A  32     -11.035  12.235   6.329  1.00 95.88           C  
ATOM    539  HB  THR A  32     -10.504  13.090   6.747  1.00 95.88           H  
ATOM    540  O   THR A  32     -13.938  10.545   6.986  1.00 95.88           O  
ATOM    541  CG2 THR A  32     -10.459  10.961   6.945  1.00 95.88           C  
ATOM    542 HG21 THR A  32     -11.011  10.687   7.844  1.00 95.88           H  
ATOM    543 HG22 THR A  32      -9.415  11.129   7.211  1.00 95.88           H  
ATOM    544 HG23 THR A  32     -10.511  10.150   6.219  1.00 95.88           H  
ATOM    545  OG1 THR A  32     -10.792  12.207   4.941  1.00 95.88           O  
ATOM    546  HG1 THR A  32      -9.844  12.201   4.790  1.00 95.88           H  
ATOM    547  N   LYS A  33     -13.465  11.049   4.835  1.00 95.68           N  
ATOM    548  H   LYS A  33     -12.834  11.576   4.249  1.00 95.68           H  
ATOM    549  CA  LYS A  33     -14.230   9.972   4.218  1.00 95.68           C  
ATOM    550  HA  LYS A  33     -14.860   9.511   4.979  1.00 95.68           H  
ATOM    551  C   LYS A  33     -13.277   8.905   3.689  1.00 95.68           C  
ATOM    552  CB  LYS A  33     -15.130  10.512   3.098  1.00 95.68           C  
ATOM    553  HB2 LYS A  33     -14.500  10.859   2.280  1.00 95.68           H  
ATOM    554  HB3 LYS A  33     -15.745   9.683   2.747  1.00 95.68           H  
ATOM    555  O   LYS A  33     -12.264   9.244   3.085  1.00 95.68           O  
ATOM    556  CG  LYS A  33     -16.085  11.642   3.509  1.00 95.68           C  
ATOM    557  HG2 LYS A  33     -16.812  11.240   4.213  1.00 95.68           H  
ATOM    558  HG3 LYS A  33     -15.526  12.456   3.971  1.00 95.68           H  
ATOM    559  CD  LYS A  33     -16.830  12.203   2.292  1.00 95.68           C  
ATOM    560  HD2 LYS A  33     -16.111  12.616   1.584  1.00 95.68           H  
ATOM    561  HD3 LYS A  33     -17.362  11.384   1.808  1.00 95.68           H  
ATOM    562  CE  LYS A  33     -17.835  13.290   2.694  1.00 95.68           C  
ATOM    563  HE2 LYS A  33     -17.293  14.157   3.069  1.00 95.68           H  
ATOM    564  HE3 LYS A  33     -18.452  12.905   3.506  1.00 95.68           H  
ATOM    565  NZ  LYS A  33     -18.706  13.671   1.548  1.00 95.68           N  
ATOM    566  HZ1 LYS A  33     -18.171  14.024   0.768  1.00 95.68           H  
ATOM    567  HZ2 LYS A  33     -19.233  12.875   1.217  1.00 95.68           H  
ATOM    568  HZ3 LYS A  33     -19.388  14.364   1.821  1.00 95.68           H  
ATOM    569  N   PHE A  34     -13.609   7.633   3.868  1.00 96.45           N  
ATOM    570  H   PHE A  34     -14.463   7.422   4.364  1.00 96.45           H  
ATOM    571  CA  PHE A  34     -12.800   6.514   3.374  1.00 96.45           C  
ATOM    572  HA  PHE A  34     -12.395   6.771   2.395  1.00 96.45           H  
ATOM    573  C   PHE A  34     -13.636   5.246   3.198  1.00 96.45           C  
ATOM    574  CB  PHE A  34     -11.615   6.261   4.321  1.00 96.45           C  
ATOM    575  HB2 PHE A  34     -11.109   5.337   4.042  1.00 96.45           H  
ATOM    576  HB3 PHE A  34     -10.891   7.063   4.177  1.00 96.45           H  
ATOM    577  O   PHE A  34     -14.757   5.144   3.696  1.00 96.45           O  
ATOM    578  CG  PHE A  34     -11.970   6.203   5.793  1.00 96.45           C  
ATOM    579  CD1 PHE A  34     -11.650   7.287   6.626  1.00 96.45           C  
ATOM    580  HD1 PHE A  34     -11.164   8.153   6.201  1.00 96.45           H  
ATOM    581  CD2 PHE A  34     -12.607   5.076   6.336  1.00 96.45           C  
ATOM    582  HD2 PHE A  34     -12.864   4.235   5.709  1.00 96.45           H  
ATOM    583  CE1 PHE A  34     -11.950   7.252   7.996  1.00 96.45           C  
ATOM    584  HE1 PHE A  34     -11.697   8.096   8.621  1.00 96.45           H  
ATOM    585  CE2 PHE A  34     -12.905   5.044   7.705  1.00 96.45           C  
ATOM    586  HE2 PHE A  34     -13.405   4.181   8.120  1.00 96.45           H  
ATOM    587  CZ  PHE A  34     -12.574   6.119   8.542  1.00 96.45           C  
ATOM    588  HZ  PHE A  34     -12.803   6.074   9.597  1.00 96.45           H  
ATOM    589  N   LEU A  35     -13.085   4.258   2.492  1.00 95.47           N  
ATOM    590  H   LEU A  35     -12.144   4.378   2.144  1.00 95.47           H  
ATOM    591  CA  LEU A  35     -13.664   2.920   2.456  1.00 95.47           C  
ATOM    592  HA  LEU A  35     -14.751   3.000   2.468  1.00 95.47           H  
ATOM    593  C   LEU A  35     -13.249   2.116   3.689  1.00 95.47           C  
ATOM    594  CB  LEU A  35     -13.236   2.174   1.188  1.00 95.47           C  
ATOM    595  HB2 LEU A  35     -12.160   2.296   1.065  1.00 95.47           H  
ATOM    596  HB3 LEU A  35     -13.448   1.117   1.346  1.00 95.47           H  
ATOM    597  O   LEU A  35     -12.068   2.025   4.016  1.00 95.47           O  
ATOM    598  CG  LEU A  35     -13.915   2.592  -0.120  1.00 95.47           C  
ATOM    599  HG  LEU A  35     -13.723   3.649  -0.300  1.00 95.47           H  
ATOM    600  CD1 LEU A  35     -13.284   1.763  -1.246  1.00 95.47           C  
ATOM    601 HD11 LEU A  35     -14.046   1.437  -1.954  1.00 95.47           H  
ATOM    602 HD12 LEU A  35     -12.772   0.881  -0.861  1.00 95.47           H  
ATOM    603 HD13 LEU A  35     -12.575   2.395  -1.780  1.00 95.47           H  
ATOM    604  CD2 LEU A  35     -15.426   2.347  -0.098  1.00 95.47           C  
ATOM    605 HD21 LEU A  35     -15.898   3.004   0.632  1.00 95.47           H  
ATOM    606 HD22 LEU A  35     -15.846   2.588  -1.074  1.00 95.47           H  
ATOM    607 HD23 LEU A  35     -15.645   1.308   0.149  1.00 95.47           H  
ATOM    608  N   CYS A  36     -14.225   1.474   4.314  1.00 95.86           N  
ATOM    609  H   CYS A  36     -15.171   1.642   4.003  1.00 95.86           H  
ATOM    610  CA  CYS A  36     -14.042   0.477   5.352  1.00 95.86           C  
ATOM    611  HA  CYS A  36     -13.049   0.582   5.788  1.00 95.86           H  
ATOM    612  C   CYS A  36     -14.202  -0.925   4.756  1.00 95.86           C  
ATOM    613  CB  CYS A  36     -15.078   0.726   6.449  1.00 95.86           C  
ATOM    614  HB2 CYS A  36     -15.031   1.772   6.752  1.00 95.86           H  
ATOM    615  HB3 CYS A  36     -16.073   0.542   6.044  1.00 95.86           H  
ATOM    616  O   CYS A  36     -15.261  -1.237   4.215  1.00 95.86           O  
ATOM    617  SG  CYS A  36     -14.849  -0.311   7.913  1.00 95.86           S  
ATOM    618  N   ASP A  37     -13.186  -1.778   4.857  1.00 95.98           N  
ATOM    619  H   ASP A  37     -12.357  -1.456   5.336  1.00 95.98           H  
ATOM    620  CA  ASP A  37     -13.325  -3.217   4.636  1.00 95.98           C  
ATOM    621  HA  ASP A  37     -14.101  -3.378   3.887  1.00 95.98           H  
ATOM    622  C   ASP A  37     -13.799  -3.878   5.936  1.00 95.98           C  
ATOM    623  CB  ASP A  37     -12.039  -3.797   4.037  1.00 95.98           C  
ATOM    624  HB2 ASP A  37     -11.175  -3.524   4.644  1.00 95.98           H  
ATOM    625  HB3 ASP A  37     -11.894  -3.321   3.068  1.00 95.98           H  
ATOM    626  O   ASP A  37     -13.114  -3.882   6.964  1.00 95.98           O  
ATOM    627  CG  ASP A  37     -12.024  -5.312   3.806  1.00 95.98           C  
ATOM    628  OD1 ASP A  37     -12.900  -6.067   4.283  1.00 95.98           O  
ATOM    629  OD2 ASP A  37     -11.097  -5.750   3.082  1.00 95.98           O  
ATOM    630  N   THR A  38     -15.022  -4.394   5.876  1.00 95.06           N  
ATOM    631  H   THR A  38     -15.493  -4.388   4.982  1.00 95.06           H  
ATOM    632  CA  THR A  38     -15.809  -4.890   7.011  1.00 95.06           C  
ATOM    633  HA  THR A  38     -15.455  -4.429   7.933  1.00 95.06           H  
ATOM    634  C   THR A  38     -15.698  -6.402   7.188  1.00 95.06           C  
ATOM    635  CB  THR A  38     -17.282  -4.496   6.820  1.00 95.06           C  
ATOM    636  HB  THR A  38     -17.878  -4.852   7.660  1.00 95.06           H  
ATOM    637  O   THR A  38     -16.272  -6.952   8.124  1.00 95.06           O  
ATOM    638  CG2 THR A  38     -17.434  -2.980   6.685  1.00 95.06           C  
ATOM    639 HG21 THR A  38     -18.477  -2.689   6.813  1.00 95.06           H  
ATOM    640 HG22 THR A  38     -17.090  -2.645   5.706  1.00 95.06           H  
ATOM    641 HG23 THR A  38     -16.831  -2.494   7.452  1.00 95.06           H  
ATOM    642  OG1 THR A  38     -17.726  -5.084   5.619  1.00 95.06           O  
ATOM    643  HG1 THR A  38     -18.598  -4.759   5.382  1.00 95.06           H  
ATOM    644  N   VAL A  39     -14.959  -7.090   6.307  1.00 94.65           N  
ATOM    645  H   VAL A  39     -14.473  -6.565   5.594  1.00 94.65           H  
ATOM    646  CA  VAL A  39     -14.943  -8.559   6.240  1.00 94.65           C  
ATOM    647  HA  VAL A  39     -15.531  -8.971   7.060  1.00 94.65           H  
ATOM    648  C   VAL A  39     -13.539  -9.128   6.396  1.00 94.65           C  
ATOM    649  CB  VAL A  39     -15.584  -9.039   4.923  1.00 94.65           C  
ATOM    650  HB  VAL A  39     -15.065  -8.566   4.089  1.00 94.65           H  
ATOM    651  O   VAL A  39     -13.350 -10.085   7.149  1.00 94.65           O  
ATOM    652  CG1 VAL A  39     -15.495 -10.559   4.731  1.00 94.65           C  
ATOM    653 HG11 VAL A  39     -16.031 -10.854   3.830  1.00 94.65           H  
ATOM    654 HG12 VAL A  39     -15.937 -11.065   5.590  1.00 94.65           H  
ATOM    655 HG13 VAL A  39     -14.456 -10.872   4.630  1.00 94.65           H  
ATOM    656  CG2 VAL A  39     -17.069  -8.662   4.857  1.00 94.65           C  
ATOM    657 HG21 VAL A  39     -17.191  -7.583   4.953  1.00 94.65           H  
ATOM    658 HG22 VAL A  39     -17.611  -9.137   5.675  1.00 94.65           H  
ATOM    659 HG23 VAL A  39     -17.502  -8.981   3.909  1.00 94.65           H  
ATOM    660  N   THR A  40     -12.551  -8.584   5.682  1.00 95.01           N  
ATOM    661  H   THR A  40     -12.732  -7.752   5.140  1.00 95.01           H  
ATOM    662  CA  THR A  40     -11.212  -9.185   5.622  1.00 95.01           C  
ATOM    663  HA  THR A  40     -11.309 -10.202   5.241  1.00 95.01           H  
ATOM    664  C   THR A  40     -10.595  -9.249   7.017  1.00 95.01           C  
ATOM    665  CB  THR A  40     -10.294  -8.410   4.668  1.00 95.01           C  
ATOM    666  HB  THR A  40     -10.142  -7.402   5.051  1.00 95.01           H  
ATOM    667  O   THR A  40     -10.544  -8.240   7.711  1.00 95.01           O  
ATOM    668  CG2 THR A  40      -8.937  -9.092   4.501  1.00 95.01           C  
ATOM    669 HG21 THR A  40      -8.338  -8.524   3.789  1.00 95.01           H  
ATOM    670 HG22 THR A  40      -8.405  -9.114   5.452  1.00 95.01           H  
ATOM    671 HG23 THR A  40      -9.068 -10.108   4.128  1.00 95.01           H  
ATOM    672  OG1 THR A  40     -10.882  -8.333   3.382  1.00 95.01           O  
ATOM    673  HG1 THR A  40     -11.062  -7.396   3.275  1.00 95.01           H  
ATOM    674  N   ASP A  41     -10.129 -10.429   7.439  1.00 94.71           N  
ATOM    675  H   ASP A  41     -10.225 -11.233   6.835  1.00 94.71           H  
ATOM    676  CA  ASP A  41      -9.482 -10.631   8.745  1.00 94.71           C  
ATOM    677  HA  ASP A  41      -9.433 -11.706   8.922  1.00 94.71           H  
ATOM    678  C   ASP A  41     -10.291 -10.058   9.934  1.00 94.71           C  
ATOM    679  CB  ASP A  41      -8.029 -10.132   8.664  1.00 94.71           C  
ATOM    680  HB2 ASP A  41      -7.531 -10.613   7.822  1.00 94.71           H  
ATOM    681  HB3 ASP A  41      -8.022  -9.056   8.490  1.00 94.71           H  
ATOM    682  O   ASP A  41      -9.756  -9.408  10.828  1.00 94.71           O  
ATOM    683  CG  ASP A  41      -7.246 -10.449   9.937  1.00 94.71           C  
ATOM    684  OD1 ASP A  41      -7.266 -11.632  10.334  1.00 94.71           O  
ATOM    685  OD2 ASP A  41      -6.642  -9.499  10.485  1.00 94.71           O  
ATOM    686  N   GLY A  42     -11.618 -10.217   9.920  1.00 93.60           N  
ATOM    687  H   GLY A  42     -12.041 -10.656   9.115  1.00 93.60           H  
ATOM    688  CA  GLY A  42     -12.501  -9.700  10.974  1.00 93.60           C  
ATOM    689  HA2 GLY A  42     -13.418 -10.290  10.976  1.00 93.60           H  
ATOM    690  HA3 GLY A  42     -12.018  -9.822  11.944  1.00 93.60           H  
ATOM    691  C   GLY A  42     -12.904  -8.227  10.829  1.00 93.60           C  
ATOM    692  O   GLY A  42     -13.541  -7.691  11.732  1.00 93.60           O  
ATOM    693  N   GLY A  43     -12.565  -7.576   9.712  1.00 95.09           N  
ATOM    694  H   GLY A  43     -11.966  -8.046   9.049  1.00 95.09           H  
ATOM    695  CA  GLY A  43     -13.066  -6.248   9.354  1.00 95.09           C  
ATOM    696  HA2 GLY A  43     -12.875  -6.070   8.296  1.00 95.09           H  
ATOM    697  HA3 GLY A  43     -14.145  -6.231   9.510  1.00 95.09           H  
ATOM    698  C   GLY A  43     -12.464  -5.090  10.154  1.00 95.09           C  
ATOM    699  O   GLY A  43     -11.480  -5.246  10.878  1.00 95.09           O  
ATOM    700  N   GLY A  44     -13.054  -3.903  10.005  1.00 96.09           N  
ATOM    701  H   GLY A  44     -13.834  -3.833   9.367  1.00 96.09           H  
ATOM    702  CA  GLY A  44     -12.582  -2.674  10.651  1.00 96.09           C  
ATOM    703  HA2 GLY A  44     -12.357  -2.876  11.698  1.00 96.09           H  
ATOM    704  HA3 GLY A  44     -13.376  -1.929  10.604  1.00 96.09           H  
ATOM    705  C   GLY A  44     -11.334  -2.075  10.002  1.00 96.09           C  
ATOM    706  O   GLY A  44     -10.564  -1.390  10.670  1.00 96.09           O  
ATOM    707  N   TRP A  45     -11.099  -2.361   8.722  1.00 97.69           N  
ATOM    708  H   TRP A  45     -11.777  -2.912   8.215  1.00 97.69           H  
ATOM    709  CA  TRP A  45      -9.933  -1.874   7.995  1.00 97.69           C  
ATOM    710  HA  TRP A  45      -9.125  -1.643   8.690  1.00 97.69           H  
ATOM    711  C   TRP A  45     -10.255  -0.618   7.190  1.00 97.69           C  
ATOM    712  CB  TRP A  45      -9.454  -2.966   7.055  1.00 97.69           C  
ATOM    713  HB2 TRP A  45     -10.303  -3.274   6.445  1.00 97.69           H  
ATOM    714  HB3 TRP A  45      -8.688  -2.542   6.406  1.00 97.69           H  
ATOM    715  O   TRP A  45     -11.065  -0.656   6.269  1.00 97.69           O  
ATOM    716  CG  TRP A  45      -8.887  -4.183   7.684  1.00 97.69           C  
ATOM    717  CD1 TRP A  45      -9.524  -5.363   7.822  1.00 97.69           C  
ATOM    718  HD1 TRP A  45     -10.535  -5.567   7.503  1.00 97.69           H  
ATOM    719  CD2 TRP A  45      -7.560  -4.367   8.247  1.00 97.69           C  
ATOM    720  CE2 TRP A  45      -7.452  -5.709   8.707  1.00 97.69           C  
ATOM    721  CE3 TRP A  45      -6.434  -3.533   8.397  1.00 97.69           C  
ATOM    722  HE3 TRP A  45      -6.485  -2.513   8.045  1.00 97.69           H  
ATOM    723  NE1 TRP A  45      -8.678  -6.267   8.425  1.00 97.69           N  
ATOM    724  HE1 TRP A  45      -8.959  -7.219   8.616  1.00 97.69           H  
ATOM    725  CH2 TRP A  45      -5.197  -5.329   9.482  1.00 97.69           C  
ATOM    726  HH2 TRP A  45      -4.305  -5.681   9.978  1.00 97.69           H  
ATOM    727  CZ2 TRP A  45      -6.280  -6.200   9.290  1.00 97.69           C  
ATOM    728  HZ2 TRP A  45      -6.215  -7.228   9.616  1.00 97.69           H  
ATOM    729  CZ3 TRP A  45      -5.267  -4.003   9.020  1.00 97.69           C  
ATOM    730  HZ3 TRP A  45      -4.421  -3.345   9.151  1.00 97.69           H  
ATOM    731  N   ILE A  46      -9.558   0.475   7.468  1.00 97.68           N  
ATOM    732  H   ILE A  46      -8.877   0.425   8.212  1.00 97.68           H  
ATOM    733  CA  ILE A  46      -9.601   1.703   6.678  1.00 97.68           C  
ATOM    734  HA  ILE A  46     -10.622   1.884   6.342  1.00 97.68           H  
ATOM    735  C   ILE A  46      -8.704   1.515   5.456  1.00 97.68           C  
ATOM    736  CB  ILE A  46      -9.146   2.901   7.536  1.00 97.68           C  
ATOM    737  HB  ILE A  46      -8.129   2.711   7.880  1.00 97.68           H  
ATOM    738  O   ILE A  46      -7.488   1.390   5.592  1.00 97.68           O  
ATOM    739  CG1 ILE A  46     -10.047   3.061   8.782  1.00 97.68           C  
ATOM    740 HG12 ILE A  46     -10.142   2.107   9.300  1.00 97.68           H  
ATOM    741 HG13 ILE A  46     -11.045   3.364   8.468  1.00 97.68           H  
ATOM    742  CG2 ILE A  46      -9.129   4.173   6.669  1.00 97.68           C  
ATOM    743 HG21 ILE A  46      -8.346   4.110   5.913  1.00 97.68           H  
ATOM    744 HG22 ILE A  46     -10.088   4.290   6.165  1.00 97.68           H  
ATOM    745 HG23 ILE A  46      -8.933   5.058   7.276  1.00 97.68           H  
ATOM    746  CD1 ILE A  46      -9.511   4.063   9.812  1.00 97.68           C  
ATOM    747 HD11 ILE A  46     -10.120   4.004  10.714  1.00 97.68           H  
ATOM    748 HD12 ILE A  46      -9.560   5.081   9.426  1.00 97.68           H  
ATOM    749 HD13 ILE A  46      -8.481   3.816  10.066  1.00 97.68           H  
ATOM    750  N   ILE A  47      -9.279   1.492   4.257  1.00 98.00           N  
ATOM    751  H   ILE A  47     -10.277   1.640   4.203  1.00 98.00           H  
ATOM    752  CA  ILE A  47      -8.516   1.414   3.009  1.00 98.00           C  
ATOM    753  HA  ILE A  47      -7.710   0.691   3.132  1.00 98.00           H  
ATOM    754  C   ILE A  47      -7.886   2.783   2.744  1.00 98.00           C  
ATOM    755  CB  ILE A  47      -9.402   0.927   1.844  1.00 98.00           C  
ATOM    756  HB  ILE A  47     -10.238   1.619   1.747  1.00 98.00           H  
ATOM    757  O   ILE A  47      -8.588   3.781   2.597  1.00 98.00           O  
ATOM    758  CG1 ILE A  47      -9.955  -0.490   2.138  1.00 98.00           C  
ATOM    759 HG12 ILE A  47     -10.503  -0.478   3.080  1.00 98.00           H  
ATOM    760 HG13 ILE A  47      -9.119  -1.182   2.245  1.00 98.00           H  
ATOM    761  CG2 ILE A  47      -8.608   0.941   0.524  1.00 98.00           C  
ATOM    762 HG21 ILE A  47      -8.249   1.947   0.303  1.00 98.00           H  
ATOM    763 HG22 ILE A  47      -7.756   0.264   0.586  1.00 98.00           H  
ATOM    764 HG23 ILE A  47      -9.245   0.653  -0.313  1.00 98.00           H  
ATOM    765  CD1 ILE A  47     -10.906  -1.041   1.067  1.00 98.00           C  
ATOM    766 HD11 ILE A  47     -11.287  -2.011   1.384  1.00 98.00           H  
ATOM    767 HD12 ILE A  47     -11.745  -0.359   0.931  1.00 98.00           H  
ATOM    768 HD13 ILE A  47     -10.385  -1.181   0.119  1.00 98.00           H  
ATOM    769  N   ILE A  48      -6.555   2.815   2.685  1.00 98.43           N  
ATOM    770  H   ILE A  48      -6.057   1.943   2.792  1.00 98.43           H  
ATOM    771  CA  ILE A  48      -5.769   4.035   2.445  1.00 98.43           C  
ATOM    772  HA  ILE A  48      -6.417   4.898   2.596  1.00 98.43           H  
ATOM    773  C   ILE A  48      -5.265   4.131   1.003  1.00 98.43           C  
ATOM    774  CB  ILE A  48      -4.611   4.159   3.455  1.00 98.43           C  
ATOM    775  HB  ILE A  48      -4.082   5.083   3.221  1.00 98.43           H  
ATOM    776  O   ILE A  48      -4.955   5.219   0.521  1.00 98.43           O  
ATOM    777  CG1 ILE A  48      -3.599   2.995   3.369  1.00 98.43           C  
ATOM    778 HG12 ILE A  48      -3.330   2.828   2.326  1.00 98.43           H  
ATOM    779 HG13 ILE A  48      -4.054   2.086   3.761  1.00 98.43           H  
ATOM    780  CG2 ILE A  48      -5.181   4.277   4.878  1.00 98.43           C  
ATOM    781 HG21 ILE A  48      -5.959   5.040   4.910  1.00 98.43           H  
ATOM    782 HG22 ILE A  48      -5.619   3.327   5.183  1.00 98.43           H  
ATOM    783 HG23 ILE A  48      -4.396   4.558   5.581  1.00 98.43           H  
ATOM    784  CD1 ILE A  48      -2.295   3.252   4.132  1.00 98.43           C  
ATOM    785 HD11 ILE A  48      -1.808   4.145   3.740  1.00 98.43           H  
ATOM    786 HD12 ILE A  48      -2.487   3.383   5.197  1.00 98.43           H  
ATOM    787 HD13 ILE A  48      -1.628   2.400   4.000  1.00 98.43           H  
ATOM    788  N   GLN A  49      -5.188   2.992   0.316  1.00 98.29           N  
ATOM    789  H   GLN A  49      -5.454   2.135   0.780  1.00 98.29           H  
ATOM    790  CA  GLN A  49      -4.821   2.893  -1.087  1.00 98.29           C  
ATOM    791  HA  GLN A  49      -5.121   3.811  -1.593  1.00 98.29           H  
ATOM    792  C   GLN A  49      -5.547   1.715  -1.719  1.00 98.29           C  
ATOM    793  CB  GLN A  49      -3.303   2.725  -1.205  1.00 98.29           C  
ATOM    794  HB2 GLN A  49      -2.836   3.506  -0.605  1.00 98.29           H  
ATOM    795  HB3 GLN A  49      -3.005   1.764  -0.788  1.00 98.29           H  
ATOM    796  O   GLN A  49      -5.694   0.658  -1.096  1.00 98.29           O  
ATOM    797  CG  GLN A  49      -2.765   2.827  -2.640  1.00 98.29           C  
ATOM    798  HG2 GLN A  49      -1.787   3.304  -2.588  1.00 98.29           H  
ATOM    799  HG3 GLN A  49      -3.411   3.454  -3.255  1.00 98.29           H  
ATOM    800  CD  GLN A  49      -2.535   1.494  -3.332  1.00 98.29           C  
ATOM    801  NE2 GLN A  49      -1.570   1.467  -4.223  1.00 98.29           N  
ATOM    802 HE21 GLN A  49      -0.992   2.286  -4.351  1.00 98.29           H  
ATOM    803 HE22 GLN A  49      -1.344   0.591  -4.670  1.00 98.29           H  
ATOM    804  OE1 GLN A  49      -3.174   0.483  -3.088  1.00 98.29           O  
ATOM    805  N   ARG A  50      -5.970   1.889  -2.968  1.00 97.37           N  
ATOM    806  H   ARG A  50      -5.858   2.801  -3.388  1.00 97.37           H  
ATOM    807  CA  ARG A  50      -6.611   0.840  -3.757  1.00 97.37           C  
ATOM    808  HA  ARG A  50      -6.298  -0.139  -3.392  1.00 97.37           H  
ATOM    809  C   ARG A  50      -6.212   0.958  -5.216  1.00 97.37           C  
ATOM    810  CB  ARG A  50      -8.119   1.005  -3.581  1.00 97.37           C  
ATOM    811  HB2 ARG A  50      -8.391   2.015  -3.887  1.00 97.37           H  
ATOM    812  HB3 ARG A  50      -8.365   0.883  -2.527  1.00 97.37           H  
ATOM    813  O   ARG A  50      -6.325   2.046  -5.769  1.00 97.37           O  
ATOM    814  CG  ARG A  50      -8.936   0.014  -4.407  1.00 97.37           C  
ATOM    815  HG2 ARG A  50      -8.699  -1.009  -4.115  1.00 97.37           H  
ATOM    816  HG3 ARG A  50      -8.732   0.150  -5.469  1.00 97.37           H  
ATOM    817  CD  ARG A  50     -10.409   0.303  -4.152  1.00 97.37           C  
ATOM    818  HD2 ARG A  50     -10.595   0.236  -3.080  1.00 97.37           H  
ATOM    819  HD3 ARG A  50     -10.630   1.328  -4.448  1.00 97.37           H  
ATOM    820  NE  ARG A  50     -11.261  -0.610  -4.930  1.00 97.37           N  
ATOM    821  HE  ARG A  50     -11.284  -0.442  -5.925  1.00 97.37           H  
ATOM    822  NH1 ARG A  50     -12.117  -1.690  -3.156  1.00 97.37           N  
ATOM    823 HH11 ARG A  50     -12.012  -0.793  -2.703  1.00 97.37           H  
ATOM    824 HH12 ARG A  50     -11.417  -2.314  -2.782  1.00 97.37           H  
ATOM    825  NH2 ARG A  50     -12.647  -2.419  -5.172  1.00 97.37           N  
ATOM    826 HH21 ARG A  50     -12.676  -2.255  -6.168  1.00 97.37           H  
ATOM    827 HH22 ARG A  50     -13.330  -3.005  -4.713  1.00 97.37           H  
ATOM    828  CZ  ARG A  50     -11.997  -1.572  -4.433  1.00 97.37           C  
ATOM    829  N   ARG A  51      -5.817  -0.165  -5.823  1.00 96.34           N  
ATOM    830  H   ARG A  51      -5.680  -0.971  -5.230  1.00 96.34           H  
ATOM    831  CA  ARG A  51      -5.549  -0.340  -7.259  1.00 96.34           C  
ATOM    832  HA  ARG A  51      -5.931   0.523  -7.806  1.00 96.34           H  
ATOM    833  C   ARG A  51      -6.264  -1.591  -7.767  1.00 96.34           C  
ATOM    834  CB  ARG A  51      -4.042  -0.461  -7.533  1.00 96.34           C  
ATOM    835  HB2 ARG A  51      -3.709  -1.458  -7.244  1.00 96.34           H  
ATOM    836  HB3 ARG A  51      -3.875  -0.353  -8.605  1.00 96.34           H  
ATOM    837  O   ARG A  51      -5.902  -2.698  -7.372  1.00 96.34           O  
ATOM    838  CG  ARG A  51      -3.152   0.549  -6.816  1.00 96.34           C  
ATOM    839  HG2 ARG A  51      -2.111   0.292  -7.015  1.00 96.34           H  
ATOM    840  HG3 ARG A  51      -3.325   0.450  -5.745  1.00 96.34           H  
ATOM    841  CD  ARG A  51      -3.407   1.997  -7.235  1.00 96.34           C  
ATOM    842  HD2 ARG A  51      -4.424   2.293  -6.981  1.00 96.34           H  
ATOM    843  HD3 ARG A  51      -2.728   2.641  -6.675  1.00 96.34           H  
ATOM    844  NE  ARG A  51      -3.233   2.210  -8.677  1.00 96.34           N  
ATOM    845  HE  ARG A  51      -4.073   2.273  -9.233  1.00 96.34           H  
ATOM    846  NH1 ARG A  51      -0.943   2.243  -8.639  1.00 96.34           N  
ATOM    847 HH11 ARG A  51      -0.937   1.922  -7.682  1.00 96.34           H  
ATOM    848 HH12 ARG A  51      -0.087   2.308  -9.173  1.00 96.34           H  
ATOM    849  NH2 ARG A  51      -2.007   2.716 -10.522  1.00 96.34           N  
ATOM    850 HH21 ARG A  51      -2.860   2.980 -10.994  1.00 96.34           H  
ATOM    851 HH22 ARG A  51      -1.089   2.880 -10.911  1.00 96.34           H  
ATOM    852  CZ  ARG A  51      -2.073   2.391  -9.267  1.00 96.34           C  
ATOM    853  N   VAL A  52      -7.272  -1.440  -8.613  1.00 93.46           N  
ATOM    854  H   VAL A  52      -7.490  -0.492  -8.884  1.00 93.46           H  
ATOM    855  CA  VAL A  52      -8.159  -2.499  -9.116  1.00 93.46           C  
ATOM    856  HA  VAL A  52      -7.628  -3.451  -9.085  1.00 93.46           H  
ATOM    857  C   VAL A  52      -8.593  -2.304 -10.572  1.00 93.46           C  
ATOM    858  CB  VAL A  52      -9.426  -2.626  -8.242  1.00 93.46           C  
ATOM    859  HB  VAL A  52     -10.076  -3.371  -8.703  1.00 93.46           H  
ATOM    860  O   VAL A  52      -8.744  -3.303 -11.270  1.00 93.46           O  
ATOM    861  CG1 VAL A  52      -9.108  -3.132  -6.828  1.00 93.46           C  
ATOM    862 HG11 VAL A  52     -10.034  -3.299  -6.277  1.00 93.46           H  
ATOM    863 HG12 VAL A  52      -8.570  -4.077  -6.894  1.00 93.46           H  
ATOM    864 HG13 VAL A  52      -8.499  -2.406  -6.288  1.00 93.46           H  
ATOM    865  CG2 VAL A  52     -10.235  -1.327  -8.103  1.00 93.46           C  
ATOM    866 HG21 VAL A  52     -11.153  -1.517  -7.547  1.00 93.46           H  
ATOM    867 HG22 VAL A  52     -10.530  -0.950  -9.083  1.00 93.46           H  
ATOM    868 HG23 VAL A  52      -9.648  -0.551  -7.611  1.00 93.46           H  
ATOM    869  N   ASP A  53      -8.796  -1.071 -11.043  1.00 85.97           N  
ATOM    870  H   ASP A  53      -8.628  -0.276 -10.443  1.00 85.97           H  
ATOM    871  CA  ASP A  53      -9.426  -0.800 -12.351  1.00 85.97           C  
ATOM    872  HA  ASP A  53      -9.794  -1.735 -12.773  1.00 85.97           H  
ATOM    873  C   ASP A  53      -8.470  -0.223 -13.396  1.00 85.97           C  
ATOM    874  CB  ASP A  53     -10.649   0.100 -12.174  1.00 85.97           C  
ATOM    875  HB2 ASP A  53     -11.368  -0.420 -11.541  1.00 85.97           H  
ATOM    876  HB3 ASP A  53     -11.122   0.261 -13.143  1.00 85.97           H  
ATOM    877  O   ASP A  53      -8.758  -0.282 -14.592  1.00 85.97           O  
ATOM    878  CG  ASP A  53     -10.309   1.454 -11.552  1.00 85.97           C  
ATOM    879  OD1 ASP A  53      -9.246   2.037 -11.873  1.00 85.97           O  
ATOM    880  OD2 ASP A  53     -11.109   1.869 -10.702  1.00 85.97           O  
ATOM    881  N   ARG A  54      -7.286   0.231 -12.960  1.00 89.41           N  
ATOM    882  H   ARG A  54      -7.217   0.380 -11.963  1.00 89.41           H  
ATOM    883  CA  ARG A  54      -6.210   0.747 -13.819  1.00 89.41           C  
ATOM    884  HA  ARG A  54      -5.387   1.009 -13.153  1.00 89.41           H  
ATOM    885  C   ARG A  54      -6.553   2.052 -14.539  1.00 89.41           C  
ATOM    886  CB  ARG A  54      -5.726  -0.330 -14.816  1.00 89.41           C  
ATOM    887  HB2 ARG A  54      -6.359  -0.295 -15.703  1.00 89.41           H  
ATOM    888  HB3 ARG A  54      -4.713  -0.078 -15.127  1.00 89.41           H  
ATOM    889  O   ARG A  54      -5.847   2.414 -15.479  1.00 89.41           O  
ATOM    890  CG  ARG A  54      -5.756  -1.768 -14.279  1.00 89.41           C  
ATOM    891  HG2 ARG A  54      -6.783  -2.089 -14.106  1.00 89.41           H  
ATOM    892  HG3 ARG A  54      -5.223  -1.835 -13.331  1.00 89.41           H  
ATOM    893  CD  ARG A  54      -5.151  -2.737 -15.283  1.00 89.41           C  
ATOM    894  HD2 ARG A  54      -4.167  -2.377 -15.585  1.00 89.41           H  
ATOM    895  HD3 ARG A  54      -5.802  -2.777 -16.156  1.00 89.41           H  
ATOM    896  NE  ARG A  54      -5.030  -4.066 -14.668  1.00 89.41           N  
ATOM    897  HE  ARG A  54      -5.231  -4.113 -13.680  1.00 89.41           H  
ATOM    898  NH1 ARG A  54      -4.471  -5.222 -16.562  1.00 89.41           N  
ATOM    899 HH11 ARG A  54      -4.205  -6.086 -17.014  1.00 89.41           H  
ATOM    900 HH12 ARG A  54      -4.598  -4.374 -17.096  1.00 89.41           H  
ATOM    901  NH2 ARG A  54      -4.648  -6.295 -14.603  1.00 89.41           N  
ATOM    902 HH21 ARG A  54      -4.461  -7.171 -15.069  1.00 89.41           H  
ATOM    903 HH22 ARG A  54      -4.928  -6.279 -13.632  1.00 89.41           H  
ATOM    904  CZ  ARG A  54      -4.716  -5.186 -15.282  1.00 89.41           C  
ATOM    905  N   VAL A  55      -7.604   2.750 -14.116  1.00 84.84           N  
ATOM    906  H   VAL A  55      -8.143   2.388 -13.343  1.00 84.84           H  
ATOM    907  CA  VAL A  55      -8.085   3.968 -14.777  1.00 84.84           C  
ATOM    908  HA  VAL A  55      -7.922   3.878 -15.851  1.00 84.84           H  
ATOM    909  C   VAL A  55      -7.302   5.185 -14.303  1.00 84.84           C  
ATOM    910  CB  VAL A  55      -9.597   4.148 -14.542  1.00 84.84           C  
ATOM    911  HB  VAL A  55      -9.788   4.252 -13.474  1.00 84.84           H  
ATOM    912  O   VAL A  55      -6.945   6.043 -15.111  1.00 84.84           O  
ATOM    913  CG1 VAL A  55     -10.135   5.394 -15.257  1.00 84.84           C  
ATOM    914 HG11 VAL A  55     -11.210   5.468 -15.095  1.00 84.84           H  
ATOM    915 HG12 VAL A  55      -9.677   6.294 -14.846  1.00 84.84           H  
ATOM    916 HG13 VAL A  55      -9.930   5.336 -16.326  1.00 84.84           H  
ATOM    917  CG2 VAL A  55     -10.383   2.942 -15.076  1.00 84.84           C  
ATOM    918 HG21 VAL A  55     -11.448   3.099 -14.905  1.00 84.84           H  
ATOM    919 HG22 VAL A  55     -10.093   2.037 -14.543  1.00 84.84           H  
ATOM    920 HG23 VAL A  55     -10.198   2.809 -16.142  1.00 84.84           H  
ATOM    921  N   GLN A  56      -6.994   5.262 -13.005  1.00 87.82           N  
ATOM    922  H   GLN A  56      -7.309   4.529 -12.385  1.00 87.82           H  
ATOM    923  CA  GLN A  56      -6.320   6.434 -12.460  1.00 87.82           C  
ATOM    924  HA  GLN A  56      -6.637   7.261 -13.095  1.00 87.82           H  
ATOM    925  C   GLN A  56      -4.799   6.405 -12.582  1.00 87.82           C  
ATOM    926  CB  GLN A  56      -6.757   6.746 -11.021  1.00 87.82           C  
ATOM    927  HB2 GLN A  56      -5.983   7.331 -10.525  1.00 87.82           H  
ATOM    928  HB3 GLN A  56      -6.874   5.817 -10.463  1.00 87.82           H  
ATOM    929  O   GLN A  56      -4.128   5.431 -12.227  1.00 87.82           O  
ATOM    930  CG  GLN A  56      -8.057   7.557 -10.974  1.00 87.82           C  
ATOM    931  HG2 GLN A  56      -8.843   7.025 -11.511  1.00 87.82           H  
ATOM    932  HG3 GLN A  56      -8.369   7.638  -9.932  1.00 87.82           H  
ATOM    933  CD  GLN A  56      -7.917   8.967 -11.558  1.00 87.82           C  
ATOM    934  NE2 GLN A  56      -8.843   9.848 -11.274  1.00 87.82           N  
ATOM    935 HE21 GLN A  56      -9.689   9.527 -10.827  1.00 87.82           H  
ATOM    936 HE22 GLN A  56      -8.802  10.732 -11.761  1.00 87.82           H  
ATOM    937  OE1 GLN A  56      -6.976   9.335 -12.251  1.00 87.82           O  
ATOM    938  N   SER A  57      -4.247   7.547 -13.003  1.00 93.42           N  
ATOM    939  H   SER A  57      -4.870   8.298 -13.265  1.00 93.42           H  
ATOM    940  CA  SER A  57      -2.808   7.795 -12.925  1.00 93.42           C  
ATOM    941  HA  SER A  57      -2.290   6.915 -13.305  1.00 93.42           H  
ATOM    942  C   SER A  57      -2.384   8.029 -11.478  1.00 93.42           C  
ATOM    943  CB  SER A  57      -2.372   8.988 -13.778  1.00 93.42           C  
ATOM    944  HB2 SER A  57      -2.830   9.902 -13.398  1.00 93.42           H  
ATOM    945  HB3 SER A  57      -2.668   8.832 -14.816  1.00 93.42           H  
ATOM    946  O   SER A  57      -3.007   8.816 -10.761  1.00 93.42           O  
ATOM    947  OG  SER A  57      -0.962   9.082 -13.690  1.00 93.42           O  
ATOM    948  HG  SER A  57      -0.668   9.956 -13.957  1.00 93.42           H  
ATOM    949  N   PHE A  58      -1.294   7.376 -11.085  1.00 96.67           N  
ATOM    950  H   PHE A  58      -0.852   6.764 -11.756  1.00 96.67           H  
ATOM    951  CA  PHE A  58      -0.590   7.584  -9.818  1.00 96.67           C  
ATOM    952  HA  PHE A  58      -1.188   8.227  -9.172  1.00 96.67           H  
ATOM    953  C   PHE A  58       0.745   8.332 -10.020  1.00 96.67           C  
ATOM    954  CB  PHE A  58      -0.430   6.237  -9.098  1.00 96.67           C  
ATOM    955  HB2 PHE A  58       0.419   6.316  -8.419  1.00 96.67           H  
ATOM    956  HB3 PHE A  58      -0.194   5.461  -9.827  1.00 96.67           H  
ATOM    957  O   PHE A  58       1.458   8.595  -9.051  1.00 96.67           O  
ATOM    958  CG  PHE A  58      -1.631   5.800  -8.279  1.00 96.67           C  
ATOM    959  CD1 PHE A  58      -1.502   5.596  -6.891  1.00 96.67           C  
ATOM    960  HD1 PHE A  58      -0.547   5.748  -6.410  1.00 96.67           H  
ATOM    961  CD2 PHE A  58      -2.889   5.635  -8.884  1.00 96.67           C  
ATOM    962  HD2 PHE A  58      -3.016   5.786  -9.946  1.00 96.67           H  
ATOM    963  CE1 PHE A  58      -2.618   5.235  -6.116  1.00 96.67           C  
ATOM    964  HE1 PHE A  58      -2.512   5.092  -5.051  1.00 96.67           H  
ATOM    965  CE2 PHE A  58      -4.009   5.314  -8.105  1.00 96.67           C  
ATOM    966  HE2 PHE A  58      -4.979   5.266  -8.578  1.00 96.67           H  
ATOM    967  CZ  PHE A  58      -3.878   5.101  -6.724  1.00 96.67           C  
ATOM    968  HZ  PHE A  58      -4.744   4.841  -6.134  1.00 96.67           H  
ATOM    969  N   ASP A  59       1.058   8.747 -11.251  1.00 97.07           N  
ATOM    970  H   ASP A  59       0.425   8.550 -12.013  1.00 97.07           H  
ATOM    971  CA  ASP A  59       2.124   9.713 -11.534  1.00 97.07           C  
ATOM    972  HA  ASP A  59       2.979   9.497 -10.894  1.00 97.07           H  
ATOM    973  C   ASP A  59       1.599  11.120 -11.205  1.00 97.07           C  
ATOM    974  CB  ASP A  59       2.580   9.569 -12.997  1.00 97.07           C  
ATOM    975  HB2 ASP A  59       2.752   8.514 -13.211  1.00 97.07           H  
ATOM    976  HB3 ASP A  59       1.793   9.915 -13.667  1.00 97.07           H  
ATOM    977  O   ASP A  59       0.946  11.769 -12.026  1.00 97.07           O  
ATOM    978  CG  ASP A  59       3.878  10.332 -13.290  1.00 97.07           C  
ATOM    979  OD1 ASP A  59       4.584  10.686 -12.321  1.00 97.07           O  
ATOM    980  OD2 ASP A  59       4.200  10.490 -14.488  1.00 97.07           O  
ATOM    981  N   ARG A  60       1.735  11.512  -9.934  1.00 98.08           N  
ATOM    982  H   ARG A  60       2.309  10.935  -9.336  1.00 98.08           H  
ATOM    983  CA  ARG A  60       1.038  12.653  -9.317  1.00 98.08           C  
ATOM    984  HA  ARG A  60       0.654  13.309 -10.099  1.00 98.08           H  
ATOM    985  C   ARG A  60       1.987  13.492  -8.472  1.00 98.08           C  
ATOM    986  CB  ARG A  60      -0.134  12.164  -8.446  1.00 98.08           C  
ATOM    987  HB2 ARG A  60      -0.592  13.020  -7.949  1.00 98.08           H  
ATOM    988  HB3 ARG A  60       0.251  11.511  -7.663  1.00 98.08           H  
ATOM    989  O   ARG A  60       2.962  12.975  -7.931  1.00 98.08           O  
ATOM    990  CG  ARG A  60      -1.230  11.391  -9.183  1.00 98.08           C  
ATOM    991  HG2 ARG A  60      -0.802  10.579  -9.771  1.00 98.08           H  
ATOM    992  HG3 ARG A  60      -1.909  10.966  -8.445  1.00 98.08           H  
ATOM    993  CD  ARG A  60      -2.019  12.321 -10.090  1.00 98.08           C  
ATOM    994  HD2 ARG A  60      -1.371  12.713 -10.874  1.00 98.08           H  
ATOM    995  HD3 ARG A  60      -2.378  13.144  -9.474  1.00 98.08           H  
ATOM    996  NE  ARG A  60      -3.169  11.634 -10.687  1.00 98.08           N  
ATOM    997  HE  ARG A  60      -3.201  10.628 -10.600  1.00 98.08           H  
ATOM    998  NH1 ARG A  60      -4.154  13.527 -11.515  1.00 98.08           N  
ATOM    999 HH11 ARG A  60      -4.889  13.991 -12.030  1.00 98.08           H  
ATOM   1000 HH12 ARG A  60      -3.547  14.097 -10.943  1.00 98.08           H  
ATOM   1001  NH2 ARG A  60      -5.074  11.522 -11.914  1.00 98.08           N  
ATOM   1002 HH21 ARG A  60      -5.141  10.529 -11.742  1.00 98.08           H  
ATOM   1003 HH22 ARG A  60      -5.812  11.970 -12.439  1.00 98.08           H  
ATOM   1004  CZ  ARG A  60      -4.122  12.229 -11.370  1.00 98.08           C  
ATOM   1005  N   THR A  61       1.659  14.771  -8.332  1.00 98.59           N  
ATOM   1006  H   THR A  61       0.799  15.082  -8.759  1.00 98.59           H  
ATOM   1007  CA  THR A  61       2.458  15.752  -7.585  1.00 98.59           C  
ATOM   1008  HA  THR A  61       3.497  15.648  -7.899  1.00 98.59           H  
ATOM   1009  C   THR A  61       2.411  15.539  -6.071  1.00 98.59           C  
ATOM   1010  CB  THR A  61       2.006  17.187  -7.896  1.00 98.59           C  
ATOM   1011  HB  THR A  61       2.614  17.884  -7.319  1.00 98.59           H  
ATOM   1012  O   THR A  61       1.497  14.894  -5.545  1.00 98.59           O  
ATOM   1013  CG2 THR A  61       2.150  17.539  -9.376  1.00 98.59           C  
ATOM   1014 HG21 THR A  61       1.876  18.583  -9.526  1.00 98.59           H  
ATOM   1015 HG22 THR A  61       1.505  16.908  -9.989  1.00 98.59           H  
ATOM   1016 HG23 THR A  61       3.187  17.400  -9.680  1.00 98.59           H  
ATOM   1017  OG1 THR A  61       0.650  17.370  -7.538  1.00 98.59           O  
ATOM   1018  HG1 THR A  61       0.135  16.851  -8.160  1.00 98.59           H  
ATOM   1019  N   TRP A  62       3.339  16.163  -5.340  1.00 98.78           N  
ATOM   1020  H   TRP A  62       4.126  16.570  -5.824  1.00 98.78           H  
ATOM   1021  CA  TRP A  62       3.325  16.218  -3.875  1.00 98.78           C  
ATOM   1022  HA  TRP A  62       3.522  15.225  -3.469  1.00 98.78           H  
ATOM   1023  C   TRP A  62       1.984  16.695  -3.321  1.00 98.78           C  
ATOM   1024  CB  TRP A  62       4.422  17.164  -3.385  1.00 98.78           C  
ATOM   1025  HB2 TRP A  62       5.371  16.815  -3.791  1.00 98.78           H  
ATOM   1026  HB3 TRP A  62       4.250  18.167  -3.774  1.00 98.78           H  
ATOM   1027  O   TRP A  62       1.420  16.077  -2.419  1.00 98.78           O  
ATOM   1028  CG  TRP A  62       4.541  17.223  -1.892  1.00 98.78           C  
ATOM   1029  CD1 TRP A  62       3.998  18.143  -1.060  1.00 98.78           C  
ATOM   1030  HD1 TRP A  62       3.403  18.988  -1.374  1.00 98.78           H  
ATOM   1031  CD2 TRP A  62       5.251  16.292  -1.032  1.00 98.78           C  
ATOM   1032  CE2 TRP A  62       5.139  16.731   0.321  1.00 98.78           C  
ATOM   1033  CE3 TRP A  62       5.989  15.120  -1.279  1.00 98.78           C  
ATOM   1034  HE3 TRP A  62       6.080  14.762  -2.294  1.00 98.78           H  
ATOM   1035  NE1 TRP A  62       4.336  17.853   0.251  1.00 98.78           N  
ATOM   1036  HE1 TRP A  62       4.047  18.422   1.034  1.00 98.78           H  
ATOM   1037  CH2 TRP A  62       6.521  14.893   1.091  1.00 98.78           C  
ATOM   1038  HH2 TRP A  62       7.021  14.356   1.883  1.00 98.78           H  
ATOM   1039  CZ2 TRP A  62       5.779  16.054   1.372  1.00 98.78           C  
ATOM   1040  HZ2 TRP A  62       5.711  16.426   2.384  1.00 98.78           H  
ATOM   1041  CZ3 TRP A  62       6.607  14.425  -0.230  1.00 98.78           C  
ATOM   1042  HZ3 TRP A  62       7.160  13.525  -0.456  1.00 98.78           H  
ATOM   1043  N   LYS A  63       1.435  17.775  -3.891  1.00 98.76           N  
ATOM   1044  H   LYS A  63       1.940  18.191  -4.660  1.00 98.76           H  
ATOM   1045  CA  LYS A  63       0.159  18.356  -3.450  1.00 98.76           C  
ATOM   1046  HA  LYS A  63       0.232  18.564  -2.383  1.00 98.76           H  
ATOM   1047  C   LYS A  63      -1.006  17.377  -3.623  1.00 98.76           C  
ATOM   1048  CB  LYS A  63      -0.077  19.672  -4.205  1.00 98.76           C  
ATOM   1049  HB2 LYS A  63      -0.167  19.464  -5.271  1.00 98.76           H  
ATOM   1050  HB3 LYS A  63       0.786  20.320  -4.052  1.00 98.76           H  
ATOM   1051  O   LYS A  63      -1.877  17.313  -2.756  1.00 98.76           O  
ATOM   1052  CG  LYS A  63      -1.340  20.398  -3.716  1.00 98.76           C  
ATOM   1053  HG2 LYS A  63      -1.266  20.569  -2.642  1.00 98.76           H  
ATOM   1054  HG3 LYS A  63      -2.217  19.783  -3.918  1.00 98.76           H  
ATOM   1055  CD  LYS A  63      -1.508  21.741  -4.434  1.00 98.76           C  
ATOM   1056  HD2 LYS A  63      -0.642  22.369  -4.224  1.00 98.76           H  
ATOM   1057  HD3 LYS A  63      -1.563  21.562  -5.508  1.00 98.76           H  
ATOM   1058  CE  LYS A  63      -2.787  22.437  -3.957  1.00 98.76           C  
ATOM   1059  HE2 LYS A  63      -2.716  22.598  -2.881  1.00 98.76           H  
ATOM   1060  HE3 LYS A  63      -3.631  21.772  -4.144  1.00 98.76           H  
ATOM   1061  NZ  LYS A  63      -2.991  23.728  -4.659  1.00 98.76           N  
ATOM   1062  HZ1 LYS A  63      -3.843  24.174  -4.348  1.00 98.76           H  
ATOM   1063  HZ2 LYS A  63      -3.055  23.578  -5.655  1.00 98.76           H  
ATOM   1064  HZ3 LYS A  63      -2.217  24.352  -4.482  1.00 98.76           H  
ATOM   1065  N   GLU A  64      -1.026  16.617  -4.715  1.00 98.72           N  
ATOM   1066  H   GLU A  64      -0.266  16.696  -5.375  1.00 98.72           H  
ATOM   1067  CA  GLU A  64      -2.042  15.587  -4.954  1.00 98.72           C  
ATOM   1068  HA  GLU A  64      -3.036  15.999  -4.780  1.00 98.72           H  
ATOM   1069  C   GLU A  64      -1.877  14.413  -3.982  1.00 98.72           C  
ATOM   1070  CB  GLU A  64      -1.971  15.108  -6.410  1.00 98.72           C  
ATOM   1071  HB2 GLU A  64      -2.568  14.202  -6.519  1.00 98.72           H  
ATOM   1072  HB3 GLU A  64      -0.934  14.863  -6.639  1.00 98.72           H  
ATOM   1073  O   GLU A  64      -2.848  14.018  -3.342  1.00 98.72           O  
ATOM   1074  CG  GLU A  64      -2.492  16.150  -7.413  1.00 98.72           C  
ATOM   1075  HG2 GLU A  64      -2.061  17.126  -7.192  1.00 98.72           H  
ATOM   1076  HG3 GLU A  64      -3.574  16.233  -7.308  1.00 98.72           H  
ATOM   1077  CD  GLU A  64      -2.119  15.750  -8.847  1.00 98.72           C  
ATOM   1078  OE1 GLU A  64      -3.027  15.405  -9.644  1.00 98.72           O  
ATOM   1079  OE2 GLU A  64      -0.896  15.753  -9.126  1.00 98.72           O  
ATOM   1080  N   TYR A  65      -0.659  13.901  -3.779  1.00 98.78           N  
ATOM   1081  H   TYR A  65       0.116  14.250  -4.325  1.00 98.78           H  
ATOM   1082  CA  TYR A  65      -0.411  12.839  -2.795  1.00 98.78           C  
ATOM   1083  HA  TYR A  65      -1.086  12.010  -3.005  1.00 98.78           H  
ATOM   1084  C   TYR A  65      -0.702  13.271  -1.357  1.00 98.78           C  
ATOM   1085  CB  TYR A  65       1.029  12.329  -2.912  1.00 98.78           C  
ATOM   1086  HB2 TYR A  65       1.360  11.968  -1.939  1.00 98.78           H  
ATOM   1087  HB3 TYR A  65       1.695  13.143  -3.197  1.00 98.78           H  
ATOM   1088  O   TYR A  65      -1.187  12.464  -0.566  1.00 98.78           O  
ATOM   1089  CG  TYR A  65       1.155  11.178  -3.882  1.00 98.78           C  
ATOM   1090  CD1 TYR A  65       0.726   9.897  -3.486  1.00 98.78           C  
ATOM   1091  HD1 TYR A  65       0.329   9.744  -2.493  1.00 98.78           H  
ATOM   1092  CD2 TYR A  65       1.680  11.378  -5.172  1.00 98.78           C  
ATOM   1093  HD2 TYR A  65       2.009  12.359  -5.482  1.00 98.78           H  
ATOM   1094  CE1 TYR A  65       0.802   8.819  -4.383  1.00 98.78           C  
ATOM   1095  HE1 TYR A  65       0.445   7.842  -4.095  1.00 98.78           H  
ATOM   1096  CE2 TYR A  65       1.779  10.294  -6.064  1.00 98.78           C  
ATOM   1097  HE2 TYR A  65       2.198  10.444  -7.048  1.00 98.78           H  
ATOM   1098  OH  TYR A  65       1.371   7.972  -6.534  1.00 98.78           O  
ATOM   1099  HH  TYR A  65       1.497   8.261  -7.441  1.00 98.78           H  
ATOM   1100  CZ  TYR A  65       1.319   9.019  -5.676  1.00 98.78           C  
ATOM   1101  N   LYS A  66      -0.460  14.539  -1.014  1.00 98.80           N  
ATOM   1102  H   LYS A  66       0.027  15.116  -1.685  1.00 98.80           H  
ATOM   1103  CA  LYS A  66      -0.808  15.128   0.282  1.00 98.80           C  
ATOM   1104  HA  LYS A  66      -0.355  14.539   1.079  1.00 98.80           H  
ATOM   1105  C   LYS A  66      -2.314  15.106   0.531  1.00 98.80           C  
ATOM   1106  CB  LYS A  66      -0.222  16.546   0.355  1.00 98.80           C  
ATOM   1107  HB2 LYS A  66      -0.454  17.094  -0.558  1.00 98.80           H  
ATOM   1108  HB3 LYS A  66       0.861  16.468   0.444  1.00 98.80           H  
ATOM   1109  O   LYS A  66      -2.750  14.617   1.573  1.00 98.80           O  
ATOM   1110  CG  LYS A  66      -0.781  17.332   1.545  1.00 98.80           C  
ATOM   1111  HG2 LYS A  66      -1.830  17.573   1.369  1.00 98.80           H  
ATOM   1112  HG3 LYS A  66      -0.713  16.721   2.445  1.00 98.80           H  
ATOM   1113  CD  LYS A  66      -0.014  18.633   1.748  1.00 98.80           C  
ATOM   1114  HD2 LYS A  66      -0.083  19.251   0.852  1.00 98.80           H  
ATOM   1115  HD3 LYS A  66       1.031  18.389   1.941  1.00 98.80           H  
ATOM   1116  CE  LYS A  66      -0.596  19.372   2.951  1.00 98.80           C  
ATOM   1117  HE2 LYS A  66      -1.632  19.641   2.745  1.00 98.80           H  
ATOM   1118  HE3 LYS A  66      -0.580  18.694   3.804  1.00 98.80           H  
ATOM   1119  NZ  LYS A  66       0.215  20.566   3.266  1.00 98.80           N  
ATOM   1120  HZ1 LYS A  66       0.297  21.212   2.494  1.00 98.80           H  
ATOM   1121  HZ2 LYS A  66       1.158  20.274   3.477  1.00 98.80           H  
ATOM   1122  HZ3 LYS A  66      -0.087  21.017   4.118  1.00 98.80           H  
ATOM   1123  N   ASN A  67      -3.090  15.621  -0.420  1.00 98.35           N  
ATOM   1124  H   ASN A  67      -2.643  15.984  -1.249  1.00 98.35           H  
ATOM   1125  CA  ASN A  67      -4.535  15.802  -0.262  1.00 98.35           C  
ATOM   1126  HA  ASN A  67      -4.751  16.076   0.770  1.00 98.35           H  
ATOM   1127  C   ASN A  67      -5.343  14.528  -0.551  1.00 98.35           C  
ATOM   1128  CB  ASN A  67      -4.975  16.955  -1.173  1.00 98.35           C  
ATOM   1129  HB2 ASN A  67      -4.684  16.728  -2.199  1.00 98.35           H  
ATOM   1130  HB3 ASN A  67      -6.061  17.038  -1.142  1.00 98.35           H  
ATOM   1131  O   ASN A  67      -6.460  14.395  -0.058  1.00 98.35           O  
ATOM   1132  CG  ASN A  67      -4.400  18.298  -0.762  1.00 98.35           C  
ATOM   1133  ND2 ASN A  67      -4.257  19.207  -1.696  1.00 98.35           N  
ATOM   1134 HD21 ASN A  67      -4.428  18.941  -2.655  1.00 98.35           H  
ATOM   1135 HD22 ASN A  67      -3.846  20.076  -1.386  1.00 98.35           H  
ATOM   1136  OD1 ASN A  67      -4.081  18.579   0.381  1.00 98.35           O  
ATOM   1137  N   GLY A  68      -4.775  13.600  -1.321  1.00 97.89           N  
ATOM   1138  H   GLY A  68      -3.900  13.834  -1.767  1.00 97.89           H  
ATOM   1139  CA  GLY A  68      -5.472  12.434  -1.849  1.00 97.89           C  
ATOM   1140  HA2 GLY A  68      -4.772  11.601  -1.904  1.00 97.89           H  
ATOM   1141  HA3 GLY A  68      -6.292  12.143  -1.192  1.00 97.89           H  
ATOM   1142  C   GLY A  68      -6.032  12.683  -3.247  1.00 97.89           C  
ATOM   1143  O   GLY A  68      -6.198  13.821  -3.691  1.00 97.89           O  
ATOM   1144  N   PHE A  69      -6.295  11.593  -3.962  1.00 96.68           N  
ATOM   1145  H   PHE A  69      -6.192  10.693  -3.516  1.00 96.68           H  
ATOM   1146  CA  PHE A  69      -6.829  11.613  -5.322  1.00 96.68           C  
ATOM   1147  HA  PHE A  69      -7.581  12.399  -5.390  1.00 96.68           H  
ATOM   1148  C   PHE A  69      -7.509  10.286  -5.668  1.00 96.68           C  
ATOM   1149  CB  PHE A  69      -5.705  11.926  -6.329  1.00 96.68           C  
ATOM   1150  HB2 PHE A  69      -6.123  11.958  -7.336  1.00 96.68           H  
ATOM   1151  HB3 PHE A  69      -5.319  12.924  -6.124  1.00 96.68           H  
ATOM   1152  O   PHE A  69      -7.334   9.278  -4.981  1.00 96.68           O  
ATOM   1153  CG  PHE A  69      -4.549  10.945  -6.316  1.00 96.68           C  
ATOM   1154  CD1 PHE A  69      -3.402  11.231  -5.554  1.00 96.68           C  
ATOM   1155  HD1 PHE A  69      -3.351  12.145  -4.981  1.00 96.68           H  
ATOM   1156  CD2 PHE A  69      -4.612   9.750  -7.057  1.00 96.68           C  
ATOM   1157  HD2 PHE A  69      -5.486   9.517  -7.647  1.00 96.68           H  
ATOM   1158  CE1 PHE A  69      -2.324  10.332  -5.532  1.00 96.68           C  
ATOM   1159  HE1 PHE A  69      -1.441  10.562  -4.954  1.00 96.68           H  
ATOM   1160  CE2 PHE A  69      -3.536   8.848  -7.028  1.00 96.68           C  
ATOM   1161  HE2 PHE A  69      -3.587   7.933  -7.599  1.00 96.68           H  
ATOM   1162  CZ  PHE A  69      -2.392   9.135  -6.265  1.00 96.68           C  
ATOM   1163  HZ  PHE A  69      -1.564   8.442  -6.247  1.00 96.68           H  
ATOM   1164  N   GLY A  70      -8.249  10.287  -6.777  1.00 94.42           N  
ATOM   1165  H   GLY A  70      -8.387  11.167  -7.254  1.00 94.42           H  
ATOM   1166  CA  GLY A  70      -9.035   9.145  -7.235  1.00 94.42           C  
ATOM   1167  HA2 GLY A  70      -8.544   8.219  -6.937  1.00 94.42           H  
ATOM   1168  HA3 GLY A  70      -9.101   9.157  -8.323  1.00 94.42           H  
ATOM   1169  C   GLY A  70     -10.454   9.150  -6.673  1.00 94.42           C  
ATOM   1170  O   GLY A  70     -10.947  10.180  -6.213  1.00 94.42           O  
ATOM   1171  N   SER A  71     -11.118   7.999  -6.745  1.00 90.38           N  
ATOM   1172  H   SER A  71     -10.637   7.183  -7.094  1.00 90.38           H  
ATOM   1173  CA  SER A  71     -12.490   7.817  -6.264  1.00 90.38           C  
ATOM   1174  HA  SER A  71     -12.779   8.672  -5.654  1.00 90.38           H  
ATOM   1175  C   SER A  71     -12.592   6.572  -5.393  1.00 90.38           C  
ATOM   1176  CB  SER A  71     -13.464   7.741  -7.444  1.00 90.38           C  
ATOM   1177  HB2 SER A  71     -13.131   6.983  -8.152  1.00 90.38           H  
ATOM   1178  HB3 SER A  71     -13.487   8.705  -7.953  1.00 90.38           H  
ATOM   1179  O   SER A  71     -11.910   5.576  -5.612  1.00 90.38           O  
ATOM   1180  OG  SER A  71     -14.765   7.413  -6.990  1.00 90.38           O  
ATOM   1181  HG  SER A  71     -15.344   7.400  -7.756  1.00 90.38           H  
ATOM   1182  N   ILE A  72     -13.489   6.601  -4.413  1.00 87.06           N  
ATOM   1183  H   ILE A  72     -14.073   7.420  -4.327  1.00 87.06           H  
ATOM   1184  CA  ILE A  72     -13.723   5.465  -3.516  1.00 87.06           C  
ATOM   1185  HA  ILE A  72     -12.754   5.138  -3.140  1.00 87.06           H  
ATOM   1186  C   ILE A  72     -14.309   4.241  -4.224  1.00 87.06           C  
ATOM   1187  CB  ILE A  72     -14.571   5.902  -2.309  1.00 87.06           C  
ATOM   1188  HB  ILE A  72     -14.743   5.028  -1.680  1.00 87.06           H  
ATOM   1189  O   ILE A  72     -14.173   3.132  -3.719  1.00 87.06           O  
ATOM   1190  CG1 ILE A  72     -15.949   6.514  -2.663  1.00 87.06           C  
ATOM   1191 HG12 ILE A  72     -15.886   7.134  -3.558  1.00 87.06           H  
ATOM   1192 HG13 ILE A  72     -16.263   7.162  -1.844  1.00 87.06           H  
ATOM   1193  CG2 ILE A  72     -13.723   6.887  -1.486  1.00 87.06           C  
ATOM   1194 HG21 ILE A  72     -13.713   7.871  -1.953  1.00 87.06           H  
ATOM   1195 HG22 ILE A  72     -14.131   6.960  -0.478  1.00 87.06           H  
ATOM   1196 HG23 ILE A  72     -12.699   6.524  -1.394  1.00 87.06           H  
ATOM   1197  CD1 ILE A  72     -17.056   5.471  -2.847  1.00 87.06           C  
ATOM   1198 HD11 ILE A  72     -17.142   4.864  -1.946  1.00 87.06           H  
ATOM   1199 HD12 ILE A  72     -16.849   4.815  -3.693  1.00 87.06           H  
ATOM   1200 HD13 ILE A  72     -18.006   5.979  -3.011  1.00 87.06           H  
ATOM   1201  N   CYS A  73     -14.919   4.399  -5.398  1.00 85.52           N  
ATOM   1202  H   CYS A  73     -15.014   5.327  -5.785  1.00 85.52           H  
ATOM   1203  CA  CYS A  73     -15.379   3.254  -6.193  1.00 85.52           C  
ATOM   1204  HA  CYS A  73     -15.774   2.486  -5.528  1.00 85.52           H  
ATOM   1205  C   CYS A  73     -14.274   2.613  -7.025  1.00 85.52           C  
ATOM   1206  CB  CYS A  73     -16.498   3.693  -7.121  1.00 85.52           C  
ATOM   1207  HB2 CYS A  73     -16.139   4.472  -7.793  1.00 85.52           H  
ATOM   1208  HB3 CYS A  73     -16.810   2.843  -7.728  1.00 85.52           H  
ATOM   1209  O   CYS A  73     -14.446   1.504  -7.528  1.00 85.52           O  
ATOM   1210  SG  CYS A  73     -17.909   4.283  -6.204  1.00 85.52           S  
ATOM   1211  N   GLU A  74     -13.159   3.315  -7.160  1.00 90.73           N  
ATOM   1212  H   GLU A  74     -13.037   4.151  -6.607  1.00 90.73           H  
ATOM   1213  CA  GLU A  74     -12.125   3.071  -8.147  1.00 90.73           C  
ATOM   1214  HA  GLU A  74     -12.280   2.114  -8.645  1.00 90.73           H  
ATOM   1215  C   GLU A  74     -10.754   3.023  -7.461  1.00 90.73           C  
ATOM   1216  CB  GLU A  74     -12.212   4.196  -9.207  1.00 90.73           C  
ATOM   1217  HB2 GLU A  74     -12.184   5.159  -8.697  1.00 90.73           H  
ATOM   1218  HB3 GLU A  74     -11.350   4.170  -9.874  1.00 90.73           H  
ATOM   1219  O   GLU A  74     -10.621   2.870  -6.236  1.00 90.73           O  
ATOM   1220  CG  GLU A  74     -13.480   4.107 -10.074  1.00 90.73           C  
ATOM   1221  HG2 GLU A  74     -13.573   3.095 -10.468  1.00 90.73           H  
ATOM   1222  HG3 GLU A  74     -14.349   4.300  -9.446  1.00 90.73           H  
ATOM   1223  CD  GLU A  74     -13.486   5.107 -11.243  1.00 90.73           C  
ATOM   1224  OE1 GLU A  74     -14.408   4.988 -12.085  1.00 90.73           O  
ATOM   1225  OE2 GLU A  74     -12.643   6.038 -11.254  1.00 90.73           O  
ATOM   1226  N   ASP A  75      -9.712   3.146  -8.266  1.00 95.38           N  
ATOM   1227  H   ASP A  75      -9.890   3.105  -9.260  1.00 95.38           H  
ATOM   1228  CA  ASP A  75      -8.366   3.435  -7.815  1.00 95.38           C  
ATOM   1229  HA  ASP A  75      -8.067   2.626  -7.150  1.00 95.38           H  
ATOM   1230  C   ASP A  75      -8.296   4.773  -7.045  1.00 95.38           C  
ATOM   1231  CB  ASP A  75      -7.439   3.449  -9.036  1.00 95.38           C  
ATOM   1232  HB2 ASP A  75      -6.527   3.973  -8.750  1.00 95.38           H  
ATOM   1233  HB3 ASP A  75      -7.917   3.994  -9.849  1.00 95.38           H  
ATOM   1234  O   ASP A  75      -8.732   5.822  -7.532  1.00 95.38           O  
ATOM   1235  CG  ASP A  75      -7.026   2.069  -9.542  1.00 95.38           C  
ATOM   1236  OD1 ASP A  75      -7.758   1.083  -9.314  1.00 95.38           O  
ATOM   1237  OD2 ASP A  75      -5.885   1.946 -10.057  1.00 95.38           O  
ATOM   1238  N   HIS A  76      -7.704   4.759  -5.846  1.00 96.32           N  
ATOM   1239  H   HIS A  76      -7.325   3.888  -5.503  1.00 96.32           H  
ATOM   1240  CA  HIS A  76      -7.500   5.977  -5.055  1.00 96.32           C  
ATOM   1241  HA  HIS A  76      -7.270   6.787  -5.748  1.00 96.32           H  
ATOM   1242  C   HIS A  76      -6.325   5.895  -4.079  1.00 96.32           C  
ATOM   1243  CB  HIS A  76      -8.784   6.368  -4.299  1.00 96.32           C  
ATOM   1244  HB2 HIS A  76      -8.659   7.356  -3.855  1.00 96.32           H  
ATOM   1245  HB3 HIS A  76      -9.603   6.443  -5.014  1.00 96.32           H  
ATOM   1246  O   HIS A  76      -5.858   4.816  -3.697  1.00 96.32           O  
ATOM   1247  CG  HIS A  76      -9.179   5.412  -3.208  1.00 96.32           C  
ATOM   1248  CD2 HIS A  76      -8.900   5.520  -1.871  1.00 96.32           C  
ATOM   1249  HD2 HIS A  76      -8.355   6.324  -1.399  1.00 96.32           H  
ATOM   1250  ND1 HIS A  76      -9.883   4.249  -3.394  1.00 96.32           N  
ATOM   1251  HD1 HIS A  76     -10.258   3.938  -4.279  1.00 96.32           H  
ATOM   1252  CE1 HIS A  76     -10.003   3.656  -2.196  1.00 96.32           C  
ATOM   1253  HE1 HIS A  76     -10.488   2.707  -2.025  1.00 96.32           H  
ATOM   1254  NE2 HIS A  76      -9.426   4.391  -1.233  1.00 96.32           N  
ATOM   1255  N   TRP A  77      -5.897   7.080  -3.650  1.00 98.05           N  
ATOM   1256  H   TRP A  77      -6.346   7.895  -4.043  1.00 98.05           H  
ATOM   1257  CA  TRP A  77      -4.998   7.327  -2.531  1.00 98.05           C  
ATOM   1258  HA  TRP A  77      -4.753   6.391  -2.028  1.00 98.05           H  
ATOM   1259  C   TRP A  77      -5.700   8.255  -1.541  1.00 98.05           C  
ATOM   1260  CB  TRP A  77      -3.708   7.972  -3.046  1.00 98.05           C  
ATOM   1261  HB2 TRP A  77      -3.952   8.913  -3.541  1.00 98.05           H  
ATOM   1262  HB3 TRP A  77      -3.259   7.315  -3.790  1.00 98.05           H  
ATOM   1263  O   TRP A  77      -6.143   9.339  -1.922  1.00 98.05           O  
ATOM   1264  CG  TRP A  77      -2.695   8.232  -1.977  1.00 98.05           C  
ATOM   1265  CD1 TRP A  77      -2.369   9.429  -1.438  1.00 98.05           C  
ATOM   1266  HD1 TRP A  77      -2.792  10.377  -1.736  1.00 98.05           H  
ATOM   1267  CD2 TRP A  77      -1.837   7.260  -1.319  1.00 98.05           C  
ATOM   1268  CE2 TRP A  77      -1.029   7.928  -0.358  1.00 98.05           C  
ATOM   1269  CE3 TRP A  77      -1.641   5.878  -1.477  1.00 98.05           C  
ATOM   1270  HE3 TRP A  77      -2.241   5.375  -2.221  1.00 98.05           H  
ATOM   1271  NE1 TRP A  77      -1.399   9.248  -0.468  1.00 98.05           N  
ATOM   1272  HE1 TRP A  77      -0.920   9.996   0.014  1.00 98.05           H  
ATOM   1273  CH2 TRP A  77       0.093   5.869   0.233  1.00 98.05           C  
ATOM   1274  HH2 TRP A  77       0.839   5.332   0.800  1.00 98.05           H  
ATOM   1275  CZ2 TRP A  77      -0.077   7.250   0.416  1.00 98.05           C  
ATOM   1276  HZ2 TRP A  77       0.533   7.788   1.126  1.00 98.05           H  
ATOM   1277  CZ3 TRP A  77      -0.685   5.183  -0.712  1.00 98.05           C  
ATOM   1278  HZ3 TRP A  77      -0.536   4.122  -0.848  1.00 98.05           H  
ATOM   1279  N   LEU A  78      -5.793   7.857  -0.270  1.00 98.02           N  
ATOM   1280  H   LEU A  78      -5.417   6.954  -0.016  1.00 98.02           H  
ATOM   1281  CA  LEU A  78      -6.532   8.612   0.750  1.00 98.02           C  
ATOM   1282  HA  LEU A  78      -7.539   8.783   0.369  1.00 98.02           H  
ATOM   1283  C   LEU A  78      -5.925   9.995   1.041  1.00 98.02           C  
ATOM   1284  CB  LEU A  78      -6.619   7.744   2.019  1.00 98.02           C  
ATOM   1285  HB2 LEU A  78      -7.090   6.800   1.746  1.00 98.02           H  
ATOM   1286  HB3 LEU A  78      -5.608   7.534   2.369  1.00 98.02           H  
ATOM   1287  O   LEU A  78      -6.624  10.888   1.519  1.00 98.02           O  
ATOM   1288  CG  LEU A  78      -7.423   8.363   3.179  1.00 98.02           C  
ATOM   1289  HG  LEU A  78      -6.970   9.307   3.482  1.00 98.02           H  
ATOM   1290  CD1 LEU A  78      -8.881   8.612   2.794  1.00 98.02           C  
ATOM   1291 HD11 LEU A  78      -9.439   8.981   3.655  1.00 98.02           H  
ATOM   1292 HD12 LEU A  78      -8.941   9.370   2.014  1.00 98.02           H  
ATOM   1293 HD13 LEU A  78      -9.338   7.690   2.434  1.00 98.02           H  
ATOM   1294  CD2 LEU A  78      -7.394   7.444   4.397  1.00 98.02           C  
ATOM   1295 HD21 LEU A  78      -7.989   7.879   5.200  1.00 98.02           H  
ATOM   1296 HD22 LEU A  78      -6.367   7.330   4.743  1.00 98.02           H  
ATOM   1297 HD23 LEU A  78      -7.810   6.470   4.137  1.00 98.02           H  
ATOM   1298  N   GLY A  79      -4.636  10.178   0.752  1.00 98.47           N  
ATOM   1299  H   GLY A  79      -4.133   9.401   0.349  1.00 98.47           H  
ATOM   1300  CA  GLY A  79      -3.900  11.409   1.016  1.00 98.47           C  
ATOM   1301  HA2 GLY A  79      -3.304  11.655   0.137  1.00 98.47           H  
ATOM   1302  HA3 GLY A  79      -4.584  12.240   1.189  1.00 98.47           H  
ATOM   1303  C   GLY A  79      -2.995  11.284   2.234  1.00 98.47           C  
ATOM   1304  O   GLY A  79      -3.429  10.837   3.296  1.00 98.47           O  
ATOM   1305  N   ASN A  80      -1.737  11.698   2.093  1.00 98.87           N  
ATOM   1306  H   ASN A  80      -1.452  12.061   1.195  1.00 98.87           H  
ATOM   1307  CA  ASN A  80      -0.736  11.587   3.153  1.00 98.87           C  
ATOM   1308  HA  ASN A  80      -0.638  10.539   3.435  1.00 98.87           H  
ATOM   1309  C   ASN A  80      -1.163  12.357   4.407  1.00 98.87           C  
ATOM   1310  CB  ASN A  80       0.631  12.087   2.655  1.00 98.87           C  
ATOM   1311  HB2 ASN A  80       1.338  11.991   3.479  1.00 98.87           H  
ATOM   1312  HB3 ASN A  80       0.573  13.143   2.389  1.00 98.87           H  
ATOM   1313  O   ASN A  80      -0.988  11.865   5.515  1.00 98.87           O  
ATOM   1314  CG  ASN A  80       1.207  11.304   1.494  1.00 98.87           C  
ATOM   1315  ND2 ASN A  80       2.253  11.791   0.874  1.00 98.87           N  
ATOM   1316 HD21 ASN A  80       2.668  11.209   0.160  1.00 98.87           H  
ATOM   1317 HD22 ASN A  80       2.683  12.647   1.196  1.00 98.87           H  
ATOM   1318  OD1 ASN A  80       0.731  10.246   1.129  1.00 98.87           O  
ATOM   1319  N   GLU A  81      -1.807  13.514   4.258  1.00 98.65           N  
ATOM   1320  H   GLU A  81      -1.970  13.881   3.331  1.00 98.65           H  
ATOM   1321  CA  GLU A  81      -2.271  14.283   5.415  1.00 98.65           C  
ATOM   1322  HA  GLU A  81      -1.425  14.431   6.087  1.00 98.65           H  
ATOM   1323  C   GLU A  81      -3.364  13.541   6.199  1.00 98.65           C  
ATOM   1324  CB  GLU A  81      -2.780  15.646   4.924  1.00 98.65           C  
ATOM   1325  HB2 GLU A  81      -2.093  16.044   4.176  1.00 98.65           H  
ATOM   1326  HB3 GLU A  81      -3.751  15.520   4.444  1.00 98.65           H  
ATOM   1327  O   GLU A  81      -3.380  13.535   7.430  1.00 98.65           O  
ATOM   1328  CG  GLU A  81      -2.909  16.665   6.061  1.00 98.65           C  
ATOM   1329  HG2 GLU A  81      -3.269  17.605   5.641  1.00 98.65           H  
ATOM   1330  HG3 GLU A  81      -3.657  16.313   6.771  1.00 98.65           H  
ATOM   1331  CD  GLU A  81      -1.570  16.913   6.773  1.00 98.65           C  
ATOM   1332  OE1 GLU A  81      -1.612  17.130   8.000  1.00 98.65           O  
ATOM   1333  OE2 GLU A  81      -0.520  16.862   6.083  1.00 98.65           O  
ATOM   1334  N   ASN A  82      -4.265  12.857   5.489  1.00 98.47           N  
ATOM   1335  H   ASN A  82      -4.145  12.817   4.487  1.00 98.47           H  
ATOM   1336  CA  ASN A  82      -5.315  12.054   6.109  1.00 98.47           C  
ATOM   1337  HA  ASN A  82      -5.799  12.639   6.891  1.00 98.47           H  
ATOM   1338  C   ASN A  82      -4.732  10.811   6.788  1.00 98.47           C  
ATOM   1339  CB  ASN A  82      -6.358  11.684   5.042  1.00 98.47           C  
ATOM   1340  HB2 ASN A  82      -7.055  10.954   5.455  1.00 98.47           H  
ATOM   1341  HB3 ASN A  82      -5.856  11.227   4.190  1.00 98.47           H  
ATOM   1342  O   ASN A  82      -5.088  10.516   7.928  1.00 98.47           O  
ATOM   1343  CG  ASN A  82      -7.172  12.869   4.558  1.00 98.47           C  
ATOM   1344  ND2 ASN A  82      -7.640  12.834   3.336  1.00 98.47           N  
ATOM   1345 HD21 ASN A  82      -8.090  13.662   2.972  1.00 98.47           H  
ATOM   1346 HD22 ASN A  82      -7.350  12.108   2.697  1.00 98.47           H  
ATOM   1347  OD1 ASN A  82      -7.444  13.815   5.285  1.00 98.47           O  
ATOM   1348  N   ILE A  83      -3.814  10.104   6.123  1.00 98.80           N  
ATOM   1349  H   ILE A  83      -3.555  10.407   5.196  1.00 98.80           H  
ATOM   1350  CA  ILE A  83      -3.180   8.900   6.677  1.00 98.80           C  
ATOM   1351  HA  ILE A  83      -3.964   8.219   7.006  1.00 98.80           H  
ATOM   1352  C   ILE A  83      -2.347   9.261   7.918  1.00 98.80           C  
ATOM   1353  CB  ILE A  83      -2.345   8.177   5.596  1.00 98.80           C  
ATOM   1354  HB  ILE A  83      -1.599   8.879   5.224  1.00 98.80           H  
ATOM   1355  O   ILE A  83      -2.460   8.576   8.936  1.00 98.80           O  
ATOM   1356  CG1 ILE A  83      -3.207   7.730   4.394  1.00 98.80           C  
ATOM   1357 HG12 ILE A  83      -3.920   8.508   4.124  1.00 98.80           H  
ATOM   1358 HG13 ILE A  83      -3.789   6.852   4.675  1.00 98.80           H  
ATOM   1359  CG2 ILE A  83      -1.640   6.939   6.191  1.00 98.80           C  
ATOM   1360 HG21 ILE A  83      -2.379   6.231   6.564  1.00 98.80           H  
ATOM   1361 HG22 ILE A  83      -1.026   6.448   5.435  1.00 98.80           H  
ATOM   1362 HG23 ILE A  83      -0.980   7.218   7.012  1.00 98.80           H  
ATOM   1363  CD1 ILE A  83      -2.376   7.420   3.140  1.00 98.80           C  
ATOM   1364 HD11 ILE A  83      -1.784   8.293   2.863  1.00 98.80           H  
ATOM   1365 HD12 ILE A  83      -3.044   7.178   2.313  1.00 98.80           H  
ATOM   1366 HD13 ILE A  83      -1.713   6.572   3.309  1.00 98.80           H  
ATOM   1367  N   HIS A  84      -1.582  10.359   7.879  1.00 98.68           N  
ATOM   1368  H   HIS A  84      -1.514  10.876   7.014  1.00 98.68           H  
ATOM   1369  CA  HIS A  84      -0.842  10.882   9.032  1.00 98.68           C  
ATOM   1370  HA  HIS A  84      -0.120  10.139   9.369  1.00 98.68           H  
ATOM   1371  C   HIS A  84      -1.782  11.188  10.203  1.00 98.68           C  
ATOM   1372  CB  HIS A  84      -0.082  12.158   8.633  1.00 98.68           C  
ATOM   1373  HB2 HIS A  84       0.707  11.915   7.921  1.00 98.68           H  
ATOM   1374  HB3 HIS A  84      -0.766  12.856   8.151  1.00 98.68           H  
ATOM   1375  O   HIS A  84      -1.580  10.692  11.314  1.00 98.68           O  
ATOM   1376  CG  HIS A  84       0.528  12.836   9.832  1.00 98.68           C  
ATOM   1377  CD2 HIS A  84       0.221  14.078  10.321  1.00 98.68           C  
ATOM   1378  HD2 HIS A  84      -0.462  14.786   9.875  1.00 98.68           H  
ATOM   1379  ND1 HIS A  84       1.394  12.251  10.723  1.00 98.68           N  
ATOM   1380  HD1 HIS A  84       1.822  11.342  10.616  1.00 98.68           H  
ATOM   1381  CE1 HIS A  84       1.606  13.112  11.728  1.00 98.68           C  
ATOM   1382  HE1 HIS A  84       2.233  12.916  12.586  1.00 98.68           H  
ATOM   1383  NE2 HIS A  84       0.910  14.243  11.529  1.00 98.68           N  
ATOM   1384  N   ARG A  85      -2.850  11.956   9.947  1.00 98.27           N  
ATOM   1385  H   ARG A  85      -2.934  12.359   9.024  1.00 98.27           H  
ATOM   1386  CA  ARG A  85      -3.832  12.336  10.969  1.00 98.27           C  
ATOM   1387  HA  ARG A  85      -3.304  12.858  11.766  1.00 98.27           H  
ATOM   1388  C   ARG A  85      -4.487  11.119  11.618  1.00 98.27           C  
ATOM   1389  CB  ARG A  85      -4.863  13.294  10.351  1.00 98.27           C  
ATOM   1390  HB2 ARG A  85      -5.406  12.787   9.554  1.00 98.27           H  
ATOM   1391  HB3 ARG A  85      -4.326  14.140   9.921  1.00 98.27           H  
ATOM   1392  O   ARG A  85      -4.619  11.100  12.835  1.00 98.27           O  
ATOM   1393  CG  ARG A  85      -5.857  13.824  11.397  1.00 98.27           C  
ATOM   1394  HG2 ARG A  85      -6.511  13.018  11.729  1.00 98.27           H  
ATOM   1395  HG3 ARG A  85      -5.298  14.190  12.258  1.00 98.27           H  
ATOM   1396  CD  ARG A  85      -6.715  14.979  10.865  1.00 98.27           C  
ATOM   1397  HD2 ARG A  85      -7.296  15.379  11.696  1.00 98.27           H  
ATOM   1398  HD3 ARG A  85      -6.063  15.779  10.512  1.00 98.27           H  
ATOM   1399  NE  ARG A  85      -7.651  14.558   9.808  1.00 98.27           N  
ATOM   1400  HE  ARG A  85      -8.508  14.111  10.104  1.00 98.27           H  
ATOM   1401  NH1 ARG A  85      -6.552  15.366   7.938  1.00 98.27           N  
ATOM   1402 HH11 ARG A  85      -5.735  15.617   8.477  1.00 98.27           H  
ATOM   1403 HH12 ARG A  85      -6.530  15.416   6.930  1.00 98.27           H  
ATOM   1404  NH2 ARG A  85      -8.525  14.375   7.750  1.00 98.27           N  
ATOM   1405 HH21 ARG A  85      -9.380  14.049   8.178  1.00 98.27           H  
ATOM   1406 HH22 ARG A  85      -8.407  14.410   6.748  1.00 98.27           H  
ATOM   1407  CZ  ARG A  85      -7.561  14.778   8.513  1.00 98.27           C  
ATOM   1408  N   ILE A  86      -4.862  10.100  10.839  1.00 98.54           N  
ATOM   1409  H   ILE A  86      -4.738  10.201   9.842  1.00 98.54           H  
ATOM   1410  CA  ILE A  86      -5.464   8.862  11.360  1.00 98.54           C  
ATOM   1411  HA  ILE A  86      -6.300   9.123  12.009  1.00 98.54           H  
ATOM   1412  C   ILE A  86      -4.453   8.094  12.218  1.00 98.54           C  
ATOM   1413  CB  ILE A  86      -6.006   7.986  10.204  1.00 98.54           C  
ATOM   1414  HB  ILE A  86      -5.209   7.842   9.475  1.00 98.54           H  
ATOM   1415  O   ILE A  86      -4.728   7.796  13.384  1.00 98.54           O  
ATOM   1416  CG1 ILE A  86      -7.202   8.675   9.509  1.00 98.54           C  
ATOM   1417 HG12 ILE A  86      -8.086   8.564  10.136  1.00 98.54           H  
ATOM   1418 HG13 ILE A  86      -7.014   9.742   9.397  1.00 98.54           H  
ATOM   1419  CG2 ILE A  86      -6.451   6.603  10.723  1.00 98.54           C  
ATOM   1420 HG21 ILE A  86      -5.597   6.034  11.088  1.00 98.54           H  
ATOM   1421 HG22 ILE A  86      -6.915   6.022   9.926  1.00 98.54           H  
ATOM   1422 HG23 ILE A  86      -7.174   6.721  11.531  1.00 98.54           H  
ATOM   1423  CD1 ILE A  86      -7.524   8.108   8.121  1.00 98.54           C  
ATOM   1424 HD11 ILE A  86      -6.644   8.172   7.481  1.00 98.54           H  
ATOM   1425 HD12 ILE A  86      -8.330   8.690   7.676  1.00 98.54           H  
ATOM   1426 HD13 ILE A  86      -7.847   7.069   8.193  1.00 98.54           H  
ATOM   1427  N   THR A  87      -3.278   7.802  11.655  1.00 98.51           N  
ATOM   1428  H   THR A  87      -3.092   8.146  10.724  1.00 98.51           H  
ATOM   1429  CA  THR A  87      -2.266   6.945  12.296  1.00 98.51           C  
ATOM   1430  HA  THR A  87      -2.766   6.045  12.652  1.00 98.51           H  
ATOM   1431  C   THR A  87      -1.631   7.580  13.529  1.00 98.51           C  
ATOM   1432  CB  THR A  87      -1.178   6.487  11.315  1.00 98.51           C  
ATOM   1433  HB  THR A  87      -0.407   5.957  11.875  1.00 98.51           H  
ATOM   1434  O   THR A  87      -1.184   6.865  14.415  1.00 98.51           O  
ATOM   1435  CG2 THR A  87      -1.741   5.541  10.260  1.00 98.51           C  
ATOM   1436 HG21 THR A  87      -0.936   5.258   9.582  1.00 98.51           H  
ATOM   1437 HG22 THR A  87      -2.541   6.022   9.696  1.00 98.51           H  
ATOM   1438 HG23 THR A  87      -2.125   4.645  10.748  1.00 98.51           H  
ATOM   1439  OG1 THR A  87      -0.584   7.559  10.620  1.00 98.51           O  
ATOM   1440  HG1 THR A  87      -1.234   7.916  10.011  1.00 98.51           H  
ATOM   1441  N   SER A  88      -1.697   8.905  13.665  1.00 97.72           N  
ATOM   1442  H   SER A  88      -2.009   9.447  12.872  1.00 97.72           H  
ATOM   1443  CA  SER A  88      -1.214   9.629  14.846  1.00 97.72           C  
ATOM   1444  HA  SER A  88      -0.273   9.180  15.163  1.00 97.72           H  
ATOM   1445  C   SER A  88      -2.161   9.552  16.057  1.00 97.72           C  
ATOM   1446  CB  SER A  88      -0.923  11.082  14.461  1.00 97.72           C  
ATOM   1447  HB2 SER A  88      -0.597  11.635  15.342  1.00 97.72           H  
ATOM   1448  HB3 SER A  88      -1.821  11.547  14.055  1.00 97.72           H  
ATOM   1449  O   SER A  88      -1.798   9.976  17.151  1.00 97.72           O  
ATOM   1450  OG  SER A  88       0.105  11.124  13.492  1.00 97.72           O  
ATOM   1451  HG  SER A  88      -0.286  10.982  12.627  1.00 97.72           H  
ATOM   1452  N   THR A  89      -3.369   8.990  15.911  1.00 97.19           N  
ATOM   1453  H   THR A  89      -3.625   8.668  14.989  1.00 97.19           H  
ATOM   1454  CA  THR A  89      -4.349   8.846  17.016  1.00 97.19           C  
ATOM   1455  HA  THR A  89      -4.221   9.689  17.694  1.00 97.19           H  
ATOM   1456  C   THR A  89      -4.169   7.588  17.875  1.00 97.19           C  
ATOM   1457  CB  THR A  89      -5.799   8.889  16.520  1.00 97.19           C  
ATOM   1458  HB  THR A  89      -6.457   8.885  17.389  1.00 97.19           H  
ATOM   1459  O   THR A  89      -4.995   7.299  18.751  1.00 97.19           O  
ATOM   1460  CG2 THR A  89      -6.111  10.149  15.721  1.00 97.19           C  
ATOM   1461 HG21 THR A  89      -5.706  10.054  14.714  1.00 97.19           H  
ATOM   1462 HG22 THR A  89      -5.672  11.021  16.208  1.00 97.19           H  
ATOM   1463 HG23 THR A  89      -7.190  10.290  15.660  1.00 97.19           H  
ATOM   1464  OG1 THR A  89      -6.093   7.749  15.733  1.00 97.19           O  
ATOM   1465  HG1 THR A  89      -5.592   7.822  14.917  1.00 97.19           H  
ATOM   1466  N   GLY A  90      -3.143   6.784  17.610  1.00 96.96           N  
ATOM   1467  H   GLY A  90      -2.491   7.033  16.880  1.00 96.96           H  
ATOM   1468  CA  GLY A  90      -2.892   5.550  18.343  1.00 96.96           C  
ATOM   1469  HA2 GLY A  90      -3.837   5.043  18.539  1.00 96.96           H  
ATOM   1470  HA3 GLY A  90      -2.419   5.785  19.297  1.00 96.96           H  
ATOM   1471  C   GLY A  90      -1.985   4.601  17.579  1.00 96.96           C  
ATOM   1472  O   GLY A  90      -1.217   5.011  16.720  1.00 96.96           O  
ATOM   1473  N   ARG A  91      -2.077   3.313  17.902  1.00 98.17           N  
ATOM   1474  H   ARG A  91      -2.776   3.021  18.570  1.00 98.17           H  
ATOM   1475  CA  ARG A  91      -1.315   2.265  17.224  1.00 98.17           C  
ATOM   1476  HA  ARG A  91      -0.443   2.702  16.738  1.00 98.17           H  
ATOM   1477  C   ARG A  91      -2.172   1.636  16.137  1.00 98.17           C  
ATOM   1478  CB  ARG A  91      -0.831   1.231  18.242  1.00 98.17           C  
ATOM   1479  HB2 ARG A  91      -1.687   0.807  18.767  1.00 98.17           H  
ATOM   1480  HB3 ARG A  91      -0.331   0.429  17.698  1.00 98.17           H  
ATOM   1481  O   ARG A  91      -3.325   1.290  16.390  1.00 98.17           O  
ATOM   1482  CG  ARG A  91       0.145   1.858  19.256  1.00 98.17           C  
ATOM   1483  HG2 ARG A  91       1.010   2.257  18.725  1.00 98.17           H  
ATOM   1484  HG3 ARG A  91      -0.344   2.674  19.788  1.00 98.17           H  
ATOM   1485  CD  ARG A  91       0.616   0.832  20.288  1.00 98.17           C  
ATOM   1486  HD2 ARG A  91       1.284   1.326  20.993  1.00 98.17           H  
ATOM   1487  HD3 ARG A  91      -0.252   0.452  20.827  1.00 98.17           H  
ATOM   1488  NE  ARG A  91       1.319  -0.274  19.629  1.00 98.17           N  
ATOM   1489  HE  ARG A  91       1.478  -0.193  18.635  1.00 98.17           H  
ATOM   1490  NH1 ARG A  91       1.693  -1.658  21.412  1.00 98.17           N  
ATOM   1491 HH11 ARG A  91       1.215  -1.007  22.018  1.00 98.17           H  
ATOM   1492 HH12 ARG A  91       1.945  -2.593  21.701  1.00 98.17           H  
ATOM   1493  NH2 ARG A  91       2.287  -2.303  19.378  1.00 98.17           N  
ATOM   1494 HH21 ARG A  91       1.778  -2.335  18.506  1.00 98.17           H  
ATOM   1495 HH22 ARG A  91       3.141  -1.976  18.949  1.00 98.17           H  
ATOM   1496  CZ  ARG A  91       1.762  -1.396  20.143  1.00 98.17           C  
ATOM   1497  N   PHE A  92      -1.610   1.500  14.944  1.00 98.63           N  
ATOM   1498  H   PHE A  92      -0.657   1.807  14.807  1.00 98.63           H  
ATOM   1499  CA  PHE A  92      -2.283   0.903  13.799  1.00 98.63           C  
ATOM   1500  HA  PHE A  92      -3.239   0.487  14.119  1.00 98.63           H  
ATOM   1501  C   PHE A  92      -1.460  -0.247  13.240  1.00 98.63           C  
ATOM   1502  CB  PHE A  92      -2.569   1.961  12.724  1.00 98.63           C  
ATOM   1503  HB2 PHE A  92      -2.803   1.450  11.790  1.00 98.63           H  
ATOM   1504  HB3 PHE A  92      -1.672   2.555  12.550  1.00 98.63           H  
ATOM   1505  O   PHE A  92      -0.236  -0.185  13.185  1.00 98.63           O  
ATOM   1506  CG  PHE A  92      -3.723   2.879  13.071  1.00 98.63           C  
ATOM   1507  CD1 PHE A  92      -4.983   2.679  12.476  1.00 98.63           C  
ATOM   1508  HD1 PHE A  92      -5.120   1.884  11.757  1.00 98.63           H  
ATOM   1509  CD2 PHE A  92      -3.543   3.927  13.991  1.00 98.63           C  
ATOM   1510  HD2 PHE A  92      -2.572   4.106  14.430  1.00 98.63           H  
ATOM   1511  CE1 PHE A  92      -6.061   3.519  12.803  1.00 98.63           C  
ATOM   1512  HE1 PHE A  92      -7.024   3.378  12.334  1.00 98.63           H  
ATOM   1513  CE2 PHE A  92      -4.620   4.763  14.324  1.00 98.63           C  
ATOM   1514  HE2 PHE A  92      -4.470   5.580  15.014  1.00 98.63           H  
ATOM   1515  CZ  PHE A  92      -5.874   4.561  13.726  1.00 98.63           C  
ATOM   1516  HZ  PHE A  92      -6.689   5.231  13.955  1.00 98.63           H  
ATOM   1517  N   GLU A  93      -2.137  -1.293  12.796  1.00 98.61           N  
ATOM   1518  H   GLU A  93      -3.143  -1.283  12.885  1.00 98.61           H  
ATOM   1519  CA  GLU A  93      -1.558  -2.311  11.928  1.00 98.61           C  
ATOM   1520  HA  GLU A  93      -0.476  -2.325  12.063  1.00 98.61           H  
ATOM   1521  C   GLU A  93      -1.822  -1.939  10.469  1.00 98.61           C  
ATOM   1522  CB  GLU A  93      -2.063  -3.718  12.291  1.00 98.61           C  
ATOM   1523  HB2 GLU A  93      -1.617  -4.014  13.240  1.00 98.61           H  
ATOM   1524  HB3 GLU A  93      -1.712  -4.415  11.529  1.00 98.61           H  
ATOM   1525  O   GLU A  93      -2.849  -1.335  10.150  1.00 98.61           O  
ATOM   1526  CG  GLU A  93      -3.592  -3.831  12.409  1.00 98.61           C  
ATOM   1527  HG2 GLU A  93      -4.044  -3.514  11.470  1.00 98.61           H  
ATOM   1528  HG3 GLU A  93      -3.939  -3.158  13.194  1.00 98.61           H  
ATOM   1529  CD  GLU A  93      -4.084  -5.243  12.762  1.00 98.61           C  
ATOM   1530  OE1 GLU A  93      -5.320  -5.409  12.922  1.00 98.61           O  
ATOM   1531  OE2 GLU A  93      -3.266  -6.181  12.849  1.00 98.61           O  
ATOM   1532  N   LEU A  94      -0.896  -2.307   9.584  1.00 98.87           N  
ATOM   1533  H   LEU A  94      -0.115  -2.844   9.933  1.00 98.87           H  
ATOM   1534  CA  LEU A  94      -1.037  -2.196   8.134  1.00 98.87           C  
ATOM   1535  HA  LEU A  94      -1.938  -1.630   7.897  1.00 98.87           H  
ATOM   1536  C   LEU A  94      -1.178  -3.592   7.543  1.00 98.87           C  
ATOM   1537  CB  LEU A  94       0.171  -1.448   7.536  1.00 98.87           C  
ATOM   1538  HB2 LEU A  94       1.080  -1.863   7.971  1.00 98.87           H  
ATOM   1539  HB3 LEU A  94       0.105  -0.401   7.834  1.00 98.87           H  
ATOM   1540  O   LEU A  94      -0.328  -4.454   7.756  1.00 98.87           O  
ATOM   1541  CG  LEU A  94       0.291  -1.518   5.998  1.00 98.87           C  
ATOM   1542  HG  LEU A  94       0.163  -2.544   5.654  1.00 98.87           H  
ATOM   1543  CD1 LEU A  94      -0.751  -0.639   5.310  1.00 98.87           C  
ATOM   1544 HD11 LEU A  94      -0.622   0.400   5.613  1.00 98.87           H  
ATOM   1545 HD12 LEU A  94      -1.754  -0.970   5.580  1.00 98.87           H  
ATOM   1546 HD13 LEU A  94      -0.636  -0.722   4.229  1.00 98.87           H  
ATOM   1547  CD2 LEU A  94       1.674  -1.074   5.530  1.00 98.87           C  
ATOM   1548 HD21 LEU A  94       2.441  -1.694   5.994  1.00 98.87           H  
ATOM   1549 HD22 LEU A  94       1.747  -1.175   4.447  1.00 98.87           H  
ATOM   1550 HD23 LEU A  94       1.841  -0.030   5.794  1.00 98.87           H  
ATOM   1551  N   ARG A  95      -2.197  -3.775   6.712  1.00 98.76           N  
ATOM   1552  H   ARG A  95      -2.850  -3.013   6.598  1.00 98.76           H  
ATOM   1553  CA  ARG A  95      -2.378  -4.945   5.862  1.00 98.76           C  
ATOM   1554  HA  ARG A  95      -1.569  -5.651   6.050  1.00 98.76           H  
ATOM   1555  C   ARG A  95      -2.306  -4.536   4.397  1.00 98.76           C  
ATOM   1556  CB  ARG A  95      -3.696  -5.620   6.249  1.00 98.76           C  
ATOM   1557  HB2 ARG A  95      -4.518  -4.914   6.123  1.00 98.76           H  
ATOM   1558  HB3 ARG A  95      -3.643  -5.904   7.300  1.00 98.76           H  
ATOM   1559  O   ARG A  95      -2.911  -3.547   3.984  1.00 98.76           O  
ATOM   1560  CG  ARG A  95      -3.970  -6.871   5.419  1.00 98.76           C  
ATOM   1561  HG2 ARG A  95      -3.135  -7.564   5.521  1.00 98.76           H  
ATOM   1562  HG3 ARG A  95      -4.083  -6.599   4.370  1.00 98.76           H  
ATOM   1563  CD  ARG A  95      -5.257  -7.548   5.892  1.00 98.76           C  
ATOM   1564  HD2 ARG A  95      -5.157  -7.852   6.934  1.00 98.76           H  
ATOM   1565  HD3 ARG A  95      -6.083  -6.841   5.823  1.00 98.76           H  
ATOM   1566  NE  ARG A  95      -5.530  -8.695   5.023  1.00 98.76           N  
ATOM   1567  HE  ARG A  95      -5.814  -8.477   4.078  1.00 98.76           H  
ATOM   1568  NH1 ARG A  95      -4.560 -10.359   6.279  1.00 98.76           N  
ATOM   1569 HH11 ARG A  95      -4.601  -9.771   7.100  1.00 98.76           H  
ATOM   1570 HH12 ARG A  95      -4.208 -11.304   6.342  1.00 98.76           H  
ATOM   1571  NH2 ARG A  95      -5.151 -10.721   4.153  1.00 98.76           N  
ATOM   1572 HH21 ARG A  95      -5.283 -10.233   3.279  1.00 98.76           H  
ATOM   1573 HH22 ARG A  95      -4.665 -11.606   4.175  1.00 98.76           H  
ATOM   1574  CZ  ARG A  95      -5.089  -9.923   5.171  1.00 98.76           C  
ATOM   1575  N   ILE A  96      -1.582  -5.318   3.608  1.00 98.79           N  
ATOM   1576  H   ILE A  96      -1.078  -6.081   4.036  1.00 98.79           H  
ATOM   1577  CA  ILE A  96      -1.490  -5.165   2.157  1.00 98.79           C  
ATOM   1578  HA  ILE A  96      -2.093  -4.315   1.837  1.00 98.79           H  
ATOM   1579  C   ILE A  96      -2.065  -6.429   1.535  1.00 98.79           C  
ATOM   1580  CB  ILE A  96      -0.037  -4.899   1.713  1.00 98.79           C  
ATOM   1581  HB  ILE A  96       0.567  -5.776   1.944  1.00 98.79           H  
ATOM   1582  O   ILE A  96      -1.476  -7.494   1.692  1.00 98.79           O  
ATOM   1583  CG1 ILE A  96       0.553  -3.689   2.477  1.00 98.79           C  
ATOM   1584 HG12 ILE A  96       0.549  -3.901   3.546  1.00 98.79           H  
ATOM   1585 HG13 ILE A  96      -0.067  -2.809   2.305  1.00 98.79           H  
ATOM   1586  CG2 ILE A  96       0.002  -4.665   0.192  1.00 98.79           C  
ATOM   1587 HG21 ILE A  96      -0.504  -5.476  -0.333  1.00 98.79           H  
ATOM   1588 HG22 ILE A  96      -0.490  -3.726  -0.058  1.00 98.79           H  
ATOM   1589 HG23 ILE A  96       1.034  -4.649  -0.158  1.00 98.79           H  
ATOM   1590  CD1 ILE A  96       2.000  -3.363   2.104  1.00 98.79           C  
ATOM   1591 HD11 ILE A  96       2.378  -2.589   2.773  1.00 98.79           H  
ATOM   1592 HD12 ILE A  96       2.056  -2.986   1.083  1.00 98.79           H  
ATOM   1593 HD13 ILE A  96       2.619  -4.254   2.210  1.00 98.79           H  
ATOM   1594  N   ASP A  97      -3.200  -6.313   0.853  1.00 98.62           N  
ATOM   1595  H   ASP A  97      -3.574  -5.383   0.726  1.00 98.62           H  
ATOM   1596  CA  ASP A  97      -3.837  -7.404   0.111  1.00 98.62           C  
ATOM   1597  HA  ASP A  97      -3.471  -8.366   0.469  1.00 98.62           H  
ATOM   1598  C   ASP A  97      -3.494  -7.284  -1.372  1.00 98.62           C  
ATOM   1599  CB  ASP A  97      -5.359  -7.362   0.293  1.00 98.62           C  
ATOM   1600  HB2 ASP A  97      -5.817  -8.017  -0.448  1.00 98.62           H  
ATOM   1601  HB3 ASP A  97      -5.714  -6.349   0.100  1.00 98.62           H  
ATOM   1602  O   ASP A  97      -3.622  -6.209  -1.952  1.00 98.62           O  
ATOM   1603  CG  ASP A  97      -5.833  -7.812   1.672  1.00 98.62           C  
ATOM   1604  OD1 ASP A  97      -5.195  -8.686   2.299  1.00 98.62           O  
ATOM   1605  OD2 ASP A  97      -6.900  -7.327   2.108  1.00 98.62           O  
ATOM   1606  N   MET A  98      -3.078  -8.377  -2.002  1.00 98.49           N  
ATOM   1607  H   MET A  98      -3.029  -9.241  -1.481  1.00 98.49           H  
ATOM   1608  CA  MET A  98      -2.559  -8.397  -3.370  1.00 98.49           C  
ATOM   1609  HA  MET A  98      -2.818  -7.467  -3.876  1.00 98.49           H  
ATOM   1610  C   MET A  98      -3.167  -9.552  -4.166  1.00 98.49           C  
ATOM   1611  CB  MET A  98      -1.029  -8.516  -3.332  1.00 98.49           C  
ATOM   1612  HB2 MET A  98      -0.766  -9.394  -2.744  1.00 98.49           H  
ATOM   1613  HB3 MET A  98      -0.645  -8.645  -4.344  1.00 98.49           H  
ATOM   1614  O   MET A  98      -3.410 -10.633  -3.634  1.00 98.49           O  
ATOM   1615  CG  MET A  98      -0.356  -7.296  -2.700  1.00 98.49           C  
ATOM   1616  HG2 MET A  98      -0.823  -7.089  -1.737  1.00 98.49           H  
ATOM   1617  HG3 MET A  98      -0.519  -6.430  -3.343  1.00 98.49           H  
ATOM   1618  SD  MET A  98       1.420  -7.488  -2.421  1.00 98.49           S  
ATOM   1619  CE  MET A  98       1.383  -8.448  -0.883  1.00 98.49           C  
ATOM   1620  HE1 MET A  98       0.991  -9.447  -1.074  1.00 98.49           H  
ATOM   1621  HE2 MET A  98       0.758  -7.943  -0.146  1.00 98.49           H  
ATOM   1622  HE3 MET A  98       2.399  -8.519  -0.493  1.00 98.49           H  
ATOM   1623  N   MET A  99      -3.376  -9.340  -5.463  1.00 97.88           N  
ATOM   1624  H   MET A  99      -3.176  -8.422  -5.832  1.00 97.88           H  
ATOM   1625  CA  MET A  99      -3.761 -10.389  -6.410  1.00 97.88           C  
ATOM   1626  HA  MET A  99      -3.761 -11.357  -5.909  1.00 97.88           H  
ATOM   1627  C   MET A  99      -2.747 -10.435  -7.546  1.00 97.88           C  
ATOM   1628  CB  MET A  99      -5.174 -10.123  -6.949  1.00 97.88           C  
ATOM   1629  HB2 MET A  99      -5.862  -9.985  -6.115  1.00 97.88           H  
ATOM   1630  HB3 MET A  99      -5.149  -9.205  -7.537  1.00 97.88           H  
ATOM   1631  O   MET A  99      -2.456  -9.407  -8.163  1.00 97.88           O  
ATOM   1632  CG  MET A  99      -5.703 -11.239  -7.858  1.00 97.88           C  
ATOM   1633  HG2 MET A  99      -6.675 -10.936  -8.247  1.00 97.88           H  
ATOM   1634  HG3 MET A  99      -5.032 -11.347  -8.709  1.00 97.88           H  
ATOM   1635  SD  MET A  99      -5.888 -12.863  -7.079  1.00 97.88           S  
ATOM   1636  CE  MET A  99      -7.311 -12.570  -5.998  1.00 97.88           C  
ATOM   1637  HE1 MET A  99      -7.576 -13.503  -5.500  1.00 97.88           H  
ATOM   1638  HE2 MET A  99      -7.059 -11.820  -5.248  1.00 97.88           H  
ATOM   1639  HE3 MET A  99      -8.158 -12.229  -6.594  1.00 97.88           H  
ATOM   1640  N   PHE A 100      -2.238 -11.621  -7.859  1.00 96.95           N  
ATOM   1641  H   PHE A 100      -2.490 -12.425  -7.302  1.00 96.95           H  
ATOM   1642  CA  PHE A 100      -1.343 -11.828  -8.991  1.00 96.95           C  
ATOM   1643  HA  PHE A 100      -1.511 -11.052  -9.739  1.00 96.95           H  
ATOM   1644  C   PHE A 100      -1.617 -13.180  -9.633  1.00 96.95           C  
ATOM   1645  CB  PHE A 100       0.109 -11.739  -8.517  1.00 96.95           C  
ATOM   1646  HB2 PHE A 100       0.253 -10.785  -8.012  1.00 96.95           H  
ATOM   1647  HB3 PHE A 100       0.293 -12.524  -7.784  1.00 96.95           H  
ATOM   1648  O   PHE A 100      -1.530 -14.200  -8.957  1.00 96.95           O  
ATOM   1649  CG  PHE A 100       1.121 -11.848  -9.640  1.00 96.95           C  
ATOM   1650  CD1 PHE A 100       1.937 -12.988  -9.754  1.00 96.95           C  
ATOM   1651  HD1 PHE A 100       1.846 -13.792  -9.038  1.00 96.95           H  
ATOM   1652  CD2 PHE A 100       1.259 -10.801 -10.570  1.00 96.95           C  
ATOM   1653  HD2 PHE A 100       0.628  -9.927 -10.505  1.00 96.95           H  
ATOM   1654  CE1 PHE A 100       2.906 -13.062 -10.770  1.00 96.95           C  
ATOM   1655  HE1 PHE A 100       3.567 -13.916 -10.809  1.00 96.95           H  
ATOM   1656  CE2 PHE A 100       2.227 -10.873 -11.586  1.00 96.95           C  
ATOM   1657  HE2 PHE A 100       2.339 -10.047 -12.272  1.00 96.95           H  
ATOM   1658  CZ  PHE A 100       3.057 -12.003 -11.681  1.00 96.95           C  
ATOM   1659  HZ  PHE A 100       3.829 -12.046 -12.435  1.00 96.95           H  
ATOM   1660  N   ARG A 101      -1.935 -13.184 -10.937  1.00 94.55           N  
ATOM   1661  H   ARG A 101      -1.979 -12.297 -11.418  1.00 94.55           H  
ATOM   1662  CA  ARG A 101      -2.232 -14.412 -11.703  1.00 94.55           C  
ATOM   1663  HA  ARG A 101      -2.740 -14.150 -12.632  1.00 94.55           H  
ATOM   1664  C   ARG A 101      -3.215 -15.337 -10.971  1.00 94.55           C  
ATOM   1665  CB  ARG A 101      -0.927 -15.137 -12.061  1.00 94.55           C  
ATOM   1666  HB2 ARG A 101      -0.415 -15.433 -11.145  1.00 94.55           H  
ATOM   1667  HB3 ARG A 101      -1.176 -16.041 -12.617  1.00 94.55           H  
ATOM   1668  O   ARG A 101      -2.940 -16.514 -10.782  1.00 94.55           O  
ATOM   1669  CG  ARG A 101       0.015 -14.288 -12.918  1.00 94.55           C  
ATOM   1670  HG2 ARG A 101       0.316 -13.391 -12.377  1.00 94.55           H  
ATOM   1671  HG3 ARG A 101      -0.494 -14.004 -13.839  1.00 94.55           H  
ATOM   1672  CD  ARG A 101       1.252 -15.122 -13.245  1.00 94.55           C  
ATOM   1673  HD2 ARG A 101       0.928 -16.051 -13.713  1.00 94.55           H  
ATOM   1674  HD3 ARG A 101       1.773 -15.357 -12.317  1.00 94.55           H  
ATOM   1675  NE  ARG A 101       2.157 -14.399 -14.154  1.00 94.55           N  
ATOM   1676  HE  ARG A 101       1.938 -13.427 -14.322  1.00 94.55           H  
ATOM   1677  NH1 ARG A 101       3.568 -16.154 -14.572  1.00 94.55           N  
ATOM   1678 HH11 ARG A 101       4.358 -16.558 -15.056  1.00 94.55           H  
ATOM   1679 HH12 ARG A 101       3.023 -16.715 -13.933  1.00 94.55           H  
ATOM   1680  NH2 ARG A 101       3.914 -14.191 -15.585  1.00 94.55           N  
ATOM   1681 HH21 ARG A 101       4.702 -14.602 -16.066  1.00 94.55           H  
ATOM   1682 HH22 ARG A 101       3.636 -13.241 -15.784  1.00 94.55           H  
ATOM   1683  CZ  ARG A 101       3.206 -14.916 -14.764  1.00 94.55           C  
ATOM   1684  N   ASP A 102      -4.316 -14.747 -10.511  1.00 94.55           N  
ATOM   1685  H   ASP A 102      -4.503 -13.801 -10.810  1.00 94.55           H  
ATOM   1686  CA  ASP A 102      -5.412 -15.419  -9.798  1.00 94.55           C  
ATOM   1687  HA  ASP A 102      -6.122 -14.636  -9.533  1.00 94.55           H  
ATOM   1688  C   ASP A 102      -5.030 -16.055  -8.449  1.00 94.55           C  
ATOM   1689  CB  ASP A 102      -6.170 -16.350 -10.759  1.00 94.55           C  
ATOM   1690  HB2 ASP A 102      -7.092 -16.685 -10.284  1.00 94.55           H  
ATOM   1691  HB3 ASP A 102      -5.560 -17.226 -10.979  1.00 94.55           H  
ATOM   1692  O   ASP A 102      -5.822 -16.781  -7.850  1.00 94.55           O  
ATOM   1693  CG  ASP A 102      -6.519 -15.615 -12.058  1.00 94.55           C  
ATOM   1694  OD1 ASP A 102      -6.989 -14.456 -11.954  1.00 94.55           O  
ATOM   1695  OD2 ASP A 102      -6.203 -16.149 -13.142  1.00 94.55           O  
ATOM   1696  N   VAL A 103      -3.845 -15.730  -7.920  1.00 98.07           N  
ATOM   1697  H   VAL A 103      -3.205 -15.182  -8.476  1.00 98.07           H  
ATOM   1698  CA  VAL A 103      -3.412 -16.105  -6.573  1.00 98.07           C  
ATOM   1699  HA  VAL A 103      -4.106 -16.851  -6.184  1.00 98.07           H  
ATOM   1700  C   VAL A 103      -3.465 -14.891  -5.651  1.00 98.07           C  
ATOM   1701  CB  VAL A 103      -2.020 -16.759  -6.579  1.00 98.07           C  
ATOM   1702  HB  VAL A 103      -1.277 -16.034  -6.908  1.00 98.07           H  
ATOM   1703  O   VAL A 103      -2.936 -13.816  -5.957  1.00 98.07           O  
ATOM   1704  CG1 VAL A 103      -1.646 -17.257  -5.175  1.00 98.07           C  
ATOM   1705 HG11 VAL A 103      -0.675 -17.751  -5.208  1.00 98.07           H  
ATOM   1706 HG12 VAL A 103      -2.393 -17.965  -4.814  1.00 98.07           H  
ATOM   1707 HG13 VAL A 103      -1.571 -16.421  -4.479  1.00 98.07           H  
ATOM   1708  CG2 VAL A 103      -1.967 -17.965  -7.525  1.00 98.07           C  
ATOM   1709 HG21 VAL A 103      -0.992 -18.449  -7.458  1.00 98.07           H  
ATOM   1710 HG22 VAL A 103      -2.111 -17.638  -8.555  1.00 98.07           H  
ATOM   1711 HG23 VAL A 103      -2.748 -18.681  -7.269  1.00 98.07           H  
ATOM   1712  N   PHE A 104      -4.105 -15.080  -4.498  1.00 98.17           N  
ATOM   1713  H   PHE A 104      -4.501 -15.992  -4.319  1.00 98.17           H  
ATOM   1714  CA  PHE A 104      -4.209 -14.071  -3.454  1.00 98.17           C  
ATOM   1715  HA  PHE A 104      -4.257 -13.088  -3.922  1.00 98.17           H  
ATOM   1716  C   PHE A 104      -2.992 -14.096  -2.526  1.00 98.17           C  
ATOM   1717  CB  PHE A 104      -5.505 -14.278  -2.668  1.00 98.17           C  
ATOM   1718  HB2 PHE A 104      -6.352 -14.184  -3.348  1.00 98.17           H  
ATOM   1719  HB3 PHE A 104      -5.519 -15.289  -2.259  1.00 98.17           H  
ATOM   1720  O   PHE A 104      -2.617 -15.143  -1.992  1.00 98.17           O  
ATOM   1721  CG  PHE A 104      -5.675 -13.286  -1.537  1.00 98.17           C  
ATOM   1722  CD1 PHE A 104      -5.323 -13.644  -0.221  1.00 98.17           C  
ATOM   1723  HD1 PHE A 104      -4.935 -14.631  -0.014  1.00 98.17           H  
ATOM   1724  CD2 PHE A 104      -6.147 -11.990  -1.809  1.00 98.17           C  
ATOM   1725  HD2 PHE A 104      -6.379 -11.700  -2.823  1.00 98.17           H  
ATOM   1726  CE1 PHE A 104      -5.472 -12.717   0.824  1.00 98.17           C  
ATOM   1727  HE1 PHE A 104      -5.210 -12.995   1.835  1.00 98.17           H  
ATOM   1728  CE2 PHE A 104      -6.302 -11.065  -0.763  1.00 98.17           C  
ATOM   1729  HE2 PHE A 104      -6.664 -10.069  -0.971  1.00 98.17           H  
ATOM   1730  CZ  PHE A 104      -5.973 -11.433   0.552  1.00 98.17           C  
ATOM   1731  HZ  PHE A 104      -6.105 -10.723   1.355  1.00 98.17           H  
ATOM   1732  N   TYR A 105      -2.438 -12.915  -2.266  1.00 98.69           N  
ATOM   1733  H   TYR A 105      -2.846 -12.093  -2.687  1.00 98.69           H  
ATOM   1734  CA  TYR A 105      -1.348 -12.699  -1.327  1.00 98.69           C  
ATOM   1735  HA  TYR A 105      -1.177 -13.631  -0.789  1.00 98.69           H  
ATOM   1736  C   TYR A 105      -1.698 -11.619  -0.307  1.00 98.69           C  
ATOM   1737  CB  TYR A 105      -0.054 -12.352  -2.064  1.00 98.69           C  
ATOM   1738  HB2 TYR A 105      -0.210 -11.446  -2.649  1.00 98.69           H  
ATOM   1739  HB3 TYR A 105       0.723 -12.140  -1.329  1.00 98.69           H  
ATOM   1740  O   TYR A 105      -2.496 -10.725  -0.582  1.00 98.69           O  
ATOM   1741  CG  TYR A 105       0.446 -13.433  -2.992  1.00 98.69           C  
ATOM   1742  CD1 TYR A 105       1.348 -14.402  -2.519  1.00 98.69           C  
ATOM   1743  HD1 TYR A 105       1.662 -14.388  -1.486  1.00 98.69           H  
ATOM   1744  CD2 TYR A 105       0.020 -13.458  -4.333  1.00 98.69           C  
ATOM   1745  HD2 TYR A 105      -0.689 -12.726  -4.694  1.00 98.69           H  
ATOM   1746  CE1 TYR A 105       1.832 -15.398  -3.386  1.00 98.69           C  
ATOM   1747  HE1 TYR A 105       2.518 -16.144  -3.013  1.00 98.69           H  
ATOM   1748  CE2 TYR A 105       0.506 -14.446  -5.206  1.00 98.69           C  
ATOM   1749  HE2 TYR A 105       0.185 -14.472  -6.237  1.00 98.69           H  
ATOM   1750  OH  TYR A 105       1.873 -16.376  -5.578  1.00 98.69           O  
ATOM   1751  HH  TYR A 105       2.452 -16.993  -5.125  1.00 98.69           H  
ATOM   1752  CZ  TYR A 105       1.410 -15.419  -4.733  1.00 98.69           C  
ATOM   1753  N   TYR A 106      -1.060 -11.664   0.858  1.00 98.75           N  
ATOM   1754  H   TYR A 106      -0.445 -12.442   1.048  1.00 98.75           H  
ATOM   1755  CA  TYR A 106      -1.108 -10.583   1.825  1.00 98.75           C  
ATOM   1756  HA  TYR A 106      -1.200  -9.667   1.241  1.00 98.75           H  
ATOM   1757  C   TYR A 106       0.167 -10.474   2.661  1.00 98.75           C  
ATOM   1758  CB  TYR A 106      -2.340 -10.713   2.726  1.00 98.75           C  
ATOM   1759  HB2 TYR A 106      -2.525  -9.742   3.186  1.00 98.75           H  
ATOM   1760  HB3 TYR A 106      -3.211 -10.938   2.111  1.00 98.75           H  
ATOM   1761  O   TYR A 106       0.875 -11.460   2.871  1.00 98.75           O  
ATOM   1762  CG  TYR A 106      -2.213 -11.753   3.825  1.00 98.75           C  
ATOM   1763  CD1 TYR A 106      -2.428 -13.115   3.542  1.00 98.75           C  
ATOM   1764  HD1 TYR A 106      -2.663 -13.426   2.535  1.00 98.75           H  
ATOM   1765  CD2 TYR A 106      -1.862 -11.354   5.130  1.00 98.75           C  
ATOM   1766  HD2 TYR A 106      -1.669 -10.312   5.342  1.00 98.75           H  
ATOM   1767  CE1 TYR A 106      -2.288 -14.076   4.563  1.00 98.75           C  
ATOM   1768  HE1 TYR A 106      -2.424 -15.126   4.353  1.00 98.75           H  
ATOM   1769  CE2 TYR A 106      -1.737 -12.309   6.156  1.00 98.75           C  
ATOM   1770  HE2 TYR A 106      -1.451 -11.998   7.149  1.00 98.75           H  
ATOM   1771  OH  TYR A 106      -1.764 -14.619   6.831  1.00 98.75           O  
ATOM   1772  HH  TYR A 106      -1.438 -14.264   7.662  1.00 98.75           H  
ATOM   1773  CZ  TYR A 106      -1.934 -13.678   5.869  1.00 98.75           C  
ATOM   1774  N   ALA A 107       0.410  -9.272   3.178  1.00 98.69           N  
ATOM   1775  H   ALA A 107      -0.214  -8.521   2.918  1.00 98.69           H  
ATOM   1776  CA  ALA A 107       1.436  -8.970   4.170  1.00 98.69           C  
ATOM   1777  HA  ALA A 107       1.803  -9.896   4.614  1.00 98.69           H  
ATOM   1778  C   ALA A 107       0.838  -8.110   5.294  1.00 98.69           C  
ATOM   1779  CB  ALA A 107       2.607  -8.269   3.472  1.00 98.69           C  
ATOM   1780  HB1 ALA A 107       3.041  -8.928   2.721  1.00 98.69           H  
ATOM   1781  HB2 ALA A 107       3.371  -8.012   4.206  1.00 98.69           H  
ATOM   1782  HB3 ALA A 107       2.261  -7.355   2.988  1.00 98.69           H  
ATOM   1783  O   ALA A 107       0.061  -7.193   5.021  1.00 98.69           O  
ATOM   1784  N   LEU A 108       1.188  -8.414   6.543  1.00 98.75           N  
ATOM   1785  H   LEU A 108       1.799  -9.204   6.691  1.00 98.75           H  
ATOM   1786  CA  LEU A 108       0.731  -7.715   7.743  1.00 98.75           C  
ATOM   1787  HA  LEU A 108       0.081  -6.892   7.446  1.00 98.75           H  
ATOM   1788  C   LEU A 108       1.926  -7.129   8.500  1.00 98.75           C  
ATOM   1789  CB  LEU A 108      -0.080  -8.689   8.622  1.00 98.75           C  
ATOM   1790  HB2 LEU A 108       0.597  -9.465   8.979  1.00 98.75           H  
ATOM   1791  HB3 LEU A 108      -0.846  -9.168   8.013  1.00 98.75           H  
ATOM   1792  O   LEU A 108       2.911  -7.825   8.745  1.00 98.75           O  
ATOM   1793  CG  LEU A 108      -0.754  -8.027   9.840  1.00 98.75           C  
ATOM   1794  HG  LEU A 108      -0.028  -7.422  10.383  1.00 98.75           H  
ATOM   1795  CD1 LEU A 108      -1.933  -7.150   9.429  1.00 98.75           C  
ATOM   1796 HD11 LEU A 108      -1.606  -6.345   8.770  1.00 98.75           H  
ATOM   1797 HD12 LEU A 108      -2.704  -7.745   8.938  1.00 98.75           H  
ATOM   1798 HD13 LEU A 108      -2.350  -6.697  10.328  1.00 98.75           H  
ATOM   1799  CD2 LEU A 108      -1.289  -9.093  10.794  1.00 98.75           C  
ATOM   1800 HD21 LEU A 108      -0.465  -9.685  11.192  1.00 98.75           H  
ATOM   1801 HD22 LEU A 108      -1.794  -8.607  11.629  1.00 98.75           H  
ATOM   1802 HD23 LEU A 108      -2.001  -9.741  10.284  1.00 98.75           H  
ATOM   1803  N   TYR A 109       1.808  -5.872   8.912  1.00 98.74           N  
ATOM   1804  H   TYR A 109       0.957  -5.379   8.681  1.00 98.74           H  
ATOM   1805  CA  TYR A 109       2.815  -5.112   9.646  1.00 98.74           C  
ATOM   1806  HA  TYR A 109       3.628  -5.773   9.948  1.00 98.74           H  
ATOM   1807  C   TYR A 109       2.195  -4.494  10.898  1.00 98.74           C  
ATOM   1808  CB  TYR A 109       3.393  -4.010   8.752  1.00 98.74           C  
ATOM   1809  HB2 TYR A 109       4.110  -3.429   9.333  1.00 98.74           H  
ATOM   1810  HB3 TYR A 109       2.588  -3.334   8.464  1.00 98.74           H  
ATOM   1811  O   TYR A 109       1.046  -4.051  10.872  1.00 98.74           O  
ATOM   1812  CG  TYR A 109       4.073  -4.508   7.495  1.00 98.74           C  
ATOM   1813  CD1 TYR A 109       5.465  -4.694   7.497  1.00 98.74           C  
ATOM   1814  HD1 TYR A 109       6.040  -4.478   8.385  1.00 98.74           H  
ATOM   1815  CD2 TYR A 109       3.324  -4.780   6.331  1.00 98.74           C  
ATOM   1816  HD2 TYR A 109       2.254  -4.633   6.332  1.00 98.74           H  
ATOM   1817  CE1 TYR A 109       6.117  -5.156   6.343  1.00 98.74           C  
ATOM   1818  HE1 TYR A 109       7.189  -5.287   6.353  1.00 98.74           H  
ATOM   1819  CE2 TYR A 109       3.974  -5.257   5.174  1.00 98.74           C  
ATOM   1820  HE2 TYR A 109       3.410  -5.477   4.280  1.00 98.74           H  
ATOM   1821  OH  TYR A 109       6.024  -5.939   4.095  1.00 98.74           O  
ATOM   1822  HH  TYR A 109       6.965  -5.990   4.279  1.00 98.74           H  
ATOM   1823  CZ  TYR A 109       5.374  -5.449   5.183  1.00 98.74           C  
ATOM   1824  N   ASN A 110       2.965  -4.433  11.982  1.00 97.99           N  
ATOM   1825  H   ASN A 110       3.917  -4.764  11.911  1.00 97.99           H  
ATOM   1826  CA  ASN A 110       2.535  -3.828  13.241  1.00 97.99           C  
ATOM   1827  HA  ASN A 110       1.450  -3.723  13.226  1.00 97.99           H  
ATOM   1828  C   ASN A 110       3.125  -2.419  13.421  1.00 97.99           C  
ATOM   1829  CB  ASN A 110       2.899  -4.781  14.394  1.00 97.99           C  
ATOM   1830  HB2 ASN A 110       2.667  -5.804  14.098  1.00 97.99           H  
ATOM   1831  HB3 ASN A 110       3.965  -4.712  14.608  1.00 97.99           H  
ATOM   1832  O   ASN A 110       4.231  -2.145  12.951  1.00 97.99           O  
ATOM   1833  CG  ASN A 110       2.113  -4.515  15.659  1.00 97.99           C  
ATOM   1834  ND2 ASN A 110       2.315  -5.286  16.699  1.00 97.99           N  
ATOM   1835 HD21 ASN A 110       2.942  -6.074  16.625  1.00 97.99           H  
ATOM   1836 HD22 ASN A 110       1.678  -5.139  17.469  1.00 97.99           H  
ATOM   1837  OD1 ASN A 110       1.291  -3.634  15.744  1.00 97.99           O  
ATOM   1838  N   ASP A 111       2.415  -1.562  14.157  1.00 98.24           N  
ATOM   1839  H   ASP A 111       1.566  -1.909  14.580  1.00 98.24           H  
ATOM   1840  CA  ASP A 111       2.793  -0.183  14.495  1.00 98.24           C  
ATOM   1841  HA  ASP A 111       1.911   0.278  14.941  1.00 98.24           H  
ATOM   1842  C   ASP A 111       3.107   0.696  13.278  1.00 98.24           C  
ATOM   1843  CB  ASP A 111       3.894  -0.175  15.571  1.00 98.24           C  
ATOM   1844  HB2 ASP A 111       4.167   0.854  15.803  1.00 98.24           H  
ATOM   1845  HB3 ASP A 111       4.772  -0.685  15.174  1.00 98.24           H  
ATOM   1846  O   ASP A 111       4.096   1.425  13.261  1.00 98.24           O  
ATOM   1847  CG  ASP A 111       3.439  -0.838  16.867  1.00 98.24           C  
ATOM   1848  OD1 ASP A 111       2.227  -0.777  17.166  1.00 98.24           O  
ATOM   1849  OD2 ASP A 111       4.257  -1.398  17.641  1.00 98.24           O  
ATOM   1850  N   PHE A 112       2.259   0.611  12.253  1.00 98.76           N  
ATOM   1851  H   PHE A 112       1.422   0.065  12.398  1.00 98.76           H  
ATOM   1852  CA  PHE A 112       2.316   1.458  11.071  1.00 98.76           C  
ATOM   1853  HA  PHE A 112       3.335   1.438  10.685  1.00 98.76           H  
ATOM   1854  C   PHE A 112       1.953   2.910  11.398  1.00 98.76           C  
ATOM   1855  CB  PHE A 112       1.390   0.900   9.987  1.00 98.76           C  
ATOM   1856  HB2 PHE A 112       1.766  -0.077   9.681  1.00 98.76           H  
ATOM   1857  HB3 PHE A 112       0.396   0.754  10.410  1.00 98.76           H  
ATOM   1858  O   PHE A 112       0.909   3.198  11.988  1.00 98.76           O  
ATOM   1859  CG  PHE A 112       1.272   1.796   8.766  1.00 98.76           C  
ATOM   1860  CD1 PHE A 112       0.215   2.720   8.669  1.00 98.76           C  
ATOM   1861  HD1 PHE A 112      -0.495   2.803   9.479  1.00 98.76           H  
ATOM   1862  CD2 PHE A 112       2.214   1.712   7.725  1.00 98.76           C  
ATOM   1863  HD2 PHE A 112       3.039   1.019   7.799  1.00 98.76           H  
ATOM   1864  CE1 PHE A 112       0.090   3.543   7.535  1.00 98.76           C  
ATOM   1865  HE1 PHE A 112      -0.717   4.258   7.469  1.00 98.76           H  
ATOM   1866  CE2 PHE A 112       2.067   2.514   6.577  1.00 98.76           C  
ATOM   1867  HE2 PHE A 112       2.763   2.422   5.757  1.00 98.76           H  
ATOM   1868  CZ  PHE A 112       1.012   3.433   6.483  1.00 98.76           C  
ATOM   1869  HZ  PHE A 112       0.916   4.060   5.609  1.00 98.76           H  
ATOM   1870  N   LEU A 113       2.800   3.820  10.934  1.00 98.60           N  
ATOM   1871  H   LEU A 113       3.646   3.490  10.492  1.00 98.60           H  
ATOM   1872  CA  LEU A 113       2.654   5.262  11.053  1.00 98.60           C  
ATOM   1873  HA  LEU A 113       1.598   5.528  11.106  1.00 98.60           H  
ATOM   1874  C   LEU A 113       3.271   5.921   9.822  1.00 98.60           C  
ATOM   1875  CB  LEU A 113       3.366   5.705  12.346  1.00 98.60           C  
ATOM   1876  HB2 LEU A 113       4.370   5.281  12.325  1.00 98.60           H  
ATOM   1877  HB3 LEU A 113       2.848   5.268  13.200  1.00 98.60           H  
ATOM   1878  O   LEU A 113       4.282   5.452   9.292  1.00 98.60           O  
ATOM   1879  CG  LEU A 113       3.501   7.225  12.568  1.00 98.60           C  
ATOM   1880  HG  LEU A 113       3.907   7.702  11.676  1.00 98.60           H  
ATOM   1881  CD1 LEU A 113       2.171   7.884  12.930  1.00 98.60           C  
ATOM   1882 HD11 LEU A 113       1.738   7.411  13.812  1.00 98.60           H  
ATOM   1883 HD12 LEU A 113       1.477   7.794  12.094  1.00 98.60           H  
ATOM   1884 HD13 LEU A 113       2.322   8.945  13.126  1.00 98.60           H  
ATOM   1885  CD2 LEU A 113       4.500   7.491  13.690  1.00 98.60           C  
ATOM   1886 HD21 LEU A 113       5.472   7.073  13.426  1.00 98.60           H  
ATOM   1887 HD22 LEU A 113       4.147   7.039  14.617  1.00 98.60           H  
ATOM   1888 HD23 LEU A 113       4.612   8.566  13.832  1.00 98.60           H  
ATOM   1889  N   ILE A 114       2.708   7.059   9.424  1.00 98.78           N  
ATOM   1890  H   ILE A 114       1.890   7.396   9.910  1.00 98.78           H  
ATOM   1891  CA  ILE A 114       3.446   8.024   8.611  1.00 98.78           C  
ATOM   1892  HA  ILE A 114       4.466   7.658   8.501  1.00 98.78           H  
ATOM   1893  C   ILE A 114       3.549   9.342   9.372  1.00 98.78           C  
ATOM   1894  CB  ILE A 114       2.895   8.148   7.181  1.00 98.78           C  
ATOM   1895  HB  ILE A 114       3.629   8.707   6.600  1.00 98.78           H  
ATOM   1896  O   ILE A 114       2.588   9.781  10.008  1.00 98.78           O  
ATOM   1897  CG1 ILE A 114       1.572   8.927   7.134  1.00 98.78           C  
ATOM   1898 HG12 ILE A 114       1.724   9.909   7.584  1.00 98.78           H  
ATOM   1899 HG13 ILE A 114       0.804   8.401   7.701  1.00 98.78           H  
ATOM   1900  CG2 ILE A 114       2.761   6.746   6.556  1.00 98.78           C  
ATOM   1901 HG21 ILE A 114       2.033   6.147   7.104  1.00 98.78           H  
ATOM   1902 HG22 ILE A 114       3.726   6.239   6.577  1.00 98.78           H  
ATOM   1903 HG23 ILE A 114       2.420   6.813   5.523  1.00 98.78           H  
ATOM   1904  CD1 ILE A 114       1.098   9.177   5.704  1.00 98.78           C  
ATOM   1905 HD11 ILE A 114       0.255   9.866   5.741  1.00 98.78           H  
ATOM   1906 HD12 ILE A 114       0.778   8.252   5.226  1.00 98.78           H  
ATOM   1907 HD13 ILE A 114       1.895   9.637   5.119  1.00 98.78           H  
ATOM   1908  N   ASP A 115       4.731   9.944   9.348  1.00 98.66           N  
ATOM   1909  H   ASP A 115       5.491   9.477   8.874  1.00 98.66           H  
ATOM   1910  CA  ASP A 115       5.003  11.206  10.037  1.00 98.66           C  
ATOM   1911  HA  ASP A 115       4.620  11.132  11.054  1.00 98.66           H  
ATOM   1912  C   ASP A 115       4.285  12.388   9.352  1.00 98.66           C  
ATOM   1913  CB  ASP A 115       6.528  11.381  10.117  1.00 98.66           C  
ATOM   1914  HB2 ASP A 115       6.991  10.395  10.139  1.00 98.66           H  
ATOM   1915  HB3 ASP A 115       6.882  11.887   9.219  1.00 98.66           H  
ATOM   1916  O   ASP A 115       3.612  12.222   8.335  1.00 98.66           O  
ATOM   1917  CG  ASP A 115       7.009  12.133  11.364  1.00 98.66           C  
ATOM   1918  OD1 ASP A 115       6.325  13.080  11.816  1.00 98.66           O  
ATOM   1919  OD2 ASP A 115       8.134  11.827  11.805  1.00 98.66           O  
ATOM   1920  N   ASN A 116       4.410  13.589   9.903  1.00 98.69           N  
ATOM   1921  H   ASN A 116       5.003  13.668  10.717  1.00 98.69           H  
ATOM   1922  CA  ASN A 116       3.850  14.803   9.316  1.00 98.69           C  
ATOM   1923  HA  ASN A 116       2.829  14.583   9.003  1.00 98.69           H  
ATOM   1924  C   ASN A 116       4.616  15.253   8.053  1.00 98.69           C  
ATOM   1925  CB  ASN A 116       3.777  15.885  10.409  1.00 98.69           C  
ATOM   1926  HB2 ASN A 116       3.204  15.493  11.250  1.00 98.69           H  
ATOM   1927  HB3 ASN A 116       3.244  16.757  10.032  1.00 98.69           H  
ATOM   1928  O   ASN A 116       5.680  14.727   7.703  1.00 98.69           O  
ATOM   1929  CG  ASN A 116       5.132  16.340  10.920  1.00 98.69           C  
ATOM   1930  ND2 ASN A 116       5.244  16.623  12.194  1.00 98.69           N  
ATOM   1931 HD21 ASN A 116       6.182  16.816  12.516  1.00 98.69           H  
ATOM   1932 HD22 ASN A 116       4.478  16.419  12.821  1.00 98.69           H  
ATOM   1933  OD1 ASN A 116       6.096  16.494  10.189  1.00 98.69           O  
ATOM   1934  N   GLU A 117       4.095  16.281   7.379  1.00 98.75           N  
ATOM   1935  H   GLU A 117       3.192  16.638   7.660  1.00 98.75           H  
ATOM   1936  CA  GLU A 117       4.719  16.860   6.182  1.00 98.75           C  
ATOM   1937  HA  GLU A 117       4.788  16.085   5.418  1.00 98.75           H  
ATOM   1938  C   GLU A 117       6.136  17.398   6.440  1.00 98.75           C  
ATOM   1939  CB  GLU A 117       3.833  17.995   5.651  1.00 98.75           C  
ATOM   1940  HB2 GLU A 117       2.798  17.653   5.614  1.00 98.75           H  
ATOM   1941  HB3 GLU A 117       3.882  18.842   6.336  1.00 98.75           H  
ATOM   1942  O   GLU A 117       7.021  17.211   5.607  1.00 98.75           O  
ATOM   1943  CG  GLU A 117       4.274  18.438   4.247  1.00 98.75           C  
ATOM   1944  HG2 GLU A 117       4.316  17.555   3.610  1.00 98.75           H  
ATOM   1945  HG3 GLU A 117       5.271  18.876   4.297  1.00 98.75           H  
ATOM   1946  CD  GLU A 117       3.322  19.452   3.606  1.00 98.75           C  
ATOM   1947  OE1 GLU A 117       3.247  19.506   2.356  1.00 98.75           O  
ATOM   1948  OE2 GLU A 117       2.605  20.175   4.333  1.00 98.75           O  
ATOM   1949  N   GLY A 118       6.383  18.015   7.603  1.00 98.55           N  
ATOM   1950  H   GLY A 118       5.644  18.037   8.292  1.00 98.55           H  
ATOM   1951  CA  GLY A 118       7.694  18.565   7.974  1.00 98.55           C  
ATOM   1952  HA2 GLY A 118       7.998  19.307   7.234  1.00 98.55           H  
ATOM   1953  HA3 GLY A 118       7.610  19.049   8.947  1.00 98.55           H  
ATOM   1954  C   GLY A 118       8.793  17.501   8.070  1.00 98.55           C  
ATOM   1955  O   GLY A 118       9.959  17.769   7.781  1.00 98.55           O  
ATOM   1956  N   ASN A 119       8.411  16.266   8.391  1.00 98.54           N  
ATOM   1957  H   ASN A 119       7.450  16.137   8.675  1.00 98.54           H  
ATOM   1958  CA  ASN A 119       9.280  15.093   8.381  1.00 98.54           C  
ATOM   1959  HA  ASN A 119      10.312  15.427   8.490  1.00 98.54           H  
ATOM   1960  C   ASN A 119       9.233  14.313   7.054  1.00 98.54           C  
ATOM   1961  CB  ASN A 119       8.931  14.243   9.608  1.00 98.54           C  
ATOM   1962  HB2 ASN A 119       9.393  13.258   9.542  1.00 98.54           H  
ATOM   1963  HB3 ASN A 119       7.850  14.115   9.652  1.00 98.54           H  
ATOM   1964  O   ASN A 119       9.865  13.259   6.940  1.00 98.54           O  
ATOM   1965  CG  ASN A 119       9.418  14.886  10.893  1.00 98.54           C  
ATOM   1966  ND2 ASN A 119       8.600  14.927  11.916  1.00 98.54           N  
ATOM   1967 HD21 ASN A 119       8.994  15.227  12.796  1.00 98.54           H  
ATOM   1968 HD22 ASN A 119       7.769  14.354  11.892  1.00 98.54           H  
ATOM   1969  OD1 ASN A 119      10.553  15.334  10.990  1.00 98.54           O  
ATOM   1970  N   GLY A 120       8.542  14.835   6.036  1.00 98.62           N  
ATOM   1971  H   GLY A 120       8.062  15.711   6.190  1.00 98.62           H  
ATOM   1972  CA  GLY A 120       8.432  14.254   4.699  1.00 98.62           C  
ATOM   1973  HA2 GLY A 120       8.026  15.014   4.031  1.00 98.62           H  
ATOM   1974  HA3 GLY A 120       9.420  13.968   4.337  1.00 98.62           H  
ATOM   1975  C   GLY A 120       7.517  13.034   4.629  1.00 98.62           C  
ATOM   1976  O   GLY A 120       7.800  12.127   3.849  1.00 98.62           O  
ATOM   1977  N   TYR A 121       6.476  12.968   5.469  1.00 98.90           N  
ATOM   1978  H   TYR A 121       6.306  13.742   6.095  1.00 98.90           H  
ATOM   1979  CA  TYR A 121       5.564  11.820   5.565  1.00 98.90           C  
ATOM   1980  HA  TYR A 121       4.997  11.948   6.487  1.00 98.90           H  
ATOM   1981  C   TYR A 121       6.299  10.481   5.720  1.00 98.90           C  
ATOM   1982  CB  TYR A 121       4.550  11.825   4.411  1.00 98.90           C  
ATOM   1983  HB2 TYR A 121       3.884  10.970   4.529  1.00 98.90           H  
ATOM   1984  HB3 TYR A 121       5.082  11.694   3.469  1.00 98.90           H  
ATOM   1985  O   TYR A 121       5.959   9.487   5.074  1.00 98.90           O  
ATOM   1986  CG  TYR A 121       3.684  13.065   4.332  1.00 98.90           C  
ATOM   1987  CD1 TYR A 121       2.738  13.323   5.343  1.00 98.90           C  
ATOM   1988  HD1 TYR A 121       2.639  12.646   6.178  1.00 98.90           H  
ATOM   1989  CD2 TYR A 121       3.785  13.934   3.229  1.00 98.90           C  
ATOM   1990  HD2 TYR A 121       4.509  13.739   2.452  1.00 98.90           H  
ATOM   1991  CE1 TYR A 121       1.903  14.453   5.265  1.00 98.90           C  
ATOM   1992  HE1 TYR A 121       1.183  14.656   6.044  1.00 98.90           H  
ATOM   1993  CE2 TYR A 121       2.939  15.059   3.141  1.00 98.90           C  
ATOM   1994  HE2 TYR A 121       3.012  15.738   2.304  1.00 98.90           H  
ATOM   1995  OH  TYR A 121       1.185  16.406   4.080  1.00 98.90           O  
ATOM   1996  HH  TYR A 121       0.634  16.519   4.858  1.00 98.90           H  
ATOM   1997  CZ  TYR A 121       2.000  15.323   4.162  1.00 98.90           C  
ATOM   1998  N   ARG A 122       7.365  10.469   6.533  1.00 98.80           N  
ATOM   1999  H   ARG A 122       7.578  11.323   7.028  1.00 98.80           H  
ATOM   2000  CA  ARG A 122       8.253   9.313   6.705  1.00 98.80           C  
ATOM   2001  HA  ARG A 122       8.715   9.098   5.741  1.00 98.80           H  
ATOM   2002  C   ARG A 122       7.468   8.073   7.127  1.00 98.80           C  
ATOM   2003  CB  ARG A 122       9.344   9.656   7.730  1.00 98.80           C  
ATOM   2004  HB2 ARG A 122       8.877   9.823   8.701  1.00 98.80           H  
ATOM   2005  HB3 ARG A 122       9.840  10.576   7.423  1.00 98.80           H  
ATOM   2006  O   ARG A 122       6.729   8.132   8.105  1.00 98.80           O  
ATOM   2007  CG  ARG A 122      10.396   8.541   7.860  1.00 98.80           C  
ATOM   2008  HG2 ARG A 122      10.982   8.492   6.942  1.00 98.80           H  
ATOM   2009  HG3 ARG A 122       9.907   7.579   8.014  1.00 98.80           H  
ATOM   2010  CD  ARG A 122      11.331   8.773   9.049  1.00 98.80           C  
ATOM   2011  HD2 ARG A 122      10.730   8.818   9.958  1.00 98.80           H  
ATOM   2012  HD3 ARG A 122      11.999   7.917   9.148  1.00 98.80           H  
ATOM   2013  NE  ARG A 122      12.099  10.025   8.916  1.00 98.80           N  
ATOM   2014  HE  ARG A 122      11.618  10.857   9.225  1.00 98.80           H  
ATOM   2015  NH1 ARG A 122      14.068   9.154   8.081  1.00 98.80           N  
ATOM   2016 HH11 ARG A 122      15.016   9.278   7.754  1.00 98.80           H  
ATOM   2017 HH12 ARG A 122      13.608   8.282   7.863  1.00 98.80           H  
ATOM   2018  NH2 ARG A 122      13.937  11.312   8.584  1.00 98.80           N  
ATOM   2019 HH21 ARG A 122      14.930  11.370   8.414  1.00 98.80           H  
ATOM   2020 HH22 ARG A 122      13.443  12.068   9.036  1.00 98.80           H  
ATOM   2021  CZ  ARG A 122      13.354  10.148   8.525  1.00 98.80           C  
ATOM   2022  N   LEU A 123       7.674   6.961   6.423  1.00 98.70           N  
ATOM   2023  H   LEU A 123       8.334   6.994   5.659  1.00 98.70           H  
ATOM   2024  CA  LEU A 123       7.099   5.663   6.776  1.00 98.70           C  
ATOM   2025  HA  LEU A 123       6.043   5.800   7.008  1.00 98.70           H  
ATOM   2026  C   LEU A 123       7.796   5.087   8.005  1.00 98.70           C  
ATOM   2027  CB  LEU A 123       7.234   4.702   5.582  1.00 98.70           C  
ATOM   2028  HB2 LEU A 123       6.628   5.098   4.767  1.00 98.70           H  
ATOM   2029  HB3 LEU A 123       8.275   4.680   5.261  1.00 98.70           H  
ATOM   2030  O   LEU A 123       9.024   5.040   8.051  1.00 98.70           O  
ATOM   2031  CG  LEU A 123       6.765   3.258   5.822  1.00 98.70           C  
ATOM   2032  HG  LEU A 123       7.346   2.803   6.624  1.00 98.70           H  
ATOM   2033  CD1 LEU A 123       5.282   3.200   6.174  1.00 98.70           C  
ATOM   2034 HD11 LEU A 123       5.089   3.702   7.122  1.00 98.70           H  
ATOM   2035 HD12 LEU A 123       4.980   2.158   6.280  1.00 98.70           H  
ATOM   2036 HD13 LEU A 123       4.697   3.681   5.390  1.00 98.70           H  
ATOM   2037  CD2 LEU A 123       6.961   2.426   4.555  1.00 98.70           C  
ATOM   2038 HD21 LEU A 123       8.017   2.420   4.285  1.00 98.70           H  
ATOM   2039 HD22 LEU A 123       6.386   2.854   3.734  1.00 98.70           H  
ATOM   2040 HD23 LEU A 123       6.635   1.401   4.730  1.00 98.70           H  
ATOM   2041  N   SER A 124       7.017   4.572   8.948  1.00 98.55           N  
ATOM   2042  H   SER A 124       6.018   4.708   8.891  1.00 98.55           H  
ATOM   2043  CA  SER A 124       7.511   3.751  10.046  1.00 98.55           C  
ATOM   2044  HA  SER A 124       8.501   3.368   9.797  1.00 98.55           H  
ATOM   2045  C   SER A 124       6.583   2.564  10.284  1.00 98.55           C  
ATOM   2046  CB  SER A 124       7.653   4.598  11.308  1.00 98.55           C  
ATOM   2047  HB2 SER A 124       6.673   4.964  11.614  1.00 98.55           H  
ATOM   2048  HB3 SER A 124       8.300   5.448  11.095  1.00 98.55           H  
ATOM   2049  O   SER A 124       5.362   2.681  10.195  1.00 98.55           O  
ATOM   2050  OG  SER A 124       8.222   3.828  12.348  1.00 98.55           O  
ATOM   2051  HG  SER A 124       8.349   4.401  13.108  1.00 98.55           H  
ATOM   2052  N   PHE A 125       7.172   1.413  10.581  1.00 98.42           N  
ATOM   2053  H   PHE A 125       8.182   1.393  10.573  1.00 98.42           H  
ATOM   2054  CA  PHE A 125       6.490   0.259  11.158  1.00 98.42           C  
ATOM   2055  HA  PHE A 125       5.698   0.621  11.814  1.00 98.42           H  
ATOM   2056  C   PHE A 125       7.471  -0.538  12.017  1.00 98.42           C  
ATOM   2057  CB  PHE A 125       5.840  -0.605  10.071  1.00 98.42           C  
ATOM   2058  HB2 PHE A 125       5.048  -0.027   9.594  1.00 98.42           H  
ATOM   2059  HB3 PHE A 125       5.364  -1.465  10.540  1.00 98.42           H  
ATOM   2060  O   PHE A 125       8.677  -0.554  11.749  1.00 98.42           O  
ATOM   2061  CG  PHE A 125       6.797  -1.093   9.005  1.00 98.42           C  
ATOM   2062  CD1 PHE A 125       6.951  -0.357   7.816  1.00 98.42           C  
ATOM   2063  HD1 PHE A 125       6.406   0.565   7.678  1.00 98.42           H  
ATOM   2064  CD2 PHE A 125       7.536  -2.274   9.206  1.00 98.42           C  
ATOM   2065  HD2 PHE A 125       7.435  -2.828  10.127  1.00 98.42           H  
ATOM   2066  CE1 PHE A 125       7.811  -0.824   6.810  1.00 98.42           C  
ATOM   2067  HE1 PHE A 125       7.931  -0.267   5.893  1.00 98.42           H  
ATOM   2068  CE2 PHE A 125       8.393  -2.744   8.197  1.00 98.42           C  
ATOM   2069  HE2 PHE A 125       8.946  -3.663   8.327  1.00 98.42           H  
ATOM   2070  CZ  PHE A 125       8.505  -2.030   6.994  1.00 98.42           C  
ATOM   2071  HZ  PHE A 125       9.124  -2.416   6.198  1.00 98.42           H  
ATOM   2072  N   LYS A 126       6.968  -1.220  13.050  1.00 98.04           N  
ATOM   2073  H   LYS A 126       5.967  -1.205  13.187  1.00 98.04           H  
ATOM   2074  CA  LYS A 126       7.815  -1.955  14.000  1.00 98.04           C  
ATOM   2075  HA  LYS A 126       8.679  -1.335  14.241  1.00 98.04           H  
ATOM   2076  C   LYS A 126       8.373  -3.239  13.402  1.00 98.04           C  
ATOM   2077  CB  LYS A 126       7.027  -2.209  15.288  1.00 98.04           C  
ATOM   2078  HB2 LYS A 126       6.109  -2.748  15.053  1.00 98.04           H  
ATOM   2079  HB3 LYS A 126       6.774  -1.240  15.720  1.00 98.04           H  
ATOM   2080  O   LYS A 126       9.571  -3.489  13.499  1.00 98.04           O  
ATOM   2081  CG  LYS A 126       7.821  -2.994  16.336  1.00 98.04           C  
ATOM   2082  HG2 LYS A 126       8.078  -3.983  15.957  1.00 98.04           H  
ATOM   2083  HG3 LYS A 126       8.736  -2.454  16.580  1.00 98.04           H  
ATOM   2084  CD  LYS A 126       6.961  -3.142  17.589  1.00 98.04           C  
ATOM   2085  HD2 LYS A 126       6.731  -2.150  17.977  1.00 98.04           H  
ATOM   2086  HD3 LYS A 126       6.030  -3.645  17.326  1.00 98.04           H  
ATOM   2087  CE  LYS A 126       7.706  -3.948  18.649  1.00 98.04           C  
ATOM   2088  HE2 LYS A 126       8.656  -3.456  18.858  1.00 98.04           H  
ATOM   2089  HE3 LYS A 126       7.915  -4.939  18.245  1.00 98.04           H  
ATOM   2090  NZ  LYS A 126       6.886  -4.043  19.877  1.00 98.04           N  
ATOM   2091  HZ1 LYS A 126       6.681  -3.114  20.215  1.00 98.04           H  
ATOM   2092  HZ2 LYS A 126       6.008  -4.492  19.658  1.00 98.04           H  
ATOM   2093  HZ3 LYS A 126       7.367  -4.568  20.593  1.00 98.04           H  
ATOM   2094  N   ASN A 127       7.512  -4.071  12.820  1.00 97.30           N  
ATOM   2095  H   ASN A 127       6.538  -3.803  12.781  1.00 97.30           H  
ATOM   2096  CA  ASN A 127       7.917  -5.339  12.223  1.00 97.30           C  
ATOM   2097  HA  ASN A 127       8.837  -5.171  11.663  1.00 97.30           H  
ATOM   2098  C   ASN A 127       6.870  -5.873  11.240  1.00 97.30           C  
ATOM   2099  CB  ASN A 127       8.214  -6.370  13.337  1.00 97.30           C  
ATOM   2100  HB2 ASN A 127       8.988  -5.983  14.001  1.00 97.30           H  
ATOM   2101  HB3 ASN A 127       8.610  -7.276  12.880  1.00 97.30           H  
ATOM   2102  O   ASN A 127       5.670  -5.643  11.408  1.00 97.30           O  
ATOM   2103  CG  ASN A 127       7.010  -6.740  14.188  1.00 97.30           C  
ATOM   2104  ND2 ASN A 127       6.393  -7.866  13.915  1.00 97.30           N  
ATOM   2105 HD21 ASN A 127       5.591  -8.105  14.479  1.00 97.30           H  
ATOM   2106 HD22 ASN A 127       6.675  -8.425  13.123  1.00 97.30           H  
ATOM   2107  OD1 ASN A 127       6.623  -6.045  15.117  1.00 97.30           O  
ATOM   2108  N   TYR A 128       7.333  -6.656  10.265  1.00 98.14           N  
ATOM   2109  H   TYR A 128       8.332  -6.746  10.143  1.00 98.14           H  
ATOM   2110  CA  TYR A 128       6.500  -7.619   9.549  1.00 98.14           C  
ATOM   2111  HA  TYR A 128       5.633  -7.110   9.128  1.00 98.14           H  
ATOM   2112  C   TYR A 128       6.017  -8.694  10.534  1.00 98.14           C  
ATOM   2113  CB  TYR A 128       7.319  -8.212   8.399  1.00 98.14           C  
ATOM   2114  HB2 TYR A 128       7.582  -7.397   7.724  1.00 98.14           H  
ATOM   2115  HB3 TYR A 128       8.248  -8.626   8.792  1.00 98.14           H  
ATOM   2116  O   TYR A 128       6.801  -9.222  11.327  1.00 98.14           O  
ATOM   2117  CG  TYR A 128       6.613  -9.289   7.602  1.00 98.14           C  
ATOM   2118  CD1 TYR A 128       6.626 -10.618   8.066  1.00 98.14           C  
ATOM   2119  HD1 TYR A 128       7.127 -10.865   8.990  1.00 98.14           H  
ATOM   2120  CD2 TYR A 128       5.967  -8.970   6.392  1.00 98.14           C  
ATOM   2121  HD2 TYR A 128       5.964  -7.949   6.038  1.00 98.14           H  
ATOM   2122  CE1 TYR A 128       5.975 -11.622   7.332  1.00 98.14           C  
ATOM   2123  HE1 TYR A 128       5.976 -12.644   7.680  1.00 98.14           H  
ATOM   2124  CE2 TYR A 128       5.356  -9.983   5.628  1.00 98.14           C  
ATOM   2125  HE2 TYR A 128       4.888  -9.753   4.682  1.00 98.14           H  
ATOM   2126  OH  TYR A 128       4.790 -12.313   5.403  1.00 98.14           O  
ATOM   2127  HH  TYR A 128       4.902 -12.201   4.456  1.00 98.14           H  
ATOM   2128  CZ  TYR A 128       5.352 -11.308   6.111  1.00 98.14           C  
ATOM   2129  N   VAL A 129       4.717  -8.979  10.531  1.00 97.79           N  
ATOM   2130  H   VAL A 129       4.140  -8.507   9.849  1.00 97.79           H  
ATOM   2131  CA  VAL A 129       4.064  -9.908  11.465  1.00 97.79           C  
ATOM   2132  HA  VAL A 129       4.701 -10.062  12.336  1.00 97.79           H  
ATOM   2133  C   VAL A 129       3.866 -11.264  10.807  1.00 97.79           C  
ATOM   2134  CB  VAL A 129       2.708  -9.354  11.954  1.00 97.79           C  
ATOM   2135  HB  VAL A 129       2.040  -9.235  11.101  1.00 97.79           H  
ATOM   2136  O   VAL A 129       4.313 -12.283  11.324  1.00 97.79           O  
ATOM   2137  CG1 VAL A 129       2.040 -10.293  12.967  1.00 97.79           C  
ATOM   2138 HG11 VAL A 129       2.697 -10.452  13.822  1.00 97.79           H  
ATOM   2139 HG12 VAL A 129       1.103  -9.855  13.313  1.00 97.79           H  
ATOM   2140 HG13 VAL A 129       1.813 -11.255  12.509  1.00 97.79           H  
ATOM   2141  CG2 VAL A 129       2.862  -7.989  12.623  1.00 97.79           C  
ATOM   2142 HG21 VAL A 129       3.297  -7.274  11.925  1.00 97.79           H  
ATOM   2143 HG22 VAL A 129       3.501  -8.070  13.502  1.00 97.79           H  
ATOM   2144 HG23 VAL A 129       1.878  -7.622  12.915  1.00 97.79           H  
ATOM   2145  N   THR A 130       3.154 -11.283   9.683  1.00 98.12           N  
ATOM   2146  H   THR A 130       2.885 -10.404   9.263  1.00 98.12           H  
ATOM   2147  CA  THR A 130       2.772 -12.506   8.976  1.00 98.12           C  
ATOM   2148  HA  THR A 130       3.657 -13.133   8.866  1.00 98.12           H  
ATOM   2149  C   THR A 130       2.257 -12.174   7.577  1.00 98.12           C  
ATOM   2150  CB  THR A 130       1.719 -13.294   9.783  1.00 98.12           C  
ATOM   2151  HB  THR A 130       2.081 -13.429  10.802  1.00 98.12           H  
ATOM   2152  O   THR A 130       1.976 -11.021   7.250  1.00 98.12           O  
ATOM   2153  CG2 THR A 130       0.350 -12.618   9.854  1.00 98.12           C  
ATOM   2154 HG21 THR A 130      -0.310 -13.206  10.491  1.00 98.12           H  
ATOM   2155 HG22 THR A 130      -0.088 -12.537   8.859  1.00 98.12           H  
ATOM   2156 HG23 THR A 130       0.457 -11.623  10.286  1.00 98.12           H  
ATOM   2157  OG1 THR A 130       1.532 -14.576   9.230  1.00 98.12           O  
ATOM   2158  HG1 THR A 130       2.047 -15.195   9.753  1.00 98.12           H  
ATOM   2159  N   GLY A 131       2.108 -13.199   6.754  1.00 97.83           N  
ATOM   2160  H   GLY A 131       2.349 -14.119   7.094  1.00 97.83           H  
ATOM   2161  CA  GLY A 131       1.702 -13.103   5.365  1.00 97.83           C  
ATOM   2162  HA2 GLY A 131       2.210 -12.267   4.885  1.00 97.83           H  
ATOM   2163  HA3 GLY A 131       0.626 -12.939   5.296  1.00 97.83           H  
ATOM   2164  C   GLY A 131       2.063 -14.380   4.626  1.00 97.83           C  
ATOM   2165  O   GLY A 131       2.891 -15.169   5.078  1.00 97.83           O  
ATOM   2166  N   ASN A 132       1.460 -14.584   3.463  1.00 97.94           N  
ATOM   2167  H   ASN A 132       0.823 -13.878   3.122  1.00 97.94           H  
ATOM   2168  CA  ASN A 132       1.833 -15.659   2.538  1.00 97.94           C  
ATOM   2169  HA  ASN A 132       2.383 -16.420   3.093  1.00 97.94           H  
ATOM   2170  C   ASN A 132       2.810 -15.156   1.456  1.00 97.94           C  
ATOM   2171  CB  ASN A 132       0.566 -16.341   1.996  1.00 97.94           C  
ATOM   2172  HB2 ASN A 132      -0.037 -16.703   2.828  1.00 97.94           H  
ATOM   2173  HB3 ASN A 132       0.861 -17.197   1.389  1.00 97.94           H  
ATOM   2174  O   ASN A 132       2.842 -15.664   0.338  1.00 97.94           O  
ATOM   2175  CG  ASN A 132      -0.285 -15.423   1.146  1.00 97.94           C  
ATOM   2176  ND2 ASN A 132      -1.259 -15.969   0.455  1.00 97.94           N  
ATOM   2177 HD21 ASN A 132      -1.719 -15.424  -0.260  1.00 97.94           H  
ATOM   2178 HD22 ASN A 132      -1.373 -16.973   0.457  1.00 97.94           H  
ATOM   2179  OD1 ASN A 132      -0.090 -14.221   1.115  1.00 97.94           O  
ATOM   2180  N   THR A 133       3.599 -14.134   1.791  1.00 97.42           N  
ATOM   2181  H   THR A 133       3.547 -13.796   2.742  1.00 97.42           H  
ATOM   2182  CA  THR A 133       4.604 -13.514   0.927  1.00 97.42           C  
ATOM   2183  HA  THR A 133       4.987 -14.268   0.240  1.00 97.42           H  
ATOM   2184  C   THR A 133       5.771 -12.975   1.750  1.00 97.42           C  
ATOM   2185  CB  THR A 133       3.958 -12.398   0.108  1.00 97.42           C  
ATOM   2186  HB  THR A 133       3.020 -12.771  -0.303  1.00 97.42           H  
ATOM   2187  O   THR A 133       5.616 -12.734   2.943  1.00 97.42           O  
ATOM   2188  CG2 THR A 133       3.678 -11.104   0.870  1.00 97.42           C  
ATOM   2189 HG21 THR A 133       3.029 -10.472   0.264  1.00 97.42           H  
ATOM   2190 HG22 THR A 133       4.601 -10.569   1.094  1.00 97.42           H  
ATOM   2191 HG23 THR A 133       3.168 -11.335   1.805  1.00 97.42           H  
ATOM   2192  OG1 THR A 133       4.819 -12.129  -0.957  1.00 97.42           O  
ATOM   2193  HG1 THR A 133       5.343 -11.352  -0.750  1.00 97.42           H  
ATOM   2194  N   SER A 134       6.933 -12.748   1.139  1.00 96.63           N  
ATOM   2195  H   SER A 134       7.014 -12.932   0.149  1.00 96.63           H  
ATOM   2196  CA  SER A 134       8.088 -12.162   1.831  1.00 96.63           C  
ATOM   2197  HA  SER A 134       8.214 -12.670   2.788  1.00 96.63           H  
ATOM   2198  C   SER A 134       7.901 -10.668   2.120  1.00 96.63           C  
ATOM   2199  CB  SER A 134       9.360 -12.368   1.009  1.00 96.63           C  
ATOM   2200  HB2 SER A 134       9.266 -11.828   0.067  1.00 96.63           H  
ATOM   2201  HB3 SER A 134      10.219 -11.979   1.557  1.00 96.63           H  
ATOM   2202  O   SER A 134       7.175  -9.976   1.403  1.00 96.63           O  
ATOM   2203  OG  SER A 134       9.564 -13.737   0.722  1.00 96.63           O  
ATOM   2204  HG  SER A 134       9.634 -14.225   1.546  1.00 96.63           H  
ATOM   2205  N   ASP A 135       8.608 -10.160   3.132  1.00 96.38           N  
ATOM   2206  H   ASP A 135       9.167 -10.769   3.712  1.00 96.38           H  
ATOM   2207  CA  ASP A 135       8.628  -8.732   3.455  1.00 96.38           C  
ATOM   2208  HA  ASP A 135       7.600  -8.372   3.490  1.00 96.38           H  
ATOM   2209  C   ASP A 135       9.388  -7.930   2.390  1.00 96.38           C  
ATOM   2210  CB  ASP A 135       9.239  -8.505   4.844  1.00 96.38           C  
ATOM   2211  HB2 ASP A 135       8.696  -9.107   5.572  1.00 96.38           H  
ATOM   2212  HB3 ASP A 135      10.278  -8.834   4.846  1.00 96.38           H  
ATOM   2213  O   ASP A 135      10.620  -7.922   2.350  1.00 96.38           O  
ATOM   2214  CG  ASP A 135       9.172  -7.032   5.269  1.00 96.38           C  
ATOM   2215  OD1 ASP A 135       8.640  -6.193   4.493  1.00 96.38           O  
ATOM   2216  OD2 ASP A 135       9.620  -6.747   6.394  1.00 96.38           O  
ATOM   2217  N   MET A 136       8.643  -7.248   1.519  1.00 95.56           N  
ATOM   2218  H   MET A 136       7.638  -7.331   1.586  1.00 95.56           H  
ATOM   2219  CA  MET A 136       9.205  -6.370   0.492  1.00 95.56           C  
ATOM   2220  HA  MET A 136      10.260  -6.609   0.356  1.00 95.56           H  
ATOM   2221  C   MET A 136       9.156  -4.885   0.868  1.00 95.56           C  
ATOM   2222  CB  MET A 136       8.505  -6.604  -0.851  1.00 95.56           C  
ATOM   2223  HB2 MET A 136       8.922  -5.915  -1.586  1.00 95.56           H  
ATOM   2224  HB3 MET A 136       7.448  -6.360  -0.743  1.00 95.56           H  
ATOM   2225  O   MET A 136       9.628  -4.070   0.078  1.00 95.56           O  
ATOM   2226  CG  MET A 136       8.653  -8.021  -1.413  1.00 95.56           C  
ATOM   2227  HG2 MET A 136       8.242  -8.740  -0.704  1.00 95.56           H  
ATOM   2228  HG3 MET A 136       8.039  -8.065  -2.314  1.00 95.56           H  
ATOM   2229  SD  MET A 136      10.325  -8.537  -1.897  1.00 95.56           S  
ATOM   2230  CE  MET A 136      10.836  -9.470  -0.431  1.00 95.56           C  
ATOM   2231  HE1 MET A 136      11.427 -10.335  -0.731  1.00 95.56           H  
ATOM   2232  HE2 MET A 136      11.445  -8.830   0.207  1.00 95.56           H  
ATOM   2233  HE3 MET A 136       9.960  -9.794   0.131  1.00 95.56           H  
ATOM   2234  N   LEU A 137       8.610  -4.526   2.037  1.00 95.71           N  
ATOM   2235  H   LEU A 137       8.344  -5.252   2.687  1.00 95.71           H  
ATOM   2236  CA  LEU A 137       8.470  -3.134   2.482  1.00 95.71           C  
ATOM   2237  HA  LEU A 137       8.550  -2.493   1.604  1.00 95.71           H  
ATOM   2238  C   LEU A 137       9.597  -2.704   3.434  1.00 95.71           C  
ATOM   2239  CB  LEU A 137       7.074  -2.942   3.105  1.00 95.71           C  
ATOM   2240  HB2 LEU A 137       7.096  -3.348   4.116  1.00 95.71           H  
ATOM   2241  HB3 LEU A 137       6.345  -3.513   2.530  1.00 95.71           H  
ATOM   2242  O   LEU A 137       9.786  -1.513   3.665  1.00 95.71           O  
ATOM   2243  CG  LEU A 137       6.589  -1.479   3.170  1.00 95.71           C  
ATOM   2244  HG  LEU A 137       7.325  -0.859   3.681  1.00 95.71           H  
ATOM   2245  CD1 LEU A 137       6.330  -0.895   1.776  1.00 95.71           C  
ATOM   2246 HD11 LEU A 137       7.263  -0.826   1.218  1.00 95.71           H  
ATOM   2247 HD12 LEU A 137       5.921   0.111   1.877  1.00 95.71           H  
ATOM   2248 HD13 LEU A 137       5.623  -1.524   1.236  1.00 95.71           H  
ATOM   2249  CD2 LEU A 137       5.282  -1.413   3.960  1.00 95.71           C  
ATOM   2250 HD21 LEU A 137       4.525  -2.038   3.485  1.00 95.71           H  
ATOM   2251 HD22 LEU A 137       5.453  -1.775   4.974  1.00 95.71           H  
ATOM   2252 HD23 LEU A 137       4.929  -0.384   4.015  1.00 95.71           H  
ATOM   2253  N   GLN A 138      10.386  -3.645   3.964  1.00 94.72           N  
ATOM   2254  H   GLN A 138      10.079  -4.604   3.893  1.00 94.72           H  
ATOM   2255  CA  GLN A 138      11.483  -3.344   4.893  1.00 94.72           C  
ATOM   2256  HA  GLN A 138      11.054  -2.935   5.807  1.00 94.72           H  
ATOM   2257  C   GLN A 138      12.477  -2.297   4.372  1.00 94.72           C  
ATOM   2258  CB  GLN A 138      12.210  -4.649   5.248  1.00 94.72           C  
ATOM   2259  HB2 GLN A 138      12.692  -5.048   4.355  1.00 94.72           H  
ATOM   2260  HB3 GLN A 138      11.478  -5.382   5.587  1.00 94.72           H  
ATOM   2261  O   GLN A 138      12.960  -1.476   5.147  1.00 94.72           O  
ATOM   2262  CG  GLN A 138      13.266  -4.486   6.354  1.00 94.72           C  
ATOM   2263  HG2 GLN A 138      14.063  -3.832   6.000  1.00 94.72           H  
ATOM   2264  HG3 GLN A 138      13.710  -5.461   6.552  1.00 94.72           H  
ATOM   2265  CD  GLN A 138      12.728  -3.939   7.680  1.00 94.72           C  
ATOM   2266  NE2 GLN A 138      13.589  -3.445   8.541  1.00 94.72           N  
ATOM   2267 HE21 GLN A 138      13.200  -3.123   9.416  1.00 94.72           H  
ATOM   2268 HE22 GLN A 138      14.574  -3.403   8.321  1.00 94.72           H  
ATOM   2269  OE1 GLN A 138      11.551  -3.928   7.989  1.00 94.72           O  
ATOM   2270  N   GLY A 139      12.768  -2.288   3.066  1.00 92.94           N  
ATOM   2271  H   GLY A 139      12.248  -2.913   2.467  1.00 92.94           H  
ATOM   2272  CA  GLY A 139      13.678  -1.304   2.463  1.00 92.94           C  
ATOM   2273  HA2 GLY A 139      13.896  -1.602   1.438  1.00 92.94           H  
ATOM   2274  HA3 GLY A 139      14.611  -1.281   3.027  1.00 92.94           H  
ATOM   2275  C   GLY A 139      13.117   0.124   2.424  1.00 92.94           C  
ATOM   2276  O   GLY A 139      13.872   1.079   2.270  1.00 92.94           O  
ATOM   2277  N   GLN A 140      11.800   0.265   2.561  1.00 95.20           N  
ATOM   2278  H   GLN A 140      11.243  -0.573   2.647  1.00 95.20           H  
ATOM   2279  CA  GLN A 140      11.065   1.525   2.592  1.00 95.20           C  
ATOM   2280  HA  GLN A 140      11.624   2.298   2.063  1.00 95.20           H  
ATOM   2281  C   GLN A 140      10.851   2.018   4.031  1.00 95.20           C  
ATOM   2282  CB  GLN A 140       9.711   1.335   1.885  1.00 95.20           C  
ATOM   2283  HB2 GLN A 140       9.159   0.514   2.342  1.00 95.20           H  
ATOM   2284  HB3 GLN A 140       9.124   2.238   2.049  1.00 95.20           H  
ATOM   2285  O   GLN A 140      10.469   3.170   4.239  1.00 95.20           O  
ATOM   2286  CG  GLN A 140       9.778   1.116   0.365  1.00 95.20           C  
ATOM   2287  HG2 GLN A 140       8.757   1.129  -0.016  1.00 95.20           H  
ATOM   2288  HG3 GLN A 140      10.317   1.947  -0.091  1.00 95.20           H  
ATOM   2289  CD  GLN A 140      10.443  -0.162  -0.130  1.00 95.20           C  
ATOM   2290  NE2 GLN A 140      10.964  -0.137  -1.339  1.00 95.20           N  
ATOM   2291 HE21 GLN A 140      10.933   0.719  -1.874  1.00 95.20           H  
ATOM   2292 HE22 GLN A 140      11.584  -0.894  -1.589  1.00 95.20           H  
ATOM   2293  OE1 GLN A 140      10.524  -1.187   0.523  1.00 95.20           O  
ATOM   2294  N   ASN A 141      11.106   1.175   5.037  1.00 96.67           N  
ATOM   2295  H   ASN A 141      11.453   0.250   4.828  1.00 96.67           H  
ATOM   2296  CA  ASN A 141      10.981   1.576   6.431  1.00 96.67           C  
ATOM   2297  HA  ASN A 141       9.964   1.944   6.569  1.00 96.67           H  
ATOM   2298  C   ASN A 141      11.950   2.732   6.744  1.00 96.67           C  
ATOM   2299  CB  ASN A 141      11.182   0.355   7.346  1.00 96.67           C  
ATOM   2300  HB2 ASN A 141      10.722  -0.520   6.887  1.00 96.67           H  
ATOM   2301  HB3 ASN A 141      12.247   0.150   7.461  1.00 96.67           H  
ATOM   2302  O   ASN A 141      13.099   2.748   6.290  1.00 96.67           O  
ATOM   2303  CG  ASN A 141      10.555   0.537   8.720  1.00 96.67           C  
ATOM   2304  ND2 ASN A 141      10.639  -0.462   9.565  1.00 96.67           N  
ATOM   2305 HD21 ASN A 141      10.936  -1.366   9.228  1.00 96.67           H  
ATOM   2306 HD22 ASN A 141      10.080  -0.385  10.403  1.00 96.67           H  
ATOM   2307  OD1 ASN A 141       9.976   1.560   9.042  1.00 96.67           O  
ATOM   2308  N   ASN A 142      11.475   3.713   7.510  1.00 97.33           N  
ATOM   2309  H   ASN A 142      10.534   3.620   7.864  1.00 97.33           H  
ATOM   2310  CA  ASN A 142      12.151   4.971   7.827  1.00 97.33           C  
ATOM   2311  HA  ASN A 142      11.431   5.558   8.396  1.00 97.33           H  
ATOM   2312  C   ASN A 142      12.504   5.871   6.630  1.00 97.33           C  
ATOM   2313  CB  ASN A 142      13.340   4.710   8.768  1.00 97.33           C  
ATOM   2314  HB2 ASN A 142      14.048   4.024   8.303  1.00 97.33           H  
ATOM   2315  HB3 ASN A 142      13.863   5.643   8.976  1.00 97.33           H  
ATOM   2316  O   ASN A 142      13.226   6.853   6.822  1.00 97.33           O  
ATOM   2317  CG  ASN A 142      12.874   4.167  10.099  1.00 97.33           C  
ATOM   2318  ND2 ASN A 142      13.389   3.042  10.531  1.00 97.33           N  
ATOM   2319 HD21 ASN A 142      14.007   2.506   9.939  1.00 97.33           H  
ATOM   2320 HD22 ASN A 142      12.978   2.679  11.379  1.00 97.33           H  
ATOM   2321  OD1 ASN A 142      12.057   4.765  10.774  1.00 97.33           O  
ATOM   2322  N   GLN A 143      11.995   5.606   5.425  1.00 97.41           N  
ATOM   2323  H   GLN A 143      11.381   4.812   5.309  1.00 97.41           H  
ATOM   2324  CA  GLN A 143      12.206   6.482   4.270  1.00 97.41           C  
ATOM   2325  HA  GLN A 143      13.174   6.972   4.376  1.00 97.41           H  
ATOM   2326  C   GLN A 143      11.153   7.588   4.214  1.00 97.41           C  
ATOM   2327  CB  GLN A 143      12.253   5.685   2.960  1.00 97.41           C  
ATOM   2328  HB2 GLN A 143      11.266   5.272   2.751  1.00 97.41           H  
ATOM   2329  HB3 GLN A 143      12.514   6.362   2.146  1.00 97.41           H  
ATOM   2330  O   GLN A 143      10.011   7.406   4.642  1.00 97.41           O  
ATOM   2331  CG  GLN A 143      13.259   4.530   2.983  1.00 97.41           C  
ATOM   2332  HG2 GLN A 143      12.900   3.744   3.649  1.00 97.41           H  
ATOM   2333  HG3 GLN A 143      13.319   4.108   1.980  1.00 97.41           H  
ATOM   2334  CD  GLN A 143      14.646   4.948   3.443  1.00 97.41           C  
ATOM   2335  NE2 GLN A 143      15.220   4.263   4.406  1.00 97.41           N  
ATOM   2336 HE21 GLN A 143      14.703   3.527   4.866  1.00 97.41           H  
ATOM   2337 HE22 GLN A 143      16.128   4.579   4.715  1.00 97.41           H  
ATOM   2338  OE1 GLN A 143      15.232   5.900   2.963  1.00 97.41           O  
ATOM   2339  N   LYS A 144      11.546   8.753   3.693  1.00 98.53           N  
ATOM   2340  H   LYS A 144      12.457   8.786   3.259  1.00 98.53           H  
ATOM   2341  CA  LYS A 144      10.620   9.850   3.394  1.00 98.53           C  
ATOM   2342  HA  LYS A 144       9.892   9.959   4.199  1.00 98.53           H  
ATOM   2343  C   LYS A 144       9.834   9.537   2.124  1.00 98.53           C  
ATOM   2344  CB  LYS A 144      11.384  11.166   3.250  1.00 98.53           C  
ATOM   2345  HB2 LYS A 144      10.700  11.924   2.868  1.00 98.53           H  
ATOM   2346  HB3 LYS A 144      12.188  11.027   2.529  1.00 98.53           H  
ATOM   2347  O   LYS A 144      10.284   8.765   1.283  1.00 98.53           O  
ATOM   2348  CG  LYS A 144      11.966  11.653   4.583  1.00 98.53           C  
ATOM   2349  HG2 LYS A 144      11.163  11.733   5.316  1.00 98.53           H  
ATOM   2350  HG3 LYS A 144      12.713  10.947   4.946  1.00 98.53           H  
ATOM   2351  CD  LYS A 144      12.615  13.025   4.375  1.00 98.53           C  
ATOM   2352  HD2 LYS A 144      11.875  13.703   3.949  1.00 98.53           H  
ATOM   2353  HD3 LYS A 144      13.439  12.924   3.669  1.00 98.53           H  
ATOM   2354  CE  LYS A 144      13.127  13.606   5.693  1.00 98.53           C  
ATOM   2355  HE2 LYS A 144      13.889  12.940   6.098  1.00 98.53           H  
ATOM   2356  HE3 LYS A 144      12.292  13.650   6.392  1.00 98.53           H  
ATOM   2357  NZ  LYS A 144      13.679  14.965   5.468  1.00 98.53           N  
ATOM   2358  HZ1 LYS A 144      12.960  15.562   5.083  1.00 98.53           H  
ATOM   2359  HZ2 LYS A 144      14.003  15.388   6.326  1.00 98.53           H  
ATOM   2360  HZ3 LYS A 144      14.429  14.940   4.792  1.00 98.53           H  
ATOM   2361  N   PHE A 145       8.648  10.119   2.002  1.00 98.73           N  
ATOM   2362  H   PHE A 145       8.349  10.779   2.705  1.00 98.73           H  
ATOM   2363  CA  PHE A 145       7.866  10.027   0.778  1.00 98.73           C  
ATOM   2364  HA  PHE A 145       7.883   8.994   0.430  1.00 98.73           H  
ATOM   2365  C   PHE A 145       8.495  10.915  -0.299  1.00 98.73           C  
ATOM   2366  CB  PHE A 145       6.412  10.414   1.069  1.00 98.73           C  
ATOM   2367  HB2 PHE A 145       6.143  10.042   2.057  1.00 98.73           H  
ATOM   2368  HB3 PHE A 145       6.318  11.500   1.097  1.00 98.73           H  
ATOM   2369  O   PHE A 145       8.899  12.040  -0.008  1.00 98.73           O  
ATOM   2370  CG  PHE A 145       5.418   9.836   0.082  1.00 98.73           C  
ATOM   2371  CD1 PHE A 145       4.955  10.579  -1.017  1.00 98.73           C  
ATOM   2372  HD1 PHE A 145       5.325  11.578  -1.192  1.00 98.73           H  
ATOM   2373  CD2 PHE A 145       4.944   8.530   0.278  1.00 98.73           C  
ATOM   2374  HD2 PHE A 145       5.329   7.948   1.102  1.00 98.73           H  
ATOM   2375  CE1 PHE A 145       4.005  10.016  -1.889  1.00 98.73           C  
ATOM   2376  HE1 PHE A 145       3.650  10.584  -2.736  1.00 98.73           H  
ATOM   2377  CE2 PHE A 145       3.981   7.970  -0.574  1.00 98.73           C  
ATOM   2378  HE2 PHE A 145       3.608   6.973  -0.391  1.00 98.73           H  
ATOM   2379  CZ  PHE A 145       3.507   8.720  -1.661  1.00 98.73           C  
ATOM   2380  HZ  PHE A 145       2.768   8.297  -2.325  1.00 98.73           H  
ATOM   2381  N   SER A 146       8.535  10.434  -1.534  1.00 98.61           N  
ATOM   2382  H   SER A 146       8.234   9.482  -1.687  1.00 98.61           H  
ATOM   2383  CA  SER A 146       9.000  11.178  -2.708  1.00 98.61           C  
ATOM   2384  HA  SER A 146       9.189  12.217  -2.440  1.00 98.61           H  
ATOM   2385  C   SER A 146       7.932  11.158  -3.790  1.00 98.61           C  
ATOM   2386  CB  SER A 146      10.306  10.594  -3.249  1.00 98.61           C  
ATOM   2387  HB2 SER A 146      10.170   9.533  -3.460  1.00 98.61           H  
ATOM   2388  HB3 SER A 146      10.592  11.114  -4.164  1.00 98.61           H  
ATOM   2389  O   SER A 146       7.160  10.207  -3.895  1.00 98.61           O  
ATOM   2390  OG  SER A 146      11.321  10.756  -2.289  1.00 98.61           O  
ATOM   2391  HG  SER A 146      12.140  10.369  -2.609  1.00 98.61           H  
ATOM   2392  N   THR A 147       7.910  12.202  -4.610  1.00 98.62           N  
ATOM   2393  H   THR A 147       8.658  12.874  -4.513  1.00 98.62           H  
ATOM   2394  CA  THR A 147       7.013  12.393  -5.763  1.00 98.62           C  
ATOM   2395  HA  THR A 147       6.611  11.428  -6.072  1.00 98.62           H  
ATOM   2396  C   THR A 147       7.815  12.972  -6.933  1.00 98.62           C  
ATOM   2397  CB  THR A 147       5.836  13.321  -5.414  1.00 98.62           C  
ATOM   2398  HB  THR A 147       5.291  13.601  -6.315  1.00 98.62           H  
ATOM   2399  O   THR A 147       8.931  13.443  -6.717  1.00 98.62           O  
ATOM   2400  CG2 THR A 147       4.860  12.650  -4.452  1.00 98.62           C  
ATOM   2401 HG21 THR A 147       4.556  11.686  -4.860  1.00 98.62           H  
ATOM   2402 HG22 THR A 147       5.325  12.506  -3.477  1.00 98.62           H  
ATOM   2403 HG23 THR A 147       3.975  13.278  -4.345  1.00 98.62           H  
ATOM   2404  OG1 THR A 147       6.319  14.479  -4.786  1.00 98.62           O  
ATOM   2405  HG1 THR A 147       7.227  14.315  -4.522  1.00 98.62           H  
ATOM   2406  N   PRO A 148       7.322  12.938  -8.182  1.00 97.53           N  
ATOM   2407  CA  PRO A 148       8.088  13.414  -9.338  1.00 97.53           C  
ATOM   2408  HA  PRO A 148       8.952  12.763  -9.468  1.00 97.53           H  
ATOM   2409  C   PRO A 148       8.576  14.871  -9.227  1.00 97.53           C  
ATOM   2410  CB  PRO A 148       7.145  13.246 -10.534  1.00 97.53           C  
ATOM   2411  HB2 PRO A 148       7.686  12.973 -11.440  1.00 97.53           H  
ATOM   2412  HB3 PRO A 148       6.576  14.161 -10.694  1.00 97.53           H  
ATOM   2413  O   PRO A 148       9.606  15.230  -9.807  1.00 97.53           O  
ATOM   2414  CG  PRO A 148       6.188  12.139 -10.101  1.00 97.53           C  
ATOM   2415  HG2 PRO A 148       6.621  11.160 -10.307  1.00 97.53           H  
ATOM   2416  HG3 PRO A 148       5.214  12.258 -10.578  1.00 97.53           H  
ATOM   2417  CD  PRO A 148       6.062  12.353  -8.602  1.00 97.53           C  
ATOM   2418  HD2 PRO A 148       5.272  13.082  -8.419  1.00 97.53           H  
ATOM   2419  HD3 PRO A 148       5.845  11.408  -8.103  1.00 97.53           H  
ATOM   2420  N   ASP A 149       7.850  15.717  -8.496  1.00 98.29           N  
ATOM   2421  H   ASP A 149       6.996  15.392  -8.065  1.00 98.29           H  
ATOM   2422  CA  ASP A 149       8.173  17.122  -8.243  1.00 98.29           C  
ATOM   2423  HA  ASP A 149       8.809  17.481  -9.052  1.00 98.29           H  
ATOM   2424  C   ASP A 149       8.967  17.362  -6.947  1.00 98.29           C  
ATOM   2425  CB  ASP A 149       6.885  17.969  -8.294  1.00 98.29           C  
ATOM   2426  HB2 ASP A 149       7.152  19.015  -8.146  1.00 98.29           H  
ATOM   2427  HB3 ASP A 149       6.454  17.881  -9.292  1.00 98.29           H  
ATOM   2428  O   ASP A 149       9.656  18.377  -6.866  1.00 98.29           O  
ATOM   2429  CG  ASP A 149       5.812  17.572  -7.270  1.00 98.29           C  
ATOM   2430  OD1 ASP A 149       5.589  16.355  -7.093  1.00 98.29           O  
ATOM   2431  OD2 ASP A 149       5.135  18.464  -6.719  1.00 98.29           O  
ATOM   2432  N   ILE A 150       8.944  16.434  -5.981  1.00 98.13           N  
ATOM   2433  H   ILE A 150       8.404  15.598  -6.154  1.00 98.13           H  
ATOM   2434  CA  ILE A 150       9.672  16.533  -4.704  1.00 98.13           C  
ATOM   2435  HA  ILE A 150      10.377  17.363  -4.763  1.00 98.13           H  
ATOM   2436  C   ILE A 150      10.487  15.264  -4.444  1.00 98.13           C  
ATOM   2437  CB  ILE A 150       8.715  16.823  -3.525  1.00 98.13           C  
ATOM   2438  HB  ILE A 150       8.006  15.998  -3.455  1.00 98.13           H  
ATOM   2439  O   ILE A 150       9.934  14.195  -4.171  1.00 98.13           O  
ATOM   2440  CG1 ILE A 150       7.886  18.114  -3.707  1.00 98.13           C  
ATOM   2441 HG12 ILE A 150       7.313  18.049  -4.632  1.00 98.13           H  
ATOM   2442 HG13 ILE A 150       7.166  18.175  -2.890  1.00 98.13           H  
ATOM   2443  CG2 ILE A 150       9.481  16.876  -2.190  1.00 98.13           C  
ATOM   2444 HG21 ILE A 150       9.912  15.900  -1.968  1.00 98.13           H  
ATOM   2445 HG22 ILE A 150       8.796  17.137  -1.383  1.00 98.13           H  
ATOM   2446 HG23 ILE A 150      10.287  17.608  -2.234  1.00 98.13           H  
ATOM   2447  CD1 ILE A 150       8.681  19.426  -3.717  1.00 98.13           C  
ATOM   2448 HD11 ILE A 150       9.145  19.596  -2.745  1.00 98.13           H  
ATOM   2449 HD12 ILE A 150       8.001  20.251  -3.924  1.00 98.13           H  
ATOM   2450 HD13 ILE A 150       9.452  19.407  -4.488  1.00 98.13           H  
ATOM   2451  N   ASP A 151      11.808  15.414  -4.473  1.00 98.03           N  
ATOM   2452  H   ASP A 151      12.190  16.336  -4.631  1.00 98.03           H  
ATOM   2453  CA  ASP A 151      12.766  14.333  -4.272  1.00 98.03           C  
ATOM   2454  HA  ASP A 151      12.275  13.382  -4.476  1.00 98.03           H  
ATOM   2455  C   ASP A 151      13.284  14.302  -2.825  1.00 98.03           C  
ATOM   2456  CB  ASP A 151      13.902  14.493  -5.294  1.00 98.03           C  
ATOM   2457  HB2 ASP A 151      14.513  15.359  -5.041  1.00 98.03           H  
ATOM   2458  HB3 ASP A 151      13.463  14.665  -6.277  1.00 98.03           H  
ATOM   2459  O   ASP A 151      14.061  15.163  -2.414  1.00 98.03           O  
ATOM   2460  CG  ASP A 151      14.780  13.249  -5.383  1.00 98.03           C  
ATOM   2461  OD1 ASP A 151      14.519  12.315  -4.593  1.00 98.03           O  
ATOM   2462  OD2 ASP A 151      15.589  13.224  -6.339  1.00 98.03           O  
ATOM   2463  N   ASN A 152      12.819  13.323  -2.048  1.00 98.01           N  
ATOM   2464  H   ASN A 152      12.187  12.650  -2.459  1.00 98.01           H  
ATOM   2465  CA  ASN A 152      13.278  13.051  -0.685  1.00 98.01           C  
ATOM   2466  HA  ASN A 152      14.031  13.787  -0.401  1.00 98.01           H  
ATOM   2467  C   ASN A 152      13.938  11.669  -0.556  1.00 98.01           C  
ATOM   2468  CB  ASN A 152      12.091  13.141   0.284  1.00 98.01           C  
ATOM   2469  HB2 ASN A 152      12.442  12.896   1.286  1.00 98.01           H  
ATOM   2470  HB3 ASN A 152      11.350  12.396  -0.009  1.00 98.01           H  
ATOM   2471  O   ASN A 152      14.130  11.198   0.572  1.00 98.01           O  
ATOM   2472  CG  ASN A 152      11.452  14.503   0.399  1.00 98.01           C  
ATOM   2473  ND2 ASN A 152      10.145  14.564   0.328  1.00 98.01           N  
ATOM   2474 HD21 ASN A 152       9.716  15.478   0.345  1.00 98.01           H  
ATOM   2475 HD22 ASN A 152       9.627  13.724   0.112  1.00 98.01           H  
ATOM   2476  OD1 ASN A 152      12.096  15.498   0.685  1.00 98.01           O  
ATOM   2477  N   ASP A 153      14.203  10.987  -1.676  1.00 96.72           N  
ATOM   2478  H   ASP A 153      14.239  11.483  -2.555  1.00 96.72           H  
ATOM   2479  CA  ASP A 153      14.811   9.665  -1.624  1.00 96.72           C  
ATOM   2480  HA  ASP A 153      14.392   9.145  -0.762  1.00 96.72           H  
ATOM   2481  C   ASP A 153      16.318   9.775  -1.329  1.00 96.72           C  
ATOM   2482  CB  ASP A 153      14.383   8.817  -2.833  1.00 96.72           C  
ATOM   2483  HB2 ASP A 153      14.681   7.784  -2.652  1.00 96.72           H  
ATOM   2484  HB3 ASP A 153      13.294   8.825  -2.877  1.00 96.72           H  
ATOM   2485  O   ASP A 153      16.878  10.865  -1.193  1.00 96.72           O  
ATOM   2486  CG  ASP A 153      14.937   9.237  -4.191  1.00 96.72           C  
ATOM   2487  OD1 ASP A 153      16.179   9.244  -4.295  1.00 96.72           O  
ATOM   2488  OD2 ASP A 153      14.106   9.324  -5.135  1.00 96.72           O  
ATOM   2489  N   LEU A 154      16.966   8.639  -1.084  1.00 95.11           N  
ATOM   2490  H   LEU A 154      16.512   7.769  -1.324  1.00 95.11           H  
ATOM   2491  CA  LEU A 154      18.384   8.599  -0.723  1.00 95.11           C  
ATOM   2492  HA  LEU A 154      18.665   9.551  -0.274  1.00 95.11           H  
ATOM   2493  C   LEU A 154      19.290   8.451  -1.956  1.00 95.11           C  
ATOM   2494  CB  LEU A 154      18.624   7.491   0.319  1.00 95.11           C  
ATOM   2495  HB2 LEU A 154      19.689   7.475   0.551  1.00 95.11           H  
ATOM   2496  HB3 LEU A 154      18.366   6.537  -0.140  1.00 95.11           H  
ATOM   2497  O   LEU A 154      20.515   8.406  -1.812  1.00 95.11           O  
ATOM   2498  CG  LEU A 154      17.839   7.626   1.637  1.00 95.11           C  
ATOM   2499  HG  LEU A 154      16.773   7.516   1.436  1.00 95.11           H  
ATOM   2500  CD1 LEU A 154      18.280   6.505   2.585  1.00 95.11           C  
ATOM   2501 HD11 LEU A 154      17.712   6.572   3.513  1.00 95.11           H  
ATOM   2502 HD12 LEU A 154      19.344   6.599   2.802  1.00 95.11           H  
ATOM   2503 HD13 LEU A 154      18.084   5.539   2.120  1.00 95.11           H  
ATOM   2504  CD2 LEU A 154      18.075   8.959   2.351  1.00 95.11           C  
ATOM   2505 HD21 LEU A 154      19.142   9.119   2.503  1.00 95.11           H  
ATOM   2506 HD22 LEU A 154      17.671   9.768   1.743  1.00 95.11           H  
ATOM   2507 HD23 LEU A 154      17.553   8.961   3.308  1.00 95.11           H  
ATOM   2508  N   ASP A 155      18.728   8.367  -3.166  1.00 93.37           N  
ATOM   2509  H   ASP A 155      17.749   8.587  -3.279  1.00 93.37           H  
ATOM   2510  CA  ASP A 155      19.500   8.191  -4.388  1.00 93.37           C  
ATOM   2511  HA  ASP A 155      20.335   7.529  -4.157  1.00 93.37           H  
ATOM   2512  C   ASP A 155      20.080   9.524  -4.868  1.00 93.37           C  
ATOM   2513  CB  ASP A 155      18.670   7.493  -5.474  1.00 93.37           C  
ATOM   2514  HB2 ASP A 155      17.998   8.203  -5.956  1.00 93.37           H  
ATOM   2515  HB3 ASP A 155      18.043   6.731  -5.010  1.00 93.37           H  
ATOM   2516  O   ASP A 155      19.494  10.268  -5.648  1.00 93.37           O  
ATOM   2517  CG  ASP A 155      19.556   6.824  -6.528  1.00 93.37           C  
ATOM   2518  OD1 ASP A 155      20.566   7.414  -6.987  1.00 93.37           O  
ATOM   2519  OD2 ASP A 155      19.294   5.637  -6.866  1.00 93.37           O  
ATOM   2520  N   GLY A 156      21.322   9.801  -4.471  1.00 90.38           N  
ATOM   2521  H   GLY A 156      21.693   9.239  -3.719  1.00 90.38           H  
ATOM   2522  CA  GLY A 156      22.016  11.032  -4.864  1.00 90.38           C  
ATOM   2523  HA2 GLY A 156      22.973  11.082  -4.344  1.00 90.38           H  
ATOM   2524  HA3 GLY A 156      21.410  11.880  -4.544  1.00 90.38           H  
ATOM   2525  C   GLY A 156      22.281  11.202  -6.370  1.00 90.38           C  
ATOM   2526  O   GLY A 156      22.889  12.198  -6.759  1.00 90.38           O  
ATOM   2527  N   ARG A 157      21.896  10.248  -7.233  1.00 89.41           N  
ATOM   2528  H   ARG A 157      21.341   9.489  -6.864  1.00 89.41           H  
ATOM   2529  CA  ARG A 157      22.129  10.328  -8.687  1.00 89.41           C  
ATOM   2530  HA  ARG A 157      22.839  11.128  -8.898  1.00 89.41           H  
ATOM   2531  C   ARG A 157      20.884  10.678  -9.484  1.00 89.41           C  
ATOM   2532  CB  ARG A 157      22.703   9.007  -9.205  1.00 89.41           C  
ATOM   2533  HB2 ARG A 157      22.008   8.200  -8.974  1.00 89.41           H  
ATOM   2534  HB3 ARG A 157      22.804   9.071 -10.288  1.00 89.41           H  
ATOM   2535  O   ARG A 157      21.020  11.266 -10.558  1.00 89.41           O  
ATOM   2536  CG  ARG A 157      24.082   8.710  -8.605  1.00 89.41           C  
ATOM   2537  HG2 ARG A 157      24.014   8.632  -7.520  1.00 89.41           H  
ATOM   2538  HG3 ARG A 157      24.762   9.524  -8.855  1.00 89.41           H  
ATOM   2539  CD  ARG A 157      24.640   7.403  -9.168  1.00 89.41           C  
ATOM   2540  HD2 ARG A 157      24.625   7.445 -10.257  1.00 89.41           H  
ATOM   2541  HD3 ARG A 157      25.674   7.314  -8.833  1.00 89.41           H  
ATOM   2542  NE  ARG A 157      23.866   6.246  -8.692  1.00 89.41           N  
ATOM   2543  HE  ARG A 157      22.976   6.437  -8.255  1.00 89.41           H  
ATOM   2544  NH1 ARG A 157      25.339   4.603  -9.308  1.00 89.41           N  
ATOM   2545 HH11 ARG A 157      25.893   5.310  -9.770  1.00 89.41           H  
ATOM   2546 HH12 ARG A 157      25.668   3.653  -9.215  1.00 89.41           H  
ATOM   2547  NH2 ARG A 157      23.573   4.114  -8.023  1.00 89.41           N  
ATOM   2548 HH21 ARG A 157      23.893   3.178  -7.817  1.00 89.41           H  
ATOM   2549 HH22 ARG A 157      22.667   4.399  -7.680  1.00 89.41           H  
ATOM   2550  CZ  ARG A 157      24.261   4.992  -8.682  1.00 89.41           C  
ATOM   2551  N   LYS A 158      19.703  10.240  -9.046  1.00 93.11           N  
ATOM   2552  H   LYS A 158      19.648   9.835  -8.123  1.00 93.11           H  
ATOM   2553  CA  LYS A 158      18.449  10.388  -9.795  1.00 93.11           C  
ATOM   2554  HA  LYS A 158      18.449  11.348 -10.312  1.00 93.11           H  
ATOM   2555  C   LYS A 158      17.255  10.348  -8.850  1.00 93.11           C  
ATOM   2556  CB  LYS A 158      18.264   9.235 -10.799  1.00 93.11           C  
ATOM   2557  HB2 LYS A 158      17.306   9.401 -11.292  1.00 93.11           H  
ATOM   2558  HB3 LYS A 158      18.207   8.294 -10.251  1.00 93.11           H  
ATOM   2559  O   LYS A 158      17.236   9.518  -7.962  1.00 93.11           O  
ATOM   2560  CG  LYS A 158      19.343   9.108 -11.884  1.00 93.11           C  
ATOM   2561  HG2 LYS A 158      19.507  10.086 -12.337  1.00 93.11           H  
ATOM   2562  HG3 LYS A 158      20.272   8.755 -11.437  1.00 93.11           H  
ATOM   2563  CD  LYS A 158      18.913   8.134 -12.985  1.00 93.11           C  
ATOM   2564  HD2 LYS A 158      18.741   7.148 -12.553  1.00 93.11           H  
ATOM   2565  HD3 LYS A 158      17.989   8.500 -13.432  1.00 93.11           H  
ATOM   2566  CE  LYS A 158      19.990   8.030 -14.064  1.00 93.11           C  
ATOM   2567  HE2 LYS A 158      20.228   9.037 -14.407  1.00 93.11           H  
ATOM   2568  HE3 LYS A 158      20.891   7.610 -13.617  1.00 93.11           H  
ATOM   2569  NZ  LYS A 158      19.524   7.196 -15.199  1.00 93.11           N  
ATOM   2570  HZ1 LYS A 158      18.699   7.608 -15.611  1.00 93.11           H  
ATOM   2571  HZ2 LYS A 158      20.238   7.136 -15.911  1.00 93.11           H  
ATOM   2572  HZ3 LYS A 158      19.291   6.266 -14.882  1.00 93.11           H  
ATOM   2573  N   SER A 159      16.202  11.087  -9.193  1.00 95.75           N  
ATOM   2574  H   SER A 159      16.320  11.805  -9.893  1.00 95.75           H  
ATOM   2575  CA  SER A 159      14.906  10.964  -8.521  1.00 95.75           C  
ATOM   2576  HA  SER A 159      15.068  10.989  -7.443  1.00 95.75           H  
ATOM   2577  C   SER A 159      14.212   9.650  -8.880  1.00 95.75           C  
ATOM   2578  CB  SER A 159      14.014  12.145  -8.897  1.00 95.75           C  
ATOM   2579  HB2 SER A 159      14.460  13.076  -8.547  1.00 95.75           H  
ATOM   2580  HB3 SER A 159      13.920  12.189  -9.982  1.00 95.75           H  
ATOM   2581  O   SER A 159      13.828   9.422 -10.038  1.00 95.75           O  
ATOM   2582  OG  SER A 159      12.730  11.992  -8.331  1.00 95.75           O  
ATOM   2583  HG  SER A 159      12.846  12.111  -7.386  1.00 95.75           H  
ATOM   2584  N   CYS A 160      13.993   8.800  -7.883  1.00 96.48           N  
ATOM   2585  H   CYS A 160      14.323   9.043  -6.960  1.00 96.48           H  
ATOM   2586  CA  CYS A 160      13.316   7.522  -8.052  1.00 96.48           C  
ATOM   2587  HA  CYS A 160      13.789   6.978  -8.869  1.00 96.48           H  
ATOM   2588  C   CYS A 160      11.852   7.696  -8.436  1.00 96.48           C  
ATOM   2589  CB  CYS A 160      13.458   6.717  -6.760  1.00 96.48           C  
ATOM   2590  HB2 CYS A 160      12.956   5.758  -6.884  1.00 96.48           H  
ATOM   2591  HB3 CYS A 160      12.972   7.258  -5.947  1.00 96.48           H  
ATOM   2592  O   CYS A 160      11.353   6.967  -9.293  1.00 96.48           O  
ATOM   2593  SG  CYS A 160      15.182   6.425  -6.294  1.00 96.48           S  
ATOM   2594  N   ALA A 161      11.188   8.706  -7.877  1.00 97.03           N  
ATOM   2595  H   ALA A 161      11.669   9.272  -7.192  1.00 97.03           H  
ATOM   2596  CA  ALA A 161       9.810   9.029  -8.220  1.00 97.03           C  
ATOM   2597  HA  ALA A 161       9.192   8.144  -8.065  1.00 97.03           H  
ATOM   2598  C   ALA A 161       9.648   9.431  -9.697  1.00 97.03           C  
ATOM   2599  CB  ALA A 161       9.331  10.118  -7.267  1.00 97.03           C  
ATOM   2600  HB1 ALA A 161       8.289  10.343  -7.493  1.00 97.03           H  
ATOM   2601  HB2 ALA A 161       9.397   9.769  -6.237  1.00 97.03           H  
ATOM   2602  HB3 ALA A 161       9.936  11.017  -7.387  1.00 97.03           H  
ATOM   2603  O   ALA A 161       8.671   9.035 -10.327  1.00 97.03           O  
ATOM   2604  N   ARG A 162      10.632  10.124 -10.294  1.00 96.45           N  
ATOM   2605  H   ARG A 162      11.405  10.435  -9.723  1.00 96.45           H  
ATOM   2606  CA  ARG A 162      10.634  10.418 -11.743  1.00 96.45           C  
ATOM   2607  HA  ARG A 162       9.644  10.770 -12.032  1.00 96.45           H  
ATOM   2608  C   ARG A 162      10.896   9.184 -12.601  1.00 96.45           C  
ATOM   2609  CB  ARG A 162      11.667  11.500 -12.079  1.00 96.45           C  
ATOM   2610  HB2 ARG A 162      11.745  11.579 -13.163  1.00 96.45           H  
ATOM   2611  HB3 ARG A 162      12.642  11.212 -11.686  1.00 96.45           H  
ATOM   2612  O   ARG A 162      10.299   9.042 -13.663  1.00 96.45           O  
ATOM   2613  CG  ARG A 162      11.269  12.871 -11.528  1.00 96.45           C  
ATOM   2614  HG2 ARG A 162      10.282  13.140 -11.903  1.00 96.45           H  
ATOM   2615  HG3 ARG A 162      11.234  12.836 -10.439  1.00 96.45           H  
ATOM   2616  CD  ARG A 162      12.282  13.929 -11.969  1.00 96.45           C  
ATOM   2617  HD2 ARG A 162      12.298  13.979 -13.057  1.00 96.45           H  
ATOM   2618  HD3 ARG A 162      13.269  13.645 -11.604  1.00 96.45           H  
ATOM   2619  NE  ARG A 162      11.910  15.237 -11.422  1.00 96.45           N  
ATOM   2620  HE  ARG A 162      11.039  15.268 -10.911  1.00 96.45           H  
ATOM   2621  NH1 ARG A 162      13.825  16.403 -11.913  1.00 96.45           N  
ATOM   2622 HH11 ARG A 162      14.207  15.571 -12.340  1.00 96.45           H  
ATOM   2623 HH12 ARG A 162      14.371  17.247 -11.813  1.00 96.45           H  
ATOM   2624  NH2 ARG A 162      12.149  17.393 -10.803  1.00 96.45           N  
ATOM   2625 HH21 ARG A 162      11.265  17.302 -10.323  1.00 96.45           H  
ATOM   2626 HH22 ARG A 162      12.699  18.230 -10.675  1.00 96.45           H  
ATOM   2627  CZ  ARG A 162      12.631  16.337 -11.388  1.00 96.45           C  
ATOM   2628  N   ILE A 163      11.788   8.291 -12.164  1.00 94.44           N  
ATOM   2629  H   ILE A 163      12.257   8.483 -11.290  1.00 94.44           H  
ATOM   2630  CA  ILE A 163      12.091   7.046 -12.891  1.00 94.44           C  
ATOM   2631  HA  ILE A 163      12.299   7.283 -13.934  1.00 94.44           H  
ATOM   2632  C   ILE A 163      10.890   6.105 -12.876  1.00 94.44           C  
ATOM   2633  CB  ILE A 163      13.324   6.341 -12.285  1.00 94.44           C  
ATOM   2634  HB  ILE A 163      13.175   6.256 -11.208  1.00 94.44           H  
ATOM   2635  O   ILE A 163      10.572   5.505 -13.902  1.00 94.44           O  
ATOM   2636  CG1 ILE A 163      14.586   7.181 -12.552  1.00 94.44           C  
ATOM   2637 HG12 ILE A 163      14.400   8.226 -12.304  1.00 94.44           H  
ATOM   2638 HG13 ILE A 163      14.849   7.131 -13.609  1.00 94.44           H  
ATOM   2639  CG2 ILE A 163      13.527   4.918 -12.854  1.00 94.44           C  
ATOM   2640 HG21 ILE A 163      13.703   4.960 -13.929  1.00 94.44           H  
ATOM   2641 HG22 ILE A 163      12.655   4.293 -12.661  1.00 94.44           H  
ATOM   2642 HG23 ILE A 163      14.363   4.421 -12.361  1.00 94.44           H  
ATOM   2643  CD1 ILE A 163      15.772   6.714 -11.708  1.00 94.44           C  
ATOM   2644 HD11 ILE A 163      15.512   6.779 -10.651  1.00 94.44           H  
ATOM   2645 HD12 ILE A 163      16.613   7.382 -11.898  1.00 94.44           H  
ATOM   2646 HD13 ILE A 163      16.075   5.698 -11.959  1.00 94.44           H  
ATOM   2647  N   TYR A 164      10.259   5.947 -11.714  1.00 94.76           N  
ATOM   2648  H   TYR A 164      10.611   6.436 -10.904  1.00 94.76           H  
ATOM   2649  CA  TYR A 164       9.168   5.002 -11.505  1.00 94.76           C  
ATOM   2650  HA  TYR A 164       9.246   4.219 -12.260  1.00 94.76           H  
ATOM   2651  C   TYR A 164       7.776   5.593 -11.726  1.00 94.76           C  
ATOM   2652  CB  TYR A 164       9.327   4.316 -10.145  1.00 94.76           C  
ATOM   2653  HB2 TYR A 164       9.267   5.073  -9.364  1.00 94.76           H  
ATOM   2654  HB3 TYR A 164       8.492   3.630 -10.004  1.00 94.76           H  
ATOM   2655  O   TYR A 164       6.817   4.824 -11.733  1.00 94.76           O  
ATOM   2656  CG  TYR A 164      10.610   3.513  -9.987  1.00 94.76           C  
ATOM   2657  CD1 TYR A 164      11.030   2.615 -10.991  1.00 94.76           C  
ATOM   2658  HD1 TYR A 164      10.445   2.490 -11.890  1.00 94.76           H  
ATOM   2659  CD2 TYR A 164      11.371   3.642  -8.812  1.00 94.76           C  
ATOM   2660  HD2 TYR A 164      11.048   4.325  -8.041  1.00 94.76           H  
ATOM   2661  CE1 TYR A 164      12.220   1.880 -10.839  1.00 94.76           C  
ATOM   2662  HE1 TYR A 164      12.551   1.211 -11.619  1.00 94.76           H  
ATOM   2663  CE2 TYR A 164      12.526   2.860  -8.628  1.00 94.76           C  
ATOM   2664  HE2 TYR A 164      13.036   2.891  -7.677  1.00 94.76           H  
ATOM   2665  OH  TYR A 164      14.085   1.229  -9.481  1.00 94.76           O  
ATOM   2666  HH  TYR A 164      14.480   1.370  -8.618  1.00 94.76           H  
ATOM   2667  CZ  TYR A 164      12.968   1.992  -9.650  1.00 94.76           C  
ATOM   2668  N   GLN A 165       7.684   6.907 -11.968  1.00 95.19           N  
ATOM   2669  H   GLN A 165       8.516   7.470 -11.868  1.00 95.19           H  
ATOM   2670  CA  GLN A 165       6.448   7.634 -12.284  1.00 95.19           C  
ATOM   2671  HA  GLN A 165       6.665   8.701 -12.249  1.00 95.19           H  
ATOM   2672  C   GLN A 165       5.359   7.404 -11.229  1.00 95.19           C  
ATOM   2673  CB  GLN A 165       5.998   7.311 -13.717  1.00 95.19           C  
ATOM   2674  HB2 GLN A 165       5.061   7.829 -13.921  1.00 95.19           H  
ATOM   2675  HB3 GLN A 165       5.822   6.239 -13.816  1.00 95.19           H  
ATOM   2676  O   GLN A 165       4.234   7.009 -11.534  1.00 95.19           O  
ATOM   2677  CG  GLN A 165       7.030   7.763 -14.755  1.00 95.19           C  
ATOM   2678  HG2 GLN A 165       7.977   7.246 -14.596  1.00 95.19           H  
ATOM   2679  HG3 GLN A 165       7.198   8.833 -14.634  1.00 95.19           H  
ATOM   2680  CD  GLN A 165       6.578   7.494 -16.185  1.00 95.19           C  
ATOM   2681  NE2 GLN A 165       7.163   8.182 -17.141  1.00 95.19           N  
ATOM   2682 HE21 GLN A 165       7.749   8.960 -16.872  1.00 95.19           H  
ATOM   2683 HE22 GLN A 165       6.747   8.096 -18.057  1.00 95.19           H  
ATOM   2684  OE1 GLN A 165       5.744   6.653 -16.495  1.00 95.19           O  
ATOM   2685  N   ALA A 166       5.739   7.554  -9.960  1.00 96.66           N  
ATOM   2686  H   ALA A 166       6.658   7.931  -9.778  1.00 96.66           H  
ATOM   2687  CA  ALA A 166       4.877   7.270  -8.820  1.00 96.66           C  
ATOM   2688  HA  ALA A 166       3.857   7.569  -9.061  1.00 96.66           H  
ATOM   2689  C   ALA A 166       5.325   8.043  -7.578  1.00 96.66           C  
ATOM   2690  CB  ALA A 166       4.899   5.760  -8.549  1.00 96.66           C  
ATOM   2691  HB1 ALA A 166       4.514   5.231  -9.421  1.00 96.66           H  
ATOM   2692  HB2 ALA A 166       5.918   5.428  -8.352  1.00 96.66           H  
ATOM   2693  HB3 ALA A 166       4.271   5.526  -7.690  1.00 96.66           H  
ATOM   2694  O   ALA A 166       6.489   8.426  -7.459  1.00 96.66           O  
ATOM   2695  N   GLY A 167       4.408   8.212  -6.626  1.00 98.01           N  
ATOM   2696  H   GLY A 167       3.475   7.860  -6.786  1.00 98.01           H  
ATOM   2697  CA  GLY A 167       4.732   8.640  -5.270  1.00 98.01           C  
ATOM   2698  HA2 GLY A 167       3.937   9.266  -4.864  1.00 98.01           H  
ATOM   2699  HA3 GLY A 167       5.646   9.233  -5.300  1.00 98.01           H  
ATOM   2700  C   GLY A 167       4.919   7.439  -4.348  1.00 98.01           C  
ATOM   2701  O   GLY A 167       4.055   6.558  -4.299  1.00 98.01           O  
ATOM   2702  N   TRP A 168       6.033   7.383  -3.619  1.00 97.90           N  
ATOM   2703  H   TRP A 168       6.673   8.164  -3.656  1.00 97.90           H  
ATOM   2704  CA  TRP A 168       6.334   6.281  -2.702  1.00 97.90           C  
ATOM   2705  HA  TRP A 168       5.432   6.038  -2.140  1.00 97.90           H  
ATOM   2706  C   TRP A 168       7.432   6.646  -1.701  1.00 97.90           C  
ATOM   2707  CB  TRP A 168       6.775   5.050  -3.511  1.00 97.90           C  
ATOM   2708  HB2 TRP A 168       6.198   4.983  -4.433  1.00 97.90           H  
ATOM   2709  HB3 TRP A 168       7.822   5.186  -3.781  1.00 97.90           H  
ATOM   2710  O   TRP A 168       8.153   7.626  -1.875  1.00 97.90           O  
ATOM   2711  CG  TRP A 168       6.647   3.732  -2.821  1.00 97.90           C  
ATOM   2712  CD1 TRP A 168       7.652   2.856  -2.612  1.00 97.90           C  
ATOM   2713  HD1 TRP A 168       8.673   3.009  -2.929  1.00 97.90           H  
ATOM   2714  CD2 TRP A 168       5.447   3.106  -2.281  1.00 97.90           C  
ATOM   2715  CE2 TRP A 168       5.810   1.840  -1.734  1.00 97.90           C  
ATOM   2716  CE3 TRP A 168       4.089   3.476  -2.208  1.00 97.90           C  
ATOM   2717  HE3 TRP A 168       3.782   4.425  -2.622  1.00 97.90           H  
ATOM   2718  NE1 TRP A 168       7.156   1.727  -1.995  1.00 97.90           N  
ATOM   2719  HE1 TRP A 168       7.706   0.889  -1.869  1.00 97.90           H  
ATOM   2720  CH2 TRP A 168       3.543   1.410  -1.033  1.00 97.90           C  
ATOM   2721  HH2 TRP A 168       2.818   0.787  -0.530  1.00 97.90           H  
ATOM   2722  CZ2 TRP A 168       4.880   0.994  -1.120  1.00 97.90           C  
ATOM   2723  HZ2 TRP A 168       5.191   0.047  -0.704  1.00 97.90           H  
ATOM   2724  CZ3 TRP A 168       3.144   2.637  -1.591  1.00 97.90           C  
ATOM   2725  HZ3 TRP A 168       2.111   2.946  -1.529  1.00 97.90           H  
ATOM   2726  N   TRP A 169       7.618   5.802  -0.690  1.00 97.68           N  
ATOM   2727  H   TRP A 169       6.985   5.020  -0.603  1.00 97.68           H  
ATOM   2728  CA  TRP A 169       8.748   5.862   0.243  1.00 97.68           C  
ATOM   2729  HA  TRP A 169       8.969   6.906   0.463  1.00 97.68           H  
ATOM   2730  C   TRP A 169      10.020   5.262  -0.369  1.00 97.68           C  
ATOM   2731  CB  TRP A 169       8.344   5.185   1.552  1.00 97.68           C  
ATOM   2732  HB2 TRP A 169       9.176   5.222   2.255  1.00 97.68           H  
ATOM   2733  HB3 TRP A 169       8.116   4.138   1.355  1.00 97.68           H  
ATOM   2734  O   TRP A 169      10.544   4.258   0.110  1.00 97.68           O  
ATOM   2735  CG  TRP A 169       7.166   5.805   2.214  1.00 97.68           C  
ATOM   2736  CD1 TRP A 169       7.188   6.931   2.960  1.00 97.68           C  
ATOM   2737  HD1 TRP A 169       8.072   7.513   3.173  1.00 97.68           H  
ATOM   2738  CD2 TRP A 169       5.779   5.367   2.177  1.00 97.68           C  
ATOM   2739  CE2 TRP A 169       5.006   6.283   2.950  1.00 97.68           C  
ATOM   2740  CE3 TRP A 169       5.095   4.302   1.549  1.00 97.68           C  
ATOM   2741  HE3 TRP A 169       5.649   3.590   0.955  1.00 97.68           H  
ATOM   2742  NE1 TRP A 169       5.918   7.205   3.421  1.00 97.68           N  
ATOM   2743  HE1 TRP A 169       5.711   7.994   4.016  1.00 97.68           H  
ATOM   2744  CH2 TRP A 169       2.972   5.069   2.477  1.00 97.68           C  
ATOM   2745  HH2 TRP A 169       1.908   4.944   2.612  1.00 97.68           H  
ATOM   2746  CZ2 TRP A 169       3.620   6.166   3.064  1.00 97.68           C  
ATOM   2747  HZ2 TRP A 169       3.059   6.933   3.577  1.00 97.68           H  
ATOM   2748  CZ3 TRP A 169       3.706   4.148   1.709  1.00 97.68           C  
ATOM   2749  HZ3 TRP A 169       3.202   3.321   1.230  1.00 97.68           H  
ATOM   2750  N   PHE A 170      10.483   5.810  -1.492  1.00 96.33           N  
ATOM   2751  H   PHE A 170      10.050   6.662  -1.820  1.00 96.33           H  
ATOM   2752  CA  PHE A 170      11.671   5.301  -2.177  1.00 96.33           C  
ATOM   2753  HA  PHE A 170      11.529   4.232  -2.335  1.00 96.33           H  
ATOM   2754  C   PHE A 170      12.938   5.470  -1.320  1.00 96.33           C  
ATOM   2755  CB  PHE A 170      11.826   5.965  -3.552  1.00 96.33           C  
ATOM   2756  HB2 PHE A 170      11.923   7.041  -3.410  1.00 96.33           H  
ATOM   2757  HB3 PHE A 170      12.754   5.614  -4.003  1.00 96.33           H  
ATOM   2758  O   PHE A 170      13.108   6.471  -0.635  1.00 96.33           O  
ATOM   2759  CG  PHE A 170      10.694   5.686  -4.526  1.00 96.33           C  
ATOM   2760  CD1 PHE A 170      10.463   4.378  -4.997  1.00 96.33           C  
ATOM   2761  HD1 PHE A 170      11.095   3.566  -4.667  1.00 96.33           H  
ATOM   2762  CD2 PHE A 170       9.872   6.736  -4.970  1.00 96.33           C  
ATOM   2763  HD2 PHE A 170      10.036   7.743  -4.614  1.00 96.33           H  
ATOM   2764  CE1 PHE A 170       9.412   4.123  -5.897  1.00 96.33           C  
ATOM   2765  HE1 PHE A 170       9.226   3.120  -6.251  1.00 96.33           H  
ATOM   2766  CE2 PHE A 170       8.827   6.483  -5.872  1.00 96.33           C  
ATOM   2767  HE2 PHE A 170       8.187   7.294  -6.185  1.00 96.33           H  
ATOM   2768  CZ  PHE A 170       8.597   5.178  -6.342  1.00 96.33           C  
ATOM   2769  HZ  PHE A 170       7.784   4.986  -7.026  1.00 96.33           H  
ATOM   2770  N   SER A 171      13.836   4.479  -1.381  1.00 94.12           N  
ATOM   2771  H   SER A 171      13.620   3.681  -1.960  1.00 94.12           H  
ATOM   2772  CA  SER A 171      15.184   4.572  -0.798  1.00 94.12           C  
ATOM   2773  HA  SER A 171      15.218   5.414  -0.107  1.00 94.12           H  
ATOM   2774  C   SER A 171      16.208   4.865  -1.892  1.00 94.12           C  
ATOM   2775  CB  SER A 171      15.542   3.318   0.008  1.00 94.12           C  
ATOM   2776  HB2 SER A 171      14.847   3.191   0.838  1.00 94.12           H  
ATOM   2777  HB3 SER A 171      15.478   2.435  -0.628  1.00 94.12           H  
ATOM   2778  O   SER A 171      16.568   6.011  -2.099  1.00 94.12           O  
ATOM   2779  OG  SER A 171      16.858   3.440   0.511  1.00 94.12           O  
ATOM   2780  HG  SER A 171      16.812   4.044   1.255  1.00 94.12           H  
ATOM   2781  N   HIS A 172      16.639   3.838  -2.626  1.00 93.33           N  
ATOM   2782  H   HIS A 172      16.300   2.912  -2.409  1.00 93.33           H  
ATOM   2783  CA  HIS A 172      17.520   3.970  -3.781  1.00 93.33           C  
ATOM   2784  HA  HIS A 172      17.610   5.023  -4.050  1.00 93.33           H  
ATOM   2785  C   HIS A 172      16.919   3.217  -4.964  1.00 93.33           C  
ATOM   2786  CB  HIS A 172      18.916   3.428  -3.469  1.00 93.33           C  
ATOM   2787  HB2 HIS A 172      18.814   2.378  -3.197  1.00 93.33           H  
ATOM   2788  HB3 HIS A 172      19.526   3.485  -4.370  1.00 93.33           H  
ATOM   2789  O   HIS A 172      16.309   2.158  -4.789  1.00 93.33           O  
ATOM   2790  CG  HIS A 172      19.651   4.114  -2.350  1.00 93.33           C  
ATOM   2791  CD2 HIS A 172      20.759   4.906  -2.478  1.00 93.33           C  
ATOM   2792  HD2 HIS A 172      21.220   5.209  -3.407  1.00 93.33           H  
ATOM   2793  ND1 HIS A 172      19.413   3.964  -1.001  1.00 93.33           N  
ATOM   2794  HD1 HIS A 172      18.606   3.532  -0.575  1.00 93.33           H  
ATOM   2795  CE1 HIS A 172      20.363   4.641  -0.338  1.00 93.33           C  
ATOM   2796  HE1 HIS A 172      20.423   4.738   0.736  1.00 93.33           H  
ATOM   2797  NE2 HIS A 172      21.225   5.202  -1.196  1.00 93.33           N  
ATOM   2798  N   CYS A 173      17.115   3.720  -6.177  1.00 92.17           N  
ATOM   2799  H   CYS A 173      17.612   4.595  -6.260  1.00 92.17           H  
ATOM   2800  CA  CYS A 173      16.553   3.137  -7.398  1.00 92.17           C  
ATOM   2801  HA  CYS A 173      16.065   2.191  -7.167  1.00 92.17           H  
ATOM   2802  C   CYS A 173      17.600   2.825  -8.461  1.00 92.17           C  
ATOM   2803  CB  CYS A 173      15.498   4.080  -7.961  1.00 92.17           C  
ATOM   2804  HB2 CYS A 173      15.197   3.754  -8.956  1.00 92.17           H  
ATOM   2805  HB3 CYS A 173      14.637   4.050  -7.292  1.00 92.17           H  
ATOM   2806  O   CYS A 173      17.272   2.236  -9.492  1.00 92.17           O  
ATOM   2807  SG  CYS A 173      16.010   5.795  -8.041  1.00 92.17           S  
ATOM   2808  N   THR A 174      18.860   3.181  -8.226  1.00 86.60           N  
ATOM   2809  H   THR A 174      19.049   3.771  -7.428  1.00 86.60           H  
ATOM   2810  CA  THR A 174      19.938   2.991  -9.190  1.00 86.60           C  
ATOM   2811  HA  THR A 174      19.558   2.419 -10.037  1.00 86.60           H  
ATOM   2812  C   THR A 174      21.104   2.188  -8.615  1.00 86.60           C  
ATOM   2813  CB  THR A 174      20.411   4.338  -9.752  1.00 86.60           C  
ATOM   2814  HB  THR A 174      21.136   4.128 -10.539  1.00 86.60           H  
ATOM   2815  O   THR A 174      21.386   2.196  -7.420  1.00 86.60           O  
ATOM   2816  CG2 THR A 174      19.298   5.182 -10.366  1.00 86.60           C  
ATOM   2817 HG21 THR A 174      19.740   6.079 -10.800  1.00 86.60           H  
ATOM   2818 HG22 THR A 174      18.773   4.613 -11.133  1.00 86.60           H  
ATOM   2819 HG23 THR A 174      18.592   5.492  -9.597  1.00 86.60           H  
ATOM   2820  OG1 THR A 174      21.057   5.111  -8.777  1.00 86.60           O  
ATOM   2821  HG1 THR A 174      20.405   5.435  -8.150  1.00 86.60           H  
ATOM   2822  N   GLY A 175      21.840   1.511  -9.500  1.00 82.56           N  
ATOM   2823  H   GLY A 175      21.528   1.487 -10.460  1.00 82.56           H  
ATOM   2824  CA  GLY A 175      23.056   0.771  -9.155  1.00 82.56           C  
ATOM   2825  HA2 GLY A 175      23.745   1.442  -8.643  1.00 82.56           H  
ATOM   2826  HA3 GLY A 175      23.538   0.429 -10.070  1.00 82.56           H  
ATOM   2827  C   GLY A 175      22.825  -0.451  -8.264  1.00 82.56           C  
ATOM   2828  O   GLY A 175      21.746  -1.039  -8.246  1.00 82.56           O  
ATOM   2829  N   VAL A 176      23.880  -0.847  -7.548  1.00 75.96           N  
ATOM   2830  H   VAL A 176      24.740  -0.321  -7.614  1.00 75.96           H  
ATOM   2831  CA  VAL A 176      23.907  -2.063  -6.715  1.00 75.96           C  
ATOM   2832  HA  VAL A 176      23.525  -2.894  -7.309  1.00 75.96           H  
ATOM   2833  C   VAL A 176      23.001  -1.984  -5.483  1.00 75.96           C  
ATOM   2834  CB  VAL A 176      25.348  -2.418  -6.294  1.00 75.96           C  
ATOM   2835  HB  VAL A 176      25.314  -3.310  -5.668  1.00 75.96           H  
ATOM   2836  O   VAL A 176      22.638  -3.016  -4.933  1.00 75.96           O  
ATOM   2837  CG1 VAL A 176      26.208  -2.746  -7.521  1.00 75.96           C  
ATOM   2838 HG11 VAL A 176      26.339  -1.869  -8.155  1.00 75.96           H  
ATOM   2839 HG12 VAL A 176      27.188  -3.093  -7.193  1.00 75.96           H  
ATOM   2840 HG13 VAL A 176      25.738  -3.543  -8.096  1.00 75.96           H  
ATOM   2841  CG2 VAL A 176      26.039  -1.300  -5.500  1.00 75.96           C  
ATOM   2842 HG21 VAL A 176      26.120  -0.384  -6.086  1.00 75.96           H  
ATOM   2843 HG22 VAL A 176      25.485  -1.099  -4.582  1.00 75.96           H  
ATOM   2844 HG23 VAL A 176      27.040  -1.624  -5.216  1.00 75.96           H  
ATOM   2845  N   THR A 177      22.599  -0.778  -5.076  1.00 73.30           N  
ATOM   2846  H   THR A 177      22.921   0.044  -5.567  1.00 73.30           H  
ATOM   2847  CA  THR A 177      21.694  -0.529  -3.948  1.00 73.30           C  
ATOM   2848  HA  THR A 177      21.719  -1.387  -3.275  1.00 73.30           H  
ATOM   2849  C   THR A 177      20.234  -0.382  -4.381  1.00 73.30           C  
ATOM   2850  CB  THR A 177      22.146   0.698  -3.134  1.00 73.30           C  
ATOM   2851  HB  THR A 177      21.417   0.913  -2.353  1.00 73.30           H  
ATOM   2852  O   THR A 177      19.430   0.118  -3.611  1.00 73.30           O  
ATOM   2853  CG2 THR A 177      23.509   0.486  -2.476  1.00 73.30           C  
ATOM   2854 HG21 THR A 177      23.730   1.335  -1.830  1.00 73.30           H  
ATOM   2855 HG22 THR A 177      23.486  -0.418  -1.868  1.00 73.30           H  
ATOM   2856 HG23 THR A 177      24.290   0.401  -3.231  1.00 73.30           H  
ATOM   2857  OG1 THR A 177      22.277   1.817  -3.982  1.00 73.30           O  
ATOM   2858  HG1 THR A 177      22.092   2.589  -3.441  1.00 73.30           H  
ATOM   2859  N   ASN A 178      19.840  -0.787  -5.597  1.00 80.56           N  
ATOM   2860  H   ASN A 178      20.523  -1.174  -6.233  1.00 80.56           H  
ATOM   2861  CA  ASN A 178      18.445  -0.653  -6.031  1.00 80.56           C  
ATOM   2862  HA  ASN A 178      18.189   0.405  -5.976  1.00 80.56           H  
ATOM   2863  C   ASN A 178      17.482  -1.406  -5.083  1.00 80.56           C  
ATOM   2864  CB  ASN A 178      18.304  -1.086  -7.502  1.00 80.56           C  
ATOM   2865  HB2 ASN A 178      19.019  -0.521  -8.100  1.00 80.56           H  
ATOM   2866  HB3 ASN A 178      18.539  -2.147  -7.595  1.00 80.56           H  
ATOM   2867  O   ASN A 178      17.444  -2.640  -5.048  1.00 80.56           O  
ATOM   2868  CG  ASN A 178      16.907  -0.844  -8.064  1.00 80.56           C  
ATOM   2869  ND2 ASN A 178      16.765  -0.744  -9.363  1.00 80.56           N  
ATOM   2870 HD21 ASN A 178      17.590  -0.674  -9.941  1.00 80.56           H  
ATOM   2871 HD22 ASN A 178      15.881  -0.362  -9.668  1.00 80.56           H  
ATOM   2872  OD1 ASN A 178      15.919  -0.717  -7.363  1.00 80.56           O  
ATOM   2873  N   HIS A 179      16.667  -0.636  -4.360  1.00 79.73           N  
ATOM   2874  H   HIS A 179      16.773   0.363  -4.455  1.00 79.73           H  
ATOM   2875  CA  HIS A 179      15.694  -1.089  -3.368  1.00 79.73           C  
ATOM   2876  HA  HIS A 179      15.895  -2.138  -3.148  1.00 79.73           H  
ATOM   2877  C   HIS A 179      14.251  -1.045  -3.892  1.00 79.73           C  
ATOM   2878  CB  HIS A 179      15.881  -0.300  -2.060  1.00 79.73           C  
ATOM   2879  HB2 HIS A 179      15.862   0.767  -2.279  1.00 79.73           H  
ATOM   2880  HB3 HIS A 179      15.058  -0.515  -1.378  1.00 79.73           H  
ATOM   2881  O   HIS A 179      13.308  -0.901  -3.109  1.00 79.73           O  
ATOM   2882  CG  HIS A 179      17.151  -0.641  -1.325  1.00 79.73           C  
ATOM   2883  CD2 HIS A 179      18.186   0.205  -1.032  1.00 79.73           C  
ATOM   2884  HD2 HIS A 179      18.252   1.249  -1.302  1.00 79.73           H  
ATOM   2885  ND1 HIS A 179      17.469  -1.866  -0.786  1.00 79.73           N  
ATOM   2886  HD1 HIS A 179      16.904  -2.702  -0.827  1.00 79.73           H  
ATOM   2887  CE1 HIS A 179      18.676  -1.765  -0.204  1.00 79.73           C  
ATOM   2888  HE1 HIS A 179      19.196  -2.566   0.300  1.00 79.73           H  
ATOM   2889  NE2 HIS A 179      19.155  -0.522  -0.333  1.00 79.73           N  
ATOM   2890  N   LEU A 180      14.041  -1.216  -5.204  1.00 83.54           N  
ATOM   2891  H   LEU A 180      14.841  -1.228  -5.820  1.00 83.54           H  
ATOM   2892  CA  LEU A 180      12.715  -1.435  -5.791  1.00 83.54           C  
ATOM   2893  HA  LEU A 180      12.039  -0.694  -5.365  1.00 83.54           H  
ATOM   2894  C   LEU A 180      12.167  -2.825  -5.419  1.00 83.54           C  
ATOM   2895  CB  LEU A 180      12.769  -1.209  -7.307  1.00 83.54           C  
ATOM   2896  HB2 LEU A 180      13.398  -1.979  -7.752  1.00 83.54           H  
ATOM   2897  HB3 LEU A 180      13.222  -0.238  -7.507  1.00 83.54           H  
ATOM   2898  O   LEU A 180      12.031  -3.724  -6.249  1.00 83.54           O  
ATOM   2899  CG  LEU A 180      11.368  -1.252  -7.943  1.00 83.54           C  
ATOM   2900  HG  LEU A 180      10.795  -2.103  -7.577  1.00 83.54           H  
ATOM   2901  CD1 LEU A 180      10.549  -0.002  -7.637  1.00 83.54           C  
ATOM   2902 HD11 LEU A 180      10.290   0.032  -6.579  1.00 83.54           H  
ATOM   2903 HD12 LEU A 180      11.108   0.896  -7.901  1.00 83.54           H  
ATOM   2904 HD13 LEU A 180       9.634  -0.017  -8.229  1.00 83.54           H  
ATOM   2905  CD2 LEU A 180      11.491  -1.436  -9.441  1.00 83.54           C  
ATOM   2906 HD21 LEU A 180      10.475  -1.509  -9.828  1.00 83.54           H  
ATOM   2907 HD22 LEU A 180      12.010  -0.587  -9.886  1.00 83.54           H  
ATOM   2908 HD23 LEU A 180      12.027  -2.359  -9.661  1.00 83.54           H  
ATOM   2909  N   ASN A 181      11.891  -3.018  -4.136  1.00 90.84           N  
ATOM   2910  H   ASN A 181      12.116  -2.262  -3.503  1.00 90.84           H  
ATOM   2911  CA  ASN A 181      11.273  -4.222  -3.599  1.00 90.84           C  
ATOM   2912  HA  ASN A 181      11.543  -5.078  -4.216  1.00 90.84           H  
ATOM   2913  C   ASN A 181       9.742  -4.109  -3.639  1.00 90.84           C  
ATOM   2914  CB  ASN A 181      11.822  -4.463  -2.189  1.00 90.84           C  
ATOM   2915  HB2 ASN A 181      11.304  -5.313  -1.745  1.00 90.84           H  
ATOM   2916  HB3 ASN A 181      11.619  -3.589  -1.570  1.00 90.84           H  
ATOM   2917  O   ASN A 181       9.067  -5.082  -3.973  1.00 90.84           O  
ATOM   2918  CG  ASN A 181      13.311  -4.768  -2.154  1.00 90.84           C  
ATOM   2919  ND2 ASN A 181      13.946  -4.479  -1.043  1.00 90.84           N  
ATOM   2920 HD21 ASN A 181      14.908  -4.777  -0.966  1.00 90.84           H  
ATOM   2921 HD22 ASN A 181      13.426  -4.109  -0.260  1.00 90.84           H  
ATOM   2922  OD1 ASN A 181      13.919  -5.281  -3.089  1.00 90.84           O  
ATOM   2923  N   ALA A 182       9.202  -2.913  -3.392  1.00 94.76           N  
ATOM   2924  H   ALA A 182       9.799  -2.158  -3.088  1.00 94.76           H  
ATOM   2925  CA  ALA A 182       7.785  -2.608  -3.532  1.00 94.76           C  
ATOM   2926  HA  ALA A 182       7.320  -3.370  -4.157  1.00 94.76           H  
ATOM   2927  C   ALA A 182       7.585  -1.244  -4.211  1.00 94.76           C  
ATOM   2928  CB  ALA A 182       7.125  -2.668  -2.149  1.00 94.76           C  
ATOM   2929  HB1 ALA A 182       6.060  -2.455  -2.238  1.00 94.76           H  
ATOM   2930  HB2 ALA A 182       7.249  -3.663  -1.723  1.00 94.76           H  
ATOM   2931  HB3 ALA A 182       7.584  -1.939  -1.481  1.00 94.76           H  
ATOM   2932  O   ALA A 182       8.257  -0.273  -3.866  1.00 94.76           O  
ATOM   2933  N   ASN A 183       6.646  -1.184  -5.156  1.00 95.75           N  
ATOM   2934  H   ASN A 183       6.159  -2.042  -5.373  1.00 95.75           H  
ATOM   2935  CA  ASN A 183       6.137   0.041  -5.775  1.00 95.75           C  
ATOM   2936  HA  ASN A 183       6.252   0.876  -5.083  1.00 95.75           H  
ATOM   2937  C   ASN A 183       4.640  -0.142  -6.048  1.00 95.75           C  
ATOM   2938  CB  ASN A 183       6.926   0.367  -7.058  1.00 95.75           C  
ATOM   2939  HB2 ASN A 183       7.969   0.540  -6.790  1.00 95.75           H  
ATOM   2940  HB3 ASN A 183       6.863  -0.463  -7.761  1.00 95.75           H  
ATOM   2941  O   ASN A 183       4.238  -0.496  -7.152  1.00 95.75           O  
ATOM   2942  CG  ASN A 183       6.416   1.624  -7.749  1.00 95.75           C  
ATOM   2943  ND2 ASN A 183       6.780   1.844  -8.991  1.00 95.75           N  
ATOM   2944 HD21 ASN A 183       6.415   2.676  -9.432  1.00 95.75           H  
ATOM   2945 HD22 ASN A 183       7.338   1.172  -9.499  1.00 95.75           H  
ATOM   2946  OD1 ASN A 183       5.697   2.423  -7.169  1.00 95.75           O  
ATOM   2947  N   LEU A 184       3.805   0.034  -5.023  1.00 97.46           N  
ATOM   2948  H   LEU A 184       4.179   0.328  -4.132  1.00 97.46           H  
ATOM   2949  CA  LEU A 184       2.362  -0.227  -5.129  1.00 97.46           C  
ATOM   2950  HA  LEU A 184       2.215  -1.107  -5.754  1.00 97.46           H  
ATOM   2951  C   LEU A 184       1.594   0.907  -5.825  1.00 97.46           C  
ATOM   2952  CB  LEU A 184       1.802  -0.533  -3.731  1.00 97.46           C  
ATOM   2953  HB2 LEU A 184       0.732  -0.722  -3.821  1.00 97.46           H  
ATOM   2954  HB3 LEU A 184       1.927   0.344  -3.097  1.00 97.46           H  
ATOM   2955  O   LEU A 184       0.452   0.728  -6.253  1.00 97.46           O  
ATOM   2956  CG  LEU A 184       2.462  -1.748  -3.050  1.00 97.46           C  
ATOM   2957  HG  LEU A 184       3.511  -1.532  -2.848  1.00 97.46           H  
ATOM   2958  CD1 LEU A 184       1.779  -2.025  -1.714  1.00 97.46           C  
ATOM   2959 HD11 LEU A 184       2.225  -2.907  -1.254  1.00 97.46           H  
ATOM   2960 HD12 LEU A 184       1.915  -1.176  -1.044  1.00 97.46           H  
ATOM   2961 HD13 LEU A 184       0.711  -2.186  -1.854  1.00 97.46           H  
ATOM   2962  CD2 LEU A 184       2.387  -3.001  -3.929  1.00 97.46           C  
ATOM   2963 HD21 LEU A 184       3.129  -2.939  -4.725  1.00 97.46           H  
ATOM   2964 HD22 LEU A 184       2.585  -3.897  -3.341  1.00 97.46           H  
ATOM   2965 HD23 LEU A 184       1.396  -3.091  -4.375  1.00 97.46           H  
ATOM   2966  N   ASN A 185       2.245   2.058  -5.981  1.00 97.60           N  
ATOM   2967  H   ASN A 185       3.182   2.124  -5.611  1.00 97.60           H  
ATOM   2968  CA  ASN A 185       1.719   3.233  -6.665  1.00 97.60           C  
ATOM   2969  HA  ASN A 185       0.635   3.152  -6.744  1.00 97.60           H  
ATOM   2970  C   ASN A 185       2.225   3.355  -8.110  1.00 97.60           C  
ATOM   2971  CB  ASN A 185       2.013   4.461  -5.797  1.00 97.60           C  
ATOM   2972  HB2 ASN A 185       3.067   4.469  -5.518  1.00 97.60           H  
ATOM   2973  HB3 ASN A 185       1.816   5.367  -6.369  1.00 97.60           H  
ATOM   2974  O   ASN A 185       1.886   4.315  -8.788  1.00 97.60           O  
ATOM   2975  CG  ASN A 185       1.156   4.516  -4.542  1.00 97.60           C  
ATOM   2976  ND2 ASN A 185       1.501   5.386  -3.626  1.00 97.60           N  
ATOM   2977 HD21 ASN A 185       2.313   5.965  -3.791  1.00 97.60           H  
ATOM   2978 HD22 ASN A 185       0.920   5.480  -2.805  1.00 97.60           H  
ATOM   2979  OD1 ASN A 185       0.177   3.798  -4.374  1.00 97.60           O  
ATOM   2980  N   GLY A 186       2.973   2.373  -8.622  1.00 95.29           N  
ATOM   2981  H   GLY A 186       3.291   1.626  -8.021  1.00 95.29           H  
ATOM   2982  CA  GLY A 186       3.351   2.337 -10.032  1.00 95.29           C  
ATOM   2983  HA2 GLY A 186       3.882   3.254 -10.288  1.00 95.29           H  
ATOM   2984  HA3 GLY A 186       4.029   1.503 -10.209  1.00 95.29           H  
ATOM   2985  C   GLY A 186       2.149   2.208 -10.970  1.00 95.29           C  
ATOM   2986  O   GLY A 186       0.998   2.025 -10.562  1.00 95.29           O  
ATOM   2987  N   ARG A 187       2.401   2.292 -12.267  1.00 93.86           N  
ATOM   2988  H   ARG A 187       3.372   2.342 -12.541  1.00 93.86           H  
ATOM   2989  CA  ARG A 187       1.382   2.085 -13.302  1.00 93.86           C  
ATOM   2990  HA  ARG A 187       0.431   2.466 -12.929  1.00 93.86           H  
ATOM   2991  C   ARG A 187       1.175   0.596 -13.566  1.00 93.86           C  
ATOM   2992  CB  ARG A 187       1.731   2.903 -14.552  1.00 93.86           C  
ATOM   2993  HB2 ARG A 187       1.060   2.613 -15.360  1.00 93.86           H  
ATOM   2994  HB3 ARG A 187       1.556   3.957 -14.332  1.00 93.86           H  
ATOM   2995  O   ARG A 187       2.076  -0.212 -13.383  1.00 93.86           O  
ATOM   2996  CG  ARG A 187       3.186   2.748 -15.011  1.00 93.86           C  
ATOM   2997  HG2 ARG A 187       3.866   3.159 -14.265  1.00 93.86           H  
ATOM   2998  HG3 ARG A 187       3.391   1.687 -15.155  1.00 93.86           H  
ATOM   2999  CD  ARG A 187       3.387   3.518 -16.311  1.00 93.86           C  
ATOM   3000  HD2 ARG A 187       3.175   4.571 -16.128  1.00 93.86           H  
ATOM   3001  HD3 ARG A 187       2.671   3.140 -17.041  1.00 93.86           H  
ATOM   3002  NE  ARG A 187       4.752   3.403 -16.844  1.00 93.86           N  
ATOM   3003  HE  ARG A 187       5.529   3.412 -16.199  1.00 93.86           H  
ATOM   3004  NH1 ARG A 187       4.205   3.825 -19.028  1.00 93.86           N  
ATOM   3005 HH11 ARG A 187       3.326   4.209 -18.713  1.00 93.86           H  
ATOM   3006 HH12 ARG A 187       4.496   3.913 -19.991  1.00 93.86           H  
ATOM   3007  NH2 ARG A 187       6.238   3.209 -18.548  1.00 93.86           N  
ATOM   3008 HH21 ARG A 187       6.981   3.218 -17.864  1.00 93.86           H  
ATOM   3009 HH22 ARG A 187       6.437   3.132 -19.535  1.00 93.86           H  
ATOM   3010  CZ  ARG A 187       5.061   3.477 -18.120  1.00 93.86           C  
ATOM   3011  N   PHE A 188      -0.008   0.202 -14.024  1.00 94.02           N  
ATOM   3012  H   PHE A 188      -0.736   0.885 -14.178  1.00 94.02           H  
ATOM   3013  CA  PHE A 188      -0.247  -1.191 -14.398  1.00 94.02           C  
ATOM   3014  HA  PHE A 188       0.163  -1.840 -13.625  1.00 94.02           H  
ATOM   3015  C   PHE A 188       0.463  -1.533 -15.715  1.00 94.02           C  
ATOM   3016  CB  PHE A 188      -1.746  -1.460 -14.466  1.00 94.02           C  
ATOM   3017  HB2 PHE A 188      -1.901  -2.399 -14.998  1.00 94.02           H  
ATOM   3018  HB3 PHE A 188      -2.236  -0.675 -15.042  1.00 94.02           H  
ATOM   3019  O   PHE A 188      -0.007  -1.202 -16.799  1.00 94.02           O  
ATOM   3020  CG  PHE A 188      -2.396  -1.592 -13.108  1.00 94.02           C  
ATOM   3021  CD1 PHE A 188      -2.300  -2.809 -12.408  1.00 94.02           C  
ATOM   3022  HD1 PHE A 188      -1.712  -3.626 -12.801  1.00 94.02           H  
ATOM   3023  CD2 PHE A 188      -3.135  -0.526 -12.563  1.00 94.02           C  
ATOM   3024  HD2 PHE A 188      -3.196   0.419 -13.082  1.00 94.02           H  
ATOM   3025  CE1 PHE A 188      -3.002  -2.982 -11.205  1.00 94.02           C  
ATOM   3026  HE1 PHE A 188      -2.955  -3.922 -10.674  1.00 94.02           H  
ATOM   3027  CE2 PHE A 188      -3.856  -0.711 -11.370  1.00 94.02           C  
ATOM   3028  HE2 PHE A 188      -4.474   0.084 -10.979  1.00 94.02           H  
ATOM   3029  CZ  PHE A 188      -3.810  -1.951 -10.710  1.00 94.02           C  
ATOM   3030  HZ  PHE A 188      -4.403  -2.121  -9.823  1.00 94.02           H  
ATOM   3031  N   ILE A 189       1.604  -2.211 -15.608  1.00 90.34           N  
ATOM   3032  H   ILE A 189       1.944  -2.369 -14.670  1.00 90.34           H  
ATOM   3033  CA  ILE A 189       2.454  -2.643 -16.725  1.00 90.34           C  
ATOM   3034  HA  ILE A 189       2.054  -2.241 -17.655  1.00 90.34           H  
ATOM   3035  C   ILE A 189       2.483  -4.162 -16.844  1.00 90.34           C  
ATOM   3036  CB  ILE A 189       3.884  -2.099 -16.550  1.00 90.34           C  
ATOM   3037  HB  ILE A 189       4.196  -2.295 -15.525  1.00 90.34           H  
ATOM   3038  O   ILE A 189       2.654  -4.871 -15.849  1.00 90.34           O  
ATOM   3039  CG1 ILE A 189       3.895  -0.588 -16.809  1.00 90.34           C  
ATOM   3040 HG12 ILE A 189       3.002  -0.117 -16.398  1.00 90.34           H  
ATOM   3041 HG13 ILE A 189       3.915  -0.392 -17.882  1.00 90.34           H  
ATOM   3042  CG2 ILE A 189       4.901  -2.769 -17.499  1.00 90.34           C  
ATOM   3043 HG21 ILE A 189       4.651  -2.574 -18.542  1.00 90.34           H  
ATOM   3044 HG22 ILE A 189       5.914  -2.420 -17.297  1.00 90.34           H  
ATOM   3045 HG23 ILE A 189       4.952  -3.842 -17.316  1.00 90.34           H  
ATOM   3046  CD1 ILE A 189       5.118   0.036 -16.152  1.00 90.34           C  
ATOM   3047 HD11 ILE A 189       6.017  -0.568 -16.276  1.00 90.34           H  
ATOM   3048 HD12 ILE A 189       4.921   0.123 -15.084  1.00 90.34           H  
ATOM   3049 HD13 ILE A 189       5.296   1.020 -16.586  1.00 90.34           H  
ATOM   3050  N   PHE A 190       2.428  -4.625 -18.094  1.00 90.21           N  
ATOM   3051  H   PHE A 190       2.258  -3.952 -18.828  1.00 90.21           H  
ATOM   3052  CA  PHE A 190       2.629  -6.016 -18.506  1.00 90.21           C  
ATOM   3053  HA  PHE A 190       3.148  -6.540 -17.703  1.00 90.21           H  
ATOM   3054  C   PHE A 190       3.551  -6.101 -19.742  1.00 90.21           C  
ATOM   3055  CB  PHE A 190       1.257  -6.685 -18.715  1.00 90.21           C  
ATOM   3056  HB2 PHE A 190       0.788  -6.258 -19.602  1.00 90.21           H  
ATOM   3057  HB3 PHE A 190       1.406  -7.748 -18.904  1.00 90.21           H  
ATOM   3058  O   PHE A 190       3.369  -6.962 -20.600  1.00 90.21           O  
ATOM   3059  CG  PHE A 190       0.312  -6.523 -17.536  1.00 90.21           C  
ATOM   3060  CD1 PHE A 190       0.372  -7.413 -16.447  1.00 90.21           C  
ATOM   3061  HD1 PHE A 190       1.037  -8.263 -16.474  1.00 90.21           H  
ATOM   3062  CD2 PHE A 190      -0.567  -5.424 -17.485  1.00 90.21           C  
ATOM   3063  HD2 PHE A 190      -0.609  -4.725 -18.307  1.00 90.21           H  
ATOM   3064  CE1 PHE A 190      -0.417  -7.193 -15.306  1.00 90.21           C  
ATOM   3065  HE1 PHE A 190      -0.346  -7.867 -14.465  1.00 90.21           H  
ATOM   3066  CE2 PHE A 190      -1.341  -5.193 -16.336  1.00 90.21           C  
ATOM   3067  HE2 PHE A 190      -1.965  -4.313 -16.283  1.00 90.21           H  
ATOM   3068  CZ  PHE A 190      -1.266  -6.076 -15.244  1.00 90.21           C  
ATOM   3069  HZ  PHE A 190      -1.833  -5.882 -14.345  1.00 90.21           H  
ATOM   3070  N   SER A 191       4.513  -5.172 -19.848  1.00 90.04           N  
ATOM   3071  H   SER A 191       4.685  -4.591 -19.040  1.00 90.04           H  
ATOM   3072  CA  SER A 191       5.494  -5.065 -20.940  1.00 90.04           C  
ATOM   3073  HA  SER A 191       5.428  -5.960 -21.558  1.00 90.04           H  
ATOM   3074  C   SER A 191       6.924  -4.982 -20.397  1.00 90.04           C  
ATOM   3075  CB  SER A 191       5.227  -3.859 -21.862  1.00 90.04           C  
ATOM   3076  HB2 SER A 191       4.239  -3.948 -22.315  1.00 90.04           H  
ATOM   3077  HB3 SER A 191       5.292  -2.931 -21.293  1.00 90.04           H  
ATOM   3078  O   SER A 191       7.169  -4.462 -19.307  1.00 90.04           O  
ATOM   3079  OG  SER A 191       6.225  -3.877 -22.871  1.00 90.04           O  
ATOM   3080  HG  SER A 191       6.187  -3.141 -23.486  1.00 90.04           H  
ATOM   3081  N   ARG A 192       7.883  -5.455 -21.200  1.00 89.42           N  
ATOM   3082  H   ARG A 192       7.597  -5.691 -22.139  1.00 89.42           H  
ATOM   3083  CA  ARG A 192       9.321  -5.383 -20.909  1.00 89.42           C  
ATOM   3084  HA  ARG A 192       9.468  -5.616 -19.854  1.00 89.42           H  
ATOM   3085  C   ARG A 192       9.922  -3.986 -21.093  1.00 89.42           C  
ATOM   3086  CB  ARG A 192      10.076  -6.427 -21.739  1.00 89.42           C  
ATOM   3087  HB2 ARG A 192       9.790  -6.339 -22.787  1.00 89.42           H  
ATOM   3088  HB3 ARG A 192      11.146  -6.236 -21.659  1.00 89.42           H  
ATOM   3089  O   ARG A 192      11.000  -3.738 -20.563  1.00 89.42           O  
ATOM   3090  CG  ARG A 192       9.795  -7.845 -21.226  1.00 89.42           C  
ATOM   3091  HG2 ARG A 192       8.727  -8.058 -21.279  1.00 89.42           H  
ATOM   3092  HG3 ARG A 192      10.120  -7.919 -20.188  1.00 89.42           H  
ATOM   3093  CD  ARG A 192      10.555  -8.870 -22.071  1.00 89.42           C  
ATOM   3094  HD2 ARG A 192      10.158  -8.843 -23.086  1.00 89.42           H  
ATOM   3095  HD3 ARG A 192      11.606  -8.586 -22.125  1.00 89.42           H  
ATOM   3096  NE  ARG A 192      10.401 -10.234 -21.528  1.00 89.42           N  
ATOM   3097  HE  ARG A 192       9.521 -10.689 -21.727  1.00 89.42           H  
ATOM   3098  NH1 ARG A 192      12.455 -10.430 -20.507  1.00 89.42           N  
ATOM   3099 HH11 ARG A 192      13.139 -10.984 -20.012  1.00 89.42           H  
ATOM   3100 HH12 ARG A 192      12.675  -9.487 -20.795  1.00 89.42           H  
ATOM   3101  NH2 ARG A 192      11.029 -12.144 -20.465  1.00 89.42           N  
ATOM   3102 HH21 ARG A 192      10.159 -12.575 -20.742  1.00 89.42           H  
ATOM   3103 HH22 ARG A 192      11.727 -12.686 -19.975  1.00 89.42           H  
ATOM   3104  CZ  ARG A 192      11.293 -10.923 -20.838  1.00 89.42           C  
ATOM   3105  N   ASP A 193       9.220  -3.073 -21.758  1.00 90.93           N  
ATOM   3106  H   ASP A 193       8.377  -3.368 -22.230  1.00 90.93           H  
ATOM   3107  CA  ASP A 193       9.731  -1.727 -22.069  1.00 90.93           C  
ATOM   3108  HA  ASP A 193      10.737  -1.818 -22.480  1.00 90.93           H  
ATOM   3109  C   ASP A 193       9.813  -0.805 -20.844  1.00 90.93           C  
ATOM   3110  CB  ASP A 193       8.842  -1.082 -23.141  1.00 90.93           C  
ATOM   3111  HB2 ASP A 193       7.856  -0.892 -22.715  1.00 90.93           H  
ATOM   3112  HB3 ASP A 193       9.272  -0.127 -23.441  1.00 90.93           H  
ATOM   3113  O   ASP A 193      10.447   0.248 -20.877  1.00 90.93           O  
ATOM   3114  CG  ASP A 193       8.705  -1.973 -24.372  1.00 90.93           C  
ATOM   3115  OD1 ASP A 193       9.740  -2.517 -24.814  1.00 90.93           O  
ATOM   3116  OD2 ASP A 193       7.539  -2.185 -24.775  1.00 90.93           O  
ATOM   3117  N   TYR A 194       9.160  -1.188 -19.747  1.00 89.31           N  
ATOM   3118  H   TYR A 194       8.672  -2.072 -19.785  1.00 89.31           H  
ATOM   3119  CA  TYR A 194       8.900  -0.304 -18.616  1.00 89.31           C  
ATOM   3120  HA  TYR A 194       9.469   0.618 -18.737  1.00 89.31           H  
ATOM   3121  C   TYR A 194       9.368  -0.909 -17.292  1.00 89.31           C  
ATOM   3122  CB  TYR A 194       7.422   0.063 -18.630  1.00 89.31           C  
ATOM   3123  HB2 TYR A 194       7.250   0.785 -17.832  1.00 89.31           H  
ATOM   3124  HB3 TYR A 194       6.853  -0.842 -18.414  1.00 89.31           H  
ATOM   3125  O   TYR A 194       8.591  -1.107 -16.357  1.00 89.31           O  
ATOM   3126  CG  TYR A 194       6.896   0.649 -19.925  1.00 89.31           C  
ATOM   3127  CD1 TYR A 194       7.545   1.743 -20.534  1.00 89.31           C  
ATOM   3128  HD1 TYR A 194       8.489   2.098 -20.149  1.00 89.31           H  
ATOM   3129  CD2 TYR A 194       5.712   0.138 -20.485  1.00 89.31           C  
ATOM   3130  HD2 TYR A 194       5.221  -0.712 -20.035  1.00 89.31           H  
ATOM   3131  CE1 TYR A 194       6.957   2.391 -21.635  1.00 89.31           C  
ATOM   3132  HE1 TYR A 194       7.452   3.232 -22.096  1.00 89.31           H  
ATOM   3133  CE2 TYR A 194       5.149   0.750 -21.618  1.00 89.31           C  
ATOM   3134  HE2 TYR A 194       4.240   0.370 -22.060  1.00 89.31           H  
ATOM   3135  OH  TYR A 194       5.178   2.502 -23.242  1.00 89.31           O  
ATOM   3136  HH  TYR A 194       5.743   3.164 -23.648  1.00 89.31           H  
ATOM   3137  CZ  TYR A 194       5.759   1.887 -22.183  1.00 89.31           C  
ATOM   3138  N   TYR A 195      10.664  -1.214 -17.223  1.00 89.97           N  
ATOM   3139  H   TYR A 195      11.232  -1.034 -18.039  1.00 89.97           H  
ATOM   3140  CA  TYR A 195      11.298  -1.798 -16.043  1.00 89.97           C  
ATOM   3141  HA  TYR A 195      10.926  -2.815 -15.924  1.00 89.97           H  
ATOM   3142  C   TYR A 195      10.986  -1.012 -14.760  1.00 89.97           C  
ATOM   3143  CB  TYR A 195      12.817  -1.863 -16.247  1.00 89.97           C  
ATOM   3144  HB2 TYR A 195      13.198  -0.857 -16.422  1.00 89.97           H  
ATOM   3145  HB3 TYR A 195      13.034  -2.453 -17.137  1.00 89.97           H  
ATOM   3146  O   TYR A 195      11.313   0.166 -14.629  1.00 89.97           O  
ATOM   3147  CG  TYR A 195      13.552  -2.464 -15.061  1.00 89.97           C  
ATOM   3148  CD1 TYR A 195      13.999  -1.650 -14.003  1.00 89.97           C  
ATOM   3149  HD1 TYR A 195      13.832  -0.584 -14.039  1.00 89.97           H  
ATOM   3150  CD2 TYR A 195      13.762  -3.850 -15.000  1.00 89.97           C  
ATOM   3151  HD2 TYR A 195      13.413  -4.470 -15.813  1.00 89.97           H  
ATOM   3152  CE1 TYR A 195      14.642  -2.226 -12.889  1.00 89.97           C  
ATOM   3153  HE1 TYR A 195      14.963  -1.598 -12.072  1.00 89.97           H  
ATOM   3154  CE2 TYR A 195      14.428  -4.433 -13.909  1.00 89.97           C  
ATOM   3155  HE2 TYR A 195      14.608  -5.497 -13.876  1.00 89.97           H  
ATOM   3156  OH  TYR A 195      15.470  -4.188 -11.772  1.00 89.97           O  
ATOM   3157  HH  TYR A 195      15.716  -3.526 -11.121  1.00 89.97           H  
ATOM   3158  CZ  TYR A 195      14.859  -3.621 -12.844  1.00 89.97           C  
ATOM   3159  N   GLY A 196      10.393  -1.696 -13.785  1.00 89.17           N  
ATOM   3160  H   GLY A 196      10.053  -2.621 -14.006  1.00 89.17           H  
ATOM   3161  CA  GLY A 196      10.222  -1.233 -12.412  1.00 89.17           C  
ATOM   3162  HA2 GLY A 196      11.167  -0.813 -12.069  1.00 89.17           H  
ATOM   3163  HA3 GLY A 196       9.973  -2.104 -11.806  1.00 89.17           H  
ATOM   3164  C   GLY A 196       9.134  -0.183 -12.182  1.00 89.17           C  
ATOM   3165  O   GLY A 196       8.832   0.155 -11.040  1.00 89.17           O  
ATOM   3166  N   GLN A 197       8.496   0.297 -13.244  1.00 93.88           N  
ATOM   3167  H   GLN A 197       8.782  -0.017 -14.161  1.00 93.88           H  
ATOM   3168  CA  GLN A 197       7.436   1.303 -13.147  1.00 93.88           C  
ATOM   3169  HA  GLN A 197       7.662   1.974 -12.319  1.00 93.88           H  
ATOM   3170  C   GLN A 197       6.061   0.679 -12.842  1.00 93.88           C  
ATOM   3171  CB  GLN A 197       7.431   2.146 -14.426  1.00 93.88           C  
ATOM   3172  HB2 GLN A 197       6.758   2.989 -14.269  1.00 93.88           H  
ATOM   3173  HB3 GLN A 197       7.057   1.542 -15.253  1.00 93.88           H  
ATOM   3174  O   GLN A 197       5.057   1.383 -12.776  1.00 93.88           O  
ATOM   3175  CG  GLN A 197       8.824   2.669 -14.823  1.00 93.88           C  
ATOM   3176  HG2 GLN A 197       9.320   3.126 -13.967  1.00 93.88           H  
ATOM   3177  HG3 GLN A 197       9.442   1.841 -15.172  1.00 93.88           H  
ATOM   3178  CD  GLN A 197       8.755   3.678 -15.948  1.00 93.88           C  
ATOM   3179  NE2 GLN A 197       9.826   4.316 -16.337  1.00 93.88           N  
ATOM   3180 HE21 GLN A 197      10.552   4.422 -15.643  1.00 93.88           H  
ATOM   3181 HE22 GLN A 197       9.660   5.061 -16.998  1.00 93.88           H  
ATOM   3182  OE1 GLN A 197       7.721   3.889 -16.537  1.00 93.88           O  
ATOM   3183  N   GLY A 198       6.015  -0.653 -12.709  1.00 94.98           N  
ATOM   3184  H   GLY A 198       6.896  -1.144 -12.760  1.00 94.98           H  
ATOM   3185  CA  GLY A 198       4.815  -1.445 -12.460  1.00 94.98           C  
ATOM   3186  HA2 GLY A 198       4.073  -1.206 -13.221  1.00 94.98           H  
ATOM   3187  HA3 GLY A 198       5.061  -2.500 -12.584  1.00 94.98           H  
ATOM   3188  C   GLY A 198       4.229  -1.275 -11.054  1.00 94.98           C  
ATOM   3189  O   GLY A 198       4.884  -0.739 -10.163  1.00 94.98           O  
ATOM   3190  N   VAL A 199       3.045  -1.850 -10.817  1.00 96.58           N  
ATOM   3191  H   VAL A 199       2.556  -2.250 -11.605  1.00 96.58           H  
ATOM   3192  CA  VAL A 199       2.567  -2.149  -9.455  1.00 96.58           C  
ATOM   3193  HA  VAL A 199       2.799  -1.297  -8.816  1.00 96.58           H  
ATOM   3194  C   VAL A 199       3.333  -3.377  -8.947  1.00 96.58           C  
ATOM   3195  CB  VAL A 199       1.041  -2.353  -9.382  1.00 96.58           C  
ATOM   3196  HB  VAL A 199       0.759  -3.249  -9.937  1.00 96.58           H  
ATOM   3197  O   VAL A 199       2.940  -4.513  -9.214  1.00 96.58           O  
ATOM   3198  CG1 VAL A 199       0.579  -2.525  -7.933  1.00 96.58           C  
ATOM   3199 HG11 VAL A 199       1.144  -3.318  -7.443  1.00 96.58           H  
ATOM   3200 HG12 VAL A 199      -0.479  -2.787  -7.923  1.00 96.58           H  
ATOM   3201 HG13 VAL A 199       0.720  -1.594  -7.383  1.00 96.58           H  
ATOM   3202  CG2 VAL A 199       0.272  -1.163  -9.963  1.00 96.58           C  
ATOM   3203 HG21 VAL A 199       0.519  -1.024 -11.015  1.00 96.58           H  
ATOM   3204 HG22 VAL A 199       0.524  -0.257  -9.412  1.00 96.58           H  
ATOM   3205 HG23 VAL A 199      -0.801  -1.338  -9.884  1.00 96.58           H  
ATOM   3206  N   ILE A 200       4.472  -3.157  -8.290  1.00 95.92           N  
ATOM   3207  H   ILE A 200       4.708  -2.192  -8.105  1.00 95.92           H  
ATOM   3208  CA  ILE A 200       5.466  -4.199  -7.993  1.00 95.92           C  
ATOM   3209  HA  ILE A 200       5.221  -5.087  -8.577  1.00 95.92           H  
ATOM   3210  C   ILE A 200       5.431  -4.628  -6.526  1.00 95.92           C  
ATOM   3211  CB  ILE A 200       6.884  -3.748  -8.431  1.00 95.92           C  
ATOM   3212  HB  ILE A 200       7.104  -2.807  -7.925  1.00 95.92           H  
ATOM   3213  O   ILE A 200       5.468  -3.799  -5.618  1.00 95.92           O  
ATOM   3214  CG1 ILE A 200       7.008  -3.494  -9.952  1.00 95.92           C  
ATOM   3215 HG12 ILE A 200       8.058  -3.346 -10.202  1.00 95.92           H  
ATOM   3216 HG13 ILE A 200       6.505  -2.559 -10.200  1.00 95.92           H  
ATOM   3217  CG2 ILE A 200       7.990  -4.739  -8.014  1.00 95.92           C  
ATOM   3218 HG21 ILE A 200       7.810  -5.724  -8.445  1.00 95.92           H  
ATOM   3219 HG22 ILE A 200       8.960  -4.376  -8.355  1.00 95.92           H  
ATOM   3220 HG23 ILE A 200       8.043  -4.819  -6.928  1.00 95.92           H  
ATOM   3221  CD1 ILE A 200       6.448  -4.599 -10.857  1.00 95.92           C  
ATOM   3222 HD11 ILE A 200       5.358  -4.589 -10.834  1.00 95.92           H  
ATOM   3223 HD12 ILE A 200       6.801  -5.573 -10.518  1.00 95.92           H  
ATOM   3224 HD13 ILE A 200       6.775  -4.431 -11.883  1.00 95.92           H  
ATOM   3225  N   TRP A 201       5.482  -5.945  -6.324  1.00 96.83           N  
ATOM   3226  H   TRP A 201       5.424  -6.524  -7.149  1.00 96.83           H  
ATOM   3227  CA  TRP A 201       5.894  -6.606  -5.084  1.00 96.83           C  
ATOM   3228  HA  TRP A 201       6.379  -5.885  -4.425  1.00 96.83           H  
ATOM   3229  C   TRP A 201       6.897  -7.707  -5.440  1.00 96.83           C  
ATOM   3230  CB  TRP A 201       4.670  -7.168  -4.359  1.00 96.83           C  
ATOM   3231  HB2 TRP A 201       4.229  -7.980  -4.937  1.00 96.83           H  
ATOM   3232  HB3 TRP A 201       3.924  -6.377  -4.284  1.00 96.83           H  
ATOM   3233  O   TRP A 201       6.520  -8.745  -5.991  1.00 96.83           O  
ATOM   3234  CG  TRP A 201       4.963  -7.644  -2.973  1.00 96.83           C  
ATOM   3235  CD1 TRP A 201       5.460  -8.848  -2.617  1.00 96.83           C  
ATOM   3236  HD1 TRP A 201       5.714  -9.645  -3.301  1.00 96.83           H  
ATOM   3237  CD2 TRP A 201       4.808  -6.901  -1.730  1.00 96.83           C  
ATOM   3238  CE2 TRP A 201       5.183  -7.744  -0.643  1.00 96.83           C  
ATOM   3239  CE3 TRP A 201       4.413  -5.584  -1.419  1.00 96.83           C  
ATOM   3240  HE3 TRP A 201       4.154  -4.909  -2.221  1.00 96.83           H  
ATOM   3241  NE1 TRP A 201       5.610  -8.903  -1.245  1.00 96.83           N  
ATOM   3242  HE1 TRP A 201       6.119  -9.636  -0.772  1.00 96.83           H  
ATOM   3243  CH2 TRP A 201       4.721  -6.004   0.965  1.00 96.83           C  
ATOM   3244  HH2 TRP A 201       4.680  -5.651   1.985  1.00 96.83           H  
ATOM   3245  CZ2 TRP A 201       5.142  -7.315   0.689  1.00 96.83           C  
ATOM   3246  HZ2 TRP A 201       5.432  -7.980   1.490  1.00 96.83           H  
ATOM   3247  CZ3 TRP A 201       4.368  -5.140  -0.086  1.00 96.83           C  
ATOM   3248  HZ3 TRP A 201       4.068  -4.126   0.135  1.00 96.83           H  
ATOM   3249  N   LYS A 202       8.191  -7.459  -5.239  1.00 94.49           N  
ATOM   3250  H   LYS A 202       8.424  -6.613  -4.740  1.00 94.49           H  
ATOM   3251  CA  LYS A 202       9.286  -8.125  -5.971  1.00 94.49           C  
ATOM   3252  HA  LYS A 202       9.130  -7.966  -7.038  1.00 94.49           H  
ATOM   3253  C   LYS A 202       9.372  -9.644  -5.796  1.00 94.49           C  
ATOM   3254  CB  LYS A 202      10.594  -7.429  -5.573  1.00 94.49           C  
ATOM   3255  HB2 LYS A 202      10.718  -7.513  -4.493  1.00 94.49           H  
ATOM   3256  HB3 LYS A 202      10.496  -6.372  -5.822  1.00 94.49           H  
ATOM   3257  O   LYS A 202       9.842 -10.304  -6.713  1.00 94.49           O  
ATOM   3258  CG  LYS A 202      11.864  -7.957  -6.259  1.00 94.49           C  
ATOM   3259  HG2 LYS A 202      11.791  -7.809  -7.337  1.00 94.49           H  
ATOM   3260  HG3 LYS A 202      12.005  -9.015  -6.041  1.00 94.49           H  
ATOM   3261  CD  LYS A 202      13.058  -7.181  -5.701  1.00 94.49           C  
ATOM   3262  HD2 LYS A 202      12.908  -6.118  -5.892  1.00 94.49           H  
ATOM   3263  HD3 LYS A 202      13.096  -7.334  -4.622  1.00 94.49           H  
ATOM   3264  CE  LYS A 202      14.392  -7.608  -6.307  1.00 94.49           C  
ATOM   3265  HE2 LYS A 202      14.357  -7.456  -7.386  1.00 94.49           H  
ATOM   3266  HE3 LYS A 202      14.545  -8.669  -6.109  1.00 94.49           H  
ATOM   3267  NZ  LYS A 202      15.478  -6.799  -5.699  1.00 94.49           N  
ATOM   3268  HZ1 LYS A 202      16.393  -7.081  -6.020  1.00 94.49           H  
ATOM   3269  HZ2 LYS A 202      15.438  -6.867  -4.692  1.00 94.49           H  
ATOM   3270  HZ3 LYS A 202      15.343  -5.819  -5.904  1.00 94.49           H  
ATOM   3271  N   ASN A 203       8.928 -10.219  -4.674  1.00 94.55           N  
ATOM   3272  H   ASN A 203       8.596  -9.639  -3.917  1.00 94.55           H  
ATOM   3273  CA  ASN A 203       8.937 -11.683  -4.525  1.00 94.55           C  
ATOM   3274  HA  ASN A 203       9.829 -12.063  -5.023  1.00 94.55           H  
ATOM   3275  C   ASN A 203       7.750 -12.385  -5.215  1.00 94.55           C  
ATOM   3276  CB  ASN A 203       9.057 -12.088  -3.044  1.00 94.55           C  
ATOM   3277  HB2 ASN A 203       9.549 -13.059  -2.987  1.00 94.55           H  
ATOM   3278  HB3 ASN A 203       9.674 -11.373  -2.499  1.00 94.55           H  
ATOM   3279  O   ASN A 203       7.792 -13.601  -5.371  1.00 94.55           O  
ATOM   3280  CG  ASN A 203       7.712 -12.208  -2.363  1.00 94.55           C  
ATOM   3281  ND2 ASN A 203       7.060 -13.345  -2.412  1.00 94.55           N  
ATOM   3282 HD21 ASN A 203       7.399 -14.101  -2.990  1.00 94.55           H  
ATOM   3283 HD22 ASN A 203       6.108 -13.315  -2.076  1.00 94.55           H  
ATOM   3284  OD1 ASN A 203       7.214 -11.246  -1.813  1.00 94.55           O  
ATOM   3285  N   ILE A 204       6.689 -11.652  -5.566  1.00 95.79           N  
ATOM   3286  H   ILE A 204       6.737 -10.654  -5.416  1.00 95.79           H  
ATOM   3287  CA  ILE A 204       5.489 -12.187  -6.240  1.00 95.79           C  
ATOM   3288  HA  ILE A 204       5.452 -13.272  -6.138  1.00 95.79           H  
ATOM   3289  C   ILE A 204       5.546 -11.864  -7.736  1.00 95.79           C  
ATOM   3290  CB  ILE A 204       4.203 -11.589  -5.614  1.00 95.79           C  
ATOM   3291  HB  ILE A 204       4.259 -10.503  -5.700  1.00 95.79           H  
ATOM   3292  O   ILE A 204       5.209 -12.676  -8.594  1.00 95.79           O  
ATOM   3293  CG1 ILE A 204       4.045 -11.942  -4.120  1.00 95.79           C  
ATOM   3294 HG12 ILE A 204       4.987 -11.764  -3.600  1.00 95.79           H  
ATOM   3295 HG13 ILE A 204       3.796 -12.997  -4.014  1.00 95.79           H  
ATOM   3296  CG2 ILE A 204       2.960 -12.061  -6.392  1.00 95.79           C  
ATOM   3297 HG21 ILE A 204       2.991 -11.703  -7.421  1.00 95.79           H  
ATOM   3298 HG22 ILE A 204       2.909 -13.150  -6.392  1.00 95.79           H  
ATOM   3299 HG23 ILE A 204       2.042 -11.668  -5.954  1.00 95.79           H  
ATOM   3300  CD1 ILE A 204       2.966 -11.090  -3.429  1.00 95.79           C  
ATOM   3301 HD11 ILE A 204       3.193 -10.029  -3.539  1.00 95.79           H  
ATOM   3302 HD12 ILE A 204       2.907 -11.332  -2.368  1.00 95.79           H  
ATOM   3303 HD13 ILE A 204       1.983 -11.276  -3.861  1.00 95.79           H  
ATOM   3304  N   THR A 205       5.957 -10.639  -8.035  1.00 95.62           N  
ATOM   3305  H   THR A 205       6.277 -10.070  -7.264  1.00 95.62           H  
ATOM   3306  CA  THR A 205       5.995 -10.057  -9.375  1.00 95.62           C  
ATOM   3307  HA  THR A 205       5.334 -10.624 -10.031  1.00 95.62           H  
ATOM   3308  C   THR A 205       7.398 -10.119  -9.969  1.00 95.62           C  
ATOM   3309  CB  THR A 205       5.490  -8.608  -9.347  1.00 95.62           C  
ATOM   3310  HB  THR A 205       5.554  -8.193 -10.353  1.00 95.62           H  
ATOM   3311  O   THR A 205       8.367 -10.471  -9.305  1.00 95.62           O  
ATOM   3312  CG2 THR A 205       4.054  -8.492  -8.851  1.00 95.62           C  
ATOM   3313 HG21 THR A 205       3.407  -9.127  -9.456  1.00 95.62           H  
ATOM   3314 HG22 THR A 205       3.982  -8.787  -7.805  1.00 95.62           H  
ATOM   3315 HG23 THR A 205       3.730  -7.457  -8.962  1.00 95.62           H  
ATOM   3316  OG1 THR A 205       6.288  -7.808  -8.514  1.00 95.62           O  
ATOM   3317  HG1 THR A 205       6.380  -8.280  -7.683  1.00 95.62           H  
ATOM   3318  N   SER A 206       7.522  -9.722 -11.233  1.00 91.34           N  
ATOM   3319  H   SER A 206       6.702  -9.312 -11.655  1.00 91.34           H  
ATOM   3320  CA  SER A 206       8.818  -9.333 -11.796  1.00 91.34           C  
ATOM   3321  HA  SER A 206       9.615  -9.598 -11.102  1.00 91.34           H  
ATOM   3322  C   SER A 206       8.831  -7.819 -12.003  1.00 91.34           C  
ATOM   3323  CB  SER A 206       9.079 -10.065 -13.112  1.00 91.34           C  
ATOM   3324  HB2 SER A 206      10.149 -10.061 -13.322  1.00 91.34           H  
ATOM   3325  HB3 SER A 206       8.745 -11.100 -13.034  1.00 91.34           H  
ATOM   3326  O   SER A 206       7.752  -7.238 -12.118  1.00 91.34           O  
ATOM   3327  OG  SER A 206       8.407  -9.408 -14.167  1.00 91.34           O  
ATOM   3328  HG  SER A 206       7.486  -9.314 -13.912  1.00 91.34           H  
ATOM   3329  N   PRO A 207       9.997  -7.185 -12.205  1.00 88.79           N  
ATOM   3330  CA  PRO A 207      10.064  -5.762 -12.543  1.00 88.79           C  
ATOM   3331  HA  PRO A 207       9.691  -5.189 -11.695  1.00 88.79           H  
ATOM   3332  C   PRO A 207       9.269  -5.343 -13.796  1.00 88.79           C  
ATOM   3333  CB  PRO A 207      11.556  -5.475 -12.728  1.00 88.79           C  
ATOM   3334  HB2 PRO A 207      11.831  -5.628 -13.771  1.00 88.79           H  
ATOM   3335  HB3 PRO A 207      11.812  -4.464 -12.410  1.00 88.79           H  
ATOM   3336  O   PRO A 207       9.099  -4.152 -14.023  1.00 88.79           O  
ATOM   3337  CG  PRO A 207      12.244  -6.534 -11.868  1.00 88.79           C  
ATOM   3338  HG2 PRO A 207      13.259  -6.740 -12.206  1.00 88.79           H  
ATOM   3339  HG3 PRO A 207      12.241  -6.218 -10.825  1.00 88.79           H  
ATOM   3340  CD  PRO A 207      11.331  -7.743 -12.042  1.00 88.79           C  
ATOM   3341  HD2 PRO A 207      11.400  -8.386 -11.165  1.00 88.79           H  
ATOM   3342  HD3 PRO A 207      11.613  -8.290 -12.942  1.00 88.79           H  
ATOM   3343  N   TYR A 208       8.793  -6.288 -14.614  1.00 92.08           N  
ATOM   3344  H   TYR A 208       8.967  -7.252 -14.370  1.00 92.08           H  
ATOM   3345  CA  TYR A 208       8.079  -6.037 -15.873  1.00 92.08           C  
ATOM   3346  HA  TYR A 208       8.154  -4.983 -16.141  1.00 92.08           H  
ATOM   3347  C   TYR A 208       6.584  -6.391 -15.838  1.00 92.08           C  
ATOM   3348  CB  TYR A 208       8.756  -6.863 -16.970  1.00 92.08           C  
ATOM   3349  HB2 TYR A 208       8.305  -6.608 -17.929  1.00 92.08           H  
ATOM   3350  HB3 TYR A 208       8.552  -7.918 -16.790  1.00 92.08           H  
ATOM   3351  O   TYR A 208       5.869  -6.139 -16.805  1.00 92.08           O  
ATOM   3352  CG  TYR A 208      10.252  -6.661 -17.077  1.00 92.08           C  
ATOM   3353  CD1 TYR A 208      10.752  -5.479 -17.649  1.00 92.08           C  
ATOM   3354  HD1 TYR A 208      10.077  -4.698 -17.967  1.00 92.08           H  
ATOM   3355  CD2 TYR A 208      11.137  -7.659 -16.623  1.00 92.08           C  
ATOM   3356  HD2 TYR A 208      10.745  -8.552 -16.160  1.00 92.08           H  
ATOM   3357  CE1 TYR A 208      12.134  -5.328 -17.848  1.00 92.08           C  
ATOM   3358  HE1 TYR A 208      12.520  -4.447 -18.339  1.00 92.08           H  
ATOM   3359  CE2 TYR A 208      12.527  -7.488 -16.772  1.00 92.08           C  
ATOM   3360  HE2 TYR A 208      13.210  -8.243 -16.412  1.00 92.08           H  
ATOM   3361  OH  TYR A 208      14.362  -6.148 -17.555  1.00 92.08           O  
ATOM   3362  HH  TYR A 208      14.889  -6.862 -17.188  1.00 92.08           H  
ATOM   3363  CZ  TYR A 208      13.024  -6.330 -17.408  1.00 92.08           C  
ATOM   3364  N   TYR A 209       6.105  -7.027 -14.767  1.00 94.27           N  
ATOM   3365  H   TYR A 209       6.677  -7.075 -13.936  1.00 94.27           H  
ATOM   3366  CA  TYR A 209       4.731  -7.530 -14.692  1.00 94.27           C  
ATOM   3367  HA  TYR A 209       4.127  -7.082 -15.482  1.00 94.27           H  
ATOM   3368  C   TYR A 209       4.110  -7.133 -13.367  1.00 94.27           C  
ATOM   3369  CB  TYR A 209       4.689  -9.053 -14.885  1.00 94.27           C  
ATOM   3370  HB2 TYR A 209       5.383  -9.524 -14.188  1.00 94.27           H  
ATOM   3371  HB3 TYR A 209       3.688  -9.402 -14.630  1.00 94.27           H  
ATOM   3372  O   TYR A 209       4.560  -7.579 -12.318  1.00 94.27           O  
ATOM   3373  CG  TYR A 209       4.993  -9.506 -16.301  1.00 94.27           C  
ATOM   3374  CD1 TYR A 209       4.025  -9.352 -17.311  1.00 94.27           C  
ATOM   3375  HD1 TYR A 209       3.067  -8.912 -17.077  1.00 94.27           H  
ATOM   3376  CD2 TYR A 209       6.240 -10.073 -16.620  1.00 94.27           C  
ATOM   3377  HD2 TYR A 209       6.984 -10.234 -15.854  1.00 94.27           H  
ATOM   3378  CE1 TYR A 209       4.312  -9.731 -18.636  1.00 94.27           C  
ATOM   3379  HE1 TYR A 209       3.577  -9.580 -19.413  1.00 94.27           H  
ATOM   3380  CE2 TYR A 209       6.538 -10.446 -17.942  1.00 94.27           C  
ATOM   3381  HE2 TYR A 209       7.501 -10.867 -18.190  1.00 94.27           H  
ATOM   3382  OH  TYR A 209       5.877 -10.619 -20.232  1.00 94.27           O  
ATOM   3383  HH  TYR A 209       5.163 -10.385 -20.829  1.00 94.27           H  
ATOM   3384  CZ  TYR A 209       5.578 -10.266 -18.955  1.00 94.27           C  
ATOM   3385  N   SER A 210       3.072  -6.311 -13.436  1.00 95.95           N  
ATOM   3386  H   SER A 210       2.750  -6.025 -14.350  1.00 95.95           H  
ATOM   3387  CA  SER A 210       2.400  -5.747 -12.271  1.00 95.95           C  
ATOM   3388  HA  SER A 210       3.154  -5.425 -11.552  1.00 95.95           H  
ATOM   3389  C   SER A 210       1.489  -6.755 -11.578  1.00 95.95           C  
ATOM   3390  CB  SER A 210       1.590  -4.523 -12.696  1.00 95.95           C  
ATOM   3391  HB2 SER A 210       1.083  -4.090 -11.833  1.00 95.95           H  
ATOM   3392  HB3 SER A 210       0.841  -4.813 -13.433  1.00 95.95           H  
ATOM   3393  O   SER A 210       0.975  -7.687 -12.203  1.00 95.95           O  
ATOM   3394  OG  SER A 210       2.474  -3.576 -13.259  1.00 95.95           O  
ATOM   3395  HG  SER A 210       2.852  -3.998 -14.033  1.00 95.95           H  
ATOM   3396  N   LEU A 211       1.227  -6.514 -10.293  1.00 97.22           N  
ATOM   3397  H   LEU A 211       1.731  -5.764  -9.842  1.00 97.22           H  
ATOM   3398  CA  LEU A 211       0.056  -7.054  -9.607  1.00 97.22           C  
ATOM   3399  HA  LEU A 211       0.151  -8.136  -9.521  1.00 97.22           H  
ATOM   3400  C   LEU A 211      -1.215  -6.758 -10.422  1.00 97.22           C  
ATOM   3401  CB  LEU A 211      -0.042  -6.452  -8.193  1.00 97.22           C  
ATOM   3402  HB2 LEU A 211      -0.080  -5.366  -8.284  1.00 97.22           H  
ATOM   3403  HB3 LEU A 211      -0.981  -6.774  -7.743  1.00 97.22           H  
ATOM   3404  O   LEU A 211      -1.306  -5.742 -11.112  1.00 97.22           O  
ATOM   3405  CG  LEU A 211       1.107  -6.832  -7.238  1.00 97.22           C  
ATOM   3406  HG  LEU A 211       2.065  -6.534  -7.665  1.00 97.22           H  
ATOM   3407  CD1 LEU A 211       0.934  -6.099  -5.914  1.00 97.22           C  
ATOM   3408 HD11 LEU A 211       0.977  -5.021  -6.067  1.00 97.22           H  
ATOM   3409 HD12 LEU A 211       1.728  -6.380  -5.222  1.00 97.22           H  
ATOM   3410 HD13 LEU A 211      -0.033  -6.358  -5.481  1.00 97.22           H  
ATOM   3411  CD2 LEU A 211       1.133  -8.332  -6.941  1.00 97.22           C  
ATOM   3412 HD21 LEU A 211       1.423  -8.877  -7.840  1.00 97.22           H  
ATOM   3413 HD22 LEU A 211       0.149  -8.666  -6.611  1.00 97.22           H  
ATOM   3414 HD23 LEU A 211       1.864  -8.546  -6.161  1.00 97.22           H  
ATOM   3415  N   HIS A 212      -2.208  -7.643 -10.341  1.00 95.89           N  
ATOM   3416  H   HIS A 212      -2.105  -8.426  -9.712  1.00 95.89           H  
ATOM   3417  CA  HIS A 212      -3.525  -7.403 -10.937  1.00 95.89           C  
ATOM   3418  HA  HIS A 212      -3.399  -6.940 -11.916  1.00 95.89           H  
ATOM   3419  C   HIS A 212      -4.350  -6.430 -10.101  1.00 95.89           C  
ATOM   3420  CB  HIS A 212      -4.288  -8.724 -11.104  1.00 95.89           C  
ATOM   3421  HB2 HIS A 212      -5.319  -8.494 -11.373  1.00 95.89           H  
ATOM   3422  HB3 HIS A 212      -4.309  -9.255 -10.153  1.00 95.89           H  
ATOM   3423  O   HIS A 212      -5.070  -5.615 -10.671  1.00 95.89           O  
ATOM   3424  CG  HIS A 212      -3.743  -9.641 -12.167  1.00 95.89           C  
ATOM   3425  CD2 HIS A 212      -2.825  -9.337 -13.138  1.00 95.89           C  
ATOM   3426  HD2 HIS A 212      -2.305  -8.398 -13.255  1.00 95.89           H  
ATOM   3427  ND1 HIS A 212      -4.161 -10.933 -12.397  1.00 95.89           N  
ATOM   3428  HD1 HIS A 212      -4.943 -11.398 -11.959  1.00 95.89           H  
ATOM   3429  CE1 HIS A 212      -3.524 -11.388 -13.488  1.00 95.89           C  
ATOM   3430  HE1 HIS A 212      -3.710 -12.343 -13.956  1.00 95.89           H  
ATOM   3431  NE2 HIS A 212      -2.687 -10.453 -13.965  1.00 95.89           N  
ATOM   3432  N   SER A 213      -4.213  -6.506  -8.778  1.00 96.74           N  
ATOM   3433  H   SER A 213      -3.618  -7.225  -8.391  1.00 96.74           H  
ATOM   3434  CA  SER A 213      -4.785  -5.544  -7.844  1.00 96.74           C  
ATOM   3435  HA  SER A 213      -4.747  -4.560  -8.311  1.00 96.74           H  
ATOM   3436  C   SER A 213      -3.988  -5.489  -6.547  1.00 96.74           C  
ATOM   3437  CB  SER A 213      -6.248  -5.879  -7.530  1.00 96.74           C  
ATOM   3438  HB2 SER A 213      -6.652  -5.102  -6.881  1.00 96.74           H  
ATOM   3439  HB3 SER A 213      -6.825  -5.895  -8.454  1.00 96.74           H  
ATOM   3440  O   SER A 213      -3.363  -6.481  -6.158  1.00 96.74           O  
ATOM   3441  OG  SER A 213      -6.377  -7.125  -6.868  1.00 96.74           O  
ATOM   3442  HG  SER A 213      -5.810  -7.118  -6.093  1.00 96.74           H  
ATOM   3443  N   VAL A 214      -4.071  -4.360  -5.848  1.00 98.04           N  
ATOM   3444  H   VAL A 214      -4.632  -3.606  -6.217  1.00 98.04           H  
ATOM   3445  CA  VAL A 214      -3.548  -4.195  -4.490  1.00 98.04           C  
ATOM   3446  HA  VAL A 214      -3.578  -5.176  -4.015  1.00 98.04           H  
ATOM   3447  C   VAL A 214      -4.446  -3.269  -3.670  1.00 98.04           C  
ATOM   3448  CB  VAL A 214      -2.072  -3.749  -4.500  1.00 98.04           C  
ATOM   3449  HB  VAL A 214      -1.508  -4.505  -5.046  1.00 98.04           H  
ATOM   3450  O   VAL A 214      -5.018  -2.319  -4.199  1.00 98.04           O  
ATOM   3451  CG1 VAL A 214      -1.833  -2.408  -5.199  1.00 98.04           C  
ATOM   3452 HG11 VAL A 214      -0.779  -2.138  -5.135  1.00 98.04           H  
ATOM   3453 HG12 VAL A 214      -2.432  -1.626  -4.731  1.00 98.04           H  
ATOM   3454 HG13 VAL A 214      -2.098  -2.501  -6.252  1.00 98.04           H  
ATOM   3455  CG2 VAL A 214      -1.479  -3.681  -3.091  1.00 98.04           C  
ATOM   3456 HG21 VAL A 214      -1.842  -2.799  -2.562  1.00 98.04           H  
ATOM   3457 HG22 VAL A 214      -1.746  -4.573  -2.525  1.00 98.04           H  
ATOM   3458 HG23 VAL A 214      -0.391  -3.642  -3.157  1.00 98.04           H  
ATOM   3459  N   GLU A 215      -4.581  -3.553  -2.380  1.00 98.21           N  
ATOM   3460  H   GLU A 215      -4.132  -4.387  -2.029  1.00 98.21           H  
ATOM   3461  CA  GLU A 215      -5.169  -2.648  -1.393  1.00 98.21           C  
ATOM   3462  HA  GLU A 215      -5.287  -1.656  -1.829  1.00 98.21           H  
ATOM   3463  C   GLU A 215      -4.230  -2.529  -0.196  1.00 98.21           C  
ATOM   3464  CB  GLU A 215      -6.548  -3.146  -0.918  1.00 98.21           C  
ATOM   3465  HB2 GLU A 215      -6.458  -4.172  -0.561  1.00 98.21           H  
ATOM   3466  HB3 GLU A 215      -6.874  -2.522  -0.086  1.00 98.21           H  
ATOM   3467  O   GLU A 215      -3.859  -3.541   0.401  1.00 98.21           O  
ATOM   3468  CG  GLU A 215      -7.620  -3.081  -2.012  1.00 98.21           C  
ATOM   3469  HG2 GLU A 215      -7.674  -2.053  -2.370  1.00 98.21           H  
ATOM   3470  HG3 GLU A 215      -7.328  -3.719  -2.846  1.00 98.21           H  
ATOM   3471  CD  GLU A 215      -9.015  -3.515  -1.532  1.00 98.21           C  
ATOM   3472  OE1 GLU A 215     -10.021  -3.106  -2.160  1.00 98.21           O  
ATOM   3473  OE2 GLU A 215      -9.175  -4.325  -0.586  1.00 98.21           O  
ATOM   3474  N   MET A 216      -3.896  -1.301   0.195  1.00 98.79           N  
ATOM   3475  H   MET A 216      -4.279  -0.521  -0.320  1.00 98.79           H  
ATOM   3476  CA  MET A 216      -3.288  -1.024   1.496  1.00 98.79           C  
ATOM   3477  HA  MET A 216      -2.845  -1.935   1.899  1.00 98.79           H  
ATOM   3478  C   MET A 216      -4.378  -0.550   2.449  1.00 98.79           C  
ATOM   3479  CB  MET A 216      -2.180   0.027   1.406  1.00 98.79           C  
ATOM   3480  HB2 MET A 216      -2.620   0.989   1.140  1.00 98.79           H  
ATOM   3481  HB3 MET A 216      -1.738   0.137   2.396  1.00 98.79           H  
ATOM   3482  O   MET A 216      -5.155   0.351   2.118  1.00 98.79           O  
ATOM   3483  CG  MET A 216      -1.077  -0.318   0.403  1.00 98.79           C  
ATOM   3484  HG2 MET A 216      -0.577  -1.235   0.715  1.00 98.79           H  
ATOM   3485  HG3 MET A 216      -1.527  -0.492  -0.575  1.00 98.79           H  
ATOM   3486  SD  MET A 216       0.157   0.995   0.209  1.00 98.79           S  
ATOM   3487  CE  MET A 216       0.894   1.031   1.868  1.00 98.79           C  
ATOM   3488  HE1 MET A 216       0.160   1.376   2.596  1.00 98.79           H  
ATOM   3489  HE2 MET A 216       1.742   1.715   1.874  1.00 98.79           H  
ATOM   3490  HE3 MET A 216       1.238   0.033   2.141  1.00 98.79           H  
ATOM   3491  N   LYS A 217      -4.442  -1.145   3.637  1.00 98.73           N  
ATOM   3492  H   LYS A 217      -3.794  -1.892   3.845  1.00 98.73           H  
ATOM   3493  CA  LYS A 217      -5.469  -0.838   4.631  1.00 98.73           C  
ATOM   3494  HA  LYS A 217      -5.793   0.189   4.466  1.00 98.73           H  
ATOM   3495  C   LYS A 217      -4.914  -0.879   6.047  1.00 98.73           C  
ATOM   3496  CB  LYS A 217      -6.685  -1.754   4.408  1.00 98.73           C  
ATOM   3497  HB2 LYS A 217      -7.493  -1.419   5.058  1.00 98.73           H  
ATOM   3498  HB3 LYS A 217      -7.018  -1.608   3.380  1.00 98.73           H  
ATOM   3499  O   LYS A 217      -4.047  -1.693   6.348  1.00 98.73           O  
ATOM   3500  CG  LYS A 217      -6.403  -3.255   4.641  1.00 98.73           C  
ATOM   3501  HG2 LYS A 217      -5.482  -3.535   4.130  1.00 98.73           H  
ATOM   3502  HG3 LYS A 217      -6.258  -3.418   5.709  1.00 98.73           H  
ATOM   3503  CD  LYS A 217      -7.506  -4.207   4.145  1.00 98.73           C  
ATOM   3504  HD2 LYS A 217      -7.227  -5.224   4.421  1.00 98.73           H  
ATOM   3505  HD3 LYS A 217      -8.456  -3.968   4.623  1.00 98.73           H  
ATOM   3506  CE  LYS A 217      -7.664  -4.126   2.623  1.00 98.73           C  
ATOM   3507  HE2 LYS A 217      -6.682  -4.233   2.162  1.00 98.73           H  
ATOM   3508  HE3 LYS A 217      -8.051  -3.141   2.363  1.00 98.73           H  
ATOM   3509  NZ  LYS A 217      -8.567  -5.167   2.083  1.00 98.73           N  
ATOM   3510  HZ1 LYS A 217      -8.106  -6.064   2.133  1.00 98.73           H  
ATOM   3511  HZ2 LYS A 217      -8.770  -4.982   1.111  1.00 98.73           H  
ATOM   3512  HZ3 LYS A 217      -9.443  -5.239   2.580  1.00 98.73           H  
ATOM   3513  N   ILE A 218      -5.408   0.004   6.903  1.00 98.76           N  
ATOM   3514  H   ILE A 218      -6.151   0.610   6.585  1.00 98.76           H  
ATOM   3515  CA  ILE A 218      -4.955   0.149   8.287  1.00 98.76           C  
ATOM   3516  HA  ILE A 218      -4.206  -0.622   8.470  1.00 98.76           H  
ATOM   3517  C   ILE A 218      -6.092  -0.116   9.261  1.00 98.76           C  
ATOM   3518  CB  ILE A 218      -4.281   1.513   8.547  1.00 98.76           C  
ATOM   3519  HB  ILE A 218      -3.952   1.528   9.586  1.00 98.76           H  
ATOM   3520  O   ILE A 218      -7.250   0.170   8.963  1.00 98.76           O  
ATOM   3521  CG1 ILE A 218      -5.265   2.687   8.344  1.00 98.76           C  
ATOM   3522 HG12 ILE A 218      -6.115   2.555   9.014  1.00 98.76           H  
ATOM   3523 HG13 ILE A 218      -5.639   2.677   7.320  1.00 98.76           H  
ATOM   3524  CG2 ILE A 218      -3.025   1.627   7.671  1.00 98.76           C  
ATOM   3525 HG21 ILE A 218      -2.473   2.532   7.927  1.00 98.76           H  
ATOM   3526 HG22 ILE A 218      -3.293   1.657   6.615  1.00 98.76           H  
ATOM   3527 HG23 ILE A 218      -2.371   0.774   7.853  1.00 98.76           H  
ATOM   3528  CD1 ILE A 218      -4.687   4.074   8.640  1.00 98.76           C  
ATOM   3529 HD11 ILE A 218      -3.850   4.297   7.978  1.00 98.76           H  
ATOM   3530 HD12 ILE A 218      -5.461   4.824   8.477  1.00 98.76           H  
ATOM   3531 HD13 ILE A 218      -4.358   4.119   9.678  1.00 98.76           H  
ATOM   3532  N   ARG A 219      -5.774  -0.648  10.434  1.00 97.94           N  
ATOM   3533  H   ARG A 219      -4.810  -0.900  10.602  1.00 97.94           H  
ATOM   3534  CA  ARG A 219      -6.750  -0.874  11.502  1.00 97.94           C  
ATOM   3535  HA  ARG A 219      -7.611  -0.223  11.351  1.00 97.94           H  
ATOM   3536  C   ARG A 219      -6.129  -0.523  12.837  1.00 97.94           C  
ATOM   3537  CB  ARG A 219      -7.242  -2.323  11.435  1.00 97.94           C  
ATOM   3538  HB2 ARG A 219      -6.391  -3.001  11.505  1.00 97.94           H  
ATOM   3539  HB3 ARG A 219      -7.724  -2.462  10.467  1.00 97.94           H  
ATOM   3540  O   ARG A 219      -4.957  -0.805  13.065  1.00 97.94           O  
ATOM   3541  CG  ARG A 219      -8.258  -2.681  12.526  1.00 97.94           C  
ATOM   3542  HG2 ARG A 219      -9.022  -1.906  12.591  1.00 97.94           H  
ATOM   3543  HG3 ARG A 219      -7.753  -2.757  13.489  1.00 97.94           H  
ATOM   3544  CD  ARG A 219      -8.924  -4.020  12.202  1.00 97.94           C  
ATOM   3545  HD2 ARG A 219      -9.309  -3.981  11.183  1.00 97.94           H  
ATOM   3546  HD3 ARG A 219      -9.763  -4.169  12.881  1.00 97.94           H  
ATOM   3547  NE  ARG A 219      -7.970  -5.135  12.334  1.00 97.94           N  
ATOM   3548  HE  ARG A 219      -7.007  -4.912  12.543  1.00 97.94           H  
ATOM   3549  NH1 ARG A 219      -9.303  -6.835  11.596  1.00 97.94           N  
ATOM   3550 HH11 ARG A 219     -10.053  -6.188  11.399  1.00 97.94           H  
ATOM   3551 HH12 ARG A 219      -9.382  -7.806  11.333  1.00 97.94           H  
ATOM   3552  NH2 ARG A 219      -7.164  -7.231  12.081  1.00 97.94           N  
ATOM   3553 HH21 ARG A 219      -6.265  -6.828  12.305  1.00 97.94           H  
ATOM   3554 HH22 ARG A 219      -7.171  -8.125  11.611  1.00 97.94           H  
ATOM   3555  CZ  ARG A 219      -8.153  -6.393  11.991  1.00 97.94           C  
ATOM   3556  N   LYS A 220      -6.906   0.129  13.699  1.00 96.48           N  
ATOM   3557  H   LYS A 220      -7.870   0.296  13.447  1.00 96.48           H  
ATOM   3558  CA  LYS A 220      -6.464   0.453  15.055  1.00 96.48           C  
ATOM   3559  HA  LYS A 220      -5.480   0.916  14.991  1.00 96.48           H  
ATOM   3560  C   LYS A 220      -6.316  -0.840  15.863  1.00 96.48           C  
ATOM   3561  CB  LYS A 220      -7.436   1.459  15.682  1.00 96.48           C  
ATOM   3562  HB2 LYS A 220      -7.629   2.249  14.957  1.00 96.48           H  
ATOM   3563  HB3 LYS A 220      -8.379   0.968  15.921  1.00 96.48           H  
ATOM   3564  O   LYS A 220      -7.178  -1.715  15.762  1.00 96.48           O  
ATOM   3565  CG  LYS A 220      -6.843   2.092  16.946  1.00 96.48           C  
ATOM   3566  HG2 LYS A 220      -6.802   1.352  17.745  1.00 96.48           H  
ATOM   3567  HG3 LYS A 220      -5.831   2.435  16.728  1.00 96.48           H  
ATOM   3568  CD  LYS A 220      -7.678   3.296  17.397  1.00 96.48           C  
ATOM   3569  HD2 LYS A 220      -8.677   2.967  17.683  1.00 96.48           H  
ATOM   3570  HD3 LYS A 220      -7.751   4.003  16.570  1.00 96.48           H  
ATOM   3571  CE  LYS A 220      -6.979   3.965  18.584  1.00 96.48           C  
ATOM   3572  HE2 LYS A 220      -5.922   4.068  18.337  1.00 96.48           H  
ATOM   3573  HE3 LYS A 220      -7.053   3.305  19.449  1.00 96.48           H  
ATOM   3574  NZ  LYS A 220      -7.545   5.303  18.884  1.00 96.48           N  
ATOM   3575  HZ1 LYS A 220      -7.023   5.745  19.627  1.00 96.48           H  
ATOM   3576  HZ2 LYS A 220      -8.519   5.238  19.142  1.00 96.48           H  
ATOM   3577  HZ3 LYS A 220      -7.447   5.908  18.081  1.00 96.48           H  
ATOM   3578  N   ILE A 221      -5.222  -0.942  16.612  1.00 93.18           N  
ATOM   3579  H   ILE A 221      -4.611  -0.139  16.661  1.00 93.18           H  
ATOM   3580  CA  ILE A 221      -4.883  -2.078  17.483  1.00 93.18           C  
ATOM   3581  HA  ILE A 221      -5.406  -2.970  17.137  1.00 93.18           H  
ATOM   3582  C   ILE A 221      -5.399  -1.816  18.891  1.00 93.18           C  
ATOM   3583  CB  ILE A 221      -3.369  -2.357  17.462  1.00 93.18           C  
ATOM   3584  HB  ILE A 221      -2.865  -1.504  17.916  1.00 93.18           H  
ATOM   3585  O   ILE A 221      -5.208  -0.673  19.374  1.00 93.18           O  
ATOM   3586  CG1 ILE A 221      -2.869  -2.514  16.011  1.00 93.18           C  
ATOM   3587 HG12 ILE A 221      -3.116  -1.624  15.432  1.00 93.18           H  
ATOM   3588 HG13 ILE A 221      -3.348  -3.375  15.544  1.00 93.18           H  
ATOM   3589  CG2 ILE A 221      -3.051  -3.620  18.289  1.00 93.18           C  
ATOM   3590 HG21 ILE A 221      -1.975  -3.771  18.370  1.00 93.18           H  
ATOM   3591 HG22 ILE A 221      -3.448  -3.519  19.299  1.00 93.18           H  
ATOM   3592 HG23 ILE A 221      -3.512  -4.490  17.822  1.00 93.18           H  
ATOM   3593  CD1 ILE A 221      -1.359  -2.678  15.947  1.00 93.18           C  
ATOM   3594 HD11 ILE A 221      -0.868  -1.907  16.541  1.00 93.18           H  
ATOM   3595 HD12 ILE A 221      -1.096  -3.668  16.322  1.00 93.18           H  
ATOM   3596 HD13 ILE A 221      -1.019  -2.595  14.915  1.00 93.18           H  
ATOM   3597  OXT ILE A 221      -5.965  -2.777  19.446  1.00 93.18           O  
TER    3598      ILE A 221                                                       
END   
