# Supplementary material for: Nuclear genome of Bulinus truncatus, an intermediate host of the carcinogenic human blood fluke Schistosoma haematobium
Source: Nat Commun. 2022 Feb 21;13:977. doi: 10.1038/s41467-022-28634-9 (PMC8861042; doi:10.1038/s41467-022-28634-9)
Supplement: Supplementary file 6 — Supplementary Data 3 [file 41467_2022_28634_MOESM6_ESM.zip › Supplementary_Data_3/bglb011626-pb.mature.pep.pdb]

ATOM      1  N   LEU A   1      95.914 -19.958 -31.901  1.00 87.06           N  
ATOM      2  H   LEU A   1      96.298 -20.655 -32.524  1.00 87.06           H  
ATOM      3  H2  LEU A   1      95.134 -20.358 -31.399  1.00 87.06           H  
ATOM      4  H3  LEU A   1      96.638 -19.687 -31.251  1.00 87.06           H  
ATOM      5  CA  LEU A   1      95.487 -18.767 -32.668  1.00 87.06           C  
ATOM      6  HA  LEU A   1      94.758 -19.057 -33.425  1.00 87.06           H  
ATOM      7  C   LEU A   1      96.710 -18.211 -33.367  1.00 87.06           C  
ATOM      8  CB  LEU A   1      94.860 -17.705 -31.745  1.00 87.06           C  
ATOM      9  HB2 LEU A   1      95.623 -17.338 -31.058  1.00 87.06           H  
ATOM     10  HB3 LEU A   1      94.077 -18.171 -31.147  1.00 87.06           H  
ATOM     11  O   LEU A   1      97.667 -17.866 -32.685  1.00 87.06           O  
ATOM     12  CG  LEU A   1      94.254 -16.508 -32.505  1.00 87.06           C  
ATOM     13  HG  LEU A   1      94.989 -16.077 -33.184  1.00 87.06           H  
ATOM     14  CD1 LEU A   1      93.023 -16.947 -33.298  1.00 87.06           C  
ATOM     15 HD11 LEU A   1      92.473 -16.072 -33.644  1.00 87.06           H  
ATOM     16 HD12 LEU A   1      93.315 -17.531 -34.171  1.00 87.06           H  
ATOM     17 HD13 LEU A   1      92.347 -17.529 -32.671  1.00 87.06           H  
ATOM     18  CD2 LEU A   1      93.837 -15.440 -31.500  1.00 87.06           C  
ATOM     19 HD21 LEU A   1      94.711 -15.078 -30.959  1.00 87.06           H  
ATOM     20 HD22 LEU A   1      93.115 -15.848 -30.793  1.00 87.06           H  
ATOM     21 HD23 LEU A   1      93.373 -14.604 -32.023  1.00 87.06           H  
ATOM     22  N   VAL A   2      96.707 -18.199 -34.693  1.00 87.86           N  
ATOM     23  H   VAL A   2      95.878 -18.469 -35.203  1.00 87.86           H  
ATOM     24  CA  VAL A   2      97.840 -17.768 -35.511  1.00 87.86           C  
ATOM     25  HA  VAL A   2      98.610 -17.329 -34.877  1.00 87.86           H  
ATOM     26  C   VAL A   2      97.350 -16.694 -36.469  1.00 87.86           C  
ATOM     27  CB  VAL A   2      98.475 -18.954 -36.266  1.00 87.86           C  
ATOM     28  HB  VAL A   2      97.734 -19.403 -36.927  1.00 87.86           H  
ATOM     29  O   VAL A   2      96.304 -16.849 -37.096  1.00 87.86           O  
ATOM     30  CG1 VAL A   2      99.679 -18.508 -37.104  1.00 87.86           C  
ATOM     31 HG11 VAL A   2      99.364 -17.823 -37.891  1.00 87.86           H  
ATOM     32 HG12 VAL A   2     100.426 -18.021 -36.477  1.00 87.86           H  
ATOM     33 HG13 VAL A   2     100.133 -19.372 -37.590  1.00 87.86           H  
ATOM     34  CG2 VAL A   2      98.963 -20.026 -35.278  1.00 87.86           C  
ATOM     35 HG21 VAL A   2      98.115 -20.488 -34.773  1.00 87.86           H  
ATOM     36 HG22 VAL A   2      99.497 -20.806 -35.822  1.00 87.86           H  
ATOM     37 HG23 VAL A   2      99.636 -19.582 -34.545  1.00 87.86           H  
ATOM     38  N   ILE A   3      98.115 -15.610 -36.561  1.00 93.05           N  
ATOM     39  H   ILE A   3      98.976 -15.576 -36.034  1.00 93.05           H  
ATOM     40  CA  ILE A   3      97.998 -14.640 -37.642  1.00 93.05           C  
ATOM     41  HA  ILE A   3      97.225 -15.002 -38.320  1.00 93.05           H  
ATOM     42  C   ILE A   3      99.316 -14.626 -38.416  1.00 93.05           C  
ATOM     43  CB  ILE A   3      97.503 -13.265 -37.152  1.00 93.05           C  
ATOM     44  HB  ILE A   3      96.505 -13.426 -36.745  1.00 93.05           H  
ATOM     45  O   ILE A   3     100.375 -14.396 -37.831  1.00 93.05           O  
ATOM     46  CG1 ILE A   3      97.355 -12.301 -38.348  1.00 93.05           C  
ATOM     47 HG12 ILE A   3      96.815 -12.813 -39.145  1.00 93.05           H  
ATOM     48 HG13 ILE A   3      98.340 -12.034 -38.730  1.00 93.05           H  
ATOM     49  CG2 ILE A   3      98.365 -12.703 -36.010  1.00 93.05           C  
ATOM     50 HG21 ILE A   3      98.037 -11.699 -35.742  1.00 93.05           H  
ATOM     51 HG22 ILE A   3      98.266 -13.344 -35.134  1.00 93.05           H  
ATOM     52 HG23 ILE A   3      99.417 -12.688 -36.295  1.00 93.05           H  
ATOM     53  CD1 ILE A   3      96.588 -11.012 -38.027  1.00 93.05           C  
ATOM     54 HD11 ILE A   3      95.614 -11.244 -37.595  1.00 93.05           H  
ATOM     55 HD12 ILE A   3      96.433 -10.458 -38.953  1.00 93.05           H  
ATOM     56 HD13 ILE A   3      97.159 -10.388 -37.340  1.00 93.05           H  
ATOM     57  N   ASP A   4      99.244 -14.918 -39.708  1.00 92.41           N  
ATOM     58  H   ASP A   4      98.333 -15.073 -40.117  1.00 92.41           H  
ATOM     59  CA  ASP A   4     100.381 -14.912 -40.626  1.00 92.41           C  
ATOM     60  HA  ASP A   4     101.277 -14.614 -40.081  1.00 92.41           H  
ATOM     61  C   ASP A   4     100.152 -13.879 -41.730  1.00 92.41           C  
ATOM     62  CB  ASP A   4     100.632 -16.321 -41.184  1.00 92.41           C  
ATOM     63  HB2 ASP A   4      99.785 -16.626 -41.798  1.00 92.41           H  
ATOM     64  HB3 ASP A   4     100.725 -17.022 -40.354  1.00 92.41           H  
ATOM     65  O   ASP A   4      99.020 -13.691 -42.179  1.00 92.41           O  
ATOM     66  CG  ASP A   4     101.922 -16.371 -42.010  1.00 92.41           C  
ATOM     67  OD1 ASP A   4     102.921 -15.767 -41.556  1.00 92.41           O  
ATOM     68  OD2 ASP A   4     101.903 -16.986 -43.095  1.00 92.41           O  
ATOM     69  N   VAL A   5     101.221 -13.199 -42.141  1.00 92.79           N  
ATOM     70  H   VAL A   5     102.128 -13.527 -41.844  1.00 92.79           H  
ATOM     71  CA  VAL A   5     101.193 -12.221 -43.237  1.00 92.79           C  
ATOM     72  HA  VAL A   5     100.268 -12.391 -43.789  1.00 92.79           H  
ATOM     73  C   VAL A   5     102.329 -12.488 -44.200  1.00 92.79           C  
ATOM     74  CB  VAL A   5     101.209 -10.735 -42.820  1.00 92.79           C  
ATOM     75  HB  VAL A   5     101.855 -10.173 -43.495  1.00 92.79           H  
ATOM     76  O   VAL A   5     103.485 -12.578 -43.786  1.00 92.79           O  
ATOM     77  CG1 VAL A   5      99.807 -10.148 -42.934  1.00 92.79           C  
ATOM     78 HG11 VAL A   5      99.492 -10.190 -43.977  1.00 92.79           H  
ATOM     79 HG12 VAL A   5      99.112 -10.725 -42.324  1.00 92.79           H  
ATOM     80 HG13 VAL A   5      99.798  -9.108 -42.607  1.00 92.79           H  
ATOM     81  CG2 VAL A   5     101.685 -10.489 -41.396  1.00 92.79           C  
ATOM     82 HG21 VAL A   5     100.931 -10.886 -40.716  1.00 92.79           H  
ATOM     83 HG22 VAL A   5     102.651 -10.973 -41.252  1.00 92.79           H  
ATOM     84 HG23 VAL A   5     101.797  -9.418 -41.231  1.00 92.79           H  
ATOM     85  N   GLN A   6     101.983 -12.596 -45.481  1.00 90.49           N  
ATOM     86  H   GLN A   6     101.007 -12.499 -45.719  1.00 90.49           H  
ATOM     87  CA  GLN A   6     102.917 -12.895 -46.559  1.00 90.49           C  
ATOM     88  HA  GLN A   6     103.933 -12.809 -46.174  1.00 90.49           H  
ATOM     89  C   GLN A   6     102.716 -11.916 -47.728  1.00 90.49           C  
ATOM     90  CB  GLN A   6     102.737 -14.351 -47.025  1.00 90.49           C  
ATOM     91  HB2 GLN A   6     101.694 -14.513 -47.295  1.00 90.49           H  
ATOM     92  HB3 GLN A   6     103.343 -14.516 -47.916  1.00 90.49           H  
ATOM     93  O   GLN A   6     101.638 -11.923 -48.330  1.00 90.49           O  
ATOM     94  CG  GLN A   6     103.138 -15.383 -45.958  1.00 90.49           C  
ATOM     95  HG2 GLN A   6     102.915 -16.382 -46.333  1.00 90.49           H  
ATOM     96  HG3 GLN A   6     102.533 -15.233 -45.064  1.00 90.49           H  
ATOM     97  CD  GLN A   6     104.615 -15.344 -45.579  1.00 90.49           C  
ATOM     98  NE2 GLN A   6     104.947 -15.754 -44.375  1.00 90.49           N  
ATOM     99 HE21 GLN A   6     104.217 -16.005 -43.723  1.00 90.49           H  
ATOM    100 HE22 GLN A   6     105.918 -15.673 -44.111  1.00 90.49           H  
ATOM    101  OE1 GLN A   6     105.488 -14.962 -46.348  1.00 90.49           O  
ATOM    102  N   PRO A   7     103.730 -11.103 -48.081  1.00 90.56           N  
ATOM    103  CA  PRO A   7     104.965 -10.854 -47.327  1.00 90.56           C  
ATOM    104  HA  PRO A   7     105.435 -11.788 -47.018  1.00 90.56           H  
ATOM    105  C   PRO A   7     104.714  -9.978 -46.082  1.00 90.56           C  
ATOM    106  CB  PRO A   7     105.902 -10.182 -48.333  1.00 90.56           C  
ATOM    107  HB2 PRO A   7     106.401 -10.944 -48.931  1.00 90.56           H  
ATOM    108  HB3 PRO A   7     106.637  -9.536 -47.852  1.00 90.56           H  
ATOM    109  O   PRO A   7     103.703  -9.291 -45.972  1.00 90.56           O  
ATOM    110  CG  PRO A   7     104.943  -9.392 -49.219  1.00 90.56           C  
ATOM    111  HG2 PRO A   7     104.708  -8.444 -48.734  1.00 90.56           H  
ATOM    112  HG3 PRO A   7     105.359  -9.222 -50.212  1.00 90.56           H  
ATOM    113  CD  PRO A   7     103.686 -10.258 -49.266  1.00 90.56           C  
ATOM    114  HD2 PRO A   7     102.797  -9.627 -49.264  1.00 90.56           H  
ATOM    115  HD3 PRO A   7     103.697 -10.882 -50.159  1.00 90.56           H  
ATOM    116  N   ASN A   8     105.655  -9.972 -45.137  1.00 86.01           N  
ATOM    117  H   ASN A   8     106.480 -10.538 -45.272  1.00 86.01           H  
ATOM    118  CA  ASN A   8     105.630  -9.098 -43.954  1.00 86.01           C  
ATOM    119  HA  ASN A   8     104.601  -9.019 -43.602  1.00 86.01           H  
ATOM    120  C   ASN A   8     106.099  -7.660 -44.241  1.00 86.01           C  
ATOM    121  CB  ASN A   8     106.473  -9.743 -42.839  1.00 86.01           C  
ATOM    122  HB2 ASN A   8     106.413  -9.106 -41.956  1.00 86.01           H  
ATOM    123  HB3 ASN A   8     106.047 -10.714 -42.589  1.00 86.01           H  
ATOM    124  O   ASN A   8     105.933  -6.780 -43.398  1.00 86.01           O  
ATOM    125  CG  ASN A   8     107.937  -9.943 -43.209  1.00 86.01           C  
ATOM    126  ND2 ASN A   8     108.839  -9.813 -42.267  1.00 86.01           N  
ATOM    127 HD21 ASN A   8     109.797  -9.884 -42.580  1.00 86.01           H  
ATOM    128 HD22 ASN A   8     108.586  -9.394 -41.383  1.00 86.01           H  
ATOM    129  OD1 ASN A   8     108.304 -10.240 -44.333  1.00 86.01           O  
ATOM    130  N   VAL A   9     106.693  -7.435 -45.412  1.00 86.79           N  
ATOM    131  H   VAL A   9     106.765  -8.207 -46.059  1.00 86.79           H  
ATOM    132  CA  VAL A   9     107.142  -6.130 -45.897  1.00 86.79           C  
ATOM    133  HA  VAL A   9     106.784  -5.354 -45.220  1.00 86.79           H  
ATOM    134  C   VAL A   9     106.546  -5.906 -47.281  1.00 86.79           C  
ATOM    135  CB  VAL A   9     108.677  -6.046 -45.964  1.00 86.79           C  
ATOM    136  HB  VAL A   9     109.043  -6.753 -46.709  1.00 86.79           H  
ATOM    137  O   VAL A   9     106.706  -6.764 -48.149  1.00 86.79           O  
ATOM    138  CG1 VAL A   9     109.121  -4.639 -46.374  1.00 86.79           C  
ATOM    139 HG11 VAL A   9     108.731  -3.911 -45.662  1.00 86.79           H  
ATOM    140 HG12 VAL A   9     110.210  -4.602 -46.390  1.00 86.79           H  
ATOM    141 HG13 VAL A   9     108.753  -4.398 -47.371  1.00 86.79           H  
ATOM    142  CG2 VAL A   9     109.358  -6.383 -44.629  1.00 86.79           C  
ATOM    143 HG21 VAL A   9     110.439  -6.285 -44.728  1.00 86.79           H  
ATOM    144 HG22 VAL A   9     109.009  -5.713 -43.844  1.00 86.79           H  
ATOM    145 HG23 VAL A   9     109.132  -7.411 -44.346  1.00 86.79           H  
ATOM    146  N   ILE A  10     105.894  -4.765 -47.494  1.00 86.56           N  
ATOM    147  H   ILE A  10     105.806  -4.116 -46.725  1.00 86.56           H  
ATOM    148  CA  ILE A  10     105.259  -4.412 -48.768  1.00 86.56           C  
ATOM    149  HA  ILE A  10     105.460  -5.214 -49.478  1.00 86.56           H  
ATOM    150  C   ILE A  10     105.859  -3.142 -49.391  1.00 86.56           C  
ATOM    151  CB  ILE A  10     103.720  -4.340 -48.634  1.00 86.56           C  
ATOM    152  HB  ILE A  10     103.318  -4.145 -49.628  1.00 86.56           H  
ATOM    153  O   ILE A  10     106.376  -2.263 -48.698  1.00 86.56           O  
ATOM    154  CG1 ILE A  10     103.262  -3.206 -47.695  1.00 86.56           C  
ATOM    155 HG12 ILE A  10     103.780  -2.288 -47.972  1.00 86.56           H  
ATOM    156 HG13 ILE A  10     103.528  -3.442 -46.665  1.00 86.56           H  
ATOM    157  CG2 ILE A  10     103.153  -5.689 -48.158  1.00 86.56           C  
ATOM    158 HG21 ILE A  10     103.620  -6.506 -48.709  1.00 86.56           H  
ATOM    159 HG22 ILE A  10     103.362  -5.838 -47.099  1.00 86.56           H  
ATOM    160 HG23 ILE A  10     102.076  -5.724 -48.324  1.00 86.56           H  
ATOM    161  CD1 ILE A  10     101.759  -2.925 -47.779  1.00 86.56           C  
ATOM    162 HD11 ILE A  10     101.182  -3.785 -47.441  1.00 86.56           H  
ATOM    163 HD12 ILE A  10     101.509  -2.070 -47.151  1.00 86.56           H  
ATOM    164 HD13 ILE A  10     101.497  -2.678 -48.808  1.00 86.56           H  
ATOM    165  N   SER A  11     105.762  -3.056 -50.718  1.00 82.08           N  
ATOM    166  H   SER A  11     105.338  -3.842 -51.189  1.00 82.08           H  
ATOM    167  CA  SER A  11     106.107  -1.905 -51.563  1.00 82.08           C  
ATOM    168  HA  SER A  11     106.068  -0.989 -50.975  1.00 82.08           H  
ATOM    169  C   SER A  11     105.079  -1.824 -52.694  1.00 82.08           C  
ATOM    170  CB  SER A  11     107.528  -2.065 -52.130  1.00 82.08           C  
ATOM    171  HB2 SER A  11     108.262  -1.719 -51.402  1.00 82.08           H  
ATOM    172  HB3 SER A  11     107.707  -3.125 -52.310  1.00 82.08           H  
ATOM    173  O   SER A  11     104.799  -2.841 -53.331  1.00 82.08           O  
ATOM    174  OG  SER A  11     107.704  -1.394 -53.368  1.00 82.08           O  
ATOM    175  HG  SER A  11     107.982  -0.481 -53.261  1.00 82.08           H  
ATOM    176  N   ALA A  12     104.541  -0.626 -52.946  1.00 71.98           N  
ATOM    177  H   ALA A  12     104.869   0.170 -52.419  1.00 71.98           H  
ATOM    178  CA  ALA A  12     103.405  -0.404 -53.848  1.00 71.98           C  
ATOM    179  HA  ALA A  12     102.557  -0.987 -53.487  1.00 71.98           H  
ATOM    180  C   ALA A  12     103.639  -0.843 -55.310  1.00 71.98           C  
ATOM    181  CB  ALA A  12     103.039   1.087 -53.767  1.00 71.98           C  
ATOM    182  HB1 ALA A  12     102.740   1.342 -52.750  1.00 71.98           H  
ATOM    183  HB2 ALA A  12     103.891   1.698 -54.065  1.00 71.98           H  
ATOM    184  HB3 ALA A  12     102.206   1.290 -54.440  1.00 71.98           H  
ATOM    185  O   ALA A  12     102.674  -1.084 -56.028  1.00 71.98           O  
ATOM    186  N   GLU A  13     104.896  -0.958 -55.755  1.00 71.25           N  
ATOM    187  H   GLU A  13     105.645  -0.714 -55.124  1.00 71.25           H  
ATOM    188  CA  GLU A  13     105.249  -1.288 -57.150  1.00 71.25           C  
ATOM    189  HA  GLU A  13     104.371  -1.212 -57.791  1.00 71.25           H  
ATOM    190  C   GLU A  13     105.800  -2.710 -57.330  1.00 71.25           C  
ATOM    191  CB  GLU A  13     106.289  -0.272 -57.640  1.00 71.25           C  
ATOM    192  HB2 GLU A  13     106.695  -0.600 -58.597  1.00 71.25           H  
ATOM    193  HB3 GLU A  13     107.104  -0.246 -56.916  1.00 71.25           H  
ATOM    194  O   GLU A  13     105.813  -3.231 -58.442  1.00 71.25           O  
ATOM    195  CG  GLU A  13     105.709   1.140 -57.819  1.00 71.25           C  
ATOM    196  HG2 GLU A  13     105.155   1.185 -58.756  1.00 71.25           H  
ATOM    197  HG3 GLU A  13     105.016   1.360 -57.007  1.00 71.25           H  
ATOM    198  CD  GLU A  13     106.821   2.193 -57.814  1.00 71.25           C  
ATOM    199  OE1 GLU A  13     106.626   3.260 -57.189  1.00 71.25           O  
ATOM    200  OE2 GLU A  13     107.930   1.911 -58.321  1.00 71.25           O  
ATOM    201  N   ILE A  14     106.272  -3.340 -56.249  1.00 76.21           N  
ATOM    202  H   ILE A  14     106.202  -2.856 -55.366  1.00 76.21           H  
ATOM    203  CA  ILE A  14     106.938  -4.654 -56.298  1.00 76.21           C  
ATOM    204  HA  ILE A  14     107.147  -4.920 -57.334  1.00 76.21           H  
ATOM    205  C   ILE A  14     106.023  -5.747 -55.740  1.00 76.21           C  
ATOM    206  CB  ILE A  14     108.292  -4.587 -55.546  1.00 76.21           C  
ATOM    207  HB  ILE A  14     108.092  -4.303 -54.513  1.00 76.21           H  
ATOM    208  O   ILE A  14     106.040  -6.887 -56.203  1.00 76.21           O  
ATOM    209  CG1 ILE A  14     109.226  -3.522 -56.174  1.00 76.21           C  
ATOM    210 HG12 ILE A  14     108.685  -2.585 -56.309  1.00 76.21           H  
ATOM    211 HG13 ILE A  14     109.551  -3.859 -57.158  1.00 76.21           H  
ATOM    212  CG2 ILE A  14     108.995  -5.960 -55.543  1.00 76.21           C  
ATOM    213 HG21 ILE A  14     109.948  -5.911 -55.016  1.00 76.21           H  
ATOM    214 HG22 ILE A  14     108.386  -6.705 -55.030  1.00 76.21           H  
ATOM    215 HG23 ILE A  14     109.168  -6.293 -56.566  1.00 76.21           H  
ATOM    216  CD1 ILE A  14     110.456  -3.188 -55.324  1.00 76.21           C  
ATOM    217 HD11 ILE A  14     110.125  -2.856 -54.340  1.00 76.21           H  
ATOM    218 HD12 ILE A  14     111.010  -2.379 -55.799  1.00 76.21           H  
ATOM    219 HD13 ILE A  14     111.117  -4.050 -55.230  1.00 76.21           H  
ATOM    220  N   THR A  15     105.222  -5.425 -54.720  1.00 81.41           N  
ATOM    221  H   THR A  15     105.107  -4.452 -54.475  1.00 81.41           H  
ATOM    222  CA  THR A  15     104.379  -6.416 -54.047  1.00 81.41           C  
ATOM    223  HA  THR A  15     104.903  -7.371 -54.023  1.00 81.41           H  
ATOM    224  C   THR A  15     103.077  -6.602 -54.813  1.00 81.41           C  
ATOM    225  CB  THR A  15     104.100  -6.012 -52.597  1.00 81.41           C  
ATOM    226  HB  THR A  15     103.487  -5.111 -52.569  1.00 81.41           H  
ATOM    227  O   THR A  15     102.201  -5.749 -54.759  1.00 81.41           O  
ATOM    228  CG2 THR A  15     103.404  -7.137 -51.836  1.00 81.41           C  
ATOM    229 HG21 THR A  15     104.007  -8.044 -51.859  1.00 81.41           H  
ATOM    230 HG22 THR A  15     103.246  -6.829 -50.802  1.00 81.41           H  
ATOM    231 HG23 THR A  15     102.427  -7.335 -52.277  1.00 81.41           H  
ATOM    232  OG1 THR A  15     105.332  -5.752 -51.964  1.00 81.41           O  
ATOM    233  HG1 THR A  15     105.907  -5.421 -52.658  1.00 81.41           H  
ATOM    234  N   ALA A  16     102.925  -7.739 -55.492  1.00 84.41           N  
ATOM    235  H   ALA A  16     103.731  -8.334 -55.621  1.00 84.41           H  
ATOM    236  CA  ALA A  16     101.696  -8.048 -56.226  1.00 84.41           C  
ATOM    237  HA  ALA A  16     101.441  -7.200 -56.861  1.00 84.41           H  
ATOM    238  C   ALA A  16     100.495  -8.301 -55.296  1.00 84.41           C  
ATOM    239  CB  ALA A  16     101.972  -9.261 -57.122  1.00 84.41           C  
ATOM    240  HB1 ALA A  16     102.789  -9.035 -57.808  1.00 84.41           H  
ATOM    241  HB2 ALA A  16     101.079  -9.487 -57.706  1.00 84.41           H  
ATOM    242  HB3 ALA A  16     102.232 -10.130 -56.518  1.00 84.41           H  
ATOM    243  O   ALA A  16      99.369  -7.913 -55.603  1.00 84.41           O  
ATOM    244  N   GLN A  17     100.726  -8.950 -54.150  1.00 87.95           N  
ATOM    245  H   GLN A  17     101.675  -9.201 -53.912  1.00 87.95           H  
ATOM    246  CA  GLN A  17      99.669  -9.305 -53.204  1.00 87.95           C  
ATOM    247  HA  GLN A  17      98.898  -8.537 -53.263  1.00 87.95           H  
ATOM    248  C   GLN A  17     100.173  -9.337 -51.760  1.00 87.95           C  
ATOM    249  CB  GLN A  17      99.021 -10.645 -53.603  1.00 87.95           C  
ATOM    250  HB2 GLN A  17      98.606 -10.547 -54.606  1.00 87.95           H  
ATOM    251  HB3 GLN A  17      98.195 -10.847 -52.921  1.00 87.95           H  
ATOM    252  O   GLN A  17     101.307  -9.741 -51.501  1.00 87.95           O  
ATOM    253  CG  GLN A  17      99.992 -11.841 -53.578  1.00 87.95           C  
ATOM    254  HG2 GLN A  17     100.842 -11.630 -54.228  1.00 87.95           H  
ATOM    255  HG3 GLN A  17     100.365 -11.989 -52.565  1.00 87.95           H  
ATOM    256  CD  GLN A  17      99.360 -13.150 -54.039  1.00 87.95           C  
ATOM    257  NE2 GLN A  17     100.145 -14.194 -54.193  1.00 87.95           N  
ATOM    258 HE21 GLN A  17     101.138 -14.121 -54.021  1.00 87.95           H  
ATOM    259 HE22 GLN A  17      99.689 -15.037 -54.513  1.00 87.95           H  
ATOM    260  OE1 GLN A  17      98.169 -13.285 -54.258  1.00 87.95           O  
ATOM    261  N   LEU A  18      99.300  -8.959 -50.827  1.00 90.04           N  
ATOM    262  H   LEU A  18      98.406  -8.614 -51.145  1.00 90.04           H  
ATOM    263  CA  LEU A  18      99.472  -9.134 -49.387  1.00 90.04           C  
ATOM    264  HA  LEU A  18     100.452  -9.566 -49.182  1.00 90.04           H  
ATOM    265  C   LEU A  18      98.403 -10.100 -48.878  1.00 90.04           C  
ATOM    266  CB  LEU A  18      99.391  -7.760 -48.699  1.00 90.04           C  
ATOM    267  HB2 LEU A  18      98.504  -7.244 -49.065  1.00 90.04           H  
ATOM    268  HB3 LEU A  18     100.267  -7.178 -48.989  1.00 90.04           H  
ATOM    269  O   LEU A  18      97.212  -9.818 -48.984  1.00 90.04           O  
ATOM    270  CG  LEU A  18      99.322  -7.805 -47.162  1.00 90.04           C  
ATOM    271  HG  LEU A  18      98.464  -8.398 -46.846  1.00 90.04           H  
ATOM    272  CD1 LEU A  18     100.590  -8.401 -46.549  1.00 90.04           C  
ATOM    273 HD11 LEU A  18     100.528  -8.364 -45.461  1.00 90.04           H  
ATOM    274 HD12 LEU A  18     100.707  -9.443 -46.848  1.00 90.04           H  
ATOM    275 HD13 LEU A  18     101.467  -7.840 -46.870  1.00 90.04           H  
ATOM    276  CD2 LEU A  18      99.133  -6.388 -46.625  1.00 90.04           C  
ATOM    277 HD21 LEU A  18      99.996  -5.773 -46.882  1.00 90.04           H  
ATOM    278 HD22 LEU A  18      98.244  -5.939 -47.068  1.00 90.04           H  
ATOM    279 HD23 LEU A  18      99.006  -6.412 -45.543  1.00 90.04           H  
ATOM    280  N   VAL A  19      98.825 -11.228 -48.311  1.00 92.14           N  
ATOM    281  H   VAL A  19      99.819 -11.404 -48.278  1.00 92.14           H  
ATOM    282  CA  VAL A  19      97.928 -12.255 -47.769  1.00 92.14           C  
ATOM    283  HA  VAL A  19      96.906 -12.051 -48.088  1.00 92.14           H  
ATOM    284  C   VAL A  19      97.967 -12.213 -46.248  1.00 92.14           C  
ATOM    285  CB  VAL A  19      98.304 -13.653 -48.293  1.00 92.14           C  
ATOM    286  HB  VAL A  19      99.286 -13.934 -47.911  1.00 92.14           H  
ATOM    287  O   VAL A  19      99.033 -12.385 -45.666  1.00 92.14           O  
ATOM    288  CG1 VAL A  19      97.281 -14.697 -47.827  1.00 92.14           C  
ATOM    289 HG11 VAL A  19      97.537 -15.675 -48.233  1.00 92.14           H  
ATOM    290 HG12 VAL A  19      96.281 -14.422 -48.163  1.00 92.14           H  
ATOM    291 HG13 VAL A  19      97.284 -14.765 -46.739  1.00 92.14           H  
ATOM    292  CG2 VAL A  19      98.358 -13.691 -49.826  1.00 92.14           C  
ATOM    293 HG21 VAL A  19      99.155 -13.044 -50.191  1.00 92.14           H  
ATOM    294 HG22 VAL A  19      97.407 -13.358 -50.241  1.00 92.14           H  
ATOM    295 HG23 VAL A  19      98.566 -14.706 -50.167  1.00 92.14           H  
ATOM    296  N   ILE A  20      96.813 -12.017 -45.610  1.00 94.65           N  
ATOM    297  H   ILE A  20      95.997 -11.845 -46.179  1.00 94.65           H  
ATOM    298  CA  ILE A  20      96.631 -11.980 -44.154  1.00 94.65           C  
ATOM    299  HA  ILE A  20      97.601 -12.053 -43.664  1.00 94.65           H  
ATOM    300  C   ILE A  20      95.779 -13.181 -43.744  1.00 94.65           C  
ATOM    301  CB  ILE A  20      95.964 -10.657 -43.714  1.00 94.65           C  
ATOM    302  HB  ILE A  20      94.970 -10.627 -44.162  1.00 94.65           H  
ATOM    303  O   ILE A  20      94.572 -13.214 -43.981  1.00 94.65           O  
ATOM    304  CG1 ILE A  20      96.728  -9.392 -44.171  1.00 94.65           C  
ATOM    305 HG12 ILE A  20      97.319  -9.589 -45.065  1.00 94.65           H  
ATOM    306 HG13 ILE A  20      97.405  -9.059 -43.384  1.00 94.65           H  
ATOM    307  CG2 ILE A  20      95.803 -10.620 -42.180  1.00 94.65           C  
ATOM    308 HG21 ILE A  20      95.403  -9.652 -41.879  1.00 94.65           H  
ATOM    309 HG22 ILE A  20      96.771 -10.769 -41.700  1.00 94.65           H  
ATOM    310 HG23 ILE A  20      95.112 -11.397 -41.853  1.00 94.65           H  
ATOM    311  CD1 ILE A  20      95.776  -8.241 -44.500  1.00 94.65           C  
ATOM    312 HD11 ILE A  20      95.160  -8.509 -45.358  1.00 94.65           H  
ATOM    313 HD12 ILE A  20      95.132  -8.031 -43.646  1.00 94.65           H  
ATOM    314 HD13 ILE A  20      96.356  -7.353 -44.749  1.00 94.65           H  
ATOM    315  N   ASN A  21      96.400 -14.160 -43.095  1.00 92.83           N  
ATOM    316  H   ASN A  21      97.384 -14.044 -42.899  1.00 92.83           H  
ATOM    317  CA  ASN A  21      95.757 -15.396 -42.661  1.00 92.83           C  
ATOM    318  HA  ASN A  21      94.784 -15.499 -43.141  1.00 92.83           H  
ATOM    319  C   ASN A  21      95.535 -15.382 -41.150  1.00 92.83           C  
ATOM    320  CB  ASN A  21      96.637 -16.581 -43.091  1.00 92.83           C  
ATOM    321  HB2 ASN A  21      97.657 -16.416 -42.745  1.00 92.83           H  
ATOM    322  HB3 ASN A  21      96.263 -17.498 -42.635  1.00 92.83           H  
ATOM    323  O   ASN A  21      96.491 -15.404 -40.385  1.00 92.83           O  
ATOM    324  CG  ASN A  21      96.643 -16.788 -44.590  1.00 92.83           C  
ATOM    325  ND2 ASN A  21      97.709 -17.304 -45.150  1.00 92.83           N  
ATOM    326 HD21 ASN A  21      98.549 -17.465 -44.613  1.00 92.83           H  
ATOM    327 HD22 ASN A  21      97.690 -17.398 -46.155  1.00 92.83           H  
ATOM    328  OD1 ASN A  21      95.679 -16.514 -45.279  1.00 92.83           O  
ATOM    329  N   CYS A  22      94.282 -15.405 -40.713  1.00 93.04           N  
ATOM    330  H   CYS A  22      93.551 -15.409 -41.410  1.00 93.04           H  
ATOM    331  CA  CYS A  22      93.855 -15.556 -39.324  1.00 93.04           C  
ATOM    332  HA  CYS A  22      94.707 -15.460 -38.651  1.00 93.04           H  
ATOM    333  C   CYS A  22      93.249 -16.951 -39.155  1.00 93.04           C  
ATOM    334  CB  CYS A  22      92.870 -14.418 -39.024  1.00 93.04           C  
ATOM    335  HB2 CYS A  22      93.436 -13.486 -39.031  1.00 93.04           H  
ATOM    336  HB3 CYS A  22      92.159 -14.369 -39.848  1.00 93.04           H  
ATOM    337  O   CYS A  22      92.213 -17.257 -39.738  1.00 93.04           O  
ATOM    338  SG  CYS A  22      91.887 -14.470 -37.495  1.00 93.04           S  
ATOM    339  N   SER A  23      93.905 -17.825 -38.394  1.00 89.08           N  
ATOM    340  H   SER A  23      94.742 -17.526 -37.914  1.00 89.08           H  
ATOM    341  CA  SER A  23      93.500 -19.230 -38.270  1.00 89.08           C  
ATOM    342  HA  SER A  23      92.432 -19.312 -38.469  1.00 89.08           H  
ATOM    343  C   SER A  23      93.725 -19.792 -36.870  1.00 89.08           C  
ATOM    344  CB  SER A  23      94.226 -20.089 -39.314  1.00 89.08           C  
ATOM    345  HB2 SER A  23      94.031 -19.696 -40.312  1.00 89.08           H  
ATOM    346  HB3 SER A  23      93.850 -21.111 -39.265  1.00 89.08           H  
ATOM    347  O   SER A  23      94.482 -19.256 -36.050  1.00 89.08           O  
ATOM    348  OG  SER A  23      95.620 -20.093 -39.075  1.00 89.08           O  
ATOM    349  HG  SER A  23      95.980 -19.258 -39.380  1.00 89.08           H  
ATOM    350  N   ILE A  24      93.060 -20.906 -36.577  1.00 83.75           N  
ATOM    351  H   ILE A  24      92.398 -21.265 -37.250  1.00 83.75           H  
ATOM    352  CA  ILE A  24      93.264 -21.669 -35.348  1.00 83.75           C  
ATOM    353  HA  ILE A  24      93.947 -21.128 -34.693  1.00 83.75           H  
ATOM    354  C   ILE A  24      93.939 -22.993 -35.695  1.00 83.75           C  
ATOM    355  CB  ILE A  24      91.938 -21.821 -34.579  1.00 83.75           C  
ATOM    356  HB  ILE A  24      91.213 -22.309 -35.229  1.00 83.75           H  
ATOM    357  O   ILE A  24      93.345 -23.877 -36.302  1.00 83.75           O  
ATOM    358  CG1 ILE A  24      91.434 -20.399 -34.212  1.00 83.75           C  
ATOM    359 HG12 ILE A  24      92.222 -19.887 -33.660  1.00 83.75           H  
ATOM    360 HG13 ILE A  24      91.260 -19.829 -35.125  1.00 83.75           H  
ATOM    361  CG2 ILE A  24      92.171 -22.719 -33.348  1.00 83.75           C  
ATOM    362 HG21 ILE A  24      91.261 -22.812 -32.756  1.00 83.75           H  
ATOM    363 HG22 ILE A  24      92.986 -22.337 -32.734  1.00 83.75           H  
ATOM    364 HG23 ILE A  24      92.432 -23.728 -33.669  1.00 83.75           H  
ATOM    365  CD1 ILE A  24      90.148 -20.305 -33.389  1.00 83.75           C  
ATOM    366 HD11 ILE A  24      89.755 -21.293 -33.149  1.00 83.75           H  
ATOM    367 HD12 ILE A  24      89.393 -19.732 -33.929  1.00 83.75           H  
ATOM    368 HD13 ILE A  24      90.375 -19.776 -32.463  1.00 83.75           H  
ATOM    369  N   THR A  25      95.197 -23.142 -35.285  1.00 73.64           N  
ATOM    370  H   THR A  25      95.667 -22.389 -34.802  1.00 73.64           H  
ATOM    371  CA  THR A  25      95.949 -24.387 -35.442  1.00 73.64           C  
ATOM    372  HA  THR A  25      95.880 -24.694 -36.486  1.00 73.64           H  
ATOM    373  C   THR A  25      95.338 -25.512 -34.598  1.00 73.64           C  
ATOM    374  CB  THR A  25      97.435 -24.171 -35.108  1.00 73.64           C  
ATOM    375  HB  THR A  25      97.904 -25.134 -34.905  1.00 73.64           H  
ATOM    376  O   THR A  25      94.978 -25.309 -33.440  1.00 73.64           O  
ATOM    377  CG2 THR A  25      98.160 -23.508 -36.278  1.00 73.64           C  
ATOM    378 HG21 THR A  25      99.209 -23.354 -36.027  1.00 73.64           H  
ATOM    379 HG22 THR A  25      98.106 -24.153 -37.155  1.00 73.64           H  
ATOM    380 HG23 THR A  25      97.698 -22.550 -36.518  1.00 73.64           H  
ATOM    381  OG1 THR A  25      97.615 -23.312 -33.993  1.00 73.64           O  
ATOM    382  HG1 THR A  25      98.504 -23.480 -33.673  1.00 73.64           H  
ATOM    383  N   ASN A  26      95.215 -26.706 -35.188  1.00 65.40           N  
ATOM    384  H   ASN A  26      95.543 -26.799 -36.139  1.00 65.40           H  
ATOM    385  CA  ASN A  26      94.685 -27.931 -34.568  1.00 65.40           C  
ATOM    386  HA  ASN A  26      94.593 -28.668 -35.365  1.00 65.40           H  
ATOM    387  C   ASN A  26      93.262 -27.833 -33.976  1.00 65.40           C  
ATOM    388  CB  ASN A  26      95.717 -28.490 -33.563  1.00 65.40           C  
ATOM    389  HB2 ASN A  26      95.314 -29.382 -33.085  1.00 65.40           H  
ATOM    390  HB3 ASN A  26      95.907 -27.752 -32.784  1.00 65.40           H  
ATOM    391  O   ASN A  26      92.916 -28.644 -33.121  1.00 65.40           O  
ATOM    392  CG  ASN A  26      97.029 -28.895 -34.204  1.00 65.40           C  
ATOM    393  ND2 ASN A  26      98.050 -29.126 -33.414  1.00 65.40           N  
ATOM    394 HD21 ASN A  26      97.939 -29.083 -32.411  1.00 65.40           H  
ATOM    395 HD22 ASN A  26      98.896 -29.444 -33.866  1.00 65.40           H  
ATOM    396  OD1 ASN A  26      97.164 -29.012 -35.409  1.00 65.40           O  
ATOM    397  N   ASN A  27      92.439 -26.856 -34.389  1.00 57.91           N  
ATOM    398  H   ASN A  27      92.755 -26.237 -35.122  1.00 57.91           H  
ATOM    399  CA  ASN A  27      91.107 -26.588 -33.812  1.00 57.91           C  
ATOM    400  HA  ASN A  27      90.785 -25.618 -34.189  1.00 57.91           H  
ATOM    401  C   ASN A  27      91.095 -26.418 -32.280  1.00 57.91           C  
ATOM    402  CB  ASN A  27      90.084 -27.635 -34.306  1.00 57.91           C  
ATOM    403  HB2 ASN A  27      90.495 -28.639 -34.206  1.00 57.91           H  
ATOM    404  HB3 ASN A  27      89.183 -27.584 -33.695  1.00 57.91           H  
ATOM    405  O   ASN A  27      90.038 -26.479 -31.655  1.00 57.91           O  
ATOM    406  CG  ASN A  27      89.635 -27.410 -35.733  1.00 57.91           C  
ATOM    407  ND2 ASN A  27      88.874 -28.325 -36.282  1.00 57.91           N  
ATOM    408 HD21 ASN A  27      88.570 -28.127 -37.225  1.00 57.91           H  
ATOM    409 HD22 ASN A  27      88.601 -29.148 -35.764  1.00 57.91           H  
ATOM    410  OD1 ASN A  27      89.932 -26.415 -36.366  1.00 57.91           O  
ATOM    411  N   GLN A  28      92.256 -26.178 -31.668  1.00 59.37           N  
ATOM    412  H   GLN A  28      93.097 -26.132 -32.225  1.00 59.37           H  
ATOM    413  CA  GLN A  28      92.383 -25.965 -30.236  1.00 59.37           C  
ATOM    414  HA  GLN A  28      91.391 -25.887 -29.790  1.00 59.37           H  
ATOM    415  C   GLN A  28      93.085 -24.639 -29.987  1.00 59.37           C  
ATOM    416  CB  GLN A  28      93.090 -27.144 -29.551  1.00 59.37           C  
ATOM    417  HB2 GLN A  28      93.286 -26.859 -28.518  1.00 59.37           H  
ATOM    418  HB3 GLN A  28      94.041 -27.355 -30.041  1.00 59.37           H  
ATOM    419  O   GLN A  28      94.225 -24.408 -30.392  1.00 59.37           O  
ATOM    420  CG  GLN A  28      92.207 -28.404 -29.552  1.00 59.37           C  
ATOM    421  HG2 GLN A  28      91.178 -28.115 -29.337  1.00 59.37           H  
ATOM    422  HG3 GLN A  28      92.225 -28.870 -30.537  1.00 59.37           H  
ATOM    423  CD  GLN A  28      92.627 -29.433 -28.508  1.00 59.37           C  
ATOM    424  NE2 GLN A  28      91.734 -30.314 -28.114  1.00 59.37           N  
ATOM    425 HE21 GLN A  28      90.795 -30.295 -28.486  1.00 59.37           H  
ATOM    426 HE22 GLN A  28      92.035 -30.968 -27.405  1.00 59.37           H  
ATOM    427  OE1 GLN A  28      93.741 -29.462 -28.011  1.00 59.37           O  
ATOM    428  N   VAL A  29      92.393 -23.747 -29.287  1.00 62.94           N  
ATOM    429  H   VAL A  29      91.472 -24.005 -28.961  1.00 62.94           H  
ATOM    430  CA  VAL A  29      93.011 -22.569 -28.689  1.00 62.94           C  
ATOM    431  HA  VAL A  29      93.998 -22.411 -29.124  1.00 62.94           H  
ATOM    432  C   VAL A  29      93.170 -22.887 -27.214  1.00 62.94           C  
ATOM    433  CB  VAL A  29      92.180 -21.292 -28.901  1.00 62.94           C  
ATOM    434  HB  VAL A  29      91.319 -21.291 -28.233  1.00 62.94           H  
ATOM    435  O   VAL A  29      92.179 -23.190 -26.551  1.00 62.94           O  
ATOM    436  CG1 VAL A  29      93.058 -20.072 -28.607  1.00 62.94           C  
ATOM    437 HG11 VAL A  29      93.917 -20.045 -29.277  1.00 62.94           H  
ATOM    438 HG12 VAL A  29      93.417 -20.125 -27.579  1.00 62.94           H  
ATOM    439 HG13 VAL A  29      92.476 -19.159 -28.731  1.00 62.94           H  
ATOM    440  CG2 VAL A  29      91.676 -21.124 -30.334  1.00 62.94           C  
ATOM    441 HG21 VAL A  29      92.515 -21.036 -31.025  1.00 62.94           H  
ATOM    442 HG22 VAL A  29      91.060 -20.226 -30.384  1.00 62.94           H  
ATOM    443 HG23 VAL A  29      91.042 -21.966 -30.609  1.00 62.94           H  
ATOM    444  N   GLN A  30      94.398 -22.838 -26.690  1.00 65.96           N  
ATOM    445  H   GLN A  30      95.188 -22.611 -27.278  1.00 65.96           H  
ATOM    446  CA  GLN A  30      94.603 -22.973 -25.249  1.00 65.96           C  
ATOM    447  HA  GLN A  30      94.347 -23.990 -24.951  1.00 65.96           H  
ATOM    448  C   GLN A  30      93.652 -22.009 -24.520  1.00 65.96           C  
ATOM    449  CB  GLN A  30      96.065 -22.691 -24.858  1.00 65.96           C  
ATOM    450  HB2 GLN A  30      96.409 -21.773 -25.335  1.00 65.96           H  
ATOM    451  HB3 GLN A  30      96.093 -22.540 -23.779  1.00 65.96           H  
ATOM    452  O   GLN A  30      93.636 -20.821 -24.830  1.00 65.96           O  
ATOM    453  CG  GLN A  30      97.019 -23.851 -25.190  1.00 65.96           C  
ATOM    454  HG2 GLN A  30      96.571 -24.784 -24.848  1.00 65.96           H  
ATOM    455  HG3 GLN A  30      97.163 -23.916 -26.269  1.00 65.96           H  
ATOM    456  CD  GLN A  30      98.385 -23.703 -24.516  1.00 65.96           C  
ATOM    457  NE2 GLN A  30      99.143 -24.768 -24.379  1.00 65.96           N  
ATOM    458 HE21 GLN A  30      98.841 -25.676 -24.702  1.00 65.96           H  
ATOM    459 HE22 GLN A  30     100.036 -24.611 -23.935  1.00 65.96           H  
ATOM    460  OE1 GLN A  30      98.805 -22.637 -24.107  1.00 65.96           O  
ATOM    461  N   HIS A  31      92.875 -22.537 -23.567  1.00 67.33           N  
ATOM    462  H   HIS A  31      92.906 -23.542 -23.470  1.00 67.33           H  
ATOM    463  CA  HIS A  31      91.929 -21.820 -22.696  1.00 67.33           C  
ATOM    464  HA  HIS A  31      91.760 -22.501 -21.861  1.00 67.33           H  
ATOM    465  C   HIS A  31      90.503 -21.535 -23.215  1.00 67.33           C  
ATOM    466  CB  HIS A  31      92.569 -20.558 -22.082  1.00 67.33           C  
ATOM    467  HB2 HIS A  31      91.982 -20.251 -21.216  1.00 67.33           H  
ATOM    468  HB3 HIS A  31      92.515 -19.744 -22.804  1.00 67.33           H  
ATOM    469  O   HIS A  31      89.760 -20.875 -22.487  1.00 67.33           O  
ATOM    470  CG  HIS A  31      94.001 -20.722 -21.644  1.00 67.33           C  
ATOM    471  CD2 HIS A  31      95.093 -20.088 -22.176  1.00 67.33           C  
ATOM    472  HD2 HIS A  31      95.082 -19.375 -22.987  1.00 67.33           H  
ATOM    473  ND1 HIS A  31      94.460 -21.570 -20.661  1.00 67.33           N  
ATOM    474  HD1 HIS A  31      93.921 -22.265 -20.165  1.00 67.33           H  
ATOM    475  CE1 HIS A  31      95.795 -21.438 -20.593  1.00 67.33           C  
ATOM    476  HE1 HIS A  31      96.449 -21.998 -19.941  1.00 67.33           H  
ATOM    477  NE2 HIS A  31      96.222 -20.545 -21.493  1.00 67.33           N  
ATOM    478  N   LEU A  32      90.087 -22.042 -24.382  1.00 69.41           N  
ATOM    479  H   LEU A  32      90.725 -22.591 -24.942  1.00 69.41           H  
ATOM    480  CA  LEU A  32      88.688 -21.981 -24.845  1.00 69.41           C  
ATOM    481  HA  LEU A  32      88.054 -21.555 -24.068  1.00 69.41           H  
ATOM    482  C   LEU A  32      88.141 -23.385 -25.130  1.00 69.41           C  
ATOM    483  CB  LEU A  32      88.586 -21.102 -26.105  1.00 69.41           C  
ATOM    484  HB2 LEU A  32      87.606 -21.254 -26.558  1.00 69.41           H  
ATOM    485  HB3 LEU A  32      89.333 -21.443 -26.821  1.00 69.41           H  
ATOM    486  O   LEU A  32      88.771 -24.144 -25.862  1.00 69.41           O  
ATOM    487  CG  LEU A  32      88.775 -19.598 -25.850  1.00 69.41           C  
ATOM    488  HG  LEU A  32      89.714 -19.424 -25.326  1.00 69.41           H  
ATOM    489  CD1 LEU A  32      88.823 -18.851 -27.182  1.00 69.41           C  
ATOM    490 HD11 LEU A  32      87.882 -18.981 -27.716  1.00 69.41           H  
ATOM    491 HD12 LEU A  32      88.983 -17.789 -26.996  1.00 69.41           H  
ATOM    492 HD13 LEU A  32      89.640 -19.238 -27.791  1.00 69.41           H  
ATOM    493  CD2 LEU A  32      87.627 -19.022 -25.027  1.00 69.41           C  
ATOM    494 HD21 LEU A  32      87.711 -19.360 -23.994  1.00 69.41           H  
ATOM    495 HD22 LEU A  32      87.661 -17.933 -25.052  1.00 69.41           H  
ATOM    496 HD23 LEU A  32      86.674 -19.362 -25.432  1.00 69.41           H  
ATOM    497  N   ASP A  33      86.961 -23.697 -24.590  1.00 75.91           N  
ATOM    498  H   ASP A  33      86.468 -22.999 -24.052  1.00 75.91           H  
ATOM    499  CA  ASP A  33      86.286 -24.989 -24.791  1.00 75.91           C  
ATOM    500  HA  ASP A  33      87.028 -25.763 -24.987  1.00 75.91           H  
ATOM    501  C   ASP A  33      85.336 -24.946 -25.998  1.00 75.91           C  
ATOM    502  CB  ASP A  33      85.525 -25.377 -23.510  1.00 75.91           C  
ATOM    503  HB2 ASP A  33      84.804 -24.596 -23.270  1.00 75.91           H  
ATOM    504  HB3 ASP A  33      84.973 -26.299 -23.693  1.00 75.91           H  
ATOM    505  O   ASP A  33      85.192 -25.927 -26.725  1.00 75.91           O  
ATOM    506  CG  ASP A  33      86.460 -25.603 -22.315  1.00 75.91           C  
ATOM    507  OD1 ASP A  33      87.448 -26.348 -22.457  1.00 75.91           O  
ATOM    508  OD2 ASP A  33      86.203 -25.011 -21.239  1.00 75.91           O  
ATOM    509  N   VAL A  34      84.708 -23.790 -26.245  1.00 82.34           N  
ATOM    510  H   VAL A  34      84.859 -23.029 -25.598  1.00 82.34           H  
ATOM    511  CA  VAL A  34      83.820 -23.563 -27.394  1.00 82.34           C  
ATOM    512  HA  VAL A  34      83.944 -24.376 -28.109  1.00 82.34           H  
ATOM    513  C   VAL A  34      84.200 -22.262 -28.084  1.00 82.34           C  
ATOM    514  CB  VAL A  34      82.338 -23.530 -26.967  1.00 82.34           C  
ATOM    515  HB  VAL A  34      82.184 -22.710 -26.267  1.00 82.34           H  
ATOM    516  O   VAL A  34      84.240 -21.213 -27.447  1.00 82.34           O  
ATOM    517  CG1 VAL A  34      81.408 -23.319 -28.173  1.00 82.34           C  
ATOM    518 HG11 VAL A  34      81.592 -22.346 -28.629  1.00 82.34           H  
ATOM    519 HG12 VAL A  34      80.371 -23.344 -27.841  1.00 82.34           H  
ATOM    520 HG13 VAL A  34      81.571 -24.103 -28.913  1.00 82.34           H  
ATOM    521  CG2 VAL A  34      81.918 -24.836 -26.281  1.00 82.34           C  
ATOM    522 HG21 VAL A  34      82.479 -24.969 -25.357  1.00 82.34           H  
ATOM    523 HG22 VAL A  34      82.114 -25.685 -26.936  1.00 82.34           H  
ATOM    524 HG23 VAL A  34      80.857 -24.804 -26.030  1.00 82.34           H  
ATOM    525  N   ILE A  35      84.428 -22.312 -29.395  1.00 82.97           N  
ATOM    526  H   ILE A  35      84.353 -23.206 -29.860  1.00 82.97           H  
ATOM    527  CA  ILE A  35      84.668 -21.128 -30.228  1.00 82.97           C  
ATOM    528  HA  ILE A  35      85.135 -20.351 -29.622  1.00 82.97           H  
ATOM    529  C   ILE A  35      83.319 -20.599 -30.729  1.00 82.97           C  
ATOM    530  CB  ILE A  35      85.635 -21.471 -31.382  1.00 82.97           C  
ATOM    531  HB  ILE A  35      85.199 -22.283 -31.963  1.00 82.97           H  
ATOM    532  O   ILE A  35      82.532 -21.351 -31.303  1.00 82.97           O  
ATOM    533  CG1 ILE A  35      87.016 -21.922 -30.848  1.00 82.97           C  
ATOM    534 HG12 ILE A  35      86.909 -22.518 -29.942  1.00 82.97           H  
ATOM    535 HG13 ILE A  35      87.613 -21.046 -30.595  1.00 82.97           H  
ATOM    536  CG2 ILE A  35      85.808 -20.247 -32.300  1.00 82.97           C  
ATOM    537 HG21 ILE A  35      86.584 -20.421 -33.045  1.00 82.97           H  
ATOM    538 HG22 ILE A  35      84.878 -20.041 -32.830  1.00 82.97           H  
ATOM    539 HG23 ILE A  35      86.062 -19.369 -31.707  1.00 82.97           H  
ATOM    540  CD1 ILE A  35      87.777 -22.784 -31.861  1.00 82.97           C  
ATOM    541 HD11 ILE A  35      88.793 -22.958 -31.506  1.00 82.97           H  
ATOM    542 HD12 ILE A  35      87.805 -22.297 -32.836  1.00 82.97           H  
ATOM    543 HD13 ILE A  35      87.274 -23.745 -31.970  1.00 82.97           H  
ATOM    544  N   ARG A  36      83.047 -19.309 -30.514  1.00 87.84           N  
ATOM    545  H   ARG A  36      83.750 -18.750 -30.053  1.00 87.84           H  
ATOM    546  CA  ARG A  36      81.840 -18.620 -30.995  1.00 87.84           C  
ATOM    547  HA  ARG A  36      81.070 -19.348 -31.249  1.00 87.84           H  
ATOM    548  C   ARG A  36      82.100 -17.833 -32.267  1.00 87.84           C  
ATOM    549  CB  ARG A  36      81.292 -17.672 -29.923  1.00 87.84           C  
ATOM    550  HB2 ARG A  36      80.534 -17.039 -30.384  1.00 87.84           H  
ATOM    551  HB3 ARG A  36      82.090 -17.024 -29.561  1.00 87.84           H  
ATOM    552  O   ARG A  36      81.310 -17.930 -33.200  1.00 87.84           O  
ATOM    553  CG  ARG A  36      80.645 -18.404 -28.744  1.00 87.84           C  
ATOM    554  HG2 ARG A  36      81.378 -19.030 -28.234  1.00 87.84           H  
ATOM    555  HG3 ARG A  36      79.822 -19.022 -29.102  1.00 87.84           H  
ATOM    556  CD  ARG A  36      80.112 -17.342 -27.783  1.00 87.84           C  
ATOM    557  HD2 ARG A  36      80.951 -16.749 -27.419  1.00 87.84           H  
ATOM    558  HD3 ARG A  36      79.435 -16.686 -28.331  1.00 87.84           H  
ATOM    559  NE  ARG A  36      79.401 -17.919 -26.633  1.00 87.84           N  
ATOM    560  HE  ARG A  36      79.613 -18.863 -26.342  1.00 87.84           H  
ATOM    561  NH1 ARG A  36      78.684 -15.928 -25.774  1.00 87.84           N  
ATOM    562 HH11 ARG A  36      78.699 -15.411 -24.906  1.00 87.84           H  
ATOM    563 HH12 ARG A  36      79.149 -15.476 -26.548  1.00 87.84           H  
ATOM    564  NH2 ARG A  36      78.255 -17.816 -24.681  1.00 87.84           N  
ATOM    565 HH21 ARG A  36      78.681 -18.713 -24.498  1.00 87.84           H  
ATOM    566 HH22 ARG A  36      77.919 -17.263 -23.905  1.00 87.84           H  
ATOM    567  CZ  ARG A  36      78.774 -17.221 -25.707  1.00 87.84           C  
ATOM    568  N   SER A  37      83.189 -17.076 -32.317  1.00 90.75           N  
ATOM    569  H   SER A  37      83.785 -17.008 -31.504  1.00 90.75           H  
ATOM    570  CA  SER A  37      83.508 -16.229 -33.465  1.00 90.75           C  
ATOM    571  HA  SER A  37      83.117 -16.707 -34.363  1.00 90.75           H  
ATOM    572  C   SER A  37      85.012 -16.068 -33.654  1.00 90.75           C  
ATOM    573  CB  SER A  37      82.833 -14.855 -33.332  1.00 90.75           C  
ATOM    574  HB2 SER A  37      81.756 -14.987 -33.225  1.00 90.75           H  
ATOM    575  HB3 SER A  37      83.030 -14.262 -34.225  1.00 90.75           H  
ATOM    576  O   SER A  37      85.801 -16.199 -32.714  1.00 90.75           O  
ATOM    577  OG  SER A  37      83.348 -14.191 -32.198  1.00 90.75           O  
ATOM    578  HG  SER A  37      82.871 -13.378 -32.015  1.00 90.75           H  
ATOM    579  N   LEU A  38      85.399 -15.789 -34.895  1.00 90.45           N  
ATOM    580  H   LEU A  38      84.682 -15.735 -35.604  1.00 90.45           H  
ATOM    581  CA  LEU A  38      86.745 -15.421 -35.304  1.00 90.45           C  
ATOM    582  HA  LEU A  38      87.368 -15.296 -34.418  1.00 90.45           H  
ATOM    583  C   LEU A  38      86.665 -14.085 -36.047  1.00 90.45           C  
ATOM    584  CB  LEU A  38      87.316 -16.550 -36.180  1.00 90.45           C  
ATOM    585  HB2 LEU A  38      86.714 -16.620 -37.086  1.00 90.45           H  
ATOM    586  HB3 LEU A  38      87.219 -17.496 -35.646  1.00 90.45           H  
ATOM    587  O   LEU A  38      85.942 -13.970 -37.029  1.00 90.45           O  
ATOM    588  CG  LEU A  38      88.789 -16.356 -36.578  1.00 90.45           C  
ATOM    589  HG  LEU A  38      88.926 -15.374 -37.030  1.00 90.45           H  
ATOM    590  CD1 LEU A  38      89.717 -16.496 -35.368  1.00 90.45           C  
ATOM    591 HD11 LEU A  38      89.504 -17.426 -34.841  1.00 90.45           H  
ATOM    592 HD12 LEU A  38      90.755 -16.505 -35.699  1.00 90.45           H  
ATOM    593 HD13 LEU A  38      89.574 -15.654 -34.692  1.00 90.45           H  
ATOM    594  CD2 LEU A  38      89.189 -17.420 -37.599  1.00 90.45           C  
ATOM    595 HD21 LEU A  38      89.119 -18.414 -37.157  1.00 90.45           H  
ATOM    596 HD22 LEU A  38      90.212 -17.245 -37.932  1.00 90.45           H  
ATOM    597 HD23 LEU A  38      88.529 -17.368 -38.465  1.00 90.45           H  
ATOM    598  N   THR A  39      87.410 -13.084 -35.598  1.00 94.14           N  
ATOM    599  H   THR A  39      87.955 -13.239 -34.762  1.00 94.14           H  
ATOM    600  CA  THR A  39      87.358 -11.721 -36.129  1.00 94.14           C  
ATOM    601  HA  THR A  39      86.699 -11.703 -36.997  1.00 94.14           H  
ATOM    602  C   THR A  39      88.739 -11.269 -36.579  1.00 94.14           C  
ATOM    603  CB  THR A  39      86.759 -10.756 -35.100  1.00 94.14           C  
ATOM    604  HB  THR A  39      87.354 -10.788 -34.187  1.00 94.14           H  
ATOM    605  O   THR A  39      89.700 -11.292 -35.805  1.00 94.14           O  
ATOM    606  CG2 THR A  39      86.686  -9.316 -35.594  1.00 94.14           C  
ATOM    607 HG21 THR A  39      86.237  -9.272 -36.586  1.00 94.14           H  
ATOM    608 HG22 THR A  39      86.080  -8.734 -34.899  1.00 94.14           H  
ATOM    609 HG23 THR A  39      87.683  -8.878 -35.632  1.00 94.14           H  
ATOM    610  OG1 THR A  39      85.444 -11.140 -34.788  1.00 94.14           O  
ATOM    611  HG1 THR A  39      84.868 -10.673 -35.398  1.00 94.14           H  
ATOM    612  N   LEU A  40      88.834 -10.825 -37.832  1.00 94.60           N  
ATOM    613  H   LEU A  40      87.981 -10.791 -38.372  1.00 94.60           H  
ATOM    614  CA  LEU A  40      89.992 -10.132 -38.379  1.00 94.60           C  
ATOM    615  HA  LEU A  40      90.854 -10.356 -37.752  1.00 94.60           H  
ATOM    616  C   LEU A  40      89.736  -8.627 -38.339  1.00 94.60           C  
ATOM    617  CB  LEU A  40      90.288 -10.631 -39.803  1.00 94.60           C  
ATOM    618  HB2 LEU A  40      89.421 -10.420 -40.429  1.00 94.60           H  
ATOM    619  HB3 LEU A  40      90.433 -11.711 -39.779  1.00 94.60           H  
ATOM    620  O   LEU A  40      88.702  -8.143 -38.791  1.00 94.60           O  
ATOM    621  CG  LEU A  40      91.524  -9.970 -40.446  1.00 94.60           C  
ATOM    622  HG  LEU A  40      91.393  -8.888 -40.464  1.00 94.60           H  
ATOM    623  CD1 LEU A  40      92.816 -10.295 -39.690  1.00 94.60           C  
ATOM    624 HD11 LEU A  40      93.660  -9.842 -40.210  1.00 94.60           H  
ATOM    625 HD12 LEU A  40      92.960 -11.375 -39.653  1.00 94.60           H  
ATOM    626 HD13 LEU A  40      92.786  -9.888 -38.680  1.00 94.60           H  
ATOM    627  CD2 LEU A  40      91.679 -10.447 -41.888  1.00 94.60           C  
ATOM    628 HD21 LEU A  40      90.798 -10.167 -42.465  1.00 94.60           H  
ATOM    629 HD22 LEU A  40      92.549  -9.975 -42.346  1.00 94.60           H  
ATOM    630 HD23 LEU A  40      91.804 -11.529 -41.923  1.00 94.60           H  
ATOM    631  N   SER A  41      90.704  -7.888 -37.818  1.00 95.17           N  
ATOM    632  H   SER A  41      91.550  -8.352 -37.521  1.00 95.17           H  
ATOM    633  CA  SER A  41      90.610  -6.448 -37.593  1.00 95.17           C  
ATOM    634  HA  SER A  41      89.847  -6.034 -38.251  1.00 95.17           H  
ATOM    635  C   SER A  41      91.926  -5.761 -37.934  1.00 95.17           C  
ATOM    636  CB  SER A  41      90.184  -6.192 -36.142  1.00 95.17           C  
ATOM    637  HB2 SER A  41      89.166  -6.564 -36.022  1.00 95.17           H  
ATOM    638  HB3 SER A  41      90.206  -5.126 -35.917  1.00 95.17           H  
ATOM    639  O   SER A  41      92.985  -6.385 -37.849  1.00 95.17           O  
ATOM    640  OG  SER A  41      91.002  -6.912 -35.239  1.00 95.17           O  
ATOM    641  HG  SER A  41      91.189  -7.752 -35.663  1.00 95.17           H  
ATOM    642  N   CYS A  42      91.881  -4.487 -38.308  1.00 93.83           N  
ATOM    643  H   CYS A  42      90.985  -4.022 -38.342  1.00 93.83           H  
ATOM    644  CA  CYS A  42      93.071  -3.670 -38.538  1.00 93.83           C  
ATOM    645  HA  CYS A  42      93.960  -4.257 -38.306  1.00 93.83           H  
ATOM    646  C   CYS A  42      93.090  -2.471 -37.592  1.00 93.83           C  
ATOM    647  CB  CYS A  42      93.183  -3.285 -40.019  1.00 93.83           C  
ATOM    648  HB2 CYS A  42      93.125  -4.191 -40.623  1.00 93.83           H  
ATOM    649  HB3 CYS A  42      94.152  -2.820 -40.200  1.00 93.83           H  
ATOM    650  O   CYS A  42      92.048  -1.969 -37.171  1.00 93.83           O  
ATOM    651  SG  CYS A  42      91.868  -2.132 -40.506  1.00 93.83           S  
ATOM    652  HG  CYS A  42      91.997  -2.286 -41.827  1.00 93.83           H  
ATOM    653  N   TYR A  43      94.286  -2.041 -37.208  1.00 94.12           N  
ATOM    654  H   TYR A  43      95.115  -2.519 -37.532  1.00 94.12           H  
ATOM    655  CA  TYR A  43      94.452  -0.885 -36.342  1.00 94.12           C  
ATOM    656  HA  TYR A  43      93.694  -0.924 -35.560  1.00 94.12           H  
ATOM    657  C   TYR A  43      94.255   0.413 -37.128  1.00 94.12           C  
ATOM    658  CB  TYR A  43      95.823  -0.946 -35.669  1.00 94.12           C  
ATOM    659  HB2 TYR A  43      96.598  -0.821 -36.426  1.00 94.12           H  
ATOM    660  HB3 TYR A  43      95.957  -1.932 -35.223  1.00 94.12           H  
ATOM    661  O   TYR A  43      94.829   0.595 -38.204  1.00 94.12           O  
ATOM    662  CG  TYR A  43      96.001   0.085 -34.578  1.00 94.12           C  
ATOM    663  CD1 TYR A  43      96.916   1.141 -34.750  1.00 94.12           C  
ATOM    664  HD1 TYR A  43      97.489   1.225 -35.662  1.00 94.12           H  
ATOM    665  CD2 TYR A  43      95.240  -0.004 -33.395  1.00 94.12           C  
ATOM    666  HD2 TYR A  43      94.501  -0.785 -33.290  1.00 94.12           H  
ATOM    667  CE1 TYR A  43      97.091   2.092 -33.730  1.00 94.12           C  
ATOM    668  HE1 TYR A  43      97.804   2.892 -33.868  1.00 94.12           H  
ATOM    669  CE2 TYR A  43      95.413   0.946 -32.371  1.00 94.12           C  
ATOM    670  HE2 TYR A  43      94.820   0.910 -31.468  1.00 94.12           H  
ATOM    671  OH  TYR A  43      96.538   2.900 -31.547  1.00 94.12           O  
ATOM    672  HH  TYR A  43      97.183   3.555 -31.822  1.00 94.12           H  
ATOM    673  CZ  TYR A  43      96.346   1.991 -32.537  1.00 94.12           C  
ATOM    674  N   ASN A  44      93.454   1.320 -36.577  1.00 87.66           N  
ATOM    675  H   ASN A  44      93.000   1.107 -35.700  1.00 87.66           H  
ATOM    676  CA  ASN A  44      93.296   2.672 -37.081  1.00 87.66           C  
ATOM    677  HA  ASN A  44      93.714   2.741 -38.085  1.00 87.66           H  
ATOM    678  C   ASN A  44      94.060   3.640 -36.182  1.00 87.66           C  
ATOM    679  CB  ASN A  44      91.806   2.990 -37.177  1.00 87.66           C  
ATOM    680  HB2 ASN A  44      91.348   2.964 -36.188  1.00 87.66           H  
ATOM    681  HB3 ASN A  44      91.358   2.215 -37.798  1.00 87.66           H  
ATOM    682  O   ASN A  44      93.712   3.844 -35.020  1.00 87.66           O  
ATOM    683  CG  ASN A  44      91.553   4.347 -37.804  1.00 87.66           C  
ATOM    684  ND2 ASN A  44      90.854   4.415 -38.912  1.00 87.66           N  
ATOM    685 HD21 ASN A  44      90.404   3.595 -39.293  1.00 87.66           H  
ATOM    686 HD22 ASN A  44      90.692   5.343 -39.279  1.00 87.66           H  
ATOM    687  OD1 ASN A  44      91.994   5.372 -37.321  1.00 87.66           O  
ATOM    688  N   GLU A  45      95.099   4.255 -36.736  1.00 80.59           N  
ATOM    689  H   GLU A  45      95.381   4.013 -37.675  1.00 80.59           H  
ATOM    690  CA  GLU A  45      95.950   5.174 -35.983  1.00 80.59           C  
ATOM    691  HA  GLU A  45      96.278   4.687 -35.064  1.00 80.59           H  
ATOM    692  C   GLU A  45      95.235   6.465 -35.573  1.00 80.59           C  
ATOM    693  CB  GLU A  45      97.185   5.526 -36.810  1.00 80.59           C  
ATOM    694  HB2 GLU A  45      96.879   5.993 -37.746  1.00 80.59           H  
ATOM    695  HB3 GLU A  45      97.771   6.243 -36.235  1.00 80.59           H  
ATOM    696  O   GLU A  45      95.546   7.027 -34.524  1.00 80.59           O  
ATOM    697  CG  GLU A  45      98.058   4.300 -37.103  1.00 80.59           C  
ATOM    698  HG2 GLU A  45      98.167   3.724 -36.184  1.00 80.59           H  
ATOM    699  HG3 GLU A  45      97.561   3.671 -37.842  1.00 80.59           H  
ATOM    700  CD  GLU A  45      99.448   4.700 -37.611  1.00 80.59           C  
ATOM    701  OE1 GLU A  45     100.347   3.845 -37.487  1.00 80.59           O  
ATOM    702  OE2 GLU A  45      99.597   5.852 -38.079  1.00 80.59           O  
ATOM    703  N   THR A  46      94.258   6.918 -36.365  1.00 80.66           N  
ATOM    704  H   THR A  46      93.999   6.377 -37.177  1.00 80.66           H  
ATOM    705  CA  THR A  46      93.504   8.152 -36.110  1.00 80.66           C  
ATOM    706  HA  THR A  46      94.209   8.955 -35.896  1.00 80.66           H  
ATOM    707  C   THR A  46      92.593   8.009 -34.895  1.00 80.66           C  
ATOM    708  CB  THR A  46      92.663   8.545 -37.337  1.00 80.66           C  
ATOM    709  HB  THR A  46      91.817   7.865 -37.438  1.00 80.66           H  
ATOM    710  O   THR A  46      92.586   8.879 -34.029  1.00 80.66           O  
ATOM    711  CG2 THR A  46      92.124   9.969 -37.237  1.00 80.66           C  
ATOM    712 HG21 THR A  46      91.581  10.216 -38.149  1.00 80.66           H  
ATOM    713 HG22 THR A  46      92.944  10.675 -37.101  1.00 80.66           H  
ATOM    714 HG23 THR A  46      91.438  10.048 -36.394  1.00 80.66           H  
ATOM    715  OG1 THR A  46      93.432   8.470 -38.518  1.00 80.66           O  
ATOM    716  HG1 THR A  46      94.216   9.011 -38.399  1.00 80.66           H  
ATOM    717  N   LEU A  47      91.847   6.905 -34.814  1.00 84.77           N  
ATOM    718  H   LEU A  47      91.910   6.241 -35.572  1.00 84.77           H  
ATOM    719  CA  LEU A  47      90.894   6.637 -33.729  1.00 84.77           C  
ATOM    720  HA  LEU A  47      90.611   7.585 -33.271  1.00 84.77           H  
ATOM    721  C   LEU A  47      91.517   5.841 -32.572  1.00 84.77           C  
ATOM    722  CB  LEU A  47      89.621   6.006 -34.331  1.00 84.77           C  
ATOM    723  HB2 LEU A  47      89.895   5.116 -34.898  1.00 84.77           H  
ATOM    724  HB3 LEU A  47      88.953   5.701 -33.525  1.00 84.77           H  
ATOM    725  O   LEU A  47      90.906   5.697 -31.518  1.00 84.77           O  
ATOM    726  CG  LEU A  47      88.865   6.989 -35.253  1.00 84.77           C  
ATOM    727  HG  LEU A  47      89.550   7.394 -35.998  1.00 84.77           H  
ATOM    728  CD1 LEU A  47      87.720   6.335 -36.006  1.00 84.77           C  
ATOM    729 HD11 LEU A  47      87.012   5.918 -35.290  1.00 84.77           H  
ATOM    730 HD12 LEU A  47      88.123   5.574 -36.675  1.00 84.77           H  
ATOM    731 HD13 LEU A  47      87.202   7.073 -36.618  1.00 84.77           H  
ATOM    732  CD2 LEU A  47      88.248   8.156 -34.480  1.00 84.77           C  
ATOM    733 HD21 LEU A  47      89.026   8.774 -34.033  1.00 84.77           H  
ATOM    734 HD22 LEU A  47      87.596   7.771 -33.696  1.00 84.77           H  
ATOM    735 HD23 LEU A  47      87.665   8.786 -35.152  1.00 84.77           H  
ATOM    736  N   LYS A  48      92.766   5.385 -32.741  1.00 86.65           N  
ATOM    737  H   LYS A  48      93.179   5.525 -33.652  1.00 86.65           H  
ATOM    738  CA  LYS A  48      93.528   4.577 -31.774  1.00 86.65           C  
ATOM    739  HA  LYS A  48      94.402   4.202 -32.306  1.00 86.65           H  
ATOM    740  C   LYS A  48      92.791   3.315 -31.323  1.00 86.65           C  
ATOM    741  CB  LYS A  48      94.020   5.431 -30.598  1.00 86.65           C  
ATOM    742  HB2 LYS A  48      94.562   4.783 -29.909  1.00 86.65           H  
ATOM    743  HB3 LYS A  48      93.169   5.858 -30.068  1.00 86.65           H  
ATOM    744  O   LYS A  48      92.935   2.857 -30.189  1.00 86.65           O  
ATOM    745  CG  LYS A  48      94.965   6.548 -31.048  1.00 86.65           C  
ATOM    746  HG2 LYS A  48      94.412   7.302 -31.608  1.00 86.65           H  
ATOM    747  HG3 LYS A  48      95.742   6.126 -31.686  1.00 86.65           H  
ATOM    748  CD  LYS A  48      95.615   7.186 -29.820  1.00 86.65           C  
ATOM    749  HD2 LYS A  48      96.129   6.416 -29.245  1.00 86.65           H  
ATOM    750  HD3 LYS A  48      94.843   7.645 -29.203  1.00 86.65           H  
ATOM    751  CE  LYS A  48      96.620   8.241 -30.280  1.00 86.65           C  
ATOM    752  HE2 LYS A  48      96.080   9.011 -30.831  1.00 86.65           H  
ATOM    753  HE3 LYS A  48      97.319   7.775 -30.973  1.00 86.65           H  
ATOM    754  NZ  LYS A  48      97.344   8.830 -29.128  1.00 86.65           N  
ATOM    755  HZ1 LYS A  48      96.687   9.269 -28.499  1.00 86.65           H  
ATOM    756  HZ2 LYS A  48      97.851   8.111 -28.632  1.00 86.65           H  
ATOM    757  HZ3 LYS A  48      97.997   9.527 -29.455  1.00 86.65           H  
ATOM    758  N   GLU A  49      92.036   2.722 -32.236  1.00 90.81           N  
ATOM    759  H   GLU A  49      92.014   3.127 -33.161  1.00 90.81           H  
ATOM    760  CA  GLU A  49      91.249   1.518 -32.003  1.00 90.81           C  
ATOM    761  HA  GLU A  49      91.647   1.011 -31.124  1.00 90.81           H  
ATOM    762  C   GLU A  49      91.379   0.538 -33.169  1.00 90.81           C  
ATOM    763  CB  GLU A  49      89.793   1.879 -31.672  1.00 90.81           C  
ATOM    764  HB2 GLU A  49      89.286   0.970 -31.345  1.00 90.81           H  
ATOM    765  HB3 GLU A  49      89.801   2.578 -30.836  1.00 90.81           H  
ATOM    766  O   GLU A  49      91.902   0.859 -34.236  1.00 90.81           O  
ATOM    767  CG  GLU A  49      89.007   2.494 -32.840  1.00 90.81           C  
ATOM    768  HG2 GLU A  49      89.564   3.346 -33.230  1.00 90.81           H  
ATOM    769  HG3 GLU A  49      88.924   1.754 -33.636  1.00 90.81           H  
ATOM    770  CD  GLU A  49      87.598   2.950 -32.422  1.00 90.81           C  
ATOM    771  OE1 GLU A  49      86.954   3.637 -33.246  1.00 90.81           O  
ATOM    772  OE2 GLU A  49      87.170   2.605 -31.296  1.00 90.81           O  
ATOM    773  N   PHE A  50      90.947  -0.700 -32.947  1.00 92.97           N  
ATOM    774  H   PHE A  50      90.369  -0.850 -32.132  1.00 92.97           H  
ATOM    775  CA  PHE A  50      90.890  -1.698 -34.008  1.00 92.97           C  
ATOM    776  HA  PHE A  50      91.625  -1.473 -34.781  1.00 92.97           H  
ATOM    777  C   PHE A  50      89.510  -1.684 -34.647  1.00 92.97           C  
ATOM    778  CB  PHE A  50      91.191  -3.084 -33.444  1.00 92.97           C  
ATOM    779  HB2 PHE A  50      90.778  -3.826 -34.128  1.00 92.97           H  
ATOM    780  HB3 PHE A  50      90.670  -3.178 -32.492  1.00 92.97           H  
ATOM    781  O   PHE A  50      88.520  -1.848 -33.937  1.00 92.97           O  
ATOM    782  CG  PHE A  50      92.660  -3.392 -33.263  1.00 92.97           C  
ATOM    783  CD1 PHE A  50      93.374  -3.997 -34.311  1.00 92.97           C  
ATOM    784  HD1 PHE A  50      92.869  -4.251 -35.232  1.00 92.97           H  
ATOM    785  CD2 PHE A  50      93.324  -3.035 -32.075  1.00 92.97           C  
ATOM    786  HD2 PHE A  50      92.783  -2.518 -31.296  1.00 92.97           H  
ATOM    787  CE1 PHE A  50      94.754  -4.220 -34.186  1.00 92.97           C  
ATOM    788  HE1 PHE A  50      95.305  -4.628 -35.020  1.00 92.97           H  
ATOM    789  CE2 PHE A  50      94.706  -3.264 -31.947  1.00 92.97           C  
ATOM    790  HE2 PHE A  50      95.224  -2.890 -31.076  1.00 92.97           H  
ATOM    791  CZ  PHE A  50      95.422  -3.853 -33.006  1.00 92.97           C  
ATOM    792  HZ  PHE A  50      96.496  -3.957 -32.955  1.00 92.97           H  
ATOM    793  N   PHE A  51      89.472  -1.596 -35.973  1.00 91.29           N  
ATOM    794  H   PHE A  51      90.337  -1.498 -36.485  1.00 91.29           H  
ATOM    795  CA  PHE A  51      88.259  -1.835 -36.740  1.00 91.29           C  
ATOM    796  HA  PHE A  51      87.402  -1.657 -36.090  1.00 91.29           H  
ATOM    797  C   PHE A  51      88.180  -3.277 -37.174  1.00 91.29           C  
ATOM    798  CB  PHE A  51      88.151  -0.889 -37.937  1.00 91.29           C  
ATOM    799  HB2 PHE A  51      89.082  -0.902 -38.503  1.00 91.29           H  
ATOM    800  HB3 PHE A  51      87.349  -1.232 -38.591  1.00 91.29           H  
ATOM    801  O   PHE A  51      89.085  -3.798 -37.830  1.00 91.29           O  
ATOM    802  CG  PHE A  51      87.817   0.505 -37.481  1.00 91.29           C  
ATOM    803  CD1 PHE A  51      86.662   0.710 -36.706  1.00 91.29           C  
ATOM    804  HD1 PHE A  51      85.965  -0.095 -36.523  1.00 91.29           H  
ATOM    805  CD2 PHE A  51      88.696   1.566 -37.739  1.00 91.29           C  
ATOM    806  HD2 PHE A  51      89.550   1.396 -38.378  1.00 91.29           H  
ATOM    807  CE1 PHE A  51      86.436   1.948 -36.102  1.00 91.29           C  
ATOM    808  HE1 PHE A  51      85.599   2.097 -35.437  1.00 91.29           H  
ATOM    809  CE2 PHE A  51      88.460   2.813 -37.136  1.00 91.29           C  
ATOM    810  HE2 PHE A  51      89.131   3.649 -37.263  1.00 91.29           H  
ATOM    811  CZ  PHE A  51      87.352   2.979 -36.295  1.00 91.29           C  
ATOM    812  HZ  PHE A  51      87.190   3.888 -35.734  1.00 91.29           H  
ATOM    813  N   ASP A  52      87.077  -3.911 -36.806  1.00 93.16           N  
ATOM    814  H   ASP A  52      86.381  -3.419 -36.264  1.00 93.16           H  
ATOM    815  CA  ASP A  52      86.752  -5.243 -37.269  1.00 93.16           C  
ATOM    816  HA  ASP A  52      87.626  -5.886 -37.163  1.00 93.16           H  
ATOM    817  C   ASP A  52      86.424  -5.163 -38.763  1.00 93.16           C  
ATOM    818  CB  ASP A  52      85.649  -5.837 -36.385  1.00 93.16           C  
ATOM    819  HB2 ASP A  52      84.783  -5.176 -36.410  1.00 93.16           H  
ATOM    820  HB3 ASP A  52      85.360  -6.804 -36.796  1.00 93.16           H  
ATOM    821  O   ASP A  52      85.572  -4.392 -39.193  1.00 93.16           O  
ATOM    822  CG  ASP A  52      86.078  -6.043 -34.917  1.00 93.16           C  
ATOM    823  OD1 ASP A  52      87.302  -6.068 -34.607  1.00 93.16           O  
ATOM    824  OD2 ASP A  52      85.170  -6.224 -34.081  1.00 93.16           O  
ATOM    825  N   LEU A  53      87.177  -5.915 -39.563  1.00 90.92           N  
ATOM    826  H   LEU A  53      87.848  -6.534 -39.132  1.00 90.92           H  
ATOM    827  CA  LEU A  53      87.019  -5.993 -41.013  1.00 90.92           C  
ATOM    828  HA  LEU A  53      86.600  -5.063 -41.397  1.00 90.92           H  
ATOM    829  C   LEU A  53      86.047  -7.115 -41.363  1.00 90.92           C  
ATOM    830  CB  LEU A  53      88.392  -6.259 -41.667  1.00 90.92           C  
ATOM    831  HB2 LEU A  53      88.800  -7.188 -41.270  1.00 90.92           H  
ATOM    832  HB3 LEU A  53      88.233  -6.406 -42.736  1.00 90.92           H  
ATOM    833  O   LEU A  53      85.113  -6.927 -42.143  1.00 90.92           O  
ATOM    834  CG  LEU A  53      89.440  -5.150 -41.483  1.00 90.92           C  
ATOM    835  HG  LEU A  53      89.609  -4.965 -40.422  1.00 90.92           H  
ATOM    836  CD1 LEU A  53      90.761  -5.610 -42.104  1.00 90.92           C  
ATOM    837 HD11 LEU A  53      91.129  -6.493 -41.582  1.00 90.92           H  
ATOM    838 HD12 LEU A  53      90.614  -5.847 -43.158  1.00 90.92           H  
ATOM    839 HD13 LEU A  53      91.501  -4.813 -42.027  1.00 90.92           H  
ATOM    840  CD2 LEU A  53      88.990  -3.854 -42.156  1.00 90.92           C  
ATOM    841 HD21 LEU A  53      89.794  -3.119 -42.142  1.00 90.92           H  
ATOM    842 HD22 LEU A  53      88.700  -4.044 -43.190  1.00 90.92           H  
ATOM    843 HD23 LEU A  53      88.142  -3.438 -41.613  1.00 90.92           H  
ATOM    844  N   LEU A  54      86.295  -8.284 -40.772  1.00 91.88           N  
ATOM    845  H   LEU A  54      87.035  -8.313 -40.085  1.00 91.88           H  
ATOM    846  CA  LEU A  54      85.615  -9.536 -41.062  1.00 91.88           C  
ATOM    847  HA  LEU A  54      84.661  -9.337 -41.551  1.00 91.88           H  
ATOM    848  C   LEU A  54      85.358 -10.280 -39.756  1.00 91.88           C  
ATOM    849  CB  LEU A  54      86.495 -10.398 -41.987  1.00 91.88           C  
ATOM    850  HB2 LEU A  54      87.423 -10.622 -41.460  1.00 91.88           H  
ATOM    851  HB3 LEU A  54      85.985 -11.346 -42.161  1.00 91.88           H  
ATOM    852  O   LEU A  54      86.293 -10.489 -38.984  1.00 91.88           O  
ATOM    853  CG  LEU A  54      86.853  -9.778 -43.348  1.00 91.88           C  
ATOM    854  HG  LEU A  54      87.321  -8.804 -43.203  1.00 91.88           H  
ATOM    855  CD1 LEU A  54      87.861 -10.670 -44.070  1.00 91.88           C  
ATOM    856 HD11 LEU A  54      88.135 -10.214 -45.022  1.00 91.88           H  
ATOM    857 HD12 LEU A  54      87.427 -11.653 -44.254  1.00 91.88           H  
ATOM    858 HD13 LEU A  54      88.761 -10.779 -43.465  1.00 91.88           H  
ATOM    859  CD2 LEU A  54      85.629  -9.614 -44.244  1.00 91.88           C  
ATOM    860 HD21 LEU A  54      84.921  -8.930 -43.775  1.00 91.88           H  
ATOM    861 HD22 LEU A  54      85.143 -10.575 -44.411  1.00 91.88           H  
ATOM    862 HD23 LEU A  54      85.931  -9.180 -45.197  1.00 91.88           H  
ATOM    863  N   THR A  55      84.129 -10.737 -39.546  1.00 92.38           N  
ATOM    864  H   THR A  55      83.409 -10.487 -40.209  1.00 92.38           H  
ATOM    865  CA  THR A  55      83.762 -11.586 -38.406  1.00 92.38           C  
ATOM    866  HA  THR A  55      84.660 -11.889 -37.868  1.00 92.38           H  
ATOM    867  C   THR A  55      83.081 -12.847 -38.910  1.00 92.38           C  
ATOM    868  CB  THR A  55      82.879 -10.825 -37.408  1.00 92.38           C  
ATOM    869  HB  THR A  55      82.023 -10.392 -37.925  1.00 92.38           H  
ATOM    870  O   THR A  55      82.021 -12.776 -39.523  1.00 92.38           O  
ATOM    871  CG2 THR A  55      82.393 -11.707 -36.258  1.00 92.38           C  
ATOM    872 HG21 THR A  55      81.926 -11.091 -35.489  1.00 92.38           H  
ATOM    873 HG22 THR A  55      81.653 -12.418 -36.624  1.00 92.38           H  
ATOM    874 HG23 THR A  55      83.229 -12.256 -35.823  1.00 92.38           H  
ATOM    875  OG1 THR A  55      83.639  -9.795 -36.817  1.00 92.38           O  
ATOM    876  HG1 THR A  55      83.037  -9.133 -36.470  1.00 92.38           H  
ATOM    877  N   LEU A  56      83.691 -13.998 -38.647  1.00 87.69           N  
ATOM    878  H   LEU A  56      84.554 -13.963 -38.124  1.00 87.69           H  
ATOM    879  CA  LEU A  56      83.164 -15.323 -38.942  1.00 87.69           C  
ATOM    880  HA  LEU A  56      82.400 -15.247 -39.715  1.00 87.69           H  
ATOM    881  C   LEU A  56      82.536 -15.908 -37.680  1.00 87.69           C  
ATOM    882  CB  LEU A  56      84.312 -16.204 -39.461  1.00 87.69           C  
ATOM    883  HB2 LEU A  56      84.728 -15.750 -40.361  1.00 87.69           H  
ATOM    884  HB3 LEU A  56      85.092 -16.229 -38.700  1.00 87.69           H  
ATOM    885  O   LEU A  56      83.222 -16.129 -36.681  1.00 87.69           O  
ATOM    886  CG  LEU A  56      83.907 -17.651 -39.781  1.00 87.69           C  
ATOM    887  HG  LEU A  56      83.438 -18.110 -38.910  1.00 87.69           H  
ATOM    888  CD1 LEU A  56      82.938 -17.718 -40.960  1.00 87.69           C  
ATOM    889 HD11 LEU A  56      81.985 -17.266 -40.686  1.00 87.69           H  
ATOM    890 HD12 LEU A  56      82.754 -18.757 -41.233  1.00 87.69           H  
ATOM    891 HD13 LEU A  56      83.350 -17.190 -41.820  1.00 87.69           H  
ATOM    892  CD2 LEU A  56      85.158 -18.458 -40.119  1.00 87.69           C  
ATOM    893 HD21 LEU A  56      84.874 -19.492 -40.312  1.00 87.69           H  
ATOM    894 HD22 LEU A  56      85.854 -18.435 -39.280  1.00 87.69           H  
ATOM    895 HD23 LEU A  56      85.645 -18.050 -41.004  1.00 87.69           H  
ATOM    896  N   GLU A  57      81.245 -16.199 -37.726  1.00 87.66           N  
ATOM    897  H   GLU A  57      80.726 -15.987 -38.566  1.00 87.66           H  
ATOM    898  CA  GLU A  57      80.561 -16.895 -36.643  1.00 87.66           C  
ATOM    899  HA  GLU A  57      80.989 -16.580 -35.691  1.00 87.66           H  
ATOM    900  C   GLU A  57      80.769 -18.411 -36.783  1.00 87.66           C  
ATOM    901  CB  GLU A  57      79.095 -16.464 -36.638  1.00 87.66           C  
ATOM    902  HB2 GLU A  57      78.637 -16.775 -37.577  1.00 87.66           H  
ATOM    903  HB3 GLU A  57      79.053 -15.376 -36.582  1.00 87.66           H  
ATOM    904  O   GLU A  57      80.424 -19.018 -37.793  1.00 87.66           O  
ATOM    905  CG  GLU A  57      78.338 -17.036 -35.433  1.00 87.66           C  
ATOM    906  HG2 GLU A  57      78.372 -18.125 -35.473  1.00 87.66           H  
ATOM    907  HG3 GLU A  57      78.847 -16.720 -34.523  1.00 87.66           H  
ATOM    908  CD  GLU A  57      76.870 -16.590 -35.388  1.00 87.66           C  
ATOM    909  OE1 GLU A  57      76.339 -16.520 -34.258  1.00 87.66           O  
ATOM    910  OE2 GLU A  57      76.263 -16.431 -36.474  1.00 87.66           O  
ATOM    911  N   ALA A  58      81.349 -19.049 -35.768  1.00 81.83           N  
ATOM    912  H   ALA A  58      81.548 -18.529 -34.925  1.00 81.83           H  
ATOM    913  CA  ALA A  58      81.832 -20.426 -35.861  1.00 81.83           C  
ATOM    914  HA  ALA A  58      82.440 -20.519 -36.761  1.00 81.83           H  
ATOM    915  C   ALA A  58      80.707 -21.469 -35.972  1.00 81.83           C  
ATOM    916  CB  ALA A  58      82.725 -20.693 -34.648  1.00 81.83           C  
ATOM    917  HB1 ALA A  58      83.543 -19.972 -34.642  1.00 81.83           H  
ATOM    918  HB2 ALA A  58      83.136 -21.701 -34.707  1.00 81.83           H  
ATOM    919  HB3 ALA A  58      82.142 -20.596 -33.732  1.00 81.83           H  
ATOM    920  O   ALA A  58      80.912 -22.522 -36.568  1.00 81.83           O  
ATOM    921  N   LYS A  59      79.516 -21.187 -35.418  1.00 81.47           N  
ATOM    922  H   LYS A  59      79.416 -20.286 -34.972  1.00 81.47           H  
ATOM    923  CA  LYS A  59      78.360 -22.101 -35.492  1.00 81.47           C  
ATOM    924  HA  LYS A  59      78.707 -23.128 -35.375  1.00 81.47           H  
ATOM    925  C   LYS A  59      77.659 -22.067 -36.846  1.00 81.47           C  
ATOM    926  CB  LYS A  59      77.333 -21.783 -34.398  1.00 81.47           C  
ATOM    927  HB2 LYS A  59      76.389 -22.256 -34.670  1.00 81.47           H  
ATOM    928  HB3 LYS A  59      77.167 -20.707 -34.346  1.00 81.47           H  
ATOM    929  O   LYS A  59      77.259 -23.111 -37.348  1.00 81.47           O  
ATOM    930  CG  LYS A  59      77.749 -22.319 -33.025  1.00 81.47           C  
ATOM    931  HG2 LYS A  59      78.632 -21.785 -32.673  1.00 81.47           H  
ATOM    932  HG3 LYS A  59      77.981 -23.381 -33.105  1.00 81.47           H  
ATOM    933  CD  LYS A  59      76.595 -22.128 -32.034  1.00 81.47           C  
ATOM    934  HD2 LYS A  59      75.711 -22.639 -32.414  1.00 81.47           H  
ATOM    935  HD3 LYS A  59      76.379 -21.064 -31.943  1.00 81.47           H  
ATOM    936  CE  LYS A  59      76.969 -22.702 -30.666  1.00 81.47           C  
ATOM    937  HE2 LYS A  59      77.215 -23.757 -30.785  1.00 81.47           H  
ATOM    938  HE3 LYS A  59      77.863 -22.189 -30.309  1.00 81.47           H  
ATOM    939  NZ  LYS A  59      75.858 -22.536 -29.696  1.00 81.47           N  
ATOM    940  HZ1 LYS A  59      75.035 -23.024 -30.019  1.00 81.47           H  
ATOM    941  HZ2 LYS A  59      75.630 -21.557 -29.596  1.00 81.47           H  
ATOM    942  HZ3 LYS A  59      76.120 -22.899 -28.791  1.00 81.47           H  
ATOM    943  N   THR A  60      77.455 -20.872 -37.389  1.00 82.66           N  
ATOM    944  H   THR A  60      77.817 -20.049 -36.928  1.00 82.66           H  
ATOM    945  CA  THR A  60      76.702 -20.652 -38.632  1.00 82.66           C  
ATOM    946  HA  THR A  60      75.995 -21.468 -38.784  1.00 82.66           H  
ATOM    947  C   THR A  60      77.613 -20.631 -39.858  1.00 82.66           C  
ATOM    948  CB  THR A  60      75.901 -19.342 -38.541  1.00 82.66           C  
ATOM    949  HB  THR A  60      75.393 -19.155 -39.487  1.00 82.66           H  
ATOM    950  O   THR A  60      77.113 -20.707 -40.976  1.00 82.66           O  
ATOM    951  CG2 THR A  60      74.863 -19.375 -37.419  1.00 82.66           C  
ATOM    952 HG21 THR A  60      75.348 -19.455 -36.446  1.00 82.66           H  
ATOM    953 HG22 THR A  60      74.189 -20.219 -37.564  1.00 82.66           H  
ATOM    954 HG23 THR A  60      74.285 -18.451 -37.442  1.00 82.66           H  
ATOM    955  OG1 THR A  60      76.806 -18.300 -38.281  1.00 82.66           O  
ATOM    956  HG1 THR A  60      76.407 -17.635 -37.716  1.00 82.66           H  
ATOM    957  N   LEU A  61      78.935 -20.528 -39.652  1.00 76.81           N  
ATOM    958  H   LEU A  61      79.247 -20.409 -38.699  1.00 76.81           H  
ATOM    959  CA  LEU A  61      79.941 -20.238 -40.680  1.00 76.81           C  
ATOM    960  HA  LEU A  61      80.859 -19.970 -40.158  1.00 76.81           H  
ATOM    961  C   LEU A  61      79.592 -18.986 -41.495  1.00 76.81           C  
ATOM    962  CB  LEU A  61      80.232 -21.487 -41.532  1.00 76.81           C  
ATOM    963  HB2 LEU A  61      79.300 -21.820 -41.988  1.00 76.81           H  
ATOM    964  HB3 LEU A  61      80.914 -21.219 -42.340  1.00 76.81           H  
ATOM    965  O   LEU A  61      79.981 -18.860 -42.654  1.00 76.81           O  
ATOM    966  CG  LEU A  61      80.858 -22.651 -40.746  1.00 76.81           C  
ATOM    967  HG  LEU A  61      80.262 -22.869 -39.860  1.00 76.81           H  
ATOM    968  CD1 LEU A  61      80.875 -23.901 -41.627  1.00 76.81           C  
ATOM    969 HD11 LEU A  61      81.302 -24.735 -41.071  1.00 76.81           H  
ATOM    970 HD12 LEU A  61      81.466 -23.717 -42.525  1.00 76.81           H  
ATOM    971 HD13 LEU A  61      79.855 -24.155 -41.913  1.00 76.81           H  
ATOM    972  CD2 LEU A  61      82.300 -22.349 -40.320  1.00 76.81           C  
ATOM    973 HD21 LEU A  61      82.722 -23.221 -39.820  1.00 76.81           H  
ATOM    974 HD22 LEU A  61      82.907 -22.093 -41.189  1.00 76.81           H  
ATOM    975 HD23 LEU A  61      82.310 -21.520 -39.613  1.00 76.81           H  
ATOM    976  N   ASN A  62      78.852 -18.056 -40.888  1.00 83.69           N  
ATOM    977  H   ASN A  62      78.573 -18.201 -39.928  1.00 83.69           H  
ATOM    978  CA  ASN A  62      78.424 -16.842 -41.553  1.00 83.69           C  
ATOM    979  HA  ASN A  62      78.313 -17.068 -42.614  1.00 83.69           H  
ATOM    980  C   ASN A  62      79.503 -15.767 -41.404  1.00 83.69           C  
ATOM    981  CB  ASN A  62      77.049 -16.427 -41.014  1.00 83.69           C  
ATOM    982  HB2 ASN A  62      77.162 -15.908 -40.061  1.00 83.69           H  
ATOM    983  HB3 ASN A  62      76.443 -17.319 -40.852  1.00 83.69           H  
ATOM    984  O   ASN A  62      79.948 -15.472 -40.290  1.00 83.69           O  
ATOM    985  CG  ASN A  62      76.286 -15.552 -41.987  1.00 83.69           C  
ATOM    986  ND2 ASN A  62      75.130 -15.075 -41.593  1.00 83.69           N  
ATOM    987 HD21 ASN A  62      74.813 -15.238 -40.648  1.00 83.69           H  
ATOM    988 HD22 ASN A  62      74.655 -14.473 -42.250  1.00 83.69           H  
ATOM    989  OD1 ASN A  62      76.686 -15.312 -43.113  1.00 83.69           O  
ATOM    990  N   LEU A  63      79.936 -15.206 -42.531  1.00 83.34           N  
ATOM    991  H   LEU A  63      79.472 -15.450 -43.394  1.00 83.34           H  
ATOM    992  CA  LEU A  63      80.967 -14.179 -42.579  1.00 83.34           C  
ATOM    993  HA  LEU A  63      81.524 -14.195 -41.642  1.00 83.34           H  
ATOM    994  C   LEU A  63      80.320 -12.801 -42.734  1.00 83.34           C  
ATOM    995  CB  LEU A  63      81.949 -14.489 -43.720  1.00 83.34           C  
ATOM    996  HB2 LEU A  63      81.412 -14.410 -44.666  1.00 83.34           H  
ATOM    997  HB3 LEU A  63      82.314 -15.512 -43.629  1.00 83.34           H  
ATOM    998  O   LEU A  63      79.719 -12.495 -43.761  1.00 83.34           O  
ATOM    999  CG  LEU A  63      83.143 -13.517 -43.731  1.00 83.34           C  
ATOM   1000  HG  LEU A  63      82.799 -12.494 -43.580  1.00 83.34           H  
ATOM   1001  CD1 LEU A  63      84.159 -13.864 -42.639  1.00 83.34           C  
ATOM   1002 HD11 LEU A  63      83.723 -13.685 -41.656  1.00 83.34           H  
ATOM   1003 HD12 LEU A  63      84.448 -14.911 -42.723  1.00 83.34           H  
ATOM   1004 HD13 LEU A  63      85.049 -13.246 -42.751  1.00 83.34           H  
ATOM   1005  CD2 LEU A  63      83.862 -13.560 -45.071  1.00 83.34           C  
ATOM   1006 HD21 LEU A  63      84.349 -14.527 -45.202  1.00 83.34           H  
ATOM   1007 HD22 LEU A  63      83.153 -13.389 -45.881  1.00 83.34           H  
ATOM   1008 HD23 LEU A  63      84.609 -12.766 -45.085  1.00 83.34           H  
ATOM   1009  N   SER A  64      80.509 -11.947 -41.735  1.00 87.37           N  
ATOM   1010  H   SER A  64      80.988 -12.285 -40.912  1.00 87.37           H  
ATOM   1011  CA  SER A  64      80.088 -10.548 -41.757  1.00 87.37           C  
ATOM   1012  HA  SER A  64      79.273 -10.422 -42.470  1.00 87.37           H  
ATOM   1013  C   SER A  64      81.251  -9.654 -42.174  1.00 87.37           C  
ATOM   1014  CB  SER A  64      79.567 -10.127 -40.383  1.00 87.37           C  
ATOM   1015  HB2 SER A  64      79.343  -9.061 -40.395  1.00 87.37           H  
ATOM   1016  HB3 SER A  64      80.328 -10.320 -39.626  1.00 87.37           H  
ATOM   1017  O   SER A  64      82.252  -9.564 -41.461  1.00 87.37           O  
ATOM   1018  OG  SER A  64      78.389 -10.839 -40.065  1.00 87.37           O  
ATOM   1019  HG  SER A  64      78.558 -11.410 -39.313  1.00 87.37           H  
ATOM   1020  N   GLN A  65      81.104  -8.971 -43.308  1.00 86.66           N  
ATOM   1021  H   GLN A  65      80.264  -9.116 -43.850  1.00 86.66           H  
ATOM   1022  CA  GLN A  65      82.013  -7.915 -43.745  1.00 86.66           C  
ATOM   1023  HA  GLN A  65      83.002  -8.101 -43.325  1.00 86.66           H  
ATOM   1024  C   GLN A  65      81.524  -6.565 -43.213  1.00 86.66           C  
ATOM   1025  CB  GLN A  65      82.131  -7.951 -45.274  1.00 86.66           C  
ATOM   1026  HB2 GLN A  65      82.522  -8.924 -45.573  1.00 86.66           H  
ATOM   1027  HB3 GLN A  65      81.144  -7.820 -45.718  1.00 86.66           H  
ATOM   1028  O   GLN A  65      80.439  -6.109 -43.561  1.00 86.66           O  
ATOM   1029  CG  GLN A  65      83.062  -6.852 -45.801  1.00 86.66           C  
ATOM   1030  HG2 GLN A  65      84.046  -6.949 -45.344  1.00 86.66           H  
ATOM   1031  HG3 GLN A  65      82.647  -5.882 -45.527  1.00 86.66           H  
ATOM   1032  CD  GLN A  65      83.225  -6.874 -47.316  1.00 86.66           C  
ATOM   1033  NE2 GLN A  65      83.824  -5.854 -47.883  1.00 86.66           N  
ATOM   1034 HE21 GLN A  65      84.183  -5.127 -47.280  1.00 86.66           H  
ATOM   1035 HE22 GLN A  65      83.979  -5.939 -48.877  1.00 86.66           H  
ATOM   1036  OE1 GLN A  65      82.848  -7.791 -48.021  1.00 86.66           O  
ATOM   1037  N   LEU A  66      82.334  -5.926 -42.372  1.00 81.24           N  
ATOM   1038  H   LEU A  66      83.219  -6.356 -42.143  1.00 81.24           H  
ATOM   1039  CA  LEU A  66      81.971  -4.693 -41.662  1.00 81.24           C  
ATOM   1040  HA  LEU A  66      80.886  -4.590 -41.631  1.00 81.24           H  
ATOM   1041  C   LEU A  66      82.503  -3.428 -42.353  1.00 81.24           C  
ATOM   1042  CB  LEU A  66      82.497  -4.823 -40.226  1.00 81.24           C  
ATOM   1043  HB2 LEU A  66      83.554  -5.077 -40.302  1.00 81.24           H  
ATOM   1044  HB3 LEU A  66      82.416  -3.864 -39.715  1.00 81.24           H  
ATOM   1045  O   LEU A  66      82.054  -2.324 -42.057  1.00 81.24           O  
ATOM   1046  CG  LEU A  66      81.796  -5.906 -39.384  1.00 81.24           C  
ATOM   1047  HG  LEU A  66      81.705  -6.828 -39.960  1.00 81.24           H  
ATOM   1048  CD1 LEU A  66      82.623  -6.218 -38.141  1.00 81.24           C  
ATOM   1049 HD11 LEU A  66      82.747  -5.314 -37.546  1.00 81.24           H  
ATOM   1050 HD12 LEU A  66      83.603  -6.588 -38.445  1.00 81.24           H  
ATOM   1051 HD13 LEU A  66      82.126  -6.982 -37.543  1.00 81.24           H  
ATOM   1052  CD2 LEU A  66      80.401  -5.468 -38.936  1.00 81.24           C  
ATOM   1053 HD21 LEU A  66      79.947  -6.248 -38.325  1.00 81.24           H  
ATOM   1054 HD22 LEU A  66      80.469  -4.548 -38.355  1.00 81.24           H  
ATOM   1055 HD23 LEU A  66      79.768  -5.298 -39.806  1.00 81.24           H  
ATOM   1056  N   VAL A  67      83.442  -3.586 -43.293  1.00 78.43           N  
ATOM   1057  H   VAL A  67      83.748  -4.529 -43.488  1.00 78.43           H  
ATOM   1058  CA  VAL A  67      84.076  -2.494 -44.046  1.00 78.43           C  
ATOM   1059  HA  VAL A  67      83.465  -1.596 -43.952  1.00 78.43           H  
ATOM   1060  C   VAL A  67      84.155  -2.867 -45.528  1.00 78.43           C  
ATOM   1061  CB  VAL A  67      85.481  -2.182 -43.480  1.00 78.43           C  
ATOM   1062  HB  VAL A  67      86.132  -3.041 -43.645  1.00 78.43           H  
ATOM   1063  O   VAL A  67      84.442  -4.016 -45.863  1.00 78.43           O  
ATOM   1064  CG1 VAL A  67      86.105  -0.961 -44.167  1.00 78.43           C  
ATOM   1065 HG11 VAL A  67      85.451  -0.095 -44.067  1.00 78.43           H  
ATOM   1066 HG12 VAL A  67      87.068  -0.733 -43.709  1.00 78.43           H  
ATOM   1067 HG13 VAL A  67      86.286  -1.166 -45.222  1.00 78.43           H  
ATOM   1068  CG2 VAL A  67      85.448  -1.888 -41.973  1.00 78.43           C  
ATOM   1069 HG21 VAL A  67      86.436  -1.592 -41.622  1.00 78.43           H  
ATOM   1070 HG22 VAL A  67      85.153  -2.779 -41.419  1.00 78.43           H  
ATOM   1071 HG23 VAL A  67      84.737  -1.089 -41.761  1.00 78.43           H  
ATOM   1072  N   GLN A  68      83.929  -1.915 -46.439  1.00 75.33           N  
ATOM   1073  H   GLN A  68      83.733  -0.974 -46.127  1.00 75.33           H  
ATOM   1074  CA  GLN A  68      84.157  -2.137 -47.872  1.00 75.33           C  
ATOM   1075  HA  GLN A  68      83.662  -3.065 -48.160  1.00 75.33           H  
ATOM   1076  C   GLN A  68      85.655  -2.303 -48.171  1.00 75.33           C  
ATOM   1077  CB  GLN A  68      83.563  -1.001 -48.721  1.00 75.33           C  
ATOM   1078  HB2 GLN A  68      83.679  -0.046 -48.208  1.00 75.33           H  
ATOM   1079  HB3 GLN A  68      84.118  -0.948 -49.658  1.00 75.33           H  
ATOM   1080  O   GLN A  68      86.459  -1.430 -47.859  1.00 75.33           O  
ATOM   1081  CG  GLN A  68      82.088  -1.243 -49.072  1.00 75.33           C  
ATOM   1082  HG2 GLN A  68      81.479  -1.171 -48.171  1.00 75.33           H  
ATOM   1083  HG3 GLN A  68      81.979  -2.247 -49.482  1.00 75.33           H  
ATOM   1084  CD  GLN A  68      81.563  -0.248 -50.107  1.00 75.33           C  
ATOM   1085  NE2 GLN A  68      80.471  -0.550 -50.775  1.00 75.33           N  
ATOM   1086 HE21 GLN A  68      79.973  -1.411 -50.601  1.00 75.33           H  
ATOM   1087 HE22 GLN A  68      80.162   0.151 -51.433  1.00 75.33           H  
ATOM   1088  OE1 GLN A  68      82.107   0.813 -50.344  1.00 75.33           O  
ATOM   1089  N   LEU A  69      86.016  -3.424 -48.798  1.00 73.46           N  
ATOM   1090  H   LEU A  69      85.294  -4.083 -49.054  1.00 73.46           H  
ATOM   1091  CA  LEU A  69      87.380  -3.756 -49.209  1.00 73.46           C  
ATOM   1092  HA  LEU A  69      88.076  -2.995 -48.858  1.00 73.46           H  
ATOM   1093  C   LEU A  69      87.433  -3.782 -50.741  1.00 73.46           C  
ATOM   1094  CB  LEU A  69      87.780  -5.113 -48.597  1.00 73.46           C  
ATOM   1095  HB2 LEU A  69      88.730  -5.424 -49.031  1.00 73.46           H  
ATOM   1096  HB3 LEU A  69      87.030  -5.851 -48.884  1.00 73.46           H  
ATOM   1097  O   LEU A  69      86.792  -4.623 -51.371  1.00 73.46           O  
ATOM   1098  CG  LEU A  69      87.925  -5.116 -47.063  1.00 73.46           C  
ATOM   1099  HG  LEU A  69      87.082  -4.596 -46.606  1.00 73.46           H  
ATOM   1100  CD1 LEU A  69      87.928  -6.553 -46.542  1.00 73.46           C  
ATOM   1101 HD11 LEU A  69      88.726  -7.120 -47.023  1.00 73.46           H  
ATOM   1102 HD12 LEU A  69      88.076  -6.556 -45.462  1.00 73.46           H  
ATOM   1103 HD13 LEU A  69      86.969  -7.021 -46.762  1.00 73.46           H  
ATOM   1104  CD2 LEU A  69      89.223  -4.438 -46.620  1.00 73.46           C  
ATOM   1105 HD21 LEU A  69      90.082  -4.937 -47.068  1.00 73.46           H  
ATOM   1106 HD22 LEU A  69      89.217  -3.392 -46.923  1.00 73.46           H  
ATOM   1107 HD23 LEU A  69      89.310  -4.480 -45.534  1.00 73.46           H  
ATOM   1108  N   HIS A  70      88.173  -2.854 -51.346  1.00 71.59           N  
ATOM   1109  H   HIS A  70      88.702  -2.208 -50.778  1.00 71.59           H  
ATOM   1110  CA  HIS A  70      88.371  -2.811 -52.797  1.00 71.59           C  
ATOM   1111  HA  HIS A  70      87.496  -3.241 -53.284  1.00 71.59           H  
ATOM   1112  C   HIS A  70      89.585  -3.656 -53.201  1.00 71.59           C  
ATOM   1113  CB  HIS A  70      88.497  -1.357 -53.271  1.00 71.59           C  
ATOM   1114  HB2 HIS A  70      89.317  -0.873 -52.741  1.00 71.59           H  
ATOM   1115  HB3 HIS A  70      88.736  -1.352 -54.334  1.00 71.59           H  
ATOM   1116  O   HIS A  70      90.591  -3.654 -52.502  1.00 71.59           O  
ATOM   1117  CG  HIS A  70      87.230  -0.561 -53.077  1.00 71.59           C  
ATOM   1118  CD2 HIS A  70      87.066   0.536 -52.274  1.00 71.59           C  
ATOM   1119  HD2 HIS A  70      87.825   0.994 -51.657  1.00 71.59           H  
ATOM   1120  ND1 HIS A  70      86.014  -0.807 -53.678  1.00 71.59           N  
ATOM   1121  HD1 HIS A  70      85.805  -1.550 -54.329  1.00 71.59           H  
ATOM   1122  CE1 HIS A  70      85.141   0.118 -53.245  1.00 71.59           C  
ATOM   1123  HE1 HIS A  70      84.103   0.185 -53.534  1.00 71.59           H  
ATOM   1124  NE2 HIS A  70      85.740   0.959 -52.393  1.00 71.59           N  
ATOM   1125  N   HIS A  71      89.490  -4.362 -54.334  1.00 73.89           N  
ATOM   1126  H   HIS A  71      88.646  -4.274 -54.881  1.00 73.89           H  
ATOM   1127  CA  HIS A  71      90.555  -5.231 -54.873  1.00 73.89           C  
ATOM   1128  HA  HIS A  71      90.109  -5.796 -55.691  1.00 73.89           H  
ATOM   1129  C   HIS A  71      91.064  -6.295 -53.886  1.00 73.89           C  
ATOM   1130  CB  HIS A  71      91.681  -4.390 -55.492  1.00 73.89           C  
ATOM   1131  HB2 HIS A  71      92.232  -3.883 -54.700  1.00 73.89           H  
ATOM   1132  HB3 HIS A  71      92.378  -5.048 -56.010  1.00 73.89           H  
ATOM   1133  O   HIS A  71      92.231  -6.681 -53.900  1.00 73.89           O  
ATOM   1134  CG  HIS A  71      91.169  -3.369 -56.470  1.00 73.89           C  
ATOM   1135  CD2 HIS A  71      90.775  -3.594 -57.761  1.00 73.89           C  
ATOM   1136  HD2 HIS A  71      90.799  -4.542 -58.278  1.00 73.89           H  
ATOM   1137  ND1 HIS A  71      90.969  -2.036 -56.206  1.00 73.89           N  
ATOM   1138  HD1 HIS A  71      91.261  -1.557 -55.366  1.00 73.89           H  
ATOM   1139  CE1 HIS A  71      90.468  -1.466 -57.313  1.00 73.89           C  
ATOM   1140  HE1 HIS A  71      90.241  -0.416 -57.424  1.00 73.89           H  
ATOM   1141  NE2 HIS A  71      90.319  -2.380 -58.284  1.00 73.89           N  
ATOM   1142  N   ALA A  72      90.164  -6.792 -53.039  1.00 81.37           N  
ATOM   1143  H   ALA A  72      89.217  -6.443 -53.075  1.00 81.37           H  
ATOM   1144  CA  ALA A  72      90.452  -7.833 -52.071  1.00 81.37           C  
ATOM   1145  HA  ALA A  72      91.529  -8.001 -52.042  1.00 81.37           H  
ATOM   1146  C   ALA A  72      89.766  -9.150 -52.452  1.00 81.37           C  
ATOM   1147  CB  ALA A  72      90.025  -7.344 -50.690  1.00 81.37           C  
ATOM   1148  HB1 ALA A  72      88.942  -7.221 -50.662  1.00 81.37           H  
ATOM   1149  HB2 ALA A  72      90.504  -6.390 -50.471  1.00 81.37           H  
ATOM   1150  HB3 ALA A  72      90.321  -8.085 -49.947  1.00 81.37           H  
ATOM   1151  O   ALA A  72      88.639  -9.159 -52.947  1.00 81.37           O  
ATOM   1152  N   GLN A  73      90.427 -10.267 -52.171  1.00 84.01           N  
ATOM   1153  H   GLN A  73      91.348 -10.174 -51.769  1.00 84.01           H  
ATOM   1154  CA  GLN A  73      89.833 -11.598 -52.174  1.00 84.01           C  
ATOM   1155  HA  GLN A  73      88.816 -11.548 -52.562  1.00 84.01           H  
ATOM   1156  C   GLN A  73      89.756 -12.110 -50.742  1.00 84.01           C  
ATOM   1157  CB  GLN A  73      90.636 -12.549 -53.064  1.00 84.01           C  
ATOM   1158  HB2 GLN A  73      91.698 -12.430 -52.853  1.00 84.01           H  
ATOM   1159  HB3 GLN A  73      90.351 -13.577 -52.840  1.00 84.01           H  
ATOM   1160  O   GLN A  73      90.720 -12.025 -49.985  1.00 84.01           O  
ATOM   1161  CG  GLN A  73      90.371 -12.288 -54.551  1.00 84.01           C  
ATOM   1162  HG2 GLN A  73      90.586 -11.246 -54.790  1.00 84.01           H  
ATOM   1163  HG3 GLN A  73      89.320 -12.480 -54.764  1.00 84.01           H  
ATOM   1164  CD  GLN A  73      91.238 -13.169 -55.440  1.00 84.01           C  
ATOM   1165  NE2 GLN A  73      90.750 -13.606 -56.578  1.00 84.01           N  
ATOM   1166 HE21 GLN A  73      89.811 -13.372 -56.867  1.00 84.01           H  
ATOM   1167 HE22 GLN A  73      91.380 -14.161 -57.139  1.00 84.01           H  
ATOM   1168  OE1 GLN A  73      92.389 -13.443 -55.153  1.00 84.01           O  
ATOM   1169  N   ILE A  74      88.597 -12.644 -50.374  1.00 81.55           N  
ATOM   1170  H   ILE A  74      87.847 -12.710 -51.048  1.00 81.55           H  
ATOM   1171  CA  ILE A  74      88.358 -13.203 -49.049  1.00 81.55           C  
ATOM   1172  HA  ILE A  74      89.247 -13.077 -48.430  1.00 81.55           H  
ATOM   1173  C   ILE A  74      88.100 -14.692 -49.218  1.00 81.55           C  
ATOM   1174  CB  ILE A  74      87.193 -12.483 -48.341  1.00 81.55           C  
ATOM   1175  HB  ILE A  74      86.288 -12.633 -48.929  1.00 81.55           H  
ATOM   1176  O   ILE A  74      87.222 -15.091 -49.981  1.00 81.55           O  
ATOM   1177  CG1 ILE A  74      87.446 -10.963 -48.200  1.00 81.55           C  
ATOM   1178 HG12 ILE A  74      87.921 -10.563 -49.095  1.00 81.55           H  
ATOM   1179 HG13 ILE A  74      88.120 -10.785 -47.362  1.00 81.55           H  
ATOM   1180  CG2 ILE A  74      86.992 -13.105 -46.948  1.00 81.55           C  
ATOM   1181 HG21 ILE A  74      86.295 -12.497 -46.372  1.00 81.55           H  
ATOM   1182 HG22 ILE A  74      86.580 -14.110 -47.037  1.00 81.55           H  
ATOM   1183 HG23 ILE A  74      87.940 -13.149 -46.412  1.00 81.55           H  
ATOM   1184  CD1 ILE A  74      86.151 -10.167 -47.996  1.00 81.55           C  
ATOM   1185 HD11 ILE A  74      85.479 -10.337 -48.837  1.00 81.55           H  
ATOM   1186 HD12 ILE A  74      85.650 -10.470 -47.076  1.00 81.55           H  
ATOM   1187 HD13 ILE A  74      86.384  -9.104 -47.944  1.00 81.55           H  
ATOM   1188  N   SER A  75      88.847 -15.512 -48.488  1.00 83.58           N  
ATOM   1189  H   SER A  75      89.540 -15.107 -47.875  1.00 83.58           H  
ATOM   1190  CA  SER A  75      88.538 -16.927 -48.325  1.00 83.58           C  
ATOM   1191  HA  SER A  75      87.577 -17.130 -48.797  1.00 83.58           H  
ATOM   1192  C   SER A  75      88.370 -17.240 -46.846  1.00 83.58           C  
ATOM   1193  CB  SER A  75      89.556 -17.823 -49.034  1.00 83.58           C  
ATOM   1194  HB2 SER A  75      89.662 -17.498 -50.069  1.00 83.58           H  
ATOM   1195  HB3 SER A  75      89.176 -18.844 -49.036  1.00 83.58           H  
ATOM   1196  O   SER A  75      89.076 -16.713 -45.990  1.00 83.58           O  
ATOM   1197  OG  SER A  75      90.817 -17.819 -48.409  1.00 83.58           O  
ATOM   1198  HG  SER A  75      91.231 -16.964 -48.544  1.00 83.58           H  
ATOM   1199  N   PHE A  76      87.389 -18.068 -46.527  1.00 83.95           N  
ATOM   1200  H   PHE A  76      86.829 -18.495 -47.250  1.00 83.95           H  
ATOM   1201  CA  PHE A  76      87.106 -18.477 -45.162  1.00 83.95           C  
ATOM   1202  HA  PHE A  76      88.024 -18.438 -44.576  1.00 83.95           H  
ATOM   1203  C   PHE A  76      86.634 -19.922 -45.173  1.00 83.95           C  
ATOM   1204  CB  PHE A  76      86.078 -17.535 -44.515  1.00 83.95           C  
ATOM   1205  HB2 PHE A  76      86.014 -17.773 -43.453  1.00 83.95           H  
ATOM   1206  HB3 PHE A  76      86.440 -16.510 -44.588  1.00 83.95           H  
ATOM   1207  O   PHE A  76      86.173 -20.442 -46.190  1.00 83.95           O  
ATOM   1208  CG  PHE A  76      84.684 -17.610 -45.113  1.00 83.95           C  
ATOM   1209  CD1 PHE A  76      84.381 -16.907 -46.295  1.00 83.95           C  
ATOM   1210  HD1 PHE A  76      85.139 -16.311 -46.781  1.00 83.95           H  
ATOM   1211  CD2 PHE A  76      83.690 -18.389 -44.492  1.00 83.95           C  
ATOM   1212  HD2 PHE A  76      83.913 -18.941 -43.591  1.00 83.95           H  
ATOM   1213  CE1 PHE A  76      83.087 -16.964 -46.840  1.00 83.95           C  
ATOM   1214  HE1 PHE A  76      82.854 -16.414 -47.740  1.00 83.95           H  
ATOM   1215  CE2 PHE A  76      82.398 -18.450 -45.041  1.00 83.95           C  
ATOM   1216  HE2 PHE A  76      81.633 -19.041 -44.559  1.00 83.95           H  
ATOM   1217  CZ  PHE A  76      82.094 -17.734 -46.211  1.00 83.95           C  
ATOM   1218  HZ  PHE A  76      81.097 -17.776 -46.624  1.00 83.95           H  
ATOM   1219  N   GLY A  77      86.756 -20.572 -44.031  1.00 77.97           N  
ATOM   1220  H   GLY A  77      87.129 -20.083 -43.230  1.00 77.97           H  
ATOM   1221  CA  GLY A  77      86.290 -21.934 -43.861  1.00 77.97           C  
ATOM   1222  HA2 GLY A  77      85.298 -22.044 -44.299  1.00 77.97           H  
ATOM   1223  HA3 GLY A  77      86.969 -22.620 -44.367  1.00 77.97           H  
ATOM   1224  C   GLY A  77      86.204 -22.275 -42.392  1.00 77.97           C  
ATOM   1225  O   GLY A  77      86.015 -21.398 -41.550  1.00 77.97           O  
ATOM   1226  N   ASN A  78      86.344 -23.558 -42.073  1.00 75.71           N  
ATOM   1227  H   ASN A  78      86.532 -24.236 -42.798  1.00 75.71           H  
ATOM   1228  CA  ASN A  78      86.248 -23.998 -40.693  1.00 75.71           C  
ATOM   1229  HA  ASN A  78      85.322 -23.586 -40.291  1.00 75.71           H  
ATOM   1230  C   ASN A  78      87.418 -23.413 -39.882  1.00 75.71           C  
ATOM   1231  CB  ASN A  78      86.144 -25.533 -40.652  1.00 75.71           C  
ATOM   1232  HB2 ASN A  78      85.554 -25.882 -41.500  1.00 75.71           H  
ATOM   1233  HB3 ASN A  78      87.138 -25.976 -40.714  1.00 75.71           H  
ATOM   1234  O   ASN A  78      88.555 -23.866 -39.989  1.00 75.71           O  
ATOM   1235  CG  ASN A  78      85.445 -26.030 -39.400  1.00 75.71           C  
ATOM   1236  ND2 ASN A  78      85.388 -27.325 -39.202  1.00 75.71           N  
ATOM   1237 HD21 ASN A  78      85.787 -27.968 -39.872  1.00 75.71           H  
ATOM   1238 HD22 ASN A  78      84.868 -27.617 -38.387  1.00 75.71           H  
ATOM   1239  OD1 ASN A  78      84.908 -25.282 -38.604  1.00 75.71           O  
ATOM   1240  N   VAL A  79      87.115 -22.380 -39.092  1.00 78.99           N  
ATOM   1241  H   VAL A  79      86.168 -22.033 -39.151  1.00 78.99           H  
ATOM   1242  CA  VAL A  79      88.025 -21.720 -38.146  1.00 78.99           C  
ATOM   1243  HA  VAL A  79      87.429 -20.916 -37.714  1.00 78.99           H  
ATOM   1244  C   VAL A  79      89.235 -21.005 -38.781  1.00 78.99           C  
ATOM   1245  CB  VAL A  79      88.406 -22.662 -36.981  1.00 78.99           C  
ATOM   1246  HB  VAL A  79      89.354 -23.154 -37.197  1.00 78.99           H  
ATOM   1247  O   VAL A  79      90.300 -20.879 -38.165  1.00 78.99           O  
ATOM   1248  CG1 VAL A  79      88.545 -21.833 -35.709  1.00 78.99           C  
ATOM   1249 HG11 VAL A  79      89.241 -21.012 -35.885  1.00 78.99           H  
ATOM   1250 HG12 VAL A  79      88.922 -22.475 -34.912  1.00 78.99           H  
ATOM   1251 HG13 VAL A  79      87.579 -21.423 -35.415  1.00 78.99           H  
ATOM   1252  CG2 VAL A  79      87.372 -23.750 -36.643  1.00 78.99           C  
ATOM   1253 HG21 VAL A  79      87.655 -24.264 -35.724  1.00 78.99           H  
ATOM   1254 HG22 VAL A  79      87.350 -24.503 -37.430  1.00 78.99           H  
ATOM   1255 HG23 VAL A  79      86.378 -23.317 -36.524  1.00 78.99           H  
ATOM   1256  N   TYR A  80      89.068 -20.480 -40.000  1.00 88.50           N  
ATOM   1257  H   TYR A  80      88.188 -20.615 -40.477  1.00 88.50           H  
ATOM   1258  CA  TYR A  80      90.032 -19.551 -40.595  1.00 88.50           C  
ATOM   1259  HA  TYR A  80      90.533 -19.038 -39.775  1.00 88.50           H  
ATOM   1260  C   TYR A  80      89.369 -18.463 -41.451  1.00 88.50           C  
ATOM   1261  CB  TYR A  80      91.112 -20.305 -41.388  1.00 88.50           C  
ATOM   1262  HB2 TYR A  80      91.410 -21.202 -40.844  1.00 88.50           H  
ATOM   1263  HB3 TYR A  80      91.990 -19.662 -41.447  1.00 88.50           H  
ATOM   1264  O   TYR A  80      88.319 -18.676 -42.057  1.00 88.50           O  
ATOM   1265  CG  TYR A  80      90.718 -20.679 -42.803  1.00 88.50           C  
ATOM   1266  CD1 TYR A  80      90.038 -21.886 -43.056  1.00 88.50           C  
ATOM   1267  HD1 TYR A  80      89.813 -22.559 -42.242  1.00 88.50           H  
ATOM   1268  CD2 TYR A  80      91.020 -19.801 -43.865  1.00 88.50           C  
ATOM   1269  HD2 TYR A  80      91.538 -18.874 -43.673  1.00 88.50           H  
ATOM   1270  CE1 TYR A  80      89.670 -22.215 -44.375  1.00 88.50           C  
ATOM   1271  HE1 TYR A  80      89.175 -23.149 -44.595  1.00 88.50           H  
ATOM   1272  CE2 TYR A  80      90.630 -20.116 -45.179  1.00 88.50           C  
ATOM   1273  HE2 TYR A  80      90.847 -19.434 -45.988  1.00 88.50           H  
ATOM   1274  OH  TYR A  80      89.578 -21.644 -46.698  1.00 88.50           O  
ATOM   1275  HH  TYR A  80      89.834 -20.963 -47.325  1.00 88.50           H  
ATOM   1276  CZ  TYR A  80      89.954 -21.327 -45.434  1.00 88.50           C  
ATOM   1277  N   ILE A  81      90.035 -17.310 -41.515  1.00 91.12           N  
ATOM   1278  H   ILE A  81      90.879 -17.241 -40.964  1.00 91.12           H  
ATOM   1279  CA  ILE A  81      89.769 -16.180 -42.408  1.00 91.12           C  
ATOM   1280  HA  ILE A  81      89.045 -16.470 -43.169  1.00 91.12           H  
ATOM   1281  C   ILE A  81      91.091 -15.824 -43.088  1.00 91.12           C  
ATOM   1282  CB  ILE A  81      89.222 -14.962 -41.627  1.00 91.12           C  
ATOM   1283  HB  ILE A  81      89.948 -14.701 -40.857  1.00 91.12           H  
ATOM   1284  O   ILE A  81      92.108 -15.645 -42.422  1.00 91.12           O  
ATOM   1285  CG1 ILE A  81      87.879 -15.280 -40.935  1.00 91.12           C  
ATOM   1286 HG12 ILE A  81      87.096 -15.388 -41.685  1.00 91.12           H  
ATOM   1287 HG13 ILE A  81      87.952 -16.223 -40.394  1.00 91.12           H  
ATOM   1288  CG2 ILE A  81      89.053 -13.747 -42.564  1.00 91.12           C  
ATOM   1289 HG21 ILE A  81      88.354 -13.986 -43.365  1.00 91.12           H  
ATOM   1290 HG22 ILE A  81      88.682 -12.883 -42.012  1.00 91.12           H  
ATOM   1291 HG23 ILE A  81      90.008 -13.455 -43.000  1.00 91.12           H  
ATOM   1292  CD1 ILE A  81      87.463 -14.209 -39.918  1.00 91.12           C  
ATOM   1293 HD11 ILE A  81      88.253 -14.062 -39.182  1.00 91.12           H  
ATOM   1294 HD12 ILE A  81      87.237 -13.264 -40.410  1.00 91.12           H  
ATOM   1295 HD13 ILE A  81      86.561 -14.543 -39.406  1.00 91.12           H  
ATOM   1296  N   SER A  82      91.077 -15.691 -44.404  1.00 90.87           N  
ATOM   1297  H   SER A  82      90.216 -15.876 -44.899  1.00 90.87           H  
ATOM   1298  CA  SER A  82      92.205 -15.259 -45.218  1.00 90.87           C  
ATOM   1299  HA  SER A  82      93.029 -14.940 -44.579  1.00 90.87           H  
ATOM   1300  C   SER A  82      91.770 -14.089 -46.092  1.00 90.87           C  
ATOM   1301  CB  SER A  82      92.697 -16.432 -46.051  1.00 90.87           C  
ATOM   1302  HB2 SER A  82      93.060 -17.224 -45.395  1.00 90.87           H  
ATOM   1303  HB3 SER A  82      91.849 -16.815 -46.619  1.00 90.87           H  
ATOM   1304  O   SER A  82      90.784 -14.181 -46.826  1.00 90.87           O  
ATOM   1305  OG  SER A  82      93.724 -16.035 -46.928  1.00 90.87           O  
ATOM   1306  HG  SER A  82      94.547 -16.121 -46.441  1.00 90.87           H  
ATOM   1307  N   LEU A  83      92.486 -12.976 -45.970  1.00 91.84           N  
ATOM   1308  H   LEU A  83      93.287 -13.000 -45.355  1.00 91.84           H  
ATOM   1309  CA  LEU A  83      92.271 -11.753 -46.730  1.00 91.84           C  
ATOM   1310  HA  LEU A  83      91.390 -11.862 -47.363  1.00 91.84           H  
ATOM   1311  C   LEU A  83      93.484 -11.514 -47.630  1.00 91.84           C  
ATOM   1312  CB  LEU A  83      92.030 -10.600 -45.738  1.00 91.84           C  
ATOM   1313  HB2 LEU A  83      91.107 -10.795 -45.192  1.00 91.84           H  
ATOM   1314  HB3 LEU A  83      92.849 -10.589 -45.019  1.00 91.84           H  
ATOM   1315  O   LEU A  83      94.586 -11.296 -47.134  1.00 91.84           O  
ATOM   1316  CG  LEU A  83      91.948  -9.207 -46.389  1.00 91.84           C  
ATOM   1317  HG  LEU A  83      92.859  -9.004 -46.953  1.00 91.84           H  
ATOM   1318  CD1 LEU A  83      90.748  -9.092 -47.324  1.00 91.84           C  
ATOM   1319 HD11 LEU A  83      90.850  -9.786 -48.158  1.00 91.84           H  
ATOM   1320 HD12 LEU A  83      90.713  -8.078 -47.723  1.00 91.84           H  
ATOM   1321 HD13 LEU A  83      89.828  -9.303 -46.779  1.00 91.84           H  
ATOM   1322  CD2 LEU A  83      91.811  -8.136 -45.306  1.00 91.84           C  
ATOM   1323 HD21 LEU A  83      91.791  -7.149 -45.769  1.00 91.84           H  
ATOM   1324 HD22 LEU A  83      90.894  -8.289 -44.738  1.00 91.84           H  
ATOM   1325 HD23 LEU A  83      92.669  -8.184 -44.635  1.00 91.84           H  
ATOM   1326  N   THR A  84      93.270 -11.517 -48.939  1.00 90.88           N  
ATOM   1327  H   THR A  84      92.347 -11.752 -49.272  1.00 90.88           H  
ATOM   1328  CA  THR A  84      94.284 -11.209 -49.948  1.00 90.88           C  
ATOM   1329  HA  THR A  84      95.273 -11.195 -49.488  1.00 90.88           H  
ATOM   1330  C   THR A  84      93.999  -9.838 -50.539  1.00 90.88           C  
ATOM   1331  CB  THR A  84      94.300 -12.275 -51.048  1.00 90.88           C  
ATOM   1332  HB  THR A  84      93.322 -12.308 -51.527  1.00 90.88           H  
ATOM   1333  O   THR A  84      92.970  -9.648 -51.180  1.00 90.88           O  
ATOM   1334  CG2 THR A  84      95.372 -12.015 -52.106  1.00 90.88           C  
ATOM   1335 HG21 THR A  84      96.340 -11.845 -51.636  1.00 90.88           H  
ATOM   1336 HG22 THR A  84      95.439 -12.864 -52.786  1.00 90.88           H  
ATOM   1337 HG23 THR A  84      95.108 -11.135 -52.693  1.00 90.88           H  
ATOM   1338  OG1 THR A  84      94.562 -13.539 -50.487  1.00 90.88           O  
ATOM   1339  HG1 THR A  84      95.481 -13.747 -50.673  1.00 90.88           H  
ATOM   1340  N   LEU A  85      94.903  -8.887 -50.334  1.00 86.66           N  
ATOM   1341  H   LEU A  85      95.730  -9.126 -49.806  1.00 86.66           H  
ATOM   1342  CA  LEU A  85      94.854  -7.558 -50.938  1.00 86.66           C  
ATOM   1343  HA  LEU A  85      93.836  -7.326 -51.252  1.00 86.66           H  
ATOM   1344  C   LEU A  85      95.739  -7.548 -52.185  1.00 86.66           C  
ATOM   1345  CB  LEU A  85      95.301  -6.503 -49.907  1.00 86.66           C  
ATOM   1346  HB2 LEU A  85      95.274  -5.522 -50.382  1.00 86.66           H  
ATOM   1347  HB3 LEU A  85      96.335  -6.706 -49.628  1.00 86.66           H  
ATOM   1348  O   LEU A  85      96.935  -7.830 -52.086  1.00 86.66           O  
ATOM   1349  CG  LEU A  85      94.457  -6.455 -48.619  1.00 86.66           C  
ATOM   1350  HG  LEU A  85      94.496  -7.424 -48.122  1.00 86.66           H  
ATOM   1351  CD1 LEU A  85      95.018  -5.413 -47.656  1.00 86.66           C  
ATOM   1352 HD11 LEU A  85      96.055  -5.650 -47.420  1.00 86.66           H  
ATOM   1353 HD12 LEU A  85      94.443  -5.409 -46.730  1.00 86.66           H  
ATOM   1354 HD13 LEU A  85      94.974  -4.422 -48.106  1.00 86.66           H  
ATOM   1355  CD2 LEU A  85      92.996  -6.109 -48.902  1.00 86.66           C  
ATOM   1356 HD21 LEU A  85      92.456  -5.983 -47.963  1.00 86.66           H  
ATOM   1357 HD22 LEU A  85      92.938  -5.186 -49.478  1.00 86.66           H  
ATOM   1358 HD23 LEU A  85      92.540  -6.925 -49.463  1.00 86.66           H  
ATOM   1359  N   HIS A  86      95.160  -7.237 -53.344  1.00 85.09           N  
ATOM   1360  H   HIS A  86      94.181  -6.988 -53.355  1.00 85.09           H  
ATOM   1361  CA  HIS A  86      95.898  -7.098 -54.602  1.00 85.09           C  
ATOM   1362  HA  HIS A  86      96.746  -7.782 -54.605  1.00 85.09           H  
ATOM   1363  C   HIS A  86      96.443  -5.679 -54.742  1.00 85.09           C  
ATOM   1364  CB  HIS A  86      95.001  -7.472 -55.788  1.00 85.09           C  
ATOM   1365  HB2 HIS A  86      94.086  -6.878 -55.765  1.00 85.09           H  
ATOM   1366  HB3 HIS A  86      95.529  -7.241 -56.713  1.00 85.09           H  
ATOM   1367  O   HIS A  86      95.716  -4.718 -54.498  1.00 85.09           O  
ATOM   1368  CG  HIS A  86      94.660  -8.938 -55.804  1.00 85.09           C  
ATOM   1369  CD2 HIS A  86      93.496  -9.516 -55.383  1.00 85.09           C  
ATOM   1370  HD2 HIS A  86      92.639  -8.995 -54.980  1.00 85.09           H  
ATOM   1371  ND1 HIS A  86      95.557  -9.940 -56.163  1.00 85.09           N  
ATOM   1372  CE1 HIS A  86      94.928 -11.099 -55.947  1.00 85.09           C  
ATOM   1373  HE1 HIS A  86      95.374 -12.073 -56.085  1.00 85.09           H  
ATOM   1374  NE2 HIS A  86      93.687 -10.879 -55.486  1.00 85.09           N  
ATOM   1375  HE2 HIS A  86      93.072 -11.621 -55.185  1.00 85.09           H  
ATOM   1376  N   ASN A  87      97.702  -5.558 -55.165  1.00 83.95           N  
ATOM   1377  H   ASN A  87      98.214  -6.399 -55.391  1.00 83.95           H  
ATOM   1378  CA  ASN A  87      98.430  -4.289 -55.293  1.00 83.95           C  
ATOM   1379  HA  ASN A  87      99.483  -4.528 -55.444  1.00 83.95           H  
ATOM   1380  C   ASN A  87      98.366  -3.420 -54.015  1.00 83.95           C  
ATOM   1381  CB  ASN A  87      97.953  -3.558 -56.558  1.00 83.95           C  
ATOM   1382  HB2 ASN A  87      96.911  -3.265 -56.430  1.00 83.95           H  
ATOM   1383  HB3 ASN A  87      98.545  -2.652 -56.692  1.00 83.95           H  
ATOM   1384  O   ASN A  87      97.876  -2.287 -54.061  1.00 83.95           O  
ATOM   1385  CG  ASN A  87      98.099  -4.397 -57.810  1.00 83.95           C  
ATOM   1386  ND2 ASN A  87      97.148  -4.323 -58.711  1.00 83.95           N  
ATOM   1387 HD21 ASN A  87      97.276  -4.901 -59.529  1.00 83.95           H  
ATOM   1388 HD22 ASN A  87      96.348  -3.729 -58.549  1.00 83.95           H  
ATOM   1389  OD1 ASN A  87      99.051  -5.131 -58.008  1.00 83.95           O  
ATOM   1390  N   PRO A  88      98.817  -3.946 -52.859  1.00 86.07           N  
ATOM   1391  CA  PRO A  88      98.748  -3.245 -51.584  1.00 86.07           C  
ATOM   1392  HA  PRO A  88      97.710  -3.004 -51.358  1.00 86.07           H  
ATOM   1393  C   PRO A  88      99.564  -1.947 -51.597  1.00 86.07           C  
ATOM   1394  CB  PRO A  88      99.269  -4.244 -50.546  1.00 86.07           C  
ATOM   1395  HB2 PRO A  88      99.742  -3.753 -49.696  1.00 86.07           H  
ATOM   1396  HB3 PRO A  88      98.447  -4.874 -50.207  1.00 86.07           H  
ATOM   1397  O   PRO A  88     100.670  -1.868 -52.133  1.00 86.07           O  
ATOM   1398  CG  PRO A  88     100.255  -5.084 -51.358  1.00 86.07           C  
ATOM   1399  HG2 PRO A  88     101.191  -4.542 -51.491  1.00 86.07           H  
ATOM   1400  HG3 PRO A  88     100.436  -6.063 -50.913  1.00 86.07           H  
ATOM   1401  CD  PRO A  88      99.528  -5.205 -52.692  1.00 86.07           C  
ATOM   1402  HD2 PRO A  88      98.811  -6.025 -52.647  1.00 86.07           H  
ATOM   1403  HD3 PRO A  88     100.241  -5.373 -53.499  1.00 86.07           H  
ATOM   1404  N   THR A  89      99.022  -0.927 -50.945  1.00 85.36           N  
ATOM   1405  H   THR A  89      98.140  -1.095 -50.483  1.00 85.36           H  
ATOM   1406  CA  THR A  89      99.606   0.411 -50.833  1.00 85.36           C  
ATOM   1407  HA  THR A  89     100.421   0.508 -51.551  1.00 85.36           H  
ATOM   1408  C   THR A  89     100.180   0.652 -49.437  1.00 85.36           C  
ATOM   1409  CB  THR A  89      98.560   1.485 -51.167  1.00 85.36           C  
ATOM   1410  HB  THR A  89      99.062   2.452 -51.190  1.00 85.36           H  
ATOM   1411  O   THR A  89     100.013  -0.151 -48.519  1.00 85.36           O  
ATOM   1412  CG2 THR A  89      97.894   1.284 -52.528  1.00 85.36           C  
ATOM   1413 HG21 THR A  89      97.245   2.132 -52.745  1.00 85.36           H  
ATOM   1414 HG22 THR A  89      98.655   1.205 -53.304  1.00 85.36           H  
ATOM   1415 HG23 THR A  89      97.295   0.373 -52.528  1.00 85.36           H  
ATOM   1416  OG1 THR A  89      97.568   1.535 -50.163  1.00 85.36           O  
ATOM   1417  HG1 THR A  89      97.165   0.667 -50.096  1.00 85.36           H  
ATOM   1418  N   GLN A  90     100.809   1.811 -49.227  1.00 82.66           N  
ATOM   1419  H   GLN A  90     100.948   2.442 -50.004  1.00 82.66           H  
ATOM   1420  CA  GLN A  90     101.254   2.236 -47.897  1.00 82.66           C  
ATOM   1421  HA  GLN A  90     102.013   1.538 -47.544  1.00 82.66           H  
ATOM   1422  C   GLN A  90     100.116   2.237 -46.855  1.00 82.66           C  
ATOM   1423  CB  GLN A  90     101.886   3.630 -48.025  1.00 82.66           C  
ATOM   1424  HB2 GLN A  90     102.686   3.588 -48.763  1.00 82.66           H  
ATOM   1425  HB3 GLN A  90     101.131   4.335 -48.372  1.00 82.66           H  
ATOM   1426  O   GLN A  90     100.371   1.995 -45.680  1.00 82.66           O  
ATOM   1427  CG  GLN A  90     102.466   4.134 -46.695  1.00 82.66           C  
ATOM   1428  HG2 GLN A  90     103.219   3.431 -46.338  1.00 82.66           H  
ATOM   1429  HG3 GLN A  90     101.676   4.199 -45.947  1.00 82.66           H  
ATOM   1430  CD  GLN A  90     103.099   5.515 -46.797  1.00 82.66           C  
ATOM   1431  NE2 GLN A  90     103.494   6.092 -45.684  1.00 82.66           N  
ATOM   1432 HE21 GLN A  90     103.362   5.630 -44.795  1.00 82.66           H  
ATOM   1433 HE22 GLN A  90     103.887   7.018 -45.778  1.00 82.66           H  
ATOM   1434  OE1 GLN A  90     103.248   6.110 -47.852  1.00 82.66           O  
ATOM   1435  N   PHE A  91      98.859   2.459 -47.259  1.00 84.75           N  
ATOM   1436  H   PHE A  91      98.672   2.570 -48.245  1.00 84.75           H  
ATOM   1437  CA  PHE A  91      97.714   2.464 -46.340  1.00 84.75           C  
ATOM   1438  HA  PHE A  91      97.998   3.018 -45.445  1.00 84.75           H  
ATOM   1439  C   PHE A  91      97.292   1.065 -45.866  1.00 84.75           C  
ATOM   1440  CB  PHE A  91      96.534   3.186 -46.999  1.00 84.75           C  
ATOM   1441  HB2 PHE A  91      96.241   2.642 -47.897  1.00 84.75           H  
ATOM   1442  HB3 PHE A  91      95.683   3.167 -46.317  1.00 84.75           H  
ATOM   1443  O   PHE A  91      96.492   0.957 -44.929  1.00 84.75           O  
ATOM   1444  CG  PHE A  91      96.819   4.632 -47.348  1.00 84.75           C  
ATOM   1445  CD1 PHE A  91      96.940   5.592 -46.325  1.00 84.75           C  
ATOM   1446  HD1 PHE A  91      96.833   5.299 -45.291  1.00 84.75           H  
ATOM   1447  CD2 PHE A  91      96.975   5.018 -48.692  1.00 84.75           C  
ATOM   1448  HD2 PHE A  91      96.887   4.284 -49.480  1.00 84.75           H  
ATOM   1449  CE1 PHE A  91      97.211   6.934 -46.644  1.00 84.75           C  
ATOM   1450  HE1 PHE A  91      97.309   7.669 -45.859  1.00 84.75           H  
ATOM   1451  CE2 PHE A  91      97.246   6.360 -49.011  1.00 84.75           C  
ATOM   1452  HE2 PHE A  91      97.366   6.654 -50.043  1.00 84.75           H  
ATOM   1453  CZ  PHE A  91      97.362   7.318 -47.988  1.00 84.75           C  
ATOM   1454  HZ  PHE A  91      97.575   8.348 -48.236  1.00 84.75           H  
ATOM   1455  N   ASP A  92      97.827   0.012 -46.484  1.00 88.55           N  
ATOM   1456  H   ASP A  92      98.435   0.174 -47.274  1.00 88.55           H  
ATOM   1457  CA  ASP A  92      97.580  -1.387 -46.127  1.00 88.55           C  
ATOM   1458  HA  ASP A  92      96.624  -1.457 -45.608  1.00 88.55           H  
ATOM   1459  C   ASP A  92      98.652  -1.939 -45.170  1.00 88.55           C  
ATOM   1460  CB  ASP A  92      97.454  -2.215 -47.413  1.00 88.55           C  
ATOM   1461  HB2 ASP A  92      97.198  -3.242 -47.153  1.00 88.55           H  
ATOM   1462  HB3 ASP A  92      98.411  -2.226 -47.936  1.00 88.55           H  
ATOM   1463  O   ASP A  92      98.437  -2.974 -44.530  1.00 88.55           O  
ATOM   1464  CG  ASP A  92      96.363  -1.639 -48.322  1.00 88.55           C  
ATOM   1465  OD1 ASP A  92      95.211  -1.547 -47.844  1.00 88.55           O  
ATOM   1466  OD2 ASP A  92      96.705  -1.221 -49.454  1.00 88.55           O  
ATOM   1467  N   ALA A  93      99.770  -1.216 -45.011  1.00 89.73           N  
ATOM   1468  H   ALA A  93      99.857  -0.365 -45.547  1.00 89.73           H  
ATOM   1469  CA  ALA A  93     100.807  -1.473 -44.014  1.00 89.73           C  
ATOM   1470  HA  ALA A  93     101.028  -2.540 -43.998  1.00 89.73           H  
ATOM   1471  C   ALA A  93     100.315  -1.062 -42.618  1.00 89.73           C  
ATOM   1472  CB  ALA A  93     102.089  -0.740 -44.417  1.00 89.73           C  
ATOM   1473  HB1 ALA A  93     102.861  -0.919 -43.668  1.00 89.73           H  
ATOM   1474  HB2 ALA A  93     101.908   0.333 -44.476  1.00 89.73           H  
ATOM   1475  HB3 ALA A  93     102.442  -1.109 -45.380  1.00 89.73           H  
ATOM   1476  O   ALA A  93     100.489   0.070 -42.169  1.00 89.73           O  
ATOM   1477  N   LYS A  94      99.618  -1.986 -41.958  1.00 91.46           N  
ATOM   1478  H   LYS A  94      99.498  -2.876 -42.420  1.00 91.46           H  
ATOM   1479  CA  LYS A  94      98.974  -1.787 -40.655  1.00 91.46           C  
ATOM   1480  HA  LYS A  94      99.384  -0.891 -40.189  1.00 91.46           H  
ATOM   1481  C   LYS A  94      99.268  -2.950 -39.719  1.00 91.46           C  
ATOM   1482  CB  LYS A  94      97.458  -1.606 -40.858  1.00 91.46           C  
ATOM   1483  HB2 LYS A  94      97.087  -2.398 -41.509  1.00 91.46           H  
ATOM   1484  HB3 LYS A  94      96.945  -1.686 -39.900  1.00 91.46           H  
ATOM   1485  O   LYS A  94      99.692  -4.032 -40.130  1.00 91.46           O  
ATOM   1486  CG  LYS A  94      97.117  -0.238 -41.462  1.00 91.46           C  
ATOM   1487  HG2 LYS A  94      97.391   0.541 -40.751  1.00 91.46           H  
ATOM   1488  HG3 LYS A  94      97.675  -0.086 -42.386  1.00 91.46           H  
ATOM   1489  CD  LYS A  94      95.622  -0.144 -41.778  1.00 91.46           C  
ATOM   1490  HD2 LYS A  94      95.032  -0.403 -40.899  1.00 91.46           H  
ATOM   1491  HD3 LYS A  94      95.404  -0.846 -42.583  1.00 91.46           H  
ATOM   1492  CE  LYS A  94      95.295   1.286 -42.210  1.00 91.46           C  
ATOM   1493  HE2 LYS A  94      94.998   1.860 -41.331  1.00 91.46           H  
ATOM   1494  HE3 LYS A  94      96.202   1.734 -42.615  1.00 91.46           H  
ATOM   1495  NZ  LYS A  94      94.250   1.308 -43.254  1.00 91.46           N  
ATOM   1496  HZ1 LYS A  94      93.984   2.255 -43.483  1.00 91.46           H  
ATOM   1497  HZ2 LYS A  94      93.445   0.754 -42.997  1.00 91.46           H  
ATOM   1498  HZ3 LYS A  94      94.669   0.920 -44.087  1.00 91.46           H  
ATOM   1499  N   VAL A  95      98.952  -2.750 -38.442  1.00 95.31           N  
ATOM   1500  H   VAL A  95      98.660  -1.823 -38.166  1.00 95.31           H  
ATOM   1501  CA  VAL A  95      98.865  -3.847 -37.476  1.00 95.31           C  
ATOM   1502  HA  VAL A  95      99.643  -4.574 -37.708  1.00 95.31           H  
ATOM   1503  C   VAL A  95      97.514  -4.535 -37.627  1.00 95.31           C  
ATOM   1504  CB  VAL A  95      99.105  -3.373 -36.034  1.00 95.31           C  
ATOM   1505  HB  VAL A  95      98.315  -2.683 -35.738  1.00 95.31           H  
ATOM   1506  O   VAL A  95      96.463  -3.941 -37.371  1.00 95.31           O  
ATOM   1507  CG1 VAL A  95      99.105  -4.567 -35.067  1.00 95.31           C  
ATOM   1508 HG11 VAL A  95      98.131  -5.056 -35.069  1.00 95.31           H  
ATOM   1509 HG12 VAL A  95      99.323  -4.216 -34.059  1.00 95.31           H  
ATOM   1510 HG13 VAL A  95      99.870  -5.283 -35.369  1.00 95.31           H  
ATOM   1511  CG2 VAL A  95     100.452  -2.654 -35.899  1.00 95.31           C  
ATOM   1512 HG21 VAL A  95     101.268  -3.307 -36.208  1.00 95.31           H  
ATOM   1513 HG22 VAL A  95     100.476  -1.756 -36.517  1.00 95.31           H  
ATOM   1514 HG23 VAL A  95     100.618  -2.349 -34.866  1.00 95.31           H  
ATOM   1515  N   TYR A  96      97.540  -5.809 -37.997  1.00 96.19           N  
ATOM   1516  H   TYR A  96      98.435  -6.234 -38.193  1.00 96.19           H  
ATOM   1517  CA  TYR A  96      96.358  -6.656 -38.068  1.00 96.19           C  
ATOM   1518  HA  TYR A  96      95.476  -6.021 -38.156  1.00 96.19           H  
ATOM   1519  C   TYR A  96      96.213  -7.469 -36.785  1.00 96.19           C  
ATOM   1520  CB  TYR A  96      96.399  -7.528 -39.325  1.00 96.19           C  
ATOM   1521  HB2 TYR A  96      95.561  -8.225 -39.298  1.00 96.19           H  
ATOM   1522  HB3 TYR A  96      97.321  -8.108 -39.337  1.00 96.19           H  
ATOM   1523  O   TYR A  96      97.194  -7.892 -36.168  1.00 96.19           O  
ATOM   1524  CG  TYR A  96      96.299  -6.717 -40.599  1.00 96.19           C  
ATOM   1525  CD1 TYR A  96      95.037  -6.436 -41.160  1.00 96.19           C  
ATOM   1526  HD1 TYR A  96      94.139  -6.828 -40.705  1.00 96.19           H  
ATOM   1527  CD2 TYR A  96      97.467  -6.206 -41.198  1.00 96.19           C  
ATOM   1528  HD2 TYR A  96      98.437  -6.408 -40.768  1.00 96.19           H  
ATOM   1529  CE1 TYR A  96      94.947  -5.641 -42.320  1.00 96.19           C  
ATOM   1530  HE1 TYR A  96      93.992  -5.421 -42.773  1.00 96.19           H  
ATOM   1531  CE2 TYR A  96      97.378  -5.407 -42.352  1.00 96.19           C  
ATOM   1532  HE2 TYR A  96      98.273  -5.006 -42.805  1.00 96.19           H  
ATOM   1533  OH  TYR A  96      96.025  -4.331 -44.013  1.00 96.19           O  
ATOM   1534  HH  TYR A  96      96.881  -3.999 -44.296  1.00 96.19           H  
ATOM   1535  CZ  TYR A  96      96.118  -5.123 -42.916  1.00 96.19           C  
ATOM   1536  N   ARG A  97      94.968  -7.685 -36.365  1.00 96.32           N  
ATOM   1537  H   ARG A  97      94.223  -7.298 -36.926  1.00 96.32           H  
ATOM   1538  CA  ARG A  97      94.600  -8.437 -35.167  1.00 96.32           C  
ATOM   1539  HA  ARG A  97      95.488  -8.932 -34.774  1.00 96.32           H  
ATOM   1540  C   ARG A  97      93.590  -9.514 -35.528  1.00 96.32           C  
ATOM   1541  CB  ARG A  97      94.085  -7.466 -34.096  1.00 96.32           C  
ATOM   1542  HB2 ARG A  97      93.326  -6.824 -34.545  1.00 96.32           H  
ATOM   1543  HB3 ARG A  97      94.911  -6.821 -33.796  1.00 96.32           H  
ATOM   1544  O   ARG A  97      92.518  -9.225 -36.054  1.00 96.32           O  
ATOM   1545  CG  ARG A  97      93.518  -8.141 -32.833  1.00 96.32           C  
ATOM   1546  HG2 ARG A  97      92.799  -8.915 -33.098  1.00 96.32           H  
ATOM   1547  HG3 ARG A  97      94.338  -8.609 -32.289  1.00 96.32           H  
ATOM   1548  CD  ARG A  97      92.815  -7.125 -31.919  1.00 96.32           C  
ATOM   1549  HD2 ARG A  97      92.657  -7.592 -30.947  1.00 96.32           H  
ATOM   1550  HD3 ARG A  97      93.453  -6.250 -31.797  1.00 96.32           H  
ATOM   1551  NE  ARG A  97      91.505  -6.713 -32.465  1.00 96.32           N  
ATOM   1552  HE  ARG A  97      91.276  -7.013 -33.403  1.00 96.32           H  
ATOM   1553  NH1 ARG A  97      90.847  -5.247 -30.834  1.00 96.32           N  
ATOM   1554 HH11 ARG A  97      91.752  -5.335 -30.393  1.00 96.32           H  
ATOM   1555 HH12 ARG A  97      90.152  -4.591 -30.509  1.00 96.32           H  
ATOM   1556  NH2 ARG A  97      89.467  -5.674 -32.539  1.00 96.32           N  
ATOM   1557 HH21 ARG A  97      89.193  -6.117 -33.404  1.00 96.32           H  
ATOM   1558 HH22 ARG A  97      88.789  -4.996 -32.223  1.00 96.32           H  
ATOM   1559  CZ  ARG A  97      90.613  -5.886 -31.949  1.00 96.32           C  
ATOM   1560  N   CYS A  98      93.932 -10.739 -35.163  1.00 94.32           N  
ATOM   1561  H   CYS A  98      94.820 -10.845 -34.695  1.00 94.32           H  
ATOM   1562  CA  CYS A  98      93.068 -11.907 -35.182  1.00 94.32           C  
ATOM   1563  HA  CYS A  98      92.232 -11.755 -35.864  1.00 94.32           H  
ATOM   1564  C   CYS A  98      92.544 -12.110 -33.755  1.00 94.32           C  
ATOM   1565  CB  CYS A  98      93.927 -13.067 -35.697  1.00 94.32           C  
ATOM   1566  HB2 CYS A  98      94.766 -13.198 -35.013  1.00 94.32           H  
ATOM   1567  HB3 CYS A  98      94.330 -12.775 -36.667  1.00 94.32           H  
ATOM   1568  O   CYS A  98      93.339 -12.232 -32.820  1.00 94.32           O  
ATOM   1569  SG  CYS A  98      93.162 -14.683 -35.934  1.00 94.32           S  
ATOM   1570  N   LYS A  99      91.226 -12.083 -33.568  1.00 92.90           N  
ATOM   1571  H   LYS A  99      90.639 -11.955 -34.379  1.00 92.90           H  
ATOM   1572  CA  LYS A  99      90.548 -12.260 -32.278  1.00 92.90           C  
ATOM   1573  HA  LYS A  99      91.279 -12.446 -31.492  1.00 92.90           H  
ATOM   1574  C   LYS A  99      89.637 -13.473 -32.370  1.00 92.90           C  
ATOM   1575  CB  LYS A  99      89.754 -10.987 -31.932  1.00 92.90           C  
ATOM   1576  HB2 LYS A  99      89.022 -10.808 -32.720  1.00 92.90           H  
ATOM   1577  HB3 LYS A  99      90.436 -10.137 -31.913  1.00 92.90           H  
ATOM   1578  O   LYS A  99      88.884 -13.589 -33.323  1.00 92.90           O  
ATOM   1579  CG  LYS A  99      89.017 -11.074 -30.581  1.00 92.90           C  
ATOM   1580  HG2 LYS A  99      89.738 -11.190 -29.772  1.00 92.90           H  
ATOM   1581  HG3 LYS A  99      88.354 -11.939 -30.574  1.00 92.90           H  
ATOM   1582  CD  LYS A  99      88.164  -9.821 -30.343  1.00 92.90           C  
ATOM   1583  HD2 LYS A  99      88.769  -8.925 -30.485  1.00 92.90           H  
ATOM   1584  HD3 LYS A  99      87.354  -9.817 -31.072  1.00 92.90           H  
ATOM   1585  CE  LYS A  99      87.577  -9.820 -28.926  1.00 92.90           C  
ATOM   1586  HE2 LYS A  99      87.187 -10.814 -28.708  1.00 92.90           H  
ATOM   1587  HE3 LYS A  99      88.368  -9.603 -28.208  1.00 92.90           H  
ATOM   1588  NZ  LYS A  99      86.464  -8.850 -28.791  1.00 92.90           N  
ATOM   1589  HZ1 LYS A  99      86.219  -8.690 -27.825  1.00 92.90           H  
ATOM   1590  HZ2 LYS A  99      85.627  -9.293 -29.142  1.00 92.90           H  
ATOM   1591  HZ3 LYS A  99      86.596  -7.988 -29.301  1.00 92.90           H  
ATOM   1592  N   VAL A 100      89.680 -14.348 -31.378  1.00 90.58           N  
ATOM   1593  H   VAL A 100      90.321 -14.178 -30.616  1.00 90.58           H  
ATOM   1594  CA  VAL A 100      88.690 -15.413 -31.210  1.00 90.58           C  
ATOM   1595  HA  VAL A 100      87.985 -15.378 -32.040  1.00 90.58           H  
ATOM   1596  C   VAL A 100      87.899 -15.145 -29.939  1.00 90.58           C  
ATOM   1597  CB  VAL A 100      89.350 -16.801 -31.248  1.00 90.58           C  
ATOM   1598  HB  VAL A 100      89.962 -16.859 -32.148  1.00 90.58           H  
ATOM   1599  O   VAL A 100      88.490 -14.812 -28.909  1.00 90.58           O  
ATOM   1600  CG1 VAL A 100      90.263 -17.065 -30.051  1.00 90.58           C  
ATOM   1601 HG11 VAL A 100      90.997 -16.262 -29.984  1.00 90.58           H  
ATOM   1602 HG12 VAL A 100      89.681 -17.105 -29.131  1.00 90.58           H  
ATOM   1603 HG13 VAL A 100      90.788 -18.010 -30.190  1.00 90.58           H  
ATOM   1604  CG2 VAL A 100      88.308 -17.913 -31.336  1.00 90.58           C  
ATOM   1605 HG21 VAL A 100      87.585 -17.827 -30.524  1.00 90.58           H  
ATOM   1606 HG22 VAL A 100      87.786 -17.839 -32.290  1.00 90.58           H  
ATOM   1607 HG23 VAL A 100      88.780 -18.893 -31.264  1.00 90.58           H  
ATOM   1608  N   GLU A 101      86.582 -15.279 -30.006  1.00 89.98           N  
ATOM   1609  H   GLU A 101      86.163 -15.535 -30.889  1.00 89.98           H  
ATOM   1610  CA  GLU A 101      85.701 -15.230 -28.841  1.00 89.98           C  
ATOM   1611  HA  GLU A 101      86.282 -14.994 -27.949  1.00 89.98           H  
ATOM   1612  C   GLU A 101      85.068 -16.593 -28.625  1.00 89.98           C  
ATOM   1613  CB  GLU A 101      84.617 -14.160 -28.969  1.00 89.98           C  
ATOM   1614  HB2 GLU A 101      84.024 -14.160 -28.054  1.00 89.98           H  
ATOM   1615  HB3 GLU A 101      83.959 -14.422 -29.798  1.00 89.98           H  
ATOM   1616  O   GLU A 101      84.699 -17.290 -29.573  1.00 89.98           O  
ATOM   1617  CG  GLU A 101      85.205 -12.761 -29.169  1.00 89.98           C  
ATOM   1618  HG2 GLU A 101      85.882 -12.550 -28.341  1.00 89.98           H  
ATOM   1619  HG3 GLU A 101      85.788 -12.731 -30.090  1.00 89.98           H  
ATOM   1620  CD  GLU A 101      84.128 -11.676 -29.238  1.00 89.98           C  
ATOM   1621  OE1 GLU A 101      84.474 -10.536 -28.843  1.00 89.98           O  
ATOM   1622  OE2 GLU A 101      83.004 -11.962 -29.696  1.00 89.98           O  
ATOM   1623  N   GLY A 102      84.951 -16.984 -27.366  1.00 87.30           N  
ATOM   1624  H   GLY A 102      85.277 -16.385 -26.621  1.00 87.30           H  
ATOM   1625  CA  GLY A 102      84.452 -18.289 -26.999  1.00 87.30           C  
ATOM   1626  HA2 GLY A 102      83.557 -18.525 -27.575  1.00 87.30           H  
ATOM   1627  HA3 GLY A 102      85.221 -19.025 -27.231  1.00 87.30           H  
ATOM   1628  C   GLY A 102      84.115 -18.393 -25.523  1.00 87.30           C  
ATOM   1629  O   GLY A 102      84.272 -17.447 -24.751  1.00 87.30           O  
ATOM   1630  N   ASP A 103      83.665 -19.575 -25.137  1.00 81.48           N  
ATOM   1631  H   ASP A 103      83.659 -20.326 -25.813  1.00 81.48           H  
ATOM   1632  CA  ASP A 103      83.361 -19.894 -23.752  1.00 81.48           C  
ATOM   1633  HA  ASP A 103      83.372 -18.981 -23.157  1.00 81.48           H  
ATOM   1634  C   ASP A 103      84.416 -20.825 -23.174  1.00 81.48           C  
ATOM   1635  CB  ASP A 103      81.958 -20.485 -23.624  1.00 81.48           C  
ATOM   1636  HB2 ASP A 103      81.782 -20.758 -22.584  1.00 81.48           H  
ATOM   1637  HB3 ASP A 103      81.889 -21.388 -24.231  1.00 81.48           H  
ATOM   1638  O   ASP A 103      84.916 -21.741 -23.835  1.00 81.48           O  
ATOM   1639  CG  ASP A 103      80.885 -19.489 -24.048  1.00 81.48           C  
ATOM   1640  OD1 ASP A 103      80.960 -18.299 -23.657  1.00 81.48           O  
ATOM   1641  OD2 ASP A 103      79.946 -19.908 -24.766  1.00 81.48           O  
ATOM   1642  N   LYS A 104      84.724 -20.586 -21.904  1.00 73.40           N  
ATOM   1643  H   LYS A 104      84.252 -19.823 -21.440  1.00 73.40           H  
ATOM   1644  CA  LYS A 104      85.472 -21.494 -21.049  1.00 73.40           C  
ATOM   1645  HA  LYS A 104      85.903 -22.298 -21.645  1.00 73.40           H  
ATOM   1646  C   LYS A 104      84.493 -22.112 -20.056  1.00 73.40           C  
ATOM   1647  CB  LYS A 104      86.599 -20.690 -20.389  1.00 73.40           C  
ATOM   1648  HB2 LYS A 104      87.141 -20.155 -21.169  1.00 73.40           H  
ATOM   1649  HB3 LYS A 104      86.166 -19.955 -19.710  1.00 73.40           H  
ATOM   1650  O   LYS A 104      83.585 -21.435 -19.581  1.00 73.40           O  
ATOM   1651  CG  LYS A 104      87.594 -21.570 -19.629  1.00 73.40           C  
ATOM   1652  HG2 LYS A 104      88.022 -22.304 -20.311  1.00 73.40           H  
ATOM   1653  HG3 LYS A 104      87.087 -22.087 -18.814  1.00 73.40           H  
ATOM   1654  CD  LYS A 104      88.706 -20.689 -19.054  1.00 73.40           C  
ATOM   1655  HD2 LYS A 104      89.193 -20.156 -19.870  1.00 73.40           H  
ATOM   1656  HD3 LYS A 104      88.268 -19.965 -18.367  1.00 73.40           H  
ATOM   1657  CE  LYS A 104      89.729 -21.556 -18.321  1.00 73.40           C  
ATOM   1658  HE2 LYS A 104      90.143 -22.270 -19.033  1.00 73.40           H  
ATOM   1659  HE3 LYS A 104      89.215 -22.121 -17.545  1.00 73.40           H  
ATOM   1660  NZ  LYS A 104      90.802 -20.715 -17.737  1.00 73.40           N  
ATOM   1661  HZ1 LYS A 104      91.477 -21.286 -17.249  1.00 73.40           H  
ATOM   1662  HZ2 LYS A 104      91.267 -20.196 -18.468  1.00 73.40           H  
ATOM   1663  HZ3 LYS A 104      90.404 -20.052 -17.087  1.00 73.40           H  
ATOM   1664  N   THR A 105      84.730 -23.358 -19.674  1.00 68.21           N  
ATOM   1665  H   THR A 105      85.439 -23.861 -20.188  1.00 68.21           H  
ATOM   1666  CA  THR A 105      84.000 -24.137 -18.657  1.00 68.21           C  
ATOM   1667  HA  THR A 105      83.048 -24.457 -19.080  1.00 68.21           H  
ATOM   1668  C   THR A 105      83.659 -23.344 -17.391  1.00 68.21           C  
ATOM   1669  CB  THR A 105      84.811 -25.394 -18.267  1.00 68.21           C  
ATOM   1670  HB  THR A 105      84.634 -25.631 -17.218  1.00 68.21           H  
ATOM   1671  O   THR A 105      82.590 -23.547 -16.824  1.00 68.21           O  
ATOM   1672  CG2 THR A 105      84.402 -26.609 -19.100  1.00 68.21           C  
ATOM   1673 HG21 THR A 105      83.391 -26.909 -18.823  1.00 68.21           H  
ATOM   1674 HG22 THR A 105      85.081 -27.438 -18.902  1.00 68.21           H  
ATOM   1675 HG23 THR A 105      84.417 -26.375 -20.165  1.00 68.21           H  
ATOM   1676  OG1 THR A 105      86.201 -25.205 -18.465  1.00 68.21           O  
ATOM   1677  HG1 THR A 105      86.346 -25.323 -19.407  1.00 68.21           H  
ATOM   1678  N   ASN A 106      84.511 -22.389 -16.992  1.00 66.26           N  
ATOM   1679  H   ASN A 106      85.363 -22.294 -17.525  1.00 66.26           H  
ATOM   1680  CA  ASN A 106      84.330 -21.579 -15.780  1.00 66.26           C  
ATOM   1681  HA  ASN A 106      83.428 -21.915 -15.267  1.00 66.26           H  
ATOM   1682  C   ASN A 106      84.117 -20.069 -16.036  1.00 66.26           C  
ATOM   1683  CB  ASN A 106      85.518 -21.845 -14.834  1.00 66.26           C  
ATOM   1684  HB2 ASN A 106      85.390 -21.246 -13.932  1.00 66.26           H  
ATOM   1685  HB3 ASN A 106      86.442 -21.535 -15.322  1.00 66.26           H  
ATOM   1686  O   ASN A 106      84.059 -19.304 -15.077  1.00 66.26           O  
ATOM   1687  CG  ASN A 106      85.655 -23.296 -14.395  1.00 66.26           C  
ATOM   1688  ND2 ASN A 106      86.737 -23.634 -13.736  1.00 66.26           N  
ATOM   1689 HD21 ASN A 106      87.408 -22.940 -13.439  1.00 66.26           H  
ATOM   1690 HD22 ASN A 106      86.766 -24.602 -13.450  1.00 66.26           H  
ATOM   1691  OD1 ASN A 106      84.823 -24.151 -14.617  1.00 66.26           O  
ATOM   1692  N   ALA A 107      84.046 -19.614 -17.294  1.00 54.55           N  
ATOM   1693  H   ALA A 107      83.991 -20.286 -18.046  1.00 54.55           H  
ATOM   1694  CA  ALA A 107      83.818 -18.206 -17.636  1.00 54.55           C  
ATOM   1695  HA  ALA A 107      83.119 -17.779 -16.917  1.00 54.55           H  
ATOM   1696  C   ALA A 107      83.211 -18.055 -19.043  1.00 54.55           C  
ATOM   1697  CB  ALA A 107      85.140 -17.426 -17.531  1.00 54.55           C  
ATOM   1698  HB1 ALA A 107      84.967 -16.381 -17.786  1.00 54.55           H  
ATOM   1699  HB2 ALA A 107      85.875 -17.842 -18.220  1.00 54.55           H  
ATOM   1700  HB3 ALA A 107      85.525 -17.479 -16.512  1.00 54.55           H  
ATOM   1701  O   ALA A 107      83.841 -18.405 -20.045  1.00 54.55           O  
ATOM   1702  N   ALA A 108      82.009 -17.481 -19.116  1.00 66.76           N  
ATOM   1703  H   ALA A 108      81.559 -17.186 -18.261  1.00 66.76           H  
ATOM   1704  CA  ALA A 108      81.389 -17.078 -20.377  1.00 66.76           C  
ATOM   1705  HA  ALA A 108      81.488 -17.891 -21.095  1.00 66.76           H  
ATOM   1706  C   ALA A 108      82.096 -15.838 -20.957  1.00 66.76           C  
ATOM   1707  CB  ALA A 108      79.893 -16.831 -20.133  1.00 66.76           C  
ATOM   1708  HB1 ALA A 108      79.759 -16.014 -19.425  1.00 66.76           H  
ATOM   1709  HB2 ALA A 108      79.413 -16.569 -21.076  1.00 66.76           H  
ATOM   1710  HB3 ALA A 108      79.429 -17.736 -19.740  1.00 66.76           H  
ATOM   1711  O   ALA A 108      82.512 -14.961 -20.199  1.00 66.76           O  
ATOM   1712  N   ASN A 109      82.196 -15.749 -22.289  1.00 71.37           N  
ATOM   1713  H   ASN A 109      81.818 -16.510 -22.835  1.00 71.37           H  
ATOM   1714  CA  ASN A 109      82.817 -14.631 -23.026  1.00 71.37           C  
ATOM   1715  HA  ASN A 109      82.772 -14.898 -24.082  1.00 71.37           H  
ATOM   1716  C   ASN A 109      84.317 -14.409 -22.750  1.00 71.37           C  
ATOM   1717  CB  ASN A 109      82.003 -13.330 -22.857  1.00 71.37           C  
ATOM   1718  HB2 ASN A 109      81.857 -13.109 -21.799  1.00 71.37           H  
ATOM   1719  HB3 ASN A 109      82.572 -12.504 -23.283  1.00 71.37           H  
ATOM   1720  O   ASN A 109      84.760 -13.305 -22.430  1.00 71.37           O  
ATOM   1721  CG  ASN A 109      80.668 -13.308 -23.559  1.00 71.37           C  
ATOM   1722  ND2 ASN A 109      79.937 -12.231 -23.403  1.00 71.37           N  
ATOM   1723 HD21 ASN A 109      79.076 -12.174 -23.928  1.00 71.37           H  
ATOM   1724 HD22 ASN A 109      80.288 -11.463 -22.849  1.00 71.37           H  
ATOM   1725  OD1 ASN A 109      80.261 -14.214 -24.267  1.00 71.37           O  
ATOM   1726  N   SER A 110      85.128 -15.446 -22.931  1.00 82.34           N  
ATOM   1727  H   SER A 110      84.728 -16.287 -23.323  1.00 82.34           H  
ATOM   1728  CA  SER A 110      86.583 -15.288 -23.004  1.00 82.34           C  
ATOM   1729  HA  SER A 110      86.891 -14.466 -22.358  1.00 82.34           H  
ATOM   1730  C   SER A 110      87.015 -14.949 -24.435  1.00 82.34           C  
ATOM   1731  CB  SER A 110      87.266 -16.550 -22.482  1.00 82.34           C  
ATOM   1732  HB2 SER A 110      86.855 -17.421 -22.993  1.00 82.34           H  
ATOM   1733  HB3 SER A 110      88.339 -16.493 -22.663  1.00 82.34           H  
ATOM   1734  O   SER A 110      86.467 -15.472 -25.404  1.00 82.34           O  
ATOM   1735  OG  SER A 110      87.030 -16.676 -21.094  1.00 82.34           O  
ATOM   1736  HG  SER A 110      86.079 -16.676 -20.961  1.00 82.34           H  
ATOM   1737  N   SER A 111      88.023 -14.086 -24.587  1.00 87.29           N  
ATOM   1738  H   SER A 111      88.442 -13.674 -23.766  1.00 87.29           H  
ATOM   1739  CA  SER A 111      88.582 -13.748 -25.902  1.00 87.29           C  
ATOM   1740  HA  SER A 111      88.211 -14.478 -26.621  1.00 87.29           H  
ATOM   1741  C   SER A 111      90.100 -13.845 -25.916  1.00 87.29           C  
ATOM   1742  CB  SER A 111      88.112 -12.371 -26.382  1.00 87.29           C  
ATOM   1743  HB2 SER A 111      88.335 -12.282 -27.445  1.00 87.29           H  
ATOM   1744  HB3 SER A 111      87.034 -12.289 -26.248  1.00 87.29           H  
ATOM   1745  O   SER A 111      90.751 -13.398 -24.972  1.00 87.29           O  
ATOM   1746  OG  SER A 111      88.762 -11.319 -25.689  1.00 87.29           O  
ATOM   1747  HG  SER A 111      89.379 -11.706 -25.064  1.00 87.29           H  
ATOM   1748  N   ILE A 112      90.661 -14.383 -26.998  1.00 88.13           N  
ATOM   1749  H   ILE A 112      90.048 -14.668 -27.749  1.00 88.13           H  
ATOM   1750  CA  ILE A 112      92.108 -14.505 -27.212  1.00 88.13           C  
ATOM   1751  HA  ILE A 112      92.632 -14.029 -26.383  1.00 88.13           H  
ATOM   1752  C   ILE A 112      92.469 -13.737 -28.479  1.00 88.13           C  
ATOM   1753  CB  ILE A 112      92.546 -15.988 -27.241  1.00 88.13           C  
ATOM   1754  HB  ILE A 112      91.984 -16.508 -28.016  1.00 88.13           H  
ATOM   1755  O   ILE A 112      91.747 -13.790 -29.473  1.00 88.13           O  
ATOM   1756  CG1 ILE A 112      92.213 -16.649 -25.883  1.00 88.13           C  
ATOM   1757 HG12 ILE A 112      92.829 -16.202 -25.102  1.00 88.13           H  
ATOM   1758 HG13 ILE A 112      91.169 -16.467 -25.626  1.00 88.13           H  
ATOM   1759  CG2 ILE A 112      94.049 -16.124 -27.563  1.00 88.13           C  
ATOM   1760 HG21 ILE A 112      94.644 -15.627 -26.796  1.00 88.13           H  
ATOM   1761 HG22 ILE A 112      94.334 -17.175 -27.604  1.00 88.13           H  
ATOM   1762 HG23 ILE A 112      94.278 -15.689 -28.536  1.00 88.13           H  
ATOM   1763  CD1 ILE A 112      92.397 -18.164 -25.850  1.00 88.13           C  
ATOM   1764 HD11 ILE A 112      93.445 -18.424 -25.995  1.00 88.13           H  
ATOM   1765 HD12 ILE A 112      92.081 -18.535 -24.875  1.00 88.13           H  
ATOM   1766 HD13 ILE A 112      91.771 -18.627 -26.612  1.00 88.13           H  
ATOM   1767  N   VAL A 113      93.580 -13.002 -28.443  1.00 92.39           N  
ATOM   1768  H   VAL A 113      94.162 -13.040 -27.619  1.00 92.39           H  
ATOM   1769  CA  VAL A 113      94.021 -12.141 -29.545  1.00 92.39           C  
ATOM   1770  HA  VAL A 113      93.401 -12.349 -30.417  1.00 92.39           H  
ATOM   1771  C   VAL A 113      95.456 -12.449 -29.949  1.00 92.39           C  
ATOM   1772  CB  VAL A 113      93.852 -10.642 -29.222  1.00 92.39           C  
ATOM   1773  HB  VAL A 113      94.267 -10.069 -30.050  1.00 92.39           H  
ATOM   1774  O   VAL A 113      96.313 -12.686 -29.102  1.00 92.39           O  
ATOM   1775  CG1 VAL A 113      92.373 -10.265 -29.106  1.00 92.39           C  
ATOM   1776 HG11 VAL A 113      91.897 -10.821 -28.298  1.00 92.39           H  
ATOM   1777 HG12 VAL A 113      91.881 -10.503 -30.049  1.00 92.39           H  
ATOM   1778 HG13 VAL A 113      92.270  -9.198 -28.913  1.00 92.39           H  
ATOM   1779  CG2 VAL A 113      94.565 -10.196 -27.939  1.00 92.39           C  
ATOM   1780 HG21 VAL A 113      95.632 -10.410 -28.005  1.00 92.39           H  
ATOM   1781 HG22 VAL A 113      94.434  -9.123 -27.796  1.00 92.39           H  
ATOM   1782 HG23 VAL A 113      94.152 -10.715 -27.075  1.00 92.39           H  
ATOM   1783  N   ALA A 114      95.721 -12.394 -31.248  1.00 92.59           N  
ATOM   1784  H   ALA A 114      94.950 -12.241 -31.882  1.00 92.59           H  
ATOM   1785  CA  ALA A 114      97.054 -12.418 -31.833  1.00 92.59           C  
ATOM   1786  HA  ALA A 114      97.798 -12.288 -31.047  1.00 92.59           H  
ATOM   1787  C   ALA A 114      97.180 -11.243 -32.810  1.00 92.59           C  
ATOM   1788  CB  ALA A 114      97.291 -13.780 -32.494  1.00 92.59           C  
ATOM   1789  HB1 ALA A 114      98.311 -13.831 -32.873  1.00 92.59           H  
ATOM   1790  HB2 ALA A 114      96.588 -13.926 -33.314  1.00 92.59           H  
ATOM   1791  HB3 ALA A 114      97.156 -14.574 -31.760  1.00 92.59           H  
ATOM   1792  O   ALA A 114      96.203 -10.865 -33.459  1.00 92.59           O  
ATOM   1793  N   LYS A 115      98.366 -10.638 -32.896  1.00 95.22           N  
ATOM   1794  H   LYS A 115      99.157 -11.040 -32.413  1.00 95.22           H  
ATOM   1795  CA  LYS A 115      98.621  -9.460 -33.734  1.00 95.22           C  
ATOM   1796  HA  LYS A 115      97.780  -9.315 -34.412  1.00 95.22           H  
ATOM   1797  C   LYS A 115      99.851  -9.673 -34.602  1.00 95.22           C  
ATOM   1798  CB  LYS A 115      98.787  -8.193 -32.881  1.00 95.22           C  
ATOM   1799  HB2 LYS A 115      99.026  -7.362 -33.545  1.00 95.22           H  
ATOM   1800  HB3 LYS A 115      99.625  -8.333 -32.199  1.00 95.22           H  
ATOM   1801  O   LYS A 115     100.793 -10.336 -34.169  1.00 95.22           O  
ATOM   1802  CG  LYS A 115      97.531  -7.828 -32.077  1.00 95.22           C  
ATOM   1803  HG2 LYS A 115      96.697  -7.684 -32.764  1.00 95.22           H  
ATOM   1804  HG3 LYS A 115      97.287  -8.632 -31.381  1.00 95.22           H  
ATOM   1805  CD  LYS A 115      97.778  -6.538 -31.287  1.00 95.22           C  
ATOM   1806  HD2 LYS A 115      98.633  -6.691 -30.628  1.00 95.22           H  
ATOM   1807  HD3 LYS A 115      98.016  -5.735 -31.985  1.00 95.22           H  
ATOM   1808  CE  LYS A 115      96.554  -6.148 -30.453  1.00 95.22           C  
ATOM   1809  HE2 LYS A 115      96.285  -6.990 -29.815  1.00 95.22           H  
ATOM   1810  HE3 LYS A 115      95.725  -5.948 -31.131  1.00 95.22           H  
ATOM   1811  NZ  LYS A 115      96.843  -4.948 -29.625  1.00 95.22           N  
ATOM   1812  HZ1 LYS A 115      97.101  -4.169 -30.214  1.00 95.22           H  
ATOM   1813  HZ2 LYS A 115      97.619  -5.124 -29.003  1.00 95.22           H  
ATOM   1814  HZ3 LYS A 115      96.044  -4.678 -29.070  1.00 95.22           H  
ATOM   1815  N   LYS A 116      99.846  -9.087 -35.796  1.00 95.36           N  
ATOM   1816  H   LYS A 116      99.025  -8.570 -36.077  1.00 95.36           H  
ATOM   1817  CA  LYS A 116     100.994  -9.077 -36.701  1.00 95.36           C  
ATOM   1818  HA  LYS A 116     101.904  -9.128 -36.104  1.00 95.36           H  
ATOM   1819  C   LYS A 116     101.023  -7.774 -37.488  1.00 95.36           C  
ATOM   1820  CB  LYS A 116     100.917 -10.306 -37.614  1.00 95.36           C  
ATOM   1821  HB2 LYS A 116     100.629 -11.170 -37.014  1.00 95.36           H  
ATOM   1822  HB3 LYS A 116     100.145 -10.147 -38.367  1.00 95.36           H  
ATOM   1823  O   LYS A 116      99.981  -7.280 -37.911  1.00 95.36           O  
ATOM   1824  CG  LYS A 116     102.227 -10.679 -38.308  1.00 95.36           C  
ATOM   1825  HG2 LYS A 116     102.596  -9.829 -38.881  1.00 95.36           H  
ATOM   1826  HG3 LYS A 116     101.992 -11.507 -38.978  1.00 95.36           H  
ATOM   1827  CD  LYS A 116     103.333 -11.201 -37.392  1.00 95.36           C  
ATOM   1828  HD2 LYS A 116     103.692 -10.406 -36.737  1.00 95.36           H  
ATOM   1829  HD3 LYS A 116     102.946 -12.030 -36.800  1.00 95.36           H  
ATOM   1830  CE  LYS A 116     104.460 -11.686 -38.311  1.00 95.36           C  
ATOM   1831  HE2 LYS A 116     104.031 -12.346 -39.065  1.00 95.36           H  
ATOM   1832  HE3 LYS A 116     104.876 -10.825 -38.835  1.00 95.36           H  
ATOM   1833  NZ  LYS A 116     105.516 -12.405 -37.564  1.00 95.36           N  
ATOM   1834  HZ1 LYS A 116     105.940 -11.796 -36.879  1.00 95.36           H  
ATOM   1835  HZ2 LYS A 116     105.124 -13.216 -37.109  1.00 95.36           H  
ATOM   1836  HZ3 LYS A 116     106.229 -12.718 -38.208  1.00 95.36           H  
ATOM   1837  N   GLU A 117     102.213  -7.216 -37.624  1.00 94.57           N  
ATOM   1838  H   GLU A 117     103.034  -7.702 -37.293  1.00 94.57           H  
ATOM   1839  CA  GLU A 117     102.461  -5.960 -38.323  1.00 94.57           C  
ATOM   1840  HA  GLU A 117     101.539  -5.382 -38.393  1.00 94.57           H  
ATOM   1841  C   GLU A 117     102.947  -6.227 -39.746  1.00 94.57           C  
ATOM   1842  CB  GLU A 117     103.459  -5.147 -37.495  1.00 94.57           C  
ATOM   1843  HB2 GLU A 117     103.044  -5.047 -36.493  1.00 94.57           H  
ATOM   1844  HB3 GLU A 117     104.397  -5.697 -37.428  1.00 94.57           H  
ATOM   1845  O   GLU A 117     103.680  -7.192 -39.983  1.00 94.57           O  
ATOM   1846  CG  GLU A 117     103.730  -3.745 -38.057  1.00 94.57           C  
ATOM   1847  HG2 GLU A 117     104.283  -3.834 -38.991  1.00 94.57           H  
ATOM   1848  HG3 GLU A 117     102.772  -3.268 -38.268  1.00 94.57           H  
ATOM   1849  CD  GLU A 117     104.526  -2.879 -37.067  1.00 94.57           C  
ATOM   1850  OE1 GLU A 117     104.528  -1.647 -37.262  1.00 94.57           O  
ATOM   1851  OE2 GLU A 117     105.057  -3.446 -36.081  1.00 94.57           O  
ATOM   1852  N   VAL A 118     102.509  -5.375 -40.670  1.00 93.33           N  
ATOM   1853  H   VAL A 118     101.895  -4.624 -40.386  1.00 93.33           H  
ATOM   1854  CA  VAL A 118     102.999  -5.313 -42.046  1.00 93.33           C  
ATOM   1855  HA  VAL A 118     103.670  -6.150 -42.241  1.00 93.33           H  
ATOM   1856  C   VAL A 118     103.783  -4.017 -42.199  1.00 93.33           C  
ATOM   1857  CB  VAL A 118     101.834  -5.385 -43.047  1.00 93.33           C  
ATOM   1858  HB  VAL A 118     101.144  -4.561 -42.866  1.00 93.33           H  
ATOM   1859  O   VAL A 118     103.215  -2.936 -42.055  1.00 93.33           O  
ATOM   1860  CG1 VAL A 118     102.342  -5.299 -44.489  1.00 93.33           C  
ATOM   1861 HG11 VAL A 118     101.502  -5.362 -45.180  1.00 93.33           H  
ATOM   1862 HG12 VAL A 118     102.846  -4.346 -44.653  1.00 93.33           H  
ATOM   1863 HG13 VAL A 118     103.039  -6.112 -44.690  1.00 93.33           H  
ATOM   1864  CG2 VAL A 118     101.061  -6.699 -42.896  1.00 93.33           C  
ATOM   1865 HG21 VAL A 118     100.237  -6.724 -43.610  1.00 93.33           H  
ATOM   1866 HG22 VAL A 118     100.647  -6.780 -41.891  1.00 93.33           H  
ATOM   1867 HG23 VAL A 118     101.727  -7.541 -43.085  1.00 93.33           H  
ATOM   1868  N   GLU A 119     105.077  -4.126 -42.490  1.00 89.03           N  
ATOM   1869  H   GLU A 119     105.461  -5.048 -42.641  1.00 89.03           H  
ATOM   1870  CA  GLU A 119     105.956  -2.974 -42.699  1.00 89.03           C  
ATOM   1871  HA  GLU A 119     105.649  -2.168 -42.033  1.00 89.03           H  
ATOM   1872  C   GLU A 119     105.863  -2.464 -44.142  1.00 89.03           C  
ATOM   1873  CB  GLU A 119     107.417  -3.331 -42.380  1.00 89.03           C  
ATOM   1874  HB2 GLU A 119     107.670  -4.252 -42.905  1.00 89.03           H  
ATOM   1875  HB3 GLU A 119     108.053  -2.534 -42.766  1.00 89.03           H  
ATOM   1876  O   GLU A 119     105.764  -3.241 -45.092  1.00 89.03           O  
ATOM   1877  CG  GLU A 119     107.724  -3.499 -40.884  1.00 89.03           C  
ATOM   1878  HG2 GLU A 119     107.073  -4.274 -40.479  1.00 89.03           H  
ATOM   1879  HG3 GLU A 119     107.497  -2.562 -40.376  1.00 89.03           H  
ATOM   1880  CD  GLU A 119     109.199  -3.879 -40.611  1.00 89.03           C  
ATOM   1881  OE1 GLU A 119     109.470  -4.360 -39.489  1.00 89.03           O  
ATOM   1882  OE2 GLU A 119     110.072  -3.728 -41.514  1.00 89.03           O  
ATOM   1883  N   TYR A 120     105.982  -1.150 -44.327  1.00 85.23           N  
ATOM   1884  H   TYR A 120     106.080  -0.554 -43.518  1.00 85.23           H  
ATOM   1885  CA  TYR A 120     106.140  -0.536 -45.646  1.00 85.23           C  
ATOM   1886  HA  TYR A 120     105.827  -1.240 -46.417  1.00 85.23           H  
ATOM   1887  C   TYR A 120     107.607  -0.170 -45.898  1.00 85.23           C  
ATOM   1888  CB  TYR A 120     105.231   0.691 -45.752  1.00 85.23           C  
ATOM   1889  HB2 TYR A 120     104.203   0.393 -45.544  1.00 85.23           H  
ATOM   1890  HB3 TYR A 120     105.519   1.420 -44.995  1.00 85.23           H  
ATOM   1891  O   TYR A 120     108.234   0.484 -45.061  1.00 85.23           O  
ATOM   1892  CG  TYR A 120     105.259   1.341 -47.117  1.00 85.23           C  
ATOM   1893  CD1 TYR A 120     105.977   2.534 -47.319  1.00 85.23           C  
ATOM   1894  HD1 TYR A 120     106.503   2.991 -46.493  1.00 85.23           H  
ATOM   1895  CD2 TYR A 120     104.571   0.743 -48.188  1.00 85.23           C  
ATOM   1896  HD2 TYR A 120     104.007  -0.164 -48.027  1.00 85.23           H  
ATOM   1897  CE1 TYR A 120     106.004   3.132 -48.593  1.00 85.23           C  
ATOM   1898  HE1 TYR A 120     106.539   4.057 -48.747  1.00 85.23           H  
ATOM   1899  CE2 TYR A 120     104.605   1.327 -49.465  1.00 85.23           C  
ATOM   1900  HE2 TYR A 120     104.071   0.874 -50.288  1.00 85.23           H  
ATOM   1901  OH  TYR A 120     105.331   3.085 -50.904  1.00 85.23           O  
ATOM   1902  HH  TYR A 120     105.783   3.932 -50.921  1.00 85.23           H  
ATOM   1903  CZ  TYR A 120     105.322   2.522 -49.670  1.00 85.23           C  
ATOM   1904  N   ARG A 121     108.158  -0.538 -47.063  1.00 79.08           N  
ATOM   1905  H   ARG A 121     107.578  -1.045 -47.716  1.00 79.08           H  
ATOM   1906  CA  ARG A 121     109.491  -0.096 -47.513  1.00 79.08           C  
ATOM   1907  HA  ARG A 121     109.826   0.703 -46.852  1.00 79.08           H  
ATOM   1908  C   ARG A 121     109.448   0.514 -48.906  1.00 79.08           C  
ATOM   1909  CB  ARG A 121     110.526  -1.231 -47.451  1.00 79.08           C  
ATOM   1910  HB2 ARG A 121     110.126  -2.121 -47.938  1.00 79.08           H  
ATOM   1911  HB3 ARG A 121     111.422  -0.920 -47.988  1.00 79.08           H  
ATOM   1912  O   ARG A 121     108.640   0.146 -49.751  1.00 79.08           O  
ATOM   1913  CG  ARG A 121     110.923  -1.555 -46.006  1.00 79.08           C  
ATOM   1914  HG2 ARG A 121     110.072  -2.004 -45.494  1.00 79.08           H  
ATOM   1915  HG3 ARG A 121     111.192  -0.637 -45.484  1.00 79.08           H  
ATOM   1916  CD  ARG A 121     112.119  -2.511 -45.971  1.00 79.08           C  
ATOM   1917  HD2 ARG A 121     113.012  -1.971 -46.285  1.00 79.08           H  
ATOM   1918  HD3 ARG A 121     111.944  -3.332 -46.666  1.00 79.08           H  
ATOM   1919  NE  ARG A 121     112.303  -3.040 -44.611  1.00 79.08           N  
ATOM   1920  HE  ARG A 121     111.659  -2.715 -43.904  1.00 79.08           H  
ATOM   1921  NH1 ARG A 121     113.946  -4.586 -45.051  1.00 79.08           N  
ATOM   1922 HH11 ARG A 121     113.916  -4.327 -46.027  1.00 79.08           H  
ATOM   1923 HH12 ARG A 121     114.526  -5.350 -44.735  1.00 79.08           H  
ATOM   1924  NH2 ARG A 121     113.096  -4.369 -42.977  1.00 79.08           N  
ATOM   1925 HH21 ARG A 121     113.670  -5.128 -42.640  1.00 79.08           H  
ATOM   1926 HH22 ARG A 121     112.336  -4.051 -42.394  1.00 79.08           H  
ATOM   1927  CZ  ARG A 121     113.124  -3.994 -44.224  1.00 79.08           C  
ATOM   1928  N   THR A 122     110.371   1.438 -49.147  1.00 70.10           N  
ATOM   1929  H   THR A 122     111.051   1.650 -48.431  1.00 70.10           H  
ATOM   1930  CA  THR A 122     110.558   2.080 -50.450  1.00 70.10           C  
ATOM   1931  HA  THR A 122     109.575   2.302 -50.866  1.00 70.10           H  
ATOM   1932  C   THR A 122     111.270   1.151 -51.442  1.00 70.10           C  
ATOM   1933  CB  THR A 122     111.312   3.410 -50.296  1.00 70.10           C  
ATOM   1934  HB  THR A 122     111.498   3.835 -51.282  1.00 70.10           H  
ATOM   1935  O   THR A 122     112.026   0.251 -51.060  1.00 70.10           O  
ATOM   1936  CG2 THR A 122     110.528   4.426 -49.462  1.00 70.10           C  
ATOM   1937 HG21 THR A 122     109.546   4.584 -49.908  1.00 70.10           H  
ATOM   1938 HG22 THR A 122     110.402   4.068 -48.440  1.00 70.10           H  
ATOM   1939 HG23 THR A 122     111.060   5.378 -49.445  1.00 70.10           H  
ATOM   1940  OG1 THR A 122     112.539   3.204 -49.638  1.00 70.10           O  
ATOM   1941  HG1 THR A 122     112.961   4.059 -49.524  1.00 70.10           H  
ATOM   1942  N   ASN A 123     111.034   1.381 -52.737  1.00 64.67           N  
ATOM   1943  H   ASN A 123     110.344   2.082 -52.966  1.00 64.67           H  
ATOM   1944  CA  ASN A 123     111.400   0.477 -53.840  1.00 64.67           C  
ATOM   1945  HA  ASN A 123     110.848  -0.454 -53.718  1.00 64.67           H  
ATOM   1946  C   ASN A 123     112.896   0.115 -53.878  1.00 64.67           C  
ATOM   1947  CB  ASN A 123     110.956   1.128 -55.169  1.00 64.67           C  
ATOM   1948  HB2 ASN A 123     111.121   0.428 -55.989  1.00 64.67           H  
ATOM   1949  HB3 ASN A 123     111.553   2.019 -55.357  1.00 64.67           H  
ATOM   1950  O   ASN A 123     113.252  -1.026 -54.171  1.00 64.67           O  
ATOM   1951  CG  ASN A 123     109.486   1.516 -55.182  1.00 64.67           C  
ATOM   1952  ND2 ASN A 123     109.142   2.499 -55.967  1.00 64.67           N  
ATOM   1953 HD21 ASN A 123     109.623   2.617 -56.847  1.00 64.67           H  
ATOM   1954 HD22 ASN A 123     108.159   2.711 -56.066  1.00 64.67           H  
ATOM   1955  OD1 ASN A 123     108.689   1.026 -54.394  1.00 64.67           O  
ATOM   1956  N   THR A 124     113.781   1.053 -53.523  1.00 64.92           N  
ATOM   1957  H   THR A 124     113.450   1.989 -53.336  1.00 64.92           H  
ATOM   1958  CA  THR A 124     115.238   0.850 -53.558  1.00 64.92           C  
ATOM   1959  HA  THR A 124     115.511   0.535 -54.566  1.00 64.92           H  
ATOM   1960  C   THR A 124     115.706  -0.239 -52.592  1.00 64.92           C  
ATOM   1961  CB  THR A 124     115.988   2.155 -53.228  1.00 64.92           C  
ATOM   1962  HB  THR A 124     116.113   2.239 -52.149  1.00 64.92           H  
ATOM   1963  O   THR A 124     116.634  -0.982 -52.900  1.00 64.92           O  
ATOM   1964  CG2 THR A 124     117.360   2.207 -53.897  1.00 64.92           C  
ATOM   1965 HG21 THR A 124     117.248   2.168 -54.981  1.00 64.92           H  
ATOM   1966 HG22 THR A 124     117.875   3.126 -53.618  1.00 64.92           H  
ATOM   1967 HG23 THR A 124     117.961   1.358 -53.573  1.00 64.92           H  
ATOM   1968  OG1 THR A 124     115.268   3.285 -53.671  1.00 64.92           O  
ATOM   1969  HG1 THR A 124     115.883   4.017 -53.749  1.00 64.92           H  
ATOM   1970  N   THR A 125     115.075  -0.362 -51.420  1.00 63.05           N  
ATOM   1971  H   THR A 125     114.283   0.234 -51.223  1.00 63.05           H  
ATOM   1972  CA  THR A 125     115.482  -1.338 -50.397  1.00 63.05           C  
ATOM   1973  HA  THR A 125     116.571  -1.371 -50.362  1.00 63.05           H  
ATOM   1974  C   THR A 125     115.007  -2.753 -50.732  1.00 63.05           C  
ATOM   1975  CB  THR A 125     114.969  -0.914 -49.011  1.00 63.05           C  
ATOM   1976  HB  THR A 125     113.887  -1.041 -48.971  1.00 63.05           H  
ATOM   1977  O   THR A 125     115.717  -3.712 -50.441  1.00 63.05           O  
ATOM   1978  CG2 THR A 125     115.614  -1.703 -47.871  1.00 63.05           C  
ATOM   1979 HG21 THR A 125     115.287  -1.295 -46.914  1.00 63.05           H  
ATOM   1980 HG22 THR A 125     116.700  -1.642 -47.937  1.00 63.05           H  
ATOM   1981 HG23 THR A 125     115.313  -2.749 -47.928  1.00 63.05           H  
ATOM   1982  OG1 THR A 125     115.269   0.441 -48.767  1.00 63.05           O  
ATOM   1983  HG1 THR A 125     116.224   0.544 -48.772  1.00 63.05           H  
ATOM   1984  N   ALA A 126     113.837  -2.895 -51.361  1.00 58.81           N  
ATOM   1985  H   ALA A 126     113.316  -2.066 -51.610  1.00 58.81           H  
ATOM   1986  CA  ALA A 126     113.253  -4.195 -51.698  1.00 58.81           C  
ATOM   1987  HA  ALA A 126     113.343  -4.859 -50.838  1.00 58.81           H  
ATOM   1988  C   ALA A 126     113.972  -4.893 -52.872  1.00 58.81           C  
ATOM   1989  CB  ALA A 126     111.762  -3.974 -51.971  1.00 58.81           C  
ATOM   1990  HB1 ALA A 126     111.301  -4.910 -52.284  1.00 58.81           H  
ATOM   1991  HB2 ALA A 126     111.266  -3.619 -51.068  1.00 58.81           H  
ATOM   1992  HB3 ALA A 126     111.644  -3.230 -52.758  1.00 58.81           H  
ATOM   1993  O   ALA A 126     114.211  -6.097 -52.812  1.00 58.81           O  
ATOM   1994  N   LEU A 127     114.395  -4.144 -53.900  1.00 61.34           N  
ATOM   1995  H   LEU A 127     114.143  -3.166 -53.914  1.00 61.34           H  
ATOM   1996  CA  LEU A 127     115.064  -4.704 -55.086  1.00 61.34           C  
ATOM   1997  HA  LEU A 127     114.425  -5.488 -55.493  1.00 61.34           H  
ATOM   1998  C   LEU A 127     116.436  -5.342 -54.768  1.00 61.34           C  
ATOM   1999  CB  LEU A 127     115.214  -3.575 -56.128  1.00 61.34           C  
ATOM   2000  HB2 LEU A 127     116.141  -3.039 -55.923  1.00 61.34           H  
ATOM   2001  HB3 LEU A 127     114.400  -2.858 -56.024  1.00 61.34           H  
ATOM   2002  O   LEU A 127     116.830  -6.334 -55.378  1.00 61.34           O  
ATOM   2003  CG  LEU A 127     115.221  -4.090 -57.580  1.00 61.34           C  
ATOM   2004  HG  LEU A 127     115.742  -5.045 -57.632  1.00 61.34           H  
ATOM   2005  CD1 LEU A 127     113.789  -4.262 -58.095  1.00 61.34           C  
ATOM   2006 HD11 LEU A 127     113.262  -3.308 -58.087  1.00 61.34           H  
ATOM   2007 HD12 LEU A 127     113.250  -4.972 -57.468  1.00 61.34           H  
ATOM   2008 HD13 LEU A 127     113.809  -4.649 -59.114  1.00 61.34           H  
ATOM   2009  CD2 LEU A 127     115.943  -3.102 -58.495  1.00 61.34           C  
ATOM   2010 HD21 LEU A 127     115.928  -3.475 -59.519  1.00 61.34           H  
ATOM   2011 HD22 LEU A 127     115.450  -2.130 -58.461  1.00 61.34           H  
ATOM   2012 HD23 LEU A 127     116.981  -2.996 -58.178  1.00 61.34           H  
ATOM   2013  N   ILE A 128     117.168  -4.782 -53.797  1.00 65.85           N  
ATOM   2014  H   ILE A 128     116.775  -3.982 -53.323  1.00 65.85           H  
ATOM   2015  CA  ILE A 128     118.519  -5.234 -53.416  1.00 65.85           C  
ATOM   2016  HA  ILE A 128     119.118  -5.321 -54.322  1.00 65.85           H  
ATOM   2017  C   ILE A 128     118.501  -6.636 -52.779  1.00 65.85           C  
ATOM   2018  CB  ILE A 128     119.183  -4.176 -52.495  1.00 65.85           C  
ATOM   2019  HB  ILE A 128     118.482  -3.930 -51.698  1.00 65.85           H  
ATOM   2020  O   ILE A 128     119.422  -7.422 -53.010  1.00 65.85           O  
ATOM   2021  CG1 ILE A 128     119.482  -2.892 -53.308  1.00 65.85           C  
ATOM   2022 HG12 ILE A 128     120.228  -3.112 -54.071  1.00 65.85           H  
ATOM   2023 HG13 ILE A 128     118.574  -2.573 -53.820  1.00 65.85           H  
ATOM   2024  CG2 ILE A 128     120.479  -4.700 -51.839  1.00 65.85           C  
ATOM   2025 HG21 ILE A 128     120.260  -5.559 -51.204  1.00 65.85           H  
ATOM   2026 HG22 ILE A 128     120.922  -3.935 -51.202  1.00 65.85           H  
ATOM   2027 HG23 ILE A 128     121.191  -4.996 -52.610  1.00 65.85           H  
ATOM   2028  CD1 ILE A 128     119.969  -1.702 -52.468  1.00 65.85           C  
ATOM   2029 HD11 ILE A 128     120.973  -1.885 -52.084  1.00 65.85           H  
ATOM   2030 HD12 ILE A 128     119.998  -0.811 -53.096  1.00 65.85           H  
ATOM   2031 HD13 ILE A 128     119.282  -1.526 -51.640  1.00 65.85           H  
ATOM   2032  N   GLU A 129     117.475  -6.969 -51.992  1.00 59.45           N  
ATOM   2033  H   GLU A 129     116.708  -6.321 -51.886  1.00 59.45           H  
ATOM   2034  CA  GLU A 129     117.363  -8.287 -51.349  1.00 59.45           C  
ATOM   2035  HA  GLU A 129     118.341  -8.580 -50.967  1.00 59.45           H  
ATOM   2036  C   GLU A 129     116.979  -9.396 -52.337  1.00 59.45           C  
ATOM   2037  CB  GLU A 129     116.379  -8.226 -50.167  1.00 59.45           C  
ATOM   2038  HB2 GLU A 129     115.556  -7.554 -50.409  1.00 59.45           H  
ATOM   2039  HB3 GLU A 129     115.954  -9.216 -49.999  1.00 59.45           H  
ATOM   2040  O   GLU A 129     117.538 -10.490 -52.271  1.00 59.45           O  
ATOM   2041  CG  GLU A 129     117.050  -7.762 -48.862  1.00 59.45           C  
ATOM   2042  HG2 GLU A 129     117.435  -6.752 -49.007  1.00 59.45           H  
ATOM   2043  HG3 GLU A 129     116.295  -7.716 -48.077  1.00 59.45           H  
ATOM   2044  CD  GLU A 129     118.190  -8.695 -48.412  1.00 59.45           C  
ATOM   2045  OE1 GLU A 129     119.254  -8.164 -47.998  1.00 59.45           O  
ATOM   2046  OE2 GLU A 129     118.051  -9.927 -48.550  1.00 59.45           O  
ATOM   2047  N   GLU A 130     116.122  -9.115 -53.322  1.00 60.59           N  
ATOM   2048  H   GLU A 130     115.650  -8.222 -53.334  1.00 60.59           H  
ATOM   2049  CA  GLU A 130     115.725 -10.136 -54.302  1.00 60.59           C  
ATOM   2050  HA  GLU A 130     115.407 -11.017 -53.743  1.00 60.59           H  
ATOM   2051  C   GLU A 130     116.910 -10.578 -55.179  1.00 60.59           C  
ATOM   2052  CB  GLU A 130     114.536  -9.611 -55.127  1.00 60.59           C  
ATOM   2053  HB2 GLU A 130     114.904  -8.917 -55.882  1.00 60.59           H  
ATOM   2054  HB3 GLU A 130     113.858  -9.060 -54.475  1.00 60.59           H  
ATOM   2055  O   GLU A 130     117.107 -11.767 -55.445  1.00 60.59           O  
ATOM   2056  CG  GLU A 130     113.736 -10.732 -55.814  1.00 60.59           C  
ATOM   2057  HG2 GLU A 130     112.958 -10.268 -56.419  1.00 60.59           H  
ATOM   2058  HG3 GLU A 130     114.402 -11.268 -56.491  1.00 60.59           H  
ATOM   2059  CD  GLU A 130     113.078 -11.735 -54.839  1.00 60.59           C  
ATOM   2060  OE1 GLU A 130     112.581 -12.777 -55.317  1.00 60.59           O  
ATOM   2061  OE2 GLU A 130     113.103 -11.510 -53.606  1.00 60.59           O  
ATOM   2062  N   ILE A 131     117.797  -9.635 -55.520  1.00 62.52           N  
ATOM   2063  H   ILE A 131     117.573  -8.680 -55.277  1.00 62.52           H  
ATOM   2064  CA  ILE A 131     119.062  -9.922 -56.212  1.00 62.52           C  
ATOM   2065  HA  ILE A 131     118.838 -10.498 -57.110  1.00 62.52           H  
ATOM   2066  C   ILE A 131     119.991 -10.791 -55.348  1.00 62.52           C  
ATOM   2067  CB  ILE A 131     119.743  -8.600 -56.638  1.00 62.52           C  
ATOM   2068  HB  ILE A 131     119.816  -7.953 -55.763  1.00 62.52           H  
ATOM   2069  O   ILE A 131     120.656 -11.693 -55.867  1.00 62.52           O  
ATOM   2070  CG1 ILE A 131     118.886  -7.885 -57.710  1.00 62.52           C  
ATOM   2071 HG12 ILE A 131     117.857  -7.803 -57.360  1.00 62.52           H  
ATOM   2072 HG13 ILE A 131     118.874  -8.482 -58.622  1.00 62.52           H  
ATOM   2073  CG2 ILE A 131     121.170  -8.846 -57.174  1.00 62.52           C  
ATOM   2074 HG21 ILE A 131     121.129  -9.526 -58.025  1.00 62.52           H  
ATOM   2075 HG22 ILE A 131     121.803  -9.274 -56.397  1.00 62.52           H  
ATOM   2076 HG23 ILE A 131     121.626  -7.906 -57.484  1.00 62.52           H  
ATOM   2077  CD1 ILE A 131     119.359  -6.466 -58.051  1.00 62.52           C  
ATOM   2078 HD11 ILE A 131     119.454  -5.878 -57.138  1.00 62.52           H  
ATOM   2079 HD12 ILE A 131     118.621  -5.991 -58.698  1.00 62.52           H  
ATOM   2080 HD13 ILE A 131     120.312  -6.490 -58.579  1.00 62.52           H  
ATOM   2081  N   ARG A 132     120.058 -10.552 -54.028  1.00 63.54           N  
ATOM   2082  H   ARG A 132     119.445  -9.850 -53.640  1.00 63.54           H  
ATOM   2083  CA  ARG A 132     120.853 -11.399 -53.119  1.00 63.54           C  
ATOM   2084  HA  ARG A 132     121.868 -11.493 -53.505  1.00 63.54           H  
ATOM   2085  C   ARG A 132     120.310 -12.820 -53.059  1.00 63.54           C  
ATOM   2086  CB  ARG A 132     120.894 -10.824 -51.699  1.00 63.54           C  
ATOM   2087  HB2 ARG A 132     119.904 -10.482 -51.396  1.00 63.54           H  
ATOM   2088  HB3 ARG A 132     121.194 -11.617 -51.014  1.00 63.54           H  
ATOM   2089  O   ARG A 132     121.106 -13.756 -53.048  1.00 63.54           O  
ATOM   2090  CG  ARG A 132     121.900  -9.684 -51.566  1.00 63.54           C  
ATOM   2091  HG2 ARG A 132     122.885 -10.026 -51.883  1.00 63.54           H  
ATOM   2092  HG3 ARG A 132     121.589  -8.842 -52.184  1.00 63.54           H  
ATOM   2093  CD  ARG A 132     121.953  -9.260 -50.098  1.00 63.54           C  
ATOM   2094  HD2 ARG A 132     122.227 -10.116 -49.482  1.00 63.54           H  
ATOM   2095  HD3 ARG A 132     120.953  -8.944 -49.802  1.00 63.54           H  
ATOM   2096  NE  ARG A 132     122.936  -8.182 -49.899  1.00 63.54           N  
ATOM   2097  HE  ARG A 132     123.842  -8.308 -50.329  1.00 63.54           H  
ATOM   2098  NH1 ARG A 132     121.604  -6.796 -48.621  1.00 63.54           N  
ATOM   2099 HH11 ARG A 132     121.444  -5.935 -48.117  1.00 63.54           H  
ATOM   2100 HH12 ARG A 132     120.863  -7.479 -48.558  1.00 63.54           H  
ATOM   2101  NH2 ARG A 132     123.666  -6.158 -49.191  1.00 63.54           N  
ATOM   2102 HH21 ARG A 132     124.547  -6.316 -49.659  1.00 63.54           H  
ATOM   2103 HH22 ARG A 132     123.493  -5.301 -48.686  1.00 63.54           H  
ATOM   2104  CZ  ARG A 132     122.722  -7.059 -49.240  1.00 63.54           C  
ATOM   2105  N   ARG A 133     118.987 -12.979 -53.051  1.00 57.37           N  
ATOM   2106  H   ARG A 133     118.416 -12.146 -53.030  1.00 57.37           H  
ATOM   2107  CA  ARG A 133     118.323 -14.282 -52.957  1.00 57.37           C  
ATOM   2108  HA  ARG A 133     118.735 -14.807 -52.095  1.00 57.37           H  
ATOM   2109  C   ARG A 133     118.603 -15.163 -54.178  1.00 57.37           C  
ATOM   2110  CB  ARG A 133     116.824 -14.038 -52.735  1.00 57.37           C  
ATOM   2111  HB2 ARG A 133     116.317 -13.927 -53.694  1.00 57.37           H  
ATOM   2112  HB3 ARG A 133     116.680 -13.118 -52.169  1.00 57.37           H  
ATOM   2113  O   ARG A 133     118.944 -16.332 -54.012  1.00 57.37           O  
ATOM   2114  CG  ARG A 133     116.201 -15.179 -51.931  1.00 57.37           C  
ATOM   2115  HG2 ARG A 133     116.659 -15.214 -50.943  1.00 57.37           H  
ATOM   2116  HG3 ARG A 133     116.373 -16.126 -52.443  1.00 57.37           H  
ATOM   2117  CD  ARG A 133     114.699 -14.945 -51.793  1.00 57.37           C  
ATOM   2118  HD2 ARG A 133     114.528 -13.958 -51.365  1.00 57.37           H  
ATOM   2119  HD3 ARG A 133     114.254 -14.966 -52.788  1.00 57.37           H  
ATOM   2120  NE  ARG A 133     114.083 -15.970 -50.930  1.00 57.37           N  
ATOM   2121  HE  ARG A 133     114.704 -16.500 -50.336  1.00 57.37           H  
ATOM   2122  NH1 ARG A 133     111.925 -15.588 -51.599  1.00 57.37           N  
ATOM   2123 HH11 ARG A 133     112.254 -14.865 -52.223  1.00 57.37           H  
ATOM   2124 HH12 ARG A 133     110.932 -15.771 -51.554  1.00 57.37           H  
ATOM   2125  NH2 ARG A 133     112.347 -17.137 -50.038  1.00 57.37           N  
ATOM   2126 HH21 ARG A 133     111.354 -17.317 -49.995  1.00 57.37           H  
ATOM   2127 HH22 ARG A 133     112.992 -17.654 -49.457  1.00 57.37           H  
ATOM   2128  CZ  ARG A 133     112.791 -16.227 -50.861  1.00 57.37           C  
ATOM   2129  N   LEU A 134     118.550 -14.590 -55.383  1.00 57.19           N  
ATOM   2130  H   LEU A 134     118.211 -13.641 -55.436  1.00 57.19           H  
ATOM   2131  CA  LEU A 134     118.838 -15.306 -56.635  1.00 57.19           C  
ATOM   2132  HA  LEU A 134     118.264 -16.232 -56.650  1.00 57.19           H  
ATOM   2133  C   LEU A 134     120.312 -15.724 -56.754  1.00 57.19           C  
ATOM   2134  CB  LEU A 134     118.399 -14.426 -57.820  1.00 57.19           C  
ATOM   2135  HB2 LEU A 134     118.824 -14.828 -58.740  1.00 57.19           H  
ATOM   2136  HB3 LEU A 134     118.805 -13.424 -57.678  1.00 57.19           H  
ATOM   2137  O   LEU A 134     120.605 -16.834 -57.193  1.00 57.19           O  
ATOM   2138  CG  LEU A 134     116.869 -14.340 -57.987  1.00 57.19           C  
ATOM   2139  HG  LEU A 134     116.405 -14.126 -57.024  1.00 57.19           H  
ATOM   2140  CD1 LEU A 134     116.515 -13.209 -58.950  1.00 57.19           C  
ATOM   2141 HD11 LEU A 134     115.432 -13.145 -59.054  1.00 57.19           H  
ATOM   2142 HD12 LEU A 134     116.963 -13.389 -59.927  1.00 57.19           H  
ATOM   2143 HD13 LEU A 134     116.875 -12.262 -58.547  1.00 57.19           H  
ATOM   2144  CD2 LEU A 134     116.286 -15.643 -58.543  1.00 57.19           C  
ATOM   2145 HD21 LEU A 134     115.211 -15.528 -58.683  1.00 57.19           H  
ATOM   2146 HD22 LEU A 134     116.747 -15.884 -59.501  1.00 57.19           H  
ATOM   2147 HD23 LEU A 134     116.452 -16.464 -57.845  1.00 57.19           H  
ATOM   2148  N   LYS A 135     121.248 -14.894 -56.273  1.00 60.46           N  
ATOM   2149  H   LYS A 135     120.944 -13.994 -55.931  1.00 60.46           H  
ATOM   2150  CA  LYS A 135     122.692 -15.201 -56.302  1.00 60.46           C  
ATOM   2151  HA  LYS A 135     122.952 -15.490 -57.320  1.00 60.46           H  
ATOM   2152  C   LYS A 135     123.119 -16.404 -55.453  1.00 60.46           C  
ATOM   2153  CB  LYS A 135     123.500 -13.957 -55.898  1.00 60.46           C  
ATOM   2154  HB2 LYS A 135     124.391 -14.265 -55.351  1.00 60.46           H  
ATOM   2155  HB3 LYS A 135     122.910 -13.316 -55.242  1.00 60.46           H  
ATOM   2156  O   LYS A 135     124.231 -16.894 -55.635  1.00 60.46           O  
ATOM   2157  CG  LYS A 135     123.952 -13.179 -57.136  1.00 60.46           C  
ATOM   2158  HG2 LYS A 135     124.499 -13.853 -57.796  1.00 60.46           H  
ATOM   2159  HG3 LYS A 135     123.079 -12.798 -57.666  1.00 60.46           H  
ATOM   2160  CD  LYS A 135     124.867 -12.014 -56.746  1.00 60.46           C  
ATOM   2161  HD2 LYS A 135     125.693 -12.389 -56.141  1.00 60.46           H  
ATOM   2162  HD3 LYS A 135     124.292 -11.285 -56.176  1.00 60.46           H  
ATOM   2163  CE  LYS A 135     125.413 -11.380 -58.028  1.00 60.46           C  
ATOM   2164  HE2 LYS A 135     125.947 -12.145 -58.592  1.00 60.46           H  
ATOM   2165  HE3 LYS A 135     124.568 -11.062 -58.639  1.00 60.46           H  
ATOM   2166  NZ  LYS A 135     126.304 -10.230 -57.744  1.00 60.46           N  
ATOM   2167  HZ1 LYS A 135     126.638  -9.841 -58.614  1.00 60.46           H  
ATOM   2168  HZ2 LYS A 135     127.098 -10.528 -57.196  1.00 60.46           H  
ATOM   2169  HZ3 LYS A 135     125.795  -9.511 -57.249  1.00 60.46           H  
ATOM   2170  N   VAL A 136     122.296 -16.868 -54.512  1.00 50.66           N  
ATOM   2171  H   VAL A 136     121.394 -16.427 -54.405  1.00 50.66           H  
ATOM   2172  CA  VAL A 136     122.650 -17.997 -53.631  1.00 50.66           C  
ATOM   2173  HA  VAL A 136     123.725 -17.974 -53.450  1.00 50.66           H  
ATOM   2174  C   VAL A 136     122.384 -19.355 -54.293  1.00 50.66           C  
ATOM   2175  CB  VAL A 136     121.964 -17.837 -52.257  1.00 50.66           C  
ATOM   2176  HB  VAL A 136     120.894 -17.692 -52.405  1.00 50.66           H  
ATOM   2177  O   VAL A 136     123.009 -20.341 -53.912  1.00 50.66           O  
ATOM   2178  CG1 VAL A 136     122.163 -19.031 -51.315  1.00 50.66           C  
ATOM   2179 HG11 VAL A 136     123.225 -19.258 -51.213  1.00 50.66           H  
ATOM   2180 HG12 VAL A 136     121.649 -19.907 -51.711  1.00 50.66           H  
ATOM   2181 HG13 VAL A 136     121.742 -18.811 -50.334  1.00 50.66           H  
ATOM   2182  CG2 VAL A 136     122.538 -16.611 -51.528  1.00 50.66           C  
ATOM   2183 HG21 VAL A 136     123.600 -16.757 -51.327  1.00 50.66           H  
ATOM   2184 HG22 VAL A 136     122.008 -16.460 -50.588  1.00 50.66           H  
ATOM   2185 HG23 VAL A 136     122.411 -15.716 -52.137  1.00 50.66           H  
ATOM   2186  N   VAL A 137     121.525 -19.425 -55.314  1.00 49.33           N  
ATOM   2187  H   VAL A 137     121.087 -18.579 -55.650  1.00 49.33           H  
ATOM   2188  CA  VAL A 137     121.107 -20.708 -55.910  1.00 49.33           C  
ATOM   2189  HA  VAL A 137     121.084 -21.459 -55.121  1.00 49.33           H  
ATOM   2190  C   VAL A 137     122.111 -21.241 -56.947  1.00 49.33           C  
ATOM   2191  CB  VAL A 137     119.666 -20.595 -56.453  1.00 49.33           C  
ATOM   2192  HB  VAL A 137     119.635 -19.835 -57.234  1.00 49.33           H  
ATOM   2193  O   VAL A 137     122.213 -22.446 -57.135  1.00 49.33           O  
ATOM   2194  CG1 VAL A 137     119.143 -21.915 -57.032  1.00 49.33           C  
ATOM   2195 HG11 VAL A 137     119.224 -22.712 -56.292  1.00 49.33           H  
ATOM   2196 HG12 VAL A 137     119.719 -22.190 -57.915  1.00 49.33           H  
ATOM   2197 HG13 VAL A 137     118.102 -21.805 -57.336  1.00 49.33           H  
ATOM   2198  CG2 VAL A 137     118.698 -20.185 -55.327  1.00 49.33           C  
ATOM   2199 HG21 VAL A 137     118.947 -19.192 -54.952  1.00 49.33           H  
ATOM   2200 HG22 VAL A 137     117.680 -20.148 -55.714  1.00 49.33           H  
ATOM   2201 HG23 VAL A 137     118.747 -20.906 -54.511  1.00 49.33           H  
ATOM   2202  N   GLU A 138     122.934 -20.387 -57.557  1.00 44.90           N  
ATOM   2203  H   GLU A 138     122.817 -19.400 -57.374  1.00 44.90           H  
ATOM   2204  CA  GLU A 138     123.799 -20.768 -58.691  1.00 44.90           C  
ATOM   2205  HA  GLU A 138     123.275 -21.531 -59.267  1.00 44.90           H  
ATOM   2206  C   GLU A 138     125.150 -21.421 -58.328  1.00 44.90           C  
ATOM   2207  CB  GLU A 138     123.989 -19.542 -59.606  1.00 44.90           C  
ATOM   2208  HB2 GLU A 138     123.640 -18.645 -59.095  1.00 44.90           H  
ATOM   2209  HB3 GLU A 138     125.046 -19.399 -59.832  1.00 44.90           H  
ATOM   2210  O   GLU A 138     125.962 -21.693 -59.208  1.00 44.90           O  
ATOM   2211  CG  GLU A 138     123.220 -19.711 -60.923  1.00 44.90           C  
ATOM   2212  HG2 GLU A 138     122.161 -19.838 -60.694  1.00 44.90           H  
ATOM   2213  HG3 GLU A 138     123.571 -20.617 -61.417  1.00 44.90           H  
ATOM   2214  CD  GLU A 138     123.392 -18.516 -61.874  1.00 44.90           C  
ATOM   2215  OE1 GLU A 138     122.927 -18.635 -63.029  1.00 44.90           O  
ATOM   2216  OE2 GLU A 138     123.960 -17.482 -61.444  1.00 44.90           O  
ATOM   2217  N   LYS A 139     125.445 -21.685 -57.048  1.00 37.91           N  
ATOM   2218  H   LYS A 139     124.722 -21.528 -56.360  1.00 37.91           H  
ATOM   2219  CA  LYS A 139     126.812 -22.043 -56.619  1.00 37.91           C  
ATOM   2220  HA  LYS A 139     127.473 -21.728 -57.427  1.00 37.91           H  
ATOM   2221  C   LYS A 139     127.150 -23.539 -56.513  1.00 37.91           C  
ATOM   2222  CB  LYS A 139     127.214 -21.225 -55.376  1.00 37.91           C  
ATOM   2223  HB2 LYS A 139     126.422 -20.520 -55.123  1.00 37.91           H  
ATOM   2224  HB3 LYS A 139     127.360 -21.885 -54.522  1.00 37.91           H  
ATOM   2225  O   LYS A 139     128.223 -23.838 -55.996  1.00 37.91           O  
ATOM   2226  CG  LYS A 139     128.499 -20.436 -55.664  1.00 37.91           C  
ATOM   2227  HG2 LYS A 139     129.291 -21.126 -55.951  1.00 37.91           H  
ATOM   2228  HG3 LYS A 139     128.314 -19.747 -56.489  1.00 37.91           H  
ATOM   2229  CD  LYS A 139     128.947 -19.642 -54.437  1.00 37.91           C  
ATOM   2230  HD2 LYS A 139     129.201 -20.341 -53.640  1.00 37.91           H  
ATOM   2231  HD3 LYS A 139     128.130 -18.999 -54.109  1.00 37.91           H  
ATOM   2232  CE  LYS A 139     130.163 -18.793 -54.810  1.00 37.91           C  
ATOM   2233  HE2 LYS A 139     130.931 -19.455 -55.211  1.00 37.91           H  
ATOM   2234  HE3 LYS A 139     129.873 -18.103 -55.603  1.00 37.91           H  
ATOM   2235  NZ  LYS A 139     130.678 -18.056 -53.633  1.00 37.91           N  
ATOM   2236  HZ1 LYS A 139     129.956 -17.453 -53.264  1.00 37.91           H  
ATOM   2237  HZ2 LYS A 139     131.483 -17.504 -53.891  1.00 37.91           H  
ATOM   2238  HZ3 LYS A 139     130.948 -18.714 -52.917  1.00 37.91           H  
ATOM   2239  N   ASN A 140     126.304 -24.459 -56.993  1.00 36.11           N  
ATOM   2240  H   ASN A 140     125.469 -24.147 -57.467  1.00 36.11           H  
ATOM   2241  CA  ASN A 140     126.483 -25.898 -56.728  1.00 36.11           C  
ATOM   2242  HA  ASN A 140     127.397 -26.020 -56.148  1.00 36.11           H  
ATOM   2243  C   ASN A 140     126.782 -26.833 -57.912  1.00 36.11           C  
ATOM   2244  CB  ASN A 140     125.333 -26.414 -55.840  1.00 36.11           C  
ATOM   2245  HB2 ASN A 140     124.435 -25.815 -55.994  1.00 36.11           H  
ATOM   2246  HB3 ASN A 140     125.090 -27.437 -56.125  1.00 36.11           H  
ATOM   2247  O   ASN A 140     127.045 -27.998 -57.636  1.00 36.11           O  
ATOM   2248  CG  ASN A 140     125.680 -26.430 -54.359  1.00 36.11           C  
ATOM   2249  ND2 ASN A 140     124.829 -27.017 -53.552  1.00 36.11           N  
ATOM   2250 HD21 ASN A 140     124.021 -27.481 -53.941  1.00 36.11           H  
ATOM   2251 HD22 ASN A 140     125.094 -27.055 -52.578  1.00 36.11           H  
ATOM   2252  OD1 ASN A 140     126.681 -25.921 -53.881  1.00 36.11           O  
ATOM   2253  N   ASP A 141     126.861 -26.379 -59.165  1.00 34.08           N  
ATOM   2254  H   ASP A 141     126.638 -25.417 -59.378  1.00 34.08           H  
ATOM   2255  CA  ASP A 141     127.181 -27.287 -60.282  1.00 34.08           C  
ATOM   2256  HA  ASP A 141     127.356 -28.293 -59.900  1.00 34.08           H  
ATOM   2257  C   ASP A 141     128.505 -26.914 -60.975  1.00 34.08           C  
ATOM   2258  CB  ASP A 141     125.969 -27.434 -61.219  1.00 34.08           C  
ATOM   2259  HB2 ASP A 141     125.580 -26.447 -61.467  1.00 34.08           H  
ATOM   2260  HB3 ASP A 141     126.302 -27.908 -62.143  1.00 34.08           H  
ATOM   2261  O   ASP A 141     128.573 -26.057 -61.854  1.00 34.08           O  
ATOM   2262  CG  ASP A 141     124.852 -28.311 -60.618  1.00 34.08           C  
ATOM   2263  OD1 ASP A 141     125.172 -29.264 -59.873  1.00 34.08           O  
ATOM   2264  OD2 ASP A 141     123.672 -28.039 -60.931  1.00 34.08           O  
ATOM   2265  N   GLN A 142     129.588 -27.574 -60.542  1.00 30.43           N  
ATOM   2266  H   GLN A 142     129.431 -28.256 -59.814  1.00 30.43           H  
ATOM   2267  CA  GLN A 142     130.899 -27.607 -61.202  1.00 30.43           C  
ATOM   2268  HA  GLN A 142     131.043 -26.694 -61.781  1.00 30.43           H  
ATOM   2269  C   GLN A 142     130.962 -28.806 -62.159  1.00 30.43           C  
ATOM   2270  CB  GLN A 142     132.031 -27.735 -60.160  1.00 30.43           C  
ATOM   2271  HB2 GLN A 142     132.909 -28.150 -60.655  1.00 30.43           H  
ATOM   2272  HB3 GLN A 142     131.728 -28.436 -59.382  1.00 30.43           H  
ATOM   2273  O   GLN A 142     130.813 -29.948 -61.728  1.00 30.43           O  
ATOM   2274  CG  GLN A 142     132.458 -26.405 -59.525  1.00 30.43           C  
ATOM   2275  HG2 GLN A 142     131.609 -25.966 -59.000  1.00 30.43           H  
ATOM   2276  HG3 GLN A 142     132.762 -25.722 -60.317  1.00 30.43           H  
ATOM   2277  CD  GLN A 142     133.613 -26.568 -58.533  1.00 30.43           C  
ATOM   2278  NE2 GLN A 142     134.457 -25.571 -58.378  1.00 30.43           N  
ATOM   2279 HE21 GLN A 142     135.213 -25.748 -57.731  1.00 30.43           H  
ATOM   2280 HE22 GLN A 142     134.362 -24.731 -58.930  1.00 30.43           H  
ATOM   2281  OE1 GLN A 142     133.794 -27.572 -57.867  1.00 30.43           O  
ATOM   2282  N   CYS A 143     131.251 -28.568 -63.440  1.00 24.55           N  
ATOM   2283  H   CYS A 143     131.346 -27.612 -63.753  1.00 24.55           H  
ATOM   2284  CA  CYS A 143     131.546 -29.621 -64.411  1.00 24.55           C  
ATOM   2285  HA  CYS A 143     131.744 -30.543 -63.865  1.00 24.55           H  
ATOM   2286  C   CYS A 143     132.819 -29.268 -65.193  1.00 24.55           C  
ATOM   2287  CB  CYS A 143     130.323 -29.857 -65.313  1.00 24.55           C  
ATOM   2288  HB2 CYS A 143     129.430 -29.438 -64.849  1.00 24.55           H  
ATOM   2289  HB3 CYS A 143     130.471 -29.373 -66.279  1.00 24.55           H  
ATOM   2290  O   CYS A 143     132.951 -28.163 -65.720  1.00 24.55           O  
ATOM   2291  SG  CYS A 143     130.067 -31.641 -65.537  1.00 24.55           S  
ATOM   2292  HG  CYS A 143     129.715 -31.902 -64.275  1.00 24.55           H  
ATOM   2293  N   SER A 144     133.754 -30.216 -65.231  1.00 29.87           N  
ATOM   2294  H   SER A 144     133.527 -31.107 -64.814  1.00 29.87           H  
ATOM   2295  CA  SER A 144     135.097 -30.112 -65.811  1.00 29.87           C  
ATOM   2296  HA  SER A 144     135.274 -29.109 -66.199  1.00 29.87           H  
ATOM   2297  C   SER A 144     135.216 -31.142 -66.927  1.00 29.87           C  
ATOM   2298  CB  SER A 144     136.159 -30.455 -64.751  1.00 29.87           C  
ATOM   2299  HB2 SER A 144     137.148 -30.213 -65.140  1.00 29.87           H  
ATOM   2300  HB3 SER A 144     136.124 -31.524 -64.541  1.00 29.87           H  
ATOM   2301  O   SER A 144     134.922 -32.303 -66.663  1.00 29.87           O  
ATOM   2302  OG  SER A 144     135.944 -29.766 -63.533  1.00 29.87           O  
ATOM   2303  HG  SER A 144     136.525 -30.139 -62.866  1.00 29.87           H  
ATOM   2304  N   LEU A 145     135.671 -30.767 -68.126  1.00 27.86           N  
ATOM   2305  H   LEU A 145     135.852 -29.789 -68.304  1.00 27.86           H  
ATOM   2306  CA  LEU A 145     136.023 -31.714 -69.194  1.00 27.86           C  
ATOM   2307  HA  LEU A 145     136.445 -32.605 -68.731  1.00 27.86           H  
ATOM   2308  C   LEU A 145     137.115 -31.126 -70.111  1.00 27.86           C  
ATOM   2309  CB  LEU A 145     134.753 -32.138 -69.970  1.00 27.86           C  
ATOM   2310  HB2 LEU A 145     134.974 -32.177 -71.037  1.00 27.86           H  
ATOM   2311  HB3 LEU A 145     133.988 -31.372 -69.836  1.00 27.86           H  
ATOM   2312  O   LEU A 145     136.978 -30.024 -70.644  1.00 27.86           O  
ATOM   2313  CG  LEU A 145     134.187 -33.513 -69.538  1.00 27.86           C  
ATOM   2314  HG  LEU A 145     134.299 -33.667 -68.465  1.00 27.86           H  
ATOM   2315  CD1 LEU A 145     132.694 -33.608 -69.842  1.00 27.86           C  
ATOM   2316 HD11 LEU A 145     132.160 -32.838 -69.285  1.00 27.86           H  
ATOM   2317 HD12 LEU A 145     132.522 -33.471 -70.910  1.00 27.86           H  
ATOM   2318 HD13 LEU A 145     132.318 -34.583 -69.535  1.00 27.86           H  
ATOM   2319  CD2 LEU A 145     134.913 -34.663 -70.236  1.00 27.86           C  
ATOM   2320 HD21 LEU A 145     134.515 -35.616 -69.888  1.00 27.86           H  
ATOM   2321 HD22 LEU A 145     134.784 -34.590 -71.316  1.00 27.86           H  
ATOM   2322 HD23 LEU A 145     135.977 -34.624 -70.005  1.00 27.86           H  
ATOM   2323  N   GLU A 146     138.204 -31.887 -70.242  1.00 26.85           N  
ATOM   2324  H   GLU A 146     138.186 -32.777 -69.764  1.00 26.85           H  
ATOM   2325  CA  GLU A 146     139.365 -31.717 -71.131  1.00 26.85           C  
ATOM   2326  HA  GLU A 146     139.666 -30.669 -71.154  1.00 26.85           H  
ATOM   2327  C   GLU A 146     138.998 -32.156 -72.567  1.00 26.85           C  
ATOM   2328  CB  GLU A 146     140.520 -32.568 -70.562  1.00 26.85           C  
ATOM   2329  HB2 GLU A 146     141.338 -32.591 -71.282  1.00 26.85           H  
ATOM   2330  HB3 GLU A 146     140.162 -33.588 -70.421  1.00 26.85           H  
ATOM   2331  O   GLU A 146     138.246 -33.107 -72.753  1.00 26.85           O  
ATOM   2332  CG  GLU A 146     141.060 -32.016 -69.229  1.00 26.85           C  
ATOM   2333  HG2 GLU A 146     141.465 -31.020 -69.414  1.00 26.85           H  
ATOM   2334  HG3 GLU A 146     140.237 -31.909 -68.523  1.00 26.85           H  
ATOM   2335  CD  GLU A 146     142.136 -32.905 -68.581  1.00 26.85           C  
ATOM   2336  OE1 GLU A 146     143.066 -32.321 -67.976  1.00 26.85           O  
ATOM   2337  OE2 GLU A 146     142.000 -34.145 -68.646  1.00 26.85           O  
ATOM   2338  N   LYS A 147     139.261 -31.336 -73.594  1.00 29.97           N  
ATOM   2339  H   LYS A 147     138.398 -31.207 -74.103  1.00 29.97           H  
ATOM   2340  CA  LYS A 147     140.412 -31.357 -74.531  1.00 29.97           C  
ATOM   2341  HA  LYS A 147     140.128 -30.727 -75.374  1.00 29.97           H  
ATOM   2342  C   LYS A 147     140.752 -32.714 -75.168  1.00 29.97           C  
ATOM   2343  CB  LYS A 147     141.692 -30.741 -73.929  1.00 29.97           C  
ATOM   2344  HB2 LYS A 147     141.772 -30.992 -72.871  1.00 29.97           H  
ATOM   2345  HB3 LYS A 147     142.552 -31.179 -74.434  1.00 29.97           H  
ATOM   2346  O   LYS A 147     141.338 -33.553 -74.506  1.00 29.97           O  
ATOM   2347  CG  LYS A 147     141.773 -29.222 -74.115  1.00 29.97           C  
ATOM   2348  HG2 LYS A 147     141.035 -28.735 -73.478  1.00 29.97           H  
ATOM   2349  HG3 LYS A 147     141.570 -28.972 -75.156  1.00 29.97           H  
ATOM   2350  CD  LYS A 147     143.182 -28.735 -73.757  1.00 29.97           C  
ATOM   2351  HD2 LYS A 147     143.386 -28.968 -72.712  1.00 29.97           H  
ATOM   2352  HD3 LYS A 147     143.905 -29.258 -74.383  1.00 29.97           H  
ATOM   2353  CE  LYS A 147     143.302 -27.229 -73.993  1.00 29.97           C  
ATOM   2354  HE2 LYS A 147     142.615 -26.715 -73.321  1.00 29.97           H  
ATOM   2355  HE3 LYS A 147     142.999 -27.015 -75.018  1.00 29.97           H  
ATOM   2356  NZ  LYS A 147     144.695 -26.775 -73.768  1.00 29.97           N  
ATOM   2357  HZ1 LYS A 147     144.987 -27.001 -72.828  1.00 29.97           H  
ATOM   2358  HZ2 LYS A 147     145.310 -27.250 -74.413  1.00 29.97           H  
ATOM   2359  HZ3 LYS A 147     144.777 -25.780 -73.919  1.00 29.97           H  
ATOM   2360  N   GLU A 148     140.587 -32.801 -76.493  1.00 27.06           N  
ATOM   2361  H   GLU A 148     139.928 -32.181 -76.941  1.00 27.06           H  
ATOM   2362  CA  GLU A 148     141.577 -33.411 -77.400  1.00 27.06           C  
ATOM   2363  HA  GLU A 148     142.543 -32.990 -77.124  1.00 27.06           H  
ATOM   2364  C   GLU A 148     141.351 -33.010 -78.875  1.00 27.06           C  
ATOM   2365  CB  GLU A 148     141.679 -34.940 -77.230  1.00 27.06           C  
ATOM   2366  HB2 GLU A 148     141.536 -35.430 -78.193  1.00 27.06           H  
ATOM   2367  HB3 GLU A 148     140.909 -35.297 -76.547  1.00 27.06           H  
ATOM   2368  O   GLU A 148     140.229 -32.777 -79.326  1.00 27.06           O  
ATOM   2369  CG  GLU A 148     143.075 -35.300 -76.683  1.00 27.06           C  
ATOM   2370  HG2 GLU A 148     143.278 -34.710 -75.789  1.00 27.06           H  
ATOM   2371  HG3 GLU A 148     143.815 -35.016 -77.432  1.00 27.06           H  
ATOM   2372  CD  GLU A 148     143.254 -36.788 -76.343  1.00 27.06           C  
ATOM   2373  OE1 GLU A 148     144.321 -37.112 -75.771  1.00 27.06           O  
ATOM   2374  OE2 GLU A 148     142.367 -37.597 -76.699  1.00 27.06           O  
ATOM   2375  N   GLU A 149     142.462 -32.861 -79.599  1.00 27.61           N  
ATOM   2376  H   GLU A 149     143.316 -33.200 -79.180  1.00 27.61           H  
ATOM   2377  CA  GLU A 149     142.623 -32.281 -80.940  1.00 27.61           C  
ATOM   2378  HA  GLU A 149     141.820 -31.570 -81.136  1.00 27.61           H  
ATOM   2379  C   GLU A 149     142.642 -33.356 -82.045  1.00 27.61           C  
ATOM   2380  CB  GLU A 149     143.989 -31.560 -80.990  1.00 27.61           C  
ATOM   2381  HB2 GLU A 149     144.155 -31.203 -82.007  1.00 27.61           H  
ATOM   2382  HB3 GLU A 149     144.760 -32.296 -80.764  1.00 27.61           H  
ATOM   2383  O   GLU A 149     143.189 -34.431 -81.828  1.00 27.61           O  
ATOM   2384  CG  GLU A 149     144.145 -30.362 -80.038  1.00 27.61           C  
ATOM   2385  HG2 GLU A 149     143.436 -29.591 -80.341  1.00 27.61           H  
ATOM   2386  HG3 GLU A 149     143.886 -30.670 -79.025  1.00 27.61           H  
ATOM   2387  CD  GLU A 149     145.574 -29.782 -80.015  1.00 27.61           C  
ATOM   2388  OE1 GLU A 149     145.693 -28.566 -79.736  1.00 27.61           O  
ATOM   2389  OE2 GLU A 149     146.539 -30.544 -80.246  1.00 27.61           O  
ATOM   2390  N   LEU A 150     142.169 -33.052 -83.269  1.00 24.92           N  
ATOM   2391  H   LEU A 150     141.681 -32.175 -83.377  1.00 24.92           H  
ATOM   2392  CA  LEU A 150     142.682 -33.699 -84.496  1.00 24.92           C  
ATOM   2393  HA  LEU A 150     143.767 -33.665 -84.395  1.00 24.92           H  
ATOM   2394  C   LEU A 150     142.334 -32.927 -85.789  1.00 24.92           C  
ATOM   2395  CB  LEU A 150     142.249 -35.186 -84.595  1.00 24.92           C  
ATOM   2396  HB2 LEU A 150     141.673 -35.455 -83.709  1.00 24.92           H  
ATOM   2397  HB3 LEU A 150     141.573 -35.314 -85.439  1.00 24.92           H  
ATOM   2398  O   LEU A 150     141.199 -32.496 -86.004  1.00 24.92           O  
ATOM   2399  CG  LEU A 150     143.449 -36.163 -84.726  1.00 24.92           C  
ATOM   2400  HG  LEU A 150     144.393 -35.622 -84.673  1.00 24.92           H  
ATOM   2401  CD1 LEU A 150     143.455 -37.225 -83.626  1.00 24.92           C  
ATOM   2402 HD11 LEU A 150     144.302 -37.898 -83.761  1.00 24.92           H  
ATOM   2403 HD12 LEU A 150     143.555 -36.749 -82.651  1.00 24.92           H  
ATOM   2404 HD13 LEU A 150     142.528 -37.798 -83.643  1.00 24.92           H  
ATOM   2405  CD2 LEU A 150     143.413 -36.897 -86.068  1.00 24.92           C  
ATOM   2406 HD21 LEU A 150     142.509 -37.501 -86.139  1.00 24.92           H  
ATOM   2407 HD22 LEU A 150     143.431 -36.173 -86.883  1.00 24.92           H  
ATOM   2408 HD23 LEU A 150     144.285 -37.545 -86.155  1.00 24.92           H  
ATOM   2409  N   THR A 151     143.340 -32.794 -86.650  1.00 27.80           N  
ATOM   2410  H   THR A 151     144.182 -33.303 -86.422  1.00 27.80           H  
ATOM   2411  CA  THR A 151     143.471 -32.003 -87.888  1.00 27.80           C  
ATOM   2412  HA  THR A 151     143.012 -31.024 -87.747  1.00 27.80           H  
ATOM   2413  C   THR A 151     142.858 -32.662 -89.142  1.00 27.80           C  
ATOM   2414  CB  THR A 151     144.989 -31.834 -88.134  1.00 27.80           C  
ATOM   2415  HB  THR A 151     145.159 -31.486 -89.153  1.00 27.80           H  
ATOM   2416  O   THR A 151     142.939 -33.876 -89.280  1.00 27.80           O  
ATOM   2417  CG2 THR A 151     145.645 -30.852 -87.165  1.00 27.80           C  
ATOM   2418 HG21 THR A 151     145.556 -31.210 -86.139  1.00 27.80           H  
ATOM   2419 HG22 THR A 151     145.159 -29.879 -87.242  1.00 27.80           H  
ATOM   2420 HG23 THR A 151     146.700 -30.735 -87.410  1.00 27.80           H  
ATOM   2421  OG1 THR A 151     145.662 -33.061 -87.925  1.00 27.80           O  
ATOM   2422  HG1 THR A 151     146.607 -32.907 -87.993  1.00 27.80           H  
ATOM   2423  N   SER A 152     142.293 -31.880 -90.087  1.00 28.85           N  
ATOM   2424  H   SER A 152     142.087 -30.923 -89.842  1.00 28.85           H  
ATOM   2425  CA  SER A 152     142.171 -32.188 -91.540  1.00 28.85           C  
ATOM   2426  HA  SER A 152     143.175 -32.317 -91.943  1.00 28.85           H  
ATOM   2427  C   SER A 152     141.492 -31.027 -92.316  1.00 28.85           C  
ATOM   2428  CB  SER A 152     141.403 -33.491 -91.813  1.00 28.85           C  
ATOM   2429  HB2 SER A 152     140.365 -33.371 -91.505  1.00 28.85           H  
ATOM   2430  HB3 SER A 152     141.838 -34.328 -91.265  1.00 28.85           H  
ATOM   2431  O   SER A 152     140.866 -30.161 -91.719  1.00 28.85           O  
ATOM   2432  OG  SER A 152     141.459 -33.816 -93.189  1.00 28.85           O  
ATOM   2433  HG  SER A 152     140.959 -34.625 -93.320  1.00 28.85           H  
ATOM   2434  N   TYR A 153     141.660 -30.987 -93.640  1.00 28.03           N  
ATOM   2435  H   TYR A 153     141.969 -31.862 -94.039  1.00 28.03           H  
ATOM   2436  CA  TYR A 153     141.604 -29.847 -94.575  1.00 28.03           C  
ATOM   2437  HA  TYR A 153     141.876 -28.932 -94.050  1.00 28.03           H  
ATOM   2438  C   TYR A 153     140.217 -29.655 -95.257  1.00 28.03           C  
ATOM   2439  CB  TYR A 153     142.712 -30.209 -95.597  1.00 28.03           C  
ATOM   2440  HB2 TYR A 153     142.371 -31.051 -96.199  1.00 28.03           H  
ATOM   2441  HB3 TYR A 153     143.574 -30.581 -95.042  1.00 28.03           H  
ATOM   2442  O   TYR A 153     139.827 -30.519 -96.040  1.00 28.03           O  
ATOM   2443  CG  TYR A 153     143.257 -29.150 -96.534  1.00 28.03           C  
ATOM   2444  CD1 TYR A 153     142.750 -29.027 -97.842  1.00 28.03           C  
ATOM   2445  HD1 TYR A 153     141.903 -29.622 -98.149  1.00 28.03           H  
ATOM   2446  CD2 TYR A 153     144.384 -28.400 -96.145  1.00 28.03           C  
ATOM   2447  HD2 TYR A 153     144.790 -28.516 -95.151  1.00 28.03           H  
ATOM   2448  CE1 TYR A 153     143.368 -28.151 -98.758  1.00 28.03           C  
ATOM   2449  HE1 TYR A 153     142.991 -28.054 -99.765  1.00 28.03           H  
ATOM   2450  CE2 TYR A 153     145.005 -27.524 -97.056  1.00 28.03           C  
ATOM   2451  HE2 TYR A 153     145.874 -26.958 -96.755  1.00 28.03           H  
ATOM   2452  OH  TYR A 153     145.099 -26.568 -99.255  1.00 28.03           O  
ATOM   2453  HH  TYR A 153     145.865 -26.132 -98.874  1.00 28.03           H  
ATOM   2454  CZ  TYR A 153     144.498 -27.402 -98.368  1.00 28.03           C  
ATOM   2455  N   HIS A 154     139.497 -28.534 -95.032  1.00 35.73           N  
ATOM   2456  H   HIS A 154     139.848 -27.879 -94.348  1.00 35.73           H  
ATOM   2457  CA  HIS A 154     138.244 -28.114 -95.724  1.00 35.73           C  
ATOM   2458  HA  HIS A 154     138.232 -28.568 -96.715  1.00 35.73           H  
ATOM   2459  C   HIS A 154     138.176 -26.582 -95.971  1.00 35.73           C  
ATOM   2460  CB  HIS A 154     136.986 -28.603 -94.963  1.00 35.73           C  
ATOM   2461  HB2 HIS A 154     136.180 -27.883 -95.106  1.00 35.73           H  
ATOM   2462  HB3 HIS A 154     137.193 -28.639 -93.894  1.00 35.73           H  
ATOM   2463  O   HIS A 154     138.838 -25.803 -95.281  1.00 35.73           O  
ATOM   2464  CG  HIS A 154     136.454 -29.948 -95.413  1.00 35.73           C  
ATOM   2465  CD2 HIS A 154     135.220 -30.479 -95.138  1.00 35.73           C  
ATOM   2466  HD2 HIS A 154     134.444 -30.005 -94.555  1.00 35.73           H  
ATOM   2467  ND1 HIS A 154     137.111 -30.869 -96.196  1.00 35.73           N  
ATOM   2468  HD1 HIS A 154     138.093 -30.833 -96.432  1.00 35.73           H  
ATOM   2469  CE1 HIS A 154     136.308 -31.923 -96.385  1.00 35.73           C  
ATOM   2470  HE1 HIS A 154     136.576 -32.823 -96.920  1.00 35.73           H  
ATOM   2471  NE2 HIS A 154     135.142 -31.737 -95.756  1.00 35.73           N  
ATOM   2472  N   GLN A 155     137.409 -26.159 -96.992  1.00 43.28           N  
ATOM   2473  H   GLN A 155     136.808 -26.849 -97.420  1.00 43.28           H  
ATOM   2474  CA  GLN A 155     137.185 -24.763 -97.413  1.00 43.28           C  
ATOM   2475  HA  GLN A 155     138.145 -24.296 -97.633  1.00 43.28           H  
ATOM   2476  C   GLN A 155     136.498 -23.948 -96.304  1.00 43.28           C  
ATOM   2477  CB  GLN A 155     136.308 -24.735 -98.687  1.00 43.28           C  
ATOM   2478  HB2 GLN A 155     135.498 -25.457 -98.578  1.00 43.28           H  
ATOM   2479  HB3 GLN A 155     135.857 -23.747 -98.781  1.00 43.28           H  
ATOM   2480  O   GLN A 155     135.336 -24.170 -95.995  1.00 43.28           O  
ATOM   2481  CG  GLN A 155     137.081 -25.012 -99.985  1.00 43.28           C  
ATOM   2482  HG2 GLN A 155     137.620 -25.955 -99.892  1.00 43.28           H  
ATOM   2483  HG3 GLN A 155     137.809 -24.216-100.141  1.00 43.28           H  
ATOM   2484  CD  GLN A 155     136.160 -25.115-101.203  1.00 43.28           C  
ATOM   2485  NE2 GLN A 155     136.411 -24.386-102.270  1.00 43.28           N  
ATOM   2486 HE21 GLN A 155     135.753 -24.506-103.026  1.00 43.28           H  
ATOM   2487 HE22 GLN A 155     137.183 -23.735-102.290  1.00 43.28           H  
ATOM   2488  OE1 GLN A 155     135.212 -25.873-101.244  1.00 43.28           O  
ATOM   2489  N   LYS A 156     137.221 -22.989 -95.715  1.00 51.21           N  
ATOM   2490  H   LYS A 156     138.181 -22.880 -96.009  1.00 51.21           H  
ATOM   2491  CA  LYS A 156     136.781 -22.251 -94.523  1.00 51.21           C  
ATOM   2492  HA  LYS A 156     136.367 -22.972 -93.819  1.00 51.21           H  
ATOM   2493  C   LYS A 156     135.667 -21.234 -94.794  1.00 51.21           C  
ATOM   2494  CB  LYS A 156     137.983 -21.560 -93.858  1.00 51.21           C  
ATOM   2495  HB2 LYS A 156     138.669 -21.181 -94.616  1.00 51.21           H  
ATOM   2496  HB3 LYS A 156     137.618 -20.713 -93.277  1.00 51.21           H  
ATOM   2497  O   LYS A 156     135.838 -20.314 -95.598  1.00 51.21           O  
ATOM   2498  CG  LYS A 156     138.711 -22.506 -92.898  1.00 51.21           C  
ATOM   2499  HG2 LYS A 156     139.101 -23.366 -93.442  1.00 51.21           H  
ATOM   2500  HG3 LYS A 156     137.993 -22.856 -92.156  1.00 51.21           H  
ATOM   2501  CD  LYS A 156     139.857 -21.783 -92.182  1.00 51.21           C  
ATOM   2502  HD2 LYS A 156     140.692 -21.639 -92.868  1.00 51.21           H  
ATOM   2503  HD3 LYS A 156     139.499 -20.817 -91.829  1.00 51.21           H  
ATOM   2504  CE  LYS A 156     140.276 -22.626 -90.977  1.00 51.21           C  
ATOM   2505  HE2 LYS A 156     140.687 -23.575 -91.321  1.00 51.21           H  
ATOM   2506  HE3 LYS A 156     139.377 -22.842 -90.400  1.00 51.21           H  
ATOM   2507  NZ  LYS A 156     141.232 -21.902 -90.112  1.00 51.21           N  
ATOM   2508  HZ1 LYS A 156     140.771 -21.073 -89.766  1.00 51.21           H  
ATOM   2509  HZ2 LYS A 156     142.078 -21.657 -90.608  1.00 51.21           H  
ATOM   2510  HZ3 LYS A 156     141.440 -22.468 -89.302  1.00 51.21           H  
ATOM   2511  N   THR A 157     134.587 -21.354 -94.026  1.00 64.09           N  
ATOM   2512  H   THR A 157     134.476 -22.226 -93.527  1.00 64.09           H  
ATOM   2513  CA  THR A 157     133.604 -20.305 -93.714  1.00 64.09           C  
ATOM   2514  HA  THR A 157     132.895 -20.214 -94.536  1.00 64.09           H  
ATOM   2515  C   THR A 157     134.292 -18.950 -93.461  1.00 64.09           C  
ATOM   2516  CB  THR A 157     132.849 -20.716 -92.435  1.00 64.09           C  
ATOM   2517  HB  THR A 157     133.533 -20.654 -91.589  1.00 64.09           H  
ATOM   2518  O   THR A 157     135.318 -18.903 -92.778  1.00 64.09           O  
ATOM   2519  CG2 THR A 157     131.636 -19.829 -92.176  1.00 64.09           C  
ATOM   2520 HG21 THR A 157     131.213 -20.079 -91.203  1.00 64.09           H  
ATOM   2521 HG22 THR A 157     131.932 -18.780 -92.173  1.00 64.09           H  
ATOM   2522 HG23 THR A 157     130.893 -19.978 -92.959  1.00 64.09           H  
ATOM   2523  OG1 THR A 157     132.361 -22.039 -92.506  1.00 64.09           O  
ATOM   2524  HG1 THR A 157     132.888 -22.585 -91.917  1.00 64.09           H  
ATOM   2525  N   LYS A 158     133.748 -17.833 -93.980  1.00 72.71           N  
ATOM   2526  H   LYS A 158     132.866 -17.908 -94.467  1.00 72.71           H  
ATOM   2527  CA  LYS A 158     134.335 -16.489 -93.789  1.00 72.71           C  
ATOM   2528  HA  LYS A 158     135.065 -16.568 -92.984  1.00 72.71           H  
ATOM   2529  C   LYS A 158     133.310 -15.448 -93.329  1.00 72.71           C  
ATOM   2530  CB  LYS A 158     135.101 -16.043 -95.053  1.00 72.71           C  
ATOM   2531  HB2 LYS A 158     135.719 -16.869 -95.406  1.00 72.71           H  
ATOM   2532  HB3 LYS A 158     134.392 -15.772 -95.835  1.00 72.71           H  
ATOM   2533  O   LYS A 158     132.189 -15.384 -93.826  1.00 72.71           O  
ATOM   2534  CG  LYS A 158     136.013 -14.848 -94.728  1.00 72.71           C  
ATOM   2535  HG2 LYS A 158     135.393 -14.024 -94.376  1.00 72.71           H  
ATOM   2536  HG3 LYS A 158     136.691 -15.136 -93.924  1.00 72.71           H  
ATOM   2537  CD  LYS A 158     136.840 -14.320 -95.903  1.00 72.71           C  
ATOM   2538  HD2 LYS A 158     137.515 -15.098 -96.260  1.00 72.71           H  
ATOM   2539  HD3 LYS A 158     136.172 -14.002 -96.703  1.00 72.71           H  
ATOM   2540  CE  LYS A 158     137.629 -13.123 -95.353  1.00 72.71           C  
ATOM   2541  HE2 LYS A 158     136.930 -12.419 -94.901  1.00 72.71           H  
ATOM   2542  HE3 LYS A 158     138.270 -13.465 -94.540  1.00 72.71           H  
ATOM   2543  NZ  LYS A 158     138.438 -12.433 -96.380  1.00 72.71           N  
ATOM   2544  HZ1 LYS A 158     139.138 -13.054 -96.760  1.00 72.71           H  
ATOM   2545  HZ2 LYS A 158     137.837 -12.075 -97.109  1.00 72.71           H  
ATOM   2546  HZ3 LYS A 158     138.892 -11.653 -95.926  1.00 72.71           H  
ATOM   2547  N   LEU A 159     133.733 -14.595 -92.400  1.00 84.30           N  
ATOM   2548  H   LEU A 159     134.683 -14.690 -92.070  1.00 84.30           H  
ATOM   2549  CA  LEU A 159     132.976 -13.449 -91.898  1.00 84.30           C  
ATOM   2550  HA  LEU A 159     131.915 -13.697 -91.921  1.00 84.30           H  
ATOM   2551  C   LEU A 159     133.196 -12.209 -92.788  1.00 84.30           C  
ATOM   2552  CB  LEU A 159     133.419 -13.220 -90.441  1.00 84.30           C  
ATOM   2553  HB2 LEU A 159     133.641 -14.183 -89.981  1.00 84.30           H  
ATOM   2554  HB3 LEU A 159     134.346 -12.647 -90.448  1.00 84.30           H  
ATOM   2555  O   LEU A 159     134.290 -12.005 -93.313  1.00 84.30           O  
ATOM   2556  CG  LEU A 159     132.397 -12.509 -89.545  1.00 84.30           C  
ATOM   2557  HG  LEU A 159     132.057 -11.585 -90.013  1.00 84.30           H  
ATOM   2558  CD1 LEU A 159     131.207 -13.409 -89.235  1.00 84.30           C  
ATOM   2559 HD11 LEU A 159     131.568 -14.337 -88.791  1.00 84.30           H  
ATOM   2560 HD12 LEU A 159     130.641 -13.616 -90.143  1.00 84.30           H  
ATOM   2561 HD13 LEU A 159     130.546 -12.902 -88.532  1.00 84.30           H  
ATOM   2562  CD2 LEU A 159     133.068 -12.191 -88.214  1.00 84.30           C  
ATOM   2563 HD21 LEU A 159     133.819 -11.415 -88.353  1.00 84.30           H  
ATOM   2564 HD22 LEU A 159     133.543 -13.087 -87.813  1.00 84.30           H  
ATOM   2565 HD23 LEU A 159     132.334 -11.847 -87.485  1.00 84.30           H  
ATOM   2566  N   HIS A 160     132.171 -11.374 -92.958  1.00 87.75           N  
ATOM   2567  H   HIS A 160     131.279 -11.617 -92.553  1.00 87.75           H  
ATOM   2568  CA  HIS A 160     132.239 -10.112 -93.696  1.00 87.75           C  
ATOM   2569  HA  HIS A 160     133.282  -9.898 -93.926  1.00 87.75           H  
ATOM   2570  C   HIS A 160     131.699  -8.955 -92.848  1.00 87.75           C  
ATOM   2571  CB  HIS A 160     131.473 -10.238 -95.022  1.00 87.75           C  
ATOM   2572  HB2 HIS A 160     131.863 -11.092 -95.576  1.00 87.75           H  
ATOM   2573  HB3 HIS A 160     130.420 -10.427 -94.816  1.00 87.75           H  
ATOM   2574  O   HIS A 160     130.546  -8.991 -92.417  1.00 87.75           O  
ATOM   2575  CG  HIS A 160     131.602  -9.012 -95.895  1.00 87.75           C  
ATOM   2576  CD2 HIS A 160     130.630  -8.449 -96.678  1.00 87.75           C  
ATOM   2577  HD2 HIS A 160     129.612  -8.797 -96.771  1.00 87.75           H  
ATOM   2578  ND1 HIS A 160     132.744  -8.261 -96.067  1.00 87.75           N  
ATOM   2579  HD1 HIS A 160     133.641  -8.426 -95.634  1.00 87.75           H  
ATOM   2580  CE1 HIS A 160     132.467  -7.274 -96.933  1.00 87.75           C  
ATOM   2581  HE1 HIS A 160     133.167  -6.518 -97.259  1.00 87.75           H  
ATOM   2582  NE2 HIS A 160     131.193  -7.351 -97.339  1.00 87.75           N  
ATOM   2583  N   PHE A 161     132.521  -7.923 -92.628  1.00 92.34           N  
ATOM   2584  H   PHE A 161     133.461  -7.956 -92.995  1.00 92.34           H  
ATOM   2585  CA  PHE A 161     132.205  -6.800 -91.745  1.00 92.34           C  
ATOM   2586  HA  PHE A 161     131.147  -6.859 -91.487  1.00 92.34           H  
ATOM   2587  C   PHE A 161     132.427  -5.439 -92.430  1.00 92.34           C  
ATOM   2588  CB  PHE A 161     133.035  -6.964 -90.460  1.00 92.34           C  
ATOM   2589  HB2 PHE A 161     134.089  -6.844 -90.711  1.00 92.34           H  
ATOM   2590  HB3 PHE A 161     132.898  -7.978 -90.085  1.00 92.34           H  
ATOM   2591  O   PHE A 161     133.523  -5.161 -92.920  1.00 92.34           O  
ATOM   2592  CG  PHE A 161     132.682  -6.018 -89.333  1.00 92.34           C  
ATOM   2593  CD1 PHE A 161     133.693  -5.446 -88.544  1.00 92.34           C  
ATOM   2594  HD1 PHE A 161     134.731  -5.668 -88.742  1.00 92.34           H  
ATOM   2595  CD2 PHE A 161     131.336  -5.735 -89.038  1.00 92.34           C  
ATOM   2596  HD2 PHE A 161     130.543  -6.186 -89.616  1.00 92.34           H  
ATOM   2597  CE1 PHE A 161     133.349  -4.575 -87.497  1.00 92.34           C  
ATOM   2598  HE1 PHE A 161     134.130  -4.107 -86.918  1.00 92.34           H  
ATOM   2599  CE2 PHE A 161     130.993  -4.881 -87.981  1.00 92.34           C  
ATOM   2600  HE2 PHE A 161     129.954  -4.680 -87.767  1.00 92.34           H  
ATOM   2601  CZ  PHE A 161     132.004  -4.293 -87.211  1.00 92.34           C  
ATOM   2602  HZ  PHE A 161     131.743  -3.627 -86.402  1.00 92.34           H  
ATOM   2603  N   VAL A 162     131.383  -4.602 -92.492  1.00 91.37           N  
ATOM   2604  H   VAL A 162     130.520  -4.884 -92.048  1.00 91.37           H  
ATOM   2605  CA  VAL A 162     131.365  -3.307 -93.208  1.00 91.37           C  
ATOM   2606  HA  VAL A 162     132.394  -2.975 -93.342  1.00 91.37           H  
ATOM   2607  C   VAL A 162     130.649  -2.213 -92.408  1.00 91.37           C  
ATOM   2608  CB  VAL A 162     130.730  -3.430 -94.611  1.00 91.37           C  
ATOM   2609  HB  VAL A 162     130.716  -2.437 -95.062  1.00 91.37           H  
ATOM   2610  O   VAL A 162     129.822  -2.507 -91.551  1.00 91.37           O  
ATOM   2611  CG1 VAL A 162     131.573  -4.324 -95.523  1.00 91.37           C  
ATOM   2612 HG11 VAL A 162     131.168  -4.305 -96.536  1.00 91.37           H  
ATOM   2613 HG12 VAL A 162     131.547  -5.350 -95.157  1.00 91.37           H  
ATOM   2614 HG13 VAL A 162     132.605  -3.974 -95.539  1.00 91.37           H  
ATOM   2615  CG2 VAL A 162     129.290  -3.958 -94.591  1.00 91.37           C  
ATOM   2616 HG21 VAL A 162     129.258  -4.962 -94.168  1.00 91.37           H  
ATOM   2617 HG22 VAL A 162     128.657  -3.300 -93.996  1.00 91.37           H  
ATOM   2618 HG23 VAL A 162     128.895  -3.992 -95.606  1.00 91.37           H  
ATOM   2619  N   GLY A 163     130.955  -0.943 -92.696  1.00 88.81           N  
ATOM   2620  H   GLY A 163     131.582  -0.755 -93.465  1.00 88.81           H  
ATOM   2621  CA  GLY A 163     130.342   0.221 -92.044  1.00 88.81           C  
ATOM   2622  HA2 GLY A 163     131.051   0.676 -91.352  1.00 88.81           H  
ATOM   2623  HA3 GLY A 163     129.479  -0.118 -91.471  1.00 88.81           H  
ATOM   2624  C   GLY A 163     129.872   1.291 -93.035  1.00 88.81           C  
ATOM   2625  O   GLY A 163     130.402   1.359 -94.144  1.00 88.81           O  
ATOM   2626  N   SER A 164     128.905   2.134 -92.635  1.00 87.68           N  
ATOM   2627  H   SER A 164     128.505   1.974 -91.721  1.00 87.68           H  
ATOM   2628  CA  SER A 164     128.310   3.206 -93.462  1.00 87.68           C  
ATOM   2629  HA  SER A 164     127.819   2.746 -94.320  1.00 87.68           H  
ATOM   2630  C   SER A 164     129.357   4.173 -94.010  1.00 87.68           C  
ATOM   2631  CB  SER A 164     127.258   4.018 -92.684  1.00 87.68           C  
ATOM   2632  HB2 SER A 164     126.901   4.829 -93.320  1.00 87.68           H  
ATOM   2633  HB3 SER A 164     126.411   3.372 -92.452  1.00 87.68           H  
ATOM   2634  O   SER A 164     129.256   4.625 -95.147  1.00 87.68           O  
ATOM   2635  OG  SER A 164     127.772   4.564 -91.478  1.00 87.68           O  
ATOM   2636  HG  SER A 164     127.379   5.426 -91.325  1.00 87.68           H  
ATOM   2637  N   SER A 165     130.382   4.460 -93.212  1.00 86.07           N  
ATOM   2638  H   SER A 165     130.359   4.096 -92.270  1.00 86.07           H  
ATOM   2639  CA  SER A 165     131.595   5.148 -93.629  1.00 86.07           C  
ATOM   2640  HA  SER A 165     131.855   4.838 -94.642  1.00 86.07           H  
ATOM   2641  C   SER A 165     132.732   4.786 -92.681  1.00 86.07           C  
ATOM   2642  CB  SER A 165     131.371   6.660 -93.620  1.00 86.07           C  
ATOM   2643  HB2 SER A 165     131.100   6.975 -92.612  1.00 86.07           H  
ATOM   2644  HB3 SER A 165     130.563   6.921 -94.304  1.00 86.07           H  
ATOM   2645  O   SER A 165     132.504   4.526 -91.502  1.00 86.07           O  
ATOM   2646  OG  SER A 165     132.556   7.324 -94.009  1.00 86.07           O  
ATOM   2647  HG  SER A 165     132.523   8.186 -93.586  1.00 86.07           H  
ATOM   2648  N   LYS A 166     133.973   4.805 -93.179  1.00 84.79           N  
ATOM   2649  H   LYS A 166     134.072   5.081 -94.145  1.00 84.79           H  
ATOM   2650  CA  LYS A 166     135.173   4.684 -92.332  1.00 84.79           C  
ATOM   2651  HA  LYS A 166     134.997   3.926 -91.569  1.00 84.79           H  
ATOM   2652  C   LYS A 166     135.474   5.972 -91.563  1.00 84.79           C  
ATOM   2653  CB  LYS A 166     136.386   4.261 -93.171  1.00 84.79           C  
ATOM   2654  HB2 LYS A 166     136.548   4.982 -93.972  1.00 84.79           H  
ATOM   2655  HB3 LYS A 166     137.263   4.260 -92.525  1.00 84.79           H  
ATOM   2656  O   LYS A 166     136.192   5.929 -90.569  1.00 84.79           O  
ATOM   2657  CG  LYS A 166     136.214   2.854 -93.760  1.00 84.79           C  
ATOM   2658  HG2 LYS A 166     135.392   2.852 -94.476  1.00 84.79           H  
ATOM   2659  HG3 LYS A 166     135.985   2.155 -92.956  1.00 84.79           H  
ATOM   2660  CD  LYS A 166     137.500   2.408 -94.463  1.00 84.79           C  
ATOM   2661  HD2 LYS A 166     137.736   3.107 -95.265  1.00 84.79           H  
ATOM   2662  HD3 LYS A 166     138.313   2.406 -93.736  1.00 84.79           H  
ATOM   2663  CE  LYS A 166     137.313   0.999 -95.032  1.00 84.79           C  
ATOM   2664  HE2 LYS A 166     136.992   0.344 -94.222  1.00 84.79           H  
ATOM   2665  HE3 LYS A 166     136.514   1.024 -95.773  1.00 84.79           H  
ATOM   2666  NZ  LYS A 166     138.567   0.484 -95.632  1.00 84.79           N  
ATOM   2667  HZ1 LYS A 166     138.874   1.080 -96.387  1.00 84.79           H  
ATOM   2668  HZ2 LYS A 166     139.292   0.444 -94.930  1.00 84.79           H  
ATOM   2669  HZ3 LYS A 166     138.425  -0.452 -95.987  1.00 84.79           H  
ATOM   2670  N   VAL A 167     134.935   7.102 -92.028  1.00 85.66           N  
ATOM   2671  H   VAL A 167     134.296   7.032 -92.807  1.00 85.66           H  
ATOM   2672  CA  VAL A 167     135.072   8.420 -91.400  1.00 85.66           C  
ATOM   2673  HA  VAL A 167     135.570   8.286 -90.440  1.00 85.66           H  
ATOM   2674  C   VAL A 167     133.685   9.010 -91.165  1.00 85.66           C  
ATOM   2675  CB  VAL A 167     135.948   9.375 -92.232  1.00 85.66           C  
ATOM   2676  HB  VAL A 167     135.464   9.575 -93.188  1.00 85.66           H  
ATOM   2677  O   VAL A 167     132.938   9.175 -92.125  1.00 85.66           O  
ATOM   2678  CG1 VAL A 167     136.154  10.707 -91.496  1.00 85.66           C  
ATOM   2679 HG11 VAL A 167     136.594  10.527 -90.515  1.00 85.66           H  
ATOM   2680 HG12 VAL A 167     136.814  11.353 -92.074  1.00 85.66           H  
ATOM   2681 HG13 VAL A 167     135.198  11.217 -91.373  1.00 85.66           H  
ATOM   2682  CG2 VAL A 167     137.333   8.773 -92.511  1.00 85.66           C  
ATOM   2683 HG21 VAL A 167     137.819   8.508 -91.572  1.00 85.66           H  
ATOM   2684 HG22 VAL A 167     137.238   7.881 -93.129  1.00 85.66           H  
ATOM   2685 HG23 VAL A 167     137.951   9.494 -93.046  1.00 85.66           H  
ATOM   2686  N   ILE A 168     133.349   9.328 -89.916  1.00 86.43           N  
ATOM   2687  H   ILE A 168     134.035   9.171 -89.191  1.00 86.43           H  
ATOM   2688  CA  ILE A 168     132.031   9.843 -89.510  1.00 86.43           C  
ATOM   2689  HA  ILE A 168     131.369   9.897 -90.374  1.00 86.43           H  
ATOM   2690  C   ILE A 168     132.175  11.263 -88.963  1.00 86.43           C  
ATOM   2691  CB  ILE A 168     131.400   8.892 -88.466  1.00 86.43           C  
ATOM   2692  HB  ILE A 168     132.103   8.803 -87.637  1.00 86.43           H  
ATOM   2693  O   ILE A 168     133.085  11.524 -88.174  1.00 86.43           O  
ATOM   2694  CG1 ILE A 168     131.167   7.466 -89.016  1.00 86.43           C  
ATOM   2695 HG12 ILE A 168     130.885   6.826 -88.180  1.00 86.43           H  
ATOM   2696 HG13 ILE A 168     132.100   7.070 -89.417  1.00 86.43           H  
ATOM   2697  CG2 ILE A 168     130.090   9.447 -87.886  1.00 86.43           C  
ATOM   2698 HG21 ILE A 168     129.642   8.707 -87.224  1.00 86.43           H  
ATOM   2699 HG22 ILE A 168     129.383   9.667 -88.686  1.00 86.43           H  
ATOM   2700 HG23 ILE A 168     130.269  10.352 -87.306  1.00 86.43           H  
ATOM   2701  CD1 ILE A 168     130.081   7.348 -90.095  1.00 86.43           C  
ATOM   2702 HD11 ILE A 168     130.079   6.335 -90.497  1.00 86.43           H  
ATOM   2703 HD12 ILE A 168     130.261   8.057 -90.902  1.00 86.43           H  
ATOM   2704 HD13 ILE A 168     129.101   7.546 -89.660  1.00 86.43           H  
ATOM   2705  N   LYS A 169     131.296  12.189 -89.357  1.00 82.70           N  
ATOM   2706  H   LYS A 169     130.662  11.945 -90.105  1.00 82.70           H  
ATOM   2707  CA  LYS A 169     131.217  13.535 -88.768  1.00 82.70           C  
ATOM   2708  HA  LYS A 169     132.226  13.862 -88.518  1.00 82.70           H  
ATOM   2709  C   LYS A 169     130.460  13.531 -87.443  1.00 82.70           C  
ATOM   2710  CB  LYS A 169     130.620  14.542 -89.768  1.00 82.70           C  
ATOM   2711  HB2 LYS A 169     129.614  14.222 -90.039  1.00 82.70           H  
ATOM   2712  HB3 LYS A 169     130.537  15.511 -89.276  1.00 82.70           H  
ATOM   2713  O   LYS A 169     129.264  13.238 -87.407  1.00 82.70           O  
ATOM   2714  CG  LYS A 169     131.442  14.721 -91.056  1.00 82.70           C  
ATOM   2715  HG2 LYS A 169     131.439  13.797 -91.634  1.00 82.70           H  
ATOM   2716  HG3 LYS A 169     130.983  15.506 -91.657  1.00 82.70           H  
ATOM   2717  CD  LYS A 169     132.888  15.105 -90.741  1.00 82.70           C  
ATOM   2718  HD2 LYS A 169     133.357  14.283 -90.200  1.00 82.70           H  
ATOM   2719  HD3 LYS A 169     132.894  15.997 -90.114  1.00 82.70           H  
ATOM   2720  CE  LYS A 169     133.709  15.357 -91.994  1.00 82.70           C  
ATOM   2721  HE2 LYS A 169     133.633  14.486 -92.644  1.00 82.70           H  
ATOM   2722  HE3 LYS A 169     133.295  16.221 -92.515  1.00 82.70           H  
ATOM   2723  NZ  LYS A 169     135.111  15.594 -91.579  1.00 82.70           N  
ATOM   2724  HZ1 LYS A 169     135.139  16.386 -90.953  1.00 82.70           H  
ATOM   2725  HZ2 LYS A 169     135.441  14.805 -91.042  1.00 82.70           H  
ATOM   2726  HZ3 LYS A 169     135.710  15.756 -92.375  1.00 82.70           H  
ATOM   2727  N   GLU A 170     131.168  13.893 -86.372  1.00 84.16           N  
ATOM   2728  H   GLU A 170     132.144  14.116 -86.509  1.00 84.16           H  
ATOM   2729  CA  GLU A 170     130.638  13.973 -85.003  1.00 84.16           C  
ATOM   2730  HA  GLU A 170     130.456  12.959 -84.648  1.00 84.16           H  
ATOM   2731  C   GLU A 170     129.308  14.752 -84.971  1.00 84.16           C  
ATOM   2732  CB  GLU A 170     131.686  14.638 -84.081  1.00 84.16           C  
ATOM   2733  HB2 GLU A 170     131.561  15.720 -84.120  1.00 84.16           H  
ATOM   2734  HB3 GLU A 170     132.688  14.386 -84.427  1.00 84.16           H  
ATOM   2735  O   GLU A 170     129.182  15.790 -85.614  1.00 84.16           O  
ATOM   2736  CG  GLU A 170     131.558  14.184 -82.623  1.00 84.16           C  
ATOM   2737  HG2 GLU A 170     130.538  14.357 -82.281  1.00 84.16           H  
ATOM   2738  HG3 GLU A 170     131.768  13.115 -82.609  1.00 84.16           H  
ATOM   2739  CD  GLU A 170     132.526  14.860 -81.642  1.00 84.16           C  
ATOM   2740  OE1 GLU A 170     132.780  14.249 -80.571  1.00 84.16           O  
ATOM   2741  OE2 GLU A 170     133.026  15.958 -81.958  1.00 84.16           O  
ATOM   2742  N   LEU A 171     128.299  14.264 -84.240  1.00 77.24           N  
ATOM   2743  H   LEU A 171     128.498  13.440 -83.692  1.00 77.24           H  
ATOM   2744  CA  LEU A 171     126.972  14.900 -84.084  1.00 77.24           C  
ATOM   2745  HA  LEU A 171     126.377  14.240 -83.453  1.00 77.24           H  
ATOM   2746  C   LEU A 171     126.103  15.086 -85.346  1.00 77.24           C  
ATOM   2747  CB  LEU A 171     127.095  16.215 -83.290  1.00 77.24           C  
ATOM   2748  HB2 LEU A 171     127.640  16.940 -83.895  1.00 77.24           H  
ATOM   2749  HB3 LEU A 171     126.096  16.619 -83.124  1.00 77.24           H  
ATOM   2750  O   LEU A 171     124.957  15.521 -85.216  1.00 77.24           O  
ATOM   2751  CG  LEU A 171     127.793  16.084 -81.928  1.00 77.24           C  
ATOM   2752  HG  LEU A 171     128.804  15.698 -82.063  1.00 77.24           H  
ATOM   2753  CD1 LEU A 171     127.912  17.465 -81.288  1.00 77.24           C  
ATOM   2754 HD11 LEU A 171     126.922  17.887 -81.112  1.00 77.24           H  
ATOM   2755 HD12 LEU A 171     128.450  17.383 -80.344  1.00 77.24           H  
ATOM   2756 HD13 LEU A 171     128.478  18.121 -81.948  1.00 77.24           H  
ATOM   2757  CD2 LEU A 171     127.032  15.161 -80.971  1.00 77.24           C  
ATOM   2758 HD21 LEU A 171     127.084  14.133 -81.330  1.00 77.24           H  
ATOM   2759 HD22 LEU A 171     125.992  15.477 -80.884  1.00 77.24           H  
ATOM   2760 HD23 LEU A 171     127.504  15.189 -79.989  1.00 77.24           H  
ATOM   2761  N   ILE A 172     126.598  14.748 -86.539  1.00 80.25           N  
ATOM   2762  H   ILE A 172     127.557  14.434 -86.574  1.00 80.25           H  
ATOM   2763  CA  ILE A 172     125.902  14.999 -87.812  1.00 80.25           C  
ATOM   2764  HA  ILE A 172     124.936  15.461 -87.612  1.00 80.25           H  
ATOM   2765  C   ILE A 172     125.601  13.696 -88.550  1.00 80.25           C  
ATOM   2766  CB  ILE A 172     126.714  15.988 -88.681  1.00 80.25           C  
ATOM   2767  HB  ILE A 172     127.702  15.565 -88.861  1.00 80.25           H  
ATOM   2768  O   ILE A 172     124.462  13.486 -88.971  1.00 80.25           O  
ATOM   2769  CG1 ILE A 172     126.882  17.326 -87.923  1.00 80.25           C  
ATOM   2770 HG12 ILE A 172     125.902  17.732 -87.674  1.00 80.25           H  
ATOM   2771 HG13 ILE A 172     127.418  17.151 -86.990  1.00 80.25           H  
ATOM   2772  CG2 ILE A 172     126.030  16.217 -90.047  1.00 80.25           C  
ATOM   2773 HG21 ILE A 172     126.638  16.874 -90.669  1.00 80.25           H  
ATOM   2774 HG22 ILE A 172     125.044  16.657 -89.902  1.00 80.25           H  
ATOM   2775 HG23 ILE A 172     125.933  15.275 -90.587  1.00 80.25           H  
ATOM   2776  CD1 ILE A 172     127.670  18.385 -88.689  1.00 80.25           C  
ATOM   2777 HD11 ILE A 172     128.579  17.933 -89.086  1.00 80.25           H  
ATOM   2778 HD12 ILE A 172     127.925  19.201 -88.014  1.00 80.25           H  
ATOM   2779 HD13 ILE A 172     127.060  18.790 -89.497  1.00 80.25           H  
ATOM   2780  N   GLU A 173     126.601  12.827 -88.712  1.00 81.18           N  
ATOM   2781  H   GLU A 173     127.494  13.012 -88.277  1.00 81.18           H  
ATOM   2782  CA  GLU A 173     126.477  11.592 -89.488  1.00 81.18           C  
ATOM   2783  HA  GLU A 173     125.636  11.701 -90.172  1.00 81.18           H  
ATOM   2784  C   GLU A 173     126.232  10.378 -88.580  1.00 81.18           C  
ATOM   2785  CB  GLU A 173     127.722  11.370 -90.353  1.00 81.18           C  
ATOM   2786  HB2 GLU A 173     128.605  11.506 -89.727  1.00 81.18           H  
ATOM   2787  HB3 GLU A 173     127.711  10.350 -90.736  1.00 81.18           H  
ATOM   2788  O   GLU A 173     126.926  10.207 -87.575  1.00 81.18           O  
ATOM   2789  CG  GLU A 173     127.783  12.335 -91.545  1.00 81.18           C  
ATOM   2790  HG2 GLU A 173     127.755  13.363 -91.182  1.00 81.18           H  
ATOM   2791  HG3 GLU A 173     126.899  12.176 -92.163  1.00 81.18           H  
ATOM   2792  CD  GLU A 173     129.047  12.135 -92.392  1.00 81.18           C  
ATOM   2793  OE1 GLU A 173     129.006  12.523 -93.581  1.00 81.18           O  
ATOM   2794  OE2 GLU A 173     130.056  11.634 -91.840  1.00 81.18           O  
ATOM   2795  N   PRO A 174     125.267   9.506 -88.917  1.00 85.24           N  
ATOM   2796  CA  PRO A 174     125.080   8.251 -88.210  1.00 85.24           C  
ATOM   2797  HA  PRO A 174     125.204   8.402 -87.137  1.00 85.24           H  
ATOM   2798  C   PRO A 174     126.089   7.195 -88.681  1.00 85.24           C  
ATOM   2799  CB  PRO A 174     123.633   7.849 -88.495  1.00 85.24           C  
ATOM   2800  HB2 PRO A 174     123.486   6.770 -88.444  1.00 85.24           H  
ATOM   2801  HB3 PRO A 174     122.972   8.355 -87.792  1.00 85.24           H  
ATOM   2802  O   PRO A 174     126.404   7.082 -89.871  1.00 85.24           O  
ATOM   2803  CG  PRO A 174     123.399   8.396 -89.905  1.00 85.24           C  
ATOM   2804  HG2 PRO A 174     123.771   7.682 -90.640  1.00 85.24           H  
ATOM   2805  HG3 PRO A 174     122.345   8.611 -90.083  1.00 85.24           H  
ATOM   2806  CD  PRO A 174     124.250   9.666 -89.949  1.00 85.24           C  
ATOM   2807  HD2 PRO A 174     123.631  10.532 -89.715  1.00 85.24           H  
ATOM   2808  HD3 PRO A 174     124.705   9.777 -90.934  1.00 85.24           H  
ATOM   2809  N   LEU A 175     126.537   6.352 -87.756  1.00 87.85           N  
ATOM   2810  H   LEU A 175     126.182   6.451 -86.815  1.00 87.85           H  
ATOM   2811  CA  LEU A 175     127.310   5.152 -88.069  1.00 87.85           C  
ATOM   2812  HA  LEU A 175     127.800   5.284 -89.033  1.00 87.85           H  
ATOM   2813  C   LEU A 175     126.360   3.965 -88.149  1.00 87.85           C  
ATOM   2814  CB  LEU A 175     128.403   4.937 -87.018  1.00 87.85           C  
ATOM   2815  HB2 LEU A 175     129.049   5.815 -87.022  1.00 87.85           H  
ATOM   2816  HB3 LEU A 175     127.918   4.856 -86.046  1.00 87.85           H  
ATOM   2817  O   LEU A 175     125.526   3.784 -87.268  1.00 87.85           O  
ATOM   2818  CG  LEU A 175     129.271   3.680 -87.218  1.00 87.85           C  
ATOM   2819  HG  LEU A 175     128.632   2.798 -87.194  1.00 87.85           H  
ATOM   2820  CD1 LEU A 175     130.043   3.686 -88.541  1.00 87.85           C  
ATOM   2821 HD11 LEU A 175     130.688   4.562 -88.599  1.00 87.85           H  
ATOM   2822 HD12 LEU A 175     130.664   2.793 -88.607  1.00 87.85           H  
ATOM   2823 HD13 LEU A 175     129.357   3.684 -89.388  1.00 87.85           H  
ATOM   2824  CD2 LEU A 175     130.282   3.566 -86.080  1.00 87.85           C  
ATOM   2825 HD21 LEU A 175     129.750   3.473 -85.132  1.00 87.85           H  
ATOM   2826 HD22 LEU A 175     130.902   2.679 -86.212  1.00 87.85           H  
ATOM   2827 HD23 LEU A 175     130.916   4.452 -86.042  1.00 87.85           H  
ATOM   2828  N   THR A 176     126.496   3.157 -89.197  1.00 89.59           N  
ATOM   2829  H   THR A 176     127.200   3.383 -89.886  1.00 89.59           H  
ATOM   2830  CA  THR A 176     125.845   1.846 -89.295  1.00 89.59           C  
ATOM   2831  HA  THR A 176     125.345   1.631 -88.351  1.00 89.59           H  
ATOM   2832  C   THR A 176     126.912   0.793 -89.529  1.00 89.59           C  
ATOM   2833  CB  THR A 176     124.779   1.814 -90.395  1.00 89.59           C  
ATOM   2834  HB  THR A 176     125.253   1.957 -91.366  1.00 89.59           H  
ATOM   2835  O   THR A 176     127.726   0.970 -90.427  1.00 89.59           O  
ATOM   2836  CG2 THR A 176     123.990   0.507 -90.425  1.00 89.59           C  
ATOM   2837 HG21 THR A 176     123.556   0.305 -89.446  1.00 89.59           H  
ATOM   2838 HG22 THR A 176     124.641  -0.321 -90.705  1.00 89.59           H  
ATOM   2839 HG23 THR A 176     123.191   0.576 -91.163  1.00 89.59           H  
ATOM   2840  OG1 THR A 176     123.880   2.881 -90.164  1.00 89.59           O  
ATOM   2841  HG1 THR A 176     124.424   3.670 -90.118  1.00 89.59           H  
ATOM   2842  N   LEU A 177     126.935  -0.270 -88.733  1.00 91.71           N  
ATOM   2843  H   LEU A 177     126.213  -0.353 -88.031  1.00 91.71           H  
ATOM   2844  CA  LEU A 177     127.860  -1.391 -88.887  1.00 91.71           C  
ATOM   2845  HA  LEU A 177     128.540  -1.213 -89.721  1.00 91.71           H  
ATOM   2846  C   LEU A 177     127.067  -2.650 -89.192  1.00 91.71           C  
ATOM   2847  CB  LEU A 177     128.689  -1.592 -87.611  1.00 91.71           C  
ATOM   2848  HB2 LEU A 177     129.339  -2.456 -87.751  1.00 91.71           H  
ATOM   2849  HB3 LEU A 177     128.007  -1.827 -86.793  1.00 91.71           H  
ATOM   2850  O   LEU A 177     126.121  -2.955 -88.469  1.00 91.71           O  
ATOM   2851  CG  LEU A 177     129.551  -0.393 -87.207  1.00 91.71           C  
ATOM   2852  HG  LEU A 177     128.935   0.503 -87.127  1.00 91.71           H  
ATOM   2853  CD1 LEU A 177     130.169  -0.666 -85.845  1.00 91.71           C  
ATOM   2854 HD11 LEU A 177     130.701   0.228 -85.521  1.00 91.71           H  
ATOM   2855 HD12 LEU A 177     129.387  -0.894 -85.120  1.00 91.71           H  
ATOM   2856 HD13 LEU A 177     130.865  -1.503 -85.907  1.00 91.71           H  
ATOM   2857  CD2 LEU A 177     130.680  -0.153 -88.206  1.00 91.71           C  
ATOM   2858 HD21 LEU A 177     130.261   0.181 -89.155  1.00 91.71           H  
ATOM   2859 HD22 LEU A 177     131.350   0.618 -87.826  1.00 91.71           H  
ATOM   2860 HD23 LEU A 177     131.241  -1.076 -88.355  1.00 91.71           H  
ATOM   2861  N   THR A 178     127.492  -3.394 -90.206  1.00 90.22           N  
ATOM   2862  H   THR A 178     128.279  -3.063 -90.746  1.00 90.22           H  
ATOM   2863  CA  THR A 178     126.851  -4.636 -90.638  1.00 90.22           C  
ATOM   2864  HA  THR A 178     126.059  -4.899 -89.937  1.00 90.22           H  
ATOM   2865  C   THR A 178     127.884  -5.749 -90.654  1.00 90.22           C  
ATOM   2866  CB  THR A 178     126.202  -4.495 -92.024  1.00 90.22           C  
ATOM   2867  HB  THR A 178     126.987  -4.438 -92.777  1.00 90.22           H  
ATOM   2868  O   THR A 178     128.891  -5.672 -91.361  1.00 90.22           O  
ATOM   2869  CG2 THR A 178     125.295  -5.682 -92.344  1.00 90.22           C  
ATOM   2870 HG21 THR A 178     124.548  -5.799 -91.559  1.00 90.22           H  
ATOM   2871 HG22 THR A 178     124.788  -5.509 -93.294  1.00 90.22           H  
ATOM   2872 HG23 THR A 178     125.882  -6.596 -92.429  1.00 90.22           H  
ATOM   2873  OG1 THR A 178     125.432  -3.312 -92.103  1.00 90.22           O  
ATOM   2874  HG1 THR A 178     124.493  -3.507 -92.062  1.00 90.22           H  
ATOM   2875  N   CYS A 179     127.625  -6.807 -89.893  1.00 90.67           N  
ATOM   2876  H   CYS A 179     126.781  -6.806 -89.339  1.00 90.67           H  
ATOM   2877  CA  CYS A 179     128.401  -8.033 -89.931  1.00 90.67           C  
ATOM   2878  HA  CYS A 179     129.253  -7.911 -90.599  1.00 90.67           H  
ATOM   2879  C   CYS A 179     127.560  -9.194 -90.440  1.00 90.67           C  
ATOM   2880  CB  CYS A 179     128.933  -8.358 -88.554  1.00 90.67           C  
ATOM   2881  HB2 CYS A 179     128.105  -8.562 -87.875  1.00 90.67           H  
ATOM   2882  HB3 CYS A 179     129.508  -7.520 -88.158  1.00 90.67           H  
ATOM   2883  O   CYS A 179     126.474  -9.435 -89.927  1.00 90.67           O  
ATOM   2884  SG  CYS A 179     129.978  -9.809 -88.677  1.00 90.67           S  
ATOM   2885  N   SER A 180     128.079  -9.935 -91.411  1.00 87.15           N  
ATOM   2886  H   SER A 180     129.025  -9.738 -91.705  1.00 87.15           H  
ATOM   2887  CA  SER A 180     127.388 -11.046 -92.062  1.00 87.15           C  
ATOM   2888  HA  SER A 180     126.561 -11.376 -91.433  1.00 87.15           H  
ATOM   2889  C   SER A 180     128.321 -12.236 -92.253  1.00 87.15           C  
ATOM   2890  CB  SER A 180     126.797 -10.582 -93.396  1.00 87.15           C  
ATOM   2891  HB2 SER A 180     126.282 -11.414 -93.876  1.00 87.15           H  
ATOM   2892  HB3 SER A 180     126.074  -9.789 -93.205  1.00 87.15           H  
ATOM   2893  O   SER A 180     129.527 -12.068 -92.434  1.00 87.15           O  
ATOM   2894  OG  SER A 180     127.808 -10.090 -94.257  1.00 87.15           O  
ATOM   2895  HG  SER A 180     128.401  -9.546 -93.733  1.00 87.15           H  
ATOM   2896  N   LEU A 181     127.774 -13.446 -92.208  1.00 82.45           N  
ATOM   2897  H   LEU A 181     126.787 -13.524 -92.007  1.00 82.45           H  
ATOM   2898  CA  LEU A 181     128.532 -14.681 -92.377  1.00 82.45           C  
ATOM   2899  HA  LEU A 181     129.595 -14.454 -92.294  1.00 82.45           H  
ATOM   2900  C   LEU A 181     128.292 -15.287 -93.766  1.00 82.45           C  
ATOM   2901  CB  LEU A 181     128.140 -15.614 -91.229  1.00 82.45           C  
ATOM   2902  HB2 LEU A 181     128.191 -15.061 -90.291  1.00 82.45           H  
ATOM   2903  HB3 LEU A 181     127.107 -15.929 -91.376  1.00 82.45           H  
ATOM   2904  O   LEU A 181     127.145 -15.471 -94.170  1.00 82.45           O  
ATOM   2905  CG  LEU A 181     129.033 -16.851 -91.111  1.00 82.45           C  
ATOM   2906  HG  LEU A 181     129.034 -17.410 -92.046  1.00 82.45           H  
ATOM   2907  CD1 LEU A 181     130.460 -16.521 -90.706  1.00 82.45           C  
ATOM   2908 HD11 LEU A 181     130.941 -15.880 -91.445  1.00 82.45           H  
ATOM   2909 HD12 LEU A 181     131.015 -17.458 -90.663  1.00 82.45           H  
ATOM   2910 HD13 LEU A 181     130.473 -16.054 -89.721  1.00 82.45           H  
ATOM   2911  CD2 LEU A 181     128.470 -17.715 -90.002  1.00 82.45           C  
ATOM   2912 HD21 LEU A 181     129.107 -18.586 -89.850  1.00 82.45           H  
ATOM   2913 HD22 LEU A 181     127.470 -18.030 -90.299  1.00 82.45           H  
ATOM   2914 HD23 LEU A 181     128.413 -17.154 -89.069  1.00 82.45           H  
ATOM   2915  N   GLN A 182     129.364 -15.606 -94.495  1.00 73.60           N  
ATOM   2916  H   GLN A 182     130.285 -15.479 -94.099  1.00 73.60           H  
ATOM   2917  CA  GLN A 182     129.302 -16.190 -95.837  1.00 73.60           C  
ATOM   2918  HA  GLN A 182     128.259 -16.309 -96.128  1.00 73.60           H  
ATOM   2919  C   GLN A 182     129.933 -17.588 -95.877  1.00 73.60           C  
ATOM   2920  CB  GLN A 182     129.963 -15.256 -96.868  1.00 73.60           C  
ATOM   2921  HB2 GLN A 182     130.020 -15.779 -97.822  1.00 73.60           H  
ATOM   2922  HB3 GLN A 182     130.978 -15.021 -96.546  1.00 73.60           H  
ATOM   2923  O   GLN A 182     130.896 -17.878 -95.166  1.00 73.60           O  
ATOM   2924  CG  GLN A 182     129.174 -13.953 -97.079  1.00 73.60           C  
ATOM   2925  HG2 GLN A 182     128.147 -14.196 -97.352  1.00 73.60           H  
ATOM   2926  HG3 GLN A 182     129.154 -13.388 -96.147  1.00 73.60           H  
ATOM   2927  CD  GLN A 182     129.762 -13.057 -98.169  1.00 73.60           C  
ATOM   2928  NE2 GLN A 182     129.189 -11.894 -98.389  1.00 73.60           N  
ATOM   2929 HE21 GLN A 182     129.612 -11.317 -99.101  1.00 73.60           H  
ATOM   2930 HE22 GLN A 182     128.406 -11.595 -97.824  1.00 73.60           H  
ATOM   2931  OE1 GLN A 182     130.734 -13.365 -98.841  1.00 73.60           O  
ATOM   2932  N   ASN A 183     129.410 -18.430 -96.775  1.00 66.84           N  
ATOM   2933  H   ASN A 183     128.677 -18.079 -97.375  1.00 66.84           H  
ATOM   2934  CA  ASN A 183     129.898 -19.785 -97.062  1.00 66.84           C  
ATOM   2935  HA  ASN A 183     129.206 -20.232 -97.776  1.00 66.84           H  
ATOM   2936  C   ASN A 183     129.884 -20.727 -95.847  1.00 66.84           C  
ATOM   2937  CB  ASN A 183     131.271 -19.714 -97.757  1.00 66.84           C  
ATOM   2938  HB2 ASN A 183     131.589 -20.723 -98.020  1.00 66.84           H  
ATOM   2939  HB3 ASN A 183     132.006 -19.309 -97.062  1.00 66.84           H  
ATOM   2940  O   ASN A 183     130.882 -21.377 -95.560  1.00 66.84           O  
ATOM   2941  CG  ASN A 183     131.274 -18.886 -99.024  1.00 66.84           C  
ATOM   2942  ND2 ASN A 183     132.434 -18.451 -99.452  1.00 66.84           N  
ATOM   2943 HD21 ASN A 183     133.272 -18.682 -98.939  1.00 66.84           H  
ATOM   2944 HD22 ASN A 183     132.417 -17.882-100.287  1.00 66.84           H  
ATOM   2945  OD1 ASN A 183     130.259 -18.616 -99.645  1.00 66.84           O  
ATOM   2946  N   LEU A 184     128.757 -20.791 -95.133  1.00 65.36           N  
ATOM   2947  H   LEU A 184     127.961 -20.239 -95.419  1.00 65.36           H  
ATOM   2948  CA  LEU A 184     128.572 -21.757 -94.050  1.00 65.36           C  
ATOM   2949  HA  LEU A 184     129.405 -21.653 -93.356  1.00 65.36           H  
ATOM   2950  C   LEU A 184     128.592 -23.188 -94.608  1.00 65.36           C  
ATOM   2951  CB  LEU A 184     127.241 -21.465 -93.324  1.00 65.36           C  
ATOM   2952  HB2 LEU A 184     126.449 -22.051 -93.790  1.00 65.36           H  
ATOM   2953  HB3 LEU A 184     126.972 -20.416 -93.450  1.00 65.36           H  
ATOM   2954  O   LEU A 184     127.814 -23.504 -95.515  1.00 65.36           O  
ATOM   2955  CG  LEU A 184     127.274 -21.785 -91.821  1.00 65.36           C  
ATOM   2956  HG  LEU A 184     127.673 -22.784 -91.649  1.00 65.36           H  
ATOM   2957  CD1 LEU A 184     128.129 -20.753 -91.099  1.00 65.36           C  
ATOM   2958 HD11 LEU A 184     129.181 -20.995 -91.249  1.00 65.36           H  
ATOM   2959 HD12 LEU A 184     127.917 -19.770 -91.519  1.00 65.36           H  
ATOM   2960 HD13 LEU A 184     127.920 -20.763 -90.030  1.00 65.36           H  
ATOM   2961  CD2 LEU A 184     125.871 -21.695 -91.232  1.00 65.36           C  
ATOM   2962 HD21 LEU A 184     125.232 -22.437 -91.711  1.00 65.36           H  
ATOM   2963 HD22 LEU A 184     125.449 -20.703 -91.396  1.00 65.36           H  
ATOM   2964 HD23 LEU A 184     125.901 -21.910 -90.164  1.00 65.36           H  
ATOM   2965  N   ASP A 185     129.451 -24.047 -94.057  1.00 64.14           N  
ATOM   2966  H   ASP A 185     130.152 -23.700 -93.418  1.00 64.14           H  
ATOM   2967  CA  ASP A 185     129.432 -25.480 -94.363  1.00 64.14           C  
ATOM   2968  HA  ASP A 185     129.606 -25.594 -95.433  1.00 64.14           H  
ATOM   2969  C   ASP A 185     128.049 -26.086 -94.072  1.00 64.14           C  
ATOM   2970  CB  ASP A 185     130.536 -26.224 -93.581  1.00 64.14           C  
ATOM   2971  HB2 ASP A 185     130.167 -27.212 -93.307  1.00 64.14           H  
ATOM   2972  HB3 ASP A 185     130.753 -25.690 -92.656  1.00 64.14           H  
ATOM   2973  O   ASP A 185     127.370 -25.692 -93.126  1.00 64.14           O  
ATOM   2974  CG  ASP A 185     131.829 -26.431 -94.381  1.00 64.14           C  
ATOM   2975  OD1 ASP A 185     131.726 -26.551 -95.623  1.00 64.14           O  
ATOM   2976  OD2 ASP A 185     132.889 -26.547 -93.731  1.00 64.14           O  
ATOM   2977  N   HIS A 186     127.620 -27.066 -94.879  1.00 59.58           N  
ATOM   2978  H   HIS A 186     128.242 -27.360 -95.619  1.00 59.58           H  
ATOM   2979  CA  HIS A 186     126.265 -27.651 -94.819  1.00 59.58           C  
ATOM   2980  HA  HIS A 186     125.541 -26.863 -95.027  1.00 59.58           H  
ATOM   2981  C   HIS A 186     125.855 -28.197 -93.451  1.00 59.58           C  
ATOM   2982  CB  HIS A 186     126.142 -28.775 -95.868  1.00 59.58           C  
ATOM   2983  HB2 HIS A 186     125.311 -29.425 -95.593  1.00 59.58           H  
ATOM   2984  HB3 HIS A 186     127.047 -29.381 -95.867  1.00 59.58           H  
ATOM   2985  O   HIS A 186     124.664 -28.275 -93.160  1.00 59.58           O  
ATOM   2986  CG  HIS A 186     125.864 -28.270 -97.260  1.00 59.58           C  
ATOM   2987  CD2 HIS A 186     126.084 -28.915 -98.446  1.00 59.58           C  
ATOM   2988  HD2 HIS A 186     126.496 -29.907 -98.558  1.00 59.58           H  
ATOM   2989  ND1 HIS A 186     125.345 -27.038 -97.562  1.00 59.58           N  
ATOM   2990  HD1 HIS A 186     125.297 -26.272 -96.905  1.00 59.58           H  
ATOM   2991  CE1 HIS A 186     125.317 -26.917 -98.893  1.00 59.58           C  
ATOM   2992  HE1 HIS A 186     125.109 -25.996 -99.418  1.00 59.58           H  
ATOM   2993  NE2 HIS A 186     125.663 -28.066 -99.484  1.00 59.58           N  
ATOM   2994  N   ASN A 187     126.839 -28.553 -92.634  1.00 64.81           N  
ATOM   2995  H   ASN A 187     127.787 -28.386 -92.942  1.00 64.81           H  
ATOM   2996  CA  ASN A 187     126.651 -29.136 -91.317  1.00 64.81           C  
ATOM   2997  HA  ASN A 187     125.606 -29.418 -91.186  1.00 64.81           H  
ATOM   2998  C   ASN A 187     126.964 -28.151 -90.185  1.00 64.81           C  
ATOM   2999  CB  ASN A 187     127.505 -30.406 -91.264  1.00 64.81           C  
ATOM   3000  HB2 ASN A 187     128.504 -30.209 -91.653  1.00 64.81           H  
ATOM   3001  HB3 ASN A 187     127.622 -30.701 -90.222  1.00 64.81           H  
ATOM   3002  O   ASN A 187     127.038 -28.549 -89.029  1.00 64.81           O  
ATOM   3003  CG  ASN A 187     126.896 -31.572 -92.023  1.00 64.81           C  
ATOM   3004  ND2 ASN A 187     127.400 -32.756 -91.788  1.00 64.81           N  
ATOM   3005 HD21 ASN A 187     126.958 -33.534 -92.258  1.00 64.81           H  
ATOM   3006 HD22 ASN A 187     128.016 -32.865 -90.995  1.00 64.81           H  
ATOM   3007  OD1 ASN A 187     125.987 -31.459 -92.830  1.00 64.81           O  
ATOM   3008  N   SER A 188     127.168 -26.879 -90.502  1.00 70.12           N  
ATOM   3009  H   SER A 188     127.055 -26.586 -91.463  1.00 70.12           H  
ATOM   3010  CA  SER A 188     127.543 -25.852 -89.545  1.00 70.12           C  
ATOM   3011  HA  SER A 188     127.823 -26.314 -88.598  1.00 70.12           H  
ATOM   3012  C   SER A 188     126.363 -24.925 -89.276  1.00 70.12           C  
ATOM   3013  CB  SER A 188     128.778 -25.126 -90.068  1.00 70.12           C  
ATOM   3014  HB2 SER A 188     128.622 -24.826 -91.105  1.00 70.12           H  
ATOM   3015  HB3 SER A 188     128.957 -24.232 -89.471  1.00 70.12           H  
ATOM   3016  O   SER A 188     125.638 -24.542 -90.187  1.00 70.12           O  
ATOM   3017  OG  SER A 188     129.892 -25.996 -89.981  1.00 70.12           O  
ATOM   3018  HG  SER A 188     130.642 -25.613 -90.442  1.00 70.12           H  
ATOM   3019  N   THR A 189     126.160 -24.558 -88.014  1.00 73.95           N  
ATOM   3020  H   THR A 189     126.781 -24.936 -87.313  1.00 73.95           H  
ATOM   3021  CA  THR A 189     125.100 -23.643 -87.565  1.00 73.95           C  
ATOM   3022  HA  THR A 189     124.589 -23.228 -88.434  1.00 73.95           H  
ATOM   3023  C   THR A 189     125.708 -22.486 -86.791  1.00 73.95           C  
ATOM   3024  CB  THR A 189     124.038 -24.347 -86.706  1.00 73.95           C  
ATOM   3025  HB  THR A 189     123.360 -23.593 -86.308  1.00 73.95           H  
ATOM   3026  O   THR A 189     126.638 -22.668 -86.012  1.00 73.95           O  
ATOM   3027  CG2 THR A 189     123.206 -25.337 -87.517  1.00 73.95           C  
ATOM   3028 HG21 THR A 189     123.841 -26.119 -87.932  1.00 73.95           H  
ATOM   3029 HG22 THR A 189     122.450 -25.789 -86.875  1.00 73.95           H  
ATOM   3030 HG23 THR A 189     122.705 -24.813 -88.331  1.00 73.95           H  
ATOM   3031  OG1 THR A 189     124.614 -25.044 -85.623  1.00 73.95           O  
ATOM   3032  HG1 THR A 189     125.323 -25.596 -85.962  1.00 73.95           H  
ATOM   3033  N   VAL A 190     125.200 -21.271 -86.988  1.00 75.08           N  
ATOM   3034  H   VAL A 190     124.420 -21.161 -87.621  1.00 75.08           H  
ATOM   3035  CA  VAL A 190     125.656 -20.111 -86.210  1.00 75.08           C  
ATOM   3036  HA  VAL A 190     126.735 -20.174 -86.073  1.00 75.08           H  
ATOM   3037  C   VAL A 190     124.989 -20.155 -84.844  1.00 75.08           C  
ATOM   3038  CB  VAL A 190     125.350 -18.786 -86.923  1.00 75.08           C  
ATOM   3039  HB  VAL A 190     124.273 -18.627 -86.974  1.00 75.08           H  
ATOM   3040  O   VAL A 190     123.767 -20.127 -84.763  1.00 75.08           O  
ATOM   3041  CG1 VAL A 190     125.993 -17.603 -86.191  1.00 75.08           C  
ATOM   3042 HG11 VAL A 190     125.562 -17.495 -85.196  1.00 75.08           H  
ATOM   3043 HG12 VAL A 190     127.069 -17.751 -86.100  1.00 75.08           H  
ATOM   3044 HG13 VAL A 190     125.803 -16.685 -86.747  1.00 75.08           H  
ATOM   3045  CG2 VAL A 190     125.896 -18.816 -88.348  1.00 75.08           C  
ATOM   3046 HG21 VAL A 190     125.332 -19.521 -88.959  1.00 75.08           H  
ATOM   3047 HG22 VAL A 190     126.942 -19.125 -88.319  1.00 75.08           H  
ATOM   3048 HG23 VAL A 190     125.803 -17.827 -88.796  1.00 75.08           H  
ATOM   3049  N   GLN A 191     125.754 -20.219 -83.764  1.00 77.74           N  
ATOM   3050  H   GLN A 191     126.757 -20.246 -83.882  1.00 77.74           H  
ATOM   3051  CA  GLN A 191     125.193 -20.163 -82.414  1.00 77.74           C  
ATOM   3052  HA  GLN A 191     124.219 -20.650 -82.398  1.00 77.74           H  
ATOM   3053  C   GLN A 191     124.958 -18.731 -81.947  1.00 77.74           C  
ATOM   3054  CB  GLN A 191     126.110 -20.891 -81.437  1.00 77.74           C  
ATOM   3055  HB2 GLN A 191     125.808 -20.588 -80.434  1.00 77.74           H  
ATOM   3056  HB3 GLN A 191     127.145 -20.583 -81.587  1.00 77.74           H  
ATOM   3057  O   GLN A 191     123.896 -18.424 -81.405  1.00 77.74           O  
ATOM   3058  CG  GLN A 191     125.989 -22.417 -81.576  1.00 77.74           C  
ATOM   3059  HG2 GLN A 191     125.111 -22.675 -82.168  1.00 77.74           H  
ATOM   3060  HG3 GLN A 191     126.865 -22.804 -82.095  1.00 77.74           H  
ATOM   3061  CD  GLN A 191     125.864 -23.096 -80.217  1.00 77.74           C  
ATOM   3062  NE2 GLN A 191     125.169 -24.206 -80.131  1.00 77.74           N  
ATOM   3063 HE21 GLN A 191     125.150 -24.649 -79.224  1.00 77.74           H  
ATOM   3064 HE22 GLN A 191     124.846 -24.677 -80.965  1.00 77.74           H  
ATOM   3065  OE1 GLN A 191     126.391 -22.645 -79.213  1.00 77.74           O  
ATOM   3066  N   PHE A 192     125.940 -17.856 -82.166  1.00 82.67           N  
ATOM   3067  H   PHE A 192     126.778 -18.159 -82.642  1.00 82.67           H  
ATOM   3068  CA  PHE A 192     125.814 -16.442 -81.845  1.00 82.67           C  
ATOM   3069  HA  PHE A 192     124.787 -16.150 -82.063  1.00 82.67           H  
ATOM   3070  C   PHE A 192     126.729 -15.578 -82.706  1.00 82.67           C  
ATOM   3071  CB  PHE A 192     126.069 -16.193 -80.349  1.00 82.67           C  
ATOM   3072  HB2 PHE A 192     125.693 -15.195 -80.123  1.00 82.67           H  
ATOM   3073  HB3 PHE A 192     125.478 -16.892 -79.758  1.00 82.67           H  
ATOM   3074  O   PHE A 192     127.767 -16.037 -83.188  1.00 82.67           O  
ATOM   3075  CG  PHE A 192     127.512 -16.248 -79.885  1.00 82.67           C  
ATOM   3076  CD1 PHE A 192     128.094 -17.470 -79.504  1.00 82.67           C  
ATOM   3077  HD1 PHE A 192     127.515 -18.380 -79.560  1.00 82.67           H  
ATOM   3078  CD2 PHE A 192     128.251 -15.057 -79.754  1.00 82.67           C  
ATOM   3079  HD2 PHE A 192     127.792 -14.110 -79.996  1.00 82.67           H  
ATOM   3080  CE1 PHE A 192     129.416 -17.505 -79.023  1.00 82.67           C  
ATOM   3081  HE1 PHE A 192     129.857 -18.442 -78.718  1.00 82.67           H  
ATOM   3082  CE2 PHE A 192     129.569 -15.095 -79.261  1.00 82.67           C  
ATOM   3083  HE2 PHE A 192     130.124 -14.185 -79.094  1.00 82.67           H  
ATOM   3084  CZ  PHE A 192     130.161 -16.320 -78.922  1.00 82.67           C  
ATOM   3085  HZ  PHE A 192     131.169 -16.348 -78.537  1.00 82.67           H  
ATOM   3086  N   MET A 193     126.351 -14.314 -82.872  1.00 86.70           N  
ATOM   3087  H   MET A 193     125.491 -14.025 -82.429  1.00 86.70           H  
ATOM   3088  CA  MET A 193     127.189 -13.271 -83.457  1.00 86.70           C  
ATOM   3089  HA  MET A 193     128.211 -13.646 -83.516  1.00 86.70           H  
ATOM   3090  C   MET A 193     127.201 -12.043 -82.556  1.00 86.70           C  
ATOM   3091  CB  MET A 193     126.741 -12.876 -84.873  1.00 86.70           C  
ATOM   3092  HB2 MET A 193     127.449 -12.145 -85.263  1.00 86.70           H  
ATOM   3093  HB3 MET A 193     125.760 -12.402 -84.833  1.00 86.70           H  
ATOM   3094  O   MET A 193     126.255 -11.790 -81.808  1.00 86.70           O  
ATOM   3095  CG  MET A 193     126.666 -14.050 -85.848  1.00 86.70           C  
ATOM   3096  HG2 MET A 193     127.656 -14.494 -85.945  1.00 86.70           H  
ATOM   3097  HG3 MET A 193     125.998 -14.802 -85.426  1.00 86.70           H  
ATOM   3098  SD  MET A 193     126.032 -13.633 -87.500  1.00 86.70           S  
ATOM   3099  CE  MET A 193     127.286 -12.465 -88.094  1.00 86.70           C  
ATOM   3100  HE1 MET A 193     127.060 -12.188 -89.123  1.00 86.70           H  
ATOM   3101  HE2 MET A 193     127.286 -11.567 -87.477  1.00 86.70           H  
ATOM   3102  HE3 MET A 193     128.270 -12.934 -88.057  1.00 86.70           H  
ATOM   3103  N   TYR A 194     128.265 -11.256 -82.643  1.00 87.37           N  
ATOM   3104  H   TYR A 194     129.026 -11.523 -83.251  1.00 87.37           H  
ATOM   3105  CA  TYR A 194     128.387 -10.016 -81.893  1.00 87.37           C  
ATOM   3106  HA  TYR A 194     127.389  -9.624 -81.698  1.00 87.37           H  
ATOM   3107  C   TYR A 194     129.142  -8.957 -82.681  1.00 87.37           C  
ATOM   3108  CB  TYR A 194     129.068 -10.282 -80.546  1.00 87.37           C  
ATOM   3109  HB2 TYR A 194     128.474 -11.017 -80.002  1.00 87.37           H  
ATOM   3110  HB3 TYR A 194     129.066  -9.363 -79.960  1.00 87.37           H  
ATOM   3111  O   TYR A 194     130.019  -9.268 -83.487  1.00 87.37           O  
ATOM   3112  CG  TYR A 194     130.488 -10.802 -80.647  1.00 87.37           C  
ATOM   3113  CD1 TYR A 194     130.716 -12.187 -80.714  1.00 87.37           C  
ATOM   3114  HD1 TYR A 194     129.872 -12.859 -80.757  1.00 87.37           H  
ATOM   3115  CD2 TYR A 194     131.575  -9.912 -80.712  1.00 87.37           C  
ATOM   3116  HD2 TYR A 194     131.403  -8.846 -80.722  1.00 87.37           H  
ATOM   3117  CE1 TYR A 194     132.028 -12.693 -80.746  1.00 87.37           C  
ATOM   3118  HE1 TYR A 194     132.207 -13.758 -80.773  1.00 87.37           H  
ATOM   3119  CE2 TYR A 194     132.887 -10.413 -80.811  1.00 87.37           C  
ATOM   3120  HE2 TYR A 194     133.719  -9.732 -80.919  1.00 87.37           H  
ATOM   3121  OH  TYR A 194     134.388 -12.283 -80.840  1.00 87.37           O  
ATOM   3122  HH  TYR A 194     135.033 -11.574 -80.871  1.00 87.37           H  
ATOM   3123  CZ  TYR A 194     133.119 -11.803 -80.781  1.00 87.37           C  
ATOM   3124  N   ILE A 195     128.829  -7.701 -82.379  1.00 88.36           N  
ATOM   3125  H   ILE A 195     128.081  -7.554 -81.716  1.00 88.36           H  
ATOM   3126  CA  ILE A 195     129.672  -6.552 -82.697  1.00 88.36           C  
ATOM   3127  HA  ILE A 195     130.556  -6.895 -83.235  1.00 88.36           H  
ATOM   3128  C   ILE A 195     130.124  -5.953 -81.372  1.00 88.36           C  
ATOM   3129  CB  ILE A 195     128.948  -5.534 -83.602  1.00 88.36           C  
ATOM   3130  HB  ILE A 195     128.000  -5.262 -83.137  1.00 88.36           H  
ATOM   3131  O   ILE A 195     129.300  -5.638 -80.508  1.00 88.36           O  
ATOM   3132  CG1 ILE A 195     128.672  -6.170 -84.983  1.00 88.36           C  
ATOM   3133 HG12 ILE A 195     128.208  -7.147 -84.847  1.00 88.36           H  
ATOM   3134 HG13 ILE A 195     129.617  -6.326 -85.503  1.00 88.36           H  
ATOM   3135  CG2 ILE A 195     129.804  -4.260 -83.766  1.00 88.36           C  
ATOM   3136 HG21 ILE A 195     129.970  -3.782 -82.801  1.00 88.36           H  
ATOM   3137 HG22 ILE A 195     129.296  -3.533 -84.400  1.00 88.36           H  
ATOM   3138 HG23 ILE A 195     130.767  -4.513 -84.209  1.00 88.36           H  
ATOM   3139  CD1 ILE A 195     127.739  -5.346 -85.879  1.00 88.36           C  
ATOM   3140 HD11 ILE A 195     126.764  -5.249 -85.400  1.00 88.36           H  
ATOM   3141 HD12 ILE A 195     128.154  -4.358 -86.078  1.00 88.36           H  
ATOM   3142 HD13 ILE A 195     127.612  -5.855 -86.834  1.00 88.36           H  
ATOM   3143  N   LEU A 196     131.431  -5.781 -81.215  1.00 88.40           N  
ATOM   3144  H   LEU A 196     132.042  -6.049 -81.973  1.00 88.40           H  
ATOM   3145  CA  LEU A 196     132.027  -5.101 -80.071  1.00 88.40           C  
ATOM   3146  HA  LEU A 196     131.235  -4.584 -79.529  1.00 88.40           H  
ATOM   3147  C   LEU A 196     132.982  -4.011 -80.544  1.00 88.40           C  
ATOM   3148  CB  LEU A 196     132.637  -6.126 -79.091  1.00 88.40           C  
ATOM   3149  HB2 LEU A 196     131.884  -6.895 -78.922  1.00 88.40           H  
ATOM   3150  HB3 LEU A 196     132.818  -5.637 -78.134  1.00 88.40           H  
ATOM   3151  O   LEU A 196     133.567  -4.103 -81.619  1.00 88.40           O  
ATOM   3152  CG  LEU A 196     133.943  -6.808 -79.522  1.00 88.40           C  
ATOM   3153  HG  LEU A 196     133.872  -7.032 -80.586  1.00 88.40           H  
ATOM   3154  CD1 LEU A 196     135.192  -5.981 -79.193  1.00 88.40           C  
ATOM   3155 HD11 LEU A 196     136.089  -6.538 -79.466  1.00 88.40           H  
ATOM   3156 HD12 LEU A 196     135.230  -5.748 -78.128  1.00 88.40           H  
ATOM   3157 HD13 LEU A 196     135.201  -5.045 -79.751  1.00 88.40           H  
ATOM   3158  CD2 LEU A 196     134.134  -8.123 -78.770  1.00 88.40           C  
ATOM   3159 HD21 LEU A 196     134.327  -7.924 -77.716  1.00 88.40           H  
ATOM   3160 HD22 LEU A 196     134.981  -8.669 -79.186  1.00 88.40           H  
ATOM   3161 HD23 LEU A 196     133.234  -8.734 -78.831  1.00 88.40           H  
ATOM   3162  N   HIS A 197     133.148  -2.984 -79.728  1.00 85.81           N  
ATOM   3163  H   HIS A 197     132.665  -3.005 -78.841  1.00 85.81           H  
ATOM   3164  CA  HIS A 197     134.167  -1.959 -79.902  1.00 85.81           C  
ATOM   3165  HA  HIS A 197     134.564  -1.979 -80.917  1.00 85.81           H  
ATOM   3166  C   HIS A 197     135.315  -2.208 -78.930  1.00 85.81           C  
ATOM   3167  CB  HIS A 197     133.521  -0.600 -79.663  1.00 85.81           C  
ATOM   3168  HB2 HIS A 197     132.795  -0.428 -80.458  1.00 85.81           H  
ATOM   3169  HB3 HIS A 197     133.004  -0.620 -78.704  1.00 85.81           H  
ATOM   3170  O   HIS A 197     135.068  -2.570 -77.777  1.00 85.81           O  
ATOM   3171  CG  HIS A 197     134.487   0.546 -79.711  1.00 85.81           C  
ATOM   3172  CD2 HIS A 197     135.020   1.071 -80.853  1.00 85.81           C  
ATOM   3173  HD2 HIS A 197     134.843   0.722 -81.859  1.00 85.81           H  
ATOM   3174  ND1 HIS A 197     135.006   1.259 -78.651  1.00 85.81           N  
ATOM   3175  HD1 HIS A 197     134.777   1.161 -77.672  1.00 85.81           H  
ATOM   3176  CE1 HIS A 197     135.826   2.200 -79.150  1.00 85.81           C  
ATOM   3177  HE1 HIS A 197     136.371   2.937 -78.581  1.00 85.81           H  
ATOM   3178  NE2 HIS A 197     135.848   2.125 -80.484  1.00 85.81           N  
ATOM   3179  N   GLU A 198     136.548  -1.957 -79.368  1.00 81.45           N  
ATOM   3180  H   GLU A 198     136.673  -1.668 -80.328  1.00 81.45           H  
ATOM   3181  CA  GLU A 198     137.763  -2.249 -78.597  1.00 81.45           C  
ATOM   3182  HA  GLU A 198     137.845  -3.332 -78.501  1.00 81.45           H  
ATOM   3183  C   GLU A 198     137.735  -1.687 -77.169  1.00 81.45           C  
ATOM   3184  CB  GLU A 198     138.995  -1.764 -79.384  1.00 81.45           C  
ATOM   3185  HB2 GLU A 198     139.859  -2.337 -79.050  1.00 81.45           H  
ATOM   3186  HB3 GLU A 198     138.826  -1.969 -80.441  1.00 81.45           H  
ATOM   3187  O   GLU A 198     138.098  -2.382 -76.224  1.00 81.45           O  
ATOM   3188  CG  GLU A 198     139.344  -0.276 -79.340  1.00 81.45           C  
ATOM   3189  HG2 GLU A 198     138.439   0.307 -79.508  1.00 81.45           H  
ATOM   3190  HG3 GLU A 198     139.750  -0.037 -78.357  1.00 81.45           H  
ATOM   3191  CD  GLU A 198     140.390   0.063 -80.415  1.00 81.45           C  
ATOM   3192  OE1 GLU A 198     140.309   1.170 -80.983  1.00 81.45           O  
ATOM   3193  OE2 GLU A 198     141.220  -0.808 -80.771  1.00 81.45           O  
ATOM   3194  N   SER A 199     137.226  -0.463 -77.005  1.00 78.21           N  
ATOM   3195  H   SER A 199     137.099   0.083 -77.845  1.00 78.21           H  
ATOM   3196  CA  SER A 199     137.197   0.238 -75.713  1.00 78.21           C  
ATOM   3197  HA  SER A 199     137.931  -0.211 -75.044  1.00 78.21           H  
ATOM   3198  C   SER A 199     135.838   0.188 -75.014  1.00 78.21           C  
ATOM   3199  CB  SER A 199     137.581   1.713 -75.903  1.00 78.21           C  
ATOM   3200  HB2 SER A 199     136.715   2.266 -76.266  1.00 78.21           H  
ATOM   3201  HB3 SER A 199     137.886   2.133 -74.944  1.00 78.21           H  
ATOM   3202  O   SER A 199     135.769   0.347 -73.800  1.00 78.21           O  
ATOM   3203  OG  SER A 199     138.626   1.849 -76.844  1.00 78.21           O  
ATOM   3204  HG  SER A 199     138.797   2.775 -77.035  1.00 78.21           H  
ATOM   3205  N   ASN A 200     134.745   0.010 -75.769  1.00 74.45           N  
ATOM   3206  H   ASN A 200     134.887  -0.374 -76.693  1.00 74.45           H  
ATOM   3207  CA  ASN A 200     133.374   0.157 -75.245  1.00 74.45           C  
ATOM   3208  HA  ASN A 200     133.425   0.624 -74.262  1.00 74.45           H  
ATOM   3209  C   ASN A 200     132.687  -1.195 -75.003  1.00 74.45           C  
ATOM   3210  CB  ASN A 200     132.534   1.096 -76.139  1.00 74.45           C  
ATOM   3211  HB2 ASN A 200     132.458   0.688 -77.147  1.00 74.45           H  
ATOM   3212  HB3 ASN A 200     131.524   1.146 -75.734  1.00 74.45           H  
ATOM   3213  O   ASN A 200     131.540  -1.230 -74.563  1.00 74.45           O  
ATOM   3214  CG  ASN A 200     133.056   2.521 -76.196  1.00 74.45           C  
ATOM   3215  ND2 ASN A 200     132.939   3.191 -77.320  1.00 74.45           N  
ATOM   3216 HD21 ASN A 200     133.406   4.086 -77.340  1.00 74.45           H  
ATOM   3217 HD22 ASN A 200     132.638   2.745 -78.175  1.00 74.45           H  
ATOM   3218  OD1 ASN A 200     133.572   3.060 -75.239  1.00 74.45           O  
ATOM   3219  N   GLY A 201     133.382  -2.298 -75.288  1.00 80.65           N  
ATOM   3220  H   GLY A 201     134.294  -2.204 -75.711  1.00 80.65           H  
ATOM   3221  CA  GLY A 201     132.849  -3.642 -75.144  1.00 80.65           C  
ATOM   3222  HA2 GLY A 201     132.398  -3.741 -74.157  1.00 80.65           H  
ATOM   3223  HA3 GLY A 201     133.663  -4.362 -75.224  1.00 80.65           H  
ATOM   3224  C   GLY A 201     131.801  -3.978 -76.202  1.00 80.65           C  
ATOM   3225  O   GLY A 201     131.734  -3.373 -77.275  1.00 80.65           O  
ATOM   3226  N   VAL A 202     131.006  -5.004 -75.902  1.00 81.20           N  
ATOM   3227  H   VAL A 202     131.098  -5.418 -74.985  1.00 81.20           H  
ATOM   3228  CA  VAL A 202     129.920  -5.489 -76.760  1.00 81.20           C  
ATOM   3229  HA  VAL A 202     130.320  -5.800 -77.726  1.00 81.20           H  
ATOM   3230  C   VAL A 202     128.925  -4.364 -76.991  1.00 81.20           C  
ATOM   3231  CB  VAL A 202     129.227  -6.694 -76.104  1.00 81.20           C  
ATOM   3232  HB  VAL A 202     128.860  -6.406 -75.119  1.00 81.20           H  
ATOM   3233  O   VAL A 202     128.528  -3.727 -76.027  1.00 81.20           O  
ATOM   3234  CG1 VAL A 202     128.046  -7.197 -76.931  1.00 81.20           C  
ATOM   3235 HG11 VAL A 202     128.374  -7.485 -77.930  1.00 81.20           H  
ATOM   3236 HG12 VAL A 202     127.271  -6.434 -77.006  1.00 81.20           H  
ATOM   3237 HG13 VAL A 202     127.609  -8.055 -76.420  1.00 81.20           H  
ATOM   3238  CG2 VAL A 202     130.213  -7.858 -75.931  1.00 81.20           C  
ATOM   3239 HG21 VAL A 202     131.034  -7.575 -75.273  1.00 81.20           H  
ATOM   3240 HG22 VAL A 202     129.701  -8.710 -75.484  1.00 81.20           H  
ATOM   3241 HG23 VAL A 202     130.616  -8.157 -76.899  1.00 81.20           H  
ATOM   3242  N   ILE A 203     128.521  -4.136 -78.239  1.00 81.65           N  
ATOM   3243  H   ILE A 203     128.924  -4.703 -78.971  1.00 81.65           H  
ATOM   3244  CA  ILE A 203     127.492  -3.160 -78.631  1.00 81.65           C  
ATOM   3245  HA  ILE A 203     127.351  -2.427 -77.838  1.00 81.65           H  
ATOM   3246  C   ILE A 203     126.169  -3.878 -78.846  1.00 81.65           C  
ATOM   3247  CB  ILE A 203     127.906  -2.427 -79.924  1.00 81.65           C  
ATOM   3248  HB  ILE A 203     128.055  -3.166 -80.711  1.00 81.65           H  
ATOM   3249  O   ILE A 203     125.131  -3.438 -78.353  1.00 81.65           O  
ATOM   3250  CG1 ILE A 203     129.242  -1.703 -79.685  1.00 81.65           C  
ATOM   3251 HG12 ILE A 203     130.010  -2.426 -79.409  1.00 81.65           H  
ATOM   3252 HG13 ILE A 203     129.139  -0.985 -78.872  1.00 81.65           H  
ATOM   3253  CG2 ILE A 203     126.807  -1.452 -80.397  1.00 81.65           C  
ATOM   3254 HG21 ILE A 203     125.869  -1.976 -80.577  1.00 81.65           H  
ATOM   3255 HG22 ILE A 203     126.643  -0.680 -79.645  1.00 81.65           H  
ATOM   3256 HG23 ILE A 203     127.089  -0.980 -81.338  1.00 81.65           H  
ATOM   3257  CD1 ILE A 203     129.737  -0.983 -80.929  1.00 81.65           C  
ATOM   3258 HD11 ILE A 203     129.684  -1.637 -81.799  1.00 81.65           H  
ATOM   3259 HD12 ILE A 203     129.151  -0.080 -81.098  1.00 81.65           H  
ATOM   3260 HD13 ILE A 203     130.774  -0.695 -80.757  1.00 81.65           H  
ATOM   3261  N   ALA A 204     126.227  -4.988 -79.582  1.00 84.92           N  
ATOM   3262  H   ALA A 204     127.120  -5.297 -79.939  1.00 84.92           H  
ATOM   3263  CA  ALA A 204     125.079  -5.830 -79.834  1.00 84.92           C  
ATOM   3264  HA  ALA A 204     124.424  -5.753 -78.967  1.00 84.92           H  
ATOM   3265  C   ALA A 204     125.471  -7.296 -80.003  1.00 84.92           C  
ATOM   3266  CB  ALA A 204     124.332  -5.312 -81.060  1.00 84.92           C  
ATOM   3267  HB1 ALA A 204     123.417  -5.889 -81.193  1.00 84.92           H  
ATOM   3268  HB2 ALA A 204     124.060  -4.269 -80.899  1.00 84.92           H  
ATOM   3269  HB3 ALA A 204     124.960  -5.411 -81.945  1.00 84.92           H  
ATOM   3270  O   ALA A 204     126.540  -7.611 -80.534  1.00 84.92           O  
ATOM   3271  N   THR A 205     124.572  -8.176 -79.581  1.00 83.20           N  
ATOM   3272  H   THR A 205     123.745  -7.830 -79.116  1.00 83.20           H  
ATOM   3273  CA  THR A 205     124.665  -9.628 -79.733  1.00 83.20           C  
ATOM   3274  HA  THR A 205     125.486  -9.875 -80.407  1.00 83.20           H  
ATOM   3275  C   THR A 205     123.385 -10.174 -80.341  1.00 83.20           C  
ATOM   3276  CB  THR A 205     124.913 -10.339 -78.394  1.00 83.20           C  
ATOM   3277  HB  THR A 205     124.763 -11.411 -78.521  1.00 83.20           H  
ATOM   3278  O   THR A 205     122.295  -9.643 -80.127  1.00 83.20           O  
ATOM   3279  CG2 THR A 205     126.330 -10.114 -77.883  1.00 83.20           C  
ATOM   3280 HG21 THR A 205     126.999 -10.820 -78.375  1.00 83.20           H  
ATOM   3281 HG22 THR A 205     126.380 -10.281 -76.807  1.00 83.20           H  
ATOM   3282 HG23 THR A 205     126.646  -9.098 -78.122  1.00 83.20           H  
ATOM   3283  OG1 THR A 205     124.026  -9.881 -77.401  1.00 83.20           O  
ATOM   3284  HG1 THR A 205     123.942 -10.569 -76.737  1.00 83.20           H  
ATOM   3285  N   ILE A 206     123.515 -11.265 -81.084  1.00 81.62           N  
ATOM   3286  H   ILE A 206     124.441 -11.628 -81.256  1.00 81.62           H  
ATOM   3287  CA  ILE A 206     122.393 -12.080 -81.536  1.00 81.62           C  
ATOM   3288  HA  ILE A 206     121.516 -11.820 -80.944  1.00 81.62           H  
ATOM   3289  C   ILE A 206     122.721 -13.539 -81.252  1.00 81.62           C  
ATOM   3290  CB  ILE A 206     122.047 -11.796 -83.013  1.00 81.62           C  
ATOM   3291  HB  ILE A 206     121.867 -10.723 -83.089  1.00 81.62           H  
ATOM   3292  O   ILE A 206     123.775 -14.033 -81.651  1.00 81.62           O  
ATOM   3293  CG1 ILE A 206     120.743 -12.526 -83.395  1.00 81.62           C  
ATOM   3294 HG12 ILE A 206     119.987 -12.312 -82.639  1.00 81.62           H  
ATOM   3295 HG13 ILE A 206     120.914 -13.602 -83.403  1.00 81.62           H  
ATOM   3296  CG2 ILE A 206     123.193 -12.126 -83.982  1.00 81.62           C  
ATOM   3297 HG21 ILE A 206     124.107 -11.645 -83.635  1.00 81.62           H  
ATOM   3298 HG22 ILE A 206     123.346 -13.204 -84.046  1.00 81.62           H  
ATOM   3299 HG23 ILE A 206     122.965 -11.746 -84.978  1.00 81.62           H  
ATOM   3300  CD1 ILE A 206     120.168 -12.115 -84.755  1.00 81.62           C  
ATOM   3301 HD11 ILE A 206     119.978 -11.042 -84.768  1.00 81.62           H  
ATOM   3302 HD12 ILE A 206     120.851 -12.380 -85.561  1.00 81.62           H  
ATOM   3303 HD13 ILE A 206     119.225 -12.637 -84.917  1.00 81.62           H  
ATOM   3304  N   ASN A 207     121.819 -14.212 -80.550  1.00 78.38           N  
ATOM   3305  H   ASN A 207     120.944 -13.753 -80.338  1.00 78.38           H  
ATOM   3306  CA  ASN A 207     121.888 -15.646 -80.300  1.00 78.38           C  
ATOM   3307  HA  ASN A 207     122.862 -16.037 -80.592  1.00 78.38           H  
ATOM   3308  C   ASN A 207     120.830 -16.347 -81.153  1.00 78.38           C  
ATOM   3309  CB  ASN A 207     121.687 -15.915 -78.799  1.00 78.38           C  
ATOM   3310  HB2 ASN A 207     121.634 -16.991 -78.629  1.00 78.38           H  
ATOM   3311  HB3 ASN A 207     120.739 -15.481 -78.481  1.00 78.38           H  
ATOM   3312  O   ASN A 207     119.872 -15.713 -81.607  1.00 78.38           O  
ATOM   3313  CG  ASN A 207     122.797 -15.369 -77.919  1.00 78.38           C  
ATOM   3314  ND2 ASN A 207     122.536 -15.191 -76.647  1.00 78.38           N  
ATOM   3315 HD21 ASN A 207     123.303 -14.867 -76.076  1.00 78.38           H  
ATOM   3316 HD22 ASN A 207     121.624 -15.415 -76.274  1.00 78.38           H  
ATOM   3317  OD1 ASN A 207     123.909 -15.101 -78.335  1.00 78.38           O  
ATOM   3318  N   LYS A 208     120.978 -17.661 -81.332  1.00 68.94           N  
ATOM   3319  H   LYS A 208     121.826 -18.103 -81.008  1.00 68.94           H  
ATOM   3320  CA  LYS A 208     119.919 -18.491 -81.910  1.00 68.94           C  
ATOM   3321  HA  LYS A 208     119.788 -18.194 -82.950  1.00 68.94           H  
ATOM   3322  C   LYS A 208     118.586 -18.237 -81.180  1.00 68.94           C  
ATOM   3323  CB  LYS A 208     120.355 -19.965 -81.875  1.00 68.94           C  
ATOM   3324  HB2 LYS A 208     120.424 -20.309 -80.843  1.00 68.94           H  
ATOM   3325  HB3 LYS A 208     121.332 -20.059 -82.350  1.00 68.94           H  
ATOM   3326  O   LYS A 208     118.546 -18.217 -79.951  1.00 68.94           O  
ATOM   3327  CG  LYS A 208     119.344 -20.818 -82.640  1.00 68.94           C  
ATOM   3328  HG2 LYS A 208     118.396 -20.784 -82.102  1.00 68.94           H  
ATOM   3329  HG3 LYS A 208     119.195 -20.386 -83.630  1.00 68.94           H  
ATOM   3330  CD  LYS A 208     119.753 -22.282 -82.797  1.00 68.94           C  
ATOM   3331  HD2 LYS A 208     120.683 -22.338 -83.363  1.00 68.94           H  
ATOM   3332  HD3 LYS A 208     119.873 -22.747 -81.818  1.00 68.94           H  
ATOM   3333  CE  LYS A 208     118.609 -22.948 -83.569  1.00 68.94           C  
ATOM   3334  HE2 LYS A 208     118.342 -22.301 -84.405  1.00 68.94           H  
ATOM   3335  HE3 LYS A 208     117.730 -22.993 -82.927  1.00 68.94           H  
ATOM   3336  NZ  LYS A 208     118.966 -24.283 -84.097  1.00 68.94           N  
ATOM   3337  HZ1 LYS A 208     119.768 -24.206 -84.706  1.00 68.94           H  
ATOM   3338  HZ2 LYS A 208     118.209 -24.600 -84.685  1.00 68.94           H  
ATOM   3339  HZ3 LYS A 208     119.133 -24.942 -83.350  1.00 68.94           H  
ATOM   3340  N   ASP A 209     117.525 -18.011 -81.953  1.00 65.00           N  
ATOM   3341  H   ASP A 209     117.640 -18.134 -82.949  1.00 65.00           H  
ATOM   3342  CA  ASP A 209     116.145 -17.799 -81.487  1.00 65.00           C  
ATOM   3343  HA  ASP A 209     115.565 -17.558 -82.377  1.00 65.00           H  
ATOM   3344  C   ASP A 209     115.921 -16.595 -80.538  1.00 65.00           C  
ATOM   3345  CB  ASP A 209     115.562 -19.126 -80.957  1.00 65.00           C  
ATOM   3346  HB2 ASP A 209     116.058 -19.390 -80.024  1.00 65.00           H  
ATOM   3347  HB3 ASP A 209     114.501 -18.990 -80.747  1.00 65.00           H  
ATOM   3348  O   ASP A 209     114.912 -16.534 -79.833  1.00 65.00           O  
ATOM   3349  CG  ASP A 209     115.706 -20.279 -81.960  1.00 65.00           C  
ATOM   3350  OD1 ASP A 209     115.515 -20.023 -83.169  1.00 65.00           O  
ATOM   3351  OD2 ASP A 209     116.048 -21.406 -81.530  1.00 65.00           O  
ATOM   3352  N   GLN A 210     116.828 -15.609 -80.515  1.00 68.88           N  
ATOM   3353  H   GLN A 210     117.646 -15.694 -81.101  1.00 68.88           H  
ATOM   3354  CA  GLN A 210     116.706 -14.395 -79.692  1.00 68.88           C  
ATOM   3355  HA  GLN A 210     115.751 -14.419 -79.167  1.00 68.88           H  
ATOM   3356  C   GLN A 210     116.751 -13.119 -80.554  1.00 68.88           C  
ATOM   3357  CB  GLN A 210     117.820 -14.365 -78.635  1.00 68.88           C  
ATOM   3358  HB2 GLN A 210     117.853 -13.380 -78.168  1.00 68.88           H  
ATOM   3359  HB3 GLN A 210     118.770 -14.507 -79.152  1.00 68.88           H  
ATOM   3360  O   GLN A 210     117.520 -13.058 -81.518  1.00 68.88           O  
ATOM   3361  CG  GLN A 210     117.686 -15.442 -77.542  1.00 68.88           C  
ATOM   3362  HG2 GLN A 210     117.245 -16.350 -77.953  1.00 68.88           H  
ATOM   3363  HG3 GLN A 210     118.685 -15.704 -77.192  1.00 68.88           H  
ATOM   3364  CD  GLN A 210     116.899 -14.977 -76.320  1.00 68.88           C  
ATOM   3365  NE2 GLN A 210     115.860 -15.679 -75.927  1.00 68.88           N  
ATOM   3366 HE21 GLN A 210     115.556 -16.472 -76.473  1.00 68.88           H  
ATOM   3367 HE22 GLN A 210     115.375 -15.345 -75.106  1.00 68.88           H  
ATOM   3368  OE1 GLN A 210     117.221 -13.990 -75.678  1.00 68.88           O  
ATOM   3369  N   PRO A 211     115.973 -12.069 -80.215  1.00 73.44           N  
ATOM   3370  CA  PRO A 211     116.125 -10.758 -80.840  1.00 73.44           C  
ATOM   3371  HA  PRO A 211     116.039 -10.851 -81.922  1.00 73.44           H  
ATOM   3372  C   PRO A 211     117.496 -10.155 -80.502  1.00 73.44           C  
ATOM   3373  CB  PRO A 211     114.967  -9.911 -80.302  1.00 73.44           C  
ATOM   3374  HB2 PRO A 211     114.090 -10.056 -80.934  1.00 73.44           H  
ATOM   3375  HB3 PRO A 211     115.220  -8.853 -80.239  1.00 73.44           H  
ATOM   3376  O   PRO A 211     118.117 -10.513 -79.502  1.00 73.44           O  
ATOM   3377  CG  PRO A 211     114.703 -10.515 -78.923  1.00 73.44           C  
ATOM   3378  HG2 PRO A 211     115.398 -10.087 -78.201  1.00 73.44           H  
ATOM   3379  HG3 PRO A 211     113.673 -10.360 -78.602  1.00 73.44           H  
ATOM   3380  CD  PRO A 211     115.021 -11.998 -79.113  1.00 73.44           C  
ATOM   3381  HD2 PRO A 211     114.115 -12.540 -79.385  1.00 73.44           H  
ATOM   3382  HD3 PRO A 211     115.442 -12.405 -78.194  1.00 73.44           H  
ATOM   3383  N   VAL A 212     117.965  -9.216 -81.328  1.00 73.24           N  
ATOM   3384  H   VAL A 212     117.413  -8.948 -82.130  1.00 73.24           H  
ATOM   3385  CA  VAL A 212     119.242  -8.531 -81.084  1.00 73.24           C  
ATOM   3386  HA  VAL A 212     120.017  -9.294 -81.012  1.00 73.24           H  
ATOM   3387  C   VAL A 212     119.192  -7.780 -79.755  1.00 73.24           C  
ATOM   3388  CB  VAL A 212     119.620  -7.574 -82.228  1.00 73.24           C  
ATOM   3389  HB  VAL A 212     118.870  -6.788 -82.327  1.00 73.24           H  
ATOM   3390  O   VAL A 212     118.316  -6.940 -79.547  1.00 73.24           O  
ATOM   3391  CG1 VAL A 212     120.988  -6.929 -81.977  1.00 73.24           C  
ATOM   3392 HG11 VAL A 212     120.925  -6.225 -81.148  1.00 73.24           H  
ATOM   3393 HG12 VAL A 212     121.332  -6.402 -82.867  1.00 73.24           H  
ATOM   3394 HG13 VAL A 212     121.720  -7.701 -81.737  1.00 73.24           H  
ATOM   3395  CG2 VAL A 212     119.713  -8.331 -83.552  1.00 73.24           C  
ATOM   3396 HG21 VAL A 212     120.146  -7.678 -84.311  1.00 73.24           H  
ATOM   3397 HG22 VAL A 212     118.727  -8.661 -83.876  1.00 73.24           H  
ATOM   3398 HG23 VAL A 212     120.364  -9.197 -83.431  1.00 73.24           H  
ATOM   3399  N   VAL A 213     120.149  -8.060 -78.874  1.00 76.66           N  
ATOM   3400  H   VAL A 213     120.845  -8.745 -79.134  1.00 76.66           H  
ATOM   3401  CA  VAL A 213     120.295  -7.388 -77.579  1.00 76.66           C  
ATOM   3402  HA  VAL A 213     119.365  -6.875 -77.335  1.00 76.66           H  
ATOM   3403  C   VAL A 213     121.400  -6.351 -77.688  1.00 76.66           C  
ATOM   3404  CB  VAL A 213     120.580  -8.391 -76.445  1.00 76.66           C  
ATOM   3405  HB  VAL A 213     121.503  -8.930 -76.660  1.00 76.66           H  
ATOM   3406  O   VAL A 213     122.505  -6.664 -78.125  1.00 76.66           O  
ATOM   3407  CG1 VAL A 213     120.733  -7.680 -75.092  1.00 76.66           C  
ATOM   3408 HG11 VAL A 213     120.877  -8.419 -74.304  1.00 76.66           H  
ATOM   3409 HG12 VAL A 213     119.841  -7.094 -74.872  1.00 76.66           H  
ATOM   3410 HG13 VAL A 213     121.606  -7.027 -75.103  1.00 76.66           H  
ATOM   3411  CG2 VAL A 213     119.443  -9.412 -76.311  1.00 76.66           C  
ATOM   3412 HG21 VAL A 213     118.493  -8.902 -76.149  1.00 76.66           H  
ATOM   3413 HG22 VAL A 213     119.639 -10.086 -75.478  1.00 76.66           H  
ATOM   3414 HG23 VAL A 213     119.371 -10.012 -77.219  1.00 76.66           H  
ATOM   3415  N   THR A 214     121.115  -5.117 -77.275  1.00 72.06           N  
ATOM   3416  H   THR A 214     120.178  -4.914 -76.959  1.00 72.06           H  
ATOM   3417  CA  THR A 214     122.069  -4.001 -77.287  1.00 72.06           C  
ATOM   3418  HA  THR A 214     122.983  -4.317 -77.789  1.00 72.06           H  
ATOM   3419  C   THR A 214     122.423  -3.589 -75.866  1.00 72.06           C  
ATOM   3420  CB  THR A 214     121.516  -2.796 -78.054  1.00 72.06           C  
ATOM   3421  HB  THR A 214     122.231  -1.974 -78.008  1.00 72.06           H  
ATOM   3422  O   THR A 214     121.540  -3.412 -75.030  1.00 72.06           O  
ATOM   3423  CG2 THR A 214     121.247  -3.144 -79.513  1.00 72.06           C  
ATOM   3424 HG21 THR A 214     120.641  -2.350 -79.950  1.00 72.06           H  
ATOM   3425 HG22 THR A 214     122.193  -3.230 -80.049  1.00 72.06           H  
ATOM   3426 HG23 THR A 214     120.687  -4.075 -79.602  1.00 72.06           H  
ATOM   3427  OG1 THR A 214     120.296  -2.374 -77.490  1.00 72.06           O  
ATOM   3428  HG1 THR A 214     120.430  -2.258 -76.546  1.00 72.06           H  
ATOM   3429  N   THR A 215     123.706  -3.393 -75.587  1.00 64.17           N  
ATOM   3430  H   THR A 215     124.392  -3.516 -76.318  1.00 64.17           H  
ATOM   3431  CA  THR A 215     124.212  -3.005 -74.253  1.00 64.17           C  
ATOM   3432  HA  THR A 215     123.639  -3.514 -73.478  1.00 64.17           H  
ATOM   3433  C   THR A 215     124.119  -1.503 -73.981  1.00 64.17           C  
ATOM   3434  CB  THR A 215     125.683  -3.399 -74.120  1.00 64.17           C  
ATOM   3435  HB  THR A 215     126.126  -2.916 -73.249  1.00 64.17           H  
ATOM   3436  O   THR A 215     124.071  -1.095 -72.822  1.00 64.17           O  
ATOM   3437  CG2 THR A 215     125.883  -4.911 -74.011  1.00 64.17           C  
ATOM   3438 HG21 THR A 215     125.348  -5.293 -73.142  1.00 64.17           H  
ATOM   3439 HG22 THR A 215     126.945  -5.128 -73.899  1.00 64.17           H  
ATOM   3440 HG23 THR A 215     125.511  -5.403 -74.910  1.00 64.17           H  
ATOM   3441  OG1 THR A 215     126.277  -2.916 -75.294  1.00 64.17           O  
ATOM   3442  HG1 THR A 215     127.174  -3.246 -75.374  1.00 64.17           H  
ATOM   3443  N   LYS A 216     124.078  -0.660 -75.021  1.00 59.22           N  
ATOM   3444  H   LYS A 216     124.149  -1.057 -75.947  1.00 59.22           H  
ATOM   3445  CA  LYS A 216     123.946   0.795 -74.874  1.00 59.22           C  
ATOM   3446  HA  LYS A 216     124.325   1.088 -73.894  1.00 59.22           H  
ATOM   3447  C   LYS A 216     122.473   1.216 -74.919  1.00 59.22           C  
ATOM   3448  CB  LYS A 216     124.799   1.532 -75.925  1.00 59.22           C  
ATOM   3449  HB2 LYS A 216     124.480   2.574 -75.934  1.00 59.22           H  
ATOM   3450  HB3 LYS A 216     124.606   1.118 -76.915  1.00 59.22           H  
ATOM   3451  O   LYS A 216     121.892   1.308 -75.992  1.00 59.22           O  
ATOM   3452  CG  LYS A 216     126.313   1.498 -75.631  1.00 59.22           C  
ATOM   3453  HG2 LYS A 216     126.481   1.763 -74.587  1.00 59.22           H  
ATOM   3454  HG3 LYS A 216     126.704   0.497 -75.812  1.00 59.22           H  
ATOM   3455  CD  LYS A 216     127.042   2.521 -76.521  1.00 59.22           C  
ATOM   3456  HD2 LYS A 216     126.893   2.260 -77.569  1.00 59.22           H  
ATOM   3457  HD3 LYS A 216     126.596   3.500 -76.347  1.00 59.22           H  
ATOM   3458  CE  LYS A 216     128.546   2.612 -76.233  1.00 59.22           C  
ATOM   3459  HE2 LYS A 216     128.689   2.632 -75.153  1.00 59.22           H  
ATOM   3460  HE3 LYS A 216     129.037   1.721 -76.625  1.00 59.22           H  
ATOM   3461  NZ  LYS A 216     129.130   3.846 -76.833  1.00 59.22           N  
ATOM   3462  HZ1 LYS A 216     128.699   4.670 -76.441  1.00 59.22           H  
ATOM   3463  HZ2 LYS A 216     130.127   3.920 -76.689  1.00 59.22           H  
ATOM   3464  HZ3 LYS A 216     128.969   3.957 -77.824  1.00 59.22           H  
ATOM   3465  N   GLN A 217     121.900   1.540 -73.756  1.00 51.77           N  
ATOM   3466  H   GLN A 217     122.422   1.349 -72.913  1.00 51.77           H  
ATOM   3467  CA  GLN A 217     120.622   2.269 -73.618  1.00 51.77           C  
ATOM   3468  HA  GLN A 217     119.970   1.987 -74.444  1.00 51.77           H  
ATOM   3469  C   GLN A 217     120.789   3.800 -73.729  1.00 51.77           C  
ATOM   3470  CB  GLN A 217     119.923   1.884 -72.298  1.00 51.77           C  
ATOM   3471  HB2 GLN A 217     120.659   1.814 -71.498  1.00 51.77           H  
ATOM   3472  HB3 GLN A 217     119.208   2.659 -72.021  1.00 51.77           H  
ATOM   3473  O   GLN A 217     119.903   4.560 -73.340  1.00 51.77           O  
ATOM   3474  CG  GLN A 217     119.123   0.579 -72.392  1.00 51.77           C  
ATOM   3475  HG2 GLN A 217     119.802  -0.259 -72.547  1.00 51.77           H  
ATOM   3476  HG3 GLN A 217     118.446   0.639 -73.243  1.00 51.77           H  
ATOM   3477  CD  GLN A 217     118.295   0.323 -71.132  1.00 51.77           C  
ATOM   3478  NE2 GLN A 217     117.317  -0.553 -71.192  1.00 51.77           N  
ATOM   3479 HE21 GLN A 217     116.800  -0.690 -70.335  1.00 51.77           H  
ATOM   3480 HE22 GLN A 217     117.119  -1.053 -72.047  1.00 51.77           H  
ATOM   3481  OE1 GLN A 217     118.502   0.889 -70.072  1.00 51.77           O  
ATOM   3482  N   GLU A 218     121.927   4.287 -74.228  1.00 50.92           N  
ATOM   3483  H   GLU A 218     122.604   3.652 -74.628  1.00 50.92           H  
ATOM   3484  CA  GLU A 218     122.109   5.723 -74.429  1.00 50.92           C  
ATOM   3485  HA  GLU A 218     121.749   6.236 -73.537  1.00 50.92           H  
ATOM   3486  C   GLU A 218     121.255   6.223 -75.601  1.00 50.92           C  
ATOM   3487  CB  GLU A 218     123.589   6.095 -74.598  1.00 50.92           C  
ATOM   3488  HB2 GLU A 218     124.056   5.419 -75.315  1.00 50.92           H  
ATOM   3489  HB3 GLU A 218     123.644   7.110 -74.991  1.00 50.92           H  
ATOM   3490  O   GLU A 218     121.147   5.575 -76.642  1.00 50.92           O  
ATOM   3491  CG  GLU A 218     124.343   6.058 -73.258  1.00 50.92           C  
ATOM   3492  HG2 GLU A 218     124.398   5.026 -72.911  1.00 50.92           H  
ATOM   3493  HG3 GLU A 218     123.776   6.633 -72.525  1.00 50.92           H  
ATOM   3494  CD  GLU A 218     125.765   6.637 -73.362  1.00 50.92           C  
ATOM   3495  OE1 GLU A 218     126.247   7.186 -72.347  1.00 50.92           O  
ATOM   3496  OE2 GLU A 218     126.373   6.539 -74.454  1.00 50.92           O  
ATOM   3497  N   SER A 219     120.702   7.427 -75.432  1.00 54.30           N  
ATOM   3498  H   SER A 219     120.915   7.909 -74.570  1.00 54.30           H  
ATOM   3499  CA  SER A 219     119.762   8.150 -76.310  1.00 54.30           C  
ATOM   3500  HA  SER A 219     118.820   7.601 -76.335  1.00 54.30           H  
ATOM   3501  C   SER A 219     120.197   8.342 -77.768  1.00 54.30           C  
ATOM   3502  CB  SER A 219     119.512   9.527 -75.674  1.00 54.30           C  
ATOM   3503  HB2 SER A 219     118.840   9.396 -74.825  1.00 54.30           H  
ATOM   3504  HB3 SER A 219     119.028  10.194 -76.387  1.00 54.30           H  
ATOM   3505  O   SER A 219     119.447   8.874 -78.581  1.00 54.30           O  
ATOM   3506  OG  SER A 219     120.725  10.101 -75.201  1.00 54.30           O  
ATOM   3507  HG  SER A 219     121.251  10.356 -75.963  1.00 54.30           H  
ATOM   3508  N   ASN A 220     121.408   7.923 -78.100  1.00 57.98           N  
ATOM   3509  H   ASN A 220     121.920   7.414 -77.394  1.00 57.98           H  
ATOM   3510  CA  ASN A 220     121.997   8.022 -79.422  1.00 57.98           C  
ATOM   3511  HA  ASN A 220     121.588   8.884 -79.950  1.00 57.98           H  
ATOM   3512  C   ASN A 220     121.694   6.791 -80.286  1.00 57.98           C  
ATOM   3513  CB  ASN A 220     123.493   8.242 -79.179  1.00 57.98           C  
ATOM   3514  HB2 ASN A 220     123.863   7.519 -78.451  1.00 57.98           H  
ATOM   3515  HB3 ASN A 220     124.050   8.058 -80.098  1.00 57.98           H  
ATOM   3516  O   ASN A 220     121.810   6.862 -81.508  1.00 57.98           O  
ATOM   3517  CG  ASN A 220     123.802   9.640 -78.669  1.00 57.98           C  
ATOM   3518  ND2 ASN A 220     125.063   9.970 -78.558  1.00 57.98           N  
ATOM   3519 HD21 ASN A 220     125.759   9.363 -78.968  1.00 57.98           H  
ATOM   3520 HD22 ASN A 220     125.250  10.955 -78.438  1.00 57.98           H  
ATOM   3521  OD1 ASN A 220     122.943  10.457 -78.364  1.00 57.98           O  
ATOM   3522  N   PHE A 221     121.305   5.671 -79.669  1.00 61.99           N  
ATOM   3523  H   PHE A 221     121.165   5.688 -78.669  1.00 61.99           H  
ATOM   3524  CA  PHE A 221     121.068   4.411 -80.358  1.00 61.99           C  
ATOM   3525  HA  PHE A 221     121.904   4.245 -81.037  1.00 61.99           H  
ATOM   3526  C   PHE A 221     119.789   4.461 -81.204  1.00 61.99           C  
ATOM   3527  CB  PHE A 221     121.083   3.266 -79.340  1.00 61.99           C  
ATOM   3528  HB2 PHE A 221     120.110   3.183 -78.856  1.00 61.99           H  
ATOM   3529  HB3 PHE A 221     121.815   3.482 -78.562  1.00 61.99           H  
ATOM   3530  O   PHE A 221     118.695   4.632 -80.673  1.00 61.99           O  
ATOM   3531  CG  PHE A 221     121.463   1.951 -79.978  1.00 61.99           C  
ATOM   3532  CD1 PHE A 221     120.471   1.112 -80.507  1.00 61.99           C  
ATOM   3533  HD1 PHE A 221     119.428   1.380 -80.417  1.00 61.99           H  
ATOM   3534  CD2 PHE A 221     122.822   1.599 -80.091  1.00 61.99           C  
ATOM   3535  HD2 PHE A 221     123.583   2.251 -79.690  1.00 61.99           H  
ATOM   3536  CE1 PHE A 221     120.841  -0.074 -81.156  1.00 61.99           C  
ATOM   3537  HE1 PHE A 221     120.069  -0.718 -81.551  1.00 61.99           H  
ATOM   3538  CE2 PHE A 221     123.191   0.407 -80.734  1.00 61.99           C  
ATOM   3539  HE2 PHE A 221     124.234   0.141 -80.826  1.00 61.99           H  
ATOM   3540  CZ  PHE A 221     122.200  -0.426 -81.272  1.00 61.99           C  
ATOM   3541  HZ  PHE A 221     122.492  -1.336 -81.775  1.00 61.99           H  
ATOM   3542  N   ASN A 222     119.917   4.308 -82.526  1.00 61.72           N  
ATOM   3543  H   ASN A 222     120.823   4.075 -82.908  1.00 61.72           H  
ATOM   3544  CA  ASN A 222     118.773   4.398 -83.434  1.00 61.72           C  
ATOM   3545  HA  ASN A 222     118.031   5.080 -83.019  1.00 61.72           H  
ATOM   3546  C   ASN A 222     118.105   3.031 -83.612  1.00 61.72           C  
ATOM   3547  CB  ASN A 222     119.204   4.922 -84.817  1.00 61.72           C  
ATOM   3548  HB2 ASN A 222     119.872   4.195 -85.278  1.00 61.72           H  
ATOM   3549  HB3 ASN A 222     118.318   4.990 -85.449  1.00 61.72           H  
ATOM   3550  O   ASN A 222     116.880   2.937 -83.644  1.00 61.72           O  
ATOM   3551  CG  ASN A 222     119.875   6.279 -84.852  1.00 61.72           C  
ATOM   3552  ND2 ASN A 222     120.758   6.454 -85.808  1.00 61.72           N  
ATOM   3553 HD21 ASN A 222     121.005   5.692 -86.424  1.00 61.72           H  
ATOM   3554 HD22 ASN A 222     121.222   7.349 -85.865  1.00 61.72           H  
ATOM   3555  OD1 ASN A 222     119.609   7.199 -84.095  1.00 61.72           O  
ATOM   3556  N   MET A 223     118.908   1.981 -83.842  1.00 70.74           N  
ATOM   3557  H   MET A 223     119.908   2.115 -83.798  1.00 70.74           H  
ATOM   3558  CA  MET A 223     118.400   0.723 -84.386  1.00 70.74           C  
ATOM   3559  HA  MET A 223     117.483   0.454 -83.862  1.00 70.74           H  
ATOM   3560  C   MET A 223     119.410  -0.425 -84.270  1.00 70.74           C  
ATOM   3561  CB  MET A 223     118.089   0.976 -85.868  1.00 70.74           C  
ATOM   3562  HB2 MET A 223     119.027   1.060 -86.416  1.00 70.74           H  
ATOM   3563  HB3 MET A 223     117.561   1.924 -85.978  1.00 70.74           H  
ATOM   3564  O   MET A 223     120.577  -0.260 -84.611  1.00 70.74           O  
ATOM   3565  CG  MET A 223     117.215  -0.086 -86.518  1.00 70.74           C  
ATOM   3566  HG2 MET A 223     116.281  -0.162 -85.961  1.00 70.74           H  
ATOM   3567  HG3 MET A 223     117.726  -1.048 -86.495  1.00 70.74           H  
ATOM   3568  SD  MET A 223     116.846   0.382 -88.228  1.00 70.74           S  
ATOM   3569  CE  MET A 223     118.435  -0.038 -89.011  1.00 70.74           C  
ATOM   3570  HE1 MET A 223     119.227   0.593 -88.607  1.00 70.74           H  
ATOM   3571  HE2 MET A 223     118.389   0.133 -90.087  1.00 70.74           H  
ATOM   3572  HE3 MET A 223     118.697  -1.078 -88.821  1.00 70.74           H  
ATOM   3573  N   ALA A 224     118.942  -1.611 -83.884  1.00 70.80           N  
ATOM   3574  H   ALA A 224     117.977  -1.689 -83.595  1.00 70.80           H  
ATOM   3575  CA  ALA A 224     119.667  -2.867 -84.044  1.00 70.80           C  
ATOM   3576  HA  ALA A 224     120.539  -2.703 -84.678  1.00 70.80           H  
ATOM   3577  C   ALA A 224     118.764  -3.892 -84.727  1.00 70.80           C  
ATOM   3578  CB  ALA A 224     120.157  -3.378 -82.693  1.00 70.80           C  
ATOM   3579  HB1 ALA A 224     120.679  -4.324 -82.839  1.00 70.80           H  
ATOM   3580  HB2 ALA A 224     119.320  -3.525 -82.010  1.00 70.80           H  
ATOM   3581  HB3 ALA A 224     120.868  -2.668 -82.271  1.00 70.80           H  
ATOM   3582  O   ALA A 224     117.588  -4.017 -84.384  1.00 70.80           O  
ATOM   3583  N   LYS A 225     119.302  -4.602 -85.714  1.00 77.09           N  
ATOM   3584  H   LYS A 225     120.280  -4.455 -85.919  1.00 77.09           H  
ATOM   3585  CA  LYS A 225     118.605  -5.635 -86.482  1.00 77.09           C  
ATOM   3586  HA  LYS A 225     117.729  -5.981 -85.934  1.00 77.09           H  
ATOM   3587  C   LYS A 225     119.539  -6.810 -86.688  1.00 77.09           C  
ATOM   3588  CB  LYS A 225     118.186  -5.104 -87.856  1.00 77.09           C  
ATOM   3589  HB2 LYS A 225     117.713  -5.914 -88.411  1.00 77.09           H  
ATOM   3590  HB3 LYS A 225     119.081  -4.801 -88.400  1.00 77.09           H  
ATOM   3591  O   LYS A 225     120.745  -6.636 -86.784  1.00 77.09           O  
ATOM   3592  CG  LYS A 225     117.220  -3.921 -87.797  1.00 77.09           C  
ATOM   3593  HG2 LYS A 225     117.673  -3.093 -87.251  1.00 77.09           H  
ATOM   3594  HG3 LYS A 225     116.299  -4.227 -87.301  1.00 77.09           H  
ATOM   3595  CD  LYS A 225     116.926  -3.473 -89.229  1.00 77.09           C  
ATOM   3596  HD2 LYS A 225     116.592  -4.321 -89.826  1.00 77.09           H  
ATOM   3597  HD3 LYS A 225     117.848  -3.084 -89.662  1.00 77.09           H  
ATOM   3598  CE  LYS A 225     115.841  -2.405 -89.227  1.00 77.09           C  
ATOM   3599  HE2 LYS A 225     114.867  -2.890 -89.151  1.00 77.09           H  
ATOM   3600  HE3 LYS A 225     115.967  -1.803 -88.327  1.00 77.09           H  
ATOM   3601  NZ  LYS A 225     115.925  -1.571 -90.448  1.00 77.09           N  
ATOM   3602  HZ1 LYS A 225     116.873  -1.235 -90.546  1.00 77.09           H  
ATOM   3603  HZ2 LYS A 225     115.319  -0.767 -90.372  1.00 77.09           H  
ATOM   3604  HZ3 LYS A 225     115.703  -2.112 -91.272  1.00 77.09           H  
ATOM   3605  N   GLY A 226     118.995  -8.004 -86.792  1.00 70.33           N  
ATOM   3606  H   GLY A 226     117.999  -8.127 -86.682  1.00 70.33           H  
ATOM   3607  CA  GLY A 226     119.770  -9.180 -87.141  1.00 70.33           C  
ATOM   3608  HA2 GLY A 226     120.429  -9.473 -86.324  1.00 70.33           H  
ATOM   3609  HA3 GLY A 226     120.374  -8.957 -88.020  1.00 70.33           H  
ATOM   3610  C   GLY A 226     118.829 -10.316 -87.474  1.00 70.33           C  
ATOM   3611  O   GLY A 226     117.708 -10.364 -86.967  1.00 70.33           O  
ATOM   3612  N   GLU A 227     119.264 -11.187 -88.368  1.00 69.32           N  
ATOM   3613  H   GLU A 227     120.217 -11.106 -88.693  1.00 69.32           H  
ATOM   3614  CA  GLU A 227     118.498 -12.348 -88.803  1.00 69.32           C  
ATOM   3615  HA  GLU A 227     117.655 -12.491 -88.127  1.00 69.32           H  
ATOM   3616  C   GLU A 227     119.405 -13.571 -88.690  1.00 69.32           C  
ATOM   3617  CB  GLU A 227     117.924 -12.118 -90.219  1.00 69.32           C  
ATOM   3618  HB2 GLU A 227     117.506 -11.113 -90.259  1.00 69.32           H  
ATOM   3619  HB3 GLU A 227     118.728 -12.191 -90.951  1.00 69.32           H  
ATOM   3620  O   GLU A 227     120.538 -13.566 -89.173  1.00 69.32           O  
ATOM   3621  CG  GLU A 227     116.806 -13.115 -90.587  1.00 69.32           C  
ATOM   3622  HG2 GLU A 227     116.055 -13.095 -89.798  1.00 69.32           H  
ATOM   3623  HG3 GLU A 227     117.234 -14.117 -90.615  1.00 69.32           H  
ATOM   3624  CD  GLU A 227     116.106 -12.831 -91.939  1.00 69.32           C  
ATOM   3625  OE1 GLU A 227     115.220 -13.622 -92.349  1.00 69.32           O  
ATOM   3626  OE2 GLU A 227     116.423 -11.851 -92.648  1.00 69.32           O  
ATOM   3627  N   HIS A 228     118.909 -14.601 -88.010  1.00 57.07           N  
ATOM   3628  H   HIS A 228     117.967 -14.527 -87.654  1.00 57.07           H  
ATOM   3629  CA  HIS A 228     119.513 -15.925 -87.937  1.00 57.07           C  
ATOM   3630  HA  HIS A 228     120.561 -15.885 -88.235  1.00 57.07           H  
ATOM   3631  C   HIS A 228     118.754 -16.815 -88.921  1.00 57.07           C  
ATOM   3632  CB  HIS A 228     119.423 -16.419 -86.484  1.00 57.07           C  
ATOM   3633  HB2 HIS A 228     119.944 -15.715 -85.835  1.00 57.07           H  
ATOM   3634  HB3 HIS A 228     118.377 -16.450 -86.177  1.00 57.07           H  
ATOM   3635  O   HIS A 228     117.524 -16.861 -88.873  1.00 57.07           O  
ATOM   3636  CG  HIS A 228     120.011 -17.785 -86.281  1.00 57.07           C  
ATOM   3637  CD2 HIS A 228     121.255 -18.063 -85.804  1.00 57.07           C  
ATOM   3638  HD2 HIS A 228     121.994 -17.347 -85.473  1.00 57.07           H  
ATOM   3639  ND1 HIS A 228     119.364 -18.980 -86.579  1.00 57.07           N  
ATOM   3640  CE1 HIS A 228     120.226 -19.961 -86.288  1.00 57.07           C  
ATOM   3641  HE1 HIS A 228     120.030 -21.012 -86.442  1.00 57.07           H  
ATOM   3642  NE2 HIS A 228     121.364 -19.434 -85.810  1.00 57.07           N  
ATOM   3643  HE2 HIS A 228     122.162 -19.960 -85.483  1.00 57.07           H  
ATOM   3644  N   SER A 229     119.447 -17.458 -89.864  1.00 55.18           N  
ATOM   3645  H   SER A 229     120.455 -17.403 -89.876  1.00 55.18           H  
ATOM   3646  CA  SER A 229     118.784 -18.346 -90.820  1.00 55.18           C  
ATOM   3647  HA  SER A 229     117.758 -18.513 -90.492  1.00 55.18           H  
ATOM   3648  C   SER A 229     119.453 -19.709 -90.880  1.00 55.18           C  
ATOM   3649  CB  SER A 229     118.719 -17.722 -92.214  1.00 55.18           C  
ATOM   3650  HB2 SER A 229     119.678 -17.853 -92.716  1.00 55.18           H  
ATOM   3651  HB3 SER A 229     118.496 -16.658 -92.133  1.00 55.18           H  
ATOM   3652  O   SER A 229     120.630 -19.818 -91.207  1.00 55.18           O  
ATOM   3653  OG  SER A 229     117.686 -18.362 -92.949  1.00 55.18           O  
ATOM   3654  HG  SER A 229     116.865 -18.091 -92.532  1.00 55.18           H  
ATOM   3655  N   ASP A 230     118.658 -20.756 -90.659  1.00 54.85           N  
ATOM   3656  H   ASP A 230     117.753 -20.588 -90.243  1.00 54.85           H  
ATOM   3657  CA  ASP A 230     119.037 -22.155 -90.900  1.00 54.85           C  
ATOM   3658  HA  ASP A 230     120.081 -22.292 -90.616  1.00 54.85           H  
ATOM   3659  C   ASP A 230     118.938 -22.535 -92.399  1.00 54.85           C  
ATOM   3660  CB  ASP A 230     118.172 -23.075 -90.008  1.00 54.85           C  
ATOM   3661  HB2 ASP A 230     118.259 -24.099 -90.371  1.00 54.85           H  
ATOM   3662  HB3 ASP A 230     117.127 -22.783 -90.103  1.00 54.85           H  
ATOM   3663  O   ASP A 230     119.116 -23.693 -92.778  1.00 54.85           O  
ATOM   3664  CG  ASP A 230     118.570 -23.098 -88.518  1.00 54.85           C  
ATOM   3665  OD1 ASP A 230     119.736 -22.786 -88.187  1.00 54.85           O  
ATOM   3666  OD2 ASP A 230     117.719 -23.500 -87.691  1.00 54.85           O  
ATOM   3667  N   THR A 231     118.626 -21.579 -93.287  1.00 50.12           N  
ATOM   3668  H   THR A 231     118.611 -20.625 -92.955  1.00 50.12           H  
ATOM   3669  CA  THR A 231     118.385 -21.843 -94.715  1.00 50.12           C  
ATOM   3670  HA  THR A 231     118.318 -22.923 -94.848  1.00 50.12           H  
ATOM   3671  C   THR A 231     119.532 -21.368 -95.604  1.00 50.12           C  
ATOM   3672  CB  THR A 231     117.040 -21.285 -95.206  1.00 50.12           C  
ATOM   3673  HB  THR A 231     116.910 -21.603 -96.240  1.00 50.12           H  
ATOM   3674  O   THR A 231     120.056 -20.270 -95.435  1.00 50.12           O  
ATOM   3675  CG2 THR A 231     115.853 -21.831 -94.413  1.00 50.12           C  
ATOM   3676 HG21 THR A 231     115.899 -21.487 -93.379  1.00 50.12           H  
ATOM   3677 HG22 THR A 231     115.867 -22.920 -94.427  1.00 50.12           H  
ATOM   3678 HG23 THR A 231     114.924 -21.479 -94.863  1.00 50.12           H  
ATOM   3679  OG1 THR A 231     116.990 -19.876 -95.189  1.00 50.12           O  
ATOM   3680  HG1 THR A 231     117.357 -19.553 -94.363  1.00 50.12           H  
ATOM   3681  N   LYS A 232     119.864 -22.162 -96.637  1.00 49.01           N  
ATOM   3682  H   LYS A 232     119.407 -23.062 -96.678  1.00 49.01           H  
ATOM   3683  CA  LYS A 232     120.930 -21.881 -97.628  1.00 49.01           C  
ATOM   3684  HA  LYS A 232     121.888 -21.865 -97.110  1.00 49.01           H  
ATOM   3685  C   LYS A 232     120.825 -20.512 -98.325  1.00 49.01           C  
ATOM   3686  CB  LYS A 232     120.955 -22.980 -98.717  1.00 49.01           C  
ATOM   3687  HB2 LYS A 232     121.617 -22.649 -99.517  1.00 49.01           H  
ATOM   3688  HB3 LYS A 232     119.957 -23.092 -99.141  1.00 49.01           H  
ATOM   3689  O   LYS A 232     121.771 -20.106 -98.990  1.00 49.01           O  
ATOM   3690  CG  LYS A 232     121.468 -24.349 -98.240  1.00 49.01           C  
ATOM   3691  HG2 LYS A 232     120.745 -24.782 -97.548  1.00 49.01           H  
ATOM   3692  HG3 LYS A 232     122.415 -24.214 -97.719  1.00 49.01           H  
ATOM   3693  CD  LYS A 232     121.684 -25.307 -99.429  1.00 49.01           C  
ATOM   3694  HD2 LYS A 232     122.452 -24.887-100.079  1.00 49.01           H  
ATOM   3695  HD3 LYS A 232     120.755 -25.408 -99.990  1.00 49.01           H  
ATOM   3696  CE  LYS A 232     122.133 -26.684 -98.921  1.00 49.01           C  
ATOM   3697  HE2 LYS A 232     121.309 -27.136 -98.368  1.00 49.01           H  
ATOM   3698  HE3 LYS A 232     122.943 -26.538 -98.207  1.00 49.01           H  
ATOM   3699  NZ  LYS A 232     122.579 -27.597-100.009  1.00 49.01           N  
ATOM   3700  HZ1 LYS A 232     121.830 -27.813-100.651  1.00 49.01           H  
ATOM   3701  HZ2 LYS A 232     123.364 -27.208-100.512  1.00 49.01           H  
ATOM   3702  HZ3 LYS A 232     122.931 -28.454 -99.608  1.00 49.01           H  
ATOM   3703  N   THR A 233     119.683 -19.829 -98.243  1.00 48.87           N  
ATOM   3704  H   THR A 233     118.952 -20.195 -97.650  1.00 48.87           H  
ATOM   3705  CA  THR A 233     119.388 -18.613 -99.014  1.00 48.87           C  
ATOM   3706  HA  THR A 233     120.069 -18.558 -99.864  1.00 48.87           H  
ATOM   3707  C   THR A 233     119.587 -17.305 -98.256  1.00 48.87           C  
ATOM   3708  CB  THR A 233     117.962 -18.668 -99.579  1.00 48.87           C  
ATOM   3709  HB  THR A 233     117.688 -17.698 -99.993  1.00 48.87           H  
ATOM   3710  O   THR A 233     119.571 -16.254 -98.892  1.00 48.87           O  
ATOM   3711  CG2 THR A 233     117.855 -19.719-100.684  1.00 48.87           C  
ATOM   3712 HG21 THR A 233     118.556 -19.483-101.485  1.00 48.87           H  
ATOM   3713 HG22 THR A 233     116.843 -19.713-101.088  1.00 48.87           H  
ATOM   3714 HG23 THR A 233     118.074 -20.711-100.289  1.00 48.87           H  
ATOM   3715  OG1 THR A 233     117.032 -19.038 -98.582  1.00 48.87           O  
ATOM   3716  HG1 THR A 233     117.069 -18.416 -97.852  1.00 48.87           H  
ATOM   3717  N   LYS A 234     119.765 -17.323 -96.931  1.00 51.94           N  
ATOM   3718  H   LYS A 234     119.839 -18.206 -96.446  1.00 51.94           H  
ATOM   3719  CA  LYS A 234     119.929 -16.094 -96.142  1.00 51.94           C  
ATOM   3720  HA  LYS A 234     120.101 -15.244 -96.801  1.00 51.94           H  
ATOM   3721  C   LYS A 234     121.152 -16.197 -95.237  1.00 51.94           C  
ATOM   3722  CB  LYS A 234     118.654 -15.809 -95.341  1.00 51.94           C  
ATOM   3723  HB2 LYS A 234     118.902 -15.090 -94.559  1.00 51.94           H  
ATOM   3724  HB3 LYS A 234     118.318 -16.729 -94.863  1.00 51.94           H  
ATOM   3725  O   LYS A 234     121.235 -17.080 -94.396  1.00 51.94           O  
ATOM   3726  CG  LYS A 234     117.514 -15.230 -96.196  1.00 51.94           C  
ATOM   3727  HG2 LYS A 234     117.182 -15.960 -96.934  1.00 51.94           H  
ATOM   3728  HG3 LYS A 234     117.864 -14.331 -96.703  1.00 51.94           H  
ATOM   3729  CD  LYS A 234     116.359 -14.870 -95.259  1.00 51.94           C  
ATOM   3730  HD2 LYS A 234     116.765 -14.272 -94.443  1.00 51.94           H  
ATOM   3731  HD3 LYS A 234     115.942 -15.782 -94.830  1.00 51.94           H  
ATOM   3732  CE  LYS A 234     115.249 -14.059 -95.926  1.00 51.94           C  
ATOM   3733  HE2 LYS A 234     115.709 -13.224 -96.455  1.00 51.94           H  
ATOM   3734  HE3 LYS A 234     114.709 -14.683 -96.638  1.00 51.94           H  
ATOM   3735  NZ  LYS A 234     114.351 -13.540 -94.867  1.00 51.94           N  
ATOM   3736  HZ1 LYS A 234     114.898 -13.134 -94.121  1.00 51.94           H  
ATOM   3737  HZ2 LYS A 234     113.689 -12.846 -95.184  1.00 51.94           H  
ATOM   3738  HZ3 LYS A 234     113.895 -14.283 -94.356  1.00 51.94           H  
ATOM   3739  N   ALA A 235     122.105 -15.291 -95.428  1.00 59.88           N  
ATOM   3740  H   ALA A 235     121.954 -14.570 -96.119  1.00 59.88           H  
ATOM   3741  CA  ALA A 235     123.271 -15.165 -94.563  1.00 59.88           C  
ATOM   3742  HA  ALA A 235     123.747 -16.138 -94.446  1.00 59.88           H  
ATOM   3743  C   ALA A 235     122.846 -14.655 -93.178  1.00 59.88           C  
ATOM   3744  CB  ALA A 235     124.261 -14.204 -95.235  1.00 59.88           C  
ATOM   3745  HB1 ALA A 235     123.775 -13.251 -95.445  1.00 59.88           H  
ATOM   3746  HB2 ALA A 235     124.634 -14.640 -96.162  1.00 59.88           H  
ATOM   3747  HB3 ALA A 235     125.100 -14.019 -94.564  1.00 59.88           H  
ATOM   3748  O   ALA A 235     122.120 -13.664 -93.097  1.00 59.88           O  
ATOM   3749  N   SER A 236     123.319 -15.291 -92.104  1.00 74.02           N  
ATOM   3750  H   SER A 236     123.836 -16.152 -92.218  1.00 74.02           H  
ATOM   3751  CA  SER A 236     123.150 -14.752 -90.751  1.00 74.02           C  
ATOM   3752  HA  SER A 236     122.086 -14.571 -90.600  1.00 74.02           H  
ATOM   3753  C   SER A 236     123.901 -13.425 -90.624  1.00 74.02           C  
ATOM   3754  CB  SER A 236     123.619 -15.742 -89.680  1.00 74.02           C  
ATOM   3755  HB2 SER A 236     124.664 -15.999 -89.854  1.00 74.02           H  
ATOM   3756  HB3 SER A 236     123.524 -15.279 -88.698  1.00 74.02           H  
ATOM   3757  O   SER A 236     125.074 -13.342 -91.009  1.00 74.02           O  
ATOM   3758  OG  SER A 236     122.817 -16.909 -89.725  1.00 74.02           O  
ATOM   3759  HG  SER A 236     123.147 -17.556 -89.097  1.00 74.02           H  
ATOM   3760  N   PHE A 237     123.231 -12.386 -90.116  1.00 86.06           N  
ATOM   3761  H   PHE A 237     122.280 -12.526 -89.807  1.00 86.06           H  
ATOM   3762  CA  PHE A 237     123.820 -11.052 -89.981  1.00 86.06           C  
ATOM   3763  HA  PHE A 237     124.893 -11.194 -89.852  1.00 86.06           H  
ATOM   3764  C   PHE A 237     123.336 -10.293 -88.741  1.00 86.06           C  
ATOM   3765  CB  PHE A 237     123.600 -10.226 -91.266  1.00 86.06           C  
ATOM   3766  HB2 PHE A 237     124.329  -9.416 -91.289  1.00 86.06           H  
ATOM   3767  HB3 PHE A 237     123.803 -10.854 -92.134  1.00 86.06           H  
ATOM   3768  O   PHE A 237     122.252 -10.546 -88.218  1.00 86.06           O  
ATOM   3769  CG  PHE A 237     122.222  -9.605 -91.414  1.00 86.06           C  
ATOM   3770  CD1 PHE A 237     121.169 -10.349 -91.976  1.00 86.06           C  
ATOM   3771  HD1 PHE A 237     121.334 -11.368 -92.294  1.00 86.06           H  
ATOM   3772  CD2 PHE A 237     121.992  -8.282 -90.987  1.00 86.06           C  
ATOM   3773  HD2 PHE A 237     122.794  -7.702 -90.555  1.00 86.06           H  
ATOM   3774  CE1 PHE A 237     119.892  -9.776 -92.109  1.00 86.06           C  
ATOM   3775  HE1 PHE A 237     119.082 -10.354 -92.529  1.00 86.06           H  
ATOM   3776  CE2 PHE A 237     120.714  -7.710 -91.116  1.00 86.06           C  
ATOM   3777  HE2 PHE A 237     120.544  -6.695 -90.788  1.00 86.06           H  
ATOM   3778  CZ  PHE A 237     119.664  -8.458 -91.677  1.00 86.06           C  
ATOM   3779  HZ  PHE A 237     118.679  -8.025 -91.776  1.00 86.06           H  
ATOM   3780  N   ILE A 238     124.142  -9.322 -88.309  1.00 86.89           N  
ATOM   3781  H   ILE A 238     125.009  -9.193 -88.809  1.00 86.89           H  
ATOM   3782  CA  ILE A 238     123.831  -8.335 -87.273  1.00 86.89           C  
ATOM   3783  HA  ILE A 238     122.754  -8.352 -87.103  1.00 86.89           H  
ATOM   3784  C   ILE A 238     124.186  -6.931 -87.786  1.00 86.89           C  
ATOM   3785  CB  ILE A 238     124.511  -8.714 -85.934  1.00 86.89           C  
ATOM   3786  HB  ILE A 238     124.157  -9.712 -85.677  1.00 86.89           H  
ATOM   3787  O   ILE A 238     125.270  -6.708 -88.325  1.00 86.89           O  
ATOM   3788  CG1 ILE A 238     124.060  -7.767 -84.801  1.00 86.89           C  
ATOM   3789 HG12 ILE A 238     122.971  -7.724 -84.799  1.00 86.89           H  
ATOM   3790 HG13 ILE A 238     124.440  -6.762 -84.981  1.00 86.89           H  
ATOM   3791  CG2 ILE A 238     126.044  -8.793 -86.043  1.00 86.89           C  
ATOM   3792 HG21 ILE A 238     126.476  -9.159 -85.112  1.00 86.89           H  
ATOM   3793 HG22 ILE A 238     126.322  -9.492 -86.832  1.00 86.89           H  
ATOM   3794 HG23 ILE A 238     126.453  -7.809 -86.272  1.00 86.89           H  
ATOM   3795  CD1 ILE A 238     124.513  -8.225 -83.409  1.00 86.89           C  
ATOM   3796 HD11 ILE A 238     124.003  -7.630 -82.652  1.00 86.89           H  
ATOM   3797 HD12 ILE A 238     124.255  -9.273 -83.255  1.00 86.89           H  
ATOM   3798 HD13 ILE A 238     125.589  -8.092 -83.292  1.00 86.89           H  
ATOM   3799  N   GLU A 239     123.256  -5.992 -87.641  1.00 88.44           N  
ATOM   3800  H   GLU A 239     122.388  -6.257 -87.197  1.00 88.44           H  
ATOM   3801  CA  GLU A 239     123.354  -4.593 -88.048  1.00 88.44           C  
ATOM   3802  HA  GLU A 239     124.384  -4.399 -88.347  1.00 88.44           H  
ATOM   3803  C   GLU A 239     122.998  -3.672 -86.880  1.00 88.44           C  
ATOM   3804  CB  GLU A 239     122.460  -4.306 -89.265  1.00 88.44           C  
ATOM   3805  HB2 GLU A 239     121.422  -4.529 -89.015  1.00 88.44           H  
ATOM   3806  HB3 GLU A 239     122.765  -4.959 -90.083  1.00 88.44           H  
ATOM   3807  O   GLU A 239     121.982  -3.855 -86.208  1.00 88.44           O  
ATOM   3808  CG  GLU A 239     122.567  -2.843 -89.724  1.00 88.44           C  
ATOM   3809  HG2 GLU A 239     122.211  -2.182 -88.935  1.00 88.44           H  
ATOM   3810  HG3 GLU A 239     123.614  -2.605 -89.916  1.00 88.44           H  
ATOM   3811  CD  GLU A 239     121.738  -2.598 -90.986  1.00 88.44           C  
ATOM   3812  OE1 GLU A 239     120.560  -2.175 -90.845  1.00 88.44           O  
ATOM   3813  OE2 GLU A 239     122.290  -2.860 -92.079  1.00 88.44           O  
ATOM   3814  N   VAL A 240     123.816  -2.650 -86.654  1.00 87.45           N  
ATOM   3815  H   VAL A 240     124.623  -2.547 -87.254  1.00 87.45           H  
ATOM   3816  CA  VAL A 240     123.621  -1.659 -85.591  1.00 87.45           C  
ATOM   3817  HA  VAL A 240     122.596  -1.718 -85.225  1.00 87.45           H  
ATOM   3818  C   VAL A 240     123.816  -0.251 -86.132  1.00 87.45           C  
ATOM   3819  CB  VAL A 240     124.555  -1.925 -84.400  1.00 87.45           C  
ATOM   3820  HB  VAL A 240     124.489  -1.074 -83.721  1.00 87.45           H  
ATOM   3821  O   VAL A 240     124.746  -0.019 -86.900  1.00 87.45           O  
ATOM   3822  CG1 VAL A 240     124.119  -3.159 -83.618  1.00 87.45           C  
ATOM   3823 HG11 VAL A 240     124.753  -3.233 -82.734  1.00 87.45           H  
ATOM   3824 HG12 VAL A 240     124.231  -4.058 -84.225  1.00 87.45           H  
ATOM   3825 HG13 VAL A 240     123.078  -3.063 -83.313  1.00 87.45           H  
ATOM   3826  CG2 VAL A 240     126.022  -2.141 -84.801  1.00 87.45           C  
ATOM   3827 HG21 VAL A 240     126.115  -3.020 -85.439  1.00 87.45           H  
ATOM   3828 HG22 VAL A 240     126.638  -2.282 -83.913  1.00 87.45           H  
ATOM   3829 HG23 VAL A 240     126.385  -1.276 -85.355  1.00 87.45           H  
ATOM   3830  N   SER A 241     122.947   0.683 -85.737  1.00 85.99           N  
ATOM   3831  H   SER A 241     122.199   0.403 -85.120  1.00 85.99           H  
ATOM   3832  CA  SER A 241     122.972   2.084 -86.159  1.00 85.99           C  
ATOM   3833  HA  SER A 241     123.966   2.294 -86.555  1.00 85.99           H  
ATOM   3834  C   SER A 241     122.702   3.036 -84.998  1.00 85.99           C  
ATOM   3835  CB  SER A 241     121.948   2.335 -87.268  1.00 85.99           C  
ATOM   3836  HB2 SER A 241     122.083   1.600 -88.062  1.00 85.99           H  
ATOM   3837  HB3 SER A 241     120.944   2.226 -86.858  1.00 85.99           H  
ATOM   3838  O   SER A 241     121.772   2.827 -84.214  1.00 85.99           O  
ATOM   3839  OG  SER A 241     122.094   3.635 -87.809  1.00 85.99           O  
ATOM   3840  HG  SER A 241     122.729   3.549 -88.525  1.00 85.99           H  
ATOM   3841  N   TRP A 242     123.476   4.114 -84.909  1.00 82.81           N  
ATOM   3842  H   TRP A 242     124.227   4.228 -85.574  1.00 82.81           H  
ATOM   3843  CA  TRP A 242     123.267   5.183 -83.934  1.00 82.81           C  
ATOM   3844  HA  TRP A 242     122.200   5.260 -83.724  1.00 82.81           H  
ATOM   3845  C   TRP A 242     123.687   6.546 -84.484  1.00 82.81           C  
ATOM   3846  CB  TRP A 242     123.950   4.833 -82.608  1.00 82.81           C  
ATOM   3847  HB2 TRP A 242     123.519   3.899 -82.246  1.00 82.81           H  
ATOM   3848  HB3 TRP A 242     123.756   5.607 -81.866  1.00 82.81           H  
ATOM   3849  O   TRP A 242     124.503   6.651 -85.402  1.00 82.81           O  
ATOM   3850  CG  TRP A 242     125.414   4.635 -82.621  1.00 82.81           C  
ATOM   3851  CD1 TRP A 242     126.342   5.553 -82.278  1.00 82.81           C  
ATOM   3852  HD1 TRP A 242     126.135   6.567 -81.970  1.00 82.81           H  
ATOM   3853  CD2 TRP A 242     126.131   3.406 -82.891  1.00 82.81           C  
ATOM   3854  CE2 TRP A 242     127.524   3.655 -82.717  1.00 82.81           C  
ATOM   3855  CE3 TRP A 242     125.730   2.097 -83.226  1.00 82.81           C  
ATOM   3856  HE3 TRP A 242     124.678   1.869 -83.319  1.00 82.81           H  
ATOM   3857  NE1 TRP A 242     127.591   4.971 -82.306  1.00 82.81           N  
ATOM   3858  HE1 TRP A 242     128.408   5.451 -81.954  1.00 82.81           H  
ATOM   3859  CH2 TRP A 242     128.061   1.371 -83.291  1.00 82.81           C  
ATOM   3860  HH2 TRP A 242     128.788   0.588 -83.450  1.00 82.81           H  
ATOM   3861  CZ2 TRP A 242     128.483   2.655 -82.915  1.00 82.81           C  
ATOM   3862  HZ2 TRP A 242     129.531   2.876 -82.771  1.00 82.81           H  
ATOM   3863  CZ3 TRP A 242     126.691   1.094 -83.421  1.00 82.81           C  
ATOM   3864  HZ3 TRP A 242     126.374   0.089 -83.657  1.00 82.81           H  
ATOM   3865  N   SER A 243     123.056   7.590 -83.952  1.00 81.35           N  
ATOM   3866  H   SER A 243     122.450   7.405 -83.165  1.00 81.35           H  
ATOM   3867  CA  SER A 243     123.311   8.995 -84.275  1.00 81.35           C  
ATOM   3868  HA  SER A 243     123.832   9.067 -85.229  1.00 81.35           H  
ATOM   3869  C   SER A 243     124.189   9.630 -83.202  1.00 81.35           C  
ATOM   3870  CB  SER A 243     121.993   9.770 -84.386  1.00 81.35           C  
ATOM   3871  HB2 SER A 243     121.483   9.757 -83.423  1.00 81.35           H  
ATOM   3872  HB3 SER A 243     122.200  10.804 -84.659  1.00 81.35           H  
ATOM   3873  O   SER A 243     124.453   9.034 -82.165  1.00 81.35           O  
ATOM   3874  OG  SER A 243     121.145   9.204 -85.362  1.00 81.35           O  
ATOM   3875  HG  SER A 243     120.474   8.716 -84.880  1.00 81.35           H  
ATOM   3876  N   TYR A 244     124.624  10.869 -83.426  1.00 79.55           N  
ATOM   3877  H   TYR A 244     124.367  11.322 -84.291  1.00 79.55           H  
ATOM   3878  CA  TYR A 244     125.341  11.658 -82.420  1.00 79.55           C  
ATOM   3879  HA  TYR A 244     125.676  12.556 -82.940  1.00 79.55           H  
ATOM   3880  C   TYR A 244     126.617  10.995 -81.884  1.00 79.55           C  
ATOM   3881  CB  TYR A 244     124.395  12.120 -81.305  1.00 79.55           C  
ATOM   3882  HB2 TYR A 244     124.899  12.866 -80.691  1.00 79.55           H  
ATOM   3883  HB3 TYR A 244     124.177  11.261 -80.671  1.00 79.55           H  
ATOM   3884  O   TYR A 244     126.899  11.037 -80.683  1.00 79.55           O  
ATOM   3885  CG  TYR A 244     123.082  12.690 -81.781  1.00 79.55           C  
ATOM   3886  CD1 TYR A 244     123.052  13.952 -82.400  1.00 79.55           C  
ATOM   3887  HD1 TYR A 244     123.963  14.514 -82.539  1.00 79.55           H  
ATOM   3888  CD2 TYR A 244     121.896  11.950 -81.611  1.00 79.55           C  
ATOM   3889  HD2 TYR A 244     121.921  10.990 -81.116  1.00 79.55           H  
ATOM   3890  CE1 TYR A 244     121.828  14.483 -82.845  1.00 79.55           C  
ATOM   3891  HE1 TYR A 244     121.808  15.450 -83.326  1.00 79.55           H  
ATOM   3892  CE2 TYR A 244     120.672  12.473 -82.063  1.00 79.55           C  
ATOM   3893  HE2 TYR A 244     119.755  11.920 -81.927  1.00 79.55           H  
ATOM   3894  OH  TYR A 244     119.456  14.260 -83.099  1.00 79.55           O  
ATOM   3895  HH  TYR A 244     119.575  15.136 -83.475  1.00 79.55           H  
ATOM   3896  CZ  TYR A 244     120.637  13.743 -82.674  1.00 79.55           C  
ATOM   3897  N   LEU A 245     127.388  10.389 -82.791  1.00 81.28           N  
ATOM   3898  H   LEU A 245     127.089  10.362 -83.755  1.00 81.28           H  
ATOM   3899  CA  LEU A 245     128.672   9.789 -82.453  1.00 81.28           C  
ATOM   3900  HA  LEU A 245     128.505   9.023 -81.696  1.00 81.28           H  
ATOM   3901  C   LEU A 245     129.611  10.823 -81.850  1.00 81.28           C  
ATOM   3902  CB  LEU A 245     129.329   9.151 -83.684  1.00 81.28           C  
ATOM   3903  HB2 LEU A 245     129.280   9.819 -84.544  1.00 81.28           H  
ATOM   3904  HB3 LEU A 245     130.381   8.996 -83.446  1.00 81.28           H  
ATOM   3905  O   LEU A 245     129.603  11.977 -82.279  1.00 81.28           O  
ATOM   3906  CG  LEU A 245     128.697   7.794 -84.007  1.00 81.28           C  
ATOM   3907  HG  LEU A 245     128.307   7.362 -83.085  1.00 81.28           H  
ATOM   3908  CD1 LEU A 245     127.540   7.906 -84.998  1.00 81.28           C  
ATOM   3909 HD11 LEU A 245     127.879   8.310 -85.952  1.00 81.28           H  
ATOM   3910 HD12 LEU A 245     127.119   6.911 -85.141  1.00 81.28           H  
ATOM   3911 HD13 LEU A 245     126.751   8.539 -84.593  1.00 81.28           H  
ATOM   3912  CD2 LEU A 245     129.763   6.839 -84.533  1.00 81.28           C  
ATOM   3913 HD21 LEU A 245     130.579   6.770 -83.813  1.00 81.28           H  
ATOM   3914 HD22 LEU A 245     130.151   7.183 -85.491  1.00 81.28           H  
ATOM   3915 HD23 LEU A 245     129.331   5.843 -84.617  1.00 81.28           H  
ATOM   3916  N   LYS A 246     130.421  10.372 -80.889  1.00 82.40           N  
ATOM   3917  H   LYS A 246     130.356   9.388 -80.671  1.00 82.40           H  
ATOM   3918  CA  LYS A 246     131.478  11.157 -80.241  1.00 82.40           C  
ATOM   3919  HA  LYS A 246     131.381  12.203 -80.533  1.00 82.40           H  
ATOM   3920  C   LYS A 246     132.850  10.684 -80.702  1.00 82.40           C  
ATOM   3921  CB  LYS A 246     131.354  11.078 -78.712  1.00 82.40           C  
ATOM   3922  HB2 LYS A 246     131.388  10.032 -78.406  1.00 82.40           H  
ATOM   3923  HB3 LYS A 246     132.202  11.596 -78.263  1.00 82.40           H  
ATOM   3924  O   LYS A 246     133.031   9.513 -81.027  1.00 82.40           O  
ATOM   3925  CG  LYS A 246     130.059  11.724 -78.198  1.00 82.40           C  
ATOM   3926  HG2 LYS A 246     130.038  12.774 -78.488  1.00 82.40           H  
ATOM   3927  HG3 LYS A 246     129.200  11.218 -78.639  1.00 82.40           H  
ATOM   3928  CD  LYS A 246     129.973  11.609 -76.672  1.00 82.40           C  
ATOM   3929  HD2 LYS A 246     130.054  10.557 -76.398  1.00 82.40           H  
ATOM   3930  HD3 LYS A 246     130.797  12.160 -76.219  1.00 82.40           H  
ATOM   3931  CE  LYS A 246     128.633  12.164 -76.180  1.00 82.40           C  
ATOM   3932  HE2 LYS A 246     127.839  11.699 -76.765  1.00 82.40           H  
ATOM   3933  HE3 LYS A 246     128.606  13.237 -76.374  1.00 82.40           H  
ATOM   3934  NZ  LYS A 246     128.424  11.880 -74.738  1.00 82.40           N  
ATOM   3935  HZ1 LYS A 246     129.163  12.282 -74.178  1.00 82.40           H  
ATOM   3936  HZ2 LYS A 246     128.413  10.882 -74.583  1.00 82.40           H  
ATOM   3937  HZ3 LYS A 246     127.532  12.238 -74.427  1.00 82.40           H  
ATOM   3938  N   SER A 247     133.840  11.567 -80.646  1.00 77.80           N  
ATOM   3939  H   SER A 247     133.591  12.526 -80.449  1.00 77.80           H  
ATOM   3940  CA  SER A 247     135.254  11.245 -80.916  1.00 77.80           C  
ATOM   3941  HA  SER A 247     135.364  11.039 -81.981  1.00 77.80           H  
ATOM   3942  C   SER A 247     135.767   9.998 -80.166  1.00 77.80           C  
ATOM   3943  CB  SER A 247     136.127  12.466 -80.604  1.00 77.80           C  
ATOM   3944  HB2 SER A 247     136.029  13.186 -81.416  1.00 77.80           H  
ATOM   3945  HB3 SER A 247     137.171  12.161 -80.536  1.00 77.80           H  
ATOM   3946  O   SER A 247     136.532   9.219 -80.736  1.00 77.80           O  
ATOM   3947  OG  SER A 247     135.726  13.093 -79.397  1.00 77.80           O  
ATOM   3948  HG  SER A 247     135.038  13.726 -79.615  1.00 77.80           H  
ATOM   3949  N   SER A 248     135.275   9.749 -78.944  1.00 78.14           N  
ATOM   3950  H   SER A 248     134.646  10.438 -78.555  1.00 78.14           H  
ATOM   3951  CA  SER A 248     135.560   8.562 -78.113  1.00 78.14           C  
ATOM   3952  HA  SER A 248     136.641   8.457 -78.024  1.00 78.14           H  
ATOM   3953  C   SER A 248     135.026   7.229 -78.661  1.00 78.14           C  
ATOM   3954  CB  SER A 248     134.980   8.784 -76.711  1.00 78.14           C  
ATOM   3955  HB2 SER A 248     135.207   7.926 -76.077  1.00 78.14           H  
ATOM   3956  HB3 SER A 248     135.440   9.669 -76.272  1.00 78.14           H  
ATOM   3957  O   SER A 248     135.317   6.177 -78.097  1.00 78.14           O  
ATOM   3958  OG  SER A 248     133.574   8.974 -76.770  1.00 78.14           O  
ATOM   3959  HG  SER A 248     133.172   8.135 -77.006  1.00 78.14           H  
ATOM   3960  N   GLU A 249     134.207   7.256 -79.712  1.00 82.08           N  
ATOM   3961  H   GLU A 249     133.961   8.149 -80.113  1.00 82.08           H  
ATOM   3962  CA  GLU A 249     133.704   6.065 -80.410  1.00 82.08           C  
ATOM   3963  HA  GLU A 249     133.805   5.198 -79.757  1.00 82.08           H  
ATOM   3964  C   GLU A 249     134.524   5.722 -81.665  1.00 82.08           C  
ATOM   3965  CB  GLU A 249     132.209   6.222 -80.734  1.00 82.08           C  
ATOM   3966  HB2 GLU A 249     131.854   5.291 -81.174  1.00 82.08           H  
ATOM   3967  HB3 GLU A 249     132.071   7.021 -81.463  1.00 82.08           H  
ATOM   3968  O   GLU A 249     134.153   4.822 -82.422  1.00 82.08           O  
ATOM   3969  CG  GLU A 249     131.364   6.514 -79.487  1.00 82.08           C  
ATOM   3970  HG2 GLU A 249     131.518   7.545 -79.169  1.00 82.08           H  
ATOM   3971  HG3 GLU A 249     131.690   5.860 -78.677  1.00 82.08           H  
ATOM   3972  CD  GLU A 249     129.878   6.277 -79.766  1.00 82.08           C  
ATOM   3973  OE1 GLU A 249     129.290   5.434 -79.041  1.00 82.08           O  
ATOM   3974  OE2 GLU A 249     129.345   6.932 -80.689  1.00 82.08           O  
ATOM   3975  N   SER A 250     135.634   6.432 -81.892  1.00 86.31           N  
ATOM   3976  H   SER A 250     135.883   7.149 -81.226  1.00 86.31           H  
ATOM   3977  CA  SER A 250     136.663   6.004 -82.841  1.00 86.31           C  
ATOM   3978  HA  SER A 250     136.197   5.751 -83.793  1.00 86.31           H  
ATOM   3979  C   SER A 250     137.396   4.786 -82.301  1.00 86.31           C  
ATOM   3980  CB  SER A 250     137.718   7.085 -83.076  1.00 86.31           C  
ATOM   3981  HB2 SER A 250     138.267   7.267 -82.152  1.00 86.31           H  
ATOM   3982  HB3 SER A 250     138.419   6.735 -83.834  1.00 86.31           H  
ATOM   3983  O   SER A 250     137.714   4.737 -81.113  1.00 86.31           O  
ATOM   3984  OG  SER A 250     137.126   8.287 -83.508  1.00 86.31           O  
ATOM   3985  HG  SER A 250     136.847   8.744 -82.711  1.00 86.31           H  
ATOM   3986  N   GLY A 251     137.740   3.863 -83.189  1.00 87.15           N  
ATOM   3987  H   GLY A 251     137.456   3.966 -84.153  1.00 87.15           H  
ATOM   3988  CA  GLY A 251     138.499   2.681 -82.820  1.00 87.15           C  
ATOM   3989  HA2 GLY A 251     139.566   2.899 -82.856  1.00 87.15           H  
ATOM   3990  HA3 GLY A 251     138.254   2.398 -81.796  1.00 87.15           H  
ATOM   3991  C   GLY A 251     138.212   1.484 -83.707  1.00 87.15           C  
ATOM   3992  O   GLY A 251     137.528   1.576 -84.736  1.00 87.15           O  
ATOM   3993  N   ASN A 252     138.760   0.348 -83.296  1.00 91.67           N  
ATOM   3994  H   ASN A 252     139.336   0.392 -82.468  1.00 91.67           H  
ATOM   3995  CA  ASN A 252     138.508  -0.935 -83.930  1.00 91.67           C  
ATOM   3996  HA  ASN A 252     138.434  -0.782 -85.006  1.00 91.67           H  
ATOM   3997  C   ASN A 252     137.182  -1.518 -83.445  1.00 91.67           C  
ATOM   3998  CB  ASN A 252     139.682  -1.884 -83.684  1.00 91.67           C  
ATOM   3999  HB2 ASN A 252     139.812  -2.035 -82.613  1.00 91.67           H  
ATOM   4000  HB3 ASN A 252     139.474  -2.855 -84.134  1.00 91.67           H  
ATOM   4001  O   ASN A 252     136.964  -1.762 -82.256  1.00 91.67           O  
ATOM   4002  CG  ASN A 252     140.963  -1.349 -84.285  1.00 91.67           C  
ATOM   4003  ND2 ASN A 252     141.983  -1.181 -83.482  1.00 91.67           N  
ATOM   4004 HD21 ASN A 252     142.792  -0.710 -83.860  1.00 91.67           H  
ATOM   4005 HD22 ASN A 252     141.808  -1.179 -82.487  1.00 91.67           H  
ATOM   4006  OD1 ASN A 252     141.048  -1.056 -85.470  1.00 91.67           O  
ATOM   4007  N   TYR A 253     136.301  -1.783 -84.397  1.00 91.50           N  
ATOM   4008  H   TYR A 253     136.526  -1.532 -85.349  1.00 91.50           H  
ATOM   4009  CA  TYR A 253     135.129  -2.606 -84.189  1.00 91.50           C  
ATOM   4010  HA  TYR A 253     134.873  -2.617 -83.130  1.00 91.50           H  
ATOM   4011  C   TYR A 253     135.474  -4.028 -84.608  1.00 91.50           C  
ATOM   4012  CB  TYR A 253     133.930  -2.025 -84.941  1.00 91.50           C  
ATOM   4013  HB2 TYR A 253     134.181  -1.899 -85.994  1.00 91.50           H  
ATOM   4014  HB3 TYR A 253     133.111  -2.741 -84.868  1.00 91.50           H  
ATOM   4015  O   TYR A 253     136.125  -4.247 -85.629  1.00 91.50           O  
ATOM   4016  CG  TYR A 253     133.462  -0.698 -84.378  1.00 91.50           C  
ATOM   4017  CD1 TYR A 253     132.324  -0.650 -83.551  1.00 91.50           C  
ATOM   4018  HD1 TYR A 253     131.772  -1.552 -83.333  1.00 91.50           H  
ATOM   4019  CD2 TYR A 253     134.182   0.484 -84.648  1.00 91.50           C  
ATOM   4020  HD2 TYR A 253     135.073   0.450 -85.258  1.00 91.50           H  
ATOM   4021  CE1 TYR A 253     131.883   0.589 -83.045  1.00 91.50           C  
ATOM   4022  HE1 TYR A 253     130.984   0.674 -82.452  1.00 91.50           H  
ATOM   4023  CE2 TYR A 253     133.782   1.705 -84.073  1.00 91.50           C  
ATOM   4024  HE2 TYR A 253     134.377   2.597 -84.201  1.00 91.50           H  
ATOM   4025  OH  TYR A 253     132.228   2.921 -82.699  1.00 91.50           O  
ATOM   4026  HH  TYR A 253     132.905   3.598 -82.761  1.00 91.50           H  
ATOM   4027  CZ  TYR A 253     132.621   1.760 -83.281  1.00 91.50           C  
ATOM   4028  N   PHE A 254     135.025  -4.994 -83.823  1.00 92.61           N  
ATOM   4029  H   PHE A 254     134.483  -4.737 -83.011  1.00 92.61           H  
ATOM   4030  CA  PHE A 254     135.214  -6.408 -84.081  1.00 92.61           C  
ATOM   4031  HA  PHE A 254     135.814  -6.550 -84.979  1.00 92.61           H  
ATOM   4032  C   PHE A 254     133.847  -7.020 -84.296  1.00 92.61           C  
ATOM   4033  CB  PHE A 254     135.933  -7.107 -82.923  1.00 92.61           C  
ATOM   4034  HB2 PHE A 254     136.055  -8.159 -83.182  1.00 92.61           H  
ATOM   4035  HB3 PHE A 254     135.299  -7.067 -82.037  1.00 92.61           H  
ATOM   4036  O   PHE A 254     132.944  -6.841 -83.474  1.00 92.61           O  
ATOM   4037  CG  PHE A 254     137.275  -6.531 -82.547  1.00 92.61           C  
ATOM   4038  CD1 PHE A 254     138.456  -7.223 -82.864  1.00 92.61           C  
ATOM   4039  HD1 PHE A 254     138.405  -8.172 -83.376  1.00 92.61           H  
ATOM   4040  CD2 PHE A 254     137.352  -5.308 -81.861  1.00 92.61           C  
ATOM   4041  HD2 PHE A 254     136.458  -4.764 -81.594  1.00 92.61           H  
ATOM   4042  CE1 PHE A 254     139.711  -6.660 -82.569  1.00 92.61           C  
ATOM   4043  HE1 PHE A 254     140.617  -7.179 -82.844  1.00 92.61           H  
ATOM   4044  CE2 PHE A 254     138.603  -4.772 -81.542  1.00 92.61           C  
ATOM   4045  HE2 PHE A 254     138.656  -3.833 -81.010  1.00 92.61           H  
ATOM   4046  CZ  PHE A 254     139.785  -5.425 -81.910  1.00 92.61           C  
ATOM   4047  HZ  PHE A 254     140.742  -4.985 -81.671  1.00 92.61           H  
ATOM   4048  N   CYS A 255     133.724  -7.781 -85.370  1.00 92.09           N  
ATOM   4049  H   CYS A 255     134.523  -7.893 -85.978  1.00 92.09           H  
ATOM   4050  CA  CYS A 255     132.660  -8.747 -85.477  1.00 92.09           C  
ATOM   4051  HA  CYS A 255     131.877  -8.508 -84.757  1.00 92.09           H  
ATOM   4052  C   CYS A 255     133.192 -10.139 -85.159  1.00 92.09           C  
ATOM   4053  CB  CYS A 255     132.025  -8.704 -86.851  1.00 92.09           C  
ATOM   4054  HB2 CYS A 255     132.753  -8.994 -87.609  1.00 92.09           H  
ATOM   4055  HB3 CYS A 255     131.659  -7.697 -87.053  1.00 92.09           H  
ATOM   4056  O   CYS A 255     134.266 -10.505 -85.635  1.00 92.09           O  
ATOM   4057  SG  CYS A 255     130.650  -9.867 -86.831  1.00 92.09           S  
ATOM   4058  N   GLY A 256     132.423 -10.919 -84.401  1.00 87.99           N  
ATOM   4059  H   GLY A 256     131.550 -10.546 -84.057  1.00 87.99           H  
ATOM   4060  CA  GLY A 256     132.650 -12.350 -84.261  1.00 87.99           C  
ATOM   4061  HA2 GLY A 256     133.045 -12.581 -83.272  1.00 87.99           H  
ATOM   4062  HA3 GLY A 256     133.395 -12.655 -84.996  1.00 87.99           H  
ATOM   4063  C   GLY A 256     131.386 -13.168 -84.493  1.00 87.99           C  
ATOM   4064  O   GLY A 256     130.282 -12.717 -84.188  1.00 87.99           O  
ATOM   4065  N   ALA A 257     131.556 -14.377 -85.023  1.00 86.30           N  
ATOM   4066  H   ALA A 257     132.496 -14.656 -85.265  1.00 86.30           H  
ATOM   4067  CA  ALA A 257     130.507 -15.379 -85.165  1.00 86.30           C  
ATOM   4068  HA  ALA A 257     129.643 -15.084 -84.569  1.00 86.30           H  
ATOM   4069  C   ALA A 257     131.004 -16.732 -84.655  1.00 86.30           C  
ATOM   4070  CB  ALA A 257     130.066 -15.478 -86.627  1.00 86.30           C  
ATOM   4071  HB1 ALA A 257     129.738 -14.500 -86.980  1.00 86.30           H  
ATOM   4072  HB2 ALA A 257     129.238 -16.183 -86.711  1.00 86.30           H  
ATOM   4073  HB3 ALA A 257     130.895 -15.838 -87.236  1.00 86.30           H  
ATOM   4074  O   ALA A 257     132.061 -17.207 -85.069  1.00 86.30           O  
ATOM   4075  N   HIS A 258     130.231 -17.353 -83.774  1.00 82.89           N  
ATOM   4076  H   HIS A 258     129.368 -16.907 -83.499  1.00 82.89           H  
ATOM   4077  CA  HIS A 258     130.477 -18.699 -83.282  1.00 82.89           C  
ATOM   4078  HA  HIS A 258     131.536 -18.942 -83.373  1.00 82.89           H  
ATOM   4079  C   HIS A 258     129.666 -19.686 -84.106  1.00 82.89           C  
ATOM   4080  CB  HIS A 258     130.093 -18.742 -81.812  1.00 82.89           C  
ATOM   4081  HB2 HIS A 258     129.017 -18.589 -81.728  1.00 82.89           H  
ATOM   4082  HB3 HIS A 258     130.601 -17.912 -81.321  1.00 82.89           H  
ATOM   4083  O   HIS A 258     128.438 -19.591 -84.169  1.00 82.89           O  
ATOM   4084  CG  HIS A 258     130.474 -20.001 -81.081  1.00 82.89           C  
ATOM   4085  CD2 HIS A 258     131.752 -20.427 -80.839  1.00 82.89           C  
ATOM   4086  HD2 HIS A 258     132.654 -19.975 -81.224  1.00 82.89           H  
ATOM   4087  ND1 HIS A 258     129.633 -20.793 -80.329  1.00 82.89           N  
ATOM   4088  HD1 HIS A 258     128.628 -20.720 -80.263  1.00 82.89           H  
ATOM   4089  CE1 HIS A 258     130.383 -21.655 -79.629  1.00 82.89           C  
ATOM   4090  HE1 HIS A 258     129.998 -22.389 -78.936  1.00 82.89           H  
ATOM   4091  NE2 HIS A 258     131.686 -21.460 -79.898  1.00 82.89           N  
ATOM   4092  N   VAL A 259     130.357 -20.613 -84.750  1.00 79.32           N  
ATOM   4093  H   VAL A 259     131.359 -20.645 -84.628  1.00 79.32           H  
ATOM   4094  CA  VAL A 259     129.792 -21.567 -85.695  1.00 79.32           C  
ATOM   4095  HA  VAL A 259     128.718 -21.402 -85.780  1.00 79.32           H  
ATOM   4096  C   VAL A 259     130.031 -22.973 -85.162  1.00 79.32           C  
ATOM   4097  CB  VAL A 259     130.422 -21.381 -87.087  1.00 79.32           C  
ATOM   4098  HB  VAL A 259     131.455 -21.728 -87.075  1.00 79.32           H  
ATOM   4099  O   VAL A 259     131.160 -23.323 -84.854  1.00 79.32           O  
ATOM   4100  CG1 VAL A 259     129.633 -22.209 -88.096  1.00 79.32           C  
ATOM   4101 HG11 VAL A 259     128.585 -21.909 -88.101  1.00 79.32           H  
ATOM   4102 HG12 VAL A 259     130.063 -22.089 -89.090  1.00 79.32           H  
ATOM   4103 HG13 VAL A 259     129.710 -23.258 -87.811  1.00 79.32           H  
ATOM   4104  CG2 VAL A 259     130.415 -19.920 -87.559  1.00 79.32           C  
ATOM   4105 HG21 VAL A 259     131.093 -19.329 -86.944  1.00 79.32           H  
ATOM   4106 HG22 VAL A 259     130.764 -19.871 -88.590  1.00 79.32           H  
ATOM   4107 HG23 VAL A 259     129.407 -19.509 -87.491  1.00 79.32           H  
ATOM   4108  N   MET A 260     128.987 -23.786 -85.055  1.00 72.54           N  
ATOM   4109  H   MET A 260     128.084 -23.443 -85.349  1.00 72.54           H  
ATOM   4110  CA  MET A 260     129.046 -25.146 -84.524  1.00 72.54           C  
ATOM   4111  HA  MET A 260     130.052 -25.358 -84.162  1.00 72.54           H  
ATOM   4112  C   MET A 260     128.709 -26.158 -85.619  1.00 72.54           C  
ATOM   4113  CB  MET A 260     128.096 -25.234 -83.327  1.00 72.54           C  
ATOM   4114  HB2 MET A 260     127.073 -25.047 -83.654  1.00 72.54           H  
ATOM   4115  HB3 MET A 260     128.384 -24.456 -82.620  1.00 72.54           H  
ATOM   4116  O   MET A 260     127.615 -26.110 -86.184  1.00 72.54           O  
ATOM   4117  CG  MET A 260     128.155 -26.584 -82.610  1.00 72.54           C  
ATOM   4118  HG2 MET A 260     129.183 -26.794 -82.314  1.00 72.54           H  
ATOM   4119  HG3 MET A 260     127.835 -27.362 -83.303  1.00 72.54           H  
ATOM   4120  SD  MET A 260     127.089 -26.666 -81.143  1.00 72.54           S  
ATOM   4121  CE  MET A 260     128.032 -25.616 -80.001  1.00 72.54           C  
ATOM   4122  HE1 MET A 260     128.147 -24.612 -80.410  1.00 72.54           H  
ATOM   4123  HE2 MET A 260     127.514 -25.557 -79.044  1.00 72.54           H  
ATOM   4124  HE3 MET A 260     129.019 -26.050 -79.845  1.00 72.54           H  
ATOM   4125  N   GLY A 261     129.643 -27.062 -85.906  1.00 72.10           N  
ATOM   4126  H   GLY A 261     130.508 -27.032 -85.386  1.00 72.10           H  
ATOM   4127  CA  GLY A 261     129.458 -28.207 -86.795  1.00 72.10           C  
ATOM   4128  HA2 GLY A 261     130.433 -28.634 -87.030  1.00 72.10           H  
ATOM   4129  HA3 GLY A 261     129.005 -27.876 -87.730  1.00 72.10           H  
ATOM   4130  C   GLY A 261     128.600 -29.313 -86.166  1.00 72.10           C  
ATOM   4131  O   GLY A 261     128.478 -29.408 -84.944  1.00 72.10           O  
ATOM   4132  N   THR A 262     128.028 -30.203 -86.985  1.00 66.22           N  
ATOM   4133  H   THR A 262     128.024 -29.992 -87.973  1.00 66.22           H  
ATOM   4134  CA  THR A 262     127.267 -31.382 -86.513  1.00 66.22           C  
ATOM   4135  HA  THR A 262     126.469 -31.046 -85.850  1.00 66.22           H  
ATOM   4136  C   THR A 262     128.113 -32.379 -85.727  1.00 66.22           C  
ATOM   4137  CB  THR A 262     126.647 -32.192 -87.664  1.00 66.22           C  
ATOM   4138  HB  THR A 262     126.263 -33.126 -87.253  1.00 66.22           H  
ATOM   4139  O   THR A 262     127.570 -33.189 -84.984  1.00 66.22           O  
ATOM   4140  CG2 THR A 262     125.464 -31.502 -88.338  1.00 66.22           C  
ATOM   4141 HG21 THR A 262     124.662 -31.368 -87.611  1.00 66.22           H  
ATOM   4142 HG22 THR A 262     125.749 -30.525 -88.727  1.00 66.22           H  
ATOM   4143 HG23 THR A 262     125.102 -32.122 -89.158  1.00 66.22           H  
ATOM   4144  OG1 THR A 262     127.628 -32.525 -88.630  1.00 66.22           O  
ATOM   4145  HG1 THR A 262     128.359 -32.927 -88.156  1.00 66.22           H  
ATOM   4146  N   ASP A 263     129.433 -32.358 -85.914  1.00 67.17           N  
ATOM   4147  H   ASP A 263     129.835 -31.588 -86.429  1.00 67.17           H  
ATOM   4148  CA  ASP A 263     130.393 -33.159 -85.150  1.00 67.17           C  
ATOM   4149  HA  ASP A 263     129.983 -34.160 -85.016  1.00 67.17           H  
ATOM   4150  C   ASP A 263     130.642 -32.598 -83.736  1.00 67.17           C  
ATOM   4151  CB  ASP A 263     131.695 -33.290 -85.963  1.00 67.17           C  
ATOM   4152  HB2 ASP A 263     131.459 -33.743 -86.926  1.00 67.17           H  
ATOM   4153  HB3 ASP A 263     132.368 -33.968 -85.438  1.00 67.17           H  
ATOM   4154  O   ASP A 263     131.427 -33.161 -82.975  1.00 67.17           O  
ATOM   4155  CG  ASP A 263     132.426 -31.963 -86.213  1.00 67.17           C  
ATOM   4156  OD1 ASP A 263     131.822 -30.893 -85.967  1.00 67.17           O  
ATOM   4157  OD2 ASP A 263     133.589 -32.029 -86.669  1.00 67.17           O  
ATOM   4158  N   GLY A 264     129.975 -31.493 -83.379  1.00 64.38           N  
ATOM   4159  H   GLY A 264     129.385 -31.055 -84.071  1.00 64.38           H  
ATOM   4160  CA  GLY A 264     130.144 -30.787 -82.114  1.00 64.38           C  
ATOM   4161  HA2 GLY A 264     129.254 -30.185 -81.928  1.00 64.38           H  
ATOM   4162  HA3 GLY A 264     130.254 -31.510 -81.306  1.00 64.38           H  
ATOM   4163  C   GLY A 264     131.356 -29.855 -82.090  1.00 64.38           C  
ATOM   4164  O   GLY A 264     131.576 -29.186 -81.078  1.00 64.38           O  
ATOM   4165  N   ARG A 265     132.143 -29.763 -83.174  1.00 70.35           N  
ATOM   4166  H   ARG A 265     131.890 -30.266 -84.012  1.00 70.35           H  
ATOM   4167  CA  ARG A 265     133.263 -28.819 -83.237  1.00 70.35           C  
ATOM   4168  HA  ARG A 265     133.800 -28.865 -82.289  1.00 70.35           H  
ATOM   4169  C   ARG A 265     132.735 -27.407 -83.394  1.00 70.35           C  
ATOM   4170  CB  ARG A 265     134.238 -29.158 -84.367  1.00 70.35           C  
ATOM   4171  HB2 ARG A 265     133.701 -29.266 -85.309  1.00 70.35           H  
ATOM   4172  HB3 ARG A 265     134.949 -28.338 -84.472  1.00 70.35           H  
ATOM   4173  O   ARG A 265     131.929 -27.125 -84.275  1.00 70.35           O  
ATOM   4174  CG  ARG A 265     135.012 -30.437 -84.046  1.00 70.35           C  
ATOM   4175  HG2 ARG A 265     135.507 -30.328 -83.081  1.00 70.35           H  
ATOM   4176  HG3 ARG A 265     134.326 -31.283 -84.001  1.00 70.35           H  
ATOM   4177  CD  ARG A 265     136.063 -30.690 -85.123  1.00 70.35           C  
ATOM   4178  HD2 ARG A 265     136.707 -29.814 -85.198  1.00 70.35           H  
ATOM   4179  HD3 ARG A 265     135.564 -30.834 -86.082  1.00 70.35           H  
ATOM   4180  NE  ARG A 265     136.878 -31.869 -84.789  1.00 70.35           N  
ATOM   4181  HE  ARG A 265     136.661 -32.338 -83.922  1.00 70.35           H  
ATOM   4182  NH1 ARG A 265     138.114 -31.897 -86.714  1.00 70.35           N  
ATOM   4183 HH11 ARG A 265     137.426 -31.289 -87.135  1.00 70.35           H  
ATOM   4184 HH12 ARG A 265     138.921 -32.237 -87.218  1.00 70.35           H  
ATOM   4185  NH2 ARG A 265     138.669 -33.244 -85.032  1.00 70.35           N  
ATOM   4186 HH21 ARG A 265     139.564 -33.364 -85.485  1.00 70.35           H  
ATOM   4187 HH22 ARG A 265     138.520 -33.609 -84.103  1.00 70.35           H  
ATOM   4188  CZ  ARG A 265     137.870 -32.339 -85.514  1.00 70.35           C  
ATOM   4189  N   SER A 266     133.230 -26.516 -82.544  1.00 71.41           N  
ATOM   4190  H   SER A 266     133.906 -26.820 -81.858  1.00 71.41           H  
ATOM   4191  CA  SER A 266     132.911 -25.099 -82.620  1.00 71.41           C  
ATOM   4192  HA  SER A 266     132.082 -24.968 -83.314  1.00 71.41           H  
ATOM   4193  C   SER A 266     134.091 -24.295 -83.155  1.00 71.41           C  
ATOM   4194  CB  SER A 266     132.447 -24.585 -81.266  1.00 71.41           C  
ATOM   4195  HB2 SER A 266     133.294 -24.252 -80.667  1.00 71.41           H  
ATOM   4196  HB3 SER A 266     131.890 -25.358 -80.736  1.00 71.41           H  
ATOM   4197  O   SER A 266     135.221 -24.467 -82.699  1.00 71.41           O  
ATOM   4198  OG  SER A 266     131.586 -23.522 -81.557  1.00 71.41           O  
ATOM   4199  HG  SER A 266     131.717 -22.816 -80.920  1.00 71.41           H  
ATOM   4200  N   GLU A 267     133.829 -23.408 -84.110  1.00 79.23           N  
ATOM   4201  H   GLU A 267     132.868 -23.328 -84.411  1.00 79.23           H  
ATOM   4202  CA  GLU A 267     134.781 -22.477 -84.708  1.00 79.23           C  
ATOM   4203  HA  GLU A 267     135.752 -22.618 -84.234  1.00 79.23           H  
ATOM   4204  C   GLU A 267     134.324 -21.038 -84.440  1.00 79.23           C  
ATOM   4205  CB  GLU A 267     134.956 -22.771 -86.214  1.00 79.23           C  
ATOM   4206  HB2 GLU A 267     135.200 -23.826 -86.335  1.00 79.23           H  
ATOM   4207  HB3 GLU A 267     134.018 -22.568 -86.731  1.00 79.23           H  
ATOM   4208  O   GLU A 267     133.164 -20.677 -84.644  1.00 79.23           O  
ATOM   4209  CG  GLU A 267     136.088 -21.933 -86.847  1.00 79.23           C  
ATOM   4210  HG2 GLU A 267     136.990 -22.077 -86.252  1.00 79.23           H  
ATOM   4211  HG3 GLU A 267     135.821 -20.878 -86.787  1.00 79.23           H  
ATOM   4212  CD  GLU A 267     136.399 -22.278 -88.321  1.00 79.23           C  
ATOM   4213  OE1 GLU A 267     137.564 -22.047 -88.748  1.00 79.23           O  
ATOM   4214  OE2 GLU A 267     135.486 -22.744 -89.035  1.00 79.23           O  
ATOM   4215  N   LEU A 268     135.245 -20.195 -83.977  1.00 83.32           N  
ATOM   4216  H   LEU A 268     136.191 -20.531 -83.866  1.00 83.32           H  
ATOM   4217  CA  LEU A 268     135.016 -18.763 -83.825  1.00 83.32           C  
ATOM   4218  HA  LEU A 268     133.944 -18.565 -83.848  1.00 83.32           H  
ATOM   4219  C   LEU A 268     135.663 -18.028 -84.999  1.00 83.32           C  
ATOM   4220  CB  LEU A 268     135.558 -18.298 -82.464  1.00 83.32           C  
ATOM   4221  HB2 LEU A 268     135.089 -18.885 -81.674  1.00 83.32           H  
ATOM   4222  HB3 LEU A 268     136.630 -18.494 -82.438  1.00 83.32           H  
ATOM   4223  O   LEU A 268     136.881 -18.069 -85.170  1.00 83.32           O  
ATOM   4224  CG  LEU A 268     135.323 -16.801 -82.183  1.00 83.32           C  
ATOM   4225  HG  LEU A 268     135.694 -16.203 -83.016  1.00 83.32           H  
ATOM   4226  CD1 LEU A 268     133.845 -16.474 -81.958  1.00 83.32           C  
ATOM   4227 HD11 LEU A 268     133.738 -15.414 -81.726  1.00 83.32           H  
ATOM   4228 HD12 LEU A 268     133.446 -17.069 -81.137  1.00 83.32           H  
ATOM   4229 HD13 LEU A 268     133.276 -16.681 -82.865  1.00 83.32           H  
ATOM   4230  CD2 LEU A 268     136.092 -16.387 -80.929  1.00 83.32           C  
ATOM   4231 HD21 LEU A 268     137.157 -16.564 -81.078  1.00 83.32           H  
ATOM   4232 HD22 LEU A 268     135.746 -16.966 -80.072  1.00 83.32           H  
ATOM   4233 HD23 LEU A 268     135.934 -15.326 -80.735  1.00 83.32           H  
ATOM   4234  N   LEU A 269     134.850 -17.321 -85.775  1.00 85.58           N  
ATOM   4235  H   LEU A 269     133.862 -17.339 -85.563  1.00 85.58           H  
ATOM   4236  CA  LEU A 269     135.292 -16.470 -86.875  1.00 85.58           C  
ATOM   4237  HA  LEU A 269     136.316 -16.722 -87.150  1.00 85.58           H  
ATOM   4238  C   LEU A 269     135.265 -15.017 -86.422  1.00 85.58           C  
ATOM   4239  CB  LEU A 269     134.378 -16.693 -88.085  1.00 85.58           C  
ATOM   4240  HB2 LEU A 269     133.360 -16.436 -87.792  1.00 85.58           H  
ATOM   4241  HB3 LEU A 269     134.679 -16.025 -88.892  1.00 85.58           H  
ATOM   4242  O   LEU A 269     134.320 -14.610 -85.750  1.00 85.58           O  
ATOM   4243  CG  LEU A 269     134.405 -18.144 -88.596  1.00 85.58           C  
ATOM   4244  HG  LEU A 269     134.254 -18.842 -87.773  1.00 85.58           H  
ATOM   4245  CD1 LEU A 269     133.260 -18.335 -89.570  1.00 85.58           C  
ATOM   4246 HD11 LEU A 269     133.232 -19.386 -89.857  1.00 85.58           H  
ATOM   4247 HD12 LEU A 269     133.397 -17.704 -90.448  1.00 85.58           H  
ATOM   4248 HD13 LEU A 269     132.328 -18.097 -89.057  1.00 85.58           H  
ATOM   4249  CD2 LEU A 269     135.715 -18.486 -89.305  1.00 85.58           C  
ATOM   4250 HD21 LEU A 269     135.891 -17.805 -90.138  1.00 85.58           H  
ATOM   4251 HD22 LEU A 269     135.662 -19.506 -89.686  1.00 85.58           H  
ATOM   4252 HD23 LEU A 269     136.544 -18.440 -88.599  1.00 85.58           H  
ATOM   4253  N   ASN A 270     136.271 -14.231 -86.802  1.00 87.56           N  
ATOM   4254  H   ASN A 270     137.016 -14.603 -87.373  1.00 87.56           H  
ATOM   4255  CA  ASN A 270     136.348 -12.812 -86.471  1.00 87.56           C  
ATOM   4256  HA  ASN A 270     135.335 -12.475 -86.251  1.00 87.56           H  
ATOM   4257  C   ASN A 270     136.817 -11.954 -87.659  1.00 87.56           C  
ATOM   4258  CB  ASN A 270     137.179 -12.622 -85.187  1.00 87.56           C  
ATOM   4259  HB2 ASN A 270     137.211 -11.561 -84.937  1.00 87.56           H  
ATOM   4260  HB3 ASN A 270     136.667 -13.139 -84.375  1.00 87.56           H  
ATOM   4261  O   ASN A 270     137.527 -12.427 -88.541  1.00 87.56           O  
ATOM   4262  CG  ASN A 270     138.611 -13.135 -85.259  1.00 87.56           C  
ATOM   4263  ND2 ASN A 270     139.194 -13.481 -84.136  1.00 87.56           N  
ATOM   4264 HD21 ASN A 270     140.133 -13.840 -84.227  1.00 87.56           H  
ATOM   4265 HD22 ASN A 270     138.687 -13.449 -83.262  1.00 87.56           H  
ATOM   4266  OD1 ASN A 270     139.244 -13.236 -86.291  1.00 87.56           O  
ATOM   4267  N   GLU A 271     136.382 -10.694 -87.682  1.00 90.76           N  
ATOM   4268  H   GLU A 271     135.768 -10.400 -86.935  1.00 90.76           H  
ATOM   4269  CA  GLU A 271     136.811  -9.645 -88.619  1.00 90.76           C  
ATOM   4270  HA  GLU A 271     137.819  -9.862 -88.972  1.00 90.76           H  
ATOM   4271  C   GLU A 271     136.859  -8.293 -87.897  1.00 90.76           C  
ATOM   4272  CB  GLU A 271     135.868  -9.543 -89.836  1.00 90.76           C  
ATOM   4273  HB2 GLU A 271     134.849  -9.773 -89.525  1.00 90.76           H  
ATOM   4274  HB3 GLU A 271     135.850  -8.514 -90.196  1.00 90.76           H  
ATOM   4275  O   GLU A 271     136.138  -8.075 -86.918  1.00 90.76           O  
ATOM   4276  CG  GLU A 271     136.251 -10.445 -91.023  1.00 90.76           C  
ATOM   4277  HG2 GLU A 271     136.309 -11.482 -90.692  1.00 90.76           H  
ATOM   4278  HG3 GLU A 271     135.435 -10.370 -91.742  1.00 90.76           H  
ATOM   4279  CD  GLU A 271     137.557 -10.052 -91.743  1.00 90.76           C  
ATOM   4280  OE1 GLU A 271     137.948 -10.774 -92.700  1.00 90.76           O  
ATOM   4281  OE2 GLU A 271     138.131  -8.997 -91.385  1.00 90.76           O  
ATOM   4282  N   VAL A 272     137.693  -7.374 -88.390  1.00 90.03           N  
ATOM   4283  H   VAL A 272     138.169  -7.584 -89.255  1.00 90.03           H  
ATOM   4284  CA  VAL A 272     137.925  -6.056 -87.773  1.00 90.03           C  
ATOM   4285  HA  VAL A 272     137.208  -5.920 -86.964  1.00 90.03           H  
ATOM   4286  C   VAL A 272     137.688  -4.924 -88.765  1.00 90.03           C  
ATOM   4287  CB  VAL A 272     139.336  -5.962 -87.155  1.00 90.03           C  
ATOM   4288  HB  VAL A 272     140.079  -6.283 -87.885  1.00 90.03           H  
ATOM   4289  O   VAL A 272     138.130  -4.981 -89.910  1.00 90.03           O  
ATOM   4290  CG1 VAL A 272     139.700  -4.548 -86.678  1.00 90.03           C  
ATOM   4291 HG11 VAL A 272     139.806  -3.873 -87.527  1.00 90.03           H  
ATOM   4292 HG12 VAL A 272     140.653  -4.564 -86.148  1.00 90.03           H  
ATOM   4293 HG13 VAL A 272     138.928  -4.172 -86.007  1.00 90.03           H  
ATOM   4294  CG2 VAL A 272     139.404  -6.876 -85.935  1.00 90.03           C  
ATOM   4295 HG21 VAL A 272     139.263  -7.915 -86.231  1.00 90.03           H  
ATOM   4296 HG22 VAL A 272     138.601  -6.580 -85.259  1.00 90.03           H  
ATOM   4297 HG23 VAL A 272     140.370  -6.779 -85.439  1.00 90.03           H  
ATOM   4298  N   LEU A 273     137.042  -3.852 -88.301  1.00 90.05           N  
ATOM   4299  H   LEU A 273     136.720  -3.880 -87.344  1.00 90.05           H  
ATOM   4300  CA  LEU A 273     136.849  -2.612 -89.045  1.00 90.05           C  
ATOM   4301  HA  LEU A 273     137.503  -2.627 -89.917  1.00 90.05           H  
ATOM   4302  C   LEU A 273     137.222  -1.402 -88.183  1.00 90.05           C  
ATOM   4303  CB  LEU A 273     135.391  -2.543 -89.526  1.00 90.05           C  
ATOM   4304  HB2 LEU A 273     135.153  -3.458 -90.070  1.00 90.05           H  
ATOM   4305  HB3 LEU A 273     134.745  -2.491 -88.650  1.00 90.05           H  
ATOM   4306  O   LEU A 273     136.606  -1.151 -87.150  1.00 90.05           O  
ATOM   4307  CG  LEU A 273     135.081  -1.338 -90.427  1.00 90.05           C  
ATOM   4308  HG  LEU A 273     135.364  -0.413 -89.926  1.00 90.05           H  
ATOM   4309  CD1 LEU A 273     135.803  -1.416 -91.776  1.00 90.05           C  
ATOM   4310 HD11 LEU A 273     136.880  -1.351 -91.622  1.00 90.05           H  
ATOM   4311 HD12 LEU A 273     135.484  -0.584 -92.404  1.00 90.05           H  
ATOM   4312 HD13 LEU A 273     135.562  -2.360 -92.264  1.00 90.05           H  
ATOM   4313  CD2 LEU A 273     133.583  -1.300 -90.702  1.00 90.05           C  
ATOM   4314 HD21 LEU A 273     133.345  -0.454 -91.347  1.00 90.05           H  
ATOM   4315 HD22 LEU A 273     133.269  -2.233 -91.169  1.00 90.05           H  
ATOM   4316 HD23 LEU A 273     133.048  -1.182 -89.759  1.00 90.05           H  
ATOM   4317  N   ALA A 274     138.201  -0.623 -88.636  1.00 89.95           N  
ATOM   4318  H   ALA A 274     138.696  -0.897 -89.473  1.00 89.95           H  
ATOM   4319  CA  ALA A 274     138.580   0.634 -87.999  1.00 89.95           C  
ATOM   4320  HA  ALA A 274     138.468   0.531 -86.919  1.00 89.95           H  
ATOM   4321  C   ALA A 274     137.673   1.782 -88.472  1.00 89.95           C  
ATOM   4322  CB  ALA A 274     140.060   0.908 -88.283  1.00 89.95           C  
ATOM   4323  HB1 ALA A 274     140.665   0.079 -87.915  1.00 89.95           H  
ATOM   4324  HB2 ALA A 274     140.365   1.817 -87.763  1.00 89.95           H  
ATOM   4325  HB3 ALA A 274     140.222   1.034 -89.353  1.00 89.95           H  
ATOM   4326  O   ALA A 274     137.546   2.016 -89.679  1.00 89.95           O  
ATOM   4327  N   ILE A 275     137.079   2.508 -87.523  1.00 89.02           N  
ATOM   4328  H   ILE A 275     137.236   2.247 -86.560  1.00 89.02           H  
ATOM   4329  CA  ILE A 275     136.241   3.689 -87.769  1.00 89.02           C  
ATOM   4330  HA  ILE A 275     136.200   3.890 -88.839  1.00 89.02           H  
ATOM   4331  C   ILE A 275     136.869   4.905 -87.088  1.00 89.02           C  
ATOM   4332  CB  ILE A 275     134.799   3.464 -87.265  1.00 89.02           C  
ATOM   4333  HB  ILE A 275     134.858   3.303 -86.189  1.00 89.02           H  
ATOM   4334  O   ILE A 275     137.315   4.833 -85.944  1.00 89.02           O  
ATOM   4335  CG1 ILE A 275     134.120   2.214 -87.869  1.00 89.02           C  
ATOM   4336 HG12 ILE A 275     133.162   2.074 -87.367  1.00 89.02           H  
ATOM   4337 HG13 ILE A 275     134.720   1.330 -87.656  1.00 89.02           H  
ATOM   4338  CG2 ILE A 275     133.925   4.714 -87.488  1.00 89.02           C  
ATOM   4339 HG21 ILE A 275     132.887   4.482 -87.248  1.00 89.02           H  
ATOM   4340 HG22 ILE A 275     133.981   5.045 -88.525  1.00 89.02           H  
ATOM   4341 HG23 ILE A 275     134.243   5.523 -86.832  1.00 89.02           H  
ATOM   4342  CD1 ILE A 275     133.862   2.278 -89.378  1.00 89.02           C  
ATOM   4343 HD11 ILE A 275     133.204   3.117 -89.602  1.00 89.02           H  
ATOM   4344 HD12 ILE A 275     133.362   1.361 -89.692  1.00 89.02           H  
ATOM   4345 HD13 ILE A 275     134.802   2.375 -89.921  1.00 89.02           H  
ATOM   4346  N   THR A 276     136.882   6.041 -87.780  1.00 88.17           N  
ATOM   4347  H   THR A 276     136.535   6.027 -88.729  1.00 88.17           H  
ATOM   4348  CA  THR A 276     137.373   7.318 -87.252  1.00 88.17           C  
ATOM   4349  HA  THR A 276     137.728   7.185 -86.231  1.00 88.17           H  
ATOM   4350  C   THR A 276     136.247   8.346 -87.216  1.00 88.17           C  
ATOM   4351  CB  THR A 276     138.554   7.828 -88.090  1.00 88.17           C  
ATOM   4352  HB  THR A 276     138.206   8.096 -89.088  1.00 88.17           H  
ATOM   4353  O   THR A 276     135.692   8.714 -88.248  1.00 88.17           O  
ATOM   4354  CG2 THR A 276     139.229   9.041 -87.452  1.00 88.17           C  
ATOM   4355 HG21 THR A 276     138.536   9.881 -87.415  1.00 88.17           H  
ATOM   4356 HG22 THR A 276     139.555   8.799 -86.441  1.00 88.17           H  
ATOM   4357 HG23 THR A 276     140.095   9.327 -88.049  1.00 88.17           H  
ATOM   4358  OG1 THR A 276     139.539   6.826 -88.210  1.00 88.17           O  
ATOM   4359  HG1 THR A 276     139.377   6.179 -87.519  1.00 88.17           H  
ATOM   4360  N   VAL A 277     135.917   8.856 -86.033  1.00 85.18           N  
ATOM   4361  H   VAL A 277     136.407   8.539 -85.209  1.00 85.18           H  
ATOM   4362  CA  VAL A 277     134.979   9.969 -85.862  1.00 85.18           C  
ATOM   4363  HA  VAL A 277     134.280   9.969 -86.699  1.00 85.18           H  
ATOM   4364  C   VAL A 277     135.773  11.275 -85.891  1.00 85.18           C  
ATOM   4365  CB  VAL A 277     134.135   9.819 -84.583  1.00 85.18           C  
ATOM   4366  HB  VAL A 277     134.786   9.889 -83.712  1.00 85.18           H  
ATOM   4367  O   VAL A 277     136.687  11.480 -85.095  1.00 85.18           O  
ATOM   4368  CG1 VAL A 277     133.073  10.924 -84.505  1.00 85.18           C  
ATOM   4369 HG11 VAL A 277     132.453  10.778 -83.620  1.00 85.18           H  
ATOM   4370 HG12 VAL A 277     132.437  10.902 -85.389  1.00 85.18           H  
ATOM   4371 HG13 VAL A 277     133.550  11.901 -84.426  1.00 85.18           H  
ATOM   4372  CG2 VAL A 277     133.416   8.463 -84.533  1.00 85.18           C  
ATOM   4373 HG21 VAL A 277     132.766   8.343 -85.399  1.00 85.18           H  
ATOM   4374 HG22 VAL A 277     132.817   8.401 -83.624  1.00 85.18           H  
ATOM   4375 HG23 VAL A 277     134.140   7.648 -84.505  1.00 85.18           H  
ATOM   4376  N   SER A 278     135.449  12.150 -86.841  1.00 82.86           N  
ATOM   4377  H   SER A 278     134.607  11.956 -87.364  1.00 82.86           H  
ATOM   4378  CA  SER A 278     136.126  13.428 -87.073  1.00 82.86           C  
ATOM   4379  HA  SER A 278     136.951  13.520 -86.366  1.00 82.86           H  
ATOM   4380  C   SER A 278     135.187  14.604 -86.825  1.00 82.86           C  
ATOM   4381  CB  SER A 278     136.732  13.480 -88.484  1.00 82.86           C  
ATOM   4382  HB2 SER A 278     137.359  12.601 -88.631  1.00 82.86           H  
ATOM   4383  HB3 SER A 278     137.359  14.368 -88.569  1.00 82.86           H  
ATOM   4384  O   SER A 278     133.983  14.509 -87.067  1.00 82.86           O  
ATOM   4385  OG  SER A 278     135.737  13.520 -89.497  1.00 82.86           O  
ATOM   4386  HG  SER A 278     135.065  12.886 -89.236  1.00 82.86           H  
ATOM   4387  N   ASN A 279     135.742  15.734 -86.389  1.00 78.93           N  
ATOM   4388  H   ASN A 279     136.714  15.730 -86.114  1.00 78.93           H  
ATOM   4389  CA  ASN A 279     134.960  16.942 -86.149  1.00 78.93           C  
ATOM   4390  HA  ASN A 279     134.214  16.690 -85.395  1.00 78.93           H  
ATOM   4391  C   ASN A 279     134.249  17.423 -87.438  1.00 78.93           C  
ATOM   4392  CB  ASN A 279     135.861  18.044 -85.563  1.00 78.93           C  
ATOM   4393  HB2 ASN A 279     135.284  18.965 -85.479  1.00 78.93           H  
ATOM   4394  HB3 ASN A 279     136.698  18.227 -86.237  1.00 78.93           H  
ATOM   4395  O   ASN A 279     134.834  17.347 -88.533  1.00 78.93           O  
ATOM   4396  CG  ASN A 279     136.390  17.712 -84.178  1.00 78.93           C  
ATOM   4397  ND2 ASN A 279     137.387  18.417 -83.705  1.00 78.93           N  
ATOM   4398 HD21 ASN A 279     137.665  18.170 -82.766  1.00 78.93           H  
ATOM   4399 HD22 ASN A 279     137.748  19.216 -84.207  1.00 78.93           H  
ATOM   4400  OD1 ASN A 279     135.957  16.800 -83.510  1.00 78.93           O  
ATOM   4401  N   PRO A 280     133.014  17.947 -87.319  1.00 79.73           N  
ATOM   4402  CA  PRO A 280     132.313  18.644 -88.388  1.00 79.73           C  
ATOM   4403  HA  PRO A 280     132.051  17.935 -89.174  1.00 79.73           H  
ATOM   4404  C   PRO A 280     133.116  19.797 -88.962  1.00 79.73           C  
ATOM   4405  CB  PRO A 280     131.040  19.206 -87.761  1.00 79.73           C  
ATOM   4406  HB2 PRO A 280     130.238  19.290 -88.495  1.00 79.73           H  
ATOM   4407  HB3 PRO A 280     131.230  20.176 -87.304  1.00 79.73           H  
ATOM   4408  O   PRO A 280     133.798  20.530 -88.244  1.00 79.73           O  
ATOM   4409  CG  PRO A 280     130.747  18.195 -86.670  1.00 79.73           C  
ATOM   4410  HG2 PRO A 280     130.106  18.598 -85.886  1.00 79.73           H  
ATOM   4411  HG3 PRO A 280     130.305  17.315 -87.137  1.00 79.73           H  
ATOM   4412  CD  PRO A 280     132.144  17.856 -86.160  1.00 79.73           C  
ATOM   4413  HD2 PRO A 280     132.455  18.572 -85.399  1.00 79.73           H  
ATOM   4414  HD3 PRO A 280     132.142  16.841 -85.763  1.00 79.73           H  
ATOM   4415  N   THR A 281     132.970  20.001 -90.261  1.00 80.04           N  
ATOM   4416  H   THR A 281     132.356  19.391 -90.782  1.00 80.04           H  
ATOM   4417  CA  THR A 281     133.432  21.217 -90.920  1.00 80.04           C  
ATOM   4418  HA  THR A 281     134.309  21.592 -90.393  1.00 80.04           H  
ATOM   4419  C   THR A 281     132.357  22.303 -90.849  1.00 80.04           C  
ATOM   4420  CB  THR A 281     133.859  20.934 -92.364  1.00 80.04           C  
ATOM   4421  HB  THR A 281     134.303  21.843 -92.770  1.00 80.04           H  
ATOM   4422  O   THR A 281     131.188  22.042 -90.560  1.00 80.04           O  
ATOM   4423  CG2 THR A 281     134.898  19.815 -92.463  1.00 80.04           C  
ATOM   4424 HG21 THR A 281     135.744  20.039 -91.813  1.00 80.04           H  
ATOM   4425 HG22 THR A 281     134.454  18.864 -92.172  1.00 80.04           H  
ATOM   4426 HG23 THR A 281     135.245  19.744 -93.494  1.00 80.04           H  
ATOM   4427  OG1 THR A 281     132.753  20.596 -93.159  1.00 80.04           O  
ATOM   4428  HG1 THR A 281     132.356  19.785 -92.833  1.00 80.04           H  
ATOM   4429  N   PHE A 282     132.739  23.549 -91.130  1.00 80.54           N  
ATOM   4430  H   PHE A 282     133.708  23.727 -91.352  1.00 80.54           H  
ATOM   4431  CA  PHE A 282     131.796  24.668 -91.191  1.00 80.54           C  
ATOM   4432  HA  PHE A 282     131.335  24.794 -90.212  1.00 80.54           H  
ATOM   4433  C   PHE A 282     130.658  24.419 -92.203  1.00 80.54           C  
ATOM   4434  CB  PHE A 282     132.594  25.932 -91.528  1.00 80.54           C  
ATOM   4435  HB2 PHE A 282     133.417  26.028 -90.820  1.00 80.54           H  
ATOM   4436  HB3 PHE A 282     133.027  25.827 -92.523  1.00 80.54           H  
ATOM   4437  O   PHE A 282     129.501  24.718 -91.912  1.00 80.54           O  
ATOM   4438  CG  PHE A 282     131.777  27.203 -91.474  1.00 80.54           C  
ATOM   4439  CD1 PHE A 282     131.251  27.756 -92.656  1.00 80.54           C  
ATOM   4440  HD1 PHE A 282     131.415  27.269 -93.606  1.00 80.54           H  
ATOM   4441  CD2 PHE A 282     131.539  27.833 -90.237  1.00 80.54           C  
ATOM   4442  HD2 PHE A 282     131.937  27.407 -89.328  1.00 80.54           H  
ATOM   4443  CE1 PHE A 282     130.500  28.943 -92.602  1.00 80.54           C  
ATOM   4444  HE1 PHE A 282     130.097  29.363 -93.511  1.00 80.54           H  
ATOM   4445  CE2 PHE A 282     130.785  29.018 -90.184  1.00 80.54           C  
ATOM   4446  HE2 PHE A 282     130.604  29.501 -89.235  1.00 80.54           H  
ATOM   4447  CZ  PHE A 282     130.268  29.575 -91.367  1.00 80.54           C  
ATOM   4448  HZ  PHE A 282     129.689  30.485 -91.328  1.00 80.54           H  
ATOM   4449  N   ASP A 283     130.962  23.784 -93.339  1.00 82.15           N  
ATOM   4450  H   ASP A 283     131.925  23.543 -93.525  1.00 82.15           H  
ATOM   4451  CA  ASP A 283     129.972  23.395 -94.353  1.00 82.15           C  
ATOM   4452  HA  ASP A 283     129.419  24.278 -94.674  1.00 82.15           H  
ATOM   4453  C   ASP A 283     128.934  22.399 -93.821  1.00 82.15           C  
ATOM   4454  CB  ASP A 283     130.701  22.773 -95.562  1.00 82.15           C  
ATOM   4455  HB2 ASP A 283     131.639  22.321 -95.241  1.00 82.15           H  
ATOM   4456  HB3 ASP A 283     130.082  21.973 -95.969  1.00 82.15           H  
ATOM   4457  O   ASP A 283     127.756  22.461 -94.190  1.00 82.15           O  
ATOM   4458  CG  ASP A 283     130.970  23.757 -96.703  1.00 82.15           C  
ATOM   4459  OD1 ASP A 283     130.787  24.978 -96.500  1.00 82.15           O  
ATOM   4460  OD2 ASP A 283     131.330  23.259 -97.792  1.00 82.15           O  
ATOM   4461  N   ASP A 284     129.346  21.502 -92.922  1.00 76.72           N  
ATOM   4462  H   ASP A 284     130.318  21.503 -92.646  1.00 76.72           H  
ATOM   4463  CA  ASP A 284     128.443  20.531 -92.310  1.00 76.72           C  
ATOM   4464  HA  ASP A 284     127.867  20.053 -93.102  1.00 76.72           H  
ATOM   4465  C   ASP A 284     127.436  21.232 -91.374  1.00 76.72           C  
ATOM   4466  CB  ASP A 284     129.239  19.426 -91.595  1.00 76.72           C  
ATOM   4467  HB2 ASP A 284     129.764  19.846 -90.737  1.00 76.72           H  
ATOM   4468  HB3 ASP A 284     128.525  18.683 -91.241  1.00 76.72           H  
ATOM   4469  O   ASP A 284     126.250  20.894 -91.377  1.00 76.72           O  
ATOM   4470  CG  ASP A 284     130.226  18.689 -92.506  1.00 76.72           C  
ATOM   4471  OD1 ASP A 284     129.806  18.309 -93.621  1.00 76.72           O  
ATOM   4472  OD2 ASP A 284     131.404  18.532 -92.089  1.00 76.72           O  
ATOM   4473  N   LEU A 285     127.866  22.277 -90.651  1.00 71.17           N  
ATOM   4474  H   LEU A 285     128.842  22.521 -90.733  1.00 71.17           H  
ATOM   4475  CA  LEU A 285     127.003  23.094 -89.781  1.00 71.17           C  
ATOM   4476  HA  LEU A 285     126.410  22.426 -89.156  1.00 71.17           H  
ATOM   4477  C   LEU A 285     126.000  23.951 -90.573  1.00 71.17           C  
ATOM   4478  CB  LEU A 285     127.877  23.990 -88.880  1.00 71.17           C  
ATOM   4479  HB2 LEU A 285     128.562  24.554 -89.513  1.00 71.17           H  
ATOM   4480  HB3 LEU A 285     127.235  24.711 -88.374  1.00 71.17           H  
ATOM   4481  O   LEU A 285     124.832  24.062 -90.186  1.00 71.17           O  
ATOM   4482  CG  LEU A 285     128.692  23.235 -87.814  1.00 71.17           C  
ATOM   4483  HG  LEU A 285     129.248  22.421 -88.279  1.00 71.17           H  
ATOM   4484  CD1 LEU A 285     129.691  24.190 -87.159  1.00 71.17           C  
ATOM   4485 HD11 LEU A 285     130.367  24.584 -87.917  1.00 71.17           H  
ATOM   4486 HD12 LEU A 285     130.280  23.650 -86.419  1.00 71.17           H  
ATOM   4487 HD13 LEU A 285     129.165  25.014 -86.675  1.00 71.17           H  
ATOM   4488  CD2 LEU A 285     127.791  22.664 -86.714  1.00 71.17           C  
ATOM   4489 HD21 LEU A 285     127.205  23.459 -86.253  1.00 71.17           H  
ATOM   4490 HD22 LEU A 285     127.124  21.910 -87.131  1.00 71.17           H  
ATOM   4491 HD23 LEU A 285     128.406  22.183 -85.954  1.00 71.17           H  
ATOM   4492  N   VAL A 286     126.414  24.522 -91.709  1.00 80.70           N  
ATOM   4493  H   VAL A 286     127.385  24.409 -91.964  1.00 80.70           H  
ATOM   4494  CA  VAL A 286     125.550  25.365 -92.560  1.00 80.70           C  
ATOM   4495  HA  VAL A 286     125.160  26.182 -91.953  1.00 80.70           H  
ATOM   4496  C   VAL A 286     124.333  24.588 -93.082  1.00 80.70           C  
ATOM   4497  CB  VAL A 286     126.375  25.984 -93.710  1.00 80.70           C  
ATOM   4498  HB  VAL A 286     126.938  25.196 -94.211  1.00 80.70           H  
ATOM   4499  O   VAL A 286     123.238  25.148 -93.183  1.00 80.70           O  
ATOM   4500  CG1 VAL A 286     125.508  26.700 -94.756  1.00 80.70           C  
ATOM   4501 HG11 VAL A 286     126.151  27.190 -95.488  1.00 80.70           H  
ATOM   4502 HG12 VAL A 286     124.876  27.446 -94.275  1.00 80.70           H  
ATOM   4503 HG13 VAL A 286     124.886  25.980 -95.288  1.00 80.70           H  
ATOM   4504  CG2 VAL A 286     127.355  27.031 -93.164  1.00 80.70           C  
ATOM   4505 HG21 VAL A 286     126.813  27.885 -92.757  1.00 80.70           H  
ATOM   4506 HG22 VAL A 286     128.015  27.367 -93.964  1.00 80.70           H  
ATOM   4507 HG23 VAL A 286     127.976  26.608 -92.374  1.00 80.70           H  
ATOM   4508  N   LYS A 287     124.466  23.278 -93.332  1.00 77.06           N  
ATOM   4509  H   LYS A 287     125.384  22.874 -93.214  1.00 77.06           H  
ATOM   4510  CA  LYS A 287     123.355  22.418 -93.783  1.00 77.06           C  
ATOM   4511  HA  LYS A 287     122.856  22.909 -94.619  1.00 77.06           H  
ATOM   4512  C   LYS A 287     122.266  22.195 -92.722  1.00 77.06           C  
ATOM   4513  CB  LYS A 287     123.918  21.072 -94.268  1.00 77.06           C  
ATOM   4514  HB2 LYS A 287     123.095  20.374 -94.420  1.00 77.06           H  
ATOM   4515  HB3 LYS A 287     124.571  20.662 -93.497  1.00 77.06           H  
ATOM   4516  O   LYS A 287     121.145  21.819 -93.077  1.00 77.06           O  
ATOM   4517  CG  LYS A 287     124.691  21.197 -95.591  1.00 77.06           C  
ATOM   4518  HG2 LYS A 287     125.472  21.951 -95.489  1.00 77.06           H  
ATOM   4519  HG3 LYS A 287     124.010  21.502 -96.385  1.00 77.06           H  
ATOM   4520  CD  LYS A 287     125.341  19.855 -95.953  1.00 77.06           C  
ATOM   4521  HD2 LYS A 287     124.571  19.101 -96.115  1.00 77.06           H  
ATOM   4522  HD3 LYS A 287     125.969  19.548 -95.117  1.00 77.06           H  
ATOM   4523  CE  LYS A 287     126.215  19.994 -97.204  1.00 77.06           C  
ATOM   4524  HE2 LYS A 287     125.581  20.134 -98.080  1.00 77.06           H  
ATOM   4525  HE3 LYS A 287     126.829  20.886 -97.085  1.00 77.06           H  
ATOM   4526  NZ  LYS A 287     127.104  18.815 -97.368  1.00 77.06           N  
ATOM   4527  HZ1 LYS A 287     126.587  17.954 -97.469  1.00 77.06           H  
ATOM   4528  HZ2 LYS A 287     127.697  18.725 -96.555  1.00 77.06           H  
ATOM   4529  HZ3 LYS A 287     127.725  18.938 -98.155  1.00 77.06           H  
ATOM   4530  N   VAL A 288     122.556  22.417 -91.437  1.00 79.80           N  
ATOM   4531  H   VAL A 288     123.491  22.724 -91.214  1.00 79.80           H  
ATOM   4532  CA  VAL A 288     121.629  22.134 -90.323  1.00 79.80           C  
ATOM   4533  HA  VAL A 288     120.958  21.330 -90.626  1.00 79.80           H  
ATOM   4534  C   VAL A 288     120.734  23.337 -89.984  1.00 79.80           C  
ATOM   4535  CB  VAL A 288     122.413  21.619 -89.095  1.00 79.80           C  
ATOM   4536  HB  VAL A 288     123.115  22.387 -88.769  1.00 79.80           H  
ATOM   4537  O   VAL A 288     119.557  23.158 -89.666  1.00 79.80           O  
ATOM   4538  CG1 VAL A 288     121.485  21.278 -87.922  1.00 79.80           C  
ATOM   4539 HG11 VAL A 288     120.987  22.177 -87.557  1.00 79.80           H  
ATOM   4540 HG12 VAL A 288     122.071  20.867 -87.100  1.00 79.80           H  
ATOM   4541 HG13 VAL A 288     120.737  20.547 -88.228  1.00 79.80           H  
ATOM   4542  CG2 VAL A 288     123.197  20.342 -89.439  1.00 79.80           C  
ATOM   4543 HG21 VAL A 288     122.523  19.558 -89.786  1.00 79.80           H  
ATOM   4544 HG22 VAL A 288     123.732  19.989 -88.558  1.00 79.80           H  
ATOM   4545 HG23 VAL A 288     123.941  20.547 -90.209  1.00 79.80           H  
ATOM   4546  N   ILE A 289     121.236  24.568 -90.131  1.00 81.34           N  
ATOM   4547  H   ILE A 289     122.198  24.639 -90.428  1.00 81.34           H  
ATOM   4548  CA  ILE A 289     120.545  25.814 -89.734  1.00 81.34           C  
ATOM   4549  HA  ILE A 289     120.391  25.770 -88.656  1.00 81.34           H  
ATOM   4550  C   ILE A 289     119.131  25.981 -90.344  1.00 81.34           C  
ATOM   4551  CB  ILE A 289     121.463  27.035 -90.011  1.00 81.34           C  
ATOM   4552  HB  ILE A 289     121.835  26.980 -91.034  1.00 81.34           H  
ATOM   4553  O   ILE A 289     118.198  26.295 -89.599  1.00 81.34           O  
ATOM   4554  CG1 ILE A 289     122.687  26.990 -89.066  1.00 81.34           C  
ATOM   4555 HG12 ILE A 289     122.358  27.120 -88.035  1.00 81.34           H  
ATOM   4556 HG13 ILE A 289     123.167  26.013 -89.141  1.00 81.34           H  
ATOM   4557  CG2 ILE A 289     120.705  28.370 -89.861  1.00 81.34           C  
ATOM   4558 HG21 ILE A 289     121.373  29.211 -90.047  1.00 81.34           H  
ATOM   4559 HG22 ILE A 289     120.296  28.457 -88.855  1.00 81.34           H  
ATOM   4560 HG23 ILE A 289     119.897  28.443 -90.588  1.00 81.34           H  
ATOM   4561  CD1 ILE A 289     123.763  28.038 -89.379  1.00 81.34           C  
ATOM   4562 HD11 ILE A 289     123.406  29.041 -89.145  1.00 81.34           H  
ATOM   4563 HD12 ILE A 289     124.644  27.838 -88.770  1.00 81.34           H  
ATOM   4564 HD13 ILE A 289     124.044  27.982 -90.431  1.00 81.34           H  
ATOM   4565  N   PRO A 290     118.889  25.739 -91.650  1.00 84.46           N  
ATOM   4566  CA  PRO A 290     117.563  25.943 -92.243  1.00 84.46           C  
ATOM   4567  HA  PRO A 290     117.259  26.976 -92.075  1.00 84.46           H  
ATOM   4568  C   PRO A 290     116.485  25.011 -91.678  1.00 84.46           C  
ATOM   4569  CB  PRO A 290     117.743  25.707 -93.747  1.00 84.46           C  
ATOM   4570  HB2 PRO A 290     117.132  26.392 -94.336  1.00 84.46           H  
ATOM   4571  HB3 PRO A 290     117.504  24.674 -94.000  1.00 84.46           H  
ATOM   4572  O   PRO A 290     115.306  25.370 -91.647  1.00 84.46           O  
ATOM   4573  CG  PRO A 290     119.233  25.941 -93.982  1.00 84.46           C  
ATOM   4574  HG2 PRO A 290     119.602  25.395 -94.850  1.00 84.46           H  
ATOM   4575  HG3 PRO A 290     119.427  27.009 -94.086  1.00 84.46           H  
ATOM   4576  CD  PRO A 290     119.859  25.435 -92.690  1.00 84.46           C  
ATOM   4577  HD2 PRO A 290     120.816  25.933 -92.534  1.00 84.46           H  
ATOM   4578  HD3 PRO A 290     120.007  24.356 -92.749  1.00 84.46           H  
ATOM   4579  N   LYS A 291     116.875  23.810 -91.227  1.00 80.52           N  
ATOM   4580  H   LYS A 291     117.866  23.613 -91.193  1.00 80.52           H  
ATOM   4581  CA  LYS A 291     115.948  22.848 -90.616  1.00 80.52           C  
ATOM   4582  HA  LYS A 291     115.067  22.742 -91.249  1.00 80.52           H  
ATOM   4583  C   LYS A 291     115.438  23.370 -89.272  1.00 80.52           C  
ATOM   4584  CB  LYS A 291     116.615  21.471 -90.461  1.00 80.52           C  
ATOM   4585  HB2 LYS A 291     117.513  21.568 -89.852  1.00 80.52           H  
ATOM   4586  HB3 LYS A 291     115.923  20.818 -89.929  1.00 80.52           H  
ATOM   4587  O   LYS A 291     114.238  23.308 -89.020  1.00 80.52           O  
ATOM   4588  CG  LYS A 291     116.974  20.809 -91.803  1.00 80.52           C  
ATOM   4589  HG2 LYS A 291     117.690  21.432 -92.340  1.00 80.52           H  
ATOM   4590  HG3 LYS A 291     116.072  20.702 -92.406  1.00 80.52           H  
ATOM   4591  CD  LYS A 291     117.595  19.425 -91.562  1.00 80.52           C  
ATOM   4592  HD2 LYS A 291     116.884  18.807 -91.013  1.00 80.52           H  
ATOM   4593  HD3 LYS A 291     118.492  19.548 -90.955  1.00 80.52           H  
ATOM   4594  CE  LYS A 291     117.964  18.732 -92.880  1.00 80.52           C  
ATOM   4595  HE2 LYS A 291     118.649  19.380 -93.427  1.00 80.52           H  
ATOM   4596  HE3 LYS A 291     117.061  18.609 -93.477  1.00 80.52           H  
ATOM   4597  NZ  LYS A 291     118.605  17.412 -92.636  1.00 80.52           N  
ATOM   4598  HZ1 LYS A 291     118.851  16.957 -93.503  1.00 80.52           H  
ATOM   4599  HZ2 LYS A 291     119.452  17.524 -92.097  1.00 80.52           H  
ATOM   4600  HZ3 LYS A 291     117.992  16.799 -92.117  1.00 80.52           H  
ATOM   4601  N   LEU A 292     116.326  23.960 -88.467  1.00 81.22           N  
ATOM   4602  H   LEU A 292     117.290  23.996 -88.767  1.00 81.22           H  
ATOM   4603  CA  LEU A 292     115.980  24.559 -87.174  1.00 81.22           C  
ATOM   4604  HA  LEU A 292     115.457  23.820 -86.567  1.00 81.22           H  
ATOM   4605  C   LEU A 292     115.018  25.745 -87.329  1.00 81.22           C  
ATOM   4606  CB  LEU A 292     117.272  24.987 -86.452  1.00 81.22           C  
ATOM   4607  HB2 LEU A 292     117.002  25.576 -85.575  1.00 81.22           H  
ATOM   4608  HB3 LEU A 292     117.848  25.634 -87.113  1.00 81.22           H  
ATOM   4609  O   LEU A 292     114.047  25.852 -86.583  1.00 81.22           O  
ATOM   4610  CG  LEU A 292     118.162  23.817 -85.992  1.00 81.22           C  
ATOM   4611  HG  LEU A 292     118.347  23.145 -86.830  1.00 81.22           H  
ATOM   4612  CD1 LEU A 292     119.507  24.350 -85.503  1.00 81.22           C  
ATOM   4613 HD11 LEU A 292     120.141  23.519 -85.193  1.00 81.22           H  
ATOM   4614 HD12 LEU A 292     120.008  24.888 -86.307  1.00 81.22           H  
ATOM   4615 HD13 LEU A 292     119.360  25.020 -84.656  1.00 81.22           H  
ATOM   4616  CD2 LEU A 292     117.512  23.028 -84.854  1.00 81.22           C  
ATOM   4617 HD21 LEU A 292     117.284  23.689 -84.018  1.00 81.22           H  
ATOM   4618 HD22 LEU A 292     118.193  22.250 -84.510  1.00 81.22           H  
ATOM   4619 HD23 LEU A 292     116.595  22.547 -85.194  1.00 81.22           H  
ATOM   4620  N   LEU A 293     115.228  26.596 -88.339  1.00 88.99           N  
ATOM   4621  H   LEU A 293     116.068  26.482 -88.889  1.00 88.99           H  
ATOM   4622  CA  LEU A 293     114.353  27.746 -88.595  1.00 88.99           C  
ATOM   4623  HA  LEU A 293     114.258  28.323 -87.676  1.00 88.99           H  
ATOM   4624  C   LEU A 293     112.923  27.335 -88.981  1.00 88.99           C  
ATOM   4625  CB  LEU A 293     114.977  28.631 -89.689  1.00 88.99           C  
ATOM   4626  HB2 LEU A 293     115.221  28.003 -90.546  1.00 88.99           H  
ATOM   4627  HB3 LEU A 293     114.234  29.359 -90.014  1.00 88.99           H  
ATOM   4628  O   LEU A 293     111.962  27.949 -88.516  1.00 88.99           O  
ATOM   4629  CG  LEU A 293     116.238  29.395 -89.247  1.00 88.99           C  
ATOM   4630  HG  LEU A 293     116.967  28.698 -88.834  1.00 88.99           H  
ATOM   4631  CD1 LEU A 293     116.862  30.082 -90.462  1.00 88.99           C  
ATOM   4632 HD11 LEU A 293     117.132  29.336 -91.209  1.00 88.99           H  
ATOM   4633 HD12 LEU A 293     116.161  30.796 -90.894  1.00 88.99           H  
ATOM   4634 HD13 LEU A 293     117.768  30.608 -90.158  1.00 88.99           H  
ATOM   4635  CD2 LEU A 293     115.924  30.468 -88.201  1.00 88.99           C  
ATOM   4636 HD21 LEU A 293     116.828  31.033 -87.974  1.00 88.99           H  
ATOM   4637 HD22 LEU A 293     115.578  30.006 -87.277  1.00 88.99           H  
ATOM   4638 HD23 LEU A 293     115.161  31.151 -88.575  1.00 88.99           H  
ATOM   4639  N   ARG A 294     112.762  26.286 -89.801  1.00 85.15           N  
ATOM   4640  H   ARG A 294     113.591  25.818 -90.138  1.00 85.15           H  
ATOM   4641  CA  ARG A 294     111.430  25.768 -90.173  1.00 85.15           C  
ATOM   4642  HA  ARG A 294     110.812  26.589 -90.534  1.00 85.15           H  
ATOM   4643  C   ARG A 294     110.680  25.199 -88.974  1.00 85.15           C  
ATOM   4644  CB  ARG A 294     111.546  24.695 -91.261  1.00 85.15           C  
ATOM   4645  HB2 ARG A 294     110.590  24.176 -91.341  1.00 85.15           H  
ATOM   4646  HB3 ARG A 294     112.307  23.968 -90.977  1.00 85.15           H  
ATOM   4647  O   ARG A 294     109.479  25.431 -88.856  1.00 85.15           O  
ATOM   4648  CG  ARG A 294     111.879  25.298 -92.628  1.00 85.15           C  
ATOM   4649  HG2 ARG A 294     111.104  26.009 -92.913  1.00 85.15           H  
ATOM   4650  HG3 ARG A 294     112.838  25.814 -92.579  1.00 85.15           H  
ATOM   4651  CD  ARG A 294     111.954  24.176 -93.666  1.00 85.15           C  
ATOM   4652  HD2 ARG A 294     112.683  23.444 -93.319  1.00 85.15           H  
ATOM   4653  HD3 ARG A 294     110.978  23.696 -93.740  1.00 85.15           H  
ATOM   4654  NE  ARG A 294     112.356  24.690 -94.987  1.00 85.15           N  
ATOM   4655  HE  ARG A 294     112.274  25.687 -95.126  1.00 85.15           H  
ATOM   4656  NH1 ARG A 294     112.960  22.678 -95.911  1.00 85.15           N  
ATOM   4657 HH11 ARG A 294     113.286  22.143 -96.703  1.00 85.15           H  
ATOM   4658 HH12 ARG A 294     112.642  22.215 -95.072  1.00 85.15           H  
ATOM   4659  NH2 ARG A 294     113.184  24.552 -97.103  1.00 85.15           N  
ATOM   4660 HH21 ARG A 294     113.530  24.004 -97.877  1.00 85.15           H  
ATOM   4661 HH22 ARG A 294     113.082  25.551 -97.209  1.00 85.15           H  
ATOM   4662  CZ  ARG A 294     112.831  23.974 -95.990  1.00 85.15           C  
ATOM   4663  N   GLN A 295     111.380  24.488 -88.093  1.00 86.93           N  
ATOM   4664  H   GLN A 295     112.363  24.324 -88.258  1.00 86.93           H  
ATOM   4665  CA  GLN A 295     110.772  23.938 -86.885  1.00 86.93           C  
ATOM   4666  HA  GLN A 295     109.893  23.366 -87.183  1.00 86.93           H  
ATOM   4667  C   GLN A 295     110.289  25.057 -85.952  1.00 86.93           C  
ATOM   4668  CB  GLN A 295     111.771  22.987 -86.207  1.00 86.93           C  
ATOM   4669  HB2 GLN A 295     112.621  23.555 -85.829  1.00 86.93           H  
ATOM   4670  HB3 GLN A 295     112.139  22.270 -86.941  1.00 86.93           H  
ATOM   4671  O   GLN A 295     109.127  25.063 -85.556  1.00 86.93           O  
ATOM   4672  CG  GLN A 295     111.127  22.216 -85.045  1.00 86.93           C  
ATOM   4673  HG2 GLN A 295     110.831  22.917 -84.265  1.00 86.93           H  
ATOM   4674  HG3 GLN A 295     111.861  21.535 -84.614  1.00 86.93           H  
ATOM   4675  CD  GLN A 295     109.915  21.400 -85.484  1.00 86.93           C  
ATOM   4676  NE2 GLN A 295     108.795  21.514 -84.807  1.00 86.93           N  
ATOM   4677 HE21 GLN A 295     108.695  22.163 -84.039  1.00 86.93           H  
ATOM   4678 HE22 GLN A 295     108.007  20.942 -85.076  1.00 86.93           H  
ATOM   4679  OE1 GLN A 295     109.948  20.682 -86.476  1.00 86.93           O  
ATOM   4680  N   ALA A 296     111.123  26.075 -85.719  1.00 88.24           N  
ATOM   4681  H   ALA A 296     112.072  26.012 -86.058  1.00 88.24           H  
ATOM   4682  CA  ALA A 296     110.769  27.215 -84.873  1.00 88.24           C  
ATOM   4683  HA  ALA A 296     110.540  26.845 -83.874  1.00 88.24           H  
ATOM   4684  C   ALA A 296     109.531  27.987 -85.374  1.00 88.24           C  
ATOM   4685  CB  ALA A 296     111.995  28.132 -84.794  1.00 88.24           C  
ATOM   4686  HB1 ALA A 296     112.843  27.577 -84.394  1.00 88.24           H  
ATOM   4687  HB2 ALA A 296     112.247  28.511 -85.785  1.00 88.24           H  
ATOM   4688  HB3 ALA A 296     111.778  28.971 -84.132  1.00 88.24           H  
ATOM   4689  O   ALA A 296     108.725  28.467 -84.575  1.00 88.24           O  
ATOM   4690  N   ALA A 297     109.354  28.103 -86.696  1.00 91.51           N  
ATOM   4691  H   ALA A 297     110.062  27.728 -87.311  1.00 91.51           H  
ATOM   4692  CA  ALA A 297     108.176  28.742 -87.281  1.00 91.51           C  
ATOM   4693  HA  ALA A 297     108.052  29.726 -86.829  1.00 91.51           H  
ATOM   4694  C   ALA A 297     106.887  27.951 -87.006  1.00 91.51           C  
ATOM   4695  CB  ALA A 297     108.412  28.927 -88.784  1.00 91.51           C  
ATOM   4696  HB1 ALA A 297     108.529  27.957 -89.268  1.00 91.51           H  
ATOM   4697  HB2 ALA A 297     109.311  29.520 -88.947  1.00 91.51           H  
ATOM   4698  HB3 ALA A 297     107.558  29.441 -89.225  1.00 91.51           H  
ATOM   4699  O   ALA A 297     105.871  28.547 -86.649  1.00 91.51           O  
ATOM   4700  N   LYS A 298     106.941  26.619 -87.125  1.00 89.16           N  
ATOM   4701  H   LYS A 298     107.824  26.193 -87.367  1.00 89.16           H  
ATOM   4702  CA  LYS A 298     105.797  25.744 -86.847  1.00 89.16           C  
ATOM   4703  HA  LYS A 298     104.929  26.131 -87.380  1.00 89.16           H  
ATOM   4704  C   LYS A 298     105.418  25.753 -85.366  1.00 89.16           C  
ATOM   4705  CB  LYS A 298     106.116  24.336 -87.363  1.00 89.16           C  
ATOM   4706  HB2 LYS A 298     106.935  23.896 -86.795  1.00 89.16           H  
ATOM   4707  HB3 LYS A 298     106.425  24.423 -88.404  1.00 89.16           H  
ATOM   4708  O   LYS A 298     104.243  25.847 -85.027  1.00 89.16           O  
ATOM   4709  CG  LYS A 298     104.877  23.435 -87.266  1.00 89.16           C  
ATOM   4710  HG2 LYS A 298     104.876  22.920 -86.305  1.00 89.16           H  
ATOM   4711  HG3 LYS A 298     103.978  24.048 -87.327  1.00 89.16           H  
ATOM   4712  CD  LYS A 298     104.828  22.421 -88.411  1.00 89.16           C  
ATOM   4713  HD2 LYS A 298     105.670  21.733 -88.333  1.00 89.16           H  
ATOM   4714  HD3 LYS A 298     104.874  22.957 -89.359  1.00 89.16           H  
ATOM   4715  CE  LYS A 298     103.501  21.664 -88.316  1.00 89.16           C  
ATOM   4716  HE2 LYS A 298     103.519  21.034 -87.426  1.00 89.16           H  
ATOM   4717  HE3 LYS A 298     102.703  22.393 -88.180  1.00 89.16           H  
ATOM   4718  NZ  LYS A 298     103.235  20.856 -89.528  1.00 89.16           N  
ATOM   4719  HZ1 LYS A 298     103.170  21.463 -90.333  1.00 89.16           H  
ATOM   4720  HZ2 LYS A 298     102.348  20.384 -89.425  1.00 89.16           H  
ATOM   4721  HZ3 LYS A 298     103.962  20.169 -89.668  1.00 89.16           H  
ATOM   4722  N   ASP A 299     106.412  25.752 -84.486  1.00 91.41           N  
ATOM   4723  H   ASP A 299     107.351  25.580 -84.815  1.00 91.41           H  
ATOM   4724  CA  ASP A 299     106.177  25.816 -83.043  1.00 91.41           C  
ATOM   4725  HA  ASP A 299     105.492  25.016 -82.764  1.00 91.41           H  
ATOM   4726  C   ASP A 299     105.517  27.143 -82.634  1.00 91.41           C  
ATOM   4727  CB  ASP A 299     107.500  25.585 -82.299  1.00 91.41           C  
ATOM   4728  HB2 ASP A 299     107.321  25.690 -81.229  1.00 91.41           H  
ATOM   4729  HB3 ASP A 299     108.216  26.350 -82.599  1.00 91.41           H  
ATOM   4730  O   ASP A 299     104.641  27.163 -81.770  1.00 91.41           O  
ATOM   4731  CG  ASP A 299     108.102  24.194 -82.553  1.00 91.41           C  
ATOM   4732  OD1 ASP A 299     107.356  23.266 -82.946  1.00 91.41           O  
ATOM   4733  OD2 ASP A 299     109.331  24.057 -82.382  1.00 91.41           O  
ATOM   4734  N   LYS A 300     105.856  28.253 -83.302  1.00 93.43           N  
ATOM   4735  H   LYS A 300     106.593  28.177 -83.989  1.00 93.43           H  
ATOM   4736  CA  LYS A 300     105.212  29.557 -83.079  1.00 93.43           C  
ATOM   4737  HA  LYS A 300     105.285  29.794 -82.018  1.00 93.43           H  
ATOM   4738  C   LYS A 300     103.716  29.549 -83.415  1.00 93.43           C  
ATOM   4739  CB  LYS A 300     105.964  30.623 -83.885  1.00 93.43           C  
ATOM   4740  HB2 LYS A 300     105.885  30.392 -84.947  1.00 93.43           H  
ATOM   4741  HB3 LYS A 300     107.017  30.599 -83.604  1.00 93.43           H  
ATOM   4742  O   LYS A 300     102.937  30.156 -82.681  1.00 93.43           O  
ATOM   4743  CG  LYS A 300     105.412  32.033 -83.642  1.00 93.43           C  
ATOM   4744  HG2 LYS A 300     105.520  32.289 -82.588  1.00 93.43           H  
ATOM   4745  HG3 LYS A 300     104.357  32.070 -83.913  1.00 93.43           H  
ATOM   4746  CD  LYS A 300     106.163  33.052 -84.502  1.00 93.43           C  
ATOM   4747  HD2 LYS A 300     107.213  33.063 -84.211  1.00 93.43           H  
ATOM   4748  HD3 LYS A 300     106.082  32.759 -85.549  1.00 93.43           H  
ATOM   4749  CE  LYS A 300     105.542  34.436 -84.302  1.00 93.43           C  
ATOM   4750  HE2 LYS A 300     104.481  34.373 -84.546  1.00 93.43           H  
ATOM   4751  HE3 LYS A 300     105.627  34.706 -83.249  1.00 93.43           H  
ATOM   4752  NZ  LYS A 300     106.206  35.449 -85.156  1.00 93.43           N  
ATOM   4753  HZ1 LYS A 300     105.784  36.357 -85.025  1.00 93.43           H  
ATOM   4754  HZ2 LYS A 300     107.190  35.507 -84.933  1.00 93.43           H  
ATOM   4755  HZ3 LYS A 300     106.113  35.190 -86.128  1.00 93.43           H  
ATOM   4756  N   GLU A 301     103.321  28.900 -84.508  1.00 92.83           N  
ATOM   4757  H   GLU A 301     104.014  28.407 -85.053  1.00 92.83           H  
ATOM   4758  CA  GLU A 301     101.914  28.777 -84.914  1.00 92.83           C  
ATOM   4759  HA  GLU A 301     101.463  29.768 -84.954  1.00 92.83           H  
ATOM   4760  C   GLU A 301     101.120  27.961 -83.885  1.00 92.83           C  
ATOM   4761  CB  GLU A 301     101.863  28.174 -86.326  1.00 92.83           C  
ATOM   4762  HB2 GLU A 301     102.535  28.754 -86.957  1.00 92.83           H  
ATOM   4763  HB3 GLU A 301     102.222  27.145 -86.295  1.00 92.83           H  
ATOM   4764  O   GLU A 301     100.111  28.439 -83.364  1.00 92.83           O  
ATOM   4765  CG  GLU A 301     100.462  28.210 -86.954  1.00 92.83           C  
ATOM   4766  HG2 GLU A 301     100.071  29.223 -86.859  1.00 92.83           H  
ATOM   4767  HG3 GLU A 301      99.807  27.538 -86.400  1.00 92.83           H  
ATOM   4768  CD  GLU A 301     100.474  27.811 -88.442  1.00 92.83           C  
ATOM   4769  OE1 GLU A 301      99.464  28.099 -89.122  1.00 92.83           O  
ATOM   4770  OE2 GLU A 301     101.504  27.270 -88.917  1.00 92.83           O  
ATOM   4771  N   ASN A 302     101.672  26.817 -83.470  1.00 93.73           N  
ATOM   4772  H   ASN A 302     102.483  26.476 -83.965  1.00 93.73           H  
ATOM   4773  CA  ASN A 302     101.099  25.979 -82.414  1.00 93.73           C  
ATOM   4774  HA  ASN A 302     100.109  25.644 -82.724  1.00 93.73           H  
ATOM   4775  C   ASN A 302     100.939  26.744 -81.083  1.00 93.73           C  
ATOM   4776  CB  ASN A 302     102.011  24.755 -82.218  1.00 93.73           C  
ATOM   4777  HB2 ASN A 302     103.017  25.091 -81.967  1.00 93.73           H  
ATOM   4778  HB3 ASN A 302     101.632  24.166 -81.382  1.00 93.73           H  
ATOM   4779  O   ASN A 302      99.949  26.577 -80.372  1.00 93.73           O  
ATOM   4780  CG  ASN A 302     102.091  23.824 -83.417  1.00 93.73           C  
ATOM   4781  ND2 ASN A 302     103.141  23.041 -83.510  1.00 93.73           N  
ATOM   4782 HD21 ASN A 302     103.157  22.434 -84.318  1.00 93.73           H  
ATOM   4783 HD22 ASN A 302     103.907  23.115 -82.857  1.00 93.73           H  
ATOM   4784  OD1 ASN A 302     101.230  23.747 -84.271  1.00 93.73           O  
ATOM   4785  N   ILE A 303     101.894  27.614 -80.728  1.00 94.54           N  
ATOM   4786  H   ILE A 303     102.719  27.670 -81.308  1.00 94.54           H  
ATOM   4787  CA  ILE A 303     101.813  28.445 -79.514  1.00 94.54           C  
ATOM   4788  HA  ILE A 303     101.607  27.794 -78.664  1.00 94.54           H  
ATOM   4789  C   ILE A 303     100.645  29.440 -79.589  1.00 94.54           C  
ATOM   4790  CB  ILE A 303     103.166  29.156 -79.257  1.00 94.54           C  
ATOM   4791  HB  ILE A 303     103.514  29.585 -80.197  1.00 94.54           H  
ATOM   4792  O   ILE A 303      99.975  29.675 -78.579  1.00 94.54           O  
ATOM   4793  CG1 ILE A 303     104.213  28.136 -78.755  1.00 94.54           C  
ATOM   4794 HG12 ILE A 303     103.997  27.875 -77.719  1.00 94.54           H  
ATOM   4795 HG13 ILE A 303     104.142  27.215 -79.332  1.00 94.54           H  
ATOM   4796  CG2 ILE A 303     103.041  30.299 -78.227  1.00 94.54           C  
ATOM   4797 HG21 ILE A 303     102.393  31.087 -78.611  1.00 94.54           H  
ATOM   4798 HG22 ILE A 303     102.629  29.914 -77.295  1.00 94.54           H  
ATOM   4799 HG23 ILE A 303     104.016  30.746 -78.032  1.00 94.54           H  
ATOM   4800  CD1 ILE A 303     105.661  28.639 -78.849  1.00 94.54           C  
ATOM   4801 HD11 ILE A 303     106.337  27.831 -78.568  1.00 94.54           H  
ATOM   4802 HD12 ILE A 303     105.828  29.478 -78.173  1.00 94.54           H  
ATOM   4803 HD13 ILE A 303     105.886  28.941 -79.872  1.00 94.54           H  
ATOM   4804  N   LEU A 304     100.391  30.034 -80.759  1.00 93.36           N  
ATOM   4805  H   LEU A 304     100.918  29.745 -81.570  1.00 93.36           H  
ATOM   4806  CA  LEU A 304      99.309  31.004 -80.935  1.00 93.36           C  
ATOM   4807  HA  LEU A 304      99.381  31.735 -80.130  1.00 93.36           H  
ATOM   4808  C   LEU A 304      97.931  30.336 -80.823  1.00 93.36           C  
ATOM   4809  CB  LEU A 304      99.484  31.716 -82.288  1.00 93.36           C  
ATOM   4810  HB2 LEU A 304      99.209  31.019 -83.079  1.00 93.36           H  
ATOM   4811  HB3 LEU A 304     100.532  31.979 -82.433  1.00 93.36           H  
ATOM   4812  O   LEU A 304      97.058  30.858 -80.127  1.00 93.36           O  
ATOM   4813  CG  LEU A 304      98.624  32.988 -82.411  1.00 93.36           C  
ATOM   4814  HG  LEU A 304      97.620  32.801 -82.032  1.00 93.36           H  
ATOM   4815  CD1 LEU A 304      99.243  34.157 -81.632  1.00 93.36           C  
ATOM   4816 HD11 LEU A 304      98.621  35.042 -81.760  1.00 93.36           H  
ATOM   4817 HD12 LEU A 304      99.287  33.908 -80.571  1.00 93.36           H  
ATOM   4818 HD13 LEU A 304     100.247  34.359 -82.004  1.00 93.36           H  
ATOM   4819  CD2 LEU A 304      98.506  33.409 -83.874  1.00 93.36           C  
ATOM   4820 HD21 LEU A 304      99.493  33.602 -84.295  1.00 93.36           H  
ATOM   4821 HD22 LEU A 304      97.886  34.301 -83.958  1.00 93.36           H  
ATOM   4822 HD23 LEU A 304      98.031  32.608 -84.441  1.00 93.36           H  
ATOM   4823  N   GLU A 305      97.760  29.171 -81.449  1.00 92.95           N  
ATOM   4824  H   GLU A 305      98.511  28.812 -82.022  1.00 92.95           H  
ATOM   4825  CA  GLU A 305      96.541  28.361 -81.352  1.00 92.95           C  
ATOM   4826  HA  GLU A 305      95.686  28.950 -81.684  1.00 92.95           H  
ATOM   4827  C   GLU A 305      96.276  27.927 -79.905  1.00 92.95           C  
ATOM   4828  CB  GLU A 305      96.683  27.152 -82.287  1.00 92.95           C  
ATOM   4829  HB2 GLU A 305      97.522  26.538 -81.959  1.00 92.95           H  
ATOM   4830  HB3 GLU A 305      96.888  27.518 -83.293  1.00 92.95           H  
ATOM   4831  O   GLU A 305      95.195  28.165 -79.359  1.00 92.95           O  
ATOM   4832  CG  GLU A 305      95.404  26.304 -82.314  1.00 92.95           C  
ATOM   4833  HG2 GLU A 305      94.569  26.946 -82.594  1.00 92.95           H  
ATOM   4834  HG3 GLU A 305      95.214  25.921 -81.311  1.00 92.95           H  
ATOM   4835  CD  GLU A 305      95.477  25.116 -83.283  1.00 92.95           C  
ATOM   4836  OE1 GLU A 305      94.465  24.384 -83.338  1.00 92.95           O  
ATOM   4837  OE2 GLU A 305      96.528  24.937 -83.937  1.00 92.95           O  
ATOM   4838  N   ASN A 306      97.299  27.408 -79.222  1.00 94.36           N  
ATOM   4839  H   ASN A 306      98.146  27.187 -79.726  1.00 94.36           H  
ATOM   4840  CA  ASN A 306      97.189  27.021 -77.817  1.00 94.36           C  
ATOM   4841  HA  ASN A 306      96.383  26.294 -77.721  1.00 94.36           H  
ATOM   4842  C   ASN A 306      96.812  28.202 -76.916  1.00 94.36           C  
ATOM   4843  CB  ASN A 306      98.507  26.369 -77.377  1.00 94.36           C  
ATOM   4844  HB2 ASN A 306      99.349  26.980 -77.700  1.00 94.36           H  
ATOM   4845  HB3 ASN A 306      98.527  26.294 -76.289  1.00 94.36           H  
ATOM   4846  O   ASN A 306      96.027  28.038 -75.984  1.00 94.36           O  
ATOM   4847  CG  ASN A 306      98.656  24.960 -77.923  1.00 94.36           C  
ATOM   4848  ND2 ASN A 306      99.856  24.433 -77.958  1.00 94.36           N  
ATOM   4849 HD21 ASN A 306     100.670  25.001 -77.773  1.00 94.36           H  
ATOM   4850 HD22 ASN A 306      99.901  23.517 -78.381  1.00 94.36           H  
ATOM   4851  OD1 ASN A 306      97.700  24.292 -78.270  1.00 94.36           O  
ATOM   4852  N   LYS A 307      97.301  29.414 -77.204  1.00 94.90           N  
ATOM   4853  H   LYS A 307      97.946  29.491 -77.977  1.00 94.90           H  
ATOM   4854  CA  LYS A 307      96.909  30.620 -76.462  1.00 94.90           C  
ATOM   4855  HA  LYS A 307      97.076  30.433 -75.401  1.00 94.90           H  
ATOM   4856  C   LYS A 307      95.415  30.934 -76.616  1.00 94.90           C  
ATOM   4857  CB  LYS A 307      97.799  31.786 -76.910  1.00 94.90           C  
ATOM   4858  HB2 LYS A 307      97.598  32.020 -77.955  1.00 94.90           H  
ATOM   4859  HB3 LYS A 307      98.843  31.485 -76.817  1.00 94.90           H  
ATOM   4860  O   LYS A 307      94.789  31.335 -75.635  1.00 94.90           O  
ATOM   4861  CG  LYS A 307      97.569  33.042 -76.062  1.00 94.90           C  
ATOM   4862  HG2 LYS A 307      97.767  32.812 -75.015  1.00 94.90           H  
ATOM   4863  HG3 LYS A 307      96.536  33.373 -76.165  1.00 94.90           H  
ATOM   4864  CD  LYS A 307      98.495  34.169 -76.524  1.00 94.90           C  
ATOM   4865  HD2 LYS A 307      99.531  33.850 -76.407  1.00 94.90           H  
ATOM   4866  HD3 LYS A 307      98.300  34.382 -77.575  1.00 94.90           H  
ATOM   4867  CE  LYS A 307      98.230  35.417 -75.679  1.00 94.90           C  
ATOM   4868  HE2 LYS A 307      98.398  35.168 -74.631  1.00 94.90           H  
ATOM   4869  HE3 LYS A 307      97.182  35.692 -75.792  1.00 94.90           H  
ATOM   4870  NZ  LYS A 307      99.105  36.542 -76.090  1.00 94.90           N  
ATOM   4871  HZ1 LYS A 307      98.912  37.360 -75.530  1.00 94.90           H  
ATOM   4872  HZ2 LYS A 307     100.076  36.290 -75.976  1.00 94.90           H  
ATOM   4873  HZ3 LYS A 307      98.941  36.771 -77.060  1.00 94.90           H  
ATOM   4874  N   HIS A 308      94.847  30.753 -77.810  1.00 93.74           N  
ATOM   4875  H   HIS A 308      95.412  30.379 -78.560  1.00 93.74           H  
ATOM   4876  CA  HIS A 308      93.412  30.938 -78.050  1.00 93.74           C  
ATOM   4877  HA  HIS A 308      93.114  31.906 -77.646  1.00 93.74           H  
ATOM   4878  C   HIS A 308      92.576  29.871 -77.332  1.00 93.74           C  
ATOM   4879  CB  HIS A 308      93.141  30.939 -79.559  1.00 93.74           C  
ATOM   4880  HB2 HIS A 308      93.812  31.649 -80.043  1.00 93.74           H  
ATOM   4881  HB3 HIS A 308      93.348  29.951 -79.969  1.00 93.74           H  
ATOM   4882  O   HIS A 308      91.612  30.203 -76.645  1.00 93.74           O  
ATOM   4883  CG  HIS A 308      91.724  31.323 -79.903  1.00 93.74           C  
ATOM   4884  CD2 HIS A 308      90.804  30.559 -80.572  1.00 93.74           C  
ATOM   4885  HD2 HIS A 308      90.954  29.551 -80.930  1.00 93.74           H  
ATOM   4886  ND1 HIS A 308      91.133  32.539 -79.647  1.00 93.74           N  
ATOM   4887  HD1 HIS A 308      91.542  33.309 -79.138  1.00 93.74           H  
ATOM   4888  CE1 HIS A 308      89.897  32.521 -80.167  1.00 93.74           C  
ATOM   4889  HE1 HIS A 308      89.192  33.339 -80.123  1.00 93.74           H  
ATOM   4890  NE2 HIS A 308      89.652  31.338 -80.749  1.00 93.74           N  
ATOM   4891  N   ASN A 309      93.003  28.608 -77.397  1.00 95.23           N  
ATOM   4892  H   ASN A 309      93.761  28.391 -78.029  1.00 95.23           H  
ATOM   4893  CA  ASN A 309      92.343  27.503 -76.700  1.00 95.23           C  
ATOM   4894  HA  ASN A 309      91.297  27.470 -77.003  1.00 95.23           H  
ATOM   4895  C   ASN A 309      92.354  27.701 -75.175  1.00 95.23           C  
ATOM   4896  CB  ASN A 309      93.019  26.187 -77.129  1.00 95.23           C  
ATOM   4897  HB2 ASN A 309      94.091  26.243 -76.942  1.00 95.23           H  
ATOM   4898  HB3 ASN A 309      92.608  25.364 -76.545  1.00 95.23           H  
ATOM   4899  O   ASN A 309      91.335  27.506 -74.517  1.00 95.23           O  
ATOM   4900  CG  ASN A 309      92.781  25.863 -78.598  1.00 95.23           C  
ATOM   4901  ND2 ASN A 309      93.602  25.033 -79.197  1.00 95.23           N  
ATOM   4902 HD21 ASN A 309      93.449  24.884 -80.184  1.00 95.23           H  
ATOM   4903 HD22 ASN A 309      94.410  24.642 -78.733  1.00 95.23           H  
ATOM   4904  OD1 ASN A 309      91.851  26.352 -79.216  1.00 95.23           O  
ATOM   4905  N   ILE A 310      93.471  28.174 -74.609  1.00 95.55           N  
ATOM   4906  H   ILE A 310      94.291  28.268 -75.191  1.00 95.55           H  
ATOM   4907  CA  ILE A 310      93.581  28.501 -73.178  1.00 95.55           C  
ATOM   4908  HA  ILE A 310      93.306  27.620 -72.598  1.00 95.55           H  
ATOM   4909  C   ILE A 310      92.599  29.610 -72.775  1.00 95.55           C  
ATOM   4910  CB  ILE A 310      95.043  28.877 -72.833  1.00 95.55           C  
ATOM   4911  HB  ILE A 310      95.407  29.570 -73.591  1.00 95.55           H  
ATOM   4912  O   ILE A 310      92.032  29.550 -71.684  1.00 95.55           O  
ATOM   4913  CG1 ILE A 310      95.928  27.609 -72.845  1.00 95.55           C  
ATOM   4914 HG12 ILE A 310      95.689  26.998 -73.716  1.00 95.55           H  
ATOM   4915 HG13 ILE A 310      95.707  27.004 -71.965  1.00 95.55           H  
ATOM   4916  CG2 ILE A 310      95.163  29.568 -71.458  1.00 95.55           C  
ATOM   4917 HG21 ILE A 310      96.207  29.771 -71.218  1.00 95.55           H  
ATOM   4918 HG22 ILE A 310      94.734  28.931 -70.685  1.00 95.55           H  
ATOM   4919 HG23 ILE A 310      94.640  30.524 -71.466  1.00 95.55           H  
ATOM   4920  CD1 ILE A 310      97.434  27.907 -72.882  1.00 95.55           C  
ATOM   4921 HD11 ILE A 310      97.978  26.972 -73.015  1.00 95.55           H  
ATOM   4922 HD12 ILE A 310      97.663  28.568 -73.717  1.00 95.55           H  
ATOM   4923 HD13 ILE A 310      97.761  28.366 -71.949  1.00 95.55           H  
ATOM   4924  N   TYR A 311      92.387  30.614 -73.632  1.00 94.90           N  
ATOM   4925  H   TYR A 311      92.848  30.595 -74.530  1.00 94.90           H  
ATOM   4926  CA  TYR A 311      91.427  31.684 -73.358  1.00 94.90           C  
ATOM   4927  HA  TYR A 311      91.661  32.119 -72.386  1.00 94.90           H  
ATOM   4928  C   TYR A 311      89.990  31.146 -73.257  1.00 94.90           C  
ATOM   4929  CB  TYR A 311      91.566  32.791 -74.411  1.00 94.90           C  
ATOM   4930  HB2 TYR A 311      91.414  32.370 -75.405  1.00 94.90           H  
ATOM   4931  HB3 TYR A 311      92.581  33.187 -74.375  1.00 94.90           H  
ATOM   4932  O   TYR A 311      89.323  31.409 -72.259  1.00 94.90           O  
ATOM   4933  CG  TYR A 311      90.586  33.929 -74.219  1.00 94.90           C  
ATOM   4934  CD1 TYR A 311      89.382  33.944 -74.949  1.00 94.90           C  
ATOM   4935  HD1 TYR A 311      89.150  33.148 -75.642  1.00 94.90           H  
ATOM   4936  CD2 TYR A 311      90.851  34.937 -73.272  1.00 94.90           C  
ATOM   4937  HD2 TYR A 311      91.761  34.905 -72.691  1.00 94.90           H  
ATOM   4938  CE1 TYR A 311      88.446  34.974 -74.739  1.00 94.90           C
[truncated: 534,123 more chars]
