# Supplementary material for: Nuclear genome of Bulinus truncatus, an intermediate host of the carcinogenic human blood fluke Schistosoma haematobium
Source: Nat Commun. 2022 Feb 21;13:977. doi: 10.1038/s41467-022-28634-9 (PMC8861042; doi:10.1038/s41467-022-28634-9)
Supplement: Supplementary file 6 — Supplementary Data 3 [file 41467_2022_28634_MOESM6_ESM.zip › Supplementary_Data_3/bglb040437-pa.mature.pep.pdb]

ATOM      1  N   CYS A   1      24.600  29.950  13.866  1.00 39.51           N  
ATOM      2  H   CYS A   1      24.739  28.968  14.060  1.00 39.51           H  
ATOM      3  H2  CYS A   1      25.493  30.382  13.676  1.00 39.51           H  
ATOM      4  H3  CYS A   1      24.151  30.377  14.664  1.00 39.51           H  
ATOM      5  CA  CYS A   1      23.746  30.050  12.672  1.00 39.51           C  
ATOM      6  HA  CYS A   1      23.454  31.086  12.499  1.00 39.51           H  
ATOM      7  C   CYS A   1      22.505  29.234  12.967  1.00 39.51           C  
ATOM      8  CB  CYS A   1      24.516  29.543  11.443  1.00 39.51           C  
ATOM      9  HB2 CYS A   1      23.906  29.661  10.548  1.00 39.51           H  
ATOM     10  HB3 CYS A   1      24.753  28.484  11.545  1.00 39.51           H  
ATOM     11  O   CYS A   1      22.669  28.104  13.398  1.00 39.51           O  
ATOM     12  SG  CYS A   1      26.037  30.531  11.303  1.00 39.51           S  
ATOM     13  HG  CYS A   1      26.479  29.990  10.164  1.00 39.51           H  
ATOM     14  N   GLN A   2      21.307  29.815  12.879  1.00 40.82           N  
ATOM     15  H   GLN A   2      21.224  30.741  12.483  1.00 40.82           H  
ATOM     16  CA  GLN A   2      20.103  28.990  12.781  1.00 40.82           C  
ATOM     17  HA  GLN A   2      20.017  28.318  13.634  1.00 40.82           H  
ATOM     18  C   GLN A   2      20.277  28.161  11.512  1.00 40.82           C  
ATOM     19  CB  GLN A   2      18.856  29.888  12.684  1.00 40.82           C  
ATOM     20  HB2 GLN A   2      19.054  30.701  11.986  1.00 40.82           H  
ATOM     21  HB3 GLN A   2      18.025  29.301  12.293  1.00 40.82           H  
ATOM     22  O   GLN A   2      20.616  28.745  10.481  1.00 40.82           O  
ATOM     23  CG  GLN A   2      18.443  30.450  14.053  1.00 40.82           C  
ATOM     24  HG2 GLN A   2      18.079  29.630  14.673  1.00 40.82           H  
ATOM     25  HG3 GLN A   2      19.309  30.891  14.547  1.00 40.82           H  
ATOM     26  CD  GLN A   2      17.367  31.531  13.956  1.00 40.82           C  
ATOM     27  NE2 GLN A   2      16.435  31.585  14.881  1.00 40.82           N  
ATOM     28 HE21 GLN A   2      16.359  30.863  15.584  1.00 40.82           H  
ATOM     29 HE22 GLN A   2      15.728  32.292  14.738  1.00 40.82           H  
ATOM     30  OE1 GLN A   2      17.372  32.382  13.086  1.00 40.82           O  
ATOM     31  N   ASP A   3      20.142  26.842  11.613  1.00 49.04           N  
ATOM     32  H   ASP A   3      19.975  26.403  12.507  1.00 49.04           H  
ATOM     33  CA  ASP A   3      20.065  25.981  10.441  1.00 49.04           C  
ATOM     34  HA  ASP A   3      20.974  26.078   9.847  1.00 49.04           H  
ATOM     35  C   ASP A   3      18.877  26.483   9.625  1.00 49.04           C  
ATOM     36  CB  ASP A   3      19.916  24.506  10.854  1.00 49.04           C  
ATOM     37  HB2 ASP A   3      19.749  23.908   9.958  1.00 49.04           H  
ATOM     38  HB3 ASP A   3      19.046  24.397  11.502  1.00 49.04           H  
ATOM     39  O   ASP A   3      17.714  26.283   9.980  1.00 49.04           O  
ATOM     40  CG  ASP A   3      21.164  23.977  11.567  1.00 49.04           C  
ATOM     41  OD1 ASP A   3      22.282  24.286  11.095  1.00 49.04           O  
ATOM     42  OD2 ASP A   3      20.992  23.336  12.628  1.00 49.04           O  
ATOM     43  N   ILE A   4      19.175  27.251   8.579  1.00 49.00           N  
ATOM     44  H   ILE A   4      20.150  27.442   8.399  1.00 49.00           H  
ATOM     45  CA  ILE A   4      18.229  27.471   7.503  1.00 49.00           C  
ATOM     46  HA  ILE A   4      17.287  27.855   7.894  1.00 49.00           H  
ATOM     47  C   ILE A   4      18.030  26.063   6.969  1.00 49.00           C  
ATOM     48  CB  ILE A   4      18.796  28.451   6.448  1.00 49.00           C  
ATOM     49  HB  ILE A   4      19.754  28.066   6.096  1.00 49.00           H  
ATOM     50  O   ILE A   4      18.933  25.514   6.343  1.00 49.00           O  
ATOM     51  CG1 ILE A   4      19.031  29.845   7.079  1.00 49.00           C  
ATOM     52 HG12 ILE A   4      18.074  30.277   7.370  1.00 49.00           H  
ATOM     53 HG13 ILE A   4      19.635  29.735   7.980  1.00 49.00           H  
ATOM     54  CG2 ILE A   4      17.843  28.549   5.242  1.00 49.00           C  
ATOM     55 HG21 ILE A   4      18.269  29.187   4.467  1.00 49.00           H  
ATOM     56 HG22 ILE A   4      16.875  28.944   5.552  1.00 49.00           H  
ATOM     57 HG23 ILE A   4      17.695  27.565   4.798  1.00 49.00           H  
ATOM     58  CD1 ILE A   4      19.770  30.830   6.164  1.00 49.00           C  
ATOM     59 HD11 ILE A   4      19.149  31.101   5.311  1.00 49.00           H  
ATOM     60 HD12 ILE A   4      20.700  30.383   5.812  1.00 49.00           H  
ATOM     61 HD13 ILE A   4      20.002  31.736   6.725  1.00 49.00           H  
ATOM     62  N   ILE A   5      16.902  25.444   7.316  1.00 55.36           N  
ATOM     63  H   ILE A   5      16.283  25.901   7.970  1.00 55.36           H  
ATOM     64  CA  ILE A   5      16.435  24.256   6.618  1.00 55.36           C  
ATOM     65  HA  ILE A   5      17.181  23.464   6.681  1.00 55.36           H  
ATOM     66  C   ILE A   5      16.313  24.733   5.175  1.00 55.36           C  
ATOM     67  CB  ILE A   5      15.090  23.756   7.202  1.00 55.36           C  
ATOM     68  HB  ILE A   5      14.350  24.548   7.092  1.00 55.36           H  
ATOM     69  O   ILE A   5      15.403  25.504   4.866  1.00 55.36           O  
ATOM     70  CG1 ILE A   5      15.220  23.424   8.709  1.00 55.36           C  
ATOM     71 HG12 ILE A   5      15.652  24.275   9.235  1.00 55.36           H  
ATOM     72 HG13 ILE A   5      15.894  22.577   8.837  1.00 55.36           H  
ATOM     73  CG2 ILE A   5      14.604  22.525   6.413  1.00 55.36           C  
ATOM     74 HG21 ILE A   5      14.529  22.761   5.351  1.00 55.36           H  
ATOM     75 HG22 ILE A   5      13.615  22.217   6.750  1.00 55.36           H  
ATOM     76 HG23 ILE A   5      15.304  21.699   6.533  1.00 55.36           H  
ATOM     77  CD1 ILE A   5      13.883  23.111   9.395  1.00 55.36           C  
ATOM     78 HD11 ILE A   5      13.468  22.177   9.016  1.00 55.36           H  
ATOM     79 HD12 ILE A   5      14.047  23.006  10.467  1.00 55.36           H  
ATOM     80 HD13 ILE A   5      13.177  23.923   9.221  1.00 55.36           H  
ATOM     81  N   GLU A   6      17.301  24.412   4.338  1.00 66.02           N  
ATOM     82  H   GLU A   6      18.097  23.895   4.681  1.00 66.02           H  
ATOM     83  CA  GLU A   6      17.222  24.712   2.916  1.00 66.02           C  
ATOM     84  HA  GLU A   6      17.157  25.791   2.776  1.00 66.02           H  
ATOM     85  C   GLU A   6      15.919  24.085   2.425  1.00 66.02           C  
ATOM     86  CB  GLU A   6      18.445  24.186   2.142  1.00 66.02           C  
ATOM     87  HB2 GLU A   6      18.675  23.171   2.464  1.00 66.02           H  
ATOM     88  HB3 GLU A   6      18.189  24.164   1.082  1.00 66.02           H  
ATOM     89  O   GLU A   6      15.684  22.888   2.603  1.00 66.02           O  
ATOM     90  CG  GLU A   6      19.681  25.089   2.313  1.00 66.02           C  
ATOM     91  HG2 GLU A   6      19.392  26.113   2.076  1.00 66.02           H  
ATOM     92  HG3 GLU A   6      19.991  25.064   3.357  1.00 66.02           H  
ATOM     93  CD  GLU A   6      20.873  24.686   1.421  1.00 66.02           C  
ATOM     94  OE1 GLU A   6      21.749  25.559   1.211  1.00 66.02           O  
ATOM     95  OE2 GLU A   6      20.916  23.527   0.951  1.00 66.02           O  
ATOM     96  N   GLU A   7      15.017  24.917   1.900  1.00 77.52           N  
ATOM     97  H   GLU A   7      15.218  25.905   1.847  1.00 77.52           H  
ATOM     98  CA  GLU A   7      13.779  24.416   1.323  1.00 77.52           C  
ATOM     99  HA  GLU A   7      13.211  23.900   2.096  1.00 77.52           H  
ATOM    100  C   GLU A   7      14.138  23.413   0.228  1.00 77.52           C  
ATOM    101  CB  GLU A   7      12.918  25.547   0.739  1.00 77.52           C  
ATOM    102  HB2 GLU A   7      12.146  25.093   0.118  1.00 77.52           H  
ATOM    103  HB3 GLU A   7      13.538  26.182   0.106  1.00 77.52           H  
ATOM    104  O   GLU A   7      14.947  23.700  -0.660  1.00 77.52           O  
ATOM    105  CG  GLU A   7      12.221  26.403   1.808  1.00 77.52           C  
ATOM    106  HG2 GLU A   7      11.641  25.744   2.454  1.00 77.52           H  
ATOM    107  HG3 GLU A   7      12.981  26.893   2.416  1.00 77.52           H  
ATOM    108  CD  GLU A   7      11.285  27.475   1.210  1.00 77.52           C  
ATOM    109  OE1 GLU A   7      10.578  28.133   2.007  1.00 77.52           O  
ATOM    110  OE2 GLU A   7      11.254  27.649  -0.033  1.00 77.52           O  
ATOM    111  N   CYS A   8      13.535  22.228   0.291  1.00 84.18           N  
ATOM    112  H   CYS A   8      12.966  22.001   1.094  1.00 84.18           H  
ATOM    113  CA  CYS A   8      13.786  21.206  -0.707  1.00 84.18           C  
ATOM    114  HA  CYS A   8      14.854  20.991  -0.663  1.00 84.18           H  
ATOM    115  C   CYS A   8      13.447  21.704  -2.120  1.00 84.18           C  
ATOM    116  CB  CYS A   8      13.002  19.939  -0.360  1.00 84.18           C  
ATOM    117  HB2 CYS A   8      11.949  20.191  -0.239  1.00 84.18           H  
ATOM    118  HB3 CYS A   8      13.089  19.239  -1.191  1.00 84.18           H  
ATOM    119  O   CYS A   8      12.494  22.473  -2.300  1.00 84.18           O  
ATOM    120  SG  CYS A   8      13.596  19.107   1.127  1.00 84.18           S  
ATOM    121  N   PRO A   9      14.175  21.235  -3.153  1.00 84.73           N  
ATOM    122  CA  PRO A   9      13.808  21.512  -4.533  1.00 84.73           C  
ATOM    123  HA  PRO A   9      13.926  22.581  -4.710  1.00 84.73           H  
ATOM    124  C   PRO A   9      12.359  21.097  -4.817  1.00 84.73           C  
ATOM    125  CB  PRO A   9      14.807  20.735  -5.396  1.00 84.73           C  
ATOM    126  HB2 PRO A   9      14.401  19.756  -5.654  1.00 84.73           H  
ATOM    127  HB3 PRO A   9      15.074  21.285  -6.299  1.00 84.73           H  
ATOM    128  O   PRO A   9      11.822  20.178  -4.199  1.00 84.73           O  
ATOM    129  CG  PRO A   9      16.012  20.544  -4.476  1.00 84.73           C  
ATOM    130  HG2 PRO A   9      16.587  19.655  -4.737  1.00 84.73           H  
ATOM    131  HG3 PRO A   9      16.642  21.433  -4.509  1.00 84.73           H  
ATOM    132  CD  PRO A   9      15.381  20.422  -3.093  1.00 84.73           C  
ATOM    133  HD2 PRO A   9      16.080  20.788  -2.342  1.00 84.73           H  
ATOM    134  HD3 PRO A   9      15.113  19.384  -2.891  1.00 84.73           H  
ATOM    135  N   VAL A  10      11.715  21.745  -5.792  1.00 83.31           N  
ATOM    136  H   VAL A  10      12.203  22.485  -6.275  1.00 83.31           H  
ATOM    137  CA  VAL A  10      10.314  21.451  -6.135  1.00 83.31           C  
ATOM    138  HA  VAL A  10       9.702  21.708  -5.270  1.00 83.31           H  
ATOM    139  C   VAL A  10      10.128  19.958  -6.423  1.00 83.31           C  
ATOM    140  CB  VAL A  10       9.834  22.282  -7.339  1.00 83.31           C  
ATOM    141  HB  VAL A  10      10.481  22.089  -8.195  1.00 83.31           H  
ATOM    142  O   VAL A  10      10.795  19.400  -7.293  1.00 83.31           O  
ATOM    143  CG1 VAL A  10       8.387  21.944  -7.736  1.00 83.31           C  
ATOM    144 HG11 VAL A  10       8.324  20.915  -8.088  1.00 83.31           H  
ATOM    145 HG12 VAL A  10       7.724  22.075  -6.880  1.00 83.31           H  
ATOM    146 HG13 VAL A  10       8.065  22.596  -8.548  1.00 83.31           H  
ATOM    147  CG2 VAL A  10       9.880  23.784  -7.026  1.00 83.31           C  
ATOM    148 HG21 VAL A  10       9.258  24.003  -6.158  1.00 83.31           H  
ATOM    149 HG22 VAL A  10      10.904  24.090  -6.808  1.00 83.31           H  
ATOM    150 HG23 VAL A  10       9.530  24.355  -7.886  1.00 83.31           H  
ATOM    151  N   GLY A  11       9.171  19.335  -5.732  1.00 85.63           N  
ATOM    152  H   GLY A  11       8.738  19.829  -4.964  1.00 85.63           H  
ATOM    153  CA  GLY A  11       8.895  17.903  -5.857  1.00 85.63           C  
ATOM    154  HA2 GLY A  11       7.837  17.731  -5.658  1.00 85.63           H  
ATOM    155  HA3 GLY A  11       9.110  17.567  -6.871  1.00 85.63           H  
ATOM    156  C   GLY A  11       9.696  17.025  -4.897  1.00 85.63           C  
ATOM    157  O   GLY A  11       9.634  15.808  -5.033  1.00 85.63           O  
ATOM    158  N   TRP A  12      10.409  17.611  -3.935  1.00 88.93           N  
ATOM    159  H   TRP A  12      10.480  18.618  -3.904  1.00 88.93           H  
ATOM    160  CA  TRP A  12      11.146  16.892  -2.901  1.00 88.93           C  
ATOM    161  HA  TRP A  12      10.916  15.830  -2.977  1.00 88.93           H  
ATOM    162  C   TRP A  12      10.740  17.357  -1.506  1.00 88.93           C  
ATOM    163  CB  TRP A  12      12.647  17.055  -3.130  1.00 88.93           C  
ATOM    164  HB2 TRP A  12      12.910  18.113  -3.098  1.00 88.93           H  
ATOM    165  HB3 TRP A  12      13.177  16.558  -2.318  1.00 88.93           H  
ATOM    166  O   TRP A  12      10.350  18.508  -1.321  1.00 88.93           O  
ATOM    167  CG  TRP A  12      13.131  16.478  -4.418  1.00 88.93           C  
ATOM    168  CD1 TRP A  12      13.142  17.101  -5.618  1.00 88.93           C  
ATOM    169  HD1 TRP A  12      12.788  18.108  -5.785  1.00 88.93           H  
ATOM    170  CD2 TRP A  12      13.659  15.143  -4.650  1.00 88.93           C  
ATOM    171  CE2 TRP A  12      14.025  15.040  -6.023  1.00 88.93           C  
ATOM    172  CE3 TRP A  12      13.875  14.014  -3.835  1.00 88.93           C  
ATOM    173  HE3 TRP A  12      13.594  14.058  -2.794  1.00 88.93           H  
ATOM    174  NE1 TRP A  12      13.680  16.258  -6.570  1.00 88.93           N  
ATOM    175  HE1 TRP A  12      13.855  16.535  -7.525  1.00 88.93           H  
ATOM    176  CH2 TRP A  12      14.859  12.794  -5.700  1.00 88.93           C  
ATOM    177  HH2 TRP A  12      15.330  11.905  -6.091  1.00 88.93           H  
ATOM    178  CZ2 TRP A  12      14.616  13.887  -6.550  1.00 88.93           C  
ATOM    179  HZ2 TRP A  12      14.908  13.842  -7.589  1.00 88.93           H  
ATOM    180  CZ3 TRP A  12      14.477  12.853  -4.348  1.00 88.93           C  
ATOM    181  HZ3 TRP A  12      14.648  12.009  -3.696  1.00 88.93           H  
ATOM    182  N   PHE A  13      10.822  16.459  -0.527  1.00 90.19           N  
ATOM    183  H   PHE A  13      11.130  15.524  -0.749  1.00 90.19           H  
ATOM    184  CA  PHE A  13      10.486  16.748   0.867  1.00 90.19           C  
ATOM    185  HA  PHE A  13      10.787  17.770   1.095  1.00 90.19           H  
ATOM    186  C   PHE A  13      11.231  15.819   1.837  1.00 90.19           C  
ATOM    187  CB  PHE A  13       8.964  16.646   1.056  1.00 90.19           C  
ATOM    188  HB2 PHE A  13       8.462  17.242   0.294  1.00 90.19           H  
ATOM    189  HB3 PHE A  13       8.704  17.096   2.015  1.00 90.19           H  
ATOM    190  O   PHE A  13      11.862  14.838   1.432  1.00 90.19           O  
ATOM    191  CG  PHE A  13       8.413  15.234   1.025  1.00 90.19           C  
ATOM    192  CD1 PHE A  13       8.126  14.608  -0.203  1.00 90.19           C  
ATOM    193  HD1 PHE A  13       8.326  15.126  -1.129  1.00 90.19           H  
ATOM    194  CD2 PHE A  13       8.167  14.553   2.230  1.00 90.19           C  
ATOM    195  HD2 PHE A  13       8.368  15.037   3.175  1.00 90.19           H  
ATOM    196  CE1 PHE A  13       7.589  13.309  -0.224  1.00 90.19           C  
ATOM    197  HE1 PHE A  13       7.380  12.826  -1.167  1.00 90.19           H  
ATOM    198  CE2 PHE A  13       7.638  13.253   2.211  1.00 90.19           C  
ATOM    199  HE2 PHE A  13       7.453  12.744   3.145  1.00 90.19           H  
ATOM    200  CZ  PHE A  13       7.347  12.632   0.983  1.00 90.19           C  
ATOM    201  HZ  PHE A  13       6.945  11.629   0.959  1.00 90.19           H  
ATOM    202  N   GLY A  14      11.118  16.121   3.131  1.00 87.14           N  
ATOM    203  H   GLY A  14      10.612  16.962   3.371  1.00 87.14           H  
ATOM    204  CA  GLY A  14      11.829  15.432   4.206  1.00 87.14           C  
ATOM    205  HA2 GLY A  14      11.148  15.296   5.046  1.00 87.14           H  
ATOM    206  HA3 GLY A  14      12.160  14.447   3.874  1.00 87.14           H  
ATOM    207  C   GLY A  14      13.049  16.211   4.694  1.00 87.14           C  
ATOM    208  O   GLY A  14      13.472  17.184   4.078  1.00 87.14           O  
ATOM    209  N   THR A  15      13.606  15.785   5.826  1.00 86.82           N  
ATOM    210  H   THR A  15      13.262  14.939   6.257  1.00 86.82           H  
ATOM    211  CA  THR A  15      14.713  16.478   6.511  1.00 86.82           C  
ATOM    212  HA  THR A  15      14.410  17.499   6.744  1.00 86.82           H  
ATOM    213  C   THR A  15      15.989  16.583   5.678  1.00 86.82           C  
ATOM    214  CB  THR A  15      15.061  15.753   7.819  1.00 86.82           C  
ATOM    215  HB  THR A  15      15.955  16.197   8.257  1.00 86.82           H  
ATOM    216  O   THR A  15      16.800  17.463   5.932  1.00 86.82           O  
ATOM    217  CG2 THR A  15      13.922  15.848   8.836  1.00 86.82           C  
ATOM    218 HG21 THR A  15      13.027  15.352   8.460  1.00 86.82           H  
ATOM    219 HG22 THR A  15      14.233  15.368   9.765  1.00 86.82           H  
ATOM    220 HG23 THR A  15      13.700  16.895   9.038  1.00 86.82           H  
ATOM    221  OG1 THR A  15      15.293  14.378   7.566  1.00 86.82           O  
ATOM    222  HG1 THR A  15      16.236  14.287   7.411  1.00 86.82           H  
ATOM    223  N   GLU A  16      16.166  15.691   4.703  1.00 87.06           N  
ATOM    224  H   GLU A  16      15.441  15.008   4.542  1.00 87.06           H  
ATOM    225  CA  GLU A  16      17.316  15.644   3.794  1.00 87.06           C  
ATOM    226  HA  GLU A  16      17.958  16.508   3.965  1.00 87.06           H  
ATOM    227  C   GLU A  16      16.871  15.712   2.322  1.00 87.06           C  
ATOM    228  CB  GLU A  16      18.140  14.372   4.060  1.00 87.06           C  
ATOM    229  HB2 GLU A  16      18.981  14.347   3.368  1.00 87.06           H  
ATOM    230  HB3 GLU A  16      17.509  13.503   3.873  1.00 87.06           H  
ATOM    231  O   GLU A  16      17.622  15.338   1.423  1.00 87.06           O  
ATOM    232  CG  GLU A  16      18.703  14.291   5.488  1.00 87.06           C  
ATOM    233  HG2 GLU A  16      19.287  15.190   5.683  1.00 87.06           H  
ATOM    234  HG3 GLU A  16      17.877  14.262   6.199  1.00 87.06           H  
ATOM    235  CD  GLU A  16      19.583  13.051   5.713  1.00 87.06           C  
ATOM    236  OE1 GLU A  16      20.243  13.009   6.776  1.00 87.06           O  
ATOM    237  OE2 GLU A  16      19.544  12.121   4.875  1.00 87.06           O  
ATOM    238  N   CYS A  17      15.625  16.130   2.057  1.00 88.19           N  
ATOM    239  H   CYS A  17      15.077  16.513   2.815  1.00 88.19           H  
ATOM    240  CA  CYS A  17      15.024  16.099   0.720  1.00 88.19           C  
ATOM    241  HA  CYS A  17      13.960  16.300   0.844  1.00 88.19           H  
ATOM    242  C   CYS A  17      15.122  14.714   0.059  1.00 88.19           C  
ATOM    243  CB  CYS A  17      15.613  17.229  -0.129  1.00 88.19           C  
ATOM    244  HB2 CYS A  17      15.061  17.299  -1.066  1.00 88.19           H  
ATOM    245  HB3 CYS A  17      16.651  16.989  -0.361  1.00 88.19           H  
ATOM    246  O   CYS A  17      15.348  14.587  -1.144  1.00 88.19           O  
ATOM    247  SG  CYS A  17      15.573  18.830   0.708  1.00 88.19           S  
ATOM    248  N   GLN A  18      14.987  13.665   0.870  1.00 89.00           N  
ATOM    249  H   GLN A  18      14.838  13.862   1.849  1.00 89.00           H  
ATOM    250  CA  GLN A  18      15.203  12.278   0.475  1.00 89.00           C  
ATOM    251  HA  GLN A  18      16.006  12.273  -0.262  1.00 89.00           H  
ATOM    252  C   GLN A  18      13.982  11.644  -0.204  1.00 89.00           C  
ATOM    253  CB  GLN A  18      15.703  11.457   1.677  1.00 89.00           C  
ATOM    254  HB2 GLN A  18      16.600  11.922   2.086  1.00 89.00           H  
ATOM    255  HB3 GLN A  18      15.998  10.480   1.295  1.00 89.00           H  
ATOM    256  O   GLN A  18      14.099  10.582  -0.812  1.00 89.00           O  
ATOM    257  CG  GLN A  18      14.688  11.222   2.814  1.00 89.00           C  
ATOM    258  HG2 GLN A  18      14.972  10.295   3.311  1.00 89.00           H  
ATOM    259  HG3 GLN A  18      13.689  11.067   2.405  1.00 89.00           H  
ATOM    260  CD  GLN A  18      14.628  12.324   3.877  1.00 89.00           C  
ATOM    261  NE2 GLN A  18      14.667  11.981   5.146  1.00 89.00           N  
ATOM    262 HE21 GLN A  18      14.790  12.740   5.801  1.00 89.00           H  
ATOM    263 HE22 GLN A  18      14.947  11.041   5.387  1.00 89.00           H  
ATOM    264  OE1 GLN A  18      14.521  13.511   3.618  1.00 89.00           O  
ATOM    265  N   TYR A  19      12.811  12.278  -0.110  1.00 90.17           N  
ATOM    266  H   TYR A  19      12.772  13.156   0.388  1.00 90.17           H  
ATOM    267  CA  TYR A  19      11.572  11.773  -0.689  1.00 90.17           C  
ATOM    268  HA  TYR A  19      11.722  10.750  -1.034  1.00 90.17           H  
ATOM    269  C   TYR A  19      11.138  12.620  -1.874  1.00 90.17           C  
ATOM    270  CB  TYR A  19      10.466  11.755   0.362  1.00 90.17           C  
ATOM    271  HB2 TYR A  19       9.593  11.261  -0.064  1.00 90.17           H  
ATOM    272  HB3 TYR A  19      10.197  12.787   0.587  1.00 90.17           H  
ATOM    273  O   TYR A  19      11.124  13.847  -1.796  1.00 90.17           O  
ATOM    274  CG  TYR A  19      10.825  11.061   1.652  1.00 90.17           C  
ATOM    275  CD1 TYR A  19      11.119   9.686   1.654  1.00 90.17           C  
ATOM    276  HD1 TYR A  19      11.113   9.124   0.732  1.00 90.17           H  
ATOM    277  CD2 TYR A  19      10.874  11.798   2.849  1.00 90.17           C  
ATOM    278  HD2 TYR A  19      10.667  12.858   2.831  1.00 90.17           H  
ATOM    279  CE1 TYR A  19      11.440   9.047   2.862  1.00 90.17           C  
ATOM    280  HE1 TYR A  19      11.649   7.987   2.867  1.00 90.17           H  
ATOM    281  CE2 TYR A  19      11.210  11.163   4.058  1.00 90.17           C  
ATOM    282  HE2 TYR A  19      11.259  11.738   4.971  1.00 90.17           H  
ATOM    283  OH  TYR A  19      11.775   9.162   5.240  1.00 90.17           O  
ATOM    284  HH  TYR A  19      11.823   9.799   5.956  1.00 90.17           H  
ATOM    285  CZ  TYR A  19      11.486   9.780   4.065  1.00 90.17           C  
ATOM    286  N   GLN A  20      10.710  11.958  -2.945  1.00 90.36           N  
ATOM    287  H   GLN A  20      10.739  10.949  -2.938  1.00 90.36           H  
ATOM    288  CA  GLN A  20      10.128  12.614  -4.108  1.00 90.36           C  
ATOM    289  HA  GLN A  20      10.427  13.662  -4.103  1.00 90.36           H  
ATOM    290  C   GLN A  20       8.601  12.554  -4.049  1.00 90.36           C  
ATOM    291  CB  GLN A  20      10.718  11.993  -5.374  1.00 90.36           C  
ATOM    292  HB2 GLN A  20      11.800  12.106  -5.310  1.00 90.36           H  
ATOM    293  HB3 GLN A  20      10.460  10.934  -5.412  1.00 90.36           H  
ATOM    294  O   GLN A  20       8.008  11.531  -3.702  1.00 90.36           O  
ATOM    295  CG  GLN A  20      10.279  12.662  -6.676  1.00 90.36           C  
ATOM    296  HG2 GLN A  20       9.209  12.519  -6.828  1.00 90.36           H  
ATOM    297  HG3 GLN A  20      10.483  13.731  -6.613  1.00 90.36           H  
ATOM    298  CD  GLN A  20      11.026  12.072  -7.869  1.00 90.36           C  
ATOM    299  NE2 GLN A  20      11.794  12.862  -8.583  1.00 90.36           N  
ATOM    300 HE21 GLN A  20      12.391  12.388  -9.246  1.00 90.36           H  
ATOM    301 HE22 GLN A  20      12.045  13.763  -8.202  1.00 90.36           H  
ATOM    302  OE1 GLN A  20      10.939  10.899  -8.191  1.00 90.36           O  
ATOM    303  N   THR A  21       7.963  13.661  -4.412  1.00 90.55           N  
ATOM    304  H   THR A  21       8.529  14.448  -4.695  1.00 90.55           H  
ATOM    305  CA  THR A  21       6.517  13.791  -4.562  1.00 90.55           C  
ATOM    306  HA  THR A  21       6.059  12.815  -4.402  1.00 90.55           H  
ATOM    307  C   THR A  21       6.164  14.230  -5.976  1.00 90.55           C  
ATOM    308  CB  THR A  21       5.911  14.723  -3.506  1.00 90.55           C  
ATOM    309  HB  THR A  21       6.083  14.293  -2.520  1.00 90.55           H  
ATOM    310  O   THR A  21       6.850  15.034  -6.614  1.00 90.55           O  
ATOM    311  CG2 THR A  21       6.443  16.151  -3.523  1.00 90.55           C  
ATOM    312 HG21 THR A  21       7.521  16.150  -3.357  1.00 90.55           H  
ATOM    313 HG22 THR A  21       5.980  16.695  -2.700  1.00 90.55           H  
ATOM    314 HG23 THR A  21       6.204  16.642  -4.466  1.00 90.55           H  
ATOM    315  OG1 THR A  21       4.528  14.820  -3.721  1.00 90.55           O  
ATOM    316  HG1 THR A  21       4.130  14.995  -2.866  1.00 90.55           H  
ATOM    317  N   HIS A  22       5.047  13.714  -6.478  1.00 92.42           N  
ATOM    318  H   HIS A  22       4.538  13.055  -5.906  1.00 92.42           H  
ATOM    319  CA  HIS A  22       4.548  14.012  -7.814  1.00 92.42           C  
ATOM    320  HA  HIS A  22       5.281  14.633  -8.329  1.00 92.42           H  
ATOM    321  C   HIS A  22       3.273  14.855  -7.746  1.00 92.42           C  
ATOM    322  CB  HIS A  22       4.437  12.720  -8.627  1.00 92.42           C  
ATOM    323  HB2 HIS A  22       4.096  12.954  -9.636  1.00 92.42           H  
ATOM    324  HB3 HIS A  22       3.696  12.069  -8.163  1.00 92.42           H  
ATOM    325  O   HIS A  22       2.285  14.562  -8.416  1.00 92.42           O  
ATOM    326  CG  HIS A  22       5.752  11.986  -8.720  1.00 92.42           C  
ATOM    327  CD2 HIS A  22       6.227  11.058  -7.831  1.00 92.42           C  
ATOM    328  HD2 HIS A  22       5.718  10.696  -6.950  1.00 92.42           H  
ATOM    329  ND1 HIS A  22       6.731  12.162  -9.676  1.00 92.42           N  
ATOM    330  HD1 HIS A  22       6.684  12.760 -10.489  1.00 92.42           H  
ATOM    331  CE1 HIS A  22       7.767  11.364  -9.364  1.00 92.42           C  
ATOM    332  HE1 HIS A  22       8.695  11.284  -9.910  1.00 92.42           H  
ATOM    333  NE2 HIS A  22       7.501  10.678  -8.249  1.00 92.42           N  
ATOM    334  N   CYS A  23       3.289  15.924  -6.949  1.00 90.46           N  
ATOM    335  H   CYS A  23       4.076  16.047  -6.328  1.00 90.46           H  
ATOM    336  CA  CYS A  23       2.208  16.908  -6.892  1.00 90.46           C  
ATOM    337  HA  CYS A  23       1.275  16.391  -6.668  1.00 90.46           H  
ATOM    338  C   CYS A  23       2.048  17.666  -8.215  1.00 90.46           C  
ATOM    339  CB  CYS A  23       2.489  17.911  -5.774  1.00 90.46           C  
ATOM    340  HB2 CYS A  23       1.682  18.643  -5.738  1.00 90.46           H  
ATOM    341  HB3 CYS A  23       3.413  18.441  -6.007  1.00 90.46           H  
ATOM    342  O   CYS A  23       3.031  18.019  -8.871  1.00 90.46           O  
ATOM    343  SG  CYS A  23       2.674  17.212  -4.131  1.00 90.46           S  
ATOM    344  N   ARG A  24       0.803  17.962  -8.614  1.00 86.07           N  
ATOM    345  H   ARG A  24       0.031  17.650  -8.042  1.00 86.07           H  
ATOM    346  CA  ARG A  24       0.534  18.802  -9.797  1.00 86.07           C  
ATOM    347  HA  ARG A  24       1.107  18.408 -10.636  1.00 86.07           H  
ATOM    348  C   ARG A  24       1.012  20.242  -9.588  1.00 86.07           C  
ATOM    349  CB  ARG A  24      -0.966  18.751 -10.134  1.00 86.07           C  
ATOM    350  HB2 ARG A  24      -1.293  17.711 -10.113  1.00 86.07           H  
ATOM    351  HB3 ARG A  24      -1.534  19.306  -9.388  1.00 86.07           H  
ATOM    352  O   ARG A  24       1.442  20.893 -10.535  1.00 86.07           O  
ATOM    353  CG  ARG A  24      -1.237  19.317 -11.536  1.00 86.07           C  
ATOM    354  HG2 ARG A  24      -0.646  18.743 -12.250  1.00 86.07           H  
ATOM    355  HG3 ARG A  24      -0.924  20.359 -11.599  1.00 86.07           H  
ATOM    356  CD  ARG A  24      -2.711  19.201 -11.946  1.00 86.07           C  
ATOM    357  HD2 ARG A  24      -3.135  18.291 -11.522  1.00 86.07           H  
ATOM    358  HD3 ARG A  24      -2.743  19.115 -13.032  1.00 86.07           H  
ATOM    359  NE  ARG A  24      -3.506  20.379 -11.547  1.00 86.07           N  
ATOM    360  HE  ARG A  24      -3.049  21.067 -10.966  1.00 86.07           H  
ATOM    361  NH1 ARG A  24      -5.448  19.776 -12.618  1.00 86.07           N  
ATOM    362 HH11 ARG A  24      -6.406  19.969 -12.870  1.00 86.07           H  
ATOM    363 HH12 ARG A  24      -5.035  18.883 -12.849  1.00 86.07           H  
ATOM    364  NH2 ARG A  24      -5.329  21.752 -11.593  1.00 86.07           N  
ATOM    365 HH21 ARG A  24      -6.289  21.924 -11.856  1.00 86.07           H  
ATOM    366 HH22 ARG A  24      -4.840  22.429 -11.024  1.00 86.07           H  
ATOM    367  CZ  ARG A  24      -4.751  20.630 -11.920  1.00 86.07           C  
ATOM    368  N   THR A  25       0.911  20.721  -8.354  1.00 83.36           N  
ATOM    369  H   THR A  25       0.534  20.105  -7.648  1.00 83.36           H  
ATOM    370  CA  THR A  25       1.369  22.032  -7.874  1.00 83.36           C  
ATOM    371  HA  THR A  25       1.726  22.633  -8.711  1.00 83.36           H  
ATOM    372  C   THR A  25       2.540  21.859  -6.902  1.00 83.36           C  
ATOM    373  CB  THR A  25       0.199  22.771  -7.206  1.00 83.36           C  
ATOM    374  HB  THR A  25       0.541  23.709  -6.770  1.00 83.36           H  
ATOM    375  O   THR A  25       3.070  20.759  -6.767  1.00 83.36           O  
ATOM    376  CG2 THR A  25      -0.911  23.084  -8.213  1.00 83.36           C  
ATOM    377 HG21 THR A  25      -0.505  23.661  -9.044  1.00 83.36           H  
ATOM    378 HG22 THR A  25      -1.355  22.161  -8.586  1.00 83.36           H  
ATOM    379 HG23 THR A  25      -1.683  23.670  -7.715  1.00 83.36           H  
ATOM    380  OG1 THR A  25      -0.368  21.962  -6.207  1.00 83.36           O  
ATOM    381  HG1 THR A  25       0.135  22.027  -5.392  1.00 83.36           H  
ATOM    382  N   LYS A  26       2.958  22.930  -6.214  1.00 81.81           N  
ATOM    383  H   LYS A  26       2.465  23.805  -6.318  1.00 81.81           H  
ATOM    384  CA  LYS A  26       3.933  22.824  -5.119  1.00 81.81           C  
ATOM    385  HA  LYS A  26       4.834  22.342  -5.498  1.00 81.81           H  
ATOM    386  C   LYS A  26       3.400  21.918  -3.996  1.00 81.81           C  
ATOM    387  CB  LYS A  26       4.307  24.215  -4.581  1.00 81.81           C  
ATOM    388  HB2 LYS A  26       3.404  24.740  -4.268  1.00 81.81           H  
ATOM    389  HB3 LYS A  26       4.938  24.083  -3.702  1.00 81.81           H  
ATOM    390  O   LYS A  26       2.185  21.833  -3.793  1.00 81.81           O  
ATOM    391  CG  LYS A  26       5.074  25.064  -5.611  1.00 81.81           C  
ATOM    392  HG2 LYS A  26       5.938  24.501  -5.966  1.00 81.81           H  
ATOM    393  HG3 LYS A  26       4.427  25.293  -6.458  1.00 81.81           H  
ATOM    394  CD  LYS A  26       5.558  26.372  -4.970  1.00 81.81           C  
ATOM    395  HD2 LYS A  26       6.166  26.122  -4.100  1.00 81.81           H  
ATOM    396  HD3 LYS A  26       4.697  26.948  -4.634  1.00 81.81           H  
ATOM    397  CE  LYS A  26       6.396  27.210  -5.944  1.00 81.81           C  
ATOM    398  HE2 LYS A  26       7.180  26.573  -6.356  1.00 81.81           H  
ATOM    399  HE3 LYS A  26       5.762  27.545  -6.764  1.00 81.81           H  
ATOM    400  NZ  LYS A  26       7.012  28.369  -5.247  1.00 81.81           N  
ATOM    401  HZ1 LYS A  26       7.600  28.046  -4.492  1.00 81.81           H  
ATOM    402  HZ2 LYS A  26       7.595  28.912  -5.868  1.00 81.81           H  
ATOM    403  HZ3 LYS A  26       6.310  28.968  -4.836  1.00 81.81           H  
ATOM    404  N   CYS A  27       4.321  21.246  -3.314  1.00 84.31           N  
ATOM    405  H   CYS A  27       5.298  21.402  -3.521  1.00 84.31           H  
ATOM    406  CA  CYS A  27       4.071  20.520  -2.076  1.00 84.31           C  
ATOM    407  HA  CYS A  27       3.010  20.286  -1.997  1.00 84.31           H  
ATOM    408  C   CYS A  27       4.437  21.383  -0.866  1.00 84.31           C  
ATOM    409  CB  CYS A  27       4.852  19.199  -2.079  1.00 84.31           C  
ATOM    410  HB2 CYS A  27       4.491  18.569  -2.893  1.00 84.31           H  
ATOM    411  HB3 CYS A  27       4.684  18.677  -1.137  1.00 84.31           H  
ATOM    412  O   CYS A  27       5.255  22.299  -0.977  1.00 84.31           O  
ATOM    413  SG  CYS A  27       6.634  19.470  -2.315  1.00 84.31           S  
ATOM    414  HG  CYS A  27       6.880  19.935  -1.087  1.00 84.31           H  
ATOM    415  N   GLU A  28       3.831  21.072   0.270  1.00 84.20           N  
ATOM    416  H   GLU A  28       3.160  20.317   0.272  1.00 84.20           H  
ATOM    417  CA  GLU A  28       4.249  21.557   1.580  1.00 84.20           C  
ATOM    418  HA  GLU A  28       4.464  22.623   1.513  1.00 84.20           H  
ATOM    419  C   GLU A  28       5.551  20.862   2.016  1.00 84.20           C  
ATOM    420  CB  GLU A  28       3.094  21.370   2.582  1.00 84.20           C  
ATOM    421  HB2 GLU A  28       2.810  20.318   2.619  1.00 84.20           H  
ATOM    422  HB3 GLU A  28       3.433  21.688   3.567  1.00 84.20           H  
ATOM    423  O   GLU A  28       6.028  19.920   1.372  1.00 84.20           O  
ATOM    424  CG  GLU A  28       1.875  22.216   2.164  1.00 84.20           C  
ATOM    425  HG2 GLU A  28       2.205  23.246   2.029  1.00 84.20           H  
ATOM    426  HG3 GLU A  28       1.508  21.863   1.201  1.00 84.20           H  
ATOM    427  CD  GLU A  28       0.705  22.209   3.160  1.00 84.20           C  
ATOM    428  OE1 GLU A  28      -0.375  22.695   2.742  1.00 84.20           O  
ATOM    429  OE2 GLU A  28       0.901  21.817   4.328  1.00 84.20           O  
ATOM    430  N   THR A  29       6.167  21.346   3.097  1.00 82.73           N  
ATOM    431  H   THR A  29       5.703  22.046   3.658  1.00 82.73           H  
ATOM    432  CA  THR A  29       7.473  20.855   3.579  1.00 82.73           C  
ATOM    433  HA  THR A  29       8.194  20.908   2.763  1.00 82.73           H  
ATOM    434  C   THR A  29       7.440  19.398   4.042  1.00 82.73           C  
ATOM    435  CB  THR A  29       7.984  21.724   4.737  1.00 82.73           C  
ATOM    436  HB  THR A  29       8.860  21.253   5.184  1.00 82.73           H  
ATOM    437  O   THR A  29       8.467  18.719   4.035  1.00 82.73           O  
ATOM    438  CG2 THR A  29       8.366  23.129   4.277  1.00 82.73           C  
ATOM    439 HG21 THR A  29       9.126  23.064   3.498  1.00 82.73           H  
ATOM    440 HG22 THR A  29       8.776  23.694   5.115  1.00 82.73           H  
ATOM    441 HG23 THR A  29       7.495  23.652   3.882  1.00 82.73           H  
ATOM    442  OG1 THR A  29       6.981  21.875   5.717  1.00 82.73           O  
ATOM    443  HG1 THR A  29       7.360  22.359   6.454  1.00 82.73           H  
ATOM    444  N   ASP A  30       6.264  18.891   4.406  1.00 84.52           N  
ATOM    445  H   ASP A  30       5.446  19.482   4.357  1.00 84.52           H  
ATOM    446  CA  ASP A  30       6.031  17.496   4.769  1.00 84.52           C  
ATOM    447  HA  ASP A  30       6.940  17.106   5.228  1.00 84.52           H  
ATOM    448  C   ASP A  30       5.720  16.594   3.557  1.00 84.52           C  
ATOM    449  CB  ASP A  30       4.925  17.448   5.830  1.00 84.52           C  
ATOM    450  HB2 ASP A  30       4.905  16.444   6.254  1.00 84.52           H  
ATOM    451  HB3 ASP A  30       5.169  18.141   6.635  1.00 84.52           H  
ATOM    452  O   ASP A  30       5.556  15.382   3.721  1.00 84.52           O  
ATOM    453  CG  ASP A  30       3.533  17.776   5.286  1.00 84.52           C  
ATOM    454  OD1 ASP A  30       3.447  18.220   4.116  1.00 84.52           O  
ATOM    455  OD2 ASP A  30       2.588  17.482   6.040  1.00 84.52           O  
ATOM    456  N   GLY A  31       5.654  17.158   2.346  1.00 86.42           N  
ATOM    457  H   GLY A  31       5.760  18.161   2.300  1.00 86.42           H  
ATOM    458  CA  GLY A  31       5.363  16.460   1.095  1.00 86.42           C  
ATOM    459  HA2 GLY A  31       5.918  16.949   0.294  1.00 86.42           H  
ATOM    460  HA3 GLY A  31       5.702  15.427   1.167  1.00 86.42           H  
ATOM    461  C   GLY A  31       3.891  16.428   0.689  1.00 86.42           C  
ATOM    462  O   GLY A  31       3.584  15.860  -0.365  1.00 86.42           O  
ATOM    463  N   ASP A  32       2.986  17.016   1.474  1.00 88.58           N  
ATOM    464  H   ASP A  32       3.265  17.475   2.329  1.00 88.58           H  
ATOM    465  CA  ASP A  32       1.569  17.068   1.122  1.00 88.58           C  
ATOM    466  HA  ASP A  32       1.266  16.070   0.808  1.00 88.58           H  
ATOM    467  C   ASP A  32       1.338  17.993  -0.076  1.00 88.58           C  
ATOM    468  CB  ASP A  32       0.697  17.441   2.333  1.00 88.58           C  
ATOM    469  HB2 ASP A  32       1.131  18.292   2.859  1.00 88.58           H  
ATOM    470  HB3 ASP A  32      -0.283  17.744   1.965  1.00 88.58           H  
ATOM    471  O   ASP A  32       1.916  19.073  -0.211  1.00 88.58           O  
ATOM    472  CG  ASP A  32       0.485  16.264   3.302  1.00 88.58           C  
ATOM    473  OD1 ASP A  32       1.061  15.164   3.066  1.00 88.58           O  
ATOM    474  OD2 ASP A  32      -0.365  16.385   4.206  1.00 88.58           O  
ATOM    475  N   CYS A  33       0.500  17.552  -1.010  1.00 88.00           N  
ATOM    476  H   CYS A  33       0.017  16.679  -0.851  1.00 88.00           H  
ATOM    477  CA  CYS A  33       0.216  18.334  -2.204  1.00 88.00           C  
ATOM    478  HA  CYS A  33       1.127  18.842  -2.520  1.00 88.00           H  
ATOM    479  C   CYS A  33      -0.835  19.394  -1.909  1.00 88.00           C  
ATOM    480  CB  CYS A  33      -0.238  17.418  -3.338  1.00 88.00           C  
ATOM    481  HB2 CYS A  33      -0.457  18.030  -4.213  1.00 88.00           H  
ATOM    482  HB3 CYS A  33      -1.154  16.911  -3.035  1.00 88.00           H  
ATOM    483  O   CYS A  33      -1.943  19.061  -1.489  1.00 88.00           O  
ATOM    484  SG  CYS A  33       0.979  16.173  -3.800  1.00 88.00           S  
ATOM    485  N   MET A  34      -0.552  20.652  -2.256  1.00 83.32           N  
ATOM    486  H   MET A  34       0.389  20.889  -2.536  1.00 83.32           H  
ATOM    487  CA  MET A  34      -1.557  21.711  -2.169  1.00 83.32           C  
ATOM    488  HA  MET A  34      -1.845  21.821  -1.124  1.00 83.32           H  
ATOM    489  C   MET A  34      -2.805  21.332  -2.987  1.00 83.32           C  
ATOM    490  CB  MET A  34      -0.986  23.048  -2.651  1.00 83.32           C  
ATOM    491  HB2 MET A  34      -0.612  22.938  -3.669  1.00 83.32           H  
ATOM    492  HB3 MET A  34      -1.795  23.778  -2.663  1.00 83.32           H  
ATOM    493  O   MET A  34      -2.726  21.049  -4.184  1.00 83.32           O  
ATOM    494  CG  MET A  34       0.142  23.584  -1.764  1.00 83.32           C  
ATOM    495  HG2 MET A  34      -0.210  23.673  -0.736  1.00 83.32           H  
ATOM    496  HG3 MET A  34       0.971  22.876  -1.770  1.00 83.32           H  
ATOM    497  SD  MET A  34       0.761  25.198  -2.324  1.00 83.32           S  
ATOM    498  CE  MET A  34      -0.581  26.260  -1.722  1.00 83.32           C  
ATOM    499  HE1 MET A  34      -0.333  27.303  -1.916  1.00 83.32           H  
ATOM    500  HE2 MET A  34      -0.698  26.117  -0.647  1.00 83.32           H  
ATOM    501  HE3 MET A  34      -1.515  26.009  -2.224  1.00 83.32           H  
ATOM    502  N   GLY A  35      -3.966  21.296  -2.330  1.00 80.30           N  
ATOM    503  H   GLY A  35      -3.947  21.474  -1.336  1.00 80.30           H  
ATOM    504  CA  GLY A  35      -5.234  20.882  -2.941  1.00 80.30           C  
ATOM    505  HA2 GLY A  35      -6.051  21.204  -2.296  1.00 80.30           H  
ATOM    506  HA3 GLY A  35      -5.344  21.377  -3.905  1.00 80.30           H  
ATOM    507  C   GLY A  35      -5.388  19.373  -3.166  1.00 80.30           C  
ATOM    508  O   GLY A  35      -6.349  18.968  -3.813  1.00 80.30           O  
ATOM    509  N   ASN A  36      -4.476  18.541  -2.649  1.00 80.81           N  
ATOM    510  H   ASN A  36      -3.722  18.931  -2.102  1.00 80.81           H  
ATOM    511  CA  ASN A  36      -4.497  17.084  -2.786  1.00 80.81           C  
ATOM    512  HA  ASN A  36      -3.543  16.713  -2.410  1.00 80.81           H  
ATOM    513  C   ASN A  36      -4.580  16.618  -4.248  1.00 80.81           C  
ATOM    514  CB  ASN A  36      -5.606  16.487  -1.893  1.00 80.81           C  
ATOM    515  HB2 ASN A  36      -6.571  16.924  -2.151  1.00 80.81           H  
ATOM    516  HB3 ASN A  36      -5.671  15.411  -2.057  1.00 80.81           H  
ATOM    517  O   ASN A  36      -5.324  15.689  -4.547  1.00 80.81           O  
ATOM    518  CG  ASN A  36      -5.320  16.677  -0.423  1.00 80.81           C  
ATOM    519  ND2 ASN A  36      -6.278  17.112   0.360  1.00 80.81           N  
ATOM    520 HD21 ASN A  36      -6.008  17.254   1.323  1.00 80.81           H  
ATOM    521 HD22 ASN A  36      -7.184  17.363  -0.010  1.00 80.81           H  
ATOM    522  OD1 ASN A  36      -4.234  16.404   0.043  1.00 80.81           O  
ATOM    523  N   VAL A  37      -3.850  17.246  -5.180  1.00 85.47           N  
ATOM    524  H   VAL A  37      -3.289  18.035  -4.894  1.00 85.47           H  
ATOM    525  CA  VAL A  37      -3.859  16.851  -6.603  1.00 85.47           C  
ATOM    526  HA  VAL A  37      -4.570  16.035  -6.732  1.00 85.47           H  
ATOM    527  C   VAL A  37      -2.498  16.325  -7.048  1.00 85.47           C  
ATOM    528  CB  VAL A  37      -4.349  17.977  -7.535  1.00 85.47           C  
ATOM    529  HB  VAL A  37      -3.607  18.774  -7.573  1.00 85.47           H  
ATOM    530  O   VAL A  37      -1.510  17.062  -7.099  1.00 85.47           O  
ATOM    531  CG1 VAL A  37      -4.570  17.443  -8.960  1.00 85.47           C  
ATOM    532 HG11 VAL A  37      -3.634  17.065  -9.371  1.00 85.47           H  
ATOM    533 HG12 VAL A  37      -4.930  18.246  -9.603  1.00 85.47           H  
ATOM    534 HG13 VAL A  37      -5.305  16.639  -8.947  1.00 85.47           H  
ATOM    535  CG2 VAL A  37      -5.681  18.577  -7.075  1.00 85.47           C  
ATOM    536 HG21 VAL A  37      -6.081  19.254  -7.829  1.00 85.47           H  
ATOM    537 HG22 VAL A  37      -5.518  19.155  -6.166  1.00 85.47           H  
ATOM    538 HG23 VAL A  37      -6.405  17.789  -6.870  1.00 85.47           H  
ATOM    539  N   CYS A  38      -2.471  15.059  -7.456  1.00 89.37           N  
ATOM    540  H   CYS A  38      -3.292  14.485  -7.327  1.00 89.37           H  
ATOM    541  CA  CYS A  38      -1.303  14.426  -8.059  1.00 89.37           C  
ATOM    542  HA  CYS A  38      -0.407  14.802  -7.564  1.00 89.37           H  
ATOM    543  C   CYS A  38      -1.161  14.753  -9.552  1.00 89.37           C  
ATOM    544  CB  CYS A  38      -1.374  12.916  -7.819  1.00 89.37           C  
ATOM    545  HB2 CYS A  38      -0.462  12.459  -8.203  1.00 89.37           H  
ATOM    546  HB3 CYS A  38      -2.208  12.500  -8.384  1.00 89.37           H  
ATOM    547  O   CYS A  38      -2.136  15.064 -10.245  1.00 89.37           O  
ATOM    548  SG  CYS A  38      -1.560  12.431  -6.085  1.00 89.37           S  
ATOM    549  N   LYS A  39       0.072  14.669 -10.060  1.00 90.00           N  
ATOM    550  H   LYS A  39       0.818  14.421  -9.427  1.00 90.00           H  
ATOM    551  CA  LYS A  39       0.353  14.601 -11.498  1.00 90.00           C  
ATOM    552  HA  LYS A  39      -0.087  15.471 -11.986  1.00 90.00           H  
ATOM    553  C   LYS A  39      -0.308  13.350 -12.080  1.00 90.00           C  
ATOM    554  CB  LYS A  39       1.872  14.566 -11.764  1.00 90.00           C  
ATOM    555  HB2 LYS A  39       2.318  13.780 -11.155  1.00 90.00           H  
ATOM    556  HB3 LYS A  39       2.042  14.316 -12.811  1.00 90.00           H  
ATOM    557  O   LYS A  39      -0.430  12.330 -11.410  1.00 90.00           O  
ATOM    558  CG  LYS A  39       2.568  15.903 -11.471  1.00 90.00           C  
ATOM    559  HG2 LYS A  39       2.160  16.673 -12.125  1.00 90.00           H  
ATOM    560  HG3 LYS A  39       2.362  16.178 -10.437  1.00 90.00           H  
ATOM    561  CD  LYS A  39       4.092  15.819 -11.671  1.00 90.00           C  
ATOM    562  HD2 LYS A  39       4.305  15.594 -12.716  1.00 90.00           H  
ATOM    563  HD3 LYS A  39       4.483  15.016 -11.047  1.00 90.00           H  
ATOM    564  CE  LYS A  39       4.766  17.142 -11.274  1.00 90.00           C  
ATOM    565  HE2 LYS A  39       4.361  17.949 -11.886  1.00 90.00           H  
ATOM    566  HE3 LYS A  39       4.505  17.356 -10.237  1.00 90.00           H  
ATOM    567  NZ  LYS A  39       6.246  17.093 -11.383  1.00 90.00           N  
ATOM    568  HZ1 LYS A  39       6.644  17.973 -11.089  1.00 90.00           H  
ATOM    569  HZ2 LYS A  39       6.546  16.901 -12.328  1.00 90.00           H  
ATOM    570  HZ3 LYS A  39       6.622  16.388 -10.766  1.00 90.00           H  
ATOM    571  N   ILE A  40      -0.673  13.427 -13.357  1.00 87.52           N  
ATOM    572  H   ILE A  40      -0.517  14.298 -13.845  1.00 87.52           H  
ATOM    573  CA  ILE A  40      -1.188  12.289 -14.127  1.00 87.52           C  
ATOM    574  HA  ILE A  40      -2.153  11.990 -13.718  1.00 87.52           H  
ATOM    575  C   ILE A  40      -0.219  11.105 -13.993  1.00 87.52           C  
ATOM    576  CB  ILE A  40      -1.384  12.717 -15.600  1.00 87.52           C  
ATOM    577  HB  ILE A  40      -0.459  13.187 -15.936  1.00 87.52           H  
ATOM    578  O   ILE A  40       0.985  11.252 -14.210  1.00 87.52           O  
ATOM    579  CG1 ILE A  40      -2.524  13.761 -15.680  1.00 87.52           C  
ATOM    580 HG12 ILE A  40      -2.305  14.594 -15.013  1.00 87.52           H  
ATOM    581 HG13 ILE A  40      -3.455  13.303 -15.346  1.00 87.52           H  
ATOM    582  CG2 ILE A  40      -1.674  11.548 -16.560  1.00 87.52           C  
ATOM    583 HG21 ILE A  40      -0.983  10.718 -16.411  1.00 87.52           H  
ATOM    584 HG22 ILE A  40      -2.706  11.220 -16.441  1.00 87.52           H  
ATOM    585 HG23 ILE A  40      -1.548  11.886 -17.589  1.00 87.52           H  
ATOM    586  CD1 ILE A  40      -2.744  14.347 -17.080  1.00 87.52           C  
ATOM    587 HD11 ILE A  40      -1.807  14.745 -17.469  1.00 87.52           H  
ATOM    588 HD12 ILE A  40      -3.129  13.585 -17.758  1.00 87.52           H  
ATOM    589 HD13 ILE A  40      -3.475  15.153 -17.020  1.00 87.52           H  
ATOM    590  N   GLY A  41      -0.756   9.932 -13.654  1.00 90.82           N  
ATOM    591  H   GLY A  41      -1.745   9.903 -13.452  1.00 90.82           H  
ATOM    592  CA  GLY A  41       0.022   8.707 -13.457  1.00 90.82           C  
ATOM    593  HA2 GLY A  41      -0.628   7.854 -13.653  1.00 90.82           H  
ATOM    594  HA3 GLY A  41       0.853   8.688 -14.162  1.00 90.82           H  
ATOM    595  C   GLY A  41       0.604   8.521 -12.054  1.00 90.82           C  
ATOM    596  O   GLY A  41       1.363   7.573 -11.870  1.00 90.82           O  
ATOM    597  N   TRP A  42       0.249   9.374 -11.091  1.00 92.68           N  
ATOM    598  H   TRP A  42      -0.369  10.142 -11.312  1.00 92.68           H  
ATOM    599  CA  TRP A  42       0.656   9.268  -9.691  1.00 92.68           C  
ATOM    600  HA  TRP A  42       1.096   8.287  -9.515  1.00 92.68           H  
ATOM    601  C   TRP A  42      -0.541   9.419  -8.757  1.00 92.68           C  
ATOM    602  CB  TRP A  42       1.717  10.324  -9.378  1.00 92.68           C  
ATOM    603  HB2 TRP A  42       1.942  10.282  -8.312  1.00 92.68           H  
ATOM    604  HB3 TRP A  42       1.321  11.317  -9.593  1.00 92.68           H  
ATOM    605  O   TRP A  42      -1.478  10.153  -9.060  1.00 92.68           O  
ATOM    606  CG  TRP A  42       2.993  10.130 -10.127  1.00 92.68           C  
ATOM    607  CD1 TRP A  42       3.292  10.653 -11.337  1.00 92.68           C  
ATOM    608  HD1 TRP A  42       2.626  11.277 -11.914  1.00 92.68           H  
ATOM    609  CD2 TRP A  42       4.128   9.296  -9.751  1.00 92.68           C  
ATOM    610  CE2 TRP A  42       5.098   9.366 -10.794  1.00 92.68           C  
ATOM    611  CE3 TRP A  42       4.432   8.488  -8.636  1.00 92.68           C  
ATOM    612  HE3 TRP A  42       3.733   8.442  -7.814  1.00 92.68           H  
ATOM    613  NE1 TRP A  42       4.543  10.215 -11.729  1.00 92.68           N  
ATOM    614  HE1 TRP A  42       4.962  10.442 -12.620  1.00 92.68           H  
ATOM    615  CH2 TRP A  42       6.588   7.876  -9.609  1.00 92.68           C  
ATOM    616  HH2 TRP A  42       7.535   7.365  -9.522  1.00 92.68           H  
ATOM    617  CZ2 TRP A  42       6.311   8.665 -10.738  1.00 92.68           C  
ATOM    618  HZ2 TRP A  42       7.039   8.755 -11.531  1.00 92.68           H  
ATOM    619  CZ3 TRP A  42       5.649   7.784  -8.565  1.00 92.68           C  
ATOM    620  HZ3 TRP A  42       5.881   7.199  -7.688  1.00 92.68           H  
ATOM    621  N   PHE A  43      -0.500   8.745  -7.611  1.00 91.55           N  
ATOM    622  H   PHE A  43       0.293   8.145  -7.431  1.00 91.55           H  
ATOM    623  CA  PHE A  43      -1.553   8.792  -6.599  1.00 91.55           C  
ATOM    624  HA  PHE A  43      -1.967   9.801  -6.572  1.00 91.55           H  
ATOM    625  C   PHE A  43      -1.000   8.472  -5.200  1.00 91.55           C  
ATOM    626  CB  PHE A  43      -2.697   7.847  -7.002  1.00 91.55           C  
ATOM    627  HB2 PHE A  43      -3.591   8.135  -6.449  1.00 91.55           H  
ATOM    628  HB3 PHE A  43      -2.933   7.985  -8.057  1.00 91.55           H  
ATOM    629  O   PHE A  43       0.182   8.164  -5.031  1.00 91.55           O  
ATOM    630  CG  PHE A  43      -2.419   6.381  -6.752  1.00 91.55           C  
ATOM    631  CD1 PHE A  43      -1.500   5.680  -7.555  1.00 91.55           C  
ATOM    632  HD1 PHE A  43      -0.964   6.190  -8.342  1.00 91.55           H  
ATOM    633  CD2 PHE A  43      -3.086   5.716  -5.709  1.00 91.55           C  
ATOM    634  HD2 PHE A  43      -3.806   6.242  -5.099  1.00 91.55           H  
ATOM    635  CE1 PHE A  43      -1.267   4.314  -7.334  1.00 91.55           C  
ATOM    636  HE1 PHE A  43      -0.570   3.777  -7.960  1.00 91.55           H  
ATOM    637  CE2 PHE A  43      -2.845   4.354  -5.483  1.00 91.55           C  
ATOM    638  HE2 PHE A  43      -3.381   3.837  -4.701  1.00 91.55           H  
ATOM    639  CZ  PHE A  43      -1.942   3.652  -6.297  1.00 91.55           C  
ATOM    640  HZ  PHE A  43      -1.777   2.599  -6.126  1.00 91.55           H  
ATOM    641  N   GLY A  44      -1.851   8.560  -4.177  1.00 88.96           N  
ATOM    642  H   GLY A  44      -2.794   8.861  -4.378  1.00 88.96           H  
ATOM    643  CA  GLY A  44      -1.479   8.319  -2.779  1.00 88.96           C  
ATOM    644  HA2 GLY A  44      -0.482   7.881  -2.722  1.00 88.96           H  
ATOM    645  HA3 GLY A  44      -2.184   7.613  -2.340  1.00 88.96           H  
ATOM    646  C   GLY A  44      -1.455   9.585  -1.929  1.00 88.96           C  
ATOM    647  O   GLY A  44      -1.693  10.685  -2.420  1.00 88.96           O  
ATOM    648  N   TYR A  45      -1.190   9.423  -0.630  1.00 85.16           N  
ATOM    649  H   TYR A  45      -0.930   8.505  -0.299  1.00 85.16           H  
ATOM    650  CA  TYR A  45      -1.231  10.525   0.339  1.00 85.16           C  
ATOM    651  HA  TYR A  45      -2.192  11.028   0.227  1.00 85.16           H  
ATOM    652  C   TYR A  45      -0.181  11.611   0.092  1.00 85.16           C  
ATOM    653  CB  TYR A  45      -1.155   9.979   1.774  1.00 85.16           C  
ATOM    654  HB2 TYR A  45      -1.390  10.790   2.463  1.00 85.16           H  
ATOM    655  HB3 TYR A  45      -1.906   9.198   1.888  1.00 85.16           H  
ATOM    656  O   TYR A  45      -0.427  12.758   0.427  1.00 85.16           O  
ATOM    657  CG  TYR A  45       0.137   9.348   2.213  1.00 85.16           C  
ATOM    658  CD1 TYR A  45       0.381   7.999   1.909  1.00 85.16           C  
ATOM    659  HD1 TYR A  45      -0.344   7.419   1.358  1.00 85.16           H  
ATOM    660  CD2 TYR A  45       1.032  10.061   3.029  1.00 85.16           C  
ATOM    661  HD2 TYR A  45       0.794  11.068   3.337  1.00 85.16           H  
ATOM    662  CE1 TYR A  45       1.562   7.391   2.363  1.00 85.16           C  
ATOM    663  HE1 TYR A  45       1.773   6.354   2.146  1.00 85.16           H  
ATOM    664  CE2 TYR A  45       2.229   9.454   3.457  1.00 85.16           C  
ATOM    665  HE2 TYR A  45       2.917   9.975   4.106  1.00 85.16           H  
ATOM    666  OH  TYR A  45       3.664   7.528   3.473  1.00 85.16           O  
ATOM    667  HH  TYR A  45       4.157   8.065   4.098  1.00 85.16           H  
ATOM    668  CZ  TYR A  45       2.512   8.128   3.088  1.00 85.16           C  
ATOM    669  N   LYS A  46       0.934  11.261  -0.554  1.00 89.05           N  
ATOM    670  H   LYS A  46       1.063  10.287  -0.790  1.00 89.05           H  
ATOM    671  CA  LYS A  46       2.002  12.180  -0.972  1.00 89.05           C  
ATOM    672  HA  LYS A  46       1.671  13.210  -0.838  1.00 89.05           H  
ATOM    673  C   LYS A  46       2.302  12.041  -2.466  1.00 89.05           C  
ATOM    674  CB  LYS A  46       3.240  11.969  -0.077  1.00 89.05           C  
ATOM    675  HB2 LYS A  46       3.514  10.914  -0.065  1.00 89.05           H  
ATOM    676  HB3 LYS A  46       4.079  12.548  -0.462  1.00 89.05           H  
ATOM    677  O   LYS A  46       3.419  12.284  -2.901  1.00 89.05           O  
ATOM    678  CG  LYS A  46       2.943  12.458   1.347  1.00 89.05           C  
ATOM    679  HG2 LYS A  46       2.721  13.524   1.305  1.00 89.05           H  
ATOM    680  HG3 LYS A  46       2.056  11.952   1.728  1.00 89.05           H  
ATOM    681  CD  LYS A  46       4.101  12.232   2.322  1.00 89.05           C  
ATOM    682  HD2 LYS A  46       4.921  12.893   2.042  1.00 89.05           H  
ATOM    683  HD3 LYS A  46       4.434  11.196   2.258  1.00 89.05           H  
ATOM    684  CE  LYS A  46       3.687  12.542   3.772  1.00 89.05           C  
ATOM    685  HE2 LYS A  46       2.848  11.903   4.050  1.00 89.05           H  
ATOM    686  HE3 LYS A  46       4.530  12.329   4.430  1.00 89.05           H  
ATOM    687  NZ  LYS A  46       3.268  13.953   3.971  1.00 89.05           N  
ATOM    688  HZ1 LYS A  46       4.002  14.605   3.736  1.00 89.05           H  
ATOM    689  HZ2 LYS A  46       2.985  14.182   4.913  1.00 89.05           H  
ATOM    690  HZ3 LYS A  46       2.470  14.234   3.418  1.00 89.05           H  
ATOM    691  N   CYS A  47       1.321  11.578  -3.252  1.00 91.92           N  
ATOM    692  H   CYS A  47       0.409  11.457  -2.837  1.00 91.92           H  
ATOM    693  CA  CYS A  47       1.471  11.306  -4.687  1.00 91.92           C  
ATOM    694  HA  CYS A  47       0.610  10.713  -4.995  1.00 91.92           H  
ATOM    695  C   CYS A  47       2.711  10.463  -5.032  1.00 91.92           C  
ATOM    696  CB  CYS A  47       1.411  12.626  -5.455  1.00 91.92           C  
ATOM    697  HB2 CYS A  47       2.245  13.253  -5.139  1.00 91.92           H  
ATOM    698  HB3 CYS A  47       1.516  12.429  -6.522  1.00 91.92           H  
ATOM    699  O   CYS A  47       3.384  10.710  -6.029  1.00 91.92           O  
ATOM    700  SG  CYS A  47      -0.127  13.526  -5.175  1.00 91.92           S  
ATOM    701  N   GLN A  48       3.031   9.501  -4.172  1.00 91.26           N  
ATOM    702  H   GLN A  48       2.439   9.391  -3.361  1.00 91.26           H  
ATOM    703  CA  GLN A  48       4.271   8.734  -4.205  1.00 91.26           C  
ATOM    704  HA  GLN A  48       5.022   9.311  -4.745  1.00 91.26           H  
ATOM    705  C   GLN A  48       4.140   7.389  -4.925  1.00 91.26           C  
ATOM    706  CB  GLN A  48       4.785   8.550  -2.770  1.00 91.26           C  
ATOM    707  HB2 GLN A  48       4.773   9.506  -2.246  1.00 91.26           H  
ATOM    708  HB3 GLN A  48       5.826   8.236  -2.841  1.00 91.26           H  
ATOM    709  O   GLN A  48       5.150   6.753  -5.217  1.00 91.26           O  
ATOM    710  CG  GLN A  48       4.044   7.493  -1.935  1.00 91.26           C  
ATOM    711  HG2 GLN A  48       3.894   6.572  -2.498  1.00 91.26           H  
ATOM    712  HG3 GLN A  48       4.710   7.237  -1.110  1.00 91.26           H  
ATOM    713  CD  GLN A  48       2.717   7.919  -1.320  1.00 91.26           C  
ATOM    714  NE2 GLN A  48       2.354   7.246  -0.274  1.00 91.26           N  
ATOM    715 HE21 GLN A  48       1.620   7.636   0.300  1.00 91.26           H  
ATOM    716 HE22 GLN A  48       2.913   6.470   0.052  1.00 91.26           H  
ATOM    717  OE1 GLN A  48       1.987   8.823  -1.704  1.00 91.26           O  
ATOM    718  N   TYR A  49       2.913   6.917  -5.161  1.00 93.69           N  
ATOM    719  H   TYR A  49       2.113   7.495  -4.951  1.00 93.69           H  
ATOM    720  CA  TYR A  49       2.670   5.654  -5.851  1.00 93.69           C  
ATOM    721  HA  TYR A  49       3.548   5.016  -5.748  1.00 93.69           H  
ATOM    722  C   TYR A  49       2.441   5.907  -7.333  1.00 93.69           C  
ATOM    723  CB  TYR A  49       1.485   4.905  -5.238  1.00 93.69           C  
ATOM    724  HB2 TYR A  49       1.351   3.968  -5.778  1.00 93.69           H  
ATOM    725  HB3 TYR A  49       0.581   5.496  -5.387  1.00 93.69           H  
ATOM    726  O   TYR A  49       1.681   6.804  -7.707  1.00 93.69           O  
ATOM    727  CG  TYR A  49       1.638   4.581  -3.766  1.00 93.69           C  
ATOM    728  CD1 TYR A  49       2.608   3.655  -3.337  1.00 93.69           C  
ATOM    729  HD1 TYR A  49       3.253   3.188  -4.067  1.00 93.69           H  
ATOM    730  CD2 TYR A  49       0.783   5.179  -2.827  1.00 93.69           C  
ATOM    731  HD2 TYR A  49       0.025   5.868  -3.171  1.00 93.69           H  
ATOM    732  CE1 TYR A  49       2.718   3.311  -1.975  1.00 93.69           C  
ATOM    733  HE1 TYR A  49       3.436   2.573  -1.649  1.00 93.69           H  
ATOM    734  CE2 TYR A  49       0.897   4.854  -1.462  1.00 93.69           C  
ATOM    735  HE2 TYR A  49       0.233   5.294  -0.732  1.00 93.69           H  
ATOM    736  OH  TYR A  49       1.933   3.600   0.286  1.00 93.69           O  
ATOM    737  HH  TYR A  49       2.130   2.672   0.432  1.00 93.69           H  
ATOM    738  CZ  TYR A  49       1.859   3.916  -1.033  1.00 93.69           C  
ATOM    739  N   GLN A  50       3.070   5.094  -8.177  1.00 94.14           N  
ATOM    740  H   GLN A  50       3.675   4.373  -7.811  1.00 94.14           H  
ATOM    741  CA  GLN A  50       2.847   5.161  -9.613  1.00 94.14           C  
ATOM    742  HA  GLN A  50       2.724   6.209  -9.889  1.00 94.14           H  
ATOM    743  C   GLN A  50       1.560   4.411  -9.979  1.00 94.14           C  
ATOM    744  CB  GLN A  50       4.083   4.640 -10.353  1.00 94.14           C  
ATOM    745  HB2 GLN A  50       4.176   3.565 -10.201  1.00 94.14           H  
ATOM    746  HB3 GLN A  50       4.971   5.127  -9.949  1.00 94.14           H  
ATOM    747  O   GLN A  50       1.385   3.243  -9.625  1.00 94.14           O  
ATOM    748  CG  GLN A  50       4.000   4.952 -11.852  1.00 94.14           C  
ATOM    749  HG2 GLN A  50       3.136   4.451 -12.288  1.00 94.14           H  
ATOM    750  HG3 GLN A  50       3.876   6.027 -11.980  1.00 94.14           H  
ATOM    751  CD  GLN A  50       5.244   4.498 -12.604  1.00 94.14           C  
ATOM    752  NE2 GLN A  50       5.777   5.289 -13.506  1.00 94.14           N  
ATOM    753 HE21 GLN A  50       6.618   4.930 -13.935  1.00 94.14           H  
ATOM    754 HE22 GLN A  50       5.450   6.238 -13.616  1.00 94.14           H  
ATOM    755  OE1 GLN A  50       5.749   3.409 -12.437  1.00 94.14           O  
ATOM    756  N   ASP A  51       0.666   5.092 -10.697  1.00 94.02           N  
ATOM    757  H   ASP A  51       0.901   6.035 -10.972  1.00 94.02           H  
ATOM    758  CA  ASP A  51      -0.604   4.542 -11.166  1.00 94.02           C  
ATOM    759  HA  ASP A  51      -0.968   3.832 -10.423  1.00 94.02           H  
ATOM    760  C   ASP A  51      -0.424   3.804 -12.496  1.00 94.02           C  
ATOM    761  CB  ASP A  51      -1.660   5.649 -11.302  1.00 94.02           C  
ATOM    762  HB2 ASP A  51      -1.381   6.308 -12.124  1.00 94.02           H  
ATOM    763  HB3 ASP A  51      -1.682   6.249 -10.392  1.00 94.02           H  
ATOM    764  O   ASP A  51       0.029   4.375 -13.501  1.00 94.02           O  
ATOM    765  CG  ASP A  51      -3.072   5.110 -11.557  1.00 94.02           C  
ATOM    766  OD1 ASP A  51      -3.264   3.871 -11.585  1.00 94.02           O  
ATOM    767  OD2 ASP A  51      -3.964   5.966 -11.733  1.00 94.02           O  
ATOM    768  N   MET A  52      -0.822   2.537 -12.507  1.00 94.04           N  
ATOM    769  H   MET A  52      -1.188   2.162 -11.644  1.00 94.04           H  
ATOM    770  CA  MET A  52      -0.760   1.656 -13.665  1.00 94.04           C  
ATOM    771  HA  MET A  52       0.045   1.999 -14.315  1.00 94.04           H  
ATOM    772  C   MET A  52      -2.012   1.698 -14.528  1.00 94.04           C  
ATOM    773  CB  MET A  52      -0.432   0.231 -13.206  1.00 94.04           C  
ATOM    774  HB2 MET A  52      -1.129  -0.080 -12.428  1.00 94.04           H  
ATOM    775  HB3 MET A  52      -0.527  -0.462 -14.043  1.00 94.04           H  
ATOM    776  O   MET A  52      -2.003   1.105 -15.605  1.00 94.04           O  
ATOM    777  CG  MET A  52       1.001   0.186 -12.663  1.00 94.04           C  
ATOM    778  HG2 MET A  52       1.058   0.865 -11.813  1.00 94.04           H  
ATOM    779  HG3 MET A  52       1.223  -0.811 -12.281  1.00 94.04           H  
ATOM    780  SD  MET A  52       2.297   0.649 -13.854  1.00 94.04           S  
ATOM    781  CE  MET A  52       2.106  -0.632 -15.123  1.00 94.04           C  
ATOM    782  HE1 MET A  52       3.041  -1.186 -15.211  1.00 94.04           H  
ATOM    783  HE2 MET A  52       1.882  -0.172 -16.085  1.00 94.04           H  
ATOM    784  HE3 MET A  52       1.310  -1.329 -14.862  1.00 94.04           H  
ATOM    785  N   VAL A  53      -3.068   2.404 -14.125  1.00 93.03           N  
ATOM    786  H   VAL A  53      -3.046   2.882 -13.236  1.00 93.03           H  
ATOM    787  CA  VAL A  53      -4.275   2.503 -14.943  1.00 93.03           C  
ATOM    788  HA  VAL A  53      -4.538   1.492 -15.256  1.00 93.03           H  
ATOM    789  C   VAL A  53      -4.014   3.324 -16.208  1.00 93.03           C  
ATOM    790  CB  VAL A  53      -5.468   3.039 -14.145  1.00 93.03           C  
ATOM    791  HB  VAL A  53      -5.267   4.049 -13.787  1.00 93.03           H  
ATOM    792  O   VAL A  53      -3.481   4.435 -16.172  1.00 93.03           O  
ATOM    793  CG1 VAL A  53      -6.689   3.056 -15.067  1.00 93.03           C  
ATOM    794 HG11 VAL A  53      -6.754   2.136 -15.649  1.00 93.03           H  
ATOM    795 HG12 VAL A  53      -7.582   3.118 -14.446  1.00 93.03           H  
ATOM    796 HG13 VAL A  53      -6.658   3.922 -15.728  1.00 93.03           H  
ATOM    797  CG2 VAL A  53      -5.786   2.125 -12.954  1.00 93.03           C  
ATOM    798 HG21 VAL A  53      -4.939   2.104 -12.268  1.00 93.03           H  
ATOM    799 HG22 VAL A  53      -5.989   1.111 -13.297  1.00 93.03           H  
ATOM    800 HG23 VAL A  53      -6.648   2.513 -12.410  1.00 93.03           H  
ATOM    801  N   SER A  54      -4.386   2.752 -17.353  1.00 91.60           N  
ATOM    802  H   SER A  54      -4.789   1.828 -17.298  1.00 91.60           H  
ATOM    803  CA  SER A  54      -4.335   3.396 -18.666  1.00 91.60           C  
ATOM    804  HA  SER A  54      -3.609   4.209 -18.644  1.00 91.60           H  
ATOM    805  C   SER A  54      -5.683   3.998 -19.051  1.00 91.60           C  
ATOM    806  CB  SER A  54      -3.882   2.381 -19.719  1.00 91.60           C  
ATOM    807  HB2 SER A  54      -4.519   1.497 -19.678  1.00 91.60           H  
ATOM    808  HB3 SER A  54      -2.856   2.080 -19.511  1.00 91.60           H  
ATOM    809  O   SER A  54      -5.729   5.146 -19.490  1.00 91.60           O  
ATOM    810  OG  SER A  54      -3.955   2.933 -21.019  1.00 91.60           O  
ATOM    811  HG  SER A  54      -3.504   3.780 -21.032  1.00 91.60           H  
ATOM    812  N   ARG A  55      -6.771   3.230 -18.908  1.00 89.15           N  
ATOM    813  H   ARG A  55      -6.660   2.315 -18.494  1.00 89.15           H  
ATOM    814  CA  ARG A  55      -8.128   3.657 -19.275  1.00 89.15           C  
ATOM    815  HA  ARG A  55      -8.258   4.687 -18.943  1.00 89.15           H  
ATOM    816  C   ARG A  55      -9.206   2.824 -18.588  1.00 89.15           C  
ATOM    817  CB  ARG A  55      -8.308   3.613 -20.809  1.00 89.15           C  
ATOM    818  HB2 ARG A  55      -9.281   4.036 -21.059  1.00 89.15           H  
ATOM    819  HB3 ARG A  55      -7.550   4.238 -21.281  1.00 89.15           H  
ATOM    820  O   ARG A  55      -8.953   1.699 -18.149  1.00 89.15           O  
ATOM    821  CG  ARG A  55      -8.221   2.194 -21.394  1.00 89.15           C  
ATOM    822  HG2 ARG A  55      -7.218   1.799 -21.230  1.00 89.15           H  
ATOM    823  HG3 ARG A  55      -8.946   1.547 -20.900  1.00 89.15           H  
ATOM    824  CD  ARG A  55      -8.515   2.182 -22.897  1.00 89.15           C  
ATOM    825  HD2 ARG A  55      -9.478   2.657 -23.082  1.00 89.15           H  
ATOM    826  HD3 ARG A  55      -7.748   2.764 -23.408  1.00 89.15           H  
ATOM    827  NE  ARG A  55      -8.516   0.803 -23.426  1.00 89.15           N  
ATOM    828  HE  ARG A  55      -7.625   0.438 -23.733  1.00 89.15           H  
ATOM    829  NH1 ARG A  55     -10.758   0.293 -23.136  1.00 89.15           N  
ATOM    830 HH11 ARG A  55     -11.520  -0.364 -23.225  1.00 89.15           H  
ATOM    831 HH12 ARG A  55     -10.943   1.185 -22.699  1.00 89.15           H  
ATOM    832  NH2 ARG A  55      -9.400  -1.216 -24.011  1.00 89.15           N  
ATOM    833 HH21 ARG A  55      -8.486  -1.581 -24.237  1.00 89.15           H  
ATOM    834 HH22 ARG A  55     -10.207  -1.824 -24.002  1.00 89.15           H  
ATOM    835  CZ  ARG A  55      -9.551  -0.023 -23.518  1.00 89.15           C  
ATOM    836  N   PHE A  56     -10.422   3.357 -18.626  1.00 88.56           N  
ATOM    837  H   PHE A  56     -10.522   4.278 -19.028  1.00 88.56           H  
ATOM    838  CA  PHE A  56     -11.648   2.721 -18.156  1.00 88.56           C  
ATOM    839  HA  PHE A  56     -11.405   1.781 -17.661  1.00 88.56           H  
ATOM    840  C   PHE A  56     -12.599   2.425 -19.304  1.00 88.56           C  
ATOM    841  CB  PHE A  56     -12.332   3.637 -17.140  1.00 88.56           C  
ATOM    842  HB2 PHE A  56     -13.220   3.142 -16.747  1.00 88.56           H  
ATOM    843  HB3 PHE A  56     -12.645   4.560 -17.629  1.00 88.56           H  
ATOM    844  O   PHE A  56     -12.602   3.119 -20.322  1.00 88.56           O  
ATOM    845  CG  PHE A  56     -11.413   3.960 -15.998  1.00 88.56           C  
ATOM    846  CD1 PHE A  56     -11.107   2.939 -15.099  1.00 88.56           C  
ATOM    847  HD1 PHE A  56     -11.562   1.966 -15.216  1.00 88.56           H  
ATOM    848  CD2 PHE A  56     -10.763   5.204 -15.912  1.00 88.56           C  
ATOM    849  HD2 PHE A  56     -10.969   5.982 -16.632  1.00 88.56           H  
ATOM    850  CE1 PHE A  56     -10.151   3.164 -14.111  1.00 88.56           C  
ATOM    851  HE1 PHE A  56      -9.830   2.318 -13.522  1.00 88.56           H  
ATOM    852  CE2 PHE A  56      -9.858   5.451 -14.867  1.00 88.56           C  
ATOM    853  HE2 PHE A  56      -9.386   6.418 -14.775  1.00 88.56           H  
ATOM    854  CZ  PHE A  56      -9.573   4.437 -13.942  1.00 88.56           C  
ATOM    855  HZ  PHE A  56      -8.859   4.613 -13.151  1.00 88.56           H  
ATOM    856  N   GLU A  57     -13.433   1.410 -19.126  1.00 90.08           N  
ATOM    857  H   GLU A  57     -13.331   0.829 -18.306  1.00 90.08           H  
ATOM    858  CA  GLU A  57     -14.510   1.091 -20.050  1.00 90.08           C  
ATOM    859  HA  GLU A  57     -14.815   1.995 -20.576  1.00 90.08           H  
ATOM    860  C   GLU A  57     -15.715   0.553 -19.284  1.00 90.08           C  
ATOM    861  CB  GLU A  57     -13.978   0.095 -21.084  1.00 90.08           C  
ATOM    862  HB2 GLU A  57     -13.686  -0.824 -20.575  1.00 90.08           H  
ATOM    863  HB3 GLU A  57     -13.090   0.535 -21.538  1.00 90.08           H  
ATOM    864  O   GLU A  57     -15.588  -0.358 -18.469  1.00 90.08           O  
ATOM    865  CG  GLU A  57     -14.967  -0.260 -22.198  1.00 90.08           C  
ATOM    866  HG2 GLU A  57     -15.831  -0.760 -21.761  1.00 90.08           H  
ATOM    867  HG3 GLU A  57     -15.306   0.662 -22.669  1.00 90.08           H  
ATOM    868  CD  GLU A  57     -14.331  -1.171 -23.264  1.00 90.08           C  
ATOM    869  OE1 GLU A  57     -15.096  -1.636 -24.137  1.00 90.08           O  
ATOM    870  OE2 GLU A  57     -13.081  -1.364 -23.242  1.00 90.08           O  
ATOM    871  N   VAL A  58     -16.891   1.113 -19.566  1.00 89.95           N  
ATOM    872  H   VAL A  58     -16.930   1.868 -20.234  1.00 89.95           H  
ATOM    873  CA  VAL A  58     -18.167   0.554 -19.117  1.00 89.95           C  
ATOM    874  HA  VAL A  58     -17.994  -0.112 -18.271  1.00 89.95           H  
ATOM    875  C   VAL A  58     -18.763  -0.215 -20.295  1.00 89.95           C  
ATOM    876  CB  VAL A  58     -19.132   1.638 -18.617  1.00 89.95           C  
ATOM    877  HB  VAL A  58     -19.269   2.392 -19.392  1.00 89.95           H  
ATOM    878  O   VAL A  58     -19.103   0.410 -21.306  1.00 89.95           O  
ATOM    879  CG1 VAL A  58     -20.484   1.025 -18.253  1.00 89.95           C  
ATOM    880 HG11 VAL A  58     -20.350   0.215 -17.536  1.00 89.95           H  
ATOM    881 HG12 VAL A  58     -20.973   0.626 -19.142  1.00 89.95           H  
ATOM    882 HG13 VAL A  58     -21.135   1.789 -17.828  1.00 89.95           H  
ATOM    883  CG2 VAL A  58     -18.588   2.310 -17.358  1.00 89.95           C  
ATOM    884 HG21 VAL A  58     -18.769   1.674 -16.491  1.00 89.95           H  
ATOM    885 HG22 VAL A  58     -19.089   3.266 -17.205  1.00 89.95           H  
ATOM    886 HG23 VAL A  58     -17.514   2.472 -17.454  1.00 89.95           H  
ATOM    887  N   PRO A  59     -18.896  -1.549 -20.208  1.00 88.88           N  
ATOM    888  CA  PRO A  59     -19.461  -2.343 -21.291  1.00 88.88           C  
ATOM    889  HA  PRO A  59     -18.925  -2.132 -22.216  1.00 88.88           H  
ATOM    890  C   PRO A  59     -20.949  -2.037 -21.519  1.00 88.88           C  
ATOM    891  CB  PRO A  59     -19.208  -3.801 -20.889  1.00 88.88           C  
ATOM    892  HB2 PRO A  59     -18.253  -4.125 -21.302  1.00 88.88           H  
ATOM    893  HB3 PRO A  59     -20.005  -4.465 -21.221  1.00 88.88           H  
ATOM    894  O   PRO A  59     -21.390  -2.015 -22.672  1.00 88.88           O  
ATOM    895  CG  PRO A  59     -19.104  -3.763 -19.364  1.00 88.88           C  
ATOM    896  HG2 PRO A  59     -18.482  -4.571 -18.978  1.00 88.88           H  
ATOM    897  HG3 PRO A  59     -20.101  -3.804 -18.925  1.00 88.88           H  
ATOM    898  CD  PRO A  59     -18.484  -2.397 -19.101  1.00 88.88           C  
ATOM    899  HD2 PRO A  59     -18.867  -2.009 -18.157  1.00 88.88           H  
ATOM    900  HD3 PRO A  59     -17.398  -2.475 -19.076  1.00 88.88           H  
ATOM    901  N   TYR A  60     -21.718  -1.778 -20.452  1.00 86.30           N  
ATOM    902  H   TYR A  60     -21.305  -1.805 -19.531  1.00 86.30           H  
ATOM    903  CA  TYR A  60     -23.141  -1.442 -20.527  1.00 86.30           C  
ATOM    904  HA  TYR A  60     -23.294  -0.864 -21.438  1.00 86.30           H  
ATOM    905  C   TYR A  60     -23.639  -0.648 -19.293  1.00 86.30           C  
ATOM    906  CB  TYR A  60     -23.960  -2.730 -20.669  1.00 86.30           C  
ATOM    907  HB2 TYR A  60     -23.566  -3.319 -21.497  1.00 86.30           H  
ATOM    908  HB3 TYR A  60     -23.852  -3.326 -19.763  1.00 86.30           H  
ATOM    909  O   TYR A  60     -23.299  -1.030 -18.175  1.00 86.30           O  
ATOM    910  CG  TYR A  60     -25.428  -2.468 -20.929  1.00 86.30           C  
ATOM    911  CD1 TYR A  60     -26.344  -2.479 -19.859  1.00 86.30           C  
ATOM    912  HD1 TYR A  60     -26.003  -2.680 -18.854  1.00 86.30           H  
ATOM    913  CD2 TYR A  60     -25.872  -2.192 -22.237  1.00 86.30           C  
ATOM    914  HD2 TYR A  60     -25.167  -2.193 -23.055  1.00 86.30           H  
ATOM    915  CE1 TYR A  60     -27.708  -2.236 -20.097  1.00 86.30           C  
ATOM    916  HE1 TYR A  60     -28.402  -2.262 -19.270  1.00 86.30           H  
ATOM    917  CE2 TYR A  60     -27.237  -1.940 -22.477  1.00 86.30           C  
ATOM    918  HE2 TYR A  60     -27.599  -1.744 -23.476  1.00 86.30           H  
ATOM    919  OH  TYR A  60     -29.476  -1.749 -21.644  1.00 86.30           O  
ATOM    920  HH  TYR A  60     -29.991  -1.872 -20.843  1.00 86.30           H  
ATOM    921  CZ  TYR A  60     -28.157  -1.971 -21.408  1.00 86.30           C  
ATOM    922  N   PRO A  61     -24.472   0.400 -19.482  1.00 84.31           N  
ATOM    923  CA  PRO A  61     -24.637   1.137 -20.737  1.00 84.31           C  
ATOM    924  HA  PRO A  61     -25.027   0.483 -21.517  1.00 84.31           H  
ATOM    925  C   PRO A  61     -23.289   1.730 -21.175  1.00 84.31           C  
ATOM    926  CB  PRO A  61     -25.670   2.231 -20.438  1.00 84.31           C  
ATOM    927  HB2 PRO A  61     -26.671   1.844 -20.628  1.00 84.31           H  
ATOM    928  HB3 PRO A  61     -25.494   3.137 -21.017  1.00 84.31           H  
ATOM    929  O   PRO A  61     -22.522   2.201 -20.342  1.00 84.31           O  
ATOM    930  CG  PRO A  61     -25.502   2.477 -18.938  1.00 84.31           C  
ATOM    931  HG2 PRO A  61     -26.408   2.878 -18.483  1.00 84.31           H  
ATOM    932  HG3 PRO A  61     -24.658   3.145 -18.762  1.00 84.31           H  
ATOM    933  CD  PRO A  61     -25.171   1.086 -18.404  1.00 84.31           C  
ATOM    934  HD2 PRO A  61     -26.091   0.546 -18.178  1.00 84.31           H  
ATOM    935  HD3 PRO A  61     -24.561   1.153 -17.503  1.00 84.31           H  
ATOM    936  N   LYS A  62     -22.970   1.700 -22.477  1.00 82.08           N  
ATOM    937  H   LYS A  62     -23.629   1.310 -23.135  1.00 82.08           H  
ATOM    938  CA  LYS A  62     -21.692   2.243 -22.969  1.00 82.08           C  
ATOM    939  HA  LYS A  62     -20.878   1.760 -22.429  1.00 82.08           H  
ATOM    940  C   LYS A  62     -21.609   3.737 -22.668  1.00 82.08           C  
ATOM    941  CB  LYS A  62     -21.494   1.999 -24.472  1.00 82.08           C  
ATOM    942  HB2 LYS A  62     -20.678   2.637 -24.812  1.00 82.08           H  
ATOM    943  HB3 LYS A  62     -22.395   2.279 -25.017  1.00 82.08           H  
ATOM    944  O   LYS A  62     -22.252   4.539 -23.343  1.00 82.08           O  
ATOM    945  CG  LYS A  62     -21.121   0.547 -24.783  1.00 82.08           C  
ATOM    946  HG2 LYS A  62     -20.284   0.247 -24.152  1.00 82.08           H  
ATOM    947  HG3 LYS A  62     -21.974  -0.099 -24.574  1.00 82.08           H  
ATOM    948  CD  LYS A  62     -20.715   0.407 -26.254  1.00 82.08           C  
ATOM    949  HD2 LYS A  62     -19.870   1.067 -26.454  1.00 82.08           H  
ATOM    950  HD3 LYS A  62     -21.554   0.685 -26.891  1.00 82.08           H  
ATOM    951  CE  LYS A  62     -20.308  -1.044 -26.522  1.00 82.08           C  
ATOM    952  HE2 LYS A  62     -19.528  -1.315 -25.811  1.00 82.08           H  
ATOM    953  HE3 LYS A  62     -21.164  -1.689 -26.324  1.00 82.08           H  
ATOM    954  NZ  LYS A  62     -19.819  -1.228 -27.910  1.00 82.08           N  
ATOM    955  HZ1 LYS A  62     -19.548  -2.191 -28.048  1.00 82.08           H  
ATOM    956  HZ2 LYS A  62     -19.004  -0.652 -28.064  1.00 82.08           H  
ATOM    957  HZ3 LYS A  62     -20.537  -0.986 -28.578  1.00 82.08           H  
ATOM    958  N   ILE A  63     -20.791   4.096 -21.687  1.00 74.69           N  
ATOM    959  H   ILE A  63     -20.384   3.364 -21.123  1.00 74.69           H  
ATOM    960  CA  ILE A  63     -20.517   5.481 -21.316  1.00 74.69           C  
ATOM    961  HA  ILE A  63     -21.182   6.133 -21.881  1.00 74.69           H  
ATOM    962  C   ILE A  63     -19.060   5.775 -21.683  1.00 74.69           C  
ATOM    963  CB  ILE A  63     -20.832   5.730 -19.828  1.00 74.69           C  
ATOM    964  HB  ILE A  63     -20.276   5.009 -19.228  1.00 74.69           H  
ATOM    965  O   ILE A  63     -18.159   5.066 -21.227  1.00 74.69           O  
ATOM    966  CG1 ILE A  63     -22.347   5.563 -19.567  1.00 74.69           C  
ATOM    967 HG12 ILE A  63     -22.754   4.735 -20.147  1.00 74.69           H  
ATOM    968 HG13 ILE A  63     -22.876   6.463 -19.878  1.00 74.69           H  
ATOM    969  CG2 ILE A  63     -20.412   7.156 -19.420  1.00 74.69           C  
ATOM    970 HG21 ILE A  63     -20.629   7.323 -18.365  1.00 74.69           H  
ATOM    971 HG22 ILE A  63     -19.339   7.296 -19.555  1.00 74.69           H  
ATOM    972 HG23 ILE A  63     -20.948   7.898 -20.011  1.00 74.69           H  
ATOM    973  CD1 ILE A  63     -22.659   5.278 -18.100  1.00 74.69           C  
ATOM    974 HD11 ILE A  63     -22.268   6.065 -17.455  1.00 74.69           H  
ATOM    975 HD12 ILE A  63     -23.739   5.218 -17.965  1.00 74.69           H  
ATOM    976 HD13 ILE A  63     -22.214   4.319 -17.834  1.00 74.69           H  
ATOM    977  N   PRO A  64     -18.790   6.793 -22.519  1.00 68.97           N  
ATOM    978  CA  PRO A  64     -17.426   7.212 -22.794  1.00 68.97           C  
ATOM    979  HA  PRO A  64     -16.822   6.352 -23.083  1.00 68.97           H  
ATOM    980  C   PRO A  64     -16.819   7.842 -21.534  1.00 68.97           C  
ATOM    981  CB  PRO A  64     -17.526   8.169 -23.986  1.00 68.97           C  
ATOM    982  HB2 PRO A  64     -16.773   8.957 -23.951  1.00 68.97           H  
ATOM    983  HB3 PRO A  64     -17.427   7.599 -24.910  1.00 68.97           H  
ATOM    984  O   PRO A  64     -17.033   9.014 -21.241  1.00 68.97           O  
ATOM    985  CG  PRO A  64     -18.943   8.732 -23.895  1.00 68.97           C  
ATOM    986  HG2 PRO A  64     -18.947   9.599 -23.234  1.00 68.97           H  
ATOM    987  HG3 PRO A  64     -19.337   9.000 -24.875  1.00 68.97           H  
ATOM    988  CD  PRO A  64     -19.748   7.605 -23.253  1.00 68.97           C  
ATOM    989  HD2 PRO A  64     -20.221   6.999 -24.025  1.00 68.97           H  
ATOM    990  HD3 PRO A  64     -20.502   8.030 -22.590  1.00 68.97           H  
ATOM    991  N   LEU A  65     -16.020   7.064 -20.806  1.00 68.25           N  
ATOM    992  H   LEU A  65     -16.002   6.079 -21.028  1.00 68.25           H  
ATOM    993  CA  LEU A  65     -15.292   7.504 -19.613  1.00 68.25           C  
ATOM    994  HA  LEU A  65     -15.890   8.255 -19.098  1.00 68.25           H  
ATOM    995  C   LEU A  65     -13.961   8.203 -19.955  1.00 68.25           C  
ATOM    996  CB  LEU A  65     -15.103   6.312 -18.655  1.00 68.25           C  
ATOM    997  HB2 LEU A  65     -14.506   6.656 -17.810  1.00 68.25           H  
ATOM    998  HB3 LEU A  65     -14.532   5.537 -19.166  1.00 68.25           H  
ATOM    999  O   LEU A  65     -12.986   8.096 -19.220  1.00 68.25           O  
ATOM   1000  CG  LEU A  65     -16.374   5.682 -18.060  1.00 68.25           C  
ATOM   1001  HG  LEU A  65     -16.958   5.210 -18.850  1.00 68.25           H  
ATOM   1002  CD1 LEU A  65     -15.930   4.610 -17.066  1.00 68.25           C  
ATOM   1003 HD11 LEU A  65     -15.198   5.019 -16.370  1.00 68.25           H  
ATOM   1004 HD12 LEU A  65     -16.780   4.276 -16.471  1.00 68.25           H  
ATOM   1005 HD13 LEU A  65     -15.492   3.765 -17.597  1.00 68.25           H  
ATOM   1006  CD2 LEU A  65     -17.260   6.682 -17.321  1.00 68.25           C  
ATOM   1007 HD21 LEU A  65     -17.609   7.465 -17.994  1.00 68.25           H  
ATOM   1008 HD22 LEU A  65     -18.130   6.169 -16.910  1.00 68.25           H  
ATOM   1009 HD23 LEU A  65     -16.703   7.131 -16.499  1.00 68.25           H  
ATOM   1010  N   SER A  66     -13.879   8.934 -21.072  1.00 58.94           N  
ATOM   1011  H   SER A  66     -14.723   9.104 -21.601  1.00 58.94           H  
ATOM   1012  CA  SER A  66     -12.627   9.591 -21.499  1.00 58.94           C  
ATOM   1013  HA  SER A  66     -11.848   8.832 -21.569  1.00 58.94           H  
ATOM   1014  C   SER A  66     -12.121  10.647 -20.507  1.00 58.94           C  
ATOM   1015  CB  SER A  66     -12.801  10.223 -22.881  1.00 58.94           C  
ATOM   1016  HB2 SER A  66     -11.884  10.742 -23.160  1.00 58.94           H  
ATOM   1017  HB3 SER A  66     -12.993   9.435 -23.610  1.00 58.94           H  
ATOM   1018  O   SER A  66     -10.933  10.957 -20.499  1.00 58.94           O  
ATOM   1019  OG  SER A  66     -13.886  11.134 -22.885  1.00 58.94           O  
ATOM   1020  HG  SER A  66     -13.973  11.504 -23.767  1.00 58.94           H  
ATOM   1021  N   LYS A  67     -13.019  11.181 -19.666  1.00 50.69           N  
ATOM   1022  H   LYS A  67     -13.975  10.874 -19.777  1.00 50.69           H  
ATOM   1023  CA  LYS A  67     -12.728  12.136 -18.586  1.00 50.69           C  
ATOM   1024  HA  LYS A  67     -11.788  12.645 -18.797  1.00 50.69           H  
ATOM   1025  C   LYS A  67     -12.543  11.502 -17.211  1.00 50.69           C  
ATOM   1026  CB  LYS A  67     -13.845  13.178 -18.491  1.00 50.69           C  
ATOM   1027  HB2 LYS A  67     -14.807  12.672 -18.413  1.00 50.69           H  
ATOM   1028  HB3 LYS A  67     -13.707  13.760 -17.579  1.00 50.69           H  
ATOM   1029  O   LYS A  67     -12.212  12.239 -16.285  1.00 50.69           O  
ATOM   1030  CG  LYS A  67     -13.860  14.152 -19.668  1.00 50.69           C  
ATOM   1031  HG2 LYS A  67     -14.115  13.628 -20.590  1.00 50.69           H  
ATOM   1032  HG3 LYS A  67     -12.885  14.628 -19.770  1.00 50.69           H  
ATOM   1033  CD  LYS A  67     -14.920  15.205 -19.348  1.00 50.69           C  
ATOM   1034  HD2 LYS A  67     -15.882  14.709 -19.220  1.00 50.69           H  
ATOM   1035  HD3 LYS A  67     -14.664  15.692 -18.407  1.00 50.69           H  
ATOM   1036  CE  LYS A  67     -15.033  16.259 -20.444  1.00 50.69           C  
ATOM   1037  HE2 LYS A  67     -15.301  15.768 -21.380  1.00 50.69           H  
ATOM   1038  HE3 LYS A  67     -14.064  16.743 -20.566  1.00 50.69           H  
ATOM   1039  NZ  LYS A  67     -16.066  17.245 -20.051  1.00 50.69           N  
ATOM   1040  HZ1 LYS A  67     -16.169  17.979 -20.737  1.00 50.69           H  
ATOM   1041  HZ2 LYS A  67     -16.952  16.779 -19.917  1.00 50.69           H  
ATOM   1042  HZ3 LYS A  67     -15.828  17.649 -19.157  1.00 50.69           H  
ATOM   1043  N   TRP A  68     -12.728  10.185 -17.066  1.00 58.42           N  
ATOM   1044  H   TRP A  68     -12.931   9.625 -17.882  1.00 58.42           H  
ATOM   1045  CA  TRP A  68     -12.338   9.467 -15.850  1.00 58.42           C  
ATOM   1046  HA  TRP A  68     -12.692  10.008 -14.973  1.00 58.42           H  
ATOM   1047  C   TRP A  68     -10.823   9.446 -15.778  1.00 58.42           C  
ATOM   1048  CB  TRP A  68     -12.947   8.077 -15.795  1.00 58.42           C  
ATOM   1049  HB2 TRP A  68     -12.914   7.604 -16.777  1.00 58.42           H  
ATOM   1050  HB3 TRP A  68     -12.325   7.475 -15.133  1.00 58.42           H  
ATOM   1051  O   TRP A  68     -10.123   8.542 -16.227  1.00 58.42           O  
ATOM   1052  CG  TRP A  68     -14.317   8.042 -15.215  1.00 58.42           C  
ATOM   1053  CD1 TRP A  68     -15.251   9.027 -15.250  1.00 58.42           C  
ATOM   1054  HD1 TRP A  68     -15.150   9.974 -15.758  1.00 58.42           H  
ATOM   1055  CD2 TRP A  68     -14.821   7.033 -14.304  1.00 58.42           C  
ATOM   1056  CE2 TRP A  68     -16.014   7.534 -13.724  1.00 58.42           C  
ATOM   1057  CE3 TRP A  68     -14.320   5.801 -13.829  1.00 58.42           C  
ATOM   1058  HE3 TRP A  68     -13.396   5.414 -14.233  1.00 58.42           H  
ATOM   1059  NE1 TRP A  68     -16.270   8.718 -14.374  1.00 58.42           N  
ATOM   1060  HE1 TRP A  68     -16.957   9.388 -14.059  1.00 58.42           H  
ATOM   1061  CH2 TRP A  68     -16.130   5.644 -12.225  1.00 58.42           C  
ATOM   1062  HH2 TRP A  68     -16.602   5.134 -11.399  1.00 58.42           H  
ATOM   1063  CZ2 TRP A  68     -16.608   6.893 -12.645  1.00 58.42           C  
ATOM   1064  HZ2 TRP A  68     -17.404   7.391 -12.111  1.00 58.42           H  
ATOM   1065  CZ3 TRP A  68     -14.993   5.089 -12.825  1.00 58.42           C  
ATOM   1066  HZ3 TRP A  68     -14.596   4.149 -12.471  1.00 58.42           H  
ATOM   1067  N   SER A  69     -10.335  10.580 -15.323  1.00 51.43           N  
ATOM   1068  H   SER A  69     -11.007  11.284 -15.055  1.00 51.43           H  
ATOM   1069  CA  SER A  69      -8.951  10.933 -15.255  1.00 51.43           C  
ATOM   1070  HA  SER A  69      -8.431  10.578 -16.145  1.00 51.43           H  
ATOM   1071  C   SER A  69      -8.382  10.257 -14.022  1.00 51.43           C  
ATOM   1072  CB  SER A  69      -8.896  12.456 -15.217  1.00 51.43           C  
ATOM   1073  HB2 SER A  69      -9.265  12.853 -16.163  1.00 51.43           H  
ATOM   1074  HB3 SER A  69      -9.537  12.820 -14.414  1.00 51.43           H  
ATOM   1075  O   SER A  69      -8.980  10.275 -12.949  1.00 51.43           O  
ATOM   1076  OG  SER A  69      -7.590  12.907 -15.005  1.00 51.43           O  
ATOM   1077  HG  SER A  69      -7.619  13.440 -14.206  1.00 51.43           H  
ATOM   1078  N   ASN A  70      -7.178   9.725 -14.157  1.00 51.79           N  
ATOM   1079  H   ASN A  70      -6.746   9.831 -15.063  1.00 51.79           H  
ATOM   1080  CA  ASN A  70      -6.291   9.334 -13.061  1.00 51.79           C  
ATOM   1081  HA  ASN A  70      -6.818   8.632 -12.415  1.00 51.79           H  
ATOM   1082  C   ASN A  70      -5.853  10.531 -12.181  1.00 51.79           C  
ATOM   1083  CB  ASN A  70      -5.091   8.620 -13.696  1.00 51.79           C  
ATOM   1084  HB2 ASN A  70      -5.439   7.716 -14.196  1.00 51.79           H  
ATOM   1085  HB3 ASN A  70      -4.402   8.309 -12.911  1.00 51.79           H  
ATOM   1086  O   ASN A  70      -4.760  10.539 -11.620  1.00 51.79           O  
ATOM   1087  CG  ASN A  70      -4.338   9.478 -14.698  1.00 51.79           C  
ATOM   1088  ND2 ASN A  70      -3.330   8.906 -15.306  1.00 51.79           N  
ATOM   1089 HD21 ASN A  70      -2.945   9.411 -16.091  1.00 51.79           H  
ATOM   1090 HD22 ASN A  70      -3.202   7.917 -15.146  1.00 51.79           H  
ATOM   1091  OD1 ASN A  70      -4.643  10.622 -15.000  1.00 51.79           O  
ATOM   1092  N   THR A  71      -6.678  11.571 -12.092  1.00 53.61           N  
ATOM   1093  H   THR A  71      -7.609  11.427 -12.457  1.00 53.61           H  
ATOM   1094  CA  THR A  71      -6.483  12.756 -11.266  1.00 53.61           C  
ATOM   1095  HA  THR A  71      -5.473  12.754 -10.857  1.00 53.61           H  
ATOM   1096  C   THR A  71      -7.471  12.725 -10.113  1.00 53.61           C  
ATOM   1097  CB  THR A  71      -6.685  14.055 -12.057  1.00 53.61           C  
ATOM   1098  HB  THR A  71      -6.616  14.890 -11.361  1.00 53.61           H  
ATOM   1099  O   THR A  71      -8.624  12.359 -10.304  1.00 53.61           O  
ATOM   1100  CG2 THR A  71      -5.608  14.258 -13.127  1.00 53.61           C  
ATOM   1101 HG21 THR A  71      -4.666  14.511 -12.640  1.00 53.61           H  
ATOM   1102 HG22 THR A  71      -5.893  15.069 -13.798  1.00 53.61           H  
ATOM   1103 HG23 THR A  71      -5.452  13.345 -13.702  1.00 53.61           H  
ATOM   1104  OG1 THR A  71      -7.962  14.114 -12.661  1.00 53.61           O  
ATOM   1105  HG1 THR A  71      -8.592  13.645 -12.109  1.00 53.61           H  
ATOM   1106  N   ASN A  72      -7.061  13.237  -8.953  1.00 52.45           N  
ATOM   1107  H   ASN A  72      -6.073  13.422  -8.851  1.00 52.45           H  
ATOM   1108  CA  ASN A  72      -7.875  13.297  -7.730  1.00 52.45           C  
ATOM   1109  HA  ASN A  72      -8.204  12.284  -7.498  1.00 52.45           H  
ATOM   1110  C   ASN A  72      -9.173  14.136  -7.831  1.00 52.45           C  
ATOM   1111  CB  ASN A  72      -6.972  13.786  -6.578  1.00 52.45           C  
ATOM   1112  HB2 ASN A  72      -6.497  14.729  -6.850  1.00 52.45           H  
ATOM   1113  HB3 ASN A  72      -7.584  13.970  -5.696  1.00 52.45           H  
ATOM   1114  O   ASN A  72      -9.918  14.215  -6.858  1.00 52.45           O  
ATOM   1115  CG  ASN A  72      -5.910  12.775  -6.169  1.00 52.45           C  
ATOM   1116  ND2 ASN A  72      -4.932  13.164  -5.397  1.00 52.45           N  
ATOM   1117 HD21 ASN A  72      -4.265  12.458  -5.118  1.00 52.45           H  
ATOM   1118 HD22 ASN A  72      -4.995  14.067  -4.949  1.00 52.45           H  
ATOM   1119  OD1 ASN A  72      -5.913  11.627  -6.556  1.00 52.45           O  
ATOM   1120  N   VAL A  73      -9.474  14.755  -8.980  1.00 55.61           N  
ATOM   1121  H   VAL A  73      -8.893  14.533  -9.776  1.00 55.61           H  
ATOM   1122  CA  VAL A  73     -10.798  15.328  -9.271  1.00 55.61           C  
ATOM   1123  HA  VAL A  73     -11.248  15.689  -8.346  1.00 55.61           H  
ATOM   1124  C   VAL A  73     -11.669  14.200  -9.815  1.00 55.61           C  
ATOM   1125  CB  VAL A  73     -10.723  16.517 -10.248  1.00 55.61           C  
ATOM   1126  HB  VAL A  73     -10.389  16.176 -11.227  1.00 55.61           H  
ATOM   1127  O   VAL A  73     -11.665  13.926 -11.013  1.00 55.61           O  
ATOM   1128  CG1 VAL A  73     -12.097  17.186 -10.388  1.00 55.61           C  
ATOM   1129 HG11 VAL A  73     -12.817  16.478 -10.799  1.00 55.61           H  
ATOM   1130 HG12 VAL A  73     -12.033  18.033 -11.071  1.00 55.61           H  
ATOM   1131 HG13 VAL A  73     -12.454  17.530  -9.417  1.00 55.61           H  
ATOM   1132  CG2 VAL A  73      -9.729  17.581  -9.760  1.00 55.61           C  
ATOM   1133 HG21 VAL A  73      -8.719  17.173  -9.743  1.00 55.61           H  
ATOM   1134 HG22 VAL A  73      -9.748  18.438 -10.434  1.00 55.61           H  
ATOM   1135 HG23 VAL A  73     -10.002  17.907  -8.757  1.00 55.61           H  
ATOM   1136  N   SER A  74     -12.334  13.491  -8.910  1.00 62.56           N  
ATOM   1137  H   SER A  74     -12.303  13.776  -7.942  1.00 62.56           H  
ATOM   1138  CA  SER A  74     -13.099  12.295  -9.236  1.00 62.56           C  
ATOM   1139  HA  SER A  74     -12.679  11.838 -10.132  1.00 62.56           H  
ATOM   1140  C   SER A  74     -14.557  12.651  -9.552  1.00 62.56           C  
ATOM   1141  CB  SER A  74     -12.922  11.260  -8.121  1.00 62.56           C  
ATOM   1142  HB2 SER A  74     -13.547  10.402  -8.366  1.00 62.56           H  
ATOM   1143  HB3 SER A  74     -11.886  10.923  -8.118  1.00 62.56           H  
ATOM   1144  O   SER A  74     -15.318  13.069  -8.683  1.00 62.56           O  
ATOM   1145  OG  SER A  74     -13.240  11.749  -6.827  1.00 62.56           O  
ATOM   1146  HG  SER A  74     -12.448  12.121  -6.432  1.00 62.56           H  
ATOM   1147  N   GLU A  75     -14.949  12.532 -10.822  1.00 77.57           N  
ATOM   1148  H   GLU A  75     -14.280  12.204 -11.504  1.00 77.57           H  
ATOM   1149  CA  GLU A  75     -16.366  12.469 -11.195  1.00 77.57           C  
ATOM   1150  HA  GLU A  75     -16.939  13.186 -10.606  1.00 77.57           H  
ATOM   1151  C   GLU A  75     -16.866  11.059 -10.865  1.00 77.57           C  
ATOM   1152  CB  GLU A  75     -16.583  12.789 -12.688  1.00 77.57           C  
ATOM   1153  HB2 GLU A  75     -17.598  12.494 -12.954  1.00 77.57           H  
ATOM   1154  HB3 GLU A  75     -15.887  12.197 -13.284  1.00 77.57           H  
ATOM   1155  O   GLU A  75     -16.356  10.078 -11.404  1.00 77.57           O  
ATOM   1156  CG  GLU A  75     -16.413  14.281 -13.036  1.00 77.57           C  
ATOM   1157  HG2 GLU A  75     -15.412  14.595 -12.739  1.00 77.57           H  
ATOM   1158  HG3 GLU A  75     -17.130  14.856 -12.449  1.00 77.57           H  
ATOM   1159  CD  GLU A  75     -16.613  14.605 -14.536  1.00 77.57           C  
ATOM   1160  OE1 GLU A  75     -16.376  15.776 -14.924  1.00 77.57           O  
ATOM   1161  OE2 GLU A  75     -16.972  13.701 -15.326  1.00 77.57           O  
ATOM   1162  N   CYS A  76     -17.846  10.946  -9.971  1.00 86.18           N  
ATOM   1163  H   CYS A  76     -18.226  11.777  -9.542  1.00 86.18           H  
ATOM   1164  CA  CYS A  76     -18.416   9.653  -9.606  1.00 86.18           C  
ATOM   1165  HA  CYS A  76     -17.616   8.914  -9.575  1.00 86.18           H  
ATOM   1166  C   CYS A  76     -19.409   9.151 -10.657  1.00 86.18           C  
ATOM   1167  CB  CYS A  76     -19.020   9.727  -8.202  1.00 86.18           C  
ATOM   1168  HB2 CYS A  76     -19.351   8.731  -7.908  1.00 86.18           H  
ATOM   1169  HB3 CYS A  76     -19.901  10.368  -8.256  1.00 86.18           H  
ATOM   1170  O   CYS A  76     -20.112   9.941 -11.287  1.00 86.18           O  
ATOM   1171  SG  CYS A  76     -17.911  10.387  -6.919  1.00 86.18           S  
ATOM   1172  N   ILE A  77     -19.500   7.829 -10.820  1.00 86.53           N  
ATOM   1173  H   ILE A  77     -18.870   7.238 -10.296  1.00 86.53           H  
ATOM   1174  CA  ILE A  77     -20.649   7.206 -11.472  1.00 86.53           C  
ATOM   1175  HA  ILE A  77     -20.794   7.673 -12.447  1.00 86.53           H  
ATOM   1176  C   ILE A  77     -21.869   7.524 -10.607  1.00 86.53           C  
ATOM   1177  CB  ILE A  77     -20.450   5.683 -11.685  1.00 86.53           C  
ATOM   1178  HB  ILE A  77     -20.008   5.259 -10.783  1.00 86.53           H  
ATOM   1179  O   ILE A  77     -21.832   7.398  -9.385  1.00 86.53           O  
ATOM   1180  CG1 ILE A  77     -19.560   5.381 -12.908  1.00 86.53           C  
ATOM   1181 HG12 ILE A  77     -18.831   6.182 -13.032  1.00 86.53           H  
ATOM   1182 HG13 ILE A  77     -20.153   5.430 -13.822  1.00 86.53           H  
ATOM   1183  CG2 ILE A  77     -21.778   4.966 -11.974  1.00 86.53           C  
ATOM   1184 HG21 ILE A  77     -22.484   5.105 -11.156  1.00 86.53           H  
ATOM   1185 HG22 ILE A  77     -22.233   5.344 -12.890  1.00 86.53           H  
ATOM   1186 HG23 ILE A  77     -21.605   3.894 -12.058  1.00 86.53           H  
ATOM   1187  CD1 ILE A  77     -18.853   4.018 -12.863  1.00 86.53           C  
ATOM   1188 HD11 ILE A  77     -18.337   3.891 -11.911  1.00 86.53           H  
ATOM   1189 HD12 ILE A  77     -18.134   3.953 -13.680  1.00 86.53           H  
ATOM   1190 HD13 ILE A  77     -19.578   3.211 -12.969  1.00 86.53           H  
ATOM   1191  N   GLU A  78     -22.945   7.937 -11.268  1.00 83.70           N  
ATOM   1192  H   GLU A  78     -22.849   8.126 -12.255  1.00 83.70           H  
ATOM   1193  CA  GLU A  78     -24.273   8.137 -10.676  1.00 83.70           C  
ATOM   1194  HA  GLU A  78     -24.287   7.701  -9.677  1.00 83.70           H  
ATOM   1195  C   GLU A  78     -25.346   7.383 -11.486  1.00 83.70           C  
ATOM   1196  CB  GLU A  78     -24.585   9.641 -10.548  1.00 83.70           C  
ATOM   1197  HB2 GLU A  78     -25.570   9.749 -10.095  1.00 83.70           H  
ATOM   1198  HB3 GLU A  78     -24.604  10.089 -11.541  1.00 83.70           H  
ATOM   1199  O   GLU A  78     -26.523   7.731 -11.468  1.00 83.70           O  
ATOM   1200  CG  GLU A  78     -23.568  10.389  -9.671  1.00 83.70           C  
ATOM   1201  HG2 GLU A  78     -23.485   9.869  -8.717  1.00 83.70           H  
ATOM   1202  HG3 GLU A  78     -22.590  10.370 -10.153  1.00 83.70           H  
ATOM   1203  CD  GLU A  78     -23.942  11.852  -9.394  1.00 83.70           C  
ATOM   1204  OE1 GLU A  78     -23.235  12.462  -8.553  1.00 83.70           O  
ATOM   1205  OE2 GLU A  78     -24.968  12.353  -9.897  1.00 83.70           O  
ATOM   1206  N   ASP A  79     -24.932   6.363 -12.243  1.00 86.56           N  
ATOM   1207  H   ASP A  79     -23.971   6.067 -12.147  1.00 86.56           H  
ATOM   1208  CA  ASP A  79     -25.807   5.558 -13.094  1.00 86.56           C  
ATOM   1209  HA  ASP A  79     -26.795   6.018 -13.130  1.00 86.56           H  
ATOM   1210  C   ASP A  79     -25.972   4.152 -12.507  1.00 86.56           C  
ATOM   1211  CB  ASP A  79     -25.273   5.552 -14.533  1.00 86.56           C  
ATOM   1212  HB2 ASP A  79     -25.067   6.581 -14.827  1.00 86.56           H  
ATOM   1213  HB3 ASP A  79     -24.330   5.005 -14.568  1.00 86.56           H  
ATOM   1214  O   ASP A  79     -25.077   3.308 -12.586  1.00 86.56           O  
ATOM   1215  CG  ASP A  79     -26.257   4.956 -15.548  1.00 86.56           C  
ATOM   1216  OD1 ASP A  79     -27.205   4.224 -15.184  1.00 86.56           O  
ATOM   1217  OD2 ASP A  79     -26.124   5.265 -16.754  1.00 86.56           O  
ATOM   1218  N   GLU A  80     -27.147   3.900 -11.931  1.00 88.49           N  
ATOM   1219  H   GLU A  80     -27.807   4.661 -11.851  1.00 88.49           H  
ATOM   1220  CA  GLU A  80     -27.508   2.623 -11.304  1.00 88.49           C  
ATOM   1221  HA  GLU A  80     -26.749   2.365 -10.566  1.00 88.49           H  
ATOM   1222  C   GLU A  80     -27.586   1.450 -12.292  1.00 88.49           C  
ATOM   1223  CB  GLU A  80     -28.853   2.763 -10.576  1.00 88.49           C  
ATOM   1224  HB2 GLU A  80     -29.616   3.058 -11.296  1.00 88.49           H  
ATOM   1225  HB3 GLU A  80     -29.122   1.791 -10.164  1.00 88.49           H  
ATOM   1226  O   GLU A  80     -27.636   0.295 -11.874  1.00 88.49           O  
ATOM   1227  CG  GLU A  80     -28.811   3.779  -9.424  1.00 88.49           C  
ATOM   1228  HG2 GLU A  80     -27.983   3.520  -8.765  1.00 88.49           H  
ATOM   1229  HG3 GLU A  80     -28.623   4.773  -9.831  1.00 88.49           H  
ATOM   1230  CD  GLU A  80     -30.117   3.808  -8.612  1.00 88.49           C  
ATOM   1231  OE1 GLU A  80     -30.091   4.401  -7.510  1.00 88.49           O  
ATOM   1232  OE2 GLU A  80     -31.133   3.244  -9.082  1.00 88.49           O  
ATOM   1233  N   ARG A  81     -27.589   1.718 -13.604  1.00 90.23           N  
ATOM   1234  H   ARG A  81     -27.498   2.683 -13.890  1.00 90.23           H  
ATOM   1235  CA  ARG A  81     -27.616   0.677 -14.643  1.00 90.23           C  
ATOM   1236  HA  ARG A  81     -28.258  -0.139 -14.312  1.00 90.23           H  
ATOM   1237  C   ARG A  81     -26.242   0.057 -14.889  1.00 90.23           C  
ATOM   1238  CB  ARG A  81     -28.155   1.256 -15.956  1.00 90.23           C  
ATOM   1239  HB2 ARG A  81     -27.419   1.965 -16.335  1.00 90.23           H  
ATOM   1240  HB3 ARG A  81     -28.244   0.452 -16.686  1.00 90.23           H  
ATOM   1241  O   ARG A  81     -26.156  -0.927 -15.620  1.00 90.23           O  
ATOM   1242  CG  ARG A  81     -29.526   1.939 -15.810  1.00 90.23           C  
ATOM   1243  HG2 ARG A  81     -30.277   1.184 -15.579  1.00 90.23           H  
ATOM   1244  HG3 ARG A  81     -29.512   2.670 -15.002  1.00 90.23           H  
ATOM   1245  CD  ARG A  81     -29.910   2.666 -17.099  1.00 90.23           C  
ATOM   1246  HD2 ARG A  81     -30.918   3.064 -16.978  1.00 90.23           H  
ATOM   1247  HD3 ARG A  81     -29.906   1.947 -17.919  1.00 90.23           H  
ATOM   1248  NE  ARG A  81     -28.979   3.771 -17.387  1.00 90.23           N  
ATOM   1249  HE  ARG A  81     -28.291   3.979 -16.677  1.00 90.23           H  
ATOM   1250  NH1 ARG A  81     -29.813   4.361 -19.434  1.00 90.23           N  
ATOM   1251 HH11 ARG A  81     -29.786   4.968 -20.240  1.00 90.23           H  
ATOM   1252 HH12 ARG A  81     -30.537   3.669 -19.298  1.00 90.23           H  
ATOM   1253  NH2 ARG A  81     -28.038   5.428 -18.621  1.00 90.23           N  
ATOM   1254 HH21 ARG A  81     -27.325   5.477 -17.907  1.00 90.23           H  
ATOM   1255 HH22 ARG A  81     -27.982   6.040 -19.423  1.00 90.23           H  
ATOM   1256  CZ  ARG A  81     -28.945   4.516 -18.471  1.00 90.23           C  
ATOM   1257  N   ILE A  82     -25.171   0.654 -14.363  1.00 89.95           N  
ATOM   1258  H   ILE A  82     -25.313   1.441 -13.746  1.00 89.95           H  
ATOM   1259  CA  ILE A  82     -23.814   0.135 -14.530  1.00 89.95           C  
ATOM   1260  HA  ILE A  82     -23.715  -0.255 -15.543  1.00 89.95           H  
ATOM   1261  C   ILE A  82     -23.592  -1.016 -13.552  1.00 89.95           C  
ATOM   1262  CB  ILE A  82     -22.745   1.230 -14.351  1.00 89.95           C  
ATOM   1263  HB  ILE A  82     -22.814   1.632 -13.340  1.00 89.95           H  
ATOM   1264  O   ILE A  82     -23.536  -0.825 -12.342  1.00 89.95           O  
ATOM   1265  CG1 ILE A  82     -22.967   2.381 -15.356  1.00 89.95           C  
ATOM   1266 HG12 ILE A  82     -23.943   2.829 -15.170  1.00 89.95           H  
ATOM   1267 HG13 ILE A  82     -22.956   1.993 -16.374  1.00 89.95           H  
ATOM   1268  CG2 ILE A  82     -21.348   0.606 -14.539  1.00 89.95           C  
ATOM   1269 HG21 ILE A  82     -21.270   0.160 -15.530  1.00 89.95           H  
ATOM   1270 HG22 ILE A  82     -20.563   1.352 -14.412  1.00 89.95           H  
ATOM   1271 HG23 ILE A  82     -21.177  -0.175 -13.798  1.00 89.95           H  
ATOM   1272  CD1 ILE A  82     -21.908   3.479 -15.243  1.00 89.95           C  
ATOM   1273 HD11 ILE A  82     -21.575   3.557 -14.208  1.00 89.95           H  
ATOM   1274 HD12 ILE A  82     -21.047   3.235 -15.866  1.00 89.95           H  
ATOM   1275 HD13 ILE A  82     -22.323   4.439 -15.549  1.00 89.95           H  
ATOM   1276  N   GLU A  83     -23.387  -2.210 -14.093  1.00 91.53           N  
ATOM   1277  H   GLU A  83     -23.581  -2.319 -15.079  1.00 91.53           H  
ATOM   1278  CA  GLU A  83     -23.116  -3.414 -13.296  1.00 91.53           C  
ATOM   1279  HA  GLU A  83     -23.423  -3.255 -12.263  1.00 91.53           H  
ATOM   1280  C   GLU A  83     -21.628  -3.791 -13.274  1.00 91.53           C  
ATOM   1281  CB  GLU A  83     -23.945  -4.572 -13.865  1.00 91.53           C  
ATOM   1282  HB2 GLU A  83     -23.669  -4.720 -14.909  1.00 91.53           H  
ATOM   1283  HB3 GLU A  83     -23.701  -5.477 -13.309  1.00 91.53           H  
ATOM   1284  O   GLU A  83     -21.184  -4.555 -12.410  1.00 91.53           O  
ATOM   1285  CG  GLU A  83     -25.461  -4.326 -13.762  1.00 91.53           C  
ATOM   1286  HG2 GLU A  83     -25.718  -3.414 -14.301  1.00 91.53           H  
ATOM   1287  HG3 GLU A  83     -25.717  -4.184 -12.712  1.00 91.53           H  
ATOM   1288  CD  GLU A  83     -26.296  -5.480 -14.337  1.00 91.53           C  
ATOM   1289  OE1 GLU A  83     -27.541  -5.393 -14.245  1.00 91.53           O  
ATOM   1290  OE2 GLU A  83     -25.702  -6.454 -14.859  1.00 91.53           O  
ATOM   1291  N   GLU A  84     -20.857  -3.278 -14.237  1.00 93.25           N  
ATOM   1292  H   GLU A  84     -21.272  -2.604 -14.864  1.00 93.25           H  
ATOM   1293  CA  GLU A  84     -19.495  -3.717 -14.527  1.00 93.25           C  
ATOM   1294  HA  GLU A  84     -19.056  -4.082 -13.598  1.00 93.25           H  
ATOM   1295  C   GLU A  84     -18.628  -2.562 -15.049  1.00 93.25           C  
ATOM   1296  CB  GLU A  84     -19.569  -4.897 -15.518  1.00 93.25           C  
ATOM   1297  HB2 GLU A  84     -20.196  -5.664 -15.063  1.00 93.25           H  
ATOM   1298  HB3 GLU A  84     -20.052  -4.568 -16.438  1.00 93.25           H  
ATOM   1299  O   GLU A  84     -19.073  -1.766 -15.875  1.00 93.25           O  
ATOM   1300  CG  GLU A  84     -18.211  -5.525 -15.871  1.00 93.25           C  
ATOM   1301  HG2 GLU A  84     -17.647  -5.676 -14.950  1.00 93.25           H  
ATOM   1302  HG3 GLU A  84     -17.654  -4.826 -16.494  1.00 93.25           H  
ATOM   1303  CD  GLU A  84     -18.322  -6.885 -16.597  1.00 93.25           C  
ATOM   1304  OE1 GLU A  84     -17.301  -7.366 -17.133  1.00 93.25           O  
ATOM   1305  OE2 GLU A  84     -19.349  -7.592 -16.512  1.00 93.25           O  
ATOM   1306  N   VAL A  85     -17.373  -2.490 -14.596  1.00 92.93           N  
ATOM   1307  H   VAL A  85     -17.094  -3.162 -13.896  1.00 92.93           H  
ATOM   1308  CA  VAL A  85     -16.341  -1.566 -15.100  1.00 92.93           C  
ATOM   1309  HA  VAL A  85     -16.680  -1.126 -16.038  1.00 92.93           H  
ATOM   1310  C   VAL A  85     -15.065  -2.345 -15.395  1.00 92.93           C  
ATOM   1311  CB  VAL A  85     -16.076  -0.407 -14.112  1.00 92.93           C  
ATOM   1312  HB  VAL A  85     -16.011  -0.805 -13.099  1.00 92.93           H  
ATOM   1313  O   VAL A  85     -14.574  -3.108 -14.561  1.00 92.93           O  
ATOM   1314  CG1 VAL A  85     -14.787   0.377 -14.415  1.00 92.93           C  
ATOM   1315 HG11 VAL A  85     -14.787   0.719 -15.450  1.00 92.93           H  
ATOM   1316 HG12 VAL A  85     -13.914  -0.251 -14.239  1.00 92.93           H  
ATOM   1317 HG13 VAL A  85     -14.716   1.240 -13.754  1.00 92.93           H  
ATOM   1318  CG2 VAL A  85     -17.203   0.627 -14.174  1.00 92.93           C  
ATOM   1319 HG21 VAL A  85     -18.179   0.141 -14.165  1.00 92.93           H  
ATOM   1320 HG22 VAL A  85     -17.128   1.315 -13.332  1.00 92.93           H  
ATOM   1321 HG23 VAL A  85     -17.121   1.200 -15.097  1.00 92.93           H  
ATOM   1322  N   HIS A  86     -14.504  -2.141 -16.585  1.00 93.85           N  
ATOM   1323  H   HIS A  86     -14.958  -1.500 -17.221  1.00 93.85           H  
ATOM   1324  CA  HIS A  86     -13.207  -2.681 -16.991  1.00 93.85           C  
ATOM   1325  HA  HIS A  86     -12.956  -3.537 -16.364  1.00 93.85           H  
ATOM   1326  C   HIS A  86     -12.124  -1.624 -16.806  1.00 93.85           C  
ATOM   1327  CB  HIS A  86     -13.237  -3.156 -18.448  1.00 93.85           C  
ATOM   1328  HB2 HIS A  86     -13.513  -2.309 -19.077  1.00 93.85           H  
ATOM   1329  HB3 HIS A  86     -12.232  -3.467 -18.732  1.00 93.85           H  
ATOM   1330  O   HIS A  86     -12.260  -0.484 -17.255  1.00 93.85           O  
ATOM   1331  CG  HIS A  86     -14.182  -4.285 -18.768  1.00 93.85           C  
ATOM   1332  CD2 HIS A  86     -15.027  -4.910 -17.903  1.00 93.85           C  
ATOM   1333  HD2 HIS A  86     -15.147  -4.710 -16.848  1.00 93.85           H  
ATOM   1334  ND1 HIS A  86     -14.333  -4.860 -20.033  1.00 93.85           N  
ATOM   1335  CE1 HIS A  86     -15.311  -5.767 -19.912  1.00 93.85           C  
ATOM   1336  HE1 HIS A  86     -15.703  -6.368 -20.720  1.00 93.85           H  
ATOM   1337  NE2 HIS A  86     -15.717  -5.835 -18.639  1.00 93.85           N  
ATOM   1338  HE2 HIS A  86     -16.405  -6.471 -18.262  1.00 93.85           H  
ATOM   1339  N   VAL A  87     -11.021  -2.025 -16.187  1.00 94.21           N  
ATOM   1340  H   VAL A  87     -10.992  -2.977 -15.851  1.00 94.21           H  
ATOM   1341  CA  VAL A  87      -9.847  -1.195 -15.920  1.00 94.21           C  
ATOM   1342  HA  VAL A  87     -10.011  -0.183 -16.288  1.00 94.21           H  
ATOM   1343  C   VAL A  87      -8.664  -1.806 -16.652  1.00 94.21           C  
ATOM   1344  CB  VAL A  87      -9.557  -1.121 -14.413  1.00 94.21           C  
ATOM   1345  HB  VAL A  87      -9.273  -2.112 -14.061  1.00 94.21           H  
ATOM   1346  O   VAL A  87      -8.239  -2.914 -16.336  1.00 94.21           O  
ATOM   1347  CG1 VAL A  87      -8.389  -0.172 -14.134  1.00 94.21           C  
ATOM   1348 HG11 VAL A  87      -8.264  -0.039 -13.060  1.00 94.21           H  
ATOM   1349 HG12 VAL A  87      -8.575   0.795 -14.601  1.00 94.21           H  
ATOM   1350 HG13 VAL A  87      -7.465  -0.588 -14.536  1.00 94.21           H  
ATOM   1351  CG2 VAL A  87     -10.779  -0.682 -13.599  1.00 94.21           C  
ATOM   1352 HG21 VAL A  87     -11.126   0.299 -13.922  1.00 94.21           H  
ATOM   1353 HG22 VAL A  87     -10.507  -0.640 -12.545  1.00 94.21           H  
ATOM   1354 HG23 VAL A  87     -11.587  -1.404 -13.712  1.00 94.21           H  
ATOM   1355  N   TYR A  88      -8.126  -1.095 -17.635  1.00 94.29           N  
ATOM   1356  H   TYR A  88      -8.476  -0.164 -17.809  1.00 94.29           H  
ATOM   1357  CA  TYR A  88      -6.981  -1.564 -18.412  1.00 94.29           C  
ATOM   1358  HA  TYR A  88      -6.897  -2.648 -18.332  1.00 94.29           H  
ATOM   1359  C   TYR A  88      -5.696  -0.955 -17.871  1.00 94.29           C  
ATOM   1360  CB  TYR A  88      -7.173  -1.232 -19.890  1.00 94.29           C  
ATOM   1361  HB2 TYR A  88      -6.260  -1.487 -20.427  1.00 94.29           H  
ATOM   1362  HB3 TYR A  88      -7.325  -0.158 -19.991  1.00 94.29           H  
ATOM   1363  O   TYR A  88      -5.643   0.250 -17.605  1.00 94.29           O  
ATOM   1364  CG  TYR A  88      -8.334  -1.965 -20.528  1.00 94.29           C  
ATOM   1365  CD1 TYR A  88      -8.113  -3.179 -21.208  1.00 94.29           C  
ATOM   1366  HD1 TYR A  88      -7.118  -3.598 -21.254  1.00 94.29           H  
ATOM   1367  CD2 TYR A  88      -9.637  -1.439 -20.431  1.00 94.29           C  
ATOM   1368  HD2 TYR A  88      -9.818  -0.530 -19.877  1.00 94.29           H  
ATOM   1369  CE1 TYR A  88      -9.188  -3.842 -21.831  1.00 94.29           C  
ATOM   1370  HE1 TYR A  88      -9.026  -4.760 -22.377  1.00 94.29           H  
ATOM   1371  CE2 TYR A  88     -10.711  -2.105 -21.048  1.00 94.29           C  
ATOM   1372  HE2 TYR A  88     -11.711  -1.701 -20.987  1.00 94.29           H  
ATOM   1373  OH  TYR A  88     -11.506  -3.881 -22.445  1.00 94.29           O  
ATOM   1374  HH  TYR A  88     -12.291  -3.328 -22.467  1.00 94.29           H  
ATOM   1375  CZ  TYR A  88     -10.487  -3.296 -21.765  1.00 94.29           C  
ATOM   1376  N   LEU A  89      -4.655  -1.774 -17.742  1.00 94.59           N  
ATOM   1377  H   LEU A  89      -4.746  -2.742 -18.014  1.00 94.59           H  
ATOM   1378  CA  LEU A  89      -3.350  -1.332 -17.265  1.00 94.59           C  
ATOM   1379  HA  LEU A  89      -3.500  -0.461 -16.627  1.00 94.59           H  
ATOM   1380  C   LEU A  89      -2.455  -0.881 -18.423  1.00 94.59           C  
ATOM   1381  CB  LEU A  89      -2.696  -2.426 -16.405  1.00 94.59           C  
ATOM   1382  HB2 LEU A  89      -1.761  -2.034 -16.004  1.00 94.59           H  
ATOM   1383  HB3 LEU A  89      -2.453  -3.276 -17.042  1.00 94.59           H  
ATOM   1384  O   LEU A  89      -2.599  -1.334 -19.557  1.00 94.59           O  
ATOM   1385  CG  LEU A  89      -3.565  -2.922 -15.233  1.00 94.59           C  
ATOM   1386  HG  LEU A  89      -4.433  -3.456 -15.619  1.00 94.59           H  
ATOM   1387  CD1 LEU A  89      -2.758  -3.883 -14.366  1.00 94.59           C  
ATOM   1388 HD11 LEU A  89      -3.392  -4.318 -13.594  1.00 94.59           H  
ATOM   1389 HD12 LEU A  89      -2.359  -4.683 -14.989  1.00 94.59           H  
ATOM   1390 HD13 LEU A  89      -1.927  -3.354 -13.899  1.00 94.59           H  
ATOM   1391  CD2 LEU A  89      -4.049  -1.780 -14.339  1.00 94.59           C  
ATOM   1392 HD21 LEU A  89      -4.566  -2.203 -13.477  1.00 94.59           H  
ATOM   1393 HD22 LEU A  89      -4.754  -1.147 -14.878  1.00 94.59           H  
ATOM   1394 HD23 LEU A  89      -3.203  -1.184 -13.997  1.00 94.59           H  
ATOM   1395  N   LYS A  90      -1.512   0.019 -18.130  1.00 91.77           N  
ATOM   1396  H   LYS A  90      -1.499   0.370 -17.183  1.00 91.77           H  
ATOM   1397  CA  LYS A  90      -0.498   0.512 -19.079  1.00 91.77           C  
ATOM   1398  HA  LYS A  90      -0.983   0.916 -19.967  1.00 91.77           H  
ATOM   1399  C   LYS A  90       0.421  -0.607 -19.577  1.00 91.77           C  
ATOM   1400  CB  LYS A  90       0.347   1.600 -18.400  1.00 91.77           C  
ATOM   1401  HB2 LYS A  90       0.738   1.201 -17.464  1.00 91.77           H  
ATOM   1402  HB3 LYS A  90       1.194   1.842 -19.042  1.00 91.77           H  
ATOM   1403  O   LYS A  90       0.905  -0.546 -20.701  1.00 91.77           O  
ATOM   1404  CG  LYS A  90      -0.427   2.894 -18.117  1.00 91.77           C  
ATOM   1405  HG2 LYS A  90      -0.659   3.393 -19.058  1.00 91.77           H  
ATOM   1406  HG3 LYS A  90      -1.359   2.671 -17.597  1.00 91.77           H  
ATOM   1407  CD  LYS A  90       0.422   3.815 -17.235  1.00 91.77           C  
ATOM   1408  HD2 LYS A  90       0.649   3.290 -16.306  1.00 91.77           H  
ATOM   1409  HD3 LYS A  90       1.356   4.053 -17.743  1.00 91.77           H  
ATOM   1410  CE  LYS A  90      -0.335   5.102 -16.908  1.00 91.77           C  
ATOM   1411  HE2 LYS A  90      -1.340   4.836 -16.580  1.00 91.77           H  
ATOM   1412  HE3 LYS A  90      -0.420   5.708 -17.810  1.00 91.77           H  
ATOM   1413  NZ  LYS A  90       0.348   5.846 -15.826  1.00 91.77           N  
ATOM   1414  HZ1 LYS A  90       1.317   6.026 -16.046  1.00 91.77           H  
ATOM   1415  HZ2 LYS A  90      -0.138   6.706 -15.611  1.00 91.77           H  
ATOM   1416  HZ3 LYS A  90       0.325   5.289 -14.984  1.00 91.77           H  
ATOM   1417  N   SER A  91       0.659  -1.608 -18.736  1.00 89.39           N  
ATOM   1418  H   SER A  91       0.223  -1.585 -17.825  1.00 89.39           H  
ATOM   1419  CA  SER A  91       1.423  -2.812 -19.045  1.00 89.39           C  
ATOM   1420  HA  SER A  91       1.195  -3.128 -20.063  1.00 89.39           H  
ATOM   1421  C   SER A  91       1.025  -3.942 -18.093  1.00 89.39           C  
ATOM   1422  CB  SER A  91       2.930  -2.535 -18.948  1.00 89.39           C  
ATOM   1423  HB2 SER A  91       3.477  -3.444 -19.195  1.00 89.39           H  
ATOM   1424  HB3 SER A  91       3.202  -1.765 -19.670  1.00 89.39           H  
ATOM   1425  O   SER A  91       0.368  -3.705 -17.076  1.00 89.39           O  
ATOM   1426  OG  SER A  91       3.301  -2.109 -17.651  1.00 89.39           O  
ATOM   1427  HG  SER A  91       4.226  -2.328 -17.520  1.00 89.39           H  
ATOM   1428  N   THR A  92       1.417  -5.172 -18.425  1.00 89.66           N  
ATOM   1429  H   THR A  92       1.901  -5.327 -19.298  1.00 89.66           H  
ATOM   1430  CA  THR A  92       1.239  -6.326 -17.539  1.00 89.66           C  
ATOM   1431  HA  THR A  92       0.200  -6.339 -17.210  1.00 89.66           H  
ATOM   1432  C   THR A  92       2.152  -6.200 -16.320  1.00 89.66           C  
ATOM   1433  CB  THR A  92       1.518  -7.642 -18.278  1.00 89.66           C  
ATOM   1434  HB  THR A  92       2.578  -7.706 -18.524  1.00 89.66           H  
ATOM   1435  O   THR A  92       3.354  -5.987 -16.474  1.00 89.66           O  
ATOM   1436  CG2 THR A  92       1.112  -8.869 -17.467  1.00 89.66           C  
ATOM   1437 HG21 THR A  92       0.034  -8.871 -17.305  1.00 89.66           H  
ATOM   1438 HG22 THR A  92       1.402  -9.771 -18.005  1.00 89.66           H  
ATOM   1439 HG23 THR A  92       1.615  -8.861 -16.500  1.00 89.66           H  
ATOM   1440  OG1 THR A  92       0.762  -7.690 -19.468  1.00 89.66           O  
ATOM   1441  HG1 THR A  92       0.830  -8.580 -19.821  1.00 89.66           H  
ATOM   1442  N   ILE A  93       1.595  -6.351 -15.119  1.00 88.77           N  
ATOM   1443  H   ILE A  93       0.601  -6.526 -15.072  1.00 88.77           H  
ATOM   1444  CA  ILE A  93       2.326  -6.272 -13.845  1.00 88.77           C  
ATOM   1445  HA  ILE A  93       3.393  -6.379 -14.036  1.00 88.77           H  
ATOM   1446  C   ILE A  93       1.916  -7.409 -12.916  1.00 88.77           C  
ATOM   1447  CB  ILE A  93       2.094  -4.915 -13.137  1.00 88.77           C  
ATOM   1448  HB  ILE A  93       2.703  -4.913 -12.233  1.00 88.77           H  
ATOM   1449  O   ILE A  93       0.805  -7.922 -13.031  1.00 88.77           O  
ATOM   1450  CG1 ILE A  93       0.620  -4.736 -12.700  1.00 88.77           C  
ATOM   1451 HG12 ILE A  93      -0.034  -4.817 -13.569  1.00 88.77           H  
ATOM   1452 HG13 ILE A  93       0.352  -5.531 -12.004  1.00 88.77           H  
ATOM   1453  CG2 ILE A  93       2.598  -3.759 -14.014  1.00 88.77           C  
ATOM   1454 HG21 ILE A  93       3.598  -3.982 -14.386  1.00 88.77           H  
ATOM   1455 HG22 ILE A  93       1.929  -3.616 -14.863  1.00 88.77           H  
ATOM   1456 HG23 ILE A  93       2.644  -2.846 -13.422  1.00 88.77           H  
ATOM   1457  CD1 ILE A  93       0.324  -3.418 -11.985  1.00 88.77           C  
ATOM   1458 HD11 ILE A  93       0.284  -2.621 -12.727  1.00 88.77           H  
ATOM   1459 HD12 ILE A  93      -0.649  -3.487 -11.499  1.00 88.77           H  
ATOM   1460 HD13 ILE A  93       1.085  -3.210 -11.234  1.00 88.77           H  
ATOM   1461  N   TYR A  94       2.758  -7.745 -11.938  1.00 87.46           N  
ATOM   1462  H   TYR A  94       3.663  -7.301 -11.877  1.00 87.46           H  
ATOM   1463  CA  TYR A  94       2.264  -8.465 -10.766  1.00 87.46           C  
ATOM   1464  HA  TYR A  94       1.665  -9.312 -11.100  1.00 87.46           H  
ATOM   1465  C   TYR A  94       1.367  -7.536  -9.955  1.00 87.46           C  
ATOM   1466  CB  TYR A  94       3.408  -9.018  -9.917  1.00 87.46           C  
ATOM   1467  HB2 TYR A  94       3.003  -9.354  -8.962  1.00 87.46           H  
ATOM   1468  HB3 TYR A  94       4.128  -8.226  -9.709  1.00 87.46           H  
ATOM   1469  O   TYR A  94       1.805  -6.475  -9.503  1.00 87.46           O  
ATOM   1470  CG  TYR A  94       4.092 -10.197 -10.569  1.00 87.46           C  
ATOM   1471  CD1 TYR A  94       3.424 -11.432 -10.667  1.00 87.46           C  
ATOM   1472  HD1 TYR A  94       2.430 -11.549 -10.263  1.00 87.46           H  
ATOM   1473  CD2 TYR A  94       5.395 -10.060 -11.070  1.00 87.46           C  
ATOM   1474  HD2 TYR A  94       5.914  -9.124 -10.929  1.00 87.46           H  
ATOM   1475  CE1 TYR A  94       4.056 -12.527 -11.286  1.00 87.46           C  
ATOM   1476  HE1 TYR A  94       3.559 -13.484 -11.343  1.00 87.46           H  
ATOM   1477  CE2 TYR A  94       6.035 -11.155 -11.684  1.00 87.46           C  
ATOM   1478  HE2 TYR A  94       7.055 -11.074 -12.030  1.00 87.46           H  
ATOM   1479  OH  TYR A  94       5.979 -13.434 -12.405  1.00 87.46           O  
ATOM   1480  HH  TYR A  94       6.925 -13.285 -12.473  1.00 87.46           H  
ATOM   1481  CZ  TYR A  94       5.359 -12.386 -11.804  1.00 87.46           C  
ATOM   1482  N   PHE A  95       0.103  -7.920  -9.799  1.00 89.50           N  
ATOM   1483  H   PHE A  95      -0.193  -8.802 -10.192  1.00 89.50           H  
ATOM   1484  CA  PHE A  95      -0.833  -7.142  -8.999  1.00 89.50           C  
ATOM   1485  HA  PHE A  95      -0.823  -6.114  -9.363  1.00 89.50           H  
ATOM   1486  C   PHE A  95      -0.386  -7.132  -7.532  1.00 89.50           C  
ATOM   1487  CB  PHE A  95      -2.249  -7.693  -9.175  1.00 89.50           C  
ATOM   1488  HB2 PHE A  95      -2.268  -8.743  -8.884  1.00 89.50           H  
ATOM   1489  HB3 PHE A  95      -2.511  -7.629 -10.231  1.00 89.50           H  
ATOM   1490  O   PHE A  95      -0.092  -8.180  -6.963  1.00 89.50           O  
ATOM   1491  CG  PHE A  95      -3.287  -6.932  -8.377  1.00 89.50           C  
ATOM   1492  CD1 PHE A  95      -3.661  -7.382  -7.097  1.00 89.50           C  
ATOM   1493  HD1 PHE A  95      -3.222  -8.278  -6.686  1.00 89.50           H  
ATOM   1494  CD2 PHE A  95      -3.828  -5.737  -8.886  1.00 89.50           C  
ATOM   1495  HD2 PHE A  95      -3.528  -5.378  -9.859  1.00 89.50           H  
ATOM   1496  CE1 PHE A  95      -4.577  -6.640  -6.333  1.00 89.50           C  
ATOM   1497  HE1 PHE A  95      -4.840  -6.968  -5.338  1.00 89.50           H  
ATOM   1498  CE2 PHE A  95      -4.741  -4.996  -8.116  1.00 89.50           C  
ATOM   1499  HE2 PHE A  95      -5.132  -4.064  -8.497  1.00 89.50           H  
ATOM   1500  CZ  PHE A  95      -5.123  -5.451  -6.843  1.00 89.50           C  
ATOM   1501  HZ  PHE A  95      -5.811  -4.879  -6.238  1.00 89.50           H  
ATOM   1502  N   THR A  96      -0.332  -5.944  -6.930  1.00 88.24           N  
ATOM   1503  H   THR A  96      -0.583  -5.122  -7.461  1.00 88.24           H  
ATOM   1504  CA  THR A  96      -0.032  -5.774  -5.501  1.00 88.24           C  
ATOM   1505  HA  THR A  96       0.250  -6.732  -5.066  1.00 88.24           H  
ATOM   1506  C   THR A  96      -1.291  -5.335  -4.768  1.00 88.24           C  
ATOM   1507  CB  THR A  96       1.142  -4.804  -5.267  1.00 88.24           C  
ATOM   1508  HB  THR A  96       1.256  -4.661  -4.192  1.00 88.24           H  
ATOM   1509  O   THR A  96      -1.871  -6.093  -3.996  1.00 88.24           O  
ATOM   1510  CG2 THR A  96       2.462  -5.338  -5.820  1.00 88.24           C  
ATOM   1511 HG21 THR A  96       2.678  -6.306  -5.369  1.00 88.24           H  
ATOM   1512 HG22 THR A  96       3.264  -4.645  -5.569  1.00 88.24           H  
ATOM   1513 HG23 THR A  96       2.405  -5.456  -6.902  1.00 88.24           H  
ATOM   1514  OG1 THR A  96       0.922  -3.543  -5.869  1.00 88.24           O  
ATOM   1515  HG1 THR A  96       1.208  -3.575  -6.785  1.00 88.24           H  
ATOM   1516  N   TRP A  97      -1.758  -4.126  -5.064  1.00 91.27           N  
ATOM   1517  H   TRP A  97      -1.195  -3.530  -5.653  1.00 91.27           H  
ATOM   1518  CA  TRP A  97      -2.964  -3.557  -4.490  1.00 91.27           C  
ATOM   1519  HA  TRP A  97      -3.716  -4.341  -4.396  1.00 91.27           H  
ATOM   1520  C   TRP A  97      -3.537  -2.460  -5.389  1.00 91.27           C  
ATOM   1521  CB  TRP A  97      -2.637  -3.036  -3.085  1.00 91.27           C  
ATOM   1522  HB2 TRP A  97      -2.281  -3.873  -2.485  1.00 91.27           H  
ATOM   1523  HB3 TRP A  97      -3.553  -2.671  -2.621  1.00 91.27           H  
ATOM   1524  O   TRP A  97      -2.863  -1.915  -6.271  1.00 91.27           O  
ATOM   1525  CG  TRP A  97      -1.608  -1.954  -3.005  1.00 91.27           C  
ATOM   1526  CD1 TRP A  97      -0.278  -2.131  -2.840  1.00 91.27           C  
ATOM   1527  HD1 TRP A  97       0.201  -3.094  -2.742  1.00 91.27           H  
ATOM   1528  CD2 TRP A  97      -1.814  -0.519  -3.036  1.00 91.27           C  
ATOM   1529  CE2 TRP A  97      -0.554   0.127  -2.880  1.00 91.27           C  
ATOM   1530  CE3 TRP A  97      -2.951   0.301  -3.144  1.00 91.27           C  
ATOM   1531  HE3 TRP A  97      -3.922  -0.166  -3.214  1.00 91.27           H  
ATOM   1532  NE1 TRP A  97       0.352  -0.904  -2.767  1.00 91.27           N  
ATOM   1533  HE1 TRP A  97       1.335  -0.810  -2.555  1.00 91.27           H  
ATOM   1534  CH2 TRP A  97      -1.576   2.314  -2.993  1.00 91.27           C  
ATOM   1535  HH2 TRP A  97      -1.496   3.391  -2.967  1.00 91.27           H  
ATOM   1536  CZ2 TRP A  97      -0.426   1.521  -2.864  1.00 91.27           C  
ATOM   1537  HZ2 TRP A  97       0.542   1.978  -2.721  1.00 91.27           H  
ATOM   1538  CZ3 TRP A  97      -2.833   1.698  -3.112  1.00 91.27           C  
ATOM   1539  HZ3 TRP A  97      -3.728   2.302  -3.145  1.00 91.27           H  
ATOM   1540  N   LEU A  98      -4.797  -2.115  -5.146  1.00 93.12           N  
ATOM   1541  H   LEU A  98      -5.280  -2.601  -4.404  1.00 93.12           H  
ATOM   1542  CA  LEU A  98      -5.471  -0.985  -5.776  1.00 93.12           C  
ATOM   1543  HA  LEU A  98      -4.719  -0.380  -6.282  1.00 93.12           H  
ATOM   1544  C   LEU A  98      -6.105  -0.075  -4.725  1.00 93.12           C  
ATOM   1545  CB  LEU A  98      -6.440  -1.494  -6.860  1.00 93.12           C  
ATOM   1546  HB2 LEU A  98      -6.792  -0.653  -7.458  1.00 93.12           H  
ATOM   1547  HB3 LEU A  98      -5.855  -2.129  -7.526  1.00 93.12           H  
ATOM   1548  O   LEU A  98      -6.442  -0.519  -3.632  1.00 93.12           O  
ATOM   1549  CG  LEU A  98      -7.666  -2.286  -6.371  1.00 93.12           C  
ATOM   1550  HG  LEU A  98      -7.386  -2.944  -5.549  1.00 93.12           H  
ATOM   1551  CD1 LEU A  98      -8.820  -1.373  -5.945  1.00 93.12           C  
ATOM   1552 HD11 LEU A  98      -9.016  -0.619  -6.708  1.00 93.12           H  
ATOM   1553 HD12 LEU A  98      -8.599  -0.883  -4.996  1.00 93.12           H  
ATOM   1554 HD13 LEU A  98      -9.721  -1.971  -5.803  1.00 93.12           H  
ATOM   1555  CD2 LEU A  98      -8.185  -3.154  -7.518  1.00 93.12           C  
ATOM   1556 HD21 LEU A  98      -7.444  -3.913  -7.770  1.00 93.12           H  
ATOM   1557 HD22 LEU A  98      -8.384  -2.535  -8.393  1.00 93.12           H  
ATOM   1558 HD23 LEU A  98      -9.104  -3.659  -7.220  1.00 93.12           H  
ATOM   1559  N   SER A  99      -6.259   1.202  -5.050  1.00 91.31           N  
ATOM   1560  H   SER A  99      -5.992   1.472  -5.986  1.00 91.31           H  
ATOM   1561  CA  SER A  99      -7.087   2.137  -4.288  1.00 91.31           C  
ATOM   1562  HA  SER A  99      -7.359   1.710  -3.322  1.00 91.31           H  
ATOM   1563  C   SER A  99      -8.338   2.413  -5.091  1.00 91.31           C  
ATOM   1564  CB  SER A  99      -6.354   3.457  -4.043  1.00 91.31           C  
ATOM   1565  HB2 SER A  99      -5.401   3.253  -3.555  1.00 91.31           H  
ATOM   1566  HB3 SER A  99      -6.160   3.953  -4.994  1.00 91.31           H  
ATOM   1567  O   SER A  99      -8.219   2.757  -6.263  1.00 91.31           O  
ATOM   1568  OG  SER A  99      -7.083   4.322  -3.196  1.00 91.31           O  
ATOM   1569  HG  SER A  99      -7.940   4.512  -3.584  1.00 91.31           H  
ATOM   1570  N   LEU A 100      -9.509   2.340  -4.473  1.00 90.60           N  
ATOM   1571  H   LEU A 100      -9.536   2.049  -3.506  1.00 90.60           H  
ATOM   1572  CA  LEU A 100     -10.740   2.852  -5.061  1.00 90.60           C  
ATOM   1573  HA  LEU A 100     -10.472   3.441  -5.939  1.00 90.60           H  
ATOM   1574  C   LEU A 100     -11.425   3.829  -4.116  1.00 90.60           C  
ATOM   1575  CB  LEU A 100     -11.628   1.706  -5.575  1.00 90.60           C  
ATOM   1576  HB2 LEU A 100     -11.020   1.128  -6.271  1.00 90.60           H  
ATOM   1577  HB3 LEU A 100     -12.442   2.143  -6.155  1.00 90.60           H  
ATOM   1578  O   LEU A 100     -11.337   3.692  -2.896  1.00 90.60           O  
ATOM   1579  CG  LEU A 100     -12.237   0.741  -4.536  1.00 90.60           C  
ATOM   1580  HG  LEU A 100     -11.489   0.453  -3.798  1.00 90.60           H  
ATOM   1581  CD1 LEU A 100     -13.479   1.296  -3.838  1.00 90.60           C  
ATOM   1582 HD11 LEU A 100     -13.910   0.528  -3.195  1.00 90.60           H  
ATOM   1583 HD12 LEU A 100     -14.223   1.590  -4.578  1.00 90.60           H  
ATOM   1584 HD13 LEU A 100     -13.234   2.151  -3.208  1.00 90.60           H  
ATOM   1585  CD2 LEU A 100     -12.710  -0.508  -5.283  1.00 90.60           C  
ATOM   1586 HD21 LEU A 100     -13.203  -1.195  -4.595  1.00 90.60           H  
ATOM   1587 HD22 LEU A 100     -13.428  -0.230  -6.055  1.00 90.60           H  
ATOM   1588 HD23 LEU A 100     -11.862  -1.012  -5.747  1.00 90.60           H  
ATOM   1589  N   THR A 101     -12.099   4.813  -4.693  1.00 89.06           N  
ATOM   1590  H   THR A 101     -12.089   4.867  -5.702  1.00 89.06           H  
ATOM   1591  CA  THR A 101     -12.906   5.796  -3.972  1.00 89.06           C  
ATOM   1592  HA  THR A 101     -12.927   5.537  -2.914  1.00 89.06           H  
ATOM   1593  C   THR A 101     -14.330   5.741  -4.501  1.00 89.06           C  
ATOM   1594  CB  THR A 101     -12.311   7.206  -4.098  1.00 89.06           C  
ATOM   1595  HB  THR A 101     -12.238   7.468  -5.153  1.00 89.06           H  
ATOM   1596  O   THR A 101     -14.531   5.683  -5.713  1.00 89.06           O  
ATOM   1597  CG2 THR A 101     -13.137   8.276  -3.384  1.00 89.06           C  
ATOM   1598 HG21 THR A 101     -12.609   9.229  -3.424  1.00 89.06           H  
ATOM   1599 HG22 THR A 101     -14.100   8.401  -3.879  1.00 89.06           H  
ATOM   1600 HG23 THR A 101     -13.302   7.994  -2.344  1.00 89.06           H  
ATOM   1601  OG1 THR A 101     -11.025   7.245  -3.516  1.00 89.06           O  
ATOM   1602  HG1 THR A 101     -11.135   7.236  -2.562  1.00 89.06           H  
ATOM   1603  N   VAL A 102     -15.310   5.774  -3.603  1.00 89.97           N  
ATOM   1604  H   VAL A 102     -15.056   5.827  -2.627  1.00 89.97           H  
ATOM   1605  CA  VAL A 102     -16.746   5.756  -3.908  1.00 89.97           C  
ATOM   1606  HA  VAL A 102     -16.877   5.802  -4.989  1.00 89.97           H  
ATOM   1607  C   VAL A 102     -17.451   6.966  -3.312  1.00 89.97           C  
ATOM   1608  CB  VAL A 102     -17.436   4.472  -3.412  1.00 89.97           C  
ATOM   1609  HB  VAL A 102     -18.492   4.528  -3.677  1.00 89.97           H  
ATOM   1610  O   VAL A 102     -17.027   7.519  -2.299  1.00 89.97           O  
ATOM   1611  CG1 VAL A 102     -16.845   3.234  -4.079  1.00 89.97           C  
ATOM   1612 HG11 VAL A 102     -15.802   3.109  -3.788  1.00 89.97           H  
ATOM   1613 HG12 VAL A 102     -16.918   3.331  -5.162  1.00 89.97           H  
ATOM   1614 HG13 VAL A 102     -17.413   2.362  -3.755  1.00 89.97           H  
ATOM   1615  CG2 VAL A 102     -17.341   4.300  -1.895  1.00 89.97           C  
ATOM   1616 HG21 VAL A 102     -17.805   3.360  -1.596  1.00 89.97           H  
ATOM   1617 HG22 VAL A 102     -16.295   4.305  -1.590  1.00 89.97           H  
ATOM   1618 HG23 VAL A 102     -17.854   5.115  -1.384  1.00 89.97           H  
ATOM   1619  N   LYS A 103     -18.576   7.364  -3.903  1.00 89.07           N  
ATOM   1620  H   LYS A 103     -18.824   6.919  -4.776  1.00 89.07           H  
ATOM   1621  CA  LYS A 103     -19.399   8.470  -3.403  1.00 89.07           C  
ATOM   1622  HA  LYS A 103     -18.745   9.307  -3.159  1.00 89.07           H  
ATOM   1623  C   LYS A 103     -20.147   8.091  -2.127  1.00 89.07           C  
ATOM   1624  CB  LYS A 103     -20.375   8.902  -4.503  1.00 89.07           C  
ATOM   1625  HB2 LYS A 103     -19.835   9.005  -5.445  1.00 89.07           H  
ATOM   1626  HB3 LYS A 103     -21.138   8.137  -4.639  1.00 89.07           H  
ATOM   1627  O   LYS A 103     -20.277   8.919  -1.228  1.00 89.07           O  
ATOM   1628  CG  LYS A 103     -21.042  10.242  -4.163  1.00 89.07           C  
ATOM   1629  HG2 LYS A 103     -21.623  10.141  -3.247  1.00 89.07           H  
ATOM   1630  HG3 LYS A 103     -20.274  11.001  -4.017  1.00 89.07           H  
ATOM   1631  CD  LYS A 103     -21.976  10.680  -5.295  1.00 89.07           C  
ATOM   1632  HD2 LYS A 103     -21.402  10.817  -6.211  1.00 89.07           H  
ATOM   1633  HD3 LYS A 103     -22.726   9.907  -5.463  1.00 89.07           H  
ATOM   1634  CE  LYS A 103     -22.667  11.994  -4.921  1.00 89.07           C  
ATOM   1635  HE2 LYS A 103     -21.904  12.761  -4.792  1.00 89.07           H  
ATOM   1636  HE3 LYS A 103     -23.186  11.861  -3.972  1.00 89.07           H  
ATOM   1637  NZ  LYS A 103     -23.625  12.407  -5.972  1.00 89.07           N  
ATOM   1638  HZ1 LYS A 103     -24.069  13.296  -5.791  1.00 89.07           H  
ATOM   1639  HZ2 LYS A 103     -24.331  11.708  -6.151  1.00 89.07           H  
ATOM   1640  HZ3 LYS A 103     -23.175  12.507  -6.871  1.00 89.07           H  
ATOM   1641  N   ASN A 104     -20.629   6.850  -2.049  1.00 88.46           N  
ATOM   1642  H   ASN A 104     -20.418   6.206  -2.798  1.00 88.46           H  
ATOM   1643  CA  ASN A 104     -21.349   6.329  -0.893  1.00 88.46           C  
ATOM   1644  HA  ASN A 104     -21.551   7.140  -0.193  1.00 88.46           H  
ATOM   1645  C   ASN A 104     -20.500   5.284  -0.158  1.00 88.46           C  
ATOM   1646  CB  ASN A 104     -22.710   5.764  -1.338  1.00 88.46           C  
ATOM   1647  HB2 ASN A 104     -23.267   6.524  -1.886  1.00 88.46           H  
ATOM   1648  HB3 ASN A 104     -22.549   4.901  -1.984  1.00 88.46           H  
ATOM   1649  O   ASN A 104     -20.217   4.224  -0.708  1.00 88.46           O  
ATOM   1650  CG  ASN A 104     -23.544   5.326  -0.144  1.00 88.46           C  
ATOM   1651  ND2 ASN A 104     -24.744   4.844  -0.346  1.00 88.46           N  
ATOM   1652 HD21 ASN A 104     -25.108   4.687  -1.275  1.00 88.46           H  
ATOM   1653 HD22 ASN A 104     -25.214   4.541   0.495  1.00 88.46           H  
ATOM   1654  OD1 ASN A 104     -23.130   5.435   0.994  1.00 88.46           O  
ATOM   1655  N   ALA A 105     -20.144   5.582   1.091  1.00 88.04           N  
ATOM   1656  H   ALA A 105     -20.497   6.436   1.498  1.00 88.04           H  
ATOM   1657  CA  ALA A 105     -19.400   4.694   1.981  1.00 88.04           C  
ATOM   1658  HA  ALA A 105     -18.389   4.552   1.599  1.00 88.04           H  
ATOM   1659  C   ALA A 105     -20.049   3.306   2.135  1.00 88.04           C  
ATOM   1660  CB  ALA A 105     -19.329   5.398   3.340  1.00 88.04           C  
ATOM   1661  HB1 ALA A 105     -18.795   4.765   4.048  1.00 88.04           H  
ATOM   1662  HB2 ALA A 105     -18.809   6.351   3.242  1.00 88.04           H  
ATOM   1663  HB3 ALA A 105     -20.334   5.568   3.726  1.00 88.04           H  
ATOM   1664  O   ALA A 105     -19.340   2.303   2.159  1.00 88.04           O  
ATOM   1665  N   ASP A 106     -21.385   3.240   2.149  1.00 88.74           N  
ATOM   1666  H   ASP A 106     -21.912   4.101   2.135  1.00 88.74           H  
ATOM   1667  CA  ASP A 106     -22.152   1.994   2.322  1.00 88.74           C  
ATOM   1668  HA  ASP A 106     -21.792   1.474   3.210  1.00 88.74           H  
ATOM   1669  C   ASP A 106     -22.029   1.031   1.131  1.00 88.74           C  
ATOM   1670  CB  ASP A 106     -23.641   2.325   2.515  1.00 88.74           C  
ATOM   1671  HB2 ASP A 106     -24.011   2.805   1.609  1.00 88.74           H  
ATOM   1672  HB3 ASP A 106     -24.194   1.394   2.640  1.00 88.74           H  
ATOM   1673  O   ASP A 106     -22.526  -0.091   1.171  1.00 88.74           O  
ATOM   1674  CG  ASP A 106     -23.956   3.213   3.720  1.00 88.74           C  
ATOM   1675  OD1 ASP A 106     -23.195   3.177   4.713  1.00 88.74           O  
ATOM   1676  OD2 ASP A 106     -24.987   3.919   3.633  1.00 88.74           O  
ATOM   1677  N   LEU A 107     -21.426   1.488   0.033  1.00 89.25           N  
ATOM   1678  H   LEU A 107     -21.040   2.421   0.066  1.00 89.25           H  
ATOM   1679  CA  LEU A 107     -21.233   0.708  -1.181  1.00 89.25           C  
ATOM   1680  HA  LEU A 107     -21.834  -0.200  -1.129  1.00 89.25           H  
ATOM   1681  C   LEU A 107     -19.787   0.219  -1.347  1.00 89.25           C  
ATOM   1682  CB  LEU A 107     -21.718   1.552  -2.371  1.00 89.25           C  
ATOM   1683  HB2 LEU A 107     -21.134   2.472  -2.418  1.00 89.25           H  
ATOM   1684  HB3 LEU A 107     -21.511   0.987  -3.279  1.00 89.25           H  
ATOM   1685  O   LEU A 107     -19.502  -0.485  -2.316  1.00 89.25           O  
ATOM   1686  CG  LEU A 107     -23.216   1.904  -2.389  1.00 89.25           C  
ATOM   1687  HG  LEU A 107     -23.450   2.552  -1.545  1.00 89.25           H  
ATOM   1688  CD1 LEU A 107     -23.561   2.643  -3.682  1.00 89.25           C  
ATOM   1689 HD11 LEU A 107     -23.317   2.028  -4.548  1.00 89.25           H  
ATOM   1690 HD12 LEU A 107     -22.988   3.569  -3.725  1.00 89.25           H  
ATOM   1691 HD13 LEU A 107     -24.623   2.887  -3.704  1.00 89.25           H  
ATOM   1692  CD2 LEU A 107     -24.124   0.678  -2.333  1.00 89.25           C  
ATOM   1693 HD21 LEU A 107     -24.007   0.193  -1.364  1.00 89.25           H  
ATOM   1694 HD22 LEU A 107     -25.166   0.983  -2.431  1.00 89.25           H  
ATOM   1695 HD23 LEU A 107     -23.864  -0.008  -3.140  1.00 89.25           H  
ATOM   1696  N   LEU A 108     -18.879   0.583  -0.432  1.00 85.63           N  
ATOM   1697  H   LEU A 108     -19.208   1.088   0.379  1.00 85.63           H  
ATOM   1698  CA  LEU A 108     -17.436   0.340  -0.540  1.00 85.63           C  
ATOM   1699  HA  LEU A 108     -17.104   0.756  -1.491  1.00 85.63           H  
ATOM   1700  C   LEU A 108     -17.062  -1.154  -0.536  1.00 85.63           C  
ATOM   1701  CB  LEU A 108     -16.746   1.107   0.606  1.00 85.63           C  
ATOM   1702  HB2 LEU A 108     -17.145   2.121   0.642  1.00 85.63           H  
ATOM   1703  HB3 LEU A 108     -17.004   0.617   1.544  1.00 85.63           H  
ATOM   1704  O   LEU A 108     -16.062  -1.533  -1.142  1.00 85.63           O  
ATOM   1705  CG  LEU A 108     -15.213   1.207   0.503  1.00 85.63           C  
ATOM   1706  HG  LEU A 108     -14.779   0.217   0.364  1.00 85.63           H  
ATOM   1707  CD1 LEU A 108     -14.769   2.122  -0.639  1.00 85.63           C  
ATOM   1708 HD11 LEU A 108     -15.010   3.154  -0.382  1.00 85.63           H  
ATOM   1709 HD12 LEU A 108     -13.691   2.045  -0.775  1.00 85.63           H  
ATOM   1710 HD13 LEU A 108     -15.259   1.841  -1.571  1.00 85.63           H  
ATOM   1711  CD2 LEU A 108     -14.654   1.810   1.796  1.00 85.63           C  
ATOM   1712 HD21 LEU A 108     -13.581   1.983   1.716  1.00 85.63           H  
ATOM   1713 HD22 LEU A 108     -14.844   1.125   2.622  1.00 85.63           H  
ATOM   1714 HD23 LEU A 108     -15.151   2.757   2.012  1.00 85.63           H  
ATOM   1715  N   ASP A 109     -17.869  -1.998   0.104  1.00 84.17           N  
ATOM   1716  H   ASP A 109     -18.690  -1.636   0.567  1.00 84.17           H  
ATOM   1717  CA  ASP A 109     -17.686  -3.450   0.220  1.00 84.17           C  
ATOM   1718  HA  ASP A 109     -16.645  -3.690   0.006  1.00 84.17           H  
ATOM   1719  C   ASP A 109     -18.534  -4.259  -0.784  1.00 84.17           C  
ATOM   1720  CB  ASP A 109     -17.960  -3.868   1.677  1.00 84.17           C  
ATOM   1721  HB2 ASP A 109     -17.698  -4.920   1.789  1.00 84.17           H  
ATOM   1722  HB3 ASP A 109     -17.306  -3.296   2.335  1.00 84.17           H  
ATOM   1723  O   ASP A 109     -18.428  -5.483  -0.856  1.00 84.17           O  
ATOM   1724  CG  ASP A 109     -19.414  -3.668   2.131  1.00 84.17           C  
ATOM   1725  OD1 ASP A 109     -20.128  -2.868   1.483  1.00 84.17           O  
ATOM   1726  OD2 ASP A 109     -19.794  -4.316   3.131  1.00 84.17           O  
ATOM   1727  N   LEU A 110     -19.347  -3.597  -1.618  1.00 89.81           N  
ATOM   1728  H   LEU A 110     -19.393  -2.594  -1.510  1.00 89.81           H  
ATOM   1729  CA  LEU A 110     -20.274  -4.249  -2.550  1.00 89.81           C  
ATOM   1730  HA  LEU A 110     -20.451  -5.260  -2.182  1.00 89.81           H  
ATOM   1731  C   LEU A 110     -19.684  -4.448  -3.956  1.00 89.81           C  
ATOM   1732  CB  LEU A 110     -21.634  -3.530  -2.545  1.00 89.81           C  
ATOM   1733  HB2 LEU A 110     -22.294  -4.056  -3.235  1.00 89.81           H  
ATOM   1734  HB3 LEU A 110     -21.492  -2.514  -2.913  1.00 89.81           H  
ATOM   1735  O   LEU A 110     -20.367  -4.237  -4.968  1.00 89.81           O  
ATOM   1736  CG  LEU A 110     -22.336  -3.464  -1.175  1.00 89.81           C  
ATOM   1737  HG  LEU A 110     -21.790  -2.786  -0.519  1.00 89.81           H  
ATOM   1738  CD1 LEU A 110     -23.745  -2.907  -1.385  1.00 89.81           C  
ATOM   1739 HD11 LEU A 110     -23.677  -1.982  -1.957  1.00 89.81           H  
ATOM   1740 HD12 LEU A 110     -24.178  -2.681  -0.411  1.00 89.81           H  
ATOM   1741 HD13 LEU A 110     -24.366  -3.629  -1.915  1.00 89.81           H  
ATOM   1742  CD2 LEU A 110     -22.490  -4.833  -0.507  1.00 89.81           C  
ATOM   1743 HD21 LEU A 110     -22.952  -5.552  -1.184  1.00 89.81           H  
ATOM   1744 HD22 LEU A 110     -23.086  -4.725   0.399  1.00 89.81           H  
ATOM   1745 HD23 LEU A 110     -21.508  -5.188  -0.193  1.00 89.81           H  
ATOM   1746  N   PHE A 111     -18.421  -4.880  -4.023  1.00 87.95           N  
ATOM   1747  H   PHE A 111     -17.952  -5.069  -3.149  1.00 87.95           H  
ATOM   1748  CA  PHE A 111     -17.694  -5.141  -5.267  1.00 87.95           C  
ATOM   1749  HA  PHE A 111     -18.386  -5.077  -6.106  1.00 87.95           H  
ATOM   1750  C   PHE A 111     -17.031  -6.516  -5.288  1.00 87.95           C  
ATOM   1751  CB  PHE A 111     -16.588  -4.110  -5.491  1.00 87.95           C  
ATOM   1752  HB2 PHE A 111     -16.071  -4.351  -6.420  1.00 87.95           H  
ATOM   1753  HB3 PHE A 111     -15.856  -4.209  -4.689  1.00 87.95           H  
ATOM   1754  O   PHE A 111     -16.432  -6.974  -4.322  1.00 87.95           O  
ATOM   1755  CG  PHE A 111     -17.020  -2.670  -5.549  1.00 87.95           C  
ATOM   1756  CD1 PHE A 111     -17.174  -2.036  -6.792  1.00 87.95           C  
ATOM   1757  HD1 PHE A 111     -17.084  -2.602  -7.707  1.00 87.95           H  
ATOM   1758  CD2 PHE A 111     -17.106  -1.928  -4.359  1.00 87.95           C  
ATOM   1759  HD2 PHE A 111     -16.979  -2.411  -3.401  1.00 87.95           H  
ATOM   1760  CE1 PHE A 111     -17.325  -0.644  -6.839  1.00 87.95           C  
ATOM   1761  HE1 PHE A 111     -17.345  -0.133  -7.790  1.00 87.95           H  
ATOM   1762  CE2 PHE A 111     -17.303  -0.542  -4.412  1.00 87.95           C  
ATOM   1763  HE2 PHE A 111     -17.350   0.028  -3.496  1.00 87.95           H  
ATOM   1764  CZ  PHE A 111     -17.398   0.102  -5.653  1.00 87.95           C  
ATOM   1765  HZ  PHE A 111     -17.524   1.173  -5.703  1.00 87.95           H  
ATOM   1766  N   THR A 112     -17.003  -7.119  -6.468  1.00 92.15           N  
ATOM   1767  H   THR A 112     -17.477  -6.657  -7.230  1.00 92.15           H  
ATOM   1768  CA  THR A 112     -16.128  -8.246  -6.791  1.00 92.15           C  
ATOM   1769  HA  THR A 112     -15.594  -8.560  -5.894  1.00 92.15           H  
ATOM   1770  C   THR A 112     -15.091  -7.793  -7.806  1.00 92.15           C  
ATOM   1771  CB  THR A 112     -16.914  -9.466  -7.281  1.00 92.15           C  
ATOM   1772  HB  THR A 112     -16.213 -10.255  -7.551  1.00 92.15           H  
ATOM   1773  O   THR A 112     -15.413  -7.076  -8.755  1.00 92.15           O  
ATOM   1774  CG2 THR A 112     -17.864 -10.002  -6.213  1.00 92.15           C  
ATOM   1775 HG21 THR A 112     -18.359 -10.900  -6.582  1.00 92.15           H  
ATOM   1776 HG22 THR A 112     -18.618  -9.256  -5.960  1.00 92.15           H  
ATOM   1777 HG23 THR A 112     -17.301 -10.251  -5.313  1.00 92.15           H  
ATOM   1778  OG1 THR A 112     -17.701  -9.149  -8.399  1.00 92.15           O  
ATOM   1779  HG1 THR A 112     -18.142  -8.320  -8.201  1.00 92.15           H  
ATOM   1780  N   ILE A 113     -13.838  -8.191  -7.592  1.00 94.19           N  
ATOM   1781  H   ILE A 113     -13.646  -8.774  -6.789  1.00 94.19           H  
ATOM   1782  CA  ILE A 113     -12.720  -7.871  -8.482  1.00 94.19           C  
ATOM   1783  HA  ILE A 113     -13.062  -7.203  -9.273  1.00 94.19           H  
ATOM   1784  C   ILE A 113     -12.243  -9.160  -9.138  1.00 94.19           C  
ATOM   1785  CB  ILE A 113     -11.593  -7.137  -7.725  1.00 94.19           C  
ATOM   1786  HB  ILE A 113     -11.314  -7.736  -6.858  1.00 94.19           H  
ATOM   1787  O   ILE A 113     -11.908 -10.134  -8.461  1.00 94.19           O  
ATOM   1788  CG1 ILE A 113     -12.073  -5.750  -7.247  1.00 94.19           C  
ATOM   1789 HG12 ILE A 113     -11.963  -5.035  -8.063  1.00 94.19           H  
ATOM   1790 HG13 ILE A 113     -13.124  -5.775  -6.961  1.00 94.19           H  
ATOM   1791  CG2 ILE A 113     -10.351  -6.955  -8.622  1.00 94.19           C  
ATOM   1792 HG21 ILE A 113      -9.914  -7.922  -8.872  1.00 94.19           H  
ATOM   1793 HG22 ILE A 113      -9.586  -6.381  -8.100  1.00 94.19           H  
ATOM   1794 HG23 ILE A 113     -10.620  -6.432  -9.541  1.00 94.19           H  
ATOM   1795  CD1 ILE A 113     -11.286  -5.238  -6.043  1.00 94.19           C  
ATOM   1796 HD11 ILE A 113     -10.212  -5.315  -6.209  1.00 94.19           H  
ATOM   1797 HD12 ILE A 113     -11.553  -5.831  -5.169  1.00 94.19           H  
ATOM   1798 HD13 ILE A 113     -11.553  -4.197  -5.865  1.00 94.19           H  
ATOM   1799  N   GLN A 114     -12.197  -9.146 -10.463  1.00 95.00           N  
ATOM   1800  H   GLN A 114     -12.546  -8.328 -10.943  1.00 95.00           H  
ATOM   1801  CA  GLN A 114     -11.589 -10.188 -11.273  1.00 95.00           C  
ATOM   1802  HA  GLN A 114     -11.300 -11.024 -10.637  1.00 95.00           H  
ATOM   1803  C   GLN A 114     -10.329  -9.631 -11.935  1.00 95.00           C  
ATOM   1804  CB  GLN A 114     -12.630 -10.698 -12.272  1.00 95.00           C  
ATOM   1805  HB2 GLN A 114     -12.926  -9.881 -12.931  1.00 95.00           H  
ATOM   1806  HB3 GLN A 114     -13.510 -11.022 -11.717  1.00 95.00           H  
ATOM   1807  O   GLN A 114     -10.377  -8.605 -12.612  1.00 95.00           O  
ATOM   1808  CG  GLN A 114     -12.131 -11.872 -13.118  1.00 95.00           C  
ATOM   1809  HG2 GLN A 114     -11.835 -12.698 -12.471  1.00 95.00           H  
ATOM   1810  HG3 GLN A 114     -11.270 -11.566 -13.712  1.00 95.00           H  
ATOM   1811  CD  GLN A 114     -13.245 -12.343 -14.040  1.00 95.00           C  
ATOM   1812  NE2 GLN A 114     -13.252 -11.965 -15.296  1.00 95.00           N  
ATOM   1813 HE21 GLN A 114     -12.629 -11.235 -15.612  1.00 95.00           H  
ATOM   1814 HE22 GLN A 114     -14.124 -12.131 -15.778  1.00 95.00           H  
ATOM   1815  OE1 GLN A 114     -14.191 -13.005 -13.646  1.00 95.00           O  
ATOM   1816  N   LEU A 115      -9.209 -10.308 -11.721  1.00 95.93           N  
ATOM   1817  H   LEU A 115      -9.274 -11.172 -11.202  1.00 95.93           H  
ATOM   1818  CA  LEU A 115      -7.919 -10.018 -12.331  1.00 95.93           C  
ATOM   1819  HA  LEU A 115      -7.843  -8.954 -12.557  1.00 95.93           H  
ATOM   1820  C   LEU A 115      -7.807 -10.800 -13.643  1.00 95.93           C  
ATOM   1821  CB  LEU A 115      -6.805 -10.408 -11.344  1.00 95.93           C  
ATOM   1822  HB2 LEU A 115      -5.850 -10.151 -11.801  1.00 95.93           H  
ATOM   1823  HB3 LEU A 115      -6.824 -11.491 -11.218  1.00 95.93           H  
ATOM   1824  O   LEU A 115      -8.201 -11.965 -13.696  1.00 95.93           O  
ATOM   1825  CG  LEU A 115      -6.881  -9.766  -9.944  1.00 95.93           C  
ATOM   1826  HG  LEU A 115      -7.802 -10.079  -9.453  1.00 95.93           H  
ATOM   1827  CD1 LEU A 115      -5.711 -10.245  -9.086  1.00 95.93           C  
ATOM   1828 HD11 LEU A 115      -4.761  -9.938  -9.524  1.00 95.93           H  
ATOM   1829 HD12 LEU A 115      -5.730 -11.332  -9.006  1.00 95.93           H  
ATOM   1830 HD13 LEU A 115      -5.790  -9.823  -8.084  1.00 95.93           H  
ATOM   1831  CD2 LEU A 115      -6.858  -8.237  -9.996  1.00 95.93           C  
ATOM   1832 HD21 LEU A 115      -6.850  -7.837  -8.982  1.00 95.93           H  
ATOM   1833 HD22 LEU A 115      -7.749  -7.871 -10.505  1.00 95.93           H  
ATOM   1834 HD23 LEU A 115      -5.963  -7.892 -10.515  1.00 95.93           H  
ATOM   1835  N   GLU A 116      -7.293 -10.179 -14.703  1.00 96.37           N  
ATOM   1836  H   GLU A 116      -7.048  -9.202 -14.630  1.00 96.37           H  
ATOM   1837  CA  GLU A 116      -7.245 -10.769 -16.044  1.00 96.37           C  
ATOM   1838  HA  GLU A 116      -7.370 -11.848 -15.953  1.00 96.37           H  
ATOM   1839  C   GLU A 116      -5.898 -10.523 -16.733  1.00 96.37           C  
ATOM   1840  CB  GLU A 116      -8.390 -10.244 -16.939  1.00 96.37           C  
ATOM   1841  HB2 GLU A 116      -8.391 -10.823 -17.863  1.00 96.37           H  
ATOM   1842  HB3 GLU A 116      -8.198  -9.200 -17.187  1.00 96.37           H  
ATOM   1843  O   GLU A 116      -5.299  -9.447 -16.621  1.00 96.37           O  
ATOM   1844  CG  GLU A 116      -9.781 -10.332 -16.292  1.00 96.37           C  
ATOM   1845  HG2 GLU A 116      -9.938 -11.342 -15.914  1.00 96.37           H  
ATOM   1846  HG3 GLU A 116      -9.805  -9.660 -15.433  1.00 96.37           H  
ATOM   1847  CD  GLU A 116     -10.961  -9.956 -17.205  1.00 96.37           C  
ATOM   1848  OE1 GLU A 116     -12.082  -9.843 -16.659  1.00 96.37           O  
ATOM   1849  OE2 GLU A 116     -10.849  -9.802 -18.444  1.00 96.37           O  
ATOM   1850  N   ASN A 117      -5.451 -11.515 -17.502  1.00 95.47           N  
ATOM   1851  H   ASN A 117      -5.970 -12.381 -17.511  1.00 95.47           H  
ATOM   1852  CA  ASN A 117      -4.335 -11.388 -18.431  1.00 95.47           C  
ATOM   1853  HA  ASN A 117      -4.300 -10.358 -18.785  1.00 95.47           H  
ATOM   1854  C   ASN A 117      -4.531 -12.295 -19.647  1.00 95.47           C  
ATOM   1855  CB  ASN A 117      -3.042 -11.677 -17.677  1.00 95.47           C  
ATOM   1856  HB2 ASN A 117      -3.068 -12.686 -17.265  1.00 95.47           H  
ATOM   1857  HB3 ASN A 117      -2.991 -10.953 -16.865  1.00 95.47           H  
ATOM   1858  O   ASN A 117      -4.341 -13.513 -19.578  1.00 95.47           O  
ATOM   1859  CG  ASN A 117      -1.789 -11.506 -18.508  1.00 95.47           C  
ATOM   1860  ND2 ASN A 117      -0.680 -11.989 -18.003  1.00 95.47           N  
ATOM   1861 HD21 ASN A 117       0.172 -11.844 -18.524  1.00 95.47           H  
ATOM   1862 HD22 ASN A 117      -0.708 -12.303 -17.043  1.00 95.47           H  
ATOM   1863  OD1 ASN A 117      -1.780 -10.904 -19.572  1.00 95.47           O  
ATOM   1864  N   GLY A 118      -4.949 -11.685 -20.759  1.00 92.93           N  
ATOM   1865  H   GLY A 118      -5.102 -10.687 -20.731  1.00 92.93           H  
ATOM   1866  CA  GLY A 118      -5.449 -12.424 -21.916  1.00 92.93           C  
ATOM   1867  HA2 GLY A 118      -4.657 -13.059 -22.315  1.00 92.93           H  
ATOM   1868  HA3 GLY A 118      -5.768 -11.732 -22.695  1.00 92.93           H  
ATOM   1869  C   GLY A 118      -6.647 -13.286 -21.513  1.00 92.93           C  
ATOM   1870  O   GLY A 118      -7.620 -12.778 -20.958  1.00 92.93           O  
ATOM   1871  N   ASP A 119      -6.546 -14.595 -21.741  1.00 93.30           N  
ATOM   1872  H   ASP A 119      -5.760 -14.936 -22.275  1.00 93.30           H  
ATOM   1873  CA  ASP A 119      -7.598 -15.559 -21.395  1.00 93.30           C  
ATOM   1874  HA  ASP A 119      -8.570 -15.098 -21.572  1.00 93.30           H  
ATOM   1875  C   ASP A 119      -7.569 -16.007 -19.926  1.00 93.30           C  
ATOM   1876  CB  ASP A 119      -7.482 -16.774 -22.323  1.00 93.30           C  
ATOM   1877  HB2 ASP A 119      -8.269 -17.488 -22.079  1.00 93.30           H  
ATOM   1878  HB3 ASP A 119      -6.520 -17.259 -22.157  1.00 93.30           H  
ATOM   1879  O   ASP A 119      -8.537 -16.592 -19.431  1.00 93.30           O  
ATOM   1880  CG  ASP A 119      -7.623 -16.379 -23.792  1.00 93.30           C  
ATOM   1881  OD1 ASP A 119      -8.571 -15.622 -24.100  1.00 93.30           O  
ATOM   1882  OD2 ASP A 119      -6.755 -16.813 -24.579  1.00 93.30           O  
ATOM   1883  N   LYS A 120      -6.471 -15.740 -19.205  1.00 95.79           N  
ATOM   1884  H   LYS A 120      -5.762 -15.152 -19.619  1.00 95.79           H  
ATOM   1885  CA  LYS A 120      -6.332 -16.128 -17.798  1.00 95.79           C  
ATOM   1886  HA  LYS A 120      -6.772 -17.117 -17.670  1.00 95.79           H  
ATOM   1887  C   LYS A 120      -7.102 -15.159 -16.907  1.00 95.79           C  
ATOM   1888  CB  LYS A 120      -4.864 -16.195 -17.380  1.00 95.79           C  
ATOM   1889  HB2 LYS A 120      -4.417 -15.206 -17.479  1.00 95.79           H  
ATOM   1890  HB3 LYS A 120      -4.838 -16.488 -16.330  1.00 95.79           H  
ATOM   1891  O   LYS A 120      -6.990 -13.942 -17.068  1.00 95.79           O  
ATOM   1892  CG  LYS A 120      -4.042 -17.211 -18.183  1.00 95.79           C  
ATOM   1893  HG2 LYS A 120      -4.015 -16.918 -19.233  1.00 95.79           H  
ATOM   1894  HG3 LYS A 120      -4.497 -18.197 -18.096  1.00 95.79           H  
ATOM   1895  CD  LYS A 120      -2.612 -17.255 -17.634  1.00 95.79           C  
ATOM   1896  HD2 LYS A 120      -2.645 -17.544 -16.583  1.00 95.79           H  
ATOM   1897  HD3 LYS A 120      -2.171 -16.261 -17.712  1.00 95.79           H  
ATOM   1898  CE  LYS A 120      -1.761 -18.259 -18.415  1.00 95.79           C  
ATOM   1899  HE2 LYS A 120      -1.742 -17.959 -19.463  1.00 95.79           H  
ATOM   1900  HE3 LYS A 120      -2.238 -19.238 -18.354  1.00 95.79           H  
ATOM   1901  NZ  LYS A 120      -0.383 -18.325 -17.868  1.00 95.79           N  
ATOM   1902  HZ1 LYS A 120      -0.404 -18.593 -16.895  1.00 95.79           H  
ATOM   1903  HZ2 LYS A 120       0.175 -18.999 -18.373  1.00 95.79           H  
ATOM   1904  HZ3 LYS A 120       0.066 -17.422 -17.929  1.00 95.79           H  
ATOM   1905  N   LYS A 121      -7.882 -15.705 -15.973  1.00 95.26           N  
ATOM   1906  H   LYS A 121      -7.872 -16.711 -15.874  1.00 95.26           H  
ATOM   1907  CA  LYS A 121      -8.754 -14.950 -15.067  1.00 95.26           C  
ATOM   1908  HA  LYS A 121      -8.419 -13.913 -15.037  1.00 95.26           H  
ATOM   1909  C   LYS A 121      -8.666 -15.511 -13.659  1.00 95.26           C  
ATOM   1910  CB  LYS A 121     -10.209 -14.988 -15.555  1.00 95.26           C  
ATOM   1911  HB2 LYS A 121     -10.542 -16.024 -15.622  1.00 95.26           H  
ATOM   1912  HB3 LYS A 121     -10.836 -14.467 -14.832  1.00 95.26           H  
ATOM   1913  O   LYS A 121      -8.775 -16.721 -13.475  1.00 95.26           O  
ATOM   1914  CG  LYS A 121     -10.367 -14.315 -16.922  1.00 95.26           C  
ATOM   1915  HG2 LYS A 121      -9.749 -14.821 -17.664  1.00 95.26           H  
ATOM   1916  HG3 LYS A 121     -10.034 -13.280 -16.848  1.00 95.26           H  
ATOM   1917  CD  LYS A 121     -11.814 -14.359 -17.409  1.00 95.26           C  
ATOM   1918  HD2 LYS A 121     -12.484 -14.008 -16.624  1.00 95.26           H  
ATOM   1919  HD3 LYS A 121     -12.069 -15.386 -17.670  1.00 95.26           H  
ATOM   1920  CE  LYS A 121     -11.906 -13.458 -18.641  1.00 95.26           C  
ATOM   1921  HE2 LYS A 121     -11.604 -12.449 -18.361  1.00 95.26           H  
ATOM   1922  HE3 LYS A 121     -11.189 -13.814 -19.381  1.00 95.26           H  
ATOM   1923  NZ  LYS A 121     -13.270 -13.445 -19.210  1.00 95.26           N  
ATOM   1924  HZ1 LYS A 121     -13.923 -13.081 -18.530  1.00 95.26           H  
ATOM   1925  HZ2 LYS A 121     -13.277 -12.849 -20.025  1.00 95.26           H  
ATOM   1926  HZ3 LYS A 121     -13.534 -14.380 -19.487  1.00 95.26           H  
ATOM   1927  N   TRP A 122      -8.560 -14.623 -12.682  1.00 94.36           N  
ATOM   1928  H   TRP A 122      -8.470 -13.649 -12.932  1.00 94.36           H  
ATOM   1929  CA  TRP A 122      -8.485 -14.966 -11.267  1.00 94.36           C  
ATOM   1930  HA  TRP A 122      -8.752 -16.013 -11.128  1.00 94.36           H  
ATOM   1931  C   TRP A 122      -9.464 -14.107 -10.482  1.00 94.36           C  
ATOM   1932  CB  TRP A 122      -7.054 -14.785 -10.763  1.00 94.36           C  
ATOM   1933  HB2 TRP A 122      -6.798 -13.726 -10.785  1.00 94.36           H  
ATOM   1934  HB3 TRP A 122      -7.003 -15.109  -9.723  1.00 94.36           H  
ATOM   1935  O   TRP A 122      -9.603 -12.909 -10.737  1.00 94.36           O  
ATOM   1936  CG  TRP A 122      -6.020 -15.526 -11.548  1.00 94.36           C  
ATOM   1937  CD1 TRP A 122      -5.487 -16.722 -11.213  1.00 94.36           C  
ATOM   1938  HD1 TRP A 122      -5.726 -17.277 -10.318  1.00 94.36           H  
ATOM   1939  CD2 TRP A 122      -5.297 -15.085 -12.738  1.00 94.36           C  
ATOM   1940  CE2 TRP A 122      -4.320 -16.071 -13.058  1.00 94.36           C  
ATOM   1941  CE3 TRP A 122      -5.313 -13.915 -13.529  1.00 94.36           C  
ATOM   1942  HE3 TRP A 122      -6.011 -13.128 -13.285  1.00 94.36           H  
ATOM   1943  NE1 TRP A 122      -4.471 -17.040 -12.091  1.00 94.36           N  
ATOM   1944  HE1 TRP A 122      -3.728 -17.670 -11.826  1.00 94.36           H  
ATOM   1945  CH2 TRP A 122      -3.417 -14.709 -14.844  1.00 94.36           C  
ATOM   1946  HH2 TRP A 122      -2.665 -14.522 -15.596  1.00 94.36           H  
ATOM   1947  CZ2 TRP A 122      -3.386 -15.893 -14.088  1.00 94.36           C  
ATOM   1948  HZ2 TRP A 122      -2.595 -16.618 -14.211  1.00 94.36           H  
ATOM   1949  CZ3 TRP A 122      -4.390 -13.731 -14.575  1.00 94.36           C  
ATOM   1950  HZ3 TRP A 122      -4.388 -12.805 -15.131  1.00 94.36           H  
ATOM   1951  N   LYS A 123     -10.167 -14.710  -9.526  1.00 92.61           N  
ATOM   1952  H   LYS A 123      -9.929 -15.661  -9.283  1.00 92.61           H  
ATOM   1953  CA  LYS A 123     -11.000 -13.950  -8.592  1.00 92.61           C  
ATOM   1954  HA  LYS A 123     -11.430 -13.085  -9.098  1.00 92.61           H  
ATOM   1955  C   LYS A 123     -10.119 -13.418  -7.469  1.00 92.61           C  
ATOM   1956  CB  LYS A 123     -12.141 -14.817  -8.052  1.00 92.61           C  
ATOM   1957  HB2 LYS A 123     -12.636 -14.274  -7.247  1.00 92.61           H  
ATOM   1958  HB3 LYS A 123     -11.735 -15.741  -7.639  1.00 92.61           H  
ATOM   1959  O   LYS A 123      -9.244 -14.124  -6.984  1.00 92.61           O  
ATOM   1960  CG  LYS A 123     -13.174 -15.136  -9.143  1.00 92.61           C  
ATOM   1961  HG2 LYS A 123     -13.542 -14.206  -9.575  1.00 92.61           H  
ATOM   1962  HG3 LYS A 123     -12.710 -15.735  -9.927  1.00 92.61           H  
ATOM   1963  CD  LYS A 123     -14.346 -15.911  -8.536  1.00 92.61           C  
ATOM   1964  HD2 LYS A 123     -13.968 -16.836  -8.100  1.00 92.61           H  
ATOM   1965  HD3 LYS A 123     -14.797 -15.310  -7.746  1.00 92.61           H  
ATOM   1966  CE  LYS A 123     -15.394 -16.231  -9.604  1.00 92.61           C  
ATOM   1967  HE2 LYS A 123     -15.740 -15.296 -10.045  1.00 92.61           H  
ATOM   1968  HE3 LYS A 123     -14.918 -16.819 -10.388  1.00 92.61           H  
ATOM   1969  NZ  LYS A 123     -16.529 -16.980  -9.011  1.00 92.61           N  
ATOM   1970  HZ1 LYS A 123     -17.218 -17.209  -9.713  1.00 92.61           H  
ATOM   1971  HZ2 LYS A 123     -16.967 -16.432  -8.285  1.00 92.61           H  
ATOM   1972  HZ3 LYS A 123     -16.193 -17.835  -8.592  1.00 92.61           H  
ATOM   1973  N   CYS A 124     -10.375 -12.194  -7.029  1.00 90.93           N  
ATOM   1974  H   CYS A 124     -11.066 -11.630  -7.501  1.00 90.93           H  
ATOM   1975  CA  CYS A 124      -9.787 -11.671  -5.801  1.00 90.93           C  
ATOM   1976  HA  CYS A 124      -8.729 -11.927  -5.762  1.00 90.93           H  
ATOM   1977  C   CYS A 124     -10.502 -12.320  -4.598  1.00 90.93           C  
ATOM   1978  CB  CYS A 124      -9.915 -10.146  -5.842  1.00 90.93           C  
ATOM   1979  HB2 CYS A 124      -9.535  -9.783  -6.797  1.00 90.93           H  
ATOM   1980  HB3 CYS A 124     -10.974  -9.893  -5.787  1.00 90.93           H  
ATOM   1981  O   CYS A 124     -11.493 -11.787  -4.107  1.00 90.93           O  
ATOM   1982  SG  CYS A 124      -9.060  -9.251  -4.526  1.00 90.93           S  
ATOM   1983  N   GLU A 125     -10.067 -13.520  -4.193  1.00 78.36           N  
ATOM   1984  H   GLU A 125      -9.321 -13.952  -4.721  1.00 78.36           H  
ATOM   1985  CA  GLU A 125     -10.795 -14.380  -3.237  1.00 78.36           C  
ATOM   1986  HA  GLU A 125     -11.829 -14.481  -3.567  1.00 78.36           H  
ATOM   1987  C   GLU A 125     -10.853 -13.817  -1.811  1.00 78.36           C  
ATOM   1988  CB  GLU A 125     -10.166 -15.784  -3.199  1.00 78.36           C  
ATOM   1989  HB2 GLU A 125     -10.680 -16.368  -2.437  1.00 78.36           H  
ATOM   1990  HB3 GLU A 125      -9.114 -15.700  -2.927  1.00 78.36           H  
ATOM   1991  O   GLU A 125     -11.860 -13.972  -1.123  1.00 78.36           O  
ATOM   1992  CG  GLU A 125     -10.296 -16.515  -4.544  1.00 78.36           C  
ATOM   1993  HG2 GLU A 125     -11.338 -16.469  -4.862  1.00 78.36           H  
ATOM   1994  HG3 GLU A 125      -9.696 -15.994  -5.289  1.00 78.36           H  
ATOM   1995  CD  GLU A 125      -9.848 -17.984  -4.497  1.00 78.36           C  
ATOM   1996  OE1 GLU A 125     -10.233 -18.706  -5.446  1.00 78.36           O  
ATOM   1997  OE2 GLU A 125      -9.158 -18.373  -3.530  1.00 78.36           O  
ATOM   1998  N   LYS A 126      -9.796 -13.123  -1.378  1.00 71.31           N  
ATOM   1999  H   LYS A 126      -9.006 -13.055  -2.004  1.00 71.31           H  
ATOM   2000  CA  LYS A 126      -9.723 -12.445  -0.081  1.00 71.31           C  
ATOM   2001  HA  LYS A 126     -10.707 -12.455   0.388  1.00 71.31           H  
ATOM   2002  C   LYS A 126      -9.321 -10.994  -0.299  1.00 71.31           C  
ATOM   2003  CB  LYS A 126      -8.760 -13.213   0.829  1.00 71.31           C  
ATOM   2004  HB2 LYS A 126      -7.754 -13.113   0.421  1.00 71.31           H  
ATOM   2005  HB3 LYS A 126      -9.035 -14.267   0.819  1.00 71.31           H  
ATOM   2006  O   LYS A 126      -8.137 -10.683  -0.379  1.00 71.31           O  
ATOM   2007  CG  LYS A 126      -8.777 -12.722   2.283  1.00 71.31           C  
ATOM   2008  HG2 LYS A 126      -9.761 -12.912   2.710  1.00 71.31           H  
ATOM   2009  HG3 LYS A 126      -8.577 -11.650   2.318  1.00 71.31           H  
ATOM   2010  CD  LYS A 126      -7.709 -13.456   3.101  1.00 71.31           C  
ATOM   2011  HD2 LYS A 126      -6.729 -13.161   2.724  1.00 71.31           H  
ATOM   2012  HD3 LYS A 126      -7.840 -14.532   2.981  1.00 71.31           H  
ATOM   2013  CE  LYS A 126      -7.815 -13.085   4.580  1.00 71.31           C  
ATOM   2014  HE2 LYS A 126      -8.780 -13.425   4.957  1.00 71.31           H  
ATOM   2015  HE3 LYS A 126      -7.796 -11.998   4.661  1.00 71.31           H  
ATOM   2016  NZ  LYS A 126      -6.708 -13.673   5.373  1.00 71.31           N  
ATOM   2017  HZ1 LYS A 126      -6.716 -14.681   5.307  1.00 71.31           H  
ATOM   2018  HZ2 LYS A 126      -6.788 -13.396   6.341  1.00 71.31           H  
ATOM   2019  HZ3 LYS A 126      -5.824 -13.325   5.030  1.00 71.31           H  
ATOM   2020  N   GLN A 127     -10.327 -10.136  -0.423  1.00 77.37           N  
ATOM   2021  H   GLN A 127     -11.270 -10.496  -0.381  1.00 77.37           H  
ATOM   2022  CA  GLN A 127     -10.157  -8.689  -0.469  1.00 77.37           C  
ATOM   2023  HA  GLN A 127      -9.322  -8.427  -1.120  1.00 77.37           H  
ATOM   2024  C   GLN A 127      -9.858  -8.197   0.952  1.00 77.37           C  
ATOM   2025  CB  GLN A 127     -11.440  -8.053  -1.022  1.00 77.37           C  
ATOM   2026  HB2 GLN A 127     -12.270  -8.402  -0.407  1.00 77.37           H  
ATOM   2027  HB3 GLN A 127     -11.366  -6.970  -0.922  1.00 77.37           H  
ATOM   2028  O   GLN A 127     -10.741  -8.192   1.810  1.00 77.37           O  
ATOM   2029  CG  GLN A 127     -11.729  -8.380  -2.498  1.00 77.37           C  
ATOM   2030  HG2 GLN A 127     -11.556  -9.439  -2.694  1.00 77.37           H  
ATOM   2031  HG3 GLN A 127     -11.054  -7.793  -3.120  1.00 77.37           H  
ATOM   2032  CD  GLN A 127     -13.170  -8.069  -2.892  1.00 77.37           C  
ATOM   2033  NE2 GLN A 127     -13.452  -7.678  -4.115  1.00 77.37           N  
ATOM   2034 HE21 GLN A 127     -14.407  -7.356  -4.188  1.00 77.37           H  
ATOM   2035 HE22 GLN A 127     -12.705  -7.387  -4.729  1.00 77.37           H  
ATOM   2036  OE1 GLN A 127     -14.091  -8.163  -2.102  1.00 77.37           O  
ATOM   2037  N   LEU A 128      -8.607  -7.832   1.226  1.00 70.25           N  
ATOM   2038  H   LEU A 128      -7.915  -7.892   0.492  1.00 70.25           H  
ATOM   2039  CA  LEU A 128      -8.261  -7.123   2.459  1.00 70.25           C  
ATOM   2040  HA  LEU A 128      -8.922  -7.439   3.266  1.00 70.25           H  
ATOM   2041  C   LEU A 128      -8.490  -5.628   2.233  1.00 70.25           C  
ATOM   2042  CB  LEU A 128      -6.814  -7.433   2.872  1.00 70.25           C  
ATOM   2043  HB2 LEU A 128      -6.163  -7.231   2.022  1.00 70.25           H  
ATOM   2044  HB3 LEU A 128      -6.523  -6.755   3.675  1.00 70.25           H  
ATOM   2045  O   LEU A 128      -7.920  -5.059   1.302  1.00 70.25           O  
ATOM   2046  CG  LEU A 128      -6.588  -8.879   3.348  1.00 70.25           C  
ATOM   2047  HG  LEU A 128      -6.959  -9.579   2.599  1.00 70.25           H  
ATOM   2048  CD1 LEU A 128      -5.094  -9.134   3.532  1.00 70.25           C  
ATOM   2049 HD11 LEU A 128      -4.914 -10.169   3.821  1.00 70.25           H  
ATOM   2050 HD12 LEU A 128      -4.567  -8.927   2.601  1.00 70.25           H  
ATOM   2051 HD13 LEU A 128      -4.701  -8.471   4.304  1.00 70.25           H  
ATOM   2052  CD2 LEU A 128      -7.285  -9.168   4.683  1.00 70.25           C  
ATOM   2053 HD21 LEU A 128      -6.977 -10.140   5.068  1.00 70.25           H  
ATOM   2054 HD22 LEU A 128      -7.002  -8.412   5.415  1.00 70.25           H  
ATOM   2055 HD23 LEU A 128      -8.368  -9.151   4.556  1.00 70.25           H  
ATOM   2056  N   TYR A 129      -9.337  -5.018   3.065  1.00 69.30           N  
ATOM   2057  H   TYR A 129      -9.739  -5.552   3.821  1.00 69.30           H  
ATOM   2058  CA  TYR A 129      -9.706  -3.608   2.969  1.00 69.30           C  
ATOM   2059  HA  TYR A 129      -9.399  -3.220   1.998  1.00 69.30           H  
ATOM   2060  C   TYR A 129      -9.015  -2.802   4.064  1.00 69.30           C  
ATOM   2061  CB  TYR A 129     -11.228  -3.434   3.060  1.00 69.30           C  
ATOM   2062  HB2 TYR A 129     -11.585  -3.873   3.992  1.00 69.30           H  
ATOM   2063  HB3 TYR A 129     -11.453  -2.368   3.102  1.00 69.30           H  
ATOM   2064  O   TYR A 129      -9.307  -2.977   5.246  1.00 69.30           O  
ATOM   2065  CG  TYR A 129     -12.001  -4.041   1.909  1.00 69.30           C  
ATOM   2066  CD1 TYR A 129     -12.345  -3.248   0.803  1.00 69.30           C  
ATOM   2067  HD1 TYR A 129     -12.079  -2.201   0.792  1.00 69.30           H  
ATOM   2068  CD2 TYR A 129     -12.419  -5.385   1.962  1.00 69.30           C  
ATOM   2069  HD2 TYR A 129     -12.170  -5.999   2.815  1.00 69.30           H  
ATOM   2070  CE1 TYR A 129     -13.086  -3.792  -0.259  1.00 69.30           C  
ATOM   2071  HE1 TYR A 129     -13.396  -3.176  -1.090  1.00 69.30           H  
ATOM   2072  CE2 TYR A 129     -13.170  -5.933   0.905  1.00 69.30           C  
ATOM   2073  HE2 TYR A 129     -13.504  -6.959   0.951  1.00 69.30           H  
ATOM   2074  OH  TYR A 129     -14.189  -5.628  -1.269  1.00 69.30           O  
ATOM   2075  HH  TYR A 129     -14.395  -6.563  -1.208  1.00 69.30           H  
ATOM   2076  CZ  TYR A 129     -13.492  -5.136  -0.216  1.00 69.30           C  
ATOM   2077  N   THR A 130      -8.173  -1.852   3.667  1.00 69.56           N  
ATOM   2078  H   THR A 130      -7.942  -1.806   2.685  1.00 69.56           H  
ATOM   2079  CA  THR A 130      -7.735  -0.777   4.565  1.00 69.56           C  
ATOM   2080  HA  THR A 130      -7.985  -1.036   5.594  1.00 69.56           H  
ATOM   2081  C   THR A 130      -8.502   0.486   4.196  1.00 69.56           C  
ATOM   2082  CB  THR A 130      -6.215  -0.587   4.537  1.00 69.56           C  
ATOM   2083  HB  THR A 130      -5.884  -0.350   3.526  1.00 69.56           H  
ATOM   2084  O   THR A 130      -8.288   1.067   3.128  1.00 69.56           O  
ATOM   2085  CG2 THR A 130      -5.749   0.506   5.497  1.00 69.56           C  
ATOM   2086 HG21 THR A 130      -6.102   1.480   5.158  1.00 69.56           H  
ATOM   2087 HG22 THR A 130      -6.132   0.316   6.500  1.00 69.56           H  
ATOM   2088 HG23 THR A 130      -4.659   0.519   5.528  1.00 69.56           H  
ATOM   2089  OG1 THR A 130      -5.594  -1.779   4.952  1.00 69.56           O  
ATOM   2090  HG1 THR A 130      -4.744  -1.874   4.516  1.00 69.56           H  
ATOM   2091  N   ILE A 131      -9.430   0.895   5.062  1.00 67.56           N  
ATOM   2092  H   ILE A 131      -9.562   0.368   5.913  1.00 67.56           H  
ATOM   2093  CA  ILE A 131     -10.247   2.095   4.867  1.00 67.56           C  
ATOM   2094  HA  ILE A 131     -10.491   2.191   3.809  1.00 67.56           H  
ATOM   2095  C   ILE A 131      -9.410   3.307   5.282  1.00 67.56           C  
ATOM   2096  CB  ILE A 131     -11.581   1.990   5.642  1.00 67.56           C  
ATOM   2097  HB  ILE A 131     -11.363   1.881   6.705  1.00 67.56           H  
ATOM   2098  O   ILE A 131      -9.111   3.488   6.459  1.00 67.56           O  
ATOM   2099  CG1 ILE A 131     -12.383   0.753   5.171  1.00 67.56           C  
ATOM   2100 HG12 ILE A 131     -11.782  -0.145   5.320  1.00 67.56           H  
ATOM   2101 HG13 ILE A 131     -12.594   0.840   4.105  1.00 67.56           H  
ATOM   2102  CG2 ILE A 131     -12.416   3.266   5.444  1.00 67.56           C  
ATOM   2103 HG21 ILE A 131     -12.708   3.355   4.398  1.00 67.56           H  
ATOM   2104 HG22 ILE A 131     -11.851   4.146   5.752  1.00 67.56           H  
ATOM   2105 HG23 ILE A 131     -13.313   3.233   6.062  1.00 67.56           H  
ATOM   2106  CD1 ILE A 131     -13.703   0.531   5.919  1.00 67.56           C  
ATOM   2107 HD11 ILE A 131     -13.528   0.534   6.995  1.00 67.56           H  
ATOM   2108 HD12 ILE A 131     -14.426   1.306   5.661  1.00 67.56           H  
ATOM   2109 HD13 ILE A 131     -14.120  -0.434   5.631  1.00 67.56           H  
ATOM   2110  N   ARG A 132      -9.008   4.136   4.313  1.00 65.26           N  
ATOM   2111  H   ARG A 132      -9.308   3.924   3.372  1.00 65.26           H  
ATOM   2112  CA  ARG A 132      -8.208   5.348   4.582  1.00 65.26           C  
ATOM   2113  HA  ARG A 132      -7.547   5.145   5.425  1.00 65.26           H  
ATOM   2114  C   ARG A 132      -9.087   6.525   5.018  1.00 65.26           C  
ATOM   2115  CB  ARG A 132      -7.355   5.671   3.346  1.00 65.26           C  
ATOM   2116  HB2 ARG A 132      -8.007   5.950   2.519  1.00 65.26           H  
ATOM   2117  HB3 ARG A 132      -6.794   4.781   3.062  1.00 65.26           H  
ATOM   2118  O   ARG A 132      -8.676   7.360   5.813  1.00 65.26           O  
ATOM   2119  CG  ARG A 132      -6.364   6.807   3.631  1.00 65.26           C  
ATOM   2120  HG2 ARG A 132      -5.720   6.528   4.465  1.00 65.26           H  
ATOM   2121  HG3 ARG A 132      -6.919   7.705   3.903  1.00 65.26           H  
ATOM   2122  CD  ARG A 132      -5.502   7.130   2.410  1.00 65.26           C  
ATOM   2123  HD2 ARG A 132      -4.829   6.296   2.215  1.00 65.26           H  
ATOM   2124  HD3 ARG A 132      -6.160   7.266   1.551  1.00 65.26           H  
ATOM   2125  NE  ARG A 132      -4.727   8.357   2.663  1.00 65.26           N  
ATOM   2126  HE  ARG A 132      -4.491   8.533   3.630  1.00 65.26           H  
ATOM   2127  NH1 ARG A 132      -4.660   9.202   0.524  1.00 65.26           N  
ATOM   2128 HH11 ARG A 132      -4.524   9.992  -0.091  1.00 65.26           H  
ATOM   2129 HH12 ARG A 132      -5.038   8.333   0.176  1.00 65.26           H  
ATOM   2130  NH2 ARG A 132      -4.050  10.481   2.254  1.00 65.26           N  
ATOM   2131 HH21 ARG A 132      -3.892  11.264   1.636  1.00 65.26           H  
ATOM   2132 HH22 ARG A 132      -3.916  10.628   3.244  1.00 65.26           H  
ATOM   2133  CZ  ARG A 132      -4.479   9.333   1.810  1.00 65.26           C  
ATOM   2134  N   ASN A 133     -10.285   6.603   4.450  1.00 69.86           N  
ATOM   2135  H   ASN A 133     -10.545   5.840   3.841  1.00 69.86           H  
ATOM   2136  CA  ASN A 133     -11.384   7.489   4.831  1.00 69.86           C  
ATOM   2137  HA  ASN A 133     -11.341   7.660   5.907  1.00 69.86           H  
ATOM   2138  C   ASN A 133     -12.694   6.744   4.527  1.00 69.86           C  
ATOM   2139  CB  ASN A 133     -11.248   8.846   4.101  1.00 69.86           C  
ATOM   2140  HB2 ASN A 133     -10.309   9.304   4.411  1.00 69.86           H  
ATOM   2141  HB3 ASN A 133     -12.053   9.506   4.424  1.00 69.86           H  
ATOM   2142  O   ASN A 133     -12.653   5.794   3.749  1.00 69.86           O  
ATOM   2143  CG  ASN A 133     -11.288   8.781   2.579  1.00 69.86           C  
ATOM   2144  ND2 ASN A 133     -10.475   9.549   1.893  1.00 69.86           N  
ATOM   2145 HD21 ASN A 133      -9.862  10.195   2.370  1.00 69.86           H  
ATOM   2146 HD22 ASN A 133     -10.543   9.492   0.887  1.00 69.86           H  
ATOM   2147  OD1 ASN A 133     -12.069   8.076   1.971  1.00 69.86           O  
ATOM   2148  N   ASN A 134     -13.834   7.160   5.093  1.00 79.09           N  
ATOM   2149  H   ASN A 134     -13.789   7.893   5.787  1.00 79.09           H  
ATOM   2150  CA  ASN A 134     -15.125   6.454   4.954  1.00 79.09           C  
ATOM   2151  HA  ASN A 134     -15.057   5.504   5.483  1.00 79.09           H  
ATOM   2152  C   ASN A 134     -15.518   6.101   3.499  1.00 79.09           C  
ATOM   2153  CB  ASN A 134     -16.242   7.299   5.609  1.00 79.09           C  
ATOM   2154  HB2 ASN A 134     -17.202   6.850   5.356  1.00 79.09           H  
ATOM   2155  HB3 ASN A 134     -16.233   8.308   5.197  1.00 79.09           H  
ATOM   2156  O   ASN A 134     -16.375   5.256   3.290  1.00 79.09           O  
ATOM   2157  CG  ASN A 134     -16.176   7.372   7.126  1.00 79.09           C  
ATOM   2158  ND2 ASN A 134     -17.118   8.039   7.750  1.00 79.09           N  
ATOM   2159 HD21 ASN A 134     -17.074   8.022   8.759  1.00 79.09           H  
ATOM   2160 HD22 ASN A 134     -17.902   8.413   7.234  1.00 79.09           H  
ATOM   2161  OD1 ASN A 134     -15.280   6.864   7.773  1.00 79.09           O  
ATOM   2162  N   ASN A 135     -14.885   6.708   2.494  1.00 88.30           N  
ATOM   2163  H   ASN A 135     -14.131   7.334   2.738  1.00 88.30           H  
ATOM   2164  CA  ASN A 135     -15.198   6.579   1.079  1.00 88.30           C  
ATOM   2165  HA  ASN A 135     -16.082   5.955   0.944  1.00 88.30           H  
ATOM   2166  C   ASN A 135     -14.080   5.941   0.236  1.00 88.30           C  
ATOM   2167  CB  ASN A 135     -15.514   8.002   0.609  1.00 88.30           C  
ATOM   2168  HB2 ASN A 135     -15.504   8.046  -0.480  1.00 88.30           H  
ATOM   2169  HB3 ASN A 135     -14.754   8.698   0.964  1.00 88.30           H  
ATOM   2170  O   ASN A 135     -14.259   5.783  -0.967  1.00 88.30           O  
ATOM   2171  CG  ASN A 135     -16.865   8.456   1.121  1.00 88.30           C  
ATOM   2172  ND2 ASN A 135     -17.864   8.385   0.281  1.00 88.30           N  
ATOM   2173 HD21 ASN A 135     -17.678   8.067  -0.659  1.00 88.30           H  
ATOM   2174 HD22 ASN A 135     -18.767   8.749   0.552  1.00 88.30           H  
ATOM   2175  OD1 ASN A 135     -17.021   8.874   2.257  1.00 88.30           O  
ATOM   2176  N   THR A 136     -12.917   5.615   0.806  1.00 87.17           N  
ATOM   2177  H   THR A 136     -12.834   5.719   1.808  1.00 87.17           H  
ATOM   2178  CA  THR A 136     -11.744   5.133   0.059  1.00 87.17           C  
ATOM   2179  HA  THR A 136     -12.044   4.906  -0.964  1.00 87.17           H  
ATOM   2180  C   THR A 136     -11.201   3.859   0.678  1.00 87.17           C  
ATOM   2181  CB  THR A 136     -10.623   6.181  -0.017  1.00 87.17           C  
ATOM   2182  HB  THR A 136     -10.263   6.391   0.990  1.00 87.17           H  
ATOM   2183  O   THR A 136     -10.771   3.853   1.834  1.00 87.17           O  
ATOM   2184  CG2 THR A 136      -9.430   5.748  -0.872  1.00 87.17           C  
ATOM   2185 HG21 THR A 136      -8.929   4.892  -0.420  1.00 87.17           H  
ATOM   2186 HG22 THR A 136      -9.765   5.478  -1.874  1.00 87.17           H  
ATOM   2187 HG23 THR A 136      -8.718   6.570  -0.948  1.00 87.17           H  
ATOM   2188  OG1 THR A 136     -11.125   7.376  -0.571  1.00 87.17           O  
ATOM   2189  HG1 THR A 136     -11.792   7.658   0.059  1.00 87.17           H  
ATOM   2190  N   ALA A 137     -11.143   2.807  -0.135  1.00 87.40           N  
ATOM   2191  H   ALA A 137     -11.435   2.930  -1.094  1.00 87.40           H  
ATOM   2192  CA  ALA A 137     -10.571   1.522   0.224  1.00 87.40           C  
ATOM   2193  HA  ALA A 137     -10.348   1.500   1.291  1.00 87.40           H  
ATOM   2194  C   ALA A 137      -9.277   1.265  -0.541  1.00 87.40           C  
ATOM   2195  CB  ALA A 137     -11.568   0.402  -0.064  1.00 87.40           C  
ATOM   2196  HB1 ALA A 137     -11.964   0.491  -1.076  1.00 87.40           H  
ATOM   2197  HB2 ALA A 137     -12.382   0.416   0.662  1.00 87.40           H  
ATOM   2198  HB3 ALA A 137     -11.042  -0.549   0.011  1.00 87.40           H  
ATOM   2199  O   ALA A 137      -9.220   1.392  -1.766  1.00 87.40           O  
ATOM   2200  N   ARG A 138      -8.261   0.810   0.187  1.00 88.05           N  
ATOM   2201  H   ARG A 138      -8.381   0.776   1.190  1.00 88.05           H  
ATOM   2202  CA  ARG A 138      -7.149   0.047  -0.376  1.00 88.05           C  
ATOM   2203  HA  ARG A 138      -6.973   0.350  -1.408  1.00 88.05           H  
ATOM   2204  C   ARG A 138      -7.533  -1.426  -0.368  1.00 88.05           C  
ATOM   2205  CB  ARG A 138      -5.890   0.330   0.443  1.00 88.05           C  
ATOM   2206  HB2 ARG A 138      -6.128   0.224   1.501  1.00 88.05           H  
ATOM   2207  HB3 ARG A 138      -5.588   1.362   0.263  1.00 88.05           H  
ATOM   2208  O   ARG A 138      -7.888  -1.937   0.689  1.00 88.05           O  
ATOM   2209  CG  ARG A 138      -4.724  -0.609   0.107  1.00 88.05           C  
ATOM   2210  HG2 ARG A 138      -4.505  -0.568  -0.960  1.00 88.05           H  
ATOM   2211  HG3 ARG A 138      -4.973  -1.633   0.385  1.00 88.05           H  
ATOM   2212  CD  ARG A 138      -3.501  -0.162   0.905  1.00 88.05           C  
ATOM   2213  HD2 ARG A 138      -3.232   0.842   0.577  1.00 88.05           H  
ATOM   2214  HD3 ARG A 138      -3.760  -0.130   1.963  1.00 88.05           H  
ATOM   2215  NE  ARG A 138      -2.363  -1.077   0.731  1.00 88.05           N  
ATOM   2216  HE  ARG A 138      -2.532  -2.072   0.701  1.00 88.05           H  
ATOM   2217  NH1 ARG A 138      -0.677   0.450   0.977  1.00 88.05           N  
ATOM   2218 HH11 ARG A 138      -1.354   1.191   1.091  1.00 88.05           H  
ATOM   2219 HH12 ARG A 138       0.311   0.647   0.912  1.00 88.05           H  
ATOM   2220  NH2 ARG A 138      -0.199  -1.713   0.699  1.00 88.05           N  
ATOM   2221 HH21 ARG A 138      -0.563  -2.654   0.738  1.00 88.05           H  
ATOM   2222 HH22 ARG A 138       0.786  -1.531   0.826  1.00 88.05           H  
ATOM   2223  CZ  ARG A 138      -1.084  -0.771   0.795  1.00 88.05           C  
ATOM   2224  N   ILE A 139      -7.446  -2.070  -1.526  1.00 89.40           N  
ATOM   2225  H   ILE A 139      -7.113  -1.556  -2.329  1.00 89.40           H  
ATOM   2226  CA  ILE A 139      -7.793  -3.474  -1.723  1.00 89.40           C  
ATOM   2227  HA  ILE A 139      -8.148  -3.882  -0.777  1.00 89.40           H  
ATOM   2228  C   ILE A 139      -6.551  -4.249  -2.131  1.00 89.40           C  
ATOM   2229  CB  ILE A 139      -8.937  -3.652  -2.741  1.00 89.40           C  
ATOM   2230  HB  ILE A 139      -8.618  -3.268  -3.710  1.00 89.40           H  
ATOM   2231  O   ILE A 139      -5.911  -3.936  -3.139  1.00 89.40           O  
ATOM   2232  CG1 ILE A 139     -10.168  -2.844  -2.278  1.00 89.40           C  
ATOM   2233 HG12 ILE A 139      -9.903  -1.789  -2.208  1.00 89.40           H  
ATOM   2234 HG13 ILE A 139     -10.462  -3.184  -1.285  1.00 89.40           H  
ATOM   2235  CG2 ILE A 139      -9.256  -5.154  -2.887  1.00 89.40           C  
ATOM   2236 HG21 ILE A 139      -9.504  -5.575  -1.913  1.00 89.40           H  
ATOM   2237 HG22 ILE A 139      -8.405  -5.694  -3.302  1.00 89.40           H  
ATOM   2238 HG23 ILE A 139     -10.100  -5.306  -3.560  1.00 89.40           H  
ATOM   2239  CD1 ILE A 139     -11.380  -2.926  -3.206  1.00 89.40           C  
ATOM   2240 HD11 ILE A 139     -12.130  -2.216  -2.858  1.00 89.40           H  
ATOM   2241 HD12 ILE A 139     -11.086  -2.670  -4.223  1.00 89.40           H  
ATOM   2242 HD13 ILE A 139     -11.817  -3.924  -3.181  1.00 89.40           H  
ATOM   2243  N   GLU A 140      -6.261  -5.288  -1.362  1.00 88.22           N  
ATOM   2244  H   GLU A 140      -6.817  -5.435  -0.531  1.00 88.22           H  
ATOM   2245  CA  GLU A 140      -5.217  -6.268  -1.647  1.00 88.22           C  
ATOM   2246  HA  GLU A 140      -4.663  -5.957  -2.533  1.00 88.22           H  
ATOM   2247  C   GLU A 140      -5.868  -7.620  -1.946  1.00 88.22           C  
ATOM   2248  CB  GLU A 140      -4.202  -6.353  -0.495  1.00 88.22           C  
ATOM   2249  HB2 GLU A 140      -4.627  -6.927   0.328  1.00 88.22           H  
ATOM   2250  HB3 GLU A 140      -3.319  -6.874  -0.864  1.00 88.22           H  
ATOM   2251  O   GLU A 140      -6.864  -7.987  -1.318  1.00 88.22           O  
ATOM   2252  CG  GLU A 140      -3.803  -4.959   0.020  1.00 88.22           C  
ATOM   2253  HG2 GLU A 140      -3.651  -4.296  -0.832  1.00 88.22           H  
ATOM   2254  HG3 GLU A 140      -4.628  -4.547   0.602  1.00 88.22           H  
ATOM   2255  CD  GLU A 140      -2.547  -4.938   0.894  1.00 88.22           C  
ATOM   2256  OE1 GLU A 140      -1.964  -3.825   0.992  1.00 88.22           O  
ATOM   2257  OE2 GLU A 140      -2.182  -5.989   1.456  1.00 88.22           O  
ATOM   2258  N   CYS A 141      -5.321  -8.346  -2.920  1.00 88.39           N  
ATOM   2259  H   CYS A 141      -4.437  -8.044  -3.305  1.00 88.39           H  
ATOM   2260  CA  CYS A 141      -5.802  -9.668  -3.314  1.00 88.39           C  
ATOM   2261  HA  CYS A 141      -6.731  -9.892  -2.791  1.00 88.39           H  
ATOM   2262  C   CYS A 141      -4.776 -10.728  -2.917  1.00 88.39           C  
ATOM   2263  CB  CYS A 141      -6.081  -9.710  -4.824  1.00 88.39           C  
ATOM   2264  HB2 CYS A 141      -6.380 -10.722  -5.099  1.00 88.39           H  
ATOM   2265  HB3 CYS A 141      -5.153  -9.489  -5.351  1.00 88.39           H  
ATOM   2266  O   CYS A 141      -3.572 -10.499  -3.010  1.00 88.39           O  
ATOM   2267  SG  CYS A 141      -7.359  -8.557  -5.392  1.00 88.39           S  
ATOM   2268  N   GLN A 142      -5.249 -11.908  -2.518  1.00 83.29           N  
ATOM   2269  H   GLN A 142      -6.249 -12.035  -2.444  1.00 83.29           H  
ATOM   2270  CA  GLN A 142      -4.376 -13.068  -2.359  1.00 83.29           C  
ATOM   2271  HA  GLN A 142      -3.504 -12.765  -1.780  1.00 83.29           H  
ATOM   2272  C   GLN A 142      -3.865 -13.566  -3.716  1.00 83.29           C  
ATOM   2273  CB  GLN A 142      -5.105 -14.185  -1.602  1.00 83.29           C  
ATOM   2274  HB2 GLN A 142      -4.579 -15.127  -1.759  1.00 83.29           H  
ATOM   2275  HB3 GLN A 142      -6.121 -14.291  -1.983  1.00 83.29           H  
ATOM   2276  O   GLN A 142      -4.611 -13.596  -4.693  1.00 83.29           O  
ATOM   2277  CG  GLN A 142      -5.126 -13.896  -0.098  1.00 83.29           C  
ATOM   2278  HG2 GLN A 142      -4.096 -13.801   0.247  1.00 83.29           H  
ATOM   2279  HG3 GLN A 142      -5.624 -12.947   0.100  1.00 83.29           H  
ATOM   2280  CD  GLN A 142      -5.800 -15.012   0.694  1.00 83.29           C  
ATOM   2281  NE2 GLN A 142      -5.309 -15.339   1.869  1.00 83.29           N  
ATOM   2282 HE21 GLN A 142      -5.674 -16.218   2.207  1.00 83.29           H  
ATOM   2283 HE22 GLN A 142      -4.397 -14.989   2.125  1.00 83.29           H  
ATOM   2284  OE1 GLN A 142      -6.774 -15.622   0.302  1.00 83.29           O  
ATOM   2285  N   GLY A 143      -2.606 -14.003  -3.740  1.00 82.65           N  
ATOM   2286  H   GLY A 143      -2.037 -13.851  -2.919  1.00 82.65           H  
ATOM   2287  CA  GLY A 143      -1.935 -14.517  -4.934  1.00 82.65           C  
ATOM   2288  HA2 GLY A 143      -2.671 -14.852  -5.664  1.00 82.65           H  
ATOM   2289  HA3 GLY A 143      -1.331 -15.380  -4.655  1.00 82.65           H  
ATOM   2290  C   GLY A 143      -1.025 -13.491  -5.611  1.00 82.65           C  
ATOM   2291  O   GLY A 143      -1.012 -12.311  -5.267  1.00 82.65           O  
ATOM   2292  N   ARG A 144      -0.230 -13.965  -6.575  1.00 82.12           N  
ATOM   2293  H   ARG A 144      -0.319 -14.941  -6.822  1.00 82.12           H  
ATOM   2294  CA  ARG A 144       0.715 -13.157  -7.359  1.00 82.12           C  
ATOM   2295  HA  ARG A 144       0.453 -12.103  -7.261  1.00 82.12           H  
ATOM   2296  C   ARG A 144       0.574 -13.485  -8.833  1.00 82.12           C  
ATOM   2297  CB  ARG A 144       2.155 -13.349  -6.854  1.00 82.12           C  
ATOM   2298  HB2 ARG A 144       2.851 -13.259  -7.687  1.00 82.12           H  
ATOM   2299  HB3 ARG A 144       2.280 -14.336  -6.408  1.00 82.12           H  
ATOM   2300  O   ARG A 144       1.321 -14.274  -9.399  1.00 82.12           O  
ATOM   2301  CG  ARG A 144       2.508 -12.253  -5.848  1.00 82.12           C  
ATOM   2302  HG2 ARG A 144       2.365 -11.287  -6.332  1.00 82.12           H  
ATOM   2303  HG3 ARG A 144       1.850 -12.310  -4.980  1.00 82.12           H  
ATOM   2304  CD  ARG A 144       3.963 -12.381  -5.395  1.00 82.12           C  
ATOM   2305  HD2 ARG A 144       4.518 -12.959  -6.134  1.00 82.12           H  
ATOM   2306  HD3 ARG A 144       4.000 -12.944  -4.462  1.00 82.12           H  
ATOM   2307  NE  ARG A 144       4.561 -11.044  -5.190  1.00 82.12           N  
ATOM   2308  HE  ARG A 144       4.126 -10.455  -4.495  1.00 82.12           H  
ATOM   2309  NH1 ARG A 144       6.248 -11.300  -6.670  1.00 82.12           N  
ATOM   2310 HH11 ARG A 144       6.931 -10.905  -7.300  1.00 82.12           H  
ATOM   2311 HH12 ARG A 144       5.961 -12.251  -6.857  1.00 82.12           H  
ATOM   2312  NH2 ARG A 144       6.067  -9.365  -5.608  1.00 82.12           N  
ATOM   2313 HH21 ARG A 144       6.918  -9.076  -6.069  1.00 82.12           H  
ATOM   2314 HH22 ARG A 144       5.658  -8.789  -4.886  1.00 82.12           H  
ATOM   2315  CZ  ARG A 144       5.616 -10.572  -5.818  1.00 82.12           C  
ATOM   2316  N   GLU A 145      -0.411 -12.850  -9.445  1.00 87.14           N  
ATOM   2317  H   GLU A 145      -0.988 -12.220  -8.905  1.00 87.14           H  
ATOM   2318  CA  GLU A 145      -0.741 -13.066 -10.847  1.00 87.14           C  
ATOM   2319  HA  GLU A 145      -0.234 -13.963 -11.202  1.00 87.14           H  
ATOM   2320  C   GLU A 145      -0.245 -11.900 -11.697  1.00 87.14           C  
ATOM   2321  CB  GLU A 145      -2.250 -13.304 -11.002  1.00 87.14           C  
ATOM   2322  HB2 GLU A 145      -2.781 -12.393 -10.727  1.00 87.14           H  
ATOM   2323  HB3 GLU A 145      -2.473 -13.517 -12.048  1.00 87.14           H  
ATOM   2324  O   GLU A 145      -0.281 -10.739 -11.276  1.00 87.14           O  
ATOM   2325  CG  GLU A 145      -2.767 -14.456 -10.121  1.00 87.14           C  
ATOM   2326  HG2 GLU A 145      -3.846 -14.523 -10.261  1.00 87.14           H  
ATOM   2327  HG3 GLU A 145      -2.611 -14.205  -9.072  1.00 87.14           H  
ATOM   2328  CD  GLU A 145      -2.129 -15.826 -10.421  1.00 87.14           C  
ATOM   2329  OE1 GLU A 145      -2.292 -16.728  -9.571  1.00 87.14           O  
ATOM   2330  OE2 GLU A 145      -1.533 -15.998 -11.513  1.00 87.14           O  
ATOM   2331  N   LEU A 146       0.209 -12.209 -12.912  1.00 88.95           N  
ATOM   2332  H   LEU A 146       0.198 -13.182 -13.180  1.00 88.95           H  
ATOM   2333  CA  LEU A 146       0.458 -11.200 -13.935  1.00 88.95           C  
ATOM   2334  HA  LEU A 146       0.978 -10.352 -13.487  1.00 88.95           H  
ATOM   2335  C   LEU A 146      -0.888 -10.717 -14.464  1.00 88.95           C  
ATOM   2336  CB  LEU A 146       1.311 -11.790 -15.070  1.00 88.95           C  
ATOM   2337  HB2 LEU A 146       0.896 -12.760 -15.343  1.00 88.95           H  
ATOM   2338  HB3 LEU A 146       1.233 -11.142 -15.942  1.00 88.95           H  
ATOM   2339  O   LEU A 146      -1.623 -11.507 -15.050  1.00 88.95           O  
ATOM   2340  CG  LEU A 146       2.799 -11.958 -14.729  1.00 88.95           C  
ATOM   2341  HG  LEU A 146       2.898 -12.542 -13.814  1.00 88.95           H  
ATOM   2342  CD1 LEU A 146       3.479 -12.724 -15.866  1.00 88.95           C  
ATOM   2343 HD11 LEU A 146       3.009 -13.700 -15.985  1.00 88.95           H  
ATOM   2344 HD12 LEU A 146       3.411 -12.160 -16.796  1.00 88.95           H  
ATOM   2345 HD13 LEU A 146       4.528 -12.877 -15.614  1.00 88.95           H  
ATOM   2346  CD2 LEU A 146       3.519 -10.616 -14.564  1.00 88.95           C  
ATOM   2347 HD21 LEU A 146       3.410 -10.002 -15.458  1.00 88.95           H  
ATOM   2348 HD22 LEU A 146       4.578 -10.793 -14.380  1.00 88.95           H  
ATOM   2349 HD23 LEU A 146       3.124 -10.086 -13.697  1.00 88.95           H  
ATOM   2350  N   VAL A 147      -1.181  -9.432 -14.290  1.00 93.75           N  
ATOM   2351  H   VAL A 147      -0.507  -8.875 -13.783  1.00 93.75           H  
ATOM   2352  CA  VAL A 147      -2.455  -8.785 -14.615  1.00 93.75           C  
ATOM   2353  HA  VAL A 147      -3.139  -9.521 -15.038  1.00 93.75           H  
ATOM   2354  C   VAL A 147      -2.224  -7.687 -15.642  1.00 93.75           C  
ATOM   2355  CB  VAL A 147      -3.108  -8.211 -13.342  1.00 93.75           C  
ATOM   2356  HB  VAL A 147      -2.451  -7.461 -12.900  1.00 93.75           H  
ATOM   2357  O   VAL A 147      -1.302  -6.888 -15.502  1.00 93.75           O  
ATOM   2358  CG1 VAL A 147      -4.464  -7.557 -13.629  1.00 93.75           C  
ATOM   2359 HG11 VAL A 147      -4.344  -6.700 -14.291  1.00 93.75           H  
ATOM   2360 HG12 VAL A 147      -5.131  -8.286 -14.088  1.00 93.75           H  
ATOM   2361 HG13 VAL A 147      -4.908  -7.202 -12.699  1.00 93.75           H  
ATOM   2362  CG2 VAL A 147      -3.341  -9.324 -12.319  1.00 93.75           C  
ATOM   2363 HG21 VAL A 147      -3.939  -8.951 -11.488  1.00 93.75           H  
ATOM   2364 HG22 VAL A 147      -3.836 -10.173 -12.790  1.00 93.75           H  
ATOM   2365 HG23 VAL A 147      -2.386  -9.658 -11.913  1.00 93.75           H  
ATOM   2366  N   SER A 148      -3.078  -7.625 -16.661  1.00 95.39           N  
ATOM   2367  H   SER A 148      -3.773  -8.354 -16.737  1.00 95.39           H  
ATOM   2368  CA  SER A 148      -3.137  -6.529 -17.641  1.00 95.39           C  
ATOM   2369  HA  SER A 148      -2.407  -5.766 -17.372  1.00 95.39           H  
ATOM   2370  C   SER A 148      -4.498  -5.823 -17.665  1.00 95.39           C  
ATOM   2371  CB  SER A 148      -2.752  -7.045 -19.030  1.00 95.39           C  
ATOM   2372  HB2 SER A 148      -2.847  -6.240 -19.759  1.00 95.39           H  
ATOM   2373  HB3 SER A 148      -1.709  -7.360 -19.000  1.00 95.39           H  
ATOM   2374  O   SER A 148      -4.613  -4.710 -18.186  1.00 95.39           O  
ATOM   2375  OG  SER A 148      -3.546  -8.147 -19.430  1.00 95.39           O  
ATOM   2376  HG  SER A 148      -2.943  -8.828 -19.737  1.00 95.39           H  
ATOM   2377  N   LYS A 149      -5.526  -6.429 -17.060  1.00 96.43           N  
ATOM   2378  H   LYS A 149      -5.381  -7.358 -16.691  1.00 96.43           H  
ATOM   2379  CA  LYS A 149      -6.874  -5.870 -16.944  1.00 96.43           C  
ATOM   2380  HA  LYS A 149      -6.810  -4.782 -16.942  1.00 96.43           H  
ATOM   2381  C   LYS A 149      -7.529  -6.298 -15.629  1.00 96.43           C  
ATOM   2382  CB  LYS A 149      -7.672  -6.317 -18.180  1.00 96.43           C  
ATOM   2383  HB2 LYS A 149      -7.590  -7.400 -18.274  1.00 96.43           H  
ATOM   2384  HB3 LYS A 149      -7.220  -5.875 -19.068  1.00 96.43           H  
ATOM   2385  O   LYS A 149      -7.337  -7.418 -15.171  1.00 96.43           O  
ATOM   2386  CG  LYS A 149      -9.155  -5.926 -18.139  1.00 96.43           C  
ATOM   2387  HG2 LYS A 149      -9.602  -6.289 -17.214  1.00 96.43           H  
ATOM   2388  HG3 LYS A 149      -9.257  -4.842 -18.187  1.00 96.43           H  
ATOM   2389  CD  LYS A 149      -9.915  -6.575 -19.295  1.00 96.43           C  
ATOM   2390  HD2 LYS A 149      -9.612  -6.138 -20.246  1.00 96.43           H  
ATOM   2391  HD3 LYS A 149      -9.682  -7.640 -19.304  1.00 96.43           H  
ATOM   2392  CE  LYS A 149     -11.413  -6.371 -19.065  1.00 96.43           C  
ATOM   2393  HE2 LYS A 149     -11.590  -6.253 -17.996  1.00 96.43           H  
ATOM   2394  HE3 LYS A 149     -11.744  -5.460 -19.563  1.00 96.43           H  
ATOM   2395  NZ  LYS A 149     -12.182  -7.537 -19.535  1.00 96.43           N  
ATOM   2396  HZ1 LYS A 149     -11.793  -8.373 -19.123  1.00 96.43           H  
ATOM   2397  HZ2 LYS A 149     -12.144  -7.614 -20.541  1.00 96.43           H  
ATOM   2398  HZ3 LYS A 149     -13.136  -7.446 -19.217  1.00 96.43           H  
ATOM   2399  N   LEU A 150      -8.333  -5.416 -15.044  1.00 96.03           N  
ATOM   2400  H   LEU A 150      -8.433  -4.511 -15.481  1.00 96.03           H  
ATOM   2401  CA  LEU A 150      -9.231  -5.731 -13.939  1.00 96.03           C  
ATOM   2402  HA  LEU A 150      -9.113  -6.782 -13.675  1.00 96.03           H  
ATOM   2403  C   LEU A 150     -10.678  -5.529 -14.381  1.00 96.03           C  
ATOM   2404  CB  LEU A 150      -8.930  -4.904 -12.677  1.00 96.03           C  
ATOM   2405  HB2 LEU A 150      -9.651  -5.220 -11.924  1.00 96.03           H  
ATOM   2406  HB3 LEU A 150      -9.119  -3.848 -12.869  1.00 96.03           H  
ATOM   2407  O   LEU A 150     -10.985  -4.634 -15.169  1.00 96.03           O  
ATOM   2408  CG  LEU A 150      -7.523  -5.065 -12.076  1.00 96.03           C  
ATOM   2409  HG  LEU A 150      -7.257  -6.121 -12.046  1.00 96.03           H  
ATOM   2410  CD1 LEU A 150      -6.431  -4.291 -12.823  1.00 96.03           C  
ATOM   2411 HD11 LEU A 150      -5.521  -4.268 -12.224  1.00 96.03           H  
ATOM   2412 HD12 LEU A 150      -6.764  -3.272 -13.020  1.00 96.03           H  
ATOM   2413 HD13 LEU A 150      -6.187  -4.783 -13.764  1.00 96.03           H  
ATOM   2414  CD2 LEU A 150      -7.547  -4.523 -10.648  1.00 96.03           C  
ATOM   2415 HD21 LEU A 150      -8.290  -5.059 -10.058  1.00 96.03           H  
ATOM   2416 HD22 LEU A 150      -6.573  -4.683 -10.187  1.00 96.03           H  
ATOM   2417 HD23 LEU A 150      -7.780  -3.459 -10.651  1.00 96.03           H  
ATOM   2418  N   THR A 151     -11.569  -6.336 -13.829  1.00 95.45           N  
ATOM   2419  H   THR A 151     -11.228  -7.083 -13.241  1.00 95.45           H  
ATOM   2420  CA  THR A 151     -13.010  -6.229 -14.031  1.00 95.45           C  
ATOM   2421  HA  THR A 151     -13.249  -5.332 -14.602  1.00 95.45           H  
ATOM   2422  C   THR A 151     -13.673  -6.120 -12.664  1.00 95.45           C  
ATOM   2423  CB  THR A 151     -13.512  -7.434 -14.834  1.00 95.45           C  
ATOM   2424  HB  THR A 151     -13.208  -8.352 -14.332  1.00 95.45           H  
ATOM   2425  O   THR A 151     -13.599  -7.050 -11.860  1.00 95.45           O  
ATOM   2426  CG2 THR A 151     -15.026  -7.436 -14.986  1.00 95.45           C  
ATOM   2427 HG21 THR A 151     -15.495  -7.597 -14.015  1.00 95.45           H  
ATOM   2428 HG22 THR A 151     -15.359  -6.482 -15.396  1.00 95.45           H  
ATOM   2429 HG23 THR A 151     -15.319  -8.242 -15.660  1.00 95.45           H  
ATOM   2430  OG1 THR A 151     -12.957  -7.436 -16.133  1.00 95.45           O  
ATOM   2431  HG1 THR A 151     -12.661  -8.335 -16.295  1.00 95.45           H  
ATOM   2432  N   LEU A 152     -14.297  -4.973 -12.395  1.00 94.52           N  
ATOM   2433  H   LEU A 152     -14.337  -4.270 -13.118  1.00 94.52           H  
ATOM   2434  CA  LEU A 152     -15.068  -4.714 -11.182  1.00 94.52           C  
ATOM   2435  HA  LEU A 152     -14.751  -5.395 -10.392  1.00 94.52           H  
ATOM   2436  C   LEU A 152     -16.543  -4.971 -11.475  1.00 94.52           C  
ATOM   2437  CB  LEU A 152     -14.867  -3.270 -10.687  1.00 94.52           C  
ATOM   2438  HB2 LEU A 152     -15.673  -3.058  -9.984  1.00 94.52           H  
ATOM   2439  HB3 LEU A 152     -14.968  -2.572 -11.519  1.00 94.52           H  
ATOM   2440  O   LEU A 152     -17.057  -4.474 -12.475  1.00 94.52           O  
ATOM   2441  CG  LEU A 152     -13.539  -3.030  -9.954  1.00 94.52           C  
ATOM   2442  HG  LEU A 152     -13.385  -3.844  -9.246  1.00 94.52           H  
ATOM   2443  CD1 LEU A 152     -12.334  -2.947 -10.895  1.00 94.52           C  
ATOM   2444 HD11 LEU A 152     -12.161  -3.910 -11.376  1.00 94.52           H  
ATOM   2445 HD12 LEU A 152     -12.510  -2.183 -11.652  1.00 94.52           H  
ATOM   2446 HD13 LEU A 152     -11.441  -2.696 -10.323  1.00 94.52           H  
ATOM   2447  CD2 LEU A 152     -13.612  -1.727  -9.158  1.00 94.52           C  
ATOM   2448 HD21 LEU A 152     -12.715  -1.622  -8.547  1.00 94.52           H  
ATOM   2449 HD22 LEU A 152     -14.469  -1.746  -8.485  1.00 94.52           H  
ATOM   2450 HD23 LEU A 152     -13.701  -0.874  -9.830  1.00 94.52           H  
ATOM   2451  N   LYS A 153     -17.219  -5.720 -10.603  1.00 94.33           N  
ATOM   2452  H   LYS A 153     -16.707  -6.116  -9.828  1.00 94.33           H  
ATOM   2453  CA  LYS A 153     -18.656  -6.014 -10.707  1.00 94.33           C  
ATOM   2454  HA  LYS A 153     -19.117  -5.328 -11.419  1.00 94.33           H  
ATOM   2455  C   LYS A 153     -19.358  -5.829  -9.377  1.00 94.33           C  
ATOM   2456  CB  LYS A 153     -18.892  -7.452 -11.185  1.00 94.33           C  
ATOM   2457  HB2 LYS A 153     -19.964  -7.650 -11.202  1.00 94.33           H  
ATOM   2458  HB3 LYS A 153     -18.421  -8.147 -10.490  1.00 94.33           H  
ATOM   2459  O   LYS A 153     -18.779  -6.143  -8.340  1.00 94.33           O  
ATOM   2460  CG  LYS A 153     -18.323  -7.710 -12.573  1.00 94.33           C  
ATOM   2461  HG2 LYS A 153     -18.794  -7.022 -13.275  1.00 94.33           H  
ATOM   2462  HG3 LYS A 153     -17.247  -7.539 -12.563  1.00 94.33           H  
ATOM   2463  CD  LYS A 153     -18.595  -9.152 -13.010  1.00 94.33           C  
ATOM   2464  HD2 LYS A 153     -19.673  -9.306 -13.057  1.00 94.33           H  
ATOM   2465  HD3 LYS A 153     -18.142  -9.857 -12.314  1.00 94.33           H  
ATOM   2466  CE  LYS A 153     -17.962  -9.289 -14.391  1.00 94.33           C  
ATOM   2467  HE2 LYS A 153     -16.921  -9.599 -14.308  1.00 94.33           H  
ATOM   2468  HE3 LYS A 153     -17.955  -8.291 -14.828  1.00 94.33           H  
ATOM   2469  NZ  LYS A 153     -18.740 -10.156 -15.294  1.00 94.33           N  
ATOM   2470  HZ1 LYS A 153     -18.626 -11.138 -15.088  1.00 94.33           H  
ATOM   2471  HZ2 LYS A 153     -19.708  -9.871 -15.253  1.00 94.33           H  
ATOM   2472  HZ3 LYS A 153     -18.477  -9.917 -16.240  1.00 94.33           H  
ATOM   2473  N   GLY A 154     -20.624  -5.437  -9.415  1.00 92.50           N  
ATOM   2474  H   GLY A 154     -20.997  -5.130 -10.303  1.00 92.50           H  
ATOM   2475  CA  GLY A 154     -21.480  -5.340  -8.232  1.00 92.50           C  
ATOM   2476  HA2 GLY A 154     -22.322  -6.022  -8.352  1.00 92.50           H  
ATOM   2477  HA3 GLY A 154     -20.936  -5.631  -7.334  1.00 92.50           H  
ATOM   2478  C   GLY A 154     -22.029  -3.937  -8.011  1.00 92.50           C  
ATOM   2479  O   GLY A 154     -21.688  -2.999  -8.728  1.00 92.50           O  
ATOM   2480  N   LYS A 155     -22.890  -3.799  -6.997  1.00 92.16           N  
ATOM   2481  H   LYS A 155     -23.045  -4.593  -6.392  1.00 92.16           H  
ATOM   2482  CA  LYS A 155     -23.602  -2.543  -6.709  1.00 92.16           C  
ATOM   2483  HA  LYS A 155     -24.178  -2.241  -7.584  1.00 92.16           H  
ATOM   2484  C   LYS A 155     -22.666  -1.382  -6.421  1.00 92.16           C  
ATOM   2485  CB  LYS A 155     -24.541  -2.709  -5.511  1.00 92.16           C  
ATOM   2486  HB2 LYS A 155     -23.991  -3.114  -4.662  1.00 92.16           H  
ATOM   2487  HB3 LYS A 155     -24.911  -1.722  -5.234  1.00 92.16           H  
ATOM   2488  O   LYS A 155     -23.014  -0.250  -6.711  1.00 92.16           O  
ATOM   2489  CG  LYS A 155     -25.741  -3.602  -5.833  1.00 92.16           C  
ATOM   2490  HG2 LYS A 155     -26.229  -3.239  -6.738  1.00 92.16           H  
ATOM   2491  HG3 LYS A 155     -25.410  -4.629  -5.988  1.00 92.16           H  
ATOM   2492  CD  LYS A 155     -26.730  -3.544  -4.668  1.00 92.16           C  
ATOM   2493  HD2 LYS A 155     -27.015  -2.505  -4.500  1.00 92.16           H  
ATOM   2494  HD3 LYS A 155     -26.252  -3.930  -3.768  1.00 92.16           H  
ATOM   2495  CE  LYS A 155     -27.978  -4.365  -4.992  1.00 92.16           C  
ATOM   2496  HE2 LYS A 155     -28.381  -4.017  -5.943  1.00 92.16           H  
ATOM   2497  HE3 LYS A 155     -27.691  -5.410  -5.109  1.00 92.16           H  
ATOM   2498  NZ  LYS A 155     -28.992  -4.215  -3.922  1.00 92.16           N  
ATOM   2499  HZ1 LYS A 155     -29.257  -3.244  -3.838  1.00 92.16           H  
ATOM   2500  HZ2 LYS A 155     -29.820  -4.753  -4.134  1.00 92.16           H  
ATOM   2501  HZ3 LYS A 155     -28.616  -4.513  -3.033  1.00 92.16           H  
ATOM   2502  N   GLY A 156     -21.477  -1.647  -5.889  1.00 89.68           N  
ATOM   2503  H   GLY A 156     -21.229  -2.596  -5.648  1.00 89.68           H  
ATOM   2504  CA  GLY A 156     -20.525  -0.587  -5.607  1.00 89.68           C  
ATOM   2505  HA2 GLY A 156     -19.637  -1.046  -5.172  1.00 89.68           H  
ATOM   2506  HA3 GLY A 156     -20.960   0.098  -4.881  1.00 89.68           H  
ATOM   2507  C   GLY A 156     -20.144   0.245  -6.833  1.00 89.68           C  
ATOM   2508  O   GLY A 156     -19.900   1.451  -6.720  1.00 89.68           O  
ATOM   2509  N   VAL A 157     -20.142  -0.379  -8.019  1.00 91.57           N  
ATOM   2510  H   VAL A 157     -20.452  -1.340  -8.049  1.00 91.57           H  
ATOM   2511  CA  VAL A 157     -19.715   0.243  -9.279  1.00 91.57           C  
ATOM   2512  HA  VAL A 157     -18.694   0.610  -9.175  1.00 91.57           H  
ATOM   2513  C   VAL A 157     -20.563   1.466  -9.618  1.00 91.57           C  
ATOM   2514  CB  VAL A 157     -19.732  -0.798 -10.415  1.00 91.57           C  
ATOM   2515  HB  VAL A 157     -20.745  -1.172 -10.555  1.00 91.57           H  
ATOM   2516  O   VAL A 157     -20.034   2.433 -10.164  1.00 91.57           O  
ATOM   2517  CG1 VAL A 157     -19.245  -0.188 -11.723  1.00 91.57           C  
ATOM   2518 HG11 VAL A 157     -18.240   0.211 -11.590  1.00 91.57           H  
ATOM   2519 HG12 VAL A 157     -19.245  -0.956 -12.497  1.00 91.57           H  
ATOM   2520 HG13 VAL A 157     -19.910   0.616 -12.039  1.00 91.57           H  
ATOM   2521  CG2 VAL A 157     -18.788  -1.978 -10.124  1.00 91.57           C  
ATOM   2522 HG21 VAL A 157     -17.766  -1.619  -9.998  1.00 91.57           H  
ATOM   2523 HG22 VAL A 157     -19.104  -2.501  -9.222  1.00 91.57           H  
ATOM   2524 HG23 VAL A 157     -18.825  -2.685 -10.953  1.00 91.57           H  
ATOM   2525  N   THR A 158     -21.828   1.489  -9.193  1.00 90.78           N  
ATOM   2526  H   THR A 158     -22.182   0.703  -8.667  1.00 90.78           H  
ATOM   2527  CA  THR A 158     -22.763   2.601  -9.419  1.00 90.78           C  
ATOM   2528  HA  THR A 158     -22.758   2.840 -10.483  1.00 90.78           H  
ATOM   2529  C   THR A 158     -22.406   3.876  -8.653  1.00 90.78           C  
ATOM   2530  CB  THR A 158     -24.203   2.215  -9.057  1.00 90.78           C  
ATOM   2531  HB  THR A 158     -24.871   2.995  -9.422  1.00 90.78           H  
ATOM   2532  O   THR A 158     -23.104   4.874  -8.786  1.00 90.78           O  
ATOM   2533  CG2 THR A 158     -24.647   0.889  -9.673  1.00 90.78           C  
ATOM   2534 HG21 THR A 158     -24.024   0.064  -9.327  1.00 90.78           H  
ATOM   2535 HG22 THR A 158     -25.679   0.683  -9.392  1.00 90.78           H  
ATOM   2536 HG23 THR A 158     -24.587   0.959 -10.760  1.00 90.78           H  
ATOM   2537  OG1 THR A 158     -24.359   2.126  -7.661  1.00 90.78           O  
ATOM   2538  HG1 THR A 158     -24.792   2.934  -7.377  1.00 90.78           H  
ATOM   2539  N   SER A 159     -21.363   3.848  -7.822  1.00 90.13           N  
ATOM   2540  H   SER A 159     -20.879   2.967  -7.716  1.00 90.13           H  
ATOM   2541  CA  SER A 159     -20.898   4.995  -7.037  1.00 90.13           C  
ATOM   2542  HA  SER A 159     -21.360   5.901  -7.426  1.00 90.13           H  
ATOM   2543  C   SER A 159     -19.388   5.216  -7.115  1.00 90.13           C  
ATOM   2544  CB  SER A 159     -21.350   4.830  -5.589  1.00 90.13           C  
ATOM   2545  HB2 SER A 159     -22.419   4.616  -5.579  1.00 90.13           H  
ATOM   2546  HB3 SER A 159     -21.178   5.761  -5.049  1.00 90.13           H  
ATOM   2547  O   SER A 159     -18.855   6.047  -6.381  1.00 90.13           O  
ATOM   2548  OG  SER A 159     -20.638   3.788  -4.947  1.00 90.13           O  
ATOM   2549  HG  SER A 159     -20.646   3.002  -5.499  1.00 90.13           H  
ATOM   2550  N   LEU A 160     -18.685   4.467  -7.969  1.00 90.04           N  
ATOM   2551  H   LEU A 160     -19.192   3.849  -8.587  1.00 90.04           H  
ATOM   2552  CA  LEU A 160     -17.233   4.538  -8.110  1.00 90.04           C  
ATOM   2553  HA  LEU A 160     -16.788   4.397  -7.125  1.00 90.04           H  
ATOM   2554  C   LEU A 160     -16.814   5.926  -8.625  1.00 90.04           C  
ATOM   2555  CB  LEU A 160     -16.803   3.376  -9.026  1.00 90.04           C  
ATOM   2556  HB2 LEU A 160     -17.181   2.446  -8.603  1.00 90.04           H  
ATOM   2557  HB3 LEU A 160     -17.287   3.509  -9.994  1.00 90.04           H  
ATOM   2558  O   LEU A 160     -17.431   6.448  -9.545  1.00 90.04           O  
ATOM   2559  CG  LEU A 160     -15.289   3.226  -9.247  1.00 90.04           C  
ATOM   2560  HG  LEU A 160     -14.866   4.172  -9.587  1.00 90.04           H  
ATOM   2561  CD1 LEU A 160     -14.579   2.786  -7.968  1.00 90.04           C  
ATOM   2562 HD11 LEU A 160     -14.998   1.850  -7.599  1.00 90.04           H  
ATOM   2563 HD12 LEU A 160     -13.516   2.653  -8.174  1.00 90.04           H  
ATOM   2564 HD13 LEU A 160     -14.678   3.552  -7.199  1.00 90.04           H  
ATOM   2565  CD2 LEU A 160     -15.023   2.163 -10.315  1.00 90.04           C  
ATOM   2566 HD21 LEU A 160     -15.531   2.436 -11.240  1.00 90.04           H  
ATOM   2567 HD22 LEU A 160     -13.952   2.092 -10.505  1.00 90.04           H  
ATOM   2568 HD23 LEU A 160     -15.398   1.195  -9.980  1.00 90.04           H  
ATOM   2569  N   CYS A 161     -15.778   6.520  -8.037  1.00 87.79           N  
ATOM   2570  H   CYS A 161     -15.366   6.056  -7.240  1.00 87.79           H  
ATOM   2571  CA  CYS A 161     -15.274   7.860  -8.367  1.00 87.79           C  
ATOM   2572  HA  CYS A 161     -15.886   8.317  -9.144  1.00 87.79           H  
ATOM   2573  C   CYS A 161     -13.865   7.824  -8.951  1.00 87.79           C  
ATOM   2574  CB  CYS A 161     -15.318   8.741  -7.109  1.00 87.79           C  
ATOM   2575  HB2 CYS A 161     -15.106   9.774  -7.385  1.00 87.79           H  
ATOM   2576  HB3 CYS A 161     -14.539   8.406  -6.424  1.00 87.79           H  
ATOM   2577  O   CYS A 161     -13.555   8.523  -9.913  1.00 87.79           O  
ATOM   2578  SG  CYS A 161     -16.867   8.793  -6.191  1.00 87.79           S  
ATOM   2579  N   SER A 162     -12.994   7.008  -8.371  1.00 88.52           N  
ATOM   2580  H   SER A 162     -13.277   6.463  -7.570  1.00 88.52           H  
ATOM   2581  CA  SER A 162     -11.661   6.780  -8.909  1.00 88.52           C  
ATOM   2582  HA  SER A 162     -11.709   6.845  -9.996  1.00 88.52           H  
ATOM   2583  C   SER A 162     -11.188   5.386  -8.552  1.00 88.52           C  
ATOM   2584  CB  SER A 162     -10.659   7.837  -8.423  1.00 88.52           C  
ATOM   2585  HB2 SER A 162     -11.008   8.828  -8.715  1.00 88.52           H  
ATOM   2586  HB3 SER A 162      -9.696   7.658  -8.900  1.00 88.52           H  
ATOM   2587  O   SER A 162     -11.628   4.779  -7.573  1.00 88.52           O  
ATOM   2588  OG  SER A 162     -10.495   7.787  -7.021  1.00 88.52           O  
ATOM   2589  HG  SER A 162      -9.656   8.196  -6.798  1.00 88.52           H  
ATOM   2590  N   ILE A 163     -10.277   4.879  -9.369  1.00 91.04           N  
ATOM   2591  H   ILE A 163      -9.968   5.424 -10.161  1.00 91.04           H  
ATOM   2592  CA  ILE A 163      -9.545   3.656  -9.096  1.00 91.04           C  
ATOM   2593  HA  ILE A 163      -9.501   3.543  -8.012  1.00 91.04           H  
ATOM   2594  C   ILE A 163      -8.116   3.830  -9.604  1.00 91.04           C  
ATOM   2595  CB  ILE A 163     -10.275   2.412  -9.645  1.00 91.04           C  
ATOM   2596  HB  ILE A 163     -11.214   2.306  -9.103  1.00 91.04           H  
ATOM   2597  O   ILE A 163      -7.884   4.329 -10.704  1.00 91.04           O  
ATOM   2598  CG1 ILE A 163      -9.440   1.130  -9.446  1.00 91.04           C  
ATOM   2599 HG12 ILE A 163      -8.637   1.093 -10.183  1.00 91.04           H  
ATOM   2600 HG13 ILE A 163      -8.987   1.146  -8.455  1.00 91.04           H  
ATOM   2601  CG2 ILE A 163     -10.582   2.600 -11.125  1.00 91.04           C  
ATOM   2602 HG21 ILE A 163      -9.622   2.788 -11.605  1.00 91.04           H  
ATOM   2603 HG22 ILE A 163     -11.061   1.717 -11.550  1.00 91.04           H  
ATOM   2604 HG23 ILE A 163     -11.247   3.449 -11.283  1.00 91.04           H  
ATOM   2605  CD1 ILE A 163     -10.275  -0.149  -9.552  1.00 91.04           C  
ATOM   2606 HD11 ILE A 163      -9.611  -1.013  -9.588  1.00 91.04           H  
ATOM   2607 HD12 ILE A 163     -10.907  -0.147 -10.440  1.00 91.04           H  
ATOM   2608 HD13 ILE A 163     -10.911  -0.225  -8.670  1.00 91.04           H  
ATOM   2609  N   HIS A 164      -7.169   3.411  -8.781  1.00 92.49           N  
ATOM   2610  H   HIS A 164      -7.456   3.031  -7.891  1.00 92.49           H  
ATOM   2611  CA  HIS A 164      -5.744   3.448  -9.055  1.00 92.49           C  
ATOM   2612  HA  HIS A 164      -5.560   3.720 -10.094  1.00 92.49           H  
ATOM   2613  C   HIS A 164      -5.171   2.068  -8.789  1.00 92.49           C  
ATOM   2614  CB  HIS A 164      -5.071   4.476  -8.149  1.00 92.49           C  
ATOM   2615  HB2 HIS A 164      -4.007   4.495  -8.385  1.00 92.49           H  
ATOM   2616  HB3 HIS A 164      -5.189   4.171  -7.110  1.00 92.49           H  
ATOM   2617  O   HIS A 164      -5.488   1.456  -7.770  1.00 92.49           O  
ATOM   2618  CG  HIS A 164      -5.617   5.865  -8.315  1.00 92.49           C  
ATOM   2619  CD2 HIS A 164      -6.454   6.523  -7.455  1.00 92.49           C  
ATOM   2620  HD2 HIS A 164      -6.846   6.132  -6.528  1.00 92.49           H  
ATOM   2621  ND1 HIS A 164      -5.385   6.697  -9.384  1.00 92.49           N  
ATOM   2622  HD1 HIS A 164      -4.888   6.459 -10.230  1.00 92.49           H  
ATOM   2623  CE1 HIS A 164      -6.045   7.843  -9.158  1.00 92.49           C  
ATOM   2624  HE1 HIS A 164      -6.051   8.691  -9.826  1.00 92.49           H  
ATOM   2625  NE2 HIS A 164      -6.720   7.784  -7.996  1.00 92.49           N  
ATOM   2626  N   VAL A 165      -4.312   1.584  -9.679  1.00 94.57           N  
ATOM   2627  H   VAL A 165      -4.019   2.189 -10.432  1.00 94.57           H  
ATOM   2628  CA  VAL A 165      -3.639   0.292  -9.507  1.00 94.57           C  
ATOM   2629  HA  VAL A 165      -4.036  -0.218  -8.629  1.00 94.57           H  
ATOM   2630  C   VAL A 165      -2.174   0.566  -9.239  1.00 94.57           C  
ATOM   2631  CB  VAL A 165      -3.877  -0.643 -10.701  1.00 94.57           C  
ATOM   2632  HB  VAL A 165      -3.561  -0.154 -11.623  1.00 94.57           H  
ATOM   2633  O   VAL A 165      -1.498   1.204 -10.046  1.00 94.57           O  
ATOM   2634  CG1 VAL A 165      -3.100  -1.955 -10.539  1.00 94.57           C  
ATOM   2635 HG11 VAL A 165      -3.367  -2.438  -9.599  1.00 94.57           H  
ATOM   2636 HG12 VAL A 165      -2.028  -1.759 -10.545  1.00 94.57           H  
ATOM   2637 HG13 VAL A 165      -3.328  -2.629 -11.365  1.00 94.57           H  
ATOM   2638  CG2 VAL A 165      -5.375  -0.978 -10.795  1.00 94.57           C  
ATOM   2639 HG21 VAL A 165      -5.717  -1.426  -9.863  1.00 94.57           H  
ATOM   2640 HG22 VAL A 165      -5.560  -1.681 -11.608  1.00 94.57           H  
ATOM   2641 HG23 VAL A 165      -5.953  -0.074 -10.985  1.00 94.57           H  
ATOM   2642  N   SER A 166      -1.692   0.115  -8.084  1.00 93.51           N  
ATOM   2643  H   SER A 166      -2.258  -0.486  -7.502  1.00 93.51           H  
ATOM   2644  CA  SER A 166      -0.367   0.478  -7.608  1.00 93.51           C  
ATOM   2645  HA  SER A 166      -0.202   1.536  -7.813  1.00 93.51           H  
ATOM   2646  C   SER A 166       0.719  -0.325  -8.304  1.00 93.51           C  
ATOM   2647  CB  SER A 166      -0.270   0.271  -6.101  1.00 93.51           C  
ATOM   2648  HB2 SER A 166      -1.191   0.611  -5.627  1.00 93.51           H  
ATOM   2649  HB3 SER A 166      -0.139  -0.786  -5.870  1.00 93.51           H  
ATOM   2650  O   SER A 166       0.728  -1.556  -8.250  1.00 93.51           O  
ATOM   2651  OG  SER A 166       0.818   1.022  -5.599  1.00 93.51           O  
ATOM   2652  HG  SER A 166       0.685   1.060  -4.649  1.00 93.51           H  
ATOM   2653  N   LYS A 167       1.699   0.377  -8.880  1.00 92.81           N  
ATOM   2654  H   LYS A 167       1.574   1.372  -9.004  1.00 92.81           H  
ATOM   2655  CA  LYS A 167       3.025  -0.207  -9.104  1.00 92.81           C  
ATOM   2656  HA  LYS A 167       2.904  -1.245  -9.412  1.00 92.81           H  
ATOM   2657  C   LYS A 167       3.863  -0.212  -7.823  1.00 92.81           C  
ATOM   2658  CB  LYS A 167       3.760   0.556 -10.212  1.00 92.81           C  
ATOM   2659  HB2 LYS A 167       4.274   1.408  -9.769  1.00 92.81           H  
ATOM   2660  HB3 LYS A 167       3.050   0.932 -10.948  1.00 92.81           H  
ATOM   2661  O   LYS A 167       4.857  -0.917  -7.758  1.00 92.81           O  
ATOM   2662  CG  LYS A 167       4.786  -0.339 -10.923  1.00 92.81           C  
ATOM   2663  HG2 LYS A 167       5.491  -0.756 -10.204  1.00 92.81           H  
ATOM   2664  HG3 LYS A 167       4.267  -1.153 -11.429  1.00 92.81           H  
ATOM   2665  CD  LYS A 167       5.561   0.485 -11.946  1.00 92.81           C  
ATOM   2666  HD2 LYS A 167       6.108   1.261 -11.411  1.00 92.81           H  
ATOM   2667  HD3 LYS A 167       4.862   0.941 -12.647  1.00 92.81           H  
ATOM   2668  CE  LYS A 167       6.575  -0.369 -12.696  1.00 92.81           C  
ATOM   2669  HE2 LYS A 167       7.444  -0.507 -12.052  1.00 92.81           H  
ATOM   2670  HE3 LYS A 167       6.142  -1.347 -12.905  1.00 92.81           H  
ATOM   2671  NZ  LYS A 167       7.011   0.276 -13.945  1.00 92.81           N  
ATOM   2672  HZ1 LYS A 167       7.698  -0.276 -14.438  1.00 92.81           H  
ATOM   2673  HZ2 LYS A 167       7.550   1.113 -13.774  1.00 92.81           H  
ATOM   2674  HZ3 LYS A 167       6.247   0.529 -14.555  1.00 92.81           H  
ATOM   2675  N   GLY A 168       3.488   0.553  -6.801  1.00 92.83           N  
ATOM   2676  H   GLY A 168       2.604   1.036  -6.872  1.00 92.83           H  
ATOM   2677  CA  GLY A 168       4.330   0.854  -5.644  1.00 92.83           C  
ATOM   2678  HA2 GLY A 168       3.717   0.849  -4.742  1.00 92.83           H  
ATOM   2679  HA3 GLY A 168       5.100   0.093  -5.523  1.00 92.83           H  
ATOM   2680  C   GLY A 168       5.010   2.219  -5.764  1.00 92.83           C  
ATOM   2681  O   GLY A 168       4.732   2.995  -6.684  1.00 92.83           O  
ATOM   2682  N   ARG A 169       5.870   2.532  -4.793  1.00 93.69           N  
ATOM   2683  H   ARG A 169       6.078   1.820  -4.108  1.00 93.69           H  
ATOM   2684  CA  ARG A 169       6.662   3.776  -4.742  1.00 93.69           C  
ATOM   2685  HA  ARG A 169       6.314   4.457  -5.518  1.00 93.69           H  
ATOM   2686  C   ARG A 169       8.128   3.484  -5.033  1.00 93.69           C  
ATOM   2687  CB  ARG A 169       6.460   4.482  -3.392  1.00 93.69           C  
ATOM   2688  HB2 ARG A 169       6.939   5.460  -3.435  1.00 93.69           H  
ATOM   2689  HB3 ARG A 169       5.392   4.641  -3.242  1.00 93.69           H  
ATOM   2690  O   ARG A 169       8.564   2.367  -4.771  1.00 93.69           O  
ATOM   2691  CG  ARG A 169       7.032   3.706  -2.195  1.00 93.69           C  
ATOM   2692  HG2 ARG A 169       8.117   3.655  -2.281  1.00 93.69           H  
ATOM   2693  HG3 ARG A 169       6.627   2.694  -2.172  1.00 93.69           H  
ATOM   2694  CD  ARG A 169       6.663   4.418  -0.892  1.00 93.69           C  
ATOM   2695  HD2 ARG A 169       5.578   4.414  -0.783  1.00 93.69           H  
ATOM   2696  HD3 ARG A 169       7.003   5.452  -0.946  1.00 93.69           H  
ATOM   2697  NE  ARG A 169       7.312   3.768   0.253  1.00 93.69           N  
ATOM   2698  HE  ARG A 169       8.318   3.687   0.210  1.00 93.69           H  
ATOM   2699  NH1 ARG A 169       5.506   3.420   1.666  1.00 93.69           N  
ATOM   2700 HH11 ARG A 169       5.178   2.993   2.521  1.00 93.69           H  
ATOM   2701 HH12 ARG A 169       4.847   3.752   0.976  1.00 93.69           H  
ATOM   2702  NH2 ARG A 169       7.553   2.758   2.225  1.00 93.69           N  
ATOM   2703 HH21 ARG A 169       7.239   2.570   3.167  1.00 93.69           H  
ATOM   2704 HH22 ARG A 169       8.551   2.775   2.074  1.00 93.69           H  
ATOM   2705  CZ  ARG A 169       6.771   3.318   1.366  1.00 93.69           C  
ATOM   2706  N   ASN A 170       8.873   4.462  -5.548  1.00 94.46           N  
ATOM   2707  H   ASN A 170       8.462   5.374  -5.694  1.00 94.46           H  
ATOM   2708  CA  ASN A 170      10.301   4.286  -5.814  1.00 94.46           C  
ATOM   2709  HA  ASN A 170      10.440   3.327  -6.313  1.00 94.46           H  
ATOM   2710  C   ASN A 170      11.090   4.249  -4.495  1.00 94.46           C  
ATOM   2711  CB  ASN A 170      10.819   5.379  -6.770  1.00 94.46           C  
ATOM   2712  HB2 ASN A 170      10.759   6.354  -6.285  1.00 94.46           H  
ATOM   2713  HB3 ASN A 170      10.211   5.396  -7.674  1.00 94.46           H  
ATOM   2714  O   ASN A 170      11.360   5.288  -3.902  1.00 94.46           O  
ATOM   2715  CG  ASN A 170      12.265   5.124  -7.181  1.00 94.46           C  
ATOM   2716  ND2 ASN A 170      12.905   6.073  -7.825  1.00 94.46           N  
ATOM   2717 HD21 ASN A 170      12.499   6.988  -7.956  1.00 94.46           H  
ATOM   2718 HD22 ASN A 170      13.862   5.898  -8.098  1.00 94.46           H  
ATOM   2719  OD1 ASN A 170      12.818   4.057  -6.949  1.00 94.46           O  
ATOM   2720  N   LEU A 171      11.436   3.049  -4.036  1.00 94.07           N  
ATOM   2721  H   LEU A 171      11.162   2.246  -4.584  1.00 94.07           H  
ATOM   2722  CA  LEU A 171      12.194   2.803  -2.812  1.00 94.07           C  
ATOM   2723  HA  LEU A 171      11.912   3.536  -2.056  1.00 94.07           H  
ATOM   2724  C   LEU A 171      13.701   2.965  -3.017  1.00 94.07           C  
ATOM   2725  CB  LEU A 171      11.865   1.389  -2.299  1.00 94.07           C  
ATOM   2726  HB2 LEU A 171      12.521   1.152  -1.461  1.00 94.07           H  
ATOM   2727  HB3 LEU A 171      12.075   0.676  -3.095  1.00 94.07           H  
ATOM   2728  O   LEU A 171      14.406   3.185  -2.042  1.00 94.07           O  
ATOM   2729  CG  LEU A 171      10.406   1.224  -1.841  1.00 94.07           C  
ATOM   2730  HG  LEU A 171       9.725   1.566  -2.620  1.00 94.07           H  
ATOM   2731  CD1 LEU A 171      10.100  -0.241  -1.572  1.00 94.07           C  
ATOM   2732 HD11 LEU A 171      10.360  -0.852  -2.437  1.00 94.07           H  
ATOM   2733 HD12 LEU A 171       9.041  -0.363  -1.347  1.00 94.07           H  
ATOM   2734 HD13 LEU A 171      10.675  -0.558  -0.702  1.00 94.07           H  
ATOM   2735  CD2 LEU A 171      10.109   1.991  -0.549  1.00 94.07           C  
ATOM   2736 HD21 LEU A 171       9.103   1.744  -0.210  1.00 94.07           H  
ATOM   2737 HD22 LEU A 171      10.824   1.704   0.222  1.00 94.07           H  
ATOM   2738 HD23 LEU A 171      10.192   3.064  -0.726  1.00 94.07           H  
ATOM   2739  N   ALA A 172      14.196   2.883  -4.257  1.00 93.77           N  
ATOM   2740  H   ALA A 172      13.555   2.755  -5.027  1.00 93.77           H  
ATOM   2741  CA  ALA A 172      15.617   3.072  -4.559  1.00 93.77           C  
ATOM   2742  HA  ALA A 172      16.206   2.439  -3.896  1.00 93.77           H  
ATOM   2743  C   ALA A 172      16.083   4.517  -4.346  1.00 93.77           C  
ATOM   2744  CB  ALA A 172      15.877   2.649  -6.008  1.00 93.77           C  
ATOM   2745  HB1 ALA A 172      16.917   2.844  -6.270  1.00 93.77           H  
ATOM   2746  HB2 ALA A 172      15.250   3.220  -6.693  1.00 93.77           H  
ATOM   2747  HB3 ALA A 172      15.688   1.582  -6.127  1.00 93.77           H  
ATOM   2748  O   ALA A 172      17.273   4.752  -4.153  1.00 93.77           O  
ATOM   2749  N   ILE A 173      15.152   5.474  -4.373  1.00 92.31           N  
ATOM   2750  H   ILE A 173      14.185   5.194  -4.456  1.00 92.31           H  
ATOM   2751  CA  ILE A 173      15.455   6.900  -4.375  1.00 92.31           C  
ATOM   2752  HA  ILE A 173      16.037   7.083  -5.277  1.00 92.31           H  
ATOM   2753  C   ILE A 173      16.314   7.302  -3.174  1.00 92.31           C  
ATOM   2754  CB  ILE A 173      14.146   7.701  -4.483  1.00 92.31           C  
ATOM   2755  HB  ILE A 173      13.519   7.177  -5.204  1.00 92.31           H  
ATOM   2756  O   ILE A 173      16.006   6.961  -2.030  1.00 92.31           O  
ATOM   2757  CG1 ILE A 173      14.441   9.091  -5.069  1.00 92.31           C  
ATOM   2758 HG12 ILE A 173      14.940   9.713  -4.326  1.00 92.31           H  
ATOM   2759 HG13 ILE A 173      15.091   8.990  -5.938  1.00 92.31           H  
ATOM   2760  CG2 ILE A 173      13.356   7.778  -3.163  1.00 92.31           C  
ATOM   2761 HG21 ILE A 173      13.846   8.454  -2.462  1.00 92.31           H  
ATOM   2762 HG22 ILE A 173      13.293   6.790  -2.708  1.00 92.31           H  
ATOM   2763 HG23 ILE A 173      12.342   8.132  -3.350  1.00 92.31           H  
ATOM   2764  CD1 ILE A 173      13.154   9.769  -5.525  1.00 92.31           C  
ATOM   2765 HD11 ILE A 173      12.580  10.069  -4.649  1.00 92.31           H  
ATOM   2766 HD12 ILE A 173      12.561   9.088  -6.136  1.00 92.31           H  
ATOM   2767 HD13 ILE A 173      13.392  10.642  -6.134  1.00 92.31           H  
ATOM   2768  N   LYS A 174      17.422   7.998  -3.456  1.00 89.49           N  
ATOM   2769  H   LYS A 174      17.608   8.182  -4.432  1.00 89.49           H  
ATOM   2770  CA  LYS A 174      18.398   8.481  -2.466  1.00 89.49           C  
ATOM   2771  HA  LYS A 174      19.290   8.791  -3.011  1.00 89.49           H  
ATOM   2772  C   LYS A 174      18.919   7.402  -1.500  1.00 89.49           C  
ATOM   2773  CB  LYS A 174      17.824   9.713  -1.730  1.00 89.49           C  
ATOM   2774  HB2 LYS A 174      16.920   9.417  -1.199  1.00 89.49           H  
ATOM   2775  HB3 LYS A 174      18.540  10.057  -0.984  1.00 89.49           H  
ATOM   2776  O   LYS A 174      19.472   7.735  -0.454  1.00 89.49           O  
ATOM   2777  CG  LYS A 174      17.484  10.900  -2.646  1.00 89.49           C  
ATOM   2778  HG2 LYS A 174      16.787  10.587  -3.424  1.00 89.49           H  
ATOM   2779  HG3 LYS A 174      16.991  11.666  -2.047  1.00 89.49           H  
ATOM   2780  CD  LYS A 174      18.722  11.523  -3.299  1.00 89.49           C  
ATOM   2781  HD2 LYS A 174      19.445  11.786  -2.528  1.00 89.49           H  
ATOM   2782  HD3 LYS A 174      19.166  10.805  -3.988  1.00 89.49           H  
ATOM   2783  CE  LYS A 174      18.308  12.779  -4.070  1.00 89.49           C  
ATOM   2784  HE2 LYS A 174      17.517  12.510  -4.771  1.00 89.49           H  
ATOM   2785  HE3 LYS A 174      17.892  13.502  -3.368  1.00 89.49           H  
ATOM   2786  NZ  LYS A 174      19.456  13.362  -4.806  1.00 89.49           N  
ATOM   2787  HZ1 LYS A 174      19.832  12.689  -5.458  1.00 89.49           H  
ATOM   2788  HZ2 LYS A 174      20.187  13.642  -4.167  1.00 89.49           H  
ATOM   2789  HZ3 LYS A 174      19.157  14.166  -5.339  1.00 89.49           H  
ATOM   2790  N   GLN A 175      18.780   6.118  -1.840  1.00 91.41           N  
ATOM   2791  H   GLN A 175      18.298   5.891  -2.698  1.00 91.41           H  
ATOM   2792  CA  GLN A 175      19.337   5.032  -1.040  1.00 91.41           C  
ATOM   2793  HA  GLN A 175      19.092   5.218   0.005  1.00 91.41           H  
ATOM   2794  C   GLN A 175      20.861   5.006  -1.135  1.00 91.41           C  
ATOM   2795  CB  GLN A 175      18.744   3.672  -1.442  1.00 91.41           C  
ATOM   2796  HB2 GLN A 175      18.885   3.516  -2.512  1.00 91.41           H  
ATOM   2797  HB3 GLN A 175      19.272   2.873  -0.921  1.00 91.41           H  
ATOM   2798  O   GLN A 175      21.482   5.609  -2.014  1.00 91.41           O  
ATOM   2799  CG  GLN A 175      17.258   3.558  -1.094  1.00 91.41           C  
ATOM   2800  HG2 GLN A 175      16.705   4.324  -1.639  1.00 91.41           H  
ATOM   2801  HG3 GLN A 175      16.899   2.581  -1.417  1.00 91.41           H  
ATOM   2802  CD  GLN A 175      16.969   3.708   0.395  1.00 91.41           C  
ATOM   2803  NE2 GLN A 175      16.078   4.601   0.764  1.00 91.41           N  
ATOM   2804 HE21 GLN A 175      15.870   4.687   1.749  1.00 91.41           H  
ATOM   2805 HE22 GLN A 175      15.616   5.158   0.060  1.00 91.41           H  
ATOM   2806  OE1 GLN A 175      17.562   3.054   1.242  1.00 91.41           O  
ATOM   2807  N   LYS A 176      21.483   4.268  -0.213  1.00 90.41           N  
ATOM   2808  H   LYS A 176      20.918   3.741   0.438  1.00 90.41           H  
ATOM   2809  CA  LYS A 176      22.931   4.098  -0.209  1.00 90.41           C  
ATOM   2810  HA  LYS A 176      23.372   5.087  -0.331  1.00 90.41           H  
ATOM   2811  C   LYS A 176      23.359   3.232  -1.390  1.00 90.41           C  
ATOM   2812  CB  LYS A 176      23.392   3.526   1.130  1.00 90.41           C  
ATOM   2813  HB2 LYS A 176      22.994   2.518   1.254  1.00 90.41           H  
ATOM   2814  HB3 LYS A 176      23.007   4.153   1.934  1.00 90.41           H  
ATOM   2815  O   LYS A 176      22.967   2.070  -1.513  1.00 90.41           O  
ATOM   2816  CG  LYS A 176      24.925   3.499   1.199  1.00 90.41           C  
ATOM   2817  HG2 LYS A 176      25.312   4.507   1.047  1.00 90.41           H  
ATOM   2818  HG3 LYS A 176      25.324   2.845   0.424  1.00 90.41           H  
ATOM   2819  CD  LYS A 176      25.376   2.982   2.565  1.00 90.41           C  
ATOM   2820  HD2 LYS A 176      24.975   1.979   2.715  1.00 90.41           H  
ATOM   2821  HD3 LYS A 176      24.990   3.641   3.343  1.00 90.41           H  
ATOM   2822  CE  LYS A 176      26.903   2.941   2.619  1.00 90.41           C  
ATOM   2823  HE2 LYS A 176      27.259   2.302   1.811  1.00 90.41           H  
ATOM   2824  HE3 LYS A 176      27.288   3.946   2.447  1.00 90.41           H  
ATOM   2825  NZ  LYS A 176      27.370   2.423   3.927  1.00 90.41           N  
ATOM   2826  HZ1 LYS A 176      28.379   2.392   3.959  1.00 90.41           H  
ATOM   2827  HZ2 LYS A 176      27.016   1.488   4.074  1.00 90.41           H  
ATOM   2828  HZ3 LYS A 176      27.036   3.011   4.677  1.00 90.41           H  
ATOM   2829  N   VAL A 177      24.235   3.802  -2.207  1.00 93.18           N  
ATOM   2830  H   VAL A 177      24.458   4.775  -2.057  1.00 93.18           H  
ATOM   2831  CA  VAL A 177      24.714   3.187  -3.438  1.00 93.18           C  
ATOM   2832  HA  VAL A 177      24.418   2.138  -3.461  1.00 93.18           H  
ATOM   2833  C   VAL A 177      26.232   3.249  -3.518  1.00 93.18           C  
ATOM   2834  CB  VAL A 177      24.057   3.877  -4.635  1.00 93.18           C  
ATOM   2835  HB  VAL A 177      24.216   4.953  -4.573  1.00 93.18           H  
ATOM   2836  O   VAL A 177      26.846   4.282  -3.237  1.00 93.18           O  
ATOM   2837  CG1 VAL A 177      24.653   3.364  -5.926  1.00 93.18           C  
ATOM   2838 HG11 VAL A 177      25.704   3.636  -6.020  1.00 93.18           H  
ATOM   2839 HG12 VAL A 177      24.530   2.283  -5.998  1.00 93.18           H  
ATOM   2840 HG13 VAL A 177      24.110   3.872  -6.722  1.00 93.18           H  
ATOM   2841  CG2 VAL A 177      22.553   3.588  -4.709  1.00 93.18           C  
ATOM   2842 HG21 VAL A 177      22.043   3.940  -3.813  1.00 93.18           H  
ATOM   2843 HG22 VAL A 177      22.377   2.519  -4.824  1.00 93.18           H  
ATOM   2844 HG23 VAL A 177      22.124   4.113  -5.563  1.00 93.18           H  
ATOM   2845  N   THR A 178      26.836   2.142  -3.938  1.00 93.17           N  
ATOM   2846  H   THR A 178      26.257   1.344  -4.157  1.00 93.17           H  
ATOM   2847  CA  THR A 178      28.284   1.997  -4.098  1.00 93.17           C  
ATOM   2848  HA  THR A 178      28.757   2.971  -3.978  1.00 93.17           H  
ATOM   2849  C   THR A 178      28.634   1.476  -5.484  1.00 93.17           C  
ATOM   2850  CB  THR A 178      28.880   1.062  -3.037  1.00 93.17           C  
ATOM   2851  HB  THR A 178      29.940   0.918  -3.250  1.00 93.17           H  
ATOM   2852  O   THR A 178      28.033   0.515  -5.960  1.00 93.17           O  
ATOM   2853  CG2 THR A 178      28.737   1.630  -1.624  1.00 93.17           C  
ATOM   2854 HG21 THR A 178      29.141   2.642  -1.593  1.00 93.17           H  
ATOM   2855 HG22 THR A 178      27.686   1.650  -1.334  1.00 93.17           H  
ATOM   2856 HG23 THR A 178      29.290   1.000  -0.928  1.00 93.17           H  
ATOM   2857  OG1 THR A 178      28.234  -0.190  -3.056  1.00 93.17           O  
ATOM   2858  HG1 THR A 178      28.083  -0.422  -3.975  1.00 93.17           H  
ATOM   2859  N   LEU A 179      29.655   2.067  -6.096  1.00 90.76           N  
ATOM   2860  H   LEU A 179      30.082   2.860  -5.639  1.00 90.76           H  
ATOM   2861  CA  LEU A 179      30.345   1.542  -7.264  1.00 90.76           C  
ATOM   2862  HA  LEU A 179      29.731   0.772  -7.730  1.00 90.76           H  
ATOM   2863  C   LEU A 179      31.666   0.916  -6.808  1.00 90.76           C  
ATOM   2864  CB  LEU A 179      30.555   2.688  -8.268  1.00 90.76           C  
ATOM   2865  HB2 LEU A 179      29.591   3.138  -8.503  1.00 90.76           H  
ATOM   2866  HB3 LEU A 179      31.174   3.451  -7.796  1.00 90.76           H  
ATOM   2867  O   LEU A 179      32.560   1.620  -6.334  1.00 90.76           O  
ATOM   2868  CG  LEU A 179      31.228   2.245  -9.580  1.00 90.76           C  
ATOM   2869  HG  LEU A 179      32.144   1.695  -9.364  1.00 90.76           H  
ATOM   2870  CD1 LEU A 179      30.308   1.359 -10.425  1.00 90.76           C  
ATOM   2871 HD11 LEU A 179      29.368   1.877 -10.620  1.00 90.76           H  
ATOM   2872 HD12 LEU A 179      30.787   1.127 -11.376  1.00 90.76           H  
ATOM   2873 HD13 LEU A 179      30.102   0.424  -9.905  1.00 90.76           H  
ATOM   2874  CD2 LEU A 179      31.602   3.476 -10.405  1.00 90.76           C  
ATOM   2875 HD21 LEU A 179      30.710   4.063 -10.619  1.00 90.76           H  
ATOM   2876 HD22 LEU A 179      32.067   3.172 -11.343  1.00 90.76           H  
ATOM   2877 HD23 LEU A 179      32.303   4.094  -9.844  1.00 90.76           H  
ATOM   2878  N   SER A 180      31.786  -0.397  -6.960  1.00 89.08           N  
ATOM   2879  H   SER A 180      30.988  -0.913  -7.301  1.00 89.08           H  
ATOM   2880  CA  SER A 180      32.995  -1.160  -6.651  1.00 89.08           C  
ATOM   2881  HA  SER A 180      33.615  -0.579  -5.968  1.00 89.08           H  
ATOM   2882  C   SER A 180      33.793  -1.443  -7.922  1.00 89.08           C  
ATOM   2883  CB  SER A 180      32.640  -2.473  -5.948  1.00 89.08           C  
ATOM   2884  HB2 SER A 180      32.064  -3.098  -6.630  1.00 89.08           H  
ATOM   2885  HB3 SER A 180      33.556  -3.000  -5.677  1.00 89.08           H  
ATOM   2886  O   SER A 180      33.236  -1.943  -8.898  1.00 89.08           O  
ATOM   2887  OG  SER A 180      31.870  -2.234  -4.785  1.00 89.08           O  
ATOM   2888  HG  SER A 180      32.455  -1.961  -4.075  1.00 89.08           H  
ATOM   2889  N   LEU A 181      35.096  -1.167  -7.904  1.00 83.37           N  
ATOM   2890  H   LEU A 181      35.462  -0.747  -7.061  1.00 83.37           H  
ATOM   2891  CA  LEU A 181      36.073  -1.499  -8.940  1.00 83.37           C  
ATOM   2892  HA  LEU A 181      35.595  -2.111  -9.705  1.00 83.37           H  
ATOM   2893  C   LEU A 181      37.204  -2.319  -8.301  1.00 83.37           C  
ATOM   2894  CB  LEU A 181      36.584  -0.192  -9.584  1.00 83.37           C  
ATOM   2895  HB2 LEU A 181      37.030   0.420  -8.800  1.00 83.37           H  
ATOM   2896  HB3 LEU A 181      35.739   0.360  -9.994  1.00 83.37           H  
ATOM   2897  O   LEU A 181      38.162  -1.775  -7.759  1.00 83.37           O  
ATOM   2898  CG  LEU A 181      37.634  -0.412 -10.690  1.00 83.37           C  
ATOM   2899  HG  LEU A 181      38.406  -1.093 -10.334  1.00 83.37           H  
ATOM   2900  CD1 LEU A 181      37.011  -0.970 -11.974  1.00 83.37           C  
ATOM   2901 HD11 LEU A 181      36.349  -0.219 -12.405  1.00 83.37           H  
ATOM   2902 HD12 LEU A 181      37.796  -1.197 -12.695  1.00 83.37           H  
ATOM   2903 HD13 LEU A 181      36.455  -1.884 -11.765  1.00 83.37           H  
ATOM   2904  CD2 LEU A 181      38.323   0.898 -11.064  1.00 83.37           C  
ATOM   2905 HD21 LEU A 181      37.591   1.634 -11.397  1.00 83.37           H  
ATOM   2906 HD22 LEU A 181      39.064   0.724 -11.844  1.00 83.37           H  
ATOM   2907 HD23 LEU A 181      38.839   1.286 -10.186  1.00 83.37           H  
ATOM   2908  N   GLY A 182      37.109  -3.649  -8.353  1.00 77.12           N  
ATOM   2909  H   GLY A 182      36.269  -4.057  -8.737  1.00 77.12           H  
ATOM   2910  CA  GLY A 182      38.055  -4.498  -7.622  1.00 77.12           C  
ATOM   2911  HA2 GLY A 182      37.848  -5.547  -7.835  1.00 77.12           H  
ATOM   2912  HA3 GLY A 182      39.073  -4.269  -7.937  1.00 77.12           H  
ATOM   2913  C   GLY A 182      37.931  -4.283  -6.109  1.00 77.12           C  
ATOM   2914  O   GLY A 182      36.898  -4.629  -5.545  1.00 77.12           O  
ATOM   2915  N   MET A 183      38.967  -3.731  -5.466  1.00 74.51           N  
ATOM   2916  H   MET A 183      39.743  -3.384  -6.012  1.00 74.51           H  
ATOM   2917  CA  MET A 183      38.934  -3.380  -4.035  1.00 74.51           C  
ATOM   2918  HA  MET A 183      38.211  -4.018  -3.526  1.00 74.51           H  
ATOM   2919  C   MET A 183      38.484  -1.938  -3.763  1.00 74.51           C  
ATOM   2920  CB  MET A 183      40.302  -3.612  -3.377  1.00 74.51           C  
ATOM   2921  HB2 MET A 183      41.065  -3.020  -3.883  1.00 74.51           H  
ATOM   2922  HB3 MET A 183      40.244  -3.271  -2.343  1.00 74.51           H  
ATOM   2923  O   MET A 183      38.146  -1.623  -2.625  1.00 74.51           O  
ATOM   2924  CG  MET A 183      40.723  -5.083  -3.359  1.00 74.51           C  
ATOM   2925  HG2 MET A 183      41.049  -5.367  -4.359  1.00 74.51           H  
ATOM   2926  HG3 MET A 183      39.866  -5.698  -3.082  1.00 74.51           H  
ATOM   2927  SD  MET A 183      42.059  -5.406  -2.175  1.00 74.51           S  
ATOM   2928  CE  MET A 183      42.609  -7.036  -2.730  1.00 74.51           C  
ATOM   2929  HE1 MET A 183      42.957  -6.974  -3.761  1.00 74.51           H  
ATOM   2930  HE2 MET A 183      41.780  -7.742  -2.665  1.00 74.51           H  
ATOM   2931  HE3 MET A 183      43.424  -7.378  -2.092  1.00 74.51           H  
ATOM   2932  N   ASP A 184      38.462  -1.073  -4.777  1.00 81.28           N  
ATOM   2933  H   ASP A 184      38.689  -1.377  -5.713  1.00 81.28           H  
ATOM   2934  CA  ASP A 184      38.069   0.322  -4.601  1.00 81.28           C  
ATOM   2935  HA  ASP A 184      38.446   0.678  -3.643  1.00 81.28           H  
ATOM   2936  C   ASP A 184      36.546   0.436  -4.593  1.00 81.28           C  
ATOM   2937  CB  ASP A 184      38.679   1.204  -5.698  1.00 81.28           C  
ATOM   2938  HB2 ASP A 184      38.356   0.840  -6.673  1.00 81.28           H  
ATOM   2939  HB3 ASP A 184      38.303   2.220  -5.578  1.00 81.28           H  
ATOM   2940  O   ASP A 184      35.870  -0.124  -5.456  1.00 81.28           O  
ATOM   2941  CG  ASP A 184      40.209   1.246  -5.640  1.00 81.28           C  
ATOM   2942  OD1 ASP A 184      40.752   1.275  -4.514  1.00 81.28           O  
ATOM   2943  OD2 ASP A 184      40.820   1.260  -6.732  1.00 81.28           O  
ATOM   2944  N   THR A 185      35.989   1.178  -3.640  1.00 85.31           N  
ATOM   2945  H   THR A 185      36.588   1.606  -2.949  1.00 85.31           H  
ATOM   2946  CA  THR A 185      34.542   1.398  -3.536  1.00 85.31           C  
ATOM   2947  HA  THR A 185      34.061   1.086  -4.463  1.00 85.31           H  
ATOM   2948  C   THR A 185      34.248   2.874  -3.341  1.00 85.31           C  
ATOM   2949  CB  THR A 185      33.908   0.588  -2.397  1.00 85.31           C  
ATOM   2950  HB  THR A 185      32.837   0.789  -2.391  1.00 85.31           H  
ATOM   2951  O   THR A 185      34.709   3.465  -2.367  1.00 85.31           O  
ATOM   2952  CG2 THR A 185      34.119  -0.918  -2.565  1.00 85.31           C  
ATOM   2953 HG21 THR A 185      35.141  -1.180  -2.290  1.00 85.31           H  
ATOM   2954 HG22 THR A 185      33.427  -1.463  -1.924  1.00 85.31           H  
ATOM   2955 HG23 THR A 185      33.969  -1.201  -3.607  1.00 85.31           H  
ATOM   2956  OG1 THR A 185      34.456   0.968  -1.157  1.00 85.31           O  
ATOM   2957  HG1 THR A 185      34.727   1.885  -1.243  1.00 85.31           H  
ATOM   2958  N   ASN A 186      33.438   3.446  -4.228  1.00 87.09           N  
ATOM   2959  H   ASN A 186      33.075   2.879  -4.981  1.00 87.09           H  
ATOM   2960  CA  ASN A 186      33.043   4.851  -4.188  1.00 87.09           C  
ATOM   2961  HA  ASN A 186      33.467   5.330  -3.306  1.00 87.09           H  
ATOM   2962  C   ASN A 186      31.521   4.971  -4.093  1.00 87.09           C  
ATOM   2963  CB  ASN A 186      33.597   5.559  -5.435  1.00 87.09           C  
ATOM   2964  HB2 ASN A 186      33.194   6.570  -5.492  1.00 87.09           H  
ATOM   2965  HB3 ASN A 186      33.278   5.016  -6.325  1.00 87.09           H  
ATOM   2966  O   ASN A 186      30.797   4.142  -4.642  1.00 87.09           O  
ATOM   2967  CG  ASN A 186      35.113   5.667  -5.425  1.00 87.09           C  
ATOM   2968  ND2 ASN A 186      35.736   5.739  -6.576  1.00 87.09           N  
ATOM   2969 HD21 ASN A 186      36.744   5.784  -6.519  1.00 87.09           H  
ATOM   2970 HD22 ASN A 186      35.222   5.714  -7.445  1.00 87.09           H  
ATOM   2971  OD1 ASN A 186      35.761   5.710  -4.397  1.00 87.09           O  
ATOM   2972  N   ALA A 187      31.021   6.009  -3.422  1.00 84.57           N  
ATOM   2973  H   ALA A 187      31.652   6.690  -3.024  1.00 84.57           H  
ATOM   2974  CA  ALA A 187      29.600   6.339  -3.483  1.00 84.57           C  
ATOM   2975  HA  ALA A 187      29.027   5.449  -3.220  1.00 84.57           H  
ATOM   2976  C   ALA A 187      29.215   6.755  -4.916  1.00 84.57           C  
ATOM   2977  CB  ALA A 187      29.285   7.429  -2.454  1.00 84.57           C  
ATOM   2978  HB1 ALA A 187      29.563   7.091  -1.455  1.00 84.57           H  
ATOM   2979  HB2 ALA A 187      29.833   8.339  -2.696  1.00 84.57           H  
ATOM   2980  HB3 ALA A 187      28.217   7.646  -2.469  1.00 84.57           H  
ATOM   2981  O   ALA A 187      29.982   7.444  -5.585  1.00 84.57           O  
ATOM   2982  N   SER A 188      28.040   6.331  -5.382  1.00 84.34           N  
ATOM   2983  H   SER A 188      27.467   5.761  -4.777  1.00 84.34           H  
ATOM   2984  CA  SER A 188      27.521   6.650  -6.724  1.00 84.34           C  
ATOM   2985  HA  SER A 188      28.014   7.544  -7.107  1.00 84.34           H  
ATOM   2986  C   SER A 188      26.018   6.955  -6.634  1.00 84.34           C  
ATOM   2987  CB  SER A 188      27.869   5.499  -7.679  1.00 84.34           C  
ATOM   2988  HB2 SER A 188      28.954   5.406  -7.725  1.00 84.34           H  
ATOM   2989  HB3 SER A 188      27.469   4.568  -7.277  1.00 84.34           H  
ATOM   2990  O   SER A 188      25.195   6.132  -7.030  1.00 84.34           O  
ATOM   2991  OG  SER A 188      27.376   5.663  -8.996  1.00 84.34           O  
ATOM   2992  HG  SER A 188      27.565   6.538  -9.342  1.00 84.34           H  
ATOM   2993  N   PRO A 189      25.636   8.098  -6.032  1.00 84.03           N  
ATOM   2994  CA  PRO A 189      24.234   8.420  -5.757  1.00 84.03           C  
ATOM   2995  HA  PRO A 189      23.736   7.568  -5.296  1.00 84.03           H  
ATOM   2996  C   PRO A 189      23.433   8.807  -7.012  1.00 84.03           C  
ATOM   2997  CB  PRO A 189      24.294   9.575  -4.753  1.00 84.03           C  
ATOM   2998  HB2 PRO A 189      24.405   9.174  -3.745  1.00 84.03           H  
ATOM   2999  HB3 PRO A 189      23.418  10.220  -4.810  1.00 84.03           H  
ATOM   3000  O   PRO A 189      22.209   8.866  -6.943  1.00 84.03           O  
ATOM   3001  CG  PRO A 189      25.571  10.313  -5.154  1.00 84.03           C  
ATOM   3002  HG2 PRO A 189      25.370  10.957  -6.009  1.00 84.03           H  
ATOM   3003  HG3 PRO A 189      25.984  10.891  -4.327  1.00 84.03           H  
ATOM   3004  CD  PRO A 189      26.505   9.179  -5.574  1.00 84.03           C  
ATOM   3005  HD2 PRO A 189      27.083   8.847  -4.713  1.00 84.03           H  
ATOM   3006  HD3 PRO A 189      27.168   9.521  -6.369  1.00 84.03           H  
ATOM   3007  N   ASP A 190      24.105   9.059  -8.138  1.00 86.64           N  
ATOM   3008  H   ASP A 190      25.113   9.097  -8.094  1.00 86.64           H  
ATOM   3009  CA  ASP A 190      23.495   9.616  -9.353  1.00 86.64           C  
ATOM   3010  HA  ASP A 190      22.969  10.535  -9.094  1.00 86.64           H  
ATOM   3011  C   ASP A 190      22.468   8.676 -10.001  1.00 86.64           C  
ATOM   3012  CB  ASP A 190      24.601   9.978 -10.360  1.00 86.64           C  
ATOM   3013  HB2 ASP A 190      24.150  10.491 -11.210  1.00 86.64           H  
ATOM   3014  HB3 ASP A 190      25.056   9.058 -10.726  1.00 86.64           H  
ATOM   3015  O   ASP A 190      21.517   9.142 -10.605  1.00 86.64           O  
ATOM   3016  CG  ASP A 190      25.692  10.878  -9.766  1.00 86.64           C  
ATOM   3017  OD1 ASP A 190      25.365  11.750  -8.928  1.00 86.64           O  
ATOM   3018  OD2 ASP A 190      26.879  10.605 -10.057  1.00 86.64           O  
ATOM   3019  N   LEU A 191      22.602   7.355  -9.820  1.00 90.54           N  
ATOM   3020  H   LEU A 191      23.378   7.035  -9.259  1.00 90.54           H  
ATOM   3021  CA  LEU A 191      21.665   6.371 -10.390  1.00 90.54           C  
ATOM   3022  HA  LEU A 191      21.336   6.739 -11.362  1.00 90.54           H  
ATOM   3023  C   LEU A 191      20.378   6.180  -9.575  1.00 90.54           C  
ATOM   3024  CB  LEU A 191      22.361   5.012 -10.572  1.00 90.54           C  
ATOM   3025  HB2 LEU A 191      22.646   4.636  -9.589  1.00 90.54           H  
ATOM   3026  HB3 LEU A 191      21.635   4.320 -10.997  1.00 90.54           H  
ATOM   3027  O   LEU A 191      19.613   5.259  -9.858  1.00 90.54           O  
ATOM   3028  CG  LEU A 191      23.599   4.995 -11.472  1.00 90.54           C  
ATOM   3029  HG  LEU A 191      24.447   5.438 -10.949  1.00 90.54           H  
ATOM   3030  CD1 LEU A 191      23.920   3.546 -11.833  1.00 90.54           C  
ATOM   3031 HD11 LEU A 191      23.160   3.174 -12.520  1.00 90.54           H  
ATOM   3032 HD12 LEU A 191      23.854   2.899 -10.958  1.00 90.54           H  
ATOM   3033 HD13 LEU A 191      24.916   3.469 -12.270  1.00 90.54           H  
ATOM   3034  CD2 LEU A 191      23.379   5.705 -12.799  1.00 90.54           C  
ATOM   3035 HD21 LEU A 191      22.497   5.299 -13.295  1.00 90.54           H  
ATOM   3036 HD22 LEU A 191      24.261   5.582 -13.428  1.00 90.54           H  
ATOM   3037 HD23 LEU A 191      23.223   6.771 -12.630  1.00 90.54           H  
ATOM   3038  N   VAL A 192      20.192   6.945  -8.503  1.00 92.85           N  
ATOM   3039  H   VAL A 192      20.849   7.697  -8.351  1.00 92.85           H  
ATOM   3040  CA  VAL A 192      19.007   6.880  -7.636  1.00 92.85           C  
ATOM   3041  HA  VAL A 192      18.206   6.392  -8.191  1.00 92.85           H  
ATOM   3042  C   VAL A 192      18.476   8.274  -7.316  1.00 92.85           C  
ATOM   3043  CB  VAL A 192      19.267   6.062  -6.363  1.00 92.85           C  
ATOM   3044  HB  VAL A 192      18.368   6.134  -5.751  1.00 92.85           H  
ATOM   3045  O   VAL A 192      17.939   8.531  -6.231  1.00 92.85           O  
ATOM   3046  CG1 VAL A 192      19.487   4.583  -6.671  1.00 92.85           C  
ATOM   3047 HG11 VAL A 192      18.642   4.201  -7.244  1.00 92.85           H  
ATOM   3048 HG12 VAL A 192      20.399   4.452  -7.254  1.00 92.85           H  
ATOM   3049 HG13 VAL A 192      19.562   4.050  -5.724  1.00 92.85           H  
ATOM   3050  CG2 VAL A 192      20.447   6.565  -5.520  1.00 92.85           C  
ATOM   3051 HG21 VAL A 192      21.380   6.439  -6.068  1.00 92.85           H  
ATOM   3052 HG22 VAL A 192      20.314   7.621  -5.285  1.00 92.85           H  
ATOM   3053 HG23 VAL A 192      20.496   6.003  -4.587  1.00 92.85           H  
ATOM   3054  N   ASP A 193      18.663   9.211  -8.239  1.00 88.06           N  
ATOM   3055  H   ASP A 193      19.019   8.936  -9.144  1.00 88.06           H  
ATOM   3056  CA  ASP A 193      18.257  10.603  -8.079  1.00 88.06           C  
ATOM   3057  HA  ASP A 193      18.196  10.814  -7.012  1.00 88.06           H  
ATOM   3058  C   ASP A 193      16.851  10.887  -8.640  1.00 88.06           C  
ATOM   3059  CB  ASP A 193      19.355  11.524  -8.637  1.00 88.06           C  
ATOM   3060  HB2 ASP A 193      20.321  11.205  -8.246  1.00 88.06           H  
ATOM   3061  HB3 ASP A 193      19.169  12.530  -8.261  1.00 88.06           H  
ATOM   3062  O   ASP A 193      16.315  11.976  -8.429  1.00 88.06           O  
ATOM   3063  CG  ASP A 193      19.427  11.591 -10.168  1.00 88.06           C  
ATOM   3064  OD1 ASP A 193      18.615  10.911 -10.828  1.00 88.06           O  
ATOM   3065  OD2 ASP A 193      20.202  12.445 -10.650  1.00 88.06           O  
ATOM   3066  N   GLY A 194      16.218   9.906  -9.293  1.00 88.91           N  
ATOM   3067  H   GLY A 194      16.750   9.078  -9.519  1.00 88.91           H  
ATOM   3068  CA  GLY A 194      14.892  10.030  -9.893  1.00 88.91           C  
ATOM   3069  HA2 GLY A 194      14.288  10.707  -9.289  1.00 88.91           H  
ATOM   3070  HA3 GLY A 194      14.416   9.050  -9.884  1.00 88.91           H  
ATOM   3071  C   GLY A 194      14.894  10.546 -11.337  1.00 88.91           C  
ATOM   3072  O   GLY A 194      13.812  10.661 -11.930  1.00 88.91           O  
ATOM   3073  N   ILE A 195      16.055  10.856 -11.925  1.00 87.22           N  
ATOM   3074  H   ILE A 195      16.912  10.699 -11.414  1.00 87.22           H  
ATOM   3075  CA  ILE A 195      16.206  11.419 -13.271  1.00 87.22           C  
ATOM   3076  HA  ILE A 195      15.274  11.917 -13.541  1.00 87.22           H  
ATOM   3077  C   ILE A 195      16.447  10.296 -14.284  1.00 87.22           C  
ATOM   3078  CB  ILE A 195      17.317  12.500 -13.324  1.00 87.22           C  
ATOM   3079  HB  ILE A 195      18.279  12.033 -13.112  1.00 87.22           H  
ATOM   3080  O   ILE A 195      17.563   9.903 -14.589  1.00 87.22           O  
ATOM   3081  CG1 ILE A 195      17.064  13.606 -12.270  1.00 87.22           C  
ATOM   3082 HG12 ILE A 195      17.048  13.155 -11.278  1.00 87.22           H  
ATOM   3083 HG13 ILE A 195      16.090  14.063 -12.447  1.00 87.22           H  
ATOM   3084  CG2 ILE A 195      17.383  13.110 -14.743  1.00 87.22           C  
ATOM   3085 HG21 ILE A 195      16.443  13.601 -14.996  1.00 87.22           H  
ATOM   3086 HG22 ILE A 195      17.618  12.343 -15.480  1.00 87.22           H  
ATOM   3087 HG23 ILE A 195      18.198  13.832 -14.796  1.00 87.22           H  
ATOM   3088  CD1 ILE A 195      18.132  14.707 -12.239  1.00 87.22           C  
ATOM   3089 HD11 ILE A 195      17.994  15.317 -11.346  1.00 87.22           H  
ATOM   3090 HD12 ILE A 195      19.127  14.263 -12.213  1.00 87.22           H  
ATOM   3091 HD13 ILE A 195      18.044  15.350 -13.114  1.00 87.22           H  
ATOM   3092  N   SER A 196      15.371   9.825 -14.914  1.00 84.23           N  
ATOM   3093  H   SER A 196      14.466  10.160 -14.618  1.00 84.23           H  
ATOM   3094  CA  SER A 196      15.441   8.778 -15.950  1.00 84.23           C  
ATOM   3095  HA  SER A 196      16.251   8.100 -15.683  1.00 84.23           H  
ATOM   3096  C   SER A 196      15.783   9.281 -17.363  1.00 84.23           C  
ATOM   3097  CB  SER A 196      14.154   7.952 -15.938  1.00 84.23           C  
ATOM   3098  HB2 SER A 196      14.145   7.351 -15.028  1.00 84.23           H  
ATOM   3099  HB3 SER A 196      14.145   7.267 -16.787  1.00 84.23           H  
ATOM   3100  O   SER A 196      15.613   8.543 -18.332  1.00 84.23           O  
ATOM   3101  OG  SER A 196      12.994   8.777 -15.976  1.00 84.23           O  
ATOM   3102  HG  SER A 196      12.983   9.163 -16.855  1.00 84.23           H  
ATOM   3103  N   ASP A 197      16.196  10.541 -17.520  1.00 81.13           N  
ATOM   3104  H   ASP A 197      16.482  11.046 -16.694  1.00 81.13           H  
ATOM   3105  CA  ASP A 197      16.538  11.115 -18.826  1.00 81.13           C  
ATOM   3106  HA  ASP A 197      15.821  10.763 -19.567  1.00 81.13           H  
ATOM   3107  C   ASP A 197      17.932  10.657 -19.275  1.00 81.13           C  
ATOM   3108  CB  ASP A 197      16.428  12.645 -18.780  1.00 81.13           C  
ATOM   3109  HB2 ASP A 197      17.137  13.031 -18.048  1.00 81.13           H  
ATOM   3110  HB3 ASP A 197      15.423  12.913 -18.453  1.00 81.13           H  
ATOM   3111  O   ASP A 197      18.956  11.190 -18.856  1.00 81.13           O  
ATOM   3112  CG  ASP A 197      16.697  13.317 -20.132  1.00 81.13           C  
ATOM   3113  OD1 ASP A 197      16.983  12.615 -21.134  1.00 81.13           O  
ATOM   3114  OD2 ASP A 197      16.625  14.564 -20.164  1.00 81.13           O  
ATOM   3115  N   THR A 198      17.974   9.693 -20.192  1.00 79.37           N  
ATOM   3116  H   THR A 198      17.099   9.302 -20.513  1.00 79.37           H  
ATOM   3117  CA  THR A 198      19.220   9.117 -20.723  1.00 79.37           C  
ATOM   3118  HA  THR A 198      19.877   8.903 -19.881  1.00 79.37           H  
ATOM   3119  C   THR A 198      19.990  10.074 -21.653  1.00 79.37           C  
ATOM   3120  CB  THR A 198      18.918   7.795 -21.445  1.00 79.37           C  
ATOM   3121  HB  THR A 198      19.853   7.366 -21.807  1.00 79.37           H  
ATOM   3122  O   THR A 198      21.112   9.775 -22.090  1.00 79.37           O  
ATOM   3123  CG2 THR A 198      18.234   6.754 -20.551  1.00 79.37           C  
ATOM   3124 HG21 THR A 198      18.816   6.613 -19.640  1.00 79.37           H  
ATOM   3125 HG22 THR A 198      18.183   5.797 -21.072  1.00 79.37           H  
ATOM   3126 HG23 THR A 198      17.225   7.063 -20.279  1.00 79.37           H  
ATOM   3127  OG1 THR A 198      18.065   8.053 -22.539  1.00 79.37           O  
ATOM   3128  HG1 THR A 198      17.504   7.282 -22.651  1.00 79.37           H  
ATOM   3129  N   THR A 199      19.427  11.246 -21.978  1.00 78.30           N  
ATOM   3130  H   THR A 199      18.516  11.464 -21.602  1.00 78.30           H  
ATOM   3131  CA  THR A 199      20.131  12.292 -22.735  1.00 78.30           C  
ATOM   3132  HA  THR A 199      20.765  11.804 -23.475  1.00 78.30           H  
ATOM   3133  C   THR A 199      21.063  13.119 -21.845  1.00 78.30           C  
ATOM   3134  CB  THR A 199      19.178  13.201 -23.527  1.00 78.30           C  
ATOM   3135  HB  THR A 199      19.792  13.798 -24.200  1.00 78.30           H  
ATOM   3136  O   THR A 199      22.111  13.566 -22.323  1.00 78.30           O  
ATOM   3137  CG2 THR A 199      18.178  12.426 -24.386  1.00 78.30           C  
ATOM   3138 HG21 THR A 199      17.614  13.130 -24.997  1.00 78.30           H  
ATOM   3139 HG22 THR A 199      17.481  11.882 -23.750  1.00 78.30           H  
ATOM   3140 HG23 THR A 199      18.705  11.726 -25.034  1.00 78.30           H  
ATOM   3141  OG1 THR A 199      18.472  14.095 -22.713  1.00 78.30           O  
ATOM   3142  HG1 THR A 199      17.859  13.612 -22.154  1.00 78.30           H  
ATOM   3143  N   GLN A 200      20.756  13.231 -20.549  1.00 73.65           N  
ATOM   3144  H   GLN A 200      19.925  12.767 -20.211  1.00 73.65           H  
ATOM   3145  CA  GLN A 200      21.557  13.942 -19.553  1.00 73.65           C  
ATOM   3146  HA  GLN A 200      22.055  14.784 -20.034  1.00 73.65           H  
ATOM   3147  C   GLN A 200      22.650  13.034 -18.982  1.00 73.65           C  
ATOM   3148  CB  GLN A 200      20.646  14.517 -18.457  1.00 73.65           C  
ATOM   3149  HB2 GLN A 200      21.268  14.915 -17.655  1.00 73.65           H  
ATOM   3150  HB3 GLN A 200      20.012  13.731 -18.046  1.00 73.65           H  
ATOM   3151  O   GLN A 200      22.520  12.439 -17.923  1.00 73.65           O  
ATOM   3152  CG  GLN A 200      19.775  15.653 -19.007  1.00 73.65           C  
ATOM   3153  HG2 GLN A 200      20.413  16.435 -19.420  1.00 73.65           H  
ATOM   3154  HG3 GLN A 200      19.140  15.274 -19.807  1.00 73.65           H  
ATOM   3155  CD  GLN A 200      18.908  16.275 -17.923  1.00 73.65           C  
ATOM   3156  NE2 GLN A 200      17.603  16.220 -18.060  1.00 73.65           N  
ATOM   3157 HE21 GLN A 200      17.208  15.706 -18.835  1.00 73.65           H  
ATOM   3158 HE22 GLN A 200      17.053  16.574 -17.290  1.00 73.65           H  
ATOM   3159  OE1 GLN A 200      19.387  16.845 -16.957  1.00 73.65           O  
ATOM   3160  N   LEU A 201      23.783  12.950 -19.685  1.00 68.25           N  
ATOM   3161  H   LEU A 201      23.805  13.432 -20.572  1.00 68.25           H  
ATOM   3162  CA  LEU A 201      24.923  12.107 -19.288  1.00 68.25           C  
ATOM   3163  HA  LEU A 201      24.594  11.068 -19.273  1.00 68.25           H  
ATOM   3164  C   LEU A 201      25.476  12.387 -17.879  1.00 68.25           C  
ATOM   3165  CB  LEU A 201      26.050  12.290 -20.321  1.00 68.25           C  
ATOM   3166  HB2 LEU A 201      26.116  13.348 -20.574  1.00 68.25           H  
ATOM   3167  HB3 LEU A 201      27.003  12.006 -19.874  1.00 68.25           H  
ATOM   3168  O   LEU A 201      26.174  11.532 -17.343  1.00 68.25           O  
ATOM   3169  CG  LEU A 201      25.852  11.459 -21.596  1.00 68.25           C  
ATOM   3170  HG  LEU A 201      24.814  11.514 -21.925  1.00 68.25           H  
ATOM   3171  CD1 LEU A 201      26.733  12.013 -22.717  1.00 68.25           C  
ATOM   3172 HD11 LEU A 201      26.452  13.045 -22.929  1.00 68.25           H  
ATOM   3173 HD12 LEU A 201      27.775  11.995 -22.398  1.00 68.25           H  
ATOM   3174 HD13 LEU A 201      26.630  11.417 -23.624  1.00 68.25           H  
ATOM   3175  CD2 LEU A 201      26.239   9.995 -21.382  1.00 68.25           C  
ATOM   3176 HD21 LEU A 201      26.135   9.431 -22.309  1.00 68.25           H  
ATOM   3177 HD22 LEU A 201      27.272   9.930 -21.041  1.00 68.25           H  
ATOM   3178 HD23 LEU A 201      25.596   9.556 -20.619  1.00 68.25           H  
ATOM   3179  N   SER A 202      25.198  13.555 -17.295  1.00 74.92           N  
ATOM   3180  H   SER A 202      24.534  14.176 -17.735  1.00 74.92           H  
ATOM   3181  CA  SER A 202      25.645  13.915 -15.947  1.00 74.92           C  
ATOM   3182  HA  SER A 202      26.720  13.749 -15.880  1.00 74.92           H  
ATOM   3183  C   SER A 202      25.010  13.077 -14.837  1.00 74.92           C  
ATOM   3184  CB  SER A 202      25.376  15.398 -15.679  1.00 74.92           C  
ATOM   3185  HB2 SER A 202      26.041  15.992 -16.307  1.00 74.92           H  
ATOM   3186  HB3 SER A 202      25.585  15.631 -14.635  1.00 74.92           H  
ATOM   3187  O   SER A 202      25.616  12.992 -13.778  1.00 74.92           O  
ATOM   3188  OG  SER A 202      24.037  15.736 -15.993  1.00 74.92           O  
ATOM   3189  HG  SER A 202      23.459  15.403 -15.302  1.00 74.92           H  
ATOM   3190  N   SER A 203      23.843  12.460 -15.062  1.00 81.68           N  
ATOM   3191  H   SER A 203      23.364  12.567 -15.945  1.00 81.68           H  
ATOM   3192  CA  SER A 203      23.232  11.518 -14.107  1.00 81.68           C  
ATOM   3193  HA  SER A 203      23.597  11.742 -13.105  1.00 81.68           H  
ATOM   3194  C   SER A 203      23.613  10.059 -14.386  1.00 81.68           C  
ATOM   3195  CB  SER A 203      21.708  11.690 -14.058  1.00 81.68           C  
ATOM   3196  HB2 SER A 203      21.465  12.705 -13.745  1.00 81.68           H  
ATOM   3197  HB3 SER A 203      21.293  11.001 -13.322  1.00 81.68           H  
ATOM   3198  O   SER A 203      23.164   9.151 -13.696  1.00 81.68           O  
ATOM   3199  OG  SER A 203      21.127  11.434 -15.323  1.00 81.68           O  
ATOM   3200  HG  SER A 203      20.381  10.856 -15.150  1.00 81.68           H  
ATOM   3201  N   CYS A 204      24.461   9.795 -15.388  1.00 87.47           N  
ATOM   3202  H   CYS A 204      24.883  10.569 -15.882  1.00 87.47           H  
ATOM   3203  CA  CYS A 204      24.782   8.437 -15.807  1.00 87.47           C  
ATOM   3204  HA  CYS A 204      24.070   7.765 -15.327  1.00 87.47           H  
ATOM   3205  C   CYS A 204      26.178   7.977 -15.343  1.00 87.47           C  
ATOM   3206  CB  CYS A 204      24.579   8.297 -17.323  1.00 87.47           C  
ATOM   3207  HB2 CYS A 204      25.373   8.862 -17.812  1.00 87.47           H  
ATOM   3208  HB3 CYS A 204      24.687   7.242 -17.572  1.00 87.47           H  
ATOM   3209  O   CYS A 204      27.174   8.687 -15.471  1.00 87.47           O  
ATOM   3210  SG  CYS A 204      22.997   8.810 -18.057  1.00 87.47           S  
ATOM   3211  N   THR A 205      26.280   6.728 -14.884  1.00 86.45           N  
ATOM   3212  H   THR A 205      25.433   6.179 -14.896  1.00 86.45           H  
ATOM   3213  CA  THR A 205      27.513   6.086 -14.404  1.00 86.45           C  
ATOM   3214  HA  THR A 205      28.285   6.848 -14.301  1.00 86.45           H  
ATOM   3215  C   THR A 205      27.985   4.983 -15.369  1.00 86.45           C  
ATOM   3216  CB  THR A 205      27.311   5.523 -12.993  1.00 86.45           C  
ATOM   3217  HB  THR A 205      26.472   4.828 -12.991  1.00 86.45           H  
ATOM   3218  O   THR A 205      27.265   4.002 -15.588  1.00 86.45           O  
ATOM   3219  CG2 THR A 205      28.557   4.815 -12.456  1.00 86.45           C  
ATOM   3220 HG21 THR A 205      29.413   5.489 -12.496  1.00 86.45           H  
ATOM   3221 HG22 THR A 205      28.378   4.527 -11.420  1.00 86.45           H  
ATOM   3222 HG23 THR A 205      28.763   3.913 -13.032  1.00 86.45           H  
ATOM   3223  OG1 THR A 205      27.061   6.574 -12.093  1.00 86.45           O  
ATOM   3224  HG1 THR A 205      26.307   7.086 -12.394  1.00 86.45           H  
ATOM   3225  N   PRO A 206      29.206   5.075 -15.938  1.00 84.30           N  
ATOM   3226  CA  PRO A 206      29.767   4.026 -16.792  1.00 84.30           C  
ATOM   3227  HA  PRO A 206      29.029   3.747 -17.544  1.00 84.30           H  
ATOM   3228  C   PRO A 206      30.172   2.781 -15.991  1.00 84.30           C  
ATOM   3229  CB  PRO A 206      30.971   4.652 -17.512  1.00 84.30           C  
ATOM   3230  HB2 PRO A 206      31.910   4.358 -17.043  1.00 84.30           H  
ATOM   3231  HB3 PRO A 206      30.983   4.381 -18.567  1.00 84.30           H  
ATOM   3232  O   PRO A 206      31.134   2.822 -15.209  1.00 84.30           O  
ATOM   3233  CG  PRO A 206      30.783   6.156 -17.330  1.00 84.30           C  
ATOM   3234  HG2 PRO A 206      30.155   6.546 -18.131  1.00 84.30           H  
ATOM   3235  HG3 PRO A 206      31.736   6.685 -17.301  1.00 84.30           H  
ATOM   3236  CD  PRO A 206      30.040   6.265 -16.004  1.00 84.30           C  
ATOM   3237  HD2 PRO A 206      29.450   7.182 -15.998  1.00 84.30           H  
ATOM   3238  HD3 PRO A 206      30.745   6.262 -15.173  1.00 84.30           H  
ATOM   3239  N   ILE A 207      29.512   1.648 -16.244  1.00 82.08           N  
ATOM   3240  H   ILE A 207      28.752   1.663 -16.910  1.00 82.08           H  
ATOM   3241  CA  ILE A 207      29.834   0.376 -15.571  1.00 82.08           C  
ATOM   3242  HA  ILE A 207      30.440   0.613 -14.697  1.00 82.08           H  
ATOM   3243  C   ILE A 207      30.701  -0.531 -16.427  1.00 82.08           C  
ATOM   3244  CB  ILE A 207      28.614  -0.378 -14.997  1.00 82.08           C  
ATOM   3245  HB  ILE A 207      28.976  -0.863 -14.091  1.00 82.08           H  
ATOM   3246  O   ILE A 207      31.344  -1.422 -15.887  1.00 82.08           O  
ATOM   3247  CG1 ILE A 207      28.057  -1.508 -15.896  1.00 82.08           C  
ATOM   3248 HG12 ILE A 207      27.555  -1.087 -16.767  1.00 82.08           H  
ATOM   3249 HG13 ILE A 207      28.859  -2.158 -16.244  1.00 82.08           H  
ATOM   3250  CG2 ILE A 207      27.527   0.612 -14.567  1.00 82.08           C  
ATOM   3251 HG21 ILE A 207      27.948   1.364 -13.900  1.00 82.08           H  
ATOM   3252 HG22 ILE A 207      27.101   1.112 -15.437  1.00 82.08           H  
ATOM   3253 HG23 ILE A 207      26.749   0.081 -14.018  1.00 82.08           H  
ATOM   3254  CD1 ILE A 207      27.101  -2.430 -15.139  1.00 82.08           C  
ATOM   3255 HD11 ILE A 207      26.115  -1.969 -15.073  1.00 82.08           H  
ATOM   3256 HD12 ILE A 207      27.029  -3.378 -15.673  1.00 82.08           H  
ATOM   3257 HD13 ILE A 207      27.479  -2.638 -14.139  1.00 82.08           H  
ATOM   3258  N   THR A 208      30.772  -0.328 -17.741  1.00 75.19           N  
ATOM   3259  H   THR A 208      30.156   0.329 -18.198  1.00 75.19           H  
ATOM   3260  CA  THR A 208      31.680  -1.161 -18.531  1.00 75.19           C  
ATOM   3261  HA  THR A 208      31.521  -2.190 -18.208  1.00 75.19           H  
ATOM   3262  C   THR A 208      33.137  -0.820 -18.219  1.00 75.19           C  
ATOM   3263  CB  THR A 208      31.378  -1.146 -20.026  1.00 75.19           C  
ATOM   3264  HB  THR A 208      31.620  -0.175 -20.458  1.00 75.19           H  
ATOM   3265  O   THR A 208      33.521   0.350 -18.061  1.00 75.19           O  
ATOM   3266  CG2 THR A 208      32.142  -2.259 -20.742  1.00 75.19           C  
ATOM   3267 HG21 THR A 208      31.518  -2.747 -21.491  1.00 75.19           H  
ATOM   3268 HG22 THR A 208      32.451  -3.044 -20.051  1.00 75.19           H  
ATOM   3269 HG23 THR A 208      33.030  -1.846 -21.220  1.00 75.19           H  
ATOM   3270  OG1 THR A 208      30.012  -1.408 -20.203  1.00 75.19           O  
ATOM   3271  HG1 THR A 208      29.880  -2.331 -19.975  1.00 75.19           H  
ATOM   3272  N   GLY A 209      33.944  -1.868 -18.058  1.00 67.29           N  
ATOM   3273  H   GLY A 209      33.536  -2.788 -18.148  1.00 67.29           H  
ATOM   3274  CA  GLY A 209      35.392  -1.788 -17.907  1.00 67.29           C  
ATOM   3275  HA2 GLY A 209      35.709  -2.531 -17.175  1.00 67.29           H  
ATOM   3276  HA3 GLY A 209      35.677  -0.803 -17.537  1.00 67.29           H  
ATOM   3277  C   GLY A 209      36.141  -2.061 -19.214  1.00 67.29           C  
ATOM   3278  O   GLY A 209      35.584  -2.538 -20.197  1.00 67.29           O  
ATOM   3279  N   SER A 210      37.445  -1.778 -19.217  1.00 66.51           N  
ATOM   3280  H   SER A 210      37.843  -1.415 -18.363  1.00 66.51           H  
ATOM   3281  CA  SER A 210      38.364  -2.347 -20.213  1.00 66.51           C  
ATOM   3282  HA  SER A 210      37.959  -2.186 -21.212  1.00 66.51           H  
ATOM   3283  C   SER A 210      38.504  -3.859 -19.983  1.00 66.51           C  
ATOM   3284  CB  SER A 210      39.720  -1.638 -20.110  1.00 66.51           C  
ATOM   3285  HB2 SER A 210      39.603  -0.603 -20.430  1.00 66.51           H  
ATOM   3286  HB3 SER A 210      40.055  -1.649 -19.073  1.00 66.51           H  
ATOM   3287  O   SER A 210      38.387  -4.307 -18.843  1.00 66.51           O  
ATOM   3288  OG  SER A 210      40.704  -2.269 -20.906  1.00 66.51           O  
ATOM   3289  HG  SER A 210      41.446  -1.669 -21.010  1.00 66.51           H  
ATOM   3290  N   GLN A 211      38.821  -4.637 -21.026  1.00 64.25           N  
ATOM   3291  H   GLN A 211      38.921  -4.197 -21.930  1.00 64.25           H  
ATOM   3292  CA  GLN A 211      39.051  -6.092 -20.937  1.00 64.25           C  
ATOM   3293  HA  GLN A 211      38.107  -6.591 -20.715  1.00 64.25           H  
ATOM   3294  C   GLN A 211      40.032  -6.466 -19.802  1.00 64.25           C  
ATOM   3295  CB  GLN A 211      39.579  -6.602 -22.296  1.00 64.25           C  
ATOM   3296  HB2 GLN A 211      39.927  -7.629 -22.179  1.00 64.25           H  
ATOM   3297  HB3 GLN A 211      40.439  -6.000 -22.587  1.00 64.25           H  
ATOM   3298  O   GLN A 211      39.827  -7.449 -19.094  1.00 64.25           O  
ATOM   3299  CG  GLN A 211      38.537  -6.564 -23.437  1.00 64.25           C  
ATOM   3300  HG2 GLN A 211      39.045  -6.783 -24.377  1.00 64.25           H  
ATOM   3301  HG3 GLN A 211      38.111  -5.563 -23.516  1.00 64.25           H  
ATOM   3302  CD  GLN A 211      37.400  -7.579 -23.279  1.00 64.25           C  
ATOM   3303  NE2 GLN A 211      36.329  -7.478 -24.039  1.00 64.25           N  
ATOM   3304 HE21 GLN A 211      36.184  -6.689 -24.654  1.00 64.25           H  
ATOM   3305 HE22 GLN A 211      35.569  -8.104 -23.815  1.00 64.25           H  
ATOM   3306  OE1 GLN A 211      37.447  -8.481 -22.464  1.00 64.25           O  
ATOM   3307  N   ASN A 212      41.043  -5.620 -19.557  1.00 68.85           N  
ATOM   3308  H   ASN A 212      41.123  -4.812 -20.158  1.00 68.85           H  
ATOM   3309  CA  ASN A 212      42.060  -5.824 -18.516  1.00 68.85           C  
ATOM   3310  HA  ASN A 212      42.119  -6.890 -18.293  1.00 68.85           H  
ATOM   3311  C   ASN A 212      41.746  -5.133 -17.172  1.00 68.85           C  
ATOM   3312  CB  ASN A 212      43.426  -5.387 -19.075  1.00 68.85           C  
ATOM   3313  HB2 ASN A 212      44.176  -5.459 -18.287  1.00 68.85           H  
ATOM   3314  HB3 ASN A 212      43.372  -4.348 -19.400  1.00 68.85           H  
ATOM   3315  O   ASN A 212      42.540  -5.224 -16.239  1.00 68.85           O  
ATOM   3316  CG  ASN A 212      43.907  -6.252 -20.226  1.00 68.85           C  
ATOM   3317  ND2 ASN A 212      44.843  -5.771 -21.009  1.00 68.85           N  
ATOM   3318 HD21 ASN A 212      45.147  -6.393 -21.745  1.00 68.85           H  
ATOM   3319 HD22 ASN A 212      45.270  -4.874 -20.826  1.00 68.85           H  
ATOM   3320  OD1 ASN A 212      43.466  -7.362 -20.449  1.00 68.85           O  
ATOM   3321  N   ALA A 213      40.623  -4.420 -17.051  1.00 71.06           N  
ATOM   3322  H   ALA A 213      39.940  -4.476 -17.793  1.00 71.06           H  
ATOM   3323  CA  ALA A 213      40.212  -3.777 -15.803  1.00 71.06           C  
ATOM   3324  HA  ALA A 213      41.106  -3.464 -15.263  1.00 71.06           H  
ATOM   3325  C   ALA A 213      39.427  -4.762 -14.918  1.00 71.06           C  
ATOM   3326  CB  ALA A 213      39.396  -2.520 -16.130  1.00 71.06           C  
ATOM   3327  HB1 ALA A 213      39.991  -1.842 -16.742  1.00 71.06           H  
ATOM   3328  HB2 ALA A 213      38.487  -2.802 -16.661  1.00 71.06           H  
ATOM   3329  HB3 ALA A 213      39.115  -2.011 -15.208  1.00 71.06           H  
ATOM   3330  O   ALA A 213      38.780  -5.667 -15.445  1.00 71.06           O  
ATOM   3331  N   PRO A 214      39.427  -4.630 -13.579  1.00 74.27           N  
ATOM   3332  CA  PRO A 214      38.547  -5.422 -12.713  1.00 74.27           C  
ATOM   3333  HA  PRO A 214      38.758  -6.482 -12.857  1.00 74.27           H  
ATOM   3334  C   PRO A 214      37.059  -5.171 -13.032  1.00 74.27           C  
ATOM   3335  CB  PRO A 214      38.934  -5.048 -11.280  1.00 74.27           C  
ATOM   3336  HB2 PRO A 214      38.076  -5.054 -10.608  1.00 74.27           H  
ATOM   3337  HB3 PRO A 214      39.703  -5.731 -10.920  1.00 74.27           H  
ATOM   3338  O   PRO A 214      36.708  -4.158 -13.638  1.00 74.27           O  
ATOM   3339  CG  PRO A 214      39.530  -3.652 -11.425  1.00 74.27           C  
ATOM   3340  HG2 PRO A 214      40.240  -3.422 -10.630  1.00 74.27           H  
ATOM   3341  HG3 PRO A 214      38.708  -2.936 -11.429  1.00 74.27           H  
ATOM   3342  CD  PRO A 214      40.189  -3.666 -12.801  1.00 74.27           C  
ATOM   3343  HD2 PRO A 214      40.156  -2.668 -13.237  1.00 74.27           H  
ATOM   3344  HD3 PRO A 214      41.221  -4.006 -12.712  1.00 74.27           H  
ATOM   3345  N   ARG A 215      36.177  -6.124 -12.675  1.00 79.97           N  
ATOM   3346  H   ARG A 215      36.488  -6.846 -12.041  1.00 79.97           H  
ATOM   3347  CA  ARG A 215      34.722  -5.959 -12.874  1.00 79.97           C  
ATOM   3348  HA  ARG A 215      34.512  -5.727 -13.918  1.00 79.97           H  
ATOM   3349  C   ARG A 215      34.257  -4.750 -12.072  1.00 79.97           C  
ATOM   3350  CB  ARG A 215      33.910  -7.205 -12.453  1.00 79.97           C  
ATOM   3351  HB2 ARG A 215      34.257  -7.565 -11.484  1.00 79.97           H  
ATOM   3352  HB3 ARG A 215      32.865  -6.915 -12.349  1.00 79.97           H  
ATOM   3353  O   ARG A 215      34.639  -4.614 -10.909  1.00 79.97           O  
ATOM   3354  CG  ARG A 215      33.978  -8.335 -13.487  1.00 79.97           C  
ATOM   3355  HG2 ARG A 215      35.007  -8.689 -13.562  1.00 79.97           H  
ATOM   3356  HG3 ARG A 215      33.653  -7.928 -14.444  1.00 79.97           H  
ATOM   3357  CD  ARG A 215      33.074  -9.526 -13.153  1.00 79.97           C  
ATOM   3358  HD2 ARG A 215      32.056  -9.162 -13.014  1.00 79.97           H  
ATOM   3359  HD3 ARG A 215      33.416  -9.983 -12.225  1.00 79.97           H  
ATOM   3360  NE  ARG A 215      33.076 -10.518 -14.249  1.00 79.97           N  
ATOM   3361  HE  ARG A 215      33.211 -10.161 -15.184  1.00 79.97           H  
ATOM   3362  NH1 ARG A 215      32.141 -12.271 -13.097  1.00 79.97           N  
ATOM   3363 HH11 ARG A 215      31.994 -11.666 -12.302  1.00 79.97           H  
ATOM   3364 HH12 ARG A 215      31.736 -13.197 -13.096  1.00 79.97           H  
ATOM   3365  NH2 ARG A 215      32.660 -12.517 -15.253  1.00 79.97           N  
ATOM   3366 HH21 ARG A 215      32.738 -12.087 -16.164  1.00 79.97           H  
ATOM   3367 HH22 ARG A 215      32.291 -13.456 -15.216  1.00 79.97           H  
ATOM   3368  CZ  ARG A 215      32.637 -11.763 -14.191  1.00 79.97           C  
ATOM   3369  N   LYS A 216      33.440  -3.905 -12.697  1.00 85.62           N  
ATOM   3370  H   LYS A 216      33.165  -4.099 -13.649  1.00 85.62           H  
ATOM   3371  CA  LYS A 216      32.690  -2.888 -11.973  1.00 85.62           C  
ATOM   3372  HA  LYS A 216      33.246  -2.602 -11.080  1.00 85.62           H  
ATOM   3373  C   LYS A 216      31.359  -3.479 -11.550  1.00 85.62           C  
ATOM   3374  CB  LYS A 216      32.475  -1.636 -12.809  1.00 85.62           C  
ATOM   3375  HB2 LYS A 216      32.035  -1.960 -13.753  1.00 85.62           H  
ATOM   3376  HB3 LYS A 216      31.760  -0.990 -12.299  1.00 85.62           H  
ATOM   3377  O   LYS A 216      30.650  -4.069 -12.367  1.00 85.62           O  
ATOM   3378  CG  LYS A 216      33.763  -0.845 -13.058  1.00 85.62           C  
ATOM   3379  HG2 LYS A 216      34.134  -0.473 -12.104  1.00 85.62           H  
ATOM   3380  HG3 LYS A 216      34.508  -1.483 -13.533  1.00 85.62           H  
ATOM   3381  CD  LYS A 216      33.438   0.331 -13.978  1.00 85.62           C  
ATOM   3382  HD2 LYS A 216      33.052  -0.076 -14.913  1.00 85.62           H  
ATOM   3383  HD3 LYS A 216      32.660   0.941 -13.518  1.00 85.62           H  
ATOM   3384  CE  LYS A 216      34.622   1.220 -14.336  1.00 85.62           C  
ATOM   3385  HE2 LYS A 216      34.943   1.757 -13.443  1.00 85.62           H  
ATOM   3386  HE3 LYS A 216      35.443   0.599 -14.693  1.00 85.62           H  
ATOM   3387  NZ  LYS A 216      34.179   2.162 -15.394  1.00 85.62           N  
ATOM   3388  HZ1 LYS A 216      33.973   1.658 -16.244  1.00 85.62           H  
ATOM   3389  HZ2 LYS A 216      34.867   2.876 -15.585  1.00 85.62           H  
ATOM   3390  HZ3 LYS A 216      33.308   2.599 -15.125  1.00 85.62           H  
ATOM   3391  N   THR A 217      31.043  -3.291 -10.283  1.00 89.08           N  
ATOM   3392  H   THR A 217      31.704  -2.807  -9.693  1.00 89.08           H  
ATOM   3393  CA  THR A 217      29.772  -3.694  -9.701  1.00 89.08           C  
ATOM   3394  HA  THR A 217      29.103  -4.074 -10.473  1.00 89.08           H  
ATOM   3395  C   THR A 217      29.140  -2.472  -9.082  1.00 89.08           C  
ATOM   3396  CB  THR A 217      29.964  -4.804  -8.667  1.00 89.08           C  
ATOM   3397  HB  THR A 217      30.682  -4.486  -7.911  1.00 89.08           H  
ATOM   3398  O   THR A 217      29.706  -1.855  -8.183  1.00 89.08           O  
ATOM   3399  CG2 THR A 217      28.655  -5.182  -7.982  1.00 89.08           C  
ATOM   3400 HG21 THR A 217      28.758  -6.130  -7.454  1.00 89.08           H  
ATOM   3401 HG22 THR A 217      28.410  -4.408  -7.255  1.00 89.08           H  
ATOM   3402 HG23 THR A 217      27.841  -5.253  -8.704  1.00 89.08           H  
ATOM   3403  OG1 THR A 217      30.458  -5.961  -9.304  1.00 89.08           O  
ATOM   3404  HG1 THR A 217      30.533  -6.635  -8.624  1.00 89.08           H  
ATOM   3405  N   TRP A 218      27.965  -2.122  -9.573  1.00 91.50           N  
ATOM   3406  H   TRP A 218      27.545  -2.690 -10.295  1.00 91.50           H  
ATOM   3407  CA  TRP A 218      27.111  -1.146  -8.934  1.00 91.50           C  
ATOM   3408  HA  TRP A 218      27.709  -0.434  -8.364  1.00 91.50           H  
ATOM   3409  C   TRP A 218      26.182  -1.879  -7.968  1.00 91.50           C  
ATOM   3410  CB  TRP A 218      26.379  -0.374 -10.020  1.00 91.50           C  
ATOM   3411  HB2 TRP A 218      27.106   0.062 -10.704  1.00 91.50           H  
ATOM   3412  HB3 TRP A 218      25.747  -1.056 -10.589  1.00 91.50           H  
ATOM   3413  O   TRP A 218      25.625  -2.917  -8.319  1.00 91.50           O  
ATOM   3414  CG  TRP A 218      25.537   0.714  -9.470  1.00 91.50           C  
ATOM   3415  CD1 TRP A 218      25.928   1.990  -9.267  1.00 91.50           C  
ATOM   3416  HD1 TRP A 218      26.901   2.399  -9.495  1.00 91.50           H  
ATOM   3417  CD2 TRP A 218      24.158   0.623  -9.020  1.00 91.50           C  
ATOM   3418  CE2 TRP A 218      23.746   1.914  -8.589  1.00 91.50           C  
ATOM   3419  CE3 TRP A 218      23.213  -0.419  -8.951  1.00 91.50           C  
ATOM   3420  HE3 TRP A 218      23.489  -1.414  -9.269  1.00 91.50           H  
ATOM   3421  NE1 TRP A 218      24.869   2.704  -8.758  1.00 91.50           N  
ATOM   3422  HE1 TRP A 218      24.916   3.692  -8.555  1.00 91.50           H  
ATOM   3423  CH2 TRP A 218      21.511   1.124  -8.120  1.00 91.50           C  
ATOM   3424  HH2 TRP A 218      20.492   1.315  -7.818  1.00 91.50           H  
ATOM   3425  CZ2 TRP A 218      22.442   2.172  -8.144  1.00 91.50           C  
ATOM   3426  HZ2 TRP A 218      22.148   3.170  -7.854  1.00 91.50           H  
ATOM   3427  CZ3 TRP A 218      21.907  -0.168  -8.505  1.00 91.50           C  
ATOM   3428  HZ3 TRP A 218      21.195  -0.980  -8.495  1.00 91.50           H  
ATOM   3429  N   SER A 219      26.072  -1.403  -6.731  1.00 93.37           N  
ATOM   3430  H   SER A 219      26.575  -0.560  -6.494  1.00 93.37           H  
ATOM   3431  CA  SER A 219      25.271  -2.040  -5.684  1.00 93.37           C  
ATOM   3432  HA  SER A 219      24.586  -2.758  -6.135  1.00 93.37           H  
ATOM   3433  C   SER A 219      24.444  -1.014  -4.927  1.00 93.37           C  
ATOM   3434  CB  SER A 219      26.153  -2.802  -4.692  1.00 93.37           C  
ATOM   3435  HB2 SER A 219      25.532  -3.242  -3.912  1.00 93.37           H  
ATOM   3436  HB3 SER A 219      26.864  -2.115  -4.233  1.00 93.37           H  
ATOM   3437  O   SER A 219      24.987  -0.067  -4.359  1.00 93.37           O  
ATOM   3438  OG  SER A 219      26.856  -3.826  -5.360  1.00 93.37           O  
ATOM   3439  HG  SER A 219      26.823  -3.615  -6.296  1.00 93.37           H  
ATOM   3440  N   LEU A 220      23.142  -1.260  -4.865  1.00 94.37           N  
ATOM   3441  H   LEU A 220      22.792  -2.057  -5.378  1.00 94.37           H  
ATOM   3442  CA  LEU A 220      22.193  -0.586  -3.992  1.00 94.37           C  
ATOM   3443  HA  LEU A 220      22.622   0.348  -3.630  1.00 94.37           H  
ATOM   3444  C   LEU A 220      21.901  -1.490  -2.803  1.00 94.37           C  
ATOM   3445  CB  LEU A 220      20.944  -0.261  -4.814  1.00 94.37           C  
ATOM   3446  HB2 LEU A 220      20.495  -1.179  -5.193  1.00 94.37           H  
ATOM   3447  HB3 LEU A 220      21.288   0.319  -5.671  1.00 94.37           H  
ATOM   3448  O   LEU A 220      21.643  -2.679  -2.980  1.00 94.37           O  
ATOM   3449  CG  LEU A 220      19.885   0.563  -4.064  1.00 94.37           C  
ATOM   3450  HG  LEU A 220      20.375   1.287  -3.413  1.00 94.37           H  
ATOM   3451  CD1 LEU A 220      19.045   1.318  -5.086  1.00 94.37           C  
ATOM   3452 HD11 LEU A 220      19.701   1.905  -5.729  1.00 94.37           H  
ATOM   3453 HD12 LEU A 220      18.374   2.001  -4.566  1.00 94.37           H  
ATOM   3454 HD13 LEU A 220      18.474   0.626  -5.704  1.00 94.37           H  
ATOM   3455  CD2 LEU A 220      18.913  -0.290  -3.250  1.00 94.37           C  
ATOM   3456 HD21 LEU A 220      19.415  -0.814  -2.436  1.00 94.37           H  
ATOM   3457 HD22 LEU A 220      18.161   0.358  -2.800  1.00 94.37           H  
ATOM   3458 HD23 LEU A 220      18.422  -1.020  -3.893  1.00 94.37           H  
ATOM   3459  N   THR A 221      21.947  -0.939  -1.594  1.00 93.31           N  
ATOM   3460  H   THR A 221      22.099   0.056  -1.513  1.00 93.31           H  
ATOM   3461  CA  THR A 221      21.638  -1.690  -0.370  1.00 93.31           C  
ATOM   3462  HA  THR A 221      21.230  -2.668  -0.624  1.00 93.31           H  
ATOM   3463  C   THR A 221      20.583  -0.951   0.437  1.00 93.31           C  
ATOM   3464  CB  THR A 221      22.901  -1.923   0.468  1.00 93.31           C  
ATOM   3465  HB  THR A 221      23.274  -0.962   0.824  1.00 93.31           H  
ATOM   3466  O   THR A 221      20.714   0.251   0.672  1.00 93.31           O  
ATOM   3467  CG2 THR A 221      22.657  -2.841   1.663  1.00 93.31           C  
ATOM   3468 HG21 THR A 221      23.593  -2.999   2.198  1.00 93.31           H  
ATOM   3469 HG22 THR A 221      22.271  -3.802   1.322  1.00 93.31           H  
ATOM   3470 HG23 THR A 221      21.936  -2.394   2.348  1.00 93.31           H  
ATOM   3471  OG1 THR A 221      23.903  -2.518  -0.338  1.00 93.31           O  
ATOM   3472  HG1 THR A 221      23.937  -1.979  -1.131  1.00 93.31           H  
ATOM   3473  N   PHE A 222      19.564  -1.679   0.879  1.00 92.55           N  
ATOM   3474  H   PHE A 222      19.554  -2.672   0.696  1.00 92.55           H  
ATOM   3475  CA  PHE A 222      18.529  -1.161   1.760  1.00 92.55           C  
ATOM   3476  HA  PHE A 222      18.433  -0.086   1.608  1.00 92.55           H  
ATOM   3477  C   PHE A 222      18.899  -1.408   3.224  1.00 92.55           C  
ATOM   3478  CB  PHE A 222      17.187  -1.802   1.411  1.00 92.55           C  
ATOM   3479  HB2 PHE A 222      17.235  -2.878   1.576  1.00 92.55           H  
ATOM   3480  HB3 PHE A 222      16.450  -1.382   2.097  1.00 92.55           H  
ATOM   3481  O   PHE A 222      19.412  -2.472   3.570  1.00 92.55           O  
ATOM   3482  CG  PHE A 222      16.697  -1.518   0.010  1.00 92.55           C  
ATOM   3483  CD1 PHE A 222      16.087  -0.281  -0.262  1.00 92.55           C  
ATOM   3484  HD1 PHE A 222      15.987   0.459   0.517  1.00 92.55           H  
ATOM   3485  CD2 PHE A 222      16.820  -2.480  -1.010  1.00 92.55           C  
ATOM   3486  HD2 PHE A 222      17.274  -3.436  -0.798  1.00 92.55           H  
ATOM   3487  CE1 PHE A 222      15.586  -0.017  -1.544  1.00 92.55           C  
ATOM   3488  HE1 PHE A 222      15.098   0.927  -1.740  1.00 92.55           H  
ATOM   3489  CE2 PHE A 222      16.327  -2.205  -2.299  1.00 92.55           C  
ATOM   3490  HE2 PHE A 222      16.417  -2.947  -3.079  1.00 92.55           H  
ATOM   3491  CZ  PHE A 222      15.699  -0.975  -2.561  1.00 92.55           C  
ATOM   3492  HZ  PHE A 222      15.292  -0.764  -3.539  1.00 92.55           H  
ATOM   3493  N   ALA A 223      18.631  -0.429   4.093  1.00 89.66           N  
ATOM   3494  H   ALA A 223      18.223   0.430   3.751  1.00 89.66           H  
ATOM   3495  CA  ALA A 223      18.790  -0.606   5.539  1.00 89.66           C  
ATOM   3496  HA  ALA A 223      19.783  -1.007   5.743  1.00 89.66           H  
ATOM   3497  C   ALA A 223      17.768  -1.604   6.108  1.00 89.66           C  
ATOM   3498  CB  ALA A 223      18.658   0.762   6.219  1.00 89.66           C  
ATOM   3499  HB1 ALA A 223      19.410   1.448   5.829  1.00 89.66           H  
ATOM   3500  HB2 ALA A 223      18.805   0.645   7.293  1.00 89.66           H  
ATOM   3501  HB3 ALA A 223      17.664   1.173   6.046  1.00 89.66           H  
ATOM   3502  O   ALA A 223      18.079  -2.359   7.025  1.00 89.66           O  
ATOM   3503  N   GLU A 224      16.566  -1.612   5.534  1.00 90.70           N  
ATOM   3504  H   GLU A 224      16.404  -0.995   4.751  1.00 90.70           H  
ATOM   3505  CA  GLU A 224      15.471  -2.521   5.859  1.00 90.70           C  
ATOM   3506  HA  GLU A 224      15.801  -3.238   6.610  1.00 90.70           H  
ATOM   3507  C   GLU A 224      15.046  -3.253   4.580  1.00 90.70           C  
ATOM   3508  CB  GLU A 224      14.296  -1.722   6.436  1.00 90.70           C  
ATOM   3509  HB2 GLU A 224      14.055  -0.905   5.755  1.00 90.70           H  
ATOM   3510  HB3 GLU A 224      13.414  -2.359   6.506  1.00 90.70           H  
ATOM   3511  O   GLU A 224      14.977  -2.613   3.528  1.00 90.70           O  
ATOM   3512  CG  GLU A 224      14.610  -1.130   7.820  1.00 90.70           C  
ATOM   3513  HG2 GLU A 224      13.821  -0.415   8.052  1.00 90.70           H  
ATOM   3514  HG3 GLU A 224      15.547  -0.574   7.788  1.00 90.70           H  
ATOM   3515  CD  GLU A 224      14.654  -2.166   8.955  1.00 90.70           C  
ATOM   3516  OE1 GLU A 224      14.883  -1.762  10.118  1.00 90.70           O  
ATOM   3517  OE2 GLU A 224      14.259  -3.338   8.763  1.00 90.70           O  
ATOM   3518  N   PRO A 225      14.752  -4.565   4.624  1.00 92.42           N  
ATOM   3519  CA  PRO A 225      14.322  -5.293   3.438  1.00 92.42           C  
ATOM   3520  HA  PRO A 225      15.123  -5.248   2.700  1.00 92.42           H  
ATOM   3521  C   PRO A 225      13.039  -4.699   2.841  1.00 92.42           C  
ATOM   3522  CB  PRO A 225      14.122  -6.746   3.877  1.00 92.42           C  
ATOM   3523  HB2 PRO A 225      13.061  -6.939   4.038  1.00 92.42           H  
ATOM   3524  HB3 PRO A 225      14.529  -7.444   3.145  1.00 92.42           H  
ATOM   3525  O   PRO A 225      12.139  -4.260   3.564  1.00 92.42           O  
ATOM   3526  CG  PRO A 225      14.838  -6.865   5.221  1.00 92.42           C  
ATOM   3527  HG2 PRO A 225      15.868  -7.190   5.074  1.00 92.42           H  
ATOM   3528  HG3 PRO A 225      14.324  -7.558   5.887  1.00 92.42           H  
ATOM   3529  CD  PRO A 225      14.826  -5.445   5.780  1.00 92.42           C  
ATOM   3530  HD2 PRO A 225      13.945  -5.295   6.404  1.00 92.42           H  
ATOM   3531  HD3 PRO A 225      15.733  -5.282   6.362  1.00 92.42           H  
ATOM   3532  N   VAL A 226      12.921  -4.731   1.515  1.00 93.65           N  
ATOM   3533  H   VAL A 226      13.699  -5.084   0.976  1.00 93.65           H  
ATOM   3534  CA  VAL A 226      11.740  -4.228   0.795  1.00 93.65           C  
ATOM   3535  HA  VAL A 226      10.951  -4.007   1.514  1.00 93.65           H  
ATOM   3536  C   VAL A 226      11.173  -5.274  -0.151  1.00 93.65           C  
ATOM   3537  CB  VAL A 226      12.035  -2.918   0.050  1.00 93.65           C  
ATOM   3538  HB  VAL A 226      11.098  -2.616  -0.419  1.00 93.65           H  
ATOM   3539  O   VAL A 226      11.906  -6.120  -0.648  1.00 93.65           O  
ATOM   3540  CG1 VAL A 226      12.477  -1.807   1.012  1.00 93.65           C  
ATOM   3541 HG11 VAL A 226      11.733  -1.678   1.798  1.00 93.65           H  
ATOM   3542 HG12 VAL A 226      13.431  -2.066   1.470  1.00 93.65           H  
ATOM   3543 HG13 VAL A 226      12.606  -0.866   0.477  1.00 93.65           H  
ATOM   3544  CG2 VAL A 226      13.080  -3.043  -1.061  1.00 93.65           C  
ATOM   3545 HG21 VAL A 226      12.740  -3.751  -1.816  1.00 93.65           H  
ATOM   3546 HG22 VAL A 226      14.029  -3.376  -0.640  1.00 93.65           H  
ATOM   3547 HG23 VAL A 226      13.228  -2.074  -1.537  1.00 93.65           H  
ATOM   3548  N   VAL A 227       9.875  -5.213  -0.453  1.00 92.10           N  
ATOM   3549  H   VAL A 227       9.313  -4.471  -0.062  1.00 92.10           H  
ATOM   3550  CA  VAL A 227       9.264  -6.091  -1.462  1.00 92.10           C  
ATOM   3551  HA  VAL A 227       9.918  -6.941  -1.650  1.00 92.10           H  
ATOM   3552  C   VAL A 227       9.128  -5.312  -2.762  1.00 92.10           C  
ATOM   3553  CB  VAL A 227       7.924  -6.684  -0.994  1.00 92.10           C  
ATOM   3554  HB  VAL A 227       7.206  -5.880  -0.830  1.00 92.10           H  
ATOM   3555  O   VAL A 227       8.196  -4.523  -2.947  1.00 92.10           O  
ATOM   3556  CG1 VAL A 227       7.362  -7.646  -2.051  1.00 92.10           C  
ATOM   3557 HG11 VAL A 227       6.451  -8.111  -1.673  1.00 92.10           H  
ATOM   3558 HG12 VAL A 227       7.125  -7.106  -2.968  1.00 92.10           H  
ATOM   3559 HG13 VAL A 227       8.093  -8.426  -2.263  1.00 92.10           H  
ATOM   3560  CG2 VAL A 227       8.095  -7.457   0.316  1.00 92.10           C  
ATOM   3561 HG21 VAL A 227       8.412  -6.772   1.102  1.00 92.10           H  
ATOM   3562 HG22 VAL A 227       8.838  -8.245   0.194  1.00 92.10           H  
ATOM   3563 HG23 VAL A 227       7.145  -7.904   0.611  1.00 92.10           H  
ATOM   3564  N   ALA A 228      10.071  -5.529  -3.678  1.00 92.09           N  
ATOM   3565  H   ALA A 228      10.838  -6.142  -3.444  1.00 92.09           H  
ATOM   3566  CA  ALA A 228      10.002  -4.949  -5.013  1.00 92.09           C  
ATOM   3567  HA  ALA A 228       9.775  -3.888  -4.917  1.00 92.09           H  
ATOM   3568  C   ALA A 228       8.881  -5.610  -5.828  1.00 92.09           C  
ATOM   3569  CB  ALA A 228      11.365  -5.069  -5.698  1.00 92.09           C  
ATOM   3570  HB1 ALA A 228      11.318  -4.623  -6.691  1.00 92.09           H  
ATOM   3571  HB2 ALA A 228      12.109  -4.535  -5.107  1.00 92.09           H  
ATOM   3572  HB3 ALA A 228      11.654  -6.116  -5.787  1.00 92.09           H  
ATOM   3573  O   ALA A 228       8.814  -6.834  -5.943  1.00 92.09           O  
ATOM   3574  N   SER A 229       8.010  -4.800  -6.423  1.00 89.53           N  
ATOM   3575  H   SER A 229       8.133  -3.805  -6.306  1.00 89.53           H  
ATOM   3576  CA  SER A 229       7.072  -5.232  -7.464  1.00 89.53           C  
ATOM   3577  HA  SER A 229       6.720  -6.243  -7.256  1.00 89.53           H  
ATOM   3578  C   SER A 229       7.753  -5.227  -8.834  1.00 89.53           C  
ATOM   3579  CB  SER A 229       5.867  -4.286  -7.483  1.00 89.53           C  
ATOM   3580  HB2 SER A 229       5.117  -4.657  -8.181  1.00 89.53           H  
ATOM   3581  HB3 SER A 229       5.435  -4.221  -6.484  1.00 89.53           H  
ATOM   3582  O   SER A 229       7.498  -6.097  -9.666  1.00 89.53           O  
ATOM   3583  OG  SER A 229       6.316  -3.012  -7.898  1.00 89.53           O  
ATOM   3584  HG  SER A 229       5.647  -2.337  -7.764  1.00 89.53           H  
ATOM   3585  N   SER A 230       8.630  -4.244  -9.059  1.00 90.06           N  
ATOM   3586  H   SER A 230       8.785  -3.567  -8.325  1.00 90.06           H  
ATOM   3587  CA  SER A 230       9.350  -4.052 -10.310  1.00 90.06           C  
ATOM   3588  HA  SER A 230       9.636  -5.040 -10.669  1.00 90.06           H  
ATOM   3589  C   SER A 230      10.617  -3.226 -10.119  1.00 90.06           C  
ATOM   3590  CB  SER A 230       8.455  -3.394 -11.362  1.00 90.06           C  
ATOM   3591  HB2 SER A 230       9.041  -3.135 -12.243  1.00 90.06           H  
ATOM   3592  HB3 SER A 230       7.677  -4.099 -11.654  1.00 90.06           H  
ATOM   3593  O   SER A 230      10.688  -2.367  -9.238  1.00 90.06           O  
ATOM   3594  OG  SER A 230       7.851  -2.241 -10.820  1.00 90.06           O  
ATOM   3595  HG  SER A 230       7.614  -2.453  -9.914  1.00 90.06           H  
ATOM   3596  N   ILE A 231      11.609  -3.487 -10.963  1.00 91.98           N  
ATOM   3597  H   ILE A 231      11.462  -4.199 -11.664  1.00 91.98           H  
ATOM   3598  CA  ILE A 231      12.876  -2.761 -11.009  1.00 91.98           C  
ATOM   3599  HA  ILE A 231      12.815  -1.891 -10.356  1.00 91.98           H  
ATOM   3600  C   ILE A 231      13.083  -2.279 -12.440  1.00 91.98           C  
ATOM   3601  CB  ILE A 231      14.055  -3.631 -10.521  1.00 91.98           C  
ATOM   3602  HB  ILE A 231      14.181  -4.459 -11.219  1.00 91.98           H  
ATOM   3603  O   ILE A 231      13.149  -3.090 -13.360  1.00 91.98           O  
ATOM   3604  CG1 ILE A 231      13.761  -4.240  -9.129  1.00 91.98           C  
ATOM   3605 HG12 ILE A 231      12.871  -4.865  -9.200  1.00 91.98           H  
ATOM   3606 HG13 ILE A 231      13.541  -3.443  -8.418  1.00 91.98           H  
ATOM   3607  CG2 ILE A 231      15.356  -2.810 -10.567  1.00 91.98           C  
ATOM   3608 HG21 ILE A 231      15.591  -2.534 -11.595  1.00 91.98           H  
ATOM   3609 HG22 ILE A 231      15.257  -1.898  -9.978  1.00 91.98           H  
ATOM   3610 HG23 ILE A 231      16.195  -3.396 -10.192  1.00 91.98           H  
ATOM   3611  CD1 ILE A 231      14.875  -5.129  -8.564  1.00 91.98           C  
ATOM   3612 HD11 ILE A 231      15.745  -4.528  -8.298  1.00 91.98           H  
ATOM   3613 HD12 ILE A 231      15.160  -5.883  -9.298  1.00 91.98           H  
ATOM   3614 HD13 ILE A 231      14.517  -5.626  -7.662  1.00 91.98           H  
ATOM   3615  N   GLU A 232      13.196  -0.970 -12.623  1.00 90.92           N  
ATOM   3616  H   GLU A 232      13.180  -0.374 -11.807  1.00 90.92           H  
ATOM   3617  CA  GLU A 232      13.522  -0.346 -13.902  1.00 90.92           C  
ATOM   3618  HA  GLU A 232      13.370  -1.060 -14.711  1.00 90.92           H  
ATOM   3619  C   GLU A 232      14.983   0.091 -13.897  1.00 90.92           C  
ATOM   3620  CB  GLU A 232      12.632   0.870 -14.177  1.00 90.92           C  
ATOM   3621  HB2 GLU A 232      12.803   1.613 -13.398  1.00 90.92           H  
ATOM   3622  HB3 GLU A 232      12.931   1.301 -15.132  1.00 90.92           H  
ATOM   3623  O   GLU A 232      15.404   0.826 -13.004  1.00 90.92           O  
ATOM   3624  CG  GLU A 232      11.136   0.547 -14.243  1.00 90.92           C  
ATOM   3625  HG2 GLU A 232      10.969  -0.181 -15.037  1.00 90.92           H  
ATOM   3626  HG3 GLU A 232      10.816   0.103 -13.300  1.00 90.92           H  
ATOM   3627  CD  GLU A 232      10.274   1.791 -14.507  1.00 90.92           C  
ATOM   3628  OE1 GLU A 232       9.053   1.604 -14.705  1.00 90.92           O  
ATOM   3629  OE2 GLU A 232      10.766   2.945 -14.459  1.00 90.92           O  
ATOM   3630  N   ILE A 233      15.738  -0.325 -14.909  1.00 90.41           N  
ATOM   3631  H   ILE A 233      15.323  -0.948 -15.586  1.00 90.41           H  
ATOM   3632  CA  ILE A 233      17.128   0.077 -15.118  1.00 90.41           C  
ATOM   3633  HA  ILE A 233      17.453   0.726 -14.305  1.00 90.41           H  
ATOM   3634  C   ILE A 233      17.189   0.861 -16.423  1.00 90.41           C  
ATOM   3635  CB  ILE A 233      18.071  -1.143 -15.162  1.00 90.41           C  
ATOM   3636  HB  ILE A 233      17.869  -1.685 -16.087  1.00 90.41           H  
ATOM   3637  O   ILE A 233      17.116   0.280 -17.506  1.00 90.41           O  
ATOM   3638  CG1 ILE A 233      17.852  -2.130 -13.995  1.00 90.41           C  
ATOM   3639 HG12 ILE A 233      16.800  -2.407 -13.940  1.00 90.41           H  
ATOM   3640 HG13 ILE A 233      18.137  -1.670 -13.049  1.00 90.41           H  
ATOM   3641  CG2 ILE A 233      19.531  -0.661 -15.219  1.00 90.41           C  
ATOM   3642 HG21 ILE A 233      19.676   0.006 -16.069  1.00 90.41           H  
ATOM   3643 HG22 ILE A 233      20.206  -1.507 -15.344  1.00 90.41           H  
ATOM   3644 HG23 ILE A 233      19.787  -0.128 -14.303  1.00 90.41           H  
ATOM   3645  CD1 ILE A 233      18.634  -3.432 -14.202  1.00 90.41           C  
ATOM   3646 HD11 ILE A 233      18.546  -3.765 -15.236  1.00 90.41           H  
ATOM   3647 HD12 ILE A 233      19.685  -3.291 -13.951  1.00 90.41           H  
ATOM   3648 HD13 ILE A 233      18.211  -4.211 -13.567  1.00 90.41           H  
ATOM   3649  N   TYR A 234      17.332   2.176 -16.327  1.00 89.10           N  
ATOM   3650  H   TYR A 234      17.437   2.575 -15.405  1.00 89.10           H  
ATOM   3651  CA  TYR A 234      17.548   3.051 -17.472  1.00 89.10           C  
ATOM   3652  HA  TYR A 234      16.992   2.672 -18.329  1.00 89.10           H  
ATOM   3653  C   TYR A 234      19.029   3.058 -17.816  1.00 89.10           C  
ATOM   3654  CB  TYR A 234      17.051   4.467 -17.177  1.00 89.10           C  
ATOM   3655  HB2 TYR A 234      17.324   5.114 -18.011  1.00 89.10           H  
ATOM   3656  HB3 TYR A 234      17.567   4.842 -16.293  1.00 89.10           H  
ATOM   3657  O   TYR A 234      19.886   3.220 -16.942  1.00 89.10           O  
ATOM   3658  CG  TYR A 234      15.554   4.547 -16.968  1.00 89.10           C  
ATOM   3659  CD1 TYR A 234      14.717   4.942 -18.030  1.00 89.10           C  
ATOM   3660  HD1 TYR A 234      15.147   5.210 -18.983  1.00 89.10           H  
ATOM   3661  CD2 TYR A 234      14.994   4.176 -15.729  1.00 89.10           C  
ATOM   3662  HD2 TYR A 234      15.634   3.861 -14.919  1.00 89.10           H  
ATOM   3663  CE1 TYR A 234      13.319   4.966 -17.852  1.00 89.10           C  
ATOM   3664  HE1 TYR A 234      12.669   5.252 -18.666  1.00 89.10           H  
ATOM   3665  CE2 TYR A 234      13.599   4.173 -15.560  1.00 89.10           C  
ATOM   3666  HE2 TYR A 234      13.170   3.844 -14.625  1.00 89.10           H  
ATOM   3667  OH  TYR A 234      11.410   4.570 -16.441  1.00 89.10           O  
ATOM   3668  HH  TYR A 234      11.165   4.004 -15.705  1.00 89.10           H  
ATOM   3669  CZ  TYR A 234      12.757   4.566 -16.620  1.00 89.10           C  
ATOM   3670  N   TYR A 235      19.338   2.896 -19.095  1.00 83.92           N  
ATOM   3671  H   TYR A 235      18.601   2.804 -19.778  1.00 83.92           H  
ATOM   3672  CA  TYR A 235      20.713   2.793 -19.560  1.00 83.92           C  
ATOM   3673  HA  TYR A 235      21.369   3.299 -18.851  1.00 83.92           H  
ATOM   3674  C   TYR A 235      20.898   3.489 -20.906  1.00 83.92           C  
ATOM   3675  CB  TYR A 235      21.125   1.312 -19.615  1.00 83.92           C  
ATOM   3676  HB2 TYR A 235      22.194   1.250 -19.820  1.00 83.92           H  
ATOM   3677  HB3 TYR A 235      20.962   0.862 -18.636  1.00 83.92           H  
ATOM   3678  O   TYR A 235      19.955   3.773 -21.640  1.00 83.92           O  
ATOM   3679  CG  TYR A 235      20.383   0.507 -20.665  1.00 83.92           C  
ATOM   3680  CD1 TYR A 235      19.223  -0.217 -20.328  1.00 83.92           C  
ATOM   3681  HD1 TYR A 235      18.860  -0.216 -19.310  1.00 83.92           H  
ATOM   3682  CD2 TYR A 235      20.818   0.540 -22.003  1.00 83.92           C  
ATOM   3683  HD2 TYR A 235      21.689   1.117 -22.278  1.00 83.92           H  
ATOM   3684  CE1 TYR A 235      18.521  -0.928 -21.322  1.00 83.92           C  
ATOM   3685  HE1 TYR A 235      17.611  -1.461 -21.089  1.00 83.92           H  
ATOM   3686  CE2 TYR A 235      20.115  -0.171 -22.993  1.00 83.92           C  
ATOM   3687  HE2 TYR A 235      20.422  -0.141 -24.028  1.00 83.92           H  
ATOM   3688  OH  TYR A 235      18.354  -1.666 -23.604  1.00 83.92           O  
ATOM   3689  HH  TYR A 235      17.576  -2.118 -23.269  1.00 83.92           H  
ATOM   3690  CZ  TYR A 235      18.987  -0.937 -22.649  1.00 83.92           C  
ATOM   3691  N   LYS A 236      22.160   3.731 -21.245  1.00 81.32           N  
ATOM   3692  H   LYS A 236      22.867   3.508 -20.560  1.00 81.32           H  
ATOM   3693  CA  LYS A 236      22.606   4.219 -22.544  1.00 81.32           C  
ATOM   3694  HA  LYS A 236      21.770   4.174 -23.243  1.00 81.32           H  
ATOM   3695  C   LYS A 236      23.727   3.321 -23.053  1.00 81.32           C  
ATOM   3696  CB  LYS A 236      23.037   5.676 -22.375  1.00 81.32           C  
ATOM   3697  HB2 LYS A 236      22.228   6.217 -21.884  1.00 81.32           H  
ATOM   3698  HB3 LYS A 236      23.914   5.719 -21.730  1.00 81.32           H  
ATOM   3699  O   LYS A 236      24.697   3.068 -22.341  1.00 81.32           O  
ATOM   3700  CG  LYS A 236      23.345   6.358 -23.713  1.00 81.32           C  
ATOM   3701  HG2 LYS A 236      22.455   6.335 -24.342  1.00 81.32           H  
ATOM   3702  HG3 LYS A 236      24.168   5.855 -24.220  1.00 81.32           H  
ATOM   3703  CD  LYS A 236      23.732   7.806 -23.420  1.00 81.32           C  
ATOM   3704  HD2 LYS A 236      22.974   8.234 -22.764  1.00 81.32           H  
ATOM   3705  HD3 LYS A 236      24.685   7.816 -22.889  1.00 81.32           H  
ATOM   3706  CE  LYS A 236      23.826   8.652 -24.688  1.00 81.32           C  
ATOM   3707  HE2 LYS A 236      22.952   8.435 -25.303  1.00 81.32           H  
ATOM   3708  HE3 LYS A 236      24.722   8.379 -25.245  1.00 81.32           H  
ATOM   3709  NZ  LYS A 236      23.826  10.087 -24.319  1.00 81.32           N  
ATOM   3710  HZ1 LYS A 236      23.790  10.688 -25.130  1.00 81.32           H  
ATOM   3711  HZ2 LYS A 236      24.629  10.320 -23.752  1.00 81.32           H  
ATOM   3712  HZ3 LYS A 236      23.013  10.276 -23.750  1.00 81.32           H  
ATOM   3713  N   GLY A 237      23.604   2.856 -24.293  1.00 72.33           N  
ATOM   3714  H   GLY A 237      22.753   3.043 -24.803  1.00 72.33           H  
ATOM   3715  CA  GLY A 237      24.592   1.989 -24.934  1.00 72.33           C  
ATOM   3716  HA2 GLY A 237      24.650   1.041 -24.399  1.00 72.33           H  
ATOM   3717  HA3 GLY A 237      25.572   2.463 -24.890  1.00 72.33           H  
ATOM   3718  C   GLY A 237      24.236   1.709 -26.392  1.00 72.33           C  
ATOM   3719  O   GLY A 237      23.092   1.889 -26.801  1.00 72.33           O  
ATOM   3720  N   THR A 238      25.222   1.306 -27.197  1.00 61.41           N  
ATOM   3721  H   THR A 238      26.153   1.183 -26.826  1.00 61.41           H  
ATOM   3722  CA  THR A 238      25.045   1.101 -28.646  1.00 61.41           C  
ATOM   3723  HA  THR A 238      24.389   1.885 -29.027  1.00 61.41           H  
ATOM   3724  C   THR A 238      24.349  -0.210 -29.002  1.00 61.41           C  
ATOM   3725  CB  THR A 238      26.385   1.214 -29.391  1.00 61.41           C  
ATOM   3726  HB  THR A 238      26.293   0.770 -30.382  1.00 61.41           H  
ATOM   3727  O   THR A 238      23.726  -0.275 -30.052  1.00 61.41           O  
ATOM   3728  CG2 THR A 238      26.800   2.678 -29.539  1.00 61.41           C  
ATOM   3729 HG21 THR A 238      26.043   3.218 -30.108  1.00 61.41           H  
ATOM   3730 HG22 THR A 238      27.749   2.735 -30.074  1.00 61.41           H  
ATOM   3731 HG23 THR A 238      26.912   3.139 -28.558  1.00 61.41           H  
ATOM   3732  OG1 THR A 238      27.409   0.563 -28.668  1.00 61.41           O  
ATOM   3733  HG1 THR A 238      28.076   0.266 -29.292  1.00 61.41           H  
ATOM   3734  N   MET A 239      24.408  -1.221 -28.135  1.00 52.68           N  
ATOM   3735  H   MET A 239      24.970  -1.081 -27.308  1.00 52.68           H  
ATOM   3736  CA  MET A 239      23.720  -2.510 -28.254  1.00 52.68           C  
ATOM   3737  HA  MET A 239      22.697  -2.378 -28.606  1.00 52.68           H  
ATOM   3738  C   MET A 239      23.720  -3.141 -26.854  1.00 52.68           C  
ATOM   3739  CB  MET A 239      24.495  -3.451 -29.211  1.00 52.68           C  
ATOM   3740  HB2 MET A 239      25.529  -3.512 -28.874  1.00 52.68           H  
ATOM   3741  HB3 MET A 239      24.067  -4.450 -29.127  1.00 52.68           H  
ATOM   3742  O   MET A 239      24.711  -3.772 -26.479  1.00 52.68           O  
ATOM   3743  CG  MET A 239      24.538  -3.090 -30.702  1.00 52.68           C  
ATOM   3744  HG2 MET A 239      25.247  -3.765 -31.181  1.00 52.68           H  
ATOM   3745  HG3 MET A 239      24.955  -2.092 -30.834  1.00 52.68           H  
ATOM   3746  SD  MET A 239      22.970  -3.227 -31.602  1.00 52.68           S  
ATOM   3747  CE  MET A 239      23.032  -4.996 -31.987  1.00 52.68           C  
ATOM   3748  HE1 MET A 239      23.916  -5.212 -32.587  1.00 52.68           H  
ATOM   3749  HE2 MET A 239      23.066  -5.573 -31.064  1.00 52.68           H  
ATOM   3750  HE3 MET A 239      22.139  -5.274 -32.548  1.00 52.68           H  
ATOM   3751  N   VAL A 240      22.685  -2.946 -26.034  1.00 56.38           N  
ATOM   3752  H   VAL A 240      21.870  -2.434 -26.342  1.00 56.38           H  
ATOM   3753  CA  VAL A 240      22.594  -3.736 -24.795  1.00 56.38           C  
ATOM   3754  HA  VAL A 240      23.597  -3.929 -24.415  1.00 56.38           H  
ATOM   3755  C   VAL A 240      22.027  -5.093 -25.163  1.00 56.38           C  
ATOM   3756  CB  VAL A 240      21.873  -3.025 -23.641  1.00 56.38           C  
ATOM   3757  HB  VAL A 240      20.871  -2.727 -23.949  1.00 56.38           H  
ATOM   3758  O   VAL A 240      20.826  -5.314 -25.197  1.00 56.38           O  
ATOM   3759  CG1 VAL A 240      21.799  -3.894 -22.377  1.00 56.38           C  
ATOM   3760 HG11 VAL A 240      22.792  -4.221 -22.071  1.00 56.38           H  
ATOM   3761 HG12 VAL A 240      21.173  -4.767 -22.564  1.00 56.38           H  
ATOM   3762 HG13 VAL A 240      21.335  -3.329 -21.569  1.00 56.38           H  
ATOM   3763  CG2 VAL A 240      22.717  -1.791 -23.286  1.00 56.38           C  
ATOM   3764 HG21 VAL A 240      22.608  -1.023 -24.052  1.00 56.38           H  
ATOM   3765 HG22 VAL A 240      23.768  -2.065 -23.199  1.00 56.38           H  
ATOM   3766 HG23 VAL A 240      22.410  -1.402 -22.316  1.00 56.38           H  
ATOM   3767  N   ASP A 241      22.931  -6.007 -25.492  1.00 60.07           N  
ATOM   3768  H   ASP A 241      23.898  -5.719 -25.540  1.00 60.07           H  
ATOM   3769  CA  ASP A 241      22.657  -7.410 -25.250  1.00 60.07           C  
ATOM   3770  HA  ASP A 241      21.670  -7.671 -25.633  1.00 60.07           H  
ATOM   3771  C   ASP A 241      22.664  -7.584 -23.721  1.00 60.07           C  
ATOM   3772  CB  ASP A 241      23.708  -8.253 -25.992  1.00 60.07           C  
ATOM   3773  HB2 ASP A 241      23.686  -7.984 -27.048  1.00 60.07           H  
ATOM   3774  HB3 ASP A 241      24.699  -8.015 -25.606  1.00 60.07           H  
ATOM   3775  O   ASP A 241      23.713  -7.412 -23.092  1.00 60.07           O  
ATOM   3776  CG  ASP A 241      23.479  -9.760 -25.877  1.00 60.07           C  
ATOM   3777  OD1 ASP A 241      22.682 -10.188 -25.009  1.00 60.07           O  
ATOM   3778  OD2 ASP A 241      24.224 -10.523 -26.531  1.00 60.07           O  
ATOM   3779  N   LYS A 242      21.499  -7.878 -23.121  1.00 62.51           N  
ATOM   3780  H   LYS A 242      20.671  -7.892 -23.699  1.00 62.51           H  
ATOM   3781  CA  LYS A 242      21.321  -8.173 -21.683  1.00 62.51           C  
ATOM   3782  HA  LYS A 242      21.295  -7.248 -21.108  1.00 62.51           H  
ATOM   3783  C   LYS A 242      22.446  -9.040 -21.131  1.00 62.51           C  
ATOM   3784  CB  LYS A 242      19.982  -8.918 -21.501  1.00 62.51           C  
ATOM   3785  HB2 LYS A 242      19.157  -8.245 -21.733  1.00 62.51           H  
ATOM   3786  HB3 LYS A 242      19.950  -9.746 -22.209  1.00 62.51           H  
ATOM   3787  O   LYS A 242      22.881  -8.853 -20.002  1.00 62.51           O  
ATOM   3788  CG  LYS A 242      19.778  -9.480 -20.080  1.00 62.51           C  
ATOM   3789  HG2 LYS A 242      20.665 -10.013 -19.738  1.00 62.51           H  
ATOM   3790  HG3 LYS A 242      19.578  -8.662 -19.388  1.00 62.51           H  
ATOM   3791  CD  LYS A 242      18.642 -10.501 -20.028  1.00 62.51           C  
ATOM   3792  HD2 LYS A 242      17.694  -9.996 -20.208  1.00 62.51           H  
ATOM   3793  HD3 LYS A 242      18.784 -11.261 -20.797  1.00 62.51           H  
ATOM   3794  CE  LYS A 242      18.685 -11.161 -18.646  1.00 62.51           C  
ATOM   3795  HE2 LYS A 242      19.504 -11.878 -18.610  1.00 62.51           H  
ATOM   3796  HE3 LYS A 242      18.880 -10.377 -17.915  1.00 62.51           H  
ATOM   3797  NZ  LYS A 242      17.393 -11.790 -18.306  1.00 62.51           N  
ATOM   3798  HZ1 LYS A 242      17.000 -12.312 -19.076  1.00 62.51           H  
ATOM   3799  HZ2 LYS A 242      16.794 -11.003 -18.101  1.00 62.51           H  
ATOM   3800  HZ3 LYS A 242      17.451 -12.318 -17.447  1.00 62.51           H  
ATOM   3801  N   SER A 243      22.942  -9.985 -21.926  1.00 64.12           N  
ATOM   3802  H   SER A 243      22.589 -10.026 -22.871  1.00 64.12           H  
ATOM   3803  CA  SER A 243      23.999 -10.911 -21.522  1.00 64.12           C  
ATOM   3804  HA  SER A 243      23.660 -11.438 -20.631  1.00 64.12           H  
ATOM   3805  C   SER A 243      25.342 -10.250 -21.156  1.00 64.12           C  
ATOM   3806  CB  SER A 243      24.178 -11.925 -22.636  1.00 64.12           C  
ATOM   3807  HB2 SER A 243      23.223 -12.399 -22.865  1.00 64.12           H  
ATOM   3808  HB3 SER A 243      24.884 -12.689 -22.311  1.00 64.12           H  
ATOM   3809  O   SER A 243      26.275 -10.945 -20.753  1.00 64.12           O  
ATOM   3810  OG  SER A 243      24.662 -11.257 -23.772  1.00 64.12           O  
ATOM   3811  HG  SER A 243      23.913 -10.904 -24.258  1.00 64.12           H  
ATOM   3812  N   LEU A 244      25.456  -8.926 -21.291  1.00 69.76           N  
ATOM   3813  H   LEU A 244      24.678  -8.435 -21.708  1.00 69.76           H  
ATOM   3814  CA  LEU A 244      26.568  -8.108 -20.808  1.00 69.76           C  
ATOM   3815  HA  LEU A 244      27.481  -8.702 -20.821  1.00 69.76           H  
ATOM   3816  C   LEU A 244      26.394  -7.615 -19.364  1.00 69.76           C  
ATOM   3817  CB  LEU A 244      26.733  -6.912 -21.751  1.00 69.76           C  
ATOM   3818  HB2 LEU A 244      27.519  -6.262 -21.368  1.00 69.76           H  
ATOM   3819  HB3 LEU A 244      25.798  -6.352 -21.750  1.00 69.76           H  
ATOM   3820  O   LEU A 244      27.350  -7.094 -18.795  1.00 69.76           O  
ATOM   3821  CG  LEU A 244      27.081  -7.314 -23.189  1.00 69.76           C  
ATOM   3822  HG  LEU A 244      26.400  -8.085 -23.550  1.00 69.76           H  
ATOM   3823  CD1 LEU A 244      26.957  -6.109 -24.107  1.00 69.76           C  
ATOM   3824 HD11 LEU A 244      27.690  -5.352 -23.828  1.00 69.76           H  
ATOM   3825 HD12 LEU A 244      27.109  -6.465 -25.126  1.00 69.76           H  
ATOM   3826 HD13 LEU A 244      25.950  -5.701 -24.028  1.00 69.76           H  
ATOM   3827  CD2 LEU A 244      28.515  -7.834 -23.296  1.00 69.76           C  
ATOM   3828 HD21 LEU A 244      28.652  -8.678 -22.620  1.00 69.76           H  
ATOM   3829 HD22 LEU A 244      29.219  -7.049 -23.020  1.00 69.76           H  
ATOM   3830 HD23 LEU A 244      28.711  -8.156 -24.319  1.00 69.76           H  
ATOM   3831  N   LEU A 245      25.214  -7.779 -18.767  1.00 78.55           N  
ATOM   3832  H   LEU A 245      24.469  -8.232 -19.276  1.00 78.55           H  
ATOM   3833  CA  LEU A 245      24.919  -7.410 -17.387  1.00 78.55           C  
ATOM   3834  HA  LEU A 245      25.795  -6.946 -16.934  1.00 78.55           H  
ATOM   3835  C   LEU A 245      24.598  -8.662 -16.569  1.00 78.55           C  
ATOM   3836  CB  LEU A 245      23.762  -6.393 -17.352  1.00 78.55           C  
ATOM   3837  HB2 LEU A 245      22.885  -6.852 -17.810  1.00 78.55           H  
ATOM   3838  HB3 LEU A 245      23.518  -6.186 -16.310  1.00 78.55           H  
ATOM   3839  O   LEU A 245      23.733  -9.459 -16.927  1.00 78.55           O  
ATOM   3840  CG  LEU A 245      24.051  -5.060 -18.068  1.00 78.55           C  
ATOM   3841  HG  LEU A 245      24.264  -5.241 -19.121  1.00 78.55           H  
ATOM   3842  CD1 LEU A 245      22.832  -4.143 -17.975  1.00 78.55           C  
ATOM   3843 HD11 LEU A 245      23.019  -3.214 -18.514  1.00 78.55           H  
ATOM   3844 HD12 LEU A 245      21.974  -4.640 -18.428  1.00 78.55           H  
ATOM   3845 HD13 LEU A 245      22.603  -3.921 -16.933  1.00 78.55           H  
ATOM   3846  CD2 LEU A 245      25.237  -4.332 -17.438  1.00 78.55           C  
ATOM   3847 HD21 LEU A 245      25.336  -3.331 -17.859  1.00 78.55           H  
ATOM   3848 HD22 LEU A 245      25.076  -4.259 -16.363  1.00 78.55           H  
ATOM   3849 HD23 LEU A 245      26.159  -4.880 -17.633  1.00 78.55           H  
ATOM   3850  N   LEU A 246      25.286  -8.820 -15.442  1.00 80.74           N  
ATOM   3851  H   LEU A 246      25.977  -8.120 -15.214  1.00 80.74           H  
ATOM   3852  CA  LEU A 246      24.862  -9.711 -14.370  1.00 80.74           C  
ATOM   3853  HA  LEU A 246      24.251 -10.521 -14.769  1.00 80.74           H  
ATOM   3854  C   LEU A 246      24.005  -8.885 -13.420  1.00 80.74           C  
ATOM   3855  CB  LEU A 246      26.074 -10.315 -13.649  1.00 80.74           C  
ATOM   3856  HB2 LEU A 246      26.654  -9.491 -13.234  1.00 80.74           H  
ATOM   3857  HB3 LEU A 246      25.720 -10.927 -12.819  1.00 80.74           H  
ATOM   3858  O   LEU A 246      24.494  -7.929 -12.815  1.00 80.74           O  
ATOM   3859  CG  LEU A 246      27.009 -11.151 -14.530  1.00 80.74           C  
ATOM   3860  HG  LEU A 246      27.346 -10.552 -15.377  1.00 80.74           H  
ATOM   3861  CD1 LEU A 246      28.247 -11.556 -13.726  1.00 80.74           C  
ATOM   3862 HD11 LEU A 246      28.759 -10.659 -13.379  1.00 80.74           H  
ATOM   3863 HD12 LEU A 246      28.919 -12.137 -14.357  1.00 80.74           H  
ATOM   3864 HD13 LEU A 246      27.942 -12.151 -12.864  1.00 80.74           H  
ATOM   3865  CD2 LEU A 246      26.329 -12.413 -15.060  1.00 80.74           C  
ATOM   3866 HD21 LEU A 246      25.503 -12.137 -15.717  1.00 80.74           H  
ATOM   3867 HD22 LEU A 246      25.945 -13.006 -14.230  1.00 80.74           H  
ATOM   3868 HD23 LEU A 246      27.040 -13.005 -15.635  1.00 80.74           H  
ATOM   3869  N   ILE A 247      22.728  -9.231 -13.332  1.00 85.18           N  
ATOM   3870  H   ILE A 247      22.399 -10.039 -13.841  1.00 85.18           H  
ATOM   3871  CA  ILE A 247      21.787  -8.572 -12.440  1.00 85.18           C  
ATOM   3872  HA  ILE A 247      22.257  -7.690 -12.006  1.00 85.18           H  
ATOM   3873  C   ILE A 247      21.468  -9.539 -11.309  1.00 85.18           C  
ATOM   3874  CB  ILE A 247      20.535  -8.097 -13.195  1.00 85.18           C  
ATOM   3875  HB  ILE A 247      20.017  -8.958 -13.617  1.00 85.18           H  
ATOM   3876  O   ILE A 247      20.995 -10.646 -11.558  1.00 85.18           O  
ATOM   3877  CG1 ILE A 247      20.892  -7.112 -14.335  1.00 85.18           C  
ATOM   3878 HG12 ILE A 247      21.254  -6.176 -13.909  1.00 85.18           H  
ATOM   3879 HG13 ILE A 247      21.693  -7.532 -14.945  1.00 85.18           H  
ATOM   3880  CG2 ILE A 247      19.638  -7.420 -12.156  1.00 85.18           C  
ATOM   3881 HG21 ILE A 247      19.211  -8.160 -11.479  1.00 85.18           H  
ATOM   3882 HG22 ILE A 247      20.216  -6.691 -11.589  1.00 85.18           H  
ATOM   3883 HG23 ILE A 247      18.820  -6.899 -12.653  1.00 85.18           H  
ATOM   3884  CD1 ILE A 247      19.730  -6.815 -15.293  1.00 85.18           C  
ATOM   3885 HD11 ILE A 247      18.927  -6.283 -14.781  1.00 85.18           H  
ATOM   3886 HD12 ILE A 247      19.341  -7.745 -15.707  1.00 85.18           H  
ATOM   3887 HD13 ILE A 247      20.089  -6.190 -16.110  1.00 85.18           H  
ATOM   3888  N   GLU A 248      21.737  -9.117 -10.078  1.00 86.06           N  
ATOM   3889  H   GLU A 248      22.104  -8.183  -9.956  1.00 86.06           H  
ATOM   3890  CA  GLU A 248      21.523  -9.931  -8.887  1.00 86.06           C  
ATOM   3891  HA  GLU A 248      20.991 -10.842  -9.160  1.00 86.06           H  
ATOM   3892  C   GLU A 248      20.661  -9.168  -7.885  1.00 86.06           C  
ATOM   3893  CB  GLU A 248      22.850 -10.361  -8.242  1.00 86.06           C  
ATOM   3894  HB2 GLU A 248      23.378  -9.474  -7.890  1.00 86.06           H  
ATOM   3895  HB3 GLU A 248      22.626 -10.978  -7.372  1.00 86.06           H  
ATOM   3896  O   GLU A 248      20.961  -8.043  -7.487  1.00 86.06           O  
ATOM   3897  CG  GLU A 248      23.773 -11.156  -9.178  1.00 86.06           C  
ATOM   3898  HG2 GLU A 248      23.988 -10.570 -10.071  1.00 86.06           H  
ATOM   3899  HG3 GLU A 248      23.264 -12.069  -9.487  1.00 86.06           H  
ATOM   3900  CD  GLU A 248      25.100 -11.494  -8.482  1.00 86.06           C  
ATOM   3901  OE1 GLU A 248      25.338 -12.691  -8.209  1.00 86.06           O  
ATOM   3902  OE2 GLU A 248      25.884 -10.550  -8.218  1.00 86.06           O  
ATOM   3903  N   THR A 249      19.588  -9.806  -7.449  1.00 85.05           N  
ATOM   3904  H   THR A 249      19.345 -10.693  -7.865  1.00 85.05           H  
ATOM   3905  CA  THR A 249      18.731  -9.360  -6.350  1.00 85.05           C  
ATOM   3906  HA  THR A 249      19.015  -8.362  -6.017  1.00 85.05           H  
ATOM   3907  C   THR A 249      18.919 -10.321  -5.201  1.00 85.05           C  
ATOM   3908  CB  THR A 249      17.267  -9.339  -6.784  1.00 85.05           C  
ATOM   3909  HB  THR A 249      16.609  -9.344  -5.915  1.00 85.05           H  
ATOM   3910  O   THR A 249      18.826 -11.530  -5.404  1.00 85.05           O  
ATOM   3911  CG2 THR A 249      16.996  -8.091  -7.618  1.00 85.05           C  
ATOM   3912 HG21 THR A 249      17.062  -7.211  -6.978  1.00 85.05           H  
ATOM   3913 HG22 THR A 249      17.711  -8.035  -8.440  1.00 85.05           H  
ATOM   3914 HG23 THR A 249      15.998  -8.121  -8.056  1.00 85.05           H  
ATOM   3915  OG1 THR A 249      16.991 -10.434  -7.620  1.00 85.05           O  
ATOM   3916  HG1 THR A 249      17.025 -11.263  -7.138  1.00 85.05           H  
ATOM   3917  N   LEU A 250      19.214  -9.794  -4.018  1.00 85.15           N  
ATOM   3918  H   LEU A 250      19.254  -8.790  -3.918  1.00 85.15           H  
ATOM   3919  CA  LEU A 250      19.594 -10.598  -2.867  1.00 85.15           C  
ATOM   3920  HA  LEU A 250      19.482 -11.650  -3.126  1.00 85.15           H  
ATOM   3921  C   LEU A 250      18.682 -10.316  -1.671  1.00 85.15           C  
ATOM   3922  CB  LEU A 250      21.074 -10.359  -2.523  1.00 85.15           C  
ATOM   3923  HB2 LEU A 250      21.318 -10.935  -1.631  1.00 85.15           H  
ATOM   3924  HB3 LEU A 250      21.186  -9.303  -2.277  1.00 85.15           H  
ATOM   3925  O   LEU A 250      18.451  -9.149  -1.343  1.00 85.15           O  
ATOM   3926  CG  LEU A 250      22.083 -10.722  -3.631  1.00 85.15           C  
ATOM   3927  HG  LEU A 250      21.777 -10.270  -4.575  1.00 85.15           H  
ATOM   3928  CD1 LEU A 250      23.469 -10.174  -3.288  1.00 85.15           C  
ATOM   3929 HD11 LEU A 250      24.161 -10.450  -4.083  1.00 85.15           H  
ATOM   3930 HD12 LEU A 250      23.798 -10.595  -2.338  1.00 85.15           H  
ATOM   3931 HD13 LEU A 250      23.410  -9.089  -3.204  1.00 85.15           H  
ATOM   3932  CD2 LEU A 250      22.208 -12.232  -3.823  1.00 85.15           C  
ATOM   3933 HD21 LEU A 250      22.931 -12.452  -4.608  1.00 85.15           H  
ATOM   3934 HD22 LEU A 250      22.519 -12.708  -2.894  1.00 85.15           H  
ATOM   3935 HD23 LEU A 250      21.242 -12.639  -4.123  1.00 85.15           H  
ATOM   3936  N   ASP A 251      18.231 -11.383  -1.014  1.00 86.62           N  
ATOM   3937  H   ASP A 251      18.429 -12.289  -1.416  1.00 86.62           H  
ATOM   3938  CA  ASP A 251      17.690 -11.387   0.350  1.00 86.62           C  
ATOM   3939  HA  ASP A 251      17.446 -10.367   0.650  1.00 86.62           H  
ATOM   3940  C   ASP A 251      18.756 -11.946   1.303  1.00 86.62           C  
ATOM   3941  CB  ASP A 251      16.409 -12.231   0.440  1.00 86.62           C  
ATOM   3942  HB2 ASP A 251      15.719 -11.941  -0.352  1.00 86.62           H  
ATOM   3943  HB3 ASP A 251      16.652 -13.279   0.263  1.00 86.62           H  
ATOM   3944  O   ASP A 251      18.980 -13.161   1.380  1.00 86.62           O  
ATOM   3945  CG  ASP A 251      15.727 -12.096   1.812  1.00 86.62           C  
ATOM   3946  OD1 ASP A 251      16.058 -11.139   2.554  1.00 86.62           O  
ATOM   3947  OD2 ASP A 251      14.904 -12.981   2.144  1.00 86.62           O  
ATOM   3948  N   GLY A 252      19.506 -11.058   1.955  1.00 81.59           N  
ATOM   3949  H   GLY A 252      19.288 -10.078   1.844  1.00 81.59           H  
ATOM   3950  CA  GLY A 252      20.766 -11.427   2.597  1.00 81.59           C  
ATOM   3951  HA2 GLY A 252      20.581 -12.174   3.368  1.00 81.59           H  
ATOM   3952  HA3 GLY A 252      21.213 -10.547   3.059  1.00 81.59           H  
ATOM   3953  C   GLY A 252      21.749 -11.983   1.561  1.00 81.59           C  
ATOM   3954  O   GLY A 252      22.268 -11.231   0.740  1.00 81.59           O  
ATOM   3955  N   ASP A 253      21.957 -13.302   1.578  1.00 78.29           N  
ATOM   3956  H   ASP A 253      21.462 -13.840   2.276  1.00 78.29           H  
ATOM   3957  CA  ASP A 253      22.838 -14.024   0.646  1.00 78.29           C  
ATOM   3958  HA  ASP A 253      23.468 -13.307   0.119  1.00 78.29           H  
ATOM   3959  C   ASP A 253      22.079 -14.824  -0.430  1.00 78.29           C  
ATOM   3960  CB  ASP A 253      23.763 -14.957   1.443  1.00 78.29           C  
ATOM   3961  HB2 ASP A 253      24.378 -15.529   0.749  1.00 78.29           H  
ATOM   3962  HB3 ASP A 253      23.152 -15.662   2.006  1.00 78.29           H  
ATOM   3963  O   ASP A 253      22.694 -15.459  -1.290  1.00 78.29           O  
ATOM   3964  CG  ASP A 253      24.705 -14.214   2.394  1.00 78.29           C  
ATOM   3965  OD1 ASP A 253      25.276 -13.182   1.977  1.00 78.29           O  
ATOM   3966  OD2 ASP A 253      24.872 -14.716   3.529  1.00 78.29           O  
ATOM   3967  N   LYS A 254      20.741 -14.849  -0.386  1.00 80.76           N  
ATOM   3968  H   LYS A 254      20.271 -14.244   0.272  1.00 80.76           H  
ATOM   3969  CA  LYS A 254      19.927 -15.643  -1.316  1.00 80.76           C  
ATOM   3970  HA  LYS A 254      20.488 -16.524  -1.626  1.00 80.76           H  
ATOM   3971  C   LYS A 254      19.590 -14.841  -2.561  1.00 80.76           C  
ATOM   3972  CB  LYS A 254      18.630 -16.095  -0.643  1.00 80.76           C  
ATOM   3973  HB2 LYS A 254      18.005 -16.589  -1.387  1.00 80.76           H  
ATOM   3974  HB3 LYS A 254      18.094 -15.217  -0.283  1.00 80.76           H  
ATOM   3975  O   LYS A 254      19.050 -13.748  -2.444  1.00 80.76           O  
ATOM   3976  CG  LYS A 254      18.877 -17.060   0.519  1.00 80.76           C  
ATOM   3977  HG2 LYS A 254      19.497 -16.580   1.277  1.00 80.76           H  
ATOM   3978  HG3 LYS A 254      19.374 -17.959   0.156  1.00 80.76           H  
ATOM   3979  CD  LYS A 254      17.524 -17.419   1.127  1.00 80.76           C  
ATOM   3980  HD2 LYS A 254      16.912 -17.921   0.377  1.00 80.76           H  
ATOM   3981  HD3 LYS A 254      17.025 -16.497   1.425  1.00 80.76           H  
ATOM   3982  CE  LYS A 254      17.697 -18.317   2.347  1.00 80.76           C  
ATOM   3983  HE2 LYS A 254      18.129 -19.267   2.031  1.00 80.76           H  
ATOM   3984  HE3 LYS A 254      18.390 -17.831   3.034  1.00 80.76           H  
ATOM   3985  NZ  LYS A 254      16.382 -18.516   2.998  1.00 80.76           N  
ATOM   3986  HZ1 LYS A 254      15.731 -18.934   2.349  1.00 80.76           H  
ATOM   3987  HZ2 LYS A 254      16.462 -19.084   3.829  1.00 80.76           H  
ATOM   3988  HZ3 LYS A 254      16.004 -17.614   3.252  1.00 80.76           H  
ATOM   3989  N   ALA A 255      19.835 -15.410  -3.738  1.00 79.73           N  
ATOM   3990  H   ALA A 255      20.272 -16.321  -3.761  1.00 79.73           H  
ATOM   3991  CA  ALA A 255      19.340 -14.848  -4.988  1.00 79.73           C  
ATOM   3992  HA  ALA A 255      19.642 -13.802  -5.041  1.00 79.73           H  
ATOM   3993  C   ALA A 255      17.804 -14.900  -5.041  1.00 79.73           C  
ATOM   3994  CB  ALA A 255      19.985 -15.579  -6.170  1.00 79.73           C  
ATOM   3995  HB1 ALA A 255      21.070 -15.492  -6.114  1.00 79.73           H  
ATOM   3996  HB2 ALA A 255      19.642 -15.132  -7.103  1.00 79.73           H  
ATOM   3997  HB3 ALA A 255      19.699 -16.631  -6.158  1.00 79.73           H  
ATOM   3998  O   ALA A 255      17.202 -15.907  -4.670  1.00 79.73           O  
ATOM   3999  N   VAL A 256      17.196 -13.816  -5.515  1.00 76.06           N  
ATOM   4000  H   VAL A 256      17.782 -13.022  -5.735  1.00 76.06           H  
ATOM   4001  CA  VAL A 256      15.753 -13.682  -5.746  1.00 76.06           C  
ATOM   4002  HA  VAL A 256      15.235 -14.507  -5.257  1.00 76.06           H  
ATOM   4003  C   VAL A 256      15.470 -13.770  -7.243  1.00 76.06           C  
ATOM   4004  CB  VAL A 256      15.214 -12.371  -5.142  1.00 76.06           C  
ATOM   4005  HB  VAL A 256      15.728 -11.529  -5.605  1.00 76.06           H  
ATOM   4006  O   VAL A 256      16.189 -13.170  -8.042  1.00 76.06           O  
ATOM   4007  CG1 VAL A 256      13.708 -12.222  -5.389  1.00 76.06           C  
ATOM   4008 HG11 VAL A 256      13.494 -12.124  -6.453  1.00 76.06           H  
ATOM   4009 HG12 VAL A 256      13.188 -13.108  -5.024  1.00 76.06           H  
ATOM   4010 HG13 VAL A 256      13.327 -11.340  -4.873  1.00 76.06           H  
ATOM   4011  CG2 VAL A 256      15.480 -12.300  -3.633  1.00 76.06           C  
ATOM   4012 HG21 VAL A 256      15.026 -11.406  -3.206  1.00 76.06           H  
ATOM   4013 HG22 VAL A 256      15.050 -13.173  -3.141  1.00 76.06           H  
ATOM   4014 HG23 VAL A 256      16.551 -12.274  -3.434  1.00 76.06           H  
ATOM   4015  N   ASP A 257      14.412 -14.487  -7.621  1.00 75.97           N  
ATOM   4016  H   ASP A 257      13.873 -14.962  -6.912  1.00 75.97           H  
ATOM   4017  CA  ASP A 257      14.048 -14.712  -9.021  1.00 75.97           C  
ATOM   4018  HA  ASP A 257      14.965 -14.839  -9.595  1.00 75.97           H  
ATOM   4019  C   ASP A 257      13.268 -13.533  -9.617  1.00 75.97           C  
ATOM   4020  CB  ASP A 257      13.232 -16.002  -9.169  1.00 75.97           C  
ATOM   4021  HB2 ASP A 257      12.884 -16.075 -10.199  1.00 75.97           H  
ATOM   4022  HB3 ASP A 257      12.355 -15.945  -8.525  1.00 75.97           H  
ATOM   4023  O   ASP A 257      12.212 -13.126  -9.115  1.00 75.97           O  
ATOM   4024  CG  ASP A 257      14.029 -17.268  -8.850  1.00 75.97           C  
ATOM   4025  OD1 ASP A 257      15.207 -17.340  -9.269  1.00 75.97           O  
ATOM   4026  OD2 ASP A 257      13.421 -18.173  -8.236  1.00 75.97           O  
ATOM   4027  N   PHE A 258      13.757 -13.021 -10.748  1.00 74.53           N  
ATOM   4028  H   PHE A 258      14.618 -13.403 -11.113  1.00 74.53           H  
ATOM   4029  CA  PHE A 258      13.111 -11.951 -11.500  1.00 74.53           C  
ATOM   4030  HA  PHE A 258      12.139 -11.758 -11.046  1.00 74.53           H  
ATOM   4031  C   PHE A 258      12.852 -12.354 -12.955  1.00 74.53           C  
ATOM   4032  CB  PHE A 258      13.916 -10.646 -11.403  1.00 74.53           C  
ATOM   4033  HB2 PHE A 258      13.606 -10.007 -12.230  1.00 74.53           H  
ATOM   4034  HB3 PHE A 258      14.976 -10.861 -11.539  1.00 74.53           H  
ATOM   4035  O   PHE A 258      13.737 -12.853 -13.648  1.00 74.53           O  
ATOM   4036  CG  PHE A 258      13.720  -9.881 -10.103  1.00 74.53           C  
ATOM   4037  CD1 PHE A 258      12.989  -8.680 -10.074  1.00 74.53           C  
ATOM   4038  HD1 PHE A 258      12.556  -8.291 -10.984  1.00 74.53           H  
ATOM   4039  CD2 PHE A 258      14.257 -10.369  -8.903  1.00 74.53           C  
ATOM   4040  HD2 PHE A 258      14.838 -11.280  -8.904  1.00 74.53           H  
ATOM   4041  CE1 PHE A 258      12.803  -7.973  -8.874  1.00 74.53           C  
ATOM   4042  HE1 PHE A 258      12.246  -7.048  -8.872  1.00 74.53           H  
ATOM   4043  CE2 PHE A 258      14.043  -9.681  -7.696  1.00 74.53           C  
ATOM   4044  HE2 PHE A 258      14.464 -10.061  -6.777  1.00 74.53           H  
ATOM   4045  CZ  PHE A 258      13.333  -8.475  -7.678  1.00 74.53           C  
ATOM   4046  HZ  PHE A 258      13.201  -7.943  -6.747  1.00 74.53           H  
ATOM   4047  N   ASN A 259      11.640 -12.068 -13.436  1.00 75.69           N  
ATOM   4048  H   ASN A 259      10.990 -11.618 -12.807  1.00 75.69           H  
ATOM   4049  CA  ASN A 259      11.311 -12.122 -14.860  1.00 75.69           C  
ATOM   4050  HA  ASN A 259      11.922 -12.887 -15.340  1.00 75.69           H  
ATOM   4051  C   ASN A 259      11.646 -10.787 -15.516  1.00 75.69           C  
ATOM   4052  CB  ASN A 259       9.828 -12.470 -15.062  1.00 75.69           C  
ATOM   4053  HB2 ASN A 259       9.533 -12.204 -16.077  1.00 75.69           H  
ATOM   4054  HB3 ASN A 259       9.222 -11.888 -14.367  1.00 75.69           H  
ATOM   4055  O   ASN A 259      11.384  -9.736 -14.940  1.00 75.69           O  
ATOM   4056  CG  ASN A 259       9.531 -13.945 -14.884  1.00 75.69           C  
ATOM   4057  ND2 ASN A 259       8.276 -14.302 -14.735  1.00 75.69           N  
ATOM   4058 HD21 ASN A 259       8.131 -15.289 -14.576  1.00 75.69           H  
ATOM   4059 HD22 ASN A 259       7.529 -13.622 -14.747  1.00 75.69           H  
ATOM   4060  OD1 ASN A 259      10.390 -14.804 -14.916  1.00 75.69           O  
ATOM   4061  N   GLU A 260      12.155 -10.820 -16.741  1.00 72.50           N  
ATOM   4062  H   GLU A 260      12.294 -11.711 -17.197  1.00 72.50           H  
ATOM   4063  CA  GLU A 260      12.588  -9.622 -17.455  1.00 72.50           C  
ATOM   4064  HA  GLU A 260      12.492  -8.757 -16.799  1.00 72.50           H  
ATOM   4065  C   GLU A 260      11.746  -9.352 -18.695  1.00 72.50           C  
ATOM   4066  CB  GLU A 260      14.070  -9.752 -17.791  1.00 72.50           C  
ATOM   4067  HB2 GLU A 260      14.223 -10.596 -18.463  1.00 72.50           H  
ATOM   4068  HB3 GLU A 260      14.573  -9.968 -16.849  1.00 72.50           H  
ATOM   4069  O   GLU A 260      11.337 -10.268 -19.410  1.00 72.50           O  
ATOM   4070  CG  GLU A 260      14.668  -8.481 -18.426  1.00 72.50           C  
ATOM   4071  HG2 GLU A 260      14.288  -8.378 -19.442  1.00 72.50           H  
ATOM   4072  HG3 GLU A 260      14.352  -7.611 -17.850  1.00 72.50           H  
ATOM   4073  CD  GLU A 260      16.197  -8.550 -18.451  1.00 72.50           C  
ATOM   4074  OE1 GLU A 260      16.845  -7.883 -19.270  1.00 72.50           O  
ATOM   4075  OE2 GLU A 260      16.745  -9.352 -17.664  1.00 72.50           O  
ATOM   4076  N   THR A 261      11.530  -8.069 -18.961  1.00 72.28           N  
ATOM   4077  H   THR A 261      11.873  -7.390 -18.297  1.00 72.28           H  
ATOM   4078  CA  THR A 261      11.019  -7.566 -20.231  1.00 72.28           C  
ATOM   4079  HA  THR A 261      11.035  -8.363 -20.974  1.00 72.28           H  
ATOM   4080  C   THR A 261      11.925  -6.446 -20.718  1.00 72.28           C  
ATOM   4081  CB  THR A 261       9.576  -7.056 -20.106  1.00 72.28           C  
ATOM   4082  HB  THR A 261       9.291  -6.591 -21.050  1.00 72.28           H  
ATOM   4083  O   THR A 261      12.106  -5.456 -20.003  1.00 72.28           O  
ATOM   4084  CG2 THR A 261       8.588  -8.183 -19.807  1.00 72.28           C  
ATOM   4085 HG21 THR A 261       8.647  -8.938 -20.591  1.00 72.28           H  
ATOM   4086 HG22 THR A 261       8.827  -8.647 -18.850  1.00 72.28           H  
ATOM   4087 HG23 THR A 261       7.576  -7.779 -19.770  1.00 72.28           H  
ATOM   4088  OG1 THR A 261       9.472  -6.091 -19.079  1.00 72.28           O  
ATOM   4089  HG1 THR A 261      10.351  -5.711 -19.019  1.00 72.28           H  
ATOM   4090  N   ASP A 262      12.442  -6.583 -21.936  1.00 65.98           N  
ATOM   4091  H   ASP A 262      12.321  -7.450 -22.439  1.00 65.98           H  
ATOM   4092  CA  ASP A 262      13.267  -5.558 -22.568  1.00 65.98           C  
ATOM   4093  HA  ASP A 262      13.864  -5.070 -21.798  1.00 65.98           H  
ATOM   4094  C   ASP A 262      12.411  -4.475 -23.226  1.00 65.98           C  
ATOM   4095  CB  ASP A 262      14.234  -6.186 -23.584  1.00 65.98           C  
ATOM   4096  HB2 ASP A 262      13.699  -6.908 -24.200  1.00 65.98           H  
ATOM   4097  HB3 ASP A 262      14.612  -5.401 -24.239  1.00 65.98           H  
ATOM   4098  O   ASP A 262      11.431  -4.745 -23.925  1.00 65.98           O  
ATOM   4099  CG  ASP A 262      15.437  -6.844 -22.909  1.00 65.98           C  
ATOM   4100  OD1 ASP A 262      15.945  -6.219 -21.957  1.00 65.98           O  
ATOM   4101  OD2 ASP A 262      15.840  -7.929 -23.387  1.00 65.98           O  
ATOM   4102  N   SER A 263      12.809  -3.224 -23.015  1.00 68.93           N  
ATOM   4103  H   SER A 263      13.603  -3.077 -22.408  1.00 68.93           H  
ATOM   4104  CA  SER A 263      12.355  -2.061 -23.772  1.00 68.93           C  
ATOM   4105  HA  SER A 263      11.740  -2.389 -24.610  1.00 68.93           H  
ATOM   4106  C   SER A 263      13.563  -1.331 -24.353  1.00 68.93           C  
ATOM   4107  CB  SER A 263      11.502  -1.152 -22.883  1.00 68.93           C  
ATOM   4108  HB2 SER A 263      12.012  -0.959 -21.939  1.00 68.93           H  
ATOM   4109  HB3 SER A 263      11.310  -0.204 -23.386  1.00 68.93           H  
ATOM   4110  O   SER A 263      14.695  -1.520 -23.915  1.00 68.93           O  
ATOM   4111  OG  SER A 263      10.273  -1.805 -22.647  1.00 68.93           O  
ATOM   4112  HG  SER A 263      10.488  -2.718 -22.442  1.00 68.93           H  
ATOM   4113  N   LYS A 264      13.329  -0.483 -25.362  1.00 68.58           N  
ATOM   4114  H   LYS A 264      12.375  -0.367 -25.672  1.00 68.58           H  
ATOM   4115  CA  LYS A 264      14.403   0.209 -26.096  1.00 68.58           C  
ATOM   4116  HA  LYS A 264      15.048  -0.543 -26.550  1.00 68.58           H  
ATOM   4117  C   LYS A 264      15.321   1.049 -25.192  1.00 68.58           C  
ATOM   4118  CB  LYS A 264      13.762   1.069 -27.195  1.00 68.58           C  
ATOM   4119  HB2 LYS A 264      13.056   0.457 -27.758  1.00 68.58           H  
ATOM   4120  HB3 LYS A 264      13.218   1.891 -26.730  1.00 68.58           H  
ATOM   4121  O   LYS A 264      16.501   1.171 -25.497  1.00 68.58           O  
ATOM   4122  CG  LYS A 264      14.803   1.633 -28.168  1.00 68.58           C  
ATOM   4123  HG2 LYS A 264      15.519   2.250 -27.625  1.00 68.58           H  
ATOM   4124  HG3 LYS A 264      15.333   0.813 -28.652  1.00 68.58           H  
ATOM   4125  CD  LYS A 264      14.126   2.505 -29.224  1.00 68.58           C  
ATOM   4126  HD2 LYS A 264      13.586   3.304 -28.716  1.00 68.58           H  
ATOM   4127  HD3 LYS A 264      13.429   1.903 -29.808  1.00 68.58           H  
ATOM   4128  CE  LYS A 264      15.205   3.102 -30.126  1.00 68.58           C  
ATOM   4129  HE2 LYS A 264      15.701   2.295 -30.665  1.00 68.58           H  
ATOM   4130  HE3 LYS A 264      15.944   3.582 -29.485  1.00 68.58           H  
ATOM   4131  NZ  LYS A 264      14.620   4.090 -31.058  1.00 68.58           N  
ATOM   4132  HZ1 LYS A 264      13.916   3.654 -31.637  1.00 68.58           H  
ATOM   4133  HZ2 LYS A 264      15.343   4.495 -31.635  1.00 68.58           H  
ATOM   4134  HZ3 LYS A 264      14.190   4.826 -30.516  1.00 68.58           H  
ATOM   4135  N   ASP A 265      14.773   1.602 -24.109  1.00 74.38           N  
ATOM   4136  H   ASP A 265      13.784   1.463 -23.963  1.00 74.38           H  
ATOM   4137  CA  ASP A 265      15.454   2.591 -23.262  1.00 74.38           C  
ATOM   4138  HA  ASP A 265      16.434   2.817 -23.684  1.00 74.38           H  
ATOM   4139  C   ASP A 265      15.700   2.113 -21.816  1.00 74.38           C  
ATOM   4140  CB  ASP A 265      14.633   3.893 -23.286  1.00 74.38           C  
ATOM   4141  HB2 ASP A 265      13.681   3.717 -22.785  1.00 74.38           H  
ATOM   4142  HB3 ASP A 265      15.168   4.661 -22.727  1.00 74.38           H  
ATOM   4143  O   ASP A 265      16.407   2.778 -21.056  1.00 74.38           O  
ATOM   4144  CG  ASP A 265      14.369   4.417 -24.707  1.00 74.38           C  
ATOM   4145  OD1 ASP A 265      15.332   4.551 -25.496  1.00 74.38           O  
ATOM   4146  OD2 ASP A 265      13.183   4.652 -25.031  1.00 74.38           O  
ATOM   4147  N   TYR A 266      15.111   0.983 -21.409  1.00 83.21           N  
ATOM   4148  H   TYR A 266      14.632   0.406 -22.086  1.00 83.21           H  
ATOM   4149  CA  TYR A 266      15.257   0.446 -20.056  1.00 83.21           C  
ATOM   4150  HA  TYR A 266      16.291   0.612 -19.753  1.00 83.21           H  
ATOM   4151  C   TYR A 266      14.999  -1.063 -19.995  1.00 83.21           C  
ATOM   4152  CB  TYR A 266      14.346   1.195 -19.063  1.00 83.21           C  
ATOM   4153  HB2 TYR A 266      14.568   0.847 -18.055  1.00 83.21           H  
ATOM   4154  HB3 TYR A 266      14.597   2.256 -19.086  1.00 83.21           H  
ATOM   4155  O   TYR A 266      14.208  -1.610 -20.767  1.00 83.21           O  
ATOM   4156  CG  TYR A 266      12.854   1.046 -19.302  1.00 83.21           C  
ATOM   4157  CD1 TYR A 266      12.203   1.881 -20.231  1.00 83.21           C  
ATOM   4158  HD1 TYR A 266      12.771   2.630 -20.763  1.00 83.21           H  
ATOM   4159  CD2 TYR A 266      12.115   0.087 -18.582  1.00 83.21           C  
ATOM   4160  HD2 TYR A 266      12.614  -0.538 -17.855  1.00 83.21           H  
ATOM   4161  CE1 TYR A 266      10.821   1.743 -20.461  1.00 83.21           C  
ATOM   4162  HE1 TYR A 266      10.316   2.375 -21.177  1.00 83.21           H  
ATOM   4163  CE2 TYR A 266      10.730  -0.044 -18.801  1.00 83.21           C  
ATOM   4164  HE2 TYR A 266      10.151  -0.758 -18.235  1.00 83.21           H  
ATOM   4165  OH  TYR A 266       8.750   0.636 -19.963  1.00 83.21           O  
ATOM   4166  HH  TYR A 266       8.410  -0.109 -19.462  1.00 83.21           H  
ATOM   4167  CZ  TYR A 266      10.085   0.776 -19.748  1.00 83.21           C  
ATOM   4168  N   ILE A 267      15.656  -1.718 -19.039  1.00 85.55           N  
ATOM   4169  H   ILE A 267      16.260  -1.174 -18.440  1.00 85.55           H  
ATOM   4170  CA  ILE A 267      15.353  -3.091 -18.620  1.00 85.55           C  
ATOM   4171  HA  ILE A 267      14.947  -3.651 -19.462  1.00 85.55           H  
ATOM   4172  C   ILE A 267      14.299  -3.012 -17.523  1.00 85.55           C  
ATOM   4173  CB  ILE A 267      16.618  -3.826 -18.121  1.00 85.55           C  
ATOM   4174  HB  ILE A 267      17.059  -3.248 -17.309  1.00 85.55           H  
ATOM   4175  O   ILE A 267      14.412  -2.183 -16.618  1.00 85.55           O  
ATOM   4176  CG1 ILE A 267      17.660  -3.952 -19.251  1.00 85.55           C  
ATOM   4177 HG12 ILE A 267      17.834  -2.963 -19.674  1.00 85.55           H  
ATOM   4178 HG13 ILE A 267      17.276  -4.602 -20.037  1.00 85.55           H  
ATOM   4179  CG2 ILE A 267      16.250  -5.209 -17.566  1.00 85.55           C  
ATOM   4180 HG21 ILE A 267      17.142  -5.769 -17.287  1.00 85.55           H  
ATOM   4181 HG22 ILE A 267      15.722  -5.767 -18.340  1.00 85.55           H  
ATOM   4182 HG23 ILE A 267      15.624  -5.125 -16.678  1.00 85.55           H  
ATOM   4183  CD1 ILE A 267      19.035  -4.458 -18.803  1.00 85.55           C  
ATOM   4184 HD11 ILE A 267      19.397  -3.862 -17.965  1.00 85.55           H  
ATOM   4185 HD12 ILE A 267      18.980  -5.508 -18.514  1.00 85.55           H  
ATOM   4186 HD13 ILE A 267      19.734  -4.369 -19.634  1.00 85.55           H  
ATOM   4187  N   ASN A 268      13.289  -3.874 -17.578  1.00 85.99           N  
ATOM   4188  H   ASN A 268      13.243  -4.527 -18.347  1.00 85.99           H  
ATOM   4189  CA  ASN A 268      12.297  -3.979 -16.519  1.00 85.99           C  
ATOM   4190  HA  ASN A 268      12.565  -3.316 -15.696  1.00 85.99           H  
ATOM   4191  C   ASN A 268      12.255  -5.399 -15.963  1.00 85.99           C  
ATOM   4192  CB  ASN A 268      10.959  -3.494 -17.062  1.00 85.99           C  
ATOM   4193  HB2 ASN A 268      11.092  -2.472 -17.418  1.00 85.99           H  
ATOM   4194  HB3 ASN A 268      10.666  -4.117 -17.907  1.00 85.99           H  
ATOM   4195  O   ASN A 268      12.024  -6.357 -16.700  1.00 85.99           O  
ATOM   4196  CG  ASN A 268       9.869  -3.481 -16.013  1.00 85.99           C  
ATOM   4197  ND2 ASN A 268       8.693  -3.912 -16.383  1.00 85.99           N  
ATOM   4198 HD21 ASN A 268       8.644  -4.413 -17.259  1.00 85.99           H  
ATOM   4199 HD22 ASN A 268       8.085  -4.160 -15.616  1.00 85.99           H  
ATOM   4200  OD1 ASN A 268      10.029  -3.079 -14.874  1.00 85.99           O  
ATOM   4201  N   LEU A 269      12.463  -5.509 -14.658  1.00 87.34           N  
ATOM   4202  H   LEU A 269      12.623  -4.659 -14.137  1.00 87.34           H  
ATOM   4203  CA  LEU A 269      12.486  -6.760 -13.921  1.00 87.34           C  
ATOM   4204  HA  LEU A 269      12.452  -7.594 -14.623  1.00 87.34           H  
ATOM   4205  C   LEU A 269      11.271  -6.829 -13.011  1.00 87.34           C  
ATOM   4206  CB  LEU A 269      13.770  -6.876 -13.093  1.00 87.34           C  
ATOM   4207  HB2 LEU A 269      13.833  -7.883 -12.679  1.00 87.34           H  
ATOM   4208  HB3 LEU A 269      13.692  -6.182 -12.257  1.00 87.34           H  
ATOM   4209  O   LEU A 269      10.890  -5.839 -12.393  1.00 87.34           O  
ATOM   4210  CG  LEU A 269      15.069  -6.612 -13.854  1.00 87.34           C  
ATOM   4211  HG  LEU A 269      15.004  -5.675 -14.408  1.00 87.34           H  
ATOM   4212  CD1 LEU A 269      16.209  -6.474 -12.862  1.00 87.34           C  
ATOM   4213 HD11 LEU A 269      15.984  -5.706 -12.122  1.00 87.34           H  
ATOM   4214 HD12 LEU A 269      16.406  -7.424 -12.365  1.00 87.34           H  
ATOM   4215 HD13 LEU A 269      17.076  -6.150 -13.438  1.00 87.34           H  
ATOM   4216  CD2 LEU A 269      15.378  -7.755 -14.816  1.00 87.34           C  
ATOM   4217 HD21 LEU A 269      14.572  -7.845 -15.545  1.00 87.34           H  
ATOM   4218 HD22 LEU A 269      16.303  -7.550 -15.355  1.00 87.34           H  
ATOM   4219 HD23 LEU A 269      15.484  -8.696 -14.277  1.00 87.34           H  
ATOM   4220  N   PHE A 270      10.708  -8.017 -12.866  1.00 85.96           N  
ATOM   4221  H   PHE A 270      11.053  -8.773 -13.440  1.00 85.96           H  
ATOM   4222  CA  PHE A 270       9.575  -8.285 -12.001  1.00 85.96           C  
ATOM   4223  HA  PHE A 270       9.284  -7.389 -11.452  1.00 85.96           H  
ATOM   4224  C   PHE A 270       9.929  -9.379 -11.007  1.00 85.96           C  
ATOM   4225  CB  PHE A 270       8.401  -8.724 -12.863  1.00 85.96           C  
ATOM   4226  HB2 PHE A 270       7.574  -8.943 -12.187  1.00 85.96           H  
ATOM   4227  HB3 PHE A 270       8.657  -9.643 -13.389  1.00 85.96           H  
ATOM   4228  O   PHE A 270      10.215 -10.502 -11.420  1.00 85.96           O  
ATOM   4229  CG  PHE A 270       7.906  -7.709 -13.859  1.00 85.96           C  
ATOM   4230  CD1 PHE A 270       7.026  -6.695 -13.442  1.00 85.96           C  
ATOM   4231  HD1 PHE A 270       6.772  -6.597 -12.396  1.00 85.96           H  
ATOM   4232  CD2 PHE A 270       8.269  -7.823 -15.212  1.00 85.96           C  
ATOM   4233  HD2 PHE A 270       8.972  -8.579 -15.527  1.00 85.96           H  
ATOM   4234  CE1 PHE A 270       6.450  -5.836 -14.392  1.00 85.96           C  
ATOM   4235  HE1 PHE A 270       5.746  -5.079 -14.080  1.00 85.96           H  
ATOM   4236  CE2 PHE A 270       7.689  -6.967 -16.160  1.00 85.96           C  
ATOM   4237  HE2 PHE A 270       7.946  -7.072 -17.204  1.00 85.96           H  
ATOM   4238  CZ  PHE A 270       6.751  -6.002 -15.754  1.00 85.96           C  
ATOM   4239  HZ  PHE A 270       6.265  -5.382 -16.493  1.00 85.96           H  
ATOM   4240  N   ASN A 271       9.874  -9.064  -9.713  1.00 83.49           N  
ATOM   4241  H   ASN A 271       9.606  -8.127  -9.448  1.00 83.49           H  
ATOM   4242  CA  ASN A 271      10.077 -10.050  -8.655  1.00 83.49           C  
ATOM   4243  HA  ASN A 271      11.054 -10.522  -8.755  1.00 83.49           H  
ATOM   4244  C   ASN A 271       8.981 -11.104  -8.799  1.00 83.49           C  
ATOM   4245  CB  ASN A 271       9.981  -9.324  -7.304  1.00 83.49           C  
ATOM   4246  HB2 ASN A 271      10.657  -8.469  -7.297  1.00 83.49           H  
ATOM   4247  HB3 ASN A 271       8.965  -8.951  -7.179  1.00 83.49           H  
ATOM   4248  O   ASN A 271       7.809 -10.735  -8.747  1.00 83.49           O  
ATOM   4249  CG  ASN A 271      10.308 -10.195  -6.105  1.00 83.49           C  
ATOM   4250  ND2 ASN A 271      10.533  -9.571  -4.974  1.00 83.49           N  
ATOM   4251 HD21 ASN A 271      10.836 -10.094  -4.165  1.00 83.49           H  
ATOM   4252 HD22 ASN A 271      10.524  -8.561  -4.940  1.00 83.49           H  
ATOM   4253  OD1 ASN A 271      10.266 -11.412  -6.156  1.00 83.49           O  
ATOM   4254  N   VAL A 272       9.322 -12.372  -9.008  1.00 77.97           N  
ATOM   4255  H   VAL A 272      10.303 -12.615  -9.021  1.00 77.97           H  
ATOM   4256  CA  VAL A 272       8.327 -13.423  -9.274  1.00 77.97           C  
ATOM   4257  HA  VAL A 272       7.543 -13.019  -9.915  1.00 77.97           H  
ATOM   4258  C   VAL A 272       7.652 -13.865  -7.978  1.00 77.97           C  
ATOM   4259  CB  VAL A 272       8.981 -14.606 -10.014  1.00 77.97           C  
ATOM   4260  HB  VAL A 272       9.789 -15.012  -9.405  1.00 77.97           H  
ATOM   4261  O   VAL A 272       6.423 -13.879  -7.881  1.00 77.97           O  
ATOM   4262  CG1 VAL A 272       7.975 -15.728 -10.299  1.00 77.97           C  
ATOM   4263 HG11 VAL A 272       7.113 -15.345 -10.844  1.00 77.97           H  
ATOM   4264 HG12 VAL A 272       7.640 -16.170  -9.361  1.00 77.97           H  
ATOM   4265 HG13 VAL A 272       8.458 -16.515 -10.878  1.00 77.97           H  
ATOM   4266  CG2 VAL A 272       9.566 -14.137 -11.355  1.00 77.97           C  
ATOM   4267 HG21 VAL A 272       9.979 -14.989 -11.896  1.00 77.97           H  
ATOM   4268 HG22 VAL A 272      10.381 -13.436 -11.177  1.00 77.97           H  
ATOM   4269 HG23 VAL A 272       8.799 -13.653 -11.959  1.00 77.97           H  
ATOM   4270  N   ASN A 273       8.445 -14.114  -6.940  1.00 82.89           N  
ATOM   4271  H   ASN A 273       9.442 -14.028  -7.072  1.00 82.89           H  
ATOM   4272  CA  ASN A 273       7.977 -14.726  -5.695  1.00 82.89           C  
ATOM   4273  HA  ASN A 273       7.127 -15.377  -5.899  1.00 82.89           H  
ATOM   4274  C   ASN A 273       7.529 -13.700  -4.647  1.00 82.89           C  
ATOM   4275  CB  ASN A 273       9.120 -15.585  -5.163  1.00 82.89           C  
ATOM   4276  HB2 ASN A 273       8.849 -16.042  -4.212  1.00 82.89           H  
ATOM   4277  HB3 ASN A 273       9.965 -14.919  -4.991  1.00 82.89           H  
ATOM   4278  O   ASN A 273       6.706 -14.000  -3.789  1.00 82.89           O  
ATOM   4279  CG  ASN A 273       9.555 -16.677  -6.120  1.00 82.89           C  
ATOM   4280  ND2 ASN A 273      10.832 -16.980  -6.104  1.00 82.89           N  
ATOM   4281 HD21 ASN A 273      11.214 -17.628  -6.777  1.00 82.89           H  
ATOM   4282 HD22 ASN A 273      11.418 -16.533  -5.413  1.00 82.89           H  
ATOM   4283  OD1 ASN A 273       8.772 -17.210  -6.895  1.00 82.89           O  
ATOM   4284  N   GLY A 274       8.007 -12.461  -4.750  1.00 83.52           N  
ATOM   4285  H   GLY A 274       8.732 -12.292  -5.432  1.00 83.52           H  
ATOM   4286  CA  GLY A 274       7.711 -11.413  -3.774  1.00 83.52           C  
ATOM   4287  HA2 GLY A 274       7.905 -10.440  -4.226  1.00 83.52           H  
ATOM   4288  HA3 GLY A 274       6.677 -11.479  -3.437  1.00 83.52           H  
ATOM   4289  C   GLY A 274       8.603 -11.502  -2.564  1.00 83.52           C  
ATOM   4290  O   GLY A 274       8.239 -11.005  -1.500  1.00 83.52           O  
ATOM   4291  N   ASP A 275       9.763 -12.119  -2.757  1.00 89.09           N  
ATOM   4292  H   ASP A 275       9.966 -12.543  -3.651  1.00 89.09           H  
ATOM   4293  CA  ASP A 275      10.768 -12.220  -1.728  1.00 89.09           C  
ATOM   4294  HA  ASP A 275      10.296 -12.687  -0.864  1.00 89.09           H  
ATOM   4295  C   ASP A 275      11.265 -10.811  -1.379  1.00 89.09           C  
ATOM   4296  CB  ASP A 275      11.914 -13.134  -2.172  1.00 89.09           C  
ATOM   4297  HB2 ASP A 275      12.429 -12.659  -3.007  1.00 89.09           H  
ATOM   4298  HB3 ASP A 275      12.625 -13.233  -1.352  1.00 89.09           H  
ATOM   4299  O   ASP A 275      11.356  -9.942  -2.266  1.00 89.09           O  
ATOM   4300  CG  ASP A 275      11.431 -14.533  -2.576  1.00 89.09           C  
ATOM   4301  OD1 ASP A 275      10.565 -15.082  -1.859  1.00 89.09           O  
ATOM   4302  OD2 ASP A 275      11.888 -15.031  -3.631  1.00 89.09           O  
ATOM   4303  N   PRO A 276      11.568 -10.560  -0.098  1.00 92.89           N  
ATOM   4304  CA  PRO A 276      12.265  -9.356   0.306  1.00 92.89           C  
ATOM   4305  HA  PRO A 276      11.615  -8.499   0.130  1.00 92.89           H  
ATOM   4306  C   PRO A 276      13.572  -9.199  -0.470  1.00 92.89           C  
ATOM   4307  CB  PRO A 276      12.525  -9.511   1.806  1.00 92.89           C  
ATOM   4308  HB2 PRO A 276      12.429  -8.556   2.324  1.00 92.89           H  
ATOM   4309  HB3 PRO A 276      13.514  -9.937   1.976  1.00 92.89           H  
ATOM   4310  O   PRO A 276      14.218 -10.173  -0.837  1.00 92.89           O  
ATOM   4311  CG  PRO A 276      11.466 -10.514   2.258  1.00 92.89           C  
ATOM   4312  HG2 PRO A 276      11.782 -11.063   3.145  1.00 92.89           H  
ATOM   4313  HG3 PRO A 276      10.520 -10.002   2.433  1.00 92.89           H  
ATOM   4314  CD  PRO A 276      11.338 -11.426   1.046  1.00 92.89           C  
ATOM   4315  HD2 PRO A 276      10.343 -11.870   1.032  1.00 92.89           H  
ATOM   4316  HD3 PRO A 276      12.107 -12.198   1.078  1.00 92.89           H  
ATOM   4317  N   ILE A 277      13.981  -7.961  -0.703  1.00 93.18           N  
ATOM   4318  H   ILE A 277      13.367  -7.198  -0.455  1.00 93.18           H  
ATOM   4319  CA  ILE A 277      15.306  -7.643  -1.215  1.00 93.18           C  
ATOM   4320  HA  ILE A 277      15.893  -8.561  -1.254  1.00 93.18           H  
ATOM   4321  C   ILE A 277      16.005  -6.728  -0.219  1.00 93.18           C  
ATOM   4322  CB  ILE A 277      15.271  -7.090  -2.658  1.00 93.18           C  
ATOM   4323  HB  ILE A 277      16.307  -6.939  -2.962  1.00 93.18           H  
ATOM   4324  O   ILE A 277      15.445  -5.736   0.251  1.00 93.18           O  
ATOM   4325  CG1 ILE A 277      14.539  -5.738  -2.780  1.00 93.18           C  
ATOM   4326 HG12 ILE A 277      14.930  -5.044  -2.036  1.00 93.18           H  
ATOM   4327 HG13 ILE A 277      13.472  -5.883  -2.607  1.00 93.18           H  
ATOM   4328  CG2 ILE A 277      14.654  -8.132  -3.611  1.00 93.18           C  
ATOM   4329 HG21 ILE A 277      13.592  -8.262  -3.402  1.00 93.18           H  
ATOM   4330 HG22 ILE A 277      14.792  -7.836  -4.651  1.00 93.18           H  
ATOM   4331 HG23 ILE A 277      15.150  -9.091  -3.462  1.00 93.18           H  
ATOM   4332  CD1 ILE A 277      14.725  -5.058  -4.136  1.00 93.18           C  
ATOM   4333 HD11 ILE A 277      14.249  -5.638  -4.926  1.00 93.18           H  
ATOM   4334 HD12 ILE A 277      15.787  -4.951  -4.356  1.00 93.18           H  
ATOM   4335 HD13 ILE A 277      14.269  -4.068  -4.097  1.00 93.18           H  
ATOM   4336  N   THR A 278      17.246  -7.061   0.098  1.00 93.58           N  
ATOM   4337  H   THR A 278      17.598  -7.946  -0.238  1.00 93.58           H  
ATOM   4338  CA  THR A 278      18.148  -6.235   0.906  1.00 93.58           C  
ATOM   4339  HA  THR A 278      17.590  -5.440   1.401  1.00 93.58           H  
ATOM   4340  C   THR A 278      19.206  -5.574   0.041  1.00 93.58           C  
ATOM   4341  CB  THR A 278      18.831  -7.076   1.991  1.00 93.58           C  
ATOM   4342  HB  THR A 278      19.552  -6.457   2.524  1.00 93.58           H  
ATOM   4343  O   THR A 278      19.721  -4.514   0.390  1.00 93.58           O  
ATOM   4344  CG2 THR A 278      17.810  -7.603   2.991  1.00 93.58           C  
ATOM   4345 HG21 THR A 278      18.325  -8.132   3.794  1.00 93.58           H  
ATOM   4346 HG22 THR A 278      17.114  -8.290   2.510  1.00 93.58           H  
ATOM   4347 HG23 THR A 278      17.263  -6.758   3.410  1.00 93.58           H  
ATOM   4348  OG1 THR A 278      19.494  -8.192   1.440  1.00 93.58           O  
ATOM   4349  HG1 THR A 278      20.301  -7.908   1.004  1.00 93.58           H  
ATOM   4350  N   GLN A 279      19.540  -6.183  -1.098  1.00 93.10           N  
ATOM   4351  H   GLN A 279      19.094  -7.058  -1.331  1.00 93.10           H  
ATOM   4352  CA  GLN A 279      20.571  -5.681  -1.991  1.00 93.10           C  
ATOM   4353  HA  GLN A 279      20.638  -4.600  -1.860  1.00 93.10           H  
ATOM   4354  C   GLN A 279      20.221  -5.940  -3.457  1.00 93.10           C  
ATOM   4355  CB  GLN A 279      21.914  -6.293  -1.565  1.00 93.10           C  
ATOM   4356  HB2 GLN A 279      21.894  -7.373  -1.715  1.00 93.10           H  
ATOM   4357  HB3 GLN A 279      22.057  -6.105  -0.501  1.00 93.10           H  
ATOM   4358  O   GLN A 279      19.655  -6.971  -3.812  1.00 93.10           O  
ATOM   4359  CG  GLN A 279      23.115  -5.710  -2.310  1.00 93.10           C  
ATOM   4360  HG2 GLN A 279      23.073  -4.622  -2.257  1.00 93.10           H  
ATOM   4361  HG3 GLN A 279      23.089  -6.010  -3.357  1.00 93.10           H  
ATOM   4362  CD  GLN A 279      24.425  -6.176  -1.693  1.00 93.10           C  
ATOM   4363  NE2 GLN A 279      25.250  -5.272  -1.221  1.00 93.10           N  
ATOM   4364 HE21 GLN A 279      26.047  -5.624  -0.712  1.00 93.10           H  
ATOM   4365 HE22 GLN A 279      24.907  -4.333  -1.072  1.00 93.10           H  
ATOM   4366  OE1 GLN A 279      24.761  -7.350  -1.653  1.00 93.10           O  
ATOM   4367  N   PHE A 280      20.590  -4.992  -4.311  1.00 94.03           N  
ATOM   4368  H   PHE A 280      21.026  -4.160  -3.940  1.00 94.03           H  
ATOM   4369  CA  PHE A 280      20.448  -5.074  -5.757  1.00 94.03           C  
ATOM   4370  HA  PHE A 280      20.184  -6.092  -6.042  1.00 94.03           H  
ATOM   4371  C   PHE A 280      21.780  -4.725  -6.419  1.00 94.03           C  
ATOM   4372  CB  PHE A 280      19.319  -4.136  -6.198  1.00 94.03           C  
ATOM   4373  HB2 PHE A 280      19.515  -3.135  -5.813  1.00 94.03           H  
ATOM   4374  HB3 PHE A 280      18.383  -4.481  -5.760  1.00 94.03           H  
ATOM   4375  O   PHE A 280      22.363  -3.682  -6.118  1.00 94.03           O  
ATOM   4376  CG  PHE A 280      19.154  -4.074  -7.697  1.00 94.03           C  
ATOM   4377  CD1 PHE A 280      19.333  -2.868  -8.392  1.00 94.03           C  
ATOM   4378  HD1 PHE A 280      19.522  -1.962  -7.835  1.00 94.03           H  
ATOM   4379  CD2 PHE A 280      18.839  -5.241  -8.403  1.00 94.03           C  
ATOM   4380  HD2 PHE A 280      18.750  -6.178  -7.873  1.00 94.03           H  
ATOM   4381  CE1 PHE A 280      19.252  -2.844  -9.796  1.00 94.03           C  
ATOM   4382  HE1 PHE A 280      19.424  -1.929 -10.343  1.00 94.03           H  
ATOM   4383  CE2 PHE A 280      18.663  -5.204  -9.791  1.00 94.03           C  
ATOM   4384  HE2 PHE A 280      18.365  -6.101 -10.314  1.00 94.03           H  
ATOM   4385  CZ  PHE A 280      18.908  -4.014 -10.491  1.00 94.03           C  
ATOM   4386  HZ  PHE A 280      18.823  -3.996 -11.567  1.00 94.03           H  
ATOM   4387  N   LYS A 281      22.276  -5.599  -7.296  1.00 92.20           N  
ATOM   4388  H   LYS A 281      21.737  -6.428  -7.501  1.00 92.20           H  
ATOM   4389  CA  LYS A 281      23.565  -5.450  -7.972  1.00 92.20           C  
ATOM   4390  HA  LYS A 281      23.980  -4.477  -7.711  1.00 92.20           H  
ATOM   4391  C   LYS A 281      23.408  -5.496  -9.476  1.00 92.20           C  
ATOM   4392  CB  LYS A 281      24.572  -6.525  -7.547  1.00 92.20           C  
ATOM   4393  HB2 LYS A 281      24.221  -7.500  -7.885  1.00 92.20           H  
ATOM   4394  HB3 LYS A 281      25.524  -6.323  -8.040  1.00 92.20           H  
ATOM   4395  O   LYS A 281      22.672  -6.319 -10.015  1.00 92.20           O  
ATOM   4396  CG  LYS A 281      24.794  -6.564  -6.039  1.00 92.20           C  
ATOM   4397  HG2 LYS A 281      23.868  -6.866  -5.549  1.00 92.20           H  
ATOM   4398  HG3 LYS A 281      25.066  -5.569  -5.687  1.00 92.20           H  
ATOM   4399  CD  LYS A 281      25.891  -7.572  -5.685  1.00 92.20           C  
ATOM   4400  HD2 LYS A 281      25.567  -8.567  -5.989  1.00 92.20           H  
ATOM   4401  HD3 LYS A 281      26.826  -7.321  -6.185  1.00 92.20           H  
ATOM   4402  CE  LYS A 281      26.052  -7.490  -4.175  1.00 92.20           C  
ATOM   4403  HE2 LYS A 281      26.641  -6.612  -3.910  1.00 92.20           H  
ATOM   4404  HE3 LYS A 281      25.045  -7.347  -3.783  1.00 92.20           H  
ATOM   4405  NZ  LYS A 281      26.598  -8.723  -3.566  1.00 92.20           N  
ATOM   4406  HZ1 LYS A 281      26.444  -8.681  -2.569  1.00 92.20           H  
ATOM   4407  HZ2 LYS A 281      27.575  -8.855  -3.784  1.00 92.20           H  
ATOM   4408  HZ3 LYS A 281      26.075  -9.520  -3.899  1.00 92.20           H  
ATOM   4409  N   VAL A 282      24.184  -4.648 -10.137  1.00 90.23           N  
ATOM   4410  H   VAL A 282      24.755  -4.018  -9.593  1.00 90.23           H  
ATOM   4411  CA  VAL A 282      24.397  -4.691 -11.579  1.00 90.23           C  
ATOM   4412  HA  VAL A 282      23.958  -5.606 -11.976  1.00 90.23           H  
ATOM   4413  C   VAL A 282      25.900  -4.735 -11.822  1.00 90.23           C  
ATOM   4414  CB  VAL A 282      23.724  -3.507 -12.294  1.00 90.23           C  
ATOM   4415  HB  VAL A 282      24.230  -2.580 -12.026  1.00 90.23           H  
ATOM   4416  O   VAL A 282      26.631  -3.806 -11.470  1.00 90.23           O  
ATOM   4417  CG1 VAL A 282      23.813  -3.707 -13.809  1.00 90.23           C  
ATOM   4418 HG11 VAL A 282      23.334  -2.875 -14.325  1.00 90.23           H  
ATOM   4419 HG12 VAL A 282      24.858  -3.759 -14.114  1.00 90.23           H  
ATOM   4420 HG13 VAL A 282      23.313  -4.633 -14.094  1.00 90.23           H  
ATOM   4421  CG2 VAL A 282      22.239  -3.372 -11.929  1.00 90.23           C  
ATOM   4422 HG21 VAL A 282      21.716  -4.307 -12.129  1.00 90.23           H  
ATOM   4423 HG22 VAL A 282      21.783  -2.571 -12.511  1.00 90.23           H  
ATOM   4424 HG23 VAL A 282      22.129  -3.125 -10.873  1.00 90.23           H  
ATOM   4425  N   THR A 283      26.367  -5.826 -12.413  1.00 87.02           N  
ATOM   4426  H   THR A 283      25.714  -6.568 -12.620  1.00 87.02           H  
ATOM   4427  CA  THR A 283      27.785  -6.079 -12.671  1.00 87.02           C  
ATOM   4428  HA  THR A 283      28.375  -5.226 -12.338  1.00 87.02           H  
ATOM   4429  C   THR A 283      28.031  -6.249 -14.162  1.00 87.02           C  
ATOM   4430  CB  THR A 283      28.263  -7.307 -11.882  1.00 87.02           C  
ATOM   4431  HB  THR A 283      27.629  -8.162 -12.120  1.00 87.02           H  
ATOM   4432  O   THR A 283      27.263  -6.905 -14.861  1.00 87.02           O  
ATOM   4433  CG2 THR A 283      29.721  -7.686 -12.127  1.00 87.02           C  
ATOM   4434 HG21 THR A 283      30.360  -6.809 -12.023  1.00 87.02           H  
ATOM   4435 HG22 THR A 283      29.819  -8.100 -13.131  1.00 87.02           H  
ATOM   4436 HG23 THR A 283      30.022  -8.451 -11.410  1.00 87.02           H  
ATOM   4437  OG1 THR A 283      28.158  -7.076 -10.505  1.00 87.02           O  
ATOM   4438  HG1 THR A 283      28.943  -6.596 -10.228  1.00 87.02           H  
ATOM   4439  N   ASP A 284      29.142  -5.701 -14.653  1.00 81.41           N  
ATOM   4440  H   ASP A 284      29.718  -5.142 -14.041  1.00 81.41           H  
ATOM   4441  CA  ASP A 284      29.628  -5.993 -16.003  1.00 81.41           C  
ATOM   4442  HA  ASP A 284      28.842  -5.767 -16.724  1.00 81.41           H  
ATOM   4443  C   ASP A 284      29.988  -7.487 -16.132  1.00 81.41           C  
ATOM   4444  CB  ASP A 284      30.827  -5.079 -16.303  1.00 81.41           C  
ATOM   4445  HB2 ASP A 284      30.498  -4.044 -16.216  1.00 81.41           H  
ATOM   4446  HB3 ASP A 284      31.597  -5.248 -15.550  1.00 81.41           H  
ATOM   4447  O   ASP A 284      30.883  -7.995 -15.442  1.00 81.41           O  
ATOM   4448  CG  ASP A 284      31.453  -5.270 -17.691  1.00 81.41           C  
ATOM   4449  OD1 ASP A 284      30.952  -6.100 -18.484  1.00 81.41           O  
ATOM   4450  OD2 ASP A 284      32.474  -4.585 -17.937  1.00 81.41           O  
ATOM   4451  N   ALA A 285      29.304  -8.198 -17.032  1.00 79.16           N  
ATOM   4452  H   ALA A 285      28.607  -7.722 -17.586  1.00 79.16           H  
ATOM   4453  CA  ALA A 285      29.534  -9.619 -17.274  1.00 79.16           C  
ATOM   4454  HA  ALA A 285      29.484 -10.134 -16.315  1.00 79.16           H  
ATOM   4455  C   ALA A 285      30.925  -9.904 -17.873  1.00 79.16           C  
ATOM   4456  CB  ALA A 285      28.413 -10.164 -18.166  1.00 79.16           C  
ATOM   4457  HB1 ALA A 285      27.439  -9.914 -17.745  1.00 79.16           H  
ATOM   4458  HB2 ALA A 285      28.498  -9.737 -19.165  1.00 79.16           H  
ATOM   4459  HB3 ALA A 285      28.495 -11.248 -18.240  1.00 79.16           H  
ATOM   4460  O   ALA A 285      31.431 -11.018 -17.705  1.00 79.16           O  
ATOM   4461  N   LYS A 286      31.575  -8.906 -18.500  1.00 71.62           N  
ATOM   4462  H   LYS A 286      31.133  -7.999 -18.500  1.00 71.62           H  
ATOM   4463  CA  LYS A 286      32.847  -9.023 -19.236  1.00 71.62           C  
ATOM   4464  HA  LYS A 286      33.022  -8.077 -19.748  1.00 71.62           H  
ATOM   4465  C   LYS A 286      32.822 -10.107 -20.316  1.00 71.62           C  
ATOM   4466  CB  LYS A 286      34.026  -9.267 -18.291  1.00 71.62           C  
ATOM   4467  HB2 LYS A 286      34.904  -9.443 -18.913  1.00 71.62           H  
ATOM   4468  HB3 LYS A 286      33.848 -10.171 -17.708  1.00 71.62           H  
ATOM   4469  O   LYS A 286      33.451 -11.156 -20.173  1.00 71.62           O  
ATOM   4470  CG  LYS A 286      34.352  -8.113 -17.351  1.00 71.62           C  
ATOM   4471  HG2 LYS A 286      33.510  -7.903 -16.690  1.00 71.62           H  
ATOM   4472  HG3 LYS A 286      34.595  -7.225 -17.934  1.00 71.62           H  
ATOM   4473  CD  LYS A 286      35.573  -8.580 -16.559  1.00 71.62           C  
ATOM   4474  HD2 LYS A 286      36.318  -8.963 -17.257  1.00 71.62           H  
ATOM   4475  HD3 LYS A 286      35.287  -9.387 -15.885  1.00 71.62           H  
ATOM   4476  CE  LYS A 286      36.212  -7.441 -15.789  1.00 71.62           C  
ATOM   4477  HE2 LYS A 286      35.515  -7.033 -15.058  1.00 71.62           H  
ATOM   4478  HE3 LYS A 286      36.458  -6.647 -16.494  1.00 71.62           H  
ATOM   4479  NZ  LYS A 286      37.450  -7.937 -15.156  1.00 71.62           N  
ATOM   4480  HZ1 LYS A 286      37.278  -8.572 -14.390  1.00 71.62           H  
ATOM   4481  HZ2 LYS A 286      38.002  -7.138 -14.878  1.00 71.62           H  
ATOM   4482  HZ3 LYS A 286      38.015  -8.388 -15.861  1.00 71.62           H  
ATOM   4483  N   LYS A 287      32.114  -9.860 -21.418  1.00 68.98           N  
ATOM   4484  H   LYS A 287      31.641  -8.971 -21.494  1.00 68.98           H  
ATOM   4485  CA  LYS A 287      32.195 -10.744 -22.589  1.00 68.98           C  
ATOM   4486  HA  LYS A 287      32.268 -11.773 -22.236  1.00 68.98           H  
ATOM   4487  C   LYS A 287      33.470 -10.486 -23.400  1.00 68.98           C  
ATOM   4488  CB  LYS A 287      30.932 -10.640 -23.448  1.00 68.98           C  
ATOM   4489  HB2 LYS A 287      30.696  -9.594 -23.640  1.00 68.98           H  
ATOM   4490  HB3 LYS A 287      31.140 -11.120 -24.404  1.00 68.98           H  
ATOM   4491  O   LYS A 287      33.812  -9.339 -23.697  1.00 68.98           O  
ATOM   4492  CG  LYS A 287      29.741 -11.356 -22.786  1.00 68.98           C  
ATOM   4493  HG2 LYS A 287      29.411 -10.813 -21.900  1.00 68.98           H  
ATOM   4494  HG3 LYS A 287      30.058 -12.355 -22.487  1.00 68.98           H  
ATOM   4495  CD  LYS A 287      28.590 -11.486 -23.789  1.00 68.98           C  
ATOM   4496  HD2 LYS A 287      28.996 -11.808 -24.747  1.00 68.98           H  
ATOM   4497  HD3 LYS A 287      28.096 -10.524 -23.928  1.00 68.98           H  
ATOM   4498  CE  LYS A 287      27.570 -12.518 -23.324  1.00 68.98           C  
ATOM   4499  HE2 LYS A 287      28.099 -13.415 -23.001  1.00 68.98           H  
ATOM   4500  HE3 LYS A 287      27.020 -12.119 -22.471  1.00 68.98           H  
ATOM   4501  NZ  LYS A 287      26.647 -12.843 -24.436  1.00 68.98           N  
ATOM   4502  HZ1 LYS A 287      26.055 -12.045 -24.616  1.00 68.98           H  
ATOM   4503  HZ2 LYS A 287      27.132 -13.067 -25.293  1.00 68.98           H  
ATOM   4504  HZ3 LYS A 287      26.008 -13.584 -24.185  1.00 68.98           H  
ATOM   4505  N   GLU A 288      34.153 -11.563 -23.785  1.00 64.64           N  
ATOM   4506  H   GLU A 288      33.844 -12.476 -23.483  1.00 64.64           H  
ATOM   4507  CA  GLU A 288      35.302 -11.501 -24.695  1.00 64.64           C  
ATOM   4508  HA  GLU A 288      36.066 -10.863 -24.253  1.00 64.64           H  
ATOM   4509  C   GLU A 288      34.896 -10.898 -26.050  1.00 64.64           C  
ATOM   4510  CB  GLU A 288      35.910 -12.896 -24.920  1.00 64.64           C  
ATOM   4511  HB2 GLU A 288      35.120 -13.589 -25.209  1.00 64.64           H  
ATOM   4512  HB3 GLU A 288      36.621 -12.820 -25.744  1.00 64.64           H  
ATOM   4513  O   GLU A 288      33.810 -11.168 -26.561  1.00 64.64           O  
ATOM   4514  CG  GLU A 288      36.660 -13.439 -23.693  1.00 64.64           C  
ATOM   4515  HG2 GLU A 288      37.368 -12.680 -23.360  1.00 64.64           H  
ATOM   4516  HG3 GLU A 288      35.943 -13.610 -22.890  1.00 64.64           H  
ATOM   4517  CD  GLU A 288      37.420 -14.745 -23.989  1.00 64.64           C  
ATOM   4518  OE1 GLU A 288      38.292 -15.097 -23.164  1.00 64.64           O  
ATOM   4519  OE2 GLU A 288      37.127 -15.382 -25.027  1.00 64.64           O  
ATOM   4520  N   ASN A 289      35.781 -10.090 -26.643  1.00 61.01           N  
ATOM   4521  H   ASN A 289      36.670  -9.957 -26.182  1.00 61.01           H  
ATOM   4522  CA  ASN A 289      35.632  -9.494 -27.981  1.00 61.01           C  
ATOM   4523  HA  ASN A 289      36.483  -8.827 -28.115  1.00 61.01           H  
ATOM   4524  C   ASN A 289      34.411  -8.578 -28.200  1.00 61.01           C  
ATOM   4525  CB  ASN A 289      35.770 -10.595 -29.051  1.00 61.01           C  
ATOM   4526  HB2 ASN A 289      35.636 -10.163 -30.043  1.00 61.01           H  
ATOM   4527  HB3 ASN A 289      34.994 -11.347 -28.905  1.00 61.01           H  
ATOM   4528  O   ASN A 289      34.115  -8.222 -29.340  1.00 61.01           O  
ATOM   4529  CG  ASN A 289      37.134 -11.252 -29.031  1.00 61.01           C  
ATOM   4530  ND2 ASN A 289      37.218 -12.509 -29.394  1.00 61.01           N  
ATOM   4531 HD21 ASN A 289      38.120 -12.945 -29.266  1.00 61.01           H  
ATOM   4532 HD22 ASN A 289      36.379 -13.043 -29.573  1.00 61.01           H  
ATOM   4533  OD1 ASN A 289      38.139 -10.647 -28.696  1.00 61.01           O  
ATOM   4534  N   VAL A 290      33.740  -8.130 -27.134  1.00 61.00           N  
ATOM   4535  H   VAL A 290      33.969  -8.515 -26.229  1.00 61.00           H  
ATOM   4536  CA  VAL A 290      32.666  -7.130 -27.210  1.00 61.00           C  
ATOM   4537  HA  VAL A 290      32.418  -6.943 -28.255  1.00 61.00           H  
ATOM   4538  C   VAL A 290      33.159  -5.810 -26.612  1.00 61.00           C  
ATOM   4539  CB  VAL A 290      31.378  -7.649 -26.541  1.00 61.00           C  
ATOM   4540  HB  VAL A 290      31.554  -7.813 -25.478  1.00 61.00           H  
ATOM   4541  O   VAL A 290      33.282  -5.671 -25.398  1.00 61.00           O  
ATOM   4542  CG1 VAL A 290      30.250  -6.632 -26.707  1.00 61.00           C  
ATOM   4543 HG11 VAL A 290      30.500  -5.729 -26.151  1.00 61.00           H  
ATOM   4544 HG12 VAL A 290      29.319  -7.033 -26.305  1.00 61.00           H  
ATOM   4545 HG13 VAL A 290      30.106  -6.386 -27.759  1.00 61.00           H  
ATOM   4546  CG2 VAL A 290      30.898  -8.968 -27.163  1.00 61.00           C  
ATOM   4547 HG21 VAL A 290      29.958  -9.276 -26.704  1.00 61.00           H  
ATOM   4548 HG22 VAL A 290      30.755  -8.847 -28.236  1.00 61.00           H  
ATOM   4549 HG23 VAL A 290      31.633  -9.754 -26.989  1.00 61.00           H  
ATOM   4550  N   SER A 291      33.469  -4.825 -27.458  1.00 58.36           N  
ATOM   4551  H   SER A 291      33.401  -4.995 -28.451  1.00 58.36           H  
ATOM   4552  CA  SER A 291      33.736  -3.449 -27.024  1.00 58.36           C  
ATOM   4553  HA  SER A 291      34.207  -3.462 -26.041  1.00 58.36           H  
ATOM   4554  C   SER A 291      32.419  -2.684 -26.902  1.00 58.36           C  
ATOM   4555  CB  SER A 291      34.706  -2.750 -27.987  1.00 58.36           C  
ATOM   4556  HB2 SER A 291      34.884  -1.731 -27.644  1.00 58.36           H  
ATOM   4557  HB3 SER A 291      35.655  -3.287 -27.998  1.00 58.36           H  
ATOM   4558  O   SER A 291      32.030  -1.974 -27.829  1.00 58.36           O  
ATOM   4559  OG  SER A 291      34.175  -2.718 -29.296  1.00 58.36           O  
ATOM   4560  HG  SER A 291      33.293  -2.344 -29.218  1.00 58.36           H  
ATOM   4561  N   ASN A 292      31.724  -2.825 -25.776  1.00 62.77           N  
ATOM   4562  H   ASN A 292      32.082  -3.427 -25.047  1.00 62.77           H  
ATOM   4563  CA  ASN A 292      30.511  -2.053 -25.514  1.00 62.77           C  
ATOM   4564  HA  ASN A 292      30.266  -1.450 -26.388  1.00 62.77           H  
ATOM   4565  C   ASN A 292      30.754  -1.057 -24.383  1.00 62.77           C  
ATOM   4566  CB  ASN A 292      29.320  -3.001 -25.291  1.00 62.77           C  
ATOM   4567  HB2 ASN A 292      28.482  -2.438 -24.880  1.00 62.77           H  
ATOM   4568  HB3 ASN A 292      29.592  -3.778 -24.577  1.00 62.77           H  
ATOM   4569  O   ASN A 292      31.453  -1.357 -23.427  1.00 62.77           O  
ATOM   4570  CG  ASN A 292      28.851  -3.647 -26.588  1.00 62.77           C  
ATOM   4571  ND2 ASN A 292      27.864  -4.498 -26.538  1.00 62.77           N  
ATOM   4572 HD21 ASN A 292      27.532  -4.853 -27.423  1.00 62.77           H  
ATOM   4573 HD22 ASN A 292      27.359  -4.667 -25.680  1.00 62.77           H  
ATOM   4574  OD1 ASN A 292      29.330  -3.391 -27.678  1.00 62.77           O  
ATOM   4575  N   LEU A 293      30.189   0.142 -24.500  1.00 70.50           N  
ATOM   4576  H   LEU A 293      29.633   0.333 -25.321  1.00 70.50           H  
ATOM   4577  CA  LEU A 293      30.117   1.108 -23.408  1.00 70.50           C  
ATOM   4578  HA  LEU A 293      30.797   0.820 -22.607  1.00 70.50           H  
ATOM   4579  C   LEU A 293      28.686   1.060 -22.875  1.00 70.50           C  
ATOM   4580  CB  LEU A 293      30.525   2.499 -23.932  1.00 70.50           C  
ATOM   4581  HB2 LEU A 293      31.515   2.435 -24.384  1.00 70.50           H  
ATOM   4582  HB3 LEU A 293      29.822   2.789 -24.713  1.00 70.50           H  
ATOM   4583  O   LEU A 293      27.775   1.573 -23.525  1.00 70.50           O  
ATOM   4584  CG  LEU A 293      30.538   3.594 -22.847  1.00 70.50           C  
ATOM   4585  HG  LEU A 293      29.621   3.546 -22.260  1.00 70.50           H  
ATOM   4586  CD1 LEU A 293      31.740   3.448 -21.908  1.00 70.50           C  
ATOM   4587 HD11 LEU A 293      32.669   3.485 -22.476  1.00 70.50           H  
ATOM   4588 HD12 LEU A 293      31.679   2.501 -21.373  1.00 70.50           H  
ATOM   4589 HD13 LEU A 293      31.728   4.255 -21.176  1.00 70.50           H  
ATOM   4590  CD2 LEU A 293      30.612   4.973 -23.503  1.00 70.50           C  
ATOM   4591 HD21 LEU A 293      31.519   5.056 -24.101  1.00 70.50           H  
ATOM   4592 HD22 LEU A 293      29.740   5.119 -24.140  1.00 70.50           H  
ATOM   4593 HD23 LEU A 293      30.612   5.744 -22.732  1.00 70.50           H  
ATOM   4594  N   ILE A 294      28.487   0.406 -21.734  1.00 77.38           N  
ATOM   4595  H   ILE A 294      29.259  -0.077 -21.297  1.00 77.38           H  
ATOM   4596  CA  ILE A 294      27.229   0.447 -20.992  1.00 77.38           C  
ATOM   4597  HA  ILE A 294      26.436   0.757 -21.671  1.00 77.38           H  
ATOM   4598  C   ILE A 294      27.365   1.506 -19.909  1.00 77.38           C  
ATOM   4599  CB  ILE A 294      26.804  -0.919 -20.408  1.00 77.38           C  
ATOM   4600  HB  ILE A 294      27.510  -1.221 -19.635  1.00 77.38           H  
ATOM   4601  O   ILE A 294      28.216   1.425 -19.012  1.00 77.38           O  
ATOM   4602  CG1 ILE A 294      26.781  -1.996 -21.515  1.00 77.38           C  
ATOM   4603 HG12 ILE A 294      26.052  -1.718 -22.276  1.00 77.38           H  
ATOM   4604 HG13 ILE A 294      27.760  -2.047 -21.991  1.00 77.38           H  
ATOM   4605  CG2 ILE A 294      25.416  -0.761 -19.752  1.00 77.38           C  
ATOM   4606 HG21 ILE A 294      24.689  -0.406 -20.482  1.00 77.38           H  
ATOM   4607 HG22 ILE A 294      25.459  -0.060 -18.919  1.00 77.38           H  
ATOM   4608 HG23 ILE A 294      25.066  -1.712 -19.353  1.00 77.38           H  
ATOM   4609  CD1 ILE A 294      26.464  -3.407 -21.015  1.00 77.38           C  
ATOM   4610 HD11 ILE A 294      27.145  -3.686 -20.211  1.00 77.38           H  
ATOM   4611 HD12 ILE A 294      26.587  -4.100 -21.848  1.00 77.38           H  
ATOM   4612 HD13 ILE A 294      25.433  -3.473 -20.667  1.00 77.38           H  
ATOM   4613  N   THR A 295      26.484   2.489 -20.001  1.00 84.78           N  
ATOM   4614  H   THR A 295      25.863   2.515 -20.797  1.00 84.78           H  
ATOM   4615  CA  THR A 295      26.321   3.526 -18.997  1.00 84.78           C  
ATOM   4616  HA  THR A 295      27.056   3.401 -18.202  1.00 84.78           H  
ATOM   4617  C   THR A 295      24.936   3.364 -18.396  1.00 84.78           C  
ATOM   4618  CB  THR A 295      26.514   4.914 -19.616  1.00 84.78           C  
ATOM   4619  HB  THR A 295      25.642   5.175 -20.215  1.00 84.78           H  
ATOM   4620  O   THR A 295      23.942   3.422 -19.115  1.00 84.78           O  
ATOM   4621  CG2 THR A 295      26.744   5.968 -18.544  1.00 84.78           C  
ATOM   4622 HG21 THR A 295      26.105   5.766 -17.683  1.00 84.78           H  
ATOM   4623 HG22 THR A 295      26.530   6.957 -18.948  1.00 84.78           H  
ATOM   4624 HG23 THR A 295      27.778   5.939 -18.202  1.00 84.78           H  
ATOM   4625  OG1 THR A 295      27.674   4.964 -20.423  1.00 84.78           O  
ATOM   4626  HG1 THR A 295      27.708   5.844 -20.805  1.00 84.78           H  
ATOM   4627  N   LEU A 296      24.861   3.132 -17.089  1.00 88.29           N  
ATOM   4628  H   LEU A 296      25.701   3.194 -16.532  1.00 88.29           H  
ATOM   4629  CA  LEU A 296      23.585   3.165 -16.379  1.00 88.29           C  
ATOM   4630  HA  LEU A 296      22.798   2.724 -16.991  1.00 88.29           H  
ATOM   4631  C   LEU A 296      23.215   4.623 -16.119  1.00 88.29           C  
ATOM   4632  CB  LEU A 296      23.693   2.382 -15.070  1.00 88.29           C  
ATOM   4633  HB2 LEU A 296      24.462   2.858 -14.461  1.00 88.29           H  
ATOM   4634  HB3 LEU A 296      22.733   2.462 -14.561  1.00 88.29           H  
ATOM   4635  O   LEU A 296      24.113   5.432 -15.924  1.00 88.29           O  
ATOM   4636  CG  LEU A 296      24.040   0.893 -15.205  1.00 88.29           C  
ATOM   4637  HG  LEU A 296      25.028   0.789 -15.654  1.00 88.29           H  
ATOM   4638  CD1 LEU A 296      24.051   0.261 -13.811  1.00 88.29           C  
ATOM   4639 HD11 LEU A 296      24.706   0.824 -13.147  1.00 88.29           H  
ATOM   4640 HD12 LEU A 296      24.404  -0.768 -13.872  1.00 88.29           H  
ATOM   4641 HD13 LEU A 296      23.045   0.268 -13.392  1.00 88.29           H  
ATOM   4642  CD2 LEU A 296      23.064   0.133 -16.095  1.00 88.29           C  
ATOM   4643 HD21 LEU A 296      23.151   0.475 -17.126  1.00 88.29           H  
ATOM   4644 HD22 LEU A 296      23.285  -0.934 -16.065  1.00 88.29           H  
ATOM   4645 HD23 LEU A 296      22.046   0.302 -15.745  1.00 88.29           H  
ATOM   4646  N   CYS A 297      21.931   4.957 -16.128  1.00 89.61           N  
ATOM   4647  H   CYS A 297      21.243   4.239 -16.303  1.00 89.61           H  
ATOM   4648  CA  CYS A 297      21.455   6.329 -15.940  1.00 89.61           C  
ATOM   4649  HA  CYS A 297      22.287   6.994 -15.708  1.00 89.61           H  
ATOM   4650  C   CYS A 297      20.494   6.481 -14.765  1.00 89.61           C  
ATOM   4651  CB  CYS A 297      20.827   6.827 -17.241  1.00 89.61           C  
ATOM   4652  HB2 CYS A 297      20.333   7.777 -17.037  1.00 89.61           H  
ATOM   4653  HB3 CYS A 297      20.066   6.114 -17.559  1.00 89.61           H  
ATOM   4654  O   CYS A 297      20.506   7.522 -14.136  1.00 89.61           O  
ATOM   4655  SG  CYS A 297      22.007   7.092 -18.595  1.00 89.61           S  
ATOM   4656  N   GLU A 298      19.684   5.468 -14.459  1.00 93.19           N  
ATOM   4657  H   GLU A 298      19.692   4.623 -15.012  1.00 93.19           H  
ATOM   4658  CA  GLU A 298      18.769   5.520 -13.315  1.00 93.19           C  
ATOM   4659  HA  GLU A 298      19.285   5.941 -12.452  1.00 93.19           H  
ATOM   4660  C   GLU A 298      18.293   4.108 -12.970  1.00 93.19           C  
ATOM   4661  CB  GLU A 298      17.585   6.445 -13.660  1.00 93.19           C  
ATOM   4662  HB2 GLU A 298      17.146   6.116 -14.602  1.00 93.19           H  
ATOM   4663  HB3 GLU A 298      17.954   7.458 -13.816  1.00 93.19           H  
ATOM   4664  O   GLU A 298      18.050   3.290 -13.861  1.00 93.19           O  
ATOM   4665  CG  GLU A 298      16.441   6.512 -12.645  1.00 93.19           C  
ATOM   4666  HG2 GLU A 298      15.657   7.127 -13.088  1.00 93.19           H  
ATOM   4667  HG3 GLU A 298      16.025   5.512 -12.524  1.00 93.19           H  
ATOM   4668  CD  GLU A 298      16.778   7.099 -11.266  1.00 93.19           C  
ATOM   4669  OE1 GLU A 298      15.831   7.116 -10.445  1.00 93.19           O  
ATOM   4670  OE2 GLU A 298      17.912   7.544 -11.028  1.00 93.19           O  
ATOM   4671  N   VAL A 299      18.121   3.830 -11.683  1.00 93.70           N  
ATOM   4672  H   VAL A 299      18.385   4.533 -11.008  1.00 93.70           H  
ATOM   4673  CA  VAL A 299      17.537   2.597 -11.160  1.00 93.70           C  
ATOM   4674  HA  VAL A 299      17.183   1.988 -11.992  1.00 93.70           H  
ATOM   4675  C   VAL A 299      16.345   2.954 -10.282  1.00 93.70           C  
ATOM   4676  CB  VAL A 299      18.574   1.758 -10.393  1.00 93.70           C  
ATOM   4677  HB  VAL A 299      19.021   2.361  -9.602  1.00 93.70           H  
ATOM   4678  O   VAL A 299      16.494   3.543  -9.213  1.00 93.70           O  
ATOM   4679  CG1 VAL A 299      17.929   0.518  -9.757  1.00 93.70           C  
ATOM   4680 HG11 VAL A 299      17.462  -0.101 -10.522  1.00 93.70           H  
ATOM   4681 HG12 VAL A 299      18.694  -0.055  -9.232  1.00 93.70           H  
ATOM   4682 HG13 VAL A 299      17.183   0.816  -9.021  1.00 93.70           H  
ATOM   4683  CG2 VAL A 299      19.686   1.275 -11.336  1.00 93.70           C  
ATOM   4684 HG21 VAL A 299      20.223   2.133 -11.740  1.00 93.70           H  
ATOM   4685 HG22 VAL A 299      19.252   0.703 -12.156  1.00 93.70           H  
ATOM   4686 HG23 VAL A 299      20.396   0.653 -10.791  1.00 93.70           H  
ATOM   4687  N   LYS A 300      15.147   2.540 -10.703  1.00 94.13           N  
ATOM   4688  H   LYS A 300      15.113   2.013 -11.564  1.00 94.13           H  
ATOM   4689  CA  LYS A 300      13.915   2.713  -9.923  1.00 94.13           C  
ATOM   4690  HA  LYS A 300      14.130   3.340  -9.058  1.00 94.13           H  
ATOM   4691  C   LYS A 300      13.447   1.367  -9.414  1.00 94.13           C  
ATOM   4692  CB  LYS A 300      12.815   3.414 -10.730  1.00 94.13           C  
ATOM   4693  HB2 LYS A 300      11.963   3.592 -10.073  1.00 94.13           H  
ATOM   4694  HB3 LYS A 300      12.490   2.774 -11.550  1.00 94.13           H  
ATOM   4695  O   LYS A 300      13.186   0.466 -10.203  1.00 94.13           O  
ATOM   4696  CG  LYS A 300      13.304   4.749 -11.292  1.00 94.13           C  
ATOM   4697  HG2 LYS A 300      13.706   5.360 -10.484  1.00 94.13           H  
ATOM   4698  HG3 LYS A 300      14.093   4.551 -12.017  1.00 94.13           H  
ATOM   4699  CD  LYS A 300      12.187   5.513 -12.000  1.00 94.13           C  
ATOM   4700  HD2 LYS A 300      11.769   4.886 -12.788  1.00 94.13           H  
ATOM   4701  HD3 LYS A 300      11.411   5.782 -11.285  1.00 94.13           H  
ATOM   4702  CE  LYS A 300      12.824   6.767 -12.601  1.00 94.13           C  
ATOM   4703  HE2 LYS A 300      13.699   6.448 -13.169  1.00 94.13           H  
ATOM   4704  HE3 LYS A 300      13.188   7.411 -11.801  1.00 94.13           H  
ATOM   4705  NZ  LYS A 300      11.892   7.486 -13.496  1.00 94.13           N  
ATOM   4706  HZ1 LYS A 300      11.523   6.845 -14.184  1.00 94.13           H  
ATOM   4707  HZ2 LYS A 300      12.394   8.200 -14.004  1.00 94.13           H  
ATOM   4708  HZ3 LYS A 300      11.150   7.915 -12.962  1.00 94.13           H  
ATOM   4709  N   ILE A 301      13.293   1.241  -8.103  1.00 94.62           N  
ATOM   4710  H   ILE A 301      13.469   2.054  -7.530  1.00 94.62           H  
ATOM   4711  CA  ILE A 301      12.751   0.032  -7.479  1.00 94.62           C  
ATOM   4712  HA  ILE A 301      12.620  -0.751  -8.226  1.00 94.62           H  
ATOM   4713  C   ILE A 301      11.374   0.386  -6.951  1.00 94.62           C  
ATOM   4714  CB  ILE A 301      13.710  -0.530  -6.408  1.00 94.62           C  
ATOM   4715  HB  ILE A 301      13.920   0.248  -5.675  1.00 94.62           H  
ATOM   4716  O   ILE A 301      11.252   1.013  -5.901  1.00 94.62           O  
ATOM   4717  CG1 ILE A 301      15.030  -0.973  -7.087  1.00 94.62           C  
ATOM   4718 HG12 ILE A 301      15.439  -0.149  -7.672  1.00 94.62           H  
ATOM   4719 HG13 ILE A 301      14.814  -1.785  -7.781  1.00 94.62           H  
ATOM   4720  CG2 ILE A 301      13.051  -1.713  -5.677  1.00 94.62           C  
ATOM   4721 HG21 ILE A 301      12.114  -1.412  -5.208  1.00 94.62           H  
ATOM   4722 HG22 ILE A 301      13.704  -2.063  -4.878  1.00 94.62           H  
ATOM   4723 HG23 ILE A 301      12.856  -2.528  -6.375  1.00 94.62           H  
ATOM   4724  CD1 ILE A 301      16.141  -1.449  -6.146  1.00 94.62           C  
ATOM   4725 HD11 ILE A 301      16.415  -0.647  -5.461  1.00 94.62           H  
ATOM   4726 HD12 ILE A 301      17.017  -1.714  -6.737  1.00 94.62           H  
ATOM   4727 HD13 ILE A 301      15.826  -2.330  -5.587  1.00 94.62           H  
ATOM   4728  N   PHE A 302      10.335   0.010  -7.689  1.00 93.85           N  
ATOM   4729  H   PHE A 302      10.500  -0.596  -8.480  1.00 93.85           H  
ATOM   4730  CA  PHE A 302       8.968   0.186  -7.231  1.00 93.85           C  
ATOM   4731  HA  PHE A 302       8.917   1.114  -6.663  1.00 93.85           H  
ATOM   4732  C   PHE A 302       8.585  -0.963  -6.314  1.00 93.85           C  
ATOM   4733  CB  PHE A 302       7.992   0.335  -8.392  1.00 93.85           C  
ATOM   4734  HB2 PHE A 302       6.981   0.377  -7.987  1.00 93.85           H  
ATOM   4735  HB3 PHE A 302       8.065  -0.544  -9.032  1.00 93.85           H  
ATOM   4736  O   PHE A 302       8.824  -2.132  -6.621  1.00 93.85           O  
ATOM   4737  CG  PHE A 302       8.216   1.585  -9.206  1.00 93.85           C  
ATOM   4738  CD1 PHE A 302       7.651   2.803  -8.783  1.00 93.85           C  
ATOM   4739  HD1 PHE A 302       7.046   2.837  -7.889  1.00 93.85           H  
ATOM   4740  CD2 PHE A 302       9.001   1.540 -10.372  1.00 93.85           C  
ATOM   4741  HD2 PHE A 302       9.452   0.611 -10.690  1.00 93.85           H  
ATOM   4742  CE1 PHE A 302       7.865   3.975  -9.526  1.00 93.85           C  
ATOM   4743  HE1 PHE A 302       7.422   4.906  -9.205  1.00 93.85           H  
ATOM   4744  CE2 PHE A 302       9.212   2.713 -11.116  1.00 93.85           C  
ATOM   4745  HE2 PHE A 302       9.817   2.684 -12.010  1.00 93.85           H  
ATOM   4746  CZ  PHE A 302       8.644   3.928 -10.696  1.00 93.85           C  
ATOM   4747  HZ  PHE A 302       8.803   4.822 -11.279  1.00 93.85           H  
ATOM   4748  N   GLY A 303       7.982  -0.636  -5.181  1.00 93.12           N  
ATOM   4749  H   GLY A 303       7.926   0.337  -4.915  1.00 93.12           H  
ATOM   4750  CA  GLY A 303       7.585  -1.652  -4.224  1.00 93.12           C  
ATOM   4751  HA2 GLY A 303       6.929  -2.379  -4.702  1.00 93.12           H  
ATOM   4752  HA3 GLY A 303       8.482  -2.174  -3.889  1.00 93.12           H  
ATOM   4753  C   GLY A 303       6.879  -1.097  -3.004  1.00 93.12           C  
ATOM   4754  O   GLY A 303       6.392   0.040  -2.995  1.00 93.12           O  
ATOM   4755  N   VAL A 304       6.840  -1.950  -1.990  1.00 91.82           N  
ATOM   4756  H   VAL A 304       7.309  -2.836  -2.111  1.00 91.82           H  
ATOM   4757  CA  VAL A 304       6.245  -1.720  -0.672  1.00 91.82           C  
ATOM   4758  HA  VAL A 304       6.083  -0.652  -0.524  1.00 91.82           H  
ATOM   4759  C   VAL A 304       7.204  -2.186   0.425  1.00 91.82           C  
ATOM   4760  CB  VAL A 304       4.877  -2.425  -0.553  1.00 91.82           C  
ATOM   4761  HB  VAL A 304       4.526  -2.318   0.474  1.00 91.82           H  
ATOM   4762  O   VAL A 304       8.210  -2.848   0.152  1.00 91.82           O  
ATOM   4763  CG1 VAL A 304       3.839  -1.776  -1.482  1.00 91.82           C  
ATOM   4764 HG11 VAL A 304       3.774  -0.712  -1.257  1.00 91.82           H  
ATOM   4765 HG12 VAL A 304       2.865  -2.229  -1.294  1.00 91.82           H  
ATOM   4766 HG13 VAL A 304       4.113  -1.922  -2.527  1.00 91.82           H  
ATOM   4767  CG2 VAL A 304       4.935  -3.930  -0.836  1.00 91.82           C  
ATOM   4768 HG21 VAL A 304       5.284  -4.127  -1.850  1.00 91.82           H  
ATOM   4769 HG22 VAL A 304       5.604  -4.406  -0.120  1.00 91.82           H  
ATOM   4770 HG23 VAL A 304       3.943  -4.363  -0.705  1.00 91.82           H  
ATOM   4771  N   CYS A 305       6.901  -1.833   1.673  1.00 92.26           N  
ATOM   4772  H   CYS A 305       6.016  -1.381   1.849  1.00 92.26           H  
ATOM   4773  CA  CYS A 305       7.631  -2.376   2.816  1.00 92.26           C  
ATOM   4774  HA  CYS A 305       8.700  -2.250   2.646  1.00 92.26           H  
ATOM   4775  C   CYS A 305       7.365  -3.876   2.970  1.00 92.26           C  
ATOM   4776  CB  CYS A 305       7.238  -1.618   4.089  1.00 92.26           C  
ATOM   4777  HB2 CYS A 305       6.180  -1.780   4.291  1.00 92.26           H  
ATOM   4778  HB3 CYS A 305       7.795  -2.038   4.927  1.00 92.26           H  
ATOM   4779  O   CYS A 305       6.311  -4.371   2.568  1.00 92.26           O  
ATOM   4780  SG  CYS A 305       7.561   0.160   4.028  1.00 92.26           S  
ATOM   4781  N   VAL A 306       8.300  -4.602   3.588  1.00 91.85           N  
ATOM   4782  H   VAL A 306       9.164  -4.172   3.884  1.00 91.85           H  
ATOM   4783  CA  VAL A 306       7.988  -5.951   4.077  1.00 91.85           C  
ATOM   4784  HA  VAL A 306       7.625  -6.527   3.226  1.00 91.85           H  
ATOM   4785  C   VAL A 306       6.870  -5.904   5.127  1.00 91.85           C  
ATOM   4786  CB  VAL A 306       9.213  -6.684   4.649  1.00 91.85           C  
ATOM   4787  HB  VAL A 306       8.872  -7.615   5.102  1.00 91.85           H  
ATOM   4788  O   VAL A 306       6.751  -4.906   5.849  1.00 91.85           O  
ATOM   4789  CG1 VAL A 306      10.170  -7.070   3.523  1.00 91.85           C  
ATOM   4790 HG11 VAL A 306      10.996  -7.642   3.947  1.00 91.85           H  
ATOM   4791 HG12 VAL A 306      10.550  -6.184   3.015  1.00 91.85           H  
ATOM   4792 HG13 VAL A 306       9.657  -7.708   2.804  1.00 91.85           H  
ATOM   4793  CG2 VAL A 306       9.951  -5.892   5.734  1.00 91.85           C  
ATOM   4794 HG21 VAL A 306      10.790  -6.479   6.107  1.00 91.85           H  
ATOM   4795 HG22 VAL A 306      10.334  -4.951   5.339  1.00 91.85           H  
ATOM   4796 HG23 VAL A 306       9.274  -5.693   6.565  1.00 91.85           H  
ATOM   4797  N   PRO A 307       6.065  -6.975   5.260  1.00 89.29           N  
ATOM   4798  CA  PRO A 307       5.093  -7.082   6.342  1.00 89.29           C  
ATOM   4799  HA  PRO A 307       4.298  -6.357   6.167  1.00 89.29           H  
ATOM   4800  C   PRO A 307       5.743  -6.823   7.707  1.00 89.29           C  
ATOM   4801  CB  PRO A 307       4.521  -8.500   6.245  1.00 89.29           C  
ATOM   4802  HB2 PRO A 307       3.471  -8.532   6.536  1.00 89.29           H  
ATOM   4803  HB3 PRO A 307       5.107  -9.185   6.858  1.00 89.29           H  
ATOM   4804  O   PRO A 307       6.837  -7.310   7.986  1.00 89.29           O  
ATOM   4805  CG  PRO A 307       4.711  -8.859   4.772  1.00 89.29           C  
ATOM   4806  HG2 PRO A 307       3.898  -8.432   4.184  1.00 89.29           H  
ATOM   4807  HG3 PRO A 307       4.772  -9.936   4.620  1.00 89.29           H  
ATOM   4808  CD  PRO A 307       6.020  -8.162   4.414  1.00 89.29           C  
ATOM   4809  HD2 PRO A 307       6.862  -8.812   4.650  1.00 89.29           H  
ATOM   4810  HD3 PRO A 307       6.021  -7.904   3.355  1.00 89.29           H  
ATOM   4811  N   GLY A 308       5.074  -6.055   8.566  1.00 90.98           N  
ATOM   4812  H   GLY A 308       4.168  -5.707   8.289  1.00 90.98           H  
ATOM   4813  CA  GLY A 308       5.607  -5.664   9.873  1.00 90.98           C  
ATOM   4814  HA2 GLY A 308       4.781  -5.574  10.579  1.00 90.98           H  
ATOM   4815  HA3 GLY A 308       6.264  -6.451  10.244  1.00 90.98           H  
ATOM   4816  C   GLY A 308       6.412  -4.358   9.877  1.00 90.98           C  
ATOM   4817  O   GLY A 308       6.760  -3.877  10.958  1.00 90.98           O  
ATOM   4818  N   LYS A 309       6.682  -3.757   8.712  1.00 93.75           N  
ATOM   4819  H   LYS A 309       6.388  -4.208   7.858  1.00 93.75           H  
ATOM   4820  CA  LYS A 309       7.374  -2.469   8.582  1.00 93.75           C  
ATOM   4821  HA  LYS A 309       7.619  -2.095   9.577  1.00 93.75           H  
ATOM   4822  C   LYS A 309       6.488  -1.414   7.922  1.00 93.75           C  
ATOM   4823  CB  LYS A 309       8.683  -2.652   7.804  1.00 93.75           C  
ATOM   4824  HB2 LYS A 309       9.120  -1.671   7.613  1.00 93.75           H  
ATOM   4825  HB3 LYS A 309       8.455  -3.100   6.837  1.00 93.75           H  
ATOM   4826  O   LYS A 309       5.638  -1.728   7.093  1.00 93.75           O  
ATOM   4827  CG  LYS A 309       9.735  -3.530   8.500  1.00 93.75           C  
ATOM   4828  HG2 LYS A 309       9.312  -4.508   8.729  1.00 93.75           H  
ATOM   4829  HG3 LYS A 309      10.547  -3.676   7.788  1.00 93.75           H  
ATOM   4830  CD  LYS A 309      10.321  -2.915   9.779  1.00 93.75           C  
ATOM   4831  HD2 LYS A 309      10.609  -1.884   9.576  1.00 93.75           H  
ATOM   4832  HD3 LYS A 309       9.586  -2.935  10.583  1.00 93.75           H  
ATOM   4833  CE  LYS A 309      11.562  -3.723  10.176  1.00 93.75           C  
ATOM   4834  HE2 LYS A 309      12.110  -3.959   9.264  1.00 93.75           H  
ATOM   4835  HE3 LYS A 309      11.260  -4.664  10.636  1.00 93.75           H  
ATOM   4836  NZ  LYS A 309      12.477  -2.964  11.060  1.00 93.75           N  
ATOM   4837  HZ1 LYS A 309      12.112  -2.827  11.992  1.00 93.75           H  
ATOM   4838  HZ2 LYS A 309      12.722  -2.081  10.637  1.00 93.75           H  
ATOM   4839  HZ3 LYS A 309      13.389  -3.398  11.057  1.00 93.75           H  
ATOM   4840  N   TRP A 310       6.700  -0.149   8.275  1.00 92.55           N  
ATOM   4841  H   TRP A 310       7.416   0.043   8.961  1.00 92.55           H  
ATOM   4842  CA  TRP A 310       5.918   0.972   7.752  1.00 92.55           C  
ATOM   4843  HA  TRP A 310       5.622   0.737   6.729  1.00 92.55           H  
ATOM   4844  C   TRP A 310       6.717   2.283   7.683  1.00 92.55           C  
ATOM   4845  CB  TRP A 310       4.633   1.115   8.583  1.00 92.55           C  
ATOM   4846  HB2 TRP A 310       3.957   1.796   8.067  1.00 92.55           H  
ATOM   4847  HB3 TRP A 310       4.127   0.151   8.632  1.00 92.55           H  
ATOM   4848  O   TRP A 310       7.859   2.385   8.141  1.00 92.55           O  
ATOM   4849  CG  TRP A 310       4.786   1.643   9.968  1.00 92.55           C  
ATOM   4850  CD1 TRP A 310       5.071   0.915  11.069  1.00 92.55           C  
ATOM   4851  HD1 TRP A 310       5.231  -0.153  11.071  1.00 92.55           H  
ATOM   4852  CD2 TRP A 310       4.628   3.018  10.419  1.00 92.55           C  
ATOM   4853  CE2 TRP A 310       4.823   3.051  11.831  1.00 92.55           C  
ATOM   4854  CE3 TRP A 310       4.341   4.240   9.774  1.00 92.55           C  
ATOM   4855  HE3 TRP A 310       4.139   4.243   8.713  1.00 92.55           H  
ATOM   4856  NE1 TRP A 310       5.071   1.736  12.179  1.00 92.55           N  
ATOM   4857  HE1 TRP A 310       5.224   1.391  13.116  1.00 92.55           H  
ATOM   4858  CH2 TRP A 310       4.467   5.446  11.889  1.00 92.55           C  
ATOM   4859  HH2 TRP A 310       4.369   6.367  12.445  1.00 92.55           H  
ATOM   4860  CZ2 TRP A 310       4.757   4.246  12.561  1.00 92.55           C  
ATOM   4861  HZ2 TRP A 310       4.891   4.236  13.633  1.00 92.55           H  
ATOM   4862  CZ3 TRP A 310       4.261   5.442  10.498  1.00 92.55           C  
ATOM   4863  HZ3 TRP A 310       3.999   6.358   9.989  1.00 92.55           H  
ATOM   4864  N   GLY A 311       6.107   3.300   7.078  1.00 90.13           N  
ATOM   4865  H   GLY A 311       5.192   3.120   6.689  1.00 90.13           H  
ATOM   4866  CA  GLY A 311       6.702   4.605   6.800  1.00 90.13           C  
ATOM   4867  HA2 GLY A 311       5.916   5.359   6.836  1.00 90.13           H  
ATOM   4868  HA3 GLY A 311       7.444   4.847   7.561  1.00 90.13           H  
ATOM   4869  C   GLY A 311       7.367   4.651   5.425  1.00 90.13           C  
ATOM   4870  O   GLY A 311       7.565   3.621   4.784  1.00 90.13           O  
ATOM   4871  N   LEU A 312       7.726   5.852   4.955  1.00 88.33           N  
ATOM   4872  H   LEU A 312       7.546   6.662   5.532  1.00 88.33           H  
ATOM   4873  CA  LEU A 312       8.261   6.069   3.599  1.00 88.33           C  
ATOM   4874  HA  LEU A 312       7.530   5.704   2.877  1.00 88.33           H  
ATOM   4875  C   LEU A 312       9.557   5.282   3.321  1.00 88.33           C  
ATOM   4876  CB  LEU A 312       8.472   7.576   3.371  1.00 88.33           C  
ATOM   4877  HB2 LEU A 312       9.048   7.707   2.454  1.00 88.33           H  
ATOM   4878  HB3 LEU A 312       9.067   7.971   4.194  1.00 88.33           H  
ATOM   4879  O   LEU A 312       9.701   4.735   2.229  1.00 88.33           O  
ATOM   4880  CG  LEU A 312       7.177   8.397   3.237  1.00 88.33           C  
ATOM   4881  HG  LEU A 312       6.513   8.173   4.072  1.00 88.33           H  
ATOM   4882  CD1 LEU A 312       7.504   9.886   3.279  1.00 88.33           C  
ATOM   4883 HD11 LEU A 312       8.005  10.131   4.215  1.00 88.33           H  
ATOM   4884 HD12 LEU A 312       6.588  10.472   3.207  1.00 88.33           H  
ATOM   4885 HD13 LEU A 312       8.169  10.143   2.455  1.00 88.33           H  
ATOM   4886  CD2 LEU A 312       6.444   8.104   1.924  1.00 88.33           C  
ATOM   4887 HD21 LEU A 312       6.096   7.071   1.910  1.00 88.33           H  
ATOM   4888 HD22 LEU A 312       5.581   8.762   1.825  1.00 88.33           H  
ATOM   4889 HD23 LEU A 312       7.114   8.273   1.081  1.00 88.33           H  
ATOM   4890  N   ASN A 313      10.423   5.144   4.330  1.00 86.40           N  
ATOM   4891  H   ASN A 313      10.226   5.648   5.183  1.00 86.40           H  
ATOM   4892  CA  ASN A 313      11.667   4.361   4.280  1.00 86.40           C  
ATOM   4893  HA  ASN A 313      11.942   4.190   3.239  1.00 86.40           H  
ATOM   4894  C   ASN A 313      11.558   2.954   4.894  1.00 86.40           C  
ATOM   4895  CB  ASN A 313      12.792   5.178   4.953  1.00 86.40           C  
ATOM   4896  HB2 ASN A 313      13.623   4.521   5.211  1.00 86.40           H  
ATOM   4897  HB3 ASN A 313      12.430   5.632   5.875  1.00 86.40           H  
ATOM   4898  O   ASN A 313      12.569   2.281   5.020  1.00 86.40           O  
ATOM   4899  CG  ASN A 313      13.374   6.245   4.050  1.00 86.40           C  
ATOM   4900  ND2 ASN A 313      14.046   7.224   4.602  1.00 86.40           N  
ATOM   4901 HD21 ASN A 313      14.197   7.259   5.600  1.00 86.40           H  
ATOM   4902 HD22 ASN A 313      14.445   7.889   3.955  1.00 86.40           H  
ATOM   4903  OD1 ASN A 313      13.250   6.216   2.841  1.00 86.40           O  
ATOM   4904  N   CYS A 314      10.369   2.510   5.319  1.00 91.56           N  
ATOM   4905  H   CYS A 314       9.541   3.055   5.125  1.00 91.56           H  
ATOM   4906  CA  CYS A 314      10.184   1.208   5.982  1.00 91.56           C  
ATOM   4907  HA  CYS A 314       9.133   1.152   6.265  1.00 91.56           H  
ATOM   4908  C   CYS A 314      10.965   1.021   7.304  1.00 91.56           C  
ATOM   4909  CB  CYS A 314      10.427   0.075   4.972  1.00 91.56           C  
ATOM   4910  HB2 CYS A 314      11.491   0.025   4.740  1.00 91.56           H  
ATOM   4911  HB3 CYS A 314      10.155  -0.875   5.432  1.00 91.56           H  
ATOM   4912  O   CYS A 314      11.103  -0.100   7.782  1.00 91.56           O  
ATOM   4913  SG  CYS A 314       9.506   0.262   3.424  1.00 91.56           S  
ATOM   4914  N   ASN A 315      11.438   2.107   7.928  1.00 91.71           N  
ATOM   4915  H   ASN A 315      11.381   2.986   7.434  1.00 91.71           H  
ATOM   4916  CA  ASN A 315      12.212   2.054   9.176  1.00 91.71           C  
ATOM   4917  HA  ASN A 315      12.935   1.240   9.116  1.00 91.71           H  
ATOM   4918  C   ASN A 315      11.354   1.779  10.418  1.00 91.71           C  
ATOM   4919  CB  ASN A 315      12.981   3.376   9.352  1.00 91.71           C  
ATOM   4920  HB2 ASN A 315      12.303   4.221   9.227  1.00 91.71           H  
ATOM   4921  HB3 ASN A 315      13.380   3.410  10.366  1.00 91.71           H  
ATOM   4922  O   ASN A 315      11.859   1.281  11.425  1.00 91.71           O  
ATOM   4923  CG  ASN A 315      14.162   3.528   8.412  1.00 91.71           C  
ATOM   4924  ND2 ASN A 315      14.808   4.669   8.421  1.00 91.71           N  
ATOM   4925 HD21 ASN A 315      15.634   4.686   7.841  1.00 91.71           H  
ATOM   4926 HD22 ASN A 315      14.598   5.375   9.113  1.00 91.71           H  
ATOM   4927  OD1 ASN A 315      14.534   2.653   7.660  1.00 91.71           O  
ATOM   4928  N   ASN A 316      10.064   2.118  10.382  1.00 93.88           N  
ATOM   4929  H   ASN A 316       9.645   2.403   9.509  1.00 93.88           H  
ATOM   4930  CA  ASN A 316       9.208   1.929  11.543  1.00 93.88           C  
ATOM   4931  HA  ASN A 316       9.793   2.125  12.442  1.00 93.88           H  
ATOM   4932  C   ASN A 316       8.726   0.481  11.596  1.00 93.88           C  
ATOM   4933  CB  ASN A 316       8.046   2.920  11.528  1.00 93.88           C  
ATOM   4934  HB2 ASN A 316       7.457   2.766  12.432  1.00 93.88           H  
ATOM   4935  HB3 ASN A 316       7.424   2.726  10.655  1.00 93.88           H  
ATOM   4936  O   ASN A 316       8.414  -0.120  10.572  1.00 93.88           O  
ATOM   4937  CG  ASN A 316       8.467   4.372  11.531  1.00 93.88           C  
ATOM   4938  ND2 ASN A 316       7.671   5.237  10.950  1.00 93.88           N
[truncated: 214,578 more chars]
