# Supplementary material for: Nuclear genome of Bulinus truncatus, an intermediate host of the carcinogenic human blood fluke Schistosoma haematobium
Source: Nat Commun. 2022 Feb 21;13:977. doi: 10.1038/s41467-022-28634-9 (PMC8861042; doi:10.1038/s41467-022-28634-9)
Supplement: Supplementary file 6 — Supplementary Data 3 [file 41467_2022_28634_MOESM6_ESM.zip › Supplementary_Data_3/bglb028617-pa.mature.pep.pdb]

ATOM      1  N   SER A   1     -18.347  32.443 -37.136  1.00 56.32           N  
ATOM      2  H   SER A   1     -17.873  32.723 -37.983  1.00 56.32           H  
ATOM      3  H2  SER A   1     -19.077  33.099 -36.893  1.00 56.32           H  
ATOM      4  H3  SER A   1     -18.759  31.533 -37.286  1.00 56.32           H  
ATOM      5  CA  SER A   1     -17.377  32.307 -36.029  1.00 56.32           C  
ATOM      6  HA  SER A   1     -16.942  33.277 -35.788  1.00 56.32           H  
ATOM      7  C   SER A   1     -16.257  31.392 -36.491  1.00 56.32           C  
ATOM      8  CB  SER A   1     -18.062  31.740 -34.781  1.00 56.32           C  
ATOM      9  HB2 SER A   1     -18.611  32.535 -34.276  1.00 56.32           H  
ATOM     10  HB3 SER A   1     -17.314  31.341 -34.095  1.00 56.32           H  
ATOM     11  O   SER A   1     -16.492  30.641 -37.423  1.00 56.32           O  
ATOM     12  OG  SER A   1     -18.968  30.723 -35.153  1.00 56.32           O  
ATOM     13  HG  SER A   1     -19.093  30.146 -34.397  1.00 56.32           H  
ATOM     14  N   SER A   2     -15.048  31.490 -35.947  1.00 75.57           N  
ATOM     15  H   SER A   2     -14.876  32.125 -35.181  1.00 75.57           H  
ATOM     16  CA  SER A   2     -13.995  30.468 -36.115  1.00 75.57           C  
ATOM     17  HA  SER A   2     -13.900  30.167 -37.158  1.00 75.57           H  
ATOM     18  C   SER A   2     -14.331  29.237 -35.276  1.00 75.57           C  
ATOM     19  CB  SER A   2     -12.665  31.060 -35.637  1.00 75.57           C  
ATOM     20  HB2 SER A   2     -12.361  31.848 -36.327  1.00 75.57           H  
ATOM     21  HB3 SER A   2     -11.893  30.291 -35.624  1.00 75.57           H  
ATOM     22  O   SER A   2     -15.202  29.354 -34.423  1.00 75.57           O  
ATOM     23  OG  SER A   2     -12.823  31.616 -34.341  1.00 75.57           O  
ATOM     24  HG  SER A   2     -12.646  30.924 -33.699  1.00 75.57           H  
ATOM     25  N   SER A   3     -13.684  28.090 -35.488  1.00 82.08           N  
ATOM     26  H   SER A   3     -13.111  27.996 -36.313  1.00 82.08           H  
ATOM     27  CA  SER A   3     -13.735  26.957 -34.543  1.00 82.08           C  
ATOM     28  HA  SER A   3     -14.770  26.636 -34.428  1.00 82.08           H  
ATOM     29  C   SER A   3     -13.212  27.361 -33.152  1.00 82.08           C  
ATOM     30  CB  SER A   3     -12.933  25.778 -35.103  1.00 82.08           C  
ATOM     31  HB2 SER A   3     -11.883  26.054 -35.201  1.00 82.08           H  
ATOM     32  HB3 SER A   3     -13.016  24.931 -34.422  1.00 82.08           H  
ATOM     33  O   SER A   3     -12.376  28.264 -33.051  1.00 82.08           O  
ATOM     34  OG  SER A   3     -13.454  25.412 -36.372  1.00 82.08           O  
ATOM     35  HG  SER A   3     -13.196  26.064 -37.028  1.00 82.08           H  
ATOM     36  N   TRP A   4     -13.709  26.740 -32.076  1.00 86.25           N  
ATOM     37  H   TRP A   4     -14.379  25.995 -32.202  1.00 86.25           H  
ATOM     38  CA  TRP A   4     -13.270  27.044 -30.704  1.00 86.25           C  
ATOM     39  HA  TRP A   4     -12.219  27.329 -30.744  1.00 86.25           H  
ATOM     40  C   TRP A   4     -13.364  25.844 -29.764  1.00 86.25           C  
ATOM     41  CB  TRP A   4     -14.048  28.232 -30.104  1.00 86.25           C  
ATOM     42  HB2 TRP A   4     -14.016  29.063 -30.808  1.00 86.25           H  
ATOM     43  HB3 TRP A   4     -13.530  28.567 -29.205  1.00 86.25           H  
ATOM     44  O   TRP A   4     -14.033  24.843 -30.031  1.00 86.25           O  
ATOM     45  CG  TRP A   4     -15.482  27.973 -29.739  1.00 86.25           C  
ATOM     46  CD1 TRP A   4     -15.964  27.575 -28.538  1.00 86.25           C  
ATOM     47  HD1 TRP A   4     -15.361  27.386 -27.662  1.00 86.25           H  
ATOM     48  CD2 TRP A   4     -16.647  28.077 -30.601  1.00 86.25           C  
ATOM     49  CE2 TRP A   4     -17.817  27.767 -29.866  1.00 86.25           C  
ATOM     50  CE3 TRP A   4     -16.813  28.373 -31.957  1.00 86.25           C  
ATOM     51  HE3 TRP A   4     -15.900  28.526 -32.513  1.00 86.25           H  
ATOM     52  NE1 TRP A   4     -17.340  27.429 -28.620  1.00 86.25           N  
ATOM     53  HE1 TRP A   4     -17.914  27.010 -27.902  1.00 86.25           H  
ATOM     54  CH2 TRP A   4     -19.224  28.107 -31.815  1.00 86.25           C  
ATOM     55  HH2 TRP A   4     -20.197  28.078 -32.282  1.00 86.25           H  
ATOM     56  CZ2 TRP A   4     -19.094  27.800 -30.449  1.00 86.25           C  
ATOM     57  HZ2 TRP A   4     -19.959  27.538 -29.858  1.00 86.25           H  
ATOM     58  CZ3 TRP A   4     -18.074  28.383 -32.576  1.00 86.25           C  
ATOM     59  HZ3 TRP A   4     -18.139  28.540 -33.643  1.00 86.25           H  
ATOM     60  N   LEU A   5     -12.692  25.982 -28.625  1.00 92.02           N  
ATOM     61  H   LEU A   5     -12.216  26.854 -28.448  1.00 92.02           H  
ATOM     62  CA  LEU A   5     -12.711  25.023 -27.537  1.00 92.02           C  
ATOM     63  HA  LEU A   5     -13.218  24.117 -27.869  1.00 92.02           H  
ATOM     64  C   LEU A   5     -13.503  25.608 -26.367  1.00 92.02           C  
ATOM     65  CB  LEU A   5     -11.252  24.663 -27.227  1.00 92.02           C  
ATOM     66  HB2 LEU A   5     -10.767  24.473 -28.184  1.00 92.02           H  
ATOM     67  HB3 LEU A   5     -10.741  25.507 -26.764  1.00 92.02           H  
ATOM     68  O   LEU A   5     -13.301  26.754 -25.977  1.00 92.02           O  
ATOM     69  CG  LEU A   5     -11.107  23.406 -26.362  1.00 92.02           C  
ATOM     70  HG  LEU A   5     -11.954  22.740 -26.528  1.00 92.02           H  
ATOM     71  CD1 LEU A   5      -9.831  22.671 -26.747  1.00 92.02           C  
ATOM     72 HD11 LEU A   5      -8.962  23.297 -26.543  1.00 92.02           H  
ATOM     73 HD12 LEU A   5      -9.745  21.743 -26.182  1.00 92.02           H  
ATOM     74 HD13 LEU A   5      -9.868  22.445 -27.813  1.00 92.02           H  
ATOM     75  CD2 LEU A   5     -11.031  23.782 -24.891  1.00 92.02           C  
ATOM     76 HD21 LEU A   5     -10.092  24.296 -24.688  1.00 92.02           H  
ATOM     77 HD22 LEU A   5     -11.097  22.888 -24.271  1.00 92.02           H  
ATOM     78 HD23 LEU A   5     -11.864  24.432 -24.625  1.00 92.02           H  
ATOM     79  N   ASN A   6     -14.424  24.823 -25.823  1.00 94.08           N  
ATOM     80  H   ASN A   6     -14.555  23.901 -26.214  1.00 94.08           H  
ATOM     81  CA  ASN A   6     -15.188  25.166 -24.635  1.00 94.08           C  
ATOM     82  HA  ASN A   6     -14.941  26.180 -24.321  1.00 94.08           H  
ATOM     83  C   ASN A   6     -14.808  24.212 -23.504  1.00 94.08           C  
ATOM     84  CB  ASN A   6     -16.687  25.117 -24.963  1.00 94.08           C  
ATOM     85  HB2 ASN A   6     -16.894  25.750 -25.826  1.00 94.08           H  
ATOM     86  HB3 ASN A   6     -16.973  24.093 -25.206  1.00 94.08           H  
ATOM     87  O   ASN A   6     -14.887  22.992 -23.672  1.00 94.08           O  
ATOM     88  CG  ASN A   6     -17.527  25.615 -23.802  1.00 94.08           C  
ATOM     89  ND2 ASN A   6     -18.784  25.250 -23.745  1.00 94.08           N  
ATOM     90 HD21 ASN A   6     -19.308  25.609 -22.959  1.00 94.08           H  
ATOM     91 HD22 ASN A   6     -19.190  24.685 -24.477  1.00 94.08           H  
ATOM     92  OD1 ASN A   6     -17.072  26.334 -22.933  1.00 94.08           O  
ATOM     93  N   PHE A   7     -14.421  24.754 -22.352  1.00 97.07           N  
ATOM     94  H   PHE A   7     -14.442  25.758 -22.247  1.00 97.07           H  
ATOM     95  CA  PHE A   7     -14.056  23.957 -21.192  1.00 97.07           C  
ATOM     96  HA  PHE A   7     -14.290  22.917 -21.421  1.00 97.07           H  
ATOM     97  C   PHE A   7     -14.902  24.348 -19.988  1.00 97.07           C  
ATOM     98  CB  PHE A   7     -12.549  24.053 -20.941  1.00 97.07           C  
ATOM     99  HB2 PHE A   7     -12.305  25.070 -20.636  1.00 97.07           H  
ATOM    100  HB3 PHE A   7     -12.034  23.852 -21.880  1.00 97.07           H  
ATOM    101  O   PHE A   7     -14.800  25.446 -19.456  1.00 97.07           O  
ATOM    102  CG  PHE A   7     -11.997  23.076 -19.921  1.00 97.07           C  
ATOM    103  CD1 PHE A   7     -10.877  23.440 -19.161  1.00 97.07           C  
ATOM    104  HD1 PHE A   7     -10.447  24.425 -19.270  1.00 97.07           H  
ATOM    105  CD2 PHE A   7     -12.526  21.776 -19.783  1.00 97.07           C  
ATOM    106  HD2 PHE A   7     -13.357  21.449 -20.390  1.00 97.07           H  
ATOM    107  CE1 PHE A   7     -10.306  22.520 -18.271  1.00 97.07           C  
ATOM    108  HE1 PHE A   7      -9.445  22.822 -17.693  1.00 97.07           H  
ATOM    109  CE2 PHE A   7     -11.956  20.858 -18.891  1.00 97.07           C  
ATOM    110  HE2 PHE A   7     -12.351  19.855 -18.827  1.00 97.07           H  
ATOM    111  CZ  PHE A   7     -10.846  21.234 -18.121  1.00 97.07           C  
ATOM    112  HZ  PHE A   7     -10.394  20.532 -17.435  1.00 97.07           H  
ATOM    113  N   THR A   8     -15.775  23.430 -19.582  1.00 96.68           N  
ATOM    114  H   THR A   8     -15.795  22.548 -20.072  1.00 96.68           H  
ATOM    115  CA  THR A   8     -16.799  23.690 -18.566  1.00 96.68           C  
ATOM    116  HA  THR A   8     -16.653  24.686 -18.149  1.00 96.68           H  
ATOM    117  C   THR A   8     -16.699  22.693 -17.425  1.00 96.68           C  
ATOM    118  CB  THR A   8     -18.213  23.651 -19.162  1.00 96.68           C  
ATOM    119  HB  THR A   8     -18.936  23.826 -18.365  1.00 96.68           H  
ATOM    120  O   THR A   8     -16.503  21.496 -17.656  1.00 96.68           O  
ATOM    121  CG2 THR A   8     -18.417  24.707 -20.246  1.00 96.68           C  
ATOM    122 HG21 THR A   8     -17.774  24.493 -21.099  1.00 96.68           H  
ATOM    123 HG22 THR A   8     -19.458  24.699 -20.567  1.00 96.68           H  
ATOM    124 HG23 THR A   8     -18.171  25.694 -19.853  1.00 96.68           H  
ATOM    125  OG1 THR A   8     -18.464  22.387 -19.741  1.00 96.68           O  
ATOM    126  HG1 THR A   8     -17.689  21.848 -19.566  1.00 96.68           H  
ATOM    127  N   GLY A   9     -16.887  23.178 -16.203  1.00 95.48           N  
ATOM    128  H   GLY A   9     -17.034  24.172 -16.101  1.00 95.48           H  
ATOM    129  CA  GLY A   9     -17.108  22.362 -15.015  1.00 95.48           C  
ATOM    130  HA2 GLY A   9     -16.537  22.768 -14.180  1.00 95.48           H  
ATOM    131  HA3 GLY A   9     -16.771  21.342 -15.199  1.00 95.48           H  
ATOM    132  C   GLY A   9     -18.583  22.338 -14.626  1.00 95.48           C  
ATOM    133  O   GLY A   9     -19.344  23.231 -14.990  1.00 95.48           O  
ATOM    134  N   ASN A  10     -19.000  21.332 -13.859  1.00 95.05           N  
ATOM    135  H   ASN A  10     -18.347  20.602 -13.612  1.00 95.05           H  
ATOM    136  CA  ASN A  10     -20.335  21.321 -13.252  1.00 95.05           C  
ATOM    137  HA  ASN A  10     -21.058  21.612 -14.014  1.00 95.05           H  
ATOM    138  C   ASN A  10     -20.489  22.342 -12.107  1.00 95.05           C  
ATOM    139  CB  ASN A  10     -20.676  19.900 -12.784  1.00 95.05           C  
ATOM    140  HB2 ASN A  10     -21.713  19.892 -12.448  1.00 95.05           H  
ATOM    141  HB3 ASN A  10     -20.587  19.211 -13.623  1.00 95.05           H  
ATOM    142  O   ASN A  10     -21.616  22.671 -11.749  1.00 95.05           O  
ATOM    143  CG  ASN A  10     -19.779  19.420 -11.656  1.00 95.05           C  
ATOM    144  ND2 ASN A  10     -20.349  18.917 -10.592  1.00 95.05           N  
ATOM    145 HD21 ASN A  10     -21.350  18.963 -10.465  1.00 95.05           H  
ATOM    146 HD22 ASN A  10     -19.742  18.574  -9.862  1.00 95.05           H  
ATOM    147  OD1 ASN A  10     -18.563  19.461 -11.738  1.00 95.05           O  
ATOM    148  N   SER A  11     -19.383  22.812 -11.526  1.00 91.27           N  
ATOM    149  H   SER A  11     -18.490  22.450 -11.829  1.00 91.27           H  
ATOM    150  CA  SER A  11     -19.324  23.933 -10.582  1.00 91.27           C  
ATOM    151  HA  SER A  11     -19.972  24.737 -10.932  1.00 91.27           H  
ATOM    152  C   SER A  11     -17.886  24.451 -10.488  1.00 91.27           C  
ATOM    153  CB  SER A  11     -19.791  23.484  -9.194  1.00 91.27           C  
ATOM    154  HB2 SER A  11     -20.800  23.078  -9.255  1.00 91.27           H  
ATOM    155  HB3 SER A  11     -19.115  22.710  -8.830  1.00 91.27           H  
ATOM    156  O   SER A  11     -16.940  23.678 -10.642  1.00 91.27           O  
ATOM    157  OG  SER A  11     -19.780  24.564  -8.283  1.00 91.27           O  
ATOM    158  HG  SER A  11     -19.465  24.243  -7.435  1.00 91.27           H  
ATOM    159  N   GLU A  12     -17.718  25.742 -10.204  1.00 88.82           N  
ATOM    160  H   GLU A  12     -18.536  26.331 -10.142  1.00 88.82           H  
ATOM    161  CA  GLU A  12     -16.411  26.355  -9.917  1.00 88.82           C  
ATOM    162  HA  GLU A  12     -15.653  25.968 -10.598  1.00 88.82           H  
ATOM    163  C   GLU A  12     -15.943  26.069  -8.485  1.00 88.82           C  
ATOM    164  CB  GLU A  12     -16.504  27.873 -10.100  1.00 88.82           C  
ATOM    165  HB2 GLU A  12     -17.296  28.256  -9.456  1.00 88.82           H  
ATOM    166  HB3 GLU A  12     -15.557  28.314  -9.787  1.00 88.82           H  
ATOM    167  O   GLU A  12     -14.747  26.004  -8.217  1.00 88.82           O  
ATOM    168  CG  GLU A  12     -16.777  28.281 -11.553  1.00 88.82           C  
ATOM    169  HG2 GLU A  12     -15.982  27.881 -12.183  1.00 88.82           H  
ATOM    170  HG3 GLU A  12     -17.720  27.840 -11.877  1.00 88.82           H  
ATOM    171  CD  GLU A  12     -16.856  29.805 -11.735  1.00 88.82           C  
ATOM    172  OE1 GLU A  12     -17.050  30.223 -12.897  1.00 88.82           O  
ATOM    173  OE2 GLU A  12     -16.757  30.535 -10.721  1.00 88.82           O  
ATOM    174  N   THR A  13     -16.883  25.878  -7.554  1.00 93.77           N  
ATOM    175  H   THR A  13     -17.847  25.885  -7.857  1.00 93.77           H  
ATOM    176  CA  THR A  13     -16.595  25.502  -6.164  1.00 93.77           C  
ATOM    177  HA  THR A  13     -15.516  25.403  -6.045  1.00 93.77           H  
ATOM    178  C   THR A  13     -17.226  24.156  -5.847  1.00 93.77           C  
ATOM    179  CB  THR A  13     -17.049  26.576  -5.171  1.00 93.77           C  
ATOM    180  HB  THR A  13     -18.125  26.729  -5.263  1.00 93.77           H  
ATOM    181  O   THR A  13     -18.418  23.948  -6.079  1.00 93.77           O  
ATOM    182  CG2 THR A  13     -16.704  26.227  -3.722  1.00 93.77           C  
ATOM    183 HG21 THR A  13     -15.642  25.996  -3.638  1.00 93.77           H  
ATOM    184 HG22 THR A  13     -17.290  25.370  -3.390  1.00 93.77           H  
ATOM    185 HG23 THR A  13     -16.936  27.077  -3.080  1.00 93.77           H  
ATOM    186  OG1 THR A  13     -16.380  27.782  -5.454  1.00 93.77           O  
ATOM    187  HG1 THR A  13     -16.411  27.917  -6.404  1.00 93.77           H  
ATOM    188  N   ILE A  14     -16.426  23.241  -5.311  1.00 94.25           N  
ATOM    189  H   ILE A  14     -15.471  23.505  -5.116  1.00 94.25           H  
ATOM    190  CA  ILE A  14     -16.818  21.860  -5.034  1.00 94.25           C  
ATOM    191  HA  ILE A  14     -17.884  21.729  -5.218  1.00 94.25           H  
ATOM    192  C   ILE A  14     -16.555  21.550  -3.567  1.00 94.25           C  
ATOM    193  CB  ILE A  14     -16.037  20.907  -5.956  1.00 94.25           C  
ATOM    194  HB  ILE A  14     -14.976  21.106  -5.806  1.00 94.25           H  
ATOM    195  O   ILE A  14     -15.458  21.780  -3.060  1.00 94.25           O  
ATOM    196  CG1 ILE A  14     -16.327  21.125  -7.455  1.00 94.25           C  
ATOM    197 HG12 ILE A  14     -16.162  22.169  -7.720  1.00 94.25           H  
ATOM    198 HG13 ILE A  14     -15.600  20.535  -8.014  1.00 94.25           H  
ATOM    199  CG2 ILE A  14     -16.284  19.438  -5.592  1.00 94.25           C  
ATOM    200 HG21 ILE A  14     -17.350  19.214  -5.574  1.00 94.25           H  
ATOM    201 HG22 ILE A  14     -15.804  18.814  -6.345  1.00 94.25           H  
ATOM    202 HG23 ILE A  14     -15.852  19.200  -4.619  1.00 94.25           H  
ATOM    203  CD1 ILE A  14     -17.728  20.710  -7.921  1.00 94.25           C  
ATOM    204 HD11 ILE A  14     -17.864  19.636  -7.797  1.00 94.25           H  
ATOM    205 HD12 ILE A  14     -18.491  21.236  -7.348  1.00 94.25           H  
ATOM    206 HD13 ILE A  14     -17.833  20.940  -8.982  1.00 94.25           H  
ATOM    207  N   ARG A  15     -17.549  20.988  -2.884  1.00 91.55           N  
ATOM    208  H   ARG A  15     -18.446  20.885  -3.337  1.00 91.55           H  
ATOM    209  CA  ARG A  15     -17.386  20.502  -1.512  1.00 91.55           C  
ATOM    210  HA  ARG A  15     -16.687  21.151  -0.985  1.00 91.55           H  
ATOM    211  C   ARG A  15     -16.786  19.102  -1.501  1.00 91.55           C  
ATOM    212  CB  ARG A  15     -18.720  20.567  -0.774  1.00 91.55           C  
ATOM    213  HB2 ARG A  15     -18.591  20.153   0.227  1.00 91.55           H  
ATOM    214  HB3 ARG A  15     -19.464  19.972  -1.304  1.00 91.55           H  
ATOM    215  O   ARG A  15     -17.331  18.175  -2.107  1.00 91.55           O  
ATOM    216  CG  ARG A  15     -19.201  22.018  -0.655  1.00 91.55           C  
ATOM    217  HG2 ARG A  15     -19.397  22.440  -1.641  1.00 91.55           H  
ATOM    218  HG3 ARG A  15     -18.439  22.614  -0.153  1.00 91.55           H  
ATOM    219  CD  ARG A  15     -20.486  22.041   0.163  1.00 91.55           C  
ATOM    220  HD2 ARG A  15     -21.211  21.373  -0.302  1.00 91.55           H  
ATOM    221  HD3 ARG A  15     -20.264  21.643   1.153  1.00 91.55           H  
ATOM    222  NE  ARG A  15     -21.080  23.388   0.247  1.00 91.55           N  
ATOM    223  HE  ARG A  15     -21.977  23.502  -0.203  1.00 91.55           H  
ATOM    224  NH1 ARG A  15     -19.622  24.372   1.746  1.00 91.55           N  
ATOM    225 HH11 ARG A  15     -19.478  23.462   2.159  1.00 91.55           H  
ATOM    226 HH12 ARG A  15     -19.424  25.145   2.366  1.00 91.55           H  
ATOM    227  NH2 ARG A  15     -21.337  25.531   0.954  1.00 91.55           N  
ATOM    228 HH21 ARG A  15     -22.235  25.552   0.492  1.00 91.55           H  
ATOM    229 HH22 ARG A  15     -21.081  26.265   1.599  1.00 91.55           H  
ATOM    230  CZ  ARG A  15     -20.672  24.411   0.982  1.00 91.55           C  
ATOM    231  N   GLU A  16     -15.661  18.968  -0.809  1.00 92.40           N  
ATOM    232  H   GLU A  16     -15.302  19.788  -0.342  1.00 92.40           H  
ATOM    233  CA  GLU A  16     -14.856  17.751  -0.733  1.00 92.40           C  
ATOM    234  HA  GLU A  16     -14.442  17.560  -1.723  1.00 92.40           H  
ATOM    235  C   GLU A  16     -15.697  16.537  -0.306  1.00 92.40           C  
ATOM    236  CB  GLU A  16     -13.698  17.978   0.256  1.00 92.40           C  
ATOM    237  HB2 GLU A  16     -13.312  18.991   0.146  1.00 92.40           H  
ATOM    238  HB3 GLU A  16     -14.059  17.851   1.277  1.00 92.40           H  
ATOM    239  O   GLU A  16     -16.446  16.604   0.670  1.00 92.40           O  
ATOM    240  CG  GLU A  16     -12.529  17.034  -0.024  1.00 92.40           C  
ATOM    241  HG2 GLU A  16     -12.131  17.331  -0.994  1.00 92.40           H  
ATOM    242  HG3 GLU A  16     -12.882  16.007  -0.119  1.00 92.40           H  
ATOM    243  CD  GLU A  16     -11.390  17.088   1.005  1.00 92.40           C  
ATOM    244  OE1 GLU A  16     -10.302  16.569   0.649  1.00 92.40           O  
ATOM    245  OE2 GLU A  16     -11.560  17.668   2.103  1.00 92.40           O  
ATOM    246  N   LEU A  17     -15.553  15.416  -1.021  1.00 85.91           N  
ATOM    247  H   LEU A  17     -14.888  15.444  -1.781  1.00 85.91           H  
ATOM    248  CA  LEU A  17     -16.251  14.138  -0.781  1.00 85.91           C  
ATOM    249  HA  LEU A  17     -15.917  13.451  -1.558  1.00 85.91           H  
ATOM    250  C   LEU A  17     -17.788  14.148  -0.898  1.00 85.91           C  
ATOM    251  CB  LEU A  17     -15.833  13.531   0.578  1.00 85.91           C  
ATOM    252  HB2 LEU A  17     -16.243  12.523   0.643  1.00 85.91           H  
ATOM    253  HB3 LEU A  17     -16.300  14.114   1.372  1.00 85.91           H  
ATOM    254  O   LEU A  17     -18.382  13.077  -0.824  1.00 85.91           O  
ATOM    255  CG  LEU A  17     -14.326  13.455   0.860  1.00 85.91           C  
ATOM    256  HG  LEU A  17     -13.904  14.460   0.849  1.00 85.91           H  
ATOM    257  CD1 LEU A  17     -14.080  12.893   2.259  1.00 85.91           C  
ATOM    258 HD11 LEU A  17     -14.581  13.524   2.992  1.00 85.91           H  
ATOM    259 HD12 LEU A  17     -14.476  11.879   2.330  1.00 85.91           H  
ATOM    260 HD13 LEU A  17     -13.011  12.892   2.472  1.00 85.91           H  
ATOM    261  CD2 LEU A  17     -13.589  12.583  -0.160  1.00 85.91           C  
ATOM    262 HD21 LEU A  17     -14.026  11.584  -0.178  1.00 85.91           H  
ATOM    263 HD22 LEU A  17     -13.663  13.034  -1.149  1.00 85.91           H  
ATOM    264 HD23 LEU A  17     -12.535  12.524   0.111  1.00 85.91           H  
ATOM    265  N   ILE A  18     -18.433  15.303  -1.087  1.00 85.65           N  
ATOM    266  H   ILE A  18     -17.883  16.150  -1.082  1.00 85.65           H  
ATOM    267  CA  ILE A  18     -19.899  15.418  -1.167  1.00 85.65           C  
ATOM    268  HA  ILE A  18     -20.360  14.485  -0.841  1.00 85.65           H  
ATOM    269  C   ILE A  18     -20.347  15.644  -2.609  1.00 85.65           C  
ATOM    270  CB  ILE A  18     -20.412  16.544  -0.236  1.00 85.65           C  
ATOM    271  HB  ILE A  18     -19.907  17.472  -0.503  1.00 85.65           H  
ATOM    272  O   ILE A  18     -21.249  14.969  -3.100  1.00 85.65           O  
ATOM    273  CG1 ILE A  18     -20.080  16.216   1.237  1.00 85.65           C  
ATOM    274 HG12 ILE A  18     -20.545  15.271   1.515  1.00 85.65           H  
ATOM    275 HG13 ILE A  18     -19.001  16.105   1.347  1.00 85.65           H  
ATOM    276  CG2 ILE A  18     -21.931  16.758  -0.410  1.00 85.65           C  
ATOM    277 HG21 ILE A  18     -22.467  15.849  -0.137  1.00 85.65           H  
ATOM    278 HG22 ILE A  18     -22.280  17.579   0.217  1.00 85.65           H  
ATOM    279 HG23 ILE A  18     -22.180  17.016  -1.439  1.00 85.65           H  
ATOM    280  CD1 ILE A  18     -20.530  17.298   2.225  1.00 85.65           C  
ATOM    281 HD11 ILE A  18     -20.074  17.112   3.197  1.00 85.65           H  
ATOM    282 HD12 ILE A  18     -21.613  17.275   2.348  1.00 85.65           H  
ATOM    283 HD13 ILE A  18     -20.223  18.280   1.866  1.00 85.65           H  
ATOM    284  N   GLN A  19     -19.742  16.621  -3.285  1.00 88.97           N  
ATOM    285  H   GLN A  19     -18.953  17.092  -2.867  1.00 88.97           H  
ATOM    286  CA  GLN A  19     -20.147  17.012  -4.631  1.00 88.97           C  
ATOM    287  HA  GLN A  19     -21.156  16.643  -4.814  1.00 88.97           H  
ATOM    288  C   GLN A  19     -19.196  16.402  -5.661  1.00 88.97           C  
ATOM    289  CB  GLN A  19     -20.194  18.537  -4.740  1.00 88.97           C  
ATOM    290  HB2 GLN A  19     -19.257  18.950  -4.365  1.00 88.97           H  
ATOM    291  HB3 GLN A  19     -20.305  18.819  -5.787  1.00 88.97           H  
ATOM    292  O   GLN A  19     -17.983  16.565  -5.525  1.00 88.97           O  
ATOM    293  CG  GLN A  19     -21.368  19.125  -3.946  1.00 88.97           C  
ATOM    294  HG2 GLN A  19     -21.291  18.842  -2.896  1.00 88.97           H  
ATOM    295  HG3 GLN A  19     -22.303  18.729  -4.344  1.00 88.97           H  
ATOM    296  CD  GLN A  19     -21.381  20.644  -4.025  1.00 88.97           C  
ATOM    297  NE2 GLN A  19     -22.525  21.261  -4.222  1.00 88.97           N  
ATOM    298 HE21 GLN A  19     -23.387  20.743  -4.315  1.00 88.97           H  
ATOM    299 HE22 GLN A  19     -22.473  22.266  -4.313  1.00 88.97           H  
ATOM    300  OE1 GLN A  19     -20.361  21.303  -3.904  1.00 88.97           O  
ATOM    301  N   PRO A  20     -19.704  15.738  -6.713  1.00 93.59           N  
ATOM    302  CA  PRO A  20     -18.844  15.241  -7.772  1.00 93.59           C  
ATOM    303  HA  PRO A  20     -18.044  14.636  -7.345  1.00 93.59           H  
ATOM    304  C   PRO A  20     -18.238  16.415  -8.545  1.00 93.59           C  
ATOM    305  CB  PRO A  20     -19.741  14.363  -8.645  1.00 93.59           C  
ATOM    306  HB2 PRO A  20     -19.420  14.348  -9.687  1.00 93.59           H  
ATOM    307  HB3 PRO A  20     -19.761  13.352  -8.238  1.00 93.59           H  
ATOM    308  O   PRO A  20     -18.901  17.429  -8.765  1.00 93.59           O  
ATOM    309  CG  PRO A  20     -21.121  15.001  -8.477  1.00 93.59           C  
ATOM    310  HG2 PRO A  20     -21.215  15.855  -9.148  1.00 93.59           H  
ATOM    311  HG3 PRO A  20     -21.923  14.284  -8.653  1.00 93.59           H  
ATOM    312  CD  PRO A  20     -21.105  15.487  -7.028  1.00 93.59           C  
ATOM    313  HD2 PRO A  20     -21.487  14.707  -6.369  1.00 93.59           H  
ATOM    314  HD3 PRO A  20     -21.704  16.393  -6.933  1.00 93.59           H  
ATOM    315  N   LEU A  21     -17.004  16.253  -9.015  1.00 96.01           N  
ATOM    316  H   LEU A  21     -16.553  15.367  -8.838  1.00 96.01           H  
ATOM    317  CA  LEU A  21     -16.381  17.164  -9.974  1.00 96.01           C  
ATOM    318  HA  LEU A  21     -16.941  18.098 -10.002  1.00 96.01           H  
ATOM    319  C   LEU A  21     -16.443  16.528 -11.357  1.00 96.01           C  
ATOM    320  CB  LEU A  21     -14.945  17.503  -9.540  1.00 96.01           C  
ATOM    321  HB2 LEU A  21     -14.412  16.572  -9.347  1.00 96.01           H  
ATOM    322  HB3 LEU A  21     -14.988  18.067  -8.608  1.00 96.01           H  
ATOM    323  O   LEU A  21     -16.006  15.395 -11.552  1.00 96.01           O  
ATOM    324  CG  LEU A  21     -14.135  18.308 -10.576  1.00 96.01           C  
ATOM    325  HG  LEU A  21     -14.069  17.741 -11.504  1.00 96.01           H  
ATOM    326  CD1 LEU A  21     -14.753  19.669 -10.899  1.00 96.01           C  
ATOM    327 HD11 LEU A  21     -15.745  19.562 -11.339  1.00 96.01           H  
ATOM    328 HD12 LEU A  21     -14.826  20.280  -9.999  1.00 96.01           H  
ATOM    329 HD13 LEU A  21     -14.118  20.193 -11.613  1.00 96.01           H  
ATOM    330  CD2 LEU A  21     -12.716  18.508 -10.051  1.00 96.01           C  
ATOM    331 HD21 LEU A  21     -12.225  17.543  -9.927  1.00 96.01           H  
ATOM    332 HD22 LEU A  21     -12.133  19.094 -10.761  1.00 96.01           H  
ATOM    333 HD23 LEU A  21     -12.732  19.023  -9.090  1.00 96.01           H  
ATOM    334  N   LYS A  22     -16.966  17.266 -12.327  1.00 96.75           N  
ATOM    335  H   LYS A  22     -17.324  18.176 -12.076  1.00 96.75           H  
ATOM    336  CA  LYS A  22     -17.084  16.854 -13.719  1.00 96.75           C  
ATOM    337  HA  LYS A  22     -16.466  15.974 -13.898  1.00 96.75           H  
ATOM    338  C   LYS A  22     -16.585  17.981 -14.605  1.00 96.75           C  
ATOM    339  CB  LYS A  22     -18.547  16.494 -13.991  1.00 96.75           C  
ATOM    340  HB2 LYS A  22     -18.843  15.693 -13.314  1.00 96.75           H  
ATOM    341  HB3 LYS A  22     -19.175  17.363 -13.793  1.00 96.75           H  
ATOM    342  O   LYS A  22     -17.205  19.039 -14.660  1.00 96.75           O  
ATOM    343  CG  LYS A  22     -18.759  16.033 -15.432  1.00 96.75           C  
ATOM    344  HG2 LYS A  22     -18.442  16.812 -16.126  1.00 96.75           H  
ATOM    345  HG3 LYS A  22     -18.163  15.137 -15.610  1.00 96.75           H  
ATOM    346  CD  LYS A  22     -20.241  15.732 -15.669  1.00 96.75           C  
ATOM    347  HD2 LYS A  22     -20.588  14.990 -14.950  1.00 96.75           H  
ATOM    348  HD3 LYS A  22     -20.826  16.647 -15.579  1.00 96.75           H  
ATOM    349  CE  LYS A  22     -20.328  15.175 -17.077  1.00 96.75           C  
ATOM    350  HE2 LYS A  22     -19.907  15.907 -17.766  1.00 96.75           H  
ATOM    351  HE3 LYS A  22     -19.694  14.288 -17.095  1.00 96.75           H  
ATOM    352  NZ  LYS A  22     -21.692  14.801 -17.504  1.00 96.75           N  
ATOM    353  HZ1 LYS A  22     -22.110  14.175 -16.830  1.00 96.75           H  
ATOM    354  HZ2 LYS A  22     -22.268  15.623 -17.612  1.00 96.75           H  
ATOM    355  HZ3 LYS A  22     -21.627  14.320 -18.389  1.00 96.75           H  
ATOM    356  N   LEU A  23     -15.500  17.723 -15.327  1.00 97.56           N  
ATOM    357  H   LEU A  23     -15.093  16.801 -15.264  1.00 97.56           H  
ATOM    358  CA  LEU A  23     -14.940  18.650 -16.303  1.00 97.56           C  
ATOM    359  HA  LEU A  23     -15.443  19.614 -16.231  1.00 97.56           H  
ATOM    360  C   LEU A  23     -15.189  18.105 -17.703  1.00 97.56           C  
ATOM    361  CB  LEU A  23     -13.447  18.883 -16.032  1.00 97.56           C  
ATOM    362  HB2 LEU A  23     -13.077  19.589 -16.775  1.00 97.56           H  
ATOM    363  HB3 LEU A  23     -12.909  17.944 -16.170  1.00 97.56           H  
ATOM    364  O   LEU A  23     -14.909  16.938 -17.978  1.00 97.56           O  
ATOM    365  CG  LEU A  23     -13.117  19.449 -14.643  1.00 97.56           C  
ATOM    366  HG  LEU A  23     -13.444  18.753 -13.870  1.00 97.56           H  
ATOM    367  CD1 LEU A  23     -11.608  19.632 -14.515  1.00 97.56           C  
ATOM    368 HD11 LEU A  23     -11.364  19.959 -13.504  1.00 97.56           H  
ATOM    369 HD12 LEU A  23     -11.260  20.391 -15.216  1.00 97.56           H  
ATOM    370 HD13 LEU A  23     -11.093  18.690 -14.705  1.00 97.56           H  
ATOM    371  CD2 LEU A  23     -13.807  20.795 -14.429  1.00 97.56           C  
ATOM    372 HD21 LEU A  23     -13.665  21.439 -15.297  1.00 97.56           H  
ATOM    373 HD22 LEU A  23     -14.870  20.640 -14.249  1.00 97.56           H  
ATOM    374 HD23 LEU A  23     -13.386  21.299 -13.559  1.00 97.56           H  
ATOM    375  N   THR A  24     -15.739  18.944 -18.574  1.00 97.39           N  
ATOM    376  H   THR A  24     -15.910  19.893 -18.273  1.00 97.39           H  
ATOM    377  CA  THR A  24     -16.063  18.601 -19.959  1.00 97.39           C  
ATOM    378  HA  THR A  24     -15.678  17.608 -20.193  1.00 97.39           H  
ATOM    379  C   THR A  24     -15.399  19.598 -20.882  1.00 97.39           C  
ATOM    380  CB  THR A  24     -17.576  18.584 -20.209  1.00 97.39           C  
ATOM    381  HB  THR A  24     -17.981  19.590 -20.107  1.00 97.39           H  
ATOM    382  O   THR A  24     -15.715  20.786 -20.856  1.00 97.39           O  
ATOM    383  CG2 THR A  24     -17.919  18.034 -21.593  1.00 97.39           C  
ATOM    384 HG21 THR A  24     -19.002  17.988 -21.710  1.00 97.39           H  
ATOM    385 HG22 THR A  24     -17.493  17.040 -21.725  1.00 97.39           H  
ATOM    386 HG23 THR A  24     -17.524  18.694 -22.365  1.00 97.39           H  
ATOM    387  OG1 THR A  24     -18.196  17.744 -19.257  1.00 97.39           O  
ATOM    388  HG1 THR A  24     -18.060  18.195 -18.420  1.00 97.39           H  
ATOM    389  N   CYS A  25     -14.487  19.092 -21.698  1.00 97.07           N  
ATOM    390  H   CYS A  25     -14.299  18.100 -21.662  1.00 97.07           H  
ATOM    391  CA  CYS A  25     -13.875  19.816 -22.785  1.00 97.07           C  
ATOM    392  HA  CYS A  25     -13.978  20.890 -22.632  1.00 97.07           H  
ATOM    393  C   CYS A  25     -14.551  19.436 -24.098  1.00 97.07           C  
ATOM    394  CB  CYS A  25     -12.396  19.483 -22.813  1.00 97.07           C  
ATOM    395  HB2 CYS A  25     -12.251  18.409 -22.933  1.00 97.07           H  
ATOM    396  HB3 CYS A  25     -11.938  19.805 -21.878  1.00 97.07           H  
ATOM    397  O   CYS A  25     -14.631  18.255 -24.426  1.00 97.07           O  
ATOM    398  SG  CYS A  25     -11.617  20.340 -24.174  1.00 97.07           S  
ATOM    399  N   THR A  26     -15.022  20.432 -24.836  1.00 95.24           N  
ATOM    400  H   THR A  26     -14.876  21.379 -24.516  1.00 95.24           H  
ATOM    401  CA  THR A  26     -15.758  20.258 -26.088  1.00 95.24           C  
ATOM    402  HA  THR A  26     -15.718  19.216 -26.402  1.00 95.24           H  
ATOM    403  C   THR A  26     -15.118  21.117 -27.163  1.00 95.24           C  
ATOM    404  CB  THR A  26     -17.233  20.639 -25.912  1.00 95.24           C  
ATOM    405  HB  THR A  26     -17.315  21.713 -25.747  1.00 95.24           H  
ATOM    406  O   THR A  26     -14.914  22.311 -26.964  1.00 95.24           O  
ATOM    407  CG2 THR A  26     -18.071  20.258 -27.124  1.00 95.24           C  
ATOM    408 HG21 THR A  26     -17.765  20.856 -27.983  1.00 95.24           H  
ATOM    409 HG22 THR A  26     -17.946  19.199 -27.351  1.00 95.24           H  
ATOM    410 HG23 THR A  26     -19.123  20.460 -26.924  1.00 95.24           H  
ATOM    411  OG1 THR A  26     -17.773  19.975 -24.791  1.00 95.24           O  
ATOM    412  HG1 THR A  26     -17.408  20.416 -24.021  1.00 95.24           H  
ATOM    413  N   PHE A  27     -14.806  20.520 -28.303  1.00 92.04           N  
ATOM    414  H   PHE A  27     -15.047  19.546 -28.420  1.00 92.04           H  
ATOM    415  CA  PHE A  27     -14.301  21.217 -29.471  1.00 92.04           C  
ATOM    416  HA  PHE A  27     -13.969  22.218 -29.196  1.00 92.04           H  
ATOM    417  C   PHE A  27     -15.418  21.354 -30.502  1.00 92.04           C  
ATOM    418  CB  PHE A  27     -13.095  20.467 -30.024  1.00 92.04           C  
ATOM    419  HB2 PHE A  27     -13.393  19.462 -30.324  1.00 92.04           H  
ATOM    420  HB3 PHE A  27     -12.342  20.373 -29.241  1.00 92.04           H  
ATOM    421  O   PHE A  27     -15.933  20.348 -30.997  1.00 92.04           O  
ATOM    422  CG  PHE A  27     -12.484  21.188 -31.199  1.00 92.04           C  
ATOM    423  CD1 PHE A  27     -12.802  20.812 -32.516  1.00 92.04           C  
ATOM    424  HD1 PHE A  27     -13.491  20.000 -32.697  1.00 92.04           H  
ATOM    425  CD2 PHE A  27     -11.637  22.284 -30.970  1.00 92.04           C  
ATOM    426  HD2 PHE A  27     -11.434  22.617 -29.963  1.00 92.04           H  
ATOM    427  CE1 PHE A  27     -12.183  21.461 -33.598  1.00 92.04           C  
ATOM    428  HE1 PHE A  27     -12.358  21.123 -34.609  1.00 92.04           H  
ATOM    429  CE2 PHE A  27     -11.087  22.978 -32.057  1.00 92.04           C  
ATOM    430  HE2 PHE A  27     -10.488  23.859 -31.879  1.00 92.04           H  
ATOM    431  CZ  PHE A  27     -11.331  22.551 -33.372  1.00 92.04           C  
ATOM    432  HZ  PHE A  27     -10.885  23.076 -34.203  1.00 92.04           H  
ATOM    433  N   GLN A  28     -15.774  22.600 -30.809  1.00 87.02           N  
ATOM    434  H   GLN A  28     -15.241  23.368 -30.427  1.00 87.02           H  
ATOM    435  CA  GLN A  28     -16.848  22.937 -31.736  1.00 87.02           C  
ATOM    436  HA  GLN A  28     -17.416  22.039 -31.976  1.00 87.02           H  
ATOM    437  C   GLN A  28     -16.236  23.475 -33.026  1.00 87.02           C  
ATOM    438  CB  GLN A  28     -17.831  23.933 -31.098  1.00 87.02           C  
ATOM    439  HB2 GLN A  28     -17.343  24.896 -30.950  1.00 87.02           H  
ATOM    440  HB3 GLN A  28     -18.672  24.070 -31.779  1.00 87.02           H  
ATOM    441  O   GLN A  28     -15.549  24.503 -33.033  1.00 87.02           O  
ATOM    442  CG  GLN A  28     -18.354  23.425 -29.747  1.00 87.02           C  
ATOM    443  HG2 GLN A  28     -18.606  22.368 -29.831  1.00 87.02           H  
ATOM    444  HG3 GLN A  28     -17.567  23.516 -28.998  1.00 87.02           H  
ATOM    445  CD  GLN A  28     -19.568  24.194 -29.249  1.00 87.02           C  
ATOM    446  NE2 GLN A  28     -20.748  23.622 -29.301  1.00 87.02           N  
ATOM    447 HE21 GLN A  28     -21.546  24.138 -28.960  1.00 87.02           H  
ATOM    448 HE22 GLN A  28     -20.823  22.683 -29.666  1.00 87.02           H  
ATOM    449  OE1 GLN A  28     -19.476  25.306 -28.754  1.00 87.02           O  
ATOM    450  N   ILE A  29     -16.488  22.767 -34.126  1.00 79.08           N  
ATOM    451  H   ILE A  29     -17.101  21.968 -34.053  1.00 79.08           H  
ATOM    452  CA  ILE A  29     -16.046  23.187 -35.455  1.00 79.08           C  
ATOM    453  HA  ILE A  29     -15.069  23.663 -35.364  1.00 79.08           H  
ATOM    454  C   ILE A  29     -17.035  24.227 -35.970  1.00 79.08           C  
ATOM    455  CB  ILE A  29     -15.885  21.985 -36.411  1.00 79.08           C  
ATOM    456  HB  ILE A  29     -16.829  21.440 -36.451  1.00 79.08           H  
ATOM    457  O   ILE A  29     -18.251  24.021 -35.951  1.00 79.08           O  
ATOM    458  CG1 ILE A  29     -14.776  21.044 -35.897  1.00 79.08           C  
ATOM    459 HG12 ILE A  29     -13.813  21.508 -36.113  1.00 79.08           H  
ATOM    460 HG13 ILE A  29     -14.864  20.910 -34.819  1.00 79.08           H  
ATOM    461  CG2 ILE A  29     -15.519  22.461 -37.831  1.00 79.08           C  
ATOM    462 HG21 ILE A  29     -16.354  23.008 -38.269  1.00 79.08           H  
ATOM    463 HG22 ILE A  29     -15.317  21.614 -38.487  1.00 79.08           H  
ATOM    464 HG23 ILE A  29     -14.639  23.103 -37.805  1.00 79.08           H  
ATOM    465  CD1 ILE A  29     -14.796  19.646 -36.522  1.00 79.08           C  
ATOM    466 HD11 ILE A  29     -15.749  19.161 -36.308  1.00 79.08           H  
ATOM    467 HD12 ILE A  29     -14.654  19.702 -37.602  1.00 79.08           H  
ATOM    468 HD13 ILE A  29     -13.991  19.048 -36.095  1.00 79.08           H  
ATOM    469  N   SER A  30     -16.525  25.360 -36.445  1.00 75.40           N  
ATOM    470  H   SER A  30     -15.521  25.456 -36.487  1.00 75.40           H  
ATOM    471  CA  SER A  30     -17.385  26.338 -37.099  1.00 75.40           C  
ATOM    472  HA  SER A  30     -18.186  26.613 -36.413  1.00 75.40           H  
ATOM    473  C   SER A  30     -17.997  25.769 -38.376  1.00 75.40           C  
ATOM    474  CB  SER A  30     -16.601  27.585 -37.447  1.00 75.40           C  
ATOM    475  HB2 SER A  30     -15.714  27.325 -38.026  1.00 75.40           H  
ATOM    476  HB3 SER A  30     -16.306  28.080 -36.522  1.00 75.40           H  
ATOM    477  O   SER A  30     -17.307  25.143 -39.174  1.00 75.40           O  
ATOM    478  OG  SER A  30     -17.431  28.442 -38.206  1.00 75.40           O  
ATOM    479  HG  SER A  30     -17.005  29.298 -38.124  1.00 75.40           H  
ATOM    480  N   LYS A  31     -19.264  26.099 -38.646  1.00 67.89           N  
ATOM    481  H   LYS A  31     -19.768  26.625 -37.946  1.00 67.89           H  
ATOM    482  CA  LYS A  31     -19.923  25.783 -39.925  1.00 67.89           C  
ATOM    483  HA  LYS A  31     -19.899  24.705 -40.080  1.00 67.89           H  
ATOM    484  C   LYS A  31     -19.215  26.378 -41.151  1.00 67.89           C  
ATOM    485  CB  LYS A  31     -21.380  26.259 -39.905  1.00 67.89           C  
ATOM    486  HB2 LYS A  31     -21.802  26.100 -40.897  1.00 67.89           H  
ATOM    487  HB3 LYS A  31     -21.412  27.328 -39.691  1.00 67.89           H  
ATOM    488  O   LYS A  31     -19.398  25.870 -42.247  1.00 67.89           O  
ATOM    489  CG  LYS A  31     -22.236  25.497 -38.886  1.00 67.89           C  
ATOM    490  HG2 LYS A  31     -22.143  24.427 -39.070  1.00 67.89           H  
ATOM    491  HG3 LYS A  31     -21.892  25.716 -37.875  1.00 67.89           H  
ATOM    492  CD  LYS A  31     -23.706  25.907 -39.028  1.00 67.89           C  
ATOM    493  HD2 LYS A  31     -24.032  25.703 -40.048  1.00 67.89           H  
ATOM    494  HD3 LYS A  31     -23.804  26.974 -38.826  1.00 67.89           H  
ATOM    495  CE  LYS A  31     -24.560  25.105 -38.045  1.00 67.89           C  
ATOM    496  HE2 LYS A  31     -24.380  24.045 -38.224  1.00 67.89           H  
ATOM    497  HE3 LYS A  31     -24.230  25.326 -37.030  1.00 67.89           H  
ATOM    498  NZ  LYS A  31     -26.002  25.411 -38.207  1.00 67.89           N  
ATOM    499  HZ1 LYS A  31     -26.295  25.185 -39.146  1.00 67.89           H  
ATOM    500  HZ2 LYS A  31     -26.179  26.390 -38.033  1.00 67.89           H  
ATOM    501  HZ3 LYS A  31     -26.546  24.856 -37.562  1.00 67.89           H  
ATOM    502  N   ASN A  32     -18.418  27.437 -40.987  1.00 63.45           N  
ATOM    503  H   ASN A  32     -18.273  27.793 -40.053  1.00 63.45           H  
ATOM    504  CA  ASN A  32     -17.597  27.960 -42.085  1.00 63.45           C  
ATOM    505  HA  ASN A  32     -18.138  27.861 -43.026  1.00 63.45           H  
ATOM    506  C   ASN A  32     -16.292  27.163 -42.259  1.00 63.45           C  
ATOM    507  CB  ASN A  32     -17.297  29.452 -41.860  1.00 63.45           C  
ATOM    508  HB2 ASN A  32     -16.489  29.727 -42.538  1.00 63.45           H  
ATOM    509  HB3 ASN A  32     -16.942  29.614 -40.842  1.00 63.45           H  
ATOM    510  O   ASN A  32     -15.773  27.091 -43.365  1.00 63.45           O  
ATOM    511  CG  ASN A  32     -18.463  30.381 -42.149  1.00 63.45           C  
ATOM    512  ND2 ASN A  32     -18.191  31.656 -42.306  1.00 63.45           N  
ATOM    513 HD21 ASN A  32     -18.961  32.201 -42.665  1.00 63.45           H  
ATOM    514 HD22 ASN A  32     -17.226  31.929 -42.429  1.00 63.45           H  
ATOM    515  OD1 ASN A  32     -19.626  30.025 -42.198  1.00 63.45           O  
ATOM    516  N   ASP A  33     -15.776  26.552 -41.188  1.00 57.44           N  
ATOM    517  H   ASP A  33     -16.291  26.572 -40.320  1.00 57.44           H  
ATOM    518  CA  ASP A  33     -14.569  25.714 -41.222  1.00 57.44           C  
ATOM    519  HA  ASP A  33     -13.881  26.100 -41.975  1.00 57.44           H  
ATOM    520  C   ASP A  33     -14.890  24.258 -41.607  1.00 57.44           C  
ATOM    521  CB  ASP A  33     -13.849  25.748 -39.861  1.00 57.44           C  
ATOM    522  HB2 ASP A  33     -14.553  25.447 -39.085  1.00 57.44           H  
ATOM    523  HB3 ASP A  33     -13.047  25.011 -39.875  1.00 57.44           H  
ATOM    524  O   ASP A  33     -13.998  23.519 -42.018  1.00 57.44           O  
ATOM    525  CG  ASP A  33     -13.220  27.095 -39.479  1.00 57.44           C  
ATOM    526  OD1 ASP A  33     -12.902  27.902 -40.378  1.00 57.44           O  
ATOM    527  OD2 ASP A  33     -13.076  27.323 -38.247  1.00 57.44           O  
ATOM    528  N   SER A  34     -16.158  23.830 -41.527  1.00 53.93           N  
ATOM    529  H   SER A  34     -16.850  24.434 -41.108  1.00 53.93           H  
ATOM    530  CA  SER A  34     -16.564  22.485 -41.957  1.00 53.93           C  
ATOM    531  HA  SER A  34     -15.916  21.769 -41.452  1.00 53.93           H  
ATOM    532  C   SER A  34     -16.371  22.249 -43.457  1.00 53.93           C  
ATOM    533  CB  SER A  34     -18.003  22.159 -41.542  1.00 53.93           C  
ATOM    534  HB2 SER A  34     -18.060  22.156 -40.453  1.00 53.93           H  
ATOM    535  HB3 SER A  34     -18.256  21.161 -41.897  1.00 53.93           H  
ATOM    536  O   SER A  34     -16.199  21.102 -43.855  1.00 53.93           O  
ATOM    537  OG  SER A  34     -18.949  23.083 -42.040  1.00 53.93           O  
ATOM    538  HG  SER A  34     -18.777  23.276 -42.965  1.00 53.93           H  
ATOM    539  N   GLU A  35     -16.341  23.306 -44.282  1.00 53.54           N  
ATOM    540  H   GLU A  35     -16.470  24.232 -43.899  1.00 53.54           H  
ATOM    541  CA  GLU A  35     -15.948  23.205 -45.699  1.00 53.54           C  
ATOM    542  HA  GLU A  35     -16.471  22.367 -46.160  1.00 53.54           H  
ATOM    543  C   GLU A  35     -14.443  22.921 -45.881  1.00 53.54           C  
ATOM    544  CB  GLU A  35     -16.334  24.490 -46.460  1.00 53.54           C  
ATOM    545  HB2 GLU A  35     -15.963  25.358 -45.914  1.00 53.54           H  
ATOM    546  HB3 GLU A  35     -15.853  24.467 -47.437  1.00 53.54           H  
ATOM    547  O   GLU A  35     -14.032  22.444 -46.935  1.00 53.54           O  
ATOM    548  CG  GLU A  35     -17.851  24.621 -46.685  1.00 53.54           C  
ATOM    549  HG2 GLU A  35     -18.341  24.724 -45.717  1.00 53.54           H  
ATOM    550  HG3 GLU A  35     -18.210  23.699 -47.142  1.00 53.54           H  
ATOM    551  CD  GLU A  35     -18.250  25.811 -47.583  1.00 53.54           C  
ATOM    552  OE1 GLU A  35     -19.438  25.849 -47.980  1.00 53.54           O  
ATOM    553  OE2 GLU A  35     -17.395  26.683 -47.860  1.00 53.54           O  
ATOM    554  N   ASN A  36     -13.619  23.167 -44.855  1.00 55.37           N  
ATOM    555  H   ASN A  36     -14.029  23.464 -43.981  1.00 55.37           H  
ATOM    556  CA  ASN A  36     -12.157  23.054 -44.894  1.00 55.37           C  
ATOM    557  HA  ASN A  36     -11.863  22.970 -45.940  1.00 55.37           H  
ATOM    558  C   ASN A  36     -11.597  21.768 -44.258  1.00 55.37           C  
ATOM    559  CB  ASN A  36     -11.544  24.347 -44.304  1.00 55.37           C  
ATOM    560  HB2 ASN A  36     -10.668  24.115 -43.697  1.00 55.37           H  
ATOM    561  HB3 ASN A  36     -12.261  24.831 -43.641  1.00 55.37           H  
ATOM    562  O   ASN A  36     -10.401  21.707 -43.959  1.00 55.37           O  
ATOM    563  CG  ASN A  36     -11.092  25.341 -45.355  1.00 55.37           C  
ATOM    564  ND2 ASN A  36     -10.800  26.552 -44.948  1.00 55.37           N  
ATOM    565 HD21 ASN A  36     -11.013  26.820 -43.998  1.00 55.37           H  
ATOM    566 HD22 ASN A  36     -10.566  27.212 -45.677  1.00 55.37           H  
ATOM    567  OD1 ASN A  36     -10.938  25.058 -46.531  1.00 55.37           O  
ATOM    568  N   ASP A  37     -12.421  20.734 -44.062  1.00 62.76           N  
ATOM    569  H   ASP A  37     -13.372  20.817 -44.394  1.00 62.76           H  
ATOM    570  CA  ASP A  37     -11.995  19.444 -43.492  1.00 62.76           C  
ATOM    571  HA  ASP A  37     -12.905  18.921 -43.196  1.00 62.76           H  
ATOM    572  C   ASP A  37     -11.207  19.585 -42.171  1.00 62.76           C  
ATOM    573  CB  ASP A  37     -11.278  18.578 -44.559  1.00 62.76           C  
ATOM    574  HB2 ASP A  37     -10.593  17.880 -44.078  1.00 62.76           H  
ATOM    575  HB3 ASP A  37     -10.678  19.213 -45.210  1.00 62.76           H  
ATOM    576  O   ASP A  37     -10.270  18.832 -41.893  1.00 62.76           O  
ATOM    577  CG  ASP A  37     -12.215  17.710 -45.402  1.00 62.76           C  
ATOM    578  OD1 ASP A  37     -13.319  17.384 -44.906  1.00 62.76           O  
ATOM    579  OD2 ASP A  37     -11.765  17.287 -46.490  1.00 62.76           O  
ATOM    580  N   SER A  38     -11.582  20.555 -41.327  1.00 66.19           N  
ATOM    581  H   SER A  38     -12.279  21.222 -41.628  1.00 66.19           H  
ATOM    582  CA  SER A  38     -10.974  20.728 -40.007  1.00 66.19           C  
ATOM    583  HA  SER A  38      -9.903  20.867 -40.151  1.00 66.19           H  
ATOM    584  C   SER A  38     -11.214  19.496 -39.133  1.00 66.19           C  
ATOM    585  CB  SER A  38     -11.506  21.980 -39.311  1.00 66.19           C  
ATOM    586  HB2 SER A  38     -12.596  21.969 -39.318  1.00 66.19           H  
ATOM    587  HB3 SER A  38     -11.157  22.003 -38.279  1.00 66.19           H  
ATOM    588  O   SER A  38     -12.355  19.158 -38.823  1.00 66.19           O  
ATOM    589  OG  SER A  38     -11.036  23.127 -39.980  1.00 66.19           O  
ATOM    590  HG  SER A  38     -10.111  23.240 -39.749  1.00 66.19           H  
ATOM    591  N   GLN A  39     -10.146  18.818 -38.710  1.00 78.01           N  
ATOM    592  H   GLN A  39      -9.242  19.130 -39.035  1.00 78.01           H  
ATOM    593  CA  GLN A  39     -10.237  17.574 -37.940  1.00 78.01           C  
ATOM    594  HA  GLN A  39     -11.271  17.409 -37.638  1.00 78.01           H  
ATOM    595  C   GLN A  39      -9.403  17.629 -36.668  1.00 78.01           C  
ATOM    596  CB  GLN A  39      -9.811  16.376 -38.794  1.00 78.01           C  
ATOM    597  HB2 GLN A  39      -9.692  15.506 -38.148  1.00 78.01           H  
ATOM    598  HB3 GLN A  39      -8.851  16.592 -39.264  1.00 78.01           H  
ATOM    599  O   GLN A  39      -8.206  17.913 -36.697  1.00 78.01           O  
ATOM    600  CG  GLN A  39     -10.849  16.043 -39.872  1.00 78.01           C  
ATOM    601  HG2 GLN A  39     -11.784  15.735 -39.404  1.00 78.01           H  
ATOM    602  HG3 GLN A  39     -11.056  16.928 -40.473  1.00 78.01           H  
ATOM    603  CD  GLN A  39     -10.375  14.929 -40.791  1.00 78.01           C  
ATOM    604  NE2 GLN A  39     -10.740  14.972 -42.049  1.00 78.01           N  
ATOM    605 HE21 GLN A  39     -10.498  14.230 -42.690  1.00 78.01           H  
ATOM    606 HE22 GLN A  39     -11.314  15.735 -42.379  1.00 78.01           H  
ATOM    607  OE1 GLN A  39      -9.706  13.981 -40.379  1.00 78.01           O  
ATOM    608  N   VAL A  40     -10.026  17.269 -35.546  1.00 87.19           N  
ATOM    609  H   VAL A  40     -11.008  17.037 -35.589  1.00 87.19           H  
ATOM    610  CA  VAL A  40      -9.328  17.089 -34.271  1.00 87.19           C  
ATOM    611  HA  VAL A  40      -8.651  17.930 -34.122  1.00 87.19           H  
ATOM    612  C   VAL A  40      -8.510  15.804 -34.321  1.00 87.19           C  
ATOM    613  CB  VAL A  40     -10.309  17.064 -33.092  1.00 87.19           C  
ATOM    614  HB  VAL A  40     -10.997  16.226 -33.206  1.00 87.19           H  
ATOM    615  O   VAL A  40      -9.032  14.722 -34.587  1.00 87.19           O  
ATOM    616  CG1 VAL A  40      -9.581  16.929 -31.751  1.00 87.19           C  
ATOM    617 HG11 VAL A  40      -9.085  15.961 -31.684  1.00 87.19           H  
ATOM    618 HG12 VAL A  40     -10.315  16.991 -30.947  1.00 87.19           H  
ATOM    619 HG13 VAL A  40      -8.850  17.729 -31.632  1.00 87.19           H  
ATOM    620  CG2 VAL A  40     -11.121  18.352 -33.037  1.00 87.19           C  
ATOM    621 HG21 VAL A  40     -10.457  19.211 -32.946  1.00 87.19           H  
ATOM    622 HG22 VAL A  40     -11.733  18.457 -33.933  1.00 87.19           H  
ATOM    623 HG23 VAL A  40     -11.786  18.316 -32.174  1.00 87.19           H  
ATOM    624  N   LEU A  41      -7.215  15.916 -34.047  1.00 89.25           N  
ATOM    625  H   LEU A  41      -6.850  16.841 -33.865  1.00 89.25           H  
ATOM    626  CA  LEU A  41      -6.302  14.777 -33.970  1.00 89.25           C  
ATOM    627  HA  LEU A  41      -6.706  13.937 -34.533  1.00 89.25           H  
ATOM    628  C   LEU A  41      -6.126  14.292 -32.533  1.00 89.25           C  
ATOM    629  CB  LEU A  41      -4.947  15.181 -34.574  1.00 89.25           C  
ATOM    630  HB2 LEU A  41      -4.244  14.362 -34.420  1.00 89.25           H  
ATOM    631  HB3 LEU A  41      -4.568  16.049 -34.035  1.00 89.25           H  
ATOM    632  O   LEU A  41      -5.970  13.092 -32.298  1.00 89.25           O  
ATOM    633  CG  LEU A  41      -4.989  15.513 -36.076  1.00 89.25           C  
ATOM    634  HG  LEU A  41      -5.660  16.353 -36.253  1.00 89.25           H  
ATOM    635  CD1 LEU A  41      -3.587  15.912 -36.535  1.00 89.25           C  
ATOM    636 HD11 LEU A  41      -3.264  16.801 -35.993  1.00 89.25           H  
ATOM    637 HD12 LEU A  41      -3.600  16.149 -37.598  1.00 89.25           H  
ATOM    638 HD13 LEU A  41      -2.880  15.102 -36.356  1.00 89.25           H  
ATOM    639  CD2 LEU A  41      -5.453  14.317 -36.915  1.00 89.25           C  
ATOM    640 HD21 LEU A  41      -4.849  13.439 -36.689  1.00 89.25           H  
ATOM    641 HD22 LEU A  41      -6.505  14.115 -36.711  1.00 89.25           H  
ATOM    642 HD23 LEU A  41      -5.359  14.564 -37.973  1.00 89.25           H  
ATOM    643  N   PHE A  42      -6.133  15.221 -31.581  1.00 92.28           N  
ATOM    644  H   PHE A  42      -6.289  16.184 -31.845  1.00 92.28           H  
ATOM    645  CA  PHE A  42      -5.799  14.949 -30.192  1.00 92.28           C  
ATOM    646  HA  PHE A  42      -6.158  13.958 -29.916  1.00 92.28           H  
ATOM    647  C   PHE A  42      -6.452  15.972 -29.268  1.00 92.28           C  
ATOM    648  CB  PHE A  42      -4.272  14.984 -30.054  1.00 92.28           C  
ATOM    649  HB2 PHE A  42      -3.905  15.963 -30.362  1.00 92.28           H  
ATOM    650  HB3 PHE A  42      -3.837  14.247 -30.731  1.00 92.28           H  
ATOM    651  O   PHE A  42      -6.410  17.168 -29.555  1.00 92.28           O  
ATOM    652  CG  PHE A  42      -3.769  14.693 -28.660  1.00 92.28           C  
ATOM    653  CD1 PHE A  42      -3.313  15.734 -27.835  1.00 92.28           C  
ATOM    654  HD1 PHE A  42      -3.329  16.754 -28.188  1.00 92.28           H  
ATOM    655  CD2 PHE A  42      -3.742  13.370 -28.192  1.00 92.28           C  
ATOM    656  HD2 PHE A  42      -4.098  12.574 -28.828  1.00 92.28           H  
ATOM    657  CE1 PHE A  42      -2.818  15.451 -26.552  1.00 92.28           C  
ATOM    658  HE1 PHE A  42      -2.455  16.258 -25.933  1.00 92.28           H  
ATOM    659  CE2 PHE A  42      -3.248  13.082 -26.910  1.00 92.28           C  
ATOM    660  HE2 PHE A  42      -3.222  12.060 -26.562  1.00 92.28           H  
ATOM    661  CZ  PHE A  42      -2.782  14.124 -26.089  1.00 92.28           C  
ATOM    662  HZ  PHE A  42      -2.388  13.906 -25.108  1.00 92.28           H  
ATOM    663  N   MET A  43      -7.010  15.503 -28.154  1.00 94.55           N  
ATOM    664  H   MET A  43      -6.973  14.508 -27.980  1.00 94.55           H  
ATOM    665  CA  MET A  43      -7.469  16.350 -27.055  1.00 94.55           C  
ATOM    666  HA  MET A  43      -7.122  17.366 -27.240  1.00 94.55           H  
ATOM    667  C   MET A  43      -6.862  15.876 -25.741  1.00 94.55           C  
ATOM    668  CB  MET A  43      -8.999  16.381 -26.935  1.00 94.55           C  
ATOM    669  HB2 MET A  43      -9.267  17.011 -26.087  1.00 94.55           H  
ATOM    670  HB3 MET A  43      -9.366  15.373 -26.742  1.00 94.55           H  
ATOM    671  O   MET A  43      -6.717  14.671 -25.512  1.00 94.55           O  
ATOM    672  CG  MET A  43      -9.697  16.921 -28.183  1.00 94.55           C  
ATOM    673  HG2 MET A  43      -9.377  16.316 -29.032  1.00 94.55           H  
ATOM    674  HG3 MET A  43      -9.378  17.948 -28.356  1.00 94.55           H  
ATOM    675  SD  MET A  43     -11.512  16.861 -28.121  1.00 94.55           S  
ATOM    676  CE  MET A  43     -11.856  18.095 -26.839  1.00 94.55           C  
ATOM    677  HE1 MET A  43     -12.933  18.245 -26.758  1.00 94.55           H  
ATOM    678  HE2 MET A  43     -11.471  17.755 -25.879  1.00 94.55           H  
ATOM    679  HE3 MET A  43     -11.386  19.042 -27.104  1.00 94.55           H  
ATOM    680  N   SER A  44      -6.555  16.813 -24.852  1.00 95.29           N  
ATOM    681  H   SER A  44      -6.675  17.785 -25.098  1.00 95.29           H  
ATOM    682  CA  SER A  44      -6.060  16.506 -23.514  1.00 95.29           C  
ATOM    683  HA  SER A  44      -6.415  15.514 -23.235  1.00 95.29           H  
ATOM    684  C   SER A  44      -6.599  17.474 -22.473  1.00 95.29           C  
ATOM    685  CB  SER A  44      -4.529  16.469 -23.493  1.00 95.29           C  
ATOM    686  HB2 SER A  44      -4.190  16.197 -22.494  1.00 95.29           H  
ATOM    687  HB3 SER A  44      -4.191  15.705 -24.193  1.00 95.29           H  
ATOM    688  O   SER A  44      -6.851  18.639 -22.760  1.00 95.29           O  
ATOM    689  OG  SER A  44      -3.975  17.720 -23.852  1.00 95.29           O  
ATOM    690  HG  SER A  44      -3.035  17.628 -24.025  1.00 95.29           H  
ATOM    691  N   ILE A  45      -6.762  16.977 -21.249  1.00 96.68           N  
ATOM    692  H   ILE A  45      -6.540  16.002 -21.107  1.00 96.68           H  
ATOM    693  CA  ILE A  45      -7.025  17.782 -20.056  1.00 96.68           C  
ATOM    694  HA  ILE A  45      -7.128  18.828 -20.345  1.00 96.68           H  
ATOM    695  C   ILE A  45      -5.808  17.648 -19.151  1.00 96.68           C  
ATOM    696  CB  ILE A  45      -8.335  17.355 -19.356  1.00 96.68           C  
ATOM    697  HB  ILE A  45      -8.300  16.281 -19.177  1.00 96.68           H  
ATOM    698  O   ILE A  45      -5.396  16.528 -18.841  1.00 96.68           O  
ATOM    699  CG1 ILE A  45      -9.543  17.671 -20.269  1.00 96.68           C  
ATOM    700 HG12 ILE A  45      -9.648  18.751 -20.371  1.00 96.68           H  
ATOM    701 HG13 ILE A  45      -9.364  17.264 -21.264  1.00 96.68           H  
ATOM    702  CG2 ILE A  45      -8.488  18.071 -17.998  1.00 96.68           C  
ATOM    703 HG21 ILE A  45      -8.468  19.151 -18.146  1.00 96.68           H  
ATOM    704 HG22 ILE A  45      -7.680  17.792 -17.321  1.00 96.68           H  
ATOM    705 HG23 ILE A  45      -9.425  17.792 -17.516  1.00 96.68           H  
ATOM    706  CD1 ILE A  45     -10.872  17.086 -19.775  1.00 96.68           C  
ATOM    707 HD11 ILE A  45     -11.635  17.238 -20.539  1.00 96.68           H  
ATOM    708 HD12 ILE A  45     -10.763  16.017 -19.589  1.00 96.68           H  
ATOM    709 HD13 ILE A  45     -11.197  17.589 -18.865  1.00 96.68           H  
ATOM    710  N   TYR A  46      -5.240  18.765 -18.707  1.00 94.14           N  
ATOM    711  H   TYR A  46      -5.631  19.653 -18.990  1.00 94.14           H  
ATOM    712  CA  TYR A  46      -4.142  18.780 -17.749  1.00 94.14           C  
ATOM    713  HA  TYR A  46      -4.038  17.773 -17.343  1.00 94.14           H  
ATOM    714  C   TYR A  46      -4.442  19.675 -16.552  1.00 94.14           C  
ATOM    715  CB  TYR A  46      -2.811  19.117 -18.435  1.00 94.14           C  
ATOM    716  HB2 TYR A  46      -2.635  18.391 -19.229  1.00 94.14           H  
ATOM    717  HB3 TYR A  46      -2.002  19.003 -17.714  1.00 94.14           H  
ATOM    718  O   TYR A  46      -5.173  20.656 -16.647  1.00 94.14           O  
ATOM    719  CG  TYR A  46      -2.680  20.502 -19.018  1.00 94.14           C  
ATOM    720  CD1 TYR A  46      -3.070  20.737 -20.347  1.00 94.14           C  
ATOM    721  HD1 TYR A  46      -3.534  19.963 -20.940  1.00 94.14           H  
ATOM    722  CD2 TYR A  46      -2.107  21.541 -18.253  1.00 94.14           C  
ATOM    723  HD2 TYR A  46      -1.825  21.364 -17.226  1.00 94.14           H  
ATOM    724  CE1 TYR A  46      -2.868  22.014 -20.891  1.00 94.14           C  
ATOM    725  HE1 TYR A  46      -3.199  22.284 -21.883  1.00 94.14           H  
ATOM    726  CE2 TYR A  46      -1.906  22.816 -18.820  1.00 94.14           C  
ATOM    727  HE2 TYR A  46      -1.493  23.622 -18.231  1.00 94.14           H  
ATOM    728  OH  TYR A  46      -2.230  24.286 -20.716  1.00 94.14           O  
ATOM    729  HH  TYR A  46      -2.046  24.981 -20.080  1.00 94.14           H  
ATOM    730  CZ  TYR A  46      -2.295  23.053 -20.152  1.00 94.14           C  
ATOM    731  N   HIS A  47      -3.865  19.307 -15.416  1.00 93.90           N  
ATOM    732  H   HIS A  47      -3.250  18.506 -15.443  1.00 93.90           H  
ATOM    733  CA  HIS A  47      -3.865  20.107 -14.201  1.00 93.90           C  
ATOM    734  HA  HIS A  47      -4.649  20.863 -14.242  1.00 93.90           H  
ATOM    735  C   HIS A  47      -2.512  20.801 -14.068  1.00 93.90           C  
ATOM    736  CB  HIS A  47      -4.126  19.192 -13.007  1.00 93.90           C  
ATOM    737  HB2 HIS A  47      -3.282  18.507 -12.917  1.00 93.90           H  
ATOM    738  HB3 HIS A  47      -5.032  18.614 -13.189  1.00 93.90           H  
ATOM    739  O   HIS A  47      -1.477  20.181 -14.338  1.00 93.90           O  
ATOM    740  CG  HIS A  47      -4.297  19.941 -11.717  1.00 93.90           C  
ATOM    741  CD2 HIS A  47      -5.399  20.676 -11.385  1.00 93.90           C  
ATOM    742  HD2 HIS A  47      -6.266  20.837 -12.008  1.00 93.90           H  
ATOM    743  ND1 HIS A  47      -3.393  20.081 -10.682  1.00 93.90           N  
ATOM    744  HD1 HIS A  47      -2.489  19.647 -10.565  1.00 93.90           H  
ATOM    745  CE1 HIS A  47      -3.956  20.873  -9.752  1.00 93.90           C  
ATOM    746  HE1 HIS A  47      -3.514  21.170  -8.812  1.00 93.90           H  
ATOM    747  NE2 HIS A  47      -5.176  21.242 -10.138  1.00 93.90           N  
ATOM    748  N   GLU A  48      -2.500  22.048 -13.603  1.00 91.77           N  
ATOM    749  H   GLU A  48      -3.381  22.504 -13.410  1.00 91.77           H  
ATOM    750  CA  GLU A  48      -1.283  22.862 -13.493  1.00 91.77           C  
ATOM    751  HA  GLU A  48      -0.916  23.062 -14.499  1.00 91.77           H  
ATOM    752  C   GLU A  48      -0.141  22.156 -12.734  1.00 91.77           C  
ATOM    753  CB  GLU A  48      -1.642  24.215 -12.859  1.00 91.77           C  
ATOM    754  HB2 GLU A  48      -0.804  24.897 -13.007  1.00 91.77           H  
ATOM    755  HB3 GLU A  48      -2.509  24.623 -13.378  1.00 91.77           H  
ATOM    756  O   GLU A  48       1.020  22.256 -13.128  1.00 91.77           O  
ATOM    757  CG  GLU A  48      -1.965  24.139 -11.362  1.00 91.77           C  
ATOM    758  HG2 GLU A  48      -2.649  23.311 -11.177  1.00 91.77           H  
ATOM    759  HG3 GLU A  48      -1.034  23.952 -10.827  1.00 91.77           H  
ATOM    760  CD  GLU A  48      -2.571  25.440 -10.830  1.00 91.77           C  
ATOM    761  OE1 GLU A  48      -3.445  25.338  -9.941  1.00 91.77           O  
ATOM    762  OE2 GLU A  48      -2.169  26.517 -11.319  1.00 91.77           O  
ATOM    763  N   THR A  49      -0.470  21.363 -11.705  1.00 89.72           N  
ATOM    764  H   THR A  49      -1.429  21.400 -11.391  1.00 89.72           H  
ATOM    765  CA  THR A  49       0.517  20.610 -10.909  1.00 89.72           C  
ATOM    766  HA  THR A  49       1.504  21.041 -11.078  1.00 89.72           H  
ATOM    767  C   THR A  49       0.630  19.127 -11.265  1.00 89.72           C  
ATOM    768  CB  THR A  49       0.240  20.724  -9.405  1.00 89.72           C  
ATOM    769  HB  THR A  49       1.049  20.230  -8.866  1.00 89.72           H  
ATOM    770  O   THR A  49       1.660  18.517 -10.980  1.00 89.72           O  
ATOM    771  CG2 THR A  49       0.139  22.161  -8.906  1.00 89.72           C  
ATOM    772 HG21 THR A  49       0.276  22.182  -7.824  1.00 89.72           H  
ATOM    773 HG22 THR A  49       0.913  22.774  -9.367  1.00 89.72           H  
ATOM    774 HG23 THR A  49      -0.840  22.580  -9.137  1.00 89.72           H  
ATOM    775  OG1 THR A  49      -0.978  20.091  -9.083  1.00 89.72           O  
ATOM    776  HG1 THR A  49      -1.243  20.448  -8.232  1.00 89.72           H  
ATOM    777  N   LYS A  50      -0.399  18.522 -11.880  1.00 81.95           N  
ATOM    778  H   LYS A  50      -1.157  19.105 -12.205  1.00 81.95           H  
ATOM    779  CA  LYS A  50      -0.443  17.067 -12.144  1.00 81.95           C  
ATOM    780  HA  LYS A  50       0.384  16.598 -11.612  1.00 81.95           H  
ATOM    781  C   LYS A  50      -0.198  16.705 -13.607  1.00 81.95           C  
ATOM    782  CB  LYS A  50      -1.723  16.392 -11.619  1.00 81.95           C  
ATOM    783  HB2 LYS A  50      -2.573  16.701 -12.228  1.00 81.95           H  
ATOM    784  HB3 LYS A  50      -1.622  15.315 -11.751  1.00 81.95           H  
ATOM    785  O   LYS A  50      -0.298  15.541 -13.952  1.00 81.95           O  
ATOM    786  CG  LYS A  50      -2.027  16.648 -10.141  1.00 81.95           C  
ATOM    787  HG2 LYS A  50      -2.121  17.719  -9.964  1.00 81.95           H  
ATOM    788  HG3 LYS A  50      -1.213  16.256  -9.532  1.00 81.95           H  
ATOM    789  CD  LYS A  50      -3.342  15.963  -9.753  1.00 81.95           C  
ATOM    790  HD2 LYS A  50      -3.264  14.887  -9.905  1.00 81.95           H  
ATOM    791  HD3 LYS A  50      -4.150  16.356 -10.371  1.00 81.95           H  
ATOM    792  CE  LYS A  50      -3.635  16.268  -8.288  1.00 81.95           C  
ATOM    793  HE2 LYS A  50      -3.618  17.351  -8.160  1.00 81.95           H  
ATOM    794  HE3 LYS A  50      -2.857  15.839  -7.657  1.00 81.95           H  
ATOM    795  NZ  LYS A  50      -4.965  15.778  -7.889  1.00 81.95           N  
ATOM    796  HZ1 LYS A  50      -5.676  16.032  -8.560  1.00 81.95           H  
ATOM    797  HZ2 LYS A  50      -5.283  16.256  -7.058  1.00 81.95           H  
ATOM    798  HZ3 LYS A  50      -5.071  14.778  -7.799  1.00 81.95           H  
ATOM    799  N   ARG A  51       0.152  17.653 -14.483  1.00 85.64           N  
ATOM    800  H   ARG A  51       0.077  18.613 -14.178  1.00 85.64           H  
ATOM    801  CA  ARG A  51       0.322  17.371 -15.924  1.00 85.64           C  
ATOM    802  HA  ARG A  51       0.450  18.319 -16.446  1.00 85.64           H  
ATOM    803  C   ARG A  51      -0.968  16.753 -16.503  1.00 85.64           C  
ATOM    804  CB  ARG A  51       1.579  16.491 -16.157  1.00 85.64           C  
ATOM    805  HB2 ARG A  51       1.388  15.482 -15.791  1.00 85.64           H  
ATOM    806  HB3 ARG A  51       1.755  16.406 -17.229  1.00 85.64           H  
ATOM    807  O   ARG A  51      -2.060  17.137 -16.091  1.00 85.64           O  
ATOM    808  CG  ARG A  51       2.883  16.974 -15.507  1.00 85.64           C  
ATOM    809  HG2 ARG A  51       3.640  16.205 -15.663  1.00 85.64           H  
ATOM    810  HG3 ARG A  51       2.752  17.106 -14.433  1.00 85.64           H  
ATOM    811  CD  ARG A  51       3.372  18.278 -16.141  1.00 85.64           C  
ATOM    812  HD2 ARG A  51       2.684  19.080 -15.875  1.00 85.64           H  
ATOM    813  HD3 ARG A  51       3.376  18.158 -17.225  1.00 85.64           H  
ATOM    814  NE  ARG A  51       4.729  18.617 -15.681  1.00 85.64           N  
ATOM    815  HE  ARG A  51       5.088  18.090 -14.898  1.00 85.64           H  
ATOM    816  NH1 ARG A  51       5.106  20.344 -17.147  1.00 85.64           N  
ATOM    817 HH11 ARG A  51       4.164  20.245 -17.497  1.00 85.64           H  
ATOM    818 HH12 ARG A  51       5.694  21.089 -17.492  1.00 85.64           H  
ATOM    819  NH2 ARG A  51       6.689  19.776 -15.681  1.00 85.64           N  
ATOM    820 HH21 ARG A  51       7.259  20.528 -16.040  1.00 85.64           H  
ATOM    821 HH22 ARG A  51       7.023  19.215 -14.910  1.00 85.64           H  
ATOM    822  CZ  ARG A  51       5.498  19.573 -16.171  1.00 85.64           C  
ATOM    823  N   VAL A  52      -0.854  15.866 -17.495  1.00 91.04           N  
ATOM    824  H   VAL A  52       0.070  15.525 -17.718  1.00 91.04           H  
ATOM    825  CA  VAL A  52      -1.984  15.322 -18.269  1.00 91.04           C  
ATOM    826  HA  VAL A  52      -2.619  16.151 -18.580  1.00 91.04           H  
ATOM    827  C   VAL A  52      -2.833  14.377 -17.419  1.00 91.04           C  
ATOM    828  CB  VAL A  52      -1.498  14.610 -19.549  1.00 91.04           C  
ATOM    829  HB  VAL A  52      -0.883  13.752 -19.280  1.00 91.04           H  
ATOM    830  O   VAL A  52      -2.394  13.291 -17.058  1.00 91.04           O  
ATOM    831  CG1 VAL A  52      -2.683  14.125 -20.397  1.00 91.04           C  
ATOM    832 HG11 VAL A  52      -3.236  13.351 -19.865  1.00 91.04           H  
ATOM    833 HG12 VAL A  52      -2.321  13.692 -21.330  1.00 91.04           H  
ATOM    834 HG13 VAL A  52      -3.355  14.954 -20.619  1.00 91.04           H  
ATOM    835  CG2 VAL A  52      -0.652  15.551 -20.420  1.00 91.04           C  
ATOM    836 HG21 VAL A  52       0.258  15.845 -19.897  1.00 91.04           H  
ATOM    837 HG22 VAL A  52      -1.227  16.442 -20.675  1.00 91.04           H  
ATOM    838 HG23 VAL A  52      -0.363  15.040 -21.339  1.00 91.04           H  
ATOM    839  N   ILE A  53      -4.073  14.781 -17.152  1.00 92.76           N  
ATOM    840  H   ILE A  53      -4.374  15.660 -17.548  1.00 92.76           H  
ATOM    841  CA  ILE A  53      -5.075  14.000 -16.423  1.00 92.76           C  
ATOM    842  HA  ILE A  53      -4.585  13.464 -15.610  1.00 92.76           H  
ATOM    843  C   ILE A  53      -5.720  12.965 -17.333  1.00 92.76           C  
ATOM    844  CB  ILE A  53      -6.152  14.935 -15.831  1.00 92.76           C  
ATOM    845  HB  ILE A  53      -6.596  15.507 -16.646  1.00 92.76           H  
ATOM    846  O   ILE A  53      -5.860  11.805 -16.943  1.00 92.76           O  
ATOM    847  CG1 ILE A  53      -5.564  15.951 -14.831  1.00 92.76           C  
ATOM    848 HG12 ILE A  53      -4.872  16.612 -15.353  1.00 92.76           H  
ATOM    849 HG13 ILE A  53      -6.376  16.574 -14.456  1.00 92.76           H  
ATOM    850  CG2 ILE A  53      -7.295  14.142 -15.169  1.00 92.76           C  
ATOM    851 HG21 ILE A  53      -7.994  14.829 -14.692  1.00 92.76           H  
ATOM    852 HG22 ILE A  53      -7.848  13.568 -15.913  1.00 92.76           H  
ATOM    853 HG23 ILE A  53      -6.901  13.454 -14.421  1.00 92.76           H  
ATOM    854  CD1 ILE A  53      -4.831  15.339 -13.630  1.00 92.76           C  
ATOM    855 HD11 ILE A  53      -4.616  16.132 -12.914  1.00 92.76           H  
ATOM    856 HD12 ILE A  53      -5.448  14.593 -13.129  1.00 92.76           H  
ATOM    857 HD13 ILE A  53      -3.891  14.888 -13.950  1.00 92.76           H  
ATOM    858  N   ALA A  54      -6.128  13.391 -18.527  1.00 94.92           N  
ATOM    859  H   ALA A  54      -5.952  14.350 -18.788  1.00 94.92           H  
ATOM    860  CA  ALA A  54      -6.736  12.521 -19.515  1.00 94.92           C  
ATOM    861  HA  ALA A  54      -6.299  11.530 -19.387  1.00 94.92           H  
ATOM    862  C   ALA A  54      -6.421  12.981 -20.932  1.00 94.92           C  
ATOM    863  CB  ALA A  54      -8.250  12.446 -19.286  1.00 94.92           C  
ATOM    864  HB1 ALA A  54      -8.449  12.065 -18.284  1.00 94.92           H  
ATOM    865  HB2 ALA A  54      -8.693  13.435 -19.404  1.00 94.92           H  
ATOM    866  HB3 ALA A  54      -8.696  11.764 -20.010  1.00 94.92           H  
ATOM    867  O   ALA A  54      -6.194  14.168 -21.179  1.00 94.92           O  
ATOM    868  N   SER A  55      -6.445  12.039 -21.865  1.00 94.56           N  
ATOM    869  H   SER A  55      -6.601  11.079 -21.593  1.00 94.56           H  
ATOM    870  CA  SER A  55      -6.279  12.323 -23.283  1.00 94.56           C  
ATOM    871  HA  SER A  55      -6.659  13.326 -23.480  1.00 94.56           H  
ATOM    872  C   SER A  55      -7.085  11.366 -24.150  1.00 94.56           C  
ATOM    873  CB  SER A  55      -4.799  12.299 -23.670  1.00 94.56           C  
ATOM    874  HB2 SER A  55      -4.260  13.036 -23.073  1.00 94.56           H  
ATOM    875  HB3 SER A  55      -4.707  12.565 -24.723  1.00 94.56           H  
ATOM    876  O   SER A  55      -7.448  10.263 -23.735  1.00 94.56           O  
ATOM    877  OG  SER A  55      -4.244  11.017 -23.452  1.00 94.56           O  
ATOM    878  HG  SER A  55      -3.305  11.025 -23.652  1.00 94.56           H  
ATOM    879  N   ILE A  56      -7.368  11.815 -25.368  1.00 94.22           N  
ATOM    880  H   ILE A  56      -7.072  12.750 -25.609  1.00 94.22           H  
ATOM    881  CA  ILE A  56      -7.965  11.023 -26.439  1.00 94.22           C  
ATOM    882  HA  ILE A  56      -7.730   9.974 -26.260  1.00 94.22           H  
ATOM    883  C   ILE A  56      -7.313  11.426 -27.760  1.00 94.22           C  
ATOM    884  CB  ILE A  56      -9.504  11.169 -26.448  1.00 94.22           C  
ATOM    885  HB  ILE A  56      -9.859  10.864 -25.464  1.00 94.22           H  
ATOM    886  O   ILE A  56      -6.984  12.594 -27.973  1.00 94.22           O  
ATOM    887  CG1 ILE A  56     -10.122  10.203 -27.481  1.00 94.22           C  
ATOM    888 HG12 ILE A  56      -9.700   9.210 -27.332  1.00 94.22           H  
ATOM    889 HG13 ILE A  56      -9.877  10.532 -28.491  1.00 94.22           H  
ATOM    890  CG2 ILE A  56      -9.959  12.622 -26.675  1.00 94.22           C  
ATOM    891 HG21 ILE A  56      -9.487  13.274 -25.940  1.00 94.22           H  
ATOM    892 HG22 ILE A  56     -11.039  12.710 -26.551  1.00 94.22           H  
ATOM    893 HG23 ILE A  56      -9.690  12.960 -27.676  1.00 94.22           H  
ATOM    894  CD1 ILE A  56     -11.644  10.082 -27.374  1.00 94.22           C  
ATOM    895 HD11 ILE A  56     -12.122  11.034 -27.605  1.00 94.22           H  
ATOM    896 HD12 ILE A  56     -11.997   9.338 -28.088  1.00 94.22           H  
ATOM    897 HD13 ILE A  56     -11.919   9.763 -26.368  1.00 94.22           H  
ATOM    898  N   SER A  57      -7.113  10.461 -28.654  1.00 91.90           N  
ATOM    899  H   SER A  57      -7.455   9.530 -28.463  1.00 91.90           H  
ATOM    900  CA  SER A  57      -6.578  10.724 -29.988  1.00 91.90           C  
ATOM    901  HA  SER A  57      -6.595  11.798 -30.178  1.00 91.90           H  
ATOM    902  C   SER A  57      -7.444  10.080 -31.058  1.00 91.90           C  
ATOM    903  CB  SER A  57      -5.123  10.266 -30.103  1.00 91.90           C  
ATOM    904  HB2 SER A  57      -4.669  10.750 -30.968  1.00 91.90           H  
ATOM    905  HB3 SER A  57      -4.569  10.552 -29.208  1.00 91.90           H  
ATOM    906  O   SER A  57      -8.141   9.101 -30.807  1.00 91.90           O  
ATOM    907  OG  SER A  57      -5.037   8.870 -30.270  1.00 91.90           O  
ATOM    908  HG  SER A  57      -5.193   8.454 -29.418  1.00 91.90           H  
ATOM    909  N   LYS A  58      -7.377  10.604 -32.280  1.00 86.15           N  
ATOM    910  H   LYS A  58      -6.840  11.450 -32.408  1.00 86.15           H  
ATOM    911  CA  LYS A  58      -8.096  10.036 -33.423  1.00 86.15           C  
ATOM    912  HA  LYS A  58      -9.163  10.016 -33.199  1.00 86.15           H  
ATOM    913  C   LYS A  58      -7.678   8.585 -33.701  1.00 86.15           C  
ATOM    914  CB  LYS A  58      -7.853  10.955 -34.625  1.00 86.15           C  
ATOM    915  HB2 LYS A  58      -6.787  10.981 -34.851  1.00 86.15           H  
ATOM    916  HB3 LYS A  58      -8.178  11.963 -34.368  1.00 86.15           H  
ATOM    917  O   LYS A  58      -8.502   7.767 -34.091  1.00 86.15           O  
ATOM    918  CG  LYS A  58      -8.623  10.494 -35.868  1.00 86.15           C  
ATOM    919  HG2 LYS A  58      -9.690  10.475 -35.649  1.00 86.15           H  
ATOM    920  HG3 LYS A  58      -8.297   9.493 -36.151  1.00 86.15           H  
ATOM    921  CD  LYS A  58      -8.356  11.440 -37.041  1.00 86.15           C  
ATOM    922  HD2 LYS A  58      -8.740  12.432 -36.806  1.00 86.15           H  
ATOM    923  HD3 LYS A  58      -7.281  11.502 -37.210  1.00 86.15           H  
ATOM    924  CE  LYS A  58      -9.043  10.892 -38.294  1.00 86.15           C  
ATOM    925  HE2 LYS A  58      -8.738   9.854 -38.426  1.00 86.15           H  
ATOM    926  HE3 LYS A  58     -10.122  10.909 -38.140  1.00 86.15           H  
ATOM    927  NZ  LYS A  58      -8.679  11.678 -39.496  1.00 86.15           N  
ATOM    928  HZ1 LYS A  58      -7.678  11.757 -39.607  1.00 86.15           H  
ATOM    929  HZ2 LYS A  58      -9.068  11.279 -40.338  1.00 86.15           H  
ATOM    930  HZ3 LYS A  58      -9.043  12.620 -39.458  1.00 86.15           H  
ATOM    931  N   TYR A  59      -6.403   8.267 -33.483  1.00 84.77           N  
ATOM    932  H   TYR A  59      -5.785   8.995 -33.153  1.00 84.77           H  
ATOM    933  CA  TYR A  59      -5.839   6.934 -33.719  1.00 84.77           C  
ATOM    934  HA  TYR A  59      -6.323   6.496 -34.592  1.00 84.77           H  
ATOM    935  C   TYR A  59      -6.074   5.964 -32.552  1.00 84.77           C  
ATOM    936  CB  TYR A  59      -4.345   7.083 -34.027  1.00 84.77           C  
ATOM    937  HB2 TYR A  59      -3.941   6.106 -34.293  1.00 84.77           H  
ATOM    938  HB3 TYR A  59      -3.830   7.417 -33.126  1.00 84.77           H  
ATOM    939  O   TYR A  59      -5.955   4.754 -32.720  1.00 84.77           O  
ATOM    940  CG  TYR A  59      -4.054   8.051 -35.161  1.00 84.77           C  
ATOM    941  CD1 TYR A  59      -4.417   7.712 -36.479  1.00 84.77           C  
ATOM    942  HD1 TYR A  59      -4.874   6.755 -36.684  1.00 84.77           H  
ATOM    943  CD2 TYR A  59      -3.452   9.298 -34.896  1.00 84.77           C  
ATOM    944  HD2 TYR A  59      -3.167   9.557 -33.887  1.00 84.77           H  
ATOM    945  CE1 TYR A  59      -4.177   8.616 -37.531  1.00 84.77           C  
ATOM    946  HE1 TYR A  59      -4.438   8.359 -38.547  1.00 84.77           H  
ATOM    947  CE2 TYR A  59      -3.207  10.203 -35.947  1.00 84.77           C  
ATOM    948  HE2 TYR A  59      -2.738  11.154 -35.743  1.00 84.77           H  
ATOM    949  OH  TYR A  59      -3.349  10.728 -38.290  1.00 84.77           O  
ATOM    950  HH  TYR A  59      -2.876  11.515 -38.009  1.00 84.77           H  
ATOM    951  CZ  TYR A  59      -3.570   9.861 -37.268  1.00 84.77           C  
ATOM    952  N   GLN A  60      -6.418   6.490 -31.375  1.00 84.82           N  
ATOM    953  H   GLN A  60      -6.490   7.495 -31.311  1.00 84.82           H  
ATOM    954  CA  GLN A  60      -6.780   5.731 -30.181  1.00 84.82           C  
ATOM    955  HA  GLN A  60      -7.038   4.709 -30.459  1.00 84.82           H  
ATOM    956  C   GLN A  60      -8.009   6.389 -29.535  1.00 84.82           C  
ATOM    957  CB  GLN A  60      -5.595   5.656 -29.205  1.00 84.82           C  
ATOM    958  HB2 GLN A  60      -5.929   5.161 -28.293  1.00 84.82           H  
ATOM    959  HB3 GLN A  60      -5.267   6.661 -28.939  1.00 84.82           H  
ATOM    960  O   GLN A  60      -7.862   7.184 -28.602  1.00 84.82           O  
ATOM    961  CG  GLN A  60      -4.405   4.869 -29.769  1.00 84.82           C  
ATOM    962  HG2 GLN A  60      -4.018   5.363 -30.660  1.00 84.82           H  
ATOM    963  HG3 GLN A  60      -4.737   3.868 -30.044  1.00 84.82           H  
ATOM    964  CD  GLN A  60      -3.265   4.761 -28.764  1.00 84.82           C  
ATOM    965  NE2 GLN A  60      -2.462   3.724 -28.839  1.00 84.82           N  
ATOM    966 HE21 GLN A  60      -1.724   3.693 -28.150  1.00 84.82           H  
ATOM    967 HE22 GLN A  60      -2.604   3.008 -29.537  1.00 84.82           H  
ATOM    968  OE1 GLN A  60      -3.060   5.603 -27.907  1.00 84.82           O  
ATOM    969  N   PRO A  61      -9.227   6.081 -30.023  1.00 77.36           N  
ATOM    970  CA  PRO A  61     -10.461   6.768 -29.631  1.00 77.36           C  
ATOM    971  HA  PRO A  61     -10.274   7.840 -29.578  1.00 77.36           H  
ATOM    972  C   PRO A  61     -10.998   6.324 -28.260  1.00 77.36           C  
ATOM    973  CB  PRO A  61     -11.439   6.493 -30.779  1.00 77.36           C  
ATOM    974  HB2 PRO A  61     -11.259   7.205 -31.584  1.00 77.36           H  
ATOM    975  HB3 PRO A  61     -12.485   6.532 -30.473  1.00 77.36           H  
ATOM    976  O   PRO A  61     -12.174   6.505 -27.960  1.00 77.36           O  
ATOM    977  CG  PRO A  61     -11.030   5.096 -31.237  1.00 77.36           C  
ATOM    978  HG2 PRO A  61     -11.450   4.349 -30.563  1.00 77.36           H  
ATOM    979  HG3 PRO A  61     -11.333   4.903 -32.266  1.00 77.36           H  
ATOM    980  CD  PRO A  61      -9.510   5.130 -31.092  1.00 77.36           C  
ATOM    981  HD2 PRO A  61      -9.067   5.488 -32.021  1.00 77.36           H  
ATOM    982  HD3 PRO A  61      -9.136   4.134 -30.853  1.00 77.36           H  
ATOM    983  N   VAL A  62     -10.152   5.728 -27.420  1.00 83.97           N  
ATOM    984  H   VAL A  62      -9.173   5.728 -27.670  1.00 83.97           H  
ATOM    985  CA  VAL A  62     -10.481   5.399 -26.035  1.00 83.97           C  
ATOM    986  HA  VAL A  62     -11.560   5.450 -25.890  1.00 83.97           H  
ATOM    987  C   VAL A  62      -9.827   6.452 -25.161  1.00 83.97           C  
ATOM    988  CB  VAL A  62     -10.034   3.978 -25.654  1.00 83.97           C  
ATOM    989  HB  VAL A  62      -8.951   3.896 -25.744  1.00 83.97           H  
ATOM    990  O   VAL A  62      -8.603   6.554 -25.113  1.00 83.97           O  
ATOM    991  CG1 VAL A  62     -10.441   3.649 -24.212  1.00 83.97           C  
ATOM    992 HG11 VAL A  62     -10.145   2.628 -23.970  1.00 83.97           H  
ATOM    993 HG12 VAL A  62     -11.520   3.746 -24.091  1.00 83.97           H  
ATOM    994 HG13 VAL A  62      -9.939   4.319 -23.515  1.00 83.97           H  
ATOM    995  CG2 VAL A  62     -10.680   2.937 -26.579  1.00 83.97           C  
ATOM    996 HG21 VAL A  62     -10.389   1.934 -26.266  1.00 83.97           H  
ATOM    997 HG22 VAL A  62     -11.765   3.026 -26.541  1.00 83.97           H  
ATOM    998 HG23 VAL A  62     -10.345   3.085 -27.606  1.00 83.97           H  
ATOM    999  N   ALA A  63     -10.643   7.249 -24.481  1.00 86.45           N  
ATOM   1000  H   ALA A  63     -11.642   7.139 -24.581  1.00 86.45           H  
ATOM   1001  CA  ALA A  63     -10.128   8.218 -23.534  1.00 86.45           C  
ATOM   1002  HA  ALA A  63      -9.373   8.815 -24.046  1.00 86.45           H  
ATOM   1003  C   ALA A  63      -9.457   7.494 -22.355  1.00 86.45           C  
ATOM   1004  CB  ALA A  63     -11.259   9.152 -23.110  1.00 86.45           C  
ATOM   1005  HB1 ALA A  63     -11.730   9.591 -23.989  1.00 86.45           H  
ATOM   1006  HB2 ALA A  63     -10.836   9.957 -22.509  1.00 86.45           H  
ATOM   1007  HB3 ALA A  63     -12.004   8.601 -22.535  1.00 86.45           H  
ATOM   1008  O   ALA A  63     -10.028   6.571 -21.775  1.00 86.45           O  
ATOM   1009  N   THR A  64      -8.247   7.914 -21.999  1.00 83.10           N  
ATOM   1010  H   THR A  64      -7.851   8.705 -22.488  1.00 83.10           H  
ATOM   1011  CA  THR A  64      -7.450   7.283 -20.935  1.00 83.10           C  
ATOM   1012  HA  THR A  64      -8.039   6.499 -20.458  1.00 83.10           H  
ATOM   1013  C   THR A  64      -7.101   8.291 -19.853  1.00 83.10           C  
ATOM   1014  CB  THR A  64      -6.178   6.616 -21.480  1.00 83.10           C  
ATOM   1015  HB  THR A  64      -5.593   6.244 -20.638  1.00 83.10           H  
ATOM   1016  O   THR A  64      -6.974   9.480 -20.134  1.00 83.10           O  
ATOM   1017  CG2 THR A  64      -6.489   5.433 -22.396  1.00 83.10           C  
ATOM   1018 HG21 THR A  64      -5.562   4.923 -22.657  1.00 83.10           H  
ATOM   1019 HG22 THR A  64      -7.147   4.731 -21.884  1.00 83.10           H  
ATOM   1020 HG23 THR A  64      -6.975   5.776 -23.310  1.00 83.10           H  
ATOM   1021  OG1 THR A  64      -5.393   7.536 -22.198  1.00 83.10           O  
ATOM   1022  HG1 THR A  64      -5.917   7.870 -22.930  1.00 83.10           H  
ATOM   1023  N   SER A  65      -6.946   7.820 -18.613  1.00 84.26           N  
ATOM   1024  H   SER A  65      -7.053   6.828 -18.451  1.00 84.26           H  
ATOM   1025  CA  SER A  65      -6.366   8.594 -17.514  1.00 84.26           C  
ATOM   1026  HA  SER A  65      -5.904   9.491 -17.924  1.00 84.26           H  
ATOM   1027  C   SER A  65      -5.277   7.787 -16.822  1.00 84.26           C  
ATOM   1028  CB  SER A  65      -7.424   9.030 -16.497  1.00 84.26           C  
ATOM   1029  HB2 SER A  65      -8.152   9.667 -17.000  1.00 84.26           H  
ATOM   1030  HB3 SER A  65      -7.918   8.157 -16.070  1.00 84.26           H  
ATOM   1031  O   SER A  65      -5.401   6.576 -16.656  1.00 84.26           O  
ATOM   1032  OG  SER A  65      -6.820   9.790 -15.473  1.00 84.26           O  
ATOM   1033  HG  SER A  65      -6.532  10.611 -15.880  1.00 84.26           H  
ATOM   1034  N   LEU A  66      -4.215   8.479 -16.409  1.00 80.16           N  
ATOM   1035  H   LEU A  66      -4.197   9.470 -16.599  1.00 80.16           H  
ATOM   1036  CA  LEU A  66      -3.122   7.916 -15.613  1.00 80.16           C  
ATOM   1037  HA  LEU A  66      -3.046   6.846 -15.807  1.00 80.16           H  
ATOM   1038  C   LEU A  66      -3.365   8.054 -14.102  1.00 80.16           C  
ATOM   1039  CB  LEU A  66      -1.806   8.595 -16.034  1.00 80.16           C  
ATOM   1040  HB2 LEU A  66      -1.904   9.668 -15.868  1.00 80.16           H  
ATOM   1041  HB3 LEU A  66      -1.003   8.235 -15.391  1.00 80.16           H  
ATOM   1042  O   LEU A  66      -2.541   7.612 -13.304  1.00 80.16           O  
ATOM   1043  CG  LEU A  66      -1.400   8.349 -17.499  1.00 80.16           C  
ATOM   1044  HG  LEU A  66      -2.208   8.653 -18.164  1.00 80.16           H  
ATOM   1045  CD1 LEU A  66      -0.173   9.196 -17.834  1.00 80.16           C  
ATOM   1046 HD11 LEU A  66      -0.404  10.250 -17.681  1.00 80.16           H  
ATOM   1047 HD12 LEU A  66       0.103   9.045 -18.878  1.00 80.16           H  
ATOM   1048 HD13 LEU A  66       0.663   8.912 -17.194  1.00 80.16           H  
ATOM   1049  CD2 LEU A  66      -1.063   6.880 -17.767  1.00 80.16           C  
ATOM   1050 HD21 LEU A  66      -0.286   6.541 -17.082  1.00 80.16           H  
ATOM   1051 HD22 LEU A  66      -1.953   6.264 -17.640  1.00 80.16           H  
ATOM   1052 HD23 LEU A  66      -0.715   6.764 -18.793  1.00 80.16           H  
ATOM   1053  N   TYR A  67      -4.475   8.680 -13.699  1.00 81.35           N  
ATOM   1054  H   TYR A  67      -5.163   8.948 -14.388  1.00 81.35           H  
ATOM   1055  CA  TYR A  67      -4.753   9.012 -12.308  1.00 81.35           C  
ATOM   1056  HA  TYR A  67      -3.848   8.851 -11.722  1.00 81.35           H  
ATOM   1057  C   TYR A  67      -5.879   8.143 -11.746  1.00 81.35           C  
ATOM   1058  CB  TYR A  67      -5.053  10.508 -12.176  1.00 81.35           C  
ATOM   1059  HB2 TYR A  67      -5.473  10.705 -11.189  1.00 81.35           H  
ATOM   1060  HB3 TYR A  67      -5.791  10.805 -12.920  1.00 81.35           H  
ATOM   1061  O   TYR A  67      -7.030   8.315 -12.145  1.00 81.35           O  
ATOM   1062  CG  TYR A  67      -3.796  11.331 -12.337  1.00 81.35           C  
ATOM   1063  CD1 TYR A  67      -2.915  11.467 -11.248  1.00 81.35           C  
ATOM   1064  HD1 TYR A  67      -3.178  11.047 -10.289  1.00 81.35           H  
ATOM   1065  CD2 TYR A  67      -3.451  11.851 -13.598  1.00 81.35           C  
ATOM   1066  HD2 TYR A  67      -4.112  11.711 -14.440  1.00 81.35           H  
ATOM   1067  CE1 TYR A  67      -1.669  12.092 -11.424  1.00 81.35           C  
ATOM   1068  HE1 TYR A  67      -0.969  12.150 -10.603  1.00 81.35           H  
ATOM   1069  CE2 TYR A  67      -2.210  12.489 -13.773  1.00 81.35           C  
ATOM   1070  HE2 TYR A  67      -1.902  12.862 -14.738  1.00 81.35           H  
ATOM   1071  OH  TYR A  67      -0.056  13.059 -12.884  1.00 81.35           O  
ATOM   1072  HH  TYR A  67       0.473  13.032 -12.084  1.00 81.35           H  
ATOM   1073  CZ  TYR A  67      -1.308  12.579 -12.695  1.00 81.35           C  
ATOM   1074  N   PRO A  68      -5.594   7.287 -10.744  1.00 79.59           N  
ATOM   1075  CA  PRO A  68      -6.613   6.465 -10.090  1.00 79.59           C  
ATOM   1076  HA  PRO A  68      -7.071   5.812 -10.833  1.00 79.59           H  
ATOM   1077  C   PRO A  68      -7.715   7.276  -9.399  1.00 79.59           C  
ATOM   1078  CB  PRO A  68      -5.862   5.620  -9.055  1.00 79.59           C  
ATOM   1079  HB2 PRO A  68      -5.890   6.107  -8.080  1.00 79.59           H  
ATOM   1080  HB3 PRO A  68      -6.277   4.615  -8.984  1.00 79.59           H  
ATOM   1081  O   PRO A  68      -8.769   6.733  -9.088  1.00 79.59           O  
ATOM   1082  CG  PRO A  68      -4.422   5.600  -9.556  1.00 79.59           C  
ATOM   1083  HG2 PRO A  68      -3.708   5.472  -8.743  1.00 79.59           H  
ATOM   1084  HG3 PRO A  68      -4.306   4.809 -10.297  1.00 79.59           H  
ATOM   1085  CD  PRO A  68      -4.272   6.954 -10.234  1.00 79.59           C  
ATOM   1086  HD2 PRO A  68      -3.960   7.704  -9.507  1.00 79.59           H  
ATOM   1087  HD3 PRO A  68      -3.537   6.871 -11.035  1.00 79.59           H  
ATOM   1088  N   SER A  69      -7.481   8.566  -9.117  1.00 84.06           N  
ATOM   1089  H   SER A  69      -6.622   8.993  -9.434  1.00 84.06           H  
ATOM   1090  CA  SER A  69      -8.507   9.430  -8.529  1.00 84.06           C  
ATOM   1091  HA  SER A  69      -8.962   8.889  -7.699  1.00 84.06           H  
ATOM   1092  C   SER A  69      -9.645   9.744  -9.501  1.00 84.06           C  
ATOM   1093  CB  SER A  69      -7.903  10.721  -7.951  1.00 84.06           C  
ATOM   1094  HB2 SER A  69      -8.704  11.297  -7.487  1.00 84.06           H  
ATOM   1095  HB3 SER A  69      -7.186  10.456  -7.173  1.00 84.06           H  
ATOM   1096  O   SER A  69     -10.749  10.048  -9.049  1.00 84.06           O  
ATOM   1097  OG  SER A  69      -7.254  11.543  -8.904  1.00 84.06           O  
ATOM   1098  HG  SER A  69      -7.214  12.426  -8.528  1.00 84.06           H  
ATOM   1099  N   VAL A  70      -9.414   9.651 -10.815  1.00 87.81           N  
ATOM   1100  H   VAL A  70      -8.522   9.297 -11.133  1.00 87.81           H  
ATOM   1101  CA  VAL A  70     -10.443   9.888 -11.829  1.00 87.81           C  
ATOM   1102  HA  VAL A  70     -11.041  10.743 -11.515  1.00 87.81           H  
ATOM   1103  C   VAL A  70     -11.345   8.665 -11.921  1.00 87.81           C  
ATOM   1104  CB  VAL A  70      -9.841  10.226 -13.203  1.00 87.81           C  
ATOM   1105  HB  VAL A  70      -9.285   9.374 -13.593  1.00 87.81           H  
ATOM   1106  O   VAL A  70     -10.970   7.618 -12.437  1.00 87.81           O  
ATOM   1107  CG1 VAL A  70     -10.964  10.592 -14.184  1.00 87.81           C  
ATOM   1108 HG11 VAL A  70     -11.552   9.707 -14.425  1.00 87.81           H  
ATOM   1109 HG12 VAL A  70     -10.526  10.989 -15.100  1.00 87.81           H  
ATOM   1110 HG13 VAL A  70     -11.608  11.356 -13.749  1.00 87.81           H  
ATOM   1111  CG2 VAL A  70      -8.900  11.431 -13.132  1.00 87.81           C  
ATOM   1112 HG21 VAL A  70      -8.466  11.610 -14.116  1.00 87.81           H  
ATOM   1113 HG22 VAL A  70      -9.455  12.315 -12.816  1.00 87.81           H  
ATOM   1114 HG23 VAL A  70      -8.088  11.238 -12.430  1.00 87.81           H  
ATOM   1115  N   THR A  71     -12.573   8.814 -11.442  1.00 85.87           N  
ATOM   1116  H   THR A  71     -12.787   9.693 -10.993  1.00 85.87           H  
ATOM   1117  CA  THR A  71     -13.550   7.717 -11.370  1.00 85.87           C  
ATOM   1118  HA  THR A  71     -13.053   6.828 -10.981  1.00 85.87           H  
ATOM   1119  C   THR A  71     -14.140   7.327 -12.716  1.00 85.87           C  
ATOM   1120  CB  THR A  71     -14.685   8.088 -10.418  1.00 85.87           C  
ATOM   1121  HB  THR A  71     -15.425   7.287 -10.406  1.00 85.87           H  
ATOM   1122  O   THR A  71     -14.573   6.193 -12.902  1.00 85.87           O  
ATOM   1123  CG2 THR A  71     -14.130   8.263  -9.008  1.00 85.87           C  
ATOM   1124 HG21 THR A  71     -13.512   7.404  -8.746  1.00 85.87           H  
ATOM   1125 HG22 THR A  71     -14.958   8.302  -8.299  1.00 85.87           H  
ATOM   1126 HG23 THR A  71     -13.531   9.170  -8.926  1.00 85.87           H  
ATOM   1127  OG1 THR A  71     -15.306   9.304 -10.795  1.00 85.87           O  
ATOM   1128  HG1 THR A  71     -14.719   9.787 -11.381  1.00 85.87           H  
ATOM   1129  N   LYS A  72     -14.187   8.265 -13.665  1.00 91.67           N  
ATOM   1130  H   LYS A  72     -13.817   9.181 -13.451  1.00 91.67           H  
ATOM   1131  CA  LYS A  72     -14.730   8.012 -14.995  1.00 91.67           C  
ATOM   1132  HA  LYS A  72     -14.484   6.986 -15.270  1.00 91.67           H  
ATOM   1133  C   LYS A  72     -14.103   8.947 -16.016  1.00 91.67           C  
ATOM   1134  CB  LYS A  72     -16.256   8.150 -14.922  1.00 91.67           C  
ATOM   1135  HB2 LYS A  72     -16.627   7.551 -14.090  1.00 91.67           H  
ATOM   1136  HB3 LYS A  72     -16.519   9.192 -14.736  1.00 91.67           H  
ATOM   1137  O   LYS A  72     -14.044  10.157 -15.800  1.00 91.67           O  
ATOM   1138  CG  LYS A  72     -16.958   7.687 -16.194  1.00 91.67           C  
ATOM   1139  HG2 LYS A  72     -16.657   8.325 -17.025  1.00 91.67           H  
ATOM   1140  HG3 LYS A  72     -16.681   6.655 -16.409  1.00 91.67           H  
ATOM   1141  CD  LYS A  72     -18.474   7.787 -15.993  1.00 91.67           C  
ATOM   1142  HD2 LYS A  72     -18.788   7.146 -15.169  1.00 91.67           H  
ATOM   1143  HD3 LYS A  72     -18.742   8.822 -15.782  1.00 91.67           H  
ATOM   1144  CE  LYS A  72     -19.121   7.329 -17.289  1.00 91.67           C  
ATOM   1145  HE2 LYS A  72     -18.611   7.876 -18.082  1.00 91.67           H  
ATOM   1146  HE3 LYS A  72     -18.930   6.266 -17.433  1.00 91.67           H  
ATOM   1147  NZ  LYS A  72     -20.570   7.622 -17.355  1.00 91.67           N  
ATOM   1148  HZ1 LYS A  72     -20.911   7.390 -18.276  1.00 91.67           H  
ATOM   1149  HZ2 LYS A  72     -20.725   8.611 -17.219  1.00 91.67           H  
ATOM   1150  HZ3 LYS A  72     -21.077   7.094 -16.659  1.00 91.67           H  
ATOM   1151  N   VAL A  73     -13.688   8.376 -17.141  1.00 94.02           N  
ATOM   1152  H   VAL A  73     -13.764   7.373 -17.228  1.00 94.02           H  
ATOM   1153  CA  VAL A  73     -13.183   9.102 -18.308  1.00 94.02           C  
ATOM   1154  HA  VAL A  73     -13.290  10.175 -18.145  1.00 94.02           H  
ATOM   1155  C   VAL A  73     -14.022   8.692 -19.507  1.00 94.02           C  
ATOM   1156  CB  VAL A  73     -11.701   8.807 -18.587  1.00 94.02           C  
ATOM   1157  HB  VAL A  73     -11.605   7.790 -18.967  1.00 94.02           H  
ATOM   1158  O   VAL A  73     -14.248   7.505 -19.733  1.00 94.02           O  
ATOM   1159  CG1 VAL A  73     -11.147   9.786 -19.627  1.00 94.02           C  
ATOM   1160 HG11 VAL A  73     -11.155  10.804 -19.237  1.00 94.02           H  
ATOM   1161 HG12 VAL A  73     -11.769   9.761 -20.522  1.00 94.02           H  
ATOM   1162 HG13 VAL A  73     -10.128   9.507 -19.894  1.00 94.02           H  
ATOM   1163  CG2 VAL A  73     -10.818   8.934 -17.349  1.00 94.02           C  
ATOM   1164 HG21 VAL A  73     -10.771   9.974 -17.026  1.00 94.02           H  
ATOM   1165 HG22 VAL A  73     -11.177   8.302 -16.536  1.00 94.02           H  
ATOM   1166 HG23 VAL A  73      -9.825   8.577 -17.623  1.00 94.02           H  
ATOM   1167  N   GLN A  74     -14.513   9.669 -20.259  1.00 93.80           N  
ATOM   1168  H   GLN A  74     -14.286  10.624 -20.022  1.00 93.80           H  
ATOM   1169  CA  GLN A  74     -15.249   9.443 -21.498  1.00 93.80           C  
ATOM   1170  HA  GLN A  74     -14.992   8.465 -21.904  1.00 93.80           H  
ATOM   1171  C   GLN A  74     -14.838  10.488 -22.517  1.00 93.80           C  
ATOM   1172  CB  GLN A  74     -16.765   9.503 -21.261  1.00 93.80           C  
ATOM   1173  HB2 GLN A  74     -17.272   9.429 -22.224  1.00 93.80           H  
ATOM   1174  HB3 GLN A  74     -17.031  10.456 -20.802  1.00 93.80           H  
ATOM   1175  O   GLN A  74     -14.560  11.628 -22.168  1.00 93.80           O  
ATOM   1176  CG  GLN A  74     -17.237   8.351 -20.371  1.00 93.80           C  
ATOM   1177  HG2 GLN A  74     -16.840   7.417 -20.768  1.00 93.80           H  
ATOM   1178  HG3 GLN A  74     -16.851   8.486 -19.360  1.00 93.80           H  
ATOM   1179  CD  GLN A  74     -18.751   8.246 -20.292  1.00 93.80           C  
ATOM   1180  NE2 GLN A  74     -19.289   7.048 -20.276  1.00 93.80           N  
ATOM   1181 HE21 GLN A  74     -20.255   7.032 -20.570  1.00 93.80           H  
ATOM   1182 HE22 GLN A  74     -18.691   6.263 -20.493  1.00 93.80           H  
ATOM   1183  OE1 GLN A  74     -19.497   9.192 -20.127  1.00 93.80           O  
ATOM   1184  N   GLY A  75     -14.816  10.119 -23.782  1.00 92.70           N  
ATOM   1185  H   GLY A  75     -15.029   9.170 -24.053  1.00 92.70           H  
ATOM   1186  CA  GLY A  75     -14.566  11.067 -24.846  1.00 92.70           C  
ATOM   1187  HA2 GLY A  75     -13.545  11.446 -24.794  1.00 92.70           H  
ATOM   1188  HA3 GLY A  75     -15.261  11.901 -24.750  1.00 92.70           H  
ATOM   1189  C   GLY A  75     -14.778  10.411 -26.189  1.00 92.70           C  
ATOM   1190  O   GLY A  75     -14.698   9.189 -26.309  1.00 92.70           O  
ATOM   1191  N   GLN A  76     -15.056  11.236 -27.184  1.00 92.19           N  
ATOM   1192  H   GLN A  76     -15.067  12.228 -26.997  1.00 92.19           H  
ATOM   1193  CA  GLN A  76     -15.196  10.800 -28.559  1.00 92.19           C  
ATOM   1194  HA  GLN A  76     -14.540   9.945 -28.720  1.00 92.19           H  
ATOM   1195  C   GLN A  76     -14.755  11.932 -29.477  1.00 92.19           C  
ATOM   1196  CB  GLN A  76     -16.643  10.354 -28.805  1.00 92.19           C  
ATOM   1197  HB2 GLN A  76     -17.317  11.208 -28.745  1.00 92.19           H  
ATOM   1198  HB3 GLN A  76     -16.909   9.648 -28.018  1.00 92.19           H  
ATOM   1199  O   GLN A  76     -15.168  13.080 -29.302  1.00 92.19           O  
ATOM   1200  CG  GLN A  76     -16.809   9.656 -30.163  1.00 92.19           C  
ATOM   1201  HG2 GLN A  76     -15.962   8.991 -30.334  1.00 92.19           H  
ATOM   1202  HG3 GLN A  76     -16.819  10.403 -30.957  1.00 92.19           H  
ATOM   1203  CD  GLN A  76     -18.078   8.812 -30.252  1.00 92.19           C  
ATOM   1204  NE2 GLN A  76     -18.338   8.213 -31.393  1.00 92.19           N  
ATOM   1205 HE21 GLN A  76     -17.757   8.381 -32.202  1.00 92.19           H  
ATOM   1206 HE22 GLN A  76     -19.174   7.647 -31.425  1.00 92.19           H  
ATOM   1207  OE1 GLN A  76     -18.848   8.655 -29.315  1.00 92.19           O  
ATOM   1208  N   ILE A  77     -13.903  11.594 -30.442  1.00 89.78           N  
ATOM   1209  H   ILE A  77     -13.639  10.623 -30.535  1.00 89.78           H  
ATOM   1210  CA  ILE A  77     -13.525  12.491 -31.529  1.00 89.78           C  
ATOM   1211  HA  ILE A  77     -13.707  13.523 -31.230  1.00 89.78           H  
ATOM   1212  C   ILE A  77     -14.441  12.176 -32.705  1.00 89.78           C  
ATOM   1213  CB  ILE A  77     -12.024  12.366 -31.860  1.00 89.78           C  
ATOM   1214  HB  ILE A  77     -11.776  11.311 -31.982  1.00 89.78           H  
ATOM   1215  O   ILE A  77     -14.470  11.044 -33.187  1.00 89.78           O  
ATOM   1216  CG1 ILE A  77     -11.200  12.951 -30.688  1.00 89.78           C  
ATOM   1217 HG12 ILE A  77     -11.535  12.511 -29.749  1.00 89.78           H  
ATOM   1218 HG13 ILE A  77     -11.365  14.027 -30.630  1.00 89.78           H  
ATOM   1219  CG2 ILE A  77     -11.696  13.098 -33.173  1.00 89.78           C  
ATOM   1220 HG21 ILE A  77     -10.632  13.029 -33.401  1.00 89.78           H  
ATOM   1221 HG22 ILE A  77     -11.984  14.147 -33.100  1.00 89.78           H  
ATOM   1222 HG23 ILE A  77     -12.231  12.647 -34.009  1.00 89.78           H  
ATOM   1223  CD1 ILE A  77      -9.696  12.687 -30.798  1.00 89.78           C  
ATOM   1224 HD11 ILE A  77      -9.542  11.609 -30.846  1.00 89.78           H  
ATOM   1225 HD12 ILE A  77      -9.273  13.168 -31.681  1.00 89.78           H  
ATOM   1226 HD13 ILE A  77      -9.189  13.085 -29.919  1.00 89.78           H  
ATOM   1227  N   TYR A  78     -15.189  13.183 -33.133  1.00 86.40           N  
ATOM   1228  H   TYR A  78     -15.031  14.094 -32.726  1.00 86.40           H  
ATOM   1229  CA  TYR A  78     -16.078  13.122 -34.282  1.00 86.40           C  
ATOM   1230  HA  TYR A  78     -16.277  12.081 -34.538  1.00 86.40           H  
ATOM   1231  C   TYR A  78     -15.424  13.779 -35.489  1.00 86.40           C  
ATOM   1232  CB  TYR A  78     -17.412  13.786 -33.945  1.00 86.40           C  
ATOM   1233  HB2 TYR A  78     -17.227  14.800 -33.589  1.00 86.40           H  
ATOM   1234  HB3 TYR A  78     -18.010  13.865 -34.852  1.00 86.40           H  
ATOM   1235  O   TYR A  78     -14.611  14.699 -35.365  1.00 86.40           O  
ATOM   1236  CG  TYR A  78     -18.217  13.021 -32.917  1.00 86.40           C  
ATOM   1237  CD1 TYR A  78     -18.879  11.844 -33.290  1.00 86.40           C  
ATOM   1238  HD1 TYR A  78     -18.761  11.472 -34.298  1.00 86.40           H  
ATOM   1239  CD2 TYR A  78     -18.304  13.474 -31.593  1.00 86.40           C  
ATOM   1240  HD2 TYR A  78     -17.768  14.368 -31.310  1.00 86.40           H  
ATOM   1241  CE1 TYR A  78     -19.682  11.152 -32.370  1.00 86.40           C  
ATOM   1242  HE1 TYR A  78     -20.188  10.247 -32.672  1.00 86.40           H  
ATOM   1243  CE2 TYR A  78     -19.097  12.788 -30.655  1.00 86.40           C  
ATOM   1244  HE2 TYR A  78     -19.184  13.172 -29.649  1.00 86.40           H  
ATOM   1245  OH  TYR A  78     -20.629  10.990 -30.186  1.00 86.40           O  
ATOM   1246  HH  TYR A  78     -20.476  11.273 -29.281  1.00 86.40           H  
ATOM   1247  CZ  TYR A  78     -19.806  11.634 -31.053  1.00 86.40           C  
ATOM   1248  N   HIS A  79     -15.788  13.294 -36.668  1.00 75.65           N  
ATOM   1249  H   HIS A  79     -16.464  12.546 -36.712  1.00 75.65           H  
ATOM   1250  CA  HIS A  79     -15.366  13.903 -37.915  1.00 75.65           C  
ATOM   1251  HA  HIS A  79     -14.319  14.190 -37.820  1.00 75.65           H  
ATOM   1252  C   HIS A  79     -16.178  15.177 -38.209  1.00 75.65           C  
ATOM   1253  CB  HIS A  79     -15.478  12.839 -39.004  1.00 75.65           C  
ATOM   1254  HB2 HIS A  79     -16.466  12.885 -39.461  1.00 75.65           H  
ATOM   1255  HB3 HIS A  79     -15.388  11.847 -38.561  1.00 75.65           H  
ATOM   1256  O   HIS A  79     -17.317  15.309 -37.759  1.00 75.65           O  
ATOM   1257  CG  HIS A  79     -14.404  12.951 -40.039  1.00 75.65           C  
ATOM   1258  CD2 HIS A  79     -14.512  13.416 -41.320  1.00 75.65           C  
ATOM   1259  HD2 HIS A  79     -15.398  13.826 -41.783  1.00 75.65           H  
ATOM   1260  ND1 HIS A  79     -13.124  12.488 -39.867  1.00 75.65           N  
ATOM   1261  HD1 HIS A  79     -12.781  12.039 -39.030  1.00 75.65           H  
ATOM   1262  CE1 HIS A  79     -12.482  12.631 -41.032  1.00 75.65           C  
ATOM   1263  HE1 HIS A  79     -11.467  12.320 -41.232  1.00 75.65           H  
ATOM   1264  NE2 HIS A  79     -13.280  13.198 -41.943  1.00 75.65           N  
ATOM   1265  N   SER A  80     -15.614  16.108 -38.987  1.00 69.11           N  
ATOM   1266  H   SER A  80     -14.712  15.925 -39.404  1.00 69.11           H  
ATOM   1267  CA  SER A  80     -16.241  17.399 -39.336  1.00 69.11           C  
ATOM   1268  HA  SER A  80     -16.342  18.004 -38.435  1.00 69.11           H  
ATOM   1269  C   SER A  80     -17.639  17.261 -39.953  1.00 69.11           C  
ATOM   1270  CB  SER A  80     -15.346  18.148 -40.336  1.00 69.11           C  
ATOM   1271  HB2 SER A  80     -14.444  18.490 -39.827  1.00 69.11           H  
ATOM   1272  HB3 SER A  80     -15.877  19.014 -40.731  1.00 69.11           H  
ATOM   1273  O   SER A  80     -18.492  18.125 -39.762  1.00 69.11           O  
ATOM   1274  OG  SER A  80     -14.981  17.275 -41.394  1.00 69.11           O  
ATOM   1275  HG  SER A  80     -14.696  17.777 -42.161  1.00 69.11           H  
ATOM   1276  N   ASN A  81     -17.893  16.162 -40.664  1.00 68.13           N  
ATOM   1277  H   ASN A  81     -17.147  15.487 -40.758  1.00 68.13           H  
ATOM   1278  CA  ASN A  81     -19.166  15.876 -41.323  1.00 68.13           C  
ATOM   1279  HA  ASN A  81     -19.561  16.816 -41.709  1.00 68.13           H  
ATOM   1280  C   ASN A  81     -20.254  15.317 -40.380  1.00 68.13           C  
ATOM   1281  CB  ASN A  81     -18.896  14.957 -42.533  1.00 68.13           C  
ATOM   1282  HB2 ASN A  81     -19.832  14.801 -43.069  1.00 68.13           H  
ATOM   1283  HB3 ASN A  81     -18.199  15.455 -43.207  1.00 68.13           H  
ATOM   1284  O   ASN A  81     -21.430  15.330 -40.742  1.00 68.13           O  
ATOM   1285  CG  ASN A  81     -18.325  13.595 -42.174  1.00 68.13           C  
ATOM   1286  ND2 ASN A  81     -17.966  12.788 -43.140  1.00 68.13           N  
ATOM   1287 HD21 ASN A  81     -18.024  13.082 -44.105  1.00 68.13           H  
ATOM   1288 HD22 ASN A  81     -17.565  11.906 -42.851  1.00 68.13           H  
ATOM   1289  OD1 ASN A  81     -18.153  13.239 -41.030  1.00 68.13           O  
ATOM   1290  N   GLU A  82     -19.912  14.858 -39.171  1.00 66.66           N  
ATOM   1291  H   GLU A  82     -18.937  14.877 -38.907  1.00 66.66           H  
ATOM   1292  CA  GLU A  82     -20.853  14.164 -38.278  1.00 66.66           C  
ATOM   1293  HA  GLU A  82     -21.514  13.560 -38.901  1.00 66.66           H  
ATOM   1294  C   GLU A  82     -21.791  15.108 -37.503  1.00 66.66           C  
ATOM   1295  CB  GLU A  82     -20.114  13.186 -37.343  1.00 66.66           C  
ATOM   1296  HB2 GLU A  82     -19.335  13.716 -36.795  1.00 66.66           H  
ATOM   1297  HB3 GLU A  82     -20.832  12.795 -36.623  1.00 66.66           H  
ATOM   1298  O   GLU A  82     -22.641  14.638 -36.748  1.00 66.66           O  
ATOM   1299  CG  GLU A  82     -19.502  12.002 -38.112  1.00 66.66           C  
ATOM   1300  HG2 GLU A  82     -20.261  11.570 -38.764  1.00 66.66           H  
ATOM   1301  HG3 GLU A  82     -18.688  12.380 -38.731  1.00 66.66           H  
ATOM   1302  CD  GLU A  82     -18.958  10.903 -37.190  1.00 66.66           C  
ATOM   1303  OE1 GLU A  82     -17.852  10.391 -37.468  1.00 66.66           O  
ATOM   1304  OE2 GLU A  82     -19.642  10.574 -36.194  1.00 66.66           O  
ATOM   1305  N   SER A  83     -21.683  16.434 -37.691  1.00 70.24           N  
ATOM   1306  H   SER A  83     -20.965  16.744 -38.331  1.00 70.24           H  
ATOM   1307  CA  SER A  83     -22.483  17.467 -36.993  1.00 70.24           C  
ATOM   1308  HA  SER A  83     -22.024  18.431 -37.214  1.00 70.24           H  
ATOM   1309  C   SER A  83     -22.479  17.346 -35.459  1.00 70.24           C  
ATOM   1310  CB  SER A  83     -23.920  17.519 -37.532  1.00 70.24           C  
ATOM   1311  HB2 SER A  83     -24.472  18.312 -37.028  1.00 70.24           H  
ATOM   1312  HB3 SER A  83     -24.417  16.569 -37.336  1.00 70.24           H  
ATOM   1313  O   SER A  83     -23.370  17.867 -34.786  1.00 70.24           O  
ATOM   1314  OG  SER A  83     -23.927  17.778 -38.921  1.00 70.24           O  
ATOM   1315  HG  SER A  83     -23.379  17.114 -39.348  1.00 70.24           H  
ATOM   1316  N   LYS A  84     -21.491  16.640 -34.903  1.00 81.92           N  
ATOM   1317  H   LYS A  84     -20.777  16.281 -35.520  1.00 81.92           H  
ATOM   1318  CA  LYS A  84     -21.311  16.401 -33.472  1.00 81.92           C  
ATOM   1319  HA  LYS A  84     -22.097  16.909 -32.914  1.00 81.92           H  
ATOM   1320  C   LYS A  84     -19.981  16.977 -33.025  1.00 81.92           C  
ATOM   1321  CB  LYS A  84     -21.351  14.900 -33.166  1.00 81.92           C  
ATOM   1322  HB2 LYS A  84     -20.984  14.743 -32.152  1.00 81.92           H  
ATOM   1323  HB3 LYS A  84     -20.680  14.384 -33.853  1.00 81.92           H  
ATOM   1324  O   LYS A  84     -18.973  16.846 -33.716  1.00 81.92           O  
ATOM   1325  CG  LYS A  84     -22.757  14.299 -33.267  1.00 81.92           C  
ATOM   1326  HG2 LYS A  84     -23.410  14.769 -32.532  1.00 81.92           H  
ATOM   1327  HG3 LYS A  84     -23.167  14.461 -34.264  1.00 81.92           H  
ATOM   1328  CD  LYS A  84     -22.664  12.799 -32.989  1.00 81.92           C  
ATOM   1329  HD2 LYS A  84     -22.292  12.648 -31.976  1.00 81.92           H  
ATOM   1330  HD3 LYS A  84     -21.960  12.360 -33.696  1.00 81.92           H  
ATOM   1331  CE  LYS A  84     -24.021  12.121 -33.145  1.00 81.92           C  
ATOM   1332  HE2 LYS A  84     -24.391  12.326 -34.150  1.00 81.92           H  
ATOM   1333  HE3 LYS A  84     -24.717  12.551 -32.425  1.00 81.92           H  
ATOM   1334  NZ  LYS A  84     -23.870  10.663 -32.936  1.00 81.92           N  
ATOM   1335  HZ1 LYS A  84     -23.472  10.480 -32.025  1.00 81.92           H  
ATOM   1336  HZ2 LYS A  84     -24.754  10.186 -33.035  1.00 81.92           H  
ATOM   1337  HZ3 LYS A  84     -23.226  10.302 -33.625  1.00 81.92           H  
ATOM   1338  N   ASP A  85     -19.983  17.547 -31.831  1.00 88.60           N  
ATOM   1339  H   ASP A  85     -20.857  17.661 -31.338  1.00 88.60           H  
ATOM   1340  CA  ASP A  85     -18.787  18.135 -31.250  1.00 88.60           C  
ATOM   1341  HA  ASP A  85     -18.221  18.630 -32.040  1.00 88.60           H  
ATOM   1342  C   ASP A  85     -17.899  17.058 -30.622  1.00 88.60           C  
ATOM   1343  CB  ASP A  85     -19.174  19.208 -30.233  1.00 88.60           C  
ATOM   1344  HB2 ASP A  85     -19.745  18.749 -29.427  1.00 88.60           H  
ATOM   1345  HB3 ASP A  85     -18.253  19.617 -29.816  1.00 88.60           H  
ATOM   1346  O   ASP A  85     -18.361  16.197 -29.860  1.00 88.60           O  
ATOM   1347  CG  ASP A  85     -19.977  20.361 -30.841  1.00 88.60           C  
ATOM   1348  OD1 ASP A  85     -19.771  20.679 -32.031  1.00 88.60           O  
ATOM   1349  OD2 ASP A  85     -20.775  20.960 -30.084  1.00 88.60           O  
ATOM   1350  N   SER A  86     -16.602  17.119 -30.924  1.00 92.19           N  
ATOM   1351  H   SER A  86     -16.284  17.925 -31.442  1.00 92.19           H  
ATOM   1352  CA  SER A  86     -15.612  16.257 -30.273  1.00 92.19           C  
ATOM   1353  HA  SER A  86     -15.939  15.219 -30.339  1.00 92.19           H  
ATOM   1354  C   SER A  86     -15.503  16.639 -28.804  1.00 92.19           C  
ATOM   1355  CB  SER A  86     -14.247  16.375 -30.946  1.00 92.19           C  
ATOM   1356  HB2 SER A  86     -13.942  17.420 -30.988  1.00 92.19           H  
ATOM   1357  HB3 SER A  86     -13.512  15.815 -30.367  1.00 92.19           H  
ATOM   1358  O   SER A  86     -15.477  17.824 -28.477  1.00 92.19           O  
ATOM   1359  OG  SER A  86     -14.305  15.839 -32.251  1.00 92.19           O  
ATOM   1360  HG  SER A  86     -14.829  16.416 -32.811  1.00 92.19           H  
ATOM   1361  N   HIS A  87     -15.432  15.665 -27.901  1.00 94.81           N  
ATOM   1362  H   HIS A  87     -15.402  14.703 -28.207  1.00 94.81           H  
ATOM   1363  CA  HIS A  87     -15.366  15.964 -26.474  1.00 94.81           C  
ATOM   1364  HA  HIS A  87     -14.896  16.941 -26.367  1.00 94.81           H  
ATOM   1365  C   HIS A  87     -14.491  14.989 -25.695  1.00 94.81           C  
ATOM   1366  CB  HIS A  87     -16.779  16.065 -25.873  1.00 94.81           C  
ATOM   1367  HB2 HIS A  87     -17.376  16.755 -26.470  1.00 94.81           H  
ATOM   1368  HB3 HIS A  87     -16.707  16.485 -24.869  1.00 94.81           H  
ATOM   1369  O   HIS A  87     -14.321  13.826 -26.062  1.00 94.81           O  
ATOM   1370  CG  HIS A  87     -17.491  14.741 -25.794  1.00 94.81           C  
ATOM   1371  CD2 HIS A  87     -17.610  13.938 -24.692  1.00 94.81           C  
ATOM   1372  HD2 HIS A  87     -17.221  14.153 -23.707  1.00 94.81           H  
ATOM   1373  ND1 HIS A  87     -18.080  14.085 -26.846  1.00 94.81           N  
ATOM   1374  HD1 HIS A  87     -18.145  14.441 -27.789  1.00 94.81           H  
ATOM   1375  CE1 HIS A  87     -18.538  12.907 -26.390  1.00 94.81           C  
ATOM   1376  HE1 HIS A  87     -19.037  12.162 -26.991  1.00 94.81           H  
ATOM   1377  NE2 HIS A  87     -18.281  12.773 -25.077  1.00 94.81           N  
ATOM   1378  N   LEU A  88     -13.980  15.481 -24.571  1.00 96.82           N  
ATOM   1379  H   LEU A  88     -14.168  16.453 -24.375  1.00 96.82           H  
ATOM   1380  CA  LEU A  88     -13.262  14.732 -23.552  1.00 96.82           C  
ATOM   1381  HA  LEU A  88     -13.461  13.669 -23.687  1.00 96.82           H  
ATOM   1382  C   LEU A  88     -13.787  15.159 -22.179  1.00 96.82           C  
ATOM   1383  CB  LEU A  88     -11.754  14.987 -23.716  1.00 96.82           C  
ATOM   1384  HB2 LEU A  88     -11.448  14.646 -24.705  1.00 96.82           H  
ATOM   1385  HB3 LEU A  88     -11.579  16.061 -23.664  1.00 96.82           H  
ATOM   1386  O   LEU A  88     -13.890  16.345 -21.872  1.00 96.82           O  
ATOM   1387  CG  LEU A  88     -10.874  14.300 -22.657  1.00 96.82           C  
ATOM   1388  HG  LEU A  88     -11.150  14.661 -21.666  1.00 96.82           H  
ATOM   1389  CD1 LEU A  88     -11.002  12.776 -22.679  1.00 96.82           C  
ATOM   1390 HD11 LEU A  88     -12.008  12.474 -22.388  1.00 96.82           H  
ATOM   1391 HD12 LEU A  88     -10.298  12.341 -21.971  1.00 96.82           H  
ATOM   1392 HD13 LEU A  88     -10.785  12.398 -23.678  1.00 96.82           H  
ATOM   1393  CD2 LEU A  88      -9.407  14.654 -22.898  1.00 96.82           C  
ATOM   1394 HD21 LEU A  88      -9.058  14.210 -23.830  1.00 96.82           H  
ATOM   1395 HD22 LEU A  88      -9.291  15.736 -22.963  1.00 96.82           H  
ATOM   1396 HD23 LEU A  88      -8.800  14.284 -22.072  1.00 96.82           H  
ATOM   1397  N   GLN A  89     -14.129  14.186 -21.349  1.00 97.13           N  
ATOM   1398  H   GLN A  89     -14.033  13.233 -21.667  1.00 97.13           H  
ATOM   1399  CA  GLN A  89     -14.778  14.379 -20.066  1.00 97.13           C  
ATOM   1400  HA  GLN A  89     -14.679  15.426 -19.778  1.00 97.13           H  
ATOM   1401  C   GLN A  89     -14.116  13.520 -18.997  1.00 97.13           C  
ATOM   1402  CB  GLN A  89     -16.266  14.057 -20.216  1.00 97.13           C  
ATOM   1403  HB2 GLN A  89     -16.671  14.685 -21.010  1.00 97.13           H  
ATOM   1404  HB3 GLN A  89     -16.383  13.015 -20.515  1.00 97.13           H  
ATOM   1405  O   GLN A  89     -13.897  12.322 -19.179  1.00 97.13           O  
ATOM   1406  CG  GLN A  89     -17.072  14.296 -18.934  1.00 97.13           C  
ATOM   1407  HG2 GLN A  89     -16.916  15.315 -18.581  1.00 97.13           H  
ATOM   1408  HG3 GLN A  89     -16.763  13.596 -18.158  1.00 97.13           H  
ATOM   1409  CD  GLN A  89     -18.546  14.090 -19.232  1.00 97.13           C  
ATOM   1410  NE2 GLN A  89     -19.192  15.042 -19.870  1.00 97.13           N  
ATOM   1411 HE21 GLN A  89     -18.711  15.906 -20.076  1.00 97.13           H  
ATOM   1412 HE22 GLN A  89     -20.018  14.777 -20.388  1.00 97.13           H  
ATOM   1413  OE1 GLN A  89     -19.165  13.103 -18.865  1.00 97.13           O  
ATOM   1414  N   VAL A  90     -13.853  14.141 -17.853  1.00 96.50           N  
ATOM   1415  H   VAL A  90     -14.090  15.120 -17.780  1.00 96.50           H  
ATOM   1416  CA  VAL A  90     -13.305  13.496 -16.657  1.00 96.50           C  
ATOM   1417  HA  VAL A  90     -13.267  12.418 -16.814  1.00 96.50           H  
ATOM   1418  C   VAL A  90     -14.237  13.747 -15.482  1.00 96.50           C  
ATOM   1419  CB  VAL A  90     -11.866  13.957 -16.361  1.00 96.50           C  
ATOM   1420  HB  VAL A  90     -11.559  13.542 -15.400  1.00 96.50           H  
ATOM   1421  O   VAL A  90     -14.815  14.827 -15.346  1.00 96.50           O  
ATOM   1422  CG1 VAL A  90     -10.904  13.438 -17.431  1.00 96.50           C  
ATOM   1423 HG11 VAL A  90      -9.891  13.761 -17.193  1.00 96.50           H  
ATOM   1424 HG12 VAL A  90     -11.179  13.822 -18.413  1.00 96.50           H  
ATOM   1425 HG13 VAL A  90     -10.932  12.349 -17.448  1.00 96.50           H  
ATOM   1426  CG2 VAL A  90     -11.717  15.478 -16.302  1.00 96.50           C  
ATOM   1427 HG21 VAL A  90     -12.390  15.876 -15.543  1.00 96.50           H  
ATOM   1428 HG22 VAL A  90     -10.692  15.739 -16.036  1.00 96.50           H  
ATOM   1429 HG23 VAL A  90     -11.957  15.926 -17.266  1.00 96.50           H  
ATOM   1430  N   THR A  91     -14.452  12.725 -14.659  1.00 95.49           N  
ATOM   1431  H   THR A  91     -14.017  11.838 -14.869  1.00 95.49           H  
ATOM   1432  CA  THR A  91     -15.317  12.800 -13.478  1.00 95.49           C  
ATOM   1433  HA  THR A  91     -15.529  13.848 -13.263  1.00 95.49           H  
ATOM   1434  C   THR A  91     -14.622  12.207 -12.262  1.00 95.49           C  
ATOM   1435  CB  THR A  91     -16.661  12.098 -13.715  1.00 95.49           C  
ATOM   1436  HB  THR A  91     -16.473  11.035 -13.869  1.00 95.49           H  
ATOM   1437  O   THR A  91     -14.064  11.110 -12.326  1.00 95.49           O  
ATOM   1438  CG2 THR A  91     -17.659  12.252 -12.568  1.00 95.49           C  
ATOM   1439 HG21 THR A  91     -17.778  13.306 -12.315  1.00 95.49           H  
ATOM   1440 HG22 THR A  91     -18.624  11.841 -12.866  1.00 95.49           H  
ATOM   1441 HG23 THR A  91     -17.311  11.706 -11.691  1.00 95.49           H  
ATOM   1442  OG1 THR A  91     -17.276  12.628 -14.868  1.00 95.49           O  
ATOM   1443  HG1 THR A  91     -16.574  13.060 -15.359  1.00 95.49           H  
ATOM   1444  N   TRP A  92     -14.735  12.907 -11.140  1.00 94.49           N  
ATOM   1445  H   TRP A  92     -15.198  13.803 -11.196  1.00 94.49           H  
ATOM   1446  CA  TRP A  92     -14.422  12.441  -9.795  1.00 94.49           C  
ATOM   1447  HA  TRP A  92     -13.959  11.454  -9.821  1.00 94.49           H  
ATOM   1448  C   TRP A  92     -15.731  12.371  -9.012  1.00 94.49           C  
ATOM   1449  CB  TRP A  92     -13.451  13.417  -9.119  1.00 94.49           C  
ATOM   1450  HB2 TRP A  92     -13.292  13.085  -8.093  1.00 94.49           H  
ATOM   1451  HB3 TRP A  92     -13.917  14.401  -9.070  1.00 94.49           H  
ATOM   1452  O   TRP A  92     -16.377  13.401  -8.821  1.00 94.49           O  
ATOM   1453  CG  TRP A  92     -12.114  13.577  -9.772  1.00 94.49           C  
ATOM   1454  CD1 TRP A  92     -10.961  13.030  -9.332  1.00 94.49           C  
ATOM   1455  HD1 TRP A  92     -10.873  12.401  -8.459  1.00 94.49           H  
ATOM   1456  CD2 TRP A  92     -11.750  14.375 -10.942  1.00 94.49           C  
ATOM   1457  CE2 TRP A  92     -10.345  14.247 -11.154  1.00 94.49           C  
ATOM   1458  CE3 TRP A  92     -12.454  15.226 -11.820  1.00 94.49           C  
ATOM   1459  HE3 TRP A  92     -13.513  15.379 -11.668  1.00 94.49           H  
ATOM   1460  NE1 TRP A  92      -9.918  13.401 -10.156  1.00 94.49           N  
ATOM   1461  HE1 TRP A  92      -8.955  13.145  -9.990  1.00 94.49           H  
ATOM   1462  CH2 TRP A  92     -10.405  15.768 -13.033  1.00 94.49           C  
ATOM   1463  HH2 TRP A  92      -9.897  16.338 -13.796  1.00 94.49           H  
ATOM   1464  CZ2 TRP A  92      -9.675  14.921 -12.184  1.00 94.49           C  
ATOM   1465  HZ2 TRP A  92      -8.604  14.827 -12.282  1.00 94.49           H  
ATOM   1466  CZ3 TRP A  92     -11.790  15.923 -12.844  1.00 94.49           C  
ATOM   1467  HZ3 TRP A  92     -12.341  16.619 -13.458  1.00 94.49           H  
ATOM   1468  N   THR A  93     -16.138  11.188  -8.544  1.00 91.57           N  
ATOM   1469  H   THR A  93     -15.661  10.341  -8.817  1.00 91.57           H  
ATOM   1470  CA  THR A  93     -17.327  11.080  -7.679  1.00 91.57           C  
ATOM   1471  HA  THR A  93     -18.150  11.627  -8.139  1.00 91.57           H  
ATOM   1472  C   THR A  93     -17.091  11.712  -6.308  1.00 91.57           C  
ATOM   1473  CB  THR A  93     -17.792   9.633  -7.475  1.00 91.57           C  
ATOM   1474  HB  THR A  93     -18.661   9.643  -6.817  1.00 91.57           H  
ATOM   1475  O   THR A  93     -17.989  12.349  -5.775  1.00 91.57           O  
ATOM   1476  CG2 THR A  93     -18.199   8.941  -8.774  1.00 91.57           C  
ATOM   1477 HG21 THR A  93     -18.624   7.965  -8.540  1.00 91.57           H  
ATOM   1478 HG22 THR A  93     -17.334   8.800  -9.421  1.00 91.57           H  
ATOM   1479 HG23 THR A  93     -18.948   9.540  -9.291  1.00 91.57           H  
ATOM   1480  OG1 THR A  93     -16.780   8.879  -6.857  1.00 91.57           O  
ATOM   1481  HG1 THR A  93     -17.046   8.790  -5.939  1.00 91.57           H  
ATOM   1482  N   HIS A  94     -15.876  11.574  -5.767  1.00 90.54           N  
ATOM   1483  H   HIS A  94     -15.212  11.001  -6.269  1.00 90.54           H  
ATOM   1484  CA  HIS A  94     -15.481  12.087  -4.452  1.00 90.54           C  
ATOM   1485  HA  HIS A  94     -16.258  12.752  -4.073  1.00 90.54           H  
ATOM   1486  C   HIS A  94     -14.176  12.895  -4.566  1.00 90.54           C  
ATOM   1487  CB  HIS A  94     -15.363  10.923  -3.457  1.00 90.54           C  
ATOM   1488  HB2 HIS A  94     -15.193  11.325  -2.459  1.00 90.54           H  
ATOM   1489  HB3 HIS A  94     -14.504  10.307  -3.724  1.00 90.54           H  
ATOM   1490  O   HIS A  94     -13.106  12.406  -4.185  1.00 90.54           O  
ATOM   1491  CG  HIS A  94     -16.577  10.033  -3.413  1.00 90.54           C  
ATOM   1492  CD2 HIS A  94     -17.830  10.365  -2.972  1.00 90.54           C  
ATOM   1493  HD2 HIS A  94     -18.144  11.325  -2.589  1.00 90.54           H  
ATOM   1494  ND1 HIS A  94     -16.626   8.724  -3.841  1.00 90.54           N  
ATOM   1495  HD1 HIS A  94     -15.840   8.158  -4.128  1.00 90.54           H  
ATOM   1496  CE1 HIS A  94     -17.876   8.272  -3.649  1.00 90.54           C  
ATOM   1497  HE1 HIS A  94     -18.217   7.266  -3.842  1.00 90.54           H  
ATOM   1498  NE2 HIS A  94     -18.643   9.241  -3.138  1.00 90.54           N  
ATOM   1499  N   PRO A  95     -14.221  14.105  -5.151  1.00 92.91           N  
ATOM   1500  CA  PRO A  95     -13.040  14.944  -5.301  1.00 92.91           C  
ATOM   1501  HA  PRO A  95     -12.282  14.404  -5.867  1.00 92.91           H  
ATOM   1502  C   PRO A  95     -12.465  15.321  -3.933  1.00 92.91           C  
ATOM   1503  CB  PRO A  95     -13.483  16.164  -6.108  1.00 92.91           C  
ATOM   1504  HB2 PRO A  95     -13.340  15.967  -7.171  1.00 92.91           H  
ATOM   1505  HB3 PRO A  95     -12.954  17.072  -5.817  1.00 92.91           H  
ATOM   1506  O   PRO A  95     -13.196  15.546  -2.964  1.00 92.91           O  
ATOM   1507  CG  PRO A  95     -14.974  16.255  -5.802  1.00 92.91           C  
ATOM   1508  HG2 PRO A  95     -15.522  16.698  -6.633  1.00 92.91           H  
ATOM   1509  HG3 PRO A  95     -15.128  16.814  -4.879  1.00 92.91           H  
ATOM   1510  CD  PRO A  95     -15.411  14.811  -5.596  1.00 92.91           C  
ATOM   1511  HD2 PRO A  95     -15.753  14.392  -6.543  1.00 92.91           H  
ATOM   1512  HD3 PRO A  95     -16.209  14.769  -4.855  1.00 92.91           H  
ATOM   1513  N   LYS A  96     -11.133  15.379  -3.878  1.00 92.32           N  
ATOM   1514  H   LYS A  96     -10.632  15.268  -4.748  1.00 92.32           H  
ATOM   1515  CA  LYS A  96     -10.350  15.768  -2.699  1.00 92.32           C  
ATOM   1516  HA  LYS A  96     -10.986  15.754  -1.814  1.00 92.32           H  
ATOM   1517  C   LYS A  96      -9.826  17.188  -2.868  1.00 92.32           C  
ATOM   1518  CB  LYS A  96      -9.204  14.775  -2.466  1.00 92.32           C  
ATOM   1519  HB2 LYS A  96      -8.588  15.132  -1.640  1.00 92.32           H  
ATOM   1520  HB3 LYS A  96      -8.587  14.717  -3.363  1.00 92.32           H  
ATOM   1521  O   LYS A  96      -9.708  17.664  -3.993  1.00 92.32           O  
ATOM   1522  CG  LYS A  96      -9.741  13.384  -2.111  1.00 92.32           C  
ATOM   1523  HG2 LYS A  96     -10.365  13.456  -1.219  1.00 92.32           H  
ATOM   1524  HG3 LYS A  96     -10.348  13.006  -2.934  1.00 92.32           H  
ATOM   1525  CD  LYS A  96      -8.597  12.402  -1.850  1.00 92.32           C  
ATOM   1526  HD2 LYS A  96      -7.956  12.362  -2.731  1.00 92.32           H  
ATOM   1527  HD3 LYS A  96      -8.019  12.738  -0.989  1.00 92.32           H  
ATOM   1528  CE  LYS A  96      -9.203  11.023  -1.578  1.00 92.32           C  
ATOM   1529  HE2 LYS A  96      -9.859  10.769  -2.411  1.00 92.32           H  
ATOM   1530  HE3 LYS A  96      -9.824  11.088  -0.685  1.00 92.32           H  
ATOM   1531  NZ  LYS A  96      -8.159   9.983  -1.417  1.00 92.32           N  
ATOM   1532  HZ1 LYS A  96      -7.606   9.917  -2.259  1.00 92.32           H  
ATOM   1533  HZ2 LYS A  96      -7.560  10.208  -0.635  1.00 92.32           H  
ATOM   1534  HZ3 LYS A  96      -8.595   9.086  -1.258  1.00 92.32           H  
ATOM   1535  N   LEU A  97      -9.398  17.816  -1.776  1.00 92.82           N  
ATOM   1536  H   LEU A  97      -9.594  17.387  -0.883  1.00 92.82           H  
ATOM   1537  CA  LEU A  97      -8.690  19.106  -1.794  1.00 92.82           C  
ATOM   1538  HA  LEU A  97      -9.384  19.908  -2.044  1.00 92.82           H  
ATOM   1539  C   LEU A  97      -7.541  19.157  -2.811  1.00 92.82           C  
ATOM   1540  CB  LEU A  97      -8.107  19.334  -0.394  1.00 92.82           C  
ATOM   1541  HB2 LEU A  97      -7.845  18.368   0.039  1.00 92.82           H  
ATOM   1542  HB3 LEU A  97      -7.186  19.912  -0.466  1.00 92.82           H  
ATOM   1543  O   LEU A  97      -7.294  20.192  -3.418  1.00 92.82           O  
ATOM   1544  CG  LEU A  97      -9.069  20.079   0.538  1.00 92.82           C  
ATOM   1545  HG  LEU A  97     -10.102  19.789   0.344  1.00 92.82           H  
ATOM   1546  CD1 LEU A  97      -8.700  19.715   1.970  1.00 92.82           C  
ATOM   1547 HD11 LEU A  97      -7.625  19.815   2.121  1.00 92.82           H  
ATOM   1548 HD12 LEU A  97      -9.226  20.389   2.645  1.00 92.82           H  
ATOM   1549 HD13 LEU A  97      -9.014  18.689   2.165  1.00 92.82           H  
ATOM   1550  CD2 LEU A  97      -8.916  21.593   0.377  1.00 92.82           C  
ATOM   1551 HD21 LEU A  97      -7.927  21.919   0.702  1.00 92.82           H  
ATOM   1552 HD22 LEU A  97      -9.042  21.862  -0.672  1.00 92.82           H  
ATOM   1553 HD23 LEU A  97      -9.685  22.106   0.954  1.00 92.82           H  
ATOM   1554  N   SER A  98      -6.850  18.034  -3.020  1.00 91.20           N  
ATOM   1555  H   SER A  98      -7.140  17.196  -2.536  1.00 91.20           H  
ATOM   1556  CA  SER A  98      -5.754  17.926  -3.987  1.00 91.20           C  
ATOM   1557  HA  SER A  98      -5.068  18.756  -3.817  1.00 91.20           H  
ATOM   1558  C   SER A  98      -6.191  18.017  -5.453  1.00 91.20           C  
ATOM   1559  CB  SER A  98      -4.990  16.619  -3.762  1.00 91.20           C  
ATOM   1560  HB2 SER A  98      -4.162  16.562  -4.469  1.00 91.20           H  
ATOM   1561  HB3 SER A  98      -4.584  16.611  -2.751  1.00 91.20           H  
ATOM   1562  O   SER A  98      -5.324  18.037  -6.322  1.00 91.20           O  
ATOM   1563  OG  SER A  98      -5.840  15.497  -3.936  1.00 91.20           O  
ATOM   1564  HG  SER A  98      -5.298  14.712  -4.049  1.00 91.20           H  
ATOM   1565  N   GLU A  99      -7.493  18.009  -5.743  1.00 93.33           N  
ATOM   1566  H   GLU A  99      -8.153  17.955  -4.980  1.00 93.33           H  
ATOM   1567  CA  GLU A  99      -8.074  18.243  -7.073  1.00 93.33           C  
ATOM   1568  HA  GLU A  99      -7.326  18.034  -7.838  1.00 93.33           H  
ATOM   1569  C   GLU A  99      -8.461  19.718  -7.292  1.00 93.33           C  
ATOM   1570  CB  GLU A  99      -9.279  17.302  -7.311  1.00 93.33           C  
ATOM   1571  HB2 GLU A  99     -10.096  17.611  -6.660  1.00 93.33           H  
ATOM   1572  HB3 GLU A  99      -9.624  17.427  -8.337  1.00 93.33           H  
ATOM   1573  O   GLU A  99      -8.983  20.058  -8.351  1.00 93.33           O  
ATOM   1574  CG  GLU A  99      -9.031  15.796  -7.070  1.00 93.33           C  
ATOM   1575  HG2 GLU A  99      -9.955  15.260  -7.288  1.00 93.33           H  
ATOM   1576  HG3 GLU A  99      -8.818  15.638  -6.012  1.00 93.33           H  
ATOM   1577  CD  GLU A  99      -7.894  15.185  -7.908  1.00 93.33           C  
ATOM   1578  OE1 GLU A  99      -7.392  14.079  -7.572  1.00 93.33           O  
ATOM   1579  OE2 GLU A  99      -7.389  15.832  -8.847  1.00 93.33           O  
ATOM   1580  N   SER A 100      -8.213  20.593  -6.311  1.00 94.75           N  
ATOM   1581  H   SER A 100      -7.769  20.258  -5.468  1.00 94.75           H  
ATOM   1582  CA  SER A 100      -8.317  22.045  -6.472  1.00 94.75           C  
ATOM   1583  HA  SER A 100      -9.260  22.283  -6.965  1.00 94.75           H  
ATOM   1584  C   SER A 100      -7.163  22.577  -7.324  1.00 94.75           C  
ATOM   1585  CB  SER A 100      -8.290  22.717  -5.096  1.00 94.75           C  
ATOM   1586  HB2 SER A 100      -8.889  22.134  -4.396  1.00 94.75           H  
ATOM   1587  HB3 SER A 100      -7.265  22.755  -4.726  1.00 94.75           H  
ATOM   1588  O   SER A 100      -6.030  22.110  -7.181  1.00 94.75           O  
ATOM   1589  OG  SER A 100      -8.831  24.017  -5.164  1.00 94.75           O  
ATOM   1590  HG  SER A 100      -8.706  24.463  -4.322  1.00 94.75           H  
ATOM   1591  N   GLY A 101      -7.440  23.581  -8.151  1.00 94.83           N  
ATOM   1592  H   GLY A 101      -8.392  23.917  -8.195  1.00 94.83           H  
ATOM   1593  CA  GLY A 101      -6.444  24.263  -8.970  1.00 94.83           C  
ATOM   1594  HA2 GLY A 101      -6.155  25.196  -8.487  1.00 94.83           H  
ATOM   1595  HA3 GLY A 101      -5.546  23.652  -9.059  1.00 94.83           H  
ATOM   1596  C   GLY A 101      -6.930  24.586 -10.377  1.00 94.83           C  
ATOM   1597  O   GLY A 101      -8.117  24.473 -10.709  1.00 94.83           O  
ATOM   1598  N   LYS A 102      -5.985  25.028 -11.204  1.00 96.69           N  
ATOM   1599  H   LYS A 102      -5.053  25.129 -10.828  1.00 96.69           H  
ATOM   1600  CA  LYS A 102      -6.232  25.402 -12.593  1.00 96.69           C  
ATOM   1601  HA  LYS A 102      -7.263  25.751 -12.659  1.00 96.69           H  
ATOM   1602  C   LYS A 102      -6.105  24.198 -13.525  1.00 96.69           C  
ATOM   1603  CB  LYS A 102      -5.336  26.589 -12.969  1.00 96.69           C  
ATOM   1604  HB2 LYS A 102      -4.300  26.265 -13.076  1.00 96.69           H  
ATOM   1605  HB3 LYS A 102      -5.389  27.335 -12.177  1.00 96.69           H  
ATOM   1606  O   LYS A 102      -5.064  23.534 -13.595  1.00 96.69           O  
ATOM   1607  CG  LYS A 102      -5.822  27.220 -14.274  1.00 96.69           C  
ATOM   1608  HG2 LYS A 102      -5.611  26.537 -15.097  1.00 96.69           H  
ATOM   1609  HG3 LYS A 102      -6.902  27.357 -14.213  1.00 96.69           H  
ATOM   1610  CD  LYS A 102      -5.179  28.585 -14.553  1.00 96.69           C  
ATOM   1611  HD2 LYS A 102      -5.466  29.287 -13.770  1.00 96.69           H  
ATOM   1612  HD3 LYS A 102      -4.094  28.502 -14.614  1.00 96.69           H  
ATOM   1613  CE  LYS A 102      -5.781  28.993 -15.892  1.00 96.69           C  
ATOM   1614  HE2 LYS A 102      -5.374  28.367 -16.686  1.00 96.69           H  
ATOM   1615  HE3 LYS A 102      -6.842  28.751 -15.832  1.00 96.69           H  
ATOM   1616  NZ  LYS A 102      -5.682  30.424 -16.254  1.00 96.69           N  
ATOM   1617  HZ1 LYS A 102      -6.376  30.558 -16.975  1.00 96.69           H  
ATOM   1618  HZ2 LYS A 102      -5.980  31.009 -15.486  1.00 96.69           H  
ATOM   1619  HZ3 LYS A 102      -4.774  30.676 -16.616  1.00 96.69           H  
ATOM   1620  N   TYR A 103      -7.175  23.940 -14.265  1.00 96.61           N  
ATOM   1621  H   TYR A 103      -7.969  24.559 -14.177  1.00 96.61           H  
ATOM   1622  CA  TYR A 103      -7.241  22.938 -15.315  1.00 96.61           C  
ATOM   1623  HA  TYR A 103      -6.371  22.285 -15.245  1.00 96.61           H  
ATOM   1624  C   TYR A 103      -7.224  23.609 -16.675  1.00 96.61           C  
ATOM   1625  CB  TYR A 103      -8.495  22.071 -15.182  1.00 96.61           C  
ATOM   1626  HB2 TYR A 103      -8.576  21.439 -16.067  1.00 96.61           H  
ATOM   1627  HB3 TYR A 103      -9.374  22.714 -15.148  1.00 96.61           H  
ATOM   1628  O   TYR A 103      -7.760  24.697 -16.867  1.00 96.61           O  
ATOM   1629  CG  TYR A 103      -8.499  21.175 -13.972  1.00 96.61           C  
ATOM   1630  CD1 TYR A 103      -8.115  19.825 -14.094  1.00 96.61           C  
ATOM   1631  HD1 TYR A 103      -7.806  19.434 -15.053  1.00 96.61           H  
ATOM   1632  CD2 TYR A 103      -8.882  21.700 -12.725  1.00 96.61           C  
ATOM   1633  HD2 TYR A 103      -9.151  22.741 -12.630  1.00 96.61           H  
ATOM   1634  CE1 TYR A 103      -8.131  18.993 -12.959  1.00 96.61           C  
ATOM   1635  HE1 TYR A 103      -7.840  17.954 -13.019  1.00 96.61           H  
ATOM   1636  CE2 TYR A 103      -8.882  20.874 -11.589  1.00 96.61           C  
ATOM   1637  HE2 TYR A 103      -9.134  21.284 -10.622  1.00 96.61           H  
ATOM   1638  OH  TYR A 103      -8.475  18.723 -10.614  1.00 96.61           O  
ATOM   1639  HH  TYR A 103      -8.699  19.222  -9.825  1.00 96.61           H  
ATOM   1640  CZ  TYR A 103      -8.512  19.519 -11.708  1.00 96.61           C  
ATOM   1641  N   PHE A 104      -6.681  22.892 -17.641  1.00 96.80           N  
ATOM   1642  H   PHE A 104      -6.257  22.005 -17.409  1.00 96.80           H  
ATOM   1643  CA  PHE A 104      -6.581  23.338 -19.013  1.00 96.80           C  
ATOM   1644  HA  PHE A 104      -7.200  24.217 -19.193  1.00 96.80           H  
ATOM   1645  C   PHE A 104      -7.015  22.210 -19.932  1.00 96.80           C  
ATOM   1646  CB  PHE A 104      -5.133  23.685 -19.289  1.00 96.80           C  
ATOM   1647  HB2 PHE A 104      -4.590  22.755 -19.119  1.00 96.80           H  
ATOM   1648  HB3 PHE A 104      -5.033  23.970 -20.336  1.00 96.80           H  
ATOM   1649  O   PHE A 104      -6.679  21.046 -19.693  1.00 96.80           O  
ATOM   1650  CG  PHE A 104      -4.507  24.751 -18.412  1.00 96.80           C  
ATOM   1651  CD1 PHE A 104      -4.405  26.072 -18.878  1.00 96.80           C  
ATOM   1652  HD1 PHE A 104      -4.815  26.339 -19.841  1.00 96.80           H  
ATOM   1653  CD2 PHE A 104      -3.963  24.407 -17.159  1.00 96.80           C  
ATOM   1654  HD2 PHE A 104      -4.040  23.394 -16.794  1.00 96.80           H  
ATOM   1655  CE1 PHE A 104      -3.756  27.045 -18.100  1.00 96.80           C  
ATOM   1656  HE1 PHE A 104      -3.677  28.055 -18.475  1.00 96.80           H  
ATOM   1657  CE2 PHE A 104      -3.308  25.378 -16.386  1.00 96.80           C  
ATOM   1658  HE2 PHE A 104      -2.895  25.113 -15.424  1.00 96.80           H  
ATOM   1659  CZ  PHE A 104      -3.199  26.696 -16.857  1.00 96.80           C  
ATOM   1660  HZ  PHE A 104      -2.685  27.438 -16.264  1.00 96.80           H  
ATOM   1661  N   CYS A 105      -7.723  22.559 -20.994  1.00 97.09           N  
ATOM   1662  H   CYS A 105      -7.940  23.535 -21.132  1.00 97.09           H  
ATOM   1663  CA  CYS A 105      -7.971  21.661 -22.099  1.00 97.09           C  
ATOM   1664  HA  CYS A 105      -7.588  20.672 -21.847  1.00 97.09           H  
ATOM   1665  C   CYS A 105      -7.249  22.144 -23.352  1.00 97.09           C  
ATOM   1666  CB  CYS A 105      -9.462  21.514 -22.354  1.00 97.09           C  
ATOM   1667  HB2 CYS A 105      -9.963  21.193 -21.440  1.00 97.09           H  
ATOM   1668  HB3 CYS A 105      -9.859  22.482 -22.658  1.00 97.09           H  
ATOM   1669  O   CYS A 105      -7.298  23.330 -23.664  1.00 97.09           O  
ATOM   1670  SG  CYS A 105      -9.694  20.270 -23.654  1.00 97.09           S  
ATOM   1671  N   LEU A 106      -6.629  21.213 -24.079  1.00 95.17           N  
ATOM   1672  H   LEU A 106      -6.675  20.257 -23.756  1.00 95.17           H  
ATOM   1673  CA  LEU A 106      -6.025  21.453 -25.387  1.00 95.17           C  
ATOM   1674  HA  LEU A 106      -6.182  22.496 -25.664  1.00 95.17           H  
ATOM   1675  C   LEU A 106      -6.691  20.583 -26.438  1.00 95.17           C  
ATOM   1676  CB  LEU A 106      -4.514  21.165 -25.386  1.00 95.17           C  
ATOM   1677  HB2 LEU A 106      -4.366  20.105 -25.180  1.00 95.17           H  
ATOM   1678  HB3 LEU A 106      -4.109  21.381 -26.374  1.00 95.17           H  
ATOM   1679  O   LEU A 106      -6.932  19.399 -26.195  1.00 95.17           O  
ATOM   1680  CG  LEU A 106      -3.747  21.973 -24.348  1.00 95.17           C  
ATOM   1681  HG  LEU A 106      -4.247  21.762 -23.403  1.00 95.17           H  
ATOM   1682  CD1 LEU A 106      -2.286  21.520 -24.275  1.00 95.17           C  
ATOM   1683 HD11 LEU A 106      -1.832  21.601 -25.262  1.00 95.17           H  
ATOM   1684 HD12 LEU A 106      -1.728  22.147 -23.580  1.00 95.17           H  
ATOM   1685 HD13 LEU A 106      -2.245  20.483 -23.940  1.00 95.17           H  
ATOM   1686  CD2 LEU A 106      -3.772  23.472 -24.606  1.00 95.17           C  
ATOM   1687 HD21 LEU A 106      -3.229  24.004 -23.824  1.00 95.17           H  
ATOM   1688 HD22 LEU A 106      -4.806  23.816 -24.587  1.00 95.17           H  
ATOM   1689 HD23 LEU A 106      -3.333  23.702 -25.577  1.00 95.17           H  
ATOM   1690  N   ALA A 107      -6.889  21.140 -27.628  1.00 93.53           N  
ATOM   1691  H   ALA A 107      -6.695  22.126 -27.724  1.00 93.53           H  
ATOM   1692  CA  ALA A 107      -7.182  20.382 -28.833  1.00 93.53           C  
ATOM   1693  HA  ALA A 107      -7.068  19.320 -28.615  1.00 93.53           H  
ATOM   1694  C   ALA A 107      -6.190  20.746 -29.934  1.00 93.53           C  
ATOM   1695  CB  ALA A 107      -8.628  20.596 -29.283  1.00 93.53           C  
ATOM   1696  HB1 ALA A 107      -9.312  20.329 -28.478  1.00 93.53           H  
ATOM   1697  HB2 ALA A 107      -8.840  19.962 -30.144  1.00 93.53           H  
ATOM   1698  HB3 ALA A 107      -8.773  21.635 -29.578  1.00 93.53           H  
ATOM   1699  O   ALA A 107      -5.992  21.915 -30.261  1.00 93.53           O  
ATOM   1700  N   HIS A 108      -5.597  19.722 -30.534  1.00 91.37           N  
ATOM   1701  H   HIS A 108      -5.842  18.791 -30.228  1.00 91.37           H  
ATOM   1702  CA  HIS A 108      -4.814  19.851 -31.751  1.00 91.37           C  
ATOM   1703  HA  HIS A 108      -4.466  20.877 -31.869  1.00 91.37           H  
ATOM   1704  C   HIS A 108      -5.718  19.505 -32.927  1.00 91.37           C  
ATOM   1705  CB  HIS A 108      -3.587  18.939 -31.687  1.00 91.37           C  
ATOM   1706  HB2 HIS A 108      -3.908  17.915 -31.494  1.00 91.37           H  
ATOM   1707  HB3 HIS A 108      -3.092  18.955 -32.658  1.00 91.37           H  
ATOM   1708  O   HIS A 108      -6.178  18.363 -33.044  1.00 91.37           O  
ATOM   1709  CG  HIS A 108      -2.592  19.354 -30.636  1.00 91.37           C  
ATOM   1710  CD2 HIS A 108      -2.724  19.229 -29.279  1.00 91.37           C  
ATOM   1711  HD2 HIS A 108      -3.583  18.831 -28.759  1.00 91.37           H  
ATOM   1712  ND1 HIS A 108      -1.386  19.971 -30.868  1.00 91.37           N  
ATOM   1713  HD1 HIS A 108      -1.026  20.254 -31.768  1.00 91.37           H  
ATOM   1714  CE1 HIS A 108      -0.804  20.208 -29.681  1.00 91.37           C  
ATOM   1715  HE1 HIS A 108       0.145  20.703 -29.542  1.00 91.37           H  
ATOM   1716  NE2 HIS A 108      -1.574  19.753 -28.682  1.00 91.37           N  
ATOM   1717  N   ALA A 109      -5.965  20.487 -33.787  1.00 86.72           N  
ATOM   1718  H   ALA A 109      -5.541  21.391 -33.634  1.00 86.72           H  
ATOM   1719  CA  ALA A 109      -6.768  20.331 -34.986  1.00 86.72           C  
ATOM   1720  HA  ALA A 109      -7.065  19.286 -35.074  1.00 86.72           H  
ATOM   1721  C   ALA A 109      -5.958  20.673 -36.241  1.00 86.72           C  
ATOM   1722  CB  ALA A 109      -8.049  21.156 -34.861  1.00 86.72           C  
ATOM   1723  HB1 ALA A 109      -8.596  20.868 -33.963  1.00 86.72           H  
ATOM   1724  HB2 ALA A 109      -8.682  20.991 -35.732  1.00 86.72           H  
ATOM   1725  HB3 ALA A 109      -7.792  22.214 -34.805  1.00 86.72           H  
ATOM   1726  O   ALA A 109      -5.099  21.559 -36.246  1.00 86.72           O  
ATOM   1727  N   TRP A 110      -6.254  19.943 -37.307  1.00 75.71           N  
ATOM   1728  H   TRP A 110      -6.997  19.264 -37.220  1.00 75.71           H  
ATOM   1729  CA  TRP A 110      -5.645  20.074 -38.622  1.00 75.71           C  
ATOM   1730  HA  TRP A 110      -4.761  20.711 -38.577  1.00 75.71           H  
ATOM   1731  C   TRP A 110      -6.650  20.685 -39.596  1.00 75.71           C  
ATOM   1732  CB  TRP A 110      -5.230  18.672 -39.079  1.00 75.71           C  
ATOM   1733  HB2 TRP A 110      -6.112  18.033 -39.126  1.00 75.71           H  
ATOM   1734  HB3 TRP A 110      -4.558  18.253 -38.331  1.00 75.71           H  
ATOM   1735  O   TRP A 110      -7.774  20.195 -39.654  1.00 75.71           O  
ATOM   1736  CG  TRP A 110      -4.540  18.629 -40.402  1.00 75.71           C  
ATOM   1737  CD1 TRP A 110      -5.134  18.724 -41.613  1.00 75.71           C  
ATOM   1738  HD1 TRP A 110      -6.196  18.837 -41.774  1.00 75.71           H  
ATOM   1739  CD2 TRP A 110      -3.112  18.529 -40.666  1.00 75.71           C  
ATOM   1740  CE2 TRP A 110      -2.901  18.621 -42.072  1.00 75.71           C  
ATOM   1741  CE3 TRP A 110      -1.974  18.370 -39.853  1.00 75.71           C  
ATOM   1742  HE3 TRP A 110      -2.110  18.270 -38.786  1.00 75.71           H  
ATOM   1743  NE1 TRP A 110      -4.169  18.732 -42.601  1.00 75.71           N  
ATOM   1744  HE1 TRP A 110      -4.387  18.893 -43.574  1.00 75.71           H  
ATOM   1745  CH2 TRP A 110      -0.501  18.476 -41.796  1.00 75.71           C  
ATOM   1746  HH2 TRP A 110       0.494  18.468 -42.216  1.00 75.71           H  
ATOM   1747  CZ2 TRP A 110      -1.619  18.593 -42.640  1.00 75.71           C  
ATOM   1748  HZ2 TRP A 110      -1.498  18.664 -43.710  1.00 75.71           H  
ATOM   1749  CZ3 TRP A 110      -0.680  18.356 -40.407  1.00 75.71           C  
ATOM   1750  HZ3 TRP A 110       0.178  18.254 -39.760  1.00 75.71           H  
ATOM   1751  N   ASN A 111      -6.244  21.681 -40.389  1.00 69.69           N  
ATOM   1752  H   ASN A 111      -5.301  22.024 -40.282  1.00 69.69           H  
ATOM   1753  CA  ASN A 111      -7.048  22.232 -41.490  1.00 69.69           C  
ATOM   1754  HA  ASN A 111      -8.064  21.840 -41.436  1.00 69.69           H  
ATOM   1755  C   ASN A 111      -6.483  21.806 -42.858  1.00 69.69           C  
ATOM   1756  CB  ASN A 111      -7.121  23.766 -41.353  1.00 69.69           C  
ATOM   1757  HB2 ASN A 111      -7.588  24.179 -42.247  1.00 69.69           H  
ATOM   1758  HB3 ASN A 111      -6.113  24.173 -41.276  1.00 69.69           H  
ATOM   1759  O   ASN A 111      -5.280  21.563 -42.983  1.00 69.69           O  
ATOM   1760  CG  ASN A 111      -7.932  24.243 -40.158  1.00 69.69           C  
ATOM   1761  ND2 ASN A 111      -8.049  25.535 -39.970  1.00 69.69           N  
ATOM   1762 HD21 ASN A 111      -7.619  26.192 -40.606  1.00 69.69           H  
ATOM   1763 HD22 ASN A 111      -8.642  25.823 -39.205  1.00 69.69           H  
ATOM   1764  OD1 ASN A 111      -8.501  23.481 -39.393  1.00 69.69           O  
ATOM   1765  N   SER A 112      -7.322  21.765 -43.901  1.00 64.20           N  
ATOM   1766  H   SER A 112      -8.303  21.949 -43.744  1.00 64.20           H  
ATOM   1767  CA  SER A 112      -6.951  21.393 -45.284  1.00 64.20           C  
ATOM   1768  HA  SER A 112      -6.736  20.325 -45.309  1.00 64.20           H  
ATOM   1769  C   SER A 112      -5.720  22.128 -45.843  1.00 64.20           C  
ATOM   1770  CB  SER A 112      -8.142  21.657 -46.217  1.00 64.20           C  
ATOM   1771  HB2 SER A 112      -8.990  21.045 -45.908  1.00 64.20           H  
ATOM   1772  HB3 SER A 112      -7.876  21.387 -47.239  1.00 64.20           H  
ATOM   1773  O   SER A 112      -4.951  21.548 -46.607  1.00 64.20           O  
ATOM   1774  OG  SER A 112      -8.489  23.032 -46.163  1.00 64.20           O  
ATOM   1775  HG  SER A 112      -9.359  23.163 -46.547  1.00 64.20           H  
ATOM   1776  N   THR A 113      -5.462  23.365 -45.410  1.00 61.18           N  
ATOM   1777  H   THR A 113      -6.154  23.806 -44.821  1.00 61.18           H  
ATOM   1778  CA  THR A 113      -4.278  24.164 -45.777  1.00 61.18           C  
ATOM   1779  HA  THR A 113      -4.071  23.981 -46.832  1.00 61.18           H  
ATOM   1780  C   THR A 113      -2.994  23.767 -45.037  1.00 61.18           C  
ATOM   1781  CB  THR A 113      -4.562  25.667 -45.625  1.00 61.18           C  
ATOM   1782  HB  THR A 113      -3.640  26.235 -45.744  1.00 61.18           H  
ATOM   1783  O   THR A 113      -2.007  24.501 -45.075  1.00 61.18           O  
ATOM   1784  CG2 THR A 113      -5.558  26.156 -46.675  1.00 61.18           C  
ATOM   1785 HG21 THR A 113      -5.711  27.230 -46.565  1.00 61.18           H  
ATOM   1786 HG22 THR A 113      -5.168  25.957 -47.673  1.00 61.18           H  
ATOM   1787 HG23 THR A 113      -6.513  25.645 -46.558  1.00 61.18           H  
ATOM   1788  OG1 THR A 113      -5.112  25.929 -44.351  1.00 61.18           O  
ATOM   1789  HG1 THR A 113      -5.196  26.881 -44.264  1.00 61.18           H  
ATOM   1790  N   SER A 114      -2.955  22.596 -44.389  1.00 51.06           N  
ATOM   1791  H   SER A 114      -3.814  22.066 -44.362  1.00 51.06           H  
ATOM   1792  CA  SER A 114      -1.803  22.036 -43.656  1.00 51.06           C  
ATOM   1793  HA  SER A 114      -2.183  21.131 -43.182  1.00 51.06           H  
ATOM   1794  C   SER A 114      -1.301  22.875 -42.473  1.00 51.06           C  
ATOM   1795  CB  SER A 114      -0.688  21.569 -44.609  1.00 51.06           C  
ATOM   1796  HB2 SER A 114       0.148  21.175 -44.032  1.00 51.06           H  
ATOM   1797  HB3 SER A 114      -1.082  20.759 -45.222  1.00 51.06           H  
ATOM   1798  O   SER A 114      -0.186  22.690 -41.985  1.00 51.06           O  
ATOM   1799  OG  SER A 114      -0.225  22.585 -45.477  1.00 51.06           O  
ATOM   1800  HG  SER A 114      -0.779  23.360 -45.359  1.00 51.06           H  
ATOM   1801  N   GLN A 115      -2.143  23.777 -41.965  1.00 67.93           N  
ATOM   1802  H   GLN A 115      -3.052  23.880 -42.391  1.00 67.93           H  
ATOM   1803  CA  GLN A 115      -1.848  24.538 -40.759  1.00 67.93           C  
ATOM   1804  HA  GLN A 115      -0.766  24.643 -40.684  1.00 67.93           H  
ATOM   1805  C   GLN A 115      -2.340  23.769 -39.528  1.00 67.93           C  
ATOM   1806  CB  GLN A 115      -2.424  25.955 -40.889  1.00 67.93           C  
ATOM   1807  HB2 GLN A 115      -3.507  25.934 -40.768  1.00 67.93           H  
ATOM   1808  HB3 GLN A 115      -2.195  26.326 -41.888  1.00 67.93           H  
ATOM   1809  O   GLN A 115      -3.539  23.556 -39.346  1.00 67.93           O  
ATOM   1810  CG  GLN A 115      -1.794  26.915 -39.868  1.00 67.93           C  
ATOM   1811  HG2 GLN A 115      -2.135  26.659 -38.865  1.00 67.93           H  
ATOM   1812  HG3 GLN A 115      -0.710  26.808 -39.900  1.00 67.93           H  
ATOM   1813  CD  GLN A 115      -2.129  28.379 -40.146  1.00 67.93           C  
ATOM   1814  NE2 GLN A 115      -1.442  29.307 -39.517  1.00 67.93           N  
ATOM   1815 HE21 GLN A 115      -1.712  30.259 -39.720  1.00 67.93           H  
ATOM   1816 HE22 GLN A 115      -0.737  29.059 -38.837  1.00 67.93           H  
ATOM   1817  OE1 GLN A 115      -2.997  28.729 -40.927  1.00 67.93           O  
ATOM   1818  N   ASN A 116      -1.399  23.358 -38.676  1.00 71.94           N  
ATOM   1819  H   ASN A 116      -0.432  23.515 -38.922  1.00 71.94           H  
ATOM   1820  CA  ASN A 116      -1.706  22.840 -37.347  1.00 71.94           C  
ATOM   1821  HA  ASN A 116      -2.505  22.103 -37.421  1.00 71.94           H  
ATOM   1822  C   ASN A 116      -2.196  23.989 -36.465  1.00 71.94           C  
ATOM   1823  CB  ASN A 116      -0.459  22.176 -36.739  1.00 71.94           C  
ATOM   1824  HB2 ASN A 116      -0.606  22.062 -35.665  1.00 71.94           H  
ATOM   1825  HB3 ASN A 116       0.412  22.812 -36.895  1.00 71.94           H  
ATOM   1826  O   ASN A 116      -1.451  24.931 -36.197  1.00 71.94           O  
ATOM   1827  CG  ASN A 116      -0.210  20.793 -37.296  1.00 71.94           C  
ATOM   1828  ND2 ASN A 116       1.025  20.423 -37.534  1.00 71.94           N  
ATOM   1829 HD21 ASN A 116       1.790  21.073 -37.418  1.00 71.94           H  
ATOM   1830 HD22 ASN A 116       1.133  19.505 -37.942  1.00 71.94           H  
ATOM   1831  OD1 ASN A 116      -1.116  20.006 -37.475  1.00 71.94           O  
ATOM   1832  N   SER A 117      -3.434  23.884 -36.001  1.00 82.87           N  
ATOM   1833  H   SER A 117      -3.960  23.057 -36.244  1.00 82.87           H  
ATOM   1834  CA  SER A 117      -4.029  24.807 -35.038  1.00 82.87           C  
ATOM   1835  HA  SER A 117      -3.387  25.682 -34.935  1.00 82.87           H  
ATOM   1836  C   SER A 117      -4.117  24.137 -33.672  1.00 82.87           C  
ATOM   1837  CB  SER A 117      -5.382  25.322 -35.534  1.00 82.87           C  
ATOM   1838  HB2 SER A 117      -5.847  25.933 -34.761  1.00 82.87           H  
ATOM   1839  HB3 SER A 117      -5.220  25.942 -36.415  1.00 82.87           H  
ATOM   1840  O   SER A 117      -4.549  22.988 -33.548  1.00 82.87           O  
ATOM   1841  OG  SER A 117      -6.249  24.262 -35.881  1.00 82.87           O  
ATOM   1842  HG  SER A 117      -5.743  23.467 -36.061  1.00 82.87           H  
ATOM   1843  N   VAL A 118      -3.661  24.848 -32.646  1.00 88.72           N  
ATOM   1844  H   VAL A 118      -3.362  25.800 -32.804  1.00 88.72           H  
ATOM   1845  CA  VAL A 118      -3.797  24.428 -31.252  1.00 88.72           C  
ATOM   1846  HA  VAL A 118      -4.200  23.416 -31.210  1.00 88.72           H  
ATOM   1847  C   VAL A 118      -4.799  25.364 -30.606  1.00 88.72           C  
ATOM   1848  CB  VAL A 118      -2.455  24.423 -30.502  1.00 88.72           C  
ATOM   1849  HB  VAL A 118      -2.068  25.439 -30.429  1.00 88.72           H  
ATOM   1850  O   VAL A 118      -4.642  26.579 -30.684  1.00 88.72           O  
ATOM   1851  CG1 VAL A 118      -2.625  23.850 -29.088  1.00 88.72           C  
ATOM   1852 HG11 VAL A 118      -3.029  22.839 -29.134  1.00 88.72           H  
ATOM   1853 HG12 VAL A 118      -3.302  24.478 -28.508  1.00 88.72           H  
ATOM   1854 HG13 VAL A 118      -1.664  23.831 -28.575  1.00 88.72           H  
ATOM   1855  CG2 VAL A 118      -1.422  23.561 -31.243  1.00 88.72           C  
ATOM   1856 HG21 VAL A 118      -1.162  24.029 -32.193  1.00 88.72           H  
ATOM   1857 HG22 VAL A 118      -0.517  23.470 -30.643  1.00 88.72           H  
ATOM   1858 HG23 VAL A 118      -1.844  22.574 -31.431  1.00 88.72           H  
ATOM   1859  N   PHE A 119      -5.828  24.783 -30.008  1.00 91.13           N  
ATOM   1860  H   PHE A 119      -5.874  23.774 -29.998  1.00 91.13           H  
ATOM   1861  CA  PHE A 119      -6.843  25.500 -29.256  1.00 91.13           C  
ATOM   1862  HA  PHE A 119      -6.709  26.575 -29.372  1.00 91.13           H  
ATOM   1863  C   PHE A 119      -6.701  25.154 -27.789  1.00 91.13           C  
ATOM   1864  CB  PHE A 119      -8.237  25.122 -29.753  1.00 91.13           C  
ATOM   1865  HB2 PHE A 119      -8.385  24.049 -29.629  1.00 91.13           H  
ATOM   1866  HB3 PHE A 119      -8.971  25.631 -29.128  1.00 91.13           H  
ATOM   1867  O   PHE A 119      -6.515  23.983 -27.450  1.00 91.13           O  
ATOM   1868  CG  PHE A 119      -8.492  25.491 -31.195  1.00 91.13           C  
ATOM   1869  CD1 PHE A 119      -9.124  26.708 -31.506  1.00 91.13           C  
ATOM   1870  HD1 PHE A 119      -9.401  27.393 -30.717  1.00 91.13           H  
ATOM   1871  CD2 PHE A 119      -8.109  24.615 -32.228  1.00 91.13           C  
ATOM   1872  HD2 PHE A 119      -7.618  23.680 -31.999  1.00 91.13           H  
ATOM   1873  CE1 PHE A 119      -9.384  27.046 -32.844  1.00 91.13           C  
ATOM   1874  HE1 PHE A 119      -9.855  27.988 -33.081  1.00 91.13           H  
ATOM   1875  CE2 PHE A 119      -8.403  24.944 -33.561  1.00 91.13           C  
ATOM   1876  HE2 PHE A 119      -8.148  24.264 -34.360  1.00 91.13           H  
ATOM   1877  CZ  PHE A 119      -9.034  26.157 -33.873  1.00 91.13           C  
ATOM   1878  HZ  PHE A 119      -9.244  26.407 -34.902  1.00 91.13           H  
ATOM   1879  N   ASP A 120      -6.839  26.156 -26.937  1.00 93.56           N  
ATOM   1880  H   ASP A 120      -6.871  27.109 -27.271  1.00 93.56           H  
ATOM   1881  CA  ASP A 120      -6.784  26.006 -25.498  1.00 93.56           C  
ATOM   1882  HA  ASP A 120      -6.910  24.948 -25.269  1.00 93.56           H  
ATOM   1883  C   ASP A 120      -7.930  26.750 -24.811  1.00 93.56           C  
ATOM   1884  CB  ASP A 120      -5.399  26.414 -24.981  1.00 93.56           C  
ATOM   1885  HB2 ASP A 120      -4.641  25.873 -25.548  1.00 93.56           H  
ATOM   1886  HB3 ASP A 120      -5.317  26.116 -23.936  1.00 93.56           H  
ATOM   1887  O   ASP A 120      -8.455  27.743 -25.315  1.00 93.56           O  
ATOM   1888  CG  ASP A 120      -5.092  27.903 -25.110  1.00 93.56           C  
ATOM   1889  OD1 ASP A 120      -4.959  28.365 -26.267  1.00 93.56           O  
ATOM   1890  OD2 ASP A 120      -4.921  28.538 -24.047  1.00 93.56           O  
ATOM   1891  N   ALA A 121      -8.350  26.221 -23.667  1.00 96.13           N  
ATOM   1892  H   ALA A 121      -7.901  25.374 -23.348  1.00 96.13           H  
ATOM   1893  CA  ALA A 121      -9.221  26.903 -22.723  1.00 96.13           C  
ATOM   1894  HA  ALA A 121      -9.019  27.973 -22.769  1.00 96.13           H  
ATOM   1895  C   ALA A 121      -8.906  26.411 -21.312  1.00 96.13           C  
ATOM   1896  CB  ALA A 121     -10.696  26.659 -23.066  1.00 96.13           C  
ATOM   1897  HB1 ALA A 121     -10.943  25.615 -22.878  1.00 96.13           H  
ATOM   1898  HB2 ALA A 121     -10.884  26.909 -24.110  1.00 96.13           H  
ATOM   1899  HB3 ALA A 121     -11.325  27.287 -22.435  1.00 96.13           H  
ATOM   1900  O   ALA A 121      -8.449  25.279 -21.122  1.00 96.13           O  
ATOM   1901  N   ASP A 122      -9.191  27.236 -20.314  1.00 96.16           N  
ATOM   1902  H   ASP A 122      -9.565  28.152 -20.517  1.00 96.16           H  
ATOM   1903  CA  ASP A 122      -8.917  26.925 -18.920  1.00 96.16           C  
ATOM   1904  HA  ASP A 122      -8.671  25.866 -18.843  1.00 96.16           H  
ATOM   1905  C   ASP A 122     -10.127  27.136 -18.014  1.00 96.16           C  
ATOM   1906  CB  ASP A 122      -7.677  27.685 -18.447  1.00 96.16           C  
ATOM   1907  HB2 ASP A 122      -6.852  27.460 -19.123  1.00 96.16           H  
ATOM   1908  HB3 ASP A 122      -7.397  27.306 -17.464  1.00 96.16           H  
ATOM   1909  O   ASP A 122     -11.064  27.863 -18.338  1.00 96.16           O  
ATOM   1910  CG  ASP A 122      -7.853  29.203 -18.360  1.00 96.16           C  
ATOM   1911  OD1 ASP A 122      -7.419  29.898 -19.295  1.00 96.16           O  
ATOM   1912  OD2 ASP A 122      -8.169  29.706 -17.258  1.00 96.16           O  
ATOM   1913  N   ILE A 123     -10.099  26.454 -16.873  1.00 96.53           N  
ATOM   1914  H   ILE A 123      -9.292  25.874 -16.690  1.00 96.53           H  
ATOM   1915  CA  ILE A 123     -11.051  26.633 -15.782  1.00 96.53           C  
ATOM   1916  HA  ILE A 123     -11.418  27.658 -15.831  1.00 96.53           H  
ATOM   1917  C   ILE A 123     -10.321  26.454 -14.455  1.00 96.53           C  
ATOM   1918  CB  ILE A 123     -12.263  25.683 -15.932  1.00 96.53           C  
ATOM   1919  HB  ILE A 123     -12.635  25.789 -16.951  1.00 96.53           H  
ATOM   1920  O   ILE A 123      -9.465  25.580 -14.308  1.00 96.53           O  
ATOM   1921  CG1 ILE A 123     -13.394  26.108 -14.973  1.00 96.53           C  
ATOM   1922 HG12 ILE A 123     -13.079  25.972 -13.938  1.00 96.53           H  
ATOM   1923 HG13 ILE A 123     -13.607  27.166 -15.128  1.00 96.53           H  
ATOM   1924  CG2 ILE A 123     -11.885  24.207 -15.716  1.00 96.53           C  
ATOM   1925 HG21 ILE A 123     -10.950  23.998 -16.235  1.00 96.53           H  
ATOM   1926 HG22 ILE A 123     -12.661  23.560 -16.126  1.00 96.53           H  
ATOM   1927 HG23 ILE A 123     -11.751  23.997 -14.655  1.00 96.53           H  
ATOM   1928  CD1 ILE A 123     -14.696  25.330 -15.184  1.00 96.53           C  
ATOM   1929 HD11 ILE A 123     -15.001  25.402 -16.228  1.00 96.53           H  
ATOM   1930 HD12 ILE A 123     -14.558  24.285 -14.907  1.00 96.53           H  
ATOM   1931 HD13 ILE A 123     -15.476  25.758 -14.554  1.00 96.53           H  
ATOM   1932  N   THR A 124     -10.677  27.264 -13.467  1.00 97.10           N  
ATOM   1933  H   THR A 124     -11.395  27.954 -13.637  1.00 97.10           H  
ATOM   1934  CA  THR A 124     -10.179  27.112 -12.099  1.00 97.10           C  
ATOM   1935  HA  THR A 124      -9.295  26.474 -12.092  1.00 97.10           H  
ATOM   1936  C   THR A 124     -11.252  26.443 -11.258  1.00 97.10           C  
ATOM   1937  CB  THR A 124      -9.759  28.459 -11.509  1.00 97.10           C  
ATOM   1938  HB  THR A 124     -10.624  29.121 -11.458  1.00 97.10           H  
ATOM   1939  O   THR A 124     -12.383  26.920 -11.199  1.00 97.10           O  
ATOM   1940  CG2 THR A 124      -9.142  28.313 -10.119  1.00 97.10           C  
ATOM   1941 HG21 THR A 124      -8.793  29.285  -9.769  1.00 97.10           H  
ATOM   1942 HG22 THR A 124      -8.301  27.621 -10.157  1.00 97.10           H  
ATOM   1943 HG23 THR A 124      -9.885  27.938  -9.416  1.00 97.10           H  
ATOM   1944  OG1 THR A 124      -8.772  29.048 -12.330  1.00 97.10           O  
ATOM   1945  HG1 THR A 124      -8.900  29.998 -12.284  1.00 97.10           H  
ATOM   1946  N   VAL A 125     -10.897  25.344 -10.599  1.00 96.69           N  
ATOM   1947  H   VAL A 125      -9.942  25.023 -10.670  1.00 96.69           H  
ATOM   1948  CA  VAL A 125     -11.785  24.625  -9.684  1.00 96.69           C  
ATOM   1949  HA  VAL A 125     -12.796  25.026  -9.752  1.00 96.69           H  
ATOM   1950  C   VAL A 125     -11.281  24.824  -8.267  1.00 96.69           C  
ATOM   1951  CB  VAL A 125     -11.848  23.129 -10.024  1.00 96.69           C  
ATOM   1952  HB  VAL A 125     -10.848  22.703  -9.944  1.00 96.69           H  
ATOM   1953  O   VAL A 125     -10.120  24.546  -7.980  1.00 96.69           O  
ATOM   1954  CG1 VAL A 125     -12.775  22.374  -9.061  1.00 96.69           C  
ATOM   1955 HG11 VAL A 125     -12.792  21.319  -9.336  1.00 96.69           H  
ATOM   1956 HG12 VAL A 125     -13.785  22.781  -9.116  1.00 96.69           H  
ATOM   1957 HG13 VAL A 125     -12.407  22.444  -8.038  1.00 96.69           H  
ATOM   1958  CG2 VAL A 125     -12.360  22.897 -11.449  1.00 96.69           C  
ATOM   1959 HG21 VAL A 125     -12.357  21.826 -11.651  1.00 96.69           H  
ATOM   1960 HG22 VAL A 125     -13.369  23.296 -11.557  1.00 96.69           H  
ATOM   1961 HG23 VAL A 125     -11.702  23.381 -12.170  1.00 96.69           H  
ATOM   1962  N   ASN A 126     -12.160  25.257  -7.370  1.00 97.02           N  
ATOM   1963  H   ASN A 126     -13.088  25.499  -7.687  1.00 97.02           H  
ATOM   1964  CA  ASN A 126     -11.864  25.387  -5.953  1.00 97.02           C  
ATOM   1965  HA  ASN A 126     -10.788  25.307  -5.802  1.00 97.02           H  
ATOM   1966  C   ASN A 126     -12.543  24.267  -5.156  1.00 97.02           C  
ATOM   1967  CB  ASN A 126     -12.277  26.786  -5.488  1.00 97.02           C  
ATOM   1968  HB2 ASN A 126     -13.356  26.899  -5.592  1.00 97.02           H  
ATOM   1969  HB3 ASN A 126     -11.789  27.538  -6.109  1.00 97.02           H  
ATOM   1970  O   ASN A 126     -13.752  24.309  -4.917  1.00 97.02           O  
ATOM   1971  CG  ASN A 126     -11.875  27.033  -4.047  1.00 97.02           C  
ATOM   1972  ND2 ASN A 126     -12.591  27.890  -3.360  1.00 97.02           N  
ATOM   1973 HD21 ASN A 126     -12.314  28.041  -2.400  1.00 97.02           H  
ATOM   1974 HD22 ASN A 126     -13.393  28.329  -3.789  1.00 97.02           H  
ATOM   1975  OD1 ASN A 126     -10.926  26.475  -3.519  1.00 97.02           O  
ATOM   1976  N   VAL A 127     -11.774  23.265  -4.727  1.00 95.83           N  
ATOM   1977  H   VAL A 127     -10.785  23.306  -4.928  1.00 95.83           H  
ATOM   1978  CA  VAL A 127     -12.283  22.231  -3.813  1.00 95.83           C  
ATOM   1979  HA  VAL A 127     -13.352  22.126  -3.999  1.00 95.83           H  
ATOM   1980  C   VAL A 127     -12.091  22.693  -2.372  1.00 95.83           C  
ATOM   1981  CB  VAL A 127     -11.675  20.837  -4.047  1.00 95.83           C  
ATOM   1982  HB  VAL A 127     -10.621  20.843  -3.772  1.00 95.83           H  
ATOM   1983  O   VAL A 127     -10.963  22.911  -1.934  1.00 95.83           O  
ATOM   1984  CG1 VAL A 127     -12.408  19.796  -3.185  1.00 95.83           C  
ATOM   1985 HG11 VAL A 127     -12.056  18.793  -3.427  1.00 95.83           H  
ATOM   1986 HG12 VAL A 127     -12.224  19.983  -2.127  1.00 95.83           H  
ATOM   1987 HG13 VAL A 127     -13.481  19.840  -3.374  1.00 95.83           H  
ATOM   1988  CG2 VAL A 127     -11.789  20.399  -5.513  1.00 95.83           C  
ATOM   1989 HG21 VAL A 127     -11.353  19.407  -5.632  1.00 95.83           H  
ATOM   1990 HG22 VAL A 127     -11.241  21.086  -6.157  1.00 95.83           H  
ATOM   1991 HG23 VAL A 127     -12.833  20.372  -5.823  1.00 95.83           H  
ATOM   1992  N   ILE A 128     -13.185  22.817  -1.625  1.00 93.69           N  
ATOM   1993  H   ILE A 128     -14.070  22.567  -2.044  1.00 93.69           H  
ATOM   1994  CA  ILE A 128     -13.186  23.259  -0.226  1.00 93.69           C  
ATOM   1995  HA  ILE A 128     -12.173  23.557   0.044  1.00 93.69           H  
ATOM   1996  C   ILE A 128     -13.567  22.114   0.709  1.00 93.69           C  
ATOM   1997  CB  ILE A 128     -14.088  24.495  -0.015  1.00 93.69           C  
ATOM   1998  HB  ILE A 128     -14.028  24.765   1.040  1.00 93.69           H  
ATOM   1999  O   ILE A 128     -14.359  21.244   0.348  1.00 93.69           O  
ATOM   2000  CG1 ILE A 128     -15.572  24.213  -0.349  1.00 93.69           C  
ATOM   2001 HG12 ILE A 128     -15.904  23.325   0.189  1.00 93.69           H  
ATOM   2002 HG13 ILE A 128     -15.678  24.022  -1.417  1.00 93.69           H  
ATOM   2003  CG2 ILE A 128     -13.533  25.677  -0.829  1.00 93.69           C  
ATOM   2004 HG21 ILE A 128     -12.464  25.791  -0.647  1.00 93.69           H  
ATOM   2005 HG22 ILE A 128     -13.685  25.504  -1.894  1.00 93.69           H  
ATOM   2006 HG23 ILE A 128     -14.032  26.603  -0.544  1.00 93.69           H  
ATOM   2007  CD1 ILE A 128     -16.519  25.351   0.043  1.00 93.69           C  
ATOM   2008 HD11 ILE A 128     -16.297  26.250  -0.533  1.00 93.69           H  
ATOM   2009 HD12 ILE A 128     -17.545  25.052  -0.170  1.00 93.69           H  
ATOM   2010 HD13 ILE A 128     -16.424  25.564   1.108  1.00 93.69           H  
ATOM   2011  N   LYS A 129     -13.038  22.137   1.937  1.00 91.49           N  
ATOM   2012  H   LYS A 129     -12.436  22.908   2.185  1.00 91.49           H  
ATOM   2013  CA  LYS A 129     -13.469  21.201   2.984  1.00 91.49           C  
ATOM   2014  HA  LYS A 129     -13.305  20.183   2.632  1.00 91.49           H  
ATOM   2015  C   LYS A 129     -14.959  21.367   3.258  1.00 91.49           C  
ATOM   2016  CB  LYS A 129     -12.706  21.412   4.297  1.00 91.49           C  
ATOM   2017  HB2 LYS A 129     -12.765  22.458   4.597  1.00 91.49           H  
ATOM   2018  HB3 LYS A 129     -13.177  20.805   5.069  1.00 91.49           H  
ATOM   2019  O   LYS A 129     -15.446  22.490   3.376  1.00 91.49           O  
ATOM   2020  CG  LYS A 129     -11.247  20.987   4.166  1.00 91.49           C  
ATOM   2021  HG2 LYS A 129     -10.744  21.684   3.496  1.00 91.49           H  
ATOM   2022  HG3 LYS A 129     -11.210  19.979   3.751  1.00 91.49           H  
ATOM   2023  CD  LYS A 129     -10.543  20.992   5.525  1.00 91.49           C  
ATOM   2024  HD2 LYS A 129     -11.077  20.324   6.202  1.00 91.49           H  
ATOM   2025  HD3 LYS A 129     -10.557  22.003   5.931  1.00 91.49           H  
ATOM   2026  CE  LYS A 129      -9.101  20.508   5.356  1.00 91.49           C  
ATOM   2027  HE2 LYS A 129      -8.595  21.167   4.651  1.00 91.49           H  
ATOM   2028  HE3 LYS A 129      -9.125  19.510   4.918  1.00 91.49           H  
ATOM   2029  NZ  LYS A 129      -8.385  20.491   6.653  1.00 91.49           N  
ATOM   2030  HZ1 LYS A 129      -8.859  19.874   7.297  1.00 91.49           H  
ATOM   2031  HZ2 LYS A 129      -8.364  21.418   7.052  1.00 91.49           H  
ATOM   2032  HZ3 LYS A 129      -7.437  20.165   6.526  1.00 91.49           H  
ATOM   2033  N   SER A 130     -15.640  20.244   3.424  1.00 88.75           N  
ATOM   2034  H   SER A 130     -15.179  19.362   3.249  1.00 88.75           H  
ATOM   2035  CA  SER A 130     -17.047  20.214   3.811  1.00 88.75           C  
ATOM   2036  HA  SER A 130     -17.598  20.920   3.189  1.00 88.75           H  
ATOM   2037  C   SER A 130     -17.224  20.636   5.271  1.00 88.75           C  
ATOM   2038  CB  SER A 130     -17.614  18.823   3.536  1.00 88.75           C  
ATOM   2039  HB2 SER A 130     -18.652  18.781   3.865  1.00 88.75           H  
ATOM   2040  HB3 SER A 130     -17.031  18.067   4.063  1.00 88.75           H  
ATOM   2041  O   SER A 130     -16.477  20.198   6.150  1.00 88.75           O  
ATOM   2042  OG  SER A 130     -17.537  18.621   2.134  1.00 88.75           O  
ATOM   2043  HG  SER A 130     -17.242  17.736   1.908  1.00 88.75           H  
ATOM   2044  N   SER A 131     -18.197  21.509   5.521  1.00 88.59           N  
ATOM   2045  H   SER A 131     -18.782  21.807   4.753  1.00 88.59           H  
ATOM   2046  CA  SER A 131     -18.596  21.938   6.860  1.00 88.59           C  
ATOM   2047  HA  SER A 131     -17.701  22.049   7.471  1.00 88.59           H  
ATOM   2048  C   SER A 131     -19.500  20.898   7.530  1.00 88.59           C  
ATOM   2049  CB  SER A 131     -19.288  23.308   6.784  1.00 88.59           C  
ATOM   2050  HB2 SER A 131     -19.283  23.771   7.771  1.00 88.59           H  
ATOM   2051  HB3 SER A 131     -18.747  23.952   6.091  1.00 88.59           H  
ATOM   2052  O   SER A 131     -19.976  19.951   6.902  1.00 88.59           O  
ATOM   2053  OG  SER A 131     -20.627  23.159   6.360  1.00 88.59           O  
ATOM   2054  HG  SER A 131     -20.931  23.961   5.929  1.00 88.59           H  
ATOM   2055  N   THR A 132     -19.780  21.089   8.819  1.00 85.19           N  
ATOM   2056  H   THR A 132     -19.421  21.901   9.300  1.00 85.19           H  
ATOM   2057  CA  THR A 132     -20.785  20.289   9.534  1.00 85.19           C  
ATOM   2058  HA  THR A 132     -20.524  19.233   9.466  1.00 85.19           H  
ATOM   2059  C   THR A 132     -22.180  20.443   8.933  1.00 85.19           C  
ATOM   2060  CB  THR A 132     -20.838  20.692  11.012  1.00 85.19           C  
ATOM   2061  HB  THR A 132     -21.708  20.242  11.489  1.00 85.19           H  
ATOM   2062  O   THR A 132     -22.915  19.462   8.865  1.00 85.19           O  
ATOM   2063  CG2 THR A 132     -19.576  20.224  11.741  1.00 85.19           C  
ATOM   2064 HG21 THR A 132     -19.487  19.141  11.663  1.00 85.19           H  
ATOM   2065 HG22 THR A 132     -19.651  20.498  12.793  1.00 85.19           H  
ATOM   2066 HG23 THR A 132     -18.692  20.695  11.313  1.00 85.19           H  
ATOM   2067  OG1 THR A 132     -20.895  22.099  11.141  1.00 85.19           O  
ATOM   2068  HG1 THR A 132     -21.805  22.385  11.039  1.00 85.19           H  
ATOM   2069  N   ASP A 133     -22.525  21.637   8.451  1.00 84.64           N  
ATOM   2070  H   ASP A 133     -21.875  22.406   8.529  1.00 84.64           H  
ATOM   2071  CA  ASP A 133     -23.824  21.910   7.830  1.00 84.64           C  
ATOM   2072  HA  ASP A 133     -24.616  21.533   8.478  1.00 84.64           H  
ATOM   2073  C   ASP A 133     -23.944  21.202   6.477  1.00 84.64           C  
ATOM   2074  CB  ASP A 133     -24.023  23.424   7.660  1.00 84.64           C  
ATOM   2075  HB2 ASP A 133     -24.986  23.594   7.178  1.00 84.64           H  
ATOM   2076  HB3 ASP A 133     -23.247  23.815   7.003  1.00 84.64           H  
ATOM   2077  O   ASP A 133     -24.987  20.633   6.161  1.00 84.64           O  
ATOM   2078  CG  ASP A 133     -24.004  24.203   8.979  1.00 84.64           C  
ATOM   2079  OD1 ASP A 133     -24.221  23.580  10.044  1.00 84.64           O  
ATOM   2080  OD2 ASP A 133     -23.718  25.417   8.908  1.00 84.64           O  
ATOM   2081  N   ASP A 134     -22.853  21.150   5.708  1.00 84.51           N  
ATOM   2082  H   ASP A 134     -22.026  21.641   6.016  1.00 84.51           H  
ATOM   2083  CA  ASP A 134     -22.813  20.410   4.444  1.00 84.51           C  
ATOM   2084  HA  ASP A 134     -23.601  20.777   3.787  1.00 84.51           H  
ATOM   2085  C   ASP A 134     -23.031  18.913   4.673  1.00 84.51           C  
ATOM   2086  CB  ASP A 134     -21.460  20.594   3.754  1.00 84.51           C  
ATOM   2087  HB2 ASP A 134     -21.480  20.047   2.812  1.00 84.51           H  
ATOM   2088  HB3 ASP A 134     -20.672  20.162   4.371  1.00 84.51           H  
ATOM   2089  O   ASP A 134     -23.775  18.262   3.938  1.00 84.51           O  
ATOM   2090  CG  ASP A 134     -21.112  22.040   3.440  1.00 84.51           C  
ATOM   2091  OD1 ASP A 134     -22.003  22.824   3.051  1.00 84.51           O  
ATOM   2092  OD2 ASP A 134     -19.895  22.348   3.451  1.00 84.51           O  
ATOM   2093  N   LEU A 135     -22.403  18.370   5.719  1.00 85.56           N  
ATOM   2094  H   LEU A 135     -21.806  18.968   6.273  1.00 85.56           H  
ATOM   2095  CA  LEU A 135     -22.583  16.979   6.119  1.00 85.56           C  
ATOM   2096  HA  LEU A 135     -22.438  16.341   5.247  1.00 85.56           H  
ATOM   2097  C   LEU A 135     -24.011  16.719   6.608  1.00 85.56           C  
ATOM   2098  CB  LEU A 135     -21.550  16.611   7.198  1.00 85.56           C  
ATOM   2099  HB2 LEU A 135     -21.634  17.327   8.015  1.00 85.56           H  
ATOM   2100  HB3 LEU A 135     -21.797  15.627   7.594  1.00 85.56           H  
ATOM   2101  O   LEU A 135     -24.583  15.689   6.263  1.00 85.56           O  
ATOM   2102  CG  LEU A 135     -20.093  16.587   6.702  1.00 85.56           C  
ATOM   2103  HG  LEU A 135     -19.849  17.522   6.198  1.00 85.56           H  
ATOM   2104  CD1 LEU A 135     -19.155  16.415   7.897  1.00 85.56           C  
ATOM   2105 HD11 LEU A 135     -19.280  17.257   8.577  1.00 85.56           H  
ATOM   2106 HD12 LEU A 135     -19.380  15.486   8.422  1.00 85.56           H  
ATOM   2107 HD13 LEU A 135     -18.122  16.401   7.551  1.00 85.56           H  
ATOM   2108  CD2 LEU A 135     -19.830  15.438   5.726  1.00 85.56           C  
ATOM   2109 HD21 LEU A 135     -20.461  15.540   4.843  1.00 85.56           H  
ATOM   2110 HD22 LEU A 135     -18.788  15.458   5.408  1.00 85.56           H  
ATOM   2111 HD23 LEU A 135     -20.046  14.484   6.206  1.00 85.56           H  
ATOM   2112  N   ALA A 136     -24.615  17.649   7.352  1.00 85.14           N  
ATOM   2113  H   ALA A 136     -24.093  18.470   7.625  1.00 85.14           H  
ATOM   2114  CA  ALA A 136     -26.008  17.539   7.782  1.00 85.14           C  
ATOM   2115  HA  ALA A 136     -26.130  16.600   8.321  1.00 85.14           H  
ATOM   2116  C   ALA A 136     -26.978  17.511   6.587  1.00 85.14           C  
ATOM   2117  CB  ALA A 136     -26.320  18.689   8.747  1.00 85.14           C  
ATOM   2118  HB1 ALA A 136     -27.335  18.579   9.128  1.00 85.14           H  
ATOM   2119  HB2 ALA A 136     -26.237  19.647   8.235  1.00 85.14           H  
ATOM   2120  HB3 ALA A 136     -25.623  18.670   9.585  1.00 85.14           H  
ATOM   2121  O   ALA A 136     -27.907  16.704   6.572  1.00 85.14           O  
ATOM   2122  N   VAL A 137     -26.734  18.330   5.557  1.00 82.74           N  
ATOM   2123  H   VAL A 137     -25.984  18.999   5.654  1.00 82.74           H  
ATOM   2124  CA  VAL A 137     -27.506  18.316   4.301  1.00 82.74           C  
ATOM   2125  HA  VAL A 137     -28.568  18.364   4.542  1.00 82.74           H  
ATOM   2126  C   VAL A 137     -27.291  17.016   3.521  1.00 82.74           C  
ATOM   2127  CB  VAL A 137     -27.155  19.542   3.434  1.00 82.74           C  
ATOM   2128  HB  VAL A 137     -26.073  19.605   3.317  1.00 82.74           H  
ATOM   2129  O   VAL A 137     -28.245  16.442   3.000  1.00 82.74           O  
ATOM   2130  CG1 VAL A 137     -27.787  19.480   2.036  1.00 82.74           C  
ATOM   2131 HG11 VAL A 137     -27.351  18.663   1.460  1.00 82.74           H  
ATOM   2132 HG12 VAL A 137     -27.594  20.410   1.501  1.00 82.74           H  
ATOM   2133 HG13 VAL A 137     -28.863  19.325   2.119  1.00 82.74           H  
ATOM   2134  CG2 VAL A 137     -27.655  20.834   4.092  1.00 82.74           C  
ATOM   2135 HG21 VAL A 137     -27.251  20.931   5.100  1.00 82.74           H  
ATOM   2136 HG22 VAL A 137     -27.326  21.696   3.512  1.00 82.74           H  
ATOM   2137 HG23 VAL A 137     -28.743  20.829   4.152  1.00 82.74           H  
ATOM   2138  N   ALA A 138     -26.058  16.513   3.447  1.00 83.98           N  
ATOM   2139  H   ALA A 138     -25.289  17.033   3.844  1.00 83.98           H  
ATOM   2140  CA  ALA A 138     -25.787  15.232   2.796  1.00 83.98           C  
ATOM   2141  HA  ALA A 138     -26.178  15.268   1.779  1.00 83.98           H  
ATOM   2142  C   ALA A 138     -26.493  14.071   3.518  1.00 83.98           C  
ATOM   2143  CB  ALA A 138     -24.270  15.028   2.723  1.00 83.98           C  
ATOM   2144  HB1 ALA A 138     -23.809  15.868   2.204  1.00 83.98           H  
ATOM   2145  HB2 ALA A 138     -23.852  14.957   3.728  1.00 83.98           H  
ATOM   2146  HB3 ALA A 138     -24.051  14.109   2.180  1.00 83.98           H  
ATOM   2147  O   ALA A 138     -27.069  13.197   2.872  1.00 83.98           O  
ATOM   2148  N   LEU A 139     -26.504  14.087   4.854  1.00 85.07           N  
ATOM   2149  H   LEU A 139     -25.990  14.817   5.326  1.00 85.07           H  
ATOM   2150  CA  LEU A 139     -27.211  13.101   5.670  1.00 85.07           C  
ATOM   2151  HA  LEU A 139     -26.915  12.102   5.349  1.00 85.07           H  
ATOM   2152  C   LEU A 139     -28.729  13.174   5.480  1.00 85.07           C  
ATOM   2153  CB  LEU A 139     -26.841  13.294   7.151  1.00 85.07           C  
ATOM   2154  HB2 LEU A 139     -26.930  14.353   7.397  1.00 85.07           H  
ATOM   2155  HB3 LEU A 139     -27.563  12.755   7.765  1.00 85.07           H  
ATOM   2156  O   LEU A 139     -29.359  12.130   5.339  1.00 85.07           O  
ATOM   2157  CG  LEU A 139     -25.432  12.802   7.524  1.00 85.07           C  
ATOM   2158  HG  LEU A 139     -24.692  13.220   6.841  1.00 85.07           H  
ATOM   2159  CD1 LEU A 139     -25.098  13.256   8.946  1.00 85.07           C  
ATOM   2160 HD11 LEU A 139     -25.119  14.345   8.992  1.00 85.07           H  
ATOM   2161 HD12 LEU A 139     -24.098  12.915   9.216  1.00 85.07           H  
ATOM   2162 HD13 LEU A 139     -25.825  12.849   9.649  1.00 85.07           H  
ATOM   2163  CD2 LEU A 139     -25.323  11.277   7.470  1.00 85.07           C  
ATOM   2164 HD21 LEU A 139     -26.076  10.823   8.114  1.00 85.07           H  
ATOM   2165 HD22 LEU A 139     -25.465  10.924   6.449  1.00 85.07           H  
ATOM   2166 HD23 LEU A 139     -24.331  10.967   7.801  1.00 85.07           H  
ATOM   2167  N   SER A 140     -29.320  14.372   5.430  1.00 81.07           N  
ATOM   2168  H   SER A 140     -28.766  15.207   5.554  1.00 81.07           H  
ATOM   2169  CA  SER A 140     -30.763  14.513   5.195  1.00 81.07           C  
ATOM   2170  HA  SER A 140     -31.284  13.868   5.904  1.00 81.07           H  
ATOM   2171  C   SER A 140     -31.168  14.050   3.795  1.00 81.07           C  
ATOM   2172  CB  SER A 140     -31.230  15.947   5.454  1.00 81.07           C  
ATOM   2173  HB2 SER A 140     -32.320  15.968   5.442  1.00 81.07           H  
ATOM   2174  HB3 SER A 140     -30.887  16.259   6.440  1.00 81.07           H  
ATOM   2175  O   SER A 140     -32.209  13.417   3.639  1.00 81.07           O  
ATOM   2176  OG  SER A 140     -30.747  16.849   4.481  1.00 81.07           O  
ATOM   2177  HG  SER A 140     -30.980  17.741   4.749  1.00 81.07           H  
ATOM   2178  N   TYR A 141     -30.319  14.285   2.790  1.00 78.57           N  
ATOM   2179  H   TYR A 141     -29.530  14.888   2.974  1.00 78.57           H  
ATOM   2180  CA  TYR A 141     -30.507  13.763   1.439  1.00 78.57           C  
ATOM   2181  HA  TYR A 141     -31.484  14.076   1.071  1.00 78.57           H  
ATOM   2182  C   TYR A 141     -30.470  12.232   1.391  1.00 78.57           C  
ATOM   2183  CB  TYR A 141     -29.422  14.342   0.527  1.00 78.57           C  
ATOM   2184  HB2 TYR A 141     -29.518  15.427   0.509  1.00 78.57           H  
ATOM   2185  HB3 TYR A 141     -28.437  14.108   0.931  1.00 78.57           H  
ATOM   2186  O   TYR A 141     -31.313  11.612   0.744  1.00 78.57           O  
ATOM   2187  CG  TYR A 141     -29.509  13.817  -0.887  1.00 78.57           C  
ATOM   2188  CD1 TYR A 141     -28.667  12.773  -1.323  1.00 78.57           C  
ATOM   2189  HD1 TYR A 141     -27.945  12.345  -0.644  1.00 78.57           H  
ATOM   2190  CD2 TYR A 141     -30.479  14.357  -1.747  1.00 78.57           C  
ATOM   2191  HD2 TYR A 141     -31.146  15.127  -1.385  1.00 78.57           H  
ATOM   2192  CE1 TYR A 141     -28.772  12.296  -2.644  1.00 78.57           C  
ATOM   2193  HE1 TYR A 141     -28.114  11.515  -2.996  1.00 78.57           H  
ATOM   2194  CE2 TYR A 141     -30.587  13.890  -3.064  1.00 78.57           C  
ATOM   2195  HE2 TYR A 141     -31.332  14.316  -3.720  1.00 78.57           H  
ATOM   2196  OH  TYR A 141     -29.810  12.490  -4.804  1.00 78.57           O  
ATOM   2197  HH  TYR A 141     -30.460  13.039  -5.249  1.00 78.57           H  
ATOM   2198  CZ  TYR A 141     -29.723  12.874  -3.511  1.00 78.57           C  
ATOM   2199  N   ILE A 142     -29.503  11.615   2.079  1.00 80.25           N  
ATOM   2200  H   ILE A 142     -28.827  12.181   2.572  1.00 80.25           H  
ATOM   2201  CA  ILE A 142     -29.420  10.156   2.190  1.00 80.25           C  
ATOM   2202  HA  ILE A 142     -29.417   9.729   1.187  1.00 80.25           H  
ATOM   2203  C   ILE A 142     -30.675   9.624   2.886  1.00 80.25           C  
ATOM   2204  CB  ILE A 142     -28.115   9.729   2.899  1.00 80.25           C  
ATOM   2205  HB  ILE A 142     -28.021  10.297   3.825  1.00 80.25           H  
ATOM   2206  O   ILE A 142     -31.289   8.704   2.362  1.00 80.25           O  
ATOM   2207  CG1 ILE A 142     -26.897  10.032   1.996  1.00 80.25           C  
ATOM   2208 HG12 ILE A 142     -27.003  11.020   1.549  1.00 80.25           H  
ATOM   2209 HG13 ILE A 142     -26.861   9.311   1.180  1.00 80.25           H  
ATOM   2210  CG2 ILE A 142     -28.133   8.229   3.253  1.00 80.25           C  
ATOM   2211 HG21 ILE A 142     -27.188   7.923   3.702  1.00 80.25           H  
ATOM   2212 HG22 ILE A 142     -28.321   7.631   2.361  1.00 80.25           H  
ATOM   2213 HG23 ILE A 142     -28.915   8.027   3.985  1.00 80.25           H  
ATOM   2214  CD1 ILE A 142     -25.557  10.008   2.745  1.00 80.25           C  
ATOM   2215 HD11 ILE A 142     -24.764  10.329   2.070  1.00 80.25           H  
ATOM   2216 HD12 ILE A 142     -25.328   9.002   3.096  1.00 80.25           H  
ATOM   2217 HD13 ILE A 142     -25.594  10.692   3.594  1.00 80.25           H  
ATOM   2218  N   GLN A 143     -31.098  10.231   3.998  1.00 83.50           N  
ATOM   2219  H   GLN A 143     -30.548  10.988   4.378  1.00 83.50           H  
ATOM   2220  CA  GLN A 143     -32.300   9.822   4.728  1.00 83.50           C  
ATOM   2221  HA  GLN A 143     -32.171   8.784   5.032  1.00 83.50           H  
ATOM   2222  C   GLN A 143     -33.563   9.879   3.853  1.00 83.50           C  
ATOM   2223  CB  GLN A 143     -32.442  10.685   5.993  1.00 83.50           C  
ATOM   2224  HB2 GLN A 143     -32.638  11.718   5.705  1.00 83.50           H  
ATOM   2225  HB3 GLN A 143     -31.507  10.661   6.551  1.00 83.50           H  
ATOM   2226  O   GLN A 143     -34.276   8.887   3.769  1.00 83.50           O  
ATOM   2227  CG  GLN A 143     -33.579  10.206   6.910  1.00 83.50           C  
ATOM   2228  HG2 GLN A 143     -34.524  10.238   6.368  1.00 83.50           H  
ATOM   2229  HG3 GLN A 143     -33.663  10.888   7.756  1.00 83.50           H  
ATOM   2230  CD  GLN A 143     -33.352   8.801   7.458  1.00 83.50           C  
ATOM   2231  NE2 GLN A 143     -34.376   7.981   7.522  1.00 83.50           N  
ATOM   2232 HE21 GLN A 143     -35.223   8.194   7.014  1.00 83.50           H  
ATOM   2233 HE22 GLN A 143     -34.180   7.012   7.727  1.00 83.50           H  
ATOM   2234  OE1 GLN A 143     -32.253   8.423   7.842  1.00 83.50           O  
ATOM   2235  N   ASP A 144     -33.800  10.982   3.133  1.00 78.37           N  
ATOM   2236  H   ASP A 144     -33.187  11.776   3.247  1.00 78.37           H  
ATOM   2237  CA  ASP A 144     -34.944  11.113   2.212  1.00 78.37           C  
ATOM   2238  HA  ASP A 144     -35.871  10.976   2.770  1.00 78.37           H  
ATOM   2239  C   ASP A 144     -34.916  10.053   1.100  1.00 78.37           C  
ATOM   2240  CB  ASP A 144     -34.932  12.529   1.611  1.00 78.37           C  
ATOM   2241  HB2 ASP A 144     -33.947  12.721   1.184  1.00 78.37           H  
ATOM   2242  HB3 ASP A 144     -35.090  13.252   2.411  1.00 78.37           H  
ATOM   2243  O   ASP A 144     -35.954   9.527   0.698  1.00 78.37           O  
ATOM   2244  CG  ASP A 144     -35.991  12.758   0.521  1.00 78.37           C  
ATOM   2245  OD1 ASP A 144     -37.199  12.880   0.819  1.00 78.37           O  
ATOM   2246  OD2 ASP A 144     -35.615  12.893  -0.670  1.00 78.37           O  
ATOM   2247  N   ARG A 145     -33.721   9.701   0.612  1.00 77.41           N  
ATOM   2248  H   ARG A 145     -32.904  10.167   0.979  1.00 77.41           H  
ATOM   2249  CA  ARG A 145     -33.565   8.678  -0.425  1.00 77.41           C  
ATOM   2250  HA  ARG A 145     -34.350   8.844  -1.163  1.00 77.41           H  
ATOM   2251  C   ARG A 145     -33.800   7.267   0.108  1.00 77.41           C  
ATOM   2252  CB  ARG A 145     -32.201   8.864  -1.091  1.00 77.41           C  
ATOM   2253  HB2 ARG A 145     -32.033   9.934  -1.209  1.00 77.41           H  
ATOM   2254  HB3 ARG A 145     -31.406   8.459  -0.464  1.00 77.41           H  
ATOM   2255  O   ARG A 145     -34.459   6.478  -0.561  1.00 77.41           O  
ATOM   2256  CG  ARG A 145     -32.179   8.210  -2.474  1.00 77.41           C  
ATOM   2257  HG2 ARG A 145     -31.886   7.164  -2.386  1.00 77.41           H  
ATOM   2258  HG3 ARG A 145     -33.171   8.255  -2.924  1.00 77.41           H  
ATOM   2259  CD  ARG A 145     -31.209   8.967  -3.382  1.00 77.41           C  
ATOM   2260  HD2 ARG A 145     -31.492  10.019  -3.401  1.00 77.41           H  
ATOM   2261  HD3 ARG A 145     -30.200   8.872  -2.981  1.00 77.41           H  
ATOM   2262  NE  ARG A 145     -31.275   8.411  -4.737  1.00 77.41           N  
ATOM   2263  HE  ARG A 145     -31.813   7.559  -4.816  1.00 77.41           H  
ATOM   2264  NH1 ARG A 145     -30.023   9.996  -5.834  1.00 77.41           N  
ATOM   2265 HH11 ARG A 145     -29.953  10.538  -4.985  1.00 77.41           H  
ATOM   2266 HH12 ARG A 145     -29.584  10.335  -6.678  1.00 77.41           H  
ATOM   2267  NH2 ARG A 145     -30.860   8.282  -6.959  1.00 77.41           N  
ATOM   2268 HH21 ARG A 145     -30.437   8.632  -7.807  1.00 77.41           H  
ATOM   2269 HH22 ARG A 145     -31.411   7.436  -6.965  1.00 77.41           H  
ATOM   2270  CZ  ARG A 145     -30.721   8.901  -5.825  1.00 77.41           C  
ATOM   2271  N   LEU A 146     -33.332   6.986   1.324  1.00 75.96           N  
ATOM   2272  H   LEU A 146     -32.822   7.711   1.809  1.00 75.96           H  
ATOM   2273  CA  LEU A 146     -33.634   5.750   2.049  1.00 75.96           C  
ATOM   2274  HA  LEU A 146     -33.331   4.894   1.447  1.00 75.96           H  
ATOM   2275  C   LEU A 146     -35.145   5.606   2.290  1.00 75.96           C  
ATOM   2276  CB  LEU A 146     -32.869   5.740   3.389  1.00 75.96           C  
ATOM   2277  HB2 LEU A 146     -33.231   4.899   3.982  1.00 75.96           H  
ATOM   2278  HB3 LEU A 146     -33.120   6.646   3.941  1.00 75.96           H  
ATOM   2279  O   LEU A 146     -35.698   4.532   2.071  1.00 75.96           O  
ATOM   2280  CG  LEU A 146     -31.336   5.633   3.292  1.00 75.96           C  
ATOM   2281  HG  LEU A 146     -30.931   6.382   2.611  1.00 75.96           H  
ATOM   2282  CD1 LEU A 146     -30.711   5.829   4.672  1.00 75.96           C  
ATOM   2283 HD11 LEU A 146     -30.933   6.835   5.029  1.00 75.96           H  
ATOM   2284 HD12 LEU A 146     -31.135   5.111   5.374  1.00 75.96           H  
ATOM   2285 HD13 LEU A 146     -29.629   5.703   4.619  1.00 75.96           H  
ATOM   2286  CD2 LEU A 146     -30.889   4.282   2.770  1.00 75.96           C  
ATOM   2287 HD21 LEU A 146     -31.228   4.179   1.739  1.00 75.96           H  
ATOM   2288 HD22 LEU A 146     -29.801   4.219   2.783  1.00 75.96           H  
ATOM   2289 HD23 LEU A 146     -31.310   3.494   3.395  1.00 75.96           H  
ATOM   2290  N   ASP A 147     -35.818   6.690   2.681  1.00 79.53           N  
ATOM   2291  H   ASP A 147     -35.293   7.518   2.926  1.00 79.53           H  
ATOM   2292  CA  ASP A 147     -37.257   6.692   2.952  1.00 79.53           C  
ATOM   2293  HA  ASP A 147     -37.489   5.856   3.613  1.00 79.53           H  
ATOM   2294  C   ASP A 147     -38.093   6.497   1.666  1.00 79.53           C  
ATOM   2295  CB  ASP A 147     -37.641   7.993   3.690  1.00 79.53           C  
ATOM   2296  HB2 ASP A 147     -37.335   8.846   3.084  1.00 79.53           H  
ATOM   2297  HB3 ASP A 147     -38.727   8.026   3.779  1.00 79.53           H  
ATOM   2298  O   ASP A 147     -39.131   5.834   1.701  1.00 79.53           O  
ATOM   2299  CG  ASP A 147     -37.050   8.139   5.108  1.00 79.53           C  
ATOM   2300  OD1 ASP A 147     -36.703   7.120   5.750  1.00 79.53           O  
ATOM   2301  OD2 ASP A 147     -36.977   9.287   5.603  1.00 79.53           O  
ATOM   2302  N   LYS A 148     -37.640   7.032   0.518  1.00 74.94           N  
ATOM   2303  H   LYS A 148     -36.806   7.598   0.582  1.00 74.94           H  
ATOM   2304  CA  LYS A 148     -38.325   6.930  -0.790  1.00 74.94           C  
ATOM   2305  HA  LYS A 148     -39.399   7.028  -0.630  1.00 74.94           H  
ATOM   2306  C   LYS A 148     -38.144   5.596  -1.505  1.00 74.94           C  
ATOM   2307  CB  LYS A 148     -37.844   8.047  -1.723  1.00 74.94           C  
ATOM   2308  HB2 LYS A 148     -38.086   7.787  -2.754  1.00 74.94           H  
ATOM   2309  HB3 LYS A 148     -36.761   8.143  -1.642  1.00 74.94           H  
ATOM   2310  O   LYS A 148     -39.115   5.084  -2.057  1.00 74.94           O  
ATOM   2311  CG  LYS A 148     -38.524   9.376  -1.396  1.00 74.94           C  
ATOM   2312  HG2 LYS A 148     -39.588   9.300  -1.619  1.00 74.94           H  
ATOM   2313  HG3 LYS A 148     -38.401   9.602  -0.337  1.00 74.94           H  
ATOM   2314  CD  LYS A 148     -37.901  10.495  -2.228  1.00 74.94           C  
ATOM   2315  HD2 LYS A 148     -38.014  10.289  -3.292  1.00 74.94           H  
ATOM   2316  HD3 LYS A 148     -36.844  10.561  -1.973  1.00 74.94           H  
ATOM   2317  CE  LYS A 148     -38.601  11.798  -1.855  1.00 74.94           C  
ATOM   2318  HE2 LYS A 148     -39.594  11.827  -2.303  1.00 74.94           H  
ATOM   2319  HE3 LYS A 148     -38.709  11.814  -0.770  1.00 74.94           H  
ATOM   2320  NZ  LYS A 148     -37.787  12.962  -2.244  1.00 74.94           N  
ATOM   2321  HZ1 LYS A 148     -36.923  12.887  -1.727  1.00 74.94           H  
ATOM   2322  HZ2 LYS A 148     -38.193  13.815  -1.885  1.00 74.94           H  
ATOM   2323  HZ3 LYS A 148     -37.576  12.992  -3.231  1.00 74.94           H  
ATOM   2324  N   ASP A 149     -36.928   5.051  -1.522  1.00 73.55           N  
ATOM   2325  H   ASP A 149     -36.169   5.540  -1.071  1.00 73.55           H  
ATOM   2326  CA  ASP A 149     -36.618   3.806  -2.245  1.00 73.55           C  
ATOM   2327  HA  ASP A 149     -37.199   3.796  -3.167  1.00 73.55           H  
ATOM   2328  C   ASP A 149     -37.066   2.547  -1.467  1.00 73.55           C  
ATOM   2329  CB  ASP A 149     -35.127   3.786  -2.657  1.00 73.55           C  
ATOM   2330  HB2 ASP A 149     -34.510   3.952  -1.774  1.00 73.55           H  
ATOM   2331  HB3 ASP A 149     -34.886   2.797  -3.045  1.00 73.55           H  
ATOM   2332  O   ASP A 149     -36.930   1.424  -1.952  1.00 73.55           O  
ATOM   2333  CG  ASP A 149     -34.754   4.812  -3.753  1.00 73.55           C  
ATOM   2334  OD1 ASP A 149     -35.639   5.195  -4.553  1.00 73.55           O  
ATOM   2335  OD2 ASP A 149     -33.561   5.202  -3.846  1.00 73.55           O  
ATOM   2336  N   GLY A 150     -37.661   2.728  -0.282  1.00 56.43           N  
ATOM   2337  H   GLY A 150     -37.729   3.676   0.060  1.00 56.43           H  
ATOM   2338  CA  GLY A 150     -38.118   1.651   0.585  1.00 56.43           C  
ATOM   2339  HA2 GLY A 150     -38.540   0.848  -0.020  1.00 56.43           H  
ATOM   2340  HA3 GLY A 150     -38.898   2.030   1.245  1.00 56.43           H  
ATOM   2341  C   GLY A 150     -36.971   1.079   1.415  1.00 56.43           C  
ATOM   2342  O   GLY A 150     -36.176   0.256   0.951  1.00 56.43           O  
ATOM   2343  N   VAL A 151     -36.946   1.466   2.693  1.00 56.33           N  
ATOM   2344  H   VAL A 151     -37.568   2.216   2.957  1.00 56.33           H  
ATOM   2345  CA  VAL A 151     -36.006   0.976   3.719  1.00 56.33           C  
ATOM   2346  HA  VAL A 151     -34.995   1.218   3.392  1.00 56.33           H  
ATOM   2347  C   VAL A 151     -36.069  -0.550   3.895  1.00 56.33           C  
ATOM   2348  CB  VAL A 151     -36.258   1.695   5.067  1.00 56.33           C  
ATOM   2349  HB  VAL A 151     -37.253   1.432   5.426  1.00 56.33           H  
ATOM   2350  O   VAL A 151     -35.125  -1.137   4.408  1.00 56.33           O  
ATOM   2351  CG1 VAL A 151     -35.238   1.329   6.156  1.00 56.33           C  
ATOM   2352 HG11 VAL A 151     -35.392   1.947   7.041  1.00 56.33           H  
ATOM   2353 HG12 VAL A 151     -35.360   0.287   6.453  1.00 56.33           H  
ATOM   2354 HG13 VAL A 151     -34.225   1.475   5.782  1.00 56.33           H  
ATOM   2355  CG2 VAL A 151     -36.195   3.222   4.919  1.00 56.33           C  
ATOM   2356 HG21 VAL A 151     -36.977   3.579   4.248  1.00 56.33           H  
ATOM   2357 HG22 VAL A 151     -35.224   3.518   4.522  1.00 56.33           H  
ATOM   2358 HG23 VAL A 151     -36.347   3.709   5.883  1.00 56.33           H  
ATOM   2359  N   ASP A 152     -37.106  -1.240   3.411  1.00 54.59           N  
ATOM   2360  H   ASP A 152     -37.882  -0.735   3.008  1.00 54.59           H  
ATOM   2361  CA  ASP A 152     -37.202  -2.708   3.498  1.00 54.59           C  
ATOM   2362  HA  ASP A 152     -37.121  -2.997   4.546  1.00 54.59           H  
ATOM   2363  C   ASP A 152     -36.064  -3.446   2.766  1.00 54.59           C  
ATOM   2364  CB  ASP A 152     -38.569  -3.176   2.972  1.00 54.59           C  
ATOM   2365  HB2 ASP A 152     -38.770  -2.693   2.016  1.00 54.59           H  
ATOM   2366  HB3 ASP A 152     -38.527  -4.251   2.797  1.00 54.59           H  
ATOM   2367  O   ASP A 152     -35.755  -4.590   3.098  1.00 54.59           O  
ATOM   2368  CG  ASP A 152     -39.727  -2.916   3.942  1.00 54.59           C  
ATOM   2369  OD1 ASP A 152     -39.471  -2.768   5.159  1.00 54.59           O  
ATOM   2370  OD2 ASP A 152     -40.877  -2.884   3.453  1.00 54.59           O  
ATOM   2371  N   SER A 153     -35.390  -2.794   1.811  1.00 50.34           N  
ATOM   2372  H   SER A 153     -35.671  -1.847   1.601  1.00 50.34           H  
ATOM   2373  CA  SER A 153     -34.181  -3.338   1.169  1.00 50.34           C  
ATOM   2374  HA  SER A 153     -34.266  -4.424   1.140  1.00 50.34           H  
ATOM   2375  C   SER A 153     -32.883  -3.029   1.924  1.00 50.34           C  
ATOM   2376  CB  SER A 153     -34.100  -2.862  -0.282  1.00 50.34           C  
ATOM   2377  HB2 SER A 153     -34.997  -3.176  -0.815  1.00 50.34           H  
ATOM   2378  HB3 SER A 153     -33.236  -3.327  -0.757  1.00 50.34           H  
ATOM   2379  O   SER A 153     -31.836  -3.610   1.635  1.00 50.34           O  
ATOM   2380  OG  SER A 153     -33.970  -1.456  -0.375  1.00 50.34           O  
ATOM   2381  HG  SER A 153     -34.794  -1.013  -0.158  1.00 50.34           H  
ATOM   2382  N   ILE A 154     -32.937  -2.145   2.919  1.00 46.39           N  
ATOM   2383  H   ILE A 154     -33.840  -1.776   3.182  1.00 46.39           H  
ATOM   2384  CA  ILE A 154     -31.784  -1.689   3.682  1.00 46.39           C  
ATOM   2385  HA  ILE A 154     -30.914  -2.289   3.416  1.00 46.39           H  
ATOM   2386  C   ILE A 154     -32.099  -1.950   5.147  1.00 46.39           C  
ATOM   2387  CB  ILE A 154     -31.439  -0.215   3.368  1.00 46.39           C  
ATOM   2388  HB  ILE A 154     -32.211   0.432   3.783  1.00 46.39           H  
ATOM   2389  O   ILE A 154     -32.631  -1.099   5.856  1.00 46.39           O  
ATOM   2390  CG1 ILE A 154     -31.363   0.011   1.840  1.00 46.39           C  
ATOM   2391 HG12 ILE A 154     -30.575  -0.612   1.417  1.00 46.39           H  
ATOM   2392 HG13 ILE A 154     -32.305  -0.282   1.376  1.00 46.39           H  
ATOM   2393  CG2 ILE A 154     -30.077   0.126   4.004  1.00 46.39           C  
ATOM   2394 HG21 ILE A 154     -29.954   1.207   4.058  1.00 46.39           H  
ATOM   2395 HG22 ILE A 154     -29.270  -0.298   3.406  1.00 46.39           H  
ATOM   2396 HG23 ILE A 154     -30.002  -0.298   5.006  1.00 46.39           H  
ATOM   2397  CD1 ILE A 154     -31.137   1.455   1.417  1.00 46.39           C  
ATOM   2398 HD11 ILE A 154     -31.990   2.045   1.752  1.00 46.39           H  
ATOM   2399 HD12 ILE A 154     -30.199   1.830   1.825  1.00 46.39           H  
ATOM   2400 HD13 ILE A 154     -31.089   1.505   0.329  1.00 46.39           H  
ATOM   2401  N   GLN A 155     -31.738  -3.145   5.617  1.00 45.62           N  
ATOM   2402  H   GLN A 155     -31.362  -3.821   4.968  1.00 45.62           H  
ATOM   2403  CA  GLN A 155     -31.681  -3.428   7.046  1.00 45.62           C  
ATOM   2404  HA  GLN A 155     -32.643  -3.173   7.491  1.00 45.62           H  
ATOM   2405  C   GLN A 155     -30.621  -2.535   7.705  1.00 45.62           C  
ATOM   2406  CB  GLN A 155     -31.399  -4.914   7.320  1.00 45.62           C  
ATOM   2407  HB2 GLN A 155     -31.207  -5.009   8.389  1.00 45.62           H  
ATOM   2408  HB3 GLN A 155     -30.507  -5.238   6.784  1.00 45.62           H  
ATOM   2409  O   GLN A 155     -29.523  -2.977   8.035  1.00 45.62           O  
ATOM   2410  CG  GLN A 155     -32.576  -5.831   6.967  1.00 45.62           C  
ATOM   2411  HG2 GLN A 155     -32.570  -6.048   5.899  1.00 45.62           H  
ATOM   2412  HG3 GLN A 155     -33.508  -5.319   7.203  1.00 45.62           H  
ATOM   2413  CD  GLN A 155     -32.549  -7.141   7.755  1.00 45.62           C  
ATOM   2414  NE2 GLN A 155     -33.667  -7.823   7.856  1.00 45.62           N  
ATOM   2415 HE21 GLN A 155     -34.504  -7.507   7.387  1.00 45.62           H  
ATOM   2416 HE22 GLN A 155     -33.607  -8.688   8.374  1.00 45.62           H  
ATOM   2417  OE1 GLN A 155     -31.554  -7.571   8.314  1.00 45.62           O  
ATOM   2418  N   ILE A 156     -30.945  -1.264   7.937  1.00 43.32           N  
ATOM   2419  H   ILE A 156     -31.802  -0.916   7.533  1.00 43.32           H  
ATOM   2420  CA  ILE A 156     -30.225  -0.442   8.899  1.00 43.32           C  
ATOM   2421  HA  ILE A 156     -29.165  -0.690   8.846  1.00 43.32           H  
ATOM   2422  C   ILE A 156     -30.745  -0.884  10.259  1.00 43.32           C  
ATOM   2423  CB  ILE A 156     -30.345   1.075   8.638  1.00 43.32           C  
ATOM   2424  HB  ILE A 156     -31.359   1.403   8.866  1.00 43.32           H  
ATOM   2425  O   ILE A 156     -31.629  -0.269  10.858  1.00 43.32           O  
ATOM   2426  CG1 ILE A 156     -30.056   1.400   7.159  1.00 43.32           C  
ATOM   2427 HG12 ILE A 156     -29.111   0.944   6.863  1.00 43.32           H  
ATOM   2428 HG13 ILE A 156     -30.864   0.971   6.567  1.00 43.32           H  
ATOM   2429  CG2 ILE A 156     -29.358   1.804   9.572  1.00 43.32           C  
ATOM   2430 HG21 ILE A 156     -29.506   2.882   9.503  1.00 43.32           H  
ATOM   2431 HG22 ILE A 156     -28.332   1.562   9.298  1.00 43.32           H  
ATOM   2432 HG23 ILE A 156     -29.527   1.513  10.609  1.00 43.32           H  
ATOM   2433  CD1 ILE A 156     -30.012   2.888   6.809  1.00 43.32           C  
ATOM   2434 HD11 ILE A 156     -30.919   3.379   7.162  1.00 43.32           H  
ATOM   2435 HD12 ILE A 156     -29.946   3.000   5.726  1.00 43.32           H  
ATOM   2436 HD13 ILE A 156     -29.139   3.362   7.257  1.00 43.32           H  
ATOM   2437  N   SER A 157     -30.227  -2.023  10.721  1.00 40.31           N  
ATOM   2438  H   SER A 157     -29.588  -2.522  10.119  1.00 40.31           H  
ATOM   2439  CA  SER A 157     -30.327  -2.398  12.121  1.00 40.31           C  
ATOM   2440  HA  SER A 157     -31.353  -2.686  12.351  1.00 40.31           H  
ATOM   2441  C   SER A 157     -29.926  -1.179  12.950  1.00 40.31           C  
ATOM   2442  CB  SER A 157     -29.398  -3.575  12.425  1.00 40.31           C  
ATOM   2443  HB2 SER A 157     -29.732  -4.459  11.882  1.00 40.31           H  
ATOM   2444  HB3 SER A 157     -28.380  -3.330  12.122  1.00 40.31           H  
ATOM   2445  O   SER A 157     -28.826  -0.653  12.798  1.00 40.31           O  
ATOM   2446  OG  SER A 157     -29.430  -3.821  13.814  1.00 40.31           O  
ATOM   2447  HG  SER A 157     -28.527  -3.851  14.139  1.00 40.31           H  
ATOM   2448  N   ARG A 158     -30.817  -0.720  13.837  1.00 41.94           N  
ATOM   2449  H   ARG A 158     -31.714  -1.184  13.862  1.00 41.94           H  
ATOM   2450  CA  ARG A 158     -30.544   0.366  14.795  1.00 41.94           C  
ATOM   2451  HA  ARG A 158     -30.095   1.193  14.245  1.00 41.94           H  
ATOM   2452  C   ARG A 158     -29.495  -0.011  15.852  1.00 41.94           C  
ATOM   2453  CB  ARG A 158     -31.844   0.858  15.452  1.00 41.94           C  
ATOM   2454  HB2 ARG A 158     -31.593   1.545  16.260  1.00 41.94           H  
ATOM   2455  HB3 ARG A 158     -32.371   0.008  15.884  1.00 41.94           H  
ATOM   2456  O   ARG A 158     -29.324   0.714  16.828  1.00 41.94           O  
ATOM   2457  CG  ARG A 158     -32.770   1.611  14.490  1.00 41.94           C  
ATOM   2458  HG2 ARG A 158     -33.118   0.937  13.707  1.00 41.94           H  
ATOM   2459  HG3 ARG A 158     -32.234   2.445  14.038  1.00 41.94           H  
ATOM   2460  CD  ARG A 158     -33.963   2.138  15.295  1.00 41.94           C  
ATOM   2461  HD2 ARG A 158     -33.599   2.839  16.046  1.00 41.94           H  
ATOM   2462  HD3 ARG A 158     -34.434   1.294  15.799  1.00 41.94           H  
ATOM   2463  NE  ARG A 158     -34.950   2.810  14.434  1.00 41.94           N  
ATOM   2464  HE  ARG A 158     -34.663   3.008  13.486  1.00 41.94           H  
ATOM   2465  NH1 ARG A 158     -36.657   2.910  15.968  1.00 41.94           N  
ATOM   2466 HH11 ARG A 158     -37.610   3.155  16.197  1.00 41.94           H  
ATOM   2467 HH12 ARG A 158     -36.055   2.468  16.648  1.00 41.94           H  
ATOM   2468  NH2 ARG A 158     -36.972   3.710  13.907  1.00 41.94           N  
ATOM   2469 HH21 ARG A 158     -37.923   3.950  14.147  1.00 41.94           H  
ATOM   2470 HH22 ARG A 158     -36.645   3.888  12.968  1.00 41.94           H  
ATOM   2471  CZ  ARG A 158     -36.184   3.140  14.773  1.00 41.94           C  
ATOM   2472  N   THR A 159     -28.774  -1.115  15.685  1.00 41.74           N  
ATOM   2473  H   THR A 159     -28.928  -1.663  14.851  1.00 41.74           H  
ATOM   2474  CA  THR A 159     -27.488  -1.287  16.354  1.00 41.74           C  
ATOM   2475  HA  THR A 159     -27.590  -1.059  17.415  1.00 41.74           H  
ATOM   2476  C   THR A 159     -26.513  -0.299  15.734  1.00 41.74           C  
ATOM   2477  CB  THR A 159     -26.960  -2.721  16.218  1.00 41.74           C  
ATOM   2478  HB  THR A 159     -25.916  -2.750  16.528  1.00 41.74           H  
ATOM   2479  O   THR A 159     -26.237  -0.383  14.539  1.00 41.74           O  
ATOM   2480  CG2 THR A 159     -27.762  -3.673  17.104  1.00 41.74           C  
ATOM   2481 HG21 THR A 159     -27.356  -4.680  17.006  1.00 41.74           H  
ATOM   2482 HG22 THR A 159     -27.687  -3.363  18.146  1.00 41.74           H  
ATOM   2483 HG23 THR A 159     -28.809  -3.682  16.800  1.00 41.74           H  
ATOM   2484  OG1 THR A 159     -27.064  -3.164  14.883  1.00 41.74           O  
ATOM   2485  HG1 THR A 159     -26.548  -2.548  14.358  1.00 41.74           H  
ATOM   2486  N   SER A 160     -25.995   0.632  16.540  1.00 51.89           N  
ATOM   2487  H   SER A 160     -26.297   0.642  17.504  1.00 51.89           H  
ATOM   2488  CA  SER A 160     -24.783   1.397  16.219  1.00 51.89           C  
ATOM   2489  HA  SER A 160     -25.053   2.293  15.660  1.00 51.89           H  
ATOM   2490  C   SER A 160     -23.828   0.511  15.416  1.00 51.89           C  
ATOM   2491  CB  SER A 160     -24.078   1.780  17.526  1.00 51.89           C  
ATOM   2492  HB2 SER A 160     -24.680   2.515  18.061  1.00 51.89           H  
ATOM   2493  HB3 SER A 160     -23.107   2.221  17.300  1.00 51.89           H  
ATOM   2494  O   SER A 160     -23.603  -0.606  15.895  1.00 51.89           O  
ATOM   2495  OG  SER A 160     -23.905   0.638  18.348  1.00 51.89           O  
ATOM   2496  HG  SER A 160     -23.579  -0.071  17.789  1.00 51.89           H  
ATOM   2497  N   PRO A 161     -23.321   0.929  14.238  1.00 55.73           N  
ATOM   2498  CA  PRO A 161     -22.518   0.051  13.400  1.00 55.73           C  
ATOM   2499  HA  PRO A 161     -23.142  -0.763  13.030  1.00 55.73           H  
ATOM   2500  C   PRO A 161     -21.396  -0.525  14.256  1.00 55.73           C  
ATOM   2501  CB  PRO A 161     -22.027   0.887  12.210  1.00 55.73           C  
ATOM   2502  HB2 PRO A 161     -20.954   0.780  12.050  1.00 55.73           H  
ATOM   2503  HB3 PRO A 161     -22.565   0.584  11.312  1.00 55.73           H  
ATOM   2504  O   PRO A 161     -20.512   0.204  14.710  1.00 55.73           O  
ATOM   2505  CG  PRO A 161     -22.385   2.333  12.560  1.00 55.73           C  
ATOM   2506  HG2 PRO A 161     -22.734   2.880  11.684  1.00 55.73           H  
ATOM   2507  HG3 PRO A 161     -21.511   2.825  12.987  1.00 55.73           H  
ATOM   2508  CD  PRO A 161     -23.478   2.233  13.623  1.00 55.73           C  
ATOM   2509  HD2 PRO A 161     -24.461   2.290  13.155  1.00 55.73           H  
ATOM   2510  HD3 PRO A 161     -23.358   3.036  14.351  1.00 55.73           H  
ATOM   2511  N   THR A 162     -21.503  -1.815  14.570  1.00 68.74           N  
ATOM   2512  H   THR A 162     -22.281  -2.356  14.223  1.00 68.74           H  
ATOM   2513  CA  THR A 162     -20.473  -2.529  15.305  1.00 68.74           C  
ATOM   2514  HA  THR A 162     -20.249  -2.009  16.237  1.00 68.74           H  
ATOM   2515  C   THR A 162     -19.259  -2.488  14.402  1.00 68.74           C  
ATOM   2516  CB  THR A 162     -20.894  -3.972  15.624  1.00 68.74           C  
ATOM   2517  HB  THR A 162     -20.021  -4.544  15.940  1.00 68.74           H  
ATOM   2518  O   THR A 162     -19.309  -2.995  13.280  1.00 68.74           O  
ATOM   2519  CG2 THR A 162     -21.943  -4.011  16.737  1.00 68.74           C  
ATOM   2520 HG21 THR A 162     -21.540  -3.557  17.642  1.00 68.74           H  
ATOM   2521 HG22 THR A 162     -22.840  -3.476  16.426  1.00 68.74           H  
ATOM   2522 HG23 THR A 162     -22.201  -5.049  16.946  1.00 68.74           H  
ATOM   2523  OG1 THR A 162     -21.474  -4.578  14.493  1.00 68.74           O  
ATOM   2524  HG1 THR A 162     -20.790  -4.633  13.822  1.00 68.74           H  
ATOM   2525  N   LEU A 163     -18.206  -1.800  14.843  1.00 82.23           N  
ATOM   2526  H   LEU A 163     -18.250  -1.352  15.747  1.00 82.23           H  
ATOM   2527  CA  LEU A 163     -16.952  -1.802  14.105  1.00 82.23           C  
ATOM   2528  HA  LEU A 163     -17.135  -1.356  13.128  1.00 82.23           H  
ATOM   2529  C   LEU A 163     -16.519  -3.263  13.920  1.00 82.23           C  
ATOM   2530  CB  LEU A 163     -15.877  -1.006  14.857  1.00 82.23           C  
ATOM   2531  HB2 LEU A 163     -15.829  -1.397  15.874  1.00 82.23           H  
ATOM   2532  HB3 LEU A 163     -14.914  -1.186  14.379  1.00 82.23           H  
ATOM   2533  O   LEU A 163     -16.644  -4.040  14.870  1.00 82.23           O  
ATOM   2534  CG  LEU A 163     -16.112   0.511  14.918  1.00 82.23           C  
ATOM   2535  HG  LEU A 163     -17.099   0.712  15.336  1.00 82.23           H  
ATOM   2536  CD1 LEU A 163     -15.065   1.145  15.836  1.00 82.23           C  
ATOM   2537 HD11 LEU A 163     -15.145   0.716  16.835  1.00 82.23           H  
ATOM   2538 HD12 LEU A 163     -14.065   0.957  15.445  1.00 82.23           H  
ATOM   2539 HD13 LEU A 163     -15.236   2.220  15.903  1.00 82.23           H  
ATOM   2540  CD2 LEU A 163     -16.006   1.181  13.546  1.00 82.23           C  
ATOM   2541 HD21 LEU A 163     -16.787   0.802  12.887  1.00 82.23           H  
ATOM   2542 HD22 LEU A 163     -15.029   0.978  13.106  1.00 82.23           H  
ATOM   2543 HD23 LEU A 163     -16.141   2.257  13.653  1.00 82.23           H  
ATOM   2544  N   PRO A 164     -16.031  -3.642  12.731  1.00 88.72           N  
ATOM   2545  CA  PRO A 164     -15.588  -5.007  12.486  1.00 88.72           C  
ATOM   2546  HA  PRO A 164     -16.415  -5.704  12.615  1.00 88.72           H  
ATOM   2547  C   PRO A 164     -14.469  -5.368  13.469  1.00 88.72           C  
ATOM   2548  CB  PRO A 164     -15.130  -5.017  11.025  1.00 88.72           C  
ATOM   2549  HB2 PRO A 164     -14.289  -5.691  10.867  1.00 88.72           H  
ATOM   2550  HB3 PRO A 164     -15.967  -5.292  10.383  1.00 88.72           H  
ATOM   2551  O   PRO A 164     -13.584  -4.548  13.741  1.00 88.72           O  
ATOM   2552  CG  PRO A 164     -14.740  -3.565  10.751  1.00 88.72           C  
ATOM   2553  HG2 PRO A 164     -13.732  -3.378  11.119  1.00 88.72           H  
ATOM   2554  HG3 PRO A 164     -14.818  -3.309   9.694  1.00 88.72           H  
ATOM   2555  CD  PRO A 164     -15.741  -2.785  11.592  1.00 88.72           C  
ATOM   2556  HD2 PRO A 164     -15.304  -1.835  11.900  1.00 88.72           H  
ATOM   2557  HD3 PRO A 164     -16.657  -2.620  11.024  1.00 88.72           H  
ATOM   2558  N   GLU A 165     -14.486  -6.581  14.015  1.00 89.37           N  
ATOM   2559  H   GLU A 165     -15.174  -7.259  13.720  1.00 89.37           H  
ATOM   2560  CA  GLU A 165     -13.384  -7.044  14.865  1.00 89.37           C  
ATOM   2561  HA  GLU A 165     -13.097  -6.255  15.559  1.00 89.37           H  
ATOM   2562  C   GLU A 165     -12.158  -7.374  14.013  1.00 89.37           C  
ATOM   2563  CB  GLU A 165     -13.788  -8.276  15.681  1.00 89.37           C  
ATOM   2564  HB2 GLU A 165     -14.145  -9.063  15.017  1.00 89.37           H  
ATOM   2565  HB3 GLU A 165     -12.889  -8.629  16.186  1.00 89.37           H  
ATOM   2566  O   GLU A 165     -11.017  -7.164  14.434  1.00 89.37           O  
ATOM   2567  CG  GLU A 165     -14.855  -7.964  16.741  1.00 89.37           C  
ATOM   2568  HG2 GLU A 165     -14.575  -7.042  17.249  1.00 89.37           H  
ATOM   2569  HG3 GLU A 165     -15.813  -7.800  16.247  1.00 89.37           H  
ATOM   2570  CD  GLU A 165     -14.996  -9.078  17.794  1.00 89.37           C  
ATOM   2571  OE1 GLU A 165     -15.728  -8.830  18.779  1.00 89.37           O  
ATOM   2572  OE2 GLU A 165     -14.304 -10.119  17.680  1.00 89.37           O  
ATOM   2573  N   SER A 166     -12.408  -7.848  12.791  1.00 91.56           N  
ATOM   2574  H   SER A 166     -13.374  -8.025  12.556  1.00 91.56           H  
ATOM   2575  CA  SER A 166     -11.403  -8.284  11.833  1.00 91.56           C  
ATOM   2576  HA  SER A 166     -10.442  -7.830  12.075  1.00 91.56           H  
ATOM   2577  C   SER A 166     -11.784  -7.890  10.407  1.00 91.56           C  
ATOM   2578  CB  SER A 166     -11.278  -9.803  11.966  1.00 91.56           C  
ATOM   2579  HB2 SER A 166     -10.973 -10.044  12.985  1.00 91.56           H  
ATOM   2580  HB3 SER A 166     -12.248 -10.263  11.780  1.00 91.56           H  
ATOM   2581  O   SER A 166     -12.943  -7.630  10.094  1.00 91.56           O  
ATOM   2582  OG  SER A 166     -10.326 -10.335  11.062  1.00 91.56           O  
ATOM   2583  HG  SER A 166     -10.106 -11.204  11.404  1.00 91.56           H  
ATOM   2584  N   CYS A 167     -10.814  -7.922   9.489  1.00 95.35           N  
ATOM   2585  H   CYS A 167      -9.896  -8.225   9.782  1.00 95.35           H  
ATOM   2586  CA  CYS A 167     -11.105  -7.810   8.059  1.00 95.35           C  
ATOM   2587  HA  CYS A 167     -11.659  -6.887   7.893  1.00 95.35           H  
ATOM   2588  C   CYS A 167     -11.995  -8.952   7.535  1.00 95.35           C  
ATOM   2589  CB  CYS A 167      -9.797  -7.728   7.267  1.00 95.35           C  
ATOM   2590  HB2 CYS A 167      -9.131  -8.527   7.592  1.00 95.35           H  
ATOM   2591  HB3 CYS A 167     -10.017  -7.893   6.213  1.00 95.35           H  
ATOM   2592  O   CYS A 167     -12.538  -8.814   6.442  1.00 95.35           O  
ATOM   2593  SG  CYS A 167      -8.934  -6.143   7.403  1.00 95.35           S  
ATOM   2594  N   ARG A 168     -12.160 -10.058   8.284  1.00 92.29           N  
ATOM   2595  H   ARG A 168     -11.676 -10.103   9.169  1.00 92.29           H  
ATOM   2596  CA  ARG A 168     -13.111 -11.142   7.961  1.00 92.29           C  
ATOM   2597  HA  ARG A 168     -12.928 -11.517   6.955  1.00 92.29           H  
ATOM   2598  C   ARG A 168     -14.567 -10.665   7.933  1.00 92.29           C  
ATOM   2599  CB  ARG A 168     -12.963 -12.305   8.961  1.00 92.29           C  
ATOM   2600  HB2 ARG A 168     -13.836 -12.951   8.867  1.00 92.29           H  
ATOM   2601  HB3 ARG A 168     -12.948 -11.917   9.980  1.00 92.29           H  
ATOM   2602  O   ARG A 168     -15.331 -11.131   7.098  1.00 92.29           O  
ATOM   2603  CG  ARG A 168     -11.713 -13.165   8.709  1.00 92.29           C  
ATOM   2604  HG2 ARG A 168     -10.813 -12.562   8.833  1.00 92.29           H  
ATOM   2605  HG3 ARG A 168     -11.749 -13.542   7.687  1.00 92.29           H  
ATOM   2606  CD  ARG A 168     -11.667 -14.361   9.678  1.00 92.29           C  
ATOM   2607  HD2 ARG A 168     -11.473 -13.995  10.687  1.00 92.29           H  
ATOM   2608  HD3 ARG A 168     -12.644 -14.845   9.696  1.00 92.29           H  
ATOM   2609  NE  ARG A 168     -10.627 -15.346   9.305  1.00 92.29           N  
ATOM   2610  HE  ARG A 168      -9.728 -15.289   9.762  1.00 92.29           H  
ATOM   2611  NH1 ARG A 168     -11.967 -16.819   8.133  1.00 92.29           N  
ATOM   2612 HH11 ARG A 168     -12.745 -16.654   8.756  1.00 92.29           H  
ATOM   2613 HH12 ARG A 168     -12.073 -17.713   7.675  1.00 92.29           H  
ATOM   2614  NH2 ARG A 168      -9.789 -17.178   8.254  1.00 92.29           N  
ATOM   2615 HH21 ARG A 168      -9.969 -18.080   7.836  1.00 92.29           H  
ATOM   2616 HH22 ARG A 168      -8.958 -17.054   8.815  1.00 92.29           H  
ATOM   2617  CZ  ARG A 168     -10.805 -16.429   8.564  1.00 92.29           C  
ATOM   2618  N   ASP A 169     -14.916  -9.690   8.770  1.00 89.31           N  
ATOM   2619  H   ASP A 169     -14.243  -9.369   9.451  1.00 89.31           H  
ATOM   2620  CA  ASP A 169     -16.280  -9.153   8.874  1.00 89.31           C  
ATOM   2621  HA  ASP A 169     -16.990  -9.965   8.717  1.00 89.31           H  
ATOM   2622  C   ASP A 169     -16.564  -8.060   7.826  1.00 89.31           C  
ATOM   2623  CB  ASP A 169     -16.505  -8.596  10.289  1.00 89.31           C  
ATOM   2624  HB2 ASP A 169     -15.950  -7.662  10.380  1.00 89.31           H  
ATOM   2625  HB3 ASP A 169     -17.563  -8.374  10.425  1.00 89.31           H  
ATOM   2626  O   ASP A 169     -17.659  -7.499   7.759  1.00 89.31           O  
ATOM   2627  CG  ASP A 169     -16.050  -9.545  11.399  1.00 89.31           C  
ATOM   2628  OD1 ASP A 169     -16.383 -10.745  11.308  1.00 89.31           O  
ATOM   2629  OD2 ASP A 169     -15.316  -9.048  12.290  1.00 89.31           O  
ATOM   2630  N   VAL A 170     -15.560  -7.699   7.019  1.00 89.42           N  
ATOM   2631  H   VAL A 170     -14.708  -8.240   7.056  1.00 89.42           H  
ATOM   2632  CA  VAL A 170     -15.627  -6.561   6.102  1.00 89.42           C  
ATOM   2633  HA  VAL A 170     -16.349  -5.846   6.497  1.00 89.42           H  
ATOM   2634  C   VAL A 170     -16.123  -7.008   4.732  1.00 89.42           C  
ATOM   2635  CB  VAL A 170     -14.280  -5.827   6.020  1.00 89.42           C  
ATOM   2636  HB  VAL A 170     -13.500  -6.507   5.678  1.00 89.42           H  
ATOM   2637  O   VAL A 170     -15.385  -7.588   3.936  1.00 89.42           O  
ATOM   2638  CG1 VAL A 170     -14.344  -4.635   5.058  1.00 89.42           C  
ATOM   2639 HG11 VAL A 170     -14.500  -4.987   4.038  1.00 89.42           H  
ATOM   2640 HG12 VAL A 170     -13.398  -4.094   5.094  1.00 89.42           H  
ATOM   2641 HG13 VAL A 170     -15.157  -3.966   5.339  1.00 89.42           H  
ATOM   2642  CG2 VAL A 170     -13.888  -5.272   7.395  1.00 89.42           C  
ATOM   2643 HG21 VAL A 170     -12.909  -4.798   7.333  1.00 89.42           H  
ATOM   2644 HG22 VAL A 170     -14.632  -4.547   7.726  1.00 89.42           H  
ATOM   2645 HG23 VAL A 170     -13.835  -6.077   8.128  1.00 89.42           H  
ATOM   2646  N   ILE A 171     -17.369  -6.654   4.424  1.00 86.15           N  
ATOM   2647  H   ILE A 171     -17.933  -6.239   5.151  1.00 86.15           H  
ATOM   2648  CA  ILE A 171     -17.979  -6.872   3.109  1.00 86.15           C  
ATOM   2649  HA  ILE A 171     -17.449  -7.685   2.613  1.00 86.15           H  
ATOM   2650  C   ILE A 171     -17.809  -5.603   2.265  1.00 86.15           C  
ATOM   2651  CB  ILE A 171     -19.454  -7.310   3.248  1.00 86.15           C  
ATOM   2652  HB  ILE A 171     -20.024  -6.487   3.680  1.00 86.15           H  
ATOM   2653  O   ILE A 171     -18.271  -4.528   2.639  1.00 86.15           O  
ATOM   2654  CG1 ILE A 171     -19.577  -8.539   4.183  1.00 86.15           C  
ATOM   2655 HG12 ILE A 171     -19.009  -9.371   3.766  1.00 86.15           H  
ATOM   2656 HG13 ILE A 171     -19.150  -8.301   5.158  1.00 86.15           H  
ATOM   2657  CG2 ILE A 171     -20.028  -7.625   1.851  1.00 86.15           C  
ATOM   2658 HG21 ILE A 171     -21.094  -7.842   1.925  1.00 86.15           H  
ATOM   2659 HG22 ILE A 171     -19.517  -8.488   1.424  1.00 86.15           H  
ATOM   2660 HG23 ILE A 171     -19.920  -6.769   1.186  1.00 86.15           H  
ATOM   2661  CD1 ILE A 171     -21.014  -9.003   4.448  1.00 86.15           C  
ATOM   2662 HD11 ILE A 171     -21.467  -9.392   3.537  1.00 86.15           H  
ATOM   2663 HD12 ILE A 171     -21.000  -9.800   5.191  1.00 86.15           H  
ATOM   2664 HD13 ILE A 171     -21.609  -8.174   4.832  1.00 86.15           H  
ATOM   2665  N   SER A 172     -17.149  -5.724   1.112  1.00 85.47           N  
ATOM   2666  H   SER A 172     -16.781  -6.631   0.866  1.00 85.47           H  
ATOM   2667  CA  SER A 172     -16.919  -4.615   0.175  1.00 85.47           C  
ATOM   2668  HA  SER A 172     -17.682  -3.851   0.322  1.00 85.47           H  
ATOM   2669  C   SER A 172     -16.985  -5.088  -1.277  1.00 85.47           C  
ATOM   2670  CB  SER A 172     -15.551  -3.983   0.447  1.00 85.47           C  
ATOM   2671  HB2 SER A 172     -14.775  -4.711   0.211  1.00 85.47           H  
ATOM   2672  HB3 SER A 172     -15.479  -3.705   1.499  1.00 85.47           H  
ATOM   2673  O   SER A 172     -16.665  -6.240  -1.583  1.00 85.47           O  
ATOM   2674  OG  SER A 172     -15.361  -2.836  -0.356  1.00 85.47           O  
ATOM   2675  HG  SER A 172     -14.418  -2.665  -0.410  1.00 85.47           H  
ATOM   2676  N   SER A 173     -17.369  -4.200  -2.196  1.00 87.34           N  
ATOM   2677  H   SER A 173     -17.617  -3.268  -1.896  1.00 87.34           H  
ATOM   2678  CA  SER A 173     -17.199  -4.406  -3.641  1.00 87.34           C  
ATOM   2679  HA  SER A 173     -17.488  -5.425  -3.899  1.00 87.34           H  
ATOM   2680  C   SER A 173     -15.748  -4.211  -4.090  1.00 87.34           C  
ATOM   2681  CB  SER A 173     -18.110  -3.452  -4.422  1.00 87.34           C  
ATOM   2682  HB2 SER A 173     -19.148  -3.726  -4.231  1.00 87.34           H  
ATOM   2683  HB3 SER A 173     -17.917  -3.544  -5.491  1.00 87.34           H  
ATOM   2684  O   SER A 173     -15.332  -4.833  -5.060  1.00 87.34           O  
ATOM   2685  OG  SER A 173     -17.913  -2.111  -4.010  1.00 87.34           O  
ATOM   2686  HG  SER A 173     -17.221  -1.700  -4.533  1.00 87.34           H  
ATOM   2687  N   GLU A 174     -14.984  -3.388  -3.370  1.00 87.42           N  
ATOM   2688  H   GLU A 174     -15.401  -2.952  -2.560  1.00 87.42           H  
ATOM   2689  CA  GLU A 174     -13.592  -3.045  -3.677  1.00 87.42           C  
ATOM   2690  HA  GLU A 174     -13.487  -2.891  -4.751  1.00 87.42           H  
ATOM   2691  C   GLU A 174     -12.616  -4.143  -3.247  1.00 87.42           C  
ATOM   2692  CB  GLU A 174     -13.198  -1.748  -2.949  1.00 87.42           C  
ATOM   2693  HB2 GLU A 174     -13.272  -1.907  -1.873  1.00 87.42           H  
ATOM   2694  HB3 GLU A 174     -12.153  -1.525  -3.168  1.00 87.42           H  
ATOM   2695  O   GLU A 174     -12.729  -4.667  -2.136  1.00 87.42           O  
ATOM   2696  CG  GLU A 174     -14.055  -0.528  -3.312  1.00 87.42           C  
ATOM   2697  HG2 GLU A 174     -13.695   0.327  -2.739  1.00 87.42           H  
ATOM   2698  HG3 GLU A 174     -15.086  -0.712  -3.007  1.00 87.42           H  
ATOM   2699  CD  GLU A 174     -13.995  -0.190  -4.806  1.00 87.42           C  
ATOM   2700  OE1 GLU A 174     -15.064   0.153  -5.356  1.00 87.42           O  
ATOM   2701  OE2 GLU A 174     -12.885  -0.288  -5.377  1.00 87.42           O  
ATOM   2702  N   ASP A 175     -11.588  -4.407  -4.061  1.00 92.94           N  
ATOM   2703  H   ASP A 175     -11.612  -4.031  -4.998  1.00 92.94           H  
ATOM   2704  CA  ASP A 175     -10.506  -5.349  -3.731  1.00 92.94           C  
ATOM   2705  HA  ASP A 175     -10.913  -6.356  -3.646  1.00 92.94           H  
ATOM   2706  C   ASP A 175      -9.824  -5.001  -2.404  1.00 92.94           C  
ATOM   2707  CB  ASP A 175      -9.431  -5.342  -4.830  1.00 92.94           C  
ATOM   2708  HB2 ASP A 175      -9.110  -4.315  -5.006  1.00 92.94           H  
ATOM   2709  HB3 ASP A 175      -8.566  -5.897  -4.466  1.00 92.94           H  
ATOM   2710  O   ASP A 175      -9.503  -5.881  -1.604  1.00 92.94           O  
ATOM   2711  CG  ASP A 175      -9.848  -5.971  -6.161  1.00 92.94           C  
ATOM   2712  OD1 ASP A 175     -10.928  -6.594  -6.222  1.00 92.94           O  
ATOM   2713  OD2 ASP A 175      -9.044  -5.822  -7.108  1.00 92.94           O  
ATOM   2714  N   ARG A 176      -9.615  -3.699  -2.170  1.00 94.95           N  
ATOM   2715  H   ARG A 176      -9.999  -3.049  -2.840  1.00 94.95           H  
ATOM   2716  CA  ARG A 176      -8.983  -3.166  -0.964  1.00 94.95           C  
ATOM   2717  HA  ARG A 176      -8.945  -3.972  -0.231  1.00 94.95           H  
ATOM   2718  C   ARG A 176      -9.809  -2.037  -0.373  1.00 94.95           C  
ATOM   2719  CB  ARG A 176      -7.550  -2.704  -1.246  1.00 94.95           C  
ATOM   2720  HB2 ARG A 176      -7.147  -2.253  -0.339  1.00 94.95           H  
ATOM   2721  HB3 ARG A 176      -7.564  -1.948  -2.031  1.00 94.95           H  
ATOM   2722  O   ARG A 176     -10.113  -1.067  -1.062  1.00 94.95           O  
ATOM   2723  CG  ARG A 176      -6.636  -3.862  -1.664  1.00 94.95           C  
ATOM   2724  HG2 ARG A 176      -6.994  -4.303  -2.595  1.00 94.95           H  
ATOM   2725  HG3 ARG A 176      -6.638  -4.625  -0.886  1.00 94.95           H  
ATOM   2726  CD  ARG A 176      -5.211  -3.344  -1.868  1.00 94.95           C  
ATOM   2727  HD2 ARG A 176      -4.861  -2.922  -0.925  1.00 94.95           H  
ATOM   2728  HD3 ARG A 176      -5.211  -2.550  -2.615  1.00 94.95           H  
ATOM   2729  NE  ARG A 176      -4.300  -4.432  -2.248  1.00 94.95           N  
ATOM   2730  HE  ARG A 176      -3.850  -4.935  -1.496  1.00 94.95           H  
ATOM   2731  NH1 ARG A 176      -4.272  -4.141  -4.520  1.00 94.95           N  
ATOM   2732 HH11 ARG A 176      -5.000  -3.454  -4.387  1.00 94.95           H  
ATOM   2733 HH12 ARG A 176      -4.223  -4.611  -5.413  1.00 94.95           H  
ATOM   2734  NH2 ARG A 176      -3.186  -5.869  -3.578  1.00 94.95           N  
ATOM   2735 HH21 ARG A 176      -3.093  -6.362  -4.455  1.00 94.95           H  
ATOM   2736 HH22 ARG A 176      -2.980  -6.380  -2.731  1.00 94.95           H  
ATOM   2737  CZ  ARG A 176      -3.946  -4.818  -3.451  1.00 94.95           C  
ATOM   2738  N   VAL A 177     -10.100  -2.117   0.920  1.00 92.60           N  
ATOM   2739  H   VAL A 177      -9.789  -2.936   1.423  1.00 92.60           H  
ATOM   2740  CA  VAL A 177     -10.857  -1.089   1.650  1.00 92.60           C  
ATOM   2741  HA  VAL A 177     -10.873  -0.181   1.047  1.00 92.60           H  
ATOM   2742  C   VAL A 177     -10.164  -0.745   2.959  1.00 92.60           C  
ATOM   2743  CB  VAL A 177     -12.324  -1.516   1.842  1.00 92.60           C  
ATOM   2744  HB  VAL A 177     -12.728  -1.761   0.860  1.00 92.60           H  
ATOM   2745  O   VAL A 177      -9.602  -1.609   3.623  1.00 92.60           O  
ATOM   2746  CG1 VAL A 177     -12.473  -2.753   2.728  1.00 92.60           C  
ATOM   2747 HG11 VAL A 177     -11.887  -3.578   2.323  1.00 92.60           H  
ATOM   2748 HG12 VAL A 177     -12.135  -2.544   3.743  1.00 92.60           H  
ATOM   2749 HG13 VAL A 177     -13.521  -3.052   2.758  1.00 92.60           H  
ATOM   2750  CG2 VAL A 177     -13.177  -0.381   2.416  1.00 92.60           C  
ATOM   2751 HG21 VAL A 177     -12.885  -0.150   3.441  1.00 92.60           H  
ATOM   2752 HG22 VAL A 177     -14.224  -0.687   2.420  1.00 92.60           H  
ATOM   2753 HG23 VAL A 177     -13.085   0.509   1.794  1.00 92.60           H  
ATOM   2754  N   VAL A 178     -10.174   0.532   3.331  1.00 94.45           N  
ATOM   2755  H   VAL A 178     -10.727   1.184   2.793  1.00 94.45           H  
ATOM   2756  CA  VAL A 178      -9.592   0.995   4.594  1.00 94.45           C  
ATOM   2757  HA  VAL A 178      -8.883   0.250   4.954  1.00 94.45           H  
ATOM   2758  C   VAL A 178     -10.700   1.138   5.624  1.00 94.45           C  
ATOM   2759  CB  VAL A 178      -8.824   2.308   4.413  1.00 94.45           C  
ATOM   2760  HB  VAL A 178      -9.509   3.081   4.064  1.00 94.45           H  
ATOM   2761  O   VAL A 178     -11.641   1.898   5.402  1.00 94.45           O  
ATOM   2762  CG1 VAL A 178      -8.181   2.779   5.721  1.00 94.45           C  
ATOM   2763 HG11 VAL A 178      -7.518   2.006   6.108  1.00 94.45           H  
ATOM   2764 HG12 VAL A 178      -8.953   2.989   6.462  1.00 94.45           H  
ATOM   2765 HG13 VAL A 178      -7.605   3.682   5.519  1.00 94.45           H  
ATOM   2766  CG2 VAL A 178      -7.699   2.167   3.383  1.00 94.45           C  
ATOM   2767 HG21 VAL A 178      -7.262   3.150   3.205  1.00 94.45           H  
ATOM   2768 HG22 VAL A 178      -6.941   1.473   3.746  1.00 94.45           H  
ATOM   2769 HG23 VAL A 178      -8.091   1.802   2.434  1.00 94.45           H  
ATOM   2770  N   VAL A 179     -10.567   0.452   6.754  1.00 92.31           N  
ATOM   2771  H   VAL A 179      -9.731  -0.100   6.884  1.00 92.31           H  
ATOM   2772  CA  VAL A 179     -11.553   0.448   7.844  1.00 92.31           C  
ATOM   2773  HA  VAL A 179     -12.273   1.248   7.676  1.00 92.31           H  
ATOM   2774  C   VAL A 179     -10.879   0.730   9.183  1.00 92.31           C  
ATOM   2775  CB  VAL A 179     -12.352  -0.873   7.895  1.00 92.31           C  
ATOM   2776  HB  VAL A 179     -13.123  -0.771   8.658  1.00 92.31           H  
ATOM   2777  O   VAL A 179      -9.657   0.639   9.312  1.00 92.31           O  
ATOM   2778  CG1 VAL A 179     -13.056  -1.161   6.564  1.00 92.31           C  
ATOM   2779 HG11 VAL A 179     -13.656  -0.301   6.266  1.00 92.31           H  
ATOM   2780 HG12 VAL A 179     -13.714  -2.022   6.680  1.00 92.31           H  
ATOM   2781 HG13 VAL A 179     -12.324  -1.380   5.786  1.00 92.31           H  
ATOM   2782  CG2 VAL A 179     -11.474  -2.070   8.271  1.00 92.31           C  
ATOM   2783 HG21 VAL A 179     -10.684  -2.205   7.532  1.00 92.31           H  
ATOM   2784 HG22 VAL A 179     -11.026  -1.926   9.254  1.00 92.31           H  
ATOM   2785 HG23 VAL A 179     -12.085  -2.971   8.318  1.00 92.31           H  
ATOM   2786  N   THR A 180     -11.683   1.057  10.189  1.00 92.75           N  
ATOM   2787  H   THR A 180     -12.679   1.076  10.024  1.00 92.75           H  
ATOM   2788  CA  THR A 180     -11.255   1.090  11.591  1.00 92.75           C  
ATOM   2789  HA  THR A 180     -10.169   1.026  11.661  1.00 92.75           H  
ATOM   2790  C   THR A 180     -11.854  -0.123  12.288  1.00 92.75           C  
ATOM   2791  CB  THR A 180     -11.692   2.393  12.272  1.00 92.75           C  
ATOM   2792  HB  THR A 180     -12.780   2.457  12.272  1.00 92.75           H  
ATOM   2793  O   THR A 180     -13.069  -0.301  12.252  1.00 92.75           O  
ATOM   2794  CG2 THR A 180     -11.183   2.503  13.706  1.00 92.75           C  
ATOM   2795 HG21 THR A 180     -10.100   2.386  13.727  1.00 92.75           H  
ATOM   2796 HG22 THR A 180     -11.640   1.726  14.321  1.00 92.75           H  
ATOM   2797 HG23 THR A 180     -11.454   3.471  14.128  1.00 92.75           H  
ATOM   2798  OG1 THR A 180     -11.169   3.513  11.584  1.00 92.75           O  
ATOM   2799  HG1 THR A 180     -11.505   4.281  12.052  1.00 92.75           H  
ATOM   2800  N   LEU A 181     -11.014  -0.961  12.891  1.00 91.03           N  
ATOM   2801  H   LEU A 181     -10.025  -0.756  12.881  1.00 91.03           H  
ATOM   2802  CA  LEU A 181     -11.463  -2.126  13.653  1.00 91.03           C  
ATOM   2803  HA  LEU A 181     -12.265  -2.617  13.101  1.00 91.03           H  
ATOM   2804  C   LEU A 181     -12.036  -1.703  15.012  1.00 91.03           C  
ATOM   2805  CB  LEU A 181     -10.297  -3.120  13.826  1.00 91.03           C  
ATOM   2806  HB2 LEU A 181     -10.660  -3.980  14.389  1.00 91.03           H  
ATOM   2807  HB3 LEU A 181      -9.518  -2.634  14.414  1.00 91.03           H  
ATOM   2808  O   LEU A 181     -11.752  -0.605  15.495  1.00 91.03           O  
ATOM   2809  CG  LEU A 181      -9.666  -3.636  12.519  1.00 91.03           C  
ATOM   2810  HG  LEU A 181      -9.226  -2.797  11.980  1.00 91.03           H  
ATOM   2811  CD1 LEU A 181      -8.545  -4.624  12.847  1.00 91.03           C  
ATOM   2812 HD11 LEU A 181      -7.794  -4.138  13.471  1.00 91.03           H  
ATOM   2813 HD12 LEU A 181      -8.956  -5.486  13.372  1.00 91.03           H  
ATOM   2814 HD13 LEU A 181      -8.072  -4.964  11.926  1.00 91.03           H  
ATOM   2815  CD2 LEU A 181     -10.676  -4.330  11.606  1.00 91.03           C  
ATOM   2816 HD21 LEU A 181     -10.171  -4.771  10.746  1.00 91.03           H  
ATOM   2817 HD22 LEU A 181     -11.407  -3.608  11.242  1.00 91.03           H  
ATOM   2818 HD23 LEU A 181     -11.197  -5.114  12.156  1.00 91.03           H  
ATOM   2819  N   ALA A 182     -12.765  -2.596  15.684  1.00 88.71           N  
ATOM   2820  H   ALA A 182     -13.036  -3.441  15.201  1.00 88.71           H  
ATOM   2821  CA  ALA A 182     -13.274  -2.380  17.045  1.00 88.71           C  
ATOM   2822  HA  ALA A 182     -13.971  -1.541  17.032  1.00 88.71           H  
ATOM   2823  C   ALA A 182     -12.174  -2.028  18.067  1.00 88.71           C  
ATOM   2824  CB  ALA A 182     -14.034  -3.641  17.470  1.00 88.71           C  
ATOM   2825  HB1 ALA A 182     -13.360  -4.497  17.504  1.00 88.71           H  
ATOM   2826  HB2 ALA A 182     -14.835  -3.852  16.762  1.00 88.71           H  
ATOM   2827  HB3 ALA A 182     -14.472  -3.493  18.457  1.00 88.71           H  
ATOM   2828  O   ALA A 182     -12.427  -1.344  19.055  1.00 88.71           O  
ATOM   2829  N   SER A 183     -10.928  -2.429  17.800  1.00 88.79           N  
ATOM   2830  H   SER A 183     -10.782  -2.962  16.955  1.00 88.79           H  
ATOM   2831  CA  SER A 183      -9.746  -2.050  18.585  1.00 88.79           C  
ATOM   2832  HA  SER A 183      -9.967  -2.210  19.640  1.00 88.79           H  
ATOM   2833  C   SER A 183      -9.322  -0.580  18.431  1.00 88.79           C  
ATOM   2834  CB  SER A 183      -8.581  -2.961  18.187  1.00 88.79           C  
ATOM   2835  HB2 SER A 183      -7.713  -2.740  18.808  1.00 88.79           H  
ATOM   2836  HB3 SER A 183      -8.873  -3.999  18.347  1.00 88.79           H  
ATOM   2837  O   SER A 183      -8.401  -0.139  19.115  1.00 88.79           O  
ATOM   2838  OG  SER A 183      -8.250  -2.770  16.822  1.00 88.79           O  
ATOM   2839  HG  SER A 183      -7.830  -3.568  16.493  1.00 88.79           H  
ATOM   2840  N   GLY A 184      -9.937   0.169  17.511  1.00 91.07           N  
ATOM   2841  H   GLY A 184     -10.700  -0.249  16.998  1.00 91.07           H  
ATOM   2842  CA  GLY A 184      -9.522   1.510  17.098  1.00 91.07           C  
ATOM   2843  HA2 GLY A 184      -9.198   2.073  17.973  1.00 91.07           H  
ATOM   2844  HA3 GLY A 184     -10.379   2.018  16.656  1.00 91.07           H  
ATOM   2845  C   GLY A 184      -8.381   1.521  16.073  1.00 91.07           C  
ATOM   2846  O   GLY A 184      -8.017   2.588  15.577  1.00 91.07           O  
ATOM   2847  N   LEU A 185      -7.821   0.357  15.720  1.00 94.14           N  
ATOM   2848  H   LEU A 185      -8.171  -0.493  16.138  1.00 94.14           H  
ATOM   2849  CA  LEU A 185      -6.754   0.257  14.727  1.00 94.14           C  
ATOM   2850  HA  LEU A 185      -6.040   1.054  14.935  1.00 94.14           H  
ATOM   2851  C   LEU A 185      -7.313   0.459  13.316  1.00 94.14           C  
ATOM   2852  CB  LEU A 185      -6.026  -1.091  14.867  1.00 94.14           C  
ATOM   2853  HB2 LEU A 185      -6.741  -1.888  14.666  1.00 94.14           H  
ATOM   2854  HB3 LEU A 185      -5.674  -1.200  15.893  1.00 94.14           H  
ATOM   2855  O   LEU A 185      -8.217  -0.254  12.879  1.00 94.14           O  
ATOM   2856  CG  LEU A 185      -4.830  -1.261  13.909  1.00 94.14           C  
ATOM   2857  HG  LEU A 185      -5.168  -1.135  12.880  1.00 94.14           H  
ATOM   2858  CD1 LEU A 185      -3.712  -0.249  14.169  1.00 94.14           C  
ATOM   2859 HD11 LEU A 185      -3.373  -0.320  15.202  1.00 94.14           H  
ATOM   2860 HD12 LEU A 185      -4.056   0.765  13.965  1.00 94.14           H  
ATOM   2861 HD13 LEU A 185      -2.872  -0.455  13.505  1.00 94.14           H  
ATOM   2862  CD2 LEU A 185      -4.251  -2.667  14.052  1.00 94.14           C  
ATOM   2863 HD21 LEU A 185      -3.877  -2.823  15.064  1.00 94.14           H  
ATOM   2864 HD22 LEU A 185      -3.433  -2.800  13.344  1.00 94.14           H  
ATOM   2865 HD23 LEU A 185      -5.022  -3.405  13.831  1.00 94.14           H  
ATOM   2866  N   LYS A 186      -6.734   1.408  12.580  1.00 95.16           N  
ATOM   2867  H   LYS A 186      -5.991   1.945  13.003  1.00 95.16           H  
ATOM   2868  CA  LYS A 186      -7.044   1.626  11.168  1.00 95.16           C  
ATOM   2869  HA  LYS A 186      -8.096   1.391  11.009  1.00 95.16           H  
ATOM   2870  C   LYS A 186      -6.213   0.684  10.299  1.00 95.16           C  
ATOM   2871  CB  LYS A 186      -6.827   3.102  10.830  1.00 95.16           C  
ATOM   2872  HB2 LYS A 186      -5.759   3.319  10.813  1.00 95.16           H  
ATOM   2873  HB3 LYS A 186      -7.293   3.708  11.606  1.00 95.16           H  
ATOM   2874  O   LYS A 186      -4.988   0.702  10.384  1.00 95.16           O  
ATOM   2875  CG  LYS A 186      -7.462   3.465   9.485  1.00 95.16           C  
ATOM   2876  HG2 LYS A 186      -7.023   2.869   8.684  1.00 95.16           H  
ATOM   2877  HG3 LYS A 186      -8.531   3.261   9.526  1.00 95.16           H  
ATOM   2878  CD  LYS A 186      -7.245   4.956   9.213  1.00 95.16           C  
ATOM   2879  HD2 LYS A 186      -7.711   5.526  10.016  1.00 95.16           H  
ATOM   2880  HD3 LYS A 186      -6.177   5.172   9.189  1.00 95.16           H  
ATOM   2881  CE  LYS A 186      -7.883   5.328   7.877  1.00 95.16           C  
ATOM   2882  HE2 LYS A 186      -8.902   4.941   7.864  1.00 95.16           H  
ATOM   2883  HE3 LYS A 186      -7.322   4.831   7.085  1.00 95.16           H  
ATOM   2884  NZ  LYS A 186      -7.890   6.794   7.672  1.00 95.16           N  
ATOM   2885  HZ1 LYS A 186      -8.328   7.023   6.791  1.00 95.16           H  
ATOM   2886  HZ2 LYS A 186      -8.422   7.233   8.409  1.00 95.16           H  
ATOM   2887  HZ3 LYS A 186      -6.949   7.161   7.693  1.00 95.16           H  
ATOM   2888  N   VAL A 187      -6.869  -0.098   9.447  1.00 96.98           N  
ATOM   2889  H   VAL A 187      -7.875  -0.018   9.406  1.00 96.98           H  
ATOM   2890  CA  VAL A 187      -6.238  -1.127   8.606  1.00 96.98           C  
ATOM   2891  HA  VAL A 187      -5.161  -0.960   8.586  1.00 96.98           H  
ATOM   2892  C   VAL A 187      -6.727  -1.048   7.166  1.00 96.98           C  
ATOM   2893  CB  VAL A 187      -6.465  -2.547   9.163  1.00 96.98           C  
ATOM   2894  HB  VAL A 187      -5.944  -3.242   8.504  1.00 96.98           H  
ATOM   2895  O   VAL A 187      -7.816  -0.542   6.898  1.00 96.98           O  
ATOM   2896  CG1 VAL A 187      -5.874  -2.707  10.567  1.00 96.98           C  
ATOM   2897 HG11 VAL A 187      -5.896  -3.758  10.853  1.00 96.98           H  
ATOM   2898 HG12 VAL A 187      -6.464  -2.138  11.286  1.00 96.98           H  
ATOM   2899 HG13 VAL A 187      -4.840  -2.361  10.580  1.00 96.98           H  
ATOM   2900  CG2 VAL A 187      -7.940  -2.955   9.199  1.00 96.98           C  
ATOM   2901 HG21 VAL A 187      -8.515  -2.263   9.815  1.00 96.98           H  
ATOM   2902 HG22 VAL A 187      -8.356  -2.965   8.192  1.00 96.98           H  
ATOM   2903 HG23 VAL A 187      -8.034  -3.961   9.610  1.00 96.98           H  
ATOM   2904  N   MET A 188      -5.932  -1.575   6.236  1.00 98.07           N  
ATOM   2905  H   MET A 188      -5.067  -2.006   6.531  1.00 98.07           H  
ATOM   2906  CA  MET A 188      -6.380  -1.868   4.877  1.00 98.07           C  
ATOM   2907  HA  MET A 188      -7.288  -1.305   4.659  1.00 98.07           H  
ATOM   2908  C   MET A 188      -6.707  -3.358   4.778  1.00 98.07           C  
ATOM   2909  CB  MET A 188      -5.311  -1.429   3.872  1.00 98.07           C  
ATOM   2910  HB2 MET A 188      -4.395  -1.996   4.043  1.00 98.07           H  
ATOM   2911  HB3 MET A 188      -5.101  -0.371   4.032  1.00 98.07           H  
ATOM   2912  O   MET A 188      -5.831  -4.196   4.989  1.00 98.07           O  
ATOM   2913  CG  MET A 188      -5.760  -1.622   2.421  1.00 98.07           C  
ATOM   2914  HG2 MET A 188      -5.992  -2.675   2.262  1.00 98.07           H  
ATOM   2915  HG3 MET A 188      -6.677  -1.057   2.251  1.00 98.07           H  
ATOM   2916  SD  MET A 188      -4.519  -1.119   1.193  1.00 98.07           S  
ATOM   2917  CE  MET A 188      -4.749   0.676   1.231  1.00 98.07           C  
ATOM   2918  HE1 MET A 188      -4.589   1.039   2.246  1.00 98.07           H  
ATOM   2919  HE2 MET A 188      -4.038   1.153   0.557  1.00 98.07           H  
ATOM   2920  HE3 MET A 188      -5.764   0.920   0.916  1.00 98.07           H  
ATOM   2921  N   CYS A 189      -7.956  -3.670   4.454  1.00 97.89           N  
ATOM   2922  H   CYS A 189      -8.619  -2.925   4.295  1.00 97.89           H  
ATOM   2923  CA  CYS A 189      -8.432  -5.024   4.230  1.00 97.89           C  
ATOM   2924  HA  CYS A 189      -7.817  -5.706   4.817  1.00 97.89           H  
ATOM   2925  C   CYS A 189      -8.328  -5.390   2.754  1.00 97.89           C  
ATOM   2926  CB  CYS A 189      -9.882  -5.157   4.704  1.00 97.89           C  
ATOM   2927  HB2 CYS A 189     -10.220  -6.172   4.499  1.00 97.89           H  
ATOM   2928  HB3 CYS A 189     -10.506  -4.476   4.125  1.00 97.89           H  
ATOM   2929  O   CYS A 189      -8.782  -4.616   1.913  1.00 97.89           O  
ATOM   2930  SG  CYS A 189     -10.150  -4.822   6.459  1.00 97.89           S  
ATOM   2931  N   ASP A 190      -7.801  -6.573   2.449  1.00 98.00           N  
ATOM   2932  H   ASP A 190      -7.469  -7.147   3.211  1.00 98.00           H  
ATOM   2933  CA  ASP A 190      -8.051  -7.243   1.171  1.00 98.00           C  
ATOM   2934  HA  ASP A 190      -8.278  -6.496   0.411  1.00 98.00           H  
ATOM   2935  C   ASP A 190      -9.280  -8.146   1.322  1.00 98.00           C  
ATOM   2936  CB  ASP A 190      -6.797  -7.977   0.694  1.00 98.00           C  
ATOM   2937  HB2 ASP A 190      -6.029  -7.230   0.493  1.00 98.00           H  
ATOM   2938  HB3 ASP A 190      -6.416  -8.620   1.487  1.00 98.00           H  
ATOM   2939  O   ASP A 190      -9.308  -9.062   2.152  1.00 98.00           O  
ATOM   2940  CG  ASP A 190      -6.973  -8.826  -0.567  1.00 98.00           C  
ATOM   2941  OD1 ASP A 190      -8.096  -9.189  -0.975  1.00 98.00           O  
ATOM   2942  OD2 ASP A 190      -5.923  -9.175  -1.142  1.00 98.00           O  
ATOM   2943  N   THR A 191     -10.311  -7.845   0.531  1.00 95.16           N  
ATOM   2944  H   THR A 191     -10.171  -7.143  -0.181  1.00 95.16           H  
ATOM   2945  CA  THR A 191     -11.638  -8.467   0.639  1.00 95.16           C  
ATOM   2946  HA  THR A 191     -11.708  -8.967   1.605  1.00 95.16           H  
ATOM   2947  C   THR A 191     -11.891  -9.550  -0.410  1.00 95.16           C  
ATOM   2948  CB  THR A 191     -12.767  -7.424   0.614  1.00 95.16           C  
ATOM   2949  HB  THR A 191     -13.682  -7.921   0.935  1.00 95.16           H  
ATOM   2950  O   THR A 191     -12.983 -10.116  -0.440  1.00 95.16           O  
ATOM   2951  CG2 THR A 191     -12.516  -6.253   1.565  1.00 95.16           C  
ATOM   2952 HG21 THR A 191     -11.704  -5.629   1.189  1.00 95.16           H  
ATOM   2953 HG22 THR A 191     -13.426  -5.661   1.660  1.00 95.16           H  
ATOM   2954 HG23 THR A 191     -12.256  -6.637   2.551  1.00 95.16           H  
ATOM   2955  OG1 THR A 191     -12.976  -6.941  -0.694  1.00 95.16           O  
ATOM   2956  HG1 THR A 191     -12.583  -6.075  -0.826  1.00 95.16           H  
ATOM   2957  N   LYS A 192     -10.913  -9.853  -1.277  1.00 94.47           N  
ATOM   2958  H   LYS A 192     -10.019  -9.398  -1.161  1.00 94.47           H  
ATOM   2959  CA  LYS A 192     -11.114 -10.731  -2.444  1.00 94.47           C  
ATOM   2960  HA  LYS A 192     -12.091 -11.209  -2.378  1.00 94.47           H  
ATOM   2961  C   LYS A 192     -10.132 -11.889  -2.519  1.00 94.47           C  
ATOM   2962  CB  LYS A 192     -11.059  -9.903  -3.741  1.00 94.47           C  
ATOM   2963  HB2 LYS A 192     -10.063  -9.473  -3.845  1.00 94.47           H  
ATOM   2964  HB3 LYS A 192     -11.230 -10.561  -4.593  1.00 94.47           H  
ATOM   2965  O   LYS A 192     -10.540 -12.999  -2.858  1.00 94.47           O  
ATOM   2966  CG  LYS A 192     -12.077  -8.757  -3.797  1.00 94.47           C  
ATOM   2967  HG2 LYS A 192     -11.927  -8.214  -4.729  1.00 94.47           H  
ATOM   2968  HG3 LYS A 192     -11.886  -8.080  -2.964  1.00 94.47           H  
ATOM   2969  CD  LYS A 192     -13.540  -9.194  -3.748  1.00 94.47           C  
ATOM   2970  HD2 LYS A 192     -13.796  -9.744  -4.654  1.00 94.47           H  
ATOM   2971  HD3 LYS A 192     -13.708  -9.826  -2.876  1.00 94.47           H  
ATOM   2972  CE  LYS A 192     -14.395  -7.933  -3.627  1.00 94.47           C  
ATOM   2973  HE2 LYS A 192     -14.401  -7.390  -4.572  1.00 94.47           H  
ATOM   2974  HE3 LYS A 192     -13.933  -7.284  -2.884  1.00 94.47           H  
ATOM   2975  NZ  LYS A 192     -15.759  -8.274  -3.180  1.00 94.47           N  
ATOM   2976  HZ1 LYS A 192     -16.291  -8.725  -3.910  1.00 94.47           H  
ATOM   2977  HZ2 LYS A 192     -16.220  -7.431  -2.868  1.00 94.47           H  
ATOM   2978  HZ3 LYS A 192     -15.698  -8.864  -2.363  1.00 94.47           H  
ATOM   2979  N   THR A 193      -8.858 -11.665  -2.205  1.00 95.60           N  
ATOM   2980  H   THR A 193      -8.586 -10.743  -1.896  1.00 95.60           H  
ATOM   2981  CA  THR A 193      -7.822 -12.696  -2.351  1.00 95.60           C  
ATOM   2982  HA  THR A 193      -7.833 -13.054  -3.380  1.00 95.60           H  
ATOM   2983  C   THR A 193      -8.104 -13.876  -1.424  1.00 95.60           C  
ATOM   2984  CB  THR A 193      -6.432 -12.123  -2.069  1.00 95.60           C  
ATOM   2985  HB  THR A 193      -6.379 -11.773  -1.038  1.00 95.60           H  
ATOM   2986  O   THR A 193      -8.255 -13.691  -0.220  1.00 95.60           O  
ATOM   2987  CG2 THR A 193      -5.321 -13.140  -2.308  1.00 95.60           C  
ATOM   2988 HG21 THR A 193      -5.362 -13.927  -1.556  1.00 95.60           H  
ATOM   2989 HG22 THR A 193      -5.424 -13.581  -3.300  1.00 95.60           H  
ATOM   2990 HG23 THR A 193      -4.357 -12.636  -2.244  1.00 95.60           H  
ATOM   2991  OG1 THR A 193      -6.173 -11.048  -2.940  1.00 95.60           O  
ATOM   2992  HG1 THR A 193      -6.243 -10.257  -2.401  1.00 95.60           H  
ATOM   2993  N   ASP A 194      -8.180 -15.091  -1.973  1.00 92.71           N  
ATOM   2994  H   ASP A 194      -7.952 -15.195  -2.951  1.00 92.71           H  
ATOM   2995  CA  ASP A 194      -8.475 -16.334  -1.241  1.00 92.71           C  
ATOM   2996  HA  ASP A 194      -8.725 -17.090  -1.986  1.00 92.71           H  
ATOM   2997  C   ASP A 194      -9.702 -16.240  -0.311  1.00 92.71           C  
ATOM   2998  CB  ASP A 194      -7.230 -16.845  -0.501  1.00 92.71           C  
ATOM   2999  HB2 ASP A 194      -6.953 -16.125   0.269  1.00 92.71           H  
ATOM   3000  HB3 ASP A 194      -7.475 -17.784  -0.006  1.00 92.71           H  
ATOM   3001  O   ASP A 194      -9.674 -16.721   0.825  1.00 92.71           O  
ATOM   3002  CG  ASP A 194      -6.024 -17.105  -1.395  1.00 92.71           C  
ATOM   3003  OD1 ASP A 194      -6.169 -17.226  -2.634  1.00 92.71           O  
ATOM   3004  OD2 ASP A 194      -4.919 -17.156  -0.812  1.00 92.71           O  
ATOM   3005  N   GLY A 195     -10.767 -15.576  -0.769  1.00 91.42           N  
ATOM   3006  H   GLY A 195     -10.703 -15.137  -1.677  1.00 91.42           H  
ATOM   3007  CA  GLY A 195     -11.987 -15.355   0.018  1.00 91.42           C  
ATOM   3008  HA2 GLY A 195     -12.831 -15.246  -0.663  1.00 91.42           H  
ATOM   3009  HA3 GLY A 195     -12.175 -16.221   0.654  1.00 91.42           H  
ATOM   3010  C   GLY A 195     -11.952 -14.113   0.915  1.00 91.42           C  
ATOM   3011  O   GLY A 195     -12.902 -13.874   1.652  1.00 91.42           O  
ATOM   3012  N   GLY A 196     -10.890 -13.308   0.845  1.00 94.66           N  
ATOM   3013  H   GLY A 196     -10.102 -13.604   0.286  1.00 94.66           H  
ATOM   3014  CA  GLY A 196     -10.750 -12.079   1.617  1.00 94.66           C  
ATOM   3015  HA2 GLY A 196     -11.688 -11.526   1.562  1.00 94.66           H  
ATOM   3016  HA3 GLY A 196      -9.962 -11.465   1.181  1.00 94.66           H  
ATOM   3017  C   GLY A 196     -10.422 -12.321   3.091  1.00 94.66           C  
ATOM   3018  O   GLY A 196      -9.905 -13.374   3.484  1.00 94.66           O  
ATOM   3019  N   GLY A 197     -10.698 -11.307   3.910  1.00 95.33           N  
ATOM   3020  H   GLY A 197     -11.121 -10.477   3.521  1.00 95.33           H  
ATOM   3021  CA  GLY A 197     -10.468 -11.351   5.352  1.00 95.33           C  
ATOM   3022  HA2 GLY A 197     -10.687 -12.352   5.725  1.00 95.33           H  
ATOM   3023  HA3 GLY A 197     -11.164 -10.656   5.821  1.00 95.33           H  
ATOM   3024  C   GLY A 197      -9.053 -10.977   5.789  1.00 95.33           C  
ATOM   3025  O   GLY A 197      -8.703 -11.172   6.951  1.00 95.33           O  
ATOM   3026  N   TRP A 198      -8.228 -10.451   4.883  1.00 98.40           N  
ATOM   3027  H   TRP A 198      -8.583 -10.263   3.956  1.00 98.40           H  
ATOM   3028  CA  TRP A 198      -6.814 -10.198   5.150  1.00 98.40           C  
ATOM   3029  HA  TRP A 198      -6.466 -10.876   5.929  1.00 98.40           H  
ATOM   3030  C   TRP A 198      -6.559  -8.764   5.604  1.00 98.40           C  
ATOM   3031  CB  TRP A 198      -6.003 -10.478   3.893  1.00 98.40           C  
ATOM   3032  HB2 TRP A 198      -4.959 -10.258   4.116  1.00 98.40           H  
ATOM   3033  HB3 TRP A 198      -6.344  -9.790   3.120  1.00 98.40           H  
ATOM   3034  O   TRP A 198      -6.971  -7.821   4.934  1.00 98.40           O  
ATOM   3035  CG  TRP A 198      -6.063 -11.861   3.345  1.00 98.40           C  
ATOM   3036  CD1 TRP A 198      -6.885 -12.295   2.367  1.00 98.40           C  
ATOM   3037  HD1 TRP A 198      -7.612 -11.689   1.845  1.00 98.40           H  
ATOM   3038  CD2 TRP A 198      -5.265 -13.011   3.740  1.00 98.40           C  
ATOM   3039  CE2 TRP A 198      -5.708 -14.145   3.000  1.00 98.40           C  
ATOM   3040  CE3 TRP A 198      -4.213 -13.203   4.660  1.00 98.40           C  
ATOM   3041  HE3 TRP A 198      -3.839 -12.357   5.217  1.00 98.40           H  
ATOM   3042  NE1 TRP A 198      -6.679 -13.642   2.159  1.00 98.40           N  
ATOM   3043  HE1 TRP A 198      -7.206 -14.162   1.471  1.00 98.40           H  
ATOM   3044  CH2 TRP A 198      -4.161 -15.591   4.169  1.00 98.40           C  
ATOM   3045  HH2 TRP A 198      -3.750 -16.572   4.356  1.00 98.40           H  
ATOM   3046  CZ2 TRP A 198      -5.164 -15.420   3.198  1.00 98.40           C  
ATOM   3047  HZ2 TRP A 198      -5.514 -16.259   2.615  1.00 98.40           H  
ATOM   3048  CZ3 TRP A 198      -3.675 -14.483   4.886  1.00 98.40           C  
ATOM   3049  HZ3 TRP A 198      -2.893 -14.621   5.617  1.00 98.40           H  
ATOM   3050  N   ILE A 199      -5.793  -8.594   6.679  1.00 98.17           N  
ATOM   3051  H   ILE A 199      -5.484  -9.422   7.168  1.00 98.17           H  
ATOM   3052  CA  ILE A 199      -5.218  -7.313   7.100  1.00 98.17           C  
ATOM   3053  HA  ILE A 199      -5.878  -6.498   6.802  1.00 98.17           H  
ATOM   3054  C   ILE A 199      -3.876  -7.137   6.393  1.00 98.17           C  
ATOM   3055  CB  ILE A 199      -5.048  -7.266   8.636  1.00 98.17           C  
ATOM   3056  HB  ILE A 199      -4.466  -8.134   8.946  1.00 98.17           H  
ATOM   3057  O   ILE A 199      -2.921  -7.856   6.684  1.00 98.17           O  
ATOM   3058  CG1 ILE A 199      -6.417  -7.318   9.348  1.00 98.17           C  
ATOM   3059 HG12 ILE A 199      -6.919  -6.360   9.218  1.00 98.17           H  
ATOM   3060 HG13 ILE A 199      -7.033  -8.101   8.906  1.00 98.17           H  
ATOM   3061  CG2 ILE A 199      -4.281  -5.993   9.054  1.00 98.17           C  
ATOM   3062 HG21 ILE A 199      -3.255  -6.028   8.687  1.00 98.17           H  
ATOM   3063 HG22 ILE A 199      -4.229  -5.912  10.139  1.00 98.17           H  
ATOM   3064 HG23 ILE A 199      -4.774  -5.111   8.647  1.00 98.17           H  
ATOM   3065  CD1 ILE A 199      -6.336  -7.605  10.850  1.00 98.17           C  
ATOM   3066 HD11 ILE A 199      -7.344  -7.739  11.244  1.00 98.17           H  
ATOM   3067 HD12 ILE A 199      -5.869  -6.774  11.378  1.00 98.17           H  
ATOM   3068 HD13 ILE A 199      -5.766  -8.517  11.026  1.00 98.17           H  
ATOM   3069  N   ILE A 200      -3.779  -6.167   5.488  1.00 98.72           N  
ATOM   3070  H   ILE A 200      -4.589  -5.594   5.301  1.00 98.72           H  
ATOM   3071  CA  ILE A 200      -2.510  -5.803   4.855  1.00 98.72           C  
ATOM   3072  HA  ILE A 200      -1.952  -6.712   4.627  1.00 98.72           H  
ATOM   3073  C   ILE A 200      -1.685  -4.987   5.847  1.00 98.72           C  
ATOM   3074  CB  ILE A 200      -2.740  -5.044   3.534  1.00 98.72           C  
ATOM   3075  HB  ILE A 200      -3.292  -4.130   3.750  1.00 98.72           H  
ATOM   3076  O   ILE A 200      -2.143  -3.946   6.323  1.00 98.72           O  
ATOM   3077  CG1 ILE A 200      -3.545  -5.883   2.516  1.00 98.72           C  
ATOM   3078 HG12 ILE A 200      -4.341  -6.441   3.010  1.00 98.72           H  
ATOM   3079 HG13 ILE A 200      -2.882  -6.607   2.043  1.00 98.72           H  
ATOM   3080  CG2 ILE A 200      -1.369  -4.681   2.929  1.00 98.72           C  
ATOM   3081 HG21 ILE A 200      -1.486  -4.232   1.943  1.00 98.72           H  
ATOM   3082 HG22 ILE A 200      -0.761  -5.582   2.843  1.00 98.72           H  
ATOM   3083 HG23 ILE A 200      -0.829  -3.978   3.562  1.00 98.72           H  
ATOM   3084  CD1 ILE A 200      -4.205  -5.025   1.429  1.00 98.72           C  
ATOM   3085 HD11 ILE A 200      -4.473  -5.655   0.581  1.00 98.72           H  
ATOM   3086 HD12 ILE A 200      -5.113  -4.576   1.833  1.00 98.72           H  
ATOM   3087 HD13 ILE A 200      -3.536  -4.238   1.081  1.00 98.72           H  
ATOM   3088  N   PHE A 201      -0.459  -5.434   6.133  1.00 98.61           N  
ATOM   3089  H   PHE A 201      -0.140  -6.287   5.697  1.00 98.61           H  
ATOM   3090  CA  PHE A 201       0.445  -4.732   7.047  1.00 98.61           C  
ATOM   3091  HA  PHE A 201      -0.091  -3.871   7.447  1.00 98.61           H  
ATOM   3092  C   PHE A 201       1.701  -4.173   6.378  1.00 98.61           C  
ATOM   3093  CB  PHE A 201       0.800  -5.620   8.239  1.00 98.61           C  
ATOM   3094  HB2 PHE A 201       1.267  -5.002   9.007  1.00 98.61           H  
ATOM   3095  HB3 PHE A 201      -0.115  -6.029   8.668  1.00 98.61           H  
ATOM   3096  O   PHE A 201       2.343  -3.294   6.944  1.00 98.61           O  
ATOM   3097  CG  PHE A 201       1.754  -6.742   7.910  1.00 98.61           C  
ATOM   3098  CD1 PHE A 201       1.244  -8.017   7.630  1.00 98.61           C  
ATOM   3099  HD1 PHE A 201       0.178  -8.190   7.625  1.00 98.61           H  
ATOM   3100  CD2 PHE A 201       3.145  -6.518   7.893  1.00 98.61           C  
ATOM   3101  HD2 PHE A 201       3.543  -5.534   8.094  1.00 98.61           H  
ATOM   3102  CE1 PHE A 201       2.128  -9.073   7.376  1.00 98.61           C  
ATOM   3103  HE1 PHE A 201       1.732 -10.055   7.160  1.00 98.61           H  
ATOM   3104  CE2 PHE A 201       4.028  -7.582   7.652  1.00 98.61           C  
ATOM   3105  HE2 PHE A 201       5.095  -7.419   7.674  1.00 98.61           H  
ATOM   3106  CZ  PHE A 201       3.515  -8.868   7.426  1.00 98.61           C  
ATOM   3107  HZ  PHE A 201       4.187  -9.704   7.294  1.00 98.61           H  
ATOM   3108  N   GLN A 202       2.049  -4.646   5.185  1.00 98.70           N  
ATOM   3109  H   GLN A 202       1.514  -5.402   4.785  1.00 98.70           H  
ATOM   3110  CA  GLN A 202       3.134  -4.094   4.383  1.00 98.70           C  
ATOM   3111  HA  GLN A 202       3.342  -3.077   4.713  1.00 98.70           H  
ATOM   3112  C   GLN A 202       2.693  -4.049   2.929  1.00 98.70           C  
ATOM   3113  CB  GLN A 202       4.402  -4.936   4.579  1.00 98.70           C  
ATOM   3114  HB2 GLN A 202       4.605  -4.992   5.648  1.00 98.70           H  
ATOM   3115  HB3 GLN A 202       4.233  -5.949   4.215  1.00 98.70           H  
ATOM   3116  O   GLN A 202       2.087  -5.002   2.437  1.00 98.70           O  
ATOM   3117  CG  GLN A 202       5.649  -4.361   3.894  1.00 98.70           C  
ATOM   3118  HG2 GLN A 202       5.586  -3.273   3.867  1.00 98.70           H  
ATOM   3119  HG3 GLN A 202       6.507  -4.630   4.509  1.00 98.70           H  
ATOM   3120  CD  GLN A 202       5.928  -4.872   2.482  1.00 98.70           C  
ATOM   3121  NE2 GLN A 202       7.151  -4.702   2.034  1.00 98.70           N  
ATOM   3122 HE21 GLN A 202       7.387  -5.136   1.153  1.00 98.70           H  
ATOM   3123 HE22 GLN A 202       7.869  -4.397   2.675  1.00 98.70           H  
ATOM   3124  OE1 GLN A 202       5.095  -5.403   1.766  1.00 98.70           O  
ATOM   3125  N   ARG A 203       2.984  -2.942   2.244  1.00 98.50           N  
ATOM   3126  H   ARG A 203       3.398  -2.165   2.739  1.00 98.50           H  
ATOM   3127  CA  ARG A 203       2.669  -2.797   0.823  1.00 98.50           C  
ATOM   3128  HA  ARG A 203       2.723  -3.781   0.359  1.00 98.50           H  
ATOM   3129  C   ARG A 203       3.675  -1.894   0.115  1.00 98.50           C  
ATOM   3130  CB  ARG A 203       1.226  -2.287   0.721  1.00 98.50           C  
ATOM   3131  HB2 ARG A 203       1.168  -1.276   1.124  1.00 98.50           H  
ATOM   3132  HB3 ARG A 203       0.579  -2.931   1.317  1.00 98.50           H  
ATOM   3133  O   ARG A 203       3.910  -0.771   0.564  1.00 98.50           O  
ATOM   3134  CG  ARG A 203       0.713  -2.294  -0.716  1.00 98.50           C  
ATOM   3135  HG2 ARG A 203       0.826  -3.288  -1.149  1.00 98.50           H  
ATOM   3136  HG3 ARG A 203       1.297  -1.579  -1.297  1.00 98.50           H  
ATOM   3137  CD  ARG A 203      -0.765  -1.885  -0.727  1.00 98.50           C  
ATOM   3138  HD2 ARG A 203      -1.371  -2.697  -0.324  1.00 98.50           H  
ATOM   3139  HD3 ARG A 203      -0.897  -1.021  -0.076  1.00 98.50           H  
ATOM   3140  NE  ARG A 203      -1.210  -1.517  -2.082  1.00 98.50           N  
ATOM   3141  HE  ARG A 203      -1.156  -0.534  -2.307  1.00 98.50           H  
ATOM   3142  NH1 ARG A 203      -1.427  -3.638  -2.840  1.00 98.50           N  
ATOM   3143 HH11 ARG A 203      -1.349  -4.004  -1.902  1.00 98.50           H  
ATOM   3144 HH12 ARG A 203      -1.632  -4.319  -3.558  1.00 98.50           H  
ATOM   3145  NH2 ARG A 203      -1.929  -1.977  -4.205  1.00 98.50           N  
ATOM   3146 HH21 ARG A 203      -1.983  -0.989  -4.409  1.00 98.50           H  
ATOM   3147 HH22 ARG A 203      -2.178  -2.667  -4.899  1.00 98.50           H  
ATOM   3148  CZ  ARG A 203      -1.523  -2.370  -3.031  1.00 98.50           C  
ATOM   3149  N   ARG A 204       4.235  -2.375  -0.999  1.00 97.03           N  
ATOM   3150  H   ARG A 204       3.997  -3.325  -1.249  1.00 97.03           H  
ATOM   3151  CA  ARG A 204       5.166  -1.667  -1.897  1.00 97.03           C  
ATOM   3152  HA  ARG A 204       5.205  -0.610  -1.636  1.00 97.03           H  
ATOM   3153  C   ARG A 204       4.688  -1.798  -3.336  1.00 97.03           C  
ATOM   3154  CB  ARG A 204       6.582  -2.251  -1.822  1.00 97.03           C  
ATOM   3155  HB2 ARG A 204       7.252  -1.567  -2.342  1.00 97.03           H  
ATOM   3156  HB3 ARG A 204       6.595  -3.198  -2.360  1.00 97.03           H  
ATOM   3157  O   ARG A 204       4.482  -2.916  -3.808  1.00 97.03           O  
ATOM   3158  CG  ARG A 204       7.142  -2.492  -0.424  1.00 97.03           C  
ATOM   3159  HG2 ARG A 204       8.086  -3.031  -0.512  1.00 97.03           H  
ATOM   3160  HG3 ARG A 204       6.446  -3.110   0.143  1.00 97.03           H  
ATOM   3161  CD  ARG A 204       7.366  -1.197   0.337  1.00 97.03           C  
ATOM   3162  HD2 ARG A 204       6.404  -0.710   0.496  1.00 97.03           H  
ATOM   3163  HD3 ARG A 204       7.786  -1.460   1.308  1.00 97.03           H  
ATOM   3164  NE  ARG A 204       8.269  -0.261  -0.352  1.00 97.03           N  
ATOM   3165  HE  ARG A 204       7.842   0.559  -0.758  1.00 97.03           H  
ATOM   3166  NH1 ARG A 204      10.257  -1.376   0.047  1.00 97.03           N  
ATOM   3167 HH11 ARG A 204      11.264  -1.412  -0.016  1.00 97.03           H  
ATOM   3168 HH12 ARG A 204       9.756  -2.193   0.367  1.00 97.03           H  
ATOM   3169  NH2 ARG A 204      10.274   0.664  -0.828  1.00 97.03           N  
ATOM   3170 HH21 ARG A 204       9.800   1.532  -1.031  1.00 97.03           H  
ATOM   3171 HH22 ARG A 204      11.280   0.596  -0.771  1.00 97.03           H  
ATOM   3172  CZ  ARG A 204       9.584  -0.337  -0.374  1.00 97.03           C  
ATOM   3173  N   ILE A 205       4.519  -0.675  -4.023  1.00 94.92           N  
ATOM   3174  H   ILE A 205       4.845   0.182  -3.598  1.00 94.92           H  
ATOM   3175  CA  ILE A 205       3.905  -0.629  -5.357  1.00 94.92           C  
ATOM   3176  HA  ILE A 205       4.026  -1.602  -5.834  1.00 94.92           H  
ATOM   3177  C   ILE A 205       4.547   0.369  -6.322  1.00 94.92           C  
ATOM   3178  CB  ILE A 205       2.386  -0.342  -5.256  1.00 94.92           C  
ATOM   3179  HB  ILE A 205       1.993  -0.326  -6.272  1.00 94.92           H  
ATOM   3180  O   ILE A 205       4.399   0.204  -7.528  1.00 94.92           O  
ATOM   3181  CG1 ILE A 205       2.045   1.001  -4.577  1.00 94.92           C  
ATOM   3182 HG12 ILE A 205       2.274   0.933  -3.513  1.00 94.92           H  
ATOM   3183 HG13 ILE A 205       2.661   1.790  -5.008  1.00 94.92           H  
ATOM   3184  CG2 ILE A 205       1.663  -1.458  -4.496  1.00 94.92           C  
ATOM   3185 HG21 ILE A 205       0.614  -1.479  -4.791  1.00 94.92           H  
ATOM   3186 HG22 ILE A 205       1.751  -1.305  -3.420  1.00 94.92           H  
ATOM   3187 HG23 ILE A 205       2.127  -2.416  -4.731  1.00 94.92           H  
ATOM   3188  CD1 ILE A 205       0.580   1.424  -4.715  1.00 94.92           C  
ATOM   3189 HD11 ILE A 205       0.457   2.421  -4.292  1.00 94.92           H  
ATOM   3190 HD12 ILE A 205       0.299   1.450  -5.768  1.00 94.92           H  
ATOM   3191 HD13 ILE A 205      -0.068   0.732  -4.178  1.00 94.92           H  
ATOM   3192  N   ASN A 206       5.197   1.429  -5.837  1.00 88.94           N  
ATOM   3193  H   ASN A 206       5.349   1.504  -4.842  1.00 88.94           H  
ATOM   3194  CA  ASN A 206       5.681   2.504  -6.712  1.00 88.94           C  
ATOM   3195  HA  ASN A 206       6.029   2.051  -7.640  1.00 88.94           H  
ATOM   3196  C   ASN A 206       6.899   3.274  -6.179  1.00 88.94           C  
ATOM   3197  CB  ASN A 206       4.505   3.441  -7.070  1.00 88.94           C  
ATOM   3198  HB2 ASN A 206       3.788   2.876  -7.666  1.00 88.94           H  
ATOM   3199  HB3 ASN A 206       4.872   4.261  -7.688  1.00 88.94           H  
ATOM   3200  O   ASN A 206       7.465   4.070  -6.925  1.00 88.94           O  
ATOM   3201  CG  ASN A 206       3.780   4.036  -5.875  1.00 88.94           C  
ATOM   3202  ND2 ASN A 206       2.503   4.323  -6.004  1.00 88.94           N  
ATOM   3203 HD21 ASN A 206       2.008   4.545  -5.153  1.00 88.94           H  
ATOM   3204 HD22 ASN A 206       2.030   4.111  -6.871  1.00 88.94           H  
ATOM   3205  OD1 ASN A 206       4.319   4.240  -4.805  1.00 88.94           O  
ATOM   3206  N   GLY A 207       7.338   3.032  -4.941  1.00 91.35           N  
ATOM   3207  H   GLY A 207       6.812   2.416  -4.337  1.00 91.35           H  
ATOM   3208  CA  GLY A 207       8.515   3.680  -4.363  1.00 91.35           C  
ATOM   3209  HA2 GLY A 207       9.316   3.695  -5.102  1.00 91.35           H  
ATOM   3210  HA3 GLY A 207       8.838   3.097  -3.501  1.00 91.35           H  
ATOM   3211  C   GLY A 207       8.297   5.120  -3.895  1.00 91.35           C  
ATOM   3212  O   GLY A 207       9.277   5.821  -3.652  1.00 91.35           O  
ATOM   3213  N   ASN A 208       7.045   5.564  -3.754  1.00 90.39           N  
ATOM   3214  H   ASN A 208       6.304   4.884  -3.847  1.00 90.39           H  
ATOM   3215  CA  ASN A 208       6.701   6.885  -3.222  1.00 90.39           C  
ATOM   3216  HA  ASN A 208       7.341   7.633  -3.690  1.00 90.39           H  
ATOM   3217  C   ASN A 208       6.925   7.000  -1.707  1.00 90.39           C  
ATOM   3218  CB  ASN A 208       5.237   7.186  -3.570  1.00 90.39           C  
ATOM   3219  HB2 ASN A 208       4.615   6.340  -3.278  1.00 90.39           H  
ATOM   3220  HB3 ASN A 208       4.907   8.059  -3.007  1.00 90.39           H  
ATOM   3221  O   ASN A 208       6.979   8.111  -1.175  1.00 90.39           O  
ATOM   3222  CG  ASN A 208       5.029   7.504  -5.038  1.00 90.39           C  
ATOM   3223  ND2 ASN A 208       3.852   7.256  -5.556  1.00 90.39           N  
ATOM   3224 HD21 ASN A 208       3.779   7.431  -6.548  1.00 90.39           H  
ATOM   3225 HD22 ASN A 208       3.223   6.648  -5.051  1.00 90.39           H  
ATOM   3226  OD1 ASN A 208       5.879   8.028  -5.733  1.00 90.39           O  
ATOM   3227  N   VAL A 209       7.046   5.876  -0.999  1.00 90.41           N  
ATOM   3228  H   VAL A 209       6.878   5.002  -1.477  1.00 90.41           H  
ATOM   3229  CA  VAL A 209       7.377   5.831   0.427  1.00 90.41           C  
ATOM   3230  HA  VAL A 209       7.445   6.851   0.805  1.00 90.41           H  
ATOM   3231  C   VAL A 209       8.742   5.183   0.622  1.00 90.41           C  
ATOM   3232  CB  VAL A 209       6.268   5.133   1.234  1.00 90.41           C  
ATOM   3233  HB  VAL A 209       6.132   4.118   0.861  1.00 90.41           H  
ATOM   3234  O   VAL A 209       8.999   4.060   0.184  1.00 90.41           O  
ATOM   3235  CG1 VAL A 209       6.590   5.067   2.733  1.00 90.41           C  
ATOM   3236 HG11 VAL A 209       6.736   6.069   3.136  1.00 90.41           H  
ATOM   3237 HG12 VAL A 209       7.489   4.474   2.899  1.00 90.41           H  
ATOM   3238 HG13 VAL A 209       5.770   4.578   3.259  1.00 90.41           H  
ATOM   3239  CG2 VAL A 209       4.950   5.906   1.086  1.00 90.41           C  
ATOM   3240 HG21 VAL A 209       4.176   5.447   1.700  1.00 90.41           H  
ATOM   3241 HG22 VAL A 209       4.629   5.877   0.045  1.00 90.41           H  
ATOM   3242 HG23 VAL A 209       5.085   6.945   1.388  1.00 90.41           H  
ATOM   3243  N   ASP A 210       9.623   5.897   1.324  1.00 95.20           N  
ATOM   3244  H   ASP A 210       9.388   6.847   1.576  1.00 95.20           H  
ATOM   3245  CA  ASP A 210      10.911   5.356   1.750  1.00 95.20           C  
ATOM   3246  HA  ASP A 210      11.343   4.819   0.905  1.00 95.20           H  
ATOM   3247  C   ASP A 210      10.732   4.370   2.911  1.00 95.20           C  
ATOM   3248  CB  ASP A 210      11.881   6.486   2.121  1.00 95.20           C  
ATOM   3249  HB2 ASP A 210      11.915   7.204   1.301  1.00 95.20           H  
ATOM   3250  HB3 ASP A 210      11.518   6.999   3.011  1.00 95.20           H  
ATOM   3251  O   ASP A 210      10.116   4.711   3.923  1.00 95.20           O  
ATOM   3252  CG  ASP A 210      13.305   5.967   2.367  1.00 95.20           C  
ATOM   3253  OD1 ASP A 210      13.577   4.787   2.028  1.00 95.20           O  
ATOM   3254  OD2 ASP A 210      14.123   6.767   2.857  1.00 95.20           O  
ATOM   3255  N   PHE A 211      11.289   3.169   2.754  1.00 97.95           N  
ATOM   3256  H   PHE A 211      11.881   3.056   1.944  1.00 97.95           H  
ATOM   3257  CA  PHE A 211      11.274   2.082   3.739  1.00 97.95           C  
ATOM   3258  HA  PHE A 211      10.532   2.306   4.505  1.00 97.95           H  
ATOM   3259  C   PHE A 211      12.608   1.950   4.490  1.00 97.95           C  
ATOM   3260  CB  PHE A 211      10.855   0.767   3.057  1.00 97.95           C  
ATOM   3261  HB2 PHE A 211      11.300  -0.069   3.598  1.00 97.95           H  
ATOM   3262  HB3 PHE A 211      11.255   0.731   2.044  1.00 97.95           H  
ATOM   3263  O   PHE A 211      12.713   1.139   5.410  1.00 97.95           O  
ATOM   3264  CG  PHE A 211       9.354   0.546   3.020  1.00 97.95           C  
ATOM   3265  CD1 PHE A 211       8.784  -0.541   3.708  1.00 97.95           C  
ATOM   3266  HD1 PHE A 211       9.409  -1.231   4.255  1.00 97.95           H  
ATOM   3267  CD2 PHE A 211       8.517   1.448   2.337  1.00 97.95           C  
ATOM   3268  HD2 PHE A 211       8.945   2.291   1.816  1.00 97.95           H  
ATOM   3269  CE1 PHE A 211       7.391  -0.719   3.712  1.00 97.95           C  
ATOM   3270  HE1 PHE A 211       6.961  -1.548   4.255  1.00 97.95           H  
ATOM   3271  CE2 PHE A 211       7.124   1.271   2.339  1.00 97.95           C  
ATOM   3272  HE2 PHE A 211       6.487   1.965   1.810  1.00 97.95           H  
ATOM   3273  CZ  PHE A 211       6.561   0.184   3.025  1.00 97.95           C  
ATOM   3274  HZ  PHE A 211       5.492   0.033   3.006  1.00 97.95           H  
ATOM   3275  N   TYR A 212      13.625   2.755   4.168  1.00 97.52           N  
ATOM   3276  H   TYR A 212      13.514   3.439   3.434  1.00 97.52           H  
ATOM   3277  CA  TYR A 212      14.856   2.812   4.953  1.00 97.52           C  
ATOM   3278  HA  TYR A 212      15.072   1.809   5.320  1.00 97.52           H  
ATOM   3279  C   TYR A 212      14.665   3.711   6.187  1.00 97.52           C  
ATOM   3280  CB  TYR A 212      16.017   3.227   4.045  1.00 97.52           C  
ATOM   3281  HB2 TYR A 212      15.864   4.254   3.715  1.00 97.52           H  
ATOM   3282  HB3 TYR A 212      16.013   2.591   3.160  1.00 97.52           H  
ATOM   3283  O   TYR A 212      15.067   4.870   6.209  1.00 97.52           O  
ATOM   3284  CG  TYR A 212      17.375   3.090   4.703  1.00 97.52           C  
ATOM   3285  CD1 TYR A 212      18.237   4.199   4.788  1.00 97.52           C  
ATOM   3286  HD1 TYR A 212      17.901   5.162   4.433  1.00 97.52           H  
ATOM   3287  CD2 TYR A 212      17.770   1.851   5.242  1.00 97.52           C  
ATOM   3288  HD2 TYR A 212      17.105   1.001   5.208  1.00 97.52           H  
ATOM   3289  CE1 TYR A 212      19.503   4.067   5.391  1.00 97.52           C  
ATOM   3290  HE1 TYR A 212      20.150   4.927   5.488  1.00 97.52           H  
ATOM   3291  CE2 TYR A 212      19.037   1.715   5.832  1.00 97.52           C  
ATOM   3292  HE2 TYR A 212      19.352   0.770   6.252  1.00 97.52           H  
ATOM   3293  OH  TYR A 212      21.132   2.670   6.473  1.00 97.52           O  
ATOM   3294  HH  TYR A 212      21.571   3.509   6.629  1.00 97.52           H  
ATOM   3295  CZ  TYR A 212      19.908   2.818   5.907  1.00 97.52           C  
ATOM   3296  N   ARG A 213      13.966   3.174   7.195  1.00 98.08           N  
ATOM   3297  H   ARG A 213      13.680   2.211   7.088  1.00 98.08           H  
ATOM   3298  CA  ARG A 213      13.449   3.907   8.365  1.00 98.08           C  
ATOM   3299  HA  ARG A 213      13.757   4.951   8.300  1.00 98.08           H  
ATOM   3300  C   ARG A 213      14.006   3.397   9.694  1.00 98.08           C  
ATOM   3301  CB  ARG A 213      11.912   3.862   8.377  1.00 98.08           C  
ATOM   3302  HB2 ARG A 213      11.579   2.828   8.461  1.00 98.08           H  
ATOM   3303  HB3 ARG A 213      11.550   4.390   9.259  1.00 98.08           H  
ATOM   3304  O   ARG A 213      14.532   2.286   9.771  1.00 98.08           O  
ATOM   3305  CG  ARG A 213      11.233   4.486   7.156  1.00 98.08           C  
ATOM   3306  HG2 ARG A 213      10.156   4.385   7.286  1.00 98.08           H  
ATOM   3307  HG3 ARG A 213      11.518   3.950   6.251  1.00 98.08           H  
ATOM   3308  CD  ARG A 213      11.576   5.967   7.005  1.00 98.08           C  
ATOM   3309  HD2 ARG A 213      12.616   6.069   6.696  1.00 98.08           H  
ATOM   3310  HD3 ARG A 213      11.455   6.460   7.970  1.00 98.08           H  
ATOM   3311  NE  ARG A 213      10.709   6.571   5.989  1.00 98.08           N  
ATOM   3312  HE  ARG A 213      10.560   6.007   5.164  1.00 98.08           H  
ATOM   3313  NH1 ARG A 213      10.070   8.488   7.113  1.00 98.08           N  
ATOM   3314 HH11 ARG A 213      10.423   8.129   7.988  1.00 98.08           H  
ATOM   3315 HH12 ARG A 213       9.589   9.375   7.144  1.00 98.08           H  
ATOM   3316  NH2 ARG A 213       9.428   8.134   5.006  1.00 98.08           N  
ATOM   3317 HH21 ARG A 213       9.451   7.542   4.188  1.00 98.08           H  
ATOM   3318 HH22 ARG A 213       8.972   9.036   5.014  1.00 98.08           H  
ATOM   3319  CZ  ARG A 213      10.083   7.727   6.055  1.00 98.08           C  
ATOM   3320  N   SER A 214      13.880   4.243  10.716  1.00 98.51           N  
ATOM   3321  H   SER A 214      13.388   5.109  10.549  1.00 98.51           H  
ATOM   3322  CA  SER A 214      14.363   3.998  12.080  1.00 98.51           C  
ATOM   3323  HA  SER A 214      15.398   3.660  12.028  1.00 98.51           H  
ATOM   3324  C   SER A 214      13.553   2.928  12.819  1.00 98.51           C  
ATOM   3325  CB  SER A 214      14.332   5.308  12.879  1.00 98.51           C  
ATOM   3326  HB2 SER A 214      14.717   5.137  13.885  1.00 98.51           H  
ATOM   3327  HB3 SER A 214      14.961   6.051  12.390  1.00 98.51           H  
ATOM   3328  O   SER A 214      12.420   2.611  12.440  1.00 98.51           O  
ATOM   3329  OG  SER A 214      13.012   5.812  12.989  1.00 98.51           O  
ATOM   3330  HG  SER A 214      12.766   6.164  12.130  1.00 98.51           H  
ATOM   3331  N   TRP A 215      14.097   2.419  13.929  1.00 98.80           N  
ATOM   3332  H   TRP A 215      15.053   2.669  14.137  1.00 98.80           H  
ATOM   3333  CA  TRP A 215      13.411   1.488  14.832  1.00 98.80           C  
ATOM   3334  HA  TRP A 215      13.242   0.531  14.339  1.00 98.80           H  
ATOM   3335  C   TRP A 215      12.052   2.017  15.274  1.00 98.80           C  
ATOM   3336  CB  TRP A 215      14.271   1.237  16.073  1.00 98.80           C  
ATOM   3337  HB2 TRP A 215      14.483   2.184  16.570  1.00 98.80           H  
ATOM   3338  HB3 TRP A 215      15.226   0.812  15.764  1.00 98.80           H  
ATOM   3339  O   TRP A 215      11.046   1.311  15.211  1.00 98.80           O  
ATOM   3340  CG  TRP A 215      13.628   0.300  17.051  1.00 98.80           C  
ATOM   3341  CD1 TRP A 215      12.937   0.639  18.164  1.00 98.80           C  
ATOM   3342  HD1 TRP A 215      12.759   1.651  18.495  1.00 98.80           H  
ATOM   3343  CD2 TRP A 215      13.551  -1.149  16.966  1.00 98.80           C  
ATOM   3344  CE2 TRP A 215      12.857  -1.638  18.115  1.00 98.80           C  
ATOM   3345  CE3 TRP A 215      14.038  -2.098  16.043  1.00 98.80           C  
ATOM   3346  HE3 TRP A 215      14.569  -1.762  15.165  1.00 98.80           H  
ATOM   3347  NE1 TRP A 215      12.463  -0.500  18.789  1.00 98.80           N  
ATOM   3348  HE1 TRP A 215      11.835  -0.471  19.580  1.00 98.80           H  
ATOM   3349  CH2 TRP A 215      13.233  -3.930  17.444  1.00 98.80           C  
ATOM   3350  HH2 TRP A 215      13.120  -4.994  17.595  1.00 98.80           H  
ATOM   3351  CZ2 TRP A 215      12.711  -3.010  18.368  1.00 98.80           C  
ATOM   3352  HZ2 TRP A 215      12.177  -3.362  19.238  1.00 98.80           H  
ATOM   3353  CZ3 TRP A 215      13.876  -3.471  16.284  1.00 98.80           C  
ATOM   3354  HZ3 TRP A 215      14.257  -4.183  15.566  1.00 98.80           H  
ATOM   3355  N   LYS A 216      12.013   3.287  15.692  1.00 98.71           N  
ATOM   3356  H   LYS A 216      12.874   3.813  15.648  1.00 98.71           H  
ATOM   3357  CA  LYS A 216      10.790   3.931  16.175  1.00 98.71           C  
ATOM   3358  HA  LYS A 216      10.370   3.327  16.979  1.00 98.71           H  
ATOM   3359  C   LYS A 216       9.719   3.993  15.085  1.00 98.71           C  
ATOM   3360  CB  LYS A 216      11.138   5.321  16.718  1.00 98.71           C  
ATOM   3361  HB2 LYS A 216      11.878   5.219  17.511  1.00 98.71           H  
ATOM   3362  HB3 LYS A 216      11.562   5.926  15.917  1.00 98.71           H  
ATOM   3363  O   LYS A 216       8.561   3.700  15.355  1.00 98.71           O  
ATOM   3364  CG  LYS A 216       9.889   6.010  17.277  1.00 98.71           C  
ATOM   3365  HG2 LYS A 216       9.151   6.130  16.483  1.00 98.71           H  
ATOM   3366  HG3 LYS A 216       9.457   5.398  18.068  1.00 98.71           H  
ATOM   3367  CD  LYS A 216      10.223   7.395  17.825  1.00 98.71           C  
ATOM   3368  HD2 LYS A 216      10.888   7.297  18.684  1.00 98.71           H  
ATOM   3369  HD3 LYS A 216      10.709   7.982  17.046  1.00 98.71           H  
ATOM   3370  CE  LYS A 216       8.907   8.056  18.235  1.00 98.71           C  
ATOM   3371  HE2 LYS A 216       8.239   8.054  17.374  1.00 98.71           H  
ATOM   3372  HE3 LYS A 216       8.429   7.443  18.999  1.00 98.71           H  
ATOM   3373  NZ  LYS A 216       9.130   9.438  18.721  1.00 98.71           N  
ATOM   3374  HZ1 LYS A 216       8.244   9.856  18.965  1.00 98.71           H  
ATOM   3375  HZ2 LYS A 216       9.734   9.432  19.530  1.00 98.71           H  
ATOM   3376  HZ3 LYS A 216       9.558   9.989  17.990  1.00 98.71           H  
ATOM   3377  N   GLU A 217      10.095   4.338  13.857  1.00 98.78           N  
ATOM   3378  H   GLU A 217      11.072   4.526  13.678  1.00 98.78           H  
ATOM   3379  CA  GLU A 217       9.153   4.391  12.735  1.00 98.78           C  
ATOM   3380  HA  GLU A 217       8.284   4.990  13.010  1.00 98.78           H  
ATOM   3381  C   GLU A 217       8.633   2.999  12.364  1.00 98.78           C  
ATOM   3382  CB  GLU A 217       9.832   5.037  11.527  1.00 98.78           C  
ATOM   3383  HB2 GLU A 217       9.213   4.889  10.642  1.00 98.78           H  
ATOM   3384  HB3 GLU A 217      10.786   4.534  11.366  1.00 98.78           H  
ATOM   3385  O   GLU A 217       7.438   2.839  12.139  1.00 98.78           O  
ATOM   3386  CG  GLU A 217      10.063   6.542  11.709  1.00 98.78           C  
ATOM   3387  HG2 GLU A 217      10.531   6.740  12.674  1.00 98.78           H  
ATOM   3388  HG3 GLU A 217       9.101   7.054  11.696  1.00 98.78           H  
ATOM   3389  CD  GLU A 217      10.965   7.065  10.590  1.00 98.78           C  
ATOM   3390  OE1 GLU A 217      10.463   7.806   9.712  1.00 98.78           O  
ATOM   3391  OE2 GLU A 217      12.159   6.676  10.586  1.00 98.78           O  
ATOM   3392  N   TYR A 218       9.489   1.971  12.354  1.00 98.81           N  
ATOM   3393  H   TYR A 218      10.469   2.146  12.522  1.00 98.81           H  
ATOM   3394  CA  TYR A 218       9.042   0.591  12.130  1.00 98.81           C  
ATOM   3395  HA  TYR A 218       8.410   0.574  11.242  1.00 98.81           H  
ATOM   3396  C   TYR A 218       8.183   0.044  13.268  1.00 98.81           C  
ATOM   3397  CB  TYR A 218      10.239  -0.331  11.886  1.00 98.81           C  
ATOM   3398  HB2 TYR A 218      11.115   0.034  12.421  1.00 98.81           H  
ATOM   3399  HB3 TYR A 218      10.015  -1.324  12.276  1.00 98.81           H  
ATOM   3400  O   TYR A 218       7.299  -0.772  13.013  1.00 98.81           O  
ATOM   3401  CG  TYR A 218      10.538  -0.479  10.415  1.00 98.81           C  
ATOM   3402  CD1 TYR A 218       9.749  -1.345   9.635  1.00 98.81           C  
ATOM   3403  HD1 TYR A 218       8.965  -1.922  10.102  1.00 98.81           H  
ATOM   3404  CD2 TYR A 218      11.567   0.271   9.820  1.00 98.81           C  
ATOM   3405  HD2 TYR A 218      12.176   0.929  10.422  1.00 98.81           H  
ATOM   3406  CE1 TYR A 218       9.981  -1.462   8.253  1.00 98.81           C  
ATOM   3407  HE1 TYR A 218       9.376  -2.122   7.650  1.00 98.81           H  
ATOM   3408  CE2 TYR A 218      11.801   0.157   8.438  1.00 98.81           C  
ATOM   3409  HE2 TYR A 218      12.608   0.714   7.985  1.00 98.81           H  
ATOM   3410  OH  TYR A 218      11.238  -0.830   6.324  1.00 98.81           O  
ATOM   3411  HH  TYR A 218      11.873  -0.176   6.024  1.00 98.81           H  
ATOM   3412  CZ  TYR A 218      11.005  -0.706   7.654  1.00 98.81           C  
ATOM   3413  N   ARG A 219       8.403   0.490  14.507  1.00 98.74           N  
ATOM   3414  H   ARG A 219       9.205   1.084  14.663  1.00 98.74           H  
ATOM   3415  CA  ARG A 219       7.528   0.176  15.638  1.00 98.74           C  
ATOM   3416  HA  ARG A 219       7.385  -0.903  15.697  1.00 98.74           H  
ATOM   3417  C   ARG A 219       6.142   0.787  15.457  1.00 98.74           C  
ATOM   3418  CB  ARG A 219       8.180   0.650  16.942  1.00 98.74           C  
ATOM   3419  HB2 ARG A 219       9.094   0.080  17.115  1.00 98.74           H  
ATOM   3420  HB3 ARG A 219       8.435   1.708  16.876  1.00 98.74           H  
ATOM   3421  O   ARG A 219       5.152   0.063  15.550  1.00 98.74           O  
ATOM   3422  CG  ARG A 219       7.213   0.442  18.111  1.00 98.74           C  
ATOM   3423  HG2 ARG A 219       6.925  -0.608  18.158  1.00 98.74           H  
ATOM   3424  HG3 ARG A 219       6.284   0.991  17.956  1.00 98.74           H  
ATOM   3425  CD  ARG A 219       7.816   0.916  19.423  1.00 98.74           C  
ATOM   3426  HD2 ARG A 219       7.336   0.382  20.243  1.00 98.74           H  
ATOM   3427  HD3 ARG A 219       8.888   0.720  19.443  1.00 98.74           H  
ATOM   3428  NE  ARG A 219       7.531   2.345  19.536  1.00 98.74           N  
ATOM   3429  HE  ARG A 219       6.907   2.734  18.843  1.00 98.74           H  
ATOM   3430  NH1 ARG A 219       8.606   2.738  21.500  1.00 98.74           N  
ATOM   3431 HH11 ARG A 219       8.780   3.303  22.319  1.00 98.74           H  
ATOM   3432 HH12 ARG A 219       8.878   1.765  21.501  1.00 98.74           H  
ATOM   3433  NH2 ARG A 219       7.318   4.330  20.499  1.00 98.74           N  
ATOM   3434 HH21 ARG A 219       6.729   4.525  19.701  1.00 98.74           H  
ATOM   3435 HH22 ARG A 219       7.388   4.950  21.293  1.00 98.74           H  
ATOM   3436  CZ  ARG A 219       7.834   3.135  20.524  1.00 98.74           C  
ATOM   3437  N   ASP A 220       6.093   2.097  15.232  1.00 98.12           N  
ATOM   3438  H   ASP A 220       6.969   2.600  15.196  1.00 98.12           H  
ATOM   3439  CA  ASP A 220       4.858   2.887  15.272  1.00 98.12           C  
ATOM   3440  HA  ASP A 220       4.219   2.497  16.064  1.00 98.12           H  
ATOM   3441  C   ASP A 220       4.054   2.781  13.956  1.00 98.12           C  
ATOM   3442  CB  ASP A 220       5.203   4.354  15.627  1.00 98.12           C  
ATOM   3443  HB2 ASP A 220       4.284   4.939  15.576  1.00 98.12           H  
ATOM   3444  HB3 ASP A 220       5.882   4.745  14.870  1.00 98.12           H  
ATOM   3445  O   ASP A 220       2.832   2.928  13.961  1.00 98.12           O  
ATOM   3446  CG  ASP A 220       5.827   4.588  17.026  1.00 98.12           C  
ATOM   3447  OD1 ASP A 220       5.757   3.704  17.914  1.00 98.12           O  
ATOM   3448  OD2 ASP A 220       6.377   5.689  17.278  1.00 98.12           O  
ATOM   3449  N   GLY A 221       4.726   2.475  12.842  1.00 98.36           N  
ATOM   3450  H   GLY A 221       5.733   2.439  12.907  1.00 98.36           H  
ATOM   3451  CA  GLY A 221       4.159   2.430  11.496  1.00 98.36           C  
ATOM   3452  HA2 GLY A 221       3.087   2.239  11.538  1.00 98.36           H  
ATOM   3453  HA3 GLY A 221       4.628   1.607  10.955  1.00 98.36           H  
ATOM   3454  C   GLY A 221       4.397   3.722  10.709  1.00 98.36           C  
ATOM   3455  O   GLY A 221       4.578   4.804  11.268  1.00 98.36           O  
ATOM   3456  N   PHE A 222       4.415   3.614   9.381  1.00 98.22           N  
ATOM   3457  H   PHE A 222       4.195   2.715   8.975  1.00 98.22           H  
ATOM   3458  CA  PHE A 222       4.662   4.741   8.479  1.00 98.22           C  
ATOM   3459  HA  PHE A 222       4.199   5.629   8.909  1.00 98.22           H  
ATOM   3460  C   PHE A 222       4.038   4.528   7.095  1.00 98.22           C  
ATOM   3461  CB  PHE A 222       6.176   5.004   8.367  1.00 98.22           C  
ATOM   3462  HB2 PHE A 222       6.345   5.900   7.770  1.00 98.22           H  
ATOM   3463  HB3 PHE A 222       6.568   5.219   9.361  1.00 98.22           H  
ATOM   3464  O   PHE A 222       3.557   3.449   6.751  1.00 98.22           O  
ATOM   3465  CG  PHE A 222       6.976   3.864   7.766  1.00 98.22           C  
ATOM   3466  CD1 PHE A 222       7.579   2.917   8.612  1.00 98.22           C  
ATOM   3467  HD1 PHE A 222       7.468   3.004   9.683  1.00 98.22           H  
ATOM   3468  CD2 PHE A 222       7.119   3.741   6.371  1.00 98.22           C  
ATOM   3469  HD2 PHE A 222       6.669   4.467   5.710  1.00 98.22           H  
ATOM   3470  CE1 PHE A 222       8.318   1.853   8.072  1.00 98.22           C  
ATOM   3471  HE1 PHE A 222       8.778   1.129   8.728  1.00 98.22           H  
ATOM   3472  CE2 PHE A 222       7.849   2.670   5.830  1.00 98.22           C  
ATOM   3473  HE2 PHE A 222       7.954   2.574   4.759  1.00 98.22           H  
ATOM   3474  CZ  PHE A 222       8.448   1.724   6.679  1.00 98.22           C  
ATOM   3475  HZ  PHE A 222       9.004   0.897   6.264  1.00 98.22           H  
ATOM   3476  N   GLY A 223       4.078   5.578   6.271  1.00 94.40           N  
ATOM   3477  H   GLY A 223       4.453   6.441   6.637  1.00 94.40           H  
ATOM   3478  CA  GLY A 223       3.434   5.612   4.959  1.00 94.40           C  
ATOM   3479  HA2 GLY A 223       3.951   6.324   4.316  1.00 94.40           H  
ATOM   3480  HA3 GLY A 223       3.496   4.631   4.489  1.00 94.40           H  
ATOM   3481  C   GLY A 223       1.967   6.022   5.054  1.00 94.40           C  
ATOM   3482  O   GLY A 223       1.548   6.668   6.014  1.00 94.40           O  
ATOM   3483  N   SER A 224       1.183   5.707   4.025  1.00 90.69           N  
ATOM   3484  H   SER A 224       1.558   5.132   3.284  1.00 90.69           H  
ATOM   3485  CA  SER A 224      -0.242   6.039   4.011  1.00 90.69           C  
ATOM   3486  HA  SER A 224      -0.638   5.936   5.021  1.00 90.69           H  
ATOM   3487  C   SER A 224      -1.030   5.123   3.089  1.00 90.69           C  
ATOM   3488  CB  SER A 224      -0.455   7.489   3.562  1.00 90.69           C  
ATOM   3489  HB2 SER A 224       0.007   8.169   4.278  1.00 90.69           H  
ATOM   3490  HB3 SER A 224       0.005   7.631   2.584  1.00 90.69           H  
ATOM   3491  O   SER A 224      -0.664   4.909   1.932  1.00 90.69           O  
ATOM   3492  OG  SER A 224      -1.845   7.759   3.469  1.00 90.69           O  
ATOM   3493  HG  SER A 224      -1.979   8.600   3.025  1.00 90.69           H  
ATOM   3494  N   PHE A 225      -2.205   4.698   3.553  1.00 89.85           N  
ATOM   3495  H   PHE A 225      -2.431   4.868   4.523  1.00 89.85           H  
ATOM   3496  CA  PHE A 225      -3.172   3.980   2.728  1.00 89.85           C  
ATOM   3497  HA  PHE A 225      -2.728   3.038   2.403  1.00 89.85           H  
ATOM   3498  C   PHE A 225      -3.579   4.753   1.465  1.00 89.85           C  
ATOM   3499  CB  PHE A 225      -4.422   3.687   3.561  1.00 89.85           C  
ATOM   3500  HB2 PHE A 225      -5.101   3.116   2.928  1.00 89.85           H  
ATOM   3501  HB3 PHE A 225      -4.912   4.629   3.806  1.00 89.85           H  
ATOM   3502  O   PHE A 225      -3.863   4.135   0.445  1.00 89.85           O  
ATOM   3503  CG  PHE A 225      -4.194   2.894   4.835  1.00 89.85           C  
ATOM   3504  CD1 PHE A 225      -3.481   1.683   4.798  1.00 89.85           C  
ATOM   3505  HD1 PHE A 225      -3.082   1.306   3.868  1.00 89.85           H  
ATOM   3506  CD2 PHE A 225      -4.703   3.358   6.063  1.00 89.85           C  
ATOM   3507  HD2 PHE A 225      -5.240   4.293   6.110  1.00 89.85           H  
ATOM   3508  CE1 PHE A 225      -3.294   0.937   5.972  1.00 89.85           C  
ATOM   3509  HE1 PHE A 225      -2.769  -0.006   5.947  1.00 89.85           H  
ATOM   3510  CE2 PHE A 225      -4.493   2.617   7.241  1.00 89.85           C  
ATOM   3511  HE2 PHE A 225      -4.844   2.978   8.196  1.00 89.85           H  
ATOM   3512  CZ  PHE A 225      -3.791   1.405   7.195  1.00 89.85           C  
ATOM   3513  HZ  PHE A 225      -3.619   0.842   8.100  1.00 89.85           H  
ATOM   3514  N   SER A 226      -3.577   6.094   1.500  1.00 85.87           N  
ATOM   3515  H   SER A 226      -3.255   6.555   2.339  1.00 85.87           H  
ATOM   3516  CA  SER A 226      -3.914   6.918   0.331  1.00 85.87           C  
ATOM   3517  HA  SER A 226      -4.794   6.489  -0.148  1.00 85.87           H  
ATOM   3518  C   SER A 226      -2.809   6.959  -0.725  1.00 85.87           C  
ATOM   3519  CB  SER A 226      -4.257   8.348   0.762  1.00 85.87           C  
ATOM   3520  HB2 SER A 226      -4.642   8.897  -0.097  1.00 85.87           H  
ATOM   3521  HB3 SER A 226      -5.033   8.310   1.526  1.00 85.87           H  
ATOM   3522  O   SER A 226      -3.103   7.218  -1.886  1.00 85.87           O  
ATOM   3523  OG  SER A 226      -3.129   9.032   1.280  1.00 85.87           O  
ATOM   3524  HG  SER A 226      -2.587   9.328   0.545  1.00 85.87           H  
ATOM   3525  N   ILE A 227      -1.553   6.748  -0.320  1.00 83.16           N  
ATOM   3526  H   ILE A 227      -1.404   6.506   0.650  1.00 83.16           H  
ATOM   3527  CA  ILE A 227      -0.401   6.613  -1.227  1.00 83.16           C  
ATOM   3528  HA  ILE A 227      -0.541   7.264  -2.091  1.00 83.16           H  
ATOM   3529  C   ILE A 227      -0.328   5.174  -1.760  1.00 83.16           C  
ATOM   3530  CB  ILE A 227       0.900   7.044  -0.501  1.00 83.16           C  
ATOM   3531  HB  ILE A 227       1.018   6.433   0.394  1.00 83.16           H  
ATOM   3532  O   ILE A 227       0.173   4.933  -2.857  1.00 83.16           O  
ATOM   3533  CG1 ILE A 227       0.809   8.531  -0.075  1.00 83.16           C  
ATOM   3534 HG12 ILE A 227      -0.111   8.696   0.485  1.00 83.16           H  
ATOM   3535 HG13 ILE A 227       0.772   9.161  -0.965  1.00 83.16           H  
ATOM   3536  CG2 ILE A 227       2.133   6.822  -1.396  1.00 83.16           C  
ATOM   3537 HG21 ILE A 227       3.037   7.202  -0.919  1.00 83.16           H  
ATOM   3538 HG22 ILE A 227       2.294   5.758  -1.574  1.00 83.16           H  
ATOM   3539 HG23 ILE A 227       2.003   7.328  -2.352  1.00 83.16           H  
ATOM   3540  CD1 ILE A 227       1.961   9.006   0.821  1.00 83.16           C  
ATOM   3541 HD11 ILE A 227       1.728   9.997   1.211  1.00 83.16           H  
ATOM   3542 HD12 ILE A 227       2.096   8.319   1.656  1.00 83.16           H  
ATOM   3543 HD13 ILE A 227       2.889   9.073   0.253  1.00 83.16           H  
ATOM   3544  N   GLY A 228      -0.869   4.223  -0.993  1.00 86.90           N  
ATOM   3545  H   GLY A 228      -1.235   4.494  -0.092  1.00 86.90           H  
ATOM   3546  CA  GLY A 228      -0.880   2.803  -1.320  1.00 86.90           C  
ATOM   3547  HA2 GLY A 228      -1.723   2.334  -0.813  1.00 86.90           H  
ATOM   3548  HA3 GLY A 228      -1.009   2.679  -2.395  1.00 86.90           H  
ATOM   3549  C   GLY A 228       0.393   2.070  -0.901  1.00 86.90           C  
ATOM   3550  O   GLY A 228       0.470   0.868  -1.124  1.00 86.90           O  
ATOM   3551  N   GLU A 229       1.349   2.758  -0.272  1.00 92.88           N  
ATOM   3552  H   GLU A 229       1.196   3.743  -0.103  1.00 92.88           H  
ATOM   3553  CA  GLU A 229       2.544   2.171   0.336  1.00 92.88           C  
ATOM   3554  HA  GLU A 229       2.493   1.086   0.244  1.00 92.88           H  
ATOM   3555  C   GLU A 229       2.602   2.520   1.818  1.00 92.88           C  
ATOM   3556  CB  GLU A 229       3.830   2.650  -0.340  1.00 92.88           C  
ATOM   3557  HB2 GLU A 229       4.678   2.240   0.209  1.00 92.88           H  
ATOM   3558  HB3 GLU A 229       3.872   3.739  -0.298  1.00 92.88           H  
ATOM   3559  O   GLU A 229       2.452   3.684   2.206  1.00 92.88           O  
ATOM   3560  CG  GLU A 229       3.936   2.206  -1.794  1.00 92.88           C  
ATOM   3561  HG2 GLU A 229       3.204   2.749  -2.391  1.00 92.88           H  
ATOM   3562  HG3 GLU A 229       3.715   1.140  -1.841  1.00 92.88           H  
ATOM   3563  CD  GLU A 229       5.337   2.456  -2.351  1.00 92.88           C  
ATOM   3564  OE1 GLU A 229       5.893   1.516  -2.966  1.00 92.88           O  
ATOM   3565  OE2 GLU A 229       5.877   3.565  -2.171  1.00 92.88           O  
ATOM   3566  N   PHE A 230       2.795   1.507   2.653  1.00 97.80           N  
ATOM   3567  H   PHE A 230       2.940   0.578   2.284  1.00 97.80           H  
ATOM   3568  CA  PHE A 230       2.841   1.672   4.099  1.00 97.80           C  
ATOM   3569  HA  PHE A 230       3.496   2.510   4.336  1.00 97.80           H  
ATOM   3570  C   PHE A 230       3.419   0.436   4.781  1.00 97.80           C  
ATOM   3571  CB  PHE A 230       1.430   1.974   4.644  1.00 97.80           C  
ATOM   3572  HB2 PHE A 230       1.025   2.862   4.160  1.00 97.80           H  
ATOM   3573  HB3 PHE A 230       1.505   2.210   5.706  1.00 97.80           H  
ATOM   3574  O   PHE A 230       3.457  -0.659   4.210  1.00 97.80           O  
ATOM   3575  CG  PHE A 230       0.444   0.840   4.478  1.00 97.80           C  
ATOM   3576  CD1 PHE A 230      -0.288   0.701   3.283  1.00 97.80           C  
ATOM   3577  HD1 PHE A 230      -0.155   1.412   2.481  1.00 97.80           H  
ATOM   3578  CD2 PHE A 230       0.287  -0.097   5.514  1.00 97.80           C  
ATOM   3579  HD2 PHE A 230       0.850   0.001   6.431  1.00 97.80           H  
ATOM   3580  CE1 PHE A 230      -1.178  -0.377   3.127  1.00 97.80           C  
ATOM   3581  HE1 PHE A 230      -1.739  -0.496   2.213  1.00 97.80           H  
ATOM   3582  CE2 PHE A 230      -0.593  -1.177   5.354  1.00 97.80           C  
ATOM   3583  HE2 PHE A 230      -0.711  -1.897   6.150  1.00 97.80           H  
ATOM   3584  CZ  PHE A 230      -1.335  -1.308   4.168  1.00 97.80           C  
ATOM   3585  HZ  PHE A 230      -2.030  -2.128   4.061  1.00 97.80           H  
ATOM   3586  N   TYR A 231       3.821   0.639   6.028  1.00 98.74           N  
ATOM   3587  H   TYR A 231       3.759   1.576   6.398  1.00 98.74           H  
ATOM   3588  CA  TYR A 231       4.110  -0.409   6.988  1.00 98.74           C  
ATOM   3589  HA  TYR A 231       3.828  -1.376   6.570  1.00 98.74           H  
ATOM   3590  C   TYR A 231       3.274  -0.141   8.242  1.00 98.74           C  
ATOM   3591  CB  TYR A 231       5.612  -0.426   7.274  1.00 98.74           C  
ATOM   3592  HB2 TYR A 231       5.877   0.442   7.878  1.00 98.74           H  
ATOM   3593  HB3 TYR A 231       6.158  -0.351   6.334  1.00 98.74           H  
ATOM   3594  O   TYR A 231       3.323   0.959   8.789  1.00 98.74           O  
ATOM   3595  CG  TYR A 231       6.049  -1.689   7.975  1.00 98.74           C  
ATOM   3596  CD1 TYR A 231       6.130  -1.727   9.378  1.00 98.74           C  
ATOM   3597  HD1 TYR A 231       5.930  -0.838   9.958  1.00 98.74           H  
ATOM   3598  CD2 TYR A 231       6.343  -2.837   7.217  1.00 98.74           C  
ATOM   3599  HD2 TYR A 231       6.272  -2.801   6.140  1.00 98.74           H  
ATOM   3600  CE1 TYR A 231       6.504  -2.919  10.022  1.00 98.74           C  
ATOM   3601  HE1 TYR A 231       6.578  -2.943  11.099  1.00 98.74           H  
ATOM   3602  CE2 TYR A 231       6.727  -4.028   7.858  1.00 98.74           C  
ATOM   3603  HE2 TYR A 231       6.947  -4.920   7.288  1.00 98.74           H  
ATOM   3604  OH  TYR A 231       7.214  -5.217   9.869  1.00 98.74           O  
ATOM   3605  HH  TYR A 231       7.273  -5.118  10.822  1.00 98.74           H  
ATOM   3606  CZ  TYR A 231       6.815  -4.070   9.264  1.00 98.74           C  
ATOM   3607  N   LEU A 232       2.476  -1.114   8.682  1.00 98.45           N  
ATOM   3608  H   LEU A 232       2.485  -1.989   8.178  1.00 98.45           H  
ATOM   3609  CA  LEU A 232       1.465  -0.938   9.736  1.00 98.45           C  
ATOM   3610  HA  LEU A 232       0.834  -0.090   9.466  1.00 98.45           H  
ATOM   3611  C   LEU A 232       2.069  -0.634  11.111  1.00 98.45           C  
ATOM   3612  CB  LEU A 232       0.609  -2.213   9.782  1.00 98.45           C  
ATOM   3613  HB2 LEU A 232       1.256  -3.039  10.076  1.00 98.45           H  
ATOM   3614  HB3 LEU A 232       0.241  -2.387   8.771  1.00 98.45           H  
ATOM   3615  O   LEU A 232       1.395  -0.054  11.956  1.00 98.45           O  
ATOM   3616  CG  LEU A 232      -0.613  -2.197  10.721  1.00 98.45           C  
ATOM   3617  HG  LEU A 232      -0.302  -1.966  11.740  1.00 98.45           H  
ATOM   3618  CD1 LEU A 232      -1.660  -1.175  10.271  1.00 98.45           C  
ATOM   3619 HD11 LEU A 232      -2.532  -1.231  10.923  1.00 98.45           H  
ATOM   3620 HD12 LEU A 232      -1.250  -0.168  10.344  1.00 98.45           H  
ATOM   3621 HD13 LEU A 232      -1.966  -1.376   9.244  1.00 98.45           H  
ATOM   3622  CD2 LEU A 232      -1.265  -3.580  10.736  1.00 98.45           C  
ATOM   3623 HD21 LEU A 232      -1.597  -3.853   9.734  1.00 98.45           H  
ATOM   3624 HD22 LEU A 232      -0.550  -4.321  11.094  1.00 98.45           H  
ATOM   3625 HD23 LEU A 232      -2.124  -3.578  11.407  1.00 98.45           H  
ATOM   3626  N   GLY A 233       3.327  -1.018  11.322  1.00 98.68           N  
ATOM   3627  H   GLY A 233       3.799  -1.498  10.570  1.00 98.68           H  
ATOM   3628  CA  GLY A 233       4.029  -0.878  12.592  1.00 98.68           C  
ATOM   3629  HA2 GLY A 233       3.534  -0.148  13.233  1.00 98.68           H  
ATOM   3630  HA3 GLY A 233       5.035  -0.507  12.392  1.00 98.68           H  
ATOM   3631  C   GLY A 233       4.099  -2.202  13.345  1.00 98.68           C  
ATOM   3632  O   GLY A 233       3.084  -2.877  13.527  1.00 98.68           O  
ATOM   3633  N   ASN A 234       5.294  -2.579  13.792  1.00 98.84           N  
ATOM   3634  H   ASN A 234       6.080  -1.970  13.612  1.00 98.84           H  
ATOM   3635  CA  ASN A 234       5.535  -3.838  14.493  1.00 98.84           C  
ATOM   3636  HA  ASN A 234       5.213  -4.667  13.863  1.00 98.84           H  
ATOM   3637  C   ASN A 234       4.723  -3.939  15.791  1.00 98.84           C  
ATOM   3638  CB  ASN A 234       7.037  -3.995  14.769  1.00 98.84           C  
ATOM   3639  HB2 ASN A 234       7.418  -3.117  15.289  1.00 98.84           H  
ATOM   3640  HB3 ASN A 234       7.163  -4.859  15.421  1.00 98.84           H  
ATOM   3641  O   ASN A 234       4.229  -5.012  16.109  1.00 98.84           O  
ATOM   3642  CG  ASN A 234       7.879  -4.273  13.538  1.00 98.84           C  
ATOM   3643  ND2 ASN A 234       9.166  -4.028  13.611  1.00 98.84           N  
ATOM   3644 HD21 ASN A 234       9.568  -3.733  14.489  1.00 98.84           H  
ATOM   3645 HD22 ASN A 234       9.735  -4.305  12.824  1.00 98.84           H  
ATOM   3646  OD1 ASN A 234       7.406  -4.731  12.510  1.00 98.84           O  
ATOM   3647  N   GLU A 235       4.484  -2.834  16.499  1.00 98.57           N  
ATOM   3648  H   GLU A 235       4.863  -1.948  16.196  1.00 98.57           H  
ATOM   3649  CA  GLU A 235       3.652  -2.874  17.708  1.00 98.57           C  
ATOM   3650  HA  GLU A 235       4.034  -3.655  18.365  1.00 98.57           H  
ATOM   3651  C   GLU A 235       2.186  -3.216  17.385  1.00 98.57           C  
ATOM   3652  CB  GLU A 235       3.779  -1.522  18.425  1.00 98.57           C  
ATOM   3653  HB2 GLU A 235       4.833  -1.319  18.611  1.00 98.57           H  
ATOM   3654  HB3 GLU A 235       3.397  -0.738  17.771  1.00 98.57           H  
ATOM   3655  O   GLU A 235       1.515  -3.924  18.137  1.00 98.57           O  
ATOM   3656  CG  GLU A 235       3.029  -1.446  19.760  1.00 98.57           C  
ATOM   3657  HG2 GLU A 235       3.190  -0.455  20.185  1.00 98.57           H  
ATOM   3658  HG3 GLU A 235       1.960  -1.532  19.564  1.00 98.57           H  
ATOM   3659  CD  GLU A 235       3.451  -2.502  20.793  1.00 98.57           C  
ATOM   3660  OE1 GLU A 235       2.610  -2.734  21.693  1.00 98.57           O  
ATOM   3661  OE2 GLU A 235       4.569  -3.047  20.690  1.00 98.57           O  
ATOM   3662  N   ASN A 236       1.679  -2.761  16.235  1.00 98.12           N  
ATOM   3663  H   ASN A 236       2.292  -2.254  15.612  1.00 98.12           H  
ATOM   3664  CA  ASN A 236       0.332  -3.099  15.774  1.00 98.12           C  
ATOM   3665  HA  ASN A 236      -0.362  -3.008  16.610  1.00 98.12           H  
ATOM   3666  C   ASN A 236       0.253  -4.554  15.299  1.00 98.12           C  
ATOM   3667  CB  ASN A 236      -0.095  -2.109  14.679  1.00 98.12           C  
ATOM   3668  HB2 ASN A 236      -1.048  -2.427  14.255  1.00 98.12           H  
ATOM   3669  HB3 ASN A 236       0.648  -2.105  13.881  1.00 98.12           H  
ATOM   3670  O   ASN A 236      -0.712  -5.245  15.623  1.00 98.12           O  
ATOM   3671  CG  ASN A 236      -0.277  -0.699  15.208  1.00 98.12           C  
ATOM   3672  ND2 ASN A 236       0.089   0.299  14.440  1.00 98.12           N  
ATOM   3673 HD21 ASN A 236       0.068   1.229  14.834  1.00 98.12           H  
ATOM   3674 HD22 ASN A 236       0.550   0.135  13.557  1.00 98.12           H  
ATOM   3675  OD1 ASN A 236      -0.755  -0.479  16.312  1.00 98.12           O  
ATOM   3676  N   ILE A 237       1.273  -5.038  14.582  1.00 98.44           N  
ATOM   3677  H   ILE A 237       2.035  -4.414  14.355  1.00 98.44           H  
ATOM   3678  CA  ILE A 237       1.353  -6.438  14.140  1.00 98.44           C  
ATOM   3679  HA  ILE A 237       0.434  -6.686  13.609  1.00 98.44           H  
ATOM   3680  C   ILE A 237       1.425  -7.370  15.360  1.00 98.44           C  
ATOM   3681  CB  ILE A 237       2.534  -6.642  13.164  1.00 98.44           C  
ATOM   3682  HB  ILE A 237       3.449  -6.355  13.681  1.00 98.44           H  
ATOM   3683  O   ILE A 237       0.627  -8.297  15.448  1.00 98.44           O  
ATOM   3684  CG1 ILE A 237       2.403  -5.762  11.898  1.00 98.44           C  
ATOM   3685 HG12 ILE A 237       2.065  -4.760  12.165  1.00 98.44           H  
ATOM   3686 HG13 ILE A 237       1.653  -6.187  11.232  1.00 98.44           H  
ATOM   3687  CG2 ILE A 237       2.636  -8.120  12.737  1.00 98.44           C  
ATOM   3688 HG21 ILE A 237       2.759  -8.769  13.604  1.00 98.44           H  
ATOM   3689 HG22 ILE A 237       1.733  -8.422  12.207  1.00 98.44           H  
ATOM   3690 HG23 ILE A 237       3.500  -8.273  12.090  1.00 98.44           H  
ATOM   3691  CD1 ILE A 237       3.726  -5.603  11.137  1.00 98.44           C  
ATOM   3692 HD11 ILE A 237       4.039  -6.554  10.705  1.00 98.44           H  
ATOM   3693 HD12 ILE A 237       3.594  -4.875  10.336  1.00 98.44           H  
ATOM   3694 HD13 ILE A 237       4.505  -5.238  11.806  1.00 98.44           H  
ATOM   3695  N   PHE A 238       2.278  -7.073  16.348  1.00 98.40           N  
ATOM   3696  H   PHE A 238       2.915  -6.300  16.222  1.00 98.40           H  
ATOM   3697  CA  PHE A 238       2.367  -7.820  17.607  1.00 98.40           C  
ATOM   3698  HA  PHE A 238       2.668  -8.846  17.394  1.00 98.40           H  
ATOM   3699  C   PHE A 238       1.018  -7.882  18.337  1.00 98.40           C  
ATOM   3700  CB  PHE A 238       3.435  -7.173  18.506  1.00 98.40           C  
ATOM   3701  HB2 PHE A 238       3.285  -6.093  18.512  1.00 98.40           H  
ATOM   3702  HB3 PHE A 238       4.422  -7.363  18.085  1.00 98.40           H  
ATOM   3703  O   PHE A 238       0.573  -8.957  18.740  1.00 98.40           O  
ATOM   3704  CG  PHE A 238       3.410  -7.668  19.941  1.00 98.40           C  
ATOM   3705  CD1 PHE A 238       3.109  -6.785  20.996  1.00 98.40           C  
ATOM   3706  HD1 PHE A 238       2.948  -5.736  20.799  1.00 98.40           H  
ATOM   3707  CD2 PHE A 238       3.637  -9.026  20.221  1.00 98.40           C  
ATOM   3708  HD2 PHE A 238       3.852  -9.710  19.413  1.00 98.40           H  
ATOM   3709  CE1 PHE A 238       3.035  -7.266  22.316  1.00 98.40           C  
ATOM   3710  HE1 PHE A 238       2.813  -6.581  23.120  1.00 98.40           H  
ATOM   3711  CE2 PHE A 238       3.573  -9.508  21.539  1.00 98.40           C  
ATOM   3712  HE2 PHE A 238       3.748 -10.555  21.737  1.00 98.40           H  
ATOM   3713  CZ  PHE A 238       3.269  -8.626  22.589  1.00 98.40           C  
ATOM   3714  HZ  PHE A 238       3.219  -8.994  23.603  1.00 98.40           H  
ATOM   3715  N   LYS A 239       0.309  -6.754  18.478  1.00 96.73           N  
ATOM   3716  H   LYS A 239       0.726  -5.890  18.162  1.00 96.73           H  
ATOM   3717  CA  LYS A 239      -1.022  -6.723  19.118  1.00 96.73           C  
ATOM   3718  HA  LYS A 239      -0.942  -7.128  20.127  1.00 96.73           H  
ATOM   3719  C   LYS A 239      -2.058  -7.583  18.398  1.00 96.73           C  
ATOM   3720  CB  LYS A 239      -1.529  -5.280  19.185  1.00 96.73           C  
ATOM   3721  HB2 LYS A 239      -2.604  -5.278  19.366  1.00 96.73           H  
ATOM   3722  HB3 LYS A 239      -1.342  -4.788  18.231  1.00 96.73           H  
ATOM   3723  O   LYS A 239      -2.934  -8.139  19.061  1.00 96.73           O  
ATOM   3724  CG  LYS A 239      -0.854  -4.511  20.319  1.00 96.73           C  
ATOM   3725  HG2 LYS A 239      -1.199  -4.900  21.277  1.00 96.73           H  
ATOM   3726  HG3 LYS A 239       0.228  -4.636  20.264  1.00 96.73           H  
ATOM   3727  CD  LYS A 239      -1.197  -3.025  20.209  1.00 96.73           C  
ATOM   3728  HD2 LYS A 239      -2.273  -2.872  20.294  1.00 96.73           H  
ATOM   3729  HD3 LYS A 239      -0.848  -2.661  19.243  1.00 96.73           H  
ATOM   3730  CE  LYS A 239      -0.463  -2.298  21.331  1.00 96.73           C  
ATOM   3731  HE2 LYS A 239       0.528  -2.746  21.411  1.00 96.73           H  
ATOM   3732  HE3 LYS A 239      -0.971  -2.468  22.280  1.00 96.73           H  
ATOM   3733  NZ  LYS A 239      -0.315  -0.858  21.043  1.00 96.73           N  
ATOM   3734  HZ1 LYS A 239      -1.205  -0.381  21.023  1.00 96.73           H  
ATOM   3735  HZ2 LYS A 239       0.306  -0.453  21.728  1.00 96.73           H  
ATOM   3736  HZ3 LYS A 239       0.144  -0.759  20.148  1.00 96.73           H  
ATOM   3737  N   LEU A 240      -1.973  -7.676  17.071  1.00 95.76           N  
ATOM   3738  H   LEU A 240      -1.235  -7.171  16.602  1.00 95.76           H  
ATOM   3739  CA  LEU A 240      -2.835  -8.547  16.276  1.00 95.76           C  
ATOM   3740  HA  LEU A 240      -3.864  -8.436  16.617  1.00 95.76           H  
ATOM   3741  C   LEU A 240      -2.468 -10.019  16.503  1.00 95.76           C  
ATOM   3742  CB  LEU A 240      -2.766  -8.141  14.789  1.00 95.76           C  
ATOM   3743  HB2 LEU A 240      -1.720  -8.106  14.483  1.00 95.76           H  
ATOM   3744  HB3 LEU A 240      -3.252  -8.910  14.190  1.00 95.76           H  
ATOM   3745  O   LEU A 240      -3.338 -10.797  16.889  1.00 95.76           O  
ATOM   3746  CG  LEU A 240      -3.425  -6.782  14.476  1.00 95.76           C  
ATOM   3747  HG  LEU A 240      -3.098  -6.032  15.196  1.00 95.76           H  
ATOM   3748  CD1 LEU A 240      -3.031  -6.308  13.077  1.00 95.76           C  
ATOM   3749 HD11 LEU A 240      -1.946  -6.219  13.015  1.00 95.76           H  
ATOM   3750 HD12 LEU A 240      -3.383  -7.021  12.331  1.00 95.76           H  
ATOM   3751 HD13 LEU A 240      -3.475  -5.332  12.880  1.00 95.76           H  
ATOM   3752  CD2 LEU A 240      -4.953  -6.858  14.536  1.00 95.76           C  
ATOM   3753 HD21 LEU A 240      -5.278  -7.097  15.549  1.00 95.76           H  
ATOM   3754 HD22 LEU A 240      -5.316  -7.630  13.857  1.00 95.76           H  
ATOM   3755 HD23 LEU A 240      -5.384  -5.899  14.249  1.00 95.76           H  
ATOM   3756  N   THR A 241      -1.195 -10.390  16.340  1.00 96.44           N  
ATOM   3757  H   THR A 241      -0.513  -9.695  16.070  1.00 96.44           H  
ATOM   3758  CA  THR A 241      -0.753 -11.797  16.333  1.00 96.44           C  
ATOM   3759  HA  THR A 241      -1.521 -12.392  15.838  1.00 96.44           H  
ATOM   3760  C   THR A 241      -0.586 -12.421  17.717  1.00 96.44           C  
ATOM   3761  CB  THR A 241       0.541 -11.981  15.524  1.00 96.44           C  
ATOM   3762  HB  THR A 241       0.803 -13.039  15.528  1.00 96.44           H  
ATOM   3763  O   THR A 241      -0.595 -13.636  17.835  1.00 96.44           O  
ATOM   3764  CG2 THR A 241       0.369 -11.540  14.068  1.00 96.44           C  
ATOM   3765 HG21 THR A 241       0.150 -10.474  14.009  1.00 96.44           H  
ATOM   3766 HG22 THR A 241      -0.441 -12.106  13.609  1.00 96.44           H  
ATOM   3767 HG23 THR A 241       1.292 -11.743  13.525  1.00 96.44           H  
ATOM   3768  OG1 THR A 241       1.617 -11.243  16.070  1.00 96.44           O  
ATOM   3769  HG1 THR A 241       1.881 -11.661  16.893  1.00 96.44           H  
ATOM   3770  N   SER A 242      -0.474 -11.626  18.783  1.00 94.35           N  
ATOM   3771  H   SER A 242      -0.384 -10.633  18.624  1.00 94.35           H  
ATOM   3772  CA  SER A 242      -0.311 -12.136  20.159  1.00 94.35           C  
ATOM   3773  HA  SER A 242       0.422 -12.942  20.145  1.00 94.35           H  
ATOM   3774  C   SER A 242      -1.587 -12.716  20.777  1.00 94.35           C  
ATOM   3775  CB  SER A 242       0.222 -11.034  21.080  1.00 94.35           C  
ATOM   3776  HB2 SER A 242       0.244 -11.394  22.108  1.00 94.35           H  
ATOM   3777  HB3 SER A 242       1.240 -10.788  20.777  1.00 94.35           H  
ATOM   3778  O   SER A 242      -1.521 -13.421  21.782  1.00 94.35           O  
ATOM   3779  OG  SER A 242      -0.580  -9.868  21.000  1.00 94.35           O  
ATOM   3780  HG  SER A 242      -0.238  -9.395  20.238  1.00 94.35           H  
ATOM   3781  N   ARG A 243      -2.764 -12.401  20.221  1.00 86.71           N  
ATOM   3782  H   ARG A 243      -2.740 -11.811  19.402  1.00 86.71           H  
ATOM   3783  CA  ARG A 243      -4.063 -12.801  20.798  1.00 86.71           C  
ATOM   3784  HA  ARG A 243      -3.935 -13.056  21.850  1.00 86.71           H  
ATOM   3785  C   ARG A 243      -4.660 -14.042  20.150  1.00 86.71           C  
ATOM   3786  CB  ARG A 243      -5.055 -11.639  20.682  1.00 86.71           C  
ATOM   3787  HB2 ARG A 243      -6.027 -11.970  21.046  1.00 86.71           H  
ATOM   3788  HB3 ARG A 243      -5.156 -11.355  19.634  1.00 86.71           H  
ATOM   3789  O   ARG A 243      -5.436 -14.750  20.784  1.00 86.71           O  
ATOM   3790  CG  ARG A 243      -4.611 -10.425  21.502  1.00 86.71           C  
ATOM   3791  HG2 ARG A 243      -3.651 -10.059  21.138  1.00 86.71           H  
ATOM   3792  HG3 ARG A 243      -4.512 -10.711  22.550  1.00 86.71           H  
ATOM   3793  CD  ARG A 243      -5.651  -9.314  21.364  1.00 86.71           C  
ATOM   3794  HD2 ARG A 243      -5.737  -9.051  20.310  1.00 86.71           H  
ATOM   3795  HD3 ARG A 243      -6.611  -9.682  21.726  1.00 86.71           H  
ATOM   3796  NE  ARG A 243      -5.249  -8.124  22.128  1.00 86.71           N  
ATOM   3797  HE  ARG A 243      -4.317  -8.148  22.517  1.00 86.71           H  
ATOM   3798  NH1 ARG A 243      -7.160  -6.906  21.777  1.00 86.71           N  
ATOM   3799 HH11 ARG A 243      -7.516  -7.663  21.211  1.00 86.71           H  
ATOM   3800 HH12 ARG A 243      -7.736  -6.097  21.960  1.00 86.71           H  
ATOM   3801  NH2 ARG A 243      -5.507  -6.050  23.013  1.00 86.71           N  
ATOM   3802 HH21 ARG A 243      -4.584  -6.129  23.414  1.00 86.71           H  
ATOM   3803 HH22 ARG A 243      -6.077  -5.232  23.178  1.00 86.71           H  
ATOM   3804  CZ  ARG A 243      -5.972  -7.036  22.300  1.00 86.71           C  
ATOM   3805  N   LYS A 244      -4.359 -14.245  18.873  1.00 90.42           N  
ATOM   3806  H   LYS A 244      -3.612 -13.690  18.480  1.00 90.42           H  
ATOM   3807  CA  LYS A 244      -5.000 -15.207  17.973  1.00 90.42           C  
ATOM   3808  HA  LYS A 244      -5.381 -16.057  18.539  1.00 90.42           H  
ATOM   3809  C   LYS A 244      -3.949 -15.713  16.991  1.00 90.42           C  
ATOM   3810  CB  LYS A 244      -6.164 -14.509  17.241  1.00 90.42           C  
ATOM   3811  HB2 LYS A 244      -5.816 -13.545  16.870  1.00 90.42           H  
ATOM   3812  HB3 LYS A 244      -6.461 -15.110  16.382  1.00 90.42           H  
ATOM   3813  O   LYS A 244      -2.950 -15.040  16.763  1.00 90.42           O  
ATOM   3814  CG  LYS A 244      -7.414 -14.282  18.116  1.00 90.42           C  
ATOM   3815  HG2 LYS A 244      -7.948 -15.229  18.196  1.00 90.42           H  
ATOM   3816  HG3 LYS A 244      -7.142 -13.951  19.118  1.00 90.42           H  
ATOM   3817  CD  LYS A 244      -8.334 -13.209  17.517  1.00 90.42           C  
ATOM   3818  HD2 LYS A 244      -8.290 -13.281  16.430  1.00 90.42           H  
ATOM   3819  HD3 LYS A 244      -7.954 -12.221  17.777  1.00 90.42           H  
ATOM   3820  CE  LYS A 244      -9.786 -13.343  18.014  1.00 90.42           C  
ATOM   3821  HE2 LYS A 244      -9.922 -12.771  18.932  1.00 90.42           H  
ATOM   3822  HE3 LYS A 244      -9.966 -14.396  18.231  1.00 90.42           H  
ATOM   3823  NZ  LYS A 244     -10.766 -12.933  16.975  1.00 90.42           N  
ATOM   3824  HZ1 LYS A 244     -11.729 -13.056  17.256  1.00 90.42           H  
ATOM   3825  HZ2 LYS A 244     -10.625 -11.998  16.620  1.00 90.42           H  
ATOM   3826  HZ3 LYS A 244     -10.622 -13.532  16.174  1.00 90.42           H  
ATOM   3827  N   LYS A 245      -4.167 -16.885  16.398  1.00 94.57           N  
ATOM   3828  H   LYS A 245      -5.067 -17.325  16.529  1.00 94.57           H  
ATOM   3829  CA  LYS A 245      -3.252 -17.438  15.390  1.00 94.57           C  
ATOM   3830  HA  LYS A 245      -2.230 -17.159  15.647  1.00 94.57           H  
ATOM   3831  C   LYS A 245      -3.558 -16.833  14.024  1.00 94.57           C  
ATOM   3832  CB  LYS A 245      -3.346 -18.965  15.353  1.00 94.57           C  
ATOM   3833  HB2 LYS A 245      -2.677 -19.328  14.572  1.00 94.57           H  
ATOM   3834  HB3 LYS A 245      -4.366 -19.257  15.104  1.00 94.57           H  
ATOM   3835  O   LYS A 245      -4.727 -16.657  13.691  1.00 94.57           O  
ATOM   3836  CG  LYS A 245      -2.930 -19.611  16.680  1.00 94.57           C  
ATOM   3837  HG2 LYS A 245      -1.902 -19.334  16.913  1.00 94.57           H  
ATOM   3838  HG3 LYS A 245      -3.585 -19.271  17.482  1.00 94.57           H  
ATOM   3839  CD  LYS A 245      -3.038 -21.133  16.558  1.00 94.57           C  
ATOM   3840  HD2 LYS A 245      -4.066 -21.392  16.304  1.00 94.57           H  
ATOM   3841  HD3 LYS A 245      -2.379 -21.479  15.762  1.00 94.57           H  
ATOM   3842  CE  LYS A 245      -2.649 -21.796  17.880  1.00 94.57           C  
ATOM   3843  HE2 LYS A 245      -3.245 -21.350  18.677  1.00 94.57           H  
ATOM   3844  HE3 LYS A 245      -1.600 -21.582  18.086  1.00 94.57           H  
ATOM   3845  NZ  LYS A 245      -2.891 -23.258  17.820  1.00 94.57           N  
ATOM   3846  HZ1 LYS A 245      -2.352 -23.676  17.075  1.00 94.57           H  
ATOM   3847  HZ2 LYS A 245      -3.867 -23.436  17.633  1.00 94.57           H  
ATOM   3848  HZ3 LYS A 245      -2.651 -23.698  18.697  1.00 94.57           H  
ATOM   3849  N   TYR A 246      -2.522 -16.541  13.242  1.00 97.29           N  
ATOM   3850  H   TYR A 246      -1.584 -16.716  13.573  1.00 97.29           H  
ATOM   3851  CA  TYR A 246      -2.662 -15.942  11.918  1.00 97.29           C  
ATOM   3852  HA  TYR A 246      -3.713 -15.951  11.629  1.00 97.29           H  
ATOM   3853  C   TYR A 246      -1.904 -16.728  10.852  1.00 97.29           C  
ATOM   3854  CB  TYR A 246      -2.200 -14.476  11.933  1.00 97.29           C  
ATOM   3855  HB2 TYR A 246      -2.026 -14.165  10.904  1.00 97.29           H  
ATOM   3856  HB3 TYR A 246      -1.246 -14.401  12.454  1.00 97.29           H  
ATOM   3857  O   TYR A 246      -0.772 -17.170  11.071  1.00 97.29           O  
ATOM   3858  CG  TYR A 246      -3.194 -13.515  12.558  1.00 97.29           C  
ATOM   3859  CD1 TYR A 246      -4.016 -12.707  11.751  1.00 97.29           C  
ATOM   3860  HD1 TYR A 246      -3.938 -12.776  10.676  1.00 97.29           H  
ATOM   3861  CD2 TYR A 246      -3.306 -13.434  13.953  1.00 97.29           C  
ATOM   3862  HD2 TYR A 246      -2.663 -14.039  14.574  1.00 97.29           H  
ATOM   3863  CE1 TYR A 246      -4.941 -11.818  12.327  1.00 97.29           C  
ATOM   3864  HE1 TYR A 246      -5.568 -11.190  11.711  1.00 97.29           H  
ATOM   3865  CE2 TYR A 246      -4.250 -12.574  14.537  1.00 97.29           C  
ATOM   3866  HE2 TYR A 246      -4.334 -12.540  15.613  1.00 97.29           H  
ATOM   3867  OH  TYR A 246      -5.938 -10.887  14.296  1.00 97.29           O  
ATOM   3868  HH  TYR A 246      -5.905 -10.956  15.253  1.00 97.29           H  
ATOM   3869  CZ  TYR A 246      -5.061 -11.752  13.728  1.00 97.29           C  
ATOM   3870  N   ASP A 247      -2.525 -16.811   9.679  1.00 97.74           N  
ATOM   3871  H   ASP A 247      -3.467 -16.454   9.616  1.00 97.74           H  
ATOM   3872  CA  ASP A 247      -1.846 -17.079   8.419  1.00 97.74           C  
ATOM   3873  HA  ASP A 247      -1.108 -17.868   8.564  1.00 97.74           H  
ATOM   3874  C   ASP A 247      -1.156 -15.798   7.941  1.00 97.74           C  
ATOM   3875  CB  ASP A 247      -2.848 -17.518   7.338  1.00 97.74           C  
ATOM   3876  HB2 ASP A 247      -2.318 -17.584   6.387  1.00 97.74           H  
ATOM   3877  HB3 ASP A 247      -3.612 -16.747   7.235  1.00 97.74           H  
ATOM   3878  O   ASP A 247      -1.706 -14.703   8.085  1.00 97.74           O  
ATOM   3879  CG  ASP A 247      -3.527 -18.865   7.583  1.00 97.74           C  
ATOM   3880  OD1 ASP A 247      -2.912 -19.729   8.243  1.00 97.74           O  
ATOM   3881  OD2 ASP A 247      -4.643 -19.028   7.036  1.00 97.74           O  
ATOM   3882  N   LEU A 248       0.004 -15.930   7.300  1.00 98.65           N  
ATOM   3883  H   LEU A 248       0.380 -16.864   7.224  1.00 98.65           H  
ATOM   3884  CA  LEU A 248       0.637 -14.873   6.511  1.00 98.65           C  
ATOM   3885  HA  LEU A 248       0.104 -13.934   6.663  1.00 98.65           H  
ATOM   3886  C   LEU A 248       0.564 -15.229   5.031  1.00 98.65           C  
ATOM   3887  CB  LEU A 248       2.093 -14.676   6.966  1.00 98.65           C  
ATOM   3888  HB2 LEU A 248       2.074 -14.244   7.966  1.00 98.65           H  
ATOM   3889  HB3 LEU A 248       2.572 -15.654   7.023  1.00 98.65           H  
ATOM   3890  O   LEU A 248       1.068 -16.272   4.622  1.00 98.65           O  
ATOM   3891  CG  LEU A 248       2.946 -13.771   6.058  1.00 98.65           C  
ATOM   3892  HG  LEU A 248       2.830 -14.049   5.011  1.00 98.65           H  
ATOM   3893  CD1 LEU A 248       2.558 -12.313   6.227  1.00 98.65           C  
ATOM   3894 HD11 LEU A 248       1.504 -12.180   5.983  1.00 98.65           H  
ATOM   3895 HD12 LEU A 248       3.153 -11.701   5.549  1.00 98.65           H  
ATOM   3896 HD13 LEU A 248       2.739 -12.015   7.259  1.00 98.65           H  
ATOM   3897  CD2 LEU A 248       4.428 -13.889   6.394  1.00 98.65           C  
ATOM   3898 HD21 LEU A 248       4.766 -14.892   6.133  1.00 98.65           H  
ATOM   3899 HD22 LEU A 248       4.592 -13.708   7.456  1.00 98.65           H  
ATOM   3900 HD23 LEU A 248       5.002 -13.161   5.820  1.00 98.65           H  
ATOM   3901  N   ARG A 249       0.047 -14.310   4.218  1.00 98.71           N  
ATOM   3902  H   ARG A 249      -0.344 -13.479   4.637  1.00 98.71           H  
ATOM   3903  CA  ARG A 249       0.173 -14.340   2.762  1.00 98.71           C  
ATOM   3904  HA  ARG A 249       0.668 -15.267   2.471  1.00 98.71           H  
ATOM   3905  C   ARG A 249       1.055 -13.188   2.289  1.00 98.71           C  
ATOM   3906  CB  ARG A 249      -1.222 -14.348   2.124  1.00 98.71           C  
ATOM   3907  HB2 ARG A 249      -1.763 -15.229   2.470  1.00 98.71           H  
ATOM   3908  HB3 ARG A 249      -1.773 -13.459   2.434  1.00 98.71           H  
ATOM   3909  O   ARG A 249       0.887 -12.047   2.717  1.00 98.71           O  
ATOM   3910  CG  ARG A 249      -1.131 -14.384   0.595  1.00 98.71           C  
ATOM   3911  HG2 ARG A 249      -0.686 -13.453   0.242  1.00 98.71           H  
ATOM   3912  HG3 ARG A 249      -0.497 -15.215   0.287  1.00 98.71           H  
ATOM   3913  CD  ARG A 249      -2.503 -14.543  -0.059  1.00 98.71           C  
ATOM   3914  HD2 ARG A 249      -3.194 -13.807   0.350  1.00 98.71           H  
ATOM   3915  HD3 ARG A 249      -2.896 -15.536   0.161  1.00 98.71           H  
ATOM   3916  NE  ARG A 249      -2.367 -14.332  -1.508  1.00 98.71           N  
ATOM   3917  HE  ARG A 249      -1.940 -13.473  -1.822  1.00 98.71           H  
ATOM   3918  NH1 ARG A 249      -2.888 -16.438  -2.306  1.00 98.71           N  
ATOM   3919 HH11 ARG A 249      -3.148 -17.008  -3.098  1.00 98.71           H  
ATOM   3920 HH12 ARG A 249      -3.412 -16.666  -1.474  1.00 98.71           H  
ATOM   3921  NH2 ARG A 249      -2.243 -14.849  -3.689  1.00 98.71           N  
ATOM   3922 HH21 ARG A 249      -2.242 -15.537  -4.428  1.00 98.71           H  
ATOM   3923 HH22 ARG A 249      -1.718 -13.989  -3.756  1.00 98.71           H  
ATOM   3924  CZ  ARG A 249      -2.515 -15.212  -2.477  1.00 98.71           C  
ATOM   3925  N   ILE A 250       1.973 -13.490   1.380  1.00 98.85           N  
ATOM   3926  H   ILE A 250       2.072 -14.461   1.120  1.00 98.85           H  
ATOM   3927  CA  ILE A 250       2.819 -12.518   0.692  1.00 98.85           C  
ATOM   3928  HA  ILE A 250       2.565 -11.515   1.035  1.00 98.85           H  
ATOM   3929  C   ILE A 250       2.534 -12.622  -0.799  1.00 98.85           C  
ATOM   3930  CB  ILE A 250       4.314 -12.747   0.988  1.00 98.85           C  
ATOM   3931  HB  ILE A 250       4.606 -13.706   0.559  1.00 98.85           H  
ATOM   3932  O   ILE A 250       2.783 -13.671  -1.385  1.00 98.85           O  
ATOM   3933  CG1 ILE A 250       4.580 -12.805   2.508  1.00 98.85           C  
ATOM   3934 HG12 ILE A 250       4.259 -11.876   2.979  1.00 98.85           H  
ATOM   3935 HG13 ILE A 250       4.005 -13.623   2.943  1.00 98.85           H  
ATOM   3936  CG2 ILE A 250       5.152 -11.648   0.308  1.00 98.85           C  
ATOM   3937 HG21 ILE A 250       4.920 -11.584  -0.755  1.00 98.85           H  
ATOM   3938 HG22 ILE A 250       6.213 -11.883   0.389  1.00 98.85           H  
ATOM   3939 HG23 ILE A 250       4.951 -10.678   0.762  1.00 98.85           H  
ATOM   3940  CD1 ILE A 250       6.046 -13.072   2.853  1.00 98.85           C  
ATOM   3941 HD11 ILE A 250       6.395 -13.953   2.314  1.00 98.85           H  
ATOM   3942 HD12 ILE A 250       6.665 -12.212   2.597  1.00 98.85           H  
ATOM   3943 HD13 ILE A 250       6.133 -13.257   3.923  1.00 98.85           H  
ATOM   3944  N   ASP A 251       2.046 -11.544  -1.404  1.00 98.74           N  
ATOM   3945  H   ASP A 251       1.925 -10.708  -0.849  1.00 98.74           H  
ATOM   3946  CA  ASP A 251       1.881 -11.432  -2.853  1.00 98.74           C  
ATOM   3947  HA  ASP A 251       1.854 -12.427  -3.297  1.00 98.74           H  
ATOM   3948  C   ASP A 251       3.057 -10.678  -3.463  1.00 98.74           C  
ATOM   3949  CB  ASP A 251       0.569 -10.725  -3.200  1.00 98.74           C  
ATOM   3950  HB2 ASP A 251       0.502  -9.793  -2.637  1.00 98.74           H  
ATOM   3951  HB3 ASP A 251       0.567 -10.483  -4.263  1.00 98.74           H  
ATOM   3952  O   ASP A 251       3.458  -9.632  -2.955  1.00 98.74           O  
ATOM   3953  CG  ASP A 251      -0.656 -11.581  -2.912  1.00 98.74           C  
ATOM   3954  OD1 ASP A 251      -0.600 -12.817  -3.058  1.00 98.74           O  
ATOM   3955  OD2 ASP A 251      -1.714 -11.017  -2.580  1.00 98.74           O  
ATOM   3956  N   LEU A 252       3.585 -11.195  -4.570  1.00 98.55           N  
ATOM   3957  H   LEU A 252       3.166 -12.034  -4.945  1.00 98.55           H  
ATOM   3958  CA  LEU A 252       4.762 -10.676  -5.262  1.00 98.55           C  
ATOM   3959  HA  LEU A 252       5.011  -9.689  -4.871  1.00 98.55           H  
ATOM   3960  C   LEU A 252       4.472 -10.539  -6.758  1.00 98.55           C  
ATOM   3961  CB  LEU A 252       5.955 -11.624  -5.028  1.00 98.55           C  
ATOM   3962  HB2 LEU A 252       6.817 -11.253  -5.583  1.00 98.55           H  
ATOM   3963  HB3 LEU A 252       5.687 -12.595  -5.445  1.00 98.55           H  
ATOM   3964  O   LEU A 252       3.787 -11.378  -7.341  1.00 98.55           O  
ATOM   3965  CG  LEU A 252       6.357 -11.831  -3.555  1.00 98.55           C  
ATOM   3966  HG  LEU A 252       5.477 -12.091  -2.966  1.00 98.55           H  
ATOM   3967  CD1 LEU A 252       7.336 -12.997  -3.445  1.00 98.55           C  
ATOM   3968 HD11 LEU A 252       8.240 -12.792  -4.018  1.00 98.55           H  
ATOM   3969 HD12 LEU A 252       7.600 -13.157  -2.399  1.00 98.55           H  
ATOM   3970 HD13 LEU A 252       6.861 -13.903  -3.822  1.00 98.55           H  
ATOM   3971  CD2 LEU A 252       7.014 -10.593  -2.949  1.00 98.55           C  
ATOM   3972 HD21 LEU A 252       7.225 -10.774  -1.895  1.00 98.55           H  
ATOM   3973 HD22 LEU A 252       7.943 -10.354  -3.468  1.00 98.55           H  
ATOM   3974 HD23 LEU A 252       6.325  -9.751  -3.014  1.00 98.55           H  
ATOM   3975  N   GLU A 253       5.049  -9.528  -7.402  1.00 98.11           N  
ATOM   3976  H   GLU A 253       5.578  -8.854  -6.868  1.00 98.11           H  
ATOM   3977  CA  GLU A 253       5.090  -9.446  -8.866  1.00 98.11           C  
ATOM   3978  HA  GLU A 253       4.672 -10.365  -9.278  1.00 98.11           H  
ATOM   3979  C   GLU A 253       6.533  -9.345  -9.352  1.00 98.11           C  
ATOM   3980  CB  GLU A 253       4.224  -8.296  -9.390  1.00 98.11           C  
ATOM   3981  HB2 GLU A 253       3.284  -8.296  -8.839  1.00 98.11           H  
ATOM   3982  HB3 GLU A 253       4.745  -7.351  -9.234  1.00 98.11           H  
ATOM   3983  O   GLU A 253       7.310  -8.516  -8.879  1.00 98.11           O  
ATOM   3984  CG  GLU A 253       3.912  -8.434 -10.883  1.00 98.11           C  
ATOM   3985  HG2 GLU A 253       4.844  -8.420 -11.447  1.00 98.11           H  
ATOM   3986  HG3 GLU A 253       3.427  -9.394 -11.058  1.00 98.11           H  
ATOM   3987  CD  GLU A 253       2.983  -7.313 -11.368  1.00 98.11           C  
ATOM   3988  OE1 GLU A 253       3.321  -6.715 -12.412  1.00 98.11           O  
ATOM   3989  OE2 GLU A 253       1.925  -7.100 -10.728  1.00 98.11           O  
ATOM   3990  N   PHE A 254       6.903 -10.203 -10.299  1.00 96.20           N  
ATOM   3991  H   PHE A 254       6.222 -10.865 -10.642  1.00 96.20           H  
ATOM   3992  CA  PHE A 254       8.229 -10.215 -10.906  1.00 96.20           C  
ATOM   3993  HA  PHE A 254       8.672  -9.223 -10.821  1.00 96.20           H  
ATOM   3994  C   PHE A 254       8.118 -10.573 -12.383  1.00 96.20           C  
ATOM   3995  CB  PHE A 254       9.114 -11.223 -10.171  1.00 96.20           C  
ATOM   3996  HB2 PHE A 254       9.168 -10.946  -9.118  1.00 96.20           H  
ATOM   3997  HB3 PHE A 254       8.640 -12.202 -10.238  1.00 96.20           H  
ATOM   3998  O   PHE A 254       7.418 -11.520 -12.737  1.00 96.20           O  
ATOM   3999  CG  PHE A 254      10.521 -11.316 -10.717  1.00 96.20           C  
ATOM   4000  CD1 PHE A 254      10.998 -12.537 -11.228  1.00 96.20           C  
ATOM   4001  HD1 PHE A 254      10.361 -13.409 -11.237  1.00 96.20           H  
ATOM   4002  CD2 PHE A 254      11.356 -10.184 -10.716  1.00 96.20           C  
ATOM   4003  HD2 PHE A 254      11.003  -9.244 -10.317  1.00 96.20           H  
ATOM   4004  CE1 PHE A 254      12.314 -12.636 -11.706  1.00 96.20           C  
ATOM   4005  HE1 PHE A 254      12.685 -13.591 -12.049  1.00 96.20           H  
ATOM   4006  CE2 PHE A 254      12.665 -10.275 -11.218  1.00 96.20           C  
ATOM   4007  HE2 PHE A 254      13.293  -9.397 -11.212  1.00 96.20           H  
ATOM   4008  CZ  PHE A 254      13.145 -11.504 -11.704  1.00 96.20           C  
ATOM   4009  HZ  PHE A 254      14.158 -11.591 -12.066  1.00 96.20           H  
ATOM   4010  N   ASN A 255       8.795  -9.816 -13.253  1.00 93.28           N  
ATOM   4011  H   ASN A 255       9.399  -9.092 -12.892  1.00 93.28           H  
ATOM   4012  CA  ASN A 255       8.682  -9.951 -14.712  1.00 93.28           C  
ATOM   4013  HA  ASN A 255       9.095  -9.048 -15.162  1.00 93.28           H  
ATOM   4014  C   ASN A 255       7.215 -10.025 -15.193  1.00 93.28           C  
ATOM   4015  CB  ASN A 255       9.528 -11.145 -15.194  1.00 93.28           C  
ATOM   4016  HB2 ASN A 255       9.195 -12.048 -14.682  1.00 93.28           H  
ATOM   4017  HB3 ASN A 255       9.364 -11.292 -16.261  1.00 93.28           H  
ATOM   4018  O   ASN A 255       6.863 -10.896 -15.989  1.00 93.28           O  
ATOM   4019  CG  ASN A 255      11.019 -10.981 -15.001  1.00 93.28           C  
ATOM   4020  ND2 ASN A 255      11.740 -12.075 -15.021  1.00 93.28           N  
ATOM   4021 HD21 ASN A 255      12.713 -11.967 -14.771  1.00 93.28           H  
ATOM   4022 HD22 ASN A 255      11.273 -12.968 -15.080  1.00 93.28           H  
ATOM   4023  OD1 ASN A 255      11.567  -9.899 -14.864  1.00 93.28           O  
ATOM   4024  N   ASN A 256       6.347  -9.143 -14.678  1.00 93.24           N  
ATOM   4025  H   ASN A 256       6.694  -8.440 -14.042  1.00 93.24           H  
ATOM   4026  CA  ASN A 256       4.905  -9.096 -14.978  1.00 93.24           C  
ATOM   4027  HA  ASN A 256       4.474  -8.325 -14.340  1.00 93.24           H  
ATOM   4028  C   ASN A 256       4.131 -10.389 -14.643  1.00 93.24           C  
ATOM   4029  CB  ASN A 256       4.687  -8.650 -16.437  1.00 93.24           C  
ATOM   4030  HB2 ASN A 256       4.978  -9.460 -17.106  1.00 93.24           H  
ATOM   4031  HB3 ASN A 256       3.626  -8.456 -16.594  1.00 93.24           H  
ATOM   4032  O   ASN A 256       3.021 -10.595 -15.132  1.00 93.24           O  
ATOM   4033  CG  ASN A 256       5.441  -7.389 -16.808  1.00 93.24           C  
ATOM   4034  ND2 ASN A 256       6.025  -7.343 -17.983  1.00 93.24           N  
ATOM   4035 HD21 ASN A 256       6.496  -6.477 -18.203  1.00 93.24           H  
ATOM   4036 HD22 ASN A 256       5.950  -8.126 -18.617  1.00 93.24           H  
ATOM   4037  OD1 ASN A 256       5.543  -6.435 -16.062  1.00 93.24           O  
ATOM   4038  N   THR A 257       4.706 -11.280 -13.831  1.00 97.83           N  
ATOM   4039  H   THR A 257       5.630 -11.084 -13.473  1.00 97.83           H  
ATOM   4040  CA  THR A 257       4.063 -12.512 -13.360  1.00 97.83           C  
ATOM   4041  HA  THR A 257       3.103 -12.632 -13.863  1.00 97.83           H  
ATOM   4042  C   THR A 257       3.806 -12.409 -11.862  1.00 97.83           C  
ATOM   4043  CB  THR A 257       4.906 -13.746 -13.703  1.00 97.83           C  
ATOM   4044  HB  THR A 257       5.864 -13.696 -13.185  1.00 97.83           H  
ATOM   4045  O   THR A 257       4.669 -11.960 -11.106  1.00 97.83           O  
ATOM   4046  CG2 THR A 257       4.192 -15.052 -13.347  1.00 97.83           C  
ATOM   4047 HG21 THR A 257       4.066 -15.136 -12.268  1.00 97.83           H  
ATOM   4048 HG22 THR A 257       3.219 -15.093 -13.837  1.00 97.83           H  
ATOM   4049 HG23 THR A 257       4.797 -15.892 -13.688  1.00 97.83           H  
ATOM   4050  OG1 THR A 257       5.147 -13.774 -15.090  1.00 97.83           O  
ATOM   4051  HG1 THR A 257       5.575 -12.946 -15.321  1.00 97.83           H  
ATOM   4052  N   LYS A 258       2.608 -12.819 -11.435  1.00 98.26           N  
ATOM   4053  H   LYS A 258       1.980 -13.230 -12.110  1.00 98.26           H  
ATOM   4054  CA  LYS A 258       2.178 -12.781 -10.033  1.00 98.26           C  
ATOM   4055  HA  LYS A 258       2.730 -11.994  -9.519  1.00 98.26           H  
ATOM   4056  C   LYS A 258       2.501 -14.095  -9.327  1.00 98.26           C  
ATOM   4057  CB  LYS A 258       0.684 -12.450  -9.926  1.00 98.26           C  
ATOM   4058  HB2 LYS A 258       0.108 -13.195 -10.475  1.00 98.26           H  
ATOM   4059  HB3 LYS A 258       0.394 -12.495  -8.877  1.00 98.26           H  
ATOM   4060  O   LYS A 258       2.205 -15.173  -9.843  1.00 98.26           O  
ATOM   4061  CG  LYS A 258       0.364 -11.049 -10.465  1.00 98.26           C  
ATOM   4062  HG2 LYS A 258       0.627 -10.991 -11.522  1.00 98.26           H  
ATOM   4063  HG3 LYS A 258       0.949 -10.310  -9.917  1.00 98.26           H  
ATOM   4064  CD  LYS A 258      -1.127 -10.736 -10.306  1.00 98.26           C  
ATOM   4065  HD2 LYS A 258      -1.389 -10.772  -9.249  1.00 98.26           H  
ATOM   4066  HD3 LYS A 258      -1.711 -11.477 -10.851  1.00 98.26           H  
ATOM   4067  CE  LYS A 258      -1.407  -9.337 -10.863  1.00 98.26           C  
ATOM   4068  HE2 LYS A 258      -1.097  -9.308 -11.908  1.00 98.26           H  
ATOM   4069  HE3 LYS A 258      -0.785  -8.619 -10.330  1.00 98.26           H  
ATOM   4070  NZ  LYS A 258      -2.842  -8.982 -10.738  1.00 98.26           N  
ATOM   4071  HZ1 LYS A 258      -3.123  -9.001  -9.767  1.00 98.26           H  
ATOM   4072  HZ2 LYS A 258      -2.994  -8.051 -11.098  1.00 98.26           H  
ATOM   4073  HZ3 LYS A 258      -3.417  -9.630 -11.257  1.00 98.26           H  
ATOM   4074  N   TYR A 259       3.043 -13.984  -8.124  1.00 98.64           N  
ATOM   4075  H   TYR A 259       3.208 -13.055  -7.765  1.00 98.64           H  
ATOM   4076  CA  TYR A 259       3.399 -15.094  -7.250  1.00 98.64           C  
ATOM   4077  HA  TYR A 259       2.960 -16.016  -7.630  1.00 98.64           H  
ATOM   4078  C   TYR A 259       2.854 -14.850  -5.848  1.00 98.64           C  
ATOM   4079  CB  TYR A 259       4.922 -15.266  -7.205  1.00 98.64           C  
ATOM   4080  HB2 TYR A 259       5.158 -16.103  -6.549  1.00 98.64           H  
ATOM   4081  HB3 TYR A 259       5.374 -14.372  -6.774  1.00 98.64           H  
ATOM   4082  O   TYR A 259       2.566 -13.713  -5.475  1.00 98.64           O  
ATOM   4083  CG  TYR A 259       5.558 -15.529  -8.549  1.00 98.64           C  
ATOM   4084  CD1 TYR A 259       5.772 -16.852  -8.975  1.00 98.64           C  
ATOM   4085  HD1 TYR A 259       5.492 -17.677  -8.336  1.00 98.64           H  
ATOM   4086  CD2 TYR A 259       5.927 -14.450  -9.374  1.00 98.64           C  
ATOM   4087  HD2 TYR A 259       5.758 -13.435  -9.048  1.00 98.64           H  
ATOM   4088  CE1 TYR A 259       6.360 -17.102 -10.227  1.00 98.64           C  
ATOM   4089  HE1 TYR A 259       6.537 -18.120 -10.544  1.00 98.64           H  
ATOM   4090  CE2 TYR A 259       6.510 -14.695 -10.628  1.00 98.64           C  
ATOM   4091  HE2 TYR A 259       6.813 -13.870 -11.256  1.00 98.64           H  
ATOM   4092  OH  TYR A 259       7.317 -16.253 -12.258  1.00 98.64           O  
ATOM   4093  HH  TYR A 259       7.406 -17.194 -12.429  1.00 98.64           H  
ATOM   4094  CZ  TYR A 259       6.730 -16.021 -11.056  1.00 98.64           C  
ATOM   4095  N   PHE A 260       2.746 -15.914  -5.061  1.00 98.69           N  
ATOM   4096  H   PHE A 260       2.969 -16.827  -5.430  1.00 98.69           H  
ATOM   4097  CA  PHE A 260       2.429 -15.820  -3.650  1.00 98.69           C  
ATOM   4098  HA  PHE A 260       2.760 -14.834  -3.324  1.00 98.69           H  
ATOM   4099  C   PHE A 260       3.182 -16.854  -2.809  1.00 98.69           C  
ATOM   4100  CB  PHE A 260       0.913 -15.893  -3.434  1.00 98.69           C  
ATOM   4101  HB2 PHE A 260       0.426 -15.220  -4.140  1.00 98.69           H  
ATOM   4102  HB3 PHE A 260       0.691 -15.518  -2.435  1.00 98.69           H  
ATOM   4103  O   PHE A 260       3.536 -17.945  -3.274  1.00 98.69           O  
ATOM   4104  CG  PHE A 260       0.322 -17.283  -3.575  1.00 98.69           C  
ATOM   4105  CD1 PHE A 260       0.029 -17.807  -4.848  1.00 98.69           C  
ATOM   4106  HD1 PHE A 260       0.232 -17.221  -5.732  1.00 98.69           H  
ATOM   4107  CD2 PHE A 260       0.078 -18.059  -2.427  1.00 98.69           C  
ATOM   4108  HD2 PHE A 260       0.296 -17.663  -1.446  1.00 98.69           H  
ATOM   4109  CE1 PHE A 260      -0.512 -19.099  -4.971  1.00 98.69           C  
ATOM   4110  HE1 PHE A 260      -0.741 -19.500  -5.948  1.00 98.69           H  
ATOM   4111  CE2 PHE A 260      -0.465 -19.350  -2.549  1.00 98.69           C  
ATOM   4112  HE2 PHE A 260      -0.664 -19.936  -1.664  1.00 98.69           H  
ATOM   4113  CZ  PHE A 260      -0.763 -19.868  -3.821  1.00 98.69           C  
ATOM   4114  HZ  PHE A 260      -1.193 -20.855  -3.911  1.00 98.69           H  
ATOM   4115  N   ALA A 261       3.400 -16.495  -1.551  1.00 98.69           N  
ATOM   4116  H   ALA A 261       3.113 -15.564  -1.283  1.00 98.69           H  
ATOM   4117  CA  ALA A 261       3.859 -17.367  -0.480  1.00 98.69           C  
ATOM   4118  HA  ALA A 261       3.936 -18.395  -0.834  1.00 98.69           H  
ATOM   4119  C   ALA A 261       2.832 -17.322   0.656  1.00 98.69           C  
ATOM   4120  CB  ALA A 261       5.242 -16.894  -0.017  1.00 98.69           C  
ATOM   4121  HB1 ALA A 261       5.545 -17.457   0.865  1.00 98.69           H  
ATOM   4122  HB2 ALA A 261       5.978 -17.035  -0.808  1.00 98.69           H  
ATOM   4123  HB3 ALA A 261       5.208 -15.837   0.251  1.00 98.69           H  
ATOM   4124  O   ALA A 261       2.428 -16.239   1.075  1.00 98.69           O  
ATOM   4125  N   LEU A 262       2.410 -18.483   1.144  1.00 98.63           N  
ATOM   4126  H   LEU A 262       2.801 -19.337   0.773  1.00 98.63           H  
ATOM   4127  CA  LEU A 262       1.477 -18.631   2.255  1.00 98.63           C  
ATOM   4128  HA  LEU A 262       1.189 -17.645   2.621  1.00 98.63           H  
ATOM   4129  C   LEU A 262       2.172 -19.383   3.391  1.00 98.63           C  
ATOM   4130  CB  LEU A 262       0.212 -19.350   1.753  1.00 98.63           C  
ATOM   4131  HB2 LEU A 262      -0.211 -18.789   0.920  1.00 98.63           H  
ATOM   4132  HB3 LEU A 262       0.511 -20.327   1.372  1.00 98.63           H  
ATOM   4133  O   LEU A 262       2.834 -20.387   3.150  1.00 98.63           O  
ATOM   4134  CG  LEU A 262      -0.880 -19.545   2.824  1.00 98.63           C  
ATOM   4135  HG  LEU A 262      -0.443 -19.963   3.731  1.00 98.63           H  
ATOM   4136  CD1 LEU A 262      -1.580 -18.229   3.162  1.00 98.63           C  
ATOM   4137 HD11 LEU A 262      -2.060 -17.814   2.276  1.00 98.63           H  
ATOM   4138 HD12 LEU A 262      -0.867 -17.510   3.564  1.00 98.63           H  
ATOM   4139 HD13 LEU A 262      -2.336 -18.417   3.925  1.00 98.63           H  
ATOM   4140  CD2 LEU A 262      -1.947 -20.517   2.326  1.00 98.63           C  
ATOM   4141 HD21 LEU A 262      -1.495 -21.483   2.104  1.00 98.63           H  
ATOM   4142 HD22 LEU A 262      -2.425 -20.126   1.428  1.00 98.63           H  
ATOM   4143 HD23 LEU A 262      -2.700 -20.660   3.101  1.00 98.63           H  
ATOM   4144  N   TYR A 263       2.003 -18.915   4.620  1.00 98.55           N  
ATOM   4145  H   TYR A 263       1.465 -18.068   4.735  1.00 98.55           H  
ATOM   4146  CA  TYR A 263       2.550 -19.518   5.830  1.00 98.55           C  
ATOM   4147  HA  TYR A 263       2.968 -20.501   5.614  1.00 98.55           H  
ATOM   4148  C   TYR A 263       1.421 -19.674   6.843  1.00 98.55           C  
ATOM   4149  CB  TYR A 263       3.663 -18.623   6.388  1.00 98.55           C  
ATOM   4150  HB2 TYR A 263       4.005 -19.032   7.338  1.00 98.55           H  
ATOM   4151  HB3 TYR A 263       3.249 -17.638   6.602  1.00 98.55           H  
ATOM   4152  O   TYR A 263       0.828 -18.677   7.248  1.00 98.55           O  
ATOM   4153  CG  TYR A 263       4.859 -18.450   5.473  1.00 98.55           C  
ATOM   4154  CD1 TYR A 263       5.959 -19.318   5.598  1.00 98.55           C  
ATOM   4155  HD1 TYR A 263       5.931 -20.120   6.320  1.00 98.55           H  
ATOM   4156  CD2 TYR A 263       4.881 -17.418   4.512  1.00 98.55           C  
ATOM   4157  HD2 TYR A 263       4.030 -16.761   4.409  1.00 98.55           H  
ATOM   4158  CE1 TYR A 263       7.089 -19.150   4.780  1.00 98.55           C  
ATOM   4159  HE1 TYR A 263       7.926 -19.827   4.866  1.00 98.55           H  
ATOM   4160  CE2 TYR A 263       6.008 -17.255   3.681  1.00 98.55           C  
ATOM   4161  HE2 TYR A 263       6.032 -16.471   2.939  1.00 98.55           H  
ATOM   4162  OH  TYR A 263       8.188 -18.025   2.983  1.00 98.55           O  
ATOM   4163  HH  TYR A 263       8.807 -18.739   3.155  1.00 98.55           H  
ATOM   4164  CZ  TYR A 263       7.114 -18.126   3.811  1.00 98.55           C  
ATOM   4165  N   THR A 264       1.134 -20.904   7.272  1.00 97.31           N  
ATOM   4166  H   THR A 264       1.635 -21.688   6.879  1.00 97.31           H  
ATOM   4167  CA  THR A 264       0.019 -21.196   8.196  1.00 97.31           C  
ATOM   4168  HA  THR A 264      -0.813 -20.547   7.919  1.00 97.31           H  
ATOM   4169  C   THR A 264       0.327 -20.902   9.667  1.00 97.31           C  
ATOM   4170  CB  THR A 264      -0.470 -22.640   8.060  1.00 97.31           C  
ATOM   4171  HB  THR A 264      -1.352 -22.775   8.686  1.00 97.31           H  
ATOM   4172  O   THR A 264      -0.447 -21.222  10.567  1.00 97.31           O  
ATOM   4173  CG2 THR A 264      -0.851 -23.013   6.629  1.00 97.31           C  
ATOM   4174 HG21 THR A 264       0.023 -22.990   5.977  1.00 97.31           H  
ATOM   4175 HG22 THR A 264      -1.598 -22.310   6.261  1.00 97.31           H  
ATOM   4176 HG23 THR A 264      -1.277 -24.016   6.620  1.00 97.31           H  
ATOM   4177  OG1 THR A 264       0.540 -23.522   8.503  1.00 97.31           O  
ATOM   4178  HG1 THR A 264       0.378 -23.625   9.443  1.00 97.31           H  
ATOM   4179  N   ARG A 265       1.519 -20.374   9.950  1.00 96.80           N  
ATOM   4180  H   ARG A 265       2.141 -20.209   9.172  1.00 96.80           H  
ATOM   4181  CA  ARG A 265       1.907 -19.881  11.268  1.00 96.80           C  
ATOM   4182  HA  ARG A 265       1.007 -19.644  11.836  1.00 96.80           H  
ATOM   4183  C   ARG A 265       2.695 -18.606  11.071  1.00 96.80           C  
ATOM   4184  CB  ARG A 265       2.717 -20.955  12.013  1.00 96.80           C  
ATOM   4185  HB2 ARG A 265       3.611 -21.196  11.437  1.00 96.80           H  
ATOM   4186  HB3 ARG A 265       2.109 -21.856  12.095  1.00 96.80           H  
ATOM   4187  O   ARG A 265       3.793 -18.665  10.521  1.00 96.80           O  
ATOM   4188  CG  ARG A 265       3.115 -20.493  13.425  1.00 96.80           C  
ATOM   4189  HG2 ARG A 265       2.209 -20.263  13.987  1.00 96.80           H  
ATOM   4190  HG3 ARG A 265       3.722 -19.589  13.373  1.00 96.80           H  
ATOM   4191  CD  ARG A 265       3.898 -21.571  14.182  1.00 96.80           C  
ATOM   4192  HD2 ARG A 265       4.007 -21.243  15.216  1.00 96.80           H  
ATOM   4193  HD3 ARG A 265       3.327 -22.500  14.165  1.00 96.80           H  
ATOM   4194  NE  ARG A 265       5.239 -21.781  13.601  1.00 96.80           N  
ATOM   4195  HE  ARG A 265       5.541 -21.103  12.915  1.00 96.80           H  
ATOM   4196  NH1 ARG A 265       5.872 -23.548  14.916  1.00 96.80           N  
ATOM   4197 HH11 ARG A 265       5.001 -23.449  15.418  1.00 96.80           H  
ATOM   4198 HH12 ARG A 265       6.595 -24.167  15.253  1.00 96.80           H  
ATOM   4199  NH2 ARG A 265       7.308 -22.699  13.416  1.00 96.80           N  
ATOM   4200 HH21 ARG A 265       7.563 -21.988  12.745  1.00 96.80           H  
ATOM   4201 HH22 ARG A 265       8.033 -23.310  13.764  1.00 96.80           H  
ATOM   4202  CZ  ARG A 265       6.131 -22.676  13.979  1.00 96.80           C  
ATOM   4203  N   PHE A 266       2.156 -17.496  11.549  1.00 98.33           N  
ATOM   4204  H   PHE A 266       1.184 -17.503  11.823  1.00 98.33           H  
ATOM   4205  CA  PHE A 266       2.848 -16.222  11.601  1.00 98.33           C  
ATOM   4206  HA  PHE A 266       3.925 -16.384  11.560  1.00 98.33           H  
ATOM   4207  C   PHE A 266       2.531 -15.485  12.897  1.00 98.33           C  
ATOM   4208  CB  PHE A 266       2.451 -15.384  10.390  1.00 98.33           C  
ATOM   4209  HB2 PHE A 266       1.364 -15.337  10.325  1.00 98.33           H  
ATOM   4210  HB3 PHE A 266       2.815 -15.887   9.494  1.00 98.33           H  
ATOM   4211  O   PHE A 266       1.374 -15.198  13.203  1.00 98.33           O  
ATOM   4212  CG  PHE A 266       3.002 -13.972  10.427  1.00 98.33           C  
ATOM   4213  CD1 PHE A 266       2.198 -12.913  10.882  1.00 98.33           C  
ATOM   4214  HD1 PHE A 266       1.197 -13.116  11.233  1.00 98.33           H  
ATOM   4215  CD2 PHE A 266       4.325 -13.719  10.028  1.00 98.33           C  
ATOM   4216  HD2 PHE A 266       4.957 -14.536   9.713  1.00 98.33           H  
ATOM   4217  CE1 PHE A 266       2.702 -11.599  10.900  1.00 98.33           C  
ATOM   4218  HE1 PHE A 266       2.089 -10.789  11.265  1.00 98.33           H  
ATOM   4219  CE2 PHE A 266       4.824 -12.403  10.027  1.00 98.33           C  
ATOM   4220  HE2 PHE A 266       5.838 -12.207   9.713  1.00 98.33           H  
ATOM   4221  CZ  PHE A 266       4.009 -11.342  10.457  1.00 98.33           C  
ATOM   4222  HZ  PHE A 266       4.397 -10.334  10.474  1.00 98.33           H  
ATOM   4223  N   GLU A 267       3.583 -15.129  13.618  1.00 98.19           N  
ATOM   4224  H   GLU A 267       4.500 -15.460  13.355  1.00 98.19           H  
ATOM   4225  CA  GLU A 267       3.532 -14.142  14.683  1.00 98.19           C  
ATOM   4226  HA  GLU A 267       2.787 -13.391  14.418  1.00 98.19           H  
ATOM   4227  C   GLU A 267       4.875 -13.426  14.792  1.00 98.19           C  
ATOM   4228  CB  GLU A 267       3.104 -14.772  16.023  1.00 98.19           C  
ATOM   4229  HB2 GLU A 267       2.132 -15.249  15.894  1.00 98.19           H  
ATOM   4230  HB3 GLU A 267       2.994 -13.975  16.758  1.00 98.19           H  
ATOM   4231  O   GLU A 267       5.923 -13.933  14.377  1.00 98.19           O  
ATOM   4232  CG  GLU A 267       4.107 -15.806  16.549  1.00 98.19           C  
ATOM   4233  HG2 GLU A 267       4.224 -16.575  15.786  1.00 98.19           H  
ATOM   4234  HG3 GLU A 267       5.064 -15.311  16.716  1.00 98.19           H  
ATOM   4235  CD  GLU A 267       3.683 -16.489  17.854  1.00 98.19           C  
ATOM   4236  OE1 GLU A 267       4.309 -17.523  18.176  1.00 98.19           O  
ATOM   4237  OE2 GLU A 267       2.743 -15.999  18.515  1.00 98.19           O  
ATOM   4238  N   ILE A 268       4.835 -12.239  15.381  1.00 98.55           N  
ATOM   4239  H   ILE A 268       3.947 -11.889  15.710  1.00 98.55           H  
ATOM   4240  CA  ILE A 268       6.030 -11.582  15.895  1.00 98.55           C  
ATOM   4241  HA  ILE A 268       6.886 -12.237  15.734  1.00 98.55           H  
ATOM   4242  C   ILE A 268       5.874 -11.417  17.399  1.00 98.55           C  
ATOM   4243  CB  ILE A 268       6.327 -10.262  15.165  1.00 98.55           C  
ATOM   4244  HB  ILE A 268       7.288  -9.897  15.528  1.00 98.55           H  
ATOM   4245  O   ILE A 268       4.756 -11.237  17.885  1.00 98.55           O  
ATOM   4246  CG1 ILE A 268       5.266  -9.187  15.469  1.00 98.55           C  
ATOM   4247 HG12 ILE A 268       5.217  -9.024  16.545  1.00 98.55           H  
ATOM   4248 HG13 ILE A 268       4.286  -9.524  15.131  1.00 98.55           H  
ATOM   4249  CG2 ILE A 268       6.463 -10.531  13.655  1.00 98.55           C  
ATOM   4250 HG21 ILE A 268       5.504 -10.824  13.228  1.00 98.55           H  
ATOM   4251 HG22 ILE A 268       6.816  -9.633  13.147  1.00 98.55           H  
ATOM   4252 HG23 ILE A 268       7.186 -11.329  13.487  1.00 98.55           H  
ATOM   4253  CD1 ILE A 268       5.588  -7.837  14.833  1.00 98.55           C  
ATOM   4254 HD11 ILE A 268       4.857  -7.115  15.198  1.00 98.55           H  
ATOM   4255 HD12 ILE A 268       6.585  -7.508  15.126  1.00 98.55           H  
ATOM   4256 HD13 ILE A 268       5.517  -7.889  13.746  1.00 98.55           H  
ATOM   4257  N   LEU A 269       6.981 -11.477  18.132  1.00 98.43           N  
ATOM   4258  H   LEU A 269       7.850 -11.699  17.667  1.00 98.43           H  
ATOM   4259  CA  LEU A 269       6.974 -11.235  19.575  1.00 98.43           C  
ATOM   4260  HA  LEU A 269       6.029 -11.593  19.983  1.00 98.43           H  
ATOM   4261  C   LEU A 269       7.015  -9.734  19.900  1.00 98.43           C  
ATOM   4262  CB  LEU A 269       8.095 -12.043  20.244  1.00 98.43           C  
ATOM   4263  HB2 LEU A 269       8.044 -11.864  21.318  1.00 98.43           H  
ATOM   4264  HB3 LEU A 269       9.055 -11.674  19.884  1.00 98.43           H  
ATOM   4265  O   LEU A 269       7.051  -8.891  19.005  1.00 98.43           O  
ATOM   4266  CG  LEU A 269       8.035 -13.565  20.011  1.00 98.43           C  
ATOM   4267  HG  LEU A 269       8.404 -13.788  19.009  1.00 98.43           H  
ATOM   4268  CD1 LEU A 269       8.950 -14.243  21.031  1.00 98.43           C  
ATOM   4269 HD11 LEU A 269       9.077 -15.292  20.766  1.00 98.43           H  
ATOM   4270 HD12 LEU A 269       9.903 -13.716  21.081  1.00 98.43           H  
ATOM   4271 HD13 LEU A 269       8.497 -14.180  22.021  1.00 98.43           H  
ATOM   4272  CD2 LEU A 269       6.644 -14.181  20.176  1.00 98.43           C  
ATOM   4273 HD21 LEU A 269       6.699 -15.265  20.084  1.00 98.43           H  
ATOM   4274 HD22 LEU A 269       6.224 -13.924  21.148  1.00 98.43           H  
ATOM   4275 HD23 LEU A 269       5.976 -13.827  19.391  1.00 98.43           H  
ATOM   4276  N   GLY A 270       6.969  -9.392  21.188  1.00 97.94           N  
ATOM   4277  H   GLY A 270       7.001 -10.123  21.884  1.00 97.94           H  
ATOM   4278  CA  GLY A 270       6.930  -8.001  21.638  1.00 97.94           C  
ATOM   4279  HA2 GLY A 270       6.684  -7.975  22.700  1.00 97.94           H  
ATOM   4280  HA3 GLY A 270       6.142  -7.475  21.098  1.00 97.94           H  
ATOM   4281  C   GLY A 270       8.246  -7.246  21.423  1.00 97.94           C  
ATOM   4282  O   GLY A 270       9.278  -7.817  21.063  1.00 97.94           O  
ATOM   4283  N   GLU A 271       8.234  -5.941  21.713  1.00 98.43           N  
ATOM   4284  H   GLU A 271       7.349  -5.498  21.912  1.00 98.43           H  
ATOM   4285  CA  GLU A 271       9.421  -5.080  21.582  1.00 98.43           C  
ATOM   4286  HA  GLU A 271       9.738  -5.109  20.540  1.00 98.43           H  
ATOM   4287  C   GLU A 271      10.610  -5.558  22.439  1.00 98.43           C  
ATOM   4288  CB  GLU A 271       9.049  -3.625  21.945  1.00 98.43           C  
ATOM   4289  HB2 GLU A 271       8.122  -3.357  21.439  1.00 98.43           H  
ATOM   4290  HB3 GLU A 271       8.885  -3.544  23.020  1.00 98.43           H  
ATOM   4291  O   GLU A 271      11.763  -5.395  22.037  1.00 98.43           O  
ATOM   4292  CG  GLU A 271      10.169  -2.656  21.520  1.00 98.43           C  
ATOM   4293  HG2 GLU A 271      11.039  -2.817  22.157  1.00 98.43           H  
ATOM   4294  HG3 GLU A 271      10.454  -2.912  20.500  1.00 98.43           H  
ATOM   4295  CD  GLU A 271       9.834  -1.153  21.535  1.00 98.43           C  
ATOM   4296  OE1 GLU A 271      10.628  -0.403  20.915  1.00 98.43           O  
ATOM   4297  OE2 GLU A 271       8.819  -0.706  22.107  1.00 98.43           O  
ATOM   4298  N   GLN A 272      10.335  -6.175  23.597  1.00 98.01           N  
ATOM   4299  H   GLN A 272       9.362  -6.317  23.829  1.00 98.01           H  
ATOM   4300  CA  GLN A 272      11.349  -6.747  24.497  1.00 98.01           C  
ATOM   4301  HA  GLN A 272      12.095  -5.986  24.725  1.00 98.01           H  
ATOM   4302  C   GLN A 272      12.097  -7.931  23.868  1.00 98.01           C  
ATOM   4303  CB  GLN A 272      10.686  -7.204  25.807  1.00 98.01           C  
ATOM   4304  HB2 GLN A 272       9.901  -7.926  25.582  1.00 98.01           H  
ATOM   4305  HB3 GLN A 272      11.439  -7.700  26.420  1.00 98.01           H  
ATOM   4306  O   GLN A 272      13.269  -8.141  24.163  1.00 98.01           O  
ATOM   4307  CG  GLN A 272      10.095  -6.037  26.613  1.00 98.01           C  
ATOM   4308  HG2 GLN A 272       9.317  -5.546  26.028  1.00 98.01           H  
ATOM   4309  HG3 GLN A 272      10.881  -5.310  26.815  1.00 98.01           H  
ATOM   4310  CD  GLN A 272       9.485  -6.470  27.945  1.00 98.01           C  
ATOM   4311  NE2 GLN A 272       8.926  -5.551  28.700  1.00 98.01           N  
ATOM   4312 HE21 GLN A 272       8.527  -5.895  29.562  1.00 98.01           H  
ATOM   4313 HE22 GLN A 272       8.884  -4.588  28.401  1.00 98.01           H  
ATOM   4314  OE1 GLN A 272       9.485  -7.618  28.349  1.00 98.01           O  
ATOM   4315  N   ASP A 273      11.439  -8.651  22.959  1.00 98.45           N  
ATOM   4316  H   ASP A 273      10.480  -8.407  22.759  1.00 98.45           H  
ATOM   4317  CA  ASP A 273      12.004  -9.736  22.156  1.00 98.45           C  
ATOM   4318  HA  ASP A 273      12.897 -10.123  22.648  1.00 98.45           H  
ATOM   4319  C   ASP A 273      12.422  -9.249  20.759  1.00 98.45           C  
ATOM   4320  CB  ASP A 273      10.984 -10.874  22.055  1.00 98.45           C  
ATOM   4321  HB2 ASP A 273      10.062 -10.477  21.630  1.00 98.45           H  
ATOM   4322  HB3 ASP A 273      11.360 -11.647  21.385  1.00 98.45           H  
ATOM   4323  O   ASP A 273      12.508 -10.039  19.816  1.00 98.45           O  
ATOM   4324  CG  ASP A 273      10.695 -11.526  23.400  1.00 98.45           C  
ATOM   4325  OD1 ASP A 273      11.583 -12.277  23.864  1.00 98.45           O  
ATOM   4326  OD2 ASP A 273       9.562 -11.331  23.892  1.00 98.45           O  
ATOM   4327  N   TYR A 274      12.628  -7.936  20.598  1.00 98.57           N  
ATOM   4328  H   TYR A 274      12.526  -7.348  21.413  1.00 98.57           H  
ATOM   4329  CA  TYR A 274      13.056  -7.297  19.352  1.00 98.57           C  
ATOM   4330  HA  TYR A 274      12.920  -6.226  19.497  1.00 98.57           H  
ATOM   4331  C   TYR A 274      12.194  -7.682  18.137  1.00 98.57           C  
ATOM   4332  CB  TYR A 274      14.555  -7.545  19.124  1.00 98.57           C  
ATOM   4333  HB2 TYR A 274      14.882  -6.981  18.251  1.00 98.57           H  
ATOM   4334  HB3 TYR A 274      14.699  -8.603  18.905  1.00 98.57           H  
ATOM   4335  O   TYR A 274      12.705  -7.835  17.025  1.00 98.57           O  
ATOM   4336  CG  TYR A 274      15.436  -7.174  20.298  1.00 98.57           C  
ATOM   4337  CD1 TYR A 274      15.919  -5.858  20.424  1.00 98.57           C  
ATOM   4338  HD1 TYR A 274      15.704  -5.145  19.641  1.00 98.57           H  
ATOM   4339  CD2 TYR A 274      15.786  -8.150  21.249  1.00 98.57           C  
ATOM   4340  HD2 TYR A 274      15.425  -9.162  21.143  1.00 98.57           H  
ATOM   4341  CE1 TYR A 274      16.753  -5.516  21.506  1.00 98.57           C  
ATOM   4342  HE1 TYR A 274      17.190  -4.530  21.576  1.00 98.57           H  
ATOM   4343  CE2 TYR A 274      16.604  -7.808  22.341  1.00 98.57           C  
ATOM   4344  HE2 TYR A 274      16.869  -8.549  23.080  1.00 98.57           H  
ATOM   4345  OH  TYR A 274      17.917  -6.175  23.500  1.00 98.57           O  
ATOM   4346  HH  TYR A 274      18.305  -5.303  23.395  1.00 98.57           H  
ATOM   4347  CZ  TYR A 274      17.094  -6.494  22.467  1.00 98.57           C  
ATOM   4348  N   TYR A 275      10.885  -7.860  18.349  1.00 98.80           N  
ATOM   4349  H   TYR A 275      10.534  -7.756  19.290  1.00 98.80           H  
ATOM   4350  CA  TYR A 275       9.937  -8.303  17.322  1.00 98.80           C  
ATOM   4351  HA  TYR A 275       9.012  -8.548  17.844  1.00 98.80           H  
ATOM   4352  C   TYR A 275      10.347  -9.598  16.611  1.00 98.80           C  
ATOM   4353  CB  TYR A 275       9.607  -7.164  16.346  1.00 98.80           C  
ATOM   4354  HB2 TYR A 275      10.493  -6.934  15.753  1.00 98.80           H  
ATOM   4355  HB3 TYR A 275       8.835  -7.503  15.656  1.00 98.80           H  
ATOM   4356  O   TYR A 275      10.175  -9.716  15.396  1.00 98.80           O  
ATOM   4357  CG  TYR A 275       9.111  -5.907  17.018  1.00 98.80           C  
ATOM   4358  CD1 TYR A 275       7.872  -5.916  17.686  1.00 98.80           C  
ATOM   4359  HD1 TYR A 275       7.267  -6.810  17.704  1.00 98.80           H  
ATOM   4360  CD2 TYR A 275       9.893  -4.738  16.978  1.00 98.80           C  
ATOM   4361  HD2 TYR A 275      10.841  -4.743  16.460  1.00 98.80           H  
ATOM   4362  CE1 TYR A 275       7.422  -4.759  18.341  1.00 98.80           C  
ATOM   4363  HE1 TYR A 275       6.487  -4.752  18.882  1.00 98.80           H  
ATOM   4364  CE2 TYR A 275       9.451  -3.580  17.640  1.00 98.80           C  
ATOM   4365  HE2 TYR A 275      10.056  -2.685  17.637  1.00 98.80           H  
ATOM   4366  OH  TYR A 275       7.842  -2.532  19.052  1.00 98.80           O  
ATOM   4367  HH  TYR A 275       8.529  -1.866  19.134  1.00 98.80           H  
ATOM   4368  CZ  TYR A 275       8.226  -3.606  18.337  1.00 98.80           C  
ATOM   4369  N   LYS A 276      10.909 -10.567  17.348  1.00 98.75           N  
ATOM   4370  H   LYS A 276      11.125 -10.357  18.312  1.00 98.75           H  
ATOM   4371  CA  LYS A 276      11.326 -11.870  16.809  1.00 98.75           C  
ATOM   4372  HA  LYS A 276      12.202 -11.704  16.181  1.00 98.75           H  
ATOM   4373  C   LYS A 276      10.229 -12.512  15.957  1.00 98.75           C  
ATOM   4374  CB  LYS A 276      11.702 -12.808  17.962  1.00 98.75           C  
ATOM   4375  HB2 LYS A 276      10.803 -12.983  18.554  1.00 98.75           H  
ATOM   4376  HB3 LYS A 276      12.435 -12.321  18.605  1.00 98.75           H  
ATOM   4377  O   LYS A 276       9.108 -12.666  16.435  1.00 98.75           O  
ATOM   4378  CG  LYS A 276      12.277 -14.153  17.473  1.00 98.75           C  
ATOM   4379  HG2 LYS A 276      11.498 -14.710  16.952  1.00 98.75           H  
ATOM   4380  HG3 LYS A 276      13.091 -13.963  16.773  1.00 98.75           H  
ATOM   4381  CD  LYS A 276      12.816 -15.028  18.616  1.00 98.75           C  
ATOM   4382  HD2 LYS A 276      13.076 -16.008  18.216  1.00 98.75           H  
ATOM   4383  HD3 LYS A 276      13.716 -14.565  19.022  1.00 98.75           H  
ATOM   4384  CE  LYS A 276      11.762 -15.178  19.717  1.00 98.75           C  
ATOM   4385  HE2 LYS A 276      11.471 -14.176  20.034  1.00 98.75           H  
ATOM   4386  HE3 LYS A 276      10.884 -15.666  19.296  1.00 98.75           H  
ATOM   4387  NZ  LYS A 276      12.248 -15.918  20.902  1.00 98.75           N  
ATOM   4388  HZ1 LYS A 276      13.043 -15.446  21.309  1.00 98.75           H  
ATOM   4389  HZ2 LYS A 276      11.522 -15.944  21.604  1.00 98.75           H  
ATOM   4390  HZ3 LYS A 276      12.497 -16.863  20.649  1.00 98.75           H  
ATOM   4391  N   LEU A 277      10.575 -12.924  14.738  1.00 98.79           N  
ATOM   4392  H   LEU A 277      11.523 -12.755  14.433  1.00 98.79           H  
ATOM   4393  CA  LEU A 277       9.667 -13.622  13.826  1.00 98.79           C  
ATOM   4394  HA  LEU A 277       8.685 -13.152  13.883  1.00 98.79           H  
ATOM   4395  C   LEU A 277       9.524 -15.094  14.212  1.00 98.79           C  
ATOM   4396  CB  LEU A 277      10.203 -13.486  12.388  1.00 98.79           C  
ATOM   4397  HB2 LEU A 277      11.225 -13.865  12.361  1.00 98.79           H  
ATOM   4398  HB3 LEU A 277      10.226 -12.426  12.135  1.00 98.79           H  
ATOM   4399  O   LEU A 277      10.527 -15.802  14.301  1.00 98.79           O  
ATOM   4400  CG  LEU A 277       9.386 -14.200  11.299  1.00 98.79           C  
ATOM   4401  HG  LEU A 277       9.306 -15.263  11.529  1.00 98.79           H  
ATOM   4402  CD1 LEU A 277       7.983 -13.608  11.164  1.00 98.79           C  
ATOM   4403 HD11 LEU A 277       8.046 -12.534  10.990  1.00 98.79           H  
ATOM   4404 HD12 LEU A 277       7.459 -14.080  10.333  1.00 98.79           H  
ATOM   4405 HD13 LEU A 277       7.407 -13.789  12.072  1.00 98.79           H  
ATOM   4406  CD2 LEU A 277      10.088 -14.060   9.948  1.00 98.79           C  
ATOM   4407 HD21 LEU A 277      11.081 -14.507  10.006  1.00 98.79           H  
ATOM   4408 HD22 LEU A 277       9.513 -14.568   9.174  1.00 98.79           H  
ATOM   4409 HD23 LEU A 277      10.188 -13.005   9.690  1.00 98.79           H  
ATOM   4410  N   GLN A 278       8.289 -15.574  14.333  1.00 98.55           N  
ATOM   4411  H   GLN A 278       7.508 -14.934  14.302  1.00 98.55           H  
ATOM   4412  CA  GLN A 278       7.974 -16.999  14.324  1.00 98.55           C  
ATOM   4413  HA  GLN A 278       8.892 -17.582  14.245  1.00 98.55           H  
ATOM   4414  C   GLN A 278       7.106 -17.310  13.109  1.00 98.55           C  
ATOM   4415  CB  GLN A 278       7.280 -17.424  15.617  1.00 98.55           C  
ATOM   4416  HB2 GLN A 278       6.370 -16.835  15.730  1.00 98.55           H  
ATOM   4417  HB3 GLN A 278       6.991 -18.471  15.519  1.00 98.55           H  
ATOM   4418  O   GLN A 278       6.002 -16.787  12.951  1.00 98.55           O  
ATOM   4419  CG  GLN A 278       8.144 -17.237  16.873  1.00 98.55           C  
ATOM   4420  HG2 GLN A 278       9.147 -16.916  16.594  1.00 98.55           H  
ATOM   4421  HG3 GLN A 278       7.706 -16.460  17.500  1.00 98.55           H  
ATOM   4422  CD  GLN A 278       8.254 -18.517  17.694  1.00 98.55           C  
ATOM   4423  NE2 GLN A 278       9.444 -18.960  18.026  1.00 98.55           N  
ATOM   4424 HE21 GLN A 278       9.442 -19.862  18.480  1.00 98.55           H  
ATOM   4425 HE22 GLN A 278      10.265 -18.649  17.527  1.00 98.55           H  
ATOM   4426  OE1 GLN A 278       7.299 -19.196  18.022  1.00 98.55           O  
ATOM   4427  N   ILE A 279       7.617 -18.167  12.228  1.00 98.51           N  
ATOM   4428  H   ILE A 279       8.533 -18.552  12.411  1.00 98.51           H  
ATOM   4429  CA  ILE A 279       6.981 -18.474  10.950  1.00 98.51           C  
ATOM   4430  HA  ILE A 279       5.922 -18.246  11.076  1.00 98.51           H  
ATOM   4431  C   ILE A 279       7.076 -19.965  10.606  1.00 98.51           C  
ATOM   4432  CB  ILE A 279       7.503 -17.516   9.859  1.00 98.51           C  
ATOM   4433  HB  ILE A 279       7.457 -16.508  10.271  1.00 98.51           H  
ATOM   4434  O   ILE A 279       7.983 -20.673  11.051  1.00 98.51           O  
ATOM   4435  CG1 ILE A 279       6.573 -17.534   8.633  1.00 98.51           C  
ATOM   4436 HG12 ILE A 279       6.662 -18.492   8.119  1.00 98.51           H  
ATOM   4437 HG13 ILE A 279       5.541 -17.408   8.962  1.00 98.51           H  
ATOM   4438  CG2 ILE A 279       8.970 -17.801   9.495  1.00 98.51           C  
ATOM   4439 HG21 ILE A 279       9.064 -18.779   9.023  1.00 98.51           H  
ATOM   4440 HG22 ILE A 279       9.578 -17.771  10.399  1.00 98.51           H  
ATOM   4441 HG23 ILE A 279       9.350 -17.036   8.819  1.00 98.51           H  
ATOM   4442  CD1 ILE A 279       6.876 -16.416   7.638  1.00 98.51           C  
ATOM   4443 HD11 ILE A 279       7.858 -16.574   7.192  1.00 98.51           H  
ATOM   4444 HD12 ILE A 279       6.840 -15.446   8.134  1.00 98.51           H  
ATOM   4445 HD13 ILE A 279       6.134 -16.440   6.840  1.00 98.51           H  
ATOM   4446  N   GLY A 280       6.113 -20.494   9.852  1.00 97.96           N  
ATOM   4447  H   GLY A 280       5.330 -19.915   9.585  1.00 97.96           H  
ATOM   4448  CA  GLY A 280       6.142 -21.882   9.386  1.00 97.96           C  
ATOM   4449  HA2 GLY A 280       7.046 -22.042   8.799  1.00 97.96           H  
ATOM   4450  HA3 GLY A 280       6.174 -22.548  10.248  1.00 97.96           H  
ATOM   4451  C   GLY A 280       4.942 -22.272   8.528  1.00 97.96           C  
ATOM   4452  O   GLY A 280       4.062 -21.455   8.272  1.00 97.96           O  
ATOM   4453  N   GLY A 281       4.918 -23.534   8.090  1.00 97.77           N  
ATOM   4454  H   GLY A 281       5.676 -24.154   8.340  1.00 97.77           H  
ATOM   4455  CA  GLY A 281       3.817 -24.080   7.288  1.00 97.77           C  
ATOM   4456  HA2 GLY A 281       3.937 -25.159   7.191  1.00 97.77           H  
ATOM   4457  HA3 GLY A 281       2.870 -23.884   7.791  1.00 97.77           H  
ATOM   4458  C   GLY A 281       3.744 -23.483   5.882  1.00 97.77           C  
ATOM   4459  O   GLY A 281       2.672 -23.082   5.440  1.00 97.77           O  
ATOM   4460  N   TYR A 282       4.894 -23.365   5.214  1.00 98.50           N  
ATOM   4461  H   TYR A 282       5.746 -23.714   5.629  1.00 98.50           H  
ATOM   4462  CA  TYR A 282       4.978 -22.774   3.883  1.00 98.50           C  
ATOM   4463  HA  TYR A 282       4.574 -21.763   3.944  1.00 98.50           H  
ATOM   4464  C   TYR A 282       4.176 -23.555   2.828  1.00 98.50           C  
ATOM   4465  CB  TYR A 282       6.441 -22.651   3.442  1.00 98.50           C  
ATOM   4466  HB2 TYR A 282       6.960 -21.949   4.094  1.00 98.50           H  
ATOM   4467  HB3 TYR A 282       6.929 -23.620   3.543  1.00 98.50           H  
ATOM   4468  O   TYR A 282       4.243 -24.782   2.749  1.00 98.50           O  
ATOM   4469  CG  TYR A 282       6.564 -22.189   2.004  1.00 98.50           C  
ATOM   4470  CD1 TYR A 282       6.772 -23.129   0.973  1.00 98.50           C  
ATOM   4471  HD1 TYR A 282       6.895 -24.174   1.219  1.00 98.50           H  
ATOM   4472  CD2 TYR A 282       6.357 -20.836   1.687  1.00 98.50           C  
ATOM   4473  HD2 TYR A 282       6.134 -20.128   2.471  1.00 98.50           H  
ATOM   4474  CE1 TYR A 282       6.778 -22.714  -0.372  1.00 98.50           C  
ATOM   4475  HE1 TYR A 282       6.899 -23.429  -1.173  1.00 98.50           H  
ATOM   4476  CE2 TYR A 282       6.386 -20.415   0.349  1.00 98.50           C  
ATOM   4477  HE2 TYR A 282       6.231 -19.374   0.105  1.00 98.50           H  
ATOM   4478  OH  TYR A 282       6.497 -20.935  -1.964  1.00 98.50           O  
ATOM   4479  HH  TYR A 282       6.299 -19.996  -1.969  1.00 98.50           H  
ATOM   4480  CZ  TYR A 282       6.568 -21.356  -0.679  1.00 98.50           C  
ATOM   4481  N   SER A 283       3.503 -22.813   1.952  1.00 98.33           N  
ATOM   4482  H   SER A 283       3.473 -21.819   2.127  1.00 98.33           H  
ATOM   4483  CA  SER A 283       2.957 -23.253   0.668  1.00 98.33           C  
ATOM   4484  HA  SER A 283       3.599 -24.036   0.262  1.00 98.33           H  
ATOM   4485  C   SER A 283       2.942 -22.085  -0.334  1.00 98.33           C  
ATOM   4486  CB  SER A 283       1.556 -23.840   0.878  1.00 98.33           C  
ATOM   4487  HB2 SER A 283       1.620 -24.691   1.557  1.00 98.33           H  
ATOM   4488  HB3 SER A 283       1.156 -24.186  -0.075  1.00 98.33           H  
ATOM   4489  O   SER A 283       3.219 -20.939   0.020  1.00 98.33           O  
ATOM   4490  OG  SER A 283       0.688 -22.875   1.425  1.00 98.33           O  
ATOM   4491  HG  SER A 283       1.033 -22.628   2.286  1.00 98.33           H  
ATOM   4492  N   GLY A 284       2.632 -22.352  -1.604  1.00 97.74           N  
ATOM   4493  H   GLY A 284       2.486 -23.315  -1.872  1.00 97.74           H  
ATOM   4494  CA  GLY A 284       2.545 -21.331  -2.657  1.00 97.74           C  
ATOM   4495  HA2 GLY A 284       1.539 -21.347  -3.077  1.00 97.74           H  
ATOM   4496  HA3 GLY A 284       2.708 -20.335  -2.246  1.00 97.74           H  
ATOM   4497  C   GLY A 284       3.537 -21.546  -3.798  1.00 97.74           C  
ATOM   4498  O   GLY A 284       4.209 -22.572  -3.875  1.00 97.74           O  
ATOM   4499  N   ASN A 285       3.595 -20.585  -4.721  1.00 97.93           N  
ATOM   4500  H   ASN A 285       3.072 -19.736  -4.561  1.00 97.93           H  
ATOM   4501  CA  ASN A 285       4.368 -20.688  -5.964  1.00 97.93           C  
ATOM   4502  HA  ASN A 285       4.790 -21.691  -6.025  1.00 97.93           H  
ATOM   4503  C   ASN A 285       5.584 -19.743  -6.031  1.00 97.93           C  
ATOM   4504  CB  ASN A 285       3.418 -20.538  -7.170  1.00 97.93           C  
ATOM   4505  HB2 ASN A 285       2.589 -21.238  -7.071  1.00 97.93           H  
ATOM   4506  HB3 ASN A 285       3.969 -20.790  -8.077  1.00 97.93           H  
ATOM   4507  O   ASN A 285       6.302 -19.764  -7.027  1.00 97.93           O  
ATOM   4508  CG  ASN A 285       2.854 -19.138  -7.338  1.00 97.93           C  
ATOM   4509  ND2 ASN A 285       2.200 -18.858  -8.439  1.00 97.93           N  
ATOM   4510 HD21 ASN A 285       1.909 -17.900  -8.574  1.00 97.93           H  
ATOM   4511 HD22 ASN A 285       2.096 -19.554  -9.164  1.00 97.93           H  
ATOM   4512  OD1 ASN A 285       2.997 -18.274  -6.494  1.00 97.93           O  
ATOM   4513  N   ALA A 286       5.839 -18.931  -4.999  1.00 97.97           N  
ATOM   4514  H   ALA A 286       5.143 -18.857  -4.270  1.00 97.97           H  
ATOM   4515  CA  ALA A 286       6.997 -18.030  -4.943  1.00 97.97           C  
ATOM   4516  HA  ALA A 286       7.177 -17.629  -5.940  1.00 97.97           H  
ATOM   4517  C   ALA A 286       8.312 -18.701  -4.486  1.00 97.97           C  
ATOM   4518  CB  ALA A 286       6.642 -16.858  -4.021  1.00 97.97           C  
ATOM   4519  HB1 ALA A 286       7.461 -16.139  -4.022  1.00 97.97           H  
ATOM   4520  HB2 ALA A 286       6.496 -17.222  -3.004  1.00 97.97           H  
ATOM   4521  HB3 ALA A 286       5.732 -16.362  -4.360  1.00 97.97           H  
ATOM   4522  O   ALA A 286       9.371 -18.081  -4.559  1.00 97.97           O  
ATOM   4523  N   GLY A 287       8.254 -19.939  -3.982  1.00 97.82           N  
ATOM   4524  H   GLY A 287       7.350 -20.391  -3.962  1.00 97.82           H  
ATOM   4525  CA  GLY A 287       9.322 -20.584  -3.207  1.00 97.82           C  
ATOM   4526  HA2 GLY A 287      10.274 -20.469  -3.725  1.00 97.82           H  
ATOM   4527  HA3 GLY A 287       9.100 -21.648  -3.134  1.00 97.82           H  
ATOM   4528  C   GLY A 287       9.459 -20.017  -1.785  1.00 97.82           C  
ATOM   4529  O   GLY A 287       9.147 -18.853  -1.542  1.00 97.82           O  
ATOM   4530  N   ASP A 288       9.919 -20.833  -0.833  1.00 98.08           N  
ATOM   4531  H   ASP A 288      10.117 -21.799  -1.055  1.00 98.08           H  
ATOM   4532  CA  ASP A 288      10.104 -20.406   0.560  1.00 98.08           C  
ATOM   4533  HA  ASP A 288       9.284 -19.744   0.836  1.00 98.08           H  
ATOM   4534  C   ASP A 288      11.429 -19.655   0.745  1.00 98.08           C  
ATOM   4535  CB  ASP A 288      10.053 -21.616   1.501  1.00 98.08           C  
ATOM   4536  HB2 ASP A 288       9.165 -22.206   1.273  1.00 98.08           H  
ATOM   4537  HB3 ASP A 288      10.917 -22.254   1.317  1.00 98.08           H  
ATOM   4538  O   ASP A 288      12.503 -20.250   0.620  1.00 98.08           O  
ATOM   4539  CG  ASP A 288      10.023 -21.226   2.985  1.00 98.08           C  
ATOM   4540  OD1 ASP A 288      10.022 -20.008   3.319  1.00 98.08           O  
ATOM   4541  OD2 ASP A 288      10.034 -22.168   3.799  1.00 98.08           O  
ATOM   4542  N   ALA A 289      11.347 -18.360   1.057  1.00 97.62           N  
ATOM   4543  H   ALA A 289      10.428 -17.943   1.108  1.00 97.62           H  
ATOM   4544  CA  ALA A 289      12.495 -17.503   1.354  1.00 97.62           C  
ATOM   4545  HA  ALA A 289      13.403 -18.105   1.308  1.00 97.62           H  
ATOM   4546  C   ALA A 289      12.446 -16.915   2.779  1.00 97.62           C  
ATOM   4547  CB  ALA A 289      12.615 -16.422   0.272  1.00 97.62           C  
ATOM   4548  HB1 ALA A 289      11.850 -15.663   0.431  1.00 97.62           H  
ATOM   4549  HB2 ALA A 289      13.596 -15.951   0.339  1.00 97.62           H  
ATOM   4550  HB3 ALA A 289      12.502 -16.860  -0.719  1.00 97.62           H  
ATOM   4551  O   ALA A 289      13.078 -15.889   3.040  1.00 97.62           O  
ATOM   4552  N   LEU A 290      11.686 -17.531   3.700  1.00 98.10           N  
ATOM   4553  H   LEU A 290      11.172 -18.355   3.423  1.00 98.10           H  
ATOM   4554  CA  LEU A 290      11.592 -17.087   5.098  1.00 98.10           C  
ATOM   4555  HA  LEU A 290      12.311 -16.285   5.266  1.00 98.10           H  
ATOM   4556  C   LEU A 290      11.980 -18.166   6.103  1.00 98.10           C  
ATOM   4557  CB  LEU A 290      10.199 -16.516   5.417  1.00 98.10           C  
ATOM   4558  HB2 LEU A 290      10.125 -16.377   6.496  1.00 98.10           H  
ATOM   4559  HB3 LEU A 290       9.441 -17.243   5.127  1.00 98.10           H  
ATOM   4560  O   LEU A 290      12.822 -17.902   6.961  1.00 98.10           O  
ATOM   4561  CG  LEU A 290       9.910 -15.163   4.747  1.00 98.10           C  
ATOM   4562  HG  LEU A 290      10.065 -15.245   3.671  1.00 98.10           H  
ATOM   4563  CD1 LEU A 290       8.476 -14.714   5.009  1.00 98.10           C  
ATOM   4564 HD11 LEU A 290       8.289 -13.789   4.463  1.00 98.10           H  
ATOM   4565 HD12 LEU A 290       8.324 -14.531   6.073  1.00 98.10           H  
ATOM   4566 HD13 LEU A 290       7.778 -15.478   4.666  1.00 98.10           H  
ATOM   4567  CD2 LEU A 290      10.809 -14.060   5.302  1.00 98.10           C  
ATOM   4568 HD21 LEU A 290      10.739 -14.016   6.389  1.00 98.10           H  
ATOM   4569 HD22 LEU A 290      10.494 -13.103   4.887  1.00 98.10           H  
ATOM   4570 HD23 LEU A 290      11.846 -14.224   5.006  1.00 98.10           H  
ATOM   4571  N   THR A 291      11.418 -19.375   6.027  1.00 97.87           N  
ATOM   4572  H   THR A 291      10.778 -19.587   5.274  1.00 97.87           H  
ATOM   4573  CA  THR A 291      11.487 -20.314   7.161  1.00 97.87           C  
ATOM   4574  HA  THR A 291      11.091 -19.804   8.039  1.00 97.87           H  
ATOM   4575  C   THR A 291      12.914 -20.732   7.527  1.00 97.87           C  
ATOM   4576  CB  THR A 291      10.595 -21.537   6.907  1.00 97.87           C  
ATOM   4577  HB  THR A 291      10.911 -22.032   5.989  1.00 97.87           H  
ATOM   4578  O   THR A 291      13.229 -20.823   8.709  1.00 97.87           O  
ATOM   4579  CG2 THR A 291      10.612 -22.562   8.039  1.00 97.87           C  
ATOM   4580 HG21 THR A 291       9.874 -23.337   7.833  1.00 97.87           H  
ATOM   4581 HG22 THR A 291      11.593 -23.034   8.102  1.00 97.87           H  
ATOM   4582 HG23 THR A 291      10.382 -22.080   8.989  1.00 97.87           H  
ATOM   4583  OG1 THR A 291       9.255 -21.104   6.806  1.00 97.87           O  
ATOM   4584  HG1 THR A 291       9.019 -20.679   7.634  1.00 97.87           H  
ATOM   4585  N   ASN A 292      13.809 -20.934   6.556  1.00 96.72           N  
ATOM   4586  H   ASN A 292      13.499 -20.853   5.598  1.00 96.72           H  
ATOM   4587  CA  ASN A 292      15.168 -21.414   6.844  1.00 96.72           C  
ATOM   4588  HA  ASN A 292      15.108 -22.184   7.614  1.00 96.72           H  
ATOM   4589  C   ASN A 292      16.120 -20.325   7.388  1.00 96.72           C  
ATOM   4590  CB  ASN A 292      15.723 -22.058   5.564  1.00 96.72           C  
ATOM   4591  HB2 ASN A 292      15.882 -21.286   4.811  1.00 96.72           H  
ATOM   4592  HB3 ASN A 292      15.000 -22.776   5.175  1.00 96.72           H  
ATOM   4593  O   ASN A 292      16.999 -20.607   8.201  1.00 96.72           O  
ATOM   4594  CG  ASN A 292      17.024 -22.809   5.800  1.00 96.72           C  
ATOM   4595  ND2 ASN A 292      17.875 -22.890   4.805  1.00 96.72           N  
ATOM   4596 HD21 ASN A 292      17.676 -22.447   3.919  1.00 96.72           H  
ATOM   4597 HD22 ASN A 292      18.705 -23.435   4.986  1.00 96.72           H  
ATOM   4598  OD1 ASN A 292      17.292 -23.359   6.850  1.00 96.72           O  
ATOM   4599  N   ILE A 293      15.981 -19.081   6.918  1.00 97.29           N  
ATOM   4600  H   ILE A 293      15.206 -18.890   6.300  1.00 97.29           H  
ATOM   4601  CA  ILE A 293      16.938 -18.001   7.221  1.00 97.29           C  
ATOM   4602  HA  ILE A 293      17.820 -18.424   7.702  1.00 97.29           H  
ATOM   4603  C   ILE A 293      16.379 -17.006   8.240  1.00 97.29           C  
ATOM   4604  CB  ILE A 293      17.421 -17.326   5.913  1.00 97.29           C  
ATOM   4605  HB  ILE A 293      16.549 -16.928   5.393  1.00 97.29           H  
ATOM   4606  O   ILE A 293      17.108 -16.596   9.140  1.00 97.29           O  
ATOM   4607  CG1 ILE A 293      18.112 -18.328   4.953  1.00 97.29           C  
ATOM   4608 HG12 ILE A 293      17.377 -19.050   4.599  1.00 97.29           H  
ATOM   4609 HG13 ILE A 293      18.475 -17.784   4.081  1.00 97.29           H  
ATOM   4610  CG2 ILE A 293      18.362 -16.142   6.197  1.00 97.29           C  
ATOM   4611 HG21 ILE A 293      19.185 -16.449   6.842  1.00 97.29           H  
ATOM   4612 HG22 ILE A 293      18.766 -15.753   5.262  1.00 97.29           H  
ATOM   4613 HG23 ILE A 293      17.815 -15.334   6.683  1.00 97.29           H  
ATOM   4614  CD1 ILE A 293      19.312 -19.094   5.522  1.00 97.29           C  
ATOM   4615 HD11 ILE A 293      20.075 -18.391   5.857  1.00 97.29           H  
ATOM   4616 HD12 ILE A 293      19.003 -19.734   6.348  1.00 97.29           H  
ATOM   4617 HD13 ILE A 293      19.737 -19.722   4.739  1.00 97.29           H  
ATOM   4618  N   HIS A 294      15.097 -16.660   8.130  1.00 98.30           N  
ATOM   4619  H   HIS A 294      14.527 -17.119   7.434  1.00 98.30           H  
ATOM   4620  CA  HIS A 294      14.474 -15.548   8.851  1.00 98.30           C  
ATOM   4621  HA  HIS A 294      15.247 -14.865   9.202  1.00 98.30           H  
ATOM   4622  C   HIS A 294      13.674 -15.980  10.086  1.00 98.30           C  
ATOM   4623  CB  HIS A 294      13.587 -14.777   7.865  1.00 98.30           C  
ATOM   4624  HB2 HIS A 294      12.800 -15.422   7.474  1.00 98.30           H  
ATOM   4625  HB3 HIS A 294      13.102 -13.961   8.401  1.00 98.30           H  
ATOM   4626  O   HIS A 294      13.452 -15.167  10.980  1.00 98.30           O  
ATOM   4627  CG  HIS A 294      14.370 -14.181   6.726  1.00 98.30           C  
ATOM   4628  CD2 HIS A 294      14.641 -14.715   5.494  1.00 98.30           C  
ATOM   4629  HD2 HIS A 294      14.314 -15.680   5.134  1.00 98.30           H  
ATOM   4630  ND1 HIS A 294      15.049 -13.001   6.800  1.00 98.30           N  
ATOM   4631  HD1 HIS A 294      15.138 -12.437   7.632  1.00 98.30           H  
ATOM   4632  CE1 HIS A 294      15.702 -12.812   5.654  1.00 98.30           C  
ATOM   4633  HE1 HIS A 294      16.333 -11.956   5.463  1.00 98.30           H  
ATOM   4634  NE2 HIS A 294      15.489 -13.833   4.810  1.00 98.30           N  
ATOM   4635  N   ASN A 295      13.246 -17.246  10.170  1.00 98.48           N  
ATOM   4636  H   ASN A 295      13.438 -17.882   9.409  1.00 98.48           H  
ATOM   4637  CA  ASN A 295      12.558 -17.745  11.362  1.00 98.48           C  
ATOM   4638  HA  ASN A 295      11.685 -17.116  11.536  1.00 98.48           H  
ATOM   4639  C   ASN A 295      13.456 -17.641  12.607  1.00 98.48           C  
ATOM   4640  CB  ASN A 295      12.079 -19.188  11.142  1.00 98.48           C  
ATOM   4641  HB2 ASN A 295      12.948 -19.833  11.015  1.00 98.48           H  
ATOM   4642  HB3 ASN A 295      11.455 -19.251  10.250  1.00 98.48           H  
ATOM   4643  O   ASN A 295      14.664 -17.903  12.546  1.00 98.48           O  
ATOM   4644  CG  ASN A 295      11.268 -19.665  12.332  1.00 98.48           C  
ATOM   4645  ND2 ASN A 295      11.698 -20.712  12.993  1.00 98.48           N  
ATOM   4646 HD21 ASN A 295      11.457 -20.733  13.973  1.00 98.48           H  
ATOM   4647 HD22 ASN A 295      12.578 -21.133  12.732  1.00 98.48           H  
ATOM   4648  OD1 ASN A 295      10.289 -19.048  12.712  1.00 98.48           O  
ATOM   4649  N   ASP A 296      12.861 -17.278  13.742  1.00 98.38           N  
ATOM   4650  H   ASP A 296      11.869 -17.088  13.733  1.00 98.38           H  
ATOM   4651  CA  ASP A 296      13.539 -17.046  15.019  1.00 98.38           C  
ATOM   4652  HA  ASP A 296      12.802 -16.587  15.678  1.00 98.38           H  
ATOM   4653  C   ASP A 296      14.683 -16.029  14.918  1.00 98.38           C  
ATOM   4654  CB  ASP A 296      13.955 -18.376  15.670  1.00 98.38           C  
ATOM   4655  HB2 ASP A 296      14.491 -18.168  16.596  1.00 98.38           H  
ATOM   4656  HB3 ASP A 296      14.628 -18.922  15.009  1.00 98.38           H  
ATOM   4657  O   ASP A 296      15.748 -16.204  15.520  1.00 98.38           O  
ATOM   4658  CG  ASP A 296      12.749 -19.238  16.027  1.00 98.38           C  
ATOM   4659  OD1 ASP A 296      11.816 -18.686  16.653  1.00 98.38           O  
ATOM   4660  OD2 ASP A 296      12.770 -20.444  15.698  1.00 98.38           O  
ATOM   4661  N   LYS A 297      14.506 -14.989  14.099  1.00 98.66           N  
ATOM   4662  H   LYS A 297      13.646 -14.936  13.571  1.00 98.66           H  
ATOM   4663  CA  LYS A 297      15.425 -13.849  14.021  1.00 98.66           C  
ATOM   4664  HA  LYS A 297      16.258 -14.014  14.705  1.00 98.66           H  
ATOM   4665  C   LYS A 297      14.773 -12.584  14.532  1.00 98.66           C  
ATOM   4666  CB  LYS A 297      15.975 -13.648  12.601  1.00 98.66           C  
ATOM   4667  HB2 LYS A 297      16.644 -12.787  12.605  1.00 98.66           H  
ATOM   4668  HB3 LYS A 297      15.150 -13.418  11.926  1.00 98.66           H  
ATOM   4669  O   LYS A 297      13.560 -12.409  14.409  1.00 98.66           O  
ATOM   4670  CG  LYS A 297      16.729 -14.861  12.052  1.00 98.66           C  
ATOM   4671  HG2 LYS A 297      17.038 -14.637  11.032  1.00 98.66           H  
ATOM   4672  HG3 LYS A 297      16.037 -15.702  12.002  1.00 98.66           H  
ATOM   4673  CD  LYS A 297      17.974 -15.230  12.880  1.00 98.66           C  
ATOM   4674  HD2 LYS A 297      17.829 -15.050  13.945  1.00 98.66           H  
ATOM   4675  HD3 LYS A 297      18.803 -14.596  12.565  1.00 98.66           H  
ATOM   4676  CE  LYS A 297      18.336 -16.702  12.701  1.00 98.66           C  
ATOM   4677  HE2 LYS A 297      18.391 -16.923  11.635  1.00 98.66           H  
ATOM   4678  HE3 LYS A 297      19.311 -16.868  13.158  1.00 98.66           H  
ATOM   4679  NZ  LYS A 297      17.320 -17.561  13.358  1.00 98.66           N  
ATOM   4680  HZ1 LYS A 297      16.443 -17.532  12.858  1.00 98.66           H  
ATOM   4681  HZ2 LYS A 297      17.596 -18.530  13.430  1.00 98.66           H  
ATOM   4682  HZ3 LYS A 297      17.085 -17.206  14.274  1.00 98.66           H  
ATOM   4683  N   PHE A 298      15.595 -11.729  15.122  1.00 98.74           N  
ATOM   4684  H   PHE A 298      16.587 -11.922  15.116  1.00 98.74           H  
ATOM   4685  CA  PHE A 298      15.191 -10.409  15.576  1.00 98.74           C  
ATOM   4686  HA  PHE A 298      14.202 -10.466  16.030  1.00 98.74           H  
ATOM   4687  C   PHE A 298      15.073  -9.457  14.394  1.00 98.74           C  
ATOM   4688  CB  PHE A 298      16.187  -9.906  16.625  1.00 98.74           C  
ATOM   4689  HB2 PHE A 298      15.895  -8.902  16.931  1.00 98.74           H  
ATOM   4690  HB3 PHE A 298      17.165  -9.829  16.150  1.00 98.74           H  
ATOM   4691  O   PHE A 298      15.723  -9.631  13.364  1.00 98.74           O  
ATOM   4692  CG  PHE A 298      16.309 -10.775  17.867  1.00 98.74           C  
ATOM   4693  CD1 PHE A 298      15.174 -11.391  18.428  1.00 98.74           C  
ATOM   4694  HD1 PHE A 298      14.198 -11.209  18.005  1.00 98.74           H  
ATOM   4695  CD2 PHE A 298      17.559 -10.940  18.490  1.00 98.74           C  
ATOM   4696  HD2 PHE A 298      18.434 -10.459  18.077  1.00 98.74           H  
ATOM   4697  CE1 PHE A 298      15.285 -12.176  19.588  1.00 98.74           C  
ATOM   4698  HE1 PHE A 298      14.398 -12.585  20.047  1.00 98.74           H  
ATOM   4699  CE2 PHE A 298      17.672 -11.723  19.654  1.00 98.74           C  
ATOM   4700  HE2 PHE A 298      18.634 -11.833  20.131  1.00 98.74           H  
ATOM   4701  CZ  PHE A 298      16.537 -12.348  20.199  1.00 98.74           C  
ATOM   4702  HZ  PHE A 298      16.625 -12.925  21.108  1.00 98.74           H  
ATOM   4703  N   PHE A 299      14.198  -8.468  14.533  1.00 98.83           N  
ATOM   4704  H   PHE A 299      13.720  -8.349  15.414  1.00 98.83           H  
ATOM   4705  CA  PHE A 299      14.069  -7.413  13.544  1.00 98.83           C  
ATOM   4706  HA  PHE A 299      14.117  -7.851  12.547  1.00 98.83           H  
ATOM   4707  C   PHE A 299      15.226  -6.423  13.706  1.00 98.83           C  
ATOM   4708  CB  PHE A 299      12.702  -6.746  13.720  1.00 98.83           C  
ATOM   4709  HB2 PHE A 299      11.954  -7.522  13.881  1.00 98.83           H  
ATOM   4710  HB3 PHE A 299      12.714  -6.120  14.611  1.00 98.83           H  
ATOM   4711  O   PHE A 299      15.531  -6.030  14.831  1.00 98.83           O  
ATOM   4712  CG  PHE A 299      12.262  -5.931  12.525  1.00 98.83           C  
ATOM   4713  CD1 PHE A 299      12.388  -4.531  12.517  1.00 98.83           C  
ATOM   4714  HD1 PHE A 299      12.837  -4.022  13.357  1.00 98.83           H  
ATOM   4715  CD2 PHE A 299      11.704  -6.587  11.415  1.00 98.83           C  
ATOM   4716  HD2 PHE A 299      11.640  -7.665  11.409  1.00 98.83           H  
ATOM   4717  CE1 PHE A 299      11.928  -3.797  11.410  1.00 98.83           C  
ATOM   4718  HE1 PHE A 299      12.029  -2.721  11.400  1.00 98.83           H  
ATOM   4719  CE2 PHE A 299      11.234  -5.856  10.313  1.00 98.83           C  
ATOM   4720  HE2 PHE A 299      10.785  -6.371   9.477  1.00 98.83           H  
ATOM   4721  CZ  PHE A 299      11.348  -4.456  10.311  1.00 98.83           C  
ATOM   4722  HZ  PHE A 299      10.996  -3.890   9.462  1.00 98.83           H  
ATOM   4723  N   SER A 300      15.829  -5.973  12.610  1.00 98.78           N  
ATOM   4724  H   SER A 300      15.587  -6.391  11.723  1.00 98.78           H  
ATOM   4725  CA  SER A 300      16.899  -4.966  12.627  1.00 98.78           C  
ATOM   4726  HA  SER A 300      17.045  -4.602  13.644  1.00 98.78           H  
ATOM   4727  C   SER A 300      16.539  -3.772  11.752  1.00 98.78           C  
ATOM   4728  CB  SER A 300      18.241  -5.549  12.174  1.00 98.78           C  
ATOM   4729  HB2 SER A 300      18.154  -5.861  11.133  1.00 98.78           H  
ATOM   4730  HB3 SER A 300      19.012  -4.783  12.250  1.00 98.78           H  
ATOM   4731  O   SER A 300      15.994  -3.928  10.657  1.00 98.78           O  
ATOM   4732  OG  SER A 300      18.605  -6.654  12.968  1.00 98.78           O  
ATOM   4733  HG  SER A 300      19.452  -6.995  12.669  1.00 98.78           H  
ATOM   4734  N   THR A 301      16.887  -2.575  12.217  1.00 98.68           N  
ATOM   4735  H   THR A 301      17.378  -2.542  13.099  1.00 98.68           H  
ATOM   4736  CA  THR A 301      16.821  -1.308  11.470  1.00 98.68           C  
ATOM   4737  HA  THR A 301      16.483  -1.501  10.451  1.00 98.68           H  
ATOM   4738  C   THR A 301      18.213  -0.695  11.379  1.00 98.68           C  
ATOM   4739  CB  THR A 301      15.848  -0.305  12.112  1.00 98.68           C  
ATOM   4740  HB  THR A 301      15.895   0.640  11.570  1.00 98.68           H  
ATOM   4741  O   THR A 301      19.142  -1.143  12.045  1.00 98.68           O  
ATOM   4742  CG2 THR A 301      14.408  -0.805  12.069  1.00 98.68           C  
ATOM   4743 HG21 THR A 301      14.132  -1.019  11.036  1.00 98.68           H  
ATOM   4744 HG22 THR A 301      13.736  -0.017  12.411  1.00 98.68           H  
ATOM   4745 HG23 THR A 301      14.289  -1.699  12.680  1.00 98.68           H  
ATOM   4746  OG1 THR A 301      16.180  -0.074  13.457  1.00 98.68           O  
ATOM   4747  HG1 THR A 301      16.426   0.849  13.550  1.00 98.68           H  
ATOM   4748  N   TYR A 302      18.387   0.349  10.565  1.00 97.82           N  
ATOM   4749  H   TYR A 302      17.596   0.747  10.079  1.00 97.82           H  
ATOM   4750  CA  TYR A 302      19.709   0.963  10.389  1.00 97.82           C  
ATOM   4751  HA  TYR A 302      20.405   0.187  10.070  1.00 97.82           H  
ATOM   4752  C   TYR A 302      20.287   1.576  11.676  1.00 97.82           C  
ATOM   4753  CB  TYR A 302      19.634   2.022   9.288  1.00 97.82           C  
ATOM   4754  HB2 TYR A 302      20.655   2.294   9.020  1.00 97.82           H  
ATOM   4755  HB3 TYR A 302      19.165   1.565   8.417  1.00 97.82           H  
ATOM   4756  O   TYR A 302      21.494   1.772  11.775  1.00 97.82           O  
ATOM   4757  CG  TYR A 302      18.896   3.301   9.645  1.00 97.82           C  
ATOM   4758  CD1 TYR A 302      17.608   3.552   9.136  1.00 97.82           C  
ATOM   4759  HD1 TYR A 302      17.137   2.849   8.465  1.00 97.82           H  
ATOM   4760  CD2 TYR A 302      19.520   4.262  10.467  1.00 97.82           C  
ATOM   4761  HD2 TYR A 302      20.520   4.091  10.836  1.00 97.82           H  
ATOM   4762  CE1 TYR A 302      16.942   4.743   9.480  1.00 97.82           C  
ATOM   4763  HE1 TYR A 302      15.983   4.987   9.046  1.00 97.82           H  
ATOM   4764  CE2 TYR A 302      18.830   5.422  10.859  1.00 97.82           C  
ATOM   4765  HE2 TYR A 302      19.298   6.127  11.530  1.00 97.82           H  
ATOM   4766  OH  TYR A 302      16.846   6.763  10.762  1.00 97.82           O  
ATOM   4767  HH  TYR A 302      17.331   7.264  11.422  1.00 97.82           H  
ATOM   4768  CZ  TYR A 302      17.526   5.653  10.381  1.00 97.82           C  
ATOM   4769  N   ASP A 303      19.423   1.937  12.626  1.00 98.32           N  
ATOM   4770  H   ASP A 303      18.436   1.807  12.452  1.00 98.32           H  
ATOM   4771  CA  ASP A 303      19.749   2.541  13.920  1.00 98.32           C  
ATOM   4772  HA  ASP A 303      20.781   2.892  13.899  1.00 98.32           H  
ATOM   4773  C   ASP A 303      19.645   1.553  15.091  1.00 98.32           C  
ATOM   4774  CB  ASP A 303      18.838   3.760  14.157  1.00 98.32           C  
ATOM   4775  HB2 ASP A 303      19.153   4.261  15.072  1.00 98.32           H  
ATOM   4776  HB3 ASP A 303      18.973   4.472  13.342  1.00 98.32           H  
ATOM   4777  O   ASP A 303      19.938   1.926  16.227  1.00 98.32           O  
ATOM   4778  CG  ASP A 303      17.346   3.413  14.269  1.00 98.32           C  
ATOM   4779  OD1 ASP A 303      16.890   2.430  13.635  1.00 98.32           O  
ATOM   4780  OD2 ASP A 303      16.602   4.160  14.937  1.00 98.32           O  
ATOM   4781  N   LYS A 304      19.226   0.305  14.838  1.00 98.25           N  
ATOM   4782  H   LYS A 304      19.040   0.051  13.878  1.00 98.25           H  
ATOM   4783  CA  LYS A 304      19.146  -0.751  15.849  1.00 98.25           C  
ATOM   4784  HA  LYS A 304      19.912  -0.559  16.600  1.00 98.25           H  
ATOM   4785  C   LYS A 304      19.444  -2.110  15.225  1.00 98.25           C  
ATOM   4786  CB  LYS A 304      17.780  -0.711  16.545  1.00 98.25           C  
ATOM   4787  HB2 LYS A 304      17.011  -1.127  15.893  1.00 98.25           H  
ATOM   4788  HB3 LYS A 304      17.520   0.325  16.765  1.00 98.25           H  
ATOM   4789  O   LYS A 304      18.558  -2.776  14.684  1.00 98.25           O  
ATOM   4790  CG  LYS A 304      17.844  -1.487  17.868  1.00 98.25           C  
ATOM   4791  HG2 LYS A 304      18.188  -2.506  17.691  1.00 98.25           H  
ATOM   4792  HG3 LYS A 304      18.542  -0.989  18.540  1.00 98.25           H  
ATOM   4793  CD  LYS A 304      16.461  -1.525  18.511  1.00 98.25           C  
ATOM   4794  HD2 LYS A 304      16.061  -0.513  18.577  1.00 98.25           H  
ATOM   4795  HD3 LYS A 304      15.827  -2.136  17.868  1.00 98.25           H  
ATOM   4796  CE  LYS A 304      16.482  -2.168  19.894  1.00 98.25           C  
ATOM   4797  HE2 LYS A 304      16.906  -3.167  19.795  1.00 98.25           H  
ATOM   4798  HE3 LYS A 304      17.135  -1.587  20.545  1.00 98.25           H  
ATOM   4799  NZ  LYS A 304      15.107  -2.238  20.447  1.00 98.25           N  
ATOM   4800  HZ1 LYS A 304      15.085  -2.746  21.320  1.00 98.25           H  
ATOM   4801  HZ2 LYS A 304      14.507  -2.724  19.796  1.00 98.25           H  
ATOM   4802  HZ3 LYS A 304      14.717  -1.315  20.576  1.00 98.25           H  
ATOM   4803  N   ASP A 305      20.707  -2.493  15.327  1.00 98.40           N  
ATOM   4804  H   ASP A 305      21.368  -1.887  15.792  1.00 98.40           H  
ATOM   4805  CA  ASP A 305      21.220  -3.758  14.830  1.00 98.40           C  
ATOM   4806  HA  ASP A 305      20.714  -3.997  13.894  1.00 98.40           H  
ATOM   4807  C   ASP A 305      20.964  -4.891  15.831  1.00 98.40           C  
ATOM   4808  CB  ASP A 305      22.713  -3.594  14.529  1.00 98.40           C  
ATOM   4809  HB2 ASP A 305      23.264  -3.447  15.459  1.00 98.40           H  
ATOM   4810  HB3 ASP A 305      22.850  -2.708  13.908  1.00 98.40           H  
ATOM   4811  O   ASP A 305      21.444  -4.845  16.964  1.00 98.40           O  
ATOM   4812  CG  ASP A 305      23.278  -4.794  13.780  1.00 98.40           C  
ATOM   4813  OD1 ASP A 305      22.456  -5.667  13.416  1.00 98.40           O  
ATOM   4814  OD2 ASP A 305      24.491  -4.728  13.496  1.00 98.40           O  
ATOM   4815  N   ASN A 306      20.176  -5.881  15.419  1.00 98.26           N  
ATOM   4816  H   ASN A 306      19.853  -5.859  14.462  1.00 98.26           H  
ATOM   4817  CA  ASN A 306      19.894  -7.095  16.183  1.00 98.26           C  
ATOM   4818  HA  ASN A 306      20.577  -7.141  17.032  1.00 98.26           H  
ATOM   4819  C   ASN A 306      20.166  -8.357  15.341  1.00 98.26           C  
ATOM   4820  CB  ASN A 306      18.448  -7.061  16.718  1.00 98.26           C  
ATOM   4821  HB2 ASN A 306      18.311  -7.878  17.425  1.00 98.26           H  
ATOM   4822  HB3 ASN A 306      17.770  -7.219  15.879  1.00 98.26           H  
ATOM   4823  O   ASN A 306      19.640  -9.428  15.660  1.00 98.26           O  
ATOM   4824  CG  ASN A 306      18.072  -5.772  17.426  1.00 98.26           C  
ATOM   4825  ND2 ASN A 306      17.095  -5.063  16.914  1.00 98.26           N  
ATOM   4826 HD21 ASN A 306      17.058  -4.089  17.180  1.00 98.26           H  
ATOM   4827 HD22 ASN A 306      16.662  -5.400  16.066  1.00 98.26           H  
ATOM   4828  OD1 ASN A 306      18.601  -5.373  18.451  1.00 98.26           O  
ATOM   4829  N   ASP A 307      20.918  -8.227  14.241  1.00 98.17           N  
ATOM   4830  H   ASP A 307      21.448  -7.378  14.103  1.00 98.17           H  
ATOM   4831  CA  ASP A 307      21.271  -9.365  13.399  1.00 98.17           C  
ATOM   4832  HA  ASP A 307      20.473 -10.101  13.493  1.00 98.17           H  
ATOM   4833  C   ASP A 307      22.526 -10.092  13.921  1.00 98.17           C  
ATOM   4834  CB  ASP A 307      21.231  -8.960  11.916  1.00 98.17           C  
ATOM   4835  HB2 ASP A 307      20.266  -8.485  11.745  1.00 98.17           H  
ATOM   4836  HB3 ASP A 307      21.255  -9.866  11.311  1.00 98.17           H  
ATOM   4837  O   ASP A 307      23.059  -9.769  14.984  1.00 98.17           O  
ATOM   4838  CG  ASP A 307      22.326  -8.020  11.414  1.00 98.17           C  
ATOM   4839  OD1 ASP A 307      23.486  -8.462  11.478  1.00 98.17           O  
ATOM   4840  OD2 ASP A 307      21.959  -7.006  10.760  1.00 98.17           O  
ATOM   4841  N   LEU A 308      22.904 -11.192  13.270  1.00 97.30           N  
ATOM   4842  H   LEU A 308      22.508 -11.357  12.355  1.00 97.30           H  
ATOM   4843  CA  LEU A 308      23.999 -12.072  13.690  1.00 97.30           C  
ATOM   4844  HA  LEU A 308      24.288 -11.808  14.707  1.00 97.30           H  
ATOM   4845  C   LEU A 308      25.266 -11.874  12.843  1.00 97.30           C  
ATOM   4846  CB  LEU A 308      23.550 -13.553  13.694  1.00 97.30           C  
ATOM   4847  HB2 LEU A 308      23.424 -13.876  12.660  1.00 97.30           H  
ATOM   4848  HB3 LEU A 308      24.362 -14.145  14.116  1.00 97.30           H  
ATOM   4849  O   LEU A 308      26.215 -12.646  13.014  1.00 97.30           O  
ATOM   4850  CG  LEU A 308      22.266 -13.877  14.474  1.00 97.30           C  
ATOM   4851  HG  LEU A 308      21.419 -13.361  14.021  1.00 97.30           H  
ATOM   4852  CD1 LEU A 308      21.994 -15.386  14.408  1.00 97.30           C  
ATOM   4853 HD11 LEU A 308      21.022 -15.597  14.854  1.00 97.30           H  
ATOM   4854 HD12 LEU A 308      22.771 -15.918  14.956  1.00 97.30           H  
ATOM   4855 HD13 LEU A 308      22.013 -15.711  13.368  1.00 97.30           H  
ATOM   4856  CD2 LEU A 308      22.361 -13.497  15.952  1.00 97.30           C  
ATOM   4857 HD21 LEU A 308      22.458 -12.414  16.037  1.00 97.30           H  
ATOM   4858 HD22 LEU A 308      23.232 -13.965  16.410  1.00 97.30           H  
ATOM   4859 HD23 LEU A 308      21.454 -13.795  16.478  1.00 97.30           H  
ATOM   4860  N   ASP A 309      25.298 -10.896  11.930  1.00 95.95           N  
ATOM   4861  H   ASP A 309      24.563 -10.204  11.903  1.00 95.95           H  
ATOM   4862  CA  ASP A 309      26.493 -10.600  11.142  1.00 95.95           C  
ATOM   4863  HA  ASP A 309      26.952 -11.546  10.853  1.00 95.95           H  
ATOM   4864  C   ASP A 309      27.508  -9.824  11.996  1.00 95.95           C  
ATOM   4865  CB  ASP A 309      26.145  -9.884   9.826  1.00 95.95           C  
ATOM   4866  HB2 ASP A 309      25.671  -8.928  10.050  1.00 95.95           H  
ATOM   4867  HB3 ASP A 309      25.428 -10.494   9.275  1.00 95.95           H  
ATOM   4868  O   ASP A 309      27.311  -8.691  12.422  1.00 95.95           O  
ATOM   4869  CG  ASP A 309      27.368  -9.636   8.923  1.00 95.95           C  
ATOM   4870  OD1 ASP A 309      28.513  -9.993   9.316  1.00 95.95           O  
ATOM   4871  OD2 ASP A 309      27.204  -9.044   7.836  1.00 95.95           O  
ATOM   4872  N   THR A 310      28.652 -10.454  12.255  1.00 93.86           N  
ATOM   4873  H   THR A 310      28.739 -11.399  11.908  1.00 93.86           H  
ATOM   4874  CA  THR A 310      29.737  -9.839  13.038  1.00 93.86           C  
ATOM   4875  HA  THR A 310      29.292  -9.322  13.888  1.00 93.86           H  
ATOM   4876  C   THR A 310      30.536  -8.783  12.267  1.00 93.86           C  
ATOM   4877  CB  THR A 310      30.693 -10.906  13.580  1.00 93.86           C  
ATOM   4878  HB  THR A 310      31.501 -10.418  14.126  1.00 93.86           H  
ATOM   4879  O   THR A 310      31.340  -8.070  12.868  1.00 93.86           O  
ATOM   4880  CG2 THR A 310      29.993 -11.875  14.533  1.00 93.86           C  
ATOM   4881 HG21 THR A 310      29.550 -11.317  15.358  1.00 93.86           H  
ATOM   4882 HG22 THR A 310      30.723 -12.581  14.929  1.00 93.86           H  
ATOM   4883 HG23 THR A 310      29.209 -12.423  14.012  1.00 93.86           H  
ATOM   4884  OG1 THR A 310      31.249 -11.668  12.528  1.00 93.86           O  
ATOM   4885  HG1 THR A 310      30.682 -11.557  11.762  1.00 93.86           H  
ATOM   4886  N   SER A 311      30.367  -8.699  10.945  1.00 93.99           N  
ATOM   4887  H   SER A 311      29.644  -9.259  10.516  1.00 93.99           H  
ATOM   4888  CA  SER A 311      31.118  -7.797  10.067  1.00 93.99           C  
ATOM   4889  HA  SER A 311      32.084  -7.601  10.532  1.00 93.99           H  
ATOM   4890  C   SER A 311      30.451  -6.430   9.871  1.00 93.99           C  
ATOM   4891  CB  SER A 311      31.400  -8.490   8.731  1.00 93.99           C  
ATOM   4892  HB2 SER A 311      31.769  -9.498   8.915  1.00 93.99           H  
ATOM   4893  HB3 SER A 311      32.180  -7.931   8.214  1.00 93.99           H  
ATOM   4894  O   SER A 311      31.108  -5.484   9.427  1.00 93.99           O  
ATOM   4895  OG  SER A 311      30.274  -8.555   7.883  1.00 93.99           O  
ATOM   4896  HG  SER A 311      29.561  -9.055   8.286  1.00 93.99           H  
ATOM   4897  N   GLY A 312      29.178  -6.295  10.249  1.00 94.92           N  
ATOM   4898  H   GLY A 312      28.667  -7.118  10.537  1.00 94.92           H  
ATOM   4899  CA  GLY A 312      28.419  -5.052  10.195  1.00 94.92           C  
ATOM   4900  HA2 GLY A 312      28.699  -4.491   9.304  1.00 94.92           H  
ATOM   4901  HA3 GLY A 312      28.648  -4.456  11.079  1.00 94.92           H  
ATOM   4902  C   GLY A 312      26.914  -5.304  10.156  1.00 94.92           C  
ATOM   4903  O   GLY A 312      26.471  -6.440  10.159  1.00 94.92           O  
ATOM   4904  N   SER A 313      26.126  -4.230  10.075  1.00 97.70           N  
ATOM   4905  H   SER A 313      26.545  -3.311  10.110  1.00 97.70           H  
ATOM   4906  CA  SER A 313      24.666  -4.351  10.079  1.00 97.70           C  
ATOM   4907  HA  SER A 313      24.395  -5.170  10.745  1.00 97.70           H  
ATOM   4908  C   SER A 313      24.106  -4.654   8.691  1.00 97.70           C  
ATOM   4909  CB  SER A 313      24.020  -3.087  10.641  1.00 97.70           C  
ATOM   4910  HB2 SER A 313      24.363  -2.925  11.663  1.00 97.70           H  
ATOM   4911  HB3 SER A 313      24.303  -2.230  10.030  1.00 97.70           H  
ATOM   4912  O   SER A 313      24.276  -3.870   7.741  1.00 97.70           O  
ATOM   4913  OG  SER A 313      22.614  -3.238  10.628  1.00 97.70           O  
ATOM   4914  HG  SER A 313      22.438  -3.977  11.215  1.00 97.70           H  
ATOM   4915  N   CYS A 314      23.314  -5.721   8.594  1.00 97.83           N  
ATOM   4916  H   CYS A 314      23.186  -6.294   9.416  1.00 97.83           H  
ATOM   4917  CA  CYS A 314      22.602  -6.094   7.376  1.00 97.83           C  
ATOM   4918  HA  CYS A 314      23.327  -6.241   6.575  1.00 97.83           H  
ATOM   4919  C   CYS A 314      21.612  -5.003   6.955  1.00 97.83           C  
ATOM   4920  CB  CYS A 314      21.858  -7.408   7.626  1.00 97.83           C  
ATOM   4921  HB2 CYS A 314      21.173  -7.292   8.466  1.00 97.83           H  
ATOM   4922  HB3 CYS A 314      21.288  -7.689   6.741  1.00 97.83           H  
ATOM   4923  O   CYS A 314      21.487  -4.677   5.771  1.00 97.83           O  
ATOM   4924  SG  CYS A 314      23.049  -8.711   8.018  1.00 97.83           S  
ATOM   4925  HG  CYS A 314      23.476  -8.267   9.203  1.00 97.83           H  
ATOM   4926  N   ALA A 315      20.941  -4.373   7.922  1.00 97.88           N  
ATOM   4927  H   ALA A 315      21.119  -4.646   8.878  1.00 97.88           H  
ATOM   4928  CA  ALA A 315      19.989  -3.305   7.639  1.00 97.88           C  
ATOM   4929  HA  ALA A 315      19.239  -3.701   6.955  1.00 97.88           H  
ATOM   4930  C   ALA A 315      20.651  -2.112   6.931  1.00 97.88           C  
ATOM   4931  CB  ALA A 315      19.303  -2.898   8.947  1.00 97.88           C  
ATOM   4932  HB1 ALA A 315      18.533  -2.155   8.737  1.00 97.88           H  
ATOM   4933  HB2 ALA A 315      20.033  -2.479   9.639  1.00 97.88           H  
ATOM   4934  HB3 ALA A 315      18.837  -3.767   9.411  1.00 97.88           H  
ATOM   4935  O   ALA A 315      20.066  -1.538   6.007  1.00 97.88           O  
ATOM   4936  N   VAL A 316      21.893  -1.783   7.307  1.00 97.68           N  
ATOM   4937  H   VAL A 316      22.313  -2.326   8.048  1.00 97.68           H  
ATOM   4938  CA  VAL A 316      22.697  -0.725   6.675  1.00 97.68           C
[truncated: 67,482 more chars]
