# Supplementary material for: Nuclear genome of Bulinus truncatus, an intermediate host of the carcinogenic human blood fluke Schistosoma haematobium
Source: Nat Commun. 2022 Feb 21;13:977. doi: 10.1038/s41467-022-28634-9 (PMC8861042; doi:10.1038/s41467-022-28634-9)
Supplement: Supplementary file 6 — Supplementary Data 3 [file 41467_2022_28634_MOESM6_ESM.zip › Supplementary_Data_3/bglb000131-pa.mature.pep.pdb]

ATOM      1  N   MET A   1     -39.179 -31.436 -29.544  1.00 37.72           N  
ATOM      2  H   MET A   1     -39.487 -32.017 -28.778  1.00 37.72           H  
ATOM      3  H2  MET A   1     -39.282 -31.937 -30.415  1.00 37.72           H  
ATOM      4  H3  MET A   1     -39.757 -30.609 -29.569  1.00 37.72           H  
ATOM      5  CA  MET A   1     -37.774 -31.027 -29.346  1.00 37.72           C  
ATOM      6  HA  MET A   1     -37.126 -31.899 -29.260  1.00 37.72           H  
ATOM      7  C   MET A   1     -37.711 -30.261 -28.038  1.00 37.72           C  
ATOM      8  CB  MET A   1     -37.276 -30.151 -30.511  1.00 37.72           C  
ATOM      9  HB2 MET A   1     -38.070 -29.477 -30.832  1.00 37.72           H  
ATOM     10  HB3 MET A   1     -36.437 -29.545 -30.170  1.00 37.72           H  
ATOM     11  O   MET A   1     -38.161 -29.125 -28.000  1.00 37.72           O  
ATOM     12  CG  MET A   1     -36.788 -30.980 -31.703  1.00 37.72           C  
ATOM     13  HG2 MET A   1     -37.560 -31.690 -31.999  1.00 37.72           H  
ATOM     14  HG3 MET A   1     -35.900 -31.534 -31.402  1.00 37.72           H  
ATOM     15  SD  MET A   1     -36.377 -29.955 -33.137  1.00 37.72           S  
ATOM     16  CE  MET A   1     -35.492 -31.155 -34.171  1.00 37.72           C  
ATOM     17  HE1 MET A   1     -34.601 -31.504 -33.649  1.00 37.72           H  
ATOM     18  HE2 MET A   1     -35.192 -30.675 -35.103  1.00 37.72           H  
ATOM     19  HE3 MET A   1     -36.140 -32.001 -34.396  1.00 37.72           H  
ATOM     20  N   CYS A   2     -37.270 -30.901 -26.955  1.00 36.55           N  
ATOM     21  H   CYS A   2     -36.908 -31.842 -27.012  1.00 36.55           H  
ATOM     22  CA  CYS A   2     -36.994 -30.184 -25.712  1.00 36.55           C  
ATOM     23  HA  CYS A   2     -37.779 -29.456 -25.509  1.00 36.55           H  
ATOM     24  C   CYS A   2     -35.676 -29.439 -25.911  1.00 36.55           C  
ATOM     25  CB  CYS A   2     -36.931 -31.161 -24.529  1.00 36.55           C  
ATOM     26  HB2 CYS A   2     -36.198 -31.946 -24.718  1.00 36.55           H  
ATOM     27  HB3 CYS A   2     -36.620 -30.616 -23.638  1.00 36.55           H  
ATOM     28  O   CYS A   2     -34.623 -30.068 -26.004  1.00 36.55           O  
ATOM     29  SG  CYS A   2     -38.574 -31.876 -24.238  1.00 36.55           S  
ATOM     30  HG  CYS A   2     -38.295 -32.465 -23.072  1.00 36.55           H  
ATOM     31  N   PHE A   3     -35.746 -28.119 -26.058  1.00 32.15           N  
ATOM     32  H   PHE A   3     -36.643 -27.658 -26.013  1.00 32.15           H  
ATOM     33  CA  PHE A   3     -34.561 -27.277 -26.061  1.00 32.15           C  
ATOM     34  HA  PHE A   3     -33.803 -27.698 -26.722  1.00 32.15           H  
ATOM     35  C   PHE A   3     -34.005 -27.261 -24.637  1.00 32.15           C  
ATOM     36  CB  PHE A   3     -34.916 -25.871 -26.572  1.00 32.15           C  
ATOM     37  HB2 PHE A   3     -34.076 -25.208 -26.364  1.00 32.15           H  
ATOM     38  HB3 PHE A   3     -35.771 -25.485 -26.017  1.00 32.15           H  
ATOM     39  O   PHE A   3     -34.526 -26.566 -23.771  1.00 32.15           O  
ATOM     40  CG  PHE A   3     -35.209 -25.808 -28.060  1.00 32.15           C  
ATOM     41  CD1 PHE A   3     -34.151 -25.637 -28.973  1.00 32.15           C  
ATOM     42  HD1 PHE A   3     -33.137 -25.541 -28.614  1.00 32.15           H  
ATOM     43  CD2 PHE A   3     -36.530 -25.910 -28.538  1.00 32.15           C  
ATOM     44  HD2 PHE A   3     -37.349 -26.026 -27.843  1.00 32.15           H  
ATOM     45  CE1 PHE A   3     -34.411 -25.569 -30.354  1.00 32.15           C  
ATOM     46  HE1 PHE A   3     -33.596 -25.422 -31.048  1.00 32.15           H  
ATOM     47  CE2 PHE A   3     -36.790 -25.842 -29.919  1.00 32.15           C  
ATOM     48  HE2 PHE A   3     -37.806 -25.900 -30.280  1.00 32.15           H  
ATOM     49  CZ  PHE A   3     -35.730 -25.672 -30.827  1.00 32.15           C  
ATOM     50  HZ  PHE A   3     -35.929 -25.604 -31.886  1.00 32.15           H  
ATOM     51  N   TYR A   4     -32.962 -28.051 -24.386  1.00 34.71           N  
ATOM     52  H   TYR A   4     -32.642 -28.678 -25.110  1.00 34.71           H  
ATOM     53  CA  TYR A   4     -32.034 -27.731 -23.311  1.00 34.71           C  
ATOM     54  HA  TYR A   4     -32.576 -27.523 -22.389  1.00 34.71           H  
ATOM     55  C   TYR A   4     -31.312 -26.452 -23.745  1.00 34.71           C  
ATOM     56  CB  TYR A   4     -31.066 -28.899 -23.056  1.00 34.71           C  
ATOM     57  HB2 TYR A   4     -30.754 -29.335 -24.006  1.00 34.71           H  
ATOM     58  HB3 TYR A   4     -30.168 -28.501 -22.582  1.00 34.71           H  
ATOM     59  O   TYR A   4     -30.344 -26.507 -24.500  1.00 34.71           O  
ATOM     60  CG  TYR A   4     -31.618 -29.984 -22.149  1.00 34.71           C  
ATOM     61  CD1 TYR A   4     -31.445 -29.875 -20.755  1.00 34.71           C  
ATOM     62  HD1 TYR A   4     -30.932 -29.019 -20.341  1.00 34.71           H  
ATOM     63  CD2 TYR A   4     -32.291 -31.099 -22.687  1.00 34.71           C  
ATOM     64  HD2 TYR A   4     -32.425 -31.182 -23.756  1.00 34.71           H  
ATOM     65  CE1 TYR A   4     -31.935 -30.878 -19.896  1.00 34.71           C  
ATOM     66  HE1 TYR A   4     -31.797 -30.786 -18.829  1.00 34.71           H  
ATOM     67  CE2 TYR A   4     -32.782 -32.106 -21.831  1.00 34.71           C  
ATOM     68  HE2 TYR A   4     -33.291 -32.970 -22.230  1.00 34.71           H  
ATOM     69  OH  TYR A   4     -33.080 -32.970 -19.616  1.00 34.71           O  
ATOM     70  HH  TYR A   4     -32.887 -32.780 -18.695  1.00 34.71           H  
ATOM     71  CZ  TYR A   4     -32.603 -31.997 -20.436  1.00 34.71           C  
ATOM     72  N   SER A   5     -31.830 -25.296 -23.331  1.00 32.36           N  
ATOM     73  H   SER A   5     -32.684 -25.318 -22.792  1.00 32.36           H  
ATOM     74  CA  SER A   5     -31.016 -24.087 -23.255  1.00 32.36           C  
ATOM     75  HA  SER A   5     -30.525 -23.895 -24.210  1.00 32.36           H  
ATOM     76  C   SER A   5     -29.970 -24.369 -22.185  1.00 32.36           C  
ATOM     77  CB  SER A   5     -31.864 -22.864 -22.881  1.00 32.36           C  
ATOM     78  HB2 SER A   5     -32.291 -22.991 -21.887  1.00 32.36           H  
ATOM     79  HB3 SER A   5     -32.672 -22.749 -23.603  1.00 32.36           H  
ATOM     80  O   SER A   5     -30.287 -24.422 -20.999  1.00 32.36           O  
ATOM     81  OG  SER A   5     -31.059 -21.709 -22.904  1.00 32.36           O  
ATOM     82  HG  SER A   5     -31.085 -21.286 -22.043  1.00 32.36           H  
ATOM     83  N   SER A   6     -28.746 -24.696 -22.592  1.00 37.39           N  
ATOM     84  H   SER A   6     -28.552 -24.736 -23.583  1.00 37.39           H  
ATOM     85  CA  SER A   6     -27.615 -24.734 -21.672  1.00 37.39           C  
ATOM     86  HA  SER A   6     -27.912 -25.219 -20.743  1.00 37.39           H  
ATOM     87  C   SER A   6     -27.246 -23.286 -21.355  1.00 37.39           C  
ATOM     88  CB  SER A   6     -26.449 -25.530 -22.273  1.00 37.39           C  
ATOM     89  HB2 SER A   6     -26.770 -26.553 -22.470  1.00 37.39           H  
ATOM     90  HB3 SER A   6     -25.628 -25.550 -21.557  1.00 37.39           H  
ATOM     91  O   SER A   6     -26.335 -22.728 -21.967  1.00 37.39           O  
ATOM     92  OG  SER A   6     -26.003 -24.936 -23.476  1.00 37.39           O  
ATOM     93  HG  SER A   6     -25.908 -24.001 -23.275  1.00 37.39           H  
ATOM     94  N   ASP A   7     -28.015 -22.650 -20.477  1.00 43.58           N  
ATOM     95  H   ASP A   7     -28.827 -23.116 -20.097  1.00 43.58           H  
ATOM     96  CA  ASP A   7     -27.701 -21.316 -19.986  1.00 43.58           C  
ATOM     97  HA  ASP A   7     -27.504 -20.677 -20.847  1.00 43.58           H  
ATOM     98  C   ASP A   7     -26.405 -21.386 -19.171  1.00 43.58           C  
ATOM     99  CB  ASP A   7     -28.901 -20.713 -19.241  1.00 43.58           C  
ATOM    100  HB2 ASP A   7     -29.317 -21.444 -18.548  1.00 43.58           H  
ATOM    101  HB3 ASP A   7     -28.565 -19.845 -18.673  1.00 43.58           H  
ATOM    102  O   ASP A   7     -26.238 -22.214 -18.274  1.00 43.58           O  
ATOM    103  CG  ASP A   7     -29.959 -20.253 -20.250  1.00 43.58           C  
ATOM    104  OD1 ASP A   7     -29.602 -19.422 -21.116  1.00 43.58           O  
ATOM    105  OD2 ASP A   7     -31.091 -20.789 -20.244  1.00 43.58           O  
ATOM    106  N   VAL A   8     -25.428 -20.586 -19.596  1.00 49.68           N  
ATOM    107  H   VAL A   8     -25.658 -19.914 -20.314  1.00 49.68           H  
ATOM    108  CA  VAL A   8     -24.041 -20.655 -19.141  1.00 49.68           C  
ATOM    109  HA  VAL A   8     -23.843 -21.668 -18.791  1.00 49.68           H  
ATOM    110  C   VAL A   8     -23.853 -19.698 -17.969  1.00 49.68           C  
ATOM    111  CB  VAL A   8     -23.062 -20.352 -20.290  1.00 49.68           C  
ATOM    112  HB  VAL A   8     -23.108 -19.299 -20.566  1.00 49.68           H  
ATOM    113  O   VAL A   8     -23.862 -18.479 -18.146  1.00 49.68           O  
ATOM    114  CG1 VAL A   8     -21.658 -20.701 -19.823  1.00 49.68           C  
ATOM    115 HG11 VAL A   8     -21.635 -21.734 -19.474  1.00 49.68           H  
ATOM    116 HG12 VAL A   8     -20.953 -20.607 -20.649  1.00 49.68           H  
ATOM    117 HG13 VAL A   8     -21.349 -20.041 -19.013  1.00 49.68           H  
ATOM    118  CG2 VAL A   8     -23.323 -21.198 -21.545  1.00 49.68           C  
ATOM    119 HG21 VAL A   8     -22.549 -21.009 -22.289  1.00 49.68           H  
ATOM    120 HG22 VAL A   8     -23.339 -22.256 -21.283  1.00 49.68           H  
ATOM    121 HG23 VAL A   8     -24.285 -20.928 -21.980  1.00 49.68           H  
ATOM    122  N   GLU A   9     -23.686 -20.256 -16.773  1.00 69.11           N  
ATOM    123  H   GLU A   9     -23.702 -21.265 -16.726  1.00 69.11           H  
ATOM    124  CA  GLU A   9     -23.716 -19.523 -15.507  1.00 69.11           C  
ATOM    125  HA  GLU A   9     -23.838 -18.464 -15.733  1.00 69.11           H  
ATOM    126  C   GLU A   9     -22.391 -19.678 -14.737  1.00 69.11           C  
ATOM    127  CB  GLU A   9     -24.964 -19.960 -14.710  1.00 69.11           C  
ATOM    128  HB2 GLU A   9     -25.749 -20.227 -15.418  1.00 69.11           H  
ATOM    129  HB3 GLU A   9     -24.723 -20.841 -14.116  1.00 69.11           H  
ATOM    130  O   GLU A   9     -21.682 -20.688 -14.847  1.00 69.11           O  
ATOM    131  CG  GLU A   9     -25.521 -18.846 -13.805  1.00 69.11           C  
ATOM    132  HG2 GLU A   9     -25.649 -17.946 -14.407  1.00 69.11           H  
ATOM    133  HG3 GLU A   9     -24.784 -18.625 -13.033  1.00 69.11           H  
ATOM    134  CD  GLU A   9     -26.870 -19.199 -13.144  1.00 69.11           C  
ATOM    135  OE1 GLU A   9     -27.444 -18.285 -12.509  1.00 69.11           O  
ATOM    136  OE2 GLU A   9     -27.299 -20.372 -13.231  1.00 69.11           O  
ATOM    137  N   LEU A  10     -22.025 -18.646 -13.972  1.00 85.79           N  
ATOM    138  H   LEU A  10     -22.681 -17.883 -13.887  1.00 85.79           H  
ATOM    139  CA  LEU A  10     -20.955 -18.720 -12.979  1.00 85.79           C  
ATOM    140  HA  LEU A  10     -20.071 -19.176 -13.424  1.00 85.79           H  
ATOM    141  C   LEU A  10     -21.449 -19.593 -11.822  1.00 85.79           C  
ATOM    142  CB  LEU A  10     -20.630 -17.293 -12.505  1.00 85.79           C  
ATOM    143  HB2 LEU A  10     -20.310 -16.699 -13.361  1.00 85.79           H  
ATOM    144  HB3 LEU A  10     -21.547 -16.850 -12.119  1.00 85.79           H  
ATOM    145  O   LEU A  10     -22.408 -19.228 -11.146  1.00 85.79           O  
ATOM    146  CG  LEU A  10     -19.555 -17.221 -11.405  1.00 85.79           C  
ATOM    147  HG  LEU A  10     -19.797 -17.889 -10.579  1.00 85.79           H  
ATOM    148  CD1 LEU A  10     -18.169 -17.554 -11.947  1.00 85.79           C  
ATOM    149 HD11 LEU A  10     -18.124 -18.607 -12.227  1.00 85.79           H  
ATOM    150 HD12 LEU A  10     -17.409 -17.355 -11.191  1.00 85.79           H  
ATOM    151 HD13 LEU A  10     -17.966 -16.926 -12.815  1.00 85.79           H  
ATOM    152  CD2 LEU A  10     -19.501 -15.799 -10.873  1.00 85.79           C  
ATOM    153 HD21 LEU A  10     -18.760 -15.728 -10.076  1.00 85.79           H  
ATOM    154 HD22 LEU A  10     -20.483 -15.530 -10.485  1.00 85.79           H  
ATOM    155 HD23 LEU A  10     -19.232 -15.115 -11.678  1.00 85.79           H  
ATOM    156  N   VAL A  11     -20.788 -20.721 -11.570  1.00 87.66           N  
ATOM    157  H   VAL A  11     -19.970 -20.945 -12.118  1.00 87.66           H  
ATOM    158  CA  VAL A  11     -21.238 -21.702 -10.577  1.00 87.66           C  
ATOM    159  HA  VAL A  11     -22.186 -21.368 -10.156  1.00 87.66           H  
ATOM    160  C   VAL A  11     -20.236 -21.794  -9.435  1.00 87.66           C  
ATOM    161  CB  VAL A  11     -21.513 -23.079 -11.213  1.00 87.66           C  
ATOM    162  HB  VAL A  11     -20.588 -23.475 -11.633  1.00 87.66           H  
ATOM    163  O   VAL A  11     -19.028 -21.932  -9.644  1.00 87.66           O  
ATOM    164  CG1 VAL A  11     -22.053 -24.078 -10.180  1.00 87.66           C  
ATOM    165 HG11 VAL A  11     -22.962 -23.691  -9.720  1.00 87.66           H  
ATOM    166 HG12 VAL A  11     -22.282 -25.025 -10.670  1.00 87.66           H  
ATOM    167 HG13 VAL A  11     -21.307 -24.277  -9.411  1.00 87.66           H  
ATOM    168  CG2 VAL A  11     -22.559 -22.980 -12.330  1.00 87.66           C  
ATOM    169 HG21 VAL A  11     -22.802 -23.972 -12.710  1.00 87.66           H  
ATOM    170 HG22 VAL A  11     -23.468 -22.504 -11.961  1.00 87.66           H  
ATOM    171 HG23 VAL A  11     -22.163 -22.394 -13.159  1.00 87.66           H  
ATOM    172  N   ILE A  12     -20.758 -21.764  -8.211  1.00 92.83           N  
ATOM    173  H   ILE A  12     -21.760 -21.669  -8.127  1.00 92.83           H  
ATOM    174  CA  ILE A  12     -20.033 -22.195  -7.021  1.00 92.83           C  
ATOM    175  HA  ILE A  12     -19.033 -22.494  -7.335  1.00 92.83           H  
ATOM    176  C   ILE A  12     -20.707 -23.439  -6.444  1.00 92.83           C  
ATOM    177  CB  ILE A  12     -19.820 -21.040  -6.025  1.00 92.83           C  
ATOM    178  HB  ILE A  12     -19.283 -20.264  -6.569  1.00 92.83           H  
ATOM    179  O   ILE A  12     -21.862 -23.396  -6.021  1.00 92.83           O  
ATOM    180  CG1 ILE A  12     -18.914 -21.516  -4.869  1.00 92.83           C  
ATOM    181 HG12 ILE A  12     -19.428 -22.281  -4.288  1.00 92.83           H  
ATOM    182 HG13 ILE A  12     -18.016 -21.964  -5.294  1.00 92.83           H  
ATOM    183  CG2 ILE A  12     -21.129 -20.411  -5.534  1.00 92.83           C  
ATOM    184 HG21 ILE A  12     -21.681 -21.147  -4.949  1.00 92.83           H  
ATOM    185 HG22 ILE A  12     -21.747 -20.112  -6.380  1.00 92.83           H  
ATOM    186 HG23 ILE A  12     -20.920 -19.533  -4.922  1.00 92.83           H  
ATOM    187  CD1 ILE A  12     -18.468 -20.402  -3.916  1.00 92.83           C  
ATOM    188 HD11 ILE A  12     -17.735 -20.810  -3.220  1.00 92.83           H  
ATOM    189 HD12 ILE A  12     -18.006 -19.587  -4.473  1.00 92.83           H  
ATOM    190 HD13 ILE A  12     -19.320 -20.028  -3.348  1.00 92.83           H  
ATOM    191  N   ASP A  13     -19.976 -24.547  -6.449  1.00 92.74           N  
ATOM    192  H   ASP A  13     -19.029 -24.495  -6.797  1.00 92.74           H  
ATOM    193  CA  ASP A  13     -20.410 -25.824  -5.888  1.00 92.74           C  
ATOM    194  HA  ASP A  13     -21.465 -25.754  -5.623  1.00 92.74           H  
ATOM    195  C   ASP A  13     -19.632 -26.127  -4.605  1.00 92.74           C  
ATOM    196  CB  ASP A  13     -20.285 -26.939  -6.936  1.00 92.74           C  
ATOM    197  HB2 ASP A  13     -20.822 -26.644  -7.837  1.00 92.74           H  
ATOM    198  HB3 ASP A  13     -19.234 -27.076  -7.192  1.00 92.74           H  
ATOM    199  O   ASP A  13     -18.436 -25.839  -4.508  1.00 92.74           O  
ATOM    200  CG  ASP A  13     -20.873 -28.258  -6.425  1.00 92.74           C  
ATOM    201  OD1 ASP A  13     -21.929 -28.214  -5.753  1.00 92.74           O  
ATOM    202  OD2 ASP A  13     -20.249 -29.312  -6.664  1.00 92.74           O  
ATOM    203  N   VAL A  14     -20.319 -26.682  -3.609  1.00 95.18           N  
ATOM    204  H   VAL A  14     -21.237 -27.044  -3.824  1.00 95.18           H  
ATOM    205  CA  VAL A  14     -19.733 -27.055  -2.316  1.00 95.18           C  
ATOM    206  HA  VAL A  14     -18.648 -27.056  -2.423  1.00 95.18           H  
ATOM    207  C   VAL A  14     -20.154 -28.474  -1.967  1.00 95.18           C  
ATOM    208  CB  VAL A  14     -20.058 -26.071  -1.173  1.00 95.18           C  
ATOM    209  HB  VAL A  14     -19.542 -26.420  -0.279  1.00 95.18           H  
ATOM    210  O   VAL A  14     -21.342 -28.794  -1.966  1.00 95.18           O  
ATOM    211  CG1 VAL A  14     -19.532 -24.664  -1.477  1.00 95.18           C  
ATOM    212 HG11 VAL A  14     -19.634 -24.031  -0.595  1.00 95.18           H  
ATOM    213 HG12 VAL A  14     -20.087 -24.226  -2.307  1.00 95.18           H  
ATOM    214 HG13 VAL A  14     -18.479 -24.729  -1.752  1.00 95.18           H  
ATOM    215  CG2 VAL A  14     -21.553 -25.982  -0.851  1.00 95.18           C  
ATOM    216 HG21 VAL A  14     -22.133 -25.890  -1.769  1.00 95.18           H  
ATOM    217 HG22 VAL A  14     -21.861 -26.903  -0.356  1.00 95.18           H  
ATOM    218 HG23 VAL A  14     -21.750 -25.150  -0.174  1.00 95.18           H  
ATOM    219  N   GLN A  15     -19.175 -29.328  -1.688  1.00 93.61           N  
ATOM    220  H   GLN A  15     -18.222 -28.995  -1.734  1.00 93.61           H  
ATOM    221  CA  GLN A  15     -19.391 -30.749  -1.442  1.00 93.61           C  
ATOM    222  HA  GLN A  15     -20.458 -30.925  -1.308  1.00 93.61           H  
ATOM    223  C   GLN A  15     -18.636 -31.190  -0.179  1.00 93.61           C  
ATOM    224  CB  GLN A  15     -18.963 -31.567  -2.675  1.00 93.61           C  
ATOM    225  HB2 GLN A  15     -19.032 -32.628  -2.438  1.00 93.61           H  
ATOM    226  HB3 GLN A  15     -17.922 -31.342  -2.909  1.00 93.61           H  
ATOM    227  O   GLN A  15     -17.399 -31.172  -0.189  1.00 93.61           O  
ATOM    228  CG  GLN A  15     -19.819 -31.280  -3.922  1.00 93.61           C  
ATOM    229  HG2 GLN A  15     -19.738 -30.225  -4.184  1.00 93.61           H  
ATOM    230  HG3 GLN A  15     -19.423 -31.851  -4.763  1.00 93.61           H  
ATOM    231  CD  GLN A  15     -21.293 -31.645  -3.762  1.00 93.61           C  
ATOM    232  NE2 GLN A  15     -22.177 -30.980  -4.472  1.00 93.61           N  
ATOM    233 HE21 GLN A  15     -21.883 -30.203  -5.047  1.00 93.61           H  
ATOM    234 HE22 GLN A  15     -23.153 -31.189  -4.320  1.00 93.61           H  
ATOM    235  OE1 GLN A  15     -21.667 -32.536  -3.009  1.00 93.61           O  
ATOM    236  N   PRO A  16     -19.336 -31.605   0.896  1.00 92.81           N  
ATOM    237  CA  PRO A  16     -20.792 -31.537   1.095  1.00 92.81           C  
ATOM    238  HA  PRO A  16     -21.331 -31.886   0.214  1.00 92.81           H  
ATOM    239  C   PRO A  16     -21.276 -30.113   1.451  1.00 92.81           C  
ATOM    240  CB  PRO A  16     -21.064 -32.536   2.222  1.00 92.81           C  
ATOM    241  HB2 PRO A  16     -21.968 -32.299   2.782  1.00 92.81           H  
ATOM    242  HB3 PRO A  16     -21.128 -33.543   1.809  1.00 92.81           H  
ATOM    243  O   PRO A  16     -20.491 -29.268   1.878  1.00 92.81           O  
ATOM    244  CG  PRO A  16     -19.811 -32.423   3.087  1.00 92.81           C  
ATOM    245  HG2 PRO A  16     -19.637 -33.327   3.670  1.00 92.81           H  
ATOM    246  HG3 PRO A  16     -19.912 -31.558   3.742  1.00 92.81           H  
ATOM    247  CD  PRO A  16     -18.694 -32.169   2.076  1.00 92.81           C  
ATOM    248  HD2 PRO A  16     -17.961 -31.478   2.493  1.00 92.81           H  
ATOM    249  HD3 PRO A  16     -18.212 -33.110   1.813  1.00 92.81           H  
ATOM    250  N   SER A  17     -22.579 -29.842   1.310  1.00 90.06           N  
ATOM    251  H   SER A  17     -23.191 -30.541   0.914  1.00 90.06           H  
ATOM    252  CA  SER A  17     -23.194 -28.561   1.715  1.00 90.06           C  
ATOM    253  HA  SER A  17     -22.519 -27.748   1.448  1.00 90.06           H  
ATOM    254  C   SER A  17     -23.426 -28.426   3.220  1.00 90.06           C  
ATOM    255  CB  SER A  17     -24.513 -28.350   0.970  1.00 90.06           C  
ATOM    256  HB2 SER A  17     -24.965 -27.408   1.280  1.00 90.06           H  
ATOM    257  HB3 SER A  17     -24.304 -28.301  -0.099  1.00 90.06           H  
ATOM    258  O   SER A  17     -23.591 -27.313   3.713  1.00 90.06           O  
ATOM    259  OG  SER A  17     -25.411 -29.419   1.213  1.00 90.06           O  
ATOM    260  HG  SER A  17     -25.870 -29.253   2.040  1.00 90.06           H  
ATOM    261  N   VAL A  18     -23.425 -29.549   3.938  1.00 90.85           N  
ATOM    262  H   VAL A  18     -23.252 -30.419   3.456  1.00 90.85           H  
ATOM    263  CA  VAL A  18     -23.483 -29.614   5.399  1.00 90.85           C  
ATOM    264  HA  VAL A  18     -23.436 -28.603   5.805  1.00 90.85           H  
ATOM    265  C   VAL A  18     -22.271 -30.401   5.871  1.00 90.85           C  
ATOM    266  CB  VAL A  18     -24.787 -30.260   5.906  1.00 90.85           C  
ATOM    267  HB  VAL A  18     -24.807 -31.308   5.609  1.00 90.85           H  
ATOM    268  O   VAL A  18     -22.045 -31.519   5.404  1.00 90.85           O  
ATOM    269  CG1 VAL A  18     -24.869 -30.183   7.435  1.00 90.85           C  
ATOM    270 HG11 VAL A  18     -24.051 -30.737   7.896  1.00 90.85           H  
ATOM    271 HG12 VAL A  18     -24.837 -29.144   7.762  1.00 90.85           H  
ATOM    272 HG13 VAL A  18     -25.807 -30.624   7.774  1.00 90.85           H  
ATOM    273  CG2 VAL A  18     -26.031 -29.579   5.320  1.00 90.85           C  
ATOM    274 HG21 VAL A  18     -26.076 -29.727   4.241  1.00 90.85           H  
ATOM    275 HG22 VAL A  18     -26.928 -30.011   5.764  1.00 90.85           H  
ATOM    276 HG23 VAL A  18     -26.020 -28.512   5.543  1.00 90.85           H  
ATOM    277  N   ILE A  19     -21.486 -29.822   6.775  1.00 90.85           N  
ATOM    278  H   ILE A  19     -21.735 -28.897   7.095  1.00 90.85           H  
ATOM    279  CA  ILE A  19     -20.341 -30.483   7.398  1.00 90.85           C  
ATOM    280  HA  ILE A  19     -20.160 -31.421   6.872  1.00 90.85           H  
ATOM    281  C   ILE A  19     -20.662 -30.862   8.846  1.00 90.85           C  
ATOM    282  CB  ILE A  19     -19.038 -29.662   7.256  1.00 90.85           C  
ATOM    283  HB  ILE A  19     -18.240 -30.253   7.706  1.00 90.85           H  
ATOM    284  O   ILE A  19     -21.187 -30.073   9.627  1.00 90.85           O  
ATOM    285  CG1 ILE A  19     -19.085 -28.297   7.980  1.00 90.85           C  
ATOM    286 HG12 ILE A  19     -19.407 -28.439   9.012  1.00 90.85           H  
ATOM    287 HG13 ILE A  19     -19.801 -27.641   7.486  1.00 90.85           H  
ATOM    288  CG2 ILE A  19     -18.693 -29.470   5.767  1.00 90.85           C  
ATOM    289 HG21 ILE A  19     -19.400 -28.783   5.303  1.00 90.85           H  
ATOM    290 HG22 ILE A  19     -18.758 -30.424   5.244  1.00 90.85           H  
ATOM    291 HG23 ILE A  19     -17.680 -29.083   5.655  1.00 90.85           H  
ATOM    292  CD1 ILE A  19     -17.727 -27.594   8.037  1.00 90.85           C  
ATOM    293 HD11 ILE A  19     -17.802 -26.706   8.664  1.00 90.85           H  
ATOM    294 HD12 ILE A  19     -17.406 -27.289   7.041  1.00 90.85           H  
ATOM    295 HD13 ILE A  19     -16.991 -28.264   8.483  1.00 90.85           H  
ATOM    296  N   SER A  20     -20.292 -32.075   9.226  1.00 85.55           N  
ATOM    297  H   SER A  20     -19.953 -32.698   8.507  1.00 85.55           H  
ATOM    298  CA  SER A  20     -20.202 -32.511  10.620  1.00 85.55           C  
ATOM    299  HA  SER A  20     -20.709 -31.800  11.273  1.00 85.55           H  
ATOM    300  C   SER A  20     -18.720 -32.612  10.987  1.00 85.55           C  
ATOM    301  CB  SER A  20     -20.911 -33.847  10.813  1.00 85.55           C  
ATOM    302  HB2 SER A  20     -20.771 -34.188  11.839  1.00 85.55           H  
ATOM    303  HB3 SER A  20     -20.483 -34.574  10.123  1.00 85.55           H  
ATOM    304  O   SER A  20     -18.042 -33.474  10.408  1.00 85.55           O  
ATOM    305  OG  SER A  20     -22.291 -33.725  10.542  1.00 85.55           O  
ATOM    306  HG  SER A  20     -22.623 -32.972  11.037  1.00 85.55           H  
ATOM    307  N   PRO A  21     -18.194 -31.745  11.877  1.00 74.19           N  
ATOM    308  CA  PRO A  21     -16.769 -31.694  12.223  1.00 74.19           C  
ATOM    309  HA  PRO A  21     -16.212 -31.330  11.360  1.00 74.19           H  
ATOM    310  C   PRO A  21     -16.172 -33.037  12.662  1.00 74.19           C  
ATOM    311  CB  PRO A  21     -16.675 -30.674  13.364  1.00 74.19           C  
ATOM    312  HB2 PRO A  21     -16.810 -31.173  14.324  1.00 74.19           H  
ATOM    313  HB3 PRO A  21     -15.725 -30.139  13.345  1.00 74.19           H  
ATOM    314  O   PRO A  21     -14.969 -33.246  12.542  1.00 74.19           O  
ATOM    315  CG  PRO A  21     -17.857 -29.743  13.117  1.00 74.19           C  
ATOM    316  HG2 PRO A  21     -18.189 -29.252  14.032  1.00 74.19           H  
ATOM    317  HG3 PRO A  21     -17.593 -29.009  12.356  1.00 74.19           H  
ATOM    318  CD  PRO A  21     -18.919 -30.684  12.565  1.00 74.19           C  
ATOM    319  HD2 PRO A  21     -19.497 -31.114  13.384  1.00 74.19           H  
ATOM    320  HD3 PRO A  21     -19.573 -30.133  11.889  1.00 74.19           H  
ATOM    321  N   GLU A  22     -17.005 -33.947  13.167  1.00 74.33           N  
ATOM    322  H   GLU A  22     -17.968 -33.681  13.311  1.00 74.33           H  
ATOM    323  CA  GLU A  22     -16.597 -35.239  13.713  1.00 74.33           C  
ATOM    324  HA  GLU A  22     -15.637 -35.121  14.215  1.00 74.33           H  
ATOM    325  C   GLU A  22     -16.409 -36.336  12.649  1.00 74.33           C  
ATOM    326  CB  GLU A  22     -17.630 -35.701  14.759  1.00 74.33           C  
ATOM    327  HB2 GLU A  22     -18.549 -36.009  14.259  1.00 74.33           H  
ATOM    328  HB3 GLU A  22     -17.216 -36.585  15.245  1.00 74.33           H  
ATOM    329  O   GLU A  22     -15.707 -37.309  12.909  1.00 74.33           O  
ATOM    330  CG  GLU A  22     -17.965 -34.684  15.871  1.00 74.33           C  
ATOM    331  HG2 GLU A  22     -17.040 -34.218  16.211  1.00 74.33           H  
ATOM    332  HG3 GLU A  22     -18.374 -35.244  16.712  1.00 74.33           H  
ATOM    333  CD  GLU A  22     -18.988 -33.593  15.487  1.00 74.33           C  
ATOM    334  OE1 GLU A  22     -19.257 -32.728  16.348  1.00 74.33           O  
ATOM    335  OE2 GLU A  22     -19.495 -33.599  14.337  1.00 74.33           O  
ATOM    336  N   ILE A  23     -17.031 -36.210  11.467  1.00 80.31           N  
ATOM    337  H   ILE A  23     -17.560 -35.363  11.318  1.00 80.31           H  
ATOM    338  CA  ILE A  23     -17.067 -37.280  10.441  1.00 80.31           C  
ATOM    339  HA  ILE A  23     -16.286 -38.005  10.665  1.00 80.31           H  
ATOM    340  C   ILE A  23     -16.768 -36.805   9.012  1.00 80.31           C  
ATOM    341  CB  ILE A  23     -18.418 -38.037  10.469  1.00 80.31           C  
ATOM    342  HB  ILE A  23     -18.409 -38.763   9.656  1.00 80.31           H  
ATOM    343  O   ILE A  23     -16.503 -37.623   8.130  1.00 80.31           O  
ATOM    344  CG1 ILE A  23     -19.601 -37.072  10.243  1.00 80.31           C  
ATOM    345 HG12 ILE A  23     -19.416 -36.477   9.349  1.00 80.31           H  
ATOM    346 HG13 ILE A  23     -19.679 -36.403  11.099  1.00 80.31           H  
ATOM    347  CG2 ILE A  23     -18.581 -38.829  11.779  1.00 80.31           C  
ATOM    348 HG21 ILE A  23     -19.423 -39.518  11.704  1.00 80.31           H  
ATOM    349 HG22 ILE A  23     -17.681 -39.415  11.968  1.00 80.31           H  
ATOM    350 HG23 ILE A  23     -18.741 -38.150  12.616  1.00 80.31           H  
ATOM    351  CD1 ILE A  23     -20.950 -37.767  10.059  1.00 80.31           C  
ATOM    352 HD11 ILE A  23     -21.224 -38.279  10.982  1.00 80.31           H  
ATOM    353 HD12 ILE A  23     -20.892 -38.485   9.241  1.00 80.31           H  
ATOM    354 HD13 ILE A  23     -21.712 -37.022   9.831  1.00 80.31           H  
ATOM    355  N   THR A  24     -16.812 -35.499   8.736  1.00 86.62           N  
ATOM    356  H   THR A  24     -16.954 -34.845   9.493  1.00 86.62           H  
ATOM    357  CA  THR A  24     -16.581 -34.990   7.377  1.00 86.62           C  
ATOM    358  HA  THR A  24     -17.119 -35.625   6.674  1.00 86.62           H  
ATOM    359  C   THR A  24     -15.095 -35.051   7.054  1.00 86.62           C  
ATOM    360  CB  THR A  24     -17.100 -33.562   7.192  1.00 86.62           C  
ATOM    361  HB  THR A  24     -16.518 -32.870   7.801  1.00 86.62           H  
ATOM    362  O   THR A  24     -14.309 -34.288   7.603  1.00 86.62           O  
ATOM    363  CG2 THR A  24     -17.049 -33.127   5.729  1.00 86.62           C  
ATOM    364 HG21 THR A  24     -17.628 -33.813   5.110  1.00 86.62           H  
ATOM    365 HG22 THR A  24     -17.464 -32.123   5.640  1.00 86.62           H  
ATOM    366 HG23 THR A  24     -16.016 -33.099   5.381  1.00 86.62           H  
ATOM    367  OG1 THR A  24     -18.438 -33.517   7.612  1.00 86.62           O  
ATOM    368  HG1 THR A  24     -18.394 -33.683   8.556  1.00 86.62           H  
ATOM    369  N   ALA A  25     -14.699 -35.930   6.133  1.00 85.52           N  
ATOM    370  H   ALA A  25     -15.362 -36.632   5.836  1.00 85.52           H  
ATOM    371  CA  ALA A  25     -13.292 -36.089   5.761  1.00 85.52           C  
ATOM    372  HA  ALA A  25     -12.694 -36.174   6.669  1.00 85.52           H  
ATOM    373  C   ALA A  25     -12.741 -34.896   4.959  1.00 85.52           C  
ATOM    374  CB  ALA A  25     -13.160 -37.394   4.967  1.00 85.52           C  
ATOM    375  HB1 ALA A  25     -13.748 -37.343   4.051  1.00 85.52           H  
ATOM    376  HB2 ALA A  25     -13.507 -38.230   5.575  1.00 85.52           H  
ATOM    377  HB3 ALA A  25     -12.113 -37.558   4.713  1.00 85.52           H  
ATOM    378  O   ALA A  25     -11.575 -34.519   5.093  1.00 85.52           O  
ATOM    379  N   GLN A  26     -13.566 -34.300   4.094  1.00 90.25           N  
ATOM    380  H   GLN A  26     -14.527 -34.605   4.040  1.00 90.25           H  
ATOM    381  CA  GLN A  26     -13.165 -33.166   3.266  1.00 90.25           C  
ATOM    382  HA  GLN A  26     -12.483 -32.557   3.860  1.00 90.25           H  
ATOM    383  C   GLN A  26     -14.349 -32.279   2.884  1.00 90.25           C  
ATOM    384  CB  GLN A  26     -12.405 -33.648   2.016  1.00 90.25           C  
ATOM    385  HB2 GLN A  26     -12.031 -32.778   1.476  1.00 90.25           H  
ATOM    386  HB3 GLN A  26     -11.544 -34.235   2.338  1.00 90.25           H  
ATOM    387  O   GLN A  26     -15.452 -32.772   2.661  1.00 90.25           O  
ATOM    388  CG  GLN A  26     -13.253 -34.502   1.056  1.00 90.25           C  
ATOM    389  HG2 GLN A  26     -13.702 -35.330   1.606  1.00 90.25           H  
ATOM    390  HG3 GLN A  26     -14.057 -33.896   0.638  1.00 90.25           H  
ATOM    391  CD  GLN A  26     -12.448 -35.085  -0.100  1.00 90.25           C  
ATOM    392  NE2 GLN A  26     -13.052 -35.928  -0.909  1.00 90.25           N  
ATOM    393 HE21 GLN A  26     -14.029 -36.148  -0.781  1.00 90.25           H  
ATOM    394 HE22 GLN A  26     -12.492 -36.290  -1.668  1.00 90.25           H  
ATOM    395  OE1 GLN A  26     -11.275 -34.817  -0.301  1.00 90.25           O  
ATOM    396  N   LEU A  27     -14.077 -30.983   2.756  1.00 93.31           N  
ATOM    397  H   LEU A  27     -13.145 -30.680   2.997  1.00 93.31           H  
ATOM    398  CA  LEU A  27     -14.949 -29.991   2.139  1.00 93.31           C  
ATOM    399  HA  LEU A  27     -15.899 -30.454   1.873  1.00 93.31           H  
ATOM    400  C   LEU A  27     -14.278 -29.486   0.861  1.00 93.31           C  
ATOM    401  CB  LEU A  27     -15.222 -28.869   3.154  1.00 93.31           C  
ATOM    402  HB2 LEU A  27     -14.271 -28.543   3.576  1.00 93.31           H  
ATOM    403  HB3 LEU A  27     -15.834 -29.279   3.958  1.00 93.31           H  
ATOM    404  O   LEU A  27     -13.171 -28.945   0.905  1.00 93.31           O  
ATOM    405  CG  LEU A  27     -15.949 -27.638   2.591  1.00 93.31           C  
ATOM    406  HG  LEU A  27     -15.372 -27.213   1.770  1.00 93.31           H  
ATOM    407  CD1 LEU A  27     -17.351 -27.985   2.091  1.00 93.31           C  
ATOM    408 HD11 LEU A  27     -17.302 -28.701   1.271  1.00 93.31           H  
ATOM    409 HD12 LEU A  27     -17.847 -27.088   1.721  1.00 93.31           H  
ATOM    410 HD13 LEU A  27     -17.950 -28.412   2.895  1.00 93.31           H  
ATOM    411  CD2 LEU A  27     -16.053 -26.583   3.692  1.00 93.31           C  
ATOM    412 HD21 LEU A  27     -16.542 -25.688   3.306  1.00 93.31           H  
ATOM    413 HD22 LEU A  27     -16.625 -26.976   4.532  1.00 93.31           H  
ATOM    414 HD23 LEU A  27     -15.058 -26.312   4.045  1.00 93.31           H  
ATOM    415  N   VAL A  28     -14.954 -29.662  -0.271  1.00 94.30           N  
ATOM    416  H   VAL A  28     -15.847 -30.132  -0.223  1.00 94.30           H  
ATOM    417  CA  VAL A  28     -14.503 -29.201  -1.586  1.00 94.30           C  
ATOM    418  HA  VAL A  28     -13.470 -28.860  -1.511  1.00 94.30           H  
ATOM    419  C   VAL A  28     -15.367 -28.026  -2.019  1.00 94.30           C  
ATOM    420  CB  VAL A  28     -14.538 -30.335  -2.626  1.00 94.30           C  
ATOM    421  HB  VAL A  28     -15.567 -30.666  -2.770  1.00 94.30           H  
ATOM    422  O   VAL A  28     -16.586 -28.143  -2.079  1.00 94.30           O  
ATOM    423  CG1 VAL A  28     -13.978 -29.858  -3.974  1.00 94.30           C  
ATOM    424 HG11 VAL A  28     -13.979 -30.685  -4.684  1.00 94.30           H  
ATOM    425 HG12 VAL A  28     -14.603 -29.063  -4.381  1.00 94.30           H  
ATOM    426 HG13 VAL A  28     -12.959 -29.493  -3.846  1.00 94.30           H  
ATOM    427  CG2 VAL A  28     -13.699 -31.539  -2.175  1.00 94.30           C  
ATOM    428 HG21 VAL A  28     -12.662 -31.236  -2.027  1.00 94.30           H  
ATOM    429 HG22 VAL A  28     -13.739 -32.321  -2.933  1.00 94.30           H  
ATOM    430 HG23 VAL A  28     -14.095 -31.948  -1.245  1.00 94.30           H  
ATOM    431  N   ILE A  29     -14.736 -26.898  -2.335  1.00 95.63           N  
ATOM    432  H   ILE A  29     -13.730 -26.888  -2.247  1.00 95.63           H  
ATOM    433  CA  ILE A  29     -15.383 -25.675  -2.812  1.00 95.63           C  
ATOM    434  HA  ILE A  29     -16.463 -25.815  -2.857  1.00 95.63           H  
ATOM    435  C   ILE A  29     -14.865 -25.405  -4.219  1.00 95.63           C  
ATOM    436  CB  ILE A  29     -15.088 -24.497  -1.862  1.00 95.63           C  
ATOM    437  HB  ILE A  29     -14.006 -24.368  -1.824  1.00 95.63           H  
ATOM    438  O   ILE A  29     -13.682 -25.119  -4.407  1.00 95.63           O  
ATOM    439  CG1 ILE A  29     -15.588 -24.763  -0.423  1.00 95.63           C  
ATOM    440 HG12 ILE A  29     -16.628 -24.454  -0.326  1.00 95.63           H  
ATOM    441 HG13 ILE A  29     -15.538 -25.824  -0.180  1.00 95.63           H  
ATOM    442  CG2 ILE A  29     -15.709 -23.192  -2.399  1.00 95.63           C  
ATOM    443 HG21 ILE A  29     -16.779 -23.322  -2.558  1.00 95.63           H  
ATOM    444 HG22 ILE A  29     -15.555 -22.383  -1.684  1.00 95.63           H  
ATOM    445 HG23 ILE A  29     -15.241 -22.908  -3.341  1.00 95.63           H  
ATOM    446  CD1 ILE A  29     -14.742 -24.024   0.615  1.00 95.63           C  
ATOM    447 HD11 ILE A  29     -14.702 -22.961   0.379  1.00 95.63           H  
ATOM    448 HD12 ILE A  29     -13.730 -24.431   0.622  1.00 95.63           H  
ATOM    449 HD13 ILE A  29     -15.181 -24.164   1.603  1.00 95.63           H  
ATOM    450  N   ASN A  30     -15.742 -25.501  -5.211  1.00 94.02           N  
ATOM    451  H   ASN A  30     -16.702 -25.715  -4.983  1.00 94.02           H  
ATOM    452  CA  ASN A  30     -15.403 -25.325  -6.613  1.00 94.02           C  
ATOM    453  HA  ASN A  30     -14.325 -25.197  -6.713  1.00 94.02           H  
ATOM    454  C   ASN A  30     -16.069 -24.066  -7.173  1.00 94.02           C  
ATOM    455  CB  ASN A  30     -15.797 -26.595  -7.378  1.00 94.02           C  
ATOM    456  HB2 ASN A  30     -16.883 -26.681  -7.403  1.00 94.02           H  
ATOM    457  HB3 ASN A  30     -15.396 -27.474  -6.874  1.00 94.02           H  
ATOM    458  O   ASN A  30     -17.283 -24.015  -7.334  1.00 94.02           O  
ATOM    459  CG  ASN A  30     -15.255 -26.578  -8.793  1.00 94.02           C  
ATOM    460  ND2 ASN A  30     -15.907 -27.256  -9.706  1.00 94.02           N  
ATOM    461 HD21 ASN A  30     -16.779 -27.707  -9.471  1.00 94.02           H  
ATOM    462 HD22 ASN A  30     -15.582 -27.178 -10.659  1.00 94.02           H  
ATOM    463  OD1 ASN A  30     -14.224 -25.987  -9.081  1.00 94.02           O  
ATOM    464  N   CYS A  31     -15.265 -23.057  -7.480  1.00 93.84           N  
ATOM    465  H   CYS A  31     -14.273 -23.209  -7.373  1.00 93.84           H  
ATOM    466  CA  CYS A  31     -15.662 -21.835  -8.168  1.00 93.84           C  
ATOM    467  HA  CYS A  31     -16.736 -21.673  -8.084  1.00 93.84           H  
ATOM    468  C   CYS A  31     -15.296 -21.993  -9.641  1.00 93.84           C  
ATOM    469  CB  CYS A  31     -14.925 -20.679  -7.479  1.00 93.84           C  
ATOM    470  HB2 CYS A  31     -13.889 -20.982  -7.324  1.00 93.84           H  
ATOM    471  HB3 CYS A  31     -15.379 -20.549  -6.496  1.00 93.84           H  
ATOM    472  O   CYS A  31     -14.116 -22.083  -9.966  1.00 93.84           O  
ATOM    473  SG  CYS A  31     -14.879 -19.058  -8.288  1.00 93.84           S  
ATOM    474  N   SER A  32     -16.283 -22.077 -10.530  1.00 89.20           N  
ATOM    475  H   SER A  32     -17.238 -21.952 -10.228  1.00 89.20           H  
ATOM    476  CA  SER A  32     -16.039 -22.375 -11.943  1.00 89.20           C  
ATOM    477  HA  SER A  32     -15.034 -22.038 -12.197  1.00 89.20           H  
ATOM    478  C   SER A  32     -16.987 -21.635 -12.876  1.00 89.20           C  
ATOM    479  CB  SER A  32     -16.086 -23.887 -12.189  1.00 89.20           C  
ATOM    480  HB2 SER A  32     -15.361 -24.375 -11.537  1.00 89.20           H  
ATOM    481  HB3 SER A  32     -15.816 -24.097 -13.224  1.00 89.20           H  
ATOM    482  O   SER A  32     -18.121 -21.315 -12.523  1.00 89.20           O  
ATOM    483  OG  SER A  32     -17.369 -24.418 -11.927  1.00 89.20           O  
ATOM    484  HG  SER A  32     -17.796 -23.881 -11.256  1.00 89.20           H  
ATOM    485  N   ILE A  33     -16.509 -21.368 -14.086  1.00 83.56           N  
ATOM    486  H   ILE A  33     -15.565 -21.657 -14.300  1.00 83.56           H  
ATOM    487  CA  ILE A  33     -17.295 -20.793 -15.174  1.00 83.56           C  
ATOM    488  HA  ILE A  33     -18.236 -20.403 -14.787  1.00 83.56           H  
ATOM    489  C   ILE A  33     -17.603 -21.930 -16.138  1.00 83.56           C  
ATOM    490  CB  ILE A  33     -16.539 -19.630 -15.847  1.00 83.56           C  
ATOM    491  HB  ILE A  33     -15.619 -20.014 -16.288  1.00 83.56           H  
ATOM    492  O   ILE A  33     -16.691 -22.532 -16.708  1.00 83.56           O  
ATOM    493  CG1 ILE A  33     -16.169 -18.559 -14.795  1.00 83.56           C  
ATOM    494 HG12 ILE A  33     -15.655 -19.016 -13.951  1.00 83.56           H  
ATOM    495 HG13 ILE A  33     -17.091 -18.103 -14.434  1.00 83.56           H  
ATOM    496  CG2 ILE A  33     -17.405 -19.026 -16.969  1.00 83.56           C  
ATOM    497 HG21 ILE A  33     -18.339 -18.638 -16.562  1.00 83.56           H  
ATOM    498 HG22 ILE A  33     -16.870 -18.221 -17.473  1.00 83.56           H  
ATOM    499 HG23 ILE A  33     -17.636 -19.780 -17.721  1.00 83.56           H  
ATOM    500  CD1 ILE A  33     -15.250 -17.456 -15.312  1.00 83.56           C  
ATOM    501 HD11 ILE A  33     -14.365 -17.901 -15.767  1.00 83.56           H  
ATOM    502 HD12 ILE A  33     -15.789 -16.833 -16.026  1.00 83.56           H  
ATOM    503 HD13 ILE A  33     -14.938 -16.821 -14.483  1.00 83.56           H  
ATOM    504  N   THR A  34     -18.883 -22.244 -16.312  1.00 71.27           N  
ATOM    505  H   THR A  34     -19.598 -21.695 -15.857  1.00 71.27           H  
ATOM    506  CA  THR A  34     -19.291 -23.261 -17.285  1.00 71.27           C  
ATOM    507  HA  THR A  34     -18.688 -24.151 -17.106  1.00 71.27           H  
ATOM    508  C   THR A  34     -18.960 -22.790 -18.714  1.00 71.27           C  
ATOM    509  CB  THR A  34     -20.762 -23.672 -17.088  1.00 71.27           C  
ATOM    510  HB  THR A  34     -21.065 -24.286 -17.936  1.00 71.27           H  
ATOM    511  O   THR A  34     -18.997 -21.600 -19.013  1.00 71.27           O  
ATOM    512  CG2 THR A  34     -20.949 -24.493 -15.811  1.00 71.27           C  
ATOM    513 HG21 THR A  34     -21.998 -24.774 -15.715  1.00 71.27           H  
ATOM    514 HG22 THR A  34     -20.345 -25.399 -15.859  1.00 71.27           H  
ATOM    515 HG23 THR A  34     -20.657 -23.911 -14.937  1.00 71.27           H  
ATOM    516  OG1 THR A  34     -21.630 -22.567 -16.999  1.00 71.27           O  
ATOM    517  HG1 THR A  34     -21.561 -22.141 -16.141  1.00 71.27           H  
ATOM    518  N   ASN A  35     -18.541 -23.709 -19.594  1.00 62.00           N  
ATOM    519  H   ASN A  35     -18.513 -24.671 -19.288  1.00 62.00           H  
ATOM    520  CA  ASN A  35     -18.239 -23.470 -21.020  1.00 62.00           C  
ATOM    521  HA  ASN A  35     -17.701 -24.353 -21.367  1.00 62.00           H  
ATOM    522  C   ASN A  35     -17.277 -22.304 -21.377  1.00 62.00           C  
ATOM    523  CB  ASN A  35     -19.564 -23.424 -21.812  1.00 62.00           C  
ATOM    524  HB2 ASN A  35     -20.228 -22.682 -21.368  1.00 62.00           H  
ATOM    525  HB3 ASN A  35     -19.374 -23.122 -22.842  1.00 62.00           H  
ATOM    526  O   ASN A  35     -17.287 -21.844 -22.517  1.00 62.00           O  
ATOM    527  CG  ASN A  35     -20.277 -24.758 -21.883  1.00 62.00           C  
ATOM    528  ND2 ASN A  35     -21.527 -24.754 -22.279  1.00 62.00           N  
ATOM    529 HD21 ASN A  35     -21.989 -23.884 -22.501  1.00 62.00           H  
ATOM    530 HD22 ASN A  35     -22.008 -25.642 -22.293  1.00 62.00           H  
ATOM    531  OD1 ASN A  35     -19.727 -25.812 -21.604  1.00 62.00           O  
ATOM    532  N   ASN A  36     -16.421 -21.835 -20.458  1.00 54.02           N  
ATOM    533  H   ASN A  36     -16.459 -22.240 -19.533  1.00 54.02           H  
ATOM    534  CA  ASN A  36     -15.453 -20.739 -20.676  1.00 54.02           C  
ATOM    535  HA  ASN A  36     -15.043 -20.490 -19.698  1.00 54.02           H  
ATOM    536  C   ASN A  36     -16.050 -19.407 -21.195  1.00 54.02           C  
ATOM    537  CB  ASN A  36     -14.268 -21.217 -21.550  1.00 54.02           C  
ATOM    538  HB2 ASN A  36     -13.664 -20.355 -21.833  1.00 54.02           H  
ATOM    539  HB3 ASN A  36     -14.642 -21.672 -22.467  1.00 54.02           H  
ATOM    540  O   ASN A  36     -15.298 -18.543 -21.648  1.00 54.02           O  
ATOM    541  CG  ASN A  36     -13.319 -22.179 -20.869  1.00 54.02           C  
ATOM    542  ND2 ASN A  36     -12.236 -22.523 -21.525  1.00 54.02           N  
ATOM    543 HD21 ASN A  36     -12.060 -22.145 -22.445  1.00 54.02           H  
ATOM    544 HD22 ASN A  36     -11.636 -23.183 -21.050  1.00 54.02           H  
ATOM    545  OD1 ASN A  36     -13.525 -22.663 -19.773  1.00 54.02           O  
ATOM    546  N   GLN A  37     -17.370 -19.206 -21.126  1.00 53.77           N  
ATOM    547  H   GLN A  37     -17.951 -19.949 -20.767  1.00 53.77           H  
ATOM    548  CA  GLN A  37     -18.037 -17.971 -21.550  1.00 53.77           C  
ATOM    549  HA  GLN A  37     -17.342 -17.133 -21.493  1.00 53.77           H  
ATOM    550  C   GLN A  37     -19.211 -17.664 -20.622  1.00 53.77           C  
ATOM    551  CB  GLN A  37     -18.538 -18.089 -23.005  1.00 53.77           C  
ATOM    552  HB2 GLN A  37     -19.181 -18.962 -23.116  1.00 53.77           H  
ATOM    553  HB3 GLN A  37     -19.127 -17.198 -23.226  1.00 53.77           H  
ATOM    554  O   GLN A  37     -20.238 -18.317 -20.701  1.00 53.77           O  
ATOM    555  CG  GLN A  37     -17.387 -18.173 -24.015  1.00 53.77           C  
ATOM    556  HG2 GLN A  37     -16.596 -17.493 -23.698  1.00 53.77           H  
ATOM    557  HG3 GLN A  37     -16.982 -19.185 -24.027  1.00 53.77           H  
ATOM    558  CD  GLN A  37     -17.780 -17.778 -25.434  1.00 53.77           C  
ATOM    559  NE2 GLN A  37     -16.821 -17.398 -26.249  1.00 53.77           N  
ATOM    560 HE21 GLN A  37     -17.120 -17.143 -27.180  1.00 53.77           H  
ATOM    561 HE22 GLN A  37     -15.866 -17.363 -25.922  1.00 53.77           H  
ATOM    562  OE1 GLN A  37     -18.924 -17.782 -25.853  1.00 53.77           O  
ATOM    563  N   ALA A  38     -19.101 -16.657 -19.757  1.00 56.09           N  
ATOM    564  H   ALA A  38     -18.277 -16.073 -19.782  1.00 56.09           H  
ATOM    565  CA  ALA A  38     -20.277 -16.171 -19.036  1.00 56.09           C  
ATOM    566  HA  ALA A  38     -20.886 -17.018 -18.720  1.00 56.09           H  
ATOM    567  C   ALA A  38     -21.106 -15.305 -19.997  1.00 56.09           C  
ATOM    568  CB  ALA A  38     -19.825 -15.416 -17.781  1.00 56.09           C  
ATOM    569  HB1 ALA A  38     -19.264 -14.524 -18.062  1.00 56.09           H  
ATOM    570  HB2 ALA A  38     -20.704 -15.124 -17.207  1.00 56.09           H  
ATOM    571  HB3 ALA A  38     -19.201 -16.063 -17.165  1.00 56.09           H  
ATOM    572  O   ALA A  38     -20.523 -14.451 -20.661  1.00 56.09           O  
ATOM    573  N   GLN A  39     -22.435 -15.477 -20.061  1.00 60.49           N  
ATOM    574  H   GLN A  39     -22.847 -16.212 -19.504  1.00 60.49           H  
ATOM    575  CA  GLN A  39     -23.317 -14.799 -21.040  1.00 60.49           C  
ATOM    576  HA  GLN A  39     -23.111 -15.208 -22.029  1.00 60.49           H  
ATOM    577  C   GLN A  39     -23.109 -13.274 -21.161  1.00 60.49           C  
ATOM    578  CB  GLN A  39     -24.793 -15.080 -20.689  1.00 60.49           C  
ATOM    579  HB2 GLN A  39     -24.924 -15.064 -19.607  1.00 60.49           H  
ATOM    580  HB3 GLN A  39     -25.411 -14.286 -21.109  1.00 60.49           H  
ATOM    581  O   GLN A  39     -23.430 -12.687 -22.192  1.00 60.49           O  
ATOM    582  CG  GLN A  39     -25.315 -16.411 -21.262  1.00 60.49           C  
ATOM    583  HG2 GLN A  39     -24.752 -17.238 -20.828  1.00 60.49           H  
ATOM    584  HG3 GLN A  39     -25.160 -16.418 -22.341  1.00 60.49           H  
ATOM    585  CD  GLN A  39     -26.805 -16.641 -20.984  1.00 60.49           C  
ATOM    586  NE2 GLN A  39     -27.421 -17.603 -21.643  1.00 60.49           N  
ATOM    587 HE21 GLN A  39     -26.943 -18.181 -22.320  1.00 60.49           H  
ATOM    588 HE22 GLN A  39     -28.352 -17.864 -21.351  1.00 60.49           H  
ATOM    589  OE1 GLN A  39     -27.422 -15.967 -20.178  1.00 60.49           O  
ATOM    590  N   HIS A  40     -22.537 -12.629 -20.141  1.00 67.13           N  
ATOM    591  H   HIS A  40     -22.312 -13.173 -19.320  1.00 67.13           H  
ATOM    592  CA  HIS A  40     -22.278 -11.191 -20.128  1.00 67.13           C  
ATOM    593  HA  HIS A  40     -22.776 -10.732 -20.981  1.00 67.13           H  
ATOM    594  C   HIS A  40     -20.795 -10.809 -20.258  1.00 67.13           C  
ATOM    595  CB  HIS A  40     -22.931 -10.614 -18.867  1.00 67.13           C  
ATOM    596  HB2 HIS A  40     -22.398 -10.963 -17.983  1.00 67.13           H  
ATOM    597  HB3 HIS A  40     -22.861  -9.526 -18.897  1.00 67.13           H  
ATOM    598  O   HIS A  40     -20.507  -9.677 -20.645  1.00 67.13           O  
ATOM    599  CG  HIS A  40     -24.386 -10.999 -18.768  1.00 67.13           C  
ATOM    600  CD2 HIS A  40     -24.955 -11.850 -17.858  1.00 67.13           C  
ATOM    601  HD2 HIS A  40     -24.453 -12.340 -17.037  1.00 67.13           H  
ATOM    602  ND1 HIS A  40     -25.369 -10.656 -19.669  1.00 67.13           N  
ATOM    603  HD1 HIS A  40     -25.249 -10.111 -20.511  1.00 67.13           H  
ATOM    604  CE1 HIS A  40     -26.504 -11.274 -19.305  1.00 67.13           C  
ATOM    605  HE1 HIS A  40     -27.444 -11.226 -19.835  1.00 67.13           H  
ATOM    606  NE2 HIS A  40     -26.298 -12.003 -18.201  1.00 67.13           N  
ATOM    607  N   ILE A  41     -19.855 -11.719 -19.966  1.00 70.12           N  
ATOM    608  H   ILE A  41     -20.144 -12.683 -19.888  1.00 70.12           H  
ATOM    609  CA  ILE A  41     -18.409 -11.443 -19.970  1.00 70.12           C  
ATOM    610  HA  ILE A  41     -18.253 -10.366 -20.023  1.00 70.12           H  
ATOM    611  C   ILE A  41     -17.785 -12.073 -21.218  1.00 70.12           C  
ATOM    612  CB  ILE A  41     -17.709 -11.937 -18.677  1.00 70.12           C  
ATOM    613  HB  ILE A  41     -17.753 -13.025 -18.641  1.00 70.12           H  
ATOM    614  O   ILE A  41     -17.617 -13.289 -21.294  1.00 70.12           O  
ATOM    615  CG1 ILE A  41     -18.352 -11.371 -17.393  1.00 70.12           C  
ATOM    616 HG12 ILE A  41     -18.195 -10.292 -17.394  1.00 70.12           H  
ATOM    617 HG13 ILE A  41     -19.423 -11.573 -17.400  1.00 70.12           H  
ATOM    618  CG2 ILE A  41     -16.232 -11.514 -18.733  1.00 70.12           C  
ATOM    619 HG21 ILE A  41     -15.702 -11.855 -17.844  1.00 70.12           H  
ATOM    620 HG22 ILE A  41     -16.160 -10.429 -18.808  1.00 70.12           H  
ATOM    621 HG23 ILE A  41     -15.745 -11.965 -19.598  1.00 70.12           H  
ATOM    622  CD1 ILE A  41     -17.789 -11.907 -16.071  1.00 70.12           C  
ATOM    623 HD11 ILE A  41     -18.393 -11.529 -15.245  1.00 70.12           H  
ATOM    624 HD12 ILE A  41     -17.821 -12.996 -16.066  1.00 70.12           H  
ATOM    625 HD13 ILE A  41     -16.764 -11.569 -15.920  1.00 70.12           H  
ATOM    626  N   LYS A  42     -17.384 -11.236 -22.179  1.00 74.38           N  
ATOM    627  H   LYS A  42     -17.432 -10.247 -21.982  1.00 74.38           H  
ATOM    628  CA  LYS A  42     -16.707 -11.667 -23.411  1.00 74.38           C  
ATOM    629  HA  LYS A  42     -17.231 -12.536 -23.811  1.00 74.38           H  
ATOM    630  C   LYS A  42     -15.269 -12.111 -23.142  1.00 74.38           C  
ATOM    631  CB  LYS A  42     -16.766 -10.521 -24.431  1.00 74.38           C  
ATOM    632  HB2 LYS A  42     -17.809 -10.231 -24.566  1.00 74.38           H  
ATOM    633  HB3 LYS A  42     -16.222  -9.661 -24.040  1.00 74.38           H  
ATOM    634  O   LYS A  42     -14.807 -13.080 -23.738  1.00 74.38           O  
ATOM    635  CG  LYS A  42     -16.180 -10.914 -25.796  1.00 74.38           C  
ATOM    636  HG2 LYS A  42     -15.124 -11.161 -25.689  1.00 74.38           H  
ATOM    637  HG3 LYS A  42     -16.713 -11.782 -26.185  1.00 74.38           H  
ATOM    638  CD  LYS A  42     -16.319  -9.747 -26.776  1.00 74.38           C  
ATOM    639  HD2 LYS A  42     -15.839  -8.867 -26.349  1.00 74.38           H  
ATOM    640  HD3 LYS A  42     -17.378  -9.538 -26.924  1.00 74.38           H  
ATOM    641  CE  LYS A  42     -15.676 -10.081 -28.124  1.00 74.38           C  
ATOM    642  HE2 LYS A  42     -14.632 -10.343 -27.953  1.00 74.38           H  
ATOM    643  HE3 LYS A  42     -16.179 -10.951 -28.547  1.00 74.38           H  
ATOM    644  NZ  LYS A  42     -15.771  -8.921 -29.045  1.00 74.38           N  
ATOM    645  HZ1 LYS A  42     -15.327  -8.112 -28.634  1.00 74.38           H  
ATOM    646  HZ2 LYS A  42     -16.737  -8.677 -29.209  1.00 74.38           H  
ATOM    647  HZ3 LYS A  42     -15.328  -9.120 -29.931  1.00 74.38           H  
ATOM    648  N   VAL A  43     -14.559 -11.399 -22.264  1.00 80.20           N  
ATOM    649  H   VAL A  43     -15.009 -10.601 -21.839  1.00 80.20           H  
ATOM    650  CA  VAL A  43     -13.183 -11.727 -21.861  1.00 80.20           C  
ATOM    651  HA  VAL A  43     -12.937 -12.735 -22.196  1.00 80.20           H  
ATOM    652  C   VAL A  43     -13.092 -11.699 -20.345  1.00 80.20           C  
ATOM    653  CB  VAL A  43     -12.149 -10.765 -22.481  1.00 80.20           C  
ATOM    654  HB  VAL A  43     -12.336  -9.750 -22.129  1.00 80.20           H  
ATOM    655  O   VAL A  43     -13.110 -10.629 -19.741  1.00 80.20           O  
ATOM    656  CG1 VAL A  43     -10.720 -11.168 -22.086  1.00 80.20           C  
ATOM    657 HG11 VAL A  43     -10.004 -10.495 -22.558  1.00 80.20           H  
ATOM    658 HG12 VAL A  43     -10.514 -12.190 -22.405  1.00 80.20           H  
ATOM    659 HG13 VAL A  43     -10.585 -11.096 -21.007  1.00 80.20           H  
ATOM    660  CG2 VAL A  43     -12.229 -10.760 -24.013  1.00 80.20           C  
ATOM    661 HG21 VAL A  43     -13.188 -10.351 -24.331  1.00 80.20           H  
ATOM    662 HG22 VAL A  43     -12.121 -11.775 -24.396  1.00 80.20           H  
ATOM    663 HG23 VAL A  43     -11.438 -10.131 -24.421  1.00 80.20           H  
ATOM    664  N   ILE A  44     -12.984 -12.874 -19.727  1.00 82.14           N  
ATOM    665  H   ILE A  44     -12.974 -13.716 -20.285  1.00 82.14           H  
ATOM    666  CA  ILE A  44     -12.764 -12.998 -18.284  1.00 82.14           C  
ATOM    667  HA  ILE A  44     -13.416 -12.298 -17.761  1.00 82.14           H  
ATOM    668  C   ILE A  44     -11.311 -12.611 -17.996  1.00 82.14           C  
ATOM    669  CB  ILE A  44     -13.109 -14.421 -17.799  1.00 82.14           C  
ATOM    670  HB  ILE A  44     -12.458 -15.120 -18.325  1.00 82.14           H  
ATOM    671  O   ILE A  44     -10.391 -13.173 -18.593  1.00 82.14           O  
ATOM    672  CG1 ILE A  44     -14.587 -14.784 -18.091  1.00 82.14           C  
ATOM    673 HG12 ILE A  44     -15.205 -14.568 -17.219  1.00 82.14           H  
ATOM    674 HG13 ILE A  44     -14.985 -14.195 -18.917  1.00 82.14           H  
ATOM    675  CG2 ILE A  44     -12.856 -14.563 -16.286  1.00 82.14           C  
ATOM    676 HG21 ILE A  44     -11.809 -14.374 -16.048  1.00 82.14           H  
ATOM    677 HG22 ILE A  44     -13.469 -13.855 -15.729  1.00 82.14           H  
ATOM    678 HG23 ILE A  44     -13.097 -15.575 -15.961  1.00 82.14           H  
ATOM    679  CD1 ILE A  44     -14.752 -16.254 -18.478  1.00 82.14           C  
ATOM    680 HD11 ILE A  44     -14.326 -16.415 -19.469  1.00 82.14           H  
ATOM    681 HD12 ILE A  44     -14.231 -16.903 -17.775  1.00 82.14           H  
ATOM    682 HD13 ILE A  44     -15.813 -16.502 -18.516  1.00 82.14           H  
ATOM    683  N   LYS A  45     -11.117 -11.645 -17.096  1.00 88.94           N  
ATOM    684  H   LYS A  45     -11.939 -11.267 -16.647  1.00 88.94           H  
ATOM    685  CA  LYS A  45      -9.809 -11.149 -16.639  1.00 88.94           C  
ATOM    686  HA  LYS A  45      -9.039 -11.391 -17.371  1.00 88.94           H  
ATOM    687  C   LYS A  45      -9.377 -11.796 -15.329  1.00 88.94           C  
ATOM    688  CB  LYS A  45      -9.877  -9.627 -16.445  1.00 88.94           C  
ATOM    689  HB2 LYS A  45      -8.986  -9.303 -15.906  1.00 88.94           H  
ATOM    690  HB3 LYS A  45     -10.748  -9.375 -15.840  1.00 88.94           H  
ATOM    691  O   LYS A  45      -8.186 -12.045 -15.130  1.00 88.94           O  
ATOM    692  CG  LYS A  45      -9.931  -8.870 -17.774  1.00 88.94           C  
ATOM    693  HG2 LYS A  45      -9.010  -9.061 -18.326  1.00 88.94           H  
ATOM    694  HG3 LYS A  45     -10.776  -9.217 -18.369  1.00 88.94           H  
ATOM    695  CD  LYS A  45     -10.078  -7.364 -17.522  1.00 88.94           C  
ATOM    696  HD2 LYS A  45     -11.061  -7.172 -17.091  1.00 88.94           H  
ATOM    697  HD3 LYS A  45      -9.306  -7.018 -16.834  1.00 88.94           H  
ATOM    698  CE  LYS A  45      -9.943  -6.635 -18.856  1.00 88.94           C  
ATOM    699  HE2 LYS A  45      -8.909  -6.679 -19.198  1.00 88.94           H  
ATOM    700  HE3 LYS A  45     -10.555  -7.157 -19.591  1.00 88.94           H  
ATOM    701  NZ  LYS A  45     -10.414  -5.234 -18.793  1.00 88.94           N  
ATOM    702  HZ1 LYS A  45     -11.392  -5.215 -18.542  1.00 88.94           H  
ATOM    703  HZ2 LYS A  45     -10.517  -4.909 -19.744  1.00 88.94           H  
ATOM    704  HZ3 LYS A  45      -9.859  -4.610 -18.225  1.00 88.94           H  
ATOM    705  N   SER A  46     -10.325 -12.044 -14.427  1.00 91.69           N  
ATOM    706  H   SER A  46     -11.282 -11.793 -14.627  1.00 91.69           H  
ATOM    707  CA  SER A  46     -10.028 -12.707 -13.163  1.00 91.69           C  
ATOM    708  HA  SER A  46      -9.212 -13.403 -13.355  1.00 91.69           H  
ATOM    709  C   SER A  46     -11.184 -13.535 -12.621  1.00 91.69           C  
ATOM    710  CB  SER A  46      -9.554 -11.704 -12.102  1.00 91.69           C  
ATOM    711  HB2 SER A  46      -8.796 -11.048 -12.529  1.00 91.69           H  
ATOM    712  HB3 SER A  46      -9.108 -12.252 -11.272  1.00 91.69           H  
ATOM    713  O   SER A  46     -12.354 -13.296 -12.930  1.00 91.69           O  
ATOM    714  OG  SER A  46     -10.628 -10.936 -11.600  1.00 91.69           O  
ATOM    715  HG  SER A  46     -10.329 -10.476 -10.812  1.00 91.69           H  
ATOM    716  N   LEU A  47     -10.821 -14.493 -11.773  1.00 91.36           N  
ATOM    717  H   LEU A  47      -9.834 -14.600 -11.589  1.00 91.36           H  
ATOM    718  CA  LEU A  47     -11.722 -15.306 -10.973  1.00 91.36           C  
ATOM    719  HA  LEU A  47     -12.730 -14.902 -11.060  1.00 91.36           H  
ATOM    720  C   LEU A  47     -11.278 -15.220  -9.510  1.00 91.36           C  
ATOM    721  CB  LEU A  47     -11.698 -16.741 -11.529  1.00 91.36           C  
ATOM    722  HB2 LEU A  47     -11.841 -16.700 -12.609  1.00 91.36           H  
ATOM    723  HB3 LEU A  47     -10.714 -17.171 -11.342  1.00 91.36           H  
ATOM    724  O   LEU A  47     -10.118 -15.473  -9.195  1.00 91.36           O  
ATOM    725  CG  LEU A  47     -12.766 -17.672 -10.936  1.00 91.36           C  
ATOM    726  HG  LEU A  47     -12.656 -17.715  -9.852  1.00 91.36           H  
ATOM    727  CD1 LEU A  47     -14.179 -17.207 -11.294  1.00 91.36           C  
ATOM    728 HD11 LEU A  47     -14.902 -17.987 -11.058  1.00 91.36           H  
ATOM    729 HD12 LEU A  47     -14.237 -16.982 -12.359  1.00 91.36           H  
ATOM    730 HD13 LEU A  47     -14.436 -16.316 -10.720  1.00 91.36           H  
ATOM    731  CD2 LEU A  47     -12.591 -19.081 -11.504  1.00 91.36           C  
ATOM    732 HD21 LEU A  47     -11.562 -19.415 -11.368  1.00 91.36           H  
ATOM    733 HD22 LEU A  47     -13.262 -19.767 -10.989  1.00 91.36           H  
ATOM    734 HD23 LEU A  47     -12.823 -19.084 -12.569  1.00 91.36           H  
ATOM    735  N   THR A  48     -12.191 -14.867  -8.615  1.00 94.26           N  
ATOM    736  H   THR A  48     -13.114 -14.631  -8.952  1.00 94.26           H  
ATOM    737  CA  THR A  48     -11.912 -14.652  -7.195  1.00 94.26           C  
ATOM    738  HA  THR A  48     -10.872 -14.906  -6.994  1.00 94.26           H  
ATOM    739  C   THR A  48     -12.796 -15.554  -6.344  1.00 94.26           C  
ATOM    740  CB  THR A  48     -12.096 -13.178  -6.808  1.00 94.26           C  
ATOM    741  HB  THR A  48     -13.127 -12.879  -6.996  1.00 94.26           H  
ATOM    742  O   THR A  48     -14.018 -15.564  -6.505  1.00 94.26           O  
ATOM    743  CG2 THR A  48     -11.769 -12.912  -5.344  1.00 94.26           C  
ATOM    744 HG21 THR A  48     -11.779 -11.839  -5.154  1.00 94.26           H  
ATOM    745 HG22 THR A  48     -10.792 -13.321  -5.086  1.00 94.26           H  
ATOM    746 HG23 THR A  48     -12.521 -13.374  -4.704  1.00 94.26           H  
ATOM    747  OG1 THR A  48     -11.245 -12.344  -7.560  1.00 94.26           O  
ATOM    748  HG1 THR A  48     -11.089 -11.565  -7.021  1.00 94.26           H  
ATOM    749  N   LEU A  49     -12.181 -16.291  -5.418  1.00 94.83           N  
ATOM    750  H   LEU A  49     -11.181 -16.180  -5.329  1.00 94.83           H  
ATOM    751  CA  LEU A  49     -12.867 -17.071  -4.391  1.00 94.83           C  
ATOM    752  HA  LEU A  49     -13.924 -17.139  -4.646  1.00 94.83           H  
ATOM    753  C   LEU A  49     -12.738 -16.346  -3.050  1.00 94.83           C  
ATOM    754  CB  LEU A  49     -12.288 -18.498  -4.352  1.00 94.83           C  
ATOM    755  HB2 LEU A  49     -12.429 -18.958  -5.331  1.00 94.83           H  
ATOM    756  HB3 LEU A  49     -11.216 -18.432  -4.164  1.00 94.83           H  
ATOM    757  O   LEU A  49     -11.628 -16.162  -2.553  1.00 94.83           O  
ATOM    758  CG  LEU A  49     -12.919 -19.408  -3.279  1.00 94.83           C  
ATOM    759  HG  LEU A  49     -12.779 -18.962  -2.294  1.00 94.83           H  
ATOM    760  CD1 LEU A  49     -14.415 -19.636  -3.508  1.00 94.83           C  
ATOM    761 HD11 LEU A  49     -14.580 -20.054  -4.501  1.00 94.83           H  
ATOM    762 HD12 LEU A  49     -14.800 -20.326  -2.758  1.00 94.83           H  
ATOM    763 HD13 LEU A  49     -14.959 -18.696  -3.410  1.00 94.83           H  
ATOM    764  CD2 LEU A  49     -12.229 -20.773  -3.282  1.00 94.83           C  
ATOM    765 HD21 LEU A  49     -12.370 -21.262  -4.245  1.00 94.83           H  
ATOM    766 HD22 LEU A  49     -11.162 -20.648  -3.096  1.00 94.83           H  
ATOM    767 HD23 LEU A  49     -12.651 -21.402  -2.498  1.00 94.83           H  
ATOM    768  N   SER A  50     -13.867 -15.978  -2.456  1.00 95.13           N  
ATOM    769  H   SER A  50     -14.731 -16.136  -2.954  1.00 95.13           H  
ATOM    770  CA  SER A  50     -13.946 -15.245  -1.188  1.00 95.13           C  
ATOM    771  HA  SER A  50     -12.941 -15.121  -0.783  1.00 95.13           H  
ATOM    772  C   SER A  50     -14.771 -16.019  -0.156  1.00 95.13           C  
ATOM    773  CB  SER A  50     -14.552 -13.841  -1.375  1.00 95.13           C  
ATOM    774  HB2 SER A  50     -14.211 -13.182  -0.577  1.00 95.13           H  
ATOM    775  HB3 SER A  50     -15.634 -13.932  -1.289  1.00 95.13           H  
ATOM    776  O   SER A  50     -15.641 -16.821  -0.509  1.00 95.13           O  
ATOM    777  OG  SER A  50     -14.284 -13.235  -2.625  1.00 95.13           O  
ATOM    778  HG  SER A  50     -13.589 -12.579  -2.533  1.00 95.13           H  
ATOM    779  N   ARG A  51     -14.562 -15.731   1.129  1.00 93.78           N  
ATOM    780  H   ARG A  51     -13.851 -15.045   1.341  1.00 93.78           H  
ATOM    781  CA  ARG A  51     -15.344 -16.268   2.252  1.00 93.78           C  
ATOM    782  HA  ARG A  51     -16.192 -16.839   1.872  1.00 93.78           H  
ATOM    783  C   ARG A  51     -15.897 -15.127   3.096  1.00 93.78           C  
ATOM    784  CB  ARG A  51     -14.453 -17.217   3.062  1.00 93.78           C  
ATOM    785  HB2 ARG A  51     -13.593 -16.661   3.435  1.00 93.78           H  
ATOM    786  HB3 ARG A  51     -14.101 -17.997   2.387  1.00 93.78           H  
ATOM    787  O   ARG A  51     -15.223 -14.127   3.306  1.00 93.78           O  
ATOM    788  CG  ARG A  51     -15.181 -17.894   4.234  1.00 93.78           C  
ATOM    789  HG2 ARG A  51     -16.026 -18.457   3.839  1.00 93.78           H  
ATOM    790  HG3 ARG A  51     -15.552 -17.148   4.936  1.00 93.78           H  
ATOM    791  CD  ARG A  51     -14.252 -18.857   4.982  1.00 93.78           C  
ATOM    792  HD2 ARG A  51     -13.803 -19.547   4.268  1.00 93.78           H  
ATOM    793  HD3 ARG A  51     -14.849 -19.443   5.680  1.00 93.78           H  
ATOM    794  NE  ARG A  51     -13.187 -18.149   5.717  1.00 93.78           N  
ATOM    795  HE  ARG A  51     -13.108 -17.152   5.574  1.00 93.78           H  
ATOM    796  NH1 ARG A  51     -12.351 -19.988   6.809  1.00 93.78           N  
ATOM    797 HH11 ARG A  51     -13.061 -20.569   6.387  1.00 93.78           H  
ATOM    798 HH12 ARG A  51     -11.727 -20.426   7.471  1.00 93.78           H  
ATOM    799  NH2 ARG A  51     -11.407 -17.975   7.116  1.00 93.78           N  
ATOM    800 HH21 ARG A  51     -10.753 -18.403   7.756  1.00 93.78           H  
ATOM    801 HH22 ARG A  51     -11.348 -16.987   6.917  1.00 93.78           H  
ATOM    802  CZ  ARG A  51     -12.322 -18.708   6.544  1.00 93.78           C  
ATOM    803  N   TYR A  52     -17.127 -15.265   3.578  1.00 95.13           N  
ATOM    804  H   TYR A  52     -17.658 -16.091   3.340  1.00 95.13           H  
ATOM    805  CA  TYR A  52     -17.733 -14.267   4.453  1.00 95.13           C  
ATOM    806  HA  TYR A  52     -17.595 -13.286   3.998  1.00 95.13           H  
ATOM    807  C   TYR A  52     -17.052 -14.249   5.825  1.00 95.13           C  
ATOM    808  CB  TYR A  52     -19.238 -14.517   4.572  1.00 95.13           C  
ATOM    809  HB2 TYR A  52     -19.411 -15.447   5.112  1.00 95.13           H  
ATOM    810  HB3 TYR A  52     -19.656 -14.627   3.572  1.00 95.13           H  
ATOM    811  O   TYR A  52     -16.922 -15.289   6.478  1.00 95.13           O  
ATOM    812  CG  TYR A  52     -19.962 -13.378   5.258  1.00 95.13           C  
ATOM    813  CD1 TYR A  52     -20.453 -13.522   6.571  1.00 95.13           C  
ATOM    814  HD1 TYR A  52     -20.333 -14.454   7.102  1.00 95.13           H  
ATOM    815  CD2 TYR A  52     -20.107 -12.152   4.580  1.00 95.13           C  
ATOM    816  HD2 TYR A  52     -19.701 -12.033   3.587  1.00 95.13           H  
ATOM    817  CE1 TYR A  52     -21.101 -12.440   7.199  1.00 95.13           C  
ATOM    818  HE1 TYR A  52     -21.482 -12.537   8.205  1.00 95.13           H  
ATOM    819  CE2 TYR A  52     -20.745 -11.068   5.210  1.00 95.13           C  
ATOM    820  HE2 TYR A  52     -20.832 -10.118   4.703  1.00 95.13           H  
ATOM    821  OH  TYR A  52     -21.841 -10.152   7.129  1.00 95.13           O  
ATOM    822  HH  TYR A  52     -21.751  -9.356   6.600  1.00 95.13           H  
ATOM    823  CZ  TYR A  52     -21.244 -11.210   6.521  1.00 95.13           C  
ATOM    824  N   ASN A  53     -16.635 -13.064   6.259  1.00 89.62           N  
ATOM    825  H   ASN A  53     -16.774 -12.253   5.673  1.00 89.62           H  
ATOM    826  CA  ASN A  53     -15.987 -12.833   7.537  1.00 89.62           C  
ATOM    827  HA  ASN A  53     -15.754 -13.787   8.010  1.00 89.62           H  
ATOM    828  C   ASN A  53     -16.951 -12.071   8.458  1.00 89.62           C  
ATOM    829  CB  ASN A  53     -14.653 -12.122   7.262  1.00 89.62           C  
ATOM    830  HB2 ASN A  53     -14.840 -11.150   6.805  1.00 89.62           H  
ATOM    831  HB3 ASN A  53     -14.080 -12.713   6.548  1.00 89.62           H  
ATOM    832  O   ASN A  53     -17.250 -10.899   8.244  1.00 89.62           O  
ATOM    833  CG  ASN A  53     -13.806 -11.933   8.508  1.00 89.62           C  
ATOM    834  ND2 ASN A  53     -12.502 -12.025   8.381  1.00 89.62           N  
ATOM    835 HD21 ASN A  53     -12.068 -12.271   7.503  1.00 89.62           H  
ATOM    836 HD22 ASN A  53     -11.930 -11.857   9.196  1.00 89.62           H  
ATOM    837  OD1 ASN A  53     -14.305 -11.718   9.605  1.00 89.62           O  
ATOM    838  N   GLU A  54     -17.448 -12.747   9.494  1.00 83.00           N  
ATOM    839  H   GLU A  54     -17.165 -13.709   9.618  1.00 83.00           H  
ATOM    840  CA  GLU A  54     -18.435 -12.191  10.432  1.00 83.00           C  
ATOM    841  HA  GLU A  54     -19.285 -11.798   9.875  1.00 83.00           H  
ATOM    842  C   GLU A  54     -17.888 -11.030  11.271  1.00 83.00           C  
ATOM    843  CB  GLU A  54     -18.927 -13.308  11.363  1.00 83.00           C  
ATOM    844  HB2 GLU A  54     -19.433 -12.872  12.224  1.00 83.00           H  
ATOM    845  HB3 GLU A  54     -18.060 -13.867  11.715  1.00 83.00           H  
ATOM    846  O   GLU A  54     -18.663 -10.176  11.699  1.00 83.00           O  
ATOM    847  CG  GLU A  54     -19.913 -14.250  10.655  1.00 83.00           C  
ATOM    848  HG2 GLU A  54     -19.514 -14.502   9.672  1.00 83.00           H  
ATOM    849  HG3 GLU A  54     -20.860 -13.730  10.510  1.00 83.00           H  
ATOM    850  CD  GLU A  54     -20.148 -15.556  11.423  1.00 83.00           C  
ATOM    851  OE1 GLU A  54     -20.610 -16.519  10.773  1.00 83.00           O  
ATOM    852  OE2 GLU A  54     -19.622 -15.726  12.542  1.00 83.00           O  
ATOM    853  N   THR A  55     -16.568 -10.966  11.473  1.00 81.11           N  
ATOM    854  H   THR A  55     -15.971 -11.675  11.072  1.00 81.11           H  
ATOM    855  CA  THR A  55     -15.923  -9.913  12.268  1.00 81.11           C  
ATOM    856  HA  THR A  55     -16.461  -9.806  13.210  1.00 81.11           H  
ATOM    857  C   THR A  55     -15.975  -8.568  11.548  1.00 81.11           C  
ATOM    858  CB  THR A  55     -14.465 -10.279  12.583  1.00 81.11           C  
ATOM    859  HB  THR A  55     -13.872 -10.244  11.669  1.00 81.11           H  
ATOM    860  O   THR A  55     -16.335  -7.565  12.158  1.00 81.11           O  
ATOM    861  CG2 THR A  55     -13.838  -9.341  13.613  1.00 81.11           C  
ATOM    862 HG21 THR A  55     -14.437  -9.337  14.523  1.00 81.11           H  
ATOM    863 HG22 THR A  55     -13.789  -8.328  13.213  1.00 81.11           H  
ATOM    864 HG23 THR A  55     -12.825  -9.670  13.847  1.00 81.11           H  
ATOM    865  OG1 THR A  55     -14.389 -11.581  13.121  1.00 81.11           O  
ATOM    866  HG1 THR A  55     -13.459 -11.786  13.243  1.00 81.11           H  
ATOM    867  N   ILE A  56     -15.655  -8.546  10.249  1.00 85.07           N  
ATOM    868  H   ILE A  56     -15.376  -9.415   9.815  1.00 85.07           H  
ATOM    869  CA  ILE A  56     -15.699  -7.329   9.413  1.00 85.07           C  
ATOM    870  HA  ILE A  56     -15.653  -6.461  10.071  1.00 85.07           H  
ATOM    871  C   ILE A  56     -17.022  -7.170   8.647  1.00 85.07           C  
ATOM    872  CB  ILE A  56     -14.471  -7.232   8.479  1.00 85.07           C  
ATOM    873  HB  ILE A  56     -14.566  -6.315   7.897  1.00 85.07           H  
ATOM    874  O   ILE A  56     -17.247  -6.141   8.026  1.00 85.07           O  
ATOM    875  CG1 ILE A  56     -14.403  -8.421   7.500  1.00 85.07           C  
ATOM    876 HG12 ILE A  56     -14.202  -9.329   8.069  1.00 85.07           H  
ATOM    877 HG13 ILE A  56     -15.366  -8.535   7.003  1.00 85.07           H  
ATOM    878  CG2 ILE A  56     -13.185  -7.120   9.319  1.00 85.07           C  
ATOM    879 HG21 ILE A  56     -12.341  -6.876   8.674  1.00 85.07           H  
ATOM    880 HG22 ILE A  56     -12.980  -8.057   9.837  1.00 85.07           H  
ATOM    881 HG23 ILE A  56     -13.292  -6.319  10.050  1.00 85.07           H  
ATOM    882  CD1 ILE A  56     -13.334  -8.284   6.411  1.00 85.07           C  
ATOM    883 HD11 ILE A  56     -13.425  -9.115   5.711  1.00 85.07           H  
ATOM    884 HD12 ILE A  56     -12.337  -8.306   6.849  1.00 85.07           H  
ATOM    885 HD13 ILE A  56     -13.474  -7.349   5.868  1.00 85.07           H  
ATOM    886  N   ARG A  57     -17.909  -8.174   8.705  1.00 88.50           N  
ATOM    887  H   ARG A  57     -17.612  -9.001   9.202  1.00 88.50           H  
ATOM    888  CA  ARG A  57     -19.200  -8.253   7.994  1.00 88.50           C  
ATOM    889  HA  ARG A  57     -19.574  -9.263   8.158  1.00 88.50           H  
ATOM    890  C   ARG A  57     -19.107  -8.140   6.466  1.00 88.50           C  
ATOM    891  CB  ARG A  57     -20.224  -7.279   8.602  1.00 88.50           C  
ATOM    892  HB2 ARG A  57     -21.163  -7.373   8.057  1.00 88.50           H  
ATOM    893  HB3 ARG A  57     -19.869  -6.255   8.487  1.00 88.50           H  
ATOM    894  O   ARG A  57     -20.098  -7.811   5.813  1.00 88.50           O  
ATOM    895  CG  ARG A  57     -20.503  -7.567  10.080  1.00 88.50           C  
ATOM    896  HG2 ARG A  57     -19.610  -7.375  10.674  1.00 88.50           H  
ATOM    897  HG3 ARG A  57     -20.796  -8.610  10.197  1.00 88.50           H  
ATOM    898  CD  ARG A  57     -21.641  -6.662  10.554  1.00 88.50           C  
ATOM    899  HD2 ARG A  57     -21.326  -5.623  10.467  1.00 88.50           H  
ATOM    900  HD3 ARG A  57     -22.498  -6.825   9.901  1.00 88.50           H  
ATOM    901  NE  ARG A  57     -22.000  -6.954  11.953  1.00 88.50           N  
ATOM    902  HE  ARG A  57     -21.252  -7.309  12.531  1.00 88.50           H  
ATOM    903  NH1 ARG A  57     -24.227  -6.397  11.834  1.00 88.50           N  
ATOM    904 HH11 ARG A  57     -25.132  -6.301  12.273  1.00 88.50           H  
ATOM    905 HH12 ARG A  57     -24.093  -6.136  10.868  1.00 88.50           H  
ATOM    906  NH2 ARG A  57     -23.368  -7.125  13.761  1.00 88.50           N  
ATOM    907 HH21 ARG A  57     -24.280  -7.036  14.186  1.00 88.50           H  
ATOM    908 HH22 ARG A  57     -22.587  -7.466  14.303  1.00 88.50           H  
ATOM    909  CZ  ARG A  57     -23.193  -6.824  12.506  1.00 88.50           C  
ATOM    910  N   GLU A  58     -17.965  -8.505   5.890  1.00 92.26           N  
ATOM    911  H   GLU A  58     -17.231  -8.840   6.498  1.00 92.26           H  
ATOM    912  CA  GLU A  58     -17.675  -8.436   4.454  1.00 92.26           C  
ATOM    913  HA  GLU A  58     -18.599  -8.238   3.911  1.00 92.26           H  
ATOM    914  C   GLU A  58     -17.119  -9.764   3.911  1.00 92.26           C  
ATOM    915  CB  GLU A  58     -16.719  -7.270   4.159  1.00 92.26           C  
ATOM    916  HB2 GLU A  58     -15.841  -7.344   4.801  1.00 92.26           H  
ATOM    917  HB3 GLU A  58     -16.399  -7.342   3.119  1.00 92.26           H  
ATOM    918  O   GLU A  58     -16.811 -10.694   4.659  1.00 92.26           O  
ATOM    919  CG  GLU A  58     -17.404  -5.907   4.354  1.00 92.26           C  
ATOM    920  HG2 GLU A  58     -18.326  -5.905   3.774  1.00 92.26           H  
ATOM    921  HG3 GLU A  58     -17.668  -5.784   5.404  1.00 92.26           H  
ATOM    922  CD  GLU A  58     -16.535  -4.722   3.906  1.00 92.26           C  
ATOM    923  OE1 GLU A  58     -17.062  -3.589   3.953  1.00 92.26           O  
ATOM    924  OE2 GLU A  58     -15.385  -4.960   3.475  1.00 92.26           O  
ATOM    925  N   PHE A  59     -17.022  -9.878   2.582  1.00 93.30           N  
ATOM    926  H   PHE A  59     -17.134  -9.032   2.042  1.00 93.30           H  
ATOM    927  CA  PHE A  59     -16.336 -11.003   1.946  1.00 93.30           C  
ATOM    928  HA  PHE A  59     -16.485 -11.904   2.542  1.00 93.30           H  
ATOM    929  C   PHE A  59     -14.840 -10.732   1.891  1.00 93.30           C  
ATOM    930  CB  PHE A  59     -16.888 -11.275   0.543  1.00 93.30           C  
ATOM    931  HB2 PHE A  59     -16.145 -11.839  -0.021  1.00 93.30           H  
ATOM    932  HB3 PHE A  59     -17.039 -10.327   0.027  1.00 93.30           H  
ATOM    933  O   PHE A  59     -14.405  -9.797   1.229  1.00 93.30           O  
ATOM    934  CG  PHE A  59     -18.167 -12.078   0.555  1.00 93.30           C  
ATOM    935  CD1 PHE A  59     -18.112 -13.484   0.592  1.00 93.30           C  
ATOM    936  HD1 PHE A  59     -17.158 -13.991   0.589  1.00 93.30           H  
ATOM    937  CD2 PHE A  59     -19.409 -11.422   0.610  1.00 93.30           C  
ATOM    938  HD2 PHE A  59     -19.445 -10.344   0.649  1.00 93.30           H  
ATOM    939  CE1 PHE A  59     -19.297 -14.232   0.686  1.00 93.30           C  
ATOM    940  HE1 PHE A  59     -19.248 -15.309   0.749  1.00 93.30           H  
ATOM    941  CE2 PHE A  59     -20.594 -12.172   0.705  1.00 93.30           C  
ATOM    942  HE2 PHE A  59     -21.537 -11.663   0.837  1.00 93.30           H  
ATOM    943  CZ  PHE A  59     -20.539 -13.578   0.736  1.00 93.30           C  
ATOM    944  HZ  PHE A  59     -21.440 -14.159   0.863  1.00 93.30           H  
ATOM    945  N   GLU A  60     -14.076 -11.603   2.530  1.00 92.06           N  
ATOM    946  H   GLU A  60     -14.512 -12.365   3.029  1.00 92.06           H  
ATOM    947  CA  GLU A  60     -12.626 -11.623   2.461  1.00 92.06           C  
ATOM    948  HA  GLU A  60     -12.245 -10.613   2.310  1.00 92.06           H  
ATOM    949  C   GLU A  60     -12.192 -12.505   1.289  1.00 92.06           C  
ATOM    950  CB  GLU A  60     -12.114 -12.140   3.805  1.00 92.06           C  
ATOM    951  HB2 GLU A  60     -12.508 -13.142   3.974  1.00 92.06           H  
ATOM    952  HB3 GLU A  60     -12.480 -11.483   4.594  1.00 92.06           H  
ATOM    953  O   GLU A  60     -12.571 -13.680   1.209  1.00 92.06           O  
ATOM    954  CG  GLU A  60     -10.590 -12.182   3.869  1.00 92.06           C  
ATOM    955  HG2 GLU A  60     -10.203 -11.180   3.685  1.00 92.06           H  
ATOM    956  HG3 GLU A  60     -10.218 -12.847   3.089  1.00 92.06           H  
ATOM    957  CD  GLU A  60     -10.087 -12.685   5.225  1.00 92.06           C  
ATOM    958  OE1 GLU A  60      -8.850 -12.664   5.395  1.00 92.06           O  
ATOM    959  OE2 GLU A  60     -10.904 -13.119   6.081  1.00 92.06           O  
ATOM    960  N   ASP A  61     -11.424 -11.942   0.361  1.00 94.21           N  
ATOM    961  H   ASP A  61     -11.143 -10.977   0.465  1.00 94.21           H  
ATOM    962  CA  ASP A  61     -10.875 -12.695  -0.761  1.00 94.21           C  
ATOM    963  HA  ASP A  61     -11.678 -13.256  -1.240  1.00 94.21           H  
ATOM    964  C   ASP A  61      -9.856 -13.707  -0.241  1.00 94.21           C  
ATOM    965  CB  ASP A  61     -10.278 -11.742  -1.808  1.00 94.21           C  
ATOM    966  HB2 ASP A  61      -9.713 -12.332  -2.530  1.00 94.21           H  
ATOM    967  HB3 ASP A  61      -9.591 -11.050  -1.321  1.00 94.21           H  
ATOM    968  O   ASP A  61      -8.932 -13.352   0.475  1.00 94.21           O  
ATOM    969  CG  ASP A  61     -11.348 -10.954  -2.576  1.00 94.21           C  
ATOM    970  OD1 ASP A  61     -12.543 -11.346  -2.519  1.00 94.21           O  
ATOM    971  OD2 ASP A  61     -10.965 -10.013  -3.299  1.00 94.21           O  
ATOM    972  N   LEU A  62     -10.025 -14.983  -0.584  1.00 92.03           N  
ATOM    973  H   LEU A  62     -10.803 -15.220  -1.184  1.00 92.03           H  
ATOM    974  CA  LEU A  62      -9.065 -16.033  -0.248  1.00 92.03           C  
ATOM    975  HA  LEU A  62      -8.530 -15.765   0.663  1.00 92.03           H  
ATOM    976  C   LEU A  62      -8.029 -16.158  -1.363  1.00 92.03           C  
ATOM    977  CB  LEU A  62      -9.797 -17.370  -0.027  1.00 92.03           C  
ATOM    978  HB2 LEU A  62     -10.285 -17.666  -0.956  1.00 92.03           H  
ATOM    979  HB3 LEU A  62      -9.044 -18.125   0.201  1.00 92.03           H  
ATOM    980  O   LEU A  62      -6.823 -16.175  -1.106  1.00 92.03           O  
ATOM    981  CG  LEU A  62     -10.848 -17.374   1.095  1.00 92.03           C  
ATOM    982  HG  LEU A  62     -11.625 -16.638   0.889  1.00 92.03           H  
ATOM    983  CD1 LEU A  62     -11.500 -18.760   1.134  1.00 92.03           C  
ATOM    984 HD11 LEU A  62     -12.120 -18.893   0.248  1.00 92.03           H  
ATOM    985 HD12 LEU A  62     -10.735 -19.537   1.152  1.00 92.03           H  
ATOM    986 HD13 LEU A  62     -12.118 -18.860   2.026  1.00 92.03           H  
ATOM    987  CD2 LEU A  62     -10.230 -17.075   2.462  1.00 92.03           C  
ATOM    988 HD21 LEU A  62     -10.985 -17.172   3.242  1.00 92.03           H  
ATOM    989 HD22 LEU A  62      -9.398 -17.751   2.661  1.00 92.03           H  
ATOM    990 HD23 LEU A  62      -9.866 -16.048   2.478  1.00 92.03           H  
ATOM    991  N   PHE A  63      -8.518 -16.220  -2.605  1.00 93.41           N  
ATOM    992  H   PHE A  63      -9.518 -16.136  -2.722  1.00 93.41           H  
ATOM    993  CA  PHE A  63      -7.711 -16.433  -3.798  1.00 93.41           C  
ATOM    994  HA  PHE A  63      -6.678 -16.159  -3.580  1.00 93.41           H  
ATOM    995  C   PHE A  63      -8.201 -15.585  -4.965  1.00 93.41           C  
ATOM    996  CB  PHE A  63      -7.741 -17.913  -4.190  1.00 93.41           C  
ATOM    997  HB2 PHE A  63      -7.158 -18.028  -5.104  1.00 93.41           H  
ATOM    998  HB3 PHE A  63      -8.766 -18.212  -4.410  1.00 93.41           H  
ATOM    999  O   PHE A  63      -9.392 -15.587  -5.270  1.00 93.41           O  
ATOM   1000  CG  PHE A  63      -7.160 -18.829  -3.139  1.00 93.41           C  
ATOM   1001  CD1 PHE A  63      -5.764 -18.943  -3.010  1.00 93.41           C  
ATOM   1002  HD1 PHE A  63      -5.110 -18.395  -3.674  1.00 93.41           H  
ATOM   1003  CD2 PHE A  63      -8.009 -19.527  -2.259  1.00 93.41           C  
ATOM   1004  HD2 PHE A  63      -9.081 -19.426  -2.350  1.00 93.41           H  
ATOM   1005  CE1 PHE A  63      -5.218 -19.761  -2.009  1.00 93.41           C  
ATOM   1006  HE1 PHE A  63      -4.147 -19.865  -1.912  1.00 93.41           H  
ATOM   1007  CE2 PHE A  63      -7.461 -20.329  -1.243  1.00 93.41           C  
ATOM   1008  HE2 PHE A  63      -8.110 -20.849  -0.554  1.00 93.41           H  
ATOM   1009  CZ  PHE A  63      -6.065 -20.445  -1.125  1.00 93.41           C  
ATOM   1010  HZ  PHE A  63      -5.626 -21.058  -0.352  1.00 93.41           H  
ATOM   1011  N   VAL A  64      -7.267 -14.927  -5.650  1.00 93.76           N  
ATOM   1012  H   VAL A  64      -6.317 -14.970  -5.308  1.00 93.76           H  
ATOM   1013  CA  VAL A  64      -7.514 -14.162  -6.877  1.00 93.76           C  
ATOM   1014  HA  VAL A  64      -8.566 -14.234  -7.154  1.00 93.76           H  
ATOM   1015  C   VAL A  64      -6.678 -14.769  -7.997  1.00 93.76           C  
ATOM   1016  CB  VAL A  64      -7.178 -12.669  -6.688  1.00 93.76           C  
ATOM   1017  HB  VAL A  64      -6.111 -12.563  -6.490  1.00 93.76           H  
ATOM   1018  O   VAL A  64      -5.450 -14.721  -7.951  1.00 93.76           O  
ATOM   1019  CG1 VAL A  64      -7.522 -11.870  -7.952  1.00 93.76           C  
ATOM   1020 HG11 VAL A  64      -7.329 -10.811  -7.783  1.00 93.76           H  
ATOM   1021 HG12 VAL A  64      -6.907 -12.202  -8.789  1.00 93.76           H  
ATOM   1022 HG13 VAL A  64      -8.574 -12.006  -8.204  1.00 93.76           H  
ATOM   1023  CG2 VAL A  64      -7.933 -12.041  -5.509  1.00 93.76           C  
ATOM   1024 HG21 VAL A  64      -7.702 -12.559  -4.578  1.00 93.76           H  
ATOM   1025 HG22 VAL A  64      -7.645 -10.997  -5.395  1.00 93.76           H  
ATOM   1026 HG23 VAL A  64      -9.008 -12.085  -5.687  1.00 93.76           H  
ATOM   1027  N   LEU A  65      -7.336 -15.348  -8.996  1.00 92.72           N  
ATOM   1028  H   LEU A  65      -8.345 -15.353  -8.963  1.00 92.72           H  
ATOM   1029  CA  LEU A  65      -6.714 -15.886 -10.199  1.00 92.72           C  
ATOM   1030  HA  LEU A  65      -5.660 -16.085 -10.009  1.00 92.72           H  
ATOM   1031  C   LEU A  65      -6.831 -14.873 -11.331  1.00 92.72           C  
ATOM   1032  CB  LEU A  65      -7.409 -17.202 -10.577  1.00 92.72           C  
ATOM   1033  HB2 LEU A  65      -8.467 -16.993 -10.740  1.00 92.72           H  
ATOM   1034  HB3 LEU A  65      -7.328 -17.906  -9.749  1.00 92.72           H  
ATOM   1035  O   LEU A  65      -7.939 -14.502 -11.713  1.00 92.72           O  
ATOM   1036  CG  LEU A  65      -6.855 -17.860 -11.849  1.00 92.72           C  
ATOM   1037  HG  LEU A  65      -6.919 -17.169 -12.689  1.00 92.72           H  
ATOM   1038  CD1 LEU A  65      -5.403 -18.311 -11.688  1.00 92.72           C  
ATOM   1039 HD11 LEU A  65      -4.753 -17.444 -11.569  1.00 92.72           H  
ATOM   1040 HD12 LEU A  65      -5.081 -18.846 -12.582  1.00 92.72           H  
ATOM   1041 HD13 LEU A  65      -5.303 -18.965 -10.822  1.00 92.72           H  
ATOM   1042  CD2 LEU A  65      -7.705 -19.076 -12.179  1.00 92.72           C  
ATOM   1043 HD21 LEU A  65      -8.717 -18.765 -12.439  1.00 92.72           H  
ATOM   1044 HD22 LEU A  65      -7.745 -19.761 -11.332  1.00 92.72           H  
ATOM   1045 HD23 LEU A  65      -7.262 -19.579 -13.039  1.00 92.72           H  
ATOM   1046  N   ASN A  66      -5.709 -14.478 -11.919  1.00 90.76           N  
ATOM   1047  H   ASN A  66      -4.828 -14.818 -11.559  1.00 90.76           H  
ATOM   1048  CA  ASN A  66      -5.721 -13.799 -13.209  1.00 90.76           C  
ATOM   1049  HA  ASN A  66      -6.579 -13.128 -13.264  1.00 90.76           H  
ATOM   1050  C   ASN A  66      -5.865 -14.853 -14.316  1.00 90.76           C  
ATOM   1051  CB  ASN A  66      -4.451 -12.952 -13.316  1.00 90.76           C  
ATOM   1052  HB2 ASN A  66      -3.580 -13.606 -13.270  1.00 90.76           H  
ATOM   1053  HB3 ASN A  66      -4.410 -12.274 -12.463  1.00 90.76           H  
ATOM   1054  O   ASN A  66      -4.986 -15.692 -14.492  1.00 90.76           O  
ATOM   1055  CG  ASN A  66      -4.396 -12.141 -14.599  1.00 90.76           C  
ATOM   1056  ND2 ASN A  66      -4.028 -10.884 -14.519  1.00 90.76           N  
ATOM   1057 HD21 ASN A  66      -4.014 -10.369 -15.387  1.00 90.76           H  
ATOM   1058 HD22 ASN A  66      -3.800 -10.470 -13.626  1.00 90.76           H  
ATOM   1059  OD1 ASN A  66      -4.682 -12.610 -15.688  1.00 90.76           O  
ATOM   1060  N   THR A  67      -6.973 -14.831 -15.054  1.00 84.25           N  
ATOM   1061  H   THR A  67      -7.627 -14.069 -14.950  1.00 84.25           H  
ATOM   1062  CA  THR A  67      -7.291 -15.860 -16.060  1.00 84.25           C  
ATOM   1063  HA  THR A  67      -7.043 -16.840 -15.653  1.00 84.25           H  
ATOM   1064  C   THR A  67      -6.479 -15.716 -17.346  1.00 84.25           C  
ATOM   1065  CB  THR A  67      -8.791 -15.854 -16.386  1.00 84.25           C  
ATOM   1066  HB  THR A  67      -8.997 -16.477 -17.256  1.00 84.25           H  
ATOM   1067  O   THR A  67      -6.424 -16.661 -18.127  1.00 84.25           O  
ATOM   1068  CG2 THR A  67      -9.617 -16.349 -15.197  1.00 84.25           C  
ATOM   1069 HG21 THR A  67      -9.273 -17.339 -14.900  1.00 84.25           H  
ATOM   1070 HG22 THR A  67      -9.521 -15.668 -14.351  1.00 84.25           H  
ATOM   1071 HG23 THR A  67     -10.665 -16.423 -15.488  1.00 84.25           H  
ATOM   1072  OG1 THR A  67      -9.199 -14.531 -16.619  1.00 84.25           O  
ATOM   1073  HG1 THR A  67      -9.461 -14.414 -17.535  1.00 84.25           H  
ATOM   1074  N   LEU A  68      -5.820 -14.570 -17.563  1.00 84.32           N  
ATOM   1075  H   LEU A  68      -5.883 -13.848 -16.859  1.00 84.32           H  
ATOM   1076  CA  LEU A  68      -4.932 -14.333 -18.706  1.00 84.32           C  
ATOM   1077  HA  LEU A  68      -5.286 -14.905 -19.564  1.00 84.32           H  
ATOM   1078  C   LEU A  68      -3.502 -14.807 -18.422  1.00 84.32           C  
ATOM   1079  CB  LEU A  68      -4.930 -12.835 -19.070  1.00 84.32           C  
ATOM   1080  HB2 LEU A  68      -4.239 -12.685 -19.899  1.00 84.32           H  
ATOM   1081  HB3 LEU A  68      -4.544 -12.271 -18.221  1.00 84.32           H  
ATOM   1082  O   LEU A  68      -2.868 -15.399 -19.291  1.00 84.32           O  
ATOM   1083  CG  LEU A  68      -6.298 -12.251 -19.464  1.00 84.32           C  
ATOM   1084  HG  LEU A  68      -7.028 -12.448 -18.678  1.00 84.32           H  
ATOM   1085  CD1 LEU A  68      -6.178 -10.735 -19.628  1.00 84.32           C  
ATOM   1086 HD11 LEU A  68      -5.854 -10.292 -18.687  1.00 84.32           H  
ATOM   1087 HD12 LEU A  68      -7.149 -10.320 -19.896  1.00 84.32           H  
ATOM   1088 HD13 LEU A  68      -5.455 -10.499 -20.410  1.00 84.32           H  
ATOM   1089  CD2 LEU A  68      -6.809 -12.840 -20.780  1.00 84.32           C  
ATOM   1090 HD21 LEU A  68      -6.981 -13.910 -20.663  1.00 84.32           H  
ATOM   1091 HD22 LEU A  68      -7.758 -12.373 -21.045  1.00 84.32           H  
ATOM   1092 HD23 LEU A  68      -6.084 -12.673 -21.576  1.00 84.32           H  
ATOM   1093  N   THR A  69      -2.989 -14.545 -17.216  1.00 86.26           N  
ATOM   1094  H   THR A  69      -3.551 -14.021 -16.560  1.00 86.26           H  
ATOM   1095  CA  THR A  69      -1.615 -14.910 -16.826  1.00 86.26           C  
ATOM   1096  HA  THR A  69      -1.022 -15.056 -17.729  1.00 86.26           H  
ATOM   1097  C   THR A  69      -1.522 -16.224 -16.056  1.00 86.26           C  
ATOM   1098  CB  THR A  69      -0.927 -13.801 -16.019  1.00 86.26           C  
ATOM   1099  HB  THR A  69       0.100 -14.105 -15.815  1.00 86.26           H  
ATOM   1100  O   THR A  69      -0.415 -16.715 -15.851  1.00 86.26           O  
ATOM   1101  CG2 THR A  69      -0.892 -12.464 -16.756  1.00 86.26           C  
ATOM   1102 HG21 THR A  69      -0.303 -11.745 -16.186  1.00 86.26           H  
ATOM   1103 HG22 THR A  69      -0.430 -12.600 -17.734  1.00 86.26           H  
ATOM   1104 HG23 THR A  69      -1.903 -12.078 -16.888  1.00 86.26           H  
ATOM   1105  OG1 THR A  69      -1.582 -13.580 -14.793  1.00 86.26           O  
ATOM   1106  HG1 THR A  69      -1.029 -12.972 -14.296  1.00 86.26           H  
ATOM   1107  N   LEU A  70      -2.655 -16.789 -15.620  1.00 85.63           N  
ATOM   1108  H   LEU A  70      -3.519 -16.295 -15.793  1.00 85.63           H  
ATOM   1109  CA  LEU A  70      -2.740 -17.968 -14.748  1.00 85.63           C  
ATOM   1110  HA  LEU A  70      -3.789 -18.072 -14.470  1.00 85.63           H  
ATOM   1111  C   LEU A  70      -2.011 -17.812 -13.401  1.00 85.63           C  
ATOM   1112  CB  LEU A  70      -2.336 -19.230 -15.535  1.00 85.63           C  
ATOM   1113  HB2 LEU A  70      -2.106 -20.042 -14.845  1.00 85.63           H  
ATOM   1114  HB3 LEU A  70      -1.417 -19.030 -16.088  1.00 85.63           H  
ATOM   1115  O   LEU A  70      -1.654 -18.799 -12.762  1.00 85.63           O  
ATOM   1116  CG  LEU A  70      -3.415 -19.730 -16.505  1.00 85.63           C  
ATOM   1117  HG  LEU A  70      -3.764 -18.916 -17.140  1.00 85.63           H  
ATOM   1118  CD1 LEU A  70      -2.788 -20.804 -17.396  1.00 85.63           C  
ATOM   1119 HD11 LEU A  70      -1.938 -20.383 -17.934  1.00 85.63           H  
ATOM   1120 HD12 LEU A  70      -2.455 -21.646 -16.790  1.00 85.63           H  
ATOM   1121 HD13 LEU A  70      -3.518 -21.148 -18.129  1.00 85.63           H  
ATOM   1122  CD2 LEU A  70      -4.594 -20.312 -15.710  1.00 85.63           C  
ATOM   1123 HD21 LEU A  70      -4.243 -20.800 -14.801  1.00 85.63           H  
ATOM   1124 HD22 LEU A  70      -5.286 -19.511 -15.453  1.00 85.63           H  
ATOM   1125 HD23 LEU A  70      -5.121 -21.055 -16.308  1.00 85.63           H  
ATOM   1126  N   ILE A  71      -1.811 -16.577 -12.934  1.00 87.99           N  
ATOM   1127  H   ILE A  71      -2.131 -15.803 -13.498  1.00 87.99           H  
ATOM   1128  CA  ILE A  71      -1.193 -16.303 -11.631  1.00 87.99           C  
ATOM   1129  HA  ILE A  71      -0.500 -17.111 -11.398  1.00 87.99           H  
ATOM   1130  C   ILE A  71      -2.280 -16.295 -10.551  1.00 87.99           C  
ATOM   1131  CB  ILE A  71      -0.365 -14.999 -11.671  1.00 87.99           C  
ATOM   1132  HB  ILE A  71      -1.021 -14.182 -11.970  1.00 87.99           H  
ATOM   1133  O   ILE A  71      -3.208 -15.484 -10.608  1.00 87.99           O  
ATOM   1134  CG1 ILE A  71       0.780 -15.127 -12.705  1.00 87.99           C  
ATOM   1135 HG12 ILE A  71       0.368 -15.429 -13.668  1.00 87.99           H  
ATOM   1136 HG13 ILE A  71       1.473 -15.905 -12.385  1.00 87.99           H  
ATOM   1137  CG2 ILE A  71       0.205 -14.679 -10.275  1.00 87.99           C  
ATOM   1138 HG21 ILE A  71       0.770 -13.747 -10.294  1.00 87.99           H  
ATOM   1139 HG22 ILE A  71      -0.596 -14.550  -9.547  1.00 87.99           H  
ATOM   1140 HG23 ILE A  71       0.861 -15.483  -9.940  1.00 87.99           H  
ATOM   1141  CD1 ILE A  71       1.566 -13.833 -12.947  1.00 87.99           C  
ATOM   1142 HD11 ILE A  71       0.882 -13.018 -13.185  1.00 87.99           H  
ATOM   1143 HD12 ILE A  71       2.247 -13.979 -13.785  1.00 87.99           H  
ATOM   1144 HD13 ILE A  71       2.154 -13.572 -12.067  1.00 87.99           H  
ATOM   1145  N   LEU A  72      -2.152 -17.191  -9.566  1.00 89.15           N  
ATOM   1146  H   LEU A  72      -1.373 -17.833  -9.613  1.00 89.15           H  
ATOM   1147  CA  LEU A  72      -3.023 -17.278  -8.393  1.00 89.15           C  
ATOM   1148  HA  LEU A  72      -3.968 -16.784  -8.618  1.00 89.15           H  
ATOM   1149  C   LEU A  72      -2.378 -16.581  -7.188  1.00 89.15           C  
ATOM   1150  CB  LEU A  72      -3.310 -18.759  -8.079  1.00 89.15           C  
ATOM   1151  HB2 LEU A  72      -2.381 -19.223  -7.747  1.00 89.15           H  
ATOM   1152  HB3 LEU A  72      -3.625 -19.275  -8.985  1.00 89.15           H  
ATOM   1153  O   LEU A  72      -1.335 -17.016  -6.704  1.00 89.15           O  
ATOM   1154  CG  LEU A  72      -4.384 -18.932  -6.986  1.00 89.15           C  
ATOM   1155  HG  LEU A  72      -4.261 -18.177  -6.210  1.00 89.15           H  
ATOM   1156  CD1 LEU A  72      -5.787 -18.805  -7.581  1.00 89.15           C  
ATOM   1157 HD11 LEU A  72      -5.968 -17.768  -7.862  1.00 89.15           H  
ATOM   1158 HD12 LEU A  72      -6.539 -19.117  -6.857  1.00 89.15           H  
ATOM   1159 HD13 LEU A  72      -5.879 -19.445  -8.459  1.00 89.15           H  
ATOM   1160  CD2 LEU A  72      -4.272 -20.293  -6.312  1.00 89.15           C  
ATOM   1161 HD21 LEU A  72      -4.500 -21.083  -7.027  1.00 89.15           H  
ATOM   1162 HD22 LEU A  72      -4.983 -20.334  -5.486  1.00 89.15           H  
ATOM   1163 HD23 LEU A  72      -3.266 -20.429  -5.915  1.00 89.15           H  
ATOM   1164  N   ASN A  73      -3.039 -15.555  -6.655  1.00 87.89           N  
ATOM   1165  H   ASN A  73      -3.887 -15.248  -7.111  1.00 87.89           H  
ATOM   1166  CA  ASN A  73      -2.605 -14.842  -5.456  1.00 87.89           C  
ATOM   1167  HA  ASN A  73      -1.574 -15.110  -5.226  1.00 87.89           H  
ATOM   1168  C   ASN A  73      -3.467 -15.224  -4.251  1.00 87.89           C  
ATOM   1169  CB  ASN A  73      -2.644 -13.331  -5.729  1.00 87.89           C  
ATOM   1170  HB2 ASN A  73      -3.628 -13.058  -6.109  1.00 87.89           H  
ATOM   1171  HB3 ASN A  73      -2.467 -12.792  -4.799  1.00 87.89           H  
ATOM   1172  O   ASN A  73      -4.683 -15.022  -4.269  1.00 87.89           O  
ATOM   1173  CG  ASN A  73      -1.576 -12.895  -6.714  1.00 87.89           C  
ATOM   1174  ND2 ASN A  73      -1.844 -11.889  -7.511  1.00 87.89           N  
ATOM   1175 HD21 ASN A  73      -2.750 -11.443  -7.496  1.00 87.89           H  
ATOM   1176 HD22 ASN A  73      -1.100 -11.621  -8.139  1.00 87.89           H  
ATOM   1177  OD1 ASN A  73      -0.480 -13.422  -6.769  1.00 87.89           O  
ATOM   1178  N   GLN A  74      -2.831 -15.733  -3.195  1.00 86.64           N  
ATOM   1179  H   GLN A  74      -1.829 -15.847  -3.249  1.00 86.64           H  
ATOM   1180  CA  GLN A  74      -3.464 -15.976  -1.899  1.00 86.64           C  
ATOM   1181  HA  GLN A  74      -4.506 -16.253  -2.056  1.00 86.64           H  
ATOM   1182  C   GLN A  74      -3.414 -14.701  -1.051  1.00 86.64           C  
ATOM   1183  CB  GLN A  74      -2.757 -17.150  -1.209  1.00 86.64           C  
ATOM   1184  HB2 GLN A  74      -1.708 -16.902  -1.046  1.00 86.64           H  
ATOM   1185  HB3 GLN A  74      -2.804 -18.015  -1.870  1.00 86.64           H  
ATOM   1186  O   GLN A  74      -2.333 -14.172  -0.805  1.00 86.64           O  
ATOM   1187  CG  GLN A  74      -3.402 -17.501   0.139  1.00 86.64           C  
ATOM   1188  HG2 GLN A  74      -3.281 -16.658   0.820  1.00 86.64           H  
ATOM   1189  HG3 GLN A  74      -4.469 -17.677   0.001  1.00 86.64           H  
ATOM   1190  CD  GLN A  74      -2.792 -18.738   0.792  1.00 86.64           C  
ATOM   1191  NE2 GLN A  74      -2.946 -18.893   2.085  1.00 86.64           N  
ATOM   1192 HE21 GLN A  74      -3.488 -18.195   2.574  1.00 86.64           H  
ATOM   1193 HE22 GLN A  74      -2.614 -19.762   2.480  1.00 86.64           H  
ATOM   1194  OE1 GLN A  74      -2.193 -19.599   0.173  1.00 86.64           O  
ATOM   1195  N   GLN A  75      -4.568 -14.225  -0.588  1.00 79.48           N  
ATOM   1196  H   GLN A  75      -5.421 -14.716  -0.817  1.00 79.48           H  
ATOM   1197  CA  GLN A  75      -4.667 -12.972   0.176  1.00 79.48           C  
ATOM   1198  HA  GLN A  75      -3.815 -12.331  -0.047  1.00 79.48           H  
ATOM   1199  C   GLN A  75      -4.656 -13.209   1.697  1.00 79.48           C  
ATOM   1200  CB  GLN A  75      -5.936 -12.235  -0.259  1.00 79.48           C  
ATOM   1201  HB2 GLN A  75      -6.764 -12.920  -0.073  1.00 79.48           H  
ATOM   1202  HB3 GLN A  75      -6.073 -11.347   0.358  1.00 79.48           H  
ATOM   1203  O   GLN A  75      -4.109 -12.402   2.446  1.00 79.48           O  
ATOM   1204  CG  GLN A  75      -5.989 -11.839  -1.743  1.00 79.48           C  
ATOM   1205  HG2 GLN A  75      -6.956 -11.380  -1.949  1.00 79.48           H  
ATOM   1206  HG3 GLN A  75      -5.911 -12.731  -2.364  1.00 79.48           H  
ATOM   1207  CD  GLN A  75      -4.901 -10.845  -2.131  1.00 79.48           C  
ATOM   1208  NE2 GLN A  75      -4.329 -10.970  -3.308  1.00 79.48           N  
ATOM   1209 HE21 GLN A  75      -3.623 -10.277  -3.513  1.00 79.48           H  
ATOM   1210 HE22 GLN A  75      -4.624 -11.701  -3.940  1.00 79.48           H  
ATOM   1211  OE1 GLN A  75      -4.533  -9.944  -1.401  1.00 79.48           O  
ATOM   1212  N   THR A  76      -5.174 -14.353   2.159  1.00 70.10           N  
ATOM   1213  H   THR A  76      -5.683 -14.928   1.503  1.00 70.10           H  
ATOM   1214  CA  THR A  76      -5.291 -14.681   3.593  1.00 70.10           C  
ATOM   1215  HA  THR A  76      -4.908 -13.846   4.179  1.00 70.10           H  
ATOM   1216  C   THR A  76      -4.508 -15.939   3.959  1.00 70.10           C  
ATOM   1217  CB  THR A  76      -6.755 -14.896   4.006  1.00 70.10           C  
ATOM   1218  HB  THR A  76      -7.074 -15.884   3.674  1.00 70.10           H  
ATOM   1219  O   THR A  76      -4.507 -16.916   3.211  1.00 70.10           O  
ATOM   1220  CG2 THR A  76      -6.924 -14.806   5.521  1.00 70.10           C  
ATOM   1221 HG21 THR A  76      -6.601 -13.830   5.882  1.00 70.10           H  
ATOM   1222 HG22 THR A  76      -7.975 -14.954   5.772  1.00 70.10           H  
ATOM   1223 HG23 THR A  76      -6.363 -15.593   6.025  1.00 70.10           H  
ATOM   1224  OG1 THR A  76      -7.598 -13.956   3.408  1.00 70.10           O  
ATOM   1225  HG1 THR A  76      -7.992 -13.419   4.100  1.00 70.10           H  
ATOM   1226  N   LYS A  77      -3.904 -15.989   5.156  1.00 68.54           N  
ATOM   1227  H   LYS A  77      -3.963 -15.164   5.736  1.00 68.54           H  
ATOM   1228  CA  LYS A  77      -3.327 -17.221   5.733  1.00 68.54           C  
ATOM   1229  HA  LYS A  77      -2.715 -17.713   4.977  1.00 68.54           H  
ATOM   1230  C   LYS A  77      -4.428 -18.222   6.122  1.00 68.54           C  
ATOM   1231  CB  LYS A  77      -2.427 -16.899   6.942  1.00 68.54           C  
ATOM   1232  HB2 LYS A  77      -2.968 -16.253   7.635  1.00 68.54           H  
ATOM   1233  HB3 LYS A  77      -2.204 -17.833   7.458  1.00 68.54           H  
ATOM   1234  O   LYS A  77      -4.794 -18.335   7.288  1.00 68.54           O  
ATOM   1235  CG  LYS A  77      -1.091 -16.247   6.563  1.00 68.54           C  
ATOM   1236  HG2 LYS A  77      -0.575 -16.876   5.837  1.00 68.54           H  
ATOM   1237  HG3 LYS A  77      -1.276 -15.270   6.117  1.00 68.54           H  
ATOM   1238  CD  LYS A  77      -0.210 -16.085   7.812  1.00 68.54           C  
ATOM   1239  HD2 LYS A  77      -0.021 -17.067   8.245  1.00 68.54           H  
ATOM   1240  HD3 LYS A  77      -0.739 -15.471   8.540  1.00 68.54           H  
ATOM   1241  CE  LYS A  77       1.121 -15.419   7.447  1.00 68.54           C  
ATOM   1242  HE2 LYS A  77       0.907 -14.456   6.982  1.00 68.54           H  
ATOM   1243  HE3 LYS A  77       1.629 -16.035   6.705  1.00 68.54           H  
ATOM   1244  NZ  LYS A  77       1.987 -15.226   8.639  1.00 68.54           N  
ATOM   1245  HZ1 LYS A  77       1.523 -14.643   9.320  1.00 68.54           H  
ATOM   1246  HZ2 LYS A  77       2.210 -16.113   9.067  1.00 68.54           H  
ATOM   1247  HZ3 LYS A  77       2.849 -14.772   8.375  1.00 68.54           H  
ATOM   1248  N   LEU A  78      -4.953 -18.960   5.149  1.00 69.83           N  
ATOM   1249  H   LEU A  78      -4.684 -18.744   4.200  1.00 69.83           H  
ATOM   1250  CA  LEU A  78      -5.857 -20.088   5.366  1.00 69.83           C  
ATOM   1251  HA  LEU A  78      -6.352 -19.958   6.328  1.00 69.83           H  
ATOM   1252  C   LEU A  78      -5.046 -21.397   5.410  1.00 69.83           C  
ATOM   1253  CB  LEU A  78      -6.928 -20.066   4.255  1.00 69.83           C  
ATOM   1254  HB2 LEU A  78      -6.451 -20.344   3.315  1.00 69.83           H  
ATOM   1255  HB3 LEU A  78      -7.303 -19.049   4.140  1.00 69.83           H  
ATOM   1256  O   LEU A  78      -4.166 -21.598   4.572  1.00 69.83           O  
ATOM   1257  CG  LEU A  78      -8.130 -20.996   4.507  1.00 69.83           C  
ATOM   1258  HG  LEU A  78      -7.773 -21.990   4.778  1.00 69.83           H  
ATOM   1259  CD1 LEU A  78      -9.032 -20.459   5.622  1.00 69.83           C  
ATOM   1260 HD11 LEU A  78      -8.486 -20.411   6.565  1.00 69.83           H  
ATOM   1261 HD12 LEU A  78      -9.399 -19.467   5.358  1.00 69.83           H  
ATOM   1262 HD13 LEU A  78      -9.876 -21.136   5.752  1.00 69.83           H  
ATOM   1263  CD2 LEU A  78      -8.989 -21.115   3.248  1.00 69.83           C  
ATOM   1264 HD21 LEU A  78      -9.394 -20.139   2.982  1.00 69.83           H  
ATOM   1265 HD22 LEU A  78      -8.395 -21.491   2.415  1.00 69.83           H  
ATOM   1266 HD23 LEU A  78      -9.811 -21.808   3.430  1.00 69.83           H  
ATOM   1267  N   LYS A  79      -5.336 -22.298   6.363  1.00 68.89           N  
ATOM   1268  H   LYS A  79      -6.079 -22.080   7.011  1.00 68.89           H  
ATOM   1269  CA  LYS A  79      -4.803 -23.677   6.364  1.00 68.89           C  
ATOM   1270  HA  LYS A  79      -3.738 -23.654   6.136  1.00 68.89           H  
ATOM   1271  C   LYS A  79      -5.469 -24.464   5.233  1.00 68.89           C  
ATOM   1272  CB  LYS A  79      -5.007 -24.376   7.726  1.00 68.89           C  
ATOM   1273  HB2 LYS A  79      -5.200 -25.434   7.551  1.00 68.89           H  
ATOM   1274  HB3 LYS A  79      -5.881 -23.965   8.231  1.00 68.89           H  
ATOM   1275  O   LYS A  79      -6.462 -25.152   5.434  1.00 68.89           O  
ATOM   1276  CG  LYS A  79      -3.780 -24.306   8.648  1.00 68.89           C  
ATOM   1277  HG2 LYS A  79      -2.908 -24.684   8.114  1.00 68.89           H  
ATOM   1278  HG3 LYS A  79      -3.600 -23.272   8.943  1.00 68.89           H  
ATOM   1279  CD  LYS A  79      -4.024 -25.174   9.894  1.00 68.89           C  
ATOM   1280  HD2 LYS A  79      -4.280 -26.184   9.575  1.00 68.89           H  
ATOM   1281  HD3 LYS A  79      -4.866 -24.762  10.450  1.00 68.89           H  
ATOM   1282  CE  LYS A  79      -2.787 -25.235  10.798  1.00 68.89           C  
ATOM   1283  HE2 LYS A  79      -1.951 -25.623  10.215  1.00 68.89           H  
ATOM   1284  HE3 LYS A  79      -2.535 -24.223  11.115  1.00 68.89           H  
ATOM   1285  NZ  LYS A  79      -3.029 -26.102  11.981  1.00 68.89           N  
ATOM   1286  HZ1 LYS A  79      -2.211 -26.149  12.571  1.00 68.89           H  
ATOM   1287  HZ2 LYS A  79      -3.264 -27.040  11.692  1.00 68.89           H  
ATOM   1288  HZ3 LYS A  79      -3.799 -25.749  12.532  1.00 68.89           H  
ATOM   1289  N   VAL A  80      -4.941 -24.309   4.027  1.00 68.28           N  
ATOM   1290  H   VAL A  80      -4.178 -23.655   3.924  1.00 68.28           H  
ATOM   1291  CA  VAL A  80      -5.441 -24.990   2.833  1.00 68.28           C  
ATOM   1292  HA  VAL A  80      -6.518 -25.132   2.922  1.00 68.28           H  
ATOM   1293  C   VAL A  80      -4.785 -26.355   2.728  1.00 68.28           C  
ATOM   1294  CB  VAL A  80      -5.179 -24.135   1.584  1.00 68.28           C  
ATOM   1295  HB  VAL A  80      -4.111 -23.934   1.509  1.00 68.28           H  
ATOM   1296  O   VAL A  80      -3.564 -26.458   2.811  1.00 68.28           O  
ATOM   1297  CG1 VAL A  80      -5.614 -24.865   0.310  1.00 68.28           C  
ATOM   1298 HG11 VAL A  80      -5.634 -24.171  -0.530  1.00 68.28           H  
ATOM   1299 HG12 VAL A  80      -4.895 -25.651   0.079  1.00 68.28           H  
ATOM   1300 HG13 VAL A  80      -6.596 -25.317   0.449  1.00 68.28           H  
ATOM   1301  CG2 VAL A  80      -5.909 -22.788   1.712  1.00 68.28           C  
ATOM   1302 HG21 VAL A  80      -6.468 -22.731   2.646  1.00 68.28           H  
ATOM   1303 HG22 VAL A  80      -5.174 -21.983   1.701  1.00 68.28           H  
ATOM   1304 HG23 VAL A  80      -6.616 -22.647   0.895  1.00 68.28           H  
ATOM   1305  N   SER A  81      -5.585 -27.402   2.533  1.00 72.10           N  
ATOM   1306  H   SER A  81      -6.588 -27.280   2.517  1.00 72.10           H  
ATOM   1307  CA  SER A  81      -5.049 -28.745   2.319  1.00 72.10           C  
ATOM   1308  HA  SER A  81      -4.165 -28.885   2.941  1.00 72.10           H  
ATOM   1309  C   SER A  81      -4.617 -28.953   0.872  1.00 72.10           C  
ATOM   1310  CB  SER A  81      -6.066 -29.804   2.715  1.00 72.10           C  
ATOM   1311  HB2 SER A  81      -6.894 -29.831   2.007  1.00 72.10           H  
ATOM   1312  HB3 SER A  81      -5.542 -30.759   2.684  1.00 72.10           H  
ATOM   1313  O   SER A  81      -3.518 -29.437   0.617  1.00 72.10           O  
ATOM   1314  OG  SER A  81      -6.565 -29.562   4.018  1.00 72.10           O  
ATOM   1315  HG  SER A  81      -5.826 -29.458   4.622  1.00 72.10           H  
ATOM   1316  N   GLN A  82      -5.459 -28.545  -0.081  1.00 83.74           N  
ATOM   1317  H   GLN A  82      -6.366 -28.194   0.188  1.00 83.74           H  
ATOM   1318  CA  GLN A  82      -5.137 -28.594  -1.504  1.00 83.74           C  
ATOM   1319  HA  GLN A  82      -4.066 -28.426  -1.618  1.00 83.74           H  
ATOM   1320  C   GLN A  82      -5.874 -27.491  -2.270  1.00 83.74           C  
ATOM   1321  CB  GLN A  82      -5.466 -29.999  -2.041  1.00 83.74           C  
ATOM   1322  HB2 GLN A  82      -4.976 -30.739  -1.409  1.00 83.74           H  
ATOM   1323  HB3 GLN A  82      -6.541 -30.173  -1.991  1.00 83.74           H  
ATOM   1324  O   GLN A  82      -7.036 -27.194  -1.991  1.00 83.74           O  
ATOM   1325  CG  GLN A  82      -4.999 -30.221  -3.485  1.00 83.74           C  
ATOM   1326  HG2 GLN A  82      -5.559 -29.575  -4.160  1.00 83.74           H  
ATOM   1327  HG3 GLN A  82      -3.942 -29.963  -3.555  1.00 83.74           H  
ATOM   1328  CD  GLN A  82      -5.180 -31.665  -3.949  1.00 83.74           C  
ATOM   1329  NE2 GLN A  82      -4.460 -32.099  -4.962  1.00 83.74           N  
ATOM   1330 HE21 GLN A  82      -4.367 -33.104  -4.918  1.00 83.74           H  
ATOM   1331 HE22 GLN A  82      -3.687 -31.523  -5.263  1.00 83.74           H  
ATOM   1332  OE1 GLN A  82      -5.944 -32.455  -3.436  1.00 83.74           O  
ATOM   1333  N   ILE A  83      -5.204 -26.912  -3.269  1.00 88.99           N  
ATOM   1334  H   ILE A  83      -4.246 -27.182  -3.439  1.00 88.99           H  
ATOM   1335  CA  ILE A  83      -5.807 -25.983  -4.225  1.00 88.99           C  
ATOM   1336  HA  ILE A  83      -6.889 -26.051  -4.114  1.00 88.99           H  
ATOM   1337  C   ILE A  83      -5.481 -26.404  -5.657  1.00 88.99           C  
ATOM   1338  CB  ILE A  83      -5.419 -24.525  -3.905  1.00 88.99           C  
ATOM   1339  HB  ILE A  83      -5.683 -24.357  -2.861  1.00 88.99           H  
ATOM   1340  O   ILE A  83      -4.347 -26.772  -5.965  1.00 88.99           O  
ATOM   1341  CG1 ILE A  83      -6.256 -23.554  -4.764  1.00 88.99           C  
ATOM   1342 HG12 ILE A  83      -5.777 -23.397  -5.730  1.00 88.99           H  
ATOM   1343 HG13 ILE A  83      -7.247 -23.972  -4.940  1.00 88.99           H  
ATOM   1344  CG2 ILE A  83      -3.910 -24.246  -4.059  1.00 88.99           C  
ATOM   1345 HG21 ILE A  83      -3.600 -24.358  -5.098  1.00 88.99           H  
ATOM   1346 HG22 ILE A  83      -3.334 -24.931  -3.438  1.00 88.99           H  
ATOM   1347 HG23 ILE A  83      -3.686 -23.229  -3.737  1.00 88.99           H  
ATOM   1348  CD1 ILE A  83      -6.457 -22.212  -4.065  1.00 88.99           C  
ATOM   1349 HD11 ILE A  83      -5.490 -21.777  -3.813  1.00 88.99           H  
ATOM   1350 HD12 ILE A  83      -7.037 -22.362  -3.154  1.00 88.99           H  
ATOM   1351 HD13 ILE A  83      -7.003 -21.535  -4.723  1.00 88.99           H  
ATOM   1352  N   ARG A  84      -6.483 -26.370  -6.536  1.00 89.29           N  
ATOM   1353  H   ARG A  84      -7.391 -26.088  -6.194  1.00 89.29           H  
ATOM   1354  CA  ARG A  84      -6.334 -26.556  -7.985  1.00 89.29           C  
ATOM   1355  HA  ARG A  84      -5.275 -26.565  -8.244  1.00 89.29           H  
ATOM   1356  C   ARG A  84      -6.967 -25.379  -8.703  1.00 89.29           C  
ATOM   1357  CB  ARG A  84      -6.974 -27.873  -8.449  1.00 89.29           C  
ATOM   1358  HB2 ARG A  84      -8.020 -27.892  -8.145  1.00 89.29           H  
ATOM   1359  HB3 ARG A  84      -6.936 -27.910  -9.538  1.00 89.29           H  
ATOM   1360  O   ARG A  84      -8.010 -24.897  -8.281  1.00 89.29           O  
ATOM   1361  CG  ARG A  84      -6.259 -29.110  -7.893  1.00 89.29           C  
ATOM   1362  HG2 ARG A  84      -6.366 -29.132  -6.808  1.00 89.29           H  
ATOM   1363  HG3 ARG A  84      -5.201 -29.071  -8.148  1.00 89.29           H  
ATOM   1364  CD  ARG A  84      -6.881 -30.376  -8.491  1.00 89.29           C  
ATOM   1365  HD2 ARG A  84      -7.958 -30.352  -8.322  1.00 89.29           H  
ATOM   1366  HD3 ARG A  84      -6.693 -30.380  -9.565  1.00 89.29           H  
ATOM   1367  NE  ARG A  84      -6.327 -31.595  -7.878  1.00 89.29           N  
ATOM   1368  HE  ARG A  84      -5.814 -31.485  -7.015  1.00 89.29           H  
ATOM   1369  NH1 ARG A  84      -7.221 -33.111  -9.362  1.00 89.29           N  
ATOM   1370 HH11 ARG A  84      -7.637 -32.352  -9.882  1.00 89.29           H  
ATOM   1371 HH12 ARG A  84      -7.380 -34.069  -9.641  1.00 89.29           H  
ATOM   1372  NH2 ARG A  84      -6.028 -33.825  -7.613  1.00 89.29           N  
ATOM   1373 HH21 ARG A  84      -6.210 -34.778  -7.893  1.00 89.29           H  
ATOM   1374 HH22 ARG A  84      -5.600 -33.633  -6.719  1.00 89.29           H  
ATOM   1375  CZ  ARG A  84      -6.525 -32.833  -8.293  1.00 89.29           C  
ATOM   1376  N   TYR A  85      -6.361 -24.929  -9.789  1.00 90.45           N  
ATOM   1377  H   TYR A  85      -5.508 -25.359 -10.117  1.00 90.45           H  
ATOM   1378  CA  TYR A  85      -6.890 -23.833 -10.591  1.00 90.45           C  
ATOM   1379  HA  TYR A  85      -7.978 -23.847 -10.523  1.00 90.45           H  
ATOM   1380  C   TYR A  85      -6.531 -24.021 -12.064  1.00 90.45           C  
ATOM   1381  CB  TYR A  85      -6.396 -22.488 -10.035  1.00 90.45           C  
ATOM   1382  HB2 TYR A  85      -6.843 -21.686 -10.623  1.00 90.45           H  
ATOM   1383  HB3 TYR A  85      -6.760 -22.371  -9.015  1.00 90.45           H  
ATOM   1384  O   TYR A  85      -5.609 -24.763 -12.399  1.00 90.45           O  
ATOM   1385  CG  TYR A  85      -4.889 -22.317 -10.040  1.00 90.45           C  
ATOM   1386  CD1 TYR A  85      -4.121 -22.788  -8.957  1.00 90.45           C  
ATOM   1387  HD1 TYR A  85      -4.608 -23.264  -8.118  1.00 90.45           H  
ATOM   1388  CD2 TYR A  85      -4.254 -21.698 -11.133  1.00 90.45           C  
ATOM   1389  HD2 TYR A  85      -4.834 -21.343 -11.973  1.00 90.45           H  
ATOM   1390  CE1 TYR A  85      -2.724 -22.621  -8.953  1.00 90.45           C  
ATOM   1391  HE1 TYR A  85      -2.138 -22.970  -8.115  1.00 90.45           H  
ATOM   1392  CE2 TYR A  85      -2.856 -21.539 -11.137  1.00 90.45           C  
ATOM   1393  HE2 TYR A  85      -2.358 -21.065 -11.969  1.00 90.45           H  
ATOM   1394  OH  TYR A  85      -0.741 -21.831 -10.052  1.00 90.45           O  
ATOM   1395  HH  TYR A  85      -0.327 -22.157  -9.250  1.00 90.45           H  
ATOM   1396  CZ  TYR A  85      -2.089 -21.994 -10.047  1.00 90.45           C  
ATOM   1397  N   GLY A  86      -7.284 -23.357 -12.932  1.00 84.97           N  
ATOM   1398  H   GLY A  86      -8.034 -22.788 -12.566  1.00 84.97           H  
ATOM   1399  CA  GLY A  86      -7.083 -23.324 -14.378  1.00 84.97           C  
ATOM   1400  HA2 GLY A  86      -7.476 -24.240 -14.820  1.00 84.97           H  
ATOM   1401  HA3 GLY A  86      -6.020 -23.247 -14.606  1.00 84.97           H  
ATOM   1402  C   GLY A  86      -7.807 -22.121 -14.976  1.00 84.97           C  
ATOM   1403  O   GLY A  86      -8.387 -21.334 -14.236  1.00 84.97           O  
ATOM   1404  N   ASN A  87      -7.829 -21.986 -16.305  1.00 77.60           N  
ATOM   1405  H   ASN A  87      -7.274 -22.626 -16.856  1.00 77.60           H  
ATOM   1406  CA  ASN A  87      -8.361 -20.794 -16.995  1.00 77.60           C  
ATOM   1407  HA  ASN A  87      -7.701 -19.948 -16.798  1.00 77.60           H  
ATOM   1408  C   ASN A  87      -9.772 -20.364 -16.556  1.00 77.60           C  
ATOM   1409  CB  ASN A  87      -8.388 -21.058 -18.514  1.00 77.60           C  
ATOM   1410  HB2 ASN A  87      -8.920 -20.240 -19.000  1.00 77.60           H  
ATOM   1411  HB3 ASN A  87      -8.932 -21.980 -18.722  1.00 77.60           H  
ATOM   1412  O   ASN A  87     -10.162 -19.217 -16.764  1.00 77.60           O  
ATOM   1413  CG  ASN A  87      -7.017 -21.128 -19.156  1.00 77.60           C  
ATOM   1414  ND2 ASN A  87      -6.940 -21.389 -20.436  1.00 77.60           N  
ATOM   1415 HD21 ASN A  87      -7.775 -21.462 -20.999  1.00 77.60           H  
ATOM   1416 HD22 ASN A  87      -6.007 -21.368 -20.823  1.00 77.60           H  
ATOM   1417  OD1 ASN A  87      -5.993 -20.983 -18.527  1.00 77.60           O  
ATOM   1418  N   SER A  88     -10.571 -21.280 -16.007  1.00 82.78           N  
ATOM   1419  H   SER A  88     -10.200 -22.209 -15.871  1.00 82.78           H  
ATOM   1420  CA  SER A  88     -11.985 -21.034 -15.712  1.00 82.78           C  
ATOM   1421  HA  SER A  88     -12.131 -19.966 -15.546  1.00 82.78           H  
ATOM   1422  C   SER A  88     -12.472 -21.705 -14.429  1.00 82.78           C  
ATOM   1423  CB  SER A  88     -12.823 -21.428 -16.933  1.00 82.78           C  
ATOM   1424  HB2 SER A  88     -12.758 -22.502 -17.107  1.00 82.78           H  
ATOM   1425  HB3 SER A  88     -13.867 -21.158 -16.776  1.00 82.78           H  
ATOM   1426  O   SER A  88     -13.677 -21.843 -14.239  1.00 82.78           O  
ATOM   1427  OG  SER A  88     -12.314 -20.729 -18.057  1.00 82.78           O  
ATOM   1428  HG  SER A  88     -11.885 -19.929 -17.745  1.00 82.78           H  
ATOM   1429  N   HIS A  89     -11.564 -22.125 -13.539  1.00 90.23           N  
ATOM   1430  H   HIS A  89     -10.586 -21.923 -13.690  1.00 90.23           H  
ATOM   1431  CA  HIS A  89     -11.956 -22.676 -12.242  1.00 90.23           C  
ATOM   1432  HA  HIS A  89     -12.841 -22.126 -11.922  1.00 90.23           H  
ATOM   1433  C   HIS A  89     -10.896 -22.484 -11.149  1.00 90.23           C  
ATOM   1434  CB  HIS A  89     -12.349 -24.159 -12.379  1.00 90.23           C  
ATOM   1435  HB2 HIS A  89     -12.788 -24.492 -11.439  1.00 90.23           H  
ATOM   1436  HB3 HIS A  89     -13.113 -24.265 -13.149  1.00 90.23           H  
ATOM   1437  O   HIS A  89      -9.695 -22.462 -11.416  1.00 90.23           O  
ATOM   1438  CG  HIS A  89     -11.190 -25.064 -12.712  1.00 90.23           C  
ATOM   1439  CD2 HIS A  89     -10.765 -25.428 -13.960  1.00 90.23           C  
ATOM   1440  HD2 HIS A  89     -11.218 -25.132 -14.895  1.00 90.23           H  
ATOM   1441  ND1 HIS A  89     -10.337 -25.647 -11.803  1.00 90.23           N  
ATOM   1442  HD1 HIS A  89     -10.438 -25.624 -10.798  1.00 90.23           H  
ATOM   1443  CE1 HIS A  89      -9.405 -26.325 -12.491  1.00 90.23           C  
ATOM   1444  HE1 HIS A  89      -8.598 -26.892 -12.050  1.00 90.23           H  
ATOM   1445  NE2 HIS A  89      -9.624 -26.223 -13.811  1.00 90.23           N  
ATOM   1446  N   ILE A  90     -11.362 -22.412  -9.902  1.00 93.73           N  
ATOM   1447  H   ILE A  90     -12.366 -22.402  -9.798  1.00 93.73           H  
ATOM   1448  CA  ILE A  90     -10.595 -22.515  -8.659  1.00 93.73           C  
ATOM   1449  HA  ILE A  90      -9.585 -22.862  -8.876  1.00 93.73           H  
ATOM   1450  C   ILE A  90     -11.306 -23.547  -7.783  1.00 93.73           C  
ATOM   1451  CB  ILE A  90     -10.505 -21.158  -7.920  1.00 93.73           C  
ATOM   1452  HB  ILE A  90     -11.520 -20.813  -7.720  1.00 93.73           H  
ATOM   1453  O   ILE A  90     -12.477 -23.389  -7.448  1.00 93.73           O  
ATOM   1454  CG1 ILE A  90      -9.789 -20.086  -8.768  1.00 93.73           C  
ATOM   1455 HG12 ILE A  90     -10.203 -20.077  -9.776  1.00 93.73           H  
ATOM   1456 HG13 ILE A  90      -8.728 -20.325  -8.849  1.00 93.73           H  
ATOM   1457  CG2 ILE A  90      -9.773 -21.326  -6.571  1.00 93.73           C  
ATOM   1458 HG21 ILE A  90     -10.307 -22.021  -5.923  1.00 93.73           H  
ATOM   1459 HG22 ILE A  90      -9.723 -20.375  -6.041  1.00 93.73           H  
ATOM   1460 HG23 ILE A  90      -8.761 -21.694  -6.737  1.00 93.73           H  
ATOM   1461  CD1 ILE A  90      -9.950 -18.671  -8.200  1.00 93.73           C  
ATOM   1462 HD11 ILE A  90      -9.576 -17.955  -8.931  1.00 93.73           H  
ATOM   1463 HD12 ILE A  90      -9.379 -18.552  -7.279  1.00 93.73           H  
ATOM   1464 HD13 ILE A  90     -11.002 -18.457  -8.011  1.00 93.73           H  
ATOM   1465  N   THR A  91     -10.589 -24.584  -7.374  1.00 93.91           N  
ATOM   1466  H   THR A  91      -9.629 -24.648  -7.680  1.00 93.91           H  
ATOM   1467  CA  THR A  91     -11.086 -25.644  -6.499  1.00 93.91           C  
ATOM   1468  HA  THR A  91     -12.122 -25.437  -6.231  1.00 93.91           H  
ATOM   1469  C   THR A  91     -10.252 -25.671  -5.225  1.00 93.91           C  
ATOM   1470  CB  THR A  91     -11.057 -27.009  -7.196  1.00 93.91           C  
ATOM   1471  HB  THR A  91     -10.022 -27.343  -7.271  1.00 93.91           H  
ATOM   1472  O   THR A  91      -9.059 -25.976  -5.256  1.00 93.91           O  
ATOM   1473  CG2 THR A  91     -11.844 -28.054  -6.408  1.00 93.91           C  
ATOM   1474 HG21 THR A  91     -12.872 -27.720  -6.266  1.00 93.91           H  
ATOM   1475 HG22 THR A  91     -11.382 -28.217  -5.435  1.00 93.91           H  
ATOM   1476 HG23 THR A  91     -11.847 -28.996  -6.956  1.00 93.91           H  
ATOM   1477  OG1 THR A  91     -11.579 -26.945  -8.509  1.00 93.91           O  
ATOM   1478  HG1 THR A  91     -12.462 -26.568  -8.497  1.00 93.91           H  
ATOM   1479  N   LEU A  92     -10.885 -25.354  -4.101  1.00 93.47           N  
ATOM   1480  H   LEU A  92     -11.873 -25.153  -4.165  1.00 93.47           H  
ATOM   1481  CA  LEU A  92     -10.312 -25.392  -2.761  1.00 93.47           C  
ATOM   1482  HA  LEU A  92      -9.224 -25.391  -2.827  1.00 93.47           H  
ATOM   1483  C   LEU A  92     -10.759 -26.677  -2.060  1.00 93.47           C  
ATOM   1484  CB  LEU A  92     -10.766 -24.118  -2.022  1.00 93.47           C  
ATOM   1485  HB2 LEU A  92     -10.321 -23.253  -2.512  1.00 93.47           H  
ATOM   1486  HB3 LEU A  92     -11.848 -24.032  -2.121  1.00 93.47           H  
ATOM   1487  O   LEU A  92     -11.945 -26.983  -2.037  1.00 93.47           O  
ATOM   1488  CG  LEU A  92     -10.424 -24.078  -0.523  1.00 93.47           C  
ATOM   1489  HG  LEU A  92     -10.868 -24.936  -0.018  1.00 93.47           H  
ATOM   1490  CD1 LEU A  92      -8.915 -24.095  -0.304  1.00 93.47           C  
ATOM   1491 HD11 LEU A  92      -8.703 -24.019   0.762  1.00 93.47           H  
ATOM   1492 HD12 LEU A  92      -8.503 -25.034  -0.672  1.00 93.47           H  
ATOM   1493 HD13 LEU A  92      -8.446 -23.265  -0.834  1.00 93.47           H  
ATOM   1494  CD2 LEU A  92     -10.986 -22.807   0.113  1.00 93.47           C  
ATOM   1495 HD21 LEU A  92     -10.789 -22.816   1.185  1.00 93.47           H  
ATOM   1496 HD22 LEU A  92     -10.529 -21.925  -0.336  1.00 93.47           H  
ATOM   1497 HD23 LEU A  92     -12.064 -22.767  -0.040  1.00 93.47           H  
ATOM   1498  N   THR A  93      -9.824 -27.427  -1.481  1.00 93.15           N  
ATOM   1499  H   THR A  93      -8.857 -27.148  -1.559  1.00 93.15           H  
ATOM   1500  CA  THR A  93     -10.112 -28.614  -0.662  1.00 93.15           C  
ATOM   1501  HA  THR A  93     -11.190 -28.757  -0.585  1.00 93.15           H  
ATOM   1502  C   THR A  93      -9.560 -28.418   0.746  1.00 93.15           C  
ATOM   1503  CB  THR A  93      -9.534 -29.882  -1.299  1.00 93.15           C  
ATOM   1504  HB  THR A  93      -8.448 -29.791  -1.320  1.00 93.15           H  
ATOM   1505  O   THR A  93      -8.372 -28.133   0.926  1.00 93.15           O  
ATOM   1506  CG2 THR A  93      -9.910 -31.161  -0.551  1.00 93.15           C  
ATOM   1507 HG21 THR A  93      -9.593 -32.029  -1.129  1.00 93.15           H  
ATOM   1508 HG22 THR A  93     -10.988 -31.207  -0.396  1.00 93.15           H  
ATOM   1509 HG23 THR A  93      -9.408 -31.190   0.417  1.00 93.15           H  
ATOM   1510  OG1 THR A  93     -10.007 -29.987  -2.623  1.00 93.15           O  
ATOM   1511  HG1 THR A  93     -10.184 -29.090  -2.916  1.00 93.15           H  
ATOM   1512  N   LEU A  94     -10.434 -28.578   1.737  1.00 89.39           N  
ATOM   1513  H   LEU A  94     -11.392 -28.787   1.493  1.00 89.39           H  
ATOM   1514  CA  LEU A  94     -10.123 -28.532   3.163  1.00 89.39           C  
ATOM   1515  HA  LEU A  94      -9.081 -28.253   3.318  1.00 89.39           H  
ATOM   1516  C   LEU A  94     -10.335 -29.930   3.749  1.00 89.39           C  
ATOM   1517  CB  LEU A  94     -11.029 -27.491   3.853  1.00 89.39           C  
ATOM   1518  HB2 LEU A  94     -10.794 -27.480   4.918  1.00 89.39           H  
ATOM   1519  HB3 LEU A  94     -12.065 -27.816   3.751  1.00 89.39           H  
ATOM   1520  O   LEU A  94     -11.449 -30.445   3.705  1.00 89.39           O  
ATOM   1521  CG  LEU A  94     -10.927 -26.053   3.308  1.00 89.39           C  
ATOM   1522  HG  LEU A  94     -11.165 -26.047   2.245  1.00 89.39           H  
ATOM   1523  CD1 LEU A  94     -11.935 -25.148   4.016  1.00 89.39           C  
ATOM   1524 HD11 LEU A  94     -11.882 -24.137   3.612  1.00 89.39           H  
ATOM   1525 HD12 LEU A  94     -12.944 -25.531   3.858  1.00 89.39           H  
ATOM   1526 HD13 LEU A  94     -11.728 -25.118   5.086  1.00 89.39           H  
ATOM   1527  CD2 LEU A  94      -9.529 -25.460   3.499  1.00 89.39           C  
ATOM   1528 HD21 LEU A  94      -9.251 -25.497   4.552  1.00 89.39           H  
ATOM   1529 HD22 LEU A  94      -8.806 -26.026   2.912  1.00 89.39           H  
ATOM   1530 HD23 LEU A  94      -9.520 -24.423   3.162  1.00 89.39           H  
ATOM   1531  N   HIS A  95      -9.284 -30.554   4.279  1.00 87.49           N  
ATOM   1532  H   HIS A  95      -8.389 -30.086   4.284  1.00 87.49           H  
ATOM   1533  CA  HIS A  95      -9.392 -31.822   5.002  1.00 87.49           C  
ATOM   1534  HA  HIS A  95     -10.179 -32.422   4.544  1.00 87.49           H  
ATOM   1535  C   HIS A  95      -9.794 -31.584   6.455  1.00 87.49           C  
ATOM   1536  CB  HIS A  95      -8.085 -32.623   4.914  1.00 87.49           C  
ATOM   1537  HB2 HIS A  95      -8.159 -33.485   5.578  1.00 87.49           H  
ATOM   1538  HB3 HIS A  95      -7.255 -32.004   5.256  1.00 87.49           H  
ATOM   1539  O   HIS A  95      -9.286 -30.660   7.089  1.00 87.49           O  
ATOM   1540  CG  HIS A  95      -7.807 -33.134   3.526  1.00 87.49           C  
ATOM   1541  CD2 HIS A  95      -6.635 -33.040   2.831  1.00 87.49           C  
ATOM   1542  HD2 HIS A  95      -5.705 -32.651   3.218  1.00 87.49           H  
ATOM   1543  ND1 HIS A  95      -8.685 -33.829   2.730  1.00 87.49           N  
ATOM   1544  HD1 HIS A  95      -9.624 -34.103   2.980  1.00 87.49           H  
ATOM   1545  CE1 HIS A  95      -8.078 -34.089   1.561  1.00 87.49           C  
ATOM   1546  HE1 HIS A  95      -8.538 -34.595   0.725  1.00 87.49           H  
ATOM   1547  NE2 HIS A  95      -6.823 -33.611   1.570  1.00 87.49           N  
ATOM   1548  N   ASN A  96     -10.674 -32.443   6.970  1.00 85.23           N  
ATOM   1549  H   ASN A  96     -10.975 -33.220   6.400  1.00 85.23           H  
ATOM   1550  CA  ASN A  96     -11.241 -32.370   8.320  1.00 85.23           C  
ATOM   1551  HA  ASN A  96     -12.107 -33.031   8.354  1.00 85.23           H  
ATOM   1552  C   ASN A  96     -11.762 -30.960   8.673  1.00 85.23           C  
ATOM   1553  CB  ASN A  96     -10.221 -32.928   9.326  1.00 85.23           C  
ATOM   1554  HB2 ASN A  96     -10.650 -32.872  10.327  1.00 85.23           H  
ATOM   1555  HB3 ASN A  96      -9.321 -32.314   9.307  1.00 85.23           H  
ATOM   1556  O   ASN A  96     -11.265 -30.335   9.616  1.00 85.23           O  
ATOM   1557  CG  ASN A  96      -9.849 -34.375   9.065  1.00 85.23           C  
ATOM   1558  ND2 ASN A  96      -8.821 -34.859   9.721  1.00 85.23           N  
ATOM   1559 HD21 ASN A  96      -8.644 -35.843   9.577  1.00 85.23           H  
ATOM   1560 HD22 ASN A  96      -8.368 -34.301  10.430  1.00 85.23           H  
ATOM   1561  OD1 ASN A  96     -10.446 -35.097   8.285  1.00 85.23           O  
ATOM   1562  N   PRO A  97     -12.721 -30.423   7.893  1.00 87.43           N  
ATOM   1563  CA  PRO A  97     -13.271 -29.093   8.112  1.00 87.43           C  
ATOM   1564  HA  PRO A  97     -12.475 -28.352   8.039  1.00 87.43           H  
ATOM   1565  C   PRO A  97     -13.927 -28.985   9.494  1.00 87.43           C  
ATOM   1566  CB  PRO A  97     -14.268 -28.875   6.971  1.00 87.43           C  
ATOM   1567  HB2 PRO A  97     -13.744 -28.477   6.102  1.00 87.43           H  
ATOM   1568  HB3 PRO A  97     -15.084 -28.209   7.253  1.00 87.43           H  
ATOM   1569  O   PRO A  97     -14.676 -29.855   9.937  1.00 87.43           O  
ATOM   1570  CG  PRO A  97     -14.749 -30.295   6.675  1.00 87.43           C  
ATOM   1571  HG2 PRO A  97     -15.472 -30.612   7.426  1.00 87.43           H  
ATOM   1572  HG3 PRO A  97     -15.165 -30.404   5.674  1.00 87.43           H  
ATOM   1573  CD  PRO A  97     -13.457 -31.086   6.828  1.00 87.43           C  
ATOM   1574  HD2 PRO A  97     -12.883 -31.039   5.902  1.00 87.43           H  
ATOM   1575  HD3 PRO A  97     -13.685 -32.122   7.079  1.00 87.43           H  
ATOM   1576  N   SER A  98     -13.656 -27.874  10.165  1.00 87.24           N  
ATOM   1577  H   SER A  98     -13.097 -27.179   9.691  1.00 87.24           H  
ATOM   1578  CA  SER A  98     -14.191 -27.541  11.481  1.00 87.24           C  
ATOM   1579  HA  SER A  98     -14.437 -28.462  12.009  1.00 87.24           H  
ATOM   1580  C   SER A  98     -15.458 -26.689  11.371  1.00 87.24           C  
ATOM   1581  CB  SER A  98     -13.107 -26.805  12.273  1.00 87.24           C  
ATOM   1582  HB2 SER A  98     -12.173 -27.363  12.218  1.00 87.24           H  
ATOM   1583  HB3 SER A  98     -13.408 -26.733  13.318  1.00 87.24           H  
ATOM   1584  O   SER A  98     -15.789 -26.161  10.309  1.00 87.24           O  
ATOM   1585  OG  SER A  98     -12.920 -25.500  11.751  1.00 87.24           O  
ATOM   1586  HG  SER A  98     -12.659 -25.575  10.830  1.00 87.24           H  
ATOM   1587  N   LYS A  99     -16.119 -26.428  12.506  1.00 85.69           N  
ATOM   1588  H   LYS A  99     -15.832 -26.909  13.346  1.00 85.69           H  
ATOM   1589  CA  LYS A  99     -17.217 -25.447  12.584  1.00 85.69           C  
ATOM   1590  HA  LYS A  99     -18.036 -25.796  11.954  1.00 85.69           H  
ATOM   1591  C   LYS A  99     -16.828 -24.059  12.035  1.00 85.69           C  
ATOM   1592  CB  LYS A  99     -17.714 -25.379  14.040  1.00 85.69           C  
ATOM   1593  HB2 LYS A  99     -16.883 -25.115  14.693  1.00 85.69           H  
ATOM   1594  HB3 LYS A  99     -18.085 -26.363  14.328  1.00 85.69           H  
ATOM   1595  O   LYS A  99     -17.696 -23.325  11.576  1.00 85.69           O  
ATOM   1596  CG  LYS A  99     -18.838 -24.349  14.226  1.00 85.69           C  
ATOM   1597  HG2 LYS A  99     -19.633 -24.548  13.507  1.00 85.69           H  
ATOM   1598  HG3 LYS A  99     -18.438 -23.351  14.043  1.00 85.69           H  
ATOM   1599  CD  LYS A  99     -19.424 -24.366  15.639  1.00 85.69           C  
ATOM   1600  HD2 LYS A  99     -18.622 -24.310  16.374  1.00 85.69           H  
ATOM   1601  HD3 LYS A  99     -19.985 -25.290  15.778  1.00 85.69           H  
ATOM   1602  CE  LYS A  99     -20.345 -23.149  15.781  1.00 85.69           C  
ATOM   1603  HE2 LYS A  99     -21.026 -23.132  14.930  1.00 85.69           H  
ATOM   1604  HE3 LYS A  99     -19.737 -22.246  15.732  1.00 85.69           H  
ATOM   1605  NZ  LYS A  99     -21.124 -23.182  17.040  1.00 85.69           N  
ATOM   1606  HZ1 LYS A  99     -20.527 -23.325  17.842  1.00 85.69           H  
ATOM   1607  HZ2 LYS A  99     -21.804 -23.927  16.980  1.00 85.69           H  
ATOM   1608  HZ3 LYS A  99     -21.649 -22.326  17.150  1.00 85.69           H  
ATOM   1609  N   PHE A 100     -15.544 -23.686  12.051  1.00 87.09           N  
ATOM   1610  H   PHE A 100     -14.848 -24.351  12.355  1.00 87.09           H  
ATOM   1611  CA  PHE A 100     -15.076 -22.401  11.515  1.00 87.09           C  
ATOM   1612  HA  PHE A 100     -15.781 -21.626  11.816  1.00 87.09           H  
ATOM   1613  C   PHE A 100     -15.021 -22.357   9.979  1.00 87.09           C  
ATOM   1614  CB  PHE A 100     -13.711 -22.058  12.123  1.00 87.09           C  
ATOM   1615  HB2 PHE A 100     -13.366 -21.115  11.699  1.00 87.09           H  
ATOM   1616  HB3 PHE A 100     -12.987 -22.821  11.838  1.00 87.09           H  
ATOM   1617  O   PHE A 100     -14.964 -21.266   9.407  1.00 87.09           O  
ATOM   1618  CG  PHE A 100     -13.734 -21.913  13.632  1.00 87.09           C  
ATOM   1619  CD1 PHE A 100     -14.290 -20.758  14.214  1.00 87.09           C  
ATOM   1620  HD1 PHE A 100     -14.690 -19.976  13.586  1.00 87.09           H  
ATOM   1621  CD2 PHE A 100     -13.209 -22.927  14.454  1.00 87.09           C  
ATOM   1622  HD2 PHE A 100     -12.778 -23.813  14.012  1.00 87.09           H  
ATOM   1623  CE1 PHE A 100     -14.320 -20.616  15.613  1.00 87.09           C  
ATOM   1624  HE1 PHE A 100     -14.739 -19.726  16.058  1.00 87.09           H  
ATOM   1625  CE2 PHE A 100     -13.239 -22.785  15.853  1.00 87.09           C  
ATOM   1626  HE2 PHE A 100     -12.830 -23.561  16.483  1.00 87.09           H  
ATOM   1627  CZ  PHE A 100     -13.792 -21.629  16.432  1.00 87.09           C  
ATOM   1628  HZ  PHE A 100     -13.805 -21.517  17.506  1.00 87.09           H  
ATOM   1629  N   ASP A 101     -15.072 -23.515   9.316  1.00 89.59           N  
ATOM   1630  H   ASP A 101     -15.112 -24.377   9.839  1.00 89.59           H  
ATOM   1631  CA  ASP A 101     -15.053 -23.640   7.855  1.00 89.59           C  
ATOM   1632  HA  ASP A 101     -14.516 -22.787   7.440  1.00 89.59           H  
ATOM   1633  C   ASP A 101     -16.465 -23.614   7.241  1.00 89.59           C  
ATOM   1634  CB  ASP A 101     -14.259 -24.898   7.470  1.00 89.59           C  
ATOM   1635  HB2 ASP A 101     -14.771 -25.784   7.845  1.00 89.59           H  
ATOM   1636  HB3 ASP A 101     -14.204 -24.969   6.384  1.00 89.59           H  
ATOM   1637  O   ASP A 101     -16.606 -23.327   6.047  1.00 89.59           O  
ATOM   1638  CG  ASP A 101     -12.837 -24.829   8.039  1.00 89.59           C  
ATOM   1639  OD1 ASP A 101     -12.115 -23.872   7.671  1.00 89.59           O  
ATOM   1640  OD2 ASP A 101     -12.505 -25.679   8.901  1.00 89.59           O  
ATOM   1641  N   ALA A 102     -17.504 -23.823   8.063  1.00 90.66           N  
ATOM   1642  H   ALA A 102     -17.295 -24.056   9.023  1.00 90.66           H  
ATOM   1643  CA  ALA A 102     -18.916 -23.640   7.721  1.00 90.66           C  
ATOM   1644  HA  ALA A 102     -19.112 -24.115   6.760  1.00 90.66           H  
ATOM   1645  C   ALA A 102     -19.260 -22.148   7.596  1.00 90.66           C  
ATOM   1646  CB  ALA A 102     -19.781 -24.343   8.769  1.00 90.66           C  
ATOM   1647  HB1 ALA A 102     -19.547 -23.973   9.767  1.00 90.66           H  
ATOM   1648  HB2 ALA A 102     -19.610 -25.418   8.719  1.00 90.66           H  
ATOM   1649  HB3 ALA A 102     -20.834 -24.155   8.561  1.00 90.66           H  
ATOM   1650  O   ALA A 102     -19.624 -21.470   8.561  1.00 90.66           O  
ATOM   1651  N   LYS A 103     -19.058 -21.609   6.392  1.00 92.03           N  
ATOM   1652  H   LYS A 103     -18.758 -22.239   5.661  1.00 92.03           H  
ATOM   1653  CA  LYS A 103     -19.243 -20.194   6.054  1.00 92.03           C  
ATOM   1654  HA  LYS A 103     -19.926 -19.750   6.777  1.00 92.03           H  
ATOM   1655  C   LYS A 103     -19.915 -20.050   4.691  1.00 92.03           C  
ATOM   1656  CB  LYS A 103     -17.878 -19.468   6.102  1.00 92.03           C  
ATOM   1657  HB2 LYS A 103     -17.991 -18.448   5.734  1.00 92.03           H  
ATOM   1658  HB3 LYS A 103     -17.195 -19.989   5.432  1.00 92.03           H  
ATOM   1659  O   LYS A 103     -20.059 -21.010   3.935  1.00 92.03           O  
ATOM   1660  CG  LYS A 103     -17.229 -19.401   7.499  1.00 92.03           C  
ATOM   1661  HG2 LYS A 103     -17.144 -20.406   7.912  1.00 92.03           H  
ATOM   1662  HG3 LYS A 103     -16.219 -19.003   7.399  1.00 92.03           H  
ATOM   1663  CD  LYS A 103     -17.996 -18.499   8.481  1.00 92.03           C  
ATOM   1664  HD2 LYS A 103     -19.053 -18.765   8.483  1.00 92.03           H  
ATOM   1665  HD3 LYS A 103     -17.896 -17.459   8.168  1.00 92.03           H  
ATOM   1666  CE  LYS A 103     -17.467 -18.671   9.908  1.00 92.03           C  
ATOM   1667  HE2 LYS A 103     -17.610 -19.716  10.181  1.00 92.03           H  
ATOM   1668  HE3 LYS A 103     -16.398 -18.461   9.931  1.00 92.03           H  
ATOM   1669  NZ  LYS A 103     -18.203 -17.799  10.863  1.00 92.03           N  
ATOM   1670  HZ1 LYS A 103     -18.083 -18.059  11.831  1.00 92.03           H  
ATOM   1671  HZ2 LYS A 103     -17.962 -16.822  10.780  1.00 92.03           H  
ATOM   1672  HZ3 LYS A 103     -19.201 -17.795  10.709  1.00 92.03           H  
ATOM   1673  N   ILE A 104     -20.308 -18.821   4.362  1.00 95.59           N  
ATOM   1674  H   ILE A 104     -20.167 -18.080   5.034  1.00 95.59           H  
ATOM   1675  CA  ILE A 104     -20.779 -18.473   3.019  1.00 95.59           C  
ATOM   1676  HA  ILE A 104     -21.297 -19.334   2.597  1.00 95.59           H  
ATOM   1677  C   ILE A 104     -19.565 -18.184   2.141  1.00 95.59           C  
ATOM   1678  CB  ILE A 104     -21.784 -17.300   3.041  1.00 95.59           C  
ATOM   1679  HB  ILE A 104     -21.265 -16.404   3.384  1.00 95.59           H  
ATOM   1680  O   ILE A 104     -18.776 -17.285   2.440  1.00 95.59           O  
ATOM   1681  CG1 ILE A 104     -22.951 -17.588   4.015  1.00 95.59           C  
ATOM   1682 HG12 ILE A 104     -23.509 -18.458   3.668  1.00 95.59           H  
ATOM   1683 HG13 ILE A 104     -22.556 -17.817   5.004  1.00 95.59           H  
ATOM   1684  CG2 ILE A 104     -22.311 -17.050   1.613  1.00 95.59           C  
ATOM   1685 HG21 ILE A 104     -21.490 -16.835   0.929  1.00 95.59           H  
ATOM   1686 HG22 ILE A 104     -22.847 -17.929   1.257  1.00 95.59           H  
ATOM   1687 HG23 ILE A 104     -22.985 -16.193   1.603  1.00 95.59           H  
ATOM   1688  CD1 ILE A 104     -23.920 -16.414   4.195  1.00 95.59           C  
ATOM   1689 HD11 ILE A 104     -23.368 -15.514   4.468  1.00 95.59           H  
ATOM   1690 HD12 ILE A 104     -24.624 -16.652   4.993  1.00 95.59           H  
ATOM   1691 HD13 ILE A 104     -24.486 -16.237   3.281  1.00 95.59           H  
ATOM   1692  N   TYR A 105     -19.436 -18.916   1.041  1.00 95.82           N  
ATOM   1693  H   TYR A 105     -20.122 -19.634   0.856  1.00 95.82           H  
ATOM   1694  CA  TYR A 105     -18.401 -18.708   0.034  1.00 95.82           C  
ATOM   1695  HA  TYR A 105     -17.617 -18.078   0.452  1.00 95.82           H  
ATOM   1696  C   TYR A 105     -18.980 -17.975  -1.175  1.00 95.82           C  
ATOM   1697  CB  TYR A 105     -17.744 -20.043  -0.331  1.00 95.82           C  
ATOM   1698  HB2 TYR A 105     -17.053 -19.875  -1.158  1.00 95.82           H  
ATOM   1699  HB3 TYR A 105     -18.506 -20.745  -0.668  1.00 95.82           H  
ATOM   1700  O   TYR A 105     -20.154 -18.141  -1.516  1.00 95.82           O  
ATOM   1701  CG  TYR A 105     -16.969 -20.649   0.824  1.00 95.82           C  
ATOM   1702  CD1 TYR A 105     -15.599 -20.361   0.982  1.00 95.82           C  
ATOM   1703  HD1 TYR A 105     -15.092 -19.734   0.264  1.00 95.82           H  
ATOM   1704  CD2 TYR A 105     -17.628 -21.465   1.764  1.00 95.82           C  
ATOM   1705  HD2 TYR A 105     -18.679 -21.685   1.649  1.00 95.82           H  
ATOM   1706  CE1 TYR A 105     -14.891 -20.894   2.079  1.00 95.82           C  
ATOM   1707  HE1 TYR A 105     -13.835 -20.701   2.197  1.00 95.82           H  
ATOM   1708  CE2 TYR A 105     -16.928 -21.986   2.868  1.00 95.82           C  
ATOM   1709  HE2 TYR A 105     -17.440 -22.607   3.588  1.00 95.82           H  
ATOM   1710  OH  TYR A 105     -14.884 -22.177   4.112  1.00 95.82           O  
ATOM   1711  HH  TYR A 105     -15.453 -22.708   4.675  1.00 95.82           H  
ATOM   1712  CZ  TYR A 105     -15.557 -21.701   3.030  1.00 95.82           C  
ATOM   1713  N   LYS A 106     -18.158 -17.140  -1.811  1.00 95.48           N  
ATOM   1714  H   LYS A 106     -17.207 -17.082  -1.475  1.00 95.48           H  
ATOM   1715  CA  LYS A 106     -18.505 -16.344  -2.992  1.00 95.48           C  
ATOM   1716  HA  LYS A 106     -19.484 -16.655  -3.357  1.00 95.48           H  
ATOM   1717  C   LYS A 106     -17.487 -16.603  -4.093  1.00 95.48           C  
ATOM   1718  CB  LYS A 106     -18.574 -14.857  -2.613  1.00 95.48           C  
ATOM   1719  HB2 LYS A 106     -17.602 -14.562  -2.217  1.00 95.48           H  
ATOM   1720  HB3 LYS A 106     -19.321 -14.743  -1.827  1.00 95.48           H  
ATOM   1721  O   LYS A 106     -16.290 -16.472  -3.865  1.00 95.48           O  
ATOM   1722  CG  LYS A 106     -18.969 -13.920  -3.771  1.00 95.48           C  
ATOM   1723  HG2 LYS A 106     -18.322 -14.094  -4.630  1.00 95.48           H  
ATOM   1724  HG3 LYS A 106     -19.993 -14.145  -4.069  1.00 95.48           H  
ATOM   1725  CD  LYS A 106     -18.876 -12.430  -3.388  1.00 95.48           C  
ATOM   1726  HD2 LYS A 106     -19.427 -12.252  -2.465  1.00 95.48           H  
ATOM   1727  HD3 LYS A 106     -19.324 -11.844  -4.191  1.00 95.48           H  
ATOM   1728  CE  LYS A 106     -17.405 -12.005  -3.216  1.00 95.48           C  
ATOM   1729  HE2 LYS A 106     -16.967 -12.564  -2.390  1.00 95.48           H  
ATOM   1730  HE3 LYS A 106     -16.853 -12.299  -4.109  1.00 95.48           H  
ATOM   1731  NZ  LYS A 106     -17.213 -10.549  -2.980  1.00 95.48           N  
ATOM   1732  HZ1 LYS A 106     -16.225 -10.363  -2.886  1.00 95.48           H  
ATOM   1733  HZ2 LYS A 106     -17.651 -10.241  -2.123  1.00 95.48           H  
ATOM   1734  HZ3 LYS A 106     -17.542  -9.998  -3.760  1.00 95.48           H  
ATOM   1735  N   CYS A 107     -17.976 -16.921  -5.279  1.00 93.93           N  
ATOM   1736  H   CYS A 107     -18.981 -16.961  -5.374  1.00 93.93           H  
ATOM   1737  CA  CYS A 107     -17.200 -16.980  -6.510  1.00 93.93           C  
ATOM   1738  HA  CYS A 107     -16.133 -17.024  -6.295  1.00 93.93           H  
ATOM   1739  C   CYS A 107     -17.511 -15.716  -7.307  1.00 93.93           C  
ATOM   1740  CB  CYS A 107     -17.615 -18.251  -7.249  1.00 93.93           C  
ATOM   1741  HB2 CYS A 107     -18.685 -18.195  -7.453  1.00 93.93           H  
ATOM   1742  HB3 CYS A 107     -17.437 -19.099  -6.588  1.00 93.93           H  
ATOM   1743  O   CYS A 107     -18.685 -15.398  -7.478  1.00 93.93           O  
ATOM   1744  SG  CYS A 107     -16.787 -18.624  -8.805  1.00 93.93           S  
ATOM   1745  N   ASN A 108     -16.496 -14.979  -7.747  1.00 92.35           N  
ATOM   1746  H   ASN A 108     -15.555 -15.276  -7.529  1.00 92.35           H  
ATOM   1747  CA  ASN A 108     -16.656 -13.735  -8.493  1.00 92.35           C  
ATOM   1748  HA  ASN A 108     -17.695 -13.628  -8.804  1.00 92.35           H  
ATOM   1749  C   ASN A 108     -15.790 -13.756  -9.754  1.00 92.35           C  
ATOM   1750  CB  ASN A 108     -16.302 -12.552  -7.575  1.00 92.35           C  
ATOM   1751  HB2 ASN A 108     -15.242 -12.591  -7.327  1.00 92.35           H  
ATOM   1752  HB3 ASN A 108     -16.880 -12.622  -6.653  1.00 92.35           H  
ATOM   1753  O   ASN A 108     -14.584 -13.951  -9.654  1.00 92.35           O  
ATOM   1754  CG  ASN A 108     -16.629 -11.222  -8.227  1.00 92.35           C  
ATOM   1755  ND2 ASN A 108     -15.779 -10.230  -8.136  1.00 92.35           N  
ATOM   1756 HD21 ASN A 108     -16.030  -9.412  -8.673  1.00 92.35           H  
ATOM   1757 HD22 ASN A 108     -14.854 -10.360  -7.752  1.00 92.35           H  
ATOM   1758  OD1 ASN A 108     -17.687 -11.040  -8.796  1.00 92.35           O  
ATOM   1759  N   ALA A 109     -16.380 -13.531 -10.921  1.00 90.02           N  
ATOM   1760  H   ALA A 109     -17.366 -13.309 -10.921  1.00 90.02           H  
ATOM   1761  CA  ALA A 109     -15.669 -13.398 -12.185  1.00 90.02           C  
ATOM   1762  HA  ALA A 109     -14.622 -13.670 -12.052  1.00 90.02           H  
ATOM   1763  C   ALA A 109     -15.732 -11.943 -12.653  1.00 90.02           C  
ATOM   1764  CB  ALA A 109     -16.273 -14.365 -13.208  1.00 90.02           C  
ATOM   1765  HB1 ALA A 109     -17.327 -14.136 -13.362  1.00 90.02           H  
ATOM   1766  HB2 ALA A 109     -15.743 -14.273 -14.155  1.00 90.02           H  
ATOM   1767  HB3 ALA A 109     -16.173 -15.387 -12.842  1.00 90.02           H  
ATOM   1768  O   ALA A 109     -16.821 -11.375 -12.734  1.00 90.02           O  
ATOM   1769  N   THR A 110     -14.581 -11.353 -12.977  1.00 89.94           N  
ATOM   1770  H   THR A 110     -13.735 -11.903 -12.952  1.00 89.94           H  
ATOM   1771  CA  THR A 110     -14.508  -9.997 -13.542  1.00 89.94           C  
ATOM   1772  HA  THR A 110     -15.519  -9.596 -13.624  1.00 89.94           H  
ATOM   1773  C   THR A 110     -13.941 -10.037 -14.948  1.00 89.94           C  
ATOM   1774  CB  THR A 110     -13.728  -8.993 -12.681  1.00 89.94           C  
ATOM   1775  HB  THR A 110     -13.935  -7.999 -13.077  1.00 89.94           H  
ATOM   1776  O   THR A 110     -13.081 -10.866 -15.265  1.00 89.94           O  
ATOM   1777  CG2 THR A 110     -14.131  -8.999 -11.212  1.00 89.94           C  
ATOM   1778 HG21 THR A 110     -13.899  -9.960 -10.753  1.00 89.94           H  
ATOM   1779 HG22 THR A 110     -13.598  -8.207 -10.685  1.00 89.94           H  
ATOM   1780 HG23 THR A 110     -15.202  -8.810 -11.145  1.00 89.94           H  
ATOM   1781  OG1 THR A 110     -12.338  -9.188 -12.754  1.00 89.94           O  
ATOM   1782  HG1 THR A 110     -12.094 -10.026 -12.354  1.00 89.94           H  
ATOM   1783  N   GLY A 111     -14.419  -9.154 -15.813  1.00 88.02           N  
ATOM   1784  H   GLY A 111     -15.138  -8.505 -15.528  1.00 88.02           H  
ATOM   1785  CA  GLY A 111     -13.974  -9.104 -17.195  1.00 88.02           C  
ATOM   1786  HA2 GLY A 111     -12.913  -8.854 -17.232  1.00 88.02           H  
ATOM   1787  HA3 GLY A 111     -14.117 -10.088 -17.642  1.00 88.02           H  
ATOM   1788  C   GLY A 111     -14.737  -8.084 -18.018  1.00 88.02           C  
ATOM   1789  O   GLY A 111     -15.583  -7.368 -17.497  1.00 88.02           O  
ATOM   1790  N   ASP A 112     -14.448  -8.027 -19.311  1.00 85.87           N  
ATOM   1791  H   ASP A 112     -13.816  -8.711 -19.701  1.00 85.87           H  
ATOM   1792  CA  ASP A 112     -15.081  -7.054 -20.198  1.00 85.87           C  
ATOM   1793  HA  ASP A 112     -15.453  -6.223 -19.599  1.00 85.87           H  
ATOM   1794  C   ASP A 112     -16.278  -7.672 -20.927  1.00 85.87           C  
ATOM   1795  CB  ASP A 112     -14.063  -6.454 -21.173  1.00 85.87           C  
ATOM   1796  HB2 ASP A 112     -14.577  -5.733 -21.808  1.00 85.87           H  
ATOM   1797  HB3 ASP A 112     -13.674  -7.250 -21.808  1.00 85.87           H  
ATOM   1798  O   ASP A 112     -16.211  -8.809 -21.412  1.00 85.87           O  
ATOM   1799  CG  ASP A 112     -12.897  -5.746 -20.476  1.00 85.87           C  
ATOM   1800  OD1 ASP A 112     -13.039  -5.218 -19.346  1.00 85.87           O  
ATOM   1801  OD2 ASP A 112     -11.774  -5.781 -21.029  1.00 85.87           O  
ATOM   1802  N   ASN A 113     -17.371  -6.917 -21.028  1.00 81.01           N  
ATOM   1803  H   ASN A 113     -17.359  -6.009 -20.584  1.00 81.01           H  
ATOM   1804  CA  ASN A 113     -18.514  -7.255 -21.874  1.00 81.01           C  
ATOM   1805  HA  ASN A 113     -18.705  -8.323 -21.765  1.00 81.01           H  
ATOM   1806  C   ASN A 113     -18.206  -7.007 -23.370  1.00 81.01           C  
ATOM   1807  CB  ASN A 113     -19.764  -6.518 -21.343  1.00 81.01           C  
ATOM   1808  HB2 ASN A 113     -20.656  -6.980 -21.768  1.00 81.01           H  
ATOM   1809  HB3 ASN A 113     -19.819  -6.645 -20.262  1.00 81.01           H  
ATOM   1810  O   ASN A 113     -17.092  -6.642 -23.752  1.00 81.01           O  
ATOM   1811  CG  ASN A 113     -19.817  -5.027 -21.640  1.00 81.01           C  
ATOM   1812  ND2 ASN A 113     -20.890  -4.369 -21.273  1.00 81.01           N  
ATOM   1813 HD21 ASN A 113     -20.985  -3.412 -21.582  1.00 81.01           H  
ATOM   1814 HD22 ASN A 113     -21.641  -4.828 -20.777  1.00 81.01           H  
ATOM   1815  OD1 ASN A 113     -18.934  -4.452 -22.253  1.00 81.01           O  
ATOM   1816  N   ALA A 114     -19.194  -7.202 -24.249  1.00 77.19           N  
ATOM   1817  H   ALA A 114     -20.100  -7.491 -23.908  1.00 77.19           H  
ATOM   1818  CA  ALA A 114     -19.023  -6.993 -25.692  1.00 77.19           C  
ATOM   1819  HA  ALA A 114     -18.201  -7.625 -26.026  1.00 77.19           H  
ATOM   1820  C   ALA A 114     -18.647  -5.546 -26.085  1.00 77.19           C  
ATOM   1821  CB  ALA A 114     -20.303  -7.447 -26.402  1.00 77.19           C  
ATOM   1822  HB1 ALA A 114     -20.179  -7.348 -27.481  1.00 77.19           H  
ATOM   1823  HB2 ALA A 114     -20.519  -8.488 -26.161  1.00 77.19           H  
ATOM   1824  HB3 ALA A 114     -21.142  -6.824 -26.091  1.00 77.19           H  
ATOM   1825  O   ALA A 114     -18.010  -5.358 -27.120  1.00 77.19           O  
ATOM   1826  N   GLU A 115     -18.998  -4.562 -25.254  1.00 79.71           N  
ATOM   1827  H   GLU A 115     -19.463  -4.805 -24.391  1.00 79.71           H  
ATOM   1828  CA  GLU A 115     -18.731  -3.130 -25.448  1.00 79.71           C  
ATOM   1829  HA  GLU A 115     -18.708  -2.905 -26.514  1.00 79.71           H  
ATOM   1830  C   GLU A 115     -17.371  -2.691 -24.871  1.00 79.71           C  
ATOM   1831  CB  GLU A 115     -19.870  -2.312 -24.813  1.00 79.71           C  
ATOM   1832  HB2 GLU A 115     -19.899  -2.535 -23.746  1.00 79.71           H  
ATOM   1833  HB3 GLU A 115     -19.657  -1.250 -24.934  1.00 79.71           H  
ATOM   1834  O   GLU A 115     -16.987  -1.534 -25.018  1.00 79.71           O  
ATOM   1835  CG  GLU A 115     -21.245  -2.605 -25.440  1.00 79.71           C  
ATOM   1836  HG2 GLU A 115     -21.220  -2.302 -26.487  1.00 79.71           H  
ATOM   1837  HG3 GLU A 115     -21.437  -3.678 -25.407  1.00 79.71           H  
ATOM   1838  CD  GLU A 115     -22.404  -1.896 -24.722  1.00 79.71           C  
ATOM   1839  OE1 GLU A 115     -23.528  -1.968 -25.264  1.00 79.71           O  
ATOM   1840  OE2 GLU A 115     -22.174  -1.351 -23.618  1.00 79.71           O  
ATOM   1841  N   GLY A 116     -16.629  -3.595 -24.216  1.00 79.13           N  
ATOM   1842  H   GLY A 116     -16.997  -4.531 -24.114  1.00 79.13           H  
ATOM   1843  CA  GLY A 116     -15.363  -3.277 -23.547  1.00 79.13           C  
ATOM   1844  HA2 GLY A 116     -14.807  -2.557 -24.148  1.00 79.13           H  
ATOM   1845  HA3 GLY A 116     -14.768  -4.187 -23.470  1.00 79.13           H  
ATOM   1846  C   GLY A 116     -15.522  -2.690 -22.138  1.00 79.13           C  
ATOM   1847  O   GLY A 116     -14.542  -2.232 -21.554  1.00 79.13           O  
ATOM   1848  N   THR A 117     -16.735  -2.704 -21.577  1.00 81.15           N  
ATOM   1849  H   THR A 117     -17.484  -3.159 -22.078  1.00 81.15           H  
ATOM   1850  CA  THR A 117     -17.000  -2.251 -20.204  1.00 81.15           C  
ATOM   1851  HA  THR A 117     -16.351  -1.403 -19.988  1.00 81.15           H  
ATOM   1852  C   THR A 117     -16.694  -3.370 -19.215  1.00 81.15           C  
ATOM   1853  CB  THR A 117     -18.448  -1.770 -20.029  1.00 81.15           C  
ATOM   1854  HB  THR A 117     -19.141  -2.595 -20.189  1.00 81.15           H  
ATOM   1855  O   THR A 117     -17.143  -4.503 -19.400  1.00 81.15           O  
ATOM   1856  CG2 THR A 117     -18.694  -1.160 -18.648  1.00 81.15           C  
ATOM   1857 HG21 THR A 117     -17.947  -0.394 -18.442  1.00 81.15           H  
ATOM   1858 HG22 THR A 117     -19.684  -0.704 -18.628  1.00 81.15           H  
ATOM   1859 HG23 THR A 117     -18.655  -1.931 -17.878  1.00 81.15           H  
ATOM   1860  OG1 THR A 117     -18.720  -0.740 -20.948  1.00 81.15           O  
ATOM   1861  HG1 THR A 117     -18.892  -1.122 -21.812  1.00 81.15           H  
ATOM   1862  N   ASN A 118     -15.960  -3.047 -18.148  1.00 85.00           N  
ATOM   1863  H   ASN A 118     -15.633  -2.095 -18.058  1.00 85.00           H  
ATOM   1864  CA  ASN A 118     -15.648  -3.991 -17.079  1.00 85.00           C  
ATOM   1865  HA  ASN A 118     -15.294  -4.914 -17.538  1.00 85.00           H  
ATOM   1866  C   ASN A 118     -16.909  -4.301 -16.260  1.00 85.00           C  
ATOM   1867  CB  ASN A 118     -14.509  -3.419 -16.220  1.00 85.00           C  
ATOM   1868  HB2 ASN A 118     -13.709  -3.094 -16.886  1.00 85.00           H  
ATOM   1869  HB3 ASN A 118     -14.872  -2.557 -15.661  1.00 85.00           H  
ATOM   1870  O   ASN A 118     -17.557  -3.397 -15.732  1.00 85.00           O  
ATOM   1871  CG  ASN A 118     -13.916  -4.420 -15.239  1.00 85.00           C  
ATOM   1872  ND2 ASN A 118     -12.771  -4.110 -14.678  1.00 85.00           N  
ATOM   1873 HD21 ASN A 118     -12.355  -3.203 -14.835  1.00 85.00           H  
ATOM   1874 HD22 ASN A 118     -12.439  -4.772 -13.991  1.00 85.00           H  
ATOM   1875  OD1 ASN A 118     -14.434  -5.482 -14.948  1.00 85.00           O  
ATOM   1876  N   ILE A 119     -17.243  -5.579 -16.149  1.00 86.48           N  
ATOM   1877  H   ILE A 119     -16.623  -6.260 -16.565  1.00 86.48           H  
ATOM   1878  CA  ILE A 119     -18.384  -6.092 -15.405  1.00 86.48           C  
ATOM   1879  HA  ILE A 119     -18.766  -5.298 -14.763  1.00 86.48           H  
ATOM   1880  C   ILE A 119     -17.945  -7.236 -14.482  1.00 86.48           C  
ATOM   1881  CB  ILE A 119     -19.525  -6.508 -16.356  1.00 86.48           C  
ATOM   1882  HB  ILE A 119     -20.331  -6.891 -15.729  1.00 86.48           H  
ATOM   1883  O   ILE A 119     -16.947  -7.922 -14.717  1.00 86.48           O  
ATOM   1884  CG1 ILE A 119     -19.079  -7.617 -17.320  1.00 86.48           C  
ATOM   1885 HG12 ILE A 119     -18.418  -8.304 -16.792  1.00 86.48           H  
ATOM   1886 HG13 ILE A 119     -18.524  -7.199 -18.159  1.00 86.48           H  
ATOM   1887  CG2 ILE A 119     -20.084  -5.314 -17.150  1.00 86.48           C  
ATOM   1888 HG21 ILE A 119     -20.984  -5.606 -17.691  1.00 86.48           H  
ATOM   1889 HG22 ILE A 119     -20.337  -4.503 -16.466  1.00 86.48           H  
ATOM   1890 HG23 ILE A 119     -19.344  -4.949 -17.861  1.00 86.48           H  
ATOM   1891  CD1 ILE A 119     -20.274  -8.416 -17.829  1.00 86.48           C  
ATOM   1892 HD11 ILE A 119     -20.871  -8.778 -16.992  1.00 86.48           H  
ATOM   1893 HD12 ILE A 119     -20.894  -7.811 -18.491  1.00 86.48           H  
ATOM   1894 HD13 ILE A 119     -19.886  -9.280 -18.368  1.00 86.48           H  
ATOM   1895  N   SER A 120     -18.719  -7.455 -13.421  1.00 87.26           N  
ATOM   1896  H   SER A 120     -19.555  -6.898 -13.314  1.00 87.26           H  
ATOM   1897  CA  SER A 120     -18.466  -8.481 -12.411  1.00 87.26           C  
ATOM   1898  HA  SER A 120     -17.648  -9.123 -12.736  1.00 87.26           H  
ATOM   1899  C   SER A 120     -19.723  -9.320 -12.221  1.00 87.26           C  
ATOM   1900  CB  SER A 120     -18.058  -7.812 -11.096  1.00 87.26           C  
ATOM   1901  HB2 SER A 120     -18.928  -7.334 -10.645  1.00 87.26           H  
ATOM   1902  HB3 SER A 120     -17.322  -7.038 -11.313  1.00 87.26           H  
ATOM   1903  O   SER A 120     -20.804  -8.773 -12.016  1.00 87.26           O  
ATOM   1904  OG  SER A 120     -17.480  -8.710 -10.168  1.00 87.26           O  
ATOM   1905  HG  SER A 120     -18.022  -9.491 -10.033  1.00 87.26           H  
ATOM   1906  N   LEU A 121     -19.581 -10.641 -12.252  1.00 88.43           N  
ATOM   1907  H   LEU A 121     -18.654 -11.012 -12.405  1.00 88.43           H  
ATOM   1908  CA  LEU A 121     -20.641 -11.594 -11.925  1.00 88.43           C  
ATOM   1909  HA  LEU A 121     -21.569 -11.070 -11.696  1.00 88.43           H  
ATOM   1910  C   LEU A 121     -20.227 -12.376 -10.688  1.00 88.43           C  
ATOM   1911  CB  LEU A 121     -20.875 -12.548 -13.106  1.00 88.43           C  
ATOM   1912  HB2 LEU A 121     -21.555 -13.340 -12.791  1.00 88.43           H  
ATOM   1913  HB3 LEU A 121     -19.922 -13.013 -13.358  1.00 88.43           H  
ATOM   1914  O   LEU A 121     -19.069 -12.772 -10.587  1.00 88.43           O  
ATOM   1915  CG  LEU A 121     -21.452 -11.882 -14.366  1.00 88.43           C  
ATOM   1916  HG  LEU A 121     -20.830 -11.035 -14.659  1.00 88.43           H  
ATOM   1917  CD1 LEU A 121     -21.439 -12.903 -15.501  1.00 88.43           C  
ATOM   1918 HD11 LEU A 121     -20.419 -13.248 -15.672  1.00 88.43           H  
ATOM   1919 HD12 LEU A 121     -22.069 -13.754 -15.244  1.00 88.43           H  
ATOM   1920 HD13 LEU A 121     -21.815 -12.445 -16.416  1.00 88.43           H  
ATOM   1921  CD2 LEU A 121     -22.890 -11.403 -14.164  1.00 88.43           C  
ATOM   1922 HD21 LEU A 121     -22.919 -10.610 -13.416  1.00 88.43           H  
ATOM   1923 HD22 LEU A 121     -23.278 -10.997 -15.098  1.00 88.43           H  
ATOM   1924 HD23 LEU A 121     -23.525 -12.229 -13.845  1.00 88.43           H  
ATOM   1925  N   PHE A 122     -21.158 -12.642  -9.774  1.00 90.57           N  
ATOM   1926  H   PHE A 122     -22.114 -12.353  -9.930  1.00 90.57           H  
ATOM   1927  CA  PHE A 122     -20.870 -13.441  -8.588  1.00 90.57           C  
ATOM   1928  HA  PHE A 122     -19.958 -14.003  -8.789  1.00 90.57           H  
ATOM   1929  C   PHE A 122     -21.957 -14.473  -8.293  1.00 90.57           C  
ATOM   1930  CB  PHE A 122     -20.589 -12.545  -7.373  1.00 90.57           C  
ATOM   1931  HB2 PHE A 122     -19.782 -11.855  -7.621  1.00 90.57           H  
ATOM   1932  HB3 PHE A 122     -20.232 -13.172  -6.556  1.00 90.57           H  
ATOM   1933  O   PHE A 122     -23.138 -14.236  -8.526  1.00 90.57           O  
ATOM   1934  CG  PHE A 122     -21.784 -11.748  -6.889  1.00 90.57           C  
ATOM   1935  CD1 PHE A 122     -22.014 -10.452  -7.386  1.00 90.57           C  
ATOM   1936  HD1 PHE A 122     -21.332 -10.017  -8.101  1.00 90.57           H  
ATOM   1937  CD2 PHE A 122     -22.695 -12.324  -5.984  1.00 90.57           C  
ATOM   1938  HD2 PHE A 122     -22.550 -13.343  -5.655  1.00 90.57           H  
ATOM   1939  CE1 PHE A 122     -23.154  -9.737  -6.981  1.00 90.57           C  
ATOM   1940  HE1 PHE A 122     -23.344  -8.755  -7.388  1.00 90.57           H  
ATOM   1941  CE2 PHE A 122     -23.841 -11.613  -5.587  1.00 90.57           C  
ATOM   1942  HE2 PHE A 122     -24.582 -12.083  -4.958  1.00 90.57           H  
ATOM   1943  CZ  PHE A 122     -24.068 -10.317  -6.085  1.00 90.57           C  
ATOM   1944  HZ  PHE A 122     -24.966  -9.780  -5.817  1.00 90.57           H  
ATOM   1945  N   ALA A 123     -21.544 -15.587  -7.697  1.00 91.27           N  
ATOM   1946  H   ALA A 123     -20.550 -15.698  -7.559  1.00 91.27           H  
ATOM   1947  CA  ALA A 123     -22.412 -16.620  -7.145  1.00 91.27           C  
ATOM   1948  HA  ALA A 123     -23.442 -16.265  -7.147  1.00 91.27           H  
ATOM   1949  C   ALA A 123     -22.005 -16.906  -5.694  1.00 91.27           C  
ATOM   1950  CB  ALA A 123     -22.343 -17.858  -8.042  1.00 91.27           C  
ATOM   1951  HB1 ALA A 123     -22.636 -17.587  -9.057  1.00 91.27           H  
ATOM   1952  HB2 ALA A 123     -21.330 -18.260  -8.062  1.00 91.27           H  
ATOM   1953  HB3 ALA A 123     -23.035 -18.620  -7.683  1.00 91.27           H  
ATOM   1954  O   ALA A 123     -20.833 -16.766  -5.330  1.00 91.27           O  
ATOM   1955  N   LYS A 124     -22.963 -17.282  -4.842  1.00 94.57           N  
ATOM   1956  H   LYS A 124     -23.885 -17.467  -5.212  1.00 94.57           H  
ATOM   1957  CA  LYS A 124     -22.733 -17.552  -3.413  1.00 94.57           C  
ATOM   1958  HA  LYS A 124     -21.660 -17.606  -3.232  1.00 94.57           H  
ATOM   1959  C   LYS A 124     -23.317 -18.899  -3.014  1.00 94.57           C  
ATOM   1960  CB  LYS A 124     -23.327 -16.440  -2.533  1.00 94.57           C  
ATOM   1961  HB2 LYS A 124     -24.384 -16.333  -2.774  1.00 94.57           H  
ATOM   1962  HB3 LYS A 124     -23.247 -16.740  -1.488  1.00 94.57           H  
ATOM   1963  O   LYS A 124     -24.389 -19.267  -3.488  1.00 94.57           O  
ATOM   1964  CG  LYS A 124     -22.622 -15.086  -2.700  1.00 94.57           C  
ATOM   1965  HG2 LYS A 124     -21.590 -15.176  -2.363  1.00 94.57           H  
ATOM   1966  HG3 LYS A 124     -22.631 -14.795  -3.750  1.00 94.57           H  
ATOM   1967  CD  LYS A 124     -23.340 -14.007  -1.880  1.00 94.57           C  
ATOM   1968  HD2 LYS A 124     -23.309 -14.275  -0.823  1.00 94.57           H  
ATOM   1969  HD3 LYS A 124     -24.381 -13.962  -2.201  1.00 94.57           H  
ATOM   1970  CE  LYS A 124     -22.684 -12.638  -2.092  1.00 94.57           C  
ATOM   1971  HE2 LYS A 124     -22.622 -12.447  -3.163  1.00 94.57           H  
ATOM   1972  HE3 LYS A 124     -21.669 -12.675  -1.696  1.00 94.57           H  
ATOM   1973  NZ  LYS A 124     -23.462 -11.556  -1.433  1.00 94.57           N  
ATOM   1974  HZ1 LYS A 124     -23.547 -11.722  -0.440  1.00 94.57           H  
ATOM   1975  HZ2 LYS A 124     -23.027 -10.657  -1.580  1.00 94.57           H  
ATOM   1976  HZ3 LYS A 124     -24.393 -11.509  -1.821  1.00 94.57           H  
ATOM   1977  N   LYS A 125     -22.650 -19.595  -2.094  1.00 94.90           N  
ATOM   1978  H   LYS A 125     -21.764 -19.235  -1.770  1.00 94.90           H  
ATOM   1979  CA  LYS A 125     -23.154 -20.839  -1.505  1.00 94.90           C  
ATOM   1980  HA  LYS A 125     -24.243 -20.814  -1.536  1.00 94.90           H  
ATOM   1981  C   LYS A 125     -22.729 -20.954  -0.047  1.00 94.90           C  
ATOM   1982  CB  LYS A 125     -22.664 -22.017  -2.356  1.00 94.90           C  
ATOM   1983  HB2 LYS A 125     -22.833 -21.769  -3.404  1.00 94.90           H  
ATOM   1984  HB3 LYS A 125     -21.595 -22.157  -2.201  1.00 94.90           H  
ATOM   1985  O   LYS A 125     -21.583 -20.666   0.295  1.00 94.90           O  
ATOM   1986  CG  LYS A 125     -23.388 -23.344  -2.131  1.00 94.90           C  
ATOM   1987  HG2 LYS A 125     -23.406 -23.593  -1.070  1.00 94.90           H  
ATOM   1988  HG3 LYS A 125     -22.817 -24.097  -2.674  1.00 94.90           H  
ATOM   1989  CD  LYS A 125     -24.810 -23.354  -2.708  1.00 94.90           C  
ATOM   1990  HD2 LYS A 125     -24.767 -23.069  -3.759  1.00 94.90           H  
ATOM   1991  HD3 LYS A 125     -25.442 -22.649  -2.167  1.00 94.90           H  
ATOM   1992  CE  LYS A 125     -25.385 -24.769  -2.586  1.00 94.90           C  
ATOM   1993  HE2 LYS A 125     -24.659 -25.470  -2.998  1.00 94.90           H  
ATOM   1994  HE3 LYS A 125     -25.509 -25.009  -1.530  1.00 94.90           H  
ATOM   1995  NZ  LYS A 125     -26.673 -24.904  -3.309  1.00 94.90           N  
ATOM   1996  HZ1 LYS A 125     -27.018 -25.849  -3.224  1.00 94.90           H  
ATOM   1997  HZ2 LYS A 125     -27.365 -24.273  -2.931  1.00 94.90           H  
ATOM   1998  HZ3 LYS A 125     -26.543 -24.705  -4.291  1.00 94.90           H  
ATOM   1999  N   ALA A 126     -23.676 -21.324   0.806  1.00 94.42           N  
ATOM   2000  H   ALA A 126     -24.582 -21.593   0.450  1.00 94.42           H  
ATOM   2001  CA  ALA A 126     -23.432 -21.570   2.219  1.00 94.42           C  
ATOM   2002  HA  ALA A 126     -22.640 -20.910   2.573  1.00 94.42           H  
ATOM   2003  C   ALA A 126     -22.968 -23.012   2.433  1.00 94.42           C  
ATOM   2004  CB  ALA A 126     -24.700 -21.242   3.015  1.00 94.42           C  
ATOM   2005  HB1 ALA A 126     -25.009 -20.212   2.834  1.00 94.42           H  
ATOM   2006  HB2 ALA A 126     -24.508 -21.373   4.079  1.00 94.42           H  
ATOM   2007  HB3 ALA A 126     -25.507 -21.916   2.729  1.00 94.42           H  
ATOM   2008  O   ALA A 126     -23.476 -23.929   1.787  1.00 94.42           O  
ATOM   2009  N   VAL A 127     -22.012 -23.179   3.343  1.00 94.19           N  
ATOM   2010  H   VAL A 127     -21.593 -22.364   3.768  1.00 94.19           H  
ATOM   2011  CA  VAL A 127     -21.694 -24.461   3.966  1.00 94.19           C  
ATOM   2012  HA  VAL A 127     -22.205 -25.269   3.442  1.00 94.19           H  
ATOM   2013  C   VAL A 127     -22.220 -24.390   5.389  1.00 94.19           C  
ATOM   2014  CB  VAL A 127     -20.186 -24.751   3.935  1.00 94.19           C  
ATOM   2015  HB  VAL A 127     -19.651 -23.971   4.475  1.00 94.19           H  
ATOM   2016  O   VAL A 127     -21.764 -23.560   6.176  1.00 94.19           O  
ATOM   2017  CG1 VAL A 127     -19.884 -26.106   4.582  1.00 94.19           C  
ATOM   2018 HG11 VAL A 127     -18.812 -26.302   4.547  1.00 94.19           H  
ATOM   2019 HG12 VAL A 127     -20.411 -26.899   4.053  1.00 94.19           H  
ATOM   2020 HG13 VAL A 127     -20.198 -26.109   5.626  1.00 94.19           H  
ATOM   2021  CG2 VAL A 127     -19.666 -24.780   2.492  1.00 94.19           C  
ATOM   2022 HG21 VAL A 127     -18.592 -24.963   2.492  1.00 94.19           H  
ATOM   2023 HG22 VAL A 127     -19.851 -23.824   2.002  1.00 94.19           H  
ATOM   2024 HG23 VAL A 127     -20.169 -25.573   1.939  1.00 94.19           H  
ATOM   2025  N   GLU A 128     -23.203 -25.220   5.695  1.00 91.50           N  
ATOM   2026  H   GLU A 128     -23.498 -25.898   5.006  1.00 91.50           H  
ATOM   2027  CA  GLU A 128     -23.809 -25.307   7.020  1.00 91.50           C  
ATOM   2028  HA  GLU A 128     -23.716 -24.344   7.524  1.00 91.50           H  
ATOM   2029  C   GLU A 128     -23.060 -26.333   7.872  1.00 91.50           C  
ATOM   2030  CB  GLU A 128     -25.307 -25.614   6.887  1.00 91.50           C  
ATOM   2031  HB2 GLU A 128     -25.433 -26.503   6.271  1.00 91.50           H  
ATOM   2032  HB3 GLU A 128     -25.722 -25.800   7.878  1.00 91.50           H  
ATOM   2033  O   GLU A 128     -22.333 -27.177   7.345  1.00 91.50           O  
ATOM   2034  CG  GLU A 128     -26.043 -24.422   6.249  1.00 91.50           C  
ATOM   2035  HG2 GLU A 128     -25.580 -24.183   5.291  1.00 91.50           H  
ATOM   2036  HG3 GLU A 128     -25.920 -23.554   6.897  1.00 91.50           H  
ATOM   2037  CD  GLU A 128     -27.540 -24.657   6.009  1.00 91.50           C  
ATOM   2038  OE1 GLU A 128     -28.148 -23.761   5.378  1.00 91.50           O  
ATOM   2039  OE2 GLU A 128     -28.058 -25.713   6.425  1.00 91.50           O  
ATOM   2040  N   TYR A 129     -23.208 -26.256   9.195  1.00 87.78           N  
ATOM   2041  H   TYR A 129     -23.891 -25.617   9.578  1.00 87.78           H  
ATOM   2042  CA  TYR A 129     -22.689 -27.283  10.091  1.00 87.78           C  
ATOM   2043  HA  TYR A 129     -22.280 -28.081   9.472  1.00 87.78           H  
ATOM   2044  C   TYR A 129     -23.819 -27.897  10.907  1.00 87.78           C  
ATOM   2045  CB  TYR A 129     -21.538 -26.770  10.975  1.00 87.78           C  
ATOM   2046  HB2 TYR A 129     -20.908 -27.624  11.226  1.00 87.78           H  
ATOM   2047  HB3 TYR A 129     -20.916 -26.079  10.405  1.00 87.78           H  
ATOM   2048  O   TYR A 129     -24.656 -27.179  11.452  1.00 87.78           O  
ATOM   2049  CG  TYR A 129     -21.968 -26.109  12.271  1.00 87.78           C  
ATOM   2050  CD1 TYR A 129     -22.252 -24.730  12.318  1.00 87.78           C  
ATOM   2051  HD1 TYR A 129     -22.130 -24.129  11.429  1.00 87.78           H  
ATOM   2052  CD2 TYR A 129     -22.164 -26.909  13.412  1.00 87.78           C  
ATOM   2053  HD2 TYR A 129     -21.976 -27.972  13.358  1.00 87.78           H  
ATOM   2054  CE1 TYR A 129     -22.747 -24.156  13.506  1.00 87.78           C  
ATOM   2055  HE1 TYR A 129     -23.013 -23.109  13.531  1.00 87.78           H  
ATOM   2056  CE2 TYR A 129     -22.684 -26.348  14.590  1.00 87.78           C  
ATOM   2057  HE2 TYR A 129     -22.874 -26.984  15.442  1.00 87.78           H  
ATOM   2058  OH  TYR A 129     -23.470 -24.440  15.789  1.00 87.78           O  
ATOM   2059  HH  TYR A 129     -23.953 -25.120  16.265  1.00 87.78           H  
ATOM   2060  CZ  TYR A 129     -22.982 -24.972  14.635  1.00 87.78           C  
ATOM   2061  N   GLU A 130     -23.789 -29.217  11.051  1.00 84.12           N  
ATOM   2062  H   GLU A 130     -23.075 -29.742  10.566  1.00 84.12           H  
ATOM   2063  CA  GLU A 130     -24.702 -29.952  11.923  1.00 84.12           C  
ATOM   2064  HA  GLU A 130     -25.145 -29.267  12.647  1.00 84.12           H  
ATOM   2065  C   GLU A 130     -23.944 -31.030  12.694  1.00 84.12           C  
ATOM   2066  CB  GLU A 130     -25.847 -30.593  11.129  1.00 84.12           C  
ATOM   2067  HB2 GLU A 130     -25.433 -31.181  10.311  1.00 84.12           H  
ATOM   2068  HB3 GLU A 130     -26.378 -31.266  11.802  1.00 84.12           H  
ATOM   2069  O   GLU A 130     -23.115 -31.752  12.139  1.00 84.12           O  
ATOM   2070  CG  GLU A 130     -26.855 -29.568  10.582  1.00 84.12           C  
ATOM   2071  HG2 GLU A 130     -26.360 -28.939   9.842  1.00 84.12           H  
ATOM   2072  HG3 GLU A 130     -27.182 -28.935  11.407  1.00 84.12           H  
ATOM   2073  CD  GLU A 130     -28.084 -30.235   9.942  1.00 84.12           C  
ATOM   2074  OE1 GLU A 130     -29.053 -29.500   9.658  1.00 84.12           O  
ATOM   2075  OE2 GLU A 130     -28.069 -31.478   9.772  1.00 84.12           O  
ATOM   2076  N   THR A 131     -24.247 -31.172  13.983  1.00 74.57           N  
ATOM   2077  H   THR A 131     -24.934 -30.561  14.401  1.00 74.57           H  
ATOM   2078  CA  THR A 131     -23.785 -32.307  14.789  1.00 74.57           C  
ATOM   2079  HA  THR A 131     -22.761 -32.564  14.517  1.00 74.57           H  
ATOM   2080  C   THR A 131     -24.683 -33.510  14.511  1.00 74.57           C  
ATOM   2081  CB  THR A 131     -23.807 -31.971  16.288  1.00 74.57           C  
ATOM   2082  HB  THR A 131     -23.664 -32.887  16.861  1.00 74.57           H  
ATOM   2083  O   THR A 131     -25.831 -33.537  14.957  1.00 74.57           O  
ATOM   2084  CG2 THR A 131     -22.701 -30.988  16.664  1.00 74.57           C  
ATOM   2085 HG21 THR A 131     -21.730 -31.420  16.422  1.00 74.57           H  
ATOM   2086 HG22 THR A 131     -22.741 -30.791  17.735  1.00 74.57           H  
ATOM   2087 HG23 THR A 131     -22.825 -30.052  16.118  1.00 74.57           H  
ATOM   2088  OG1 THR A 131     -25.045 -31.387  16.640  1.00 74.57           O  
ATOM   2089  HG1 THR A 131     -25.723 -31.990  16.327  1.00 74.57           H  
ATOM   2090  N   ASN A 132     -24.178 -34.515  13.794  1.00 72.79           N  
ATOM   2091  H   ASN A 132     -23.242 -34.423  13.425  1.00 72.79           H  
ATOM   2092  CA  ASN A 132     -24.940 -35.721  13.471  1.00 72.79           C  
ATOM   2093  HA  ASN A 132     -25.994 -35.533  13.677  1.00 72.79           H  
ATOM   2094  C   ASN A 132     -24.518 -36.891  14.372  1.00 72.79           C  
ATOM   2095  CB  ASN A 132     -24.853 -36.007  11.966  1.00 72.79           C  
ATOM   2096  HB2 ASN A 132     -25.047 -35.082  11.422  1.00 72.79           H  
ATOM   2097  HB3 ASN A 132     -23.854 -36.350  11.699  1.00 72.79           H  
ATOM   2098  O   ASN A 132     -23.708 -37.742  14.001  1.00 72.79           O  
ATOM   2099  CG  ASN A 132     -25.879 -37.041  11.527  1.00 72.79           C  
ATOM   2100  ND2 ASN A 132     -26.236 -37.041  10.266  1.00 72.79           N  
ATOM   2101 HD21 ASN A 132     -26.968 -37.679   9.990  1.00 72.79           H  
ATOM   2102 HD22 ASN A 132     -25.882 -36.325   9.647  1.00 72.79           H  
ATOM   2103  OD1 ASN A 132     -26.376 -37.857  12.296  1.00 72.79           O  
ATOM   2104  N   THR A 133     -25.095 -36.942  15.574  1.00 68.08           N  
ATOM   2105  H   THR A 133     -25.756 -36.223  15.828  1.00 68.08           H  
ATOM   2106  CA  THR A 133     -24.868 -38.028  16.543  1.00 68.08           C  
ATOM   2107  HA  THR A 133     -23.807 -38.061  16.791  1.00 68.08           H  
ATOM   2108  C   THR A 133     -25.231 -39.403  15.982  1.00 68.08           C  
ATOM   2109  CB  THR A 133     -25.670 -37.790  17.834  1.00 68.08           C  
ATOM   2110  HB  THR A 133     -25.808 -38.736  18.358  1.00 68.08           H  
ATOM   2111  O   THR A 133     -24.567 -40.384  16.306  1.00 68.08           O  
ATOM   2112  CG2 THR A 133     -24.955 -36.825  18.774  1.00 68.08           C  
ATOM   2113 HG21 THR A 133     -25.535 -36.697  19.688  1.00 68.08           H  
ATOM   2114 HG22 THR A 133     -24.825 -35.857  18.290  1.00 68.08           H  
ATOM   2115 HG23 THR A 133     -23.975 -37.225  19.036  1.00 68.08           H  
ATOM   2116  OG1 THR A 133     -26.931 -37.228  17.537  1.00 68.08           O  
ATOM   2117  HG1 THR A 133     -27.337 -36.959  18.365  1.00 68.08           H  
ATOM   2118  N   THR A 134     -26.231 -39.495  15.101  1.00 72.95           N  
ATOM   2119  H   THR A 134     -26.712 -38.645  14.842  1.00 72.95           H  
ATOM   2120  CA  THR A 134     -26.648 -40.764  14.480  1.00 72.95           C  
ATOM   2121  HA  THR A 134     -26.775 -41.508  15.267  1.00 72.95           H  
ATOM   2122  C   THR A 134     -25.592 -41.297  13.513  1.00 72.95           C  
ATOM   2123  CB  THR A 134     -27.991 -40.618  13.749  1.00 72.95           C  
ATOM   2124  HB  THR A 134     -27.877 -39.963  12.886  1.00 72.95           H  
ATOM   2125  O   THR A 134     -25.254 -42.478  13.574  1.00 72.95           O  
ATOM   2126  CG2 THR A 134     -28.547 -41.965  13.287  1.00 72.95           C  
ATOM   2127 HG21 THR A 134     -27.893 -42.407  12.535  1.00 72.95           H  
ATOM   2128 HG22 THR A 134     -29.532 -41.816  12.845  1.00 72.95           H  
ATOM   2129 HG23 THR A 134     -28.633 -42.643  14.136  1.00 72.95           H  
ATOM   2130  OG1 THR A 134     -28.954 -40.068  14.617  1.00 72.95           O  
ATOM   2131  HG1 THR A 134     -28.978 -39.119  14.472  1.00 72.95           H  
ATOM   2132  N   ALA A 135     -25.033 -40.438  12.657  1.00 67.04           N  
ATOM   2133  H   ALA A 135     -25.344 -39.477  12.656  1.00 67.04           H  
ATOM   2134  CA  ALA A 135     -23.955 -40.813  11.743  1.00 67.04           C  
ATOM   2135  HA  ALA A 135     -24.261 -41.695  11.180  1.00 67.04           H  
ATOM   2136  C   ALA A 135     -22.673 -41.184  12.503  1.00 67.04           C  
ATOM   2137  CB  ALA A 135     -23.730 -39.671  10.753  1.00 67.04           C  
ATOM   2138  HB1 ALA A 135     -22.927 -39.941  10.067  1.00 67.04           H  
ATOM   2139  HB2 ALA A 135     -23.461 -38.761  11.290  1.00 67.04           H  
ATOM   2140  HB3 ALA A 135     -24.639 -39.497  10.176  1.00 67.04           H  
ATOM   2141  O   ALA A 135     -22.030 -42.169  12.156  1.00 67.04           O  
ATOM   2142  N   LEU A 136     -22.357 -40.479  13.598  1.00 61.81           N  
ATOM   2143  H   LEU A 136     -22.890 -39.646  13.806  1.00 61.81           H  
ATOM   2144  CA  LEU A 136     -21.253 -40.849  14.488  1.00 61.81           C  
ATOM   2145  HA  LEU A 136     -20.341 -40.883  13.893  1.00 61.81           H  
ATOM   2146  C   LEU A 136     -21.460 -42.249  15.102  1.00 61.81           C  
ATOM   2147  CB  LEU A 136     -21.118 -39.761  15.571  1.00 61.81           C  
ATOM   2148  HB2 LEU A 136     -21.182 -38.778  15.104  1.00 61.81           H  
ATOM   2149  HB3 LEU A 136     -21.956 -39.855  16.261  1.00 61.81           H  
ATOM   2150  O   LEU A 136     -20.531 -43.054  15.138  1.00 61.81           O  
ATOM   2151  CG  LEU A 136     -19.802 -39.836  16.368  1.00 61.81           C  
ATOM   2152  HG  LEU A 136     -19.628 -40.859  16.700  1.00 61.81           H  
ATOM   2153  CD1 LEU A 136     -18.614 -39.366  15.528  1.00 61.81           C  
ATOM   2154 HD11 LEU A 136     -18.450 -40.044  14.691  1.00 61.81           H  
ATOM   2155 HD12 LEU A 136     -17.710 -39.352  16.136  1.00 61.81           H  
ATOM   2156 HD13 LEU A 136     -18.802 -38.363  15.144  1.00 61.81           H  
ATOM   2157  CD2 LEU A 136     -19.897 -38.943  17.605  1.00 61.81           C  
ATOM   2158 HD21 LEU A 136     -20.719 -39.274  18.240  1.00 61.81           H  
ATOM   2159 HD22 LEU A 136     -18.969 -39.005  18.173  1.00 61.81           H  
ATOM   2160 HD23 LEU A 136     -20.061 -37.908  17.306  1.00 61.81           H  
ATOM   2161  N   ILE A 137     -22.685 -42.576  15.538  1.00 71.23           N  
ATOM   2162  H   ILE A 137     -23.400 -41.863  15.507  1.00 71.23           H  
ATOM   2163  CA  ILE A 137     -23.041 -43.910  16.052  1.00 71.23           C  
ATOM   2164  HA  ILE A 137     -22.325 -44.176  16.830  1.00 71.23           H  
ATOM   2165  C   ILE A 137     -22.920 -44.985  14.961  1.00 71.23           C  
ATOM   2166  CB  ILE A 137     -24.456 -43.897  16.684  1.00 71.23           C  
ATOM   2167  HB  ILE A 137     -25.142 -43.418  15.985  1.00 71.23           H  
ATOM   2168  O   ILE A 137     -22.417 -46.072  15.248  1.00 71.23           O  
ATOM   2169  CG1 ILE A 137     -24.462 -43.102  18.009  1.00 71.23           C  
ATOM   2170 HG12 ILE A 137     -23.972 -43.687  18.787  1.00 71.23           H  
ATOM   2171 HG13 ILE A 137     -23.885 -42.184  17.893  1.00 71.23           H  
ATOM   2172  CG2 ILE A 137     -24.972 -45.325  16.957  1.00 71.23           C  
ATOM   2173 HG21 ILE A 137     -25.099 -45.854  16.013  1.00 71.23           H  
ATOM   2174 HG22 ILE A 137     -25.946 -45.289  17.447  1.00 71.23           H  
ATOM   2175 HG23 ILE A 137     -24.262 -45.862  17.585  1.00 71.23           H  
ATOM   2176  CD1 ILE A 137     -25.871 -42.715  18.485  1.00 71.23           C  
ATOM   2177 HD11 ILE A 137     -25.786 -42.057  19.350  1.00 71.23           H  
ATOM   2178 HD12 ILE A 137     -26.440 -43.597  18.778  1.00 71.23           H  
ATOM   2179 HD13 ILE A 137     -26.399 -42.184  17.693  1.00 71.23           H  
ATOM   2180  N   GLU A 138     -23.372 -44.723  13.732  1.00 69.36           N  
ATOM   2181  H   GLU A 138     -23.794 -43.823  13.552  1.00 69.36           H  
ATOM   2182  CA  GLU A 138     -23.217 -45.657  12.608  1.00 69.36           C  
ATOM   2183  HA  GLU A 138     -23.583 -46.638  12.912  1.00 69.36           H  
ATOM   2184  C   GLU A 138     -21.750 -45.863  12.224  1.00 69.36           C  
ATOM   2185  CB  GLU A 138     -24.031 -45.207  11.383  1.00 69.36           C  
ATOM   2186  HB2 GLU A 138     -23.959 -44.124  11.277  1.00 69.36           H  
ATOM   2187  HB3 GLU A 138     -23.605 -45.653  10.485  1.00 69.36           H  
ATOM   2188  O   GLU A 138     -21.355 -47.000  11.982  1.00 69.36           O  
ATOM   2189  CG  GLU A 138     -25.512 -45.614  11.460  1.00 69.36           C  
ATOM   2190  HG2 GLU A 138     -25.958 -45.141  12.335  1.00 69.36           H  
ATOM   2191  HG3 GLU A 138     -26.024 -45.226  10.580  1.00 69.36           H  
ATOM   2192  CD  GLU A 138     -25.723 -47.138  11.532  1.00 69.36           C  
ATOM   2193  OE1 GLU A 138     -26.546 -47.575  12.371  1.00 69.36           O  
ATOM   2194  OE2 GLU A 138     -25.035 -47.899  10.818  1.00 69.36           O  
ATOM   2195  N   GLU A 139     -20.913 -44.825  12.260  1.00 65.83           N  
ATOM   2196  H   GLU A 139     -21.288 -43.895  12.380  1.00 65.83           H  
ATOM   2197  CA  GLU A 139     -19.475 -44.958  12.003  1.00 65.83           C  
ATOM   2198  HA  GLU A 139     -19.358 -45.475  11.051  1.00 65.83           H  
ATOM   2199  C   GLU A 139     -18.807 -45.821  13.093  1.00 65.83           C  
ATOM   2200  CB  GLU A 139     -18.834 -43.561  11.872  1.00 65.83           C  
ATOM   2201  HB2 GLU A 139     -18.524 -43.215  12.859  1.00 65.83           H  
ATOM   2202  HB3 GLU A 139     -19.568 -42.847  11.497  1.00 65.83           H  
ATOM   2203  O   GLU A 139     -18.048 -46.743  12.786  1.00 65.83           O  
ATOM   2204  CG  GLU A 139     -17.622 -43.533  10.922  1.00 65.83           C  
ATOM   2205  HG2 GLU A 139     -16.897 -44.271  11.266  1.00 65.83           H  
ATOM   2206  HG3 GLU A 139     -17.155 -42.551  10.999  1.00 65.83           H  
ATOM   2207  CD  GLU A 139     -17.970 -43.800   9.440  1.00 65.83           C  
ATOM   2208  OE1 GLU A 139     -17.043 -44.137   8.667  1.00 65.83           O  
ATOM   2209  OE2 GLU A 139     -19.163 -43.757   9.067  1.00 65.83           O  
ATOM   2210  N   ILE A 140     -19.188 -45.637  14.368  1.00 64.22           N  
ATOM   2211  H   ILE A 140     -19.791 -44.849  14.560  1.00 64.22           H  
ATOM   2212  CA  ILE A 140     -18.773 -46.506  15.486  1.00 64.22           C  
ATOM   2213  HA  ILE A 140     -17.684 -46.546  15.501  1.00 64.22           H  
ATOM   2214  C   ILE A 140     -19.271 -47.950  15.284  1.00 64.22           C  
ATOM   2215  CB  ILE A 140     -19.253 -45.918  16.839  1.00 64.22           C  
ATOM   2216  HB  ILE A 140     -20.320 -45.709  16.763  1.00 64.22           H  
ATOM   2217  O   ILE A 140     -18.526 -48.907  15.515  1.00 64.22           O  
ATOM   2218  CG1 ILE A 140     -18.517 -44.597  17.165  1.00 64.22           C  
ATOM   2219 HG12 ILE A 140     -18.471 -43.969  16.276  1.00 64.22           H  
ATOM   2220 HG13 ILE A 140     -17.488 -44.816  17.452  1.00 64.22           H  
ATOM   2221  CG2 ILE A 140     -19.043 -46.918  17.998  1.00 64.22           C  
ATOM   2222 HG21 ILE A 140     -17.990 -47.195  18.056  1.00 64.22           H  
ATOM   2223 HG22 ILE A 140     -19.647 -47.812  17.845  1.00 64.22           H  
ATOM   2224 HG23 ILE A 140     -19.348 -46.472  18.945  1.00 64.22           H  
ATOM   2225  CD1 ILE A 140     -19.182 -43.774  18.279  1.00 64.22           C  
ATOM   2226 HD11 ILE A 140     -18.672 -42.815  18.365  1.00 64.22           H  
ATOM   2227 HD12 ILE A 140     -19.113 -44.288  19.238  1.00 64.22           H  
ATOM   2228 HD13 ILE A 140     -20.229 -43.592  18.034  1.00 64.22           H  
ATOM   2229  N   ARG A 141     -20.522 -48.147  14.840  1.00 68.45           N  
ATOM   2230  H   ARG A 141     -21.088 -47.327  14.671  1.00 68.45           H  
ATOM   2231  CA  ARG A 141     -21.078 -49.480  14.532  1.00 68.45           C  
ATOM   2232  HA  ARG A 141     -20.921 -50.142  15.383  1.00 68.45           H  
ATOM   2233  C   ARG A 141     -20.369 -50.130  13.352  1.00 68.45           C  
ATOM   2234  CB  ARG A 141     -22.577 -49.405  14.214  1.00 68.45           C  
ATOM   2235  HB2 ARG A 141     -22.755 -48.585  13.518  1.00 68.45           H  
ATOM   2236  HB3 ARG A 141     -22.878 -50.327  13.715  1.00 68.45           H  
ATOM   2237  O   ARG A 141     -20.138 -51.334  13.397  1.00 68.45           O  
ATOM   2238  CG  ARG A 141     -23.462 -49.238  15.451  1.00 68.45           C  
ATOM   2239  HG2 ARG A 141     -23.155 -48.356  16.013  1.00 68.45           H  
ATOM   2240  HG3 ARG A 141     -23.374 -50.116  16.090  1.00 68.45           H  
ATOM   2241  CD  ARG A 141     -24.913 -49.074  14.988  1.00 68.45           C  
ATOM   2242  HD2 ARG A 141     -24.941 -48.270  14.252  1.00 68.45           H  
ATOM   2243  HD3 ARG A 141     -25.253 -49.989  14.504  1.00 68.45           H  
ATOM   2244  NE  ARG A 141     -25.806 -48.738  16.110  1.00 68.45           N  
ATOM   2245  HE  ARG A 141     -25.493 -48.987  17.038  1.00 68.45           H  
ATOM   2246  NH1 ARG A 141     -27.418 -47.621  14.887  1.00 68.45           N  
ATOM   2247 HH11 ARG A 141     -26.940 -47.783  14.011  1.00 68.45           H  
ATOM   2248 HH12 ARG A 141     -28.230 -47.023  14.830  1.00 68.45           H  
ATOM   2249  NH2 ARG A 141     -27.577 -47.702  17.089  1.00 68.45           N  
ATOM   2250 HH21 ARG A 141     -28.411 -47.139  16.995  1.00 68.45           H  
ATOM   2251 HH22 ARG A 141     -27.226 -47.951  18.002  1.00 68.45           H  
ATOM   2252  CZ  ARG A 141     -26.919 -48.031  16.014  1.00 68.45           C  
ATOM   2253  N   ARG A 142     -20.016 -49.366  12.319  1.00 63.35           N  
ATOM   2254  H   ARG A 142     -20.300 -48.397  12.347  1.00 63.35           H  
ATOM   2255  CA  ARG A 142     -19.272 -49.824  11.142  1.00 63.35           C  
ATOM   2256  HA  ARG A 142     -19.787 -50.681  10.707  1.00 63.35           H  
ATOM   2257  C   ARG A 142     -17.877 -50.296  11.535  1.00 63.35           C  
ATOM   2258  CB  ARG A 142     -19.235 -48.688  10.111  1.00 63.35           C  
ATOM   2259  HB2 ARG A 142     -18.679 -47.842  10.516  1.00 63.35           H  
ATOM   2260  HB3 ARG A 142     -20.253 -48.361   9.901  1.00 63.35           H  
ATOM   2261  O   ARG A 142     -17.483 -51.378  11.107  1.00 63.35           O  
ATOM   2262  CG  ARG A 142     -18.585 -49.136   8.801  1.00 63.35           C  
ATOM   2263  HG2 ARG A 142     -19.169 -49.944   8.359  1.00 63.35           H  
ATOM   2264  HG3 ARG A 142     -17.573 -49.491   8.997  1.00 63.35           H  
ATOM   2265  CD  ARG A 142     -18.505 -47.964   7.826  1.00 63.35           C  
ATOM   2266  HD2 ARG A 142     -17.992 -47.131   8.306  1.00 63.35           H  
ATOM   2267  HD3 ARG A 142     -19.517 -47.645   7.574  1.00 63.35           H  
ATOM   2268  NE  ARG A 142     -17.767 -48.360   6.613  1.00 63.35           N  
ATOM   2269  HE  ARG A 142     -17.206 -49.197   6.677  1.00 63.35           H  
ATOM   2270  NH1 ARG A 142     -18.363 -46.547   5.354  1.00 63.35           N  
ATOM   2271 HH11 ARG A 142     -18.259 -45.968   4.533  1.00 63.35           H  
ATOM   2272 HH12 ARG A 142     -18.720 -46.113   6.194  1.00 63.35           H  
ATOM   2273  NH2 ARG A 142     -17.033 -48.119   4.475  1.00 63.35           N  
ATOM   2274 HH21 ARG A 142     -16.475 -48.955   4.574  1.00 63.35           H  
ATOM   2275 HH22 ARG A 142     -16.995 -47.569   3.629  1.00 63.35           H  
ATOM   2276  CZ  ARG A 142     -17.727 -47.676   5.488  1.00 63.35           C  
ATOM   2277  N   TYR A 143     -17.189 -49.553  12.404  1.00 58.91           N  
ATOM   2278  H   TYR A 143     -17.542 -48.640  12.651  1.00 58.91           H  
ATOM   2279  CA  TYR A 143     -15.936 -50.009  13.009  1.00 58.91           C  
ATOM   2280  HA  TYR A 143     -15.241 -50.261  12.207  1.00 58.91           H  
ATOM   2281  C   TYR A 143     -16.126 -51.303  13.819  1.00 58.91           C  
ATOM   2282  CB  TYR A 143     -15.304 -48.879  13.838  1.00 58.91           C  
ATOM   2283  HB2 TYR A 143     -14.766 -49.318  14.678  1.00 58.91           H  
ATOM   2284  HB3 TYR A 143     -16.079 -48.235  14.255  1.00 58.91           H  
ATOM   2285  O   TYR A 143     -15.317 -52.215  13.683  1.00 58.91           O  
ATOM   2286  CG  TYR A 143     -14.307 -48.048  13.049  1.00 58.91           C  
ATOM   2287  CD1 TYR A 143     -13.011 -48.558  12.834  1.00 58.91           C  
ATOM   2288  HD1 TYR A 143     -12.739 -49.519  13.242  1.00 58.91           H  
ATOM   2289  CD2 TYR A 143     -14.658 -46.788  12.525  1.00 58.91           C  
ATOM   2290  HD2 TYR A 143     -15.647 -46.384  12.687  1.00 58.91           H  
ATOM   2291  CE1 TYR A 143     -12.068 -47.812  12.102  1.00 58.91           C  
ATOM   2292  HE1 TYR A 143     -11.073 -48.204  11.951  1.00 58.91           H  
ATOM   2293  CE2 TYR A 143     -13.721 -46.042  11.787  1.00 58.91           C  
ATOM   2294  HE2 TYR A 143     -13.988 -45.078  11.379  1.00 58.91           H  
ATOM   2295  OH  TYR A 143     -11.512 -45.828  10.873  1.00 58.91           O  
ATOM   2296  HH  TYR A 143     -10.657 -46.265  10.842  1.00 58.91           H  
ATOM   2297  CZ  TYR A 143     -12.422 -46.550  11.578  1.00 58.91           C  
ATOM   2298  N   LYS A 144     -17.233 -51.454  14.565  1.00 61.39           N  
ATOM   2299  H   LYS A 144     -17.824 -50.644  14.690  1.00 61.39           H  
ATOM   2300  CA  LYS A 144     -17.551 -52.697  15.302  1.00 61.39           C  
ATOM   2301  HA  LYS A 144     -16.647 -53.035  15.810  1.00 61.39           H  
ATOM   2302  C   LYS A 144     -17.954 -53.888  14.420  1.00 61.39           C  
ATOM   2303  CB  LYS A 144     -18.634 -52.428  16.361  1.00 61.39           C  
ATOM   2304  HB2 LYS A 144     -19.419 -51.796  15.944  1.00 61.39           H  
ATOM   2305  HB3 LYS A 144     -19.078 -53.380  16.650  1.00 61.39           H  
ATOM   2306  O   LYS A 144     -17.693 -55.028  14.783  1.00 61.39           O  
ATOM   2307  CG  LYS A 144     -18.047 -51.780  17.621  1.00 61.39           C  
ATOM   2308  HG2 LYS A 144     -17.632 -50.803  17.376  1.00 61.39           H  
ATOM   2309  HG3 LYS A 144     -17.246 -52.417  17.995  1.00 61.39           H  
ATOM   2310  CD  LYS A 144     -19.111 -51.629  18.716  1.00 61.39           C  
ATOM   2311  HD2 LYS A 144     -19.595 -52.591  18.881  1.00 61.39           H  
ATOM   2312  HD3 LYS A 144     -19.851 -50.893  18.401  1.00 61.39           H  
ATOM   2313  CE  LYS A 144     -18.422 -51.173  20.007  1.00 61.39           C  
ATOM   2314  HE2 LYS A 144     -17.633 -51.888  20.240  1.00 61.39           H  
ATOM   2315  HE3 LYS A 144     -17.942 -50.212  19.825  1.00 61.39           H  
ATOM   2316  NZ  LYS A 144     -19.367 -51.076  21.147  1.00 61.39           N  
ATOM   2317  HZ1 LYS A 144     -18.864 -50.799  21.978  1.00 61.39           H  
ATOM   2318  HZ2 LYS A 144     -19.792 -51.975  21.324  1.00 61.39           H  
ATOM   2319  HZ3 LYS A 144     -20.081 -50.387  20.958  1.00 61.39           H  
ATOM   2320  N   LYS A 145     -18.603 -53.678  13.268  1.00 52.97           N  
ATOM   2321  H   LYS A 145     -18.839 -52.721  13.044  1.00 52.97           H  
ATOM   2322  CA  LYS A 145     -19.134 -54.771  12.423  1.00 52.97           C  
ATOM   2323  HA  LYS A 145     -19.569 -55.512  13.094  1.00 52.97           H  
ATOM   2324  C   LYS A 145     -18.057 -55.537  11.648  1.00 52.97           C  
ATOM   2325  CB  LYS A 145     -20.236 -54.240  11.487  1.00 52.97           C  
ATOM   2326  HB2 LYS A 145     -19.855 -54.182  10.467  1.00 52.97           H  
ATOM   2327  HB3 LYS A 145     -20.524 -53.233  11.788  1.00 52.97           H  
ATOM   2328  O   LYS A 145     -18.337 -56.626  11.155  1.00 52.97           O  
ATOM   2329  CG  LYS A 145     -21.491 -55.124  11.525  1.00 52.97           C  
ATOM   2330  HG2 LYS A 145     -21.864 -55.169  12.549  1.00 52.97           H  
ATOM   2331  HG3 LYS A 145     -21.241 -56.131  11.192  1.00 52.97           H  
ATOM   2332  CD  LYS A 145     -22.577 -54.534  10.617  1.00 52.97           C  
ATOM   2333  HD2 LYS A 145     -22.221 -54.550   9.587  1.00 52.97           H  
ATOM   2334  HD3 LYS A 145     -22.760 -53.501  10.911  1.00 52.97           H  
ATOM   2335  CE  LYS A 145     -23.878 -55.334  10.732  1.00 52.97           C  
ATOM   2336  HE2 LYS A 145     -24.189 -55.336  11.777  1.00 52.97           H  
ATOM   2337  HE3 LYS A 145     -23.679 -56.364  10.439  1.00 52.97           H  
ATOM   2338  NZ  LYS A 145     -24.942 -54.745   9.880  1.00 52.97           N  
ATOM   2339  HZ1 LYS A 145     -24.661 -54.752   8.910  1.00 52.97           H  
ATOM   2340  HZ2 LYS A 145     -25.114 -53.786  10.148  1.00 52.97           H  
ATOM   2341  HZ3 LYS A 145     -25.804 -55.263   9.974  1.00 52.97           H  
ATOM   2342  N   ASN A 146     -16.841 -54.997  11.566  1.00 42.81           N  
ATOM   2343  H   ASN A 146     -16.686 -54.098  12.000  1.00 42.81           H  
ATOM   2344  CA  ASN A 146     -15.685 -55.708  11.020  1.00 42.81           C  
ATOM   2345  HA  ASN A 146     -16.035 -56.355  10.215  1.00 42.81           H  
ATOM   2346  C   ASN A 146     -15.040 -56.693  12.013  1.00 42.81           C  
ATOM   2347  CB  ASN A 146     -14.686 -54.694  10.427  1.00 42.81           C  
ATOM   2348  HB2 ASN A 146     -13.670 -55.051  10.596  1.00 42.81           H  
ATOM   2349  HB3 ASN A 146     -14.778 -53.732  10.930  1.00 42.81           H  
ATOM   2350  O   ASN A 146     -14.100 -57.389  11.638  1.00 42.81           O  
ATOM   2351  CG  ASN A 146     -14.837 -54.501   8.926  1.00 42.81           C  
ATOM   2352  ND2 ASN A 146     -14.078 -53.594   8.358  1.00 42.81           N  
ATOM   2353 HD21 ASN A 146     -14.147 -53.523   7.353  1.00 42.81           H  
ATOM   2354 HD22 ASN A 146     -13.416 -53.076   8.917  1.00 42.81           H  
ATOM   2355  OD1 ASN A 146     -15.603 -55.145   8.227  1.00 42.81           O  
ATOM   2356  N   GLU A 147     -15.566 -56.830  13.231  1.00 41.30           N  
ATOM   2357  H   GLU A 147     -16.300 -56.206  13.536  1.00 41.30           H  
ATOM   2358  CA  GLU A 147     -15.103 -57.819  14.209  1.00 41.30           C  
ATOM   2359  HA  GLU A 147     -14.174 -58.271  13.863  1.00 41.30           H  
ATOM   2360  C   GLU A 147     -16.110 -58.967  14.354  1.00 41.30           C  
ATOM   2361  CB  GLU A 147     -14.777 -57.144  15.545  1.00 41.30           C  
ATOM   2362  HB2 GLU A 147     -15.634 -56.554  15.872  1.00 41.30           H  
ATOM   2363  HB3 GLU A 147     -14.575 -57.918  16.285  1.00 41.30           H  
ATOM   2364  O   GLU A 147     -16.779 -59.127  15.369  1.00 41.30           O  
ATOM   2365  CG  GLU A 147     -13.534 -56.251  15.435  1.00 41.30           C  
ATOM   2366  HG2 GLU A 147     -13.734 -55.443  14.732  1.00 41.30           H  
ATOM   2367  HG3 GLU A 147     -12.711 -56.847  15.040  1.00 41.30           H  
ATOM   2368  CD  GLU A 147     -13.127 -55.646  16.786  1.00 41.30           C  
ATOM   2369  OE1 GLU A 147     -11.968 -55.184  16.866  1.00 41.30           O  
ATOM   2370  OE2 GLU A 147     -13.974 -55.615  17.708  1.00 41.30           O  
ATOM   2371  N   ASN A 148     -16.216 -59.812  13.327  1.00 36.30           N  
ATOM   2372  H   ASN A 148     -15.670 -59.614  12.500  1.00 36.30           H  
ATOM   2373  CA  ASN A 148     -16.918 -61.096  13.424  1.00 36.30           C  
ATOM   2374  HA  ASN A 148     -17.643 -61.009  14.233  1.00 36.30           H  
ATOM   2375  C   ASN A 148     -15.949 -62.210  13.878  1.00 36.30           C  
ATOM   2376  CB  ASN A 148     -17.700 -61.365  12.116  1.00 36.30           C  
ATOM   2377  HB2 ASN A 148     -17.204 -62.137  11.528  1.00 36.30           H  
ATOM   2378  HB3 ASN A 148     -17.714 -60.460  11.509  1.00 36.30           H  
ATOM   2379  O   ASN A 148     -15.894 -63.287  13.285  1.00 36.30           O  
ATOM   2380  CG  ASN A 148     -19.158 -61.753  12.325  1.00 36.30           C  
ATOM   2381  ND2 ASN A 148     -19.801 -62.253  11.296  1.00 36.30           N  
ATOM   2382 HD21 ASN A 148     -20.762 -62.514  11.465  1.00 36.30           H  
ATOM   2383 HD22 ASN A 148     -19.313 -62.417  10.427  1.00 36.30           H  
ATOM   2384  OD1 ASN A 148     -19.770 -61.583  13.365  1.00 36.30           O  
ATOM   2385  N   PHE A 149     -15.150 -61.944  14.919  1.00 34.70           N  
ATOM   2386  H   PHE A 149     -15.269 -61.061  15.396  1.00 34.70           H  
ATOM   2387  CA  PHE A 149     -14.363 -62.979  15.588  1.00 34.70           C  
ATOM   2388  HA  PHE A 149     -14.114 -63.744  14.851  1.00 34.70           H  
ATOM   2389  C   PHE A 149     -15.223 -63.658  16.656  1.00 34.70           C  
ATOM   2390  CB  PHE A 149     -13.017 -62.453  16.106  1.00 34.70           C  
ATOM   2391  HB2 PHE A 149     -12.790 -62.933  17.058  1.00 34.70           H  
ATOM   2392  HB3 PHE A 149     -13.080 -61.382  16.294  1.00 34.70           H  
ATOM   2393  O   PHE A 149     -15.607 -63.089  17.674  1.00 34.70           O  
ATOM   2394  CG  PHE A 149     -11.872 -62.750  15.149  1.00 34.70           C  
ATOM   2395  CD1 PHE A 149     -11.215 -63.997  15.200  1.00 34.70           C  
ATOM   2396  HD1 PHE A 149     -11.508 -64.731  15.936  1.00 34.70           H  
ATOM   2397  CD2 PHE A 149     -11.482 -61.800  14.188  1.00 34.70           C  
ATOM   2398  HD2 PHE A 149     -11.979 -60.841  14.145  1.00 34.70           H  
ATOM   2399  CE1 PHE A 149     -10.172 -64.287  14.301  1.00 34.70           C  
ATOM   2400  HE1 PHE A 149      -9.664 -65.239  14.350  1.00 34.70           H  
ATOM   2401  CE2 PHE A 149     -10.438 -62.089  13.290  1.00 34.70           C  
ATOM   2402  HE2 PHE A 149     -10.136 -61.349  12.564  1.00 34.70           H  
ATOM   2403  CZ  PHE A 149      -9.783 -63.331  13.346  1.00 34.70           C  
ATOM   2404  HZ  PHE A 149      -8.977 -63.547  12.660  1.00 34.70           H  
ATOM   2405  N   GLN A 150     -15.550 -64.909  16.370  1.00 32.56           N  
ATOM   2406  H   GLN A 150     -15.226 -65.261  15.480  1.00 32.56           H  
ATOM   2407  CA  GLN A 150     -16.345 -65.821  17.174  1.00 32.56           C  
ATOM   2408  HA  GLN A 150     -17.308 -65.355  17.385  1.00 32.56           H  
ATOM   2409  C   GLN A 150     -15.621 -66.128  18.504  1.00 32.56           C  
ATOM   2410  CB  GLN A 150     -16.557 -67.041  16.253  1.00 32.56           C  
ATOM   2411  HB2 GLN A 150     -15.653 -67.650  16.234  1.00 32.56           H  
ATOM   2412  HB3 GLN A 150     -16.711 -66.669  15.240  1.00 32.56           H  
ATOM   2413  O   GLN A 150     -14.751 -66.995  18.570  1.00 32.56           O  
ATOM   2414  CG  GLN A 150     -17.761 -67.934  16.558  1.00 32.56           C  
ATOM   2415  HG2 GLN A 150     -17.615 -68.421  17.522  1.00 32.56           H  
ATOM   2416  HG3 GLN A 150     -18.662 -67.323  16.607  1.00 32.56           H  
ATOM   2417  CD  GLN A 150     -17.954 -69.002  15.475  1.00 32.56           C  
ATOM   2418  NE2 GLN A 150     -18.887 -69.911  15.649  1.00 32.56           N  
ATOM   2419 HE21 GLN A 150     -18.969 -70.590  14.907  1.00 32.56           H  
ATOM   2420 HE22 GLN A 150     -19.459 -69.916  16.481  1.00 32.56           H  
ATOM   2421  OE1 GLN A 150     -17.290 -69.054  14.454  1.00 32.56           O  
ATOM   2422  N   CYS A 151     -15.964 -65.410  19.580  1.00 27.53           N  
ATOM   2423  H   CYS A 151     -16.540 -64.593  19.440  1.00 27.53           H  
ATOM   2424  CA  CYS A 151     -15.453 -65.680  20.928  1.00 27.53           C  
ATOM   2425  HA  CYS A 151     -14.374 -65.818  20.867  1.00 27.53           H  
ATOM   2426  C   CYS A 151     -16.054 -66.979  21.481  1.00 27.53           C  
ATOM   2427  CB  CYS A 151     -15.726 -64.492  21.867  1.00 27.53           C  
ATOM   2428  HB2 CYS A 151     -15.929 -64.857  22.874  1.00 27.53           H  
ATOM   2429  HB3 CYS A 151     -16.597 -63.931  21.529  1.00 27.53           H  
ATOM   2430  O   CYS A 151     -17.184 -67.015  21.968  1.00 27.53           O  
ATOM   2431  SG  CYS A 151     -14.280 -63.399  21.946  1.00 27.53           S  
ATOM   2432  HG  CYS A 151     -13.379 -64.275  22.397  1.00 27.53           H  
ATOM   2433  N   SER A 152     -15.269 -68.054  21.440  1.00 33.01           N  
ATOM   2434  H   SER A 152     -14.364 -67.957  21.001  1.00 33.01           H  
ATOM   2435  CA  SER A 152     -15.554 -69.279  22.185  1.00 33.01           C  
ATOM   2436  HA  SER A 152     -16.624 -69.481  22.163  1.00 33.01           H  
ATOM   2437  C   SER A 152     -15.104 -69.072  23.630  1.00 33.01           C  
ATOM   2438  CB  SER A 152     -14.834 -70.481  21.566  1.00 33.01           C  
ATOM   2439  HB2 SER A 152     -15.192 -71.396  22.038  1.00 33.01           H  
ATOM   2440  HB3 SER A 152     -13.761 -70.398  21.739  1.00 33.01           H  
ATOM   2441  O   SER A 152     -13.910 -69.097  23.922  1.00 33.01           O  
ATOM   2442  OG  SER A 152     -15.058 -70.550  20.173  1.00 33.01           O  
ATOM   2443  HG  SER A 152     -14.794 -69.724  19.762  1.00 33.01           H  
ATOM   2444  N   LEU A 153     -16.061 -68.843  24.529  1.00 28.26           N  
ATOM   2445  H   LEU A 153     -17.007 -68.750  24.189  1.00 28.26           H  
ATOM   2446  CA  LEU A 153     -15.852 -68.809  25.977  1.00 28.26           C  
ATOM   2447  HA  LEU A 153     -15.061 -68.101  26.222  1.00 28.26           H  
ATOM   2448  C   LEU A 153     -15.419 -70.201  26.460  1.00 28.26           C  
ATOM   2449  CB  LEU A 153     -17.169 -68.372  26.655  1.00 28.26           C  
ATOM   2450  HB2 LEU A 153     -17.986 -68.936  26.208  1.00 28.26           H  
ATOM   2451  HB3 LEU A 153     -17.135 -68.645  27.710  1.00 28.26           H  
ATOM   2452  O   LEU A 153     -16.259 -71.035  26.800  1.00 28.26           O  
ATOM   2453  CG  LEU A 153     -17.472 -66.867  26.556  1.00 28.26           C  
ATOM   2454  HG  LEU A 153     -17.180 -66.495  25.574  1.00 28.26           H  
ATOM   2455  CD1 LEU A 153     -18.970 -66.620  26.736  1.00 28.26           C  
ATOM   2456 HD11 LEU A 153     -19.300 -66.989  27.708  1.00 28.26           H  
ATOM   2457 HD12 LEU A 153     -19.175 -65.551  26.669  1.00 28.26           H  
ATOM   2458 HD13 LEU A 153     -19.524 -67.127  25.947  1.00 28.26           H  
ATOM   2459  CD2 LEU A 153     -16.724 -66.085  27.638  1.00 28.26           C  
ATOM   2460 HD21 LEU A 153     -17.032 -66.417  28.630  1.00 28.26           H  
ATOM   2461 HD22 LEU A 153     -15.650 -66.232  27.528  1.00 28.26           H  
ATOM   2462 HD23 LEU A 153     -16.940 -65.022  27.534  1.00 28.26           H  
ATOM   2463  N   LYS A 154     -14.113 -70.471  26.497  1.00 27.31           N  
ATOM   2464  H   LYS A 154     -13.470 -69.788  26.124  1.00 27.31           H  
ATOM   2465  CA  LYS A 154     -13.588 -71.545  27.338  1.00 27.31           C  
ATOM   2466  HA  LYS A 154     -14.308 -72.362  27.377  1.00 27.31           H  
ATOM   2467  C   LYS A 154     -13.462 -71.005  28.756  1.00 27.31           C  
ATOM   2468  CB  LYS A 154     -12.279 -72.129  26.794  1.00 27.31           C  
ATOM   2469  HB2 LYS A 154     -11.793 -72.687  27.594  1.00 27.31           H  
ATOM   2470  HB3 LYS A 154     -11.608 -71.331  26.478  1.00 27.31           H  
ATOM   2471  O   LYS A 154     -12.670 -70.108  29.029  1.00 27.31           O  
ATOM   2472  CG  LYS A 154     -12.570 -73.088  25.627  1.00 27.31           C  
ATOM   2473  HG2 LYS A 154     -12.937 -72.525  24.769  1.00 27.31           H  
ATOM   2474  HG3 LYS A 154     -13.330 -73.808  25.932  1.00 27.31           H  
ATOM   2475  CD  LYS A 154     -11.302 -73.852  25.245  1.00 27.31           C  
ATOM   2476  HD2 LYS A 154     -10.555 -73.145  24.882  1.00 27.31           H  
ATOM   2477  HD3 LYS A 154     -10.910 -74.345  26.135  1.00 27.31           H  
ATOM   2478  CE  LYS A 154     -11.601 -74.901  24.171  1.00 27.31           C  
ATOM   2479  HE2 LYS A 154     -11.946 -74.396  23.269  1.00 27.31           H  
ATOM   2480  HE3 LYS A 154     -12.403 -75.544  24.535  1.00 27.31           H  
ATOM   2481  NZ  LYS A 154     -10.387 -75.705  23.895  1.00 27.31           N  
ATOM   2482  HZ1 LYS A 154     -10.073 -76.140  24.751  1.00 27.31           H  
ATOM   2483  HZ2 LYS A 154     -10.568 -76.423  23.209  1.00 27.31           H  
ATOM   2484  HZ3 LYS A 154      -9.640 -75.107  23.573  1.00 27.31           H  
ATOM   2485  N   LYS A 155     -14.331 -71.523  29.624  1.00 27.11           N  
ATOM   2486  H   LYS A 155     -14.966 -72.215  29.253  1.00 27.11           H  
ATOM   2487  CA  LYS A 155     -14.139 -71.521  31.070  1.00 27.11           C  
ATOM   2488  HA  LYS A 155     -13.971 -70.515  31.453  1.00 27.11           H  
ATOM   2489  C   LYS A 155     -12.898 -72.364  31.339  1.00 27.11           C  
ATOM   2490  CB  LYS A 155     -15.342 -72.189  31.760  1.00 27.11           C  
ATOM   2491  HB2 LYS A 155     -15.056 -72.407  32.789  1.00 27.11           H  
ATOM   2492  HB3 LYS A 155     -15.552 -73.140  31.271  1.00 27.11           H  
ATOM   2493  O   LYS A 155     -12.985 -73.575  31.183  1.00 27.11           O  
ATOM   2494  CG  LYS A 155     -16.625 -71.354  31.796  1.00 27.11           C  
ATOM   2495  HG2 LYS A 155     -16.446 -70.442  32.365  1.00 27.11           H  
ATOM   2496  HG3 LYS A 155     -16.935 -71.095  30.783  1.00 27.11           H  
ATOM   2497  CD  LYS A 155     -17.720 -72.189  32.475  1.00 27.11           C  
ATOM   2498  HD2 LYS A 155     -17.948 -73.052  31.850  1.00 27.11           H  
ATOM   2499  HD3 LYS A 155     -17.349 -72.541  33.437  1.00 27.11           H  
ATOM   2500  CE  LYS A 155     -18.986 -71.360  32.700  1.00 27.11           C  
ATOM   2501  HE2 LYS A 155     -19.351 -71.009  31.735  1.00 27.11           H  
ATOM   2502  HE3 LYS A 155     -18.723 -70.488  33.299  1.00 27.11           H  
ATOM   2503  NZ  LYS A 155     -20.024 -72.163  33.392  1.00 27.11           N  
ATOM   2504  HZ1 LYS A 155     -19.668 -72.489  34.280  1.00 27.11           H  
ATOM   2505  HZ2 LYS A 155     -20.273 -72.971  32.840  1.00 27.11           H  
ATOM   2506  HZ3 LYS A 155     -20.850 -71.608  33.564  1.00 27.11           H  
ATOM   2507  N   ASP A 156     -11.802 -71.728  31.717  1.00 28.02           N  
ATOM   2508  H   ASP A 156     -11.798 -70.720  31.777  1.00 28.02           H  
ATOM   2509  CA  ASP A 156     -10.729 -72.416  32.417  1.00 28.02           C  
ATOM   2510  HA  ASP A 156     -11.019 -73.458  32.552  1.00 28.02           H  
ATOM   2511  C   ASP A 156     -10.629 -71.842  33.826  1.00 28.02           C  
ATOM   2512  CB  ASP A 156      -9.412 -72.449  31.629  1.00 28.02           C  
ATOM   2513  HB2 ASP A 156      -8.598 -72.685  32.316  1.00 28.02           H  
ATOM   2514  HB3 ASP A 156      -9.216 -71.468  31.196  1.00 28.02           H  
ATOM   2515  O   ASP A 156     -10.846 -70.655  34.085  1.00 28.02           O  
ATOM   2516  CG  ASP A 156      -9.429 -73.531  30.534  1.00 28.02           C  
ATOM   2517  OD1 ASP A 156      -9.901 -74.656  30.810  1.00 28.02           O  
ATOM   2518  OD2 ASP A 156      -8.977 -73.238  29.402  1.00 28.02           O  
ATOM   2519  N   GLU A 157     -10.461 -72.794  34.724  1.00 24.79           N  
ATOM   2520  H   GLU A 157     -10.221 -73.707  34.365  1.00 24.79           H  
ATOM   2521  CA  GLU A 157     -10.663 -72.738  36.151  1.00 24.79           C  
ATOM   2522  HA  GLU A 157     -11.633 -72.284  36.350  1.00 24.79           H  
ATOM   2523  C   GLU A 157      -9.597 -71.908  36.867  1.00 24.79           C  
ATOM   2524  CB  GLU A 157     -10.680 -74.191  36.660  1.00 24.79           C  
ATOM   2525  HB2 GLU A 157      -9.778 -74.689  36.305  1.00 24.79           H  
ATOM   2526  HB3 GLU A 157     -10.665 -74.195  37.750  1.00 24.79           H  
ATOM   2527  O   GLU A 157      -8.467 -71.741  36.417  1.00 24.79           O  
ATOM   2528  CG  GLU A 157     -11.936 -74.954  36.193  1.00 24.79           C  
ATOM   2529  HG2 GLU A 157     -12.127 -74.741  35.141  1.00 24.79           H  
ATOM   2530  HG3 GLU A 157     -12.788 -74.574  36.756  1.00 24.79           H  
ATOM   2531  CD  GLU A 157     -11.840 -76.481  36.349  1.00 24.79           C  
ATOM   2532  OE1 GLU A 157     -12.900 -77.089  36.628  1.00 24.79           O  
ATOM   2533  OE2 GLU A 157     -10.738 -77.036  36.143  1.00 24.79           O  
ATOM   2534  N   HIS A 158     -10.028 -71.404  38.020  1.00 25.29           N  
ATOM   2535  H   HIS A 158     -10.996 -71.594  38.237  1.00 25.29           H  
ATOM   2536  CA  HIS A 158      -9.259 -70.887  39.141  1.00 25.29           C  
ATOM   2537  HA  HIS A 158      -9.394 -69.806  39.186  1.00 25.29           H  
ATOM   2538  C   HIS A 158      -7.749 -71.168  39.143  1.00 25.29           C  
ATOM   2539  CB  HIS A 158      -9.882 -71.514  40.400  1.00 25.29           C  
ATOM   2540  HB2 HIS A 158      -9.284 -71.237  41.268  1.00 25.29           H  
ATOM   2541  HB3 HIS A 158      -9.854 -72.600  40.314  1.00 25.29           H  
ATOM   2542  O   HIS A 158      -7.298 -72.280  39.404  1.00 25.29           O  
ATOM   2543  CG  HIS A 158     -11.301 -71.077  40.661  1.00 25.29           C  
ATOM   2544  CD2 HIS A 158     -12.289 -71.813  41.257  1.00 25.29           C  
ATOM   2545  HD2 HIS A 158     -12.201 -72.834  41.598  1.00 25.29           H  
ATOM   2546  ND1 HIS A 158     -11.816 -69.823  40.425  1.00 25.29           N  
ATOM   2547  HD1 HIS A 158     -11.304 -69.025  40.076  1.00 25.29           H  
ATOM   2548  CE1 HIS A 158     -13.079 -69.801  40.875  1.00 25.29           C  
ATOM   2549  HE1 HIS A 158     -13.728 -68.937  40.863  1.00 25.29           H  
ATOM   2550  NE2 HIS A 158     -13.419 -70.996  41.376  1.00 25.29           N  
ATOM   2551  N   SER A 159      -6.973 -70.091  39.063  1.00 25.52           N  
ATOM   2552  H   SER A 159      -7.361 -69.233  38.698  1.00 25.52           H  
ATOM   2553  CA  SER A 159      -5.676 -70.010  39.728  1.00 25.52           C  
ATOM   2554  HA  SER A 159      -5.615 -70.794  40.483  1.00 25.52           H  
ATOM   2555  C   SER A 159      -5.585 -68.667  40.447  1.00 25.52           C  
ATOM   2556  CB  SER A 159      -4.527 -70.263  38.749  1.00 25.52           C  
ATOM   2557  HB2 SER A 159      -4.606 -71.278  38.360  1.00 25.52           H  
ATOM   2558  HB3 SER A 159      -3.578 -70.162  39.276  1.00 25.52           H  
ATOM   2559  O   SER A 159      -5.403 -67.621  39.825  1.00 25.52           O  
ATOM   2560  OG  SER A 159      -4.561 -69.354  37.669  1.00 25.52           O  
ATOM   2561  HG  SER A 159      -4.675 -68.474  38.036  1.00 25.52           H  
ATOM   2562  N   GLU A 160      -5.789 -68.711  41.762  1.00 25.84           N  
ATOM   2563  H   GLU A 160      -5.978 -69.611  42.179  1.00 25.84           H  
ATOM   2564  CA  GLU A 160      -5.570 -67.618  42.707  1.00 25.84           C  
ATOM   2565  HA  GLU A 160      -6.225 -66.778  42.475  1.00 25.84           H  
ATOM   2566  C   GLU A 160      -4.106 -67.157  42.632  1.00 25.84           C  
ATOM   2567  CB  GLU A 160      -5.875 -68.123  44.132  1.00 25.84           C  
ATOM   2568  HB2 GLU A 160      -5.302 -69.035  44.298  1.00 25.84           H  
ATOM   2569  HB3 GLU A 160      -5.539 -67.372  44.847  1.00 25.84           H  
ATOM   2570  O   GLU A 160      -3.209 -67.788  43.189  1.00 25.84           O  
ATOM   2571  CG  GLU A 160      -7.362 -68.398  44.402  1.00 25.84           C  
ATOM   2572  HG2 GLU A 160      -7.903 -67.454  44.339  1.00 25.84           H  
ATOM   2573  HG3 GLU A 160      -7.749 -69.057  43.625  1.00 25.84           H  
ATOM   2574  CD  GLU A 160      -7.605 -69.059  45.773  1.00 25.84           C  
ATOM   2575  OE1 GLU A 160      -8.686 -68.805  46.348  1.00 25.84           O  
ATOM   2576  OE2 GLU A 160      -6.732 -69.837  46.220  1.00 25.84           O  
ATOM   2577  N   VAL A 161      -3.843 -66.054  41.934  1.00 29.72           N  
ATOM   2578  H   VAL A 161      -4.584 -65.634  41.392  1.00 29.72           H  
ATOM   2579  CA  VAL A 161      -2.556 -65.354  41.998  1.00 29.72           C  
ATOM   2580  HA  VAL A 161      -1.925 -65.837  42.743  1.00 29.72           H  
ATOM   2581  C   VAL A 161      -2.836 -63.937  42.479  1.00 29.72           C  
ATOM   2582  CB  VAL A 161      -1.778 -65.412  40.667  1.00 29.72           C  
ATOM   2583  HB  VAL A 161      -2.362 -64.934  39.881  1.00 29.72           H  
ATOM   2584  O   VAL A 161      -3.564 -63.185  41.840  1.00 29.72           O  
ATOM   2585  CG1 VAL A 161      -0.427 -64.692  40.794  1.00 29.72           C  
ATOM   2586 HG11 VAL A 161       0.111 -64.760  39.848  1.00 29.72           H  
ATOM   2587 HG12 VAL A 161       0.175 -65.146  41.581  1.00 29.72           H  
ATOM   2588 HG13 VAL A 161      -0.582 -63.635  41.009  1.00 29.72           H  
ATOM   2589  CG2 VAL A 161      -1.491 -66.865  40.260  1.00 29.72           C  
ATOM   2590 HG21 VAL A 161      -2.428 -67.390  40.072  1.00 29.72           H  
ATOM   2591 HG22 VAL A 161      -0.948 -67.381  41.053  1.00 29.72           H  
ATOM   2592 HG23 VAL A 161      -0.902 -66.883  39.343  1.00 29.72           H  
ATOM   2593  N   ASN A 162      -2.287 -63.623  43.654  1.00 33.83           N  
ATOM   2594  H   ASN A 162      -1.790 -64.373  44.113  1.00 33.83           H  
ATOM   2595  CA  ASN A 162      -2.319 -62.341  44.362  1.00 33.83           C  
ATOM   2596  HA  ASN A 162      -3.223 -62.280  44.968  1.00 33.83           H  
ATOM   2597  C   ASN A 162      -2.291 -61.113  43.426  1.00 33.83           C  
ATOM   2598  CB  ASN A 162      -1.076 -62.315  45.282  1.00 33.83           C  
ATOM   2599  HB2 ASN A 162      -0.205 -62.678  44.737  1.00 33.83           H  
ATOM   2600  HB3 ASN A 162      -0.872 -61.282  45.566  1.00 33.83           H  
ATOM   2601  O   ASN A 162      -1.218 -60.626  43.067  1.00 33.83           O  
ATOM   2602  CG  ASN A 162      -1.238 -63.069  46.585  1.00 33.83           C  
ATOM   2603  ND2 ASN A 162      -0.209 -63.736  47.053  1.00 33.83           N  
ATOM   2604 HD21 ASN A 162       0.650 -63.800  46.526  1.00 33.83           H  
ATOM   2605 HD22 ASN A 162      -0.382 -64.252  47.904  1.00 33.83           H  
ATOM   2606  OD1 ASN A 162      -2.269 -63.034  47.224  1.00 33.83           O  
ATOM   2607  N   GLN A 163      -3.455 -60.567  43.066  1.00 36.34           N  
ATOM   2608  H   GLN A 163      -4.313 -61.043  43.306  1.00 36.34           H  
ATOM   2609  CA  GLN A 163      -3.542 -59.326  42.296  1.00 36.34           C  
ATOM   2610  HA  GLN A 163      -2.825 -59.368  41.476  1.00 36.34           H  
ATOM   2611  C   GLN A 163      -3.167 -58.135  43.190  1.00 36.34           C  
ATOM   2612  CB  GLN A 163      -4.947 -59.160  41.686  1.00 36.34           C  
ATOM   2613  HB2 GLN A 163      -5.072 -58.118  41.391  1.00 36.34           H  
ATOM   2614  HB3 GLN A 163      -5.703 -59.394  42.435  1.00 36.34           H  
ATOM   2615  O   GLN A 163      -3.949 -57.693  44.030  1.00 36.34           O  
ATOM   2616  CG  GLN A 163      -5.160 -60.028  40.433  1.00 36.34           C  
ATOM   2617  HG2 GLN A 163      -5.070 -61.081  40.699  1.00 36.34           H  
ATOM   2618  HG3 GLN A 163      -4.384 -59.793  39.704  1.00 36.34           H  
ATOM   2619  CD  GLN A 163      -6.523 -59.807  39.778  1.00 36.34           C  
ATOM   2620  NE2 GLN A 163      -6.706 -60.237  38.549  1.00 36.34           N  
ATOM   2621 HE21 GLN A 163      -5.964 -60.709  38.052  1.00 36.34           H  
ATOM   2622 HE22 GLN A 163      -7.613 -60.045  38.149  1.00 36.34           H  
ATOM   2623  OE1 GLN A 163      -7.449 -59.249  40.341  1.00 36.34           O  
ATOM   2624  N   ARG A 164      -1.960 -57.583  43.008  1.00 45.70           N  
ATOM   2625  H   ARG A 164      -1.345 -58.039  42.349  1.00 45.70           H  
ATOM   2626  CA  ARG A 164      -1.649 -56.211  43.444  1.00 45.70           C  
ATOM   2627  HA  ARG A 164      -1.840 -56.112  44.513  1.00 45.70           H  
ATOM   2628  C   ARG A 164      -2.600 -55.262  42.706  1.00 45.70           C  
ATOM   2629  CB  ARG A 164      -0.187 -55.850  43.120  1.00 45.70           C  
ATOM   2630  HB2 ARG A 164      -0.116 -54.766  43.033  1.00 45.70           H  
ATOM   2631  HB3 ARG A 164       0.089 -56.277  42.156  1.00 45.70           H  
ATOM   2632  O   ARG A 164      -2.593 -55.251  41.477  1.00 45.70           O  
ATOM   2633  CG  ARG A 164       0.814 -56.294  44.196  1.00 45.70           C  
ATOM   2634  HG2 ARG A 164       0.769 -57.376  44.316  1.00 45.70           H  
ATOM   2635  HG3 ARG A 164       0.555 -55.816  45.140  1.00 45.70           H  
ATOM   2636  CD  ARG A 164       2.232 -55.878  43.778  1.00 45.70           C  
ATOM   2637  HD2 ARG A 164       2.510 -56.450  42.893  1.00 45.70           H  
ATOM   2638  HD3 ARG A 164       2.225 -54.819  43.520  1.00 45.70           H  
ATOM   2639  NE  ARG A 164       3.219 -56.103  44.853  1.00 45.70           N  
ATOM   2640  HE  ARG A 164       2.852 -56.392  45.749  1.00 45.70           H  
ATOM   2641  NH1 ARG A 164       5.100 -55.634  43.617  1.00 45.70           N  
ATOM   2642 HH11 ARG A 164       4.521 -55.526  42.797  1.00 45.70           H  
ATOM   2643 HH12 ARG A 164       6.105 -55.616  43.514  1.00 45.70           H  
ATOM   2644  NH2 ARG A 164       5.303 -56.174  45.774  1.00 45.70           N  
ATOM   2645 HH21 ARG A 164       6.304 -56.089  45.672  1.00 45.70           H  
ATOM   2646 HH22 ARG A 164       4.901 -56.454  46.657  1.00 45.70           H  
ATOM   2647  CZ  ARG A 164       4.531 -55.968  44.743  1.00 45.70           C  
ATOM   2648  N   SER A 165      -3.401 -54.482  43.435  1.00 54.03           N  
ATOM   2649  H   SER A 165      -3.415 -54.594  44.439  1.00 54.03           H  
ATOM   2650  CA  SER A 165      -4.314 -53.505  42.825  1.00 54.03           C  
ATOM   2651  HA  SER A 165      -5.037 -54.047  42.215  1.00 54.03           H  
ATOM   2652  C   SER A 165      -3.536 -52.533  41.931  1.00 54.03           C  
ATOM   2653  CB  SER A 165      -5.097 -52.716  43.882  1.00 54.03           C  
ATOM   2654  HB2 SER A 165      -5.596 -53.403  44.565  1.00 54.03           H  
ATOM   2655  HB3 SER A 165      -4.424 -52.067  44.442  1.00 54.03           H  
ATOM   2656  O   SER A 165      -2.601 -51.873  42.384  1.00 54.03           O  
ATOM   2657  OG  SER A 165      -6.066 -51.938  43.211  1.00 54.03           O  
ATOM   2658  HG  SER A 165      -6.023 -51.031  43.522  1.00 54.03           H  
ATOM   2659  N   ARG A 166      -3.900 -52.472  40.645  1.00 79.28           N  
ATOM   2660  H   ARG A 166      -4.646 -53.087  40.352  1.00 79.28           H  
ATOM   2661  CA  ARG A 166      -3.329 -51.533  39.659  1.00 79.28           C  
ATOM   2662  HA  ARG A 166      -2.247 -51.484  39.783  1.00 79.28           H  
ATOM   2663  C   ARG A 166      -3.848 -50.112  39.868  1.00 79.28           C  
ATOM   2664  CB  ARG A 166      -3.655 -51.993  38.227  1.00 79.28           C  
ATOM   2665  HB2 ARG A 166      -4.738 -52.046  38.111  1.00 79.28           H  
ATOM   2666  HB3 ARG A 166      -3.274 -51.252  37.524  1.00 79.28           H  
ATOM   2667  O   ARG A 166      -3.224 -49.165  39.407  1.00 79.28           O  
ATOM   2668  CG  ARG A 166      -3.040 -53.357  37.878  1.00 79.28           C  
ATOM   2669  HG2 ARG A 166      -3.348 -54.091  38.623  1.00 79.28           H  
ATOM   2670  HG3 ARG A 166      -1.953 -53.288  37.895  1.00 79.28           H  
ATOM   2671  CD  ARG A 166      -3.516 -53.863  36.509  1.00 79.28           C  
ATOM   2672  HD2 ARG A 166      -4.593 -53.722  36.426  1.00 79.28           H  
ATOM   2673  HD3 ARG A 166      -3.312 -54.932  36.461  1.00 79.28           H  
ATOM   2674  NE  ARG A 166      -2.834 -53.202  35.379  1.00 79.28           N  
ATOM   2675  HE  ARG A 166      -2.263 -52.395  35.587  1.00 79.28           H  
ATOM   2676  NH1 ARG A 166      -3.692 -54.552  33.720  1.00 79.28           N  
ATOM   2677 HH11 ARG A 166      -4.328 -54.989  34.371  1.00 79.28           H  
ATOM   2678 HH12 ARG A 166      -3.646 -54.890  32.769  1.00 79.28           H  
ATOM   2679  NH2 ARG A 166      -2.098 -53.106  33.211  1.00 79.28           N  
ATOM   2680 HH21 ARG A 166      -1.380 -52.446  33.474  1.00 79.28           H  
ATOM   2681 HH22 ARG A 166      -2.085 -53.549  32.304  1.00 79.28           H  
ATOM   2682  CZ  ARG A 166      -2.885 -53.612  34.120  1.00 79.28           C  
ATOM   2683  N   LEU A 167      -4.983 -49.972  40.544  1.00 88.61           N  
ATOM   2684  H   LEU A 167      -5.378 -50.789  40.988  1.00 88.61           H  
ATOM   2685  CA  LEU A 167      -5.620 -48.700  40.846  1.00 88.61           C  
ATOM   2686  HA  LEU A 167      -5.157 -47.922  40.240  1.00 88.61           H  
ATOM   2687  C   LEU A 167      -5.392 -48.360  42.320  1.00 88.61           C  
ATOM   2688  CB  LEU A 167      -7.107 -48.811  40.480  1.00 88.61           C  
ATOM   2689  HB2 LEU A 167      -7.616 -49.380  41.259  1.00 88.61           H  
ATOM   2690  HB3 LEU A 167      -7.199 -49.367  39.547  1.00 88.61           H  
ATOM   2691  O   LEU A 167      -5.499 -49.242  43.172  1.00 88.61           O  
ATOM   2692  CG  LEU A 167      -7.825 -47.468  40.290  1.00 88.61           C  
ATOM   2693  HG  LEU A 167      -7.767 -46.879  41.206  1.00 88.61           H  
ATOM   2694  CD1 LEU A 167      -7.211 -46.682  39.125  1.00 88.61           C  
ATOM   2695 HD11 LEU A 167      -7.020 -47.351  38.285  1.00 88.61           H  
ATOM   2696 HD12 LEU A 167      -6.282 -46.209  39.444  1.00 88.61           H  
ATOM   2697 HD13 LEU A 167      -7.890 -45.898  38.791  1.00 88.61           H  
ATOM   2698  CD2 LEU A 167      -9.291 -47.754  39.966  1.00 88.61           C  
ATOM   2699 HD21 LEU A 167      -9.729 -48.338  40.776  1.00 88.61           H  
ATOM   2700 HD22 LEU A 167      -9.843 -46.818  39.880  1.00 88.61           H  
ATOM   2701 HD23 LEU A 167      -9.377 -48.295  39.024  1.00 88.61           H  
ATOM   2702  N   HIS A 168      -5.014 -47.113  42.572  1.00 91.38           N  
ATOM   2703  H   HIS A 168      -4.903 -46.483  41.790  1.00 91.38           H  
ATOM   2704  CA  HIS A 168      -4.801 -46.537  43.892  1.00 91.38           C  
ATOM   2705  HA  HIS A 168      -5.183 -47.208  44.661  1.00 91.38           H  
ATOM   2706  C   HIS A 168      -5.545 -45.205  43.993  1.00 91.38           C  
ATOM   2707  CB  HIS A 168      -3.303 -46.328  44.129  1.00 91.38           C  
ATOM   2708  HB2 HIS A 168      -3.176 -45.552  44.884  1.00 91.38           H  
ATOM   2709  HB3 HIS A 168      -2.832 -45.974  43.212  1.00 91.38           H  
ATOM   2710  O   HIS A 168      -5.269 -44.280  43.229  1.00 91.38           O  
ATOM   2711  CG  HIS A 168      -2.591 -47.557  44.618  1.00 91.38           C  
ATOM   2712  CD2 HIS A 168      -1.939 -48.492  43.866  1.00 91.38           C  
ATOM   2713  HD2 HIS A 168      -1.886 -48.507  42.787  1.00 91.38           H  
ATOM   2714  ND1 HIS A 168      -2.474 -47.933  45.934  1.00 91.38           N  
ATOM   2715  HD1 HIS A 168      -3.045 -47.573  46.684  1.00 91.38           H  
ATOM   2716  CE1 HIS A 168      -1.744 -49.057  45.979  1.00 91.38           C  
ATOM   2717  HE1 HIS A 168      -1.557 -49.631  46.874  1.00 91.38           H  
ATOM   2718  NE2 HIS A 168      -1.314 -49.389  44.749  1.00 91.38           N  
ATOM   2719  N   PHE A 169      -6.432 -45.081  44.972  1.00 94.84           N  
ATOM   2720  H   PHE A 169      -6.730 -45.941  45.410  1.00 94.84           H  
ATOM   2721  CA  PHE A 169      -7.284 -43.918  45.161  1.00 94.84           C  
ATOM   2722  HA  PHE A 169      -6.948 -43.136  44.480  1.00 94.84           H  
ATOM   2723  C   PHE A 169      -7.169 -43.376  46.581  1.00 94.84           C  
ATOM   2724  CB  PHE A 169      -8.720 -44.302  44.799  1.00 94.84           C  
ATOM   2725  HB2 PHE A 169      -9.092 -45.016  45.535  1.00 94.84           H  
ATOM   2726  HB3 PHE A 169      -8.706 -44.807  43.833  1.00 94.84           H  
ATOM   2727  O   PHE A 169      -7.496 -44.056  47.549  1.00 94.84           O  
ATOM   2728  CG  PHE A 169      -9.680 -43.137  44.691  1.00 94.84           C  
ATOM   2729  CD1 PHE A 169     -10.980 -43.245  45.203  1.00 94.84           C  
ATOM   2730  HD1 PHE A 169     -11.278 -44.133  45.741  1.00 94.84           H  
ATOM   2731  CD2 PHE A 169      -9.312 -41.977  43.988  1.00 94.84           C  
ATOM   2732  HD2 PHE A 169      -8.329 -41.897  43.550  1.00 94.84           H  
ATOM   2733  CE1 PHE A 169     -11.892 -42.195  45.017  1.00 94.84           C  
ATOM   2734  HE1 PHE A 169     -12.876 -42.269  45.456  1.00 94.84           H  
ATOM   2735  CE2 PHE A 169     -10.247 -40.965  43.738  1.00 94.84           C  
ATOM   2736  HE2 PHE A 169      -9.974 -40.115  43.130  1.00 94.84           H  
ATOM   2737  CZ  PHE A 169     -11.540 -41.066  44.266  1.00 94.84           C  
ATOM   2738  HZ  PHE A 169     -12.258 -40.278  44.090  1.00 94.84           H  
ATOM   2739  N   TYR A 170      -6.668 -42.147  46.713  1.00 94.33           N  
ATOM   2740  H   TYR A 170      -6.423 -41.625  45.884  1.00 94.33           H  
ATOM   2741  CA  TYR A 170      -6.386 -41.544  48.016  1.00 94.33           C  
ATOM   2742  HA  TYR A 170      -7.071 -41.969  48.750  1.00 94.33           H  
ATOM   2743  C   TYR A 170      -6.616 -40.031  48.016  1.00 94.33           C  
ATOM   2744  CB  TYR A 170      -4.958 -41.902  48.460  1.00 94.33           C  
ATOM   2745  HB2 TYR A 170      -4.796 -41.507  49.462  1.00 94.33           H  
ATOM   2746  HB3 TYR A 170      -4.878 -42.987  48.531  1.00 94.33           H  
ATOM   2747  O   TYR A 170      -6.502 -39.359  46.988  1.00 94.33           O  
ATOM   2748  CG  TYR A 170      -3.859 -41.389  47.546  1.00 94.33           C  
ATOM   2749  CD1 TYR A 170      -3.435 -42.164  46.448  1.00 94.33           C  
ATOM   2750  HD1 TYR A 170      -3.904 -43.117  46.251  1.00 94.33           H  
ATOM   2751  CD2 TYR A 170      -3.277 -40.128  47.784  1.00 94.33           C  
ATOM   2752  HD2 TYR A 170      -3.612 -39.532  48.619  1.00 94.33           H  
ATOM   2753  CE1 TYR A 170      -2.429 -41.682  45.590  1.00 94.33           C  
ATOM   2754  HE1 TYR A 170      -2.117 -42.258  44.731  1.00 94.33           H  
ATOM   2755  CE2 TYR A 170      -2.278 -39.638  46.922  1.00 94.33           C  
ATOM   2756  HE2 TYR A 170      -1.845 -38.664  47.097  1.00 94.33           H  
ATOM   2757  OH  TYR A 170      -0.892 -39.951  44.984  1.00 94.33           O  
ATOM   2758  HH  TYR A 170      -0.661 -39.039  45.176  1.00 94.33           H  
ATOM   2759  CZ  TYR A 170      -1.851 -40.418  45.825  1.00 94.33           C  
ATOM   2760  N   GLY A 171      -6.943 -39.495  49.191  1.00 90.59           N  
ATOM   2761  H   GLY A 171      -6.984 -40.105  49.994  1.00 90.59           H  
ATOM   2762  CA  GLY A 171      -7.157 -38.068  49.431  1.00 90.59           C  
ATOM   2763  HA2 GLY A 171      -7.266 -37.544  48.482  1.00 90.59           H  
ATOM   2764  HA3 GLY A 171      -8.080 -37.931  49.995  1.00 90.59           H  
ATOM   2765  C   GLY A 171      -6.015 -37.434  50.226  1.00 90.59           C  
ATOM   2766  O   GLY A 171      -5.257 -38.133  50.895  1.00 90.59           O  
ATOM   2767  N   SER A 172      -5.909 -36.102  50.198  1.00 88.89           N  
ATOM   2768  H   SER A 172      -6.491 -35.592  49.550  1.00 88.89           H  
ATOM   2769  CA  SER A 172      -5.022 -35.336  51.088  1.00 88.89           C  
ATOM   2770  HA  SER A 172      -3.999 -35.687  50.949  1.00 88.89           H  
ATOM   2771  C   SER A 172      -5.378 -35.546  52.562  1.00 88.89           C  
ATOM   2772  CB  SER A 172      -5.072 -33.836  50.760  1.00 88.89           C  
ATOM   2773  HB2 SER A 172      -4.464 -33.295  51.485  1.00 88.89           H  
ATOM   2774  HB3 SER A 172      -4.651 -33.674  49.768  1.00 88.89           H  
ATOM   2775  O   SER A 172      -4.496 -35.512  53.417  1.00 88.89           O  
ATOM   2776  OG  SER A 172      -6.399 -33.333  50.789  1.00 88.89           O  
ATOM   2777  HG  SER A 172      -6.400 -32.460  51.188  1.00 88.89           H  
ATOM   2778  N   SER A 173      -6.660 -35.782  52.848  1.00 87.14           N  
ATOM   2779  H   SER A 173      -7.325 -35.732  52.090  1.00 87.14           H  
ATOM   2780  CA  SER A 173      -7.184 -36.260  54.125  1.00 87.14           C  
ATOM   2781  HA  SER A 173      -6.499 -36.996  54.545  1.00 87.14           H  
ATOM   2782  C   SER A 173      -8.551 -36.914  53.897  1.00 87.14           C  
ATOM   2783  CB  SER A 173      -7.322 -35.090  55.102  1.00 87.14           C  
ATOM   2784  HB2 SER A 173      -8.026 -34.365  54.692  1.00 87.14           H  
ATOM   2785  HB3 SER A 173      -6.355 -34.607  55.237  1.00 87.14           H  
ATOM   2786  O   SER A 173      -9.306 -36.486  53.027  1.00 87.14           O  
ATOM   2787  OG  SER A 173      -7.798 -35.540  56.354  1.00 87.14           O  
ATOM   2788  HG  SER A 173      -8.401 -34.870  56.684  1.00 87.14           H  
ATOM   2789  N   GLU A 174      -8.886 -37.929  54.690  1.00 85.42           N  
ATOM   2790  H   GLU A 174      -8.199 -38.270  55.348  1.00 85.42           H  
ATOM   2791  CA  GLU A 174     -10.221 -38.556  54.709  1.00 85.42           C  
ATOM   2792  HA  GLU A 174     -10.606 -38.651  53.693  1.00 85.42           H  
ATOM   2793  C   GLU A 174     -11.236 -37.734  55.515  1.00 85.42           C  
ATOM   2794  CB  GLU A 174     -10.107 -39.957  55.320  1.00 85.42           C  
ATOM   2795  HB2 GLU A 174      -9.645 -39.871  56.303  1.00 85.42           H  
ATOM   2796  HB3 GLU A 174     -11.108 -40.371  55.441  1.00 85.42           H  
ATOM   2797  O   GLU A 174     -12.447 -37.911  55.404  1.00 85.42           O  
ATOM   2798  CG  GLU A 174      -9.285 -40.910  54.441  1.00 85.42           C  
ATOM   2799  HG2 GLU A 174      -8.310 -40.465  54.242  1.00 85.42           H  
ATOM   2800  HG3 GLU A 174      -9.800 -41.035  53.489  1.00 85.42           H  
ATOM   2801  CD  GLU A 174      -9.068 -42.285  55.091  1.00 85.42           C  
ATOM   2802  OE1 GLU A 174      -8.290 -43.068  54.503  1.00 85.42           O  
ATOM   2803  OE2 GLU A 174      -9.623 -42.529  56.189  1.00 85.42           O  
ATOM   2804  N   ILE A 175     -10.737 -36.818  56.343  1.00 85.21           N  
ATOM   2805  H   ILE A 175      -9.735 -36.688  56.331  1.00 85.21           H  
ATOM   2806  CA  ILE A 175     -11.522 -35.926  57.186  1.00 85.21           C  
ATOM   2807  HA  ILE A 175     -12.584 -36.051  56.974  1.00 85.21           H  
ATOM   2808  C   ILE A 175     -11.115 -34.496  56.858  1.00 85.21           C  
ATOM   2809  CB  ILE A 175     -11.270 -36.271  58.660  1.00 85.21           C  
ATOM   2810  HB  ILE A 175     -10.192 -36.324  58.807  1.00 85.21           H  
ATOM   2811  O   ILE A 175      -9.949 -34.138  57.019  1.00 85.21           O  
ATOM   2812  CG1 ILE A 175     -11.898 -37.633  59.045  1.00 85.21           C  
ATOM   2813 HG12 ILE A 175     -11.932 -38.300  58.184  1.00 85.21           H  
ATOM   2814 HG13 ILE A 175     -12.926 -37.483  59.376  1.00 85.21           H  
ATOM   2815  CG2 ILE A 175     -11.818 -35.164  59.571  1.00 85.21           C  
ATOM   2816 HG21 ILE A 175     -11.517 -35.384  60.595  1.00 85.21           H  
ATOM   2817 HG22 ILE A 175     -11.363 -34.202  59.337  1.00 85.21           H  
ATOM   2818 HG23 ILE A 175     -12.898 -35.080  59.446  1.00 85.21           H  
ATOM   2819  CD1 ILE A 175     -11.100 -38.348  60.140  1.00 85.21           C  
ATOM   2820 HD11 ILE A 175     -10.197 -38.770  59.699  1.00 85.21           H  
ATOM   2821 HD12 ILE A 175     -10.795 -37.652  60.922  1.00 85.21           H  
ATOM   2822 HD13 ILE A 175     -11.693 -39.160  60.561  1.00 85.21           H  
ATOM   2823  N   ILE A 176     -12.076 -33.681  56.442  1.00 84.58           N  
ATOM   2824  H   ILE A 176     -13.015 -34.047  56.371  1.00 84.58           H  
ATOM   2825  CA  ILE A 176     -11.849 -32.297  56.023  1.00 84.58           C  
ATOM   2826  HA  ILE A 176     -10.811 -32.016  56.201  1.00 84.58           H  
ATOM   2827  C   ILE A 176     -12.714 -31.370  56.862  1.00 84.58           C  
ATOM   2828  CB  ILE A 176     -12.144 -32.163  54.515  1.00 84.58           C  
ATOM   2829  HB  ILE A 176     -13.156 -32.528  54.341  1.00 84.58           H  
ATOM   2830  O   ILE A 176     -13.910 -31.606  57.026  1.00 84.58           O  
ATOM   2831  CG1 ILE A 176     -11.195 -33.024  53.651  1.00 84.58           C  
ATOM   2832 HG12 ILE A 176     -11.562 -32.997  52.625  1.00 84.58           H  
ATOM   2833 HG13 ILE A 176     -11.246 -34.064  53.972  1.00 84.58           H  
ATOM   2834  CG2 ILE A 176     -12.105 -30.702  54.047  1.00 84.58           C  
ATOM   2835 HG21 ILE A 176     -11.157 -30.239  54.322  1.00 84.58           H  
ATOM   2836 HG22 ILE A 176     -12.923 -30.131  54.487  1.00 84.58           H  
ATOM   2837 HG23 ILE A 176     -12.211 -30.665  52.963  1.00 84.58           H  
ATOM   2838  CD1 ILE A 176      -9.723 -32.585  53.650  1.00 84.58           C  
ATOM   2839 HD11 ILE A 176      -9.622 -31.598  53.199  1.00 84.58           H  
ATOM   2840 HD12 ILE A 176      -9.328 -32.559  54.665  1.00 84.58           H  
ATOM   2841 HD13 ILE A 176      -9.139 -33.288  53.056  1.00 84.58           H  
ATOM   2842  N   THR A 177     -12.128 -30.304  57.390  1.00 81.79           N  
ATOM   2843  H   THR A 177     -11.124 -30.219  57.326  1.00 81.79           H  
ATOM   2844  CA  THR A 177     -12.887 -29.250  58.065  1.00 81.79           C  
ATOM   2845  HA  THR A 177     -13.719 -29.709  58.599  1.00 81.79           H  
ATOM   2846  C   THR A 177     -13.458 -28.279  57.030  1.00 81.79           C  
ATOM   2847  CB  THR A 177     -12.029 -28.530  59.109  1.00 81.79           C  
ATOM   2848  HB  THR A 177     -11.302 -27.887  58.612  1.00 81.79           H  
ATOM   2849  O   THR A 177     -12.707 -27.647  56.281  1.00 81.79           O  
ATOM   2850  CG2 THR A 177     -12.903 -27.692  60.044  1.00 81.79           C  
ATOM   2851 HG21 THR A 177     -13.645 -28.327  60.526  1.00 81.79           H  
ATOM   2852 HG22 THR A 177     -12.276 -27.233  60.809  1.00 81.79           H  
ATOM   2853 HG23 THR A 177     -13.406 -26.909  59.477  1.00 81.79           H  
ATOM   2854  OG1 THR A 177     -11.332 -29.474  59.897  1.00 81.79           O  
ATOM   2855  HG1 THR A 177     -10.640 -29.840  59.341  1.00 81.79           H  
ATOM   2856  N   GLU A 178     -14.789 -28.172  56.995  1.00 79.87           N  
ATOM   2857  H   GLU A 178     -15.322 -28.725  57.651  1.00 79.87           H  
ATOM   2858  CA  GLU A 178     -15.556 -27.315  56.083  1.00 79.87           C  
ATOM   2859  HA  GLU A 178     -15.494 -27.729  55.077  1.00 79.87           H  
ATOM   2860  C   GLU A 178     -14.995 -25.884  56.049  1.00 79.87           C  
ATOM   2861  CB  GLU A 178     -17.035 -27.341  56.519  1.00 79.87           C  
ATOM   2862  HB2 GLU A 178     -17.411 -28.356  56.387  1.00 79.87           H  
ATOM   2863  HB3 GLU A 178     -17.099 -27.098  57.580  1.00 79.87           H  
ATOM   2864  O   GLU A 178     -14.740 -25.295  57.097  1.00 79.87           O  
ATOM   2865  CG  GLU A 178     -17.949 -26.376  55.750  1.00 79.87           C  
ATOM   2866  HG2 GLU A 178     -17.667 -26.365  54.697  1.00 79.87           H  
ATOM   2867  HG3 GLU A 178     -17.797 -25.379  56.163  1.00 79.87           H  
ATOM   2868  CD  GLU A 178     -19.436 -26.723  55.873  1.00 79.87           C  
ATOM   2869  OE1 GLU A 178     -20.151 -26.650  54.842  1.00 79.87           O  
ATOM   2870  OE2 GLU A 178     -19.860 -27.078  56.996  1.00 79.87           O  
ATOM   2871  N   LEU A 179     -14.817 -25.333  54.839  1.00 72.37           N  
ATOM   2872  H   LEU A 179     -15.113 -25.887  54.048  1.00 72.37           H  
ATOM   2873  CA  LEU A 179     -14.312 -23.971  54.562  1.00 72.37           C  
ATOM   2874  HA  LEU A 179     -14.258 -23.867  53.479  1.00 72.37           H  
ATOM   2875  C   LEU A 179     -12.881 -23.650  55.046  1.00 72.37           C  
ATOM   2876  CB  LEU A 179     -15.320 -22.920  55.080  1.00 72.37           C  
ATOM   2877  HB2 LEU A 179     -14.948 -21.923  54.844  1.00 72.37           H  
ATOM   2878  HB3 LEU A 179     -15.365 -22.994  56.166  1.00 72.37           H  
ATOM   2879  O   LEU A 179     -12.487 -22.482  55.046  1.00 72.37           O  
ATOM   2880  CG  LEU A 179     -16.744 -23.037  54.518  1.00 72.37           C  
ATOM   2881  HG  LEU A 179     -17.111 -24.057  54.621  1.00 72.37           H  
ATOM   2882  CD1 LEU A 179     -17.679 -22.112  55.295  1.00 72.37           C  
ATOM   2883 HD11 LEU A 179     -17.671 -22.397  56.347  1.00 72.37           H  
ATOM   2884 HD12 LEU A 179     -18.696 -22.222  54.918  1.00 72.37           H  
ATOM   2885 HD13 LEU A 179     -17.355 -21.076  55.194  1.00 72.37           H  
ATOM   2886  CD2 LEU A 179     -16.800 -22.680  53.034  1.00 72.37           C  
ATOM   2887 HD21 LEU A 179     -17.836 -22.688  52.697  1.00 72.37           H  
ATOM   2888 HD22 LEU A 179     -16.361 -21.697  52.864  1.00 72.37           H  
ATOM   2889 HD23 LEU A 179     -16.253 -23.438  52.473  1.00 72.37           H  
ATOM   2890  N   ILE A 180     -12.105 -24.648  55.478  1.00 74.38           N  
ATOM   2891  H   ILE A 180     -12.503 -25.575  55.518  1.00 74.38           H  
ATOM   2892  CA  ILE A 180     -10.777 -24.422  56.072  1.00 74.38           C  
ATOM   2893  HA  ILE A 180     -10.483 -23.383  55.921  1.00 74.38           H  
ATOM   2894  C   ILE A 180      -9.699 -25.256  55.388  1.00 74.38           C  
ATOM   2895  CB  ILE A 180     -10.825 -24.673  57.597  1.00 74.38           C  
ATOM   2896  HB  ILE A 180     -11.140 -25.702  57.774  1.00 74.38           H  
ATOM   2897  O   ILE A 180      -8.653 -24.719  55.015  1.00 74.38           O  
ATOM   2898  CG1 ILE A 180     -11.874 -23.729  58.229  1.00 74.38           C  
ATOM   2899 HG12 ILE A 180     -11.667 -22.700  57.936  1.00 74.38           H  
ATOM   2900 HG13 ILE A 180     -12.864 -23.973  57.842  1.00 74.38           H  
ATOM   2901  CG2 ILE A 180      -9.433 -24.479  58.234  1.00 74.38           C  
ATOM   2902 HG21 ILE A 180      -8.715 -25.171  57.794  1.00 74.38           H  
ATOM   2903 HG22 ILE A 180      -9.474 -24.699  59.301  1.00 74.38           H  
ATOM   2904 HG23 ILE A 180      -9.093 -23.456  58.076  1.00 74.38           H  
ATOM   2905  CD1 ILE A 180     -11.982 -23.795  59.744  1.00 74.38           C  
ATOM   2906 HD11 ILE A 180     -12.846 -23.215  60.067  1.00 74.38           H  
ATOM   2907 HD12 ILE A 180     -11.088 -23.351  60.182  1.00 74.38           H  
ATOM   2908 HD13 ILE A 180     -12.103 -24.831  60.058  1.00 74.38           H  
ATOM   2909  N   GLU A 181      -9.925 -26.562  55.253  1.00 77.84           N  
ATOM   2910  H   GLU A 181     -10.821 -26.940  55.525  1.00 77.84           H  
ATOM   2911  CA  GLU A 181      -8.934 -27.488  54.707  1.00 77.84           C  
ATOM   2912  HA  GLU A 181      -7.952 -27.020  54.766  1.00 77.84           H  
ATOM   2913  C   GLU A 181      -9.246 -27.796  53.235  1.00 77.84           C  
ATOM   2914  CB  GLU A 181      -8.862 -28.757  55.569  1.00 77.84           C  
ATOM   2915  HB2 GLU A 181      -9.870 -29.145  55.713  1.00 77.84           H  
ATOM   2916  HB3 GLU A 181      -8.258 -29.508  55.059  1.00 77.84           H  
ATOM   2917  O   GLU A 181     -10.362 -28.215  52.921  1.00 77.84           O  
ATOM   2918  CG  GLU A 181      -8.233 -28.457  56.938  1.00 77.84           C  
ATOM   2919  HG2 GLU A 181      -8.776 -27.642  57.416  1.00 77.84           H  
ATOM   2920  HG3 GLU A 181      -7.206 -28.125  56.783  1.00 77.84           H  
ATOM   2921  CD  GLU A 181      -8.260 -29.663  57.884  1.00 77.84           C  
ATOM   2922  OE1 GLU A 181      -7.231 -29.876  58.565  1.00 77.84           O  
ATOM   2923  OE2 GLU A 181      -9.339 -30.296  57.992  1.00 77.84           O  
ATOM   2924  N   PRO A 182      -8.287 -27.609  52.309  1.00 86.14           N  
ATOM   2925  CA  PRO A 182      -8.479 -28.042  50.936  1.00 86.14           C  
ATOM   2926  HA  PRO A 182      -9.444 -27.694  50.567  1.00 86.14           H  
ATOM   2927  C   PRO A 182      -8.428 -29.572  50.859  1.00 86.14           C  
ATOM   2928  CB  PRO A 182      -7.359 -27.376  50.137  1.00 86.14           C  
ATOM   2929  HB2 PRO A 182      -7.067 -27.964  49.267  1.00 86.14           H  
ATOM   2930  HB3 PRO A 182      -7.679 -26.379  49.834  1.00 86.14           H  
ATOM   2931  O   PRO A 182      -7.566 -30.214  51.469  1.00 86.14           O  
ATOM   2932  CG  PRO A 182      -6.227 -27.261  51.159  1.00 86.14           C  
ATOM   2933  HG2 PRO A 182      -5.677 -28.201  51.202  1.00 86.14           H  
ATOM   2934  HG3 PRO A 182      -5.554 -26.436  50.925  1.00 86.14           H  
ATOM   2935  CD  PRO A 182      -6.960 -27.035  52.483  1.00 86.14           C  
ATOM   2936  HD2 PRO A 182      -6.420 -27.526  53.292  1.00 86.14           H  
ATOM   2937  HD3 PRO A 182      -7.056 -25.967  52.679  1.00 86.14           H  
ATOM   2938  N   LEU A 183      -9.310 -30.153  50.050  1.00 88.83           N  
ATOM   2939  H   LEU A 183      -9.958 -29.562  49.550  1.00 88.83           H  
ATOM   2940  CA  LEU A 183      -9.222 -31.561  49.677  1.00 88.83           C  
ATOM   2941  HA  LEU A 183      -8.627 -32.087  50.423  1.00 88.83           H  
ATOM   2942  C   LEU A 183      -8.544 -31.679  48.323  1.00 88.83           C  
ATOM   2943  CB  LEU A 183     -10.605 -32.217  49.642  1.00 88.83           C  
ATOM   2944  HB2 LEU A 183     -11.112 -32.037  50.590  1.00 88.83           H  
ATOM   2945  HB3 LEU A 183     -11.168 -31.759  48.828  1.00 88.83           H  
ATOM   2946  O   LEU A 183      -8.873 -30.953  47.386  1.00 88.83           O  
ATOM   2947  CG  LEU A 183     -10.601 -33.719  49.334  1.00 88.83           C  
ATOM   2948  HG  LEU A 183     -10.125 -33.878  48.367  1.00 88.83           H  
ATOM   2949  CD1 LEU A 183      -9.879 -34.584  50.365  1.00 88.83           C  
ATOM   2950 HD11 LEU A 183     -10.382 -34.522  51.330  1.00 88.83           H  
ATOM   2951 HD12 LEU A 183      -9.891 -35.625  50.043  1.00 88.83           H  
ATOM   2952 HD13 LEU A 183      -8.840 -34.276  50.478  1.00 88.83           H  
ATOM   2953  CD2 LEU A 183     -12.040 -34.195  49.245  1.00 88.83           C  
ATOM   2954 HD21 LEU A 183     -12.060 -35.285  49.222  1.00 88.83           H  
ATOM   2955 HD22 LEU A 183     -12.589 -33.861  50.125  1.00 88.83           H  
ATOM   2956 HD23 LEU A 183     -12.509 -33.811  48.339  1.00 88.83           H  
ATOM   2957  N   THR A 184      -7.664 -32.658  48.206  1.00 92.36           N  
ATOM   2958  H   THR A 184      -7.408 -33.173  49.036  1.00 92.36           H  
ATOM   2959  CA  THR A 184      -7.132 -33.116  46.931  1.00 92.36           C  
ATOM   2960  HA  THR A 184      -7.679 -32.654  46.110  1.00 92.36           H  
ATOM   2961  C   THR A 184      -7.311 -34.618  46.867  1.00 92.36           C  
ATOM   2962  CB  THR A 184      -5.661 -32.727  46.808  1.00 92.36           C  
ATOM   2963  HB  THR A 184      -5.113 -33.104  47.672  1.00 92.36           H  
ATOM   2964  O   THR A 184      -6.752 -35.321  47.701  1.00 92.36           O  
ATOM   2965  CG2 THR A 184      -5.006 -33.250  45.546  1.00 92.36           C  
ATOM   2966 HG21 THR A 184      -4.915 -34.336  45.587  1.00 92.36           H  
ATOM   2967 HG22 THR A 184      -5.583 -32.961  44.668  1.00 92.36           H  
ATOM   2968 HG23 THR A 184      -4.009 -32.809  45.518  1.00 92.36           H  
ATOM   2969  OG1 THR A 184      -5.516 -31.327  46.756  1.00 92.36           O  
ATOM   2970  HG1 THR A 184      -5.812 -31.037  45.891  1.00 92.36           H  
ATOM   2971  N   ILE A 185      -8.069 -35.120  45.898  1.00 94.00           N  
ATOM   2972  H   ILE A 185      -8.452 -34.489  45.209  1.00 94.00           H  
ATOM   2973  CA  ILE A 185      -8.219 -36.561  45.676  1.00 94.00           C  
ATOM   2974  HA  ILE A 185      -7.756 -37.102  46.501  1.00 94.00           H  
ATOM   2975  C   ILE A 185      -7.461 -36.944  44.409  1.00 94.00           C  
ATOM   2976  CB  ILE A 185      -9.695 -37.002  45.633  1.00 94.00           C  
ATOM   2977  HB  ILE A 185     -10.152 -36.607  44.726  1.00 94.00           H  
ATOM   2978  O   ILE A 185      -7.568 -36.258  43.393  1.00 94.00           O  
ATOM   2979  CG1 ILE A 185     -10.520 -36.536  46.852  1.00 94.00           C  
ATOM   2980 HG12 ILE A 185     -10.483 -35.448  46.901  1.00 94.00           H  
ATOM   2981 HG13 ILE A 185     -10.096 -36.936  47.773  1.00 94.00           H  
ATOM   2982  CG2 ILE A 185      -9.720 -38.530  45.585  1.00 94.00           C  
ATOM   2983 HG21 ILE A 185      -9.151 -38.889  44.727  1.00 94.00           H  
ATOM   2984 HG22 ILE A 185     -10.745 -38.889  45.493  1.00 94.00           H  
ATOM   2985 HG23 ILE A 185      -9.278 -38.947  46.490  1.00 94.00           H  
ATOM   2986  CD1 ILE A 185     -12.000 -36.937  46.752  1.00 94.00           C  
ATOM   2987 HD11 ILE A 185     -12.608 -36.345  47.435  1.00 94.00           H  
ATOM   2988 HD12 ILE A 185     -12.366 -36.758  45.740  1.00 94.00           H  
ATOM   2989 HD13 ILE A 185     -12.130 -37.988  47.007  1.00 94.00           H  
ATOM   2990  N   THR A 186      -6.703 -38.037  44.477  1.00 96.25           N  
ATOM   2991  H   THR A 186      -6.699 -38.563  45.339  1.00 96.25           H  
ATOM   2992  CA  THR A 186      -5.879 -38.552  43.380  1.00 96.25           C  
ATOM   2993  HA  THR A 186      -6.043 -37.949  42.486  1.00 96.25           H  
ATOM   2994  C   THR A 186      -6.253 -39.994  43.065  1.00 96.25           C  
ATOM   2995  CB  THR A 186      -4.388 -38.465  43.725  1.00 96.25           C  
ATOM   2996  HB  THR A 186      -4.158 -39.167  44.527  1.00 96.25           H  
ATOM   2997  O   THR A 186      -6.179 -40.867  43.925  1.00 96.25           O  
ATOM   2998  CG2 THR A 186      -3.503 -38.767  42.517  1.00 96.25           C  
ATOM   2999 HG21 THR A 186      -2.458 -38.623  42.792  1.00 96.25           H  
ATOM   3000 HG22 THR A 186      -3.639 -39.800  42.197  1.00 96.25           H  
ATOM   3001 HG23 THR A 186      -3.749 -38.096  41.695  1.00 96.25           H  
ATOM   3002  OG1 THR A 186      -4.079 -37.162  44.166  1.00 96.25           O  
ATOM   3003  HG1 THR A 186      -4.589 -37.027  44.968  1.00 96.25           H  
ATOM   3004  N   CYS A 187      -6.633 -40.227  41.814  1.00 96.44           N  
ATOM   3005  H   CYS A 187      -6.658 -39.433  41.191  1.00 96.44           H  
ATOM   3006  CA  CYS A 187      -6.879 -41.519  41.188  1.00 96.44           C  
ATOM   3007  HA  CYS A 187      -7.044 -42.297  41.933  1.00 96.44           H  
ATOM   3008  C   CYS A 187      -5.637 -41.887  40.374  1.00 96.44           C  
ATOM   3009  CB  CYS A 187      -8.149 -41.342  40.342  1.00 96.44           C  
ATOM   3010  HB2 CYS A 187      -8.961 -41.083  41.021  1.00 96.44           H  
ATOM   3011  HB3 CYS A 187      -7.994 -40.488  39.682  1.00 96.44           H  
ATOM   3012  O   CYS A 187      -5.378 -41.284  39.336  1.00 96.44           O  
ATOM   3013  SG  CYS A 187      -8.741 -42.699  39.305  1.00 96.44           S  
ATOM   3014  N   LEU A 188      -4.840 -42.825  40.883  1.00 94.18           N  
ATOM   3015  H   LEU A 188      -5.124 -43.276  41.740  1.00 94.18           H  
ATOM   3016  CA  LEU A 188      -3.545 -43.224  40.339  1.00 94.18           C  
ATOM   3017  HA  LEU A 188      -3.266 -42.546  39.532  1.00 94.18           H  
ATOM   3018  C   LEU A 188      -3.627 -44.645  39.779  1.00 94.18           C  
ATOM   3019  CB  LEU A 188      -2.492 -43.115  41.457  1.00 94.18           C  
ATOM   3020  HB2 LEU A 188      -2.517 -42.109  41.876  1.00 94.18           H  
ATOM   3021  HB3 LEU A 188      -2.770 -43.806  42.253  1.00 94.18           H  
ATOM   3022  O   LEU A 188      -3.927 -45.595  40.498  1.00 94.18           O  
ATOM   3023  CG  LEU A 188      -1.056 -43.434  41.001  1.00 94.18           C  
ATOM   3024  HG  LEU A 188      -1.035 -44.378  40.457  1.00 94.18           H  
ATOM   3025  CD1 LEU A 188      -0.505 -42.324  40.110  1.00 94.18           C  
ATOM   3026 HD11 LEU A 188      -0.977 -42.376  39.129  1.00 94.18           H  
ATOM   3027 HD12 LEU A 188       0.569 -42.450  39.980  1.00 94.18           H  
ATOM   3028 HD13 LEU A 188      -0.688 -41.347  40.558  1.00 94.18           H  
ATOM   3029  CD2 LEU A 188      -0.143 -43.578  42.218  1.00 94.18           C  
ATOM   3030 HD21 LEU A 188       0.858 -43.851  41.883  1.00 94.18           H  
ATOM   3031 HD22 LEU A 188      -0.530 -44.357  42.875  1.00 94.18           H  
ATOM   3032 HD23 LEU A 188      -0.099 -42.633  42.759  1.00 94.18           H  
ATOM   3033  N   TYR A 189      -3.300 -44.805  38.505  1.00 90.62           N  
ATOM   3034  H   TYR A 189      -3.027 -43.989  37.978  1.00 90.62           H  
ATOM   3035  CA  TYR A 189      -3.184 -46.093  37.841  1.00 90.62           C  
ATOM   3036  HA  TYR A 189      -3.648 -46.865  38.455  1.00 90.62           H  
ATOM   3037  C   TYR A 189      -1.712 -46.455  37.643  1.00 90.62           C  
ATOM   3038  CB  TYR A 189      -3.949 -46.045  36.525  1.00 90.62           C  
ATOM   3039  HB2 TYR A 189      -4.987 -45.786  36.738  1.00 90.62           H  
ATOM   3040  HB3 TYR A 189      -3.533 -45.261  35.893  1.00 90.62           H  
ATOM   3041  O   TYR A 189      -1.003 -45.827  36.851  1.00 90.62           O  
ATOM   3042  CG  TYR A 189      -3.920 -47.364  35.790  1.00 90.62           C  
ATOM   3043  CD1 TYR A 189      -2.983 -47.583  34.762  1.00 90.62           C  
ATOM   3044  HD1 TYR A 189      -2.262 -46.816  34.520  1.00 90.62           H  
ATOM   3045  CD2 TYR A 189      -4.816 -48.383  36.158  1.00 90.62           C  
ATOM   3046  HD2 TYR A 189      -5.495 -48.234  36.985  1.00 90.62           H  
ATOM   3047  CE1 TYR A 189      -3.005 -48.785  34.034  1.00 90.62           C  
ATOM   3048  HE1 TYR A 189      -2.310 -48.931  33.220  1.00 90.62           H  
ATOM   3049  CE2 TYR A 189      -4.816 -49.598  35.455  1.00 90.62           C  
ATOM   3050  HE2 TYR A 189      -5.483 -50.402  35.730  1.00 90.62           H  
ATOM   3051  OH  TYR A 189      -4.031 -50.905  33.623  1.00 90.62           O  
ATOM   3052  HH  TYR A 189      -3.457 -50.859  32.855  1.00 90.62           H  
ATOM   3053  CZ  TYR A 189      -3.946 -49.778  34.367  1.00 90.62           C  
ATOM   3054  N   LYS A 190      -1.263 -47.477  38.374  1.00 84.34           N  
ATOM   3055  H   LYS A 190      -1.938 -47.992  38.920  1.00 84.34           H  
ATOM   3056  CA  LYS A 190       0.131 -47.913  38.408  1.00 84.34           C  
ATOM   3057  HA  LYS A 190       0.748 -47.020  38.315  1.00 84.34           H  
ATOM   3058  C   LYS A 190       0.499 -48.815  37.241  1.00 84.34           C  
ATOM   3059  CB  LYS A 190       0.478 -48.590  39.737  1.00 84.34           C  
ATOM   3060  HB2 LYS A 190       1.490 -48.986  39.658  1.00 84.34           H  
ATOM   3061  HB3 LYS A 190      -0.207 -49.418  39.923  1.00 84.34           H  
ATOM   3062  O   LYS A 190      -0.238 -49.748  36.902  1.00 84.34           O  
ATOM   3063  CG  LYS A 190       0.430 -47.597  40.900  1.00 84.34           C  
ATOM   3064  HG2 LYS A 190      -0.603 -47.313  41.100  1.00 84.34           H  
ATOM   3065  HG3 LYS A 190       0.994 -46.702  40.639  1.00 84.34           H  
ATOM   3066  CD  LYS A 190       1.047 -48.228  42.147  1.00 84.34           C  
ATOM   3067  HD2 LYS A 190       0.451 -49.095  42.433  1.00 84.34           H  
ATOM   3068  HD3 LYS A 190       2.068 -48.545  41.932  1.00 84.34           H  
ATOM   3069  CE  LYS A 190       1.062 -47.183  43.259  1.00 84.34           C  
ATOM   3070  HE2 LYS A 190       0.114 -46.645  43.234  1.00 84.34           H  
ATOM   3071  HE3 LYS A 190       1.855 -46.464  43.053  1.00 84.34           H  
ATOM   3072  NZ  LYS A 190       1.231 -47.827  44.578  1.00 84.34           N  
ATOM   3073  HZ1 LYS A 190       1.214 -47.130  45.309  1.00 84.34           H  
ATOM   3074  HZ2 LYS A 190       0.449 -48.449  44.723  1.00 84.34           H  
ATOM   3075  HZ3 LYS A 190       2.091 -48.356  44.607  1.00 84.34           H  
ATOM   3076  N   THR A 191       1.689 -48.604  36.687  1.00 71.69           N  
ATOM   3077  H   THR A 191       2.260 -47.843  37.026  1.00 71.69           H  
ATOM   3078  CA  THR A 191       2.290 -49.551  35.746  1.00 71.69           C  
ATOM   3079  HA  THR A 191       1.495 -49.937  35.109  1.00 71.69           H  
ATOM   3080  C   THR A 191       2.885 -50.747  36.503  1.00 71.69           C  
ATOM   3081  CB  THR A 191       3.301 -48.880  34.805  1.00 71.69           C  
ATOM   3082  HB  THR A 191       3.730 -49.647  34.160  1.00 71.69           H  
ATOM   3083  O   THR A 191       3.539 -50.618  37.541  1.00 71.69           O  
ATOM   3084  CG2 THR A 191       2.634 -47.822  33.923  1.00 71.69           C  
ATOM   3085 HG21 THR A 191       1.848 -48.276  33.321  1.00 71.69           H  
ATOM   3086 HG22 THR A 191       2.208 -47.033  34.543  1.00 71.69           H  
ATOM   3087 HG23 THR A 191       3.374 -47.372  33.261  1.00 71.69           H  
ATOM   3088  OG1 THR A 191       4.339 -48.257  35.510  1.00 71.69           O  
ATOM   3089  HG1 THR A 191       5.107 -48.280  34.934  1.00 71.69           H  
ATOM   3090  N   LEU A 192       2.614 -51.964  36.021  1.00 65.59           N  
ATOM   3091  H   LEU A 192       2.118 -52.041  35.145  1.00 65.59           H  
ATOM   3092  CA  LEU A 192       3.123 -53.193  36.633  1.00 65.59           C  
ATOM   3093  HA  LEU A 192       3.115 -53.080  37.717  1.00 65.59           H  
ATOM   3094  C   LEU A 192       4.579 -53.415  36.207  1.00 65.59           C  
ATOM   3095  CB  LEU A 192       2.217 -54.388  36.270  1.00 65.59           C  
ATOM   3096  HB2 LEU A 192       1.984 -54.332  35.207  1.00 65.59           H  
ATOM   3097  HB3 LEU A 192       2.768 -55.315  36.426  1.00 65.59           H  
ATOM   3098  O   LEU A 192       4.860 -53.956  35.143  1.00 65.59           O  
ATOM   3099  CG  LEU A 192       0.912 -54.461  37.085  1.00 65.59           C  
ATOM   3100  HG  LEU A 192       0.464 -53.468  37.147  1.00 65.59           H  
ATOM   3101  CD1 LEU A 192      -0.082 -55.388  36.389  1.00 65.59           C  
ATOM   3102 HD11 LEU A 192      -0.328 -55.001  35.400  1.00 65.59           H  
ATOM   3103 HD12 LEU A 192       0.353 -56.381  36.273  1.00 65.59           H  
ATOM   3104 HD13 LEU A 192      -0.994 -55.476  36.980  1.00 65.59           H  
ATOM   3105  CD2 LEU A 192       1.145 -54.997  38.502  1.00 65.59           C  
ATOM   3106 HD21 LEU A 192       1.823 -54.338  39.044  1.00 65.59           H  
ATOM   3107 HD22 LEU A 192       0.196 -55.039  39.036  1.00 65.59           H  
ATOM   3108 HD23 LEU A 192       1.570 -56.000  38.452  1.00 65.59           H  
ATOM   3109  N   ASN A 193       5.516 -53.028  37.067  1.00 54.88           N  
ATOM   3110  H   ASN A 193       5.228 -52.450  37.844  1.00 54.88           H  
ATOM   3111  CA  ASN A 193       6.927 -53.370  36.914  1.00 54.88           C  
ATOM   3112  HA  ASN A 193       7.220 -53.264  35.870  1.00 54.88           H  
ATOM   3113  C   ASN A 193       7.155 -54.829  37.335  1.00 54.88           C  
ATOM   3114  CB  ASN A 193       7.775 -52.411  37.780  1.00 54.88           C  
ATOM   3115  HB2 ASN A 193       7.338 -52.335  38.775  1.00 54.88           H  
ATOM   3116  HB3 ASN A 193       8.782 -52.815  37.881  1.00 54.88           H  
ATOM   3117  O   ASN A 193       7.430 -55.047  38.512  1.00 54.88           O  
ATOM   3118  CG  ASN A 193       7.928 -51.029  37.184  1.00 54.88           C  
ATOM   3119  ND2 ASN A 193       8.155 -50.023  37.994  1.00 54.88           N  
ATOM   3120 HD21 ASN A 193       8.125 -49.122  37.539  1.00 54.88           H  
ATOM   3121 HD22 ASN A 193       8.068 -50.129  38.995  1.00 54.88           H  
ATOM   3122  OD1 ASN A 193       7.906 -50.836  35.987  1.00 54.88           O  
ATOM   3123  N   GLN A 194       7.019 -55.800  36.420  1.00 49.98           N  
ATOM   3124  H   GLN A 194       6.539 -55.529  35.573  1.00 49.98           H  
ATOM   3125  CA  GLN A 194       7.742 -57.094  36.384  1.00 49.98           C  
ATOM   3126  HA  GLN A 194       8.716 -56.914  35.929  1.00 49.98           H  
ATOM   3127  C   GLN A 194       7.018 -58.135  35.507  1.00 49.98           C  
ATOM   3128  CB  GLN A 194       7.983 -57.723  37.782  1.00 49.98           C  
ATOM   3129  HB2 GLN A 194       8.062 -58.806  37.688  1.00 49.98           H  
ATOM   3130  HB3 GLN A 194       7.128 -57.525  38.430  1.00 49.98           H  
ATOM   3131  O   GLN A 194       5.925 -58.581  35.827  1.00 49.98           O  
ATOM   3132  CG  GLN A 194       9.301 -57.227  38.418  1.00 49.98           C  
ATOM   3133  HG2 GLN A 194       9.518 -56.204  38.110  1.00 49.98           H  
ATOM   3134  HG3 GLN A 194      10.119 -57.838  38.036  1.00 49.98           H  
ATOM   3135  CD  GLN A 194       9.335 -57.290  39.946  1.00 49.98           C  
ATOM   3136  NE2 GLN A 194      10.230 -56.557  40.574  1.00 49.98           N  
ATOM   3137 HE21 GLN A 194      10.244 -56.645  41.580  1.00 49.98           H  
ATOM   3138 HE22 GLN A 194      10.814 -55.918  40.053  1.00 49.98           H  
ATOM   3139  OE1 GLN A 194       8.622 -58.018  40.616  1.00 49.98           O  
ATOM   3140  N   GLY A 195       7.702 -58.602  34.458  1.00 48.56           N  
ATOM   3141  H   GLY A 195       8.509 -58.068  34.169  1.00 48.56           H  
ATOM   3142  CA  GLY A 195       7.643 -59.989  33.970  1.00 48.56           C  
ATOM   3143  HA2 GLY A 195       7.710 -60.646  34.837  1.00 48.56           H  
ATOM   3144  HA3 GLY A 195       8.521 -60.173  33.351  1.00 48.56           H  
ATOM   3145  C   GLY A 195       6.422 -60.462  33.175  1.00 48.56           C  
ATOM   3146  O   GLY A 195       6.577 -61.379  32.369  1.00 48.56           O  
ATOM   3147  N   GLU A 196       5.246 -59.863  33.328  1.00 45.30           N  
ATOM   3148  H   GLU A 196       5.142 -59.165  34.052  1.00 45.30           H  
ATOM   3149  CA  GLU A 196       4.044 -60.311  32.620  1.00 45.30           C  
ATOM   3150  HA  GLU A 196       4.223 -61.307  32.215  1.00 45.30           H  
ATOM   3151  C   GLU A 196       3.747 -59.409  31.420  1.00 45.30           C  
ATOM   3152  CB  GLU A 196       2.865 -60.482  33.589  1.00 45.30           C  
ATOM   3153  HB2 GLU A 196       1.951 -60.613  33.010  1.00 45.30           H  
ATOM   3154  HB3 GLU A 196       2.771 -59.595  34.215  1.00 45.30           H  
ATOM   3155  O   GLU A 196       3.465 -58.223  31.552  1.00 45.30           O  
ATOM   3156  CG  GLU A 196       3.093 -61.738  34.453  1.00 45.30           C  
ATOM   3157  HG2 GLU A 196       3.230 -62.591  33.787  1.00 45.30           H  
ATOM   3158  HG3 GLU A 196       4.013 -61.614  35.024  1.00 45.30           H  
ATOM   3159  CD  GLU A 196       1.949 -62.052  35.427  1.00 45.30           C  
ATOM   3160  OE1 GLU A 196       1.961 -63.188  35.954  1.00 45.30           O  
ATOM   3161  OE2 GLU A 196       1.099 -61.165  35.656  1.00 45.30           O  
ATOM   3162  N   LYS A 197       3.813 -59.999  30.219  1.00 47.61           N  
ATOM   3163  H   LYS A 197       4.071 -60.975  30.230  1.00 47.61           H  
ATOM   3164  CA  LYS A 197       3.458 -59.409  28.913  1.00 47.61           C  
ATOM   3165  HA  LYS A 197       3.964 -58.449  28.821  1.00 47.61           H  
ATOM   3166  C   LYS A 197       1.955 -59.083  28.784  1.00 47.61           C  
ATOM   3167  CB  LYS A 197       3.931 -60.356  27.786  1.00 47.61           C  
ATOM   3168  HB2 LYS A 197       3.311 -60.225  26.899  1.00 47.61           H  
ATOM   3169  HB3 LYS A 197       3.811 -61.390  28.109  1.00 47.61           H  
ATOM   3170  O   LYS A 197       1.362 -59.271  27.723  1.00 47.61           O  
ATOM   3171  CG  LYS A 197       5.367 -60.118  27.314  1.00 47.61           C  
ATOM   3172  HG2 LYS A 197       6.065 -60.303  28.130  1.00 47.61           H  
ATOM   3173  HG3 LYS A 197       5.467 -59.088  26.972  1.00 47.61           H  
ATOM   3174  CD  LYS A 197       5.644 -61.079  26.149  1.00 47.61           C  
ATOM   3175  HD2 LYS A 197       5.632 -62.102  26.527  1.00 47.61           H  
ATOM   3176  HD3 LYS A 197       4.861 -60.970  25.399  1.00 47.61           H  
ATOM   3177  CE  LYS A 197       6.994 -60.782  25.498  1.00 47.61           C  
ATOM   3178  HE2 LYS A 197       6.985 -59.752  25.142  1.00 47.61           H  
ATOM   3179  HE3 LYS A 197       7.772 -60.865  26.257  1.00 47.61           H  
ATOM   3180  NZ  LYS A 197       7.252 -61.718  24.377  1.00 47.61           N  
ATOM   3181  HZ1 LYS A 197       7.272 -62.669  24.718  1.00 47.61           H  
ATOM   3182  HZ2 LYS A 197       6.519 -61.637  23.687  1.00 47.61           H  
ATOM   3183  HZ3 LYS A 197       8.137 -61.505  23.940  1.00 47.61           H  
ATOM   3184  N   GLU A 198       1.308 -58.599  29.835  1.00 49.07           N  
ATOM   3185  H   GLU A 198       1.837 -58.393  30.671  1.00 49.07           H  
ATOM   3186  CA  GLU A 198      -0.050 -58.078  29.733  1.00 49.07           C  
ATOM   3187  HA  GLU A 198      -0.585 -58.611  28.948  1.00 49.07           H  
ATOM   3188  C   GLU A 198      -0.007 -56.611  29.299  1.00 49.07           C  
ATOM   3189  CB  GLU A 198      -0.857 -58.302  31.017  1.00 49.07           C  
ATOM   3190  HB2 GLU A 198      -0.299 -57.954  31.886  1.00 49.07           H  
ATOM   3191  HB3 GLU A 198      -1.765 -57.705  30.926  1.00 49.07           H  
ATOM   3192  O   GLU A 198      -0.088 -55.687  30.106  1.00 49.07           O  
ATOM   3193  CG  GLU A 198      -1.268 -59.773  31.201  1.00 49.07           C  
ATOM   3194  HG2 GLU A 198      -1.422 -60.223  30.221  1.00 49.07           H  
ATOM   3195  HG3 GLU A 198      -0.462 -60.315  31.695  1.00 49.07           H  
ATOM   3196  CD  GLU A 198      -2.571 -59.901  32.006  1.00 49.07           C  
ATOM   3197  OE1 GLU A 198      -3.415 -60.742  31.616  1.00 49.07           O  
ATOM   3198  OE2 GLU A 198      -2.837 -59.065  32.898  1.00 49.07           O  
ATOM   3199  N   THR A 199       0.082 -56.386  27.987  1.00 55.49           N  
ATOM   3200  H   THR A 199       0.234 -57.173  27.372  1.00 55.49           H  
ATOM   3201  CA  THR A 199      -0.071 -55.059  27.377  1.00 55.49           C  
ATOM   3202  HA  THR A 199       0.522 -54.342  27.945  1.00 55.49           H  
ATOM   3203  C   THR A 199      -1.539 -54.617  27.462  1.00 55.49           C  
ATOM   3204  CB  THR A 199       0.448 -55.041  25.927  1.00 55.49           C  
ATOM   3205  HB  THR A 199       0.245 -54.063  25.490  1.00 55.49           H  
ATOM   3206  O   THR A 199      -2.281 -54.675  26.482  1.00 55.49           O  
ATOM   3207  CG2 THR A 199       1.944 -55.319  25.818  1.00 55.49           C  
ATOM   3208 HG21 THR A 199       2.251 -55.246  24.775  1.00 55.49           H  
ATOM   3209 HG22 THR A 199       2.496 -54.582  26.401  1.00 55.49           H  
ATOM   3210 HG23 THR A 199       2.174 -56.316  26.193  1.00 55.49           H  
ATOM   3211  OG1 THR A 199      -0.201 -56.027  25.168  1.00 55.49           O  
ATOM   3212  HG1 THR A 199      -1.124 -55.764  25.185  1.00 55.49           H  
ATOM   3213  N   SER A 200      -2.001 -54.242  28.655  1.00 64.78           N  
ATOM   3214  H   SER A 200      -1.357 -54.293  29.433  1.00 64.78           H  
ATOM   3215  CA  SER A 200      -3.297 -53.585  28.859  1.00 64.78           C  
ATOM   3216  HA  SER A 200      -3.981 -53.902  28.071  1.00 64.78           H  
ATOM   3217  C   SER A 200      -3.112 -52.071  28.739  1.00 64.78           C  
ATOM   3218  CB  SER A 200      -3.955 -53.946  30.202  1.00 64.78           C  
ATOM   3219  HB2 SER A 200      -5.001 -54.194  30.019  1.00 64.78           H  
ATOM   3220  HB3 SER A 200      -3.924 -53.080  30.863  1.00 64.78           H  
ATOM   3221  O   SER A 200      -2.295 -51.496  29.455  1.00 64.78           O  
ATOM   3222  OG  SER A 200      -3.343 -55.028  30.879  1.00 64.78           O  
ATOM   3223  HG  SER A 200      -3.037 -55.673  30.237  1.00 64.78           H  
ATOM   3224  N   ALA A 201      -3.866 -51.418  27.856  1.00 79.67           N  
ATOM   3225  H   ALA A 201      -4.550 -51.944  27.331  1.00 79.67           H  
ATOM   3226  CA  ALA A 201      -3.767 -49.985  27.600  1.00 79.67           C  
ATOM   3227  HA  ALA A 201      -2.811 -49.615  27.972  1.00 79.67           H  
ATOM   3228  C   ALA A 201      -4.888 -49.221  28.319  1.00 79.67           C  
ATOM   3229  CB  ALA A 201      -3.788 -49.757  26.083  1.00 79.67           C  
ATOM   3230  HB1 ALA A 201      -4.708 -50.160  25.658  1.00 79.67           H  
ATOM   3231  HB2 ALA A 201      -2.936 -50.260  25.626  1.00 79.67           H  
ATOM   3232  HB3 ALA A 201      -3.730 -48.690  25.871  1.00 79.67           H  
ATOM   3233  O   ALA A 201      -6.058 -49.339  27.943  1.00 79.67           O  
ATOM   3234  N   LEU A 202      -4.525 -48.409  29.316  1.00 86.45           N  
ATOM   3235  H   LEU A 202      -3.548 -48.359  29.571  1.00 86.45           H  
ATOM   3236  CA  LEU A 202      -5.445 -47.488  29.989  1.00 86.45           C  
ATOM   3237  HA  LEU A 202      -6.273 -48.061  30.408  1.00 86.45           H  
ATOM   3238  C   LEU A 202      -6.002 -46.471  28.981  1.00 86.45           C  
ATOM   3239  CB  LEU A 202      -4.690 -46.777  31.128  1.00 86.45           C  
ATOM   3240  HB2 LEU A 202      -4.287 -47.521  31.814  1.00 86.45           H  
ATOM   3241  HB3 LEU A 202      -3.853 -46.229  30.695  1.00 86.45           H  
ATOM   3242  O   LEU A 202      -5.231 -45.785  28.321  1.00 86.45           O  
ATOM   3243  CG  LEU A 202      -5.564 -45.787  31.922  1.00 86.45           C  
ATOM   3244  HG  LEU A 202      -6.087 -45.116  31.240  1.00 86.45           H  
ATOM   3245  CD1 LEU A 202      -6.589 -46.512  32.789  1.00 86.45           C  
ATOM   3246 HD11 LEU A 202      -7.258 -47.115  32.174  1.00 86.45           H  
ATOM   3247 HD12 LEU A 202      -7.192 -45.775  33.319  1.00 86.45           H  
ATOM   3248 HD13 LEU A 202      -6.083 -47.154  33.510  1.00 86.45           H  
ATOM   3249  CD2 LEU A 202      -4.689 -44.939  32.831  1.00 86.45           C  
ATOM   3250 HD21 LEU A 202      -5.298 -44.204  33.358  1.00 86.45           H  
ATOM   3251 HD22 LEU A 202      -3.948 -44.411  32.231  1.00 86.45           H  
ATOM   3252 HD23 LEU A 202      -4.179 -45.572  33.557  1.00 86.45           H  
ATOM   3253  N   GLN A 203      -7.323 -46.378  28.855  1.00 88.50           N  
ATOM   3254  H   GLN A 203      -7.895 -46.972  29.439  1.00 88.50           H  
ATOM   3255  CA  GLN A 203      -8.018 -45.464  27.940  1.00 88.50           C  
ATOM   3256  HA  GLN A 203      -7.346 -45.160  27.138  1.00 88.50           H  
ATOM   3257  C   GLN A 203      -8.480 -44.185  28.631  1.00 88.50           C  
ATOM   3258  CB  GLN A 203      -9.240 -46.166  27.326  1.00 88.50           C  
ATOM   3259  HB2 GLN A 203      -9.909 -46.501  28.119  1.00 88.50           H  
ATOM   3260  HB3 GLN A 203      -9.786 -45.449  26.713  1.00 88.50           H  
ATOM   3261  O   GLN A 203      -8.342 -43.097  28.066  1.00 88.50           O  
ATOM   3262  CG  GLN A 203      -8.870 -47.367  26.453  1.00 88.50           C  
ATOM   3263  HG2 GLN A 203      -9.784 -47.781  26.029  1.00 88.50           H  
ATOM   3264  HG3 GLN A 203      -8.413 -48.138  27.073  1.00 88.50           H  
ATOM   3265  CD  GLN A 203      -7.931 -46.994  25.310  1.00 88.50           C  
ATOM   3266  NE2 GLN A 203      -6.878 -47.753  25.095  1.00 88.50           N  
ATOM   3267 HE21 GLN A 203      -6.667 -48.493  25.748  1.00 88.50           H  
ATOM   3268 HE22 GLN A 203      -6.304 -47.501  24.303  1.00 88.50           H  
ATOM   3269  OE1 GLN A 203      -8.104 -46.022  24.594  1.00 88.50           O  
ATOM   3270  N   SER A 204      -9.028 -44.322  29.838  1.00 92.61           N  
ATOM   3271  H   SER A 204      -9.126 -45.247  30.232  1.00 92.61           H  
ATOM   3272  CA  SER A 204      -9.594 -43.209  30.596  1.00 92.61           C  
ATOM   3273  HA  SER A 204      -8.947 -42.345  30.445  1.00 92.61           H  
ATOM   3274  C   SER A 204      -9.628 -43.476  32.096  1.00 92.61           C  
ATOM   3275  CB  SER A 204     -10.994 -42.837  30.081  1.00 92.61           C  
ATOM   3276  HB2 SER A 204     -10.870 -42.278  29.153  1.00 92.61           H  
ATOM   3277  HB3 SER A 204     -11.502 -42.191  30.797  1.00 92.61           H  
ATOM   3278  O   SER A 204      -9.720 -44.626  32.534  1.00 92.61           O  
ATOM   3279  OG  SER A 204     -11.794 -43.965  29.794  1.00 92.61           O  
ATOM   3280  HG  SER A 204     -12.236 -44.269  30.591  1.00 92.61           H  
ATOM   3281  N   LEU A 205      -9.583 -42.389  32.864  1.00 94.87           N  
ATOM   3282  H   LEU A 205      -9.564 -41.493  32.398  1.00 94.87           H  
ATOM   3283  CA  LEU A 205      -9.812 -42.363  34.306  1.00 94.87           C  
ATOM   3284  HA  LEU A 205     -10.081 -43.364  34.646  1.00 94.87           H  
ATOM   3285  C   LEU A 205     -10.988 -41.440  34.613  1.00 94.87           C  
ATOM   3286  CB  LEU A 205      -8.554 -41.896  35.065  1.00 94.87           C  
ATOM   3287  HB2 LEU A 205      -8.812 -41.734  36.112  1.00 94.87           H  
ATOM   3288  HB3 LEU A 205      -8.244 -40.936  34.653  1.00 94.87           H  
ATOM   3289  O   LEU A 205     -11.132 -40.388  33.988  1.00 94.87           O  
ATOM   3290  CG  LEU A 205      -7.360 -42.857  35.005  1.00 94.87           C  
ATOM   3291  HG  LEU A 205      -7.188 -43.148  33.969  1.00 94.87           H  
ATOM   3292  CD1 LEU A 205      -6.100 -42.173  35.538  1.00 94.87           C  
ATOM   3293 HD11 LEU A 205      -5.863 -41.304  34.925  1.00 94.87           H  
ATOM   3294 HD12 LEU A 205      -5.258 -42.864  35.508  1.00 94.87           H  
ATOM   3295 HD13 LEU A 205      -6.255 -41.852  36.568  1.00 94.87           H  
ATOM   3296  CD2 LEU A 205      -7.598 -44.109  35.846  1.00 94.87           C  
ATOM   3297 HD21 LEU A 205      -8.543 -44.573  35.561  1.00 94.87           H  
ATOM   3298 HD22 LEU A 205      -7.635 -43.853  36.904  1.00 94.87           H  
ATOM   3299 HD23 LEU A 205      -6.789 -44.820  35.677  1.00 94.87           H  
ATOM   3300  N   TYR A 206     -11.789 -41.821  35.601  1.00 95.74           N  
ATOM   3301  H   TYR A 206     -11.623 -42.723  36.024  1.00 95.74           H  
ATOM   3302  CA  TYR A 206     -12.912 -41.044  36.111  1.00 95.74           C  
ATOM   3303  HA  TYR A 206     -12.891 -40.040  35.686  1.00 95.74           H  
ATOM   3304  C   TYR A 206     -12.813 -40.928  37.627  1.00 95.74           C  
ATOM   3305  CB  TYR A 206     -14.243 -41.702  35.724  1.00 95.74           C  
ATOM   3306  HB2 TYR A 206     -15.055 -41.135  36.179  1.00 95.74           H  
ATOM   3307  HB3 TYR A 206     -14.273 -42.706  36.147  1.00 95.74           H  
ATOM   3308  O   TYR A 206     -12.487 -41.902  38.303  1.00 95.74           O  
ATOM   3309  CG  TYR A 206     -14.492 -41.804  34.236  1.00 95.74           C  
ATOM   3310  CD1 TYR A 206     -15.277 -40.828  33.598  1.00 95.74           C  
ATOM   3311  HD1 TYR A 206     -15.715 -40.032  34.182  1.00 95.74           H  
ATOM   3312  CD2 TYR A 206     -13.939 -42.863  33.491  1.00 95.74           C  
ATOM   3313  HD2 TYR A 206     -13.358 -43.627  33.986  1.00 95.74           H  
ATOM   3314  CE1 TYR A 206     -15.464 -40.866  32.205  1.00 95.74           C  
ATOM   3315  HE1 TYR A 206     -16.039 -40.093  31.717  1.00 95.74           H  
ATOM   3316  CE2 TYR A 206     -14.139 -42.913  32.100  1.00 95.74           C  
ATOM   3317  HE2 TYR A 206     -13.734 -43.727  31.517  1.00 95.74           H  
ATOM   3318  OH  TYR A 206     -15.049 -41.943  30.105  1.00 95.74           O  
ATOM   3319  HH  TYR A 206     -15.552 -41.186  29.796  1.00 95.74           H  
ATOM   3320  CZ  TYR A 206     -14.882 -41.907  31.452  1.00 95.74           C  
ATOM   3321  N   ILE A 207     -13.147 -39.753  38.153  1.00 94.97           N  
ATOM   3322  H   ILE A 207     -13.386 -39.003  37.520  1.00 94.97           H  
ATOM   3323  CA  ILE A 207     -13.464 -39.551  39.566  1.00 94.97           C  
ATOM   3324  HA  ILE A 207     -13.313 -40.490  40.099  1.00 94.97           H  
ATOM   3325  C   ILE A 207     -14.941 -39.200  39.659  1.00 94.97           C  
ATOM   3326  CB  ILE A 207     -12.539 -38.508  40.225  1.00 94.97           C  
ATOM   3327  HB  ILE A 207     -12.472 -37.631  39.582  1.00 94.97           H  
ATOM   3328  O   ILE A 207     -15.408 -38.275  38.991  1.00 94.97           O  
ATOM   3329  CG1 ILE A 207     -11.139 -39.142  40.385  1.00 94.97           C  
ATOM   3330 HG12 ILE A 207     -11.201 -39.952  41.112  1.00 94.97           H  
ATOM   3331 HG13 ILE A 207     -10.821 -39.581  39.439  1.00 94.97           H  
ATOM   3332  CG2 ILE A 207     -13.088 -38.076  41.602  1.00 94.97           C  
ATOM   3333 HG21 ILE A 207     -13.202 -38.945  42.250  1.00 94.97           H  
ATOM   3334 HG22 ILE A 207     -12.420 -37.358  42.079  1.00 94.97           H  
ATOM   3335 HG23 ILE A 207     -14.054 -37.582  41.493  1.00 94.97           H  
ATOM   3336  CD1 ILE A 207     -10.043 -38.167  40.823  1.00 94.97           C  
ATOM   3337 HD11 ILE A 207      -9.113 -38.714  40.975  1.00 94.97           H  
ATOM   3338 HD12 ILE A 207      -9.889 -37.434  40.031  1.00 94.97           H  
ATOM   3339 HD13 ILE A 207     -10.295 -37.667  41.758  1.00 94.97           H  
ATOM   3340  N   LEU A 208     -15.673 -39.942  40.481  1.00 92.39           N  
ATOM   3341  H   LEU A 208     -15.207 -40.679  40.992  1.00 92.39           H  
ATOM   3342  CA  LEU A 208     -17.111 -39.810  40.661  1.00 92.39           C  
ATOM   3343  HA  LEU A 208     -17.448 -38.912  40.142  1.00 92.39           H  
ATOM   3344  C   LEU A 208     -17.447 -39.638  42.142  1.00 92.39           C  
ATOM   3345  CB  LEU A 208     -17.860 -41.023  40.071  1.00 92.39           C  
ATOM   3346  HB2 LEU A 208     -17.815 -41.847  40.782  1.00 92.39           H  
ATOM   3347  HB3 LEU A 208     -18.909 -40.736  39.995  1.00 92.39           H  
ATOM   3348  O   LEU A 208     -16.752 -40.180  42.992  1.00 92.39           O  
ATOM   3349  CG  LEU A 208     -17.373 -41.533  38.696  1.00 92.39           C  
ATOM   3350  HG  LEU A 208     -16.951 -40.710  38.118  1.00 92.39           H  
ATOM   3351  CD1 LEU A 208     -16.341 -42.660  38.817  1.00 92.39           C  
ATOM   3352 HD11 LEU A 208     -16.734 -43.476  39.424  1.00 92.39           H  
ATOM   3353 HD12 LEU A 208     -16.100 -43.050  37.829  1.00 92.39           H  
ATOM   3354 HD13 LEU A 208     -15.419 -42.289  39.265  1.00 92.39           H  
ATOM   3355  CD2 LEU A 208     -18.548 -42.105  37.905  1.00 92.39           C  
ATOM   3356 HD21 LEU A 208     -19.313 -41.341  37.770  1.00 92.39           H  
ATOM   3357 HD22 LEU A 208     -18.205 -42.449  36.929  1.00 92.39           H  
ATOM   3358 HD23 LEU A 208     -18.977 -42.949  38.444  1.00 92.39           H  
ATOM   3359  N   HIS A 209     -18.526 -38.926  42.440  1.00 89.47           N  
ATOM   3360  H   HIS A 209     -19.052 -38.531  41.673  1.00 89.47           H  
ATOM   3361  CA  HIS A 209     -19.148 -38.867  43.759  1.00 89.47           C  
ATOM   3362  HA  HIS A 209     -18.478 -39.281  44.512  1.00 89.47           H  
ATOM   3363  C   HIS A 209     -20.442 -39.680  43.746  1.00 89.47           C  
ATOM   3364  CB  HIS A 209     -19.449 -37.410  44.111  1.00 89.47           C  
ATOM   3365  HB2 HIS A 209     -18.533 -36.825  44.031  1.00 89.47           H  
ATOM   3366  HB3 HIS A 209     -20.178 -37.028  43.397  1.00 89.47           H  
ATOM   3367  O   HIS A 209     -21.176 -39.644  42.757  1.00 89.47           O  
ATOM   3368  CG  HIS A 209     -19.962 -37.227  45.510  1.00 89.47           C  
ATOM   3369  CD2 HIS A 209     -19.248 -37.485  46.648  1.00 89.47           C  
ATOM   3370  HD2 HIS A 209     -18.237 -37.863  46.694  1.00 89.47           H  
ATOM   3371  ND1 HIS A 209     -21.208 -36.787  45.909  1.00 89.47           N  
ATOM   3372  HD1 HIS A 209     -21.970 -36.425  45.354  1.00 89.47           H  
ATOM   3373  CE1 HIS A 209     -21.235 -36.791  47.252  1.00 89.47           C  
ATOM   3374  HE1 HIS A 209     -22.063 -36.476  47.869  1.00 89.47           H  
ATOM   3375  NE2 HIS A 209     -20.065 -37.210  47.738  1.00 89.47           N  
ATOM   3376  N   GLU A 210     -20.759 -40.360  44.846  1.00 86.84           N  
ATOM   3377  H   GLU A 210     -20.103 -40.379  45.614  1.00 86.84           H  
ATOM   3378  CA  GLU A 210     -21.940 -41.225  44.939  1.00 86.84           C  
ATOM   3379  HA  GLU A 210     -21.826 -42.025  44.208  1.00 86.84           H  
ATOM   3380  C   GLU A 210     -23.262 -40.516  44.601  1.00 86.84           C  
ATOM   3381  CB  GLU A 210     -21.992 -41.878  46.328  1.00 86.84           C  
ATOM   3382  HB2 GLU A 210     -21.016 -42.314  46.541  1.00 86.84           H  
ATOM   3383  HB3 GLU A 210     -22.722 -42.688  46.295  1.00 86.84           H  
ATOM   3384  O   GLU A 210     -24.134 -41.126  43.983  1.00 86.84           O  
ATOM   3385  CG  GLU A 210     -22.357 -40.931  47.479  1.00 86.84           C  
ATOM   3386  HG2 GLU A 210     -23.407 -40.657  47.378  1.00 86.84           H  
ATOM   3387  HG3 GLU A 210     -21.748 -40.030  47.413  1.00 86.84           H  
ATOM   3388  CD  GLU A 210     -22.157 -41.593  48.847  1.00 86.84           C  
ATOM   3389  OE1 GLU A 210     -21.813 -40.868  49.801  1.00 86.84           O  
ATOM   3390  OE2 GLU A 210     -22.273 -42.837  48.949  1.00 86.84           O  
ATOM   3391  N   THR A 211     -23.402 -39.227  44.943  1.00 82.36           N  
ATOM   3392  H   THR A 211     -22.686 -38.811  45.521  1.00 82.36           H  
ATOM   3393  CA  THR A 211     -24.608 -38.437  44.632  1.00 82.36           C  
ATOM   3394  HA  THR A 211     -25.424 -39.117  44.386  1.00 82.36           H  
ATOM   3395  C   THR A 211     -24.457 -37.505  43.431  1.00 82.36           C  
ATOM   3396  CB  THR A 211     -25.075 -37.603  45.832  1.00 82.36           C  
ATOM   3397  HB  THR A 211     -25.972 -37.056  45.543  1.00 82.36           H  
ATOM   3398  O   THR A 211     -25.437 -37.282  42.724  1.00 82.36           O  
ATOM   3399  CG2 THR A 211     -25.397 -38.440  47.068  1.00 82.36           C  
ATOM   3400 HG21 THR A 211     -25.976 -39.319  46.784  1.00 82.36           H  
ATOM   3401 HG22 THR A 211     -25.979 -37.842  47.770  1.00 82.36           H  
ATOM   3402 HG23 THR A 211     -24.476 -38.752  47.560  1.00 82.36           H  
ATOM   3403  OG1 THR A 211     -24.074 -36.684  46.193  1.00 82.36           O  
ATOM   3404  HG1 THR A 211     -24.442 -36.095  46.856  1.00 82.36           H  
ATOM   3405  N   ASN A 212     -23.255 -36.968  43.173  1.00 80.21           N  
ATOM   3406  H   ASN A 212     -22.469 -37.283  43.724  1.00 80.21           H  
ATOM   3407  CA  ASN A 212     -23.046 -35.943  42.135  1.00 80.21           C  
ATOM   3408  HA  ASN A 212     -24.004 -35.460  41.940  1.00 80.21           H  
ATOM   3409  C   ASN A 212     -22.615 -36.541  40.784  1.00 80.21           C  
ATOM   3410  CB  ASN A 212     -22.095 -34.831  42.627  1.00 80.21           C  
ATOM   3411  HB2 ASN A 212     -21.090 -35.224  42.779  1.00 80.21           H  
ATOM   3412  HB3 ASN A 212     -22.025 -34.067  41.852  1.00 80.21           H  
ATOM   3413  O   ASN A 212     -22.495 -35.818  39.798  1.00 80.21           O  
ATOM   3414  CG  ASN A 212     -22.576 -34.133  43.888  1.00 80.21           C  
ATOM   3415  ND2 ASN A 212     -21.678 -33.743  44.762  1.00 80.21           N  
ATOM   3416 HD21 ASN A 212     -22.028 -33.254  45.573  1.00 80.21           H  
ATOM   3417 HD22 ASN A 212     -20.688 -33.841  44.588  1.00 80.21           H  
ATOM   3418  OD1 ASN A 212     -23.757 -33.950  44.118  1.00 80.21           O  
ATOM   3419  N   GLY A 213     -22.398 -37.858  40.719  1.00 87.65           N  
ATOM   3420  H   GLY A 213     -22.439 -38.397  41.572  1.00 87.65           H  
ATOM   3421  CA  GLY A 213     -21.957 -38.542  39.508  1.00 87.65           C  
ATOM   3422  HA2 GLY A 213     -22.584 -38.227  38.674  1.00 87.65           H  
ATOM   3423  HA3 GLY A 213     -22.068 -39.618  39.642  1.00 87.65           H  
ATOM   3424  C   GLY A 213     -20.496 -38.244  39.174  1.00 87.65           C  
ATOM   3425  O   GLY A 213     -19.685 -37.990  40.063  1.00 87.65           O  
ATOM   3426  N   VAL A 214     -20.136 -38.315  37.888  1.00 89.84           N  
ATOM   3427  H   VAL A 214     -20.859 -38.461  37.197  1.00 89.84           H  
ATOM   3428  CA  VAL A 214     -18.778 -37.986  37.421  1.00 89.84           C  
ATOM   3429  HA  VAL A 214     -18.059 -38.641  37.912  1.00 89.84           H  
ATOM   3430  C   VAL A 214     -18.473 -36.546  37.807  1.00 89.84           C  
ATOM   3431  CB  VAL A 214     -18.634 -38.146  35.894  1.00 89.84           C  
ATOM   3432  HB  VAL A 214     -19.343 -37.485  35.395  1.00 89.84           H  
ATOM   3433  O   VAL A 214     -19.259 -35.669  37.468  1.00 89.84           O  
ATOM   3434  CG1 VAL A 214     -17.217 -37.797  35.412  1.00 89.84           C  
ATOM   3435 HG11 VAL A 214     -16.477 -38.396  35.944  1.00 89.84           H  
ATOM   3436 HG12 VAL A 214     -17.131 -37.982  34.341  1.00 89.84           H  
ATOM   3437 HG13 VAL A 214     -17.007 -36.741  35.584  1.00 89.84           H  
ATOM   3438  CG2 VAL A 214     -18.928 -39.581  35.441  1.00 89.84           C  
ATOM   3439 HG21 VAL A 214     -18.883 -39.636  34.353  1.00 89.84           H  
ATOM   3440 HG22 VAL A 214     -18.181 -40.258  35.855  1.00 89.84           H  
ATOM   3441 HG23 VAL A 214     -19.923 -39.891  35.759  1.00 89.84           H  
ATOM   3442  N   ILE A 215     -17.344 -36.321  38.474  1.00 88.42           N  
ATOM   3443  H   ILE A 215     -16.784 -37.124  38.722  1.00 88.42           H  
ATOM   3444  CA  ILE A 215     -16.812 -35.003  38.837  1.00 88.42           C  
ATOM   3445  HA  ILE A 215     -17.609 -34.260  38.829  1.00 88.42           H  
ATOM   3446  C   ILE A 215     -15.753 -34.576  37.829  1.00 88.42           C  
ATOM   3447  CB  ILE A 215     -16.177 -35.055  40.240  1.00 88.42           C  
ATOM   3448  HB  ILE A 215     -15.403 -35.822  40.248  1.00 88.42           H  
ATOM   3449  O   ILE A 215     -15.750 -33.446  37.355  1.00 88.42           O  
ATOM   3450  CG1 ILE A 215     -17.221 -35.405  41.316  1.00 88.42           C  
ATOM   3451 HG12 ILE A 215     -17.812 -36.267  41.009  1.00 88.42           H  
ATOM   3452 HG13 ILE A 215     -17.902 -34.564  41.448  1.00 88.42           H  
ATOM   3453  CG2 ILE A 215     -15.522 -33.698  40.553  1.00 88.42           C  
ATOM   3454 HG21 ILE A 215     -16.258 -32.908  40.403  1.00 88.42           H  
ATOM   3455 HG22 ILE A 215     -15.152 -33.662  41.578  1.00 88.42           H  
ATOM   3456 HG23 ILE A 215     -14.669 -33.510  39.901  1.00 88.42           H  
ATOM   3457  CD1 ILE A 215     -16.566 -35.752  42.653  1.00 88.42           C  
ATOM   3458 HD11 ILE A 215     -15.510 -35.480  42.675  1.00 88.42           H  
ATOM   3459 HD12 ILE A 215     -17.088 -35.223  43.451  1.00 88.42           H  
ATOM   3460 HD13 ILE A 215     -16.621 -36.828  42.817  1.00 88.42           H  
ATOM   3461  N   ALA A 216     -14.838 -35.490  37.517  1.00 92.62           N  
ATOM   3462  H   ALA A 216     -14.910 -36.412  37.922  1.00 92.62           H  
ATOM   3463  CA  ALA A 216     -13.755 -35.247  36.586  1.00 92.62           C  
ATOM   3464  HA  ALA A 216     -14.075 -34.485  35.876  1.00 92.62           H  
ATOM   3465  C   ALA A 216     -13.442 -36.512  35.800  1.00 92.62           C  
ATOM   3466  CB  ALA A 216     -12.525 -34.736  37.344  1.00 92.62           C  
ATOM   3467  HB1 ALA A 216     -12.165 -35.506  38.026  1.00 92.62           H  
ATOM   3468  HB2 ALA A 216     -11.735 -34.483  36.637  1.00 92.62           H  
ATOM   3469  HB3 ALA A 216     -12.787 -33.841  37.910  1.00 92.62           H  
ATOM   3470  O   ALA A 216     -13.626 -37.629  36.292  1.00 92.62           O  
ATOM   3471  N   TYR A 217     -12.944 -36.334  34.584  1.00 94.37           N  
ATOM   3472  H   TYR A 217     -12.809 -35.394  34.238  1.00 94.37           H  
ATOM   3473  CA  TYR A 217     -12.439 -37.436  33.783  1.00 94.37           C  
ATOM   3474  HA  TYR A 217     -12.045 -38.191  34.462  1.00 94.37           H  
ATOM   3475  C   TYR A 217     -11.291 -36.993  32.882  1.00 94.37           C  
ATOM   3476  CB  TYR A 217     -13.579 -38.082  32.987  1.00 94.37           C  
ATOM   3477  HB2 TYR A 217     -13.246 -39.071  32.672  1.00 94.37           H  
ATOM   3478  HB3 TYR A 217     -14.433 -38.221  33.650  1.00 94.37           H  
ATOM   3479  O   TYR A 217     -11.143 -35.813  32.563  1.00 94.37           O  
ATOM   3480  CG  TYR A 217     -14.030 -37.318  31.761  1.00 94.37           C  
ATOM   3481  CD1 TYR A 217     -15.041 -36.344  31.858  1.00 94.37           C  
ATOM   3482  HD1 TYR A 217     -15.494 -36.127  32.814  1.00 94.37           H  
ATOM   3483  CD2 TYR A 217     -13.422 -37.586  30.519  1.00 94.37           C  
ATOM   3484  HD2 TYR A 217     -12.634 -38.322  30.455  1.00 94.37           H  
ATOM   3485  CE1 TYR A 217     -15.460 -35.653  30.704  1.00 94.37           C  
ATOM   3486  HE1 TYR A 217     -16.243 -34.912  30.765  1.00 94.37           H  
ATOM   3487  CE2 TYR A 217     -13.807 -36.865  29.375  1.00 94.37           C  
ATOM   3488  HE2 TYR A 217     -13.310 -37.032  28.431  1.00 94.37           H  
ATOM   3489  OH  TYR A 217     -15.211 -35.235  28.341  1.00 94.37           O  
ATOM   3490  HH  TYR A 217     -14.590 -35.366  27.621  1.00 94.37           H  
ATOM   3491  CZ  TYR A 217     -14.834 -35.906  29.462  1.00 94.37           C  
ATOM   3492  N   ILE A 218     -10.495 -37.967  32.456  1.00 94.42           N  
ATOM   3493  H   ILE A 218     -10.676 -38.901  32.795  1.00 94.42           H  
ATOM   3494  CA  ILE A 218      -9.437 -37.812  31.459  1.00 94.42           C  
ATOM   3495  HA  ILE A 218      -9.653 -36.925  30.862  1.00 94.42           H  
ATOM   3496  C   ILE A 218      -9.449 -39.013  30.519  1.00 94.42           C  
ATOM   3497  CB  ILE A 218      -8.065 -37.598  32.132  1.00 94.42           C  
ATOM   3498  HB  ILE A 218      -8.143 -36.697  32.740  1.00 94.42           H  
ATOM   3499  O   ILE A 218      -9.750 -40.132  30.932  1.00 94.42           O  
ATOM   3500  CG1 ILE A 218      -6.992 -37.343  31.056  1.00 94.42           C  
ATOM   3501 HG12 ILE A 218      -7.357 -36.571  30.378  1.00 94.42           H  
ATOM   3502 HG13 ILE A 218      -6.807 -38.252  30.484  1.00 94.42           H  
ATOM   3503  CG2 ILE A 218      -7.675 -38.755  33.068  1.00 94.42           C  
ATOM   3504 HG21 ILE A 218      -7.513 -39.674  32.505  1.00 94.42           H  
ATOM   3505 HG22 ILE A 218      -6.765 -38.510  33.617  1.00 94.42           H  
ATOM   3506 HG23 ILE A 218      -8.469 -38.914  33.798  1.00 94.42           H  
ATOM   3507  CD1 ILE A 218      -5.661 -36.869  31.618  1.00 94.42           C  
ATOM   3508 HD11 ILE A 218      -4.989 -36.627  30.795  1.00 94.42           H  
ATOM   3509 HD12 ILE A 218      -5.206 -37.651  32.226  1.00 94.42           H  
ATOM   3510 HD13 ILE A 218      -5.827 -35.973  32.217  1.00 94.42           H  
ATOM   3511  N   ASN A 219      -9.115 -38.784  29.252  1.00 89.96           N  
ATOM   3512  H   ASN A 219      -8.795 -37.860  29.001  1.00 89.96           H  
ATOM   3513  CA  ASN A 219      -8.890 -39.832  28.261  1.00 89.96           C  
ATOM   3514  HA  ASN A 219      -8.715 -40.775  28.779  1.00 89.96           H  
ATOM   3515  C   ASN A 219      -7.610 -39.528  27.462  1.00 89.96           C  
ATOM   3516  CB  ASN A 219     -10.162 -39.993  27.404  1.00 89.96           C  
ATOM   3517  HB2 ASN A 219     -10.041 -40.842  26.731  1.00 89.96           H  
ATOM   3518  HB3 ASN A 219     -11.000 -40.212  28.064  1.00 89.96           H  
ATOM   3519  O   ASN A 219      -7.050 -38.444  27.576  1.00 89.96           O  
ATOM   3520  CG  ASN A 219     -10.495 -38.772  26.565  1.00 89.96           C  
ATOM   3521  ND2 ASN A 219     -11.733 -38.340  26.542  1.00 89.96           N  
ATOM   3522 HD21 ASN A 219     -12.447 -38.811  27.078  1.00 89.96           H  
ATOM   3523 HD22 ASN A 219     -11.909 -37.488  26.027  1.00 89.96           H  
ATOM   3524  OD1 ASN A 219      -9.650 -38.211  25.896  1.00 89.96           O  
ATOM   3525  N   LYS A 220      -7.129 -40.463  26.634  1.00 82.05           N  
ATOM   3526  H   LYS A 220      -7.564 -41.374  26.643  1.00 82.05           H  
ATOM   3527  CA  LYS A 220      -5.890 -40.249  25.852  1.00 82.05           C  
ATOM   3528  HA  LYS A 220      -5.077 -40.011  26.538  1.00 82.05           H  
ATOM   3529  C   LYS A 220      -5.935 -39.074  24.864  1.00 82.05           C  
ATOM   3530  CB  LYS A 220      -5.526 -41.517  25.072  1.00 82.05           C  
ATOM   3531  HB2 LYS A 220      -6.380 -41.852  24.484  1.00 82.05           H  
ATOM   3532  HB3 LYS A 220      -4.718 -41.269  24.383  1.00 82.05           H  
ATOM   3533  O   LYS A 220      -4.896 -38.653  24.369  1.00 82.05           O  
ATOM   3534  CG  LYS A 220      -5.039 -42.652  25.973  1.00 82.05           C  
ATOM   3535  HG2 LYS A 220      -5.887 -43.105  26.487  1.00 82.05           H  
ATOM   3536  HG3 LYS A 220      -4.337 -42.260  26.708  1.00 82.05           H  
ATOM   3537  CD  LYS A 220      -4.319 -43.691  25.109  1.00 82.05           C  
ATOM   3538  HD2 LYS A 220      -4.965 -44.011  24.291  1.00 82.05           H  
ATOM   3539  HD3 LYS A 220      -3.411 -43.244  24.704  1.00 82.05           H  
ATOM   3540  CE  LYS A 220      -3.953 -44.889  25.971  1.00 82.05           C  
ATOM   3541  HE2 LYS A 220      -4.872 -45.413  26.232  1.00 82.05           H  
ATOM   3542  HE3 LYS A 220      -3.489 -44.531  26.890  1.00 82.05           H  
ATOM   3543  NZ  LYS A 220      -3.027 -45.798  25.276  1.00 82.05           N  
ATOM   3544  HZ1 LYS A 220      -2.743 -46.555  25.881  1.00 82.05           H  
ATOM   3545  HZ2 LYS A 220      -3.378 -46.112  24.382  1.00 82.05           H  
ATOM   3546  HZ3 LYS A 220      -2.176 -45.277  25.114  1.00 82.05           H  
ATOM   3547  N   GLN A 221      -7.123 -38.595  24.506  1.00 79.40           N  
ATOM   3548  H   GLN A 221      -7.934 -38.896  25.026  1.00 79.40           H  
ATOM   3549  CA  GLN A 221      -7.331 -37.621  23.430  1.00 79.40           C  
ATOM   3550  HA  GLN A 221      -6.446 -37.565  22.796  1.00 79.40           H  
ATOM   3551  C   GLN A 221      -7.592 -36.207  23.962  1.00 79.40           C  
ATOM   3552  CB  GLN A 221      -8.515 -38.101  22.581  1.00 79.40           C  
ATOM   3553  HB2 GLN A 221      -9.372 -38.223  23.243  1.00 79.40           H  
ATOM   3554  HB3 GLN A 221      -8.770 -37.343  21.840  1.00 79.40           H  
ATOM   3555  O   GLN A 221      -7.500 -35.243  23.202  1.00 79.40           O  
ATOM   3556  CG  GLN A 221      -8.220 -39.424  21.847  1.00 79.40           C  
ATOM   3557  HG2 GLN A 221      -7.658 -39.206  20.939  1.00 79.40           H  
ATOM   3558  HG3 GLN A 221      -7.605 -40.077  22.466  1.00 79.40           H  
ATOM   3559  CD  GLN A 221      -9.474 -40.215  21.488  1.00 79.40           C  
ATOM   3560  NE2 GLN A 221      -9.341 -41.270  20.716  1.00 79.40           N  
ATOM   3561 HE21 GLN A 221     -10.194 -41.778  20.527  1.00 79.40           H  
ATOM   3562 HE22 GLN A 221      -8.435 -41.549  20.368  1.00 79.40           H  
ATOM   3563  OE1 GLN A 221     -10.586 -39.939  21.902  1.00 79.40           O  
ATOM   3564  N   GLN A 222      -7.945 -36.075  25.241  1.00 82.40           N  
ATOM   3565  H   GLN A 222      -7.994 -36.904  25.816  1.00 82.40           H  
ATOM   3566  CA  GLN A 222      -8.369 -34.831  25.865  1.00 82.40           C  
ATOM   3567  HA  GLN A 222      -8.065 -34.005  25.223  1.00 82.40           H  
ATOM   3568  C   GLN A 222      -7.709 -34.664  27.235  1.00 82.40           C  
ATOM   3569  CB  GLN A 222      -9.898 -34.795  26.019  1.00 82.40           C  
ATOM   3570  HB2 GLN A 222     -10.175 -33.902  26.580  1.00 82.40           H  
ATOM   3571  HB3 GLN A 222     -10.225 -35.664  26.589  1.00 82.40           H  
ATOM   3572  O   GLN A 222      -7.574 -35.641  27.973  1.00 82.40           O  
ATOM   3573  CG  GLN A 222     -10.617 -34.758  24.664  1.00 82.40           C  
ATOM   3574  HG2 GLN A 222     -10.385 -35.660  24.097  1.00 82.40           H  
ATOM   3575  HG3 GLN A 222     -10.259 -33.898  24.099  1.00 82.40           H  
ATOM   3576  CD  GLN A 222     -12.133 -34.669  24.794  1.00 82.40           C  
ATOM   3577  NE2 GLN A 222     -12.814 -34.238  23.755  1.00 82.40           N  
ATOM   3578 HE21 GLN A 222     -13.818 -34.205  23.865  1.00 82.40           H  
ATOM   3579 HE22 GLN A 222     -12.339 -33.983  22.900  1.00 82.40           H  
ATOM   3580  OE1 GLN A 222     -12.746 -35.015  25.793  1.00 82.40           O  
ATOM   3581  N   PRO A 223      -7.333 -33.428  27.606  1.00 88.75           N  
ATOM   3582  CA  PRO A 223      -6.845 -33.144  28.948  1.00 88.75           C  
ATOM   3583  HA  PRO A 223      -5.981 -33.769  29.175  1.00 88.75           H  
ATOM   3584  C   PRO A 223      -7.936 -33.413  29.992  1.00 88.75           C  
ATOM   3585  CB  PRO A 223      -6.423 -31.673  28.913  1.00 88.75           C  
ATOM   3586  HB2 PRO A 223      -5.393 -31.600  28.563  1.00 88.75           H  
ATOM   3587  HB3 PRO A 223      -6.528 -31.186  29.883  1.00 88.75           H  
ATOM   3588  O   PRO A 223      -9.121 -33.498  29.663  1.00 88.75           O  
ATOM   3589  CG  PRO A 223      -7.360 -31.065  27.871  1.00 88.75           C  
ATOM   3590  HG2 PRO A 223      -8.324 -30.847  28.330  1.00 88.75           H  
ATOM   3591  HG3 PRO A 223      -6.937 -30.168  27.418  1.00 88.75           H  
ATOM   3592  CD  PRO A 223      -7.520 -32.193  26.856  1.00 88.75           C  
ATOM   3593  HD2 PRO A 223      -6.747 -32.115  26.091  1.00 88.75           H  
ATOM   3594  HD3 PRO A 223      -8.510 -32.139  26.403  1.00 88.75           H  
ATOM   3595  N   ALA A 224      -7.534 -33.526  31.257  1.00 90.31           N  
ATOM   3596  H   ALA A 224      -6.551 -33.448  31.476  1.00 90.31           H  
ATOM   3597  CA  ALA A 224      -8.473 -33.681  32.359  1.00 90.31           C  
ATOM   3598  HA  ALA A 224      -9.028 -34.606  32.201  1.00 90.31           H  
ATOM   3599  C   ALA A 224      -9.478 -32.515  32.399  1.00 90.31           C  
ATOM   3600  CB  ALA A 224      -7.682 -33.804  33.665  1.00 90.31           C  
ATOM   3601  HB1 ALA A 224      -8.372 -34.025  34.479  1.00 90.31           H  
ATOM   3602  HB2 ALA A 224      -7.158 -32.872  33.877  1.00 90.31           H  
ATOM   3603  HB3 ALA A 224      -6.959 -34.617  33.599  1.00 90.31           H  
ATOM   3604  O   ALA A 224      -9.084 -31.348  32.352  1.00 90.31           O  
ATOM   3605  N   ILE A 225     -10.771 -32.828  32.499  1.00 86.28           N  
ATOM   3606  H   ILE A 225     -11.029 -33.805  32.516  1.00 86.28           H  
ATOM   3607  CA  ILE A 225     -11.841 -31.830  32.624  1.00 86.28           C  
ATOM   3608  HA  ILE A 225     -11.384 -30.873  32.878  1.00 86.28           H  
ATOM   3609  C   ILE A 225     -12.786 -32.164  33.776  1.00 86.28           C  
ATOM   3610  CB  ILE A 225     -12.614 -31.619  31.304  1.00 86.28           C  
ATOM   3611  HB  ILE A 225     -13.332 -30.823  31.499  1.00 86.28           H  
ATOM   3612  O   ILE A 225     -12.938 -33.326  34.153  1.00 86.28           O  
ATOM   3613  CG1 ILE A 225     -13.416 -32.860  30.860  1.00 86.28           C  
ATOM   3614 HG12 ILE A 225     -14.060 -33.181  31.679  1.00 86.28           H  
ATOM   3615 HG13 ILE A 225     -12.747 -33.682  30.605  1.00 86.28           H  
ATOM   3616  CG2 ILE A 225     -11.691 -31.108  30.183  1.00 86.28           C  
ATOM   3617 HG21 ILE A 225     -11.061 -30.302  30.559  1.00 86.28           H  
ATOM   3618 HG22 ILE A 225     -12.278 -30.732  29.345  1.00 86.28           H  
ATOM   3619 HG23 ILE A 225     -11.052 -31.918  29.832  1.00 86.28           H  
ATOM   3620  CD1 ILE A 225     -14.317 -32.529  29.664  1.00 86.28           C  
ATOM   3621 HD11 ILE A 225     -14.638 -31.488  29.705  1.00 86.28           H  
ATOM   3622 HD12 ILE A 225     -15.225 -33.132  29.698  1.00 86.28           H  
ATOM   3623 HD13 ILE A 225     -13.782 -32.704  28.731  1.00 86.28           H  
ATOM   3624  N   THR A 226     -13.440 -31.131  34.312  1.00 85.20           N  
ATOM   3625  H   THR A 226     -13.292 -30.218  33.906  1.00 85.20           H  
ATOM   3626  CA  THR A 226     -14.528 -31.249  35.294  1.00 85.20           C  
ATOM   3627  HA  THR A 226     -14.459 -32.230  35.764  1.00 85.20           H  
ATOM   3628  C   THR A 226     -15.892 -31.161  34.606  1.00 85.20           C  
ATOM   3629  CB  THR A 226     -14.399 -30.215  36.430  1.00 85.20           C  
ATOM   3630  HB  THR A 226     -13.482 -30.415  36.984  1.00 85.20           H  
ATOM   3631  O   THR A 226     -16.065 -30.413  33.643  1.00 85.20           O  
ATOM   3632  CG2 THR A 226     -14.367 -28.762  35.954  1.00 85.20           C  
ATOM   3633 HG21 THR A 226     -15.285 -28.519  35.418  1.00 85.20           H  
ATOM   3634 HG22 THR A 226     -14.278 -28.101  36.817  1.00 85.20           H  
ATOM   3635 HG23 THR A 226     -13.509 -28.597  35.303  1.00 85.20           H  
ATOM   3636  OG1 THR A 226     -15.489 -30.328  37.312  1.00 85.20           O  
ATOM   3637  HG1 THR A 226     -15.525 -29.544  37.866  1.00 85.20           H  
ATOM   3638  N   THR A 227     -16.869 -31.915  35.098  1.00 78.19           N  
ATOM   3639  H   THR A 227     -16.662 -32.498  35.896  1.00 78.19           H  
ATOM   3640  CA  THR A 227     -18.287 -31.850  34.690  1.00 78.19           C  
ATOM   3641  HA  THR A 227     -18.362 -31.578  33.637  1.00 78.19           H  
ATOM   3642  C   THR A 227     -19.081 -30.815  35.493  1.00 78.19           C  
ATOM   3643  CB  THR A 227     -18.954 -33.213  34.905  1.00 78.19           C  
ATOM   3644  HB  THR A 227     -20.037 -33.123  34.828  1.00 78.19           H  
ATOM   3645  O   THR A 227     -20.156 -30.404  35.060  1.00 78.19           O  
ATOM   3646  CG2 THR A 227     -18.457 -34.279  33.929  1.00 78.19           C  
ATOM   3647 HG21 THR A 227     -18.670 -33.966  32.907  1.00 78.19           H  
ATOM   3648 HG22 THR A 227     -18.970 -35.219  34.131  1.00 78.19           H  
ATOM   3649 HG23 THR A 227     -17.383 -34.423  34.047  1.00 78.19           H  
ATOM   3650  OG1 THR A 227     -18.585 -33.590  36.200  1.00 78.19           O  
ATOM   3651  HG1 THR A 227     -19.066 -34.362  36.507  1.00 78.19           H  
ATOM   3652  N   ILE A 228     -18.566 -30.378  36.647  1.00 67.47           N  
ATOM   3653  H   ILE A 228     -17.659 -30.732  36.917  1.00 67.47           H  
ATOM   3654  CA  ILE A 228     -19.255 -29.489  37.586  1.00 67.47           C  
ATOM   3655  HA  ILE A 228     -20.287 -29.356  37.259  1.00 67.47           H  
ATOM   3656  C   ILE A 228     -18.567 -28.114  37.564  1.00 67.47           C  
ATOM   3657  CB  ILE A 228     -19.306 -30.133  38.996  1.00 67.47           C  
ATOM   3658  HB  ILE A 228     -18.285 -30.219  39.366  1.00 67.47           H  
ATOM   3659  O   ILE A 228     -17.407 -27.984  37.954  1.00 67.47           O  
ATOM   3660  CG1 ILE A 228     -19.931 -31.550  38.980  1.00 67.47           C  
ATOM   3661 HG12 ILE A 228     -19.378 -32.177  38.281  1.00 67.47           H  
ATOM   3662 HG13 ILE A 228     -20.963 -31.491  38.634  1.00 67.47           H  
ATOM   3663  CG2 ILE A 228     -20.102 -29.229  39.950  1.00 67.47           C  
ATOM   3664 HG21 ILE A 228     -21.141 -29.154  39.631  1.00 67.47           H  
ATOM   3665 HG22 ILE A 228     -19.654 -28.236  39.981  1.00 67.47           H  
ATOM   3666 HG23 ILE A 228     -20.076 -29.621  40.967  1.00 67.47           H  
ATOM   3667  CD1 ILE A 228     -19.898 -32.281  40.330  1.00 67.47           C  
ATOM   3668 HD11 ILE A 228     -20.199 -33.318  40.182  1.00 67.47           H  
ATOM   3669 HD12 ILE A 228     -18.887 -32.262  40.739  1.00 67.47           H  
ATOM   3670 HD13 ILE A 228     -20.589 -31.818  41.035  1.00 67.47           H  
ATOM   3671  N   GLN A 229     -19.286 -27.070  37.129  1.00 57.99           N  
ATOM   3672  H   GLN A 229     -20.229 -27.255  36.818  1.00 57.99           H  
ATOM   3673  CA  GLN A 229     -18.833 -25.663  37.145  1.00 57.99           C  
ATOM   3674  HA  GLN A 229     -17.749 -25.653  37.038  1.00 57.99           H  
ATOM   3675  C   GLN A 229     -19.123 -24.959  38.487  1.00 57.99           C  
ATOM   3676  CB  GLN A 229     -19.429 -24.872  35.960  1.00 57.99           C  
ATOM   3677  HB2 GLN A 229     -19.214 -23.813  36.102  1.00 57.99           H  
ATOM   3678  HB3 GLN A 229     -20.512 -24.998  35.944  1.00 57.99           H  
ATOM   3679  O   GLN A 229     -19.474 -23.780  38.522  1.00 57.99           O  
ATOM   3680  CG  GLN A 229     -18.844 -25.243  34.594  1.00 57.99           C  
ATOM   3681  HG2 GLN A 229     -17.757 -25.196  34.651  1.00 57.99           H  
ATOM   3682  HG3 GLN A 229     -19.134 -26.260  34.332  1.00 57.99           H  
ATOM   3683  CD  GLN A 229     -19.314 -24.293  33.490  1.00 57.99           C  
ATOM   3684  NE2 GLN A 229     -18.654 -24.287  32.353  1.00 57.99           N  
ATOM   3685 HE21 GLN A 229     -18.995 -23.640  31.656  1.00 57.99           H  
ATOM   3686 HE22 GLN A 229     -17.880 -24.919  32.209  1.00 57.99           H  
ATOM   3687  OE1 GLN A 229     -20.267 -23.541  33.604  1.00 57.99           O  
ATOM   3688  N   GLU A 230     -19.031 -25.670  39.611  1.00 58.63           N  
ATOM   3689  H   GLU A 230     -18.660 -26.608  39.565  1.00 58.63           H  
ATOM   3690  CA  GLU A 230     -19.265 -25.062  40.923  1.00 58.63           C  
ATOM   3691  HA  GLU A 230     -20.071 -24.336  40.814  1.00 58.63           H  
ATOM   3692  C   GLU A 230     -18.048 -24.267  41.418  1.00 58.63           C  
ATOM   3693  CB  GLU A 230     -19.741 -26.085  41.962  1.00 58.63           C  
ATOM   3694  HB2 GLU A 230     -19.137 -26.991  41.906  1.00 58.63           H  
ATOM   3695  HB3 GLU A 230     -19.606 -25.640  42.947  1.00 58.63           H  
ATOM   3696  O   GLU A 230     -16.893 -24.623  41.188  1.00 58.63           O  
ATOM   3697  CG  GLU A 230     -21.235 -26.408  41.771  1.00 58.63           C  
ATOM   3698  HG2 GLU A 230     -21.786 -25.468  41.745  1.00 58.63           H  
ATOM   3699  HG3 GLU A 230     -21.383 -26.897  40.808  1.00 58.63           H  
ATOM   3700  CD  GLU A 230     -21.821 -27.267  42.901  1.00 58.63           C  
ATOM   3701  OE1 GLU A 230     -22.905 -27.844  42.670  1.00 58.63           O  
ATOM   3702  OE2 GLU A 230     -21.249 -27.246  44.014  1.00 58.63           O  
ATOM   3703  N   SER A 231     -18.324 -23.183  42.149  1.00 56.17           N  
ATOM   3704  H   SER A 231     -19.294 -23.003  42.364  1.00 56.17           H  
ATOM   3705  CA  SER A 231     -17.369 -22.153  42.590  1.00 56.17           C  
ATOM   3706  HA  SER A 231     -16.876 -21.739  41.710  1.00 56.17           H  
ATOM   3707  C   SER A 231     -16.260 -22.629  43.538  1.00 56.17           C  
ATOM   3708  CB  SER A 231     -18.161 -21.034  43.280  1.00 56.17           C  
ATOM   3709  HB2 SER A 231     -18.789 -20.541  42.538  1.00 56.17           H  
ATOM   3710  HB3 SER A 231     -17.478 -20.295  43.697  1.00 56.17           H  
ATOM   3711  O   SER A 231     -15.351 -21.863  43.848  1.00 56.17           O  
ATOM   3712  OG  SER A 231     -18.994 -21.559  44.306  1.00 56.17           O  
ATOM   3713  HG  SER A 231     -18.436 -21.913  45.003  1.00 56.17           H  
ATOM   3714  N   ASN A 232     -16.337 -23.862  44.035  1.00 64.94           N  
ATOM   3715  H   ASN A 232     -17.075 -24.463  43.697  1.00 64.94           H  
ATOM   3716  CA  ASN A 232     -15.428 -24.376  45.060  1.00 64.94           C  
ATOM   3717  HA  ASN A 232     -15.032 -23.541  45.638  1.00 64.94           H  
ATOM   3718  C   ASN A 232     -14.206 -25.110  44.479  1.00 64.94           C  
ATOM   3719  CB  ASN A 232     -16.247 -25.258  46.009  1.00 64.94           C  
ATOM   3720  HB2 ASN A 232     -15.571 -25.756  46.703  1.00 64.94           H  
ATOM   3721  HB3 ASN A 232     -16.762 -26.035  45.445  1.00 64.94           H  
ATOM   3722  O   ASN A 232     -13.246 -25.383  45.213  1.00 64.94           O  
ATOM   3723  CG  ASN A 232     -17.269 -24.491  46.833  1.00 64.94           C  
ATOM   3724  ND2 ASN A 232     -18.038 -25.206  47.613  1.00 64.94           N  
ATOM   3725 HD21 ASN A 232     -17.848 -26.197  47.644  1.00 64.94           H  
ATOM   3726 HD22 ASN A 232     -18.320 -24.745  48.467  1.00 64.94           H  
ATOM   3727  OD1 ASN A 232     -17.381 -23.269  46.817  1.00 64.94           O  
ATOM   3728  N   PHE A 233     -14.222 -25.407  43.174  1.00 72.13           N  
ATOM   3729  H   PHE A 233     -15.022 -25.132  42.622  1.00 72.13           H  
ATOM   3730  CA  PHE A 233     -13.112 -26.053  42.481  1.00 72.13           C  
ATOM   3731  HA  PHE A 233     -12.812 -26.921  43.067  1.00 72.13           H  
ATOM   3732  C   PHE A 233     -11.898 -25.136  42.371  1.00 72.13           C  
ATOM   3733  CB  PHE A 233     -13.545 -26.545  41.092  1.00 72.13           C  
ATOM   3734  HB2 PHE A 233     -14.263 -25.852  40.651  1.00 72.13           H  
ATOM   3735  HB3 PHE A 233     -12.676 -26.578  40.434  1.00 72.13           H  
ATOM   3736  O   PHE A 233     -11.997 -23.989  41.938  1.00 72.13           O  
ATOM   3737  CG  PHE A 233     -14.117 -27.936  41.155  1.00 72.13           C  
ATOM   3738  CD1 PHE A 233     -13.254 -29.010  41.422  1.00 72.13           C  
ATOM   3739  HD1 PHE A 233     -12.190 -28.856  41.532  1.00 72.13           H  
ATOM   3740  CD2 PHE A 233     -15.507 -28.146  41.083  1.00 72.13           C  
ATOM   3741  HD2 PHE A 233     -16.171 -27.317  40.891  1.00 72.13           H  
ATOM   3742  CE1 PHE A 233     -13.806 -30.268  41.681  1.00 72.13           C  
ATOM   3743  HE1 PHE A 233     -13.190 -31.062  42.076  1.00 72.13           H  
ATOM   3744  CE2 PHE A 233     -16.039 -29.426  41.301  1.00 72.13           C  
ATOM   3745  HE2 PHE A 233     -17.108 -29.579  41.289  1.00 72.13           H  
ATOM   3746  CZ  PHE A 233     -15.184 -30.485  41.616  1.00 72.13           C  
ATOM   3747  HZ  PHE A 233     -15.600 -31.439  41.904  1.00 72.13           H  
ATOM   3748  N   LYS A 234     -10.728 -25.672  42.731  1.00 79.00           N  
ATOM   3749  H   LYS A 234     -10.726 -26.626  43.063  1.00 79.00           H  
ATOM   3750  CA  LYS A 234      -9.442 -25.006  42.519  1.00 79.00           C  
ATOM   3751  HA  LYS A 234      -9.597 -23.927  42.488  1.00 79.00           H  
ATOM   3752  C   LYS A 234      -8.840 -25.402  41.179  1.00 79.00           C  
ATOM   3753  CB  LYS A 234      -8.484 -25.346  43.666  1.00 79.00           C  
ATOM   3754  HB2 LYS A 234      -8.991 -25.189  44.618  1.00 79.00           H  
ATOM   3755  HB3 LYS A 234      -8.204 -26.397  43.606  1.00 79.00           H  
ATOM   3756  O   LYS A 234      -8.477 -24.535  40.394  1.00 79.00           O  
ATOM   3757  CG  LYS A 234      -7.218 -24.478  43.609  1.00 79.00           C  
ATOM   3758  HG2 LYS A 234      -7.486 -23.447  43.842  1.00 79.00           H  
ATOM   3759  HG3 LYS A 234      -6.776 -24.505  42.613  1.00 79.00           H  
ATOM   3760  CD  LYS A 234      -6.178 -24.988  44.608  1.00 79.00           C  
ATOM   3761  HD2 LYS A 234      -5.727 -25.900  44.217  1.00 79.00           H  
ATOM   3762  HD3 LYS A 234      -6.661 -25.233  45.554  1.00 79.00           H  
ATOM   3763  CE  LYS A 234      -5.100 -23.927  44.828  1.00 79.00           C  
ATOM   3764  HE2 LYS A 234      -4.505 -23.832  43.920  1.00 79.00           H  
ATOM   3765  HE3 LYS A 234      -5.592 -22.974  45.019  1.00 79.00           H  
ATOM   3766  NZ  LYS A 234      -4.252 -24.290  45.986  1.00 79.00           N  
ATOM   3767  HZ1 LYS A 234      -4.833 -24.366  46.808  1.00 79.00           H  
ATOM   3768  HZ2 LYS A 234      -3.542 -23.590  46.147  1.00 79.00           H  
ATOM   3769  HZ3 LYS A 234      -3.811 -25.185  45.829  1.00 79.00           H  
ATOM   3770  N   ASN A 235      -8.668 -26.708  40.972  1.00 86.50           N  
ATOM   3771  H   ASN A 235      -9.039 -27.364  41.644  1.00 86.50           H  
ATOM   3772  CA  ASN A 235      -7.953 -27.242  39.820  1.00 86.50           C  
ATOM   3773  HA  ASN A 235      -8.235 -26.659  38.944  1.00 86.50           H  
ATOM   3774  C   ASN A 235      -8.317 -28.709  39.553  1.00 86.50           C  
ATOM   3775  CB  ASN A 235      -6.432 -27.099  40.052  1.00 86.50           C  
ATOM   3776  HB2 ASN A 235      -6.109 -27.813  40.809  1.00 86.50           H  
ATOM   3777  HB3 ASN A 235      -6.195 -26.091  40.392  1.00 86.50           H  
ATOM   3778  O   ASN A 235      -8.592 -29.467  40.487  1.00 86.50           O  
ATOM   3779  CG  ASN A 235      -5.648 -27.329  38.771  1.00 86.50           C  
ATOM   3780  ND2 ASN A 235      -4.441 -27.839  38.846  1.00 86.50           N  
ATOM   3781 HD21 ASN A 235      -4.058 -28.212  39.703  1.00 86.50           H  
ATOM   3782 HD22 ASN A 235      -4.001 -28.069  37.967  1.00 86.50           H  
ATOM   3783  OD1 ASN A 235      -6.127 -27.049  37.688  1.00 86.50           O  
ATOM   3784  N   VAL A 236      -8.246 -29.092  38.280  1.00 90.60           N  
ATOM   3785  H   VAL A 236      -7.913 -28.410  37.613  1.00 90.60           H  
ATOM   3786  CA  VAL A 236      -8.272 -30.470  37.787  1.00 90.60           C  
ATOM   3787  HA  VAL A 236      -8.213 -31.163  38.626  1.00 90.60           H  
ATOM   3788  C   VAL A 236      -7.023 -30.668  36.946  1.00 90.60           C  
ATOM   3789  CB  VAL A 236      -9.564 -30.757  36.989  1.00 90.60           C  
ATOM   3790  HB  VAL A 236      -9.960 -29.827  36.581  1.00 90.60           H  
ATOM   3791  O   VAL A 236      -6.748 -29.886  36.039  1.00 90.60           O  
ATOM   3792  CG1 VAL A 236      -9.402 -31.741  35.827  1.00 90.60           C  
ATOM   3793 HG11 VAL A 236      -8.958 -32.667  36.193  1.00 90.60           H  
ATOM   3794 HG12 VAL A 236      -8.770 -31.304  35.054  1.00 90.60           H  
ATOM   3795 HG13 VAL A 236     -10.373 -31.961  35.384  1.00 90.60           H  
ATOM   3796  CG2 VAL A 236     -10.601 -31.363  37.932  1.00 90.60           C  
ATOM   3797 HG21 VAL A 236     -10.201 -32.293  38.337  1.00 90.60           H  
ATOM   3798 HG22 VAL A 236     -10.807 -30.669  38.746  1.00 90.60           H  
ATOM   3799 HG23 VAL A 236     -11.527 -31.570  37.397  1.00 90.60           H  
ATOM   3800  N   GLU A 237      -6.276 -31.720  37.243  1.00 92.30           N  
ATOM   3801  H   GLU A 237      -6.567 -32.346  37.979  1.00 92.30           H  
ATOM   3802  CA  GLU A 237      -5.093 -32.098  36.485  1.00 92.30           C  
ATOM   3803  HA  GLU A 237      -5.170 -31.679  35.481  1.00 92.30           H  
ATOM   3804  C   GLU A 237      -5.041 -33.613  36.331  1.00 92.30           C  
ATOM   3805  CB  GLU A 237      -3.823 -31.512  37.120  1.00 92.30           C  
ATOM   3806  HB2 GLU A 237      -3.944 -30.430  37.178  1.00 92.30           H  
ATOM   3807  HB3 GLU A 237      -2.981 -31.721  36.460  1.00 92.30           H  
ATOM   3808  O   GLU A 237      -5.580 -34.365  37.138  1.00 92.30           O  
ATOM   3809  CG  GLU A 237      -3.501 -32.051  38.523  1.00 92.30           C  
ATOM   3810  HG2 GLU A 237      -4.396 -31.991  39.144  1.00 92.30           H  
ATOM   3811  HG3 GLU A 237      -3.211 -33.098  38.435  1.00 92.30           H  
ATOM   3812  CD  GLU A 237      -2.370 -31.265  39.204  1.00 92.30           C  
ATOM   3813  OE1 GLU A 237      -2.396 -31.171  40.452  1.00 92.30           O  
ATOM   3814  OE2 GLU A 237      -1.526 -30.690  38.481  1.00 92.30           O  
ATOM   3815  N   GLY A 238      -4.423 -34.078  35.261  1.00 92.23           N  
ATOM   3816  H   GLY A 238      -3.986 -33.444  34.606  1.00 92.23           H  
ATOM   3817  CA  GLY A 238      -4.284 -35.495  35.003  1.00 92.23           C  
ATOM   3818  HA2 GLY A 238      -5.261 -35.973  34.935  1.00 92.23           H  
ATOM   3819  HA3 GLY A 238      -3.725 -35.952  35.820  1.00 92.23           H  
ATOM   3820  C   GLY A 238      -3.536 -35.717  33.710  1.00 92.23           C  
ATOM   3821  O   GLY A 238      -3.547 -34.868  32.816  1.00 92.23           O  
ATOM   3822  N   GLU A 239      -2.905 -36.874  33.613  1.00 92.04           N  
ATOM   3823  H   GLU A 239      -2.984 -37.531  34.376  1.00 92.04           H  
ATOM   3824  CA  GLU A 239      -2.173 -37.290  32.429  1.00 92.04           C  
ATOM   3825  HA  GLU A 239      -2.653 -36.850  31.555  1.00 92.04           H  
ATOM   3826  C   GLU A 239      -2.247 -38.814  32.306  1.00 92.04           C  
ATOM   3827  CB  GLU A 239      -0.735 -36.746  32.501  1.00 92.04           C  
ATOM   3828  HB2 GLU A 239      -0.778 -35.712  32.843  1.00 92.04           H  
ATOM   3829  HB3 GLU A 239      -0.157 -37.324  33.222  1.00 92.04           H  
ATOM   3830  O   GLU A 239      -2.098 -39.544  33.292  1.00 92.04           O  
ATOM   3831  CG  GLU A 239      -0.040 -36.762  31.129  1.00 92.04           C  
ATOM   3832  HG2 GLU A 239       0.122 -37.798  30.833  1.00 92.04           H  
ATOM   3833  HG3 GLU A 239      -0.709 -36.308  30.398  1.00 92.04           H  
ATOM   3834  CD  GLU A 239       1.304 -36.002  31.099  1.00 92.04           C  
ATOM   3835  OE1 GLU A 239       1.958 -36.024  30.029  1.00 92.04           O  
ATOM   3836  OE2 GLU A 239       1.723 -35.432  32.133  1.00 92.04           O  
ATOM   3837  N   ILE A 240      -2.511 -39.297  31.089  1.00 89.10           N  
ATOM   3838  H   ILE A 240      -2.571 -38.646  30.320  1.00 89.10           H  
ATOM   3839  CA  ILE A 240      -2.466 -40.722  30.756  1.00 89.10           C  
ATOM   3840  HA  ILE A 240      -2.417 -41.305  31.676  1.00 89.10           H  
ATOM   3841  C   ILE A 240      -1.177 -40.973  29.986  1.00 89.10           C  
ATOM   3842  CB  ILE A 240      -3.724 -41.186  29.990  1.00 89.10           C  
ATOM   3843  HB  ILE A 240      -3.849 -40.564  29.103  1.00 89.10           H  
ATOM   3844  O   ILE A 240      -0.986 -40.444  28.892  1.00 89.10           O  
ATOM   3845  CG1 ILE A 240      -4.968 -41.014  30.891  1.00 89.10           C  
ATOM   3846 HG12 ILE A 240      -5.087 -39.957  31.127  1.00 89.10           H  
ATOM   3847 HG13 ILE A 240      -4.822 -41.553  31.827  1.00 89.10           H  
ATOM   3848  CG2 ILE A 240      -3.553 -42.650  29.532  1.00 89.10           C  
ATOM   3849 HG21 ILE A 240      -4.453 -43.019  29.042  1.00 89.10           H  
ATOM   3850 HG22 ILE A 240      -2.738 -42.727  28.812  1.00 89.10           H  
ATOM   3851 HG23 ILE A 240      -3.321 -43.285  30.388  1.00 89.10           H  
ATOM   3852  CD1 ILE A 240      -6.271 -41.496  30.249  1.00 89.10           C  
ATOM   3853 HD11 ILE A 240      -6.319 -42.584  30.259  1.00 89.10           H  
ATOM   3854 HD12 ILE A 240      -6.328 -41.136  29.221  1.00 89.10           H  
ATOM   3855 HD13 ILE A 240      -7.117 -41.108  30.816  1.00 89.10           H  
ATOM   3856  N   PHE A 241      -0.304 -41.798  30.552  1.00 86.42           N  
ATOM   3857  H   PHE A 241      -0.563 -42.247  31.419  1.00 86.42           H  
ATOM   3858  CA  PHE A 241       0.958 -42.179  29.935  1.00 86.42           C  
ATOM   3859  HA  PHE A 241       1.221 -41.434  29.185  1.00 86.42           H  
ATOM   3860  C   PHE A 241       0.818 -43.531  29.233  1.00 86.42           C  
ATOM   3861  CB  PHE A 241       2.077 -42.190  30.985  1.00 86.42           C  
ATOM   3862  HB2 PHE A 241       1.847 -42.946  31.735  1.00 86.42           H  
ATOM   3863  HB3 PHE A 241       3.008 -42.489  30.501  1.00 86.42           H  
ATOM   3864  O   PHE A 241       0.339 -44.503  29.811  1.00 86.42           O  
ATOM   3865  CG  PHE A 241       2.301 -40.855  31.671  1.00 86.42           C  
ATOM   3866  CD1 PHE A 241       2.966 -39.809  31.004  1.00 86.42           C  
ATOM   3867  HD1 PHE A 241       3.288 -39.937  29.981  1.00 86.42           H  
ATOM   3868  CD2 PHE A 241       1.815 -40.648  32.973  1.00 86.42           C  
ATOM   3869  HD2 PHE A 241       1.290 -41.443  33.481  1.00 86.42           H  
ATOM   3870  CE1 PHE A 241       3.147 -38.570  31.643  1.00 86.42           C  
ATOM   3871  HE1 PHE A 241       3.578 -37.739  31.104  1.00 86.42           H  
ATOM   3872  CE2 PHE A 241       1.991 -39.409  33.611  1.00 86.42           C  
ATOM   3873  HE2 PHE A 241       1.584 -39.254  34.600  1.00 86.42           H  
ATOM   3874  CZ  PHE A 241       2.659 -38.369  32.946  1.00 86.42           C  
ATOM   3875  HZ  PHE A 241       2.739 -37.398  33.411  1.00 86.42           H  
ATOM   3876  N   ASP A 242       1.296 -43.610  27.991  1.00 73.81           N  
ATOM   3877  H   ASP A 242       1.538 -42.754  27.511  1.00 73.81           H  
ATOM   3878  CA  ASP A 242       1.403 -44.876  27.251  1.00 73.81           C  
ATOM   3879  HA  ASP A 242       0.492 -45.459  27.388  1.00 73.81           H  
ATOM   3880  C   ASP A 242       2.573 -45.750  27.728  1.00 73.81           C  
ATOM   3881  CB  ASP A 242       1.594 -44.567  25.756  1.00 73.81           C  
ATOM   3882  HB2 ASP A 242       2.399 -43.841  25.637  1.00 73.81           H  
ATOM   3883  HB3 ASP A 242       1.890 -45.480  25.241  1.00 73.81           H  
ATOM   3884  O   ASP A 242       2.614 -46.947  27.457  1.00 73.81           O  
ATOM   3885  CG  ASP A 242       0.327 -44.052  25.081  1.00 73.81           C  
ATOM   3886  OD1 ASP A 242      -0.769 -44.508  25.474  1.00 73.81           O  
ATOM   3887  OD2 ASP A 242       0.440 -43.272  24.116  1.00 73.81           O  
ATOM   3888  N   ASN A 243       3.556 -45.135  28.388  1.00 62.96           N  
ATOM   3889  H   ASN A 243       3.388 -44.186  28.689  1.00 62.96           H  
ATOM   3890  CA  ASN A 243       4.854 -45.734  28.655  1.00 62.96           C  
ATOM   3891  HA  ASN A 243       5.049 -46.469  27.874  1.00 62.96           H  
ATOM   3892  C   ASN A 243       4.872 -46.467  30.003  1.00 62.96           C  
ATOM   3893  CB  ASN A 243       5.915 -44.622  28.558  1.00 62.96           C  
ATOM   3894  HB2 ASN A 243       5.885 -44.014  29.462  1.00 62.96           H  
ATOM   3895  HB3 ASN A 243       5.691 -43.985  27.702  1.00 62.96           H  
ATOM   3896  O   ASN A 243       4.432 -45.919  31.011  1.00 62.96           O  
ATOM   3897  CG  ASN A 243       7.320 -45.156  28.356  1.00 62.96           C  
ATOM   3898  ND2 ASN A 243       8.317 -44.309  28.445  1.00 62.96           N  
ATOM   3899 HD21 ASN A 243       9.235 -44.717  28.343  1.00 62.96           H  
ATOM   3900 HD22 ASN A 243       8.149 -43.332  28.635  1.00 62.96           H  
ATOM   3901  OD1 ASN A 243       7.551 -46.322  28.102  1.00 62.96           O  
ATOM   3902  N   GLU A 244       5.479 -47.655  30.048  1.00 61.41           N  
ATOM   3903  H   GLU A 244       5.857 -48.027  29.189  1.00 61.41           H  
ATOM   3904  CA  GLU A 244       5.504 -48.536  31.231  1.00 61.41           C  
ATOM   3905  HA  GLU A 244       4.476 -48.716  31.546  1.00 61.41           H  
ATOM   3906  C   GLU A 244       6.231 -47.934  32.452  1.00 61.41           C  
ATOM   3907  CB  GLU A 244       6.125 -49.896  30.853  1.00 61.41           C  
ATOM   3908  HB2 GLU A 244       7.127 -49.729  30.457  1.00 61.41           H  
ATOM   3909  HB3 GLU A 244       6.206 -50.501  31.756  1.00 61.41           H  
ATOM   3910  O   GLU A 244       6.199 -48.499  33.540  1.00 61.41           O  
ATOM   3911  CG  GLU A 244       5.285 -50.678  29.827  1.00 61.41           C  
ATOM   3912  HG2 GLU A 244       5.242 -50.108  28.899  1.00 61.41           H  
ATOM   3913  HG3 GLU A 244       4.269 -50.767  30.213  1.00 61.41           H  
ATOM   3914  CD  GLU A 244       5.831 -52.087  29.519  1.00 61.41           C  
ATOM   3915  OE1 GLU A 244       5.123 -52.828  28.797  1.00 61.41           O  
ATOM   3916  OE2 GLU A 244       6.956 -52.411  29.965  1.00 61.41           O  
ATOM   3917  N   SER A 245       6.877 -46.773  32.309  1.00 65.97           N  
ATOM   3918  H   SER A 245       6.845 -46.344  31.395  1.00 65.97           H  
ATOM   3919  CA  SER A 245       7.675 -46.140  33.367  1.00 65.97           C  
ATOM   3920  HA  SER A 245       7.996 -46.908  34.071  1.00 65.97           H  
ATOM   3921  C   SER A 245       6.951 -45.073  34.196  1.00 65.97           C  
ATOM   3922  CB  SER A 245       8.935 -45.510  32.768  1.00 65.97           C  
ATOM   3923  HB2 SER A 245       8.669 -44.587  32.254  1.00 65.97           H  
ATOM   3924  HB3 SER A 245       9.633 -45.274  33.572  1.00 65.97           H  
ATOM   3925  O   SER A 245       7.524 -44.618  35.185  1.00 65.97           O  
ATOM   3926  OG  SER A 245       9.560 -46.378  31.844  1.00 65.97           O  
ATOM   3927  HG  SER A 245       9.280 -47.275  32.042  1.00 65.97           H  
ATOM   3928  N   LYS A 246       5.759 -44.611  33.791  1.00 80.93           N  
ATOM   3929  H   LYS A 246       5.284 -45.079  33.032  1.00 80.93           H  
ATOM   3930  CA  LYS A 246       5.033 -43.545  34.501  1.00 80.93           C  
ATOM   3931  HA  LYS A 246       5.500 -43.373  35.470  1.00 80.93           H  
ATOM   3932  C   LYS A 246       3.595 -43.951  34.786  1.00 80.93           C  
ATOM   3933  CB  LYS A 246       5.051 -42.225  33.720  1.00 80.93           C  
ATOM   3934  HB2 LYS A 246       4.339 -41.550  34.196  1.00 80.93           H  
ATOM   3935  HB3 LYS A 246       4.710 -42.404  32.700  1.00 80.93           H  
ATOM   3936  O   LYS A 246       2.858 -44.326  33.879  1.00 80.93           O  
ATOM   3937  CG  LYS A 246       6.424 -41.540  33.696  1.00 80.93           C  
ATOM   3938  HG2 LYS A 246       7.121 -42.125  33.097  1.00 80.93           H  
ATOM   3939  HG3 LYS A 246       6.805 -41.451  34.714  1.00 80.93           H  
ATOM   3940  CD  LYS A 246       6.258 -40.141  33.091  1.00 80.93           C  
ATOM   3941  HD2 LYS A 246       5.528 -39.592  33.686  1.00 80.93           H  
ATOM   3942  HD3 LYS A 246       5.867 -40.237  32.079  1.00 80.93           H  
ATOM   3943  CE  LYS A 246       7.573 -39.360  33.064  1.00 80.93           C  
ATOM   3944  HE2 LYS A 246       7.984 -39.342  34.074  1.00 80.93           H  
ATOM   3945  HE3 LYS A 246       8.278 -39.877  32.413  1.00 80.93           H  
ATOM   3946  NZ  LYS A 246       7.322 -37.977  32.585  1.00 80.93           N  
ATOM   3947  HZ1 LYS A 246       6.652 -37.523  33.188  1.00 80.93           H  
ATOM   3948  HZ2 LYS A 246       8.167 -37.425  32.565  1.00 80.93           H  
ATOM   3949  HZ3 LYS A 246       6.904 -37.990  31.666  1.00 80.93           H  
ATOM   3950  N   ASP A 247       3.202 -43.792  36.041  1.00 88.07           N  
ATOM   3951  H   ASP A 247       3.879 -43.521  36.740  1.00 88.07           H  
ATOM   3952  CA  ASP A 247       1.834 -44.021  36.483  1.00 88.07           C  
ATOM   3953  HA  ASP A 247       1.496 -44.983  36.097  1.00 88.07           H  
ATOM   3954  C   ASP A 247       0.917 -42.925  35.930  1.00 88.07           C  
ATOM   3955  CB  ASP A 247       1.783 -44.082  38.015  1.00 88.07           C  
ATOM   3956  HB2 ASP A 247       2.157 -43.140  38.416  1.00 88.07           H  
ATOM   3957  HB3 ASP A 247       0.742 -44.200  38.318  1.00 88.07           H  
ATOM   3958  O   ASP A 247       1.233 -41.734  35.988  1.00 88.07           O  
ATOM   3959  CG  ASP A 247       2.585 -45.237  38.626  1.00 88.07           C  
ATOM   3960  OD1 ASP A 247       2.870 -46.220  37.906  1.00 88.07           O  
ATOM   3961  OD2 ASP A 247       2.868 -45.162  39.844  1.00 88.07           O  
ATOM   3962  N   SER A 248      -0.219 -43.333  35.375  1.00 91.06           N  
ATOM   3963  H   SER A 248      -0.478 -44.298  35.523  1.00 91.06           H  
ATOM   3964  CA  SER A 248      -1.238 -42.404  34.877  1.00 91.06           C  
ATOM   3965  HA  SER A 248      -0.767 -41.533  34.422  1.00 91.06           H  
ATOM   3966  C   SER A 248      -2.104 -41.936  36.032  1.00 91.06           C  
ATOM   3967  CB  SER A 248      -2.110 -43.088  33.838  1.00 91.06           C  
ATOM   3968  HB2 SER A 248      -2.898 -42.408  33.515  1.00 91.06           H  
ATOM   3969  HB3 SER A 248      -2.565 -43.971  34.285  1.00 91.06           H  
ATOM   3970  O   SER A 248      -2.399 -42.726  36.927  1.00 91.06           O  
ATOM   3971  OG  SER A 248      -1.325 -43.474  32.728  1.00 91.06           O  
ATOM   3972  HG  SER A 248      -0.550 -43.938  33.053  1.00 91.06           H  
ATOM   3973  N   TYR A 249      -2.545 -40.684  36.026  1.00 94.84           N  
ATOM   3974  H   TYR A 249      -2.340 -40.075  35.246  1.00 94.84           H  
ATOM   3975  CA  TYR A 249      -3.313 -40.162  37.150  1.00 94.84           C  
ATOM   3976  HA  TYR A 249      -3.854 -40.998  37.592  1.00 94.84           H  
ATOM   3977  C   TYR A 249      -4.370 -39.143  36.741  1.00 94.84           C  
ATOM   3978  CB  TYR A 249      -2.367 -39.605  38.226  1.00 94.84           C  
ATOM   3979  HB2 TYR A 249      -1.555 -40.313  38.392  1.00 94.84           H  
ATOM   3980  HB3 TYR A 249      -2.918 -39.526  39.162  1.00 94.84           H  
ATOM   3981  O   TYR A 249      -4.277 -38.491  35.702  1.00 94.84           O  
ATOM   3982  CG  TYR A 249      -1.759 -38.258  37.897  1.00 94.84           C  
ATOM   3983  CD1 TYR A 249      -0.703 -38.158  36.970  1.00 94.84           C  
ATOM   3984  HD1 TYR A 249      -0.312 -39.046  36.494  1.00 94.84           H  
ATOM   3985  CD2 TYR A 249      -2.264 -37.100  38.516  1.00 94.84           C  
ATOM   3986  HD2 TYR A 249      -3.067 -37.174  39.235  1.00 94.84           H  
ATOM   3987  CE1 TYR A 249      -0.165 -36.895  36.651  1.00 94.84           C  
ATOM   3988  HE1 TYR A 249       0.626 -36.799  35.922  1.00 94.84           H  
ATOM   3989  CE2 TYR A 249      -1.711 -35.842  38.220  1.00 94.84           C  
ATOM   3990  HE2 TYR A 249      -2.075 -34.962  38.732  1.00 94.84           H  
ATOM   3991  OH  TYR A 249      -0.129 -34.521  36.990  1.00 94.84           O  
ATOM   3992  HH  TYR A 249      -0.543 -33.813  37.490  1.00 94.84           H  
ATOM   3993  CZ  TYR A 249      -0.665 -35.735  37.280  1.00 94.84           C  
ATOM   3994  N   LEU A 250      -5.375 -39.009  37.599  1.00 96.53           N  
ATOM   3995  H   LEU A 250      -5.390 -39.638  38.389  1.00 96.53           H  
ATOM   3996  CA  LEU A 250      -6.377 -37.956  37.576  1.00 96.53           C  
ATOM   3997  HA  LEU A 250      -6.040 -37.154  36.919  1.00 96.53           H  
ATOM   3998  C   LEU A 250      -6.519 -37.401  38.992  1.00 96.53           C  
ATOM   3999  CB  LEU A 250      -7.694 -38.534  37.038  1.00 96.53           C  
ATOM   4000  HB2 LEU A 250      -7.527 -38.894  36.023  1.00 96.53           H  
ATOM   4001  HB3 LEU A 250      -7.974 -39.389  37.654  1.00 96.53           H  
ATOM   4002  O   LEU A 250      -6.731 -38.154  39.941  1.00 96.53           O  
ATOM   4003  CG  LEU A 250      -8.861 -37.531  37.033  1.00 96.53           C  
ATOM   4004  HG  LEU A 250      -9.021 -37.147  38.040  1.00 96.53           H  
ATOM   4005  CD1 LEU A 250      -8.621 -36.345  36.100  1.00 96.53           C  
ATOM   4006 HD11 LEU A 250      -9.509 -35.713  36.072  1.00 96.53           H  
ATOM   4007 HD12 LEU A 250      -8.398 -36.698  35.094  1.00 96.53           H  
ATOM   4008 HD13 LEU A 250      -7.788 -35.743  36.463  1.00 96.53           H  
ATOM   4009  CD2 LEU A 250     -10.132 -38.246  36.589  1.00 96.53           C  
ATOM   4010 HD21 LEU A 250     -10.307 -39.120  37.217  1.00 96.53           H  
ATOM   4011 HD22 LEU A 250     -10.980 -37.569  36.685  1.00 96.53           H  
ATOM   4012 HD23 LEU A 250     -10.032 -38.569  35.552  1.00 96.53           H  
ATOM   4013  N   GLN A 251      -6.403 -36.090  39.132  1.00 94.77           N  
ATOM   4014  H   GLN A 251      -6.218 -35.529  38.313  1.00 94.77           H  
ATOM   4015  CA  GLN A 251      -6.351 -35.396  40.405  1.00 94.77           C  
ATOM   4016  HA  GLN A 251      -6.663 -36.079  41.195  1.00 94.77           H  
ATOM   4017  C   GLN A 251      -7.296 -34.201  40.401  1.00 94.77           C  
ATOM   4018  CB  GLN A 251      -4.904 -34.990  40.674  1.00 94.77           C  
ATOM   4019  HB2 GLN A 251      -4.568 -34.343  39.864  1.00 94.77           H  
ATOM   4020  HB3 GLN A 251      -4.294 -35.893  40.666  1.00 94.77           H  
ATOM   4021  O   GLN A 251      -7.382 -33.428  39.446  1.00 94.77           O  
ATOM   4022  CG  GLN A 251      -4.676 -34.279  42.013  1.00 94.77           C  
ATOM   4023  HG2 GLN A 251      -5.019 -34.919  42.826  1.00 94.77           H  
ATOM   4024  HG3 GLN A 251      -5.232 -33.341  42.039  1.00 94.77           H  
ATOM   4025  CD  GLN A 251      -3.196 -33.968  42.216  1.00 94.77           C  
ATOM   4026  NE2 GLN A 251      -2.798 -33.476  43.361  1.00 94.77           N  
ATOM   4027 HE21 GLN A 251      -1.830 -33.189  43.361  1.00 94.77           H  
ATOM   4028 HE22 GLN A 251      -3.467 -33.270  44.089  1.00 94.77           H  
ATOM   4029  OE1 GLN A 251      -2.349 -34.186  41.372  1.00 94.77           O  
ATOM   4030  N   VAL A 252      -8.012 -34.050  41.508  1.00 92.43           N  
ATOM   4031  H   VAL A 252      -7.887 -34.723  42.251  1.00 92.43           H  
ATOM   4032  CA  VAL A 252      -9.048 -33.038  41.671  1.00 92.43           C  
ATOM   4033  HA  VAL A 252      -8.990 -32.311  40.861  1.00 92.43           H  
ATOM   4034  C   VAL A 252      -8.816 -32.317  42.990  1.00 92.43           C  
ATOM   4035  CB  VAL A 252     -10.431 -33.703  41.635  1.00 92.43           C  
ATOM   4036  HB  VAL A 252     -10.555 -34.328  42.519  1.00 92.43           H  
ATOM   4037  O   VAL A 252      -8.623 -32.972  44.014  1.00 92.43           O  
ATOM   4038  CG1 VAL A 252     -11.488 -32.624  41.626  1.00 92.43           C  
ATOM   4039 HG11 VAL A 252     -12.473 -33.089  41.579  1.00 92.43           H  
ATOM   4040 HG12 VAL A 252     -11.358 -31.966  40.767  1.00 92.43           H  
ATOM   4041 HG13 VAL A 252     -11.412 -32.049  42.549  1.00 92.43           H  
ATOM   4042  CG2 VAL A 252     -10.690 -34.570  40.401  1.00 92.43           C  
ATOM   4043 HG21 VAL A 252      -9.923 -35.342  40.332  1.00 92.43           H  
ATOM   4044 HG22 VAL A 252     -10.655 -33.973  39.490  1.00 92.43           H  
ATOM   4045 HG23 VAL A 252     -11.665 -35.050  40.484  1.00 92.43           H  
ATOM   4046  N   THR A 253      -8.809 -30.981  42.972  1.00 91.42           N  
ATOM   4047  H   THR A 253      -8.960 -30.511  42.091  1.00 91.42           H  
ATOM   4048  CA  THR A 253      -8.582 -30.154  44.167  1.00 91.42           C  
ATOM   4049  HA  THR A 253      -8.557 -30.809  45.038  1.00 91.42           H  
ATOM   4050  C   THR A 253      -9.700 -29.143  44.391  1.00 91.42           C  
ATOM   4051  CB  THR A 253      -7.226 -29.439  44.114  1.00 91.42           C  
ATOM   4052  HB  THR A 253      -7.197 -28.769  43.255  1.00 91.42           H  
ATOM   4053  O   THR A 253     -10.060 -28.377  43.492  1.00 91.42           O  
ATOM   4054  CG2 THR A 253      -6.916 -28.640  45.384  1.00 91.42           C  
ATOM   4055 HG21 THR A 253      -5.883 -28.295  45.355  1.00 91.42           H  
ATOM   4056 HG22 THR A 253      -7.059 -29.263  46.267  1.00 91.42           H  
ATOM   4057 HG23 THR A 253      -7.578 -27.777  45.463  1.00 91.42           H  
ATOM   4058  OG1 THR A 253      -6.187 -30.382  43.993  1.00 91.42           O  
ATOM   4059  HG1 THR A 253      -6.260 -30.783  43.124  1.00 91.42           H  
ATOM   4060  N   TRP A 254     -10.168 -29.073  45.632  1.00 87.14           N  
ATOM   4061  H   TRP A 254      -9.780 -29.708  46.315  1.00 87.14           H  
ATOM   4062  CA  TRP A 254     -11.180 -28.142  46.119  1.00 87.14           C  
ATOM   4063  HA  TRP A 254     -11.608 -27.573  45.294  1.00 87.14           H  
ATOM   4064  C   TRP A 254     -10.558 -27.181  47.131  1.00 87.14           C  
ATOM   4065  CB  TRP A 254     -12.299 -28.936  46.784  1.00 87.14           C  
ATOM   4066  HB2 TRP A 254     -11.832 -29.557  47.549  1.00 87.14           H  
ATOM   4067  HB3 TRP A 254     -12.988 -28.244  47.267  1.00 87.14           H  
ATOM   4068  O   TRP A 254      -9.770 -27.593  47.981  1.00 87.14           O  
ATOM   4069  CG  TRP A 254     -13.086 -29.856  45.913  1.00 87.14           C  
ATOM   4070  CD1 TRP A 254     -14.337 -29.622  45.463  1.00 87.14           C  
ATOM   4071  HD1 TRP A 254     -14.933 -28.748  45.680  1.00 87.14           H  
ATOM   4072  CD2 TRP A 254     -12.751 -31.211  45.481  1.00 87.14           C  
ATOM   4073  CE2 TRP A 254     -13.858 -31.735  44.752  1.00 87.14           C  
ATOM   4074  CE3 TRP A 254     -11.645 -32.070  45.661  1.00 87.14           C  
ATOM   4075  HE3 TRP A 254     -10.795 -31.724  46.232  1.00 87.14           H  
ATOM   4076  NE1 TRP A 254     -14.797 -30.725  44.781  1.00 87.14           N  
ATOM   4077  HE1 TRP A 254     -15.759 -30.795  44.482  1.00 87.14           H  
ATOM   4078  CH2 TRP A 254     -12.738 -33.856  44.411  1.00 87.14           C  
ATOM   4079  HH2 TRP A 254     -12.729 -34.863  44.019  1.00 87.14           H  
ATOM   4080  CZ2 TRP A 254     -13.862 -33.034  44.227  1.00 87.14           C  
ATOM   4081  HZ2 TRP A 254     -14.740 -33.401  43.716  1.00 87.14           H  
ATOM   4082  CZ3 TRP A 254     -11.630 -33.369  45.124  1.00 87.14           C  
ATOM   4083  HZ3 TRP A 254     -10.761 -33.996  45.257  1.00 87.14           H  
ATOM   4084  N   ASN A 255     -10.926 -25.900  47.065  1.00 80.56           N  
ATOM   4085  H   ASN A 255     -11.606 -25.629  46.370  1.00 80.56           H  
ATOM   4086  CA  ASN A 255     -10.487 -24.920  48.066  1.00 80.56           C  
ATOM   4087  HA  ASN A 255      -9.483 -25.166  48.413  1.00 80.56           H  
ATOM   4088  C   ASN A 255     -11.379 -24.932  49.311  1.00 80.56           C  
ATOM   4089  CB  ASN A 255     -10.462 -23.517  47.440  1.00 80.56           C  
ATOM   4090  HB2 ASN A 255     -10.429 -22.776  48.239  1.00 80.56           H  
ATOM   4091  HB3 ASN A 255     -11.380 -23.356  46.875  1.00 80.56           H  
ATOM   4092  O   ASN A 255     -10.875 -24.766  50.413  1.00 80.56           O  
ATOM   4093  CG  ASN A 255      -9.259 -23.259  46.555  1.00 80.56           C  
ATOM   4094  ND2 ASN A 255      -9.422 -22.427  45.552  1.00 80.56           N  
ATOM   4095 HD21 ASN A 255     -10.338 -22.047  45.359  1.00 80.56           H  
ATOM   4096 HD22 ASN A 255      -8.634 -22.254  44.945  1.00 80.56           H  
ATOM   4097  OD1 ASN A 255      -8.160 -23.758  46.749  1.00 80.56           O  
ATOM   4098  N   ASN A 256     -12.690 -25.107  49.120  1.00 75.74           N  
ATOM   4099  H   ASN A 256     -13.013 -25.303  48.183  1.00 75.74           H  
ATOM   4100  CA  ASN A 256     -13.704 -24.908  50.151  1.00 75.74           C  
ATOM   4101  HA  ASN A 256     -13.263 -24.984  51.145  1.00 75.74           H  
ATOM   4102  C   ASN A 256     -14.788 -25.975  50.033  1.00 75.74           C  
ATOM   4103  CB  ASN A 256     -14.313 -23.504  49.961  1.00 75.74           C  
ATOM   4104  HB2 ASN A 256     -15.271 -23.452  50.479  1.00 75.74           H  
ATOM   4105  HB3 ASN A 256     -14.509 -23.331  48.903  1.00 75.74           H  
ATOM   4106  O   ASN A 256     -15.763 -25.769  49.311  1.00 75.74           O  
ATOM   4107  CG  ASN A 256     -13.459 -22.385  50.511  1.00 75.74           C  
ATOM   4108  ND2 ASN A 256     -13.639 -21.185  50.016  1.00 75.74           N  
ATOM   4109 HD21 ASN A 256     -14.334 -21.023  49.302  1.00 75.74           H  
ATOM   4110 HD22 ASN A 256     -13.085 -20.457  50.446  1.00 75.74           H  
ATOM   4111  OD1 ASN A 256     -12.653 -22.543  51.403  1.00 75.74           O  
ATOM   4112  N   LEU A 257     -14.628 -27.102  50.724  1.00 80.05           N  
ATOM   4113  H   LEU A 257     -13.813 -27.240  51.305  1.00 80.05           H  
ATOM   4114  CA  LEU A 257     -15.646 -28.146  50.676  1.00 80.05           C  
ATOM   4115  HA  LEU A 257     -16.016 -28.183  49.652  1.00 80.05           H  
ATOM   4116  C   LEU A 257     -16.817 -27.796  51.572  1.00 80.05           C  
ATOM   4117  CB  LEU A 257     -15.127 -29.541  51.021  1.00 80.05           C  
ATOM   4118  HB2 LEU A 257     -15.995 -30.196  51.090  1.00 80.05           H  
ATOM   4119  HB3 LEU A 257     -14.633 -29.541  51.993  1.00 80.05           H  
ATOM   4120  O   LEU A 257     -16.619 -27.269  52.669  1.00 80.05           O  
ATOM   4121  CG  LEU A 257     -14.207 -30.092  49.932  1.00 80.05           C  
ATOM   4122  HG  LEU A 257     -14.597 -29.846  48.944  1.00 80.05           H  
ATOM   4123  CD1 LEU A 257     -12.809 -29.486  50.090  1.00 80.05           C  
ATOM   4124 HD11 LEU A 257     -12.779 -28.475  49.681  1.00 80.05           H  
ATOM   4125 HD12 LEU A 257     -12.081 -30.083  49.541  1.00 80.05           H  
ATOM   4126 HD13 LEU A 257     -12.506 -29.461  51.136  1.00 80.05           H  
ATOM   4127  CD2 LEU A 257     -14.148 -31.608  50.046  1.00 80.05           C  
ATOM   4128 HD21 LEU A 257     -13.678 -31.904  50.984  1.00 80.05           H  
ATOM   4129 HD22 LEU A 257     -15.154 -32.025  49.992  1.00 80.05           H  
ATOM   4130 HD23 LEU A 257     -13.591 -31.988  49.189  1.00 80.05           H  
ATOM   4131  N   LYS A 258     -18.016 -28.124  51.102  1.00 81.70           N  
ATOM   4132  H   LYS A 258     -18.037 -28.589  50.206  1.00 81.70           H  
ATOM   4133  CA  LYS A 258     -19.249 -28.025  51.887  1.00 81.70           C  
ATOM   4134  HA  LYS A 258     -19.116 -27.296  52.686  1.00 81.70           H  
ATOM   4135  C   LYS A 258     -19.570 -29.356  52.546  1.00 81.70           C  
ATOM   4136  CB  LYS A 258     -20.408 -27.571  50.995  1.00 81.70           C  
ATOM   4137  HB2 LYS A 258     -20.488 -28.254  50.149  1.00 81.70           H  
ATOM   4138  HB3 LYS A 258     -21.335 -27.617  51.565  1.00 81.70           H  
ATOM   4139  O   LYS A 258     -19.218 -30.413  52.028  1.00 81.70           O  
ATOM   4140  CG  LYS A 258     -20.214 -26.137  50.490  1.00 81.70           C  
ATOM   4141  HG2 LYS A 258     -20.191 -25.449  51.335  1.00 81.70           H  
ATOM   4142  HG3 LYS A 258     -19.274 -26.064  49.943  1.00 81.70           H  
ATOM   4143  CD  LYS A 258     -21.370 -25.774  49.555  1.00 81.70           C  
ATOM   4144  HD2 LYS A 258     -21.406 -26.512  48.753  1.00 81.70           H  
ATOM   4145  HD3 LYS A 258     -22.309 -25.808  50.107  1.00 81.70           H  
ATOM   4146  CE  LYS A 258     -21.166 -24.383  48.953  1.00 81.70           C  
ATOM   4147  HE2 LYS A 258     -21.269 -23.635  49.738  1.00 81.70           H  
ATOM   4148  HE3 LYS A 258     -20.154 -24.327  48.553  1.00 81.70           H  
ATOM   4149  NZ  LYS A 258     -22.133 -24.150  47.855  1.00 81.70           N  
ATOM   4150  HZ1 LYS A 258     -22.006 -24.858  47.146  1.00 81.70           H  
ATOM   4151  HZ2 LYS A 258     -21.977 -23.254  47.417  1.00 81.70           H  
ATOM   4152  HZ3 LYS A 258     -23.084 -24.217  48.188  1.00 81.70           H  
ATOM   4153  N   HIS A 259     -20.341 -29.321  53.629  1.00 76.06           N  
ATOM   4154  H   HIS A 259     -20.508 -28.427  54.067  1.00 76.06           H  
ATOM   4155  CA  HIS A 259     -20.832 -30.541  54.279  1.00 76.06           C  
ATOM   4156  HA  HIS A 259     -19.973 -31.087  54.669  1.00 76.06           H  
ATOM   4157  C   HIS A 259     -21.580 -31.492  53.315  1.00 76.06           C  
ATOM   4158  CB  HIS A 259     -21.718 -30.135  55.461  1.00 76.06           C  
ATOM   4159  HB2 HIS A 259     -21.215 -29.355  56.032  1.00 76.06           H  
ATOM   4160  HB3 HIS A 259     -22.659 -29.726  55.091  1.00 76.06           H  
ATOM   4161  O   HIS A 259     -21.514 -32.708  53.465  1.00 76.06           O  
ATOM   4162  CG  HIS A 259     -21.996 -31.278  56.401  1.00 76.06           C  
ATOM   4163  CD2 HIS A 259     -23.194 -31.905  56.613  1.00 76.06           C  
ATOM   4164  HD2 HIS A 259     -24.129 -31.665  56.129  1.00 76.06           H  
ATOM   4165  ND1 HIS A 259     -21.070 -31.904  57.200  1.00 76.06           N  
ATOM   4166  HD1 HIS A 259     -20.066 -31.811  57.145  1.00 76.06           H  
ATOM   4167  CE1 HIS A 259     -21.692 -32.880  57.874  1.00 76.06           C  
ATOM   4168  HE1 HIS A 259     -21.200 -33.589  58.523  1.00 76.06           H  
ATOM   4169  NE2 HIS A 259     -22.997 -32.910  57.567  1.00 76.06           N  
ATOM   4170  N   SER A 260     -22.239 -30.950  52.282  1.00 78.14           N  
ATOM   4171  H   SER A 260     -22.214 -29.946  52.176  1.00 78.14           H  
ATOM   4172  CA  SER A 260     -22.938 -31.714  51.235  1.00 78.14           C  
ATOM   4173  HA  SER A 260     -23.581 -32.452  51.715  1.00 78.14           H  
ATOM   4174  C   SER A 260     -22.026 -32.485  50.271  1.00 78.14           C  
ATOM   4175  CB  SER A 260     -23.823 -30.761  50.422  1.00 78.14           C  
ATOM   4176  HB2 SER A 260     -24.575 -30.330  51.083  1.00 78.14           H  
ATOM   4177  HB3 SER A 260     -24.332 -31.313  49.632  1.00 78.14           H  
ATOM   4178  O   SER A 260     -22.525 -33.305  49.508  1.00 78.14           O  
ATOM   4179  OG  SER A 260     -23.052 -29.712  49.856  1.00 78.14           O  
ATOM   4180  HG  SER A 260     -22.534 -30.079  49.136  1.00 78.14           H  
ATOM   4181  N   GLU A 261     -20.720 -32.207  50.267  1.00 81.94           N  
ATOM   4182  H   GLU A 261     -20.362 -31.525  50.920  1.00 81.94           H  
ATOM   4183  CA  GLU A 261     -19.712 -32.927  49.469  1.00 81.94           C  
ATOM   4184  HA  GLU A 261     -20.192 -33.393  48.608  1.00 81.94           H  
ATOM   4185  C   GLU A 261     -19.066 -34.077  50.261  1.00 81.94           C  
ATOM   4186  CB  GLU A 261     -18.653 -31.941  48.942  1.00 81.94           C  
ATOM   4187  HB2 GLU A 261     -18.173 -31.450  49.789  1.00 81.94           H  
ATOM   4188  HB3 GLU A 261     -17.889 -32.495  48.396  1.00 81.94           H  
ATOM   4189  O   GLU A 261     -18.121 -34.710  49.803  1.00 81.94           O  
ATOM   4190  CG  GLU A 261     -19.237 -30.885  47.991  1.00 81.94           C  
ATOM   4191  HG2 GLU A 261     -20.019 -30.322  48.501  1.00 81.94           H  
ATOM   4192  HG3 GLU A 261     -19.689 -31.391  47.138  1.00 81.94           H  
ATOM   4193  CD  GLU A 261     -18.156 -29.907  47.516  1.00 81.94           C  
ATOM   4194  OE1 GLU A 261     -17.929 -29.787  46.292  1.00 81.94           O  
ATOM   4195  OE2 GLU A 261     -17.580 -29.226  48.394  1.00 81.94           O  
ATOM   4196  N   SER A 262     -19.557 -34.352  51.471  1.00 86.12           N  
ATOM   4197  H   SER A 262     -20.351 -33.821  51.798  1.00 86.12           H  
ATOM   4198  CA  SER A 262     -19.197 -35.562  52.198  1.00 86.12           C  
ATOM   4199  HA  SER A 262     -18.112 -35.666  52.187  1.00 86.12           H  
ATOM   4200  C   SER A 262     -19.828 -36.780  51.527  1.00 86.12           C  
ATOM   4201  CB  SER A 262     -19.682 -35.450  53.641  1.00 86.12           C  
ATOM   4202  HB2 SER A 262     -20.749 -35.664  53.692  1.00 86.12           H  
ATOM   4203  HB3 SER A 262     -19.514 -34.436  54.003  1.00 86.12           H  
ATOM   4204  O   SER A 262     -21.003 -36.740  51.162  1.00 86.12           O  
ATOM   4205  OG  SER A 262     -18.964 -36.338  54.469  1.00 86.12           O  
ATOM   4206  HG  SER A 262     -18.520 -36.987  53.918  1.00 86.12           H  
ATOM   4207  N   GLY A 263     -19.079 -37.876  51.429  1.00 89.50           N  
ATOM   4208  H   GLY A 263     -18.110 -37.854  51.712  1.00 89.50           H  
ATOM   4209  CA  GLY A 263     -19.592 -39.102  50.832  1.00 89.50           C  
ATOM   4210  HA2 GLY A 263     -20.175 -39.656  51.568  1.00 89.50           H  
ATOM   4211  HA3 GLY A 263     -20.260 -38.844  50.010  1.00 89.50           H  
ATOM   4212  C   GLY A 263     -18.515 -40.016  50.273  1.00 89.50           C  
ATOM   4213  O   GLY A 263     -17.313 -39.822  50.486  1.00 89.50           O  
ATOM   4214  N   ASN A 264     -18.970 -41.039  49.559  1.00 93.19           N  
ATOM   4215  H   ASN A 264     -19.974 -41.124  49.484  1.00 93.19           H  
ATOM   4216  CA  ASN A 264     -18.116 -41.971  48.838  1.00 93.19           C  
ATOM   4217  HA  ASN A 264     -17.192 -42.101  49.401  1.00 93.19           H  
ATOM   4218  C   ASN A 264     -17.753 -41.412  47.464  1.00 93.19           C  
ATOM   4219  CB  ASN A 264     -18.785 -43.344  48.739  1.00 93.19           C  
ATOM   4220  HB2 ASN A 264     -18.128 -44.034  48.210  1.00 93.19           H  
ATOM   4221  HB3 ASN A 264     -19.713 -43.259  48.174  1.00 93.19           H  
ATOM   4222  O   ASN A 264     -18.607 -41.123  46.622  1.00 93.19           O  
ATOM   4223  CG  ASN A 264     -19.076 -43.923  50.105  1.00 93.19           C  
ATOM   4224  ND2 ASN A 264     -20.301 -44.318  50.349  1.00 93.19           N  
ATOM   4225 HD21 ASN A 264     -20.506 -44.565  51.306  1.00 93.19           H  
ATOM   4226 HD22 ASN A 264     -21.035 -43.966  49.752  1.00 93.19           H  
ATOM   4227  OD1 ASN A 264     -18.220 -43.992  50.976  1.00 93.19           O  
ATOM   4228  N   TYR A 265     -16.455 -41.311  47.232  1.00 94.38           N  
ATOM   4229  H   TYR A 265     -15.816 -41.564  47.972  1.00 94.38           H  
ATOM   4230  CA  TYR A 265     -15.872 -41.045  45.936  1.00 94.38           C  
ATOM   4231  HA  TYR A 265     -16.636 -40.608  45.292  1.00 94.38           H  
ATOM   4232  C   TYR A 265     -15.413 -42.360  45.318  1.00 94.38           C  
ATOM   4233  CB  TYR A 265     -14.731 -40.033  46.067  1.00 94.38           C  
ATOM   4234  HB2 TYR A 265     -14.023 -40.373  46.822  1.00 94.38           H  
ATOM   4235  HB3 TYR A 265     -14.207 -39.995  45.112  1.00 94.38           H  
ATOM   4236  O   TYR A 265     -15.000 -43.282  46.021  1.00 94.38           O  
ATOM   4237  CG  TYR A 265     -15.190 -38.630  46.407  1.00 94.38           C  
ATOM   4238  CD1 TYR A 265     -15.169 -37.631  45.414  1.00 94.38           C  
ATOM   4239  HD1 TYR A 265     -14.830 -37.868  44.416  1.00 94.38           H  
ATOM   4240  CD2 TYR A 265     -15.627 -38.315  47.710  1.00 94.38           C  
ATOM   4241  HD2 TYR A 265     -15.650 -39.074  48.478  1.00 94.38           H  
ATOM   4242  CE1 TYR A 265     -15.555 -36.317  45.735  1.00 94.38           C  
ATOM   4243  HE1 TYR A 265     -15.470 -35.522  45.009  1.00 94.38           H  
ATOM   4244  CE2 TYR A 265     -16.067 -37.012  48.012  1.00 94.38           C  
ATOM   4245  HE2 TYR A 265     -16.450 -36.764  48.991  1.00 94.38           H  
ATOM   4246  OH  TYR A 265     -16.410 -34.742  47.317  1.00 94.38           O  
ATOM   4247  HH  TYR A 265     -16.319 -34.127  46.585  1.00 94.38           H  
ATOM   4248  CZ  TYR A 265     -16.024 -36.009  47.026  1.00 94.38           C  
ATOM   4249  N   PHE A 266     -15.428 -42.425  43.994  1.00 95.68           N  
ATOM   4250  H   PHE A 266     -15.784 -41.628  43.486  1.00 95.68           H  
ATOM   4251  CA  PHE A 266     -14.979 -43.577  43.228  1.00 95.68           C  
ATOM   4252  HA  PHE A 266     -14.490 -44.286  43.895  1.00 95.68           H  
ATOM   4253  C   PHE A 266     -13.968 -43.137  42.182  1.00 95.68           C  
ATOM   4254  CB  PHE A 266     -16.177 -44.288  42.590  1.00 95.68           C  
ATOM   4255  HB2 PHE A 266     -15.815 -45.147  42.025  1.00 95.68           H  
ATOM   4256  HB3 PHE A 266     -16.661 -43.610  41.887  1.00 95.68           H  
ATOM   4257  O   PHE A 266     -14.190 -42.161  41.470  1.00 95.68           O  
ATOM   4258  CG  PHE A 266     -17.203 -44.761  43.599  1.00 95.68           C  
ATOM   4259  CD1 PHE A 266     -17.073 -46.026  44.202  1.00 95.68           C  
ATOM   4260  HD1 PHE A 266     -16.247 -46.669  43.938  1.00 95.68           H  
ATOM   4261  CD2 PHE A 266     -18.264 -43.914  43.969  1.00 95.68           C  
ATOM   4262  HD2 PHE A 266     -18.356 -42.931  43.530  1.00 95.68           H  
ATOM   4263  CE1 PHE A 266     -18.006 -46.444  45.168  1.00 95.68           C  
ATOM   4264  HE1 PHE A 266     -17.897 -47.407  45.645  1.00 95.68           H  
ATOM   4265  CE2 PHE A 266     -19.188 -44.331  44.939  1.00 95.68           C  
ATOM   4266  HE2 PHE A 266     -19.992 -43.673  45.233  1.00 95.68           H  
ATOM   4267  CZ  PHE A 266     -19.059 -45.592  45.543  1.00 95.68           C  
ATOM   4268  HZ  PHE A 266     -19.760 -45.899  46.306  1.00 95.68           H  
ATOM   4269  N   CYS A 267     -12.879 -43.880  42.077  1.00 96.51           N  
ATOM   4270  H   CYS A 267     -12.778 -44.652  42.721  1.00 96.51           H  
ATOM   4271  CA  CYS A 267     -11.931 -43.820  40.977  1.00 96.51           C  
ATOM   4272  HA  CYS A 267     -12.054 -42.890  40.422  1.00 96.51           H  
ATOM   4273  C   CYS A 267     -12.216 -45.001  40.063  1.00 96.51           C  
ATOM   4274  CB  CYS A 267     -10.532 -43.837  41.579  1.00 96.51           C  
ATOM   4275  HB2 CYS A 267     -10.379 -42.841  41.995  1.00 96.51           H  
ATOM   4276  HB3 CYS A 267     -10.536 -44.554  42.400  1.00 96.51           H  
ATOM   4277  O   CYS A 267     -12.309 -46.134  40.529  1.00 96.51           O  
ATOM   4278  SG  CYS A 267      -9.082 -44.225  40.575  1.00 96.51           S  
ATOM   4279  N   GLU A 268     -12.389 -44.747  38.773  1.00 93.48           N  
ATOM   4280  H   GLU A 268     -12.332 -43.786  38.467  1.00 93.48           H  
ATOM   4281  CA  GLU A 268     -12.718 -45.770  37.787  1.00 93.48           C  
ATOM   4282  HA  GLU A 268     -12.609 -46.758  38.234  1.00 93.48           H  
ATOM   4283  C   GLU A 268     -11.751 -45.688  36.609  1.00 93.48           C  
ATOM   4284  CB  GLU A 268     -14.187 -45.611  37.379  1.00 93.48           C  
ATOM   4285  HB2 GLU A 268     -14.343 -44.616  36.961  1.00 93.48           H  
ATOM   4286  HB3 GLU A 268     -14.802 -45.707  38.274  1.00 93.48           H  
ATOM   4287  O   GLU A 268     -11.623 -44.642  35.973  1.00 93.48           O  
ATOM   4288  CG  GLU A 268     -14.637 -46.649  36.353  1.00 93.48           C  
ATOM   4289  HG2 GLU A 268     -14.023 -46.563  35.457  1.00 93.48           H  
ATOM   4290  HG3 GLU A 268     -14.491 -47.644  36.773  1.00 93.48           H  
ATOM   4291  CD  GLU A 268     -16.109 -46.477  35.966  1.00 93.48           C  
ATOM   4292  OE1 GLU A 268     -16.488 -46.931  34.863  1.00 93.48           O  
ATOM   4293  OE2 GLU A 268     -16.967 -46.153  36.810  1.00 93.48           O  
ATOM   4294  N   ALA A 269     -11.085 -46.802  36.309  1.00 91.96           N  
ATOM   4295  H   ALA A 269     -11.264 -47.631  36.859  1.00 91.96           H  
ATOM   4296  CA  ALA A 269     -10.148 -46.924  35.204  1.00 91.96           C  
ATOM   4297  HA  ALA A 269     -10.007 -45.943  34.750  1.00 91.96           H  
ATOM   4298  C   ALA A 269     -10.701 -47.852  34.126  1.00 91.96           C  
ATOM   4299  CB  ALA A 269      -8.789 -47.387  35.730  1.00 91.96           C  
ATOM   4300  HB1 ALA A 269      -8.838 -48.438  36.017  1.00 91.96           H  
ATOM   4301  HB2 ALA A 269      -8.034 -47.277  34.951  1.00 91.96           H  
ATOM   4302  HB3 ALA A 269      -8.505 -46.784  36.592  1.00 91.96           H  
ATOM   4303  O   ALA A 269     -11.142 -48.972  34.400  1.00 91.96           O  
ATOM   4304  N   HIS A 270     -10.668 -47.369  32.890  1.00 91.37           N  
ATOM   4305  H   HIS A 270     -10.293 -46.440  32.763  1.00 91.37           H  
ATOM   4306  CA  HIS A 270     -11.117 -48.080  31.698  1.00 91.37           C  
ATOM   4307  HA  HIS A 270     -11.722 -48.949  31.957  1.00 91.37           H  
ATOM   4308  C   HIS A 270      -9.905 -48.549  30.917  1.00 91.37           C  
ATOM   4309  CB  HIS A 270     -11.938 -47.120  30.845  1.00 91.37           C  
ATOM   4310  HB2 HIS A 270     -12.013 -47.511  29.831  1.00 91.37           H  
ATOM   4311  HB3 HIS A 270     -11.384 -46.184  30.776  1.00 91.37           H  
ATOM   4312  O   HIS A 270      -9.087 -47.732  30.495  1.00 91.37           O  
ATOM   4313  CG  HIS A 270     -13.321 -46.820  31.353  1.00 91.37           C  
ATOM   4314  CD2 HIS A 270     -13.826 -47.112  32.585  1.00 91.37           C  
ATOM   4315  HD2 HIS A 270     -13.322 -47.615  33.397  1.00 91.37           H  
ATOM   4316  ND1 HIS A 270     -14.293 -46.147  30.615  1.00 91.37           N  
ATOM   4317  CE1 HIS A 270     -15.355 -46.027  31.422  1.00 91.37           C  
ATOM   4318  HE1 HIS A 270     -16.270 -45.513  31.168  1.00 91.37           H  
ATOM   4319  NE2 HIS A 270     -15.098 -46.601  32.603  1.00 91.37           N  
ATOM   4320  HE2 HIS A 270     -15.724 -46.606  33.396  1.00 91.37           H  
ATOM   4321  N   ILE A 271      -9.776 -49.854  30.724  1.00 85.65           N  
ATOM   4322  H   ILE A 271     -10.485 -50.472  31.091  1.00 85.65           H  
ATOM   4323  CA  ILE A 271      -8.573 -50.480  30.184  1.00 85.65           C  
ATOM   4324  HA  ILE A 271      -7.883 -49.717  29.825  1.00 85.65           H  
ATOM   4325  C   ILE A 271      -8.977 -51.360  29.008  1.00 85.65           C  
ATOM   4326  CB  ILE A 271      -7.861 -51.297  31.284  1.00 85.65           C  
ATOM   4327  HB  ILE A 271      -8.526 -52.113  31.568  1.00 85.65           H  
ATOM   4328  O   ILE A 271      -9.890 -52.174  29.111  1.00 85.65           O  
ATOM   4329  CG1 ILE A 271      -7.552 -50.464  32.551  1.00 85.65           C  
ATOM   4330 HG12 ILE A 271      -6.649 -49.871  32.406  1.00 85.65           H  
ATOM   4331 HG13 ILE A 271      -8.365 -49.775  32.779  1.00 85.65           H  
ATOM   4332  CG2 ILE A 271      -6.554 -51.902  30.746  1.00 85.65           C  
ATOM   4333 HG21 ILE A 271      -6.077 -52.483  31.536  1.00 85.65           H  
ATOM   4334 HG22 ILE A 271      -6.764 -52.578  29.917  1.00 85.65           H  
ATOM   4335 HG23 ILE A 271      -5.878 -51.112  30.419  1.00 85.65           H  
ATOM   4336  CD1 ILE A 271      -7.403 -51.348  33.790  1.00 85.65           C  
ATOM   4337 HD11 ILE A 271      -7.331 -50.700  34.663  1.00 85.65           H  
ATOM   4338 HD12 ILE A 271      -8.284 -51.980  33.905  1.00 85.65           H  
ATOM   4339 HD13 ILE A 271      -6.515 -51.976  33.721  1.00 85.65           H  
ATOM   4340  N   ASN A 272      -8.260 -51.241  27.897  1.00 81.70           N  
ATOM   4341  H   ASN A 272      -7.504 -50.571  27.882  1.00 81.70           H  
ATOM   4342  CA  ASN A 272      -8.356 -52.207  26.811  1.00 81.70           C  
ATOM   4343  HA  ASN A 272      -9.312 -52.729  26.847  1.00 81.70           H  
ATOM   4344  C   ASN A 272      -7.252 -53.245  27.001  1.00 81.70           C  
ATOM   4345  CB  ASN A 272      -8.270 -51.477  25.463  1.00 81.70           C  
ATOM   4346  HB2 ASN A 272      -7.394 -50.828  25.454  1.00 81.70           H  
ATOM   4347  HB3 ASN A 272      -8.155 -52.216  24.671  1.00 81.70           H  
ATOM   4348  O   ASN A 272      -6.066 -52.912  26.933  1.00 81.70           O  
ATOM   4349  CG  ASN A 272      -9.513 -50.661  25.148  1.00 81.70           C  
ATOM   4350  ND2 ASN A 272      -9.444 -49.810  24.153  1.00 81.70           N  
ATOM   4351 HD21 ASN A 272     -10.295 -49.307  23.945  1.00 81.70           H  
ATOM   4352 HD22 ASN A 272      -8.605 -49.729  23.596  1.00 81.70           H  
ATOM   4353  OD1 ASN A 272     -10.558 -50.762  25.766  1.00 81.70           O  
ATOM   4354  N   ARG A 273      -7.622 -54.498  27.263  1.00 74.90           N  
ATOM   4355  H   ARG A 273      -8.608 -54.713  27.289  1.00 74.90           H  
ATOM   4356  CA  ARG A 273      -6.677 -55.617  27.278  1.00 74.90           C  
ATOM   4357  HA  ARG A 273      -5.796 -55.329  27.853  1.00 74.90           H  
ATOM   4358  C   ARG A 273      -6.202 -55.910  25.851  1.00 74.90           C  
ATOM   4359  CB  ARG A 273      -7.315 -56.844  27.951  1.00 74.90           C  
ATOM   4360  HB2 ARG A 273      -6.626 -57.687  27.883  1.00 74.90           H  
ATOM   4361  HB3 ARG A 273      -8.230 -57.099  27.417  1.00 74.90           H  
ATOM   4362  O   ARG A 273      -6.859 -55.566  24.869  1.00 74.90           O  
ATOM   4363  CG  ARG A 273      -7.670 -56.608  29.429  1.00 74.90           C  
ATOM   4364  HG2 ARG A 273      -6.811 -56.212  29.969  1.00 74.90           H  
ATOM   4365  HG3 ARG A 273      -8.473 -55.873  29.481  1.00 74.90           H  
ATOM   4366  CD  ARG A 273      -8.157 -57.898  30.109  1.00 74.90           C  
ATOM   4367  HD2 ARG A 273      -8.721 -58.492  29.389  1.00 74.90           H  
ATOM   4368  HD3 ARG A 273      -8.847 -57.614  30.903  1.00 74.90           H  
ATOM   4369  NE  ARG A 273      -7.049 -58.711  30.671  1.00 74.90           N  
ATOM   4370  HE  ARG A 273      -6.442 -59.197  30.026  1.00 74.90           H  
ATOM   4371  NH1 ARG A 273      -7.494 -58.368  32.902  1.00 74.90           N  
ATOM   4372 HH11 ARG A 273      -7.927 -57.476  32.708  1.00 74.90           H  
ATOM   4373 HH12 ARG A 273      -7.273 -58.507  33.878  1.00 74.90           H  
ATOM   4374  NH2 ARG A 273      -5.827 -59.690  32.354  1.00 74.90           N  
ATOM   4375 HH21 ARG A 273      -5.111 -60.065  31.748  1.00 74.90           H  
ATOM   4376 HH22 ARG A 273      -5.499 -59.652  33.309  1.00 74.90           H  
ATOM   4377  CZ  ARG A 273      -6.796 -58.919  31.958  1.00 74.90           C  
ATOM   4378  N   SER A 274      -5.047 -56.554  25.733  1.00 68.83           N  
ATOM   4379  H   SER A 274      -4.558 -56.851  26.564  1.00 68.83           H  
ATOM   4380  CA  SER A 274      -4.442 -56.917  24.444  1.00 68.83           C  
ATOM   4381  HA  SER A 274      -4.308 -56.015  23.847  1.00 68.83           H  
ATOM   4382  C   SER A 274      -5.273 -57.889  23.611  1.00 68.83           C  
ATOM   4383  CB  SER A 274      -3.073 -57.537  24.698  1.00 68.83           C  
ATOM   4384  HB2 SER A 274      -2.408 -56.721  24.981  1.00 68.83           H  
ATOM   4385  HB3 SER A 274      -2.696 -58.006  23.789  1.00 68.83           H  
ATOM   4386  O   SER A 274      -5.124 -57.928  22.394  1.00 68.83           O  
ATOM   4387  OG  SER A 274      -3.110 -58.473  25.763  1.00 68.83           O  
ATOM   4388  HG  SER A 274      -2.253 -58.900  25.827  1.00 68.83           H  
ATOM   4389  N   ASP A 275      -6.166 -58.645  24.246  1.00 71.13           N  
ATOM   4390  H   ASP A 275      -6.271 -58.528  25.244  1.00 71.13           H  
ATOM   4391  CA  ASP A 275      -7.127 -59.529  23.582  1.00 71.13           C  
ATOM   4392  HA  ASP A 275      -6.637 -59.973  22.716  1.00 71.13           H  
ATOM   4393  C   ASP A 275      -8.370 -58.792  23.041  1.00 71.13           C  
ATOM   4394  CB  ASP A 275      -7.493 -60.672  24.541  1.00 71.13           C  
ATOM   4395  HB2 ASP A 275      -8.122 -61.389  24.012  1.00 71.13           H  
ATOM   4396  HB3 ASP A 275      -6.579 -61.191  24.829  1.00 71.13           H  
ATOM   4397  O   ASP A 275      -9.308 -59.433  22.569  1.00 71.13           O  
ATOM   4398  CG  ASP A 275      -8.223 -60.218  25.806  1.00 71.13           C  
ATOM   4399  OD1 ASP A 275      -8.574 -59.029  25.939  1.00 71.13           O  
ATOM   4400  OD2 ASP A 275      -8.450 -61.081  26.682  1.00 71.13           O  
ATOM   4401  N   GLY A 276      -8.392 -57.456  23.120  1.00 67.89           N  
ATOM   4402  H   GLY A 276      -7.609 -56.997  23.563  1.00 67.89           H  
ATOM   4403  CA  GLY A 276      -9.504 -56.612  22.687  1.00 67.89           C  
ATOM   4404  HA2 GLY A 276      -9.931 -57.017  21.770  1.00 67.89           H  
ATOM   4405  HA3 GLY A 276      -9.123 -55.612  22.477  1.00 67.89           H  
ATOM   4406  C   GLY A 276     -10.628 -56.481  23.717  1.00 67.89           C  
ATOM   4407  O   GLY A 276     -11.575 -55.728  23.484  1.00 67.89           O  
ATOM   4408  N   ARG A 277     -10.556 -57.165  24.870  1.00 74.68           N  
ATOM   4409  H   ARG A 277      -9.750 -57.746  25.048  1.00 74.68           H  
ATOM   4410  CA  ARG A 277     -11.581 -57.036  25.913  1.00 74.68           C  
ATOM   4411  HA  ARG A 277     -12.546 -56.979  25.409  1.00 74.68           H  
ATOM   4412  C   ARG A 277     -11.420 -55.736  26.689  1.00 74.68           C  
ATOM   4413  CB  ARG A 277     -11.615 -58.254  26.848  1.00 74.68           C  
ATOM   4414  HB2 ARG A 277     -10.630 -58.421  27.283  1.00 74.68           H  
ATOM   4415  HB3 ARG A 277     -12.310 -58.044  27.661  1.00 74.68           H  
ATOM   4416  O   ARG A 277     -10.328 -55.354  27.106  1.00 74.68           O  
ATOM   4417  CG  ARG A 277     -12.099 -59.508  26.104  1.00 74.68           C  
ATOM   4418  HG2 ARG A 277     -11.379 -59.788  25.334  1.00 74.68           H  
ATOM   4419  HG3 ARG A 277     -13.048 -59.281  25.618  1.00 74.68           H  
ATOM   4420  CD  ARG A 277     -12.319 -60.694  27.051  1.00 74.68           C  
ATOM   4421  HD2 ARG A 277     -12.890 -61.453  26.517  1.00 74.68           H  
ATOM   4422  HD3 ARG A 277     -12.893 -60.364  27.917  1.00 74.68           H  
ATOM   4423  NE  ARG A 277     -11.042 -61.277  27.479  1.00 74.68           N  
ATOM   4424  HE  ARG A 277     -10.201 -60.895  27.072  1.00 74.68           H  
ATOM   4425  NH1 ARG A 277     -11.795 -62.889  28.930  1.00 74.68           N  
ATOM   4426 HH11 ARG A 277     -11.578 -63.637  29.573  1.00 74.68           H  
ATOM   4427 HH12 ARG A 277     -12.729 -62.517  28.832  1.00 74.68           H  
ATOM   4428  NH2 ARG A 277      -9.617 -62.723  28.452  1.00 74.68           N  
ATOM   4429 HH21 ARG A 277      -8.919 -62.239  27.906  1.00 74.68           H  
ATOM   4430 HH22 ARG A 277      -9.366 -63.478  29.074  1.00 74.68           H  
ATOM   4431  CZ  ARG A 277     -10.830 -62.294  28.287  1.00 74.68           C  
ATOM   4432  N   PHE A 278     -12.553 -55.089  26.924  1.00 76.97           N  
ATOM   4433  H   PHE A 278     -13.407 -55.466  26.537  1.00 76.97           H  
ATOM   4434  CA  PHE A 278     -12.659 -53.954  27.826  1.00 76.97           C  
ATOM   4435  HA  PHE A 278     -11.784 -53.314  27.711  1.00 76.97           H  
ATOM   4436  C   PHE A 278     -12.721 -54.444  29.276  1.00 76.97           C  
ATOM   4437  CB  PHE A 278     -13.896 -53.142  27.444  1.00 76.97           C  
ATOM   4438  HB2 PHE A 278     -14.770 -53.795  27.453  1.00 76.97           H  
ATOM   4439  HB3 PHE A 278     -13.771 -52.770  26.428  1.00 76.97           H  
ATOM   4440  O   PHE A 278     -13.538 -55.300  29.618  1.00 76.97           O  
ATOM   4441  CG  PHE A 278     -14.156 -51.971  28.362  1.00 76.97           C  
ATOM   4442  CD1 PHE A 278     -15.054 -52.103  29.438  1.00 76.97           C  
ATOM   4443  HD1 PHE A 278     -15.537 -53.051  29.625  1.00 76.97           H  
ATOM   4444  CD2 PHE A 278     -13.506 -50.746  28.134  1.00 76.97           C  
ATOM   4445  HD2 PHE A 278     -12.808 -50.643  27.316  1.00 76.97           H  
ATOM   4446  CE1 PHE A 278     -15.318 -51.005  30.273  1.00 76.97           C  
ATOM   4447  HE1 PHE A 278     -16.014 -51.103  31.093  1.00 76.97           H  
ATOM   4448  CE2 PHE A 278     -13.790 -49.645  28.956  1.00 76.97           C  
ATOM   4449  HE2 PHE A 278     -13.343 -48.687  28.736  1.00 76.97           H  
ATOM   4450  CZ  PHE A 278     -14.688 -49.774  30.030  1.00 76.97           C  
ATOM   4451  HZ  PHE A 278     -14.909 -48.922  30.655  1.00 76.97           H  
ATOM   4452  N   GLU A 279     -11.876 -53.877  30.124  1.00 82.90           N  
ATOM   4453  H   GLU A 279     -11.238 -53.181  29.766  1.00 82.90           H  
ATOM   4454  CA  GLU A 279     -11.827 -54.115  31.558  1.00 82.90           C  
ATOM   4455  HA  GLU A 279     -12.618 -54.810  31.839  1.00 82.90           H  
ATOM   4456  C   GLU A 279     -12.053 -52.799  32.303  1.00 82.90           C  
ATOM   4457  CB  GLU A 279     -10.489 -54.765  31.916  1.00 82.90           C  
ATOM   4458  HB2 GLU A 279     -10.413 -55.710  31.377  1.00 82.90           H  
ATOM   4459  HB3 GLU A 279      -9.682 -54.112  31.583  1.00 82.90           H  
ATOM   4460  O   GLU A 279     -11.468 -51.763  31.981  1.00 82.90           O  
ATOM   4461  CG  GLU A 279     -10.334 -55.042  33.420  1.00 82.90           C  
ATOM   4462  HG2 GLU A 279     -10.362 -54.099  33.966  1.00 82.90           H  
ATOM   4463  HG3 GLU A 279     -11.170 -55.658  33.751  1.00 82.90           H  
ATOM   4464  CD  GLU A 279      -9.011 -55.754  33.724  1.00 82.90           C  
ATOM   4465  OE1 GLU A 279      -8.896 -56.385  34.793  1.00 82.90           O  
ATOM   4466  OE2 GLU A 279      -8.118 -55.761  32.844  1.00 82.90           O  
ATOM   4467  N   LYS A 280     -12.907 -52.856  33.324  1.00 86.56           N  
ATOM   4468  H   LYS A 280     -13.297 -53.756  33.564  1.00 86.56           H  
ATOM   4469  CA  LYS A 280     -13.196 -51.744  34.225  1.00 86.56           C  
ATOM   4470  HA  LYS A 280     -12.610 -50.872  33.935  1.00 86.56           H  
ATOM   4471  C   LYS A 280     -12.779 -52.147  35.629  1.00 86.56           C  
ATOM   4472  CB  LYS A 280     -14.683 -51.380  34.120  1.00 86.56           C  
ATOM   4473  HB2 LYS A 280     -15.278 -52.287  34.231  1.00 86.56           H  
ATOM   4474  HB3 LYS A 280     -14.864 -50.961  33.130  1.00 86.56           H  
ATOM   4475  O   LYS A 280     -13.319 -53.108  36.172  1.00 86.56           O  
ATOM   4476  CG  LYS A 280     -15.135 -50.364  35.179  1.00 86.56           C  
ATOM   4477  HG2 LYS A 280     -14.973 -50.785  36.171  1.00 86.56           H  
ATOM   4478  HG3 LYS A 280     -14.549 -49.450  35.083  1.00 86.56           H  
ATOM   4479  CD  LYS A 280     -16.627 -50.035  35.028  1.00 86.56           C  
ATOM   4480  HD2 LYS A 280     -17.198 -50.944  34.837  1.00 86.56           H  
ATOM   4481  HD3 LYS A 280     -16.745 -49.363  34.178  1.00 86.56           H  
ATOM   4482  CE  LYS A 280     -17.144 -49.387  36.322  1.00 86.56           C  
ATOM   4483  HE2 LYS A 280     -17.415 -50.161  37.041  1.00 86.56           H  
ATOM   4484  HE3 LYS A 280     -16.326 -48.812  36.755  1.00 86.56           H  
ATOM   4485  NZ  LYS A 280     -18.278 -48.461  36.087  1.00 86.56           N  
ATOM   4486  HZ1 LYS A 280     -19.130 -48.902  35.771  1.00 86.56           H  
ATOM   4487  HZ2 LYS A 280     -18.413 -47.865  36.891  1.00 86.56           H  
ATOM   4488  HZ3 LYS A 280     -17.951 -47.778  35.419  1.00 86.56           H  
ATOM   4489  N   ILE A 281     -11.880 -51.374  36.221  1.00 89.58           N  
ATOM   4490  H   ILE A 281     -11.517 -50.584  35.708  1.00 89.58           H  
ATOM   4491  CA  ILE A 281     -11.513 -51.501  37.634  1.00 89.58           C  
ATOM   4492  HA  ILE A 281     -12.102 -52.300  38.084  1.00 89.58           H  
ATOM   4493  C   ILE A 281     -11.901 -50.220  38.365  1.00 89.58           C  
ATOM   4494  CB  ILE A 281     -10.034 -51.893  37.817  1.00 89.58           C  
ATOM   4495  HB  ILE A 281      -9.835 -51.925  38.888  1.00 89.58           H  
ATOM   4496  O   ILE A 281     -11.866 -49.134  37.785  1.00 89.58           O  
ATOM   4497  CG1 ILE A 281      -9.083 -50.866  37.181  1.00 89.58           C  
ATOM   4498 HG12 ILE A 281      -9.318 -49.886  37.596  1.00 89.58           H  
ATOM   4499 HG13 ILE A 281      -9.238 -50.827  36.103  1.00 89.58           H  
ATOM   4500  CG2 ILE A 281      -9.789 -53.302  37.254  1.00 89.58           C  
ATOM   4501 HG21 ILE A 281      -9.870 -53.300  36.167  1.00 89.58           H  
ATOM   4502 HG22 ILE A 281     -10.520 -54.001  37.660  1.00 89.58           H  
ATOM   4503 HG23 ILE A 281      -8.796 -53.656  37.530  1.00 89.58           H  
ATOM   4504  CD1 ILE A 281      -7.606 -51.141  37.468  1.00 89.58           C  
ATOM   4505 HD11 ILE A 281      -7.244 -51.954  36.839  1.00 89.58           H  
ATOM   4506 HD12 ILE A 281      -7.470 -51.409  38.515  1.00 89.58           H  
ATOM   4507 HD13 ILE A 281      -7.035 -50.235  37.262  1.00 89.58           H  
ATOM   4508  N   ASN A 282     -12.321 -50.352  39.619  1.00 91.59           N  
ATOM   4509  H   ASN A 282     -12.253 -51.245  40.085  1.00 91.59           H  
ATOM   4510  CA  ASN A 282     -12.700 -49.217  40.446  1.00 91.59           C  
ATOM   4511  HA  ASN A 282     -12.198 -48.340  40.037  1.00 91.59           H  
ATOM   4512  C   ASN A 282     -12.187 -49.372  41.877  1.00 91.59           C  
ATOM   4513  CB  ASN A 282     -14.220 -48.978  40.387  1.00 91.59           C  
ATOM   4514  HB2 ASN A 282     -14.521 -48.815  39.352  1.00 91.59           H  
ATOM   4515  HB3 ASN A 282     -14.454 -48.071  40.944  1.00 91.59           H  
ATOM   4516  O   ASN A 282     -11.949 -50.488  42.337  1.00 91.59           O  
ATOM   4517  CG  ASN A 282     -15.027 -50.113  40.993  1.00 91.59           C  
ATOM   4518  ND2 ASN A 282     -15.644 -50.943  40.185  1.00 91.59           N  
ATOM   4519 HD21 ASN A 282     -15.468 -50.901  39.192  1.00 91.59           H  
ATOM   4520 HD22 ASN A 282     -16.109 -51.709  40.652  1.00 91.59           H  
ATOM   4521  OD1 ASN A 282     -15.126 -50.286  42.191  1.00 91.59           O  
ATOM   4522  N   GLU A 283     -12.024 -48.242  42.553  1.00 93.37           N  
ATOM   4523  H   GLU A 283     -12.214 -47.370  42.081  1.00 93.37           H  
ATOM   4524  CA  GLU A 283     -11.672 -48.154  43.967  1.00 93.37           C  
ATOM   4525  HA  GLU A 283     -11.939 -49.090  44.457  1.00 93.37           H  
ATOM   4526  C   GLU A 283     -12.475 -47.019  44.614  1.00 93.37           C  
ATOM   4527  CB  GLU A 283     -10.159 -47.948  44.102  1.00 93.37           C  
ATOM   4528  HB2 GLU A 283      -9.919 -46.923  43.821  1.00 93.37           H  
ATOM   4529  HB3 GLU A 283      -9.654 -48.623  43.411  1.00 93.37           H  
ATOM   4530  O   GLU A 283     -12.809 -46.033  43.952  1.00 93.37           O  
ATOM   4531  CG  GLU A 283      -9.642 -48.250  45.520  1.00 93.37           C  
ATOM   4532  HG2 GLU A 283      -9.930 -49.267  45.788  1.00 93.37           H  
ATOM   4533  HG3 GLU A 283     -10.112 -47.564  46.224  1.00 93.37           H  
ATOM   4534  CD  GLU A 283      -8.118 -48.103  45.621  1.00 93.37           C  
ATOM   4535  OE1 GLU A 283      -7.525 -48.551  46.626  1.00 93.37           O  
ATOM   4536  OE2 GLU A 283      -7.532 -47.519  44.686  1.00 93.37           O  
ATOM   4537  N   MET A 284     -12.815 -47.166  45.894  1.00 93.19           N  
ATOM   4538  H   MET A 284     -12.407 -47.928  46.418  1.00 93.19           H  
ATOM   4539  CA  MET A 284     -13.659 -46.231  46.638  1.00 93.19           C  
ATOM   4540  HA  MET A 284     -14.035 -45.468  45.956  1.00 93.19           H  
ATOM   4541  C   MET A 284     -12.857 -45.545  47.743  1.00 93.19           C  
ATOM   4542  CB  MET A 284     -14.865 -46.978  47.222  1.00 93.19           C  
ATOM   4543  HB2 MET A 284     -14.507 -47.700  47.955  1.00 93.19           H  
ATOM   4544  HB3 MET A 284     -15.370 -47.524  46.424  1.00 93.19           H  
ATOM   4545  O   MET A 284     -12.066 -46.190  48.425  1.00 93.19           O  
ATOM   4546  CG  MET A 284     -15.884 -46.046  47.892  1.00 93.19           C  
ATOM   4547  HG2 MET A 284     -16.355 -45.438  47.120  1.00 93.19           H  
ATOM   4548  HG3 MET A 284     -15.382 -45.371  48.585  1.00 93.19           H  
ATOM   4549  SD  MET A 284     -17.173 -46.922  48.817  1.00 93.19           S  
ATOM   4550  CE  MET A 284     -16.298 -47.156  50.389  1.00 93.19           C  
ATOM   4551  HE1 MET A 284     -16.012 -46.185  50.794  1.00 93.19           H  
ATOM   4552  HE2 MET A 284     -16.955 -47.657  51.100  1.00 93.19           H  
ATOM   4553  HE3 MET A 284     -15.403 -47.757  50.231  1.00 93.19           H  
ATOM   4554  N   LEU A 285     -13.122 -44.259  47.959  1.00 92.41           N  
ATOM   4555  H   LEU A 285     -13.805 -43.815  47.363  1.00 92.41           H  
ATOM   4556  CA  LEU A 285     -12.590 -43.465  49.062  1.00 92.41           C  
ATOM   4557  HA  LEU A 285     -12.126 -44.121  49.799  1.00 92.41           H  
ATOM   4558  C   LEU A 285     -13.735 -42.700  49.726  1.00 92.41           C  
ATOM   4559  CB  LEU A 285     -11.530 -42.509  48.498  1.00 92.41           C  
ATOM   4560  HB2 LEU A 285     -12.002 -41.903  47.724  1.00 92.41           H  
ATOM   4561  HB3 LEU A 285     -10.732 -43.093  48.040  1.00 92.41           H  
ATOM   4562  O   LEU A 285     -14.462 -41.976  49.051  1.00 92.41           O  
ATOM   4563  CG  LEU A 285     -10.915 -41.555  49.533  1.00 92.41           C  
ATOM   4564  HG  LEU A 285     -11.699 -41.026  50.075  1.00 92.41           H  
ATOM   4565  CD1 LEU A 285     -10.029 -42.297  50.531  1.00 92.41           C  
ATOM   4566 HD11 LEU A 285      -9.270 -42.877  50.006  1.00 92.41           H  
ATOM   4567 HD12 LEU A 285      -9.543 -41.587  51.199  1.00 92.41           H  
ATOM   4568 HD13 LEU A 285     -10.631 -42.971  51.141  1.00 92.41           H  
ATOM   4569  CD2 LEU A 285     -10.075 -40.519  48.794  1.00 92.41           C  
ATOM   4570 HD21 LEU A 285      -9.597 -39.861  49.519  1.00 92.41           H  
ATOM   4571 HD22 LEU A 285      -9.326 -41.020  48.181  1.00 92.41           H  
ATOM   4572 HD23 LEU A 285     -10.726 -39.923  48.154  1.00 92.41           H  
ATOM   4573  N   THR A 286     -13.886 -42.818  51.041  1.00 91.89           N  
ATOM   4574  H   THR A 286     -13.259 -43.416  51.560  1.00 91.89           H  
ATOM   4575  CA  THR A 286     -14.897 -42.065  51.794  1.00 91.89           C  
ATOM   4576  HA  THR A 286     -15.715 -41.788  51.128  1.00 91.89           H  
ATOM   4577  C   THR A 286     -14.287 -40.787  52.357  1.00 91.89           C  
ATOM   4578  CB  THR A 286     -15.499 -42.907  52.924  1.00 91.89           C  
ATOM   4579  HB  THR A 286     -14.730 -43.099  53.673  1.00 91.89           H  
ATOM   4580  O   THR A 286     -13.259 -40.834  53.029  1.00 91.89           O  
ATOM   4581  CG2 THR A 286     -16.683 -42.213  53.597  1.00 91.89           C  
ATOM   4582 HG21 THR A 286     -16.346 -41.316  54.117  1.00 91.89           H  
ATOM   4583 HG22 THR A 286     -17.134 -42.890  54.323  1.00 91.89           H  
ATOM   4584 HG23 THR A 286     -17.429 -41.937  52.852  1.00 91.89           H  
ATOM   4585  OG1 THR A 286     -15.955 -44.149  52.436  1.00 91.89           O  
ATOM   4586  HG1 THR A 286     -16.749 -44.008  51.915  1.00 91.89           H  
ATOM   4587  N   ILE A 287     -14.942 -39.650  52.123  1.00 90.60           N  
ATOM   4588  H   ILE A 287     -15.777 -39.685  51.556  1.00 90.60           H  
ATOM   4589  CA  ILE A 287     -14.539 -38.347  52.654  1.00 90.60           C  
ATOM   4590  HA  ILE A 287     -13.609 -38.456  53.212  1.00 90.60           H  
ATOM   4591  C   ILE A 287     -15.605 -37.832  53.621  1.00 90.60           C  
ATOM   4592  CB  ILE A 287     -14.276 -37.352  51.508  1.00 90.60           C  
ATOM   4593  HB  ILE A 287     -15.202 -37.249  50.942  1.00 90.60           H  
ATOM   4594  O   ILE A 287     -16.787 -37.736  53.281  1.00 90.60           O  
ATOM   4595  CG1 ILE A 287     -13.192 -37.845  50.520  1.00 90.60           C  
ATOM   4596 HG12 ILE A 287     -13.500 -38.797  50.087  1.00 90.60           H  
ATOM   4597 HG13 ILE A 287     -13.142 -37.137  49.693  1.00 90.60           H  
ATOM   4598  CG2 ILE A 287     -13.928 -35.961  52.070  1.00 90.60           C  
ATOM   4599 HG21 ILE A 287     -13.722 -35.288  51.238  1.00 90.60           H  
ATOM   4600 HG22 ILE A 287     -13.064 -36.009  52.733  1.00 90.60           H  
ATOM   4601 HG23 ILE A 287     -14.777 -35.545  52.612  1.00 90.60           H  
ATOM   4602  CD1 ILE A 287     -11.783 -38.017  51.104  1.00 90.60           C  
ATOM   4603 HD11 ILE A 287     -11.774 -38.837  51.821  1.00 90.60           H  
ATOM   4604 HD12 ILE A 287     -11.449 -37.097  51.583  1.00 90.60           H  
ATOM   4605 HD13 ILE A 287     -11.091 -38.249  50.294  1.00 90.60           H  
ATOM   4606  N   ILE A 288     -15.175 -37.460  54.828  1.00 87.59           N  
ATOM   4607  H   ILE A 288     -14.193 -37.583  55.028  1.00 87.59           H  
ATOM   4608  CA  ILE A 288     -16.024 -36.885  55.873  1.00 87.59           C  
ATOM   4609  HA  ILE A 288     -17.067 -36.989  55.572  1.00 87.59           H  
ATOM   4610  C   ILE A 288     -15.725 -35.395  56.022  1.00 87.59           C  
ATOM   4611  CB  ILE A 288     -15.916 -37.667  57.197  1.00 87.59           C  
ATOM   4612  HB  ILE A 288     -14.885 -37.629  57.548  1.00 87.59           H  
ATOM   4613  O   ILE A 288     -14.690 -35.015  56.575  1.00 87.59           O  
ATOM   4614  CG1 ILE A 288     -16.314 -39.146  56.967  1.00 87.59           C  
ATOM   4615 HG12 ILE A 288     -17.340 -39.194  56.601  1.00 87.59           H  
ATOM   4616 HG13 ILE A 288     -15.667 -39.577  56.203  1.00 87.59           H  
ATOM   4617  CG2 ILE A 288     -16.832 -37.016  58.258  1.00 87.59           C  
ATOM   4618 HG21 ILE A 288     -17.868 -37.047  57.919  1.00 87.59           H  
ATOM   4619 HG22 ILE A 288     -16.751 -37.543  59.209  1.00 87.59           H  
ATOM   4620 HG23 ILE A 288     -16.547 -35.978  58.428  1.00 87.59           H  
ATOM   4621  CD1 ILE A 288     -16.187 -40.038  58.206  1.00 87.59           C  
ATOM   4622 HD11 ILE A 288     -16.941 -39.775  58.949  1.00 87.59           H  
ATOM   4623 HD12 ILE A 288     -15.191 -39.937  58.636  1.00 87.59           H  
ATOM   4624 HD13 ILE A 288     -16.342 -41.077  57.914  1.00 87.59           H  
ATOM   4625  N   VAL A 289     -16.656 -34.543  55.588  1.00 83.75           N  
ATOM   4626  H   VAL A 289     -17.492 -34.918  55.164  1.00 83.75           H  
ATOM   4627  CA  VAL A 289     -16.552 -33.089  55.781  1.00 83.75           C  
ATOM   4628  HA  VAL A 289     -15.493 -32.833  55.825  1.00 83.75           H  
ATOM   4629  C   VAL A 289     -17.198 -32.706  57.114  1.00 83.75           C  
ATOM   4630  CB  VAL A 289     -17.126 -32.290  54.598  1.00 83.75           C  
ATOM   4631  HB  VAL A 289     -18.199 -32.468  54.525  1.00 83.75           H  
ATOM   4632  O   VAL A 289     -18.416 -32.778  57.275  1.00 83.75           O  
ATOM   4633  CG1 VAL A 289     -16.871 -30.792  54.809  1.00 83.75           C  
ATOM   4634 HG11 VAL A 289     -15.810 -30.606  54.973  1.00 83.75           H  
ATOM   4635 HG12 VAL A 289     -17.442 -30.443  55.670  1.00 83.75           H  
ATOM   4636 HG13 VAL A 289     -17.195 -30.232  53.932  1.00 83.75           H  
ATOM   4637  CG2 VAL A 289     -16.474 -32.692  53.269  1.00 83.75           C  
ATOM   4638 HG21 VAL A 289     -15.399 -32.520  53.305  1.00 83.75           H  
ATOM   4639 HG22 VAL A 289     -16.905 -32.103  52.459  1.00 83.75           H  
ATOM   4640 HG23 VAL A 289     -16.667 -33.742  53.050  1.00 83.75           H  
ATOM   4641  N   ARG A 290     -16.394 -32.312  58.102  1.00 82.20           N  
ATOM   4642  H   ARG A 290     -15.421 -32.177  57.865  1.00 82.20           H  
ATOM   4643  CA  ARG A 290     -16.860 -31.890  59.432  1.00 82.20           C  
ATOM   4644  HA  ARG A 290     -17.794 -32.403  59.660  1.00 82.20           H  
ATOM   4645  C   ARG A 290     -17.134 -30.390  59.442  1.00 82.20           C  
ATOM   4646  CB  ARG A 290     -15.819 -32.237  60.503  1.00 82.20           C  
ATOM   4647  HB2 ARG A 290     -14.896 -31.701  60.281  1.00 82.20           H  
ATOM   4648  HB3 ARG A 290     -16.186 -31.894  61.471  1.00 82.20           H  
ATOM   4649  O   ARG A 290     -16.341 -29.621  58.906  1.00 82.20           O  
ATOM   4650  CG  ARG A 290     -15.519 -33.738  60.585  1.00 82.20           C  
ATOM   4651  HG2 ARG A 290     -16.434 -34.284  60.813  1.00 82.20           H  
ATOM   4652  HG3 ARG A 290     -15.118 -34.089  59.634  1.00 82.20           H  
ATOM   4653  CD  ARG A 290     -14.486 -33.978  61.687  1.00 82.20           C  
ATOM   4654  HD2 ARG A 290     -13.600 -33.386  61.457  1.00 82.20           H  
ATOM   4655  HD3 ARG A 290     -14.897 -33.641  62.639  1.00 82.20           H  
ATOM   4656  NE  ARG A 290     -14.117 -35.400  61.783  1.00 82.20           N  
ATOM   4657  HE  ARG A 290     -14.639 -36.043  61.205  1.00 82.20           H  
ATOM   4658  NH1 ARG A 290     -12.323 -35.121  63.189  1.00 82.20           N  
ATOM   4659 HH11 ARG A 290     -11.500 -35.494  63.640  1.00 82.20           H  
ATOM   4660 HH12 ARG A 290     -12.486 -34.124  63.165  1.00 82.20           H  
ATOM   4661  NH2 ARG A 290     -12.815 -37.151  62.407  1.00 82.20           N  
ATOM   4662 HH21 ARG A 290     -11.991 -37.513  62.866  1.00 82.20           H  
ATOM   4663 HH22 ARG A 290     -13.336 -37.750  61.784  1.00 82.20           H  
ATOM   4664  CZ  ARG A 290     -13.096 -35.883  62.465  1.00 82.20           C  
ATOM   4665  N   GLY A 291     -18.204 -29.971  60.114  1.00 73.97           N  
ATOM   4666  H   GLY A 291     -18.831 -30.652  60.519  1.00 73.97           H  
ATOM   4667  CA  GLY A 291     -18.465 -28.550  60.342  1.00 73.97           C  
ATOM   4668  HA2 GLY A 291     -19.398 -28.424  60.891  1.00 73.97           H  
ATOM   4669  HA3 GLY A 291     -18.568 -28.047  59.381  1.00 73.97           H  
ATOM   4670  C   GLY A 291     -17.333 -27.896  61.143  1.00 73.97           C  
ATOM   4671  O   GLY A 291     -16.848 -28.465  62.124  1.00 73.97           O  
ATOM   4672  N   SER A 292     -16.913 -26.702  60.725  1.00 72.96           N  
ATOM   4673  H   SER A 292     -17.315 -26.314  59.883  1.00 72.96           H  
ATOM   4674  CA  SER A 292     -15.881 -25.918  61.410  1.00 72.96           C  
ATOM   4675  HA  SER A 292     -14.980 -26.524  61.504  1.00 72.96           H  
ATOM   4676  C   SER A 292     -16.323 -25.490  62.811  1.00 72.96           C  
ATOM   4677  CB  SER A 292     -15.546 -24.669  60.588  1.00 72.96           C  
ATOM   4678  HB2 SER A 292     -15.157 -24.962  59.613  1.00 72.96           H  
ATOM   4679  HB3 SER A 292     -14.786 -24.088  61.109  1.00 72.96           H  
ATOM   4680  O   SER A 292     -17.469 -25.074  63.002  1.00 72.96           O  
ATOM   4681  OG  SER A 292     -16.709 -23.877  60.418  1.00 72.96           O  
ATOM   4682  HG  SER A 292     -17.309 -24.075  61.141  1.00 72.96           H  
ATOM   4683  N   THR A 293     -15.409 -25.496  63.783  1.00 78.80           N  
ATOM   4684  H   THR A 293     -14.479 -25.840  63.590  1.00 78.80           H  
ATOM   4685  CA  THR A 293     -15.669 -24.891  65.095  1.00 78.80           C  
ATOM   4686  HA  THR A 293     -16.731 -24.994  65.315  1.00 78.80           H  
ATOM   4687  C   THR A 293     -15.346 -23.393  65.090  1.00 78.80           C  
ATOM   4688  CB  THR A 293     -14.916 -25.607  66.226  1.00 78.80           C  
ATOM   4689  HB  THR A 293     -15.304 -25.224  67.171  1.00 78.80           H  
ATOM   4690  O   THR A 293     -14.571 -22.903  64.266  1.00 78.80           O  
ATOM   4691  CG2 THR A 293     -15.112 -27.122  66.227  1.00 78.80           C  
ATOM   4692 HG21 THR A 293     -14.655 -27.564  65.342  1.00 78.80           H  
ATOM   4693 HG22 THR A 293     -16.176 -27.359  66.235  1.00 78.80           H  
ATOM   4694 HG23 THR A 293     -14.642 -27.548  67.114  1.00 78.80           H  
ATOM   4695  OG1 THR A 293     -13.542 -25.315  66.184  1.00 78.80           O  
ATOM   4696  HG1 THR A 293     -13.178 -25.769  65.421  1.00 78.80           H  
ATOM   4697  N   LEU A 294     -15.880 -22.645  66.065  1.00 70.75           N  
ATOM   4698  H   LEU A 294     -16.556 -23.070  66.682  1.00 70.75           H  
ATOM   4699  CA  LEU A 294     -15.525 -21.232  66.271  1.00 70.75           C  
ATOM   4700  HA  LEU A 294     -15.852 -20.667  65.398  1.00 70.75           H  
ATOM   4701  C   LEU A 294     -14.002 -21.035  66.408  1.00 70.75           C  
ATOM   4702  CB  LEU A 294     -16.267 -20.723  67.524  1.00 70.75           C  
ATOM   4703  HB2 LEU A 294     -15.932 -21.307  68.381  1.00 70.75           H  
ATOM   4704  HB3 LEU A 294     -17.335 -20.901  67.396  1.00 70.75           H  
ATOM   4705  O   LEU A 294     -13.459 -20.036  65.944  1.00 70.75           O  
ATOM   4706  CG  LEU A 294     -16.056 -19.228  67.840  1.00 70.75           C  
ATOM   4707  HG  LEU A 294     -14.990 -19.013  67.923  1.00 70.75           H  
ATOM   4708  CD1 LEU A 294     -16.665 -18.323  66.768  1.00 70.75           C  
ATOM   4709 HD11 LEU A 294     -16.546 -17.278  67.055  1.00 70.75           H  
ATOM   4710 HD12 LEU A 294     -16.151 -18.472  65.819  1.00 70.75           H  
ATOM   4711 HD13 LEU A 294     -17.726 -18.543  66.644  1.00 70.75           H  
ATOM   4712  CD2 LEU A 294     -16.701 -18.889  69.185  1.00 70.75           C  
ATOM   4713 HD21 LEU A 294     -17.773 -19.080  69.145  1.00 70.75           H  
ATOM   4714 HD22 LEU A 294     -16.254 -19.495  69.973  1.00 70.75           H  
ATOM   4715 HD23 LEU A 294     -16.534 -17.837  69.417  1.00 70.75           H  
ATOM   4716  N   HIS A 295     -13.301 -21.998  67.014  1.00 79.66           N  
ATOM   4717  H   HIS A 295     -13.779 -22.850  67.269  1.00 79.66           H  
ATOM   4718  CA  HIS A 295     -11.848 -21.956  67.168  1.00 79.66           C  
ATOM   4719  HA  HIS A 295     -11.570 -21.001  67.613  1.00 79.66           H  
ATOM   4720  C   HIS A 295     -11.113 -22.065  65.823  1.00 79.66           C  
ATOM   4721  CB  HIS A 295     -11.430 -23.084  68.118  1.00 79.66           C  
ATOM   4722  HB2 HIS A 295     -11.958 -22.971  69.065  1.00 79.66           H  
ATOM   4723  HB3 HIS A 295     -11.713 -24.045  67.687  1.00 79.66           H  
ATOM   4724  O   HIS A 295     -10.120 -21.364  65.607  1.00 79.66           O  
ATOM   4725  CG  HIS A 295      -9.950 -23.100  68.394  1.00 79.66           C  
ATOM   4726  CD2 HIS A 295      -9.036 -23.981  67.883  1.00 79.66           C  
ATOM   4727  HD2 HIS A 295      -9.265 -24.795  67.210  1.00 79.66           H  
ATOM   4728  ND1 HIS A 295      -9.266 -22.215  69.191  1.00 79.66           N  
ATOM   4729  HD1 HIS A 295      -9.672 -21.449  69.710  1.00 79.66           H  
ATOM   4730  CE1 HIS A 295      -7.969 -22.559  69.173  1.00 79.66           C  
ATOM   4731  HE1 HIS A 295      -7.190 -22.050  69.722  1.00 79.66           H  
ATOM   4732  NE2 HIS A 295      -7.771 -23.630  68.383  1.00 79.66           N  
ATOM   4733  N   ASP A 296     -11.611 -22.902  64.911  1.00 72.57           N  
ATOM   4734  H   ASP A 296     -12.435 -23.442  65.130  1.00 72.57           H  
ATOM   4735  CA  ASP A 296     -11.008 -23.080  63.589  1.00 72.57           C  
ATOM   4736  HA  ASP A 296      -9.938 -23.241  63.720  1.00 72.57           H  
ATOM   4737  C   ASP A 296     -11.181 -21.814  62.736  1.00 72.57           C  
ATOM   4738  CB  ASP A 296     -11.573 -24.330  62.899  1.00 72.57           C  
ATOM   4739  HB2 ASP A 296     -10.957 -24.527  62.022  1.00 72.57           H  
ATOM   4740  HB3 ASP A 296     -12.605 -24.153  62.596  1.00 72.57           H  
ATOM   4741  O   ASP A 296     -10.220 -21.337  62.129  1.00 72.57           O  
ATOM   4742  CG  ASP A 296     -11.488 -25.579  63.766  1.00 72.57           C  
ATOM   4743  OD1 ASP A 296     -10.395 -25.806  64.337  1.00 72.57           O  
ATOM   4744  OD2 ASP A 296     -12.549 -26.225  63.937  1.00 72.57           O  
ATOM   4745  N   LEU A 297     -12.362 -21.185  62.798  1.00 67.29           N  
ATOM   4746  H   LEU A 297     -13.107 -21.642  63.304  1.00 67.29           H  
ATOM   4747  CA  LEU A 297     -12.645 -19.916  62.117  1.00 67.29           C  
ATOM   4748  HA  LEU A 297     -12.434 -20.038  61.055  1.00 67.29           H  
ATOM   4749  C   LEU A 297     -11.743 -18.768  62.608  1.00 67.29           C  
ATOM   4750  CB  LEU A 297     -14.135 -19.567  62.298  1.00 67.29           C  
ATOM   4751  HB2 LEU A 297     -14.306 -18.554  61.934  1.00 67.29           H  
ATOM   4752  HB3 LEU A 297     -14.365 -19.578  63.364  1.00 67.29           H  
ATOM   4753  O   LEU A 297     -11.243 -17.986  61.798  1.00 67.29           O  
ATOM   4754  CG  LEU A 297     -15.107 -20.515  61.568  1.00 67.29           C  
ATOM   4755  HG  LEU A 297     -14.885 -21.548  61.836  1.00 67.29           H  
ATOM   4756  CD1 LEU A 297     -16.541 -20.205  61.997  1.00 67.29           C  
ATOM   4757 HD11 LEU A 297     -16.643 -20.349  63.073  1.00 67.29           H  
ATOM   4758 HD12 LEU A 297     -16.803 -19.180  61.733  1.00 67.29           H  
ATOM   4759 HD13 LEU A 297     -17.221 -20.891  61.492  1.00 67.29           H  
ATOM   4760  CD2 LEU A 297     -15.020 -20.366  60.047  1.00 67.29           C  
ATOM   4761 HD21 LEU A 297     -15.752 -21.023  59.578  1.00 67.29           H  
ATOM   4762 HD22 LEU A 297     -14.035 -20.670  59.691  1.00 67.29           H  
ATOM   4763 HD23 LEU A 297     -15.218 -19.336  59.750  1.00 67.29           H  
ATOM   4764  N   VAL A 298     -11.457 -18.685  63.913  1.00 78.69           N  
ATOM   4765  H   VAL A 298     -11.910 -19.336  64.539  1.00 78.69           H  
ATOM   4766  CA  VAL A 298     -10.552 -17.657  64.468  1.00 78.69           C  
ATOM   4767  HA  VAL A 298     -10.911 -16.679  64.148  1.00 78.69           H  
ATOM   4768  C   VAL A 298      -9.126 -17.793  63.917  1.00 78.69           C  
ATOM   4769  CB  VAL A 298     -10.571 -17.681  66.011  1.00 78.69           C  
ATOM   4770  HB  VAL A 298     -10.426 -18.704  66.357  1.00 78.69           H  
ATOM   4771  O   VAL A 298      -8.495 -16.780  63.606  1.00 78.69           O  
ATOM   4772  CG1 VAL A 298      -9.483 -16.797  66.642  1.00 78.69           C  
ATOM   4773 HG11 VAL A 298      -8.494 -17.202  66.426  1.00 78.69           H  
ATOM   4774 HG12 VAL A 298      -9.610 -16.771  67.724  1.00 78.69           H  
ATOM   4775 HG13 VAL A 298      -9.551 -15.784  66.247  1.00 78.69           H  
ATOM   4776  CG2 VAL A 298     -11.914 -17.162  66.541  1.00 78.69           C  
ATOM   4777 HG21 VAL A 298     -12.745 -17.684  66.066  1.00 78.69           H  
ATOM   4778 HG22 VAL A 298     -11.976 -17.320  67.618  1.00 78.69           H  
ATOM   4779 HG23 VAL A 298     -12.017 -16.098  66.325  1.00 78.69           H  
ATOM   4780  N   LYS A 299      -8.610 -19.018  63.731  1.00 77.03           N  
ATOM   4781  H   LYS A 299      -9.188 -19.816  63.955  1.00 77.03           H  
ATOM   4782  CA  LYS A 299      -7.280 -19.234  63.124  1.00 77.03           C  
ATOM   4783  HA  LYS A 299      -6.538 -18.652  63.670  1.00 77.03           H  
ATOM   4784  C   LYS A 299      -7.224 -18.753  61.675  1.00 77.03           C  
ATOM   4785  CB  LYS A 299      -6.897 -20.718  63.164  1.00 77.03           C  
ATOM   4786  HB2 LYS A 299      -6.043 -20.876  62.506  1.00 77.03           H  
ATOM   4787  HB3 LYS A 299      -7.726 -21.317  62.786  1.00 77.03           H  
ATOM   4788  O   LYS A 299      -6.207 -18.192  61.261  1.00 77.03           O  
ATOM   4789  CG  LYS A 299      -6.510 -21.199  64.564  1.00 77.03           C  
ATOM   4790  HG2 LYS A 299      -5.634 -20.651  64.911  1.00 77.03           H  
ATOM   4791  HG3 LYS A 299      -7.338 -21.025  65.252  1.00 77.03           H  
ATOM   4792  CD  LYS A 299      -6.200 -22.699  64.512  1.00 77.03           C  
ATOM   4793  HD2 LYS A 299      -7.084 -23.216  64.138  1.00 77.03           H  
ATOM   4794  HD3 LYS A 299      -5.363 -22.891  63.840  1.00 77.03           H  
ATOM   4795  CE  LYS A 299      -5.873 -23.204  65.915  1.00 77.03           C  
ATOM   4796  HE2 LYS A 299      -6.574 -22.726  66.600  1.00 77.03           H  
ATOM   4797  HE3 LYS A 299      -4.867 -22.896  66.199  1.00 77.03           H  
ATOM   4798  NZ  LYS A 299      -6.038 -24.674  66.017  1.00 77.03           N  
ATOM   4799  HZ1 LYS A 299      -5.328 -25.183  65.511  1.00 77.03           H  
ATOM   4800  HZ2 LYS A 299      -6.052 -24.946  66.989  1.00 77.03           H  
ATOM   4801  HZ3 LYS A 299      -6.942 -24.937  65.651  1.00 77.03           H  
ATOM   4802  N   VAL A 300      -8.296 -18.968  60.913  1.00 74.34           N  
ATOM   4803  H   VAL A 300      -9.080 -19.462  61.315  1.00 74.34           H  
ATOM   4804  CA  VAL A 300      -8.399 -18.496  59.525  1.00 74.34           C  
ATOM   4805  HA  VAL A 300      -7.505 -18.806  58.984  1.00 74.34           H  
ATOM   4806  C   VAL A 300      -8.433 -16.969  59.478  1.00 74.34           C  
ATOM   4807  CB  VAL A 300      -9.610 -19.123  58.810  1.00 74.34           C  
ATOM   4808  HB  VAL A 300     -10.522 -18.904  59.364  1.00 74.34           H  
ATOM   4809  O   VAL A 300      -7.659 -16.382  58.725  1.00 74.34           O  
ATOM   4810  CG1 VAL A 300      -9.763 -18.593  57.380  1.00 74.34           C  
ATOM   4811 HG11 VAL A 300     -10.580 -19.112  56.880  1.00 74.34           H  
ATOM   4812 HG12 VAL A 300     -10.006 -17.530  57.394  1.00 74.34           H  
ATOM   4813 HG13 VAL A 300      -8.846 -18.749  56.813  1.00 74.34           H  
ATOM   4814  CG2 VAL A 300      -9.433 -20.642  58.718  1.00 74.34           C  
ATOM   4815 HG21 VAL A 300      -9.425 -21.095  59.709  1.00 74.34           H  
ATOM   4816 HG22 VAL A 300      -8.509 -20.888  58.193  1.00 74.34           H  
ATOM   4817 HG23 VAL A 300     -10.270 -21.062  58.160  1.00 74.34           H  
ATOM   4818  N   ILE A 301      -9.219 -16.316  60.342  1.00 74.45           N  
ATOM   4819  H   ILE A 301      -9.848 -16.857  60.918  1.00 74.45           H  
ATOM   4820  CA  ILE A 301      -9.270 -14.844  60.436  1.00 74.45           C  
ATOM   4821  HA  ILE A 301      -9.563 -14.446  59.465  1.00 74.45           H  
ATOM   4822  C   ILE A 301      -7.886 -14.260  60.749  1.00 74.45           C  
ATOM   4823  CB  ILE A 301     -10.328 -14.402  61.475  1.00 74.45           C  
ATOM   4824  HB  ILE A 301     -10.157 -14.951  62.401  1.00 74.45           H  
ATOM   4825  O   ILE A 301      -7.453 -13.318  60.090  1.00 74.45           O  
ATOM   4826  CG1 ILE A 301     -11.744 -14.735  60.950  1.00 74.45           C  
ATOM   4827 HG12 ILE A 301     -11.771 -15.763  60.588  1.00 74.45           H  
ATOM   4828 HG13 ILE A 301     -11.979 -14.088  60.105  1.00 74.45           H  
ATOM   4829  CG2 ILE A 301     -10.224 -12.893  61.784  1.00 74.45           C  
ATOM   4830 HG21 ILE A 301      -9.261 -12.652  62.235  1.00 74.45           H  
ATOM   4831 HG22 ILE A 301     -10.342 -12.314  60.868  1.00 74.45           H  
ATOM   4832 HG23 ILE A 301     -10.991 -12.592  62.497  1.00 74.45           H  
ATOM   4833  CD1 ILE A 301     -12.850 -14.596  62.005  1.00 74.45           C  
ATOM   4834 HD11 ILE A 301     -13.788 -14.965  61.589  1.00 74.45           H  
ATOM   4835 HD12 ILE A 301     -12.600 -15.188  62.885  1.00 74.45           H  
ATOM   4836 HD13 ILE A 301     -12.987 -13.553  62.288  1.00 74.45           H  
ATOM   4837  N   GLN A 302      -7.148 -14.850  61.694  1.00 81.38           N  
ATOM   4838  H   GLN A 302      -7.561 -15.600  62.229  1.00 81.38           H  
ATOM   4839  CA  GLN A 302      -5.795 -14.391  62.026  1.00 81.38           C  
ATOM   4840  HA  GLN A 302      -5.830 -13.328  62.263  1.00 81.38           H  
ATOM   4841  C   GLN A 302      -4.802 -14.561  60.865  1.00 81.38           C  
ATOM   4842  CB  GLN A 302      -5.280 -15.157  63.248  1.00 81.38           C  
ATOM   4843  HB2 GLN A 302      -4.208 -14.981  63.345  1.00 81.38           H  
ATOM   4844  HB3 GLN A 302      -5.439 -16.225  63.098  1.00 81.38           H  
ATOM   4845  O   GLN A 302      -3.925 -13.717  60.679  1.00 81.38           O  
ATOM   4846  CG  GLN A 302      -5.953 -14.710  64.551  1.00 81.38           C  
ATOM   4847  HG2 GLN A 302      -5.748 -13.651  64.710  1.00 81.38           H  
ATOM   4848  HG3 GLN A 302      -7.033 -14.837  64.480  1.00 81.38           H  
ATOM   4849  CD  GLN A 302      -5.448 -15.494  65.758  1.00 81.38           C  
ATOM   4850  NE2 GLN A 302      -5.823 -15.096  66.953  1.00 81.38           N  
ATOM   4851 HE21 GLN A 302      -5.479 -15.632  67.738  1.00 81.38           H  
ATOM   4852 HE22 GLN A 302      -6.439 -14.303  67.053  1.00 81.38           H  
ATOM   4853  OE1 GLN A 302      -4.700 -16.458  65.665  1.00 81.38           O  
ATOM   4854  N   LYS A 303      -4.908 -15.640  60.074  1.00 78.96           N  
ATOM   4855  H   LYS A 303      -5.644 -16.304  60.268  1.00 78.96           H  
ATOM   4856  CA  LYS A 303      -4.098 -15.806  58.852  1.00 78.96           C  
ATOM   4857  HA  LYS A 303      -3.047 -15.632  59.082  1.00 78.96           H  
ATOM   4858  C   LYS A 303      -4.458 -14.760  57.799  1.00 78.96           C  
ATOM   4859  CB  LYS A 303      -4.260 -17.214  58.260  1.00 78.96           C  
ATOM   4860  HB2 LYS A 303      -3.928 -17.184  57.222  1.00 78.96           H  
ATOM   4861  HB3 LYS A 303      -5.312 -17.496  58.264  1.00 78.96           H  
ATOM   4862  O   LYS A 303      -3.552 -14.171  57.218  1.00 78.96           O  
ATOM   4863  CG  LYS A 303      -3.432 -18.283  58.987  1.00 78.96           C  
ATOM   4864  HG2 LYS A 303      -2.380 -17.998  58.977  1.00 78.96           H  
ATOM   4865  HG3 LYS A 303      -3.770 -18.374  60.019  1.00 78.96           H  
ATOM   4866  CD  LYS A 303      -3.606 -19.625  58.262  1.00 78.96           C  
ATOM   4867  HD2 LYS A 303      -4.662 -19.894  58.274  1.00 78.96           H  
ATOM   4868  HD3 LYS A 303      -3.290 -19.510  57.225  1.00 78.96           H  
ATOM   4869  CE  LYS A 303      -2.789 -20.745  58.916  1.00 78.96           C  
ATOM   4870  HE2 LYS A 303      -3.103 -20.839  59.956  1.00 78.96           H  
ATOM   4871  HE3 LYS A 303      -1.736 -20.464  58.900  1.00 78.96           H  
ATOM   4872  NZ  LYS A 303      -2.989 -22.034  58.202  1.00 78.96           N  
ATOM   4873  HZ1 LYS A 303      -2.460 -22.782  58.627  1.00 78.96           H  
ATOM   4874  HZ2 LYS A 303      -3.964 -22.299  58.204  1.00 78.96           H  
ATOM   4875  HZ3 LYS A 303      -2.704 -21.955  57.236  1.00 78.96           H  
ATOM   4876  N   LEU A 304      -5.750 -14.506  57.593  1.00 74.02           N  
ATOM   4877  H   LEU A 304      -6.434 -15.046  58.104  1.00 74.02           H  
ATOM   4878  CA  LEU A 304      -6.233 -13.499  56.646  1.00 74.02           C  
ATOM   4879  HA  LEU A 304      -5.788 -13.690  55.670  1.00 74.02           H  
ATOM   4880  C   LEU A 304      -5.787 -12.084  57.039  1.00 74.02           C  
ATOM   4881  CB  LEU A 304      -7.765 -13.593  56.530  1.00 74.02           C  
ATOM   4882  HB2 LEU A 304      -8.130 -12.706  56.013  1.00 74.02           H  
ATOM   4883  HB3 LEU A 304      -8.193 -13.587  57.532  1.00 74.02           H  
ATOM   4884  O   LEU A 304      -5.389 -11.323  56.166  1.00 74.02           O  
ATOM   4885  CG  LEU A 304      -8.271 -14.834  55.770  1.00 74.02           C  
ATOM   4886  HG  LEU A 304      -7.826 -15.735  56.191  1.00 74.02           H  
ATOM   4887  CD1 LEU A 304      -9.790 -14.932  55.913  1.00 74.02           C  
ATOM   4888 HD11 LEU A 304     -10.152 -15.820  55.394  1.00 74.02           H  
ATOM   4889 HD12 LEU A 304     -10.265 -14.050  55.484  1.00 74.02           H  
ATOM   4890 HD13 LEU A 304     -10.057 -15.010  56.967  1.00 74.02           H  
ATOM   4891  CD2 LEU A 304      -7.934 -14.775  54.278  1.00 74.02           C  
ATOM   4892 HD21 LEU A 304      -6.854 -14.800  54.129  1.00 74.02           H  
ATOM   4893 HD22 LEU A 304      -8.367 -15.636  53.769  1.00 74.02           H  
ATOM   4894 HD23 LEU A 304      -8.335 -13.862  53.837  1.00 74.02           H  
ATOM   4895  N   GLN A 305      -5.764 -11.752  58.335  1.00 84.66           N  
ATOM   4896  H   GLN A 305      -6.175 -12.387  59.004  1.00 84.66           H  
ATOM   4897  CA  GLN A 305      -5.220 -10.474  58.813  1.00 84.66           C  
ATOM   4898  HA  GLN A 305      -5.732  -9.661  58.299  1.00 84.66           H  
ATOM   4899  C   GLN A 305      -3.731 -10.313  58.481  1.00 84.66           C  
ATOM   4900  CB  GLN A 305      -5.450 -10.321  60.323  1.00 84.66           C  
ATOM   4901  HB2 GLN A 305      -4.758  -9.576  60.715  1.00 84.66           H  
ATOM   4902  HB3 GLN A 305      -5.253 -11.268  60.826  1.00 84.66           H  
ATOM   4903  O   GLN A 305      -3.346  -9.283  57.937  1.00 84.66           O  
ATOM   4904  CG  GLN A 305      -6.874  -9.843  60.629  1.00 84.66           C  
ATOM   4905  HG2 GLN A 305      -7.598 -10.552  60.228  1.00 84.66           H  
ATOM   4906  HG3 GLN A 305      -7.035  -8.879  60.144  1.00 84.66           H  
ATOM   4907  CD  GLN A 305      -7.118  -9.705  62.127  1.00 84.66           C  
ATOM   4908  NE2 GLN A 305      -7.632  -8.582  62.583  1.00 84.66           N  
ATOM   4909 HE21 GLN A 305      -7.735  -8.513  63.585  1.00 84.66           H  
ATOM   4910 HE22 GLN A 305      -7.794  -7.807  61.956  1.00 84.66           H  
ATOM   4911  OE1 GLN A 305      -6.867 -10.603  62.917  1.00 84.66           O  
ATOM   4912  N   ARG A 306      -2.900 -11.337  58.731  1.00 82.07           N  
ATOM   4913  H   ARG A 306      -3.276 -12.162  59.176  1.00 82.07           H  
ATOM   4914  CA  ARG A 306      -1.471 -11.284  58.366  1.00 82.07           C  
ATOM   4915  HA  ARG A 306      -1.027 -10.380  58.784  1.00 82.07           H  
ATOM   4916  C   ARG A 306      -1.257 -11.175  56.858  1.00 82.07           C  
ATOM   4917  CB  ARG A 306      -0.718 -12.509  58.890  1.00 82.07           C  
ATOM   4918  HB2 ARG A 306      -1.226 -13.418  58.567  1.00 82.07           H  
ATOM   4919  HB3 ARG A 306       0.282 -12.502  58.456  1.00 82.07           H  
ATOM   4920  O   ARG A 306      -0.362 -10.462  56.423  1.00 82.07           O  
ATOM   4921  CG  ARG A 306      -0.578 -12.506  60.414  1.00 82.07           C  
ATOM   4922  HG2 ARG A 306      -0.142 -11.563  60.741  1.00 82.07           H  
ATOM   4923  HG3 ARG A 306      -1.558 -12.626  60.876  1.00 82.07           H  
ATOM   4924  CD  ARG A 306       0.339 -13.662  60.823  1.00 82.07           C  
ATOM   4925  HD2 ARG A 306      -0.009 -14.578  60.345  1.00 82.07           H  
ATOM   4926  HD3 ARG A 306       1.341 -13.454  60.447  1.00 82.07           H  
ATOM   4927  NE  ARG A 306       0.397 -13.812  62.288  1.00 82.07           N  
ATOM   4928  HE  ARG A 306       0.841 -13.050  62.781  1.00 82.07           H  
ATOM   4929  NH1 ARG A 306      -0.768 -15.785  62.478  1.00 82.07           N  
ATOM   4930 HH11 ARG A 306      -1.224 -16.473  63.061  1.00 82.07           H  
ATOM   4931 HH12 ARG A 306      -0.959 -15.731  61.487  1.00 82.07           H  
ATOM   4932  NH2 ARG A 306       0.015 -14.783  64.309  1.00 82.07           N  
ATOM   4933 HH21 ARG A 306      -0.416 -15.504  64.870  1.00 82.07           H  
ATOM   4934 HH22 ARG A 306       0.482 -14.005  64.752  1.00 82.07           H  
ATOM   4935  CZ  ARG A 306      -0.113 -14.791  63.012  1.00 82.07           C  
ATOM   4936  N   GLN A 307      -2.063 -11.877  56.060  1.00 83.24           N  
ATOM   4937  H   GLN A 307      -2.763 -12.478  56.472  1.00 83.24           H  
ATOM   4938  CA  GLN A 307      -1.974 -11.783  54.604  1.00 83.24           C
[truncated: 590,904 more chars]
