# Supplementary material for: Nuclear genome of Bulinus truncatus, an intermediate host of the carcinogenic human blood fluke Schistosoma haematobium
Source: Nat Commun. 2022 Feb 21;13:977. doi: 10.1038/s41467-022-28634-9 (PMC8861042; doi:10.1038/s41467-022-28634-9)
Supplement: Supplementary file 6 — Supplementary Data 3 [file 41467_2022_28634_MOESM6_ESM.zip › Supplementary_Data_3/bglb004529-pb.mature.pep.pdb]

ATOM      1  N   SER A   1      98.758   8.216 -70.551  1.00 59.64           N  
ATOM      2  H   SER A   1      99.121   7.368 -70.139  1.00 59.64           H  
ATOM      3  H2  SER A   1      97.911   8.479 -70.069  1.00 59.64           H  
ATOM      4  H3  SER A   1      99.445   8.952 -70.472  1.00 59.64           H  
ATOM      5  CA  SER A   1      98.474   7.992 -71.977  1.00 59.64           C  
ATOM      6  HA  SER A   1      98.001   8.879 -72.400  1.00 59.64           H  
ATOM      7  C   SER A   1      97.502   6.840 -72.082  1.00 59.64           C  
ATOM      8  CB  SER A   1      99.787   7.747 -72.715  1.00 59.64           C  
ATOM      9  HB2 SER A   1     100.277   6.861 -72.311  1.00 59.64           H  
ATOM     10  HB3 SER A   1      99.645   7.591 -73.785  1.00 59.64           H  
ATOM     11  O   SER A   1      97.867   5.724 -72.430  1.00 59.64           O  
ATOM     12  OG  SER A   1     100.607   8.875 -72.485  1.00 59.64           O  
ATOM     13  HG  SER A   1     101.295   8.917 -73.153  1.00 59.64           H  
ATOM     14  N   GLU A   2      96.282   7.097 -71.634  1.00 77.37           N  
ATOM     15  H   GLU A   2      96.031   8.053 -71.428  1.00 77.37           H  
ATOM     16  CA  GLU A   2      95.201   6.128 -71.511  1.00 77.37           C  
ATOM     17  HA  GLU A   2      95.548   5.140 -71.814  1.00 77.37           H  
ATOM     18  C   GLU A   2      94.060   6.537 -72.437  1.00 77.37           C  
ATOM     19  CB  GLU A   2      94.712   6.029 -70.059  1.00 77.37           C  
ATOM     20  HB2 GLU A   2      94.481   7.029 -69.690  1.00 77.37           H  
ATOM     21  HB3 GLU A   2      93.803   5.428 -70.041  1.00 77.37           H  
ATOM     22  O   GLU A   2      93.725   7.723 -72.551  1.00 77.37           O  
ATOM     23  CG  GLU A   2      95.761   5.363 -69.155  1.00 77.37           C  
ATOM     24  HG2 GLU A   2      96.009   4.389 -69.576  1.00 77.37           H  
ATOM     25  HG3 GLU A   2      96.666   5.971 -69.161  1.00 77.37           H  
ATOM     26  CD  GLU A   2      95.290   5.188 -67.704  1.00 77.37           C  
ATOM     27  OE1 GLU A   2      96.024   4.500 -66.964  1.00 77.37           O  
ATOM     28  OE2 GLU A   2      94.244   5.773 -67.348  1.00 77.37           O  
ATOM     29  N   LEU A   3      93.478   5.542 -73.098  1.00 88.91           N  
ATOM     30  H   LEU A   3      93.803   4.602 -72.922  1.00 88.91           H  
ATOM     31  CA  LEU A   3      92.209   5.678 -73.790  1.00 88.91           C  
ATOM     32  HA  LEU A   3      92.208   6.596 -74.378  1.00 88.91           H  
ATOM     33  C   LEU A   3      91.104   5.746 -72.734  1.00 88.91           C  
ATOM     34  CB  LEU A   3      92.047   4.467 -74.714  1.00 88.91           C  
ATOM     35  HB2 LEU A   3      92.903   4.418 -75.388  1.00 88.91           H  
ATOM     36  HB3 LEU A   3      92.050   3.564 -74.104  1.00 88.91           H  
ATOM     37  O   LEU A   3      90.824   4.756 -72.057  1.00 88.91           O  
ATOM     38  CG  LEU A   3      90.756   4.501 -75.544  1.00 88.91           C  
ATOM     39  HG  LEU A   3      89.883   4.629 -74.903  1.00 88.91           H  
ATOM     40  CD1 LEU A   3      90.794   5.613 -76.589  1.00 88.91           C  
ATOM     41 HD11 LEU A   3      89.998   5.471 -77.321  1.00 88.91           H  
ATOM     42 HD12 LEU A   3      91.751   5.603 -77.111  1.00 88.91           H  
ATOM     43 HD13 LEU A   3      90.657   6.581 -76.107  1.00 88.91           H  
ATOM     44  CD2 LEU A   3      90.638   3.163 -76.257  1.00 88.91           C  
ATOM     45 HD21 LEU A   3      89.767   3.168 -76.912  1.00 88.91           H  
ATOM     46 HD22 LEU A   3      91.534   2.979 -76.849  1.00 88.91           H  
ATOM     47 HD23 LEU A   3      90.545   2.376 -75.509  1.00 88.91           H  
ATOM     48  N   VAL A   4      90.485   6.912 -72.596  1.00 91.02           N  
ATOM     49  H   VAL A   4      90.713   7.665 -73.230  1.00 91.02           H  
ATOM     50  CA  VAL A   4      89.493   7.182 -71.559  1.00 91.02           C  
ATOM     51  HA  VAL A   4      89.467   6.343 -70.864  1.00 91.02           H  
ATOM     52  C   VAL A   4      88.118   7.299 -72.196  1.00 91.02           C  
ATOM     53  CB  VAL A   4      89.868   8.424 -70.729  1.00 91.02           C  
ATOM     54  HB  VAL A   4      89.940   9.293 -71.383  1.00 91.02           H  
ATOM     55  O   VAL A   4      87.923   8.001 -73.189  1.00 91.02           O  
ATOM     56  CG1 VAL A   4      88.829   8.711 -69.636  1.00 91.02           C  
ATOM     57 HG11 VAL A   4      89.158   9.554 -69.028  1.00 91.02           H  
ATOM     58 HG12 VAL A   4      88.706   7.839 -68.993  1.00 91.02           H  
ATOM     59 HG13 VAL A   4      87.872   8.974 -70.085  1.00 91.02           H  
ATOM     60  CG2 VAL A   4      91.217   8.218 -70.026  1.00 91.02           C  
ATOM     61 HG21 VAL A   4      91.187   7.327 -69.400  1.00 91.02           H  
ATOM     62 HG22 VAL A   4      92.013   8.104 -70.762  1.00 91.02           H  
ATOM     63 HG23 VAL A   4      91.449   9.080 -69.400  1.00 91.02           H  
ATOM     64  N   ILE A   5      87.150   6.613 -71.594  1.00 93.89           N  
ATOM     65  H   ILE A   5      87.385   6.056 -70.785  1.00 93.89           H  
ATOM     66  CA  ILE A   5      85.735   6.868 -71.823  1.00 93.89           C  
ATOM     67  HA  ILE A   5      85.661   7.690 -72.535  1.00 93.89           H  
ATOM     68  C   ILE A   5      85.108   7.344 -70.515  1.00 93.89           C  
ATOM     69  CB  ILE A   5      85.032   5.677 -72.497  1.00 93.89           C  
ATOM     70  HB  ILE A   5      85.531   5.534 -73.456  1.00 93.89           H  
ATOM     71  O   ILE A   5      85.114   6.628 -69.516  1.00 93.89           O  
ATOM     72  CG1 ILE A   5      83.563   6.039 -72.793  1.00 93.89           C  
ATOM     73 HG12 ILE A   5      83.001   6.084 -71.860  1.00 93.89           H  
ATOM     74 HG13 ILE A   5      83.529   7.025 -73.255  1.00 93.89           H  
ATOM     75  CG2 ILE A   5      85.190   4.364 -71.721  1.00 93.89           C  
ATOM     76 HG21 ILE A   5      86.246   4.100 -71.661  1.00 93.89           H  
ATOM     77 HG22 ILE A   5      84.665   3.556 -72.231  1.00 93.89           H  
ATOM     78 HG23 ILE A   5      84.815   4.462 -70.702  1.00 93.89           H  
ATOM     79  CD1 ILE A   5      82.863   5.062 -73.743  1.00 93.89           C  
ATOM     80 HD11 ILE A   5      81.876   5.458 -73.982  1.00 93.89           H  
ATOM     81 HD12 ILE A   5      82.746   4.089 -73.267  1.00 93.89           H  
ATOM     82 HD13 ILE A   5      83.432   4.960 -74.668  1.00 93.89           H  
ATOM     83  N   ASN A   6      84.603   8.572 -70.516  1.00 93.43           N  
ATOM     84  H   ASN A   6      84.602   9.085 -71.386  1.00 93.43           H  
ATOM     85  CA  ASN A   6      83.926   9.175 -69.375  1.00 93.43           C  
ATOM     86  HA  ASN A   6      83.958   8.486 -68.532  1.00 93.43           H  
ATOM     87  C   ASN A   6      82.455   9.404 -69.725  1.00 93.43           C  
ATOM     88  CB  ASN A   6      84.659  10.462 -68.958  1.00 93.43           C  
ATOM     89  HB2 ASN A   6      85.722  10.251 -68.842  1.00 93.43           H  
ATOM     90  HB3 ASN A   6      84.532  11.223 -69.728  1.00 93.43           H  
ATOM     91  O   ASN A   6      82.155   9.854 -70.831  1.00 93.43           O  
ATOM     92  CG  ASN A   6      84.146  11.003 -67.635  1.00 93.43           C  
ATOM     93  ND2 ASN A   6      84.574  12.173 -67.230  1.00 93.43           N  
ATOM     94 HD21 ASN A   6      84.176  12.498 -66.361  1.00 93.43           H  
ATOM     95 HD22 ASN A   6      85.247  12.709 -67.760  1.00 93.43           H  
ATOM     96  OD1 ASN A   6      83.372  10.373 -66.941  1.00 93.43           O  
ATOM     97  N   VAL A   7      81.552   9.084 -68.801  1.00 93.73           N  
ATOM     98  H   VAL A   7      81.869   8.915 -67.857  1.00 93.73           H  
ATOM     99  CA  VAL A   7      80.111   9.239 -68.995  1.00 93.73           C  
ATOM    100  HA  VAL A   7      79.957   9.867 -69.872  1.00 93.73           H  
ATOM    101  C   VAL A   7      79.505   9.960 -67.800  1.00 93.73           C  
ATOM    102  CB  VAL A   7      79.402   7.902 -69.263  1.00 93.73           C  
ATOM    103  HB  VAL A   7      79.455   7.259 -68.385  1.00 93.73           H  
ATOM    104  O   VAL A   7      79.817   9.612 -66.664  1.00 93.73           O  
ATOM    105  CG1 VAL A   7      77.944   8.197 -69.604  1.00 93.73           C  
ATOM    106 HG11 VAL A   7      77.538   7.414 -70.244  1.00 93.73           H  
ATOM    107 HG12 VAL A   7      77.853   9.129 -70.163  1.00 93.73           H  
ATOM    108 HG13 VAL A   7      77.360   8.268 -68.687  1.00 93.73           H  
ATOM    109  CG2 VAL A   7      80.008   7.154 -70.461  1.00 93.73           C  
ATOM    110 HG21 VAL A   7      79.479   6.214 -70.616  1.00 93.73           H  
ATOM    111 HG22 VAL A   7      81.063   6.942 -70.291  1.00 93.73           H  
ATOM    112 HG23 VAL A   7      79.919   7.777 -71.351  1.00 93.73           H  
ATOM    113  N   GLN A   8      78.673  10.970 -68.061  1.00 92.98           N  
ATOM    114  H   GLN A   8      78.486  11.202 -69.025  1.00 92.98           H  
ATOM    115  CA  GLN A   8      78.065  11.801 -67.026  1.00 92.98           C  
ATOM    116  HA  GLN A   8      78.101  11.242 -66.091  1.00 92.98           H  
ATOM    117  C   GLN A   8      76.602  12.153 -67.370  1.00 92.98           C  
ATOM    118  CB  GLN A   8      78.942  13.049 -66.835  1.00 92.98           C  
ATOM    119  HB2 GLN A   8      79.967  12.716 -66.676  1.00 92.98           H  
ATOM    120  HB3 GLN A   8      78.916  13.665 -67.734  1.00 92.98           H  
ATOM    121  O   GLN A   8      76.373  12.774 -68.415  1.00 92.98           O  
ATOM    122  CG  GLN A   8      78.511  13.890 -65.624  1.00 92.98           C  
ATOM    123  HG2 GLN A   8      77.554  14.366 -65.838  1.00 92.98           H  
ATOM    124  HG3 GLN A   8      78.383  13.237 -64.760  1.00 92.98           H  
ATOM    125  CD  GLN A   8      79.529  14.967 -65.247  1.00 92.98           C  
ATOM    126  NE2 GLN A   8      79.176  15.869 -64.359  1.00 92.98           N  
ATOM    127 HE21 GLN A   8      79.887  16.542 -64.107  1.00 92.98           H  
ATOM    128 HE22 GLN A   8      78.272  15.826 -63.911  1.00 92.98           H  
ATOM    129  OE1 GLN A   8      80.653  15.026 -65.721  1.00 92.98           O  
ATOM    130  N   PRO A   9      75.622  11.818 -66.505  1.00 91.93           N  
ATOM    131  CA  PRO A   9      75.744  10.921 -65.346  1.00 91.93           C  
ATOM    132  HA  PRO A   9      76.575  11.212 -64.703  1.00 91.93           H  
ATOM    133  C   PRO A   9      75.940   9.455 -65.784  1.00 91.93           C  
ATOM    134  CB  PRO A   9      74.448  11.122 -64.559  1.00 91.93           C  
ATOM    135  HB2 PRO A   9      74.538  12.004 -63.926  1.00 91.93           H  
ATOM    136  HB3 PRO A   9      74.191  10.250 -63.957  1.00 91.93           H  
ATOM    137  O   PRO A   9      75.636   9.100 -66.920  1.00 91.93           O  
ATOM    138  CG  PRO A   9      73.426  11.386 -65.661  1.00 91.93           C  
ATOM    139  HG2 PRO A   9      73.108  10.436 -66.090  1.00 91.93           H  
ATOM    140  HG3 PRO A   9      72.568  11.948 -65.292  1.00 91.93           H  
ATOM    141  CD  PRO A   9      74.221  12.171 -66.705  1.00 91.93           C  
ATOM    142  HD2 PRO A   9      74.088  13.242 -66.547  1.00 91.93           H  
ATOM    143  HD3 PRO A   9      73.889  11.897 -67.707  1.00 91.93           H  
ATOM    144  N   ASP A  10      76.469   8.605 -64.905  1.00 90.93           N  
ATOM    145  H   ASP A  10      76.664   8.896 -63.958  1.00 90.93           H  
ATOM    146  CA  ASP A  10      76.589   7.156 -65.136  1.00 90.93           C  
ATOM    147  HA  ASP A  10      76.783   6.993 -66.196  1.00 90.93           H  
ATOM    148  C   ASP A  10      75.297   6.383 -64.831  1.00 90.93           C  
ATOM    149  CB  ASP A  10      77.797   6.588 -64.372  1.00 90.93           C  
ATOM    150  HB2 ASP A  10      77.831   5.509 -64.525  1.00 90.93           H  
ATOM    151  HB3 ASP A  10      78.699   7.002 -64.822  1.00 90.93           H  
ATOM    152  O   ASP A  10      75.130   5.273 -65.333  1.00 90.93           O  
ATOM    153  CG  ASP A  10      77.845   6.880 -62.866  1.00 90.93           C  
ATOM    154  OD1 ASP A  10      77.023   7.693 -62.381  1.00 90.93           O  
ATOM    155  OD2 ASP A  10      78.818   6.373 -62.259  1.00 90.93           O  
ATOM    156  N   ILE A  11      74.361   6.998 -64.105  1.00 90.39           N  
ATOM    157  H   ILE A  11      74.626   7.861 -63.651  1.00 90.39           H  
ATOM    158  CA  ILE A  11      72.989   6.523 -63.894  1.00 90.39           C  
ATOM    159  HA  ILE A  11      72.866   5.559 -64.389  1.00 90.39           H  
ATOM    160  C   ILE A  11      72.016   7.523 -64.527  1.00 90.39           C  
ATOM    161  CB  ILE A  11      72.698   6.312 -62.391  1.00 90.39           C  
ATOM    162  HB  ILE A  11      72.767   7.277 -61.889  1.00 90.39           H  
ATOM    163  O   ILE A  11      72.080   8.725 -64.253  1.00 90.39           O  
ATOM    164  CG1 ILE A  11      73.732   5.358 -61.745  1.00 90.39           C  
ATOM    165 HG12 ILE A  11      74.740   5.729 -61.928  1.00 90.39           H  
ATOM    166 HG13 ILE A  11      73.650   4.369 -62.196  1.00 90.39           H  
ATOM    167  CG2 ILE A  11      71.266   5.774 -62.212  1.00 90.39           C  
ATOM    168 HG21 ILE A  11      71.169   4.804 -62.701  1.00 90.39           H  
ATOM    169 HG22 ILE A  11      70.528   6.462 -62.623  1.00 90.39           H  
ATOM    170 HG23 ILE A  11      71.038   5.656 -61.153  1.00 90.39           H  
ATOM    171  CD1 ILE A  11      73.592   5.210 -60.226  1.00 90.39           C  
ATOM    172 HD11 ILE A  11      72.676   4.677 -59.975  1.00 90.39           H  
ATOM    173 HD12 ILE A  11      73.588   6.192 -59.753  1.00 90.39           H  
ATOM    174 HD13 ILE A  11      74.436   4.635 -59.844  1.00 90.39           H  
ATOM    175  N   ILE A  12      71.101   7.038 -65.366  1.00 90.14           N  
ATOM    176  H   ILE A  12      71.102   6.042 -65.536  1.00 90.14           H  
ATOM    177  CA  ILE A  12      70.026   7.838 -65.962  1.00 90.14           C  
ATOM    178  HA  ILE A  12      70.151   8.871 -65.639  1.00 90.14           H  
ATOM    179  C   ILE A  12      68.655   7.394 -65.439  1.00 90.14           C  
ATOM    180  CB  ILE A  12      70.099   7.854 -67.508  1.00 90.14           C  
ATOM    181  HB  ILE A  12      69.306   8.514 -67.859  1.00 90.14           H  
ATOM    182  O   ILE A  12      68.402   6.210 -65.240  1.00 90.14           O  
ATOM    183  CG1 ILE A  12      69.879   6.460 -68.134  1.00 90.14           C  
ATOM    184 HG12 ILE A  12      68.974   6.015 -67.721  1.00 90.14           H  
ATOM    185 HG13 ILE A  12      70.718   5.809 -67.888  1.00 90.14           H  
ATOM    186  CG2 ILE A  12      71.442   8.442 -67.981  1.00 90.14           C  
ATOM    187 HG21 ILE A  12      71.394   8.699 -69.039  1.00 90.14           H  
ATOM    188 HG22 ILE A  12      71.678   9.339 -67.408  1.00 90.14           H  
ATOM    189 HG23 ILE A  12      72.245   7.725 -67.813  1.00 90.14           H  
ATOM    190  CD1 ILE A  12      69.711   6.482 -69.655  1.00 90.14           C  
ATOM    191 HD11 ILE A  12      68.893   7.151 -69.922  1.00 90.14           H  
ATOM    192 HD12 ILE A  12      70.633   6.802 -70.142  1.00 90.14           H  
ATOM    193 HD13 ILE A  12      69.465   5.477 -69.997  1.00 90.14           H  
ATOM    194  N   SER A  13      67.749   8.351 -65.277  1.00 87.82           N  
ATOM    195  H   SER A  13      68.036   9.304 -65.449  1.00 87.82           H  
ATOM    196  CA  SER A  13      66.331   8.143 -64.978  1.00 87.82           C  
ATOM    197  HA  SER A  13      66.079   7.084 -65.028  1.00 87.82           H  
ATOM    198  C   SER A  13      65.565   8.904 -66.052  1.00 87.82           C  
ATOM    199  CB  SER A  13      66.046   8.635 -63.554  1.00 87.82           C  
ATOM    200  HB2 SER A  13      66.639   8.041 -62.860  1.00 87.82           H  
ATOM    201  HB3 SER A  13      66.407   9.660 -63.468  1.00 87.82           H  
ATOM    202  O   SER A  13      65.709  10.123 -66.175  1.00 87.82           O  
ATOM    203  OG  SER A  13      64.689   8.588 -63.136  1.00 87.82           O  
ATOM    204  HG  SER A  13      64.117   8.149 -63.770  1.00 87.82           H  
ATOM    205  N   ALA A  14      64.796   8.184 -66.873  1.00 77.87           N  
ATOM    206  H   ALA A  14      64.602   7.230 -66.603  1.00 77.87           H  
ATOM    207  CA  ALA A  14      64.087   8.742 -68.033  1.00 77.87           C  
ATOM    208  HA  ALA A  14      64.815   9.163 -68.726  1.00 77.87           H  
ATOM    209  C   ALA A  14      63.121   9.878 -67.644  1.00 77.87           C  
ATOM    210  CB  ALA A  14      63.333   7.600 -68.730  1.00 77.87           C  
ATOM    211  HB1 ALA A  14      64.042   6.857 -69.095  1.00 77.87           H  
ATOM    212  HB2 ALA A  14      62.633   7.138 -68.034  1.00 77.87           H  
ATOM    213  HB3 ALA A  14      62.777   8.000 -69.578  1.00 77.87           H  
ATOM    214  O   ALA A  14      62.721  10.683 -68.479  1.00 77.87           O  
ATOM    215  N   GLU A  15      62.763   9.932 -66.366  1.00 76.59           N  
ATOM    216  H   GLU A  15      63.089   9.182 -65.774  1.00 76.59           H  
ATOM    217  CA  GLU A  15      61.844  10.869 -65.750  1.00 76.59           C  
ATOM    218  HA  GLU A  15      60.998  11.038 -66.416  1.00 76.59           H  
ATOM    219  C   GLU A  15      62.475  12.240 -65.449  1.00 76.59           C  
ATOM    220  CB  GLU A  15      61.338  10.217 -64.449  1.00 76.59           C  
ATOM    221  HB2 GLU A  15      60.616  10.900 -64.001  1.00 76.59           H  
ATOM    222  HB3 GLU A  15      62.164  10.121 -63.744  1.00 76.59           H  
ATOM    223  O   GLU A  15      61.751  13.231 -65.383  1.00 76.59           O  
ATOM    224  CG  GLU A  15      60.634   8.850 -64.611  1.00 76.59           C  
ATOM    225  HG2 GLU A  15      60.073   8.660 -63.696  1.00 76.59           H  
ATOM    226  HG3 GLU A  15      59.917   8.925 -65.428  1.00 76.59           H  
ATOM    227  CD  GLU A  15      61.562   7.636 -64.838  1.00 76.59           C  
ATOM    228  OE1 GLU A  15      61.055   6.568 -65.234  1.00 76.59           O  
ATOM    229  OE2 GLU A  15      62.800   7.754 -64.663  1.00 76.59           O  
ATOM    230  N   ILE A  16      63.799  12.316 -65.250  1.00 83.26           N  
ATOM    231  H   ILE A  16      64.332  11.465 -65.365  1.00 83.26           H  
ATOM    232  CA  ILE A  16      64.468  13.517 -64.700  1.00 83.26           C  
ATOM    233  HA  ILE A  16      63.847  14.388 -64.910  1.00 83.26           H  
ATOM    234  C   ILE A  16      65.841  13.837 -65.310  1.00 83.26           C  
ATOM    235  CB  ILE A  16      64.611  13.404 -63.164  1.00 83.26           C  
ATOM    236  HB  ILE A  16      65.142  14.290 -62.815  1.00 83.26           H  
ATOM    237  O   ILE A  16      66.319  14.966 -65.188  1.00 83.26           O  
ATOM    238  CG1 ILE A  16      65.457  12.165 -62.801  1.00 83.26           C  
ATOM    239 HG12 ILE A  16      66.432  12.226 -63.285  1.00 83.26           H  
ATOM    240 HG13 ILE A  16      64.944  11.271 -63.156  1.00 83.26           H  
ATOM    241  CG2 ILE A  16      63.239  13.401 -62.462  1.00 83.26           C  
ATOM    242 HG21 ILE A  16      62.620  14.206 -62.858  1.00 83.26           H  
ATOM    243 HG22 ILE A  16      62.728  12.450 -62.618  1.00 83.26           H  
ATOM    244 HG23 ILE A  16      63.365  13.567 -61.392  1.00 83.26           H  
ATOM    245  CD1 ILE A  16      65.702  11.994 -61.311  1.00 83.26           C  
ATOM    246 HD11 ILE A  16      66.399  11.172 -61.148  1.00 83.26           H  
ATOM    247 HD12 ILE A  16      64.747  11.747 -60.847  1.00 83.26           H  
ATOM    248 HD13 ILE A  16      66.115  12.912 -60.891  1.00 83.26           H  
ATOM    249  N   THR A  17      66.524  12.885 -65.953  1.00 87.97           N  
ATOM    250  H   THR A  17      66.126  11.962 -66.052  1.00 87.97           H  
ATOM    251  CA  THR A  17      67.858  13.138 -66.508  1.00 87.97           C  
ATOM    252  HA  THR A  17      68.437  13.684 -65.764  1.00 87.97           H  
ATOM    253  C   THR A  17      67.750  14.007 -67.761  1.00 87.97           C  
ATOM    254  CB  THR A  17      68.610  11.835 -66.810  1.00 87.97           C  
ATOM    255  HB  THR A  17      68.074  11.263 -67.567  1.00 87.97           H  
ATOM    256  O   THR A  17      67.284  13.560 -68.803  1.00 87.97           O  
ATOM    257  CG2 THR A  17      70.034  12.118 -67.289  1.00 87.97           C  
ATOM    258 HG21 THR A  17      70.012  12.625 -68.254  1.00 87.97           H  
ATOM    259 HG22 THR A  17      70.568  12.734 -66.566  1.00 87.97           H  
ATOM    260 HG23 THR A  17      70.563  11.174 -67.419  1.00 87.97           H  
ATOM    261  OG1 THR A  17      68.736  11.055 -65.642  1.00 87.97           O  
ATOM    262  HG1 THR A  17      69.256  11.541 -64.998  1.00 87.97           H  
ATOM    263  N   ALA A  18      68.221  15.254 -67.688  1.00 87.79           N  
ATOM    264  H   ALA A  18      68.438  15.619 -66.771  1.00 87.79           H  
ATOM    265  CA  ALA A  18      68.135  16.196 -68.807  1.00 87.79           C  
ATOM    266  HA  ALA A  18      67.127  16.153 -69.219  1.00 87.79           H  
ATOM    267  C   ALA A  18      69.111  15.884 -69.958  1.00 87.79           C  
ATOM    268  CB  ALA A  18      68.365  17.606 -68.252  1.00 87.79           C  
ATOM    269  HB1 ALA A  18      67.623  17.823 -67.482  1.00 87.79           H  
ATOM    270  HB2 ALA A  18      68.259  18.335 -69.055  1.00 87.79           H  
ATOM    271  HB3 ALA A  18      69.364  17.686 -67.824  1.00 87.79           H  
ATOM    272  O   ALA A  18      68.783  16.099 -71.126  1.00 87.79           O  
ATOM    273  N   GLN A  19      70.313  15.388 -69.647  1.00 92.23           N  
ATOM    274  H   GLN A  19      70.519  15.179 -68.681  1.00 92.23           H  
ATOM    275  CA  GLN A  19      71.341  15.080 -70.643  1.00 92.23           C  
ATOM    276  HA  GLN A  19      70.832  14.739 -71.544  1.00 92.23           H  
ATOM    277  C   GLN A  19      72.274  13.951 -70.188  1.00 92.23           C  
ATOM    278  CB  GLN A  19      72.138  16.350 -71.006  1.00 92.23           C  
ATOM    279  HB2 GLN A  19      71.440  17.110 -71.359  1.00 92.23           H  
ATOM    280  HB3 GLN A  19      72.813  16.111 -71.827  1.00 92.23           H  
ATOM    281  O   GLN A  19      72.575  13.837 -69.002  1.00 92.23           O  
ATOM    282  CG  GLN A  19      72.960  16.933 -69.841  1.00 92.23           C  
ATOM    283  HG2 GLN A  19      73.692  16.198 -69.507  1.00 92.23           H  
ATOM    284  HG3 GLN A  19      72.297  17.158 -69.005  1.00 92.23           H  
ATOM    285  CD  GLN A  19      73.714  18.209 -70.205  1.00 92.23           C  
ATOM    286  NE2 GLN A  19      74.467  18.766 -69.283  1.00 92.23           N  
ATOM    287 HE21 GLN A  19      74.940  19.616 -69.555  1.00 92.23           H  
ATOM    288 HE22 GLN A  19      74.535  18.360 -68.360  1.00 92.23           H  
ATOM    289  OE1 GLN A  19      73.658  18.732 -71.306  1.00 92.23           O  
ATOM    290  N   LEU A  20      72.763  13.165 -71.149  1.00 92.10           N  
ATOM    291  H   LEU A  20      72.418  13.318 -72.085  1.00 92.10           H  
ATOM    292  CA  LEU A  20      73.810  12.153 -70.990  1.00 92.10           C  
ATOM    293  HA  LEU A  20      74.156  12.139 -69.957  1.00 92.10           H  
ATOM    294  C   LEU A  20      74.991  12.513 -71.897  1.00 92.10           C  
ATOM    295  CB  LEU A  20      73.212  10.776 -71.332  1.00 92.10           C  
ATOM    296  HB2 LEU A  20      72.443  10.544 -70.594  1.00 92.10           H  
ATOM    297  HB3 LEU A  20      72.732  10.839 -72.309  1.00 92.10           H  
ATOM    298  O   LEU A  20      74.831  12.590 -73.115  1.00 92.10           O  
ATOM    299  CG  LEU A  20      74.210   9.607 -71.359  1.00 92.10           C  
ATOM    300  HG  LEU A  20      75.016   9.816 -72.063  1.00 92.10           H  
ATOM    301  CD1 LEU A  20      74.794   9.369 -69.973  1.00 92.10           C  
ATOM    302 HD11 LEU A  20      75.317   8.413 -69.949  1.00 92.10           H  
ATOM    303 HD12 LEU A  20      74.003   9.329 -69.224  1.00 92.10           H  
ATOM    304 HD13 LEU A  20      75.490  10.164 -69.705  1.00 92.10           H  
ATOM    305  CD2 LEU A  20      73.502   8.329 -71.809  1.00 92.10           C  
ATOM    306 HD21 LEU A  20      72.749   8.044 -71.075  1.00 92.10           H  
ATOM    307 HD22 LEU A  20      73.009   8.490 -72.767  1.00 92.10           H  
ATOM    308 HD23 LEU A  20      74.225   7.520 -71.913  1.00 92.10           H  
ATOM    309  N   VAL A  21      76.170  12.731 -71.314  1.00 94.62           N  
ATOM    310  H   VAL A  21      76.222  12.669 -70.307  1.00 94.62           H  
ATOM    311  CA  VAL A  21      77.389  13.115 -72.041  1.00 94.62           C  
ATOM    312  HA  VAL A  21      77.139  13.333 -73.079  1.00 94.62           H  
ATOM    313  C   VAL A  21      78.384  11.961 -72.025  1.00 94.62           C  
ATOM    314  CB  VAL A  21      78.017  14.392 -71.450  1.00 94.62           C  
ATOM    315  HB  VAL A  21      78.329  14.203 -70.422  1.00 94.62           H  
ATOM    316  O   VAL A  21      78.799  11.523 -70.957  1.00 94.62           O  
ATOM    317  CG1 VAL A  21      79.245  14.828 -72.263  1.00 94.62           C  
ATOM    318 HG11 VAL A  21      78.967  14.988 -73.305  1.00 94.62           H  
ATOM    319 HG12 VAL A  21      80.023  14.066 -72.210  1.00 94.62           H  
ATOM    320 HG13 VAL A  21      79.646  15.756 -71.856  1.00 94.62           H  
ATOM    321  CG2 VAL A  21      77.022  15.561 -71.446  1.00 94.62           C  
ATOM    322 HG21 VAL A  21      76.685  15.763 -72.463  1.00 94.62           H  
ATOM    323 HG22 VAL A  21      77.500  16.453 -71.043  1.00 94.62           H  
ATOM    324 HG23 VAL A  21      76.163  15.323 -70.819  1.00 94.62           H  
ATOM    325  N   ILE A  22      78.789  11.486 -73.204  1.00 94.46           N  
ATOM    326  H   ILE A  22      78.375  11.897 -74.029  1.00 94.46           H  
ATOM    327  CA  ILE A  22      79.744  10.390 -73.400  1.00 94.46           C  
ATOM    328  HA  ILE A  22      80.045   9.991 -72.431  1.00 94.46           H  
ATOM    329  C   ILE A  22      80.982  10.938 -74.105  1.00 94.46           C  
ATOM    330  CB  ILE A  22      79.101   9.244 -74.207  1.00 94.46           C  
ATOM    331  HB  ILE A  22      78.791   9.656 -75.167  1.00 94.46           H  
ATOM    332  O   ILE A  22      80.949  11.259 -75.293  1.00 94.46           O  
ATOM    333  CG1 ILE A  22      77.854   8.655 -73.509  1.00 94.46           C  
ATOM    334 HG12 ILE A  22      78.137   7.813 -72.877  1.00 94.46           H  
ATOM    335 HG13 ILE A  22      77.368   9.394 -72.871  1.00 94.46           H  
ATOM    336  CG2 ILE A  22      80.119   8.116 -74.473  1.00 94.46           C  
ATOM    337 HG21 ILE A  22      80.574   7.789 -73.538  1.00 94.46           H  
ATOM    338 HG22 ILE A  22      80.899   8.465 -75.149  1.00 94.46           H  
ATOM    339 HG23 ILE A  22      79.613   7.267 -74.934  1.00 94.46           H  
ATOM    340  CD1 ILE A  22      76.819   8.190 -74.533  1.00 94.46           C  
ATOM    341 HD11 ILE A  22      76.417   9.054 -75.062  1.00 94.46           H  
ATOM    342 HD12 ILE A  22      77.283   7.514 -75.252  1.00 94.46           H  
ATOM    343 HD13 ILE A  22      76.003   7.686 -74.017  1.00 94.46           H  
ATOM    344  N   ASN A  23      82.090  11.007 -73.378  1.00 94.47           N  
ATOM    345  H   ASN A  23      82.041  10.682 -72.423  1.00 94.47           H  
ATOM    346  CA  ASN A  23      83.369  11.518 -73.851  1.00 94.47           C  
ATOM    347  HA  ASN A  23      83.232  12.045 -74.796  1.00 94.47           H  
ATOM    348  C   ASN A  23      84.337  10.362 -74.091  1.00 94.47           C  
ATOM    349  CB  ASN A  23      83.910  12.515 -72.814  1.00 94.47           C  
ATOM    350  HB2 ASN A  23      84.927  12.802 -73.081  1.00 94.47           H  
ATOM    351  HB3 ASN A  23      83.930  12.037 -71.835  1.00 94.47           H  
ATOM    352  O   ASN A  23      84.684   9.643 -73.161  1.00 94.47           O  
ATOM    353  CG  ASN A  23      83.079  13.779 -72.736  1.00 94.47           C  
ATOM    354  ND2 ASN A  23      83.080  14.467 -71.621  1.00 94.47           N  
ATOM    355 HD21 ASN A  23      83.546  14.121 -70.795  1.00 94.47           H  
ATOM    356 HD22 ASN A  23      82.484  15.282 -71.600  1.00 94.47           H  
ATOM    357  OD1 ASN A  23      82.431  14.184 -73.683  1.00 94.47           O  
ATOM    358  N   CYS A  24      84.793  10.204 -75.327  1.00 94.23           N  
ATOM    359  H   CYS A  24      84.471  10.859 -76.025  1.00 94.23           H  
ATOM    360  CA  CYS A  24      85.822   9.260 -75.750  1.00 94.23           C  
ATOM    361  HA  CYS A  24      86.078   8.576 -74.940  1.00 94.23           H  
ATOM    362  C   CYS A  24      87.066  10.063 -76.130  1.00 94.23           C  
ATOM    363  CB  CYS A  24      85.233   8.455 -76.916  1.00 94.23           C  
ATOM    364  HB2 CYS A  24      84.746   9.157 -77.593  1.00 94.23           H  
ATOM    365  HB3 CYS A  24      84.459   7.809 -76.503  1.00 94.23           H  
ATOM    366  O   CYS A  24      87.014  10.862 -77.063  1.00 94.23           O  
ATOM    367  SG  CYS A  24      86.332   7.430 -77.932  1.00 94.23           S  
ATOM    368  N   SER A  25      88.168   9.900 -75.402  1.00 92.36           N  
ATOM    369  H   SER A  25      88.163   9.254 -74.626  1.00 92.36           H  
ATOM    370  CA  SER A  25      89.386  10.688 -75.609  1.00 92.36           C  
ATOM    371  HA  SER A  25      89.420  11.013 -76.648  1.00 92.36           H  
ATOM    372  C   SER A  25      90.653   9.877 -75.363  1.00 92.36           C  
ATOM    373  CB  SER A  25      89.369  11.947 -74.730  1.00 92.36           C  
ATOM    374  HB2 SER A  25      90.237  12.561 -74.969  1.00 92.36           H  
ATOM    375  HB3 SER A  25      88.468  12.520 -74.949  1.00 92.36           H  
ATOM    376  O   SER A  25      90.654   8.865 -74.662  1.00 92.36           O  
ATOM    377  OG  SER A  25      89.389  11.623 -73.353  1.00 92.36           O  
ATOM    378  HG  SER A  25      89.351  12.434 -72.840  1.00 92.36           H  
ATOM    379  N   VAL A  26      91.761  10.332 -75.943  1.00 88.43           N  
ATOM    380  H   VAL A  26      91.691  11.141 -76.544  1.00 88.43           H  
ATOM    381  CA  VAL A  26      93.101   9.826 -75.630  1.00 88.43           C  
ATOM    382  HA  VAL A  26      93.034   8.898 -75.061  1.00 88.43           H  
ATOM    383  C   VAL A  26      93.813  10.863 -74.775  1.00 88.43           C  
ATOM    384  CB  VAL A  26      93.889   9.534 -76.909  1.00 88.43           C  
ATOM    385  HB  VAL A  26      93.936  10.461 -77.481  1.00 88.43           H  
ATOM    386  O   VAL A  26      94.059  11.986 -75.214  1.00 88.43           O  
ATOM    387  CG1 VAL A  26      95.325   9.107 -76.606  1.00 88.43           C  
ATOM    388 HG11 VAL A  26      95.868   9.915 -76.116  1.00 88.43           H  
ATOM    389 HG12 VAL A  26      95.328   8.237 -75.949  1.00 88.43           H  
ATOM    390 HG13 VAL A  26      95.844   8.883 -77.537  1.00 88.43           H  
ATOM    391  CG2 VAL A  26      93.214   8.447 -77.758  1.00 88.43           C  
ATOM    392 HG21 VAL A  26      92.203   8.752 -78.031  1.00 88.43           H  
ATOM    393 HG22 VAL A  26      93.171   7.515 -77.194  1.00 88.43           H  
ATOM    394 HG23 VAL A  26      93.784   8.289 -78.673  1.00 88.43           H  
ATOM    395  N   THR A  27      94.164  10.496 -73.547  1.00 82.50           N  
ATOM    396  H   THR A  27      93.967   9.552 -73.246  1.00 82.50           H  
ATOM    397  CA  THR A  27      94.912  11.396 -72.661  1.00 82.50           C  
ATOM    398  HA  THR A  27      94.460  12.386 -72.730  1.00 82.50           H  
ATOM    399  C   THR A  27      96.366  11.530 -73.123  1.00 82.50           C  
ATOM    400  CB  THR A  27      94.828  10.969 -71.191  1.00 82.50           C  
ATOM    401  HB  THR A  27      95.473  11.614 -70.594  1.00 82.50           H  
ATOM    402  O   THR A  27      96.992  10.556 -73.540  1.00 82.50           O  
ATOM    403  CG2 THR A  27      93.401  11.064 -70.656  1.00 82.50           C  
ATOM    404 HG21 THR A  27      93.381  10.737 -69.616  1.00 82.50           H  
ATOM    405 HG22 THR A  27      92.725  10.444 -71.244  1.00 82.50           H  
ATOM    406 HG23 THR A  27      93.062  12.099 -70.701  1.00 82.50           H  
ATOM    407  OG1 THR A  27      95.235   9.635 -71.031  1.00 82.50           O  
ATOM    408  HG1 THR A  27      94.480   9.101 -71.290  1.00 82.50           H  
ATOM    409  N   ASN A  28      96.920  12.741 -73.034  1.00 76.74           N  
ATOM    410  H   ASN A  28      96.368  13.487 -72.635  1.00 76.74           H  
ATOM    411  CA  ASN A  28      98.292  13.088 -73.441  1.00 76.74           C  
ATOM    412  HA  ASN A  28      98.396  14.163 -73.298  1.00 76.74           H  
ATOM    413  C   ASN A  28      98.620  12.856 -74.930  1.00 76.74           C  
ATOM    414  CB  ASN A  28      99.319  12.414 -72.506  1.00 76.74           C  
ATOM    415  HB2 ASN A  28     100.321  12.746 -72.778  1.00 76.74           H  
ATOM    416  HB3 ASN A  28      99.283  11.334 -72.646  1.00 76.74           H  
ATOM    417  O   ASN A  28      99.795  12.774 -75.274  1.00 76.74           O  
ATOM    418  CG  ASN A  28      99.130  12.731 -71.039  1.00 76.74           C  
ATOM    419  ND2 ASN A  28      99.774  11.984 -70.173  1.00 76.74           N  
ATOM    420 HD21 ASN A  28      99.703  12.294 -69.214  1.00 76.74           H  
ATOM    421 HD22 ASN A  28     100.518  11.388 -70.505  1.00 76.74           H  
ATOM    422  OD1 ASN A  28      98.421  13.639 -70.645  1.00 76.74           O  
ATOM    423  N   ASN A  29      97.615  12.742 -75.811  1.00 69.98           N  
ATOM    424  H   ASN A  29      96.668  12.854 -75.477  1.00 69.98           H  
ATOM    425  CA  ASN A  29      97.784  12.502 -77.256  1.00 69.98           C  
ATOM    426  HA  ASN A  29      96.799  12.262 -77.656  1.00 69.98           H  
ATOM    427  C   ASN A  29      98.671  11.289 -77.597  1.00 69.98           C  
ATOM    428  CB  ASN A  29      98.262  13.789 -77.956  1.00 69.98           C  
ATOM    429  HB2 ASN A  29      98.377  13.594 -79.022  1.00 69.98           H  
ATOM    430  HB3 ASN A  29      99.239  14.072 -77.563  1.00 69.98           H  
ATOM    431  O   ASN A  29      99.239  11.210 -78.683  1.00 69.98           O  
ATOM    432  CG  ASN A  29      97.315  14.961 -77.818  1.00 69.98           C  
ATOM    433  ND2 ASN A  29      97.752  16.138 -78.193  1.00 69.98           N  
ATOM    434 HD21 ASN A  29      97.111  16.911 -78.082  1.00 69.98           H  
ATOM    435 HD22 ASN A  29      98.687  16.238 -78.563  1.00 69.98           H  
ATOM    436  OD1 ASN A  29      96.182  14.856 -77.383  1.00 69.98           O  
ATOM    437  N   GLN A  30      98.805  10.347 -76.667  1.00 71.56           N  
ATOM    438  H   GLN A  30      98.297  10.454 -75.801  1.00 71.56           H  
ATOM    439  CA  GLN A  30      99.634   9.161 -76.807  1.00 71.56           C  
ATOM    440  HA  GLN A  30      99.867   8.989 -77.857  1.00 71.56           H  
ATOM    441  C   GLN A  30      98.847   7.957 -76.300  1.00 71.56           C  
ATOM    442  CB  GLN A  30     100.950   9.340 -76.032  1.00 71.56           C  
ATOM    443  HB2 GLN A  30     101.449   8.373 -75.964  1.00 71.56           H  
ATOM    444  HB3 GLN A  30     100.724   9.687 -75.024  1.00 71.56           H  
ATOM    445  O   GLN A  30      98.082   8.051 -75.339  1.00 71.56           O  
ATOM    446  CG  GLN A  30     101.917  10.332 -76.702  1.00 71.56           C  
ATOM    447  HG2 GLN A  30     101.464  11.322 -76.752  1.00 71.56           H  
ATOM    448  HG3 GLN A  30     102.115   9.999 -77.720  1.00 71.56           H  
ATOM    449  CD  GLN A  30     103.245  10.450 -75.959  1.00 71.56           C  
ATOM    450  NE2 GLN A  30     104.254  11.025 -76.576  1.00 71.56           N  
ATOM    451 HE21 GLN A  30     105.127  11.068 -76.071  1.00 71.56           H  
ATOM    452 HE22 GLN A  30     104.153  11.355 -77.526  1.00 71.56           H  
ATOM    453  OE1 GLN A  30     103.404  10.023 -74.823  1.00 71.56           O  
ATOM    454  N   VAL A  31      99.068   6.806 -76.922  1.00 73.48           N  
ATOM    455  H   VAL A  31      99.711   6.787 -77.701  1.00 73.48           H  
ATOM    456  CA  VAL A  31      98.568   5.513 -76.456  1.00 73.48           C  
ATOM    457  HA  VAL A  31      98.150   5.613 -75.454  1.00 73.48           H  
ATOM    458  C   VAL A  31      99.773   4.584 -76.391  1.00 73.48           C  
ATOM    459  CB  VAL A  31      97.469   4.972 -77.389  1.00 73.48           C  
ATOM    460  HB  VAL A  31      97.891   4.769 -78.373  1.00 73.48           H  
ATOM    461  O   VAL A  31     100.558   4.541 -77.336  1.00 73.48           O  
ATOM    462  CG1 VAL A  31      96.887   3.685 -76.822  1.00 73.48           C  
ATOM    463 HG11 VAL A  31      96.079   3.344 -77.470  1.00 73.48           H  
ATOM    464 HG12 VAL A  31      97.664   2.922 -76.787  1.00 73.48           H  
ATOM    465 HG13 VAL A  31      96.496   3.853 -75.819  1.00 73.48           H  
ATOM    466  CG2 VAL A  31      96.299   5.940 -77.575  1.00 73.48           C  
ATOM    467 HG21 VAL A  31      95.843   6.158 -76.610  1.00 73.48           H  
ATOM    468 HG22 VAL A  31      96.660   6.859 -78.038  1.00 73.48           H  
ATOM    469 HG23 VAL A  31      95.557   5.502 -78.242  1.00 73.48           H  
ATOM    470  N   GLN A  32      99.972   3.879 -75.273  1.00 71.18           N  
ATOM    471  H   GLN A  32      99.286   3.910 -74.533  1.00 71.18           H  
ATOM    472  CA  GLN A  32     101.125   2.982 -75.135  1.00 71.18           C  
ATOM    473  HA  GLN A  32     102.033   3.584 -75.173  1.00 71.18           H  
ATOM    474  C   GLN A  32     101.185   1.987 -76.306  1.00 71.18           C  
ATOM    475  CB  GLN A  32     101.091   2.237 -73.793  1.00 71.18           C  
ATOM    476  HB2 GLN A  32     100.087   1.855 -73.612  1.00 71.18           H  
ATOM    477  HB3 GLN A  32     101.772   1.388 -73.851  1.00 71.18           H  
ATOM    478  O   GLN A  32     100.174   1.386 -76.665  1.00 71.18           O  
ATOM    479  CG  GLN A  32     101.545   3.114 -72.615  1.00 71.18           C  
ATOM    480  HG2 GLN A  32     100.856   3.950 -72.491  1.00 71.18           H  
ATOM    481  HG3 GLN A  32     102.537   3.511 -72.830  1.00 71.18           H  
ATOM    482  CD  GLN A  32     101.604   2.334 -71.302  1.00 71.18           C  
ATOM    483  NE2 GLN A  32     102.368   2.782 -70.330  1.00 71.18           N  
ATOM    484 HE21 GLN A  32     102.958   3.593 -70.447  1.00 71.18           H  
ATOM    485 HE22 GLN A  32     102.360   2.218 -69.493  1.00 71.18           H  
ATOM    486  OE1 GLN A  32     100.960   1.321 -71.112  1.00 71.18           O  
ATOM    487  N   HIS A  33     102.382   1.833 -76.881  1.00 74.22           N  
ATOM    488  H   HIS A  33     103.147   2.381 -76.515  1.00 74.22           H  
ATOM    489  CA  HIS A  33     102.686   0.967 -78.029  1.00 74.22           C  
ATOM    490  HA  HIS A  33     103.763   1.031 -78.179  1.00 74.22           H  
ATOM    491  C   HIS A  33     102.086   1.388 -79.384  1.00 74.22           C  
ATOM    492  CB  HIS A  33     102.388  -0.501 -77.678  1.00 74.22           C  
ATOM    493  HB2 HIS A  33     102.800  -1.145 -78.455  1.00 74.22           H  
ATOM    494  HB3 HIS A  33     101.308  -0.649 -77.661  1.00 74.22           H  
ATOM    495  O   HIS A  33     102.277   0.670 -80.357  1.00 74.22           O  
ATOM    496  CG  HIS A  33     102.952  -0.926 -76.350  1.00 74.22           C  
ATOM    497  CD2 HIS A  33     102.254  -1.134 -75.190  1.00 74.22           C  
ATOM    498  HD2 HIS A  33     101.185  -1.040 -75.067  1.00 74.22           H  
ATOM    499  ND1 HIS A  33     104.284  -1.114 -76.064  1.00 74.22           N  
ATOM    500  HD1 HIS A  33     105.046  -1.060 -76.725  1.00 74.22           H  
ATOM    501  CE1 HIS A  33     104.387  -1.432 -74.764  1.00 74.22           C  
ATOM    502  HE1 HIS A  33     105.310  -1.650 -74.247  1.00 74.22           H  
ATOM    503  NE2 HIS A  33     103.176  -1.451 -74.189  1.00 74.22           N  
ATOM    504  N   MET A  34     101.425   2.545 -79.491  1.00 80.58           N  
ATOM    505  H   MET A  34     101.307   3.125 -78.672  1.00 80.58           H  
ATOM    506  CA  MET A  34     100.867   3.050 -80.750  1.00 80.58           C  
ATOM    507  HA  MET A  34     101.026   2.322 -81.546  1.00 80.58           H  
ATOM    508  C   MET A  34     101.570   4.354 -81.148  1.00 80.58           C  
ATOM    509  CB  MET A  34      99.355   3.217 -80.564  1.00 80.58           C  
ATOM    510  HB2 MET A  34      98.966   2.329 -80.065  1.00 80.58           H  
ATOM    511  HB3 MET A  34      99.179   4.080 -79.922  1.00 80.58           H  
ATOM    512  O   MET A  34     101.447   5.363 -80.456  1.00 80.58           O  
ATOM    513  CG  MET A  34      98.582   3.409 -81.869  1.00 80.58           C  
ATOM    514  HG2 MET A  34      98.944   4.317 -82.353  1.00 80.58           H  
ATOM    515  HG3 MET A  34      98.781   2.568 -82.533  1.00 80.58           H  
ATOM    516  SD  MET A  34      96.784   3.570 -81.622  1.00 80.58           S  
ATOM    517  CE  MET A  34      96.337   1.842 -81.301  1.00 80.58           C  
ATOM    518  HE1 MET A  34      96.793   1.508 -80.369  1.00 80.58           H  
ATOM    519  HE2 MET A  34      96.693   1.223 -82.124  1.00 80.58           H  
ATOM    520  HE3 MET A  34      95.253   1.751 -81.229  1.00 80.58           H  
ATOM    521  N   GLU A  35     102.314   4.328 -82.253  1.00 79.90           N  
ATOM    522  H   GLU A  35     102.318   3.491 -82.817  1.00 79.90           H  
ATOM    523  CA  GLU A  35     103.126   5.462 -82.721  1.00 79.90           C  
ATOM    524  HA  GLU A  35     103.460   6.035 -81.856  1.00 79.90           H  
ATOM    525  C   GLU A  35     102.310   6.417 -83.607  1.00 79.90           C  
ATOM    526  CB  GLU A  35     104.371   4.907 -83.435  1.00 79.90           C  
ATOM    527  HB2 GLU A  35     104.100   4.593 -84.443  1.00 79.90           H  
ATOM    528  HB3 GLU A  35     104.721   4.032 -82.887  1.00 79.90           H  
ATOM    529  O   GLU A  35     102.461   7.634 -83.523  1.00 79.90           O  
ATOM    530  CG  GLU A  35     105.528   5.917 -83.483  1.00 79.90           C  
ATOM    531  HG2 GLU A  35     105.239   6.757 -84.114  1.00 79.90           H  
ATOM    532  HG3 GLU A  35     105.700   6.294 -82.475  1.00 79.90           H  
ATOM    533  CD  GLU A  35     106.827   5.296 -84.021  1.00 79.90           C  
ATOM    534  OE1 GLU A  35     107.913   5.739 -83.586  1.00 79.90           O  
ATOM    535  OE2 GLU A  35     106.734   4.369 -84.852  1.00 79.90           O  
ATOM    536  N   VAL A  36     101.370   5.877 -84.396  1.00 85.15           N  
ATOM    537  H   VAL A  36     101.307   4.870 -84.416  1.00 85.15           H  
ATOM    538  CA  VAL A  36     100.442   6.663 -85.226  1.00 85.15           C  
ATOM    539  HA  VAL A  36     100.584   7.723 -85.017  1.00 85.15           H  
ATOM    540  C   VAL A  36      99.006   6.302 -84.882  1.00 85.15           C  
ATOM    541  CB  VAL A  36     100.708   6.455 -86.731  1.00 85.15           C  
ATOM    542  HB  VAL A  36     100.553   5.407 -86.986  1.00 85.15           H  
ATOM    543  O   VAL A  36      98.578   5.172 -85.115  1.00 85.15           O  
ATOM    544  CG1 VAL A  36      99.758   7.308 -87.589  1.00 85.15           C  
ATOM    545 HG11 VAL A  36      98.721   7.011 -87.431  1.00 85.15           H  
ATOM    546 HG12 VAL A  36      99.995   7.174 -88.645  1.00 85.15           H  
ATOM    547 HG13 VAL A  36      99.872   8.362 -87.335  1.00 85.15           H  
ATOM    548  CG2 VAL A  36     102.145   6.833 -87.104  1.00 85.15           C  
ATOM    549 HG21 VAL A  36     102.354   7.861 -86.807  1.00 85.15           H  
ATOM    550 HG22 VAL A  36     102.851   6.174 -86.599  1.00 85.15           H  
ATOM    551 HG23 VAL A  36     102.298   6.728 -88.179  1.00 85.15           H  
ATOM    552  N   ILE A  37      98.233   7.270 -84.386  1.00 86.03           N  
ATOM    553  H   ILE A  37      98.644   8.181 -84.235  1.00 86.03           H  
ATOM    554  CA  ILE A  37      96.797   7.110 -84.141  1.00 86.03           C  
ATOM    555  HA  ILE A  37      96.609   6.066 -83.890  1.00 86.03           H  
ATOM    556  C   ILE A  37      96.039   7.448 -85.430  1.00 86.03           C  
ATOM    557  CB  ILE A  37      96.312   7.970 -82.951  1.00 86.03           C  
ATOM    558  HB  ILE A  37      96.213   9.008 -83.268  1.00 86.03           H  
ATOM    559  O   ILE A  37      96.081   8.582 -85.897  1.00 86.03           O  
ATOM    560  CG1 ILE A  37      97.265   7.908 -81.731  1.00 86.03           C  
ATOM    561 HG12 ILE A  37      97.424   6.870 -81.441  1.00 86.03           H  
ATOM    562 HG13 ILE A  37      98.230   8.327 -82.014  1.00 86.03           H  
ATOM    563  CG2 ILE A  37      94.942   7.427 -82.534  1.00 86.03           C  
ATOM    564 HG21 ILE A  37      94.312   7.203 -83.395  1.00 86.03           H  
ATOM    565 HG22 ILE A  37      95.122   6.494 -82.000  1.00 86.03           H  
ATOM    566 HG23 ILE A  37      94.429   8.135 -81.883  1.00 86.03           H  
ATOM    567  CD1 ILE A  37      96.778   8.696 -80.506  1.00 86.03           C  
ATOM    568 HD11 ILE A  37      96.546   9.722 -80.791  1.00 86.03           H  
ATOM    569 HD12 ILE A  37      97.564   8.708 -79.752  1.00 86.03           H  
ATOM    570 HD13 ILE A  37      95.894   8.226 -80.075  1.00 86.03           H  
ATOM    571  N   ARG A  38      95.353   6.467 -86.025  1.00 89.30           N  
ATOM    572  H   ARG A  38      95.305   5.573 -85.558  1.00 89.30           H  
ATOM    573  CA  ARG A  38      94.660   6.630 -87.316  1.00 89.30           C  
ATOM    574  HA  ARG A  38      95.100   7.466 -87.861  1.00 89.30           H  
ATOM    575  C   ARG A  38      93.187   6.996 -87.145  1.00 89.30           C  
ATOM    576  CB  ARG A  38      94.823   5.363 -88.171  1.00 89.30           C  
ATOM    577  HB2 ARG A  38      94.216   5.476 -89.069  1.00 89.30           H  
ATOM    578  HB3 ARG A  38      94.446   4.505 -87.614  1.00 89.30           H  
ATOM    579  O   ARG A  38      92.670   7.829 -87.881  1.00 89.30           O  
ATOM    580  CG  ARG A  38      96.276   5.094 -88.604  1.00 89.30           C  
ATOM    581  HG2 ARG A  38      96.909   4.967 -87.725  1.00 89.30           H  
ATOM    582  HG3 ARG A  38      96.648   5.936 -89.188  1.00 89.30           H  
ATOM    583  CD  ARG A  38      96.327   3.816 -89.455  1.00 89.30           C  
ATOM    584  HD2 ARG A  38      95.852   3.016 -88.886  1.00 89.30           H  
ATOM    585  HD3 ARG A  38      95.753   3.979 -90.367  1.00 89.30           H  
ATOM    586  NE  ARG A  38      97.702   3.403 -89.813  1.00 89.30           N  
ATOM    587  HE  ARG A  38      98.449   4.073 -89.694  1.00 89.30           H  
ATOM    588  NH1 ARG A  38      97.171   1.249 -90.392  1.00 89.30           N  
ATOM    589 HH11 ARG A  38      97.429   0.280 -90.271  1.00 89.30           H  
ATOM    590 HH12 ARG A  38      96.192   1.444 -90.235  1.00 89.30           H  
ATOM    591  NH2 ARG A  38      99.297   1.858 -90.401  1.00 89.30           N  
ATOM    592 HH21 ARG A  38      99.515   0.895 -90.616  1.00 89.30           H  
ATOM    593 HH22 ARG A  38     100.084   2.475 -90.256  1.00 89.30           H  
ATOM    594  CZ  ARG A  38      98.055   2.186 -90.205  1.00 89.30           C  
ATOM    595  N   SER A  39      92.503   6.394 -86.172  1.00 91.98           N  
ATOM    596  H   SER A  39      92.978   5.719 -85.591  1.00 91.98           H  
ATOM    597  CA  SER A  39      91.077   6.654 -85.958  1.00 91.98           C  
ATOM    598  HA  SER A  39      90.873   7.689 -86.232  1.00 91.98           H  
ATOM    599  C   SER A  39      90.648   6.470 -84.509  1.00 91.98           C  
ATOM    600  CB  SER A  39      90.219   5.750 -86.853  1.00 91.98           C  
ATOM    601  HB2 SER A  39      89.175   6.050 -86.763  1.00 91.98           H  
ATOM    602  HB3 SER A  39      90.521   5.866 -87.894  1.00 91.98           H  
ATOM    603  O   SER A  39      91.114   5.547 -83.835  1.00 91.98           O  
ATOM    604  OG  SER A  39      90.349   4.393 -86.462  1.00 91.98           O  
ATOM    605  HG  SER A  39      90.503   4.384 -85.515  1.00 91.98           H  
ATOM    606  N   LEU A  40      89.676   7.272 -84.084  1.00 93.13           N  
ATOM    607  H   LEU A  40      89.334   7.969 -84.729  1.00 93.13           H  
ATOM    608  CA  LEU A  40      88.956   7.126 -82.823  1.00 93.13           C  
ATOM    609  HA  LEU A  40      89.396   6.307 -82.254  1.00 93.13           H  
ATOM    610  C   LEU A  40      87.494   6.778 -83.125  1.00 93.13           C  
ATOM    611  CB  LEU A  40      89.120   8.433 -82.029  1.00 93.13           C  
ATOM    612  HB2 LEU A  40      88.577   9.223 -82.546  1.00 93.13           H  
ATOM    613  HB3 LEU A  40      90.175   8.709 -82.021  1.00 93.13           H  
ATOM    614  O   LEU A  40      86.875   7.379 -83.996  1.00 93.13           O  
ATOM    615  CG  LEU A  40      88.635   8.370 -80.573  1.00 93.13           C  
ATOM    616  HG  LEU A  40      87.588   8.069 -80.550  1.00 93.13           H  
ATOM    617  CD1 LEU A  40      89.472   7.398 -79.737  1.00 93.13           C  
ATOM    618 HD11 LEU A  40      89.266   6.369 -80.032  1.00 93.13           H  
ATOM    619 HD12 LEU A  40      89.223   7.509 -78.682  1.00 93.13           H  
ATOM    620 HD13 LEU A  40      90.533   7.609 -79.866  1.00 93.13           H  
ATOM    621  CD2 LEU A  40      88.766   9.754 -79.940  1.00 93.13           C  
ATOM    622 HD21 LEU A  40      89.814  10.050 -79.895  1.00 93.13           H  
ATOM    623 HD22 LEU A  40      88.359   9.732 -78.929  1.00 93.13           H  
ATOM    624 HD23 LEU A  40      88.216  10.490 -80.527  1.00 93.13           H  
ATOM    625  N   THR A  41      86.924   5.786 -82.455  1.00 94.36           N  
ATOM    626  H   THR A  41      87.484   5.276 -81.786  1.00 94.36           H  
ATOM    627  CA  THR A  41      85.566   5.299 -82.730  1.00 94.36           C  
ATOM    628  HA  THR A  41      85.037   6.014 -83.360  1.00 94.36           H  
ATOM    629  C   THR A  41      84.784   5.173 -81.436  1.00 94.36           C  
ATOM    630  CB  THR A  41      85.594   3.958 -83.481  1.00 94.36           C  
ATOM    631  HB  THR A  41      85.986   3.181 -82.824  1.00 94.36           H  
ATOM    632  O   THR A  41      85.215   4.490 -80.507  1.00 94.36           O  
ATOM    633  CG2 THR A  41      84.213   3.540 -83.976  1.00 94.36           C  
ATOM    634 HG21 THR A  41      83.554   3.329 -83.134  1.00 94.36           H  
ATOM    635 HG22 THR A  41      84.313   2.630 -84.569  1.00 94.36           H  
ATOM    636 HG23 THR A  41      83.776   4.322 -84.597  1.00 94.36           H  
ATOM    637  OG1 THR A  41      86.433   4.056 -84.611  1.00 94.36           O  
ATOM    638  HG1 THR A  41      86.591   4.990 -84.769  1.00 94.36           H  
ATOM    639  N   LEU A  42      83.616   5.811 -81.383  1.00 94.33           N  
ATOM    640  H   LEU A  42      83.306   6.301 -82.209  1.00 94.33           H  
ATOM    641  CA  LEU A  42      82.646   5.614 -80.315  1.00 94.33           C  
ATOM    642  HA  LEU A  42      83.157   5.185 -79.453  1.00 94.33           H  
ATOM    643  C   LEU A  42      81.593   4.620 -80.800  1.00 94.33           C  
ATOM    644  CB  LEU A  42      82.050   6.966 -79.891  1.00 94.33           C  
ATOM    645  HB2 LEU A  42      81.560   7.409 -80.758  1.00 94.33           H  
ATOM    646  HB3 LEU A  42      82.858   7.629 -79.585  1.00 94.33           H  
ATOM    647  O   LEU A  42      80.989   4.800 -81.856  1.00 94.33           O  
ATOM    648  CG  LEU A  42      81.026   6.863 -78.744  1.00 94.33           C  
ATOM    649  HG  LEU A  42      80.227   6.180 -79.033  1.00 94.33           H  
ATOM    650  CD1 LEU A  42      81.658   6.360 -77.445  1.00 94.33           C  
ATOM    651 HD11 LEU A  42      82.065   5.357 -77.571  1.00 94.33           H  
ATOM    652 HD12 LEU A  42      80.895   6.315 -76.668  1.00 94.33           H  
ATOM    653 HD13 LEU A  42      82.446   7.042 -77.126  1.00 94.33           H  
ATOM    654  CD2 LEU A  42      80.402   8.233 -78.483  1.00 94.33           C  
ATOM    655 HD21 LEU A  42      79.918   8.602 -79.388  1.00 94.33           H  
ATOM    656 HD22 LEU A  42      79.652   8.155 -77.696  1.00 94.33           H  
ATOM    657 HD23 LEU A  42      81.165   8.945 -78.169  1.00 94.33           H  
ATOM    658  N   SER A  43      81.368   3.572 -80.020  1.00 94.24           N  
ATOM    659  H   SER A  43      81.879   3.512 -79.151  1.00 94.24           H  
ATOM    660  CA  SER A  43      80.457   2.475 -80.345  1.00 94.24           C  
ATOM    661  HA  SER A  43      79.792   2.785 -81.151  1.00 94.24           H  
ATOM    662  C   SER A  43      79.572   2.145 -79.149  1.00 94.24           C  
ATOM    663  CB  SER A  43      81.264   1.272 -80.851  1.00 94.24           C  
ATOM    664  HB2 SER A  43      80.592   0.447 -81.087  1.00 94.24           H  
ATOM    665  HB3 SER A  43      81.779   1.572 -81.763  1.00 94.24           H  
ATOM    666  O   SER A  43      79.948   2.407 -78.008  1.00 94.24           O  
ATOM    667  OG  SER A  43      82.245   0.867 -79.911  1.00 94.24           O  
ATOM    668  HG  SER A  43      82.606   1.667 -79.524  1.00 94.24           H  
ATOM    669  N   ARG A  44      78.388   1.589 -79.398  1.00 91.37           N  
ATOM    670  H   ARG A  44      78.157   1.388 -80.361  1.00 91.37           H  
ATOM    671  CA  ARG A  44      77.432   1.167 -78.367  1.00 91.37           C  
ATOM    672  HA  ARG A  44      77.876   1.285 -77.379  1.00 91.37           H  
ATOM    673  C   ARG A  44      77.120  -0.308 -78.543  1.00 91.37           C  
ATOM    674  CB  ARG A  44      76.184   2.057 -78.428  1.00 91.37           C  
ATOM    675  HB2 ARG A  44      76.516   3.072 -78.208  1.00 91.37           H  
ATOM    676  HB3 ARG A  44      75.756   2.022 -79.430  1.00 91.37           H  
ATOM    677  O   ARG A  44      76.976  -0.775 -79.672  1.00 91.37           O  
ATOM    678  CG  ARG A  44      75.111   1.697 -77.392  1.00 91.37           C  
ATOM    679  HG2 ARG A  44      75.566   1.739 -76.402  1.00 91.37           H  
ATOM    680  HG3 ARG A  44      74.744   0.685 -77.562  1.00 91.37           H  
ATOM    681  CD  ARG A  44      73.926   2.672 -77.423  1.00 91.37           C  
ATOM    682  HD2 ARG A  44      74.299   3.697 -77.434  1.00 91.37           H  
ATOM    683  HD3 ARG A  44      73.358   2.537 -76.503  1.00 91.37           H  
ATOM    684  NE  ARG A  44      73.026   2.446 -78.572  1.00 91.37           N  
ATOM    685  HE  ARG A  44      73.273   1.700 -79.207  1.00 91.37           H  
ATOM    686  NH1 ARG A  44      71.429   3.958 -77.901  1.00 91.37           N  
ATOM    687 HH11 ARG A  44      70.503   4.361 -77.901  1.00 91.37           H  
ATOM    688 HH12 ARG A  44      71.991   4.226 -77.106  1.00 91.37           H  
ATOM    689  NH2 ARG A  44      71.069   2.694 -79.714  1.00 91.37           N  
ATOM    690 HH21 ARG A  44      71.291   1.885 -80.276  1.00 91.37           H  
ATOM    691 HH22 ARG A  44      70.144   3.101 -79.726  1.00 91.37           H  
ATOM    692  CZ  ARG A  44      71.849   3.035 -78.725  1.00 91.37           C  
ATOM    693  N   TYR A  45      77.034  -1.035 -77.440  1.00 90.50           N  
ATOM    694  H   TYR A  45      77.172  -0.594 -76.542  1.00 90.50           H  
ATOM    695  CA  TYR A  45      76.705  -2.451 -77.462  1.00 90.50           C  
ATOM    696  HA  TYR A  45      77.419  -2.960 -78.109  1.00 90.50           H  
ATOM    697  C   TYR A  45      75.302  -2.673 -78.050  1.00 90.50           C  
ATOM    698  CB  TYR A  45      76.890  -3.016 -76.055  1.00 90.50           C  
ATOM    699  HB2 TYR A  45      76.231  -2.503 -75.355  1.00 90.50           H  
ATOM    700  HB3 TYR A  45      77.913  -2.815 -75.738  1.00 90.50           H  
ATOM    701  O   TYR A  45      74.341  -1.972 -77.721  1.00 90.50           O  
ATOM    702  CG  TYR A  45      76.659  -4.501 -75.957  1.00 90.50           C  
ATOM    703  CD1 TYR A  45      75.436  -4.994 -75.466  1.00 90.50           C  
ATOM    704  HD1 TYR A  45      74.658  -4.311 -75.156  1.00 90.50           H  
ATOM    705  CD2 TYR A  45      77.677  -5.383 -76.361  1.00 90.50           C  
ATOM    706  HD2 TYR A  45      78.601  -4.994 -76.763  1.00 90.50           H  
ATOM    707  CE1 TYR A  45      75.239  -6.382 -75.361  1.00 90.50           C  
ATOM    708  HE1 TYR A  45      74.313  -6.782 -74.974  1.00 90.50           H  
ATOM    709  CE2 TYR A  45      77.485  -6.772 -76.255  1.00 90.50           C  
ATOM    710  HE2 TYR A  45      78.256  -7.456 -76.576  1.00 90.50           H  
ATOM    711  OH  TYR A  45      76.082  -8.602 -75.604  1.00 90.50           O  
ATOM    712  HH  TYR A  45      76.860  -9.104 -75.860  1.00 90.50           H  
ATOM    713  CZ  TYR A  45      76.265  -7.268 -75.745  1.00 90.50           C  
ATOM    714  N   ASN A  46      75.200  -3.608 -78.989  1.00 80.00           N  
ATOM    715  H   ASN A  46      76.012  -4.161 -79.223  1.00 80.00           H  
ATOM    716  CA  ASN A  46      73.959  -3.982 -79.651  1.00 80.00           C  
ATOM    717  HA  ASN A  46      73.173  -3.285 -79.361  1.00 80.00           H  
ATOM    718  C   ASN A  46      73.528  -5.382 -79.195  1.00 80.00           C  
ATOM    719  CB  ASN A  46      74.160  -3.885 -81.175  1.00 80.00           C  
ATOM    720  HB2 ASN A  46      74.831  -4.681 -81.498  1.00 80.00           H  
ATOM    721  HB3 ASN A  46      74.620  -2.928 -81.421  1.00 80.00           H  
ATOM    722  O   ASN A  46      74.365  -6.231 -78.901  1.00 80.00           O  
ATOM    723  CG  ASN A  46      72.860  -3.993 -81.948  1.00 80.00           C  
ATOM    724  ND2 ASN A  46      72.911  -4.372 -83.201  1.00 80.00           N  
ATOM    725 HD21 ASN A  46      73.742  -4.855 -83.510  1.00 80.00           H  
ATOM    726 HD22 ASN A  46      72.017  -4.582 -83.621  1.00 80.00           H  
ATOM    727  OD1 ASN A  46      71.780  -3.745 -81.443  1.00 80.00           O  
ATOM    728  N   GLN A  47      72.220  -5.652 -79.210  1.00 72.06           N  
ATOM    729  H   GLN A  47      71.592  -4.934 -79.543  1.00 72.06           H  
ATOM    730  CA  GLN A  47      71.636  -6.943 -78.807  1.00 72.06           C  
ATOM    731  HA  GLN A  47      71.904  -7.142 -77.769  1.00 72.06           H  
ATOM    732  C   GLN A  47      72.153  -8.138 -79.634  1.00 72.06           C  
ATOM    733  CB  GLN A  47      70.105  -6.852 -78.911  1.00 72.06           C  
ATOM    734  HB2 GLN A  47      69.836  -6.542 -79.920  1.00 72.06           H  
ATOM    735  HB3 GLN A  47      69.683  -7.842 -78.735  1.00 72.06           H  
ATOM    736  O   GLN A  47      72.017  -9.283 -79.220  1.00 72.06           O  
ATOM    737  CG  GLN A  47      69.486  -5.882 -77.888  1.00 72.06           C  
ATOM    738  HG2 GLN A  47      69.724  -6.229 -76.882  1.00 72.06           H  
ATOM    739  HG3 GLN A  47      69.909  -4.886 -78.015  1.00 72.06           H  
ATOM    740  CD  GLN A  47      67.968  -5.773 -78.020  1.00 72.06           C  
ATOM    741  NE2 GLN A  47      67.306  -5.089 -77.113  1.00 72.06           N  
ATOM    742 HE21 GLN A  47      67.771  -4.700 -76.306  1.00 72.06           H  
ATOM    743 HE22 GLN A  47      66.302  -5.083 -77.218  1.00 72.06           H  
ATOM    744  OE1 GLN A  47      67.348  -6.271 -78.943  1.00 72.06           O  
ATOM    745  N   THR A  48      72.798  -7.888 -80.777  1.00 71.57           N  
ATOM    746  H   THR A  48      72.909  -6.922 -81.049  1.00 71.57           H  
ATOM    747  CA  THR A  48      73.453  -8.889 -81.634  1.00 71.57           C  
ATOM    748  HA  THR A  48      72.836  -9.788 -81.634  1.00 71.57           H  
ATOM    749  C   THR A  48      74.838  -9.334 -81.130  1.00 71.57           C  
ATOM    750  CB  THR A  48      73.528  -8.379 -83.086  1.00 71.57           C  
ATOM    751  HB  THR A  48      74.042  -9.113 -83.708  1.00 71.57           H  
ATOM    752  O   THR A  48      75.652  -9.769 -81.938  1.00 71.57           O  
ATOM    753  CG2 THR A  48      72.140  -8.156 -83.686  1.00 71.57           C  
ATOM    754 HG21 THR A  48      71.612  -7.368 -83.149  1.00 71.57           H  
ATOM    755 HG22 THR A  48      71.564  -9.079 -83.627  1.00 71.57           H  
ATOM    756 HG23 THR A  48      72.242  -7.872 -84.733  1.00 71.57           H  
ATOM    757  OG1 THR A  48      74.227  -7.148 -83.143  1.00 71.57           O  
ATOM    758  HG1 THR A  48      75.157  -7.389 -83.128  1.00 71.57           H  
ATOM    759  N   LEU A  49      75.126  -9.206 -79.826  1.00 69.68           N  
ATOM    760  H   LEU A  49      74.396  -8.843 -79.230  1.00 69.68           H  
ATOM    761  CA  LEU A  49      76.409  -9.547 -79.176  1.00 69.68           C  
ATOM    762  HA  LEU A  49      76.323  -9.212 -78.142  1.00 69.68           H  
ATOM    763  C   LEU A  49      77.645  -8.794 -79.711  1.00 69.68           C  
ATOM    764  CB  LEU A  49      76.599 -11.082 -79.145  1.00 69.68           C  
ATOM    765  HB2 LEU A  49      77.640 -11.330 -78.937  1.00 69.68           H  
ATOM    766  HB3 LEU A  49      76.384 -11.479 -80.138  1.00 69.68           H  
ATOM    767  O   LEU A  49      78.773  -9.164 -79.387  1.00 69.68           O  
ATOM    768  CG  LEU A  49      75.722 -11.797 -78.103  1.00 69.68           C  
ATOM    769  HG  LEU A  49      74.776 -11.269 -77.985  1.00 69.68           H  
ATOM    770  CD1 LEU A  49      75.427 -13.228 -78.548  1.00 69.68           C  
ATOM    771 HD11 LEU A  49      74.868 -13.210 -79.484  1.00 69.68           H  
ATOM    772 HD12 LEU A  49      74.824 -13.732 -77.793  1.00 69.68           H  
ATOM    773 HD13 LEU A  49      76.357 -13.778 -78.697  1.00 69.68           H  
ATOM    774  CD2 LEU A  49      76.433 -11.876 -76.749  1.00 69.68           C  
ATOM    775 HD21 LEU A  49      76.771 -10.886 -76.445  1.00 69.68           H  
ATOM    776 HD22 LEU A  49      75.745 -12.266 -75.999  1.00 69.68           H  
ATOM    777 HD23 LEU A  49      77.299 -12.534 -76.818  1.00 69.68           H  
ATOM    778  N   ASP A  50      77.454  -7.707 -80.460  1.00 84.83           N  
ATOM    779  H   ASP A  50      76.506  -7.390 -80.604  1.00 84.83           H  
ATOM    780  CA  ASP A  50      78.545  -6.901 -81.015  1.00 84.83           C  
ATOM    781  HA  ASP A  50      79.461  -7.159 -80.484  1.00 84.83           H  
ATOM    782  C   ASP A  50      78.314  -5.400 -80.787  1.00 84.83           C  
ATOM    783  CB  ASP A  50      78.771  -7.251 -82.499  1.00 84.83           C  
ATOM    784  HB2 ASP A  50      77.984  -6.791 -83.097  1.00 84.83           H  
ATOM    785  HB3 ASP A  50      78.699  -8.331 -82.619  1.00 84.83           H  
ATOM    786  O   ASP A  50      77.199  -4.938 -80.538  1.00 84.83           O  
ATOM    787  CG  ASP A  50      80.149  -6.814 -83.030  1.00 84.83           C  
ATOM    788  OD1 ASP A  50      81.000  -6.372 -82.214  1.00 84.83           O  
ATOM    789  OD2 ASP A  50      80.334  -6.899 -84.261  1.00 84.83           O  
ATOM    790  N   PHE A  51      79.385  -4.618 -80.849  1.00 89.66           N  
ATOM    791  H   PHE A  51      80.224  -5.051 -81.206  1.00 89.66           H  
ATOM    792  CA  PHE A  51      79.347  -3.167 -80.733  1.00 89.66           C  
ATOM    793  HA  PHE A  51      78.557  -2.874 -80.042  1.00 89.66           H  
ATOM    794  C   PHE A  51      79.059  -2.532 -82.089  1.00 89.66           C  
ATOM    795  CB  PHE A  51      80.680  -2.678 -80.181  1.00 89.66           C  
ATOM    796  HB2 PHE A  51      80.810  -1.627 -80.439  1.00 89.66           H  
ATOM    797  HB3 PHE A  51      81.458  -3.255 -80.680  1.00 89.66           H  
ATOM    798  O   PHE A  51      79.807  -2.710 -83.047  1.00 89.66           O  
ATOM    799  CG  PHE A  51      80.834  -2.824 -78.685  1.00 89.66           C  
ATOM    800  CD1 PHE A  51      80.456  -1.769 -77.836  1.00 89.66           C  
ATOM    801  HD1 PHE A  51      80.077  -0.847 -78.251  1.00 89.66           H  
ATOM    802  CD2 PHE A  51      81.315  -4.027 -78.141  1.00 89.66           C  
ATOM    803  HD2 PHE A  51      81.559  -4.851 -78.795  1.00 89.66           H  
ATOM    804  CE1 PHE A  51      80.535  -1.928 -76.443  1.00 89.66           C  
ATOM    805  HE1 PHE A  51      80.202  -1.132 -75.794  1.00 89.66           H  
ATOM    806  CE2 PHE A  51      81.405  -4.181 -76.747  1.00 89.66           C  
ATOM    807  HE2 PHE A  51      81.701  -5.136 -76.338  1.00 89.66           H  
ATOM    808  CZ  PHE A  51      81.011  -3.131 -75.897  1.00 89.66           C  
ATOM    809  HZ  PHE A  51      81.012  -3.261 -74.825  1.00 89.66           H  
ATOM    810  N   LYS A  52      78.007  -1.718 -82.148  1.00 89.66           N  
ATOM    811  H   LYS A  52      77.474  -1.571 -81.303  1.00 89.66           H  
ATOM    812  CA  LYS A  52      77.680  -0.912 -83.321  1.00 89.66           C  
ATOM    813  HA  LYS A  52      78.067  -1.416 -84.206  1.00 89.66           H  
ATOM    814  C   LYS A  52      78.361   0.446 -83.214  1.00 89.66           C  
ATOM    815  CB  LYS A  52      76.157  -0.814 -83.445  1.00 89.66           C  
ATOM    816  HB2 LYS A  52      75.755  -0.262 -82.595  1.00 89.66           H  
ATOM    817  HB3 LYS A  52      75.745  -1.823 -83.432  1.00 89.66           H  
ATOM    818  O   LYS A  52      78.136   1.182 -82.250  1.00 89.66           O  
ATOM    819  CG  LYS A  52      75.743  -0.127 -84.752  1.00 89.66           C  
ATOM    820  HG2 LYS A  52      76.087   0.908 -84.751  1.00 89.66           H  
ATOM    821  HG3 LYS A  52      76.199  -0.652 -85.592  1.00 89.66           H  
ATOM    822  CD  LYS A  52      74.220  -0.154 -84.908  1.00 89.66           C  
ATOM    823  HD2 LYS A  52      73.766   0.411 -84.094  1.00 89.66           H  
ATOM    824  HD3 LYS A  52      73.876  -1.187 -84.865  1.00 89.66           H  
ATOM    825  CE  LYS A  52      73.836   0.464 -86.255  1.00 89.66           C  
ATOM    826  HE2 LYS A  52      74.361  -0.077 -87.042  1.00 89.66           H  
ATOM    827  HE3 LYS A  52      74.187   1.496 -86.278  1.00 89.66           H  
ATOM    828  NZ  LYS A  52      72.372   0.402 -86.483  1.00 89.66           N  
ATOM    829  HZ1 LYS A  52      72.142   0.801 -87.382  1.00 89.66           H  
ATOM    830  HZ2 LYS A  52      71.878   0.914 -85.766  1.00 89.66           H  
ATOM    831  HZ3 LYS A  52      72.056  -0.557 -86.471  1.00 89.66           H  
ATOM    832  N   ASP A  53      79.166   0.793 -84.208  1.00 92.48           N  
ATOM    833  H   ASP A  53      79.403   0.107 -84.910  1.00 92.48           H  
ATOM    834  CA  ASP A  53      79.825   2.094 -84.265  1.00 92.48           C  
ATOM    835  HA  ASP A  53      80.347   2.263 -83.323  1.00 92.48           H  
ATOM    836  C   ASP A  53      78.784   3.215 -84.430  1.00 92.48           C  
ATOM    837  CB  ASP A  53      80.890   2.107 -85.369  1.00 92.48           C  
ATOM    838  HB2 ASP A  53      81.311   3.111 -85.417  1.00 92.48           H  
ATOM    839  HB3 ASP A  53      80.412   1.874 -86.321  1.00 92.48           H  
ATOM    840  O   ASP A  53      77.937   3.180 -85.323  1.00 92.48           O  
ATOM    841  CG  ASP A  53      82.052   1.133 -85.138  1.00 92.48           C  
ATOM    842  OD1 ASP A  53      82.263   0.718 -83.972  1.00 92.48           O  
ATOM    843  OD2 ASP A  53      82.746   0.838 -86.133  1.00 92.48           O  
ATOM    844  N   ILE A  54      78.832   4.204 -83.536  1.00 90.73           N  
ATOM    845  H   ILE A  54      79.575   4.176 -82.852  1.00 90.73           H  
ATOM    846  CA  ILE A  54      77.982   5.401 -83.554  1.00 90.73           C  
ATOM    847  HA  ILE A  54      77.006   5.155 -83.972  1.00 90.73           H  
ATOM    848  C   ILE A  54      78.613   6.464 -84.442  1.00 90.73           C  
ATOM    849  CB  ILE A  54      77.796   5.952 -82.120  1.00 90.73           C  
ATOM    850  HB  ILE A  54      78.766   5.992 -81.624  1.00 90.73           H  
ATOM    851  O   ILE A  54      77.942   7.086 -85.265  1.00 90.73           O  
ATOM    852  CG1 ILE A  54      76.875   5.020 -81.307  1.00 90.73           C  
ATOM    853 HG12 ILE A  54      77.189   3.984 -81.434  1.00 90.73           H  
ATOM    854 HG13 ILE A  54      75.859   5.110 -81.691  1.00 90.73           H  
ATOM    855  CG2 ILE A  54      77.245   7.392 -82.163  1.00 90.73           C  
ATOM    856 HG21 ILE A  54      77.963   8.077 -82.614  1.00 90.73           H  
ATOM    857 HG22 ILE A  54      77.084   7.777 -81.156  1.00 90.73           H  
ATOM    858 HG23 ILE A  54      76.322   7.428 -82.741  1.00 90.73           H  
ATOM    859  CD1 ILE A  54      76.869   5.319 -79.802  1.00 90.73           C  
ATOM    860 HD11 ILE A  54      77.808   4.993 -79.354  1.00 90.73           H  
ATOM    861 HD12 ILE A  54      76.032   4.791 -79.346  1.00 90.73           H  
ATOM    862 HD13 ILE A  54      76.722   6.380 -79.596  1.00 90.73           H  
ATOM    863  N   THR A  55      79.902   6.708 -84.230  1.00 92.25           N  
ATOM    864  H   THR A  55      80.399   6.147 -83.553  1.00 92.25           H  
ATOM    865  CA  THR A  55      80.664   7.724 -84.943  1.00 92.25           C  
ATOM    866  HA  THR A  55      80.321   7.744 -85.977  1.00 92.25           H  
ATOM    867  C   THR A  55      82.137   7.347 -84.951  1.00 92.25           C  
ATOM    868  CB  THR A  55      80.425   9.120 -84.348  1.00 92.25           C  
ATOM    869  HB  THR A  55      79.354   9.324 -84.362  1.00 92.25           H  
ATOM    870  O   THR A  55      82.652   6.774 -83.985  1.00 92.25           O  
ATOM    871  CG2 THR A  55      80.921   9.295 -82.919  1.00 92.25           C  
ATOM    872 HG21 THR A  55      80.749  10.321 -82.596  1.00 92.25           H  
ATOM    873 HG22 THR A  55      80.367   8.628 -82.258  1.00 92.25           H  
ATOM    874 HG23 THR A  55      81.985   9.063 -82.861  1.00 92.25           H  
ATOM    875  OG1 THR A  55      81.050  10.084 -85.150  1.00 92.25           O  
ATOM    876  HG1 THR A  55      81.050  10.919 -84.676  1.00 92.25           H  
ATOM    877  N   ALA A  56      82.805   7.655 -86.052  1.00 93.04           N  
ATOM    878  H   ALA A  56      82.319   8.156 -86.781  1.00 93.04           H  
ATOM    879  CA  ALA A  56      84.225   7.422 -86.237  1.00 93.04           C  
ATOM    880  HA  ALA A  56      84.676   7.106 -85.296  1.00 93.04           H  
ATOM    881  C   ALA A  56      84.892   8.729 -86.666  1.00 93.04           C  
ATOM    882  CB  ALA A  56      84.413   6.292 -87.256  1.00 93.04           C  
ATOM    883  HB1 ALA A  56      83.934   5.382 -86.894  1.00 93.04           H  
ATOM    884  HB2 ALA A  56      83.974   6.576 -88.212  1.00 93.04           H  
ATOM    885  HB3 ALA A  56      85.477   6.101 -87.395  1.00 93.04           H  
ATOM    886  O   ALA A  56      84.461   9.357 -87.629  1.00 93.04           O  
ATOM    887  N   LEU A  57      85.931   9.131 -85.947  1.00 92.43           N  
ATOM    888  H   LEU A  57      86.235   8.546 -85.182  1.00 92.43           H  
ATOM    889  CA  LEU A  57      86.797  10.248 -86.285  1.00 92.43           C  
ATOM    890  HA  LEU A  57      86.295  10.908 -86.992  1.00 92.43           H  
ATOM    891  C   LEU A  57      88.058   9.693 -86.938  1.00 92.43           C  
ATOM    892  CB  LEU A  57      87.103  11.035 -85.002  1.00 92.43           C  
ATOM    893  HB2 LEU A  57      86.167  11.392 -84.575  1.00 92.43           H  
ATOM    894  HB3 LEU A  57      87.570  10.352 -84.292  1.00 92.43           H  
ATOM    895  O   LEU A  57      88.827   8.970 -86.299  1.00 92.43           O  
ATOM    896  CG  LEU A  57      88.048  12.231 -85.191  1.00 92.43           C  
ATOM    897  HG  LEU A  57      88.990  11.893 -85.622  1.00 92.43           H  
ATOM    898  CD1 LEU A  57      87.442  13.306 -86.093  1.00 92.43           C  
ATOM    899 HD11 LEU A  57      88.105  14.170 -86.125  1.00 92.43           H  
ATOM    900 HD12 LEU A  57      86.466  13.615 -85.719  1.00 92.43           H  
ATOM    901 HD13 LEU A  57      87.344  12.928 -87.110  1.00 92.43           H  
ATOM    902  CD2 LEU A  57      88.334  12.836 -83.819  1.00 92.43           C  
ATOM    903 HD21 LEU A  57      88.770  12.086 -83.159  1.00 92.43           H  
ATOM    904 HD22 LEU A  57      87.418  13.220 -83.370  1.00 92.43           H  
ATOM    905 HD23 LEU A  57      89.047  13.653 -83.933  1.00 92.43           H  
ATOM    906  N   ASP A  58      88.261  10.031 -88.202  1.00 90.87           N  
ATOM    907  H   ASP A  58      87.589  10.627 -88.665  1.00 90.87           H  
ATOM    908  CA  ASP A  58      89.544   9.843 -88.865  1.00 90.87           C  
ATOM    909  HA  ASP A  58      89.981   8.891 -88.565  1.00 90.87           H  
ATOM    910  C   ASP A  58      90.478  10.975 -88.420  1.00 90.87           C  
ATOM    911  CB  ASP A  58      89.308   9.792 -90.374  1.00 90.87           C  
ATOM    912  HB2 ASP A  58      88.597   8.994 -90.589  1.00 90.87           H  
ATOM    913  HB3 ASP A  58      88.860  10.731 -90.699  1.00 90.87           H  
ATOM    914  O   ASP A  58      90.179  12.153 -88.610  1.00 90.87           O  
ATOM    915  CG  ASP A  58      90.598   9.535 -91.150  1.00 90.87           C  
ATOM    916  OD1 ASP A  58      91.527  10.363 -91.012  1.00 90.87           O  
ATOM    917  OD2 ASP A  58      90.633   8.553 -91.916  1.00 90.87           O  
ATOM    918  N   LEU A  59      91.587  10.621 -87.772  1.00 86.01           N  
ATOM    919  H   LEU A  59      91.828   9.641 -87.729  1.00 86.01           H  
ATOM    920  CA  LEU A  59      92.494  11.589 -87.148  1.00 86.01           C  
ATOM    921  HA  LEU A  59      91.918  12.443 -86.790  1.00 86.01           H  
ATOM    922  C   LEU A  59      93.520  12.157 -88.134  1.00 86.01           C  
ATOM    923  CB  LEU A  59      93.179  10.916 -85.950  1.00 86.01           C  
ATOM    924  HB2 LEU A  59      93.949  11.580 -85.559  1.00 86.01           H  
ATOM    925  HB3 LEU A  59      93.675  10.012 -86.305  1.00 86.01           H  
ATOM    926  O   LEU A  59      94.147  13.170 -87.840  1.00 86.01           O  
ATOM    927  CG  LEU A  59      92.207  10.558 -84.812  1.00 86.01           C  
ATOM    928  HG  LEU A  59      91.333  10.034 -85.200  1.00 86.01           H  
ATOM    929  CD1 LEU A  59      92.914   9.636 -83.830  1.00 86.01           C  
ATOM    930 HD11 LEU A  59      93.815  10.118 -83.451  1.00 86.01           H  
ATOM    931 HD12 LEU A  59      92.251   9.384 -83.003  1.00 86.01           H  
ATOM    932 HD13 LEU A  59      93.183   8.729 -84.371  1.00 86.01           H  
ATOM    933  CD2 LEU A  59      91.756  11.781 -84.031  1.00 86.01           C  
ATOM    934 HD21 LEU A  59      91.246  12.490 -84.683  1.00 86.01           H  
ATOM    935 HD22 LEU A  59      92.648  12.251 -83.618  1.00 86.01           H  
ATOM    936 HD23 LEU A  59      91.088  11.490 -83.220  1.00 86.01           H  
ATOM    937  N   LEU A  60      93.670  11.533 -89.307  1.00 84.51           N  
ATOM    938  H   LEU A  60      93.044  10.772 -89.526  1.00 84.51           H  
ATOM    939  CA  LEU A  60      94.540  12.016 -90.380  1.00 84.51           C  
ATOM    940  HA  LEU A  60      95.434  12.469 -89.952  1.00 84.51           H  
ATOM    941  C   LEU A  60      93.841  13.102 -91.205  1.00 84.51           C  
ATOM    942  CB  LEU A  60      94.943  10.827 -91.274  1.00 84.51           C  
ATOM    943  HB2 LEU A  60      95.524  11.208 -92.114  1.00 84.51           H  
ATOM    944  HB3 LEU A  60      94.037  10.377 -91.680  1.00 84.51           H  
ATOM    945  O   LEU A  60      94.474  14.055 -91.648  1.00 84.51           O  
ATOM    946  CG  LEU A  60      95.761   9.732 -90.565  1.00 84.51           C  
ATOM    947  HG  LEU A  60      95.234   9.389 -89.675  1.00 84.51           H  
ATOM    948  CD1 LEU A  60      95.936   8.533 -91.499  1.00 84.51           C  
ATOM    949 HD11 LEU A  60      96.506   7.753 -90.995  1.00 84.51           H  
ATOM    950 HD12 LEU A  60      94.955   8.141 -91.766  1.00 84.51           H  
ATOM    951 HD13 LEU A  60      96.459   8.840 -92.405  1.00 84.51           H  
ATOM    952  CD2 LEU A  60      97.151  10.228 -90.161  1.00 84.51           C  
ATOM    953 HD21 LEU A  60      97.058  11.025 -89.423  1.00 84.51           H  
ATOM    954 HD22 LEU A  60      97.717   9.414 -89.709  1.00 84.51           H  
ATOM    955 HD23 LEU A  60      97.686  10.604 -91.033  1.00 84.51           H  
ATOM    956  N   THR A  61      92.530  12.963 -91.401  1.00 86.85           N  
ATOM    957  H   THR A  61      92.113  12.106 -91.067  1.00 86.85           H  
ATOM    958  CA  THR A  61      91.696  13.884 -92.191  1.00 86.85           C  
ATOM    959  HA  THR A  61      92.344  14.533 -92.780  1.00 86.85           H  
ATOM    960  C   THR A  61      90.832  14.812 -91.336  1.00 86.85           C  
ATOM    961  CB  THR A  61      90.808  13.109 -93.174  1.00 86.85           C  
ATOM    962  HB  THR A  61      90.206  13.816 -93.744  1.00 86.85           H  
ATOM    963  O   THR A  61      90.204  15.719 -91.880  1.00 86.85           O  
ATOM    964  CG2 THR A  61      91.610  12.254 -94.156  1.00 86.85           C  
ATOM    965 HG21 THR A  61      92.154  11.472 -93.626  1.00 86.85           H  
ATOM    966 HG22 THR A  61      90.930  11.789 -94.869  1.00 86.85           H  
ATOM    967 HG23 THR A  61      92.319  12.883 -94.695  1.00 86.85           H  
ATOM    968  OG1 THR A  61      89.955  12.236 -92.480  1.00 86.85           O  
ATOM    969  HG1 THR A  61      90.516  11.560 -92.094  1.00 86.85           H  
ATOM    970  N   LEU A  62      90.780  14.585 -90.015  1.00 85.01           N  
ATOM    971  H   LEU A  62      91.294  13.789 -89.666  1.00 85.01           H  
ATOM    972  CA  LEU A  62      89.855  15.230 -89.070  1.00 85.01           C  
ATOM    973  HA  LEU A  62      89.884  14.645 -88.151  1.00 85.01           H  
ATOM    974  C   LEU A  62      88.390  15.144 -89.522  1.00 85.01           C  
ATOM    975  CB  LEU A  62      90.327  16.656 -88.731  1.00 85.01           C  
ATOM    976  HB2 LEU A  62      90.419  17.221 -89.659  1.00 85.01           H  
ATOM    977  HB3 LEU A  62      89.571  17.149 -88.120  1.00 85.01           H  
ATOM    978  O   LEU A  62      87.572  16.021 -89.239  1.00 85.01           O  
ATOM    979  CG  LEU A  62      91.661  16.706 -87.969  1.00 85.01           C  
ATOM    980  HG  LEU A  62      92.420  16.134 -88.503  1.00 85.01           H  
ATOM    981  CD1 LEU A  62      92.131  18.158 -87.879  1.00 85.01           C  
ATOM    982 HD11 LEU A  62      92.266  18.560 -88.883  1.00 85.01           H  
ATOM    983 HD12 LEU A  62      93.085  18.201 -87.355  1.00 85.01           H  
ATOM    984 HD13 LEU A  62      91.397  18.758 -87.341  1.00 85.01           H  
ATOM    985  CD2 LEU A  62      91.529  16.159 -86.542  1.00 85.01           C  
ATOM    986 HD21 LEU A  62      92.477  16.285 -86.018  1.00 85.01           H  
ATOM    987 HD22 LEU A  62      91.303  15.093 -86.567  1.00 85.01           H  
ATOM    988 HD23 LEU A  62      90.746  16.691 -86.003  1.00 85.01           H  
ATOM    989  N   ASN A  63      88.054  14.069 -90.235  1.00 88.46           N  
ATOM    990  H   ASN A  63      88.763  13.369 -90.401  1.00 88.46           H  
ATOM    991  CA  ASN A  63      86.721  13.849 -90.758  1.00 88.46           C  
ATOM    992  HA  ASN A  63      86.217  14.812 -90.837  1.00 88.46           H  
ATOM    993  C   ASN A  63      85.923  12.978 -89.786  1.00 88.46           C  
ATOM    994  CB  ASN A  63      86.822  13.281 -92.177  1.00 88.46           C  
ATOM    995  HB2 ASN A  63      87.573  13.850 -92.725  1.00 88.46           H  
ATOM    996  HB3 ASN A  63      87.141  12.240 -92.144  1.00 88.46           H  
ATOM    997  O   ASN A  63      86.273  11.825 -89.514  1.00 88.46           O  
ATOM    998  CG  ASN A  63      85.506  13.377 -92.925  1.00 88.46           C  
ATOM    999  ND2 ASN A  63      85.557  13.558 -94.223  1.00 88.46           N  
ATOM   1000 HD21 ASN A  63      84.672  13.676 -94.695  1.00 88.46           H  
ATOM   1001 HD22 ASN A  63      86.455  13.646 -94.677  1.00 88.46           H  
ATOM   1002  OD1 ASN A  63      84.420  13.309 -92.376  1.00 88.46           O  
ATOM   1003  N   LEU A  64      84.841  13.545 -89.255  1.00 89.83           N  
ATOM   1004  H   LEU A  64      84.615  14.490 -89.529  1.00 89.83           H  
ATOM   1005  CA  LEU A  64      83.904  12.832 -88.404  1.00 89.83           C  
ATOM   1006  HA  LEU A  64      84.442  12.050 -87.868  1.00 89.83           H  
ATOM   1007  C   LEU A  64      82.814  12.177 -89.260  1.00 89.83           C  
ATOM   1008  CB  LEU A  64      83.318  13.803 -87.369  1.00 89.83           C  
ATOM   1009  HB2 LEU A  64      84.122  14.340 -86.865  1.00 89.83           H  
ATOM   1010  HB3 LEU A  64      82.709  14.537 -87.895  1.00 89.83           H  
ATOM   1011  O   LEU A  64      81.940  12.845 -89.814  1.00 89.83           O  
ATOM   1012  CG  LEU A  64      82.459  13.062 -86.329  1.00 89.83           C  
ATOM   1013  HG  LEU A  64      81.892  12.265 -86.810  1.00 89.83           H  
ATOM   1014  CD1 LEU A  64      83.330  12.450 -85.227  1.00 89.83           C  
ATOM   1015 HD11 LEU A  64      83.938  11.648 -85.645  1.00 89.83           H  
ATOM   1016 HD12 LEU A  64      82.711  12.044 -84.427  1.00 89.83           H  
ATOM   1017 HD13 LEU A  64      83.986  13.212 -84.806  1.00 89.83           H  
ATOM   1018  CD2 LEU A  64      81.442  14.005 -85.698  1.00 89.83           C  
ATOM   1019 HD21 LEU A  64      80.725  13.425 -85.117  1.00 89.83           H  
ATOM   1020 HD22 LEU A  64      80.895  14.536 -86.478  1.00 89.83           H  
ATOM   1021 HD23 LEU A  64      81.947  14.727 -85.056  1.00 89.83           H  
ATOM   1022  N   LYS A  65      82.802  10.847 -89.288  1.00 90.88           N  
ATOM   1023  H   LYS A  65      83.550  10.366 -88.810  1.00 90.88           H  
ATOM   1024  CA  LYS A  65      81.745  10.055 -89.909  1.00 90.88           C  
ATOM   1025  HA  LYS A  65      81.238  10.676 -90.647  1.00 90.88           H  
ATOM   1026  C   LYS A  65      80.724   9.627 -88.862  1.00 90.88           C  
ATOM   1027  CB  LYS A  65      82.380   8.878 -90.653  1.00 90.88           C  
ATOM   1028  HB2 LYS A  65      82.815   8.178 -89.939  1.00 90.88           H  
ATOM   1029  HB3 LYS A  65      83.179   9.259 -91.289  1.00 90.88           H  
ATOM   1030  O   LYS A  65      80.938   8.668 -88.122  1.00 90.88           O  
ATOM   1031  CG  LYS A  65      81.346   8.163 -91.531  1.00 90.88           C  
ATOM   1032  HG2 LYS A  65      80.560   7.738 -90.907  1.00 90.88           H  
ATOM   1033  HG3 LYS A  65      80.904   8.879 -92.224  1.00 90.88           H  
ATOM   1034  CD  LYS A  65      82.027   7.045 -92.324  1.00 90.88           C  
ATOM   1035  HD2 LYS A  65      82.840   7.472 -92.911  1.00 90.88           H  
ATOM   1036  HD3 LYS A  65      82.439   6.315 -91.628  1.00 90.88           H  
ATOM   1037  CE  LYS A  65      81.019   6.370 -93.258  1.00 90.88           C  
ATOM   1038  HE2 LYS A  65      80.614   7.125 -93.933  1.00 90.88           H  
ATOM   1039  HE3 LYS A  65      80.196   5.979 -92.661  1.00 90.88           H  
ATOM   1040  NZ  LYS A  65      81.662   5.280 -94.031  1.00 90.88           N  
ATOM   1041  HZ1 LYS A  65      80.999   4.842 -94.654  1.00 90.88           H  
ATOM   1042  HZ2 LYS A  65      82.034   4.578 -93.407  1.00 90.88           H  
ATOM   1043  HZ3 LYS A  65      82.426   5.646 -94.581  1.00 90.88           H  
ATOM   1044  N   GLN A  66      79.579  10.302 -88.845  1.00 87.82           N  
ATOM   1045  H   GLN A  66      79.491  11.111 -89.443  1.00 87.82           H  
ATOM   1046  CA  GLN A  66      78.431   9.880 -88.048  1.00 87.82           C  
ATOM   1047  HA  GLN A  66      78.792   9.572 -87.066  1.00 87.82           H  
ATOM   1048  C   GLN A  66      77.740   8.673 -88.711  1.00 87.82           C  
ATOM   1049  CB  GLN A  66      77.493  11.078 -87.847  1.00 87.82           C  
ATOM   1050  HB2 GLN A  66      77.067  11.384 -88.802  1.00 87.82           H  
ATOM   1051  HB3 GLN A  66      78.069  11.908 -87.438  1.00 87.82           H  
ATOM   1052  O   GLN A  66      77.220   8.778 -89.819  1.00 87.82           O  
ATOM   1053  CG  GLN A  66      76.368  10.732 -86.865  1.00 87.82           C  
ATOM   1054  HG2 GLN A  66      76.806  10.327 -85.953  1.00 87.82           H  
ATOM   1055  HG3 GLN A  66      75.724   9.968 -87.301  1.00 87.82           H  
ATOM   1056  CD  GLN A  66      75.500  11.926 -86.486  1.00 87.82           C  
ATOM   1057  NE2 GLN A  66      74.694  11.777 -85.460  1.00 87.82           N  
ATOM   1058 HE21 GLN A  66      74.244  12.614 -85.118  1.00 87.82           H  
ATOM   1059 HE22 GLN A  66      74.713  10.902 -84.957  1.00 87.82           H  
ATOM   1060  OE1 GLN A  66      75.508  12.989 -87.084  1.00 87.82           O  
ATOM   1061  N   LEU A  67      77.739   7.523 -88.035  1.00 88.90           N  
ATOM   1062  H   LEU A  67      78.164   7.513 -87.119  1.00 88.90           H  
ATOM   1063  CA  LEU A  67      77.178   6.252 -88.520  1.00 88.90           C  
ATOM   1064  HA  LEU A  67      77.090   6.278 -89.606  1.00 88.90           H  
ATOM   1065  C   LEU A  67      75.768   5.991 -87.969  1.00 88.90           C  
ATOM   1066  CB  LEU A  67      78.134   5.113 -88.119  1.00 88.90           C  
ATOM   1067  HB2 LEU A  67      77.690   4.158 -88.398  1.00 88.90           H  
ATOM   1068  HB3 LEU A  67      78.231   5.121 -87.033  1.00 88.90           H  
ATOM   1069  O   LEU A  67      74.971   5.293 -88.595  1.00 88.90           O  
ATOM   1070  CG  LEU A  67      79.540   5.209 -88.736  1.00 88.90           C  
ATOM   1071  HG  LEU A  67      79.954   6.204 -88.576  1.00 88.90           H  
ATOM   1072  CD1 LEU A  67      80.469   4.210 -88.061  1.00 88.90           C  
ATOM   1073 HD11 LEU A  67      81.473   4.280 -88.480  1.00 88.90           H  
ATOM   1074 HD12 LEU A  67      80.091   3.195 -88.188  1.00 88.90           H  
ATOM   1075 HD13 LEU A  67      80.525   4.450 -87.000  1.00 88.90           H  
ATOM   1076  CD2 LEU A  67      79.529   4.915 -90.237  1.00 88.90           C  
ATOM   1077 HD21 LEU A  67      80.554   4.931 -90.608  1.00 88.90           H  
ATOM   1078 HD22 LEU A  67      79.094   3.932 -90.415  1.00 88.90           H  
ATOM   1079 HD23 LEU A  67      78.942   5.676 -90.751  1.00 88.90           H  
ATOM   1080  N   VAL A  68      75.448   6.571 -86.809  1.00 85.84           N  
ATOM   1081  H   VAL A  68      76.179   7.073 -86.325  1.00 85.84           H  
ATOM   1082  CA  VAL A  68      74.127   6.512 -86.171  1.00 85.84           C  
ATOM   1083  HA  VAL A  68      73.405   6.131 -86.893  1.00 85.84           H  
ATOM   1084  C   VAL A  68      73.693   7.923 -85.770  1.00 85.84           C  
ATOM   1085  CB  VAL A  68      74.134   5.554 -84.962  1.00 85.84           C  
ATOM   1086  HB  VAL A  68      74.833   5.924 -84.211  1.00 85.84           H  
ATOM   1087  O   VAL A  68      74.446   8.666 -85.138  1.00 85.84           O  
ATOM   1088  CG1 VAL A  68      72.744   5.445 -84.321  1.00 85.84           C  
ATOM   1089 HG11 VAL A  68      72.007   5.123 -85.056  1.00 85.84           H  
ATOM   1090 HG12 VAL A  68      72.773   4.732 -83.497  1.00 85.84           H  
ATOM   1091 HG13 VAL A  68      72.446   6.407 -83.904  1.00 85.84           H  
ATOM   1092  CG2 VAL A  68      74.554   4.133 -85.368  1.00 85.84           C  
ATOM   1093 HG21 VAL A  68      75.575   4.142 -85.751  1.00 85.84           H  
ATOM   1094 HG22 VAL A  68      74.532   3.474 -84.499  1.00 85.84           H  
ATOM   1095 HG23 VAL A  68      73.890   3.757 -86.146  1.00 85.84           H  
ATOM   1096  N   LYS A  69      72.463   8.302 -86.133  1.00 80.64           N  
ATOM   1097  H   LYS A  69      71.885   7.635 -86.625  1.00 80.64           H  
ATOM   1098  CA  LYS A  69      71.868   9.601 -85.799  1.00 80.64           C  
ATOM   1099  HA  LYS A  69      72.647  10.262 -85.419  1.00 80.64           H  
ATOM   1100  C   LYS A  69      70.836   9.432 -84.687  1.00 80.64           C  
ATOM   1101  CB  LYS A  69      71.300  10.244 -87.075  1.00 80.64           C  
ATOM   1102  HB2 LYS A  69      70.411   9.702 -87.398  1.00 80.64           H  
ATOM   1103  HB3 LYS A  69      72.052  10.168 -87.860  1.00 80.64           H  
ATOM   1104  O   LYS A  69      69.837   8.746 -84.883  1.00 80.64           O  
ATOM   1105  CG  LYS A  69      70.960  11.729 -86.875  1.00 80.64           C  
ATOM   1106  HG2 LYS A  69      71.839  12.249 -86.493  1.00 80.64           H  
ATOM   1107  HG3 LYS A  69      70.151  11.825 -86.151  1.00 80.64           H  
ATOM   1108  CD  LYS A  69      70.537  12.373 -88.203  1.00 80.64           C  
ATOM   1109  HD2 LYS A  69      69.626  11.893 -88.561  1.00 80.64           H  
ATOM   1110  HD3 LYS A  69      71.331  12.224 -88.936  1.00 80.64           H  
ATOM   1111  CE  LYS A  69      70.299  13.876 -88.012  1.00 80.64           C  
ATOM   1112  HE2 LYS A  69      69.499  14.014 -87.286  1.00 80.64           H  
ATOM   1113  HE3 LYS A  69      71.205  14.313 -87.591  1.00 80.64           H  
ATOM   1114  NZ  LYS A  69      69.960  14.548 -89.293  1.00 80.64           N  
ATOM   1115  HZ1 LYS A  69      70.714  14.440 -89.956  1.00 80.64           H  
ATOM   1116  HZ2 LYS A  69      69.819  15.537 -89.144  1.00 80.64           H  
ATOM   1117  HZ3 LYS A  69      69.118  14.159 -89.692  1.00 80.64           H  
ATOM   1118  N   PHE A  70      71.081  10.055 -83.538  1.00 81.24           N  
ATOM   1119  H   PHE A  70      71.916  10.616 -83.450  1.00 81.24           H  
ATOM   1120  CA  PHE A  70      70.142  10.086 -82.418  1.00 81.24           C  
ATOM   1121  HA  PHE A  70      69.515   9.195 -82.450  1.00 81.24           H  
ATOM   1122  C   PHE A  70      69.215  11.307 -82.524  1.00 81.24           C  
ATOM   1123  CB  PHE A  70      70.916  10.053 -81.098  1.00 81.24           C  
ATOM   1124  HB2 PHE A  70      71.601  10.901 -81.081  1.00 81.24           H  
ATOM   1125  HB3 PHE A  70      70.220  10.163 -80.266  1.00 81.24           H  
ATOM   1126  O   PHE A  70      69.555  12.318 -83.145  1.00 81.24           O  
ATOM   1127  CG  PHE A  70      71.737   8.803 -80.887  1.00 81.24           C  
ATOM   1128  CD1 PHE A  70      71.122   7.637 -80.404  1.00 81.24           C  
ATOM   1129  HD1 PHE A  70      70.069   7.639 -80.161  1.00 81.24           H  
ATOM   1130  CD2 PHE A  70      73.119   8.809 -81.147  1.00 81.24           C  
ATOM   1131  HD2 PHE A  70      73.608   9.711 -81.482  1.00 81.24           H  
ATOM   1132  CE1 PHE A  70      71.879   6.473 -80.209  1.00 81.24           C  
ATOM   1133  HE1 PHE A  70      71.388   5.587 -79.834  1.00 81.24           H  
ATOM   1134  CE2 PHE A  70      73.875   7.649 -80.917  1.00 81.24           C  
ATOM   1135  HE2 PHE A  70      74.946   7.675 -81.051  1.00 81.24           H  
ATOM   1136  CZ  PHE A  70      73.259   6.474 -80.458  1.00 81.24           C  
ATOM   1137  HZ  PHE A  70      73.847   5.589 -80.264  1.00 81.24           H  
ATOM   1138  N   LYS A  71      68.017  11.212 -81.938  1.00 75.67           N  
ATOM   1139  H   LYS A  71      67.835  10.401 -81.365  1.00 75.67           H  
ATOM   1140  CA  LYS A  71      67.086  12.344 -81.832  1.00 75.67           C  
ATOM   1141  HA  LYS A  71      67.154  12.936 -82.744  1.00 75.67           H  
ATOM   1142  C   LYS A  71      67.536  13.213 -80.650  1.00 75.67           C  
ATOM   1143  CB  LYS A  71      65.648  11.808 -81.678  1.00 75.67           C  
ATOM   1144  HB2 LYS A  71      65.455  11.598 -80.626  1.00 75.67           H  
ATOM   1145  HB3 LYS A  71      65.553  10.872 -82.228  1.00 75.67           H  
ATOM   1146  O   LYS A  71      67.811  12.667 -79.593  1.00 75.67           O  
ATOM   1147  CG  LYS A  71      64.585  12.776 -82.224  1.00 75.67           C  
ATOM   1148  HG2 LYS A  71      64.727  13.765 -81.788  1.00 75.67           H  
ATOM   1149  HG3 LYS A  71      64.707  12.863 -83.304  1.00 75.67           H  
ATOM   1150  CD  LYS A  71      63.166  12.268 -81.916  1.00 75.67           C  
ATOM   1151  HD2 LYS A  71      63.063  12.145 -80.838  1.00 75.67           H  
ATOM   1152  HD3 LYS A  71      63.025  11.297 -82.392  1.00 75.67           H  
ATOM   1153  CE  LYS A  71      62.100  13.251 -82.420  1.00 75.67           C  
ATOM   1154  HE2 LYS A  71      62.280  14.225 -81.965  1.00 75.67           H  
ATOM   1155  HE3 LYS A  71      62.213  13.367 -83.498  1.00 75.67           H  
ATOM   1156  NZ  LYS A  71      60.722  12.789 -82.100  1.00 75.67           N  
ATOM   1157  HZ1 LYS A  71      60.526  11.895 -82.528  1.00 75.67           H  
ATOM   1158  HZ2 LYS A  71      60.037  13.457 -82.423  1.00 75.67           H  
ATOM   1159  HZ3 LYS A  71      60.600  12.693 -81.102  1.00 75.67           H  
ATOM   1160  N   HIS A  72      67.612  14.533 -80.831  1.00 80.91           N  
ATOM   1161  H   HIS A  72      67.329  14.910 -81.725  1.00 80.91           H  
ATOM   1162  CA  HIS A  72      68.090  15.485 -79.809  1.00 80.91           C  
ATOM   1163  HA  HIS A  72      68.158  16.456 -80.299  1.00 80.91           H  
ATOM   1164  C   HIS A  72      69.507  15.188 -79.294  1.00 80.91           C  
ATOM   1165  CB  HIS A  72      67.077  15.657 -78.666  1.00 80.91           C  
ATOM   1166  HB2 HIS A  72      67.319  16.573 -78.126  1.00 80.91           H  
ATOM   1167  HB3 HIS A  72      67.160  14.819 -77.974  1.00 80.91           H  
ATOM   1168  O   HIS A  72      69.775  15.235 -78.100  1.00 80.91           O  
ATOM   1169  CG  HIS A  72      65.655  15.754 -79.120  1.00 80.91           C  
ATOM   1170  CD2 HIS A  72      64.931  16.888 -79.358  1.00 80.91           C  
ATOM   1171  HD2 HIS A  72      65.285  17.904 -79.263  1.00 80.91           H  
ATOM   1172  ND1 HIS A  72      64.826  14.683 -79.314  1.00 80.91           N  
ATOM   1173  HD1 HIS A  72      65.018  13.758 -78.956  1.00 80.91           H  
ATOM   1174  CE1 HIS A  72      63.626  15.161 -79.673  1.00 80.91           C  
ATOM   1175  HE1 HIS A  72      62.727  14.569 -79.762  1.00 80.91           H  
ATOM   1176  NE2 HIS A  72      63.649  16.494 -79.756  1.00 80.91           N  
ATOM   1177  N   SER A  73      70.433  14.888 -80.203  1.00 87.77           N  
ATOM   1178  H   SER A  73      70.176  14.825 -81.177  1.00 87.77           H  
ATOM   1179  CA  SER A  73      71.839  14.703 -79.851  1.00 87.77           C  
ATOM   1180  HA  SER A  73      71.938  14.752 -78.767  1.00 87.77           H  
ATOM   1181  C   SER A  73      72.732  15.773 -80.448  1.00 87.77           C  
ATOM   1182  CB  SER A  73      72.332  13.333 -80.287  1.00 87.77           C  
ATOM   1183  HB2 SER A  73      71.675  12.581 -79.850  1.00 87.77           H  
ATOM   1184  HB3 SER A  73      73.346  13.181 -79.916  1.00 87.77           H  
ATOM   1185  O   SER A  73      72.486  16.232 -81.564  1.00 87.77           O  
ATOM   1186  OG  SER A  73      72.328  13.241 -81.705  1.00 87.77           O  
ATOM   1187  HG  SER A  73      72.481  14.125 -82.047  1.00 87.77           H  
ATOM   1188  N   GLN A  74      73.826  16.070 -79.765  1.00 88.09           N  
ATOM   1189  H   GLN A  74      73.969  15.613 -78.876  1.00 88.09           H  
ATOM   1190  CA  GLN A  74      74.918  16.884 -80.278  1.00 88.09           C  
ATOM   1191  HA  GLN A  74      74.723  17.159 -81.315  1.00 88.09           H  
ATOM   1192  C   GLN A  74      76.202  16.058 -80.250  1.00 88.09           C  
ATOM   1193  CB  GLN A  74      75.032  18.174 -79.459  1.00 88.09           C  
ATOM   1194  HB2 GLN A  74      75.891  18.744 -79.813  1.00 88.09           H  
ATOM   1195  HB3 GLN A  74      75.193  17.922 -78.411  1.00 88.09           H  
ATOM   1196  O   GLN A  74      76.432  15.297 -79.313  1.00 88.09           O  
ATOM   1197  CG  GLN A  74      73.770  19.046 -79.588  1.00 88.09           C  
ATOM   1198  HG2 GLN A  74      73.626  19.318 -80.634  1.00 88.09           H  
ATOM   1199  HG3 GLN A  74      72.895  18.490 -79.252  1.00 88.09           H  
ATOM   1200  CD  GLN A  74      73.847  20.321 -78.756  1.00 88.09           C  
ATOM   1201  NE2 GLN A  74      72.905  21.224 -78.907  1.00 88.09           N  
ATOM   1202 HE21 GLN A  74      72.986  22.033 -78.307  1.00 88.09           H  
ATOM   1203 HE22 GLN A  74      72.127  21.077 -79.535  1.00 88.09           H  
ATOM   1204  OE1 GLN A  74      74.740  20.533 -77.958  1.00 88.09           O  
ATOM   1205  N   ILE A  75      77.025  16.182 -81.289  1.00 88.92           N  
ATOM   1206  H   ILE A  75      76.813  16.860 -82.008  1.00 88.92           H  
ATOM   1207  CA  ILE A  75      78.359  15.581 -81.319  1.00 88.92           C  
ATOM   1208  HA  ILE A  75      78.544  15.093 -80.362  1.00 88.92           H  
ATOM   1209  C   ILE A  75      79.367  16.710 -81.464  1.00 88.92           C  
ATOM   1210  CB  ILE A  75      78.512  14.499 -82.414  1.00 88.92           C  
ATOM   1211  HB  ILE A  75      78.329  14.950 -83.389  1.00 88.92           H  
ATOM   1212  O   ILE A  75      79.249  17.528 -82.375  1.00 88.92           O  
ATOM   1213  CG1 ILE A  75      77.500  13.353 -82.193  1.00 88.92           C  
ATOM   1214 HG12 ILE A  75      76.495  13.768 -82.113  1.00 88.92           H  
ATOM   1215 HG13 ILE A  75      77.736  12.857 -81.252  1.00 88.92           H  
ATOM   1216  CG2 ILE A  75      79.952  13.945 -82.380  1.00 88.92           C  
ATOM   1217 HG21 ILE A  75      80.067  13.099 -83.058  1.00 88.92           H  
ATOM   1218 HG22 ILE A  75      80.663  14.715 -82.682  1.00 88.92           H  
ATOM   1219 HG23 ILE A  75      80.202  13.614 -81.372  1.00 88.92           H  
ATOM   1220  CD1 ILE A  75      77.462  12.306 -83.315  1.00 88.92           C  
ATOM   1221 HD11 ILE A  75      78.375  11.710 -83.321  1.00 88.92           H  
ATOM   1222 HD12 ILE A  75      76.619  11.635 -83.149  1.00 88.92           H  
ATOM   1223 HD13 ILE A  75      77.340  12.800 -84.279  1.00 88.92           H  
ATOM   1224  N   SER A  76      80.359  16.739 -80.583  1.00 89.57           N  
ATOM   1225  H   SER A  76      80.394  16.006 -79.889  1.00 89.57           H  
ATOM   1226  CA  SER A  76      81.551  17.567 -80.739  1.00 89.57           C  
ATOM   1227  HA  SER A  76      81.481  18.117 -81.678  1.00 89.57           H  
ATOM   1228  C   SER A  76      82.783  16.675 -80.848  1.00 89.57           C  
ATOM   1229  CB  SER A  76      81.657  18.620 -79.632  1.00 89.57           C  
ATOM   1230  HB2 SER A  76      82.497  19.279 -79.854  1.00 89.57           H  
ATOM   1231  HB3 SER A  76      80.747  19.220 -79.611  1.00 89.57           H  
ATOM   1232  O   SER A  76      82.793  15.535 -80.384  1.00 89.57           O  
ATOM   1233  OG  SER A  76      81.865  18.040 -78.367  1.00 89.57           O  
ATOM   1234  HG  SER A  76      81.037  17.677 -78.042  1.00 89.57           H  
ATOM   1235  N   PHE A  77      83.814  17.158 -81.526  1.00 89.74           N  
ATOM   1236  H   PHE A  77      83.794  18.105 -81.875  1.00 89.74           H  
ATOM   1237  CA  PHE A  77      85.063  16.431 -81.703  1.00 89.74           C  
ATOM   1238  HA  PHE A  77      85.225  15.787 -80.839  1.00 89.74           H  
ATOM   1239  C   PHE A  77      86.224  17.416 -81.754  1.00 89.74           C  
ATOM   1240  CB  PHE A  77      84.998  15.546 -82.960  1.00 89.74           C  
ATOM   1241  HB2 PHE A  77      84.121  14.902 -82.894  1.00 89.74           H  
ATOM   1242  HB3 PHE A  77      85.869  14.890 -82.960  1.00 89.74           H  
ATOM   1243  O   PHE A  77      86.037  18.614 -81.969  1.00 89.74           O  
ATOM   1244  CG  PHE A  77      84.962  16.297 -84.279  1.00 89.74           C  
ATOM   1245  CD1 PHE A  77      83.745  16.807 -84.772  1.00 89.74           C  
ATOM   1246  HD1 PHE A  77      82.836  16.682 -84.201  1.00 89.74           H  
ATOM   1247  CD2 PHE A  77      86.145  16.488 -85.018  1.00 89.74           C  
ATOM   1248  HD2 PHE A  77      87.085  16.105 -84.649  1.00 89.74           H  
ATOM   1249  CE1 PHE A  77      83.707  17.488 -86.001  1.00 89.74           C  
ATOM   1250  HE1 PHE A  77      82.773  17.878 -86.377  1.00 89.74           H  
ATOM   1251  CE2 PHE A  77      86.108  17.171 -86.246  1.00 89.74           C  
ATOM   1252  HE2 PHE A  77      87.013  17.300 -86.822  1.00 89.74           H  
ATOM   1253  CZ  PHE A  77      84.890  17.669 -86.739  1.00 89.74           C  
ATOM   1254  HZ  PHE A  77      84.868  18.187 -87.686  1.00 89.74           H  
ATOM   1255  N   GLY A  78      87.428  16.902 -81.563  1.00 84.13           N  
ATOM   1256  H   GLY A  78      87.503  15.908 -81.400  1.00 84.13           H  
ATOM   1257  CA  GLY A  78      88.657  17.659 -81.739  1.00 84.13           C  
ATOM   1258  HA2 GLY A  78      88.556  18.344 -82.581  1.00 84.13           H  
ATOM   1259  HA3 GLY A  78      88.867  18.242 -80.842  1.00 84.13           H  
ATOM   1260  C   GLY A  78      89.815  16.723 -82.024  1.00 84.13           C  
ATOM   1261  O   GLY A  78      89.606  15.556 -82.343  1.00 84.13           O  
ATOM   1262  N   ASN A  79      91.041  17.222 -81.880  1.00 78.77           N  
ATOM   1263  H   ASN A  79      91.129  18.212 -81.702  1.00 78.77           H  
ATOM   1264  CA  ASN A  79      92.232  16.518 -82.358  1.00 78.77           C  
ATOM   1265  HA  ASN A  79      92.157  16.419 -83.441  1.00 78.77           H  
ATOM   1266  C   ASN A  79      92.391  15.093 -81.822  1.00 78.77           C  
ATOM   1267  CB  ASN A  79      93.481  17.355 -82.036  1.00 78.77           C  
ATOM   1268  HB2 ASN A  79      93.507  17.594 -80.973  1.00 78.77           H  
ATOM   1269  HB3 ASN A  79      94.366  16.767 -82.277  1.00 78.77           H  
ATOM   1270  O   ASN A  79      92.965  14.280 -82.527  1.00 78.77           O  
ATOM   1271  CG  ASN A  79      93.563  18.634 -82.848  1.00 78.77           C  
ATOM   1272  ND2 ASN A  79      94.524  19.479 -82.568  1.00 78.77           N  
ATOM   1273 HD21 ASN A  79      95.229  19.258 -81.879  1.00 78.77           H  
ATOM   1274 HD22 ASN A  79      94.571  20.294 -83.163  1.00 78.77           H  
ATOM   1275  OD1 ASN A  79      92.763  18.909 -83.721  1.00 78.77           O  
ATOM   1276  N   VAL A  80      91.915  14.773 -80.610  1.00 86.77           N  
ATOM   1277  H   VAL A  80      91.449  15.491 -80.075  1.00 86.77           H  
ATOM   1278  CA  VAL A  80      91.977  13.400 -80.073  1.00 86.77           C  
ATOM   1279  HA  VAL A  80      91.851  12.741 -80.931  1.00 86.77           H  
ATOM   1280  C   VAL A  80      90.799  13.068 -79.145  1.00 86.77           C  
ATOM   1281  CB  VAL A  80      93.349  13.061 -79.430  1.00 86.77           C  
ATOM   1282  HB  VAL A  80      93.296  13.176 -78.347  1.00 86.77           H  
ATOM   1283  O   VAL A  80      90.948  12.368 -78.139  1.00 86.77           O  
ATOM   1284  CG1 VAL A  80      93.680  11.606 -79.780  1.00 86.77           C  
ATOM   1285 HG11 VAL A  80      92.892  10.945 -79.419  1.00 86.77           H  
ATOM   1286 HG12 VAL A  80      94.638  11.322 -79.343  1.00 86.77           H  
ATOM   1287 HG13 VAL A  80      93.759  11.496 -80.861  1.00 86.77           H  
ATOM   1288  CG2 VAL A  80      94.560  13.880 -79.901  1.00 86.77           C  
ATOM   1289 HG21 VAL A  80      94.736  13.747 -80.969  1.00 86.77           H  
ATOM   1290 HG22 VAL A  80      94.424  14.935 -79.663  1.00 86.77           H  
ATOM   1291 HG23 VAL A  80      95.450  13.522 -79.385  1.00 86.77           H  
ATOM   1292  N   PHE A  81      89.610  13.595 -79.458  1.00 91.71           N  
ATOM   1293  H   PHE A  81      89.515  14.119 -80.317  1.00 91.71           H  
ATOM   1294  CA  PHE A  81      88.393  13.275 -78.710  1.00 91.71           C  
ATOM   1295  HA  PHE A  81      88.493  12.249 -78.356  1.00 91.71           H  
ATOM   1296  C   PHE A  81      87.122  13.324 -79.562  1.00 91.71           C  
ATOM   1297  CB  PHE A  81      88.250  14.181 -77.475  1.00 91.71           C  
ATOM   1298  HB2 PHE A  81      89.205  14.239 -76.952  1.00 91.71           H  
ATOM   1299  HB3 PHE A  81      87.543  13.710 -76.791  1.00 91.71           H  
ATOM   1300  O   PHE A  81      87.037  14.043 -80.557  1.00 91.71           O  
ATOM   1301  CG  PHE A  81      87.750  15.583 -77.768  1.00 91.71           C  
ATOM   1302  CD1 PHE A  81      88.663  16.619 -78.038  1.00 91.71           C  
ATOM   1303  HD1 PHE A  81      89.725  16.423 -78.017  1.00 91.71           H  
ATOM   1304  CD2 PHE A  81      86.366  15.849 -77.777  1.00 91.71           C  
ATOM   1305  HD2 PHE A  81      85.659  15.063 -77.560  1.00 91.71           H  
ATOM   1306  CE1 PHE A  81      88.191  17.915 -78.315  1.00 91.71           C  
ATOM   1307  HE1 PHE A  81      88.888  18.718 -78.503  1.00 91.71           H  
ATOM   1308  CE2 PHE A  81      85.895  17.138 -78.078  1.00 91.71           C  
ATOM   1309  HE2 PHE A  81      84.834  17.338 -78.094  1.00 91.71           H  
ATOM   1310  CZ  PHE A  81      86.809  18.170 -78.349  1.00 91.71           C  
ATOM   1311  HZ  PHE A  81      86.447  19.162 -78.578  1.00 91.71           H  
ATOM   1312  N   ILE A  82      86.113  12.589 -79.103  1.00 92.83           N  
ATOM   1313  H   ILE A  82      86.298  12.022 -78.287  1.00 92.83           H  
ATOM   1314  CA  ILE A  82      84.724  12.622 -79.556  1.00 92.83           C  
ATOM   1315  HA  ILE A  82      84.560  13.486 -80.200  1.00 92.83           H  
ATOM   1316  C   ILE A  82      83.852  12.751 -78.305  1.00 92.83           C  
ATOM   1317  CB  ILE A  82      84.377  11.334 -80.330  1.00 92.83           C  
ATOM   1318  HB  ILE A  82      84.555  10.490 -79.663  1.00 92.83           H  
ATOM   1319  O   ILE A  82      84.030  12.003 -77.346  1.00 92.83           O  
ATOM   1320  CG1 ILE A  82      85.257  11.145 -81.588  1.00 92.83           C  
ATOM   1321 HG12 ILE A  82      86.306  11.283 -81.328  1.00 92.83           H  
ATOM   1322 HG13 ILE A  82      85.002  11.896 -82.336  1.00 92.83           H  
ATOM   1323  CG2 ILE A  82      82.891  11.320 -80.727  1.00 92.83           C  
ATOM   1324 HG21 ILE A  82      82.681  12.120 -81.437  1.00 92.83           H  
ATOM   1325 HG22 ILE A  82      82.247  11.435 -79.855  1.00 92.83           H  
ATOM   1326 HG23 ILE A  82      82.651  10.352 -81.166  1.00 92.83           H  
ATOM   1327  CD1 ILE A  82      85.130   9.745 -82.202  1.00 92.83           C  
ATOM   1328 HD11 ILE A  82      84.183   9.644 -82.732  1.00 92.83           H  
ATOM   1329 HD12 ILE A  82      85.204   8.983 -81.426  1.00 92.83           H  
ATOM   1330 HD13 ILE A  82      85.940   9.588 -82.914  1.00 92.83           H  
ATOM   1331  N   SER A  83      82.892  13.665 -78.321  1.00 94.01           N  
ATOM   1332  H   SER A  83      82.803  14.258 -79.134  1.00 94.01           H  
ATOM   1333  CA  SER A  83      81.895  13.843 -77.269  1.00 94.01           C  
ATOM   1334  HA  SER A  83      82.013  13.078 -76.501  1.00 94.01           H  
ATOM   1335  C   SER A  83      80.498  13.740 -77.869  1.00 94.01           C  
ATOM   1336  CB  SER A  83      82.098  15.197 -76.606  1.00 94.01           C  
ATOM   1337  HB2 SER A  83      81.982  15.962 -77.373  1.00 94.01           H  
ATOM   1338  HB3 SER A  83      83.101  15.263 -76.185  1.00 94.01           H  
ATOM   1339  O   SER A  83      80.174  14.457 -78.815  1.00 94.01           O  
ATOM   1340  OG  SER A  83      81.141  15.402 -75.594  1.00 94.01           O  
ATOM   1341  HG  SER A  83      81.475  14.972 -74.804  1.00 94.01           H  
ATOM   1342  N   LEU A  84      79.685  12.828 -77.344  1.00 93.15           N  
ATOM   1343  H   LEU A  84      80.029  12.300 -76.554  1.00 93.15           H  
ATOM   1344  CA  LEU A  84      78.281  12.652 -77.701  1.00 93.15           C  
ATOM   1345  HA  LEU A  84      78.040  13.264 -78.570  1.00 93.15           H  
ATOM   1346  C   LEU A  84      77.411  13.114 -76.531  1.00 93.15           C  
ATOM   1347  CB  LEU A  84      78.043  11.171 -78.056  1.00 93.15           C  
ATOM   1348  HB2 LEU A  84      78.441  10.564 -77.243  1.00 93.15           H  
ATOM   1349  HB3 LEU A  84      78.605  10.931 -78.958  1.00 93.15           H  
ATOM   1350  O   LEU A  84      77.467  12.520 -75.458  1.00 93.15           O  
ATOM   1351  CG  LEU A  84      76.563  10.784 -78.258  1.00 93.15           C  
ATOM   1352  HG  LEU A  84      75.974  11.077 -77.389  1.00 93.15           H  
ATOM   1353  CD1 LEU A  84      75.959  11.429 -79.506  1.00 93.15           C  
ATOM   1354 HD11 LEU A  84      76.501  11.102 -80.394  1.00 93.15           H  
ATOM   1355 HD12 LEU A  84      76.002  12.514 -79.419  1.00 93.15           H  
ATOM   1356 HD13 LEU A  84      74.913  11.135 -79.593  1.00 93.15           H  
ATOM   1357  CD2 LEU A  84      76.454   9.267 -78.411  1.00 93.15           C  
ATOM   1358 HD21 LEU A  84      76.799   8.788 -77.494  1.00 93.15           H  
ATOM   1359 HD22 LEU A  84      75.413   8.986 -78.573  1.00 93.15           H  
ATOM   1360 HD23 LEU A  84      77.071   8.933 -79.245  1.00 93.15           H  
ATOM   1361  N   THR A  85      76.568  14.112 -76.764  1.00 93.54           N  
ATOM   1362  H   THR A  85      76.617  14.578 -77.659  1.00 93.54           H  
ATOM   1363  CA  THR A  85      75.543  14.574 -75.824  1.00 93.54           C  
ATOM   1364  HA  THR A  85      75.732  14.157 -74.835  1.00 93.54           H  
ATOM   1365  C   THR A  85      74.182  14.103 -76.312  1.00 93.54           C  
ATOM   1366  CB  THR A  85      75.561  16.103 -75.694  1.00 93.54           C  
ATOM   1367  HB  THR A  85      75.338  16.551 -76.662  1.00 93.54           H  
ATOM   1368  O   THR A  85      73.763  14.476 -77.407  1.00 93.54           O  
ATOM   1369  CG2 THR A  85      74.555  16.618 -74.665  1.00 93.54           C  
ATOM   1370 HG21 THR A  85      74.709  16.123 -73.706  1.00 93.54           H  
ATOM   1371 HG22 THR A  85      73.538  16.423 -75.004  1.00 93.54           H  
ATOM   1372 HG23 THR A  85      74.670  17.694 -74.535  1.00 93.54           H  
ATOM   1373  OG1 THR A  85      76.836  16.533 -75.284  1.00 93.54           O  
ATOM   1374  HG1 THR A  85      76.772  17.464 -75.060  1.00 93.54           H  
ATOM   1375  N   LEU A  86      73.482  13.299 -75.516  1.00 90.59           N  
ATOM   1376  H   LEU A  86      73.901  13.028 -74.638  1.00 90.59           H  
ATOM   1377  CA  LEU A  86      72.093  12.900 -75.742  1.00 90.59           C  
ATOM   1378  HA  LEU A  86      71.797  13.111 -76.770  1.00 90.59           H  
ATOM   1379  C   LEU A  86      71.196  13.726 -74.816  1.00 90.59           C  
ATOM   1380  CB  LEU A  86      71.937  11.387 -75.480  1.00 90.59           C  
ATOM   1381  HB2 LEU A  86      70.893  11.115 -75.633  1.00 90.59           H  
ATOM   1382  HB3 LEU A  86      72.172  11.194 -74.433  1.00 90.59           H  
ATOM   1383  O   LEU A  86      71.368  13.668 -73.600  1.00 90.59           O  
ATOM   1384  CG  LEU A  86      72.823  10.468 -76.344  1.00 90.59           C  
ATOM   1385  HG  LEU A  86      73.873  10.716 -76.188  1.00 90.59           H  
ATOM   1386  CD1 LEU A  86      72.625   9.005 -75.956  1.00 90.59           C  
ATOM   1387 HD11 LEU A  86      73.261   8.362 -76.563  1.00 90.59           H  
ATOM   1388 HD12 LEU A  86      71.583   8.716 -76.095  1.00 90.59           H  
ATOM   1389 HD13 LEU A  86      72.896   8.868 -74.910  1.00 90.59           H  
ATOM   1390  CD2 LEU A  86      72.501  10.606 -77.830  1.00 90.59           C  
ATOM   1391 HD21 LEU A  86      72.801  11.601 -78.160  1.00 90.59           H  
ATOM   1392 HD22 LEU A  86      73.059   9.861 -78.397  1.00 90.59           H  
ATOM   1393 HD23 LEU A  86      71.433  10.459 -77.989  1.00 90.59           H  
ATOM   1394  N   LEU A  87      70.266  14.504 -75.368  1.00 90.31           N  
ATOM   1395  H   LEU A  87      70.153  14.509 -76.372  1.00 90.31           H  
ATOM   1396  CA  LEU A  87      69.266  15.236 -74.587  1.00 90.31           C  
ATOM   1397  HA  LEU A  87      69.690  15.519 -73.624  1.00 90.31           H  
ATOM   1398  C   LEU A  87      68.066  14.326 -74.328  1.00 90.31           C  
ATOM   1399  CB  LEU A  87      68.819  16.514 -75.316  1.00 90.31           C  
ATOM   1400  HB2 LEU A  87      68.084  17.026 -74.696  1.00 90.31           H  
ATOM   1401  HB3 LEU A  87      68.313  16.209 -76.232  1.00 90.31           H  
ATOM   1402  O   LEU A  87      67.592  13.661 -75.251  1.00 90.31           O  
ATOM   1403  CG  LEU A  87      69.942  17.504 -75.669  1.00 90.31           C  
ATOM   1404  HG  LEU A  87      70.747  16.993 -76.197  1.00 90.31           H  
ATOM   1405  CD1 LEU A  87      69.401  18.603 -76.587  1.00 90.31           C  
ATOM   1406 HD11 LEU A  87      69.045  18.157 -77.516  1.00 90.31           H  
ATOM   1407 HD12 LEU A  87      68.582  19.125 -76.093  1.00 90.31           H  
ATOM   1408 HD13 LEU A  87      70.197  19.312 -76.814  1.00 90.31           H  
ATOM   1409  CD2 LEU A  87      70.516  18.156 -74.412  1.00 90.31           C  
ATOM   1410 HD21 LEU A  87      71.281  18.884 -74.683  1.00 90.31           H  
ATOM   1411 HD22 LEU A  87      70.979  17.397 -73.781  1.00 90.31           H  
ATOM   1412 HD23 LEU A  87      69.727  18.653 -73.848  1.00 90.31           H  
ATOM   1413  N   TYR A  88      67.566  14.342 -73.094  1.00 88.30           N  
ATOM   1414  H   TYR A  88      67.979  14.970 -72.419  1.00 88.30           H  
ATOM   1415  CA  TYR A  88      66.454  13.501 -72.638  1.00 88.30           C  
ATOM   1416  HA  TYR A  88      66.385  13.614 -71.556  1.00 88.30           H  
ATOM   1417  C   TYR A  88      66.697  12.000 -72.906  1.00 88.30           C  
ATOM   1418  CB  TYR A  88      65.136  14.033 -73.224  1.00 88.30           C  
ATOM   1419  HB2 TYR A  88      65.065  13.740 -74.272  1.00 88.30           H  
ATOM   1420  HB3 TYR A  88      64.305  13.562 -72.699  1.00 88.30           H  
ATOM   1421  O   TYR A  88      65.920  11.368 -73.631  1.00 88.30           O  
ATOM   1422  CG  TYR A  88      64.987  15.539 -73.133  1.00 88.30           C  
ATOM   1423  CD1 TYR A  88      64.693  16.137 -71.894  1.00 88.30           C  
ATOM   1424  HD1 TYR A  88      64.554  15.520 -71.018  1.00 88.30           H  
ATOM   1425  CD2 TYR A  88      65.185  16.339 -74.276  1.00 88.30           C  
ATOM   1426  HD2 TYR A  88      65.432  15.871 -75.218  1.00 88.30           H  
ATOM   1427  CE1 TYR A  88      64.580  17.537 -71.796  1.00 88.30           C  
ATOM   1428  HE1 TYR A  88      64.347  17.990 -70.844  1.00 88.30           H  
ATOM   1429  CE2 TYR A  88      65.073  17.739 -74.183  1.00 88.30           C  
ATOM   1430  HE2 TYR A  88      65.219  18.366 -75.050  1.00 88.30           H  
ATOM   1431  OH  TYR A  88      64.648  19.688 -72.861  1.00 88.30           O  
ATOM   1432  HH  TYR A  88      64.426  19.964 -71.968  1.00 88.30           H  
ATOM   1433  CZ  TYR A  88      64.766  18.338 -72.943  1.00 88.30           C  
ATOM   1434  N   PRO A  89      67.805  11.427 -72.387  1.00 89.61           N  
ATOM   1435  CA  PRO A  89      68.122  10.015 -72.564  1.00 89.61           C  
ATOM   1436  HA  PRO A  89      68.262   9.800 -73.623  1.00 89.61           H  
ATOM   1437  C   PRO A  89      67.002   9.121 -72.018  1.00 89.61           C  
ATOM   1438  CB  PRO A  89      69.444   9.793 -71.821  1.00 89.61           C  
ATOM   1439  HB2 PRO A  89      70.279  10.015 -72.487  1.00 89.61           H  
ATOM   1440  HB3 PRO A  89      69.535   8.781 -71.426  1.00 89.61           H  
ATOM   1441  O   PRO A  89      66.404   9.383 -70.976  1.00 89.61           O  
ATOM   1442  CG  PRO A  89      69.378  10.841 -70.711  1.00 89.61           C  
ATOM   1443  HG2 PRO A  89      70.358  11.097 -70.311  1.00 89.61           H  
ATOM   1444  HG3 PRO A  89      68.716  10.502 -69.914  1.00 89.61           H  
ATOM   1445  CD  PRO A  89      68.749  12.018 -71.448  1.00 89.61           C  
ATOM   1446  HD2 PRO A  89      68.256  12.687 -70.742  1.00 89.61           H  
ATOM   1447  HD3 PRO A  89      69.517  12.559 -71.999  1.00 89.61           H  
ATOM   1448  N   THR A  90      66.737   8.035 -72.732  1.00 88.21           N  
ATOM   1449  H   THR A  90      67.328   7.861 -73.532  1.00 88.21           H  
ATOM   1450  CA  THR A  90      65.716   7.040 -72.387  1.00 88.21           C  
ATOM   1451  HA  THR A  90      65.051   7.447 -71.624  1.00 88.21           H  
ATOM   1452  C   THR A  90      66.362   5.777 -71.819  1.00 88.21           C  
ATOM   1453  CB  THR A  90      64.870   6.693 -73.621  1.00 88.21           C  
ATOM   1454  HB  THR A  90      64.085   6.000 -73.319  1.00 88.21           H  
ATOM   1455  O   THR A  90      67.575   5.601 -71.912  1.00 88.21           O  
ATOM   1456  CG2 THR A  90      64.200   7.912 -74.254  1.00 88.21           C  
ATOM   1457 HG21 THR A  90      63.621   8.445 -73.500  1.00 88.21           H  
ATOM   1458 HG22 THR A  90      63.535   7.587 -75.054  1.00 88.21           H  
ATOM   1459 HG23 THR A  90      64.950   8.590 -74.663  1.00 88.21           H  
ATOM   1460  OG1 THR A  90      65.668   6.061 -74.601  1.00 88.21           O  
ATOM   1461  HG1 THR A  90      66.426   6.624 -74.770  1.00 88.21           H  
ATOM   1462  N   GLN A  91      65.561   4.819 -71.338  1.00 88.39           N  
ATOM   1463  H   GLN A  91      64.578   5.012 -71.206  1.00 88.39           H  
ATOM   1464  CA  GLN A  91      66.061   3.484 -70.963  1.00 88.39           C  
ATOM   1465  HA  GLN A  91      66.765   3.603 -70.140  1.00 88.39           H  
ATOM   1466  C   GLN A  91      66.808   2.750 -72.100  1.00 88.39           C  
ATOM   1467  CB  GLN A  91      64.896   2.606 -70.469  1.00 88.39           C  
ATOM   1468  HB2 GLN A  91      64.291   3.165 -69.755  1.00 88.39           H  
ATOM   1469  HB3 GLN A  91      65.318   1.747 -69.948  1.00 88.39           H  
ATOM   1470  O   GLN A  91      67.438   1.730 -71.870  1.00 88.39           O  
ATOM   1471  CG  GLN A  91      64.004   2.087 -71.617  1.00 88.39           C  
ATOM   1472  HG2 GLN A  91      63.490   2.925 -72.089  1.00 88.39           H  
ATOM   1473  HG3 GLN A  91      64.610   1.591 -72.375  1.00 88.39           H  
ATOM   1474  CD  GLN A  91      62.965   1.069 -71.173  1.00 88.39           C  
ATOM   1475  NE2 GLN A  91      62.439   0.287 -72.090  1.00 88.39           N  
ATOM   1476 HE21 GLN A  91      62.741   0.348 -73.052  1.00 88.39           H  
ATOM   1477 HE22 GLN A  91      61.758  -0.372 -71.742  1.00 88.39           H  
ATOM   1478  OE1 GLN A  91      62.588   0.952 -70.025  1.00 88.39           O  
ATOM   1479  N   PHE A  92      66.695   3.193 -73.359  1.00 88.10           N  
ATOM   1480  H   PHE A  92      66.175   4.042 -73.531  1.00 88.10           H  
ATOM   1481  CA  PHE A  92      67.432   2.594 -74.477  1.00 88.10           C  
ATOM   1482  HA  PHE A  92      67.523   1.521 -74.307  1.00 88.10           H  
ATOM   1483  C   PHE A  92      68.865   3.137 -74.601  1.00 88.10           C  
ATOM   1484  CB  PHE A  92      66.643   2.806 -75.773  1.00 88.10           C  
ATOM   1485  HB2 PHE A  92      67.224   2.404 -76.603  1.00 88.10           H  
ATOM   1486  HB3 PHE A  92      66.526   3.876 -75.950  1.00 88.10           H  
ATOM   1487  O   PHE A  92      69.683   2.576 -75.339  1.00 88.10           O  
ATOM   1488  CG  PHE A  92      65.284   2.133 -75.784  1.00 88.10           C  
ATOM   1489  CD1 PHE A  92      65.199   0.734 -75.918  1.00 88.10           C  
ATOM   1490  HD1 PHE A  92      66.101   0.145 -75.997  1.00 88.10           H  
ATOM   1491  CD2 PHE A  92      64.107   2.895 -75.656  1.00 88.10           C  
ATOM   1492  HD2 PHE A  92      64.167   3.967 -75.540  1.00 88.10           H  
ATOM   1493  CE1 PHE A  92      63.944   0.100 -75.938  1.00 88.10           C  
ATOM   1494  HE1 PHE A  92      63.882  -0.974 -76.036  1.00 88.10           H  
ATOM   1495  CE2 PHE A  92      62.852   2.260 -75.674  1.00 88.10           C  
ATOM   1496  HE2 PHE A  92      61.951   2.846 -75.570  1.00 88.10           H  
ATOM   1497  CZ  PHE A  92      62.770   0.864 -75.820  1.00 88.10           C  
ATOM   1498  HZ  PHE A  92      61.805   0.379 -75.832  1.00 88.10           H  
ATOM   1499  N   ASP A  93      69.166   4.229 -73.897  1.00 89.74           N  
ATOM   1500  H   ASP A  93      68.452   4.636 -73.310  1.00 89.74           H  
ATOM   1501  CA  ASP A  93      70.476   4.872 -73.866  1.00 89.74           C  
ATOM   1502  HA  ASP A  93      71.015   4.600 -74.773  1.00 89.74           H  
ATOM   1503  C   ASP A  93      71.337   4.382 -72.690  1.00 89.74           C  
ATOM   1504  CB  ASP A  93      70.295   6.397 -73.901  1.00 89.74           C  
ATOM   1505  HB2 ASP A  93      71.275   6.871 -73.947  1.00 89.74           H  
ATOM   1506  HB3 ASP A  93      69.799   6.726 -72.988  1.00 89.74           H  
ATOM   1507  O   ASP A  93      72.556   4.577 -72.733  1.00 89.74           O  
ATOM   1508  CG  ASP A  93      69.476   6.821 -75.128  1.00 89.74           C  
ATOM   1509  OD1 ASP A  93      69.887   6.452 -76.260  1.00 89.74           O  
ATOM   1510  OD2 ASP A  93      68.411   7.454 -74.934  1.00 89.74           O  
ATOM   1511  N   SER A  94      70.743   3.675 -71.713  1.00 90.50           N  
ATOM   1512  H   SER A  94      69.744   3.536 -71.752  1.00 90.50           H  
ATOM   1513  CA  SER A  94      71.447   2.905 -70.676  1.00 90.50           C  
ATOM   1514  HA  SER A  94      72.261   3.516 -70.285  1.00 90.50           H  
ATOM   1515  C   SER A  94      72.048   1.637 -71.278  1.00 90.50           C  
ATOM   1516  CB  SER A  94      70.549   2.572 -69.486  1.00 90.50           C  
ATOM   1517  HB2 SER A  94      71.091   1.931 -68.790  1.00 90.50           H  
ATOM   1518  HB3 SER A  94      70.286   3.497 -68.973  1.00 90.50           H  
ATOM   1519  O   SER A  94      71.424   0.589 -71.449  1.00 90.50           O  
ATOM   1520  OG  SER A  94      69.381   1.913 -69.913  1.00 90.50           O  
ATOM   1521  HG  SER A  94      68.996   1.437 -69.174  1.00 90.50           H  
ATOM   1522  N   ASN A  95      73.286   1.770 -71.727  1.00 91.04           N  
ATOM   1523  H   ASN A  95      73.769   2.638 -71.546  1.00 91.04           H  
ATOM   1524  CA  ASN A  95      73.954   0.745 -72.504  1.00 91.04           C  
ATOM   1525  HA  ASN A  95      73.595  -0.232 -72.180  1.00 91.04           H  
ATOM   1526  C   ASN A  95      75.463   0.792 -72.236  1.00 91.04           C  
ATOM   1527  CB  ASN A  95      73.550   0.970 -73.976  1.00 91.04           C  
ATOM   1528  HB2 ASN A  95      72.527   1.347 -74.008  1.00 91.04           H  
ATOM   1529  HB3 ASN A  95      74.197   1.728 -74.418  1.00 91.04           H  
ATOM   1530  O   ASN A  95      75.974   1.696 -71.572  1.00 91.04           O  
ATOM   1531  CG  ASN A  95      73.584  -0.290 -74.814  1.00 91.04           C  
ATOM   1532  ND2 ASN A  95      72.740  -0.390 -75.810  1.00 91.04           N  
ATOM   1533 HD21 ASN A  95      71.940   0.226 -75.846  1.00 91.04           H  
ATOM   1534 HD22 ASN A  95      72.868  -1.202 -76.397  1.00 91.04           H  
ATOM   1535  OD1 ASN A  95      74.394  -1.178 -74.626  1.00 91.04           O  
ATOM   1536  N   VAL A  96      76.200  -0.180 -72.766  1.00 93.56           N  
ATOM   1537  H   VAL A  96      75.728  -0.876 -73.326  1.00 93.56           H  
ATOM   1538  CA  VAL A  96      77.660  -0.193 -72.698  1.00 93.56           C  
ATOM   1539  HA  VAL A  96      77.972   0.329 -71.793  1.00 93.56           H  
ATOM   1540  C   VAL A  96      78.211   0.566 -73.896  1.00 93.56           C  
ATOM   1541  CB  VAL A  96      78.222  -1.619 -72.601  1.00 93.56           C  
ATOM   1542  HB  VAL A  96      78.008  -2.162 -73.521  1.00 93.56           H  
ATOM   1543  O   VAL A  96      78.048   0.154 -75.048  1.00 93.56           O  
ATOM   1544  CG1 VAL A  96      79.743  -1.585 -72.392  1.00 93.56           C  
ATOM   1545 HG11 VAL A  96      80.122  -2.603 -72.301  1.00 93.56           H  
ATOM   1546 HG12 VAL A  96      79.973  -1.039 -71.477  1.00 93.56           H  
ATOM   1547 HG13 VAL A  96      80.233  -1.096 -73.234  1.00 93.56           H  
ATOM   1548  CG2 VAL A  96      77.599  -2.388 -71.430  1.00 93.56           C  
ATOM   1549 HG21 VAL A  96      78.046  -3.379 -71.350  1.00 93.56           H  
ATOM   1550 HG22 VAL A  96      76.527  -2.515 -71.585  1.00 93.56           H  
ATOM   1551 HG23 VAL A  96      77.759  -1.847 -70.497  1.00 93.56           H  
ATOM   1552  N   TYR A  97      78.904   1.665 -73.626  1.00 94.44           N  
ATOM   1553  H   TYR A  97      79.005   1.943 -72.660  1.00 94.44           H  
ATOM   1554  CA  TYR A  97      79.624   2.430 -74.635  1.00 94.44           C  
ATOM   1555  HA  TYR A  97      79.194   2.214 -75.613  1.00 94.44           H  
ATOM   1556  C   TYR A  97      81.085   1.995 -74.660  1.00 94.44           C  
ATOM   1557  CB  TYR A  97      79.447   3.932 -74.401  1.00 94.44           C  
ATOM   1558  HB2 TYR A  97      79.799   4.188 -73.401  1.00 94.44           H  
ATOM   1559  HB3 TYR A  97      80.058   4.473 -75.124  1.00 94.44           H  
ATOM   1560  O   TYR A  97      81.684   1.694 -73.628  1.00 94.44           O  
ATOM   1561  CG  TYR A  97      78.009   4.379 -74.556  1.00 94.44           C  
ATOM   1562  CD1 TYR A  97      77.530   4.816 -75.808  1.00 94.44           C  
ATOM   1563  HD1 TYR A  97      78.200   4.873 -76.653  1.00 94.44           H  
ATOM   1564  CD2 TYR A  97      77.136   4.307 -73.455  1.00 94.44           C  
ATOM   1565  HD2 TYR A  97      77.492   3.955 -72.498  1.00 94.44           H  
ATOM   1566  CE1 TYR A  97      76.175   5.182 -75.951  1.00 94.44           C  
ATOM   1567  HE1 TYR A  97      75.795   5.546 -76.894  1.00 94.44           H  
ATOM   1568  CE2 TYR A  97      75.784   4.663 -73.597  1.00 94.44           C  
ATOM   1569  HE2 TYR A  97      75.117   4.595 -72.751  1.00 94.44           H  
ATOM   1570  OH  TYR A  97      73.986   5.408 -74.996  1.00 94.44           O  
ATOM   1571  HH  TYR A  97      73.515   5.306 -74.165  1.00 94.44           H  
ATOM   1572  CZ  TYR A  97      75.299   5.101 -74.845  1.00 94.44           C  
ATOM   1573  N   ARG A  98      81.666   1.944 -75.856  1.00 94.52           N  
ATOM   1574  H   ARG A  98      81.096   2.189 -76.653  1.00 94.52           H  
ATOM   1575  CA  ARG A  98      83.055   1.557 -76.095  1.00 94.52           C  
ATOM   1576  HA  ARG A  98      83.578   1.507 -75.139  1.00 94.52           H  
ATOM   1577  C   ARG A  98      83.739   2.614 -76.943  1.00 94.52           C  
ATOM   1578  CB  ARG A  98      83.092   0.158 -76.722  1.00 94.52           C  
ATOM   1579  HB2 ARG A  98      82.451   0.150 -77.603  1.00 94.52           H  
ATOM   1580  HB3 ARG A  98      82.669  -0.544 -76.004  1.00 94.52           H  
ATOM   1581  O   ARG A  98      83.354   2.843 -78.091  1.00 94.52           O  
ATOM   1582  CG  ARG A  98      84.501  -0.330 -77.093  1.00 94.52           C  
ATOM   1583  HG2 ARG A  98      85.061  -0.491 -76.173  1.00 94.52           H  
ATOM   1584  HG3 ARG A  98      85.022   0.426 -77.680  1.00 94.52           H  
ATOM   1585  CD  ARG A  98      84.469  -1.641 -77.897  1.00 94.52           C  
ATOM   1586  HD2 ARG A  98      85.486  -2.031 -77.945  1.00 94.52           H  
ATOM   1587  HD3 ARG A  98      83.835  -2.362 -77.380  1.00 94.52           H  
ATOM   1588  NE  ARG A  98      83.974  -1.443 -79.275  1.00 94.52           N  
ATOM   1589  HE  ARG A  98      83.589  -0.539 -79.507  1.00 94.52           H  
ATOM   1590  NH1 ARG A  98      84.204  -3.594 -80.062  1.00 94.52           N  
ATOM   1591 HH11 ARG A  98      84.538  -3.896 -79.158  1.00 94.52           H  
ATOM   1592 HH12 ARG A  98      84.052  -4.254 -80.812  1.00 94.52           H  
ATOM   1593  NH2 ARG A  98      83.523  -1.979 -81.442  1.00 94.52           N  
ATOM   1594 HH21 ARG A  98      83.265  -1.023 -81.645  1.00 94.52           H  
ATOM   1595 HH22 ARG A  98      83.365  -2.662 -82.170  1.00 94.52           H  
ATOM   1596  CZ  ARG A  98      83.913  -2.335 -80.250  1.00 94.52           C  
ATOM   1597  N   CYS A  99      84.785   3.198 -76.382  1.00 94.92           N  
ATOM   1598  H   CYS A  99      85.045   2.883 -75.458  1.00 94.92           H  
ATOM   1599  CA  CYS A  99      85.751   4.030 -77.079  1.00 94.92           C  
ATOM   1600  HA  CYS A  99      85.273   4.563 -77.900  1.00 94.92           H  
ATOM   1601  C   CYS A  99      86.839   3.102 -77.622  1.00 94.92           C  
ATOM   1602  CB  CYS A  99      86.280   5.043 -76.062  1.00 94.92           C  
ATOM   1603  HB2 CYS A  99      86.773   4.502 -75.254  1.00 94.92           H  
ATOM   1604  HB3 CYS A  99      85.425   5.572 -75.640  1.00 94.92           H  
ATOM   1605  O   CYS A  99      87.409   2.329 -76.857  1.00 94.92           O  
ATOM   1606  SG  CYS A  99      87.421   6.303 -76.655  1.00 94.92           S  
ATOM   1607  N   SER A 100      87.079   3.110 -78.930  1.00 93.32           N  
ATOM   1608  H   SER A 100      86.568   3.763 -79.506  1.00 93.32           H  
ATOM   1609  CA  SER A 100      88.102   2.288 -79.584  1.00 93.32           C  
ATOM   1610  HA  SER A 100      88.675   1.745 -78.832  1.00 93.32           H  
ATOM   1611  C   SER A 100      89.057   3.180 -80.353  1.00 93.32           C  
ATOM   1612  CB  SER A 100      87.495   1.255 -80.535  1.00 93.32           C  
ATOM   1613  HB2 SER A 100      87.021   1.765 -81.374  1.00 93.32           H  
ATOM   1614  HB3 SER A 100      88.282   0.603 -80.914  1.00 93.32           H  
ATOM   1615  O   SER A 100      88.624   4.076 -81.070  1.00 93.32           O  
ATOM   1616  OG  SER A 100      86.528   0.483 -79.856  1.00 93.32           O  
ATOM   1617  HG  SER A 100      85.890   1.116 -79.517  1.00 93.32           H  
ATOM   1618  N   VAL A 101      90.347   2.915 -80.235  1.00 92.17           N  
ATOM   1619  H   VAL A 101      90.629   2.140 -79.651  1.00 92.17           H  
ATOM   1620  CA  VAL A 101      91.392   3.607 -80.981  1.00 92.17           C  
ATOM   1621  HA  VAL A 101      90.932   4.350 -81.631  1.00 92.17           H  
ATOM   1622  C   VAL A 101      92.109   2.598 -81.866  1.00 92.17           C  
ATOM   1623  CB  VAL A 101      92.313   4.369 -80.017  1.00 92.17           C  
ATOM   1624  HB  VAL A 101      91.681   4.964 -79.358  1.00 92.17           H  
ATOM   1625  O   VAL A 101      92.441   1.502 -81.412  1.00 92.17           O  
ATOM   1626  CG1 VAL A 101      93.196   3.469 -79.151  1.00 92.17           C  
ATOM   1627 HG11 VAL A 101      93.628   4.052 -78.337  1.00 92.17           H  
ATOM   1628 HG12 VAL A 101      92.596   2.660 -78.734  1.00 92.17           H  
ATOM   1629 HG13 VAL A 101      94.003   3.037 -79.744  1.00 92.17           H  
ATOM   1630  CG2 VAL A 101      93.203   5.330 -80.784  1.00 92.17           C  
ATOM   1631 HG21 VAL A 101      93.862   4.771 -81.449  1.00 92.17           H  
ATOM   1632 HG22 VAL A 101      93.803   5.909 -80.083  1.00 92.17           H  
ATOM   1633 HG23 VAL A 101      92.591   6.016 -81.370  1.00 92.17           H  
ATOM   1634  N   LYS A 102      92.314   2.947 -83.138  1.00 91.51           N  
ATOM   1635  H   LYS A 102      92.035   3.876 -83.418  1.00 91.51           H  
ATOM   1636  CA  LYS A 102      93.110   2.154 -84.082  1.00 91.51           C  
ATOM   1637  HA  LYS A 102      93.501   1.274 -83.570  1.00 91.51           H  
ATOM   1638  C   LYS A 102      94.306   2.965 -84.544  1.00 91.51           C  
ATOM   1639  CB  LYS A 102      92.295   1.672 -85.289  1.00 91.51           C  
ATOM   1640  HB2 LYS A 102      91.892   2.538 -85.814  1.00 91.51           H  
ATOM   1641  HB3 LYS A 102      92.973   1.159 -85.971  1.00 91.51           H  
ATOM   1642  O   LYS A 102      94.181   4.158 -84.831  1.00 91.51           O  
ATOM   1643  CG  LYS A 102      91.158   0.707 -84.926  1.00 91.51           C  
ATOM   1644  HG2 LYS A 102      90.461   1.198 -84.247  1.00 91.51           H  
ATOM   1645  HG3 LYS A 102      91.577  -0.172 -84.436  1.00 91.51           H  
ATOM   1646  CD  LYS A 102      90.411   0.280 -86.198  1.00 91.51           C  
ATOM   1647  HD2 LYS A 102      89.978   1.166 -86.663  1.00 91.51           H  
ATOM   1648  HD3 LYS A 102      91.116  -0.176 -86.893  1.00 91.51           H  
ATOM   1649  CE  LYS A 102      89.302  -0.722 -85.862  1.00 91.51           C  
ATOM   1650  HE2 LYS A 102      88.653  -0.279 -85.106  1.00 91.51           H  
ATOM   1651  HE3 LYS A 102      89.757  -1.615 -85.433  1.00 91.51           H  
ATOM   1652  NZ  LYS A 102      88.507  -1.077 -87.065  1.00 91.51           N  
ATOM   1653  HZ1 LYS A 102      89.099  -1.485 -87.774  1.00 91.51           H  
ATOM   1654  HZ2 LYS A 102      87.778  -1.736 -86.830  1.00 91.51           H  
ATOM   1655  HZ3 LYS A 102      88.068  -0.251 -87.446  1.00 91.51           H  
ATOM   1656  N   GLY A 103      95.440   2.302 -84.664  1.00 89.31           N  
ATOM   1657  H   GLY A 103      95.462   1.319 -84.433  1.00 89.31           H  
ATOM   1658  CA  GLY A 103      96.684   2.911 -85.100  1.00 89.31           C  
ATOM   1659  HA2 GLY A 103      96.508   3.562 -85.956  1.00 89.31           H  
ATOM   1660  HA3 GLY A 103      97.089   3.512 -84.285  1.00 89.31           H  
ATOM   1661  C   GLY A 103      97.718   1.870 -85.493  1.00 89.31           C  
ATOM   1662  O   GLY A 103      97.389   0.691 -85.596  1.00 89.31           O  
ATOM   1663  N   GLY A 104      98.946   2.317 -85.729  1.00 85.01           N  
ATOM   1664  H   GLY A 104      99.137   3.293 -85.556  1.00 85.01           H  
ATOM   1665  CA  GLY A 104     100.086   1.453 -86.036  1.00 85.01           C  
ATOM   1666  HA2 GLY A 104      99.764   0.414 -86.104  1.00 85.01           H  
ATOM   1667  HA3 GLY A 104     100.516   1.733 -86.997  1.00 85.01           H  
ATOM   1668  C   GLY A 104     101.181   1.563 -84.980  1.00 85.01           C  
ATOM   1669  O   GLY A 104     101.359   2.632 -84.387  1.00 85.01           O  
ATOM   1670  N   ASP A 105     101.906   0.469 -84.753  1.00 81.88           N  
ATOM   1671  H   ASP A 105     101.674  -0.378 -85.250  1.00 81.88           H  
ATOM   1672  CA  ASP A 105     103.212   0.508 -84.086  1.00 81.88           C  
ATOM   1673  HA  ASP A 105     103.172   1.258 -83.296  1.00 81.88           H  
ATOM   1674  C   ASP A 105     104.328   0.947 -85.057  1.00 81.88           C  
ATOM   1675  CB  ASP A 105     103.513  -0.839 -83.392  1.00 81.88           C  
ATOM   1676  HB2 ASP A 105     102.646  -1.117 -82.792  1.00 81.88           H  
ATOM   1677  HB3 ASP A 105     104.342  -0.687 -82.700  1.00 81.88           H  
ATOM   1678  O   ASP A 105     104.085   1.223 -86.236  1.00 81.88           O  
ATOM   1679  CG  ASP A 105     103.871  -2.021 -84.304  1.00 81.88           C  
ATOM   1680  OD1 ASP A 105     104.001  -1.828 -85.532  1.00 81.88           O  
ATOM   1681  OD2 ASP A 105     104.053  -3.144 -83.777  1.00 81.88           O  
ATOM   1682  N   SER A 106     105.566   0.964 -84.566  1.00 78.46           N  
ATOM   1683  H   SER A 106     105.720   0.710 -83.601  1.00 78.46           H  
ATOM   1684  CA  SER A 106     106.762   1.298 -85.348  1.00 78.46           C  
ATOM   1685  HA  SER A 106     106.601   2.262 -85.832  1.00 78.46           H  
ATOM   1686  C   SER A 106     107.087   0.316 -86.479  1.00 78.46           C  
ATOM   1687  CB  SER A 106     107.953   1.425 -84.397  1.00 78.46           C  
ATOM   1688  HB2 SER A 106     108.860   1.594 -84.978  1.00 78.46           H  
ATOM   1689  HB3 SER A 106     107.798   2.285 -83.746  1.00 78.46           H  
ATOM   1690  O   SER A 106     107.824   0.661 -87.400  1.00 78.46           O  
ATOM   1691  OG  SER A 106     108.099   0.257 -83.596  1.00 78.46           O  
ATOM   1692  HG  SER A 106     108.932   0.349 -83.128  1.00 78.46           H  
ATOM   1693  N   ASN A 107     106.507  -0.888 -86.466  1.00 79.11           N  
ATOM   1694  H   ASN A 107     105.816  -1.068 -85.752  1.00 79.11           H  
ATOM   1695  CA  ASN A 107     106.601  -1.875 -87.545  1.00 79.11           C  
ATOM   1696  HA  ASN A 107     107.487  -1.661 -88.143  1.00 79.11           H  
ATOM   1697  C   ASN A 107     105.399  -1.802 -88.501  1.00 79.11           C  
ATOM   1698  CB  ASN A 107     106.766  -3.274 -86.937  1.00 79.11           C  
ATOM   1699  HB2 ASN A 107     106.824  -4.013 -87.736  1.00 79.11           H  
ATOM   1700  HB3 ASN A 107     105.894  -3.502 -86.325  1.00 79.11           H  
ATOM   1701  O   ASN A 107     105.200  -2.706 -89.317  1.00 79.11           O  
ATOM   1702  CG  ASN A 107     108.027  -3.398 -86.112  1.00 79.11           C  
ATOM   1703  ND2 ASN A 107     107.911  -3.886 -84.900  1.00 79.11           N  
ATOM   1704 HD21 ASN A 107     108.752  -3.846 -84.341  1.00 79.11           H  
ATOM   1705 HD22 ASN A 107     106.985  -3.964 -84.504  1.00 79.11           H  
ATOM   1706  OD1 ASN A 107     109.126  -3.087 -86.535  1.00 79.11           O  
ATOM   1707  N   ASN A 108     104.587  -0.743 -88.399  1.00 73.63           N  
ATOM   1708  H   ASN A 108     104.775  -0.085 -87.656  1.00 73.63           H  
ATOM   1709  CA  ASN A 108     103.352  -0.547 -89.152  1.00 73.63           C  
ATOM   1710  HA  ASN A 108     102.901   0.355 -88.738  1.00 73.63           H  
ATOM   1711  C   ASN A 108     102.322  -1.676 -88.932  1.00 73.63           C  
ATOM   1712  CB  ASN A 108     103.721  -0.281 -90.625  1.00 73.63           C  
ATOM   1713  HB2 ASN A 108     103.774  -1.233 -91.154  1.00 73.63           H  
ATOM   1714  HB3 ASN A 108     104.706   0.182 -90.676  1.00 73.63           H  
ATOM   1715  O   ASN A 108     101.443  -1.895 -89.770  1.00 73.63           O  
ATOM   1716  CG  ASN A 108     102.778   0.654 -91.352  1.00 73.63           C  
ATOM   1717  ND2 ASN A 108     102.749   0.575 -92.662  1.00 73.63           N  
ATOM   1718 HD21 ASN A 108     102.157   1.233 -93.149  1.00 73.63           H  
ATOM   1719 HD22 ASN A 108     103.322  -0.113 -93.129  1.00 73.63           H  
ATOM   1720  OD1 ASN A 108     102.094   1.498 -90.790  1.00 73.63           O  
ATOM   1721  N   LYS A 109     102.426  -2.401 -87.810  1.00 84.65           N  
ATOM   1722  H   LYS A 109     103.140  -2.140 -87.145  1.00 84.65           H  
ATOM   1723  CA  LYS A 109     101.475  -3.431 -87.396  1.00 84.65           C  
ATOM   1724  HA  LYS A 109     101.200  -4.023 -88.269  1.00 84.65           H  
ATOM   1725  C   LYS A 109     100.234  -2.751 -86.837  1.00 84.65           C  
ATOM   1726  CB  LYS A 109     102.139  -4.332 -86.351  1.00 84.65           C  
ATOM   1727  HB2 LYS A 109     102.301  -3.739 -85.452  1.00 84.65           H  
ATOM   1728  HB3 LYS A 109     103.105  -4.668 -86.731  1.00 84.65           H  
ATOM   1729  O   LYS A 109     100.326  -1.916 -85.938  1.00 84.65           O  
ATOM   1730  CG  LYS A 109     101.300  -5.546 -85.946  1.00 84.65           C  
ATOM   1731  HG2 LYS A 109     101.123  -6.178 -86.816  1.00 84.65           H  
ATOM   1732  HG3 LYS A 109     100.346  -5.215 -85.536  1.00 84.65           H  
ATOM   1733  CD  LYS A 109     102.067  -6.330 -84.877  1.00 84.65           C  
ATOM   1734  HD2 LYS A 109     103.010  -6.678 -85.301  1.00 84.65           H  
ATOM   1735  HD3 LYS A 109     102.284  -5.666 -84.041  1.00 84.65           H  
ATOM   1736  CE  LYS A 109     101.239  -7.519 -84.393  1.00 84.65           C  
ATOM   1737  HE2 LYS A 109     101.003  -8.154 -85.247  1.00 84.65           H  
ATOM   1738  HE3 LYS A 109     100.303  -7.137 -83.986  1.00 84.65           H  
ATOM   1739  NZ  LYS A 109     101.985  -8.278 -83.364  1.00 84.65           N  
ATOM   1740  HZ1 LYS A 109     102.848  -8.629 -83.753  1.00 84.65           H  
ATOM   1741  HZ2 LYS A 109     101.434  -9.048 -83.012  1.00 84.65           H  
ATOM   1742  HZ3 LYS A 109     102.220  -7.660 -82.600  1.00 84.65           H  
ATOM   1743  N   ASP A 110      99.072  -3.132 -87.355  1.00 85.13           N  
ATOM   1744  H   ASP A 110      99.070  -3.758 -88.148  1.00 85.13           H  
ATOM   1745  CA  ASP A 110      97.801  -2.591 -86.887  1.00 85.13           C  
ATOM   1746  HA  ASP A 110      97.853  -1.503 -86.946  1.00 85.13           H  
ATOM   1747  C   ASP A 110      97.555  -2.970 -85.423  1.00 85.13           C  
ATOM   1748  CB  ASP A 110      96.640  -3.057 -87.775  1.00 85.13           C  
ATOM   1749  HB2 ASP A 110      95.705  -2.841 -87.259  1.00 85.13           H  
ATOM   1750  HB3 ASP A 110      96.703  -4.137 -87.909  1.00 85.13           H  
ATOM   1751  O   ASP A 110      97.615  -4.137 -85.024  1.00 85.13           O  
ATOM   1752  CG  ASP A 110      96.577  -2.371 -89.146  1.00 85.13           C  
ATOM   1753  OD1 ASP A 110      97.127  -1.253 -89.309  1.00 85.13           O  
ATOM   1754  OD2 ASP A 110      95.901  -2.942 -90.025  1.00 85.13           O  
ATOM   1755  N   MET A 111      97.243  -1.959 -84.622  1.00 86.69           N  
ATOM   1756  H   MET A 111      97.258  -1.030 -85.017  1.00 86.69           H  
ATOM   1757  CA  MET A 111      96.912  -2.084 -83.213  1.00 86.69           C  
ATOM   1758  HA  MET A 111      96.866  -3.140 -82.947  1.00 86.69           H  
ATOM   1759  C   MET A 111      95.540  -1.480 -82.950  1.00 86.69           C  
ATOM   1760  CB  MET A 111      97.993  -1.426 -82.350  1.00 86.69           C  
ATOM   1761  HB2 MET A 111      97.648  -1.407 -81.316  1.00 86.69           H  
ATOM   1762  HB3 MET A 111      98.170  -0.403 -82.681  1.00 86.69           H  
ATOM   1763  O   MET A 111      95.180  -0.430 -83.486  1.00 86.69           O  
ATOM   1764  CG  MET A 111      99.303  -2.210 -82.429  1.00 86.69           C  
ATOM   1765  HG2 MET A 111      99.732  -2.078 -83.422  1.00 86.69           H  
ATOM   1766  HG3 MET A 111      99.095  -3.271 -82.293  1.00 86.69           H  
ATOM   1767  SD  MET A 111     100.543  -1.720 -81.214  1.00 86.69           S  
ATOM   1768  CE  MET A 111      99.749  -2.167 -79.655  1.00 86.69           C  
ATOM   1769  HE1 MET A 111     100.508  -2.258 -78.879  1.00 86.69           H  
ATOM   1770  HE2 MET A 111      99.242  -3.125 -79.762  1.00 86.69           H  
ATOM   1771  HE3 MET A 111      99.032  -1.396 -79.373  1.00 86.69           H  
ATOM   1772  N   SER A 112      94.778  -2.135 -82.079  1.00 88.43           N  
ATOM   1773  H   SER A 112      95.121  -3.000 -81.687  1.00 88.43           H  
ATOM   1774  CA  SER A 112      93.500  -1.630 -81.593  1.00 88.43           C  
ATOM   1775  HA  SER A 112      93.413  -0.577 -81.863  1.00 88.43           H  
ATOM   1776  C   SER A 112      93.437  -1.743 -80.082  1.00 88.43           C  
ATOM   1777  CB  SER A 112      92.324  -2.366 -82.236  1.00 88.43           C  
ATOM   1778  HB2 SER A 112      91.396  -1.892 -81.915  1.00 88.43           H  
ATOM   1779  HB3 SER A 112      92.395  -2.291 -83.321  1.00 88.43           H  
ATOM   1780  O   SER A 112      93.652  -2.826 -79.538  1.00 88.43           O  
ATOM   1781  OG  SER A 112      92.302  -3.729 -81.858  1.00 88.43           O  
ATOM   1782  HG  SER A 112      92.718  -3.809 -80.996  1.00 88.43           H  
ATOM   1783  N   LEU A 113      93.089  -0.650 -79.416  1.00 89.67           N  
ATOM   1784  H   LEU A 113      92.886   0.185 -79.946  1.00 89.67           H  
ATOM   1785  CA  LEU A 113      92.795  -0.628 -77.988  1.00 89.67           C  
ATOM   1786  HA  LEU A 113      92.821  -1.643 -77.589  1.00 89.67           H  
ATOM   1787  C   LEU A 113      91.373  -0.120 -77.791  1.00 89.67           C  
ATOM   1788  CB  LEU A 113      93.849   0.214 -77.249  1.00 89.67           C  
ATOM   1789  HB2 LEU A 113      93.502   0.433 -76.239  1.00 89.67           H  
ATOM   1790  HB3 LEU A 113      93.971   1.163 -77.772  1.00 89.67           H  
ATOM   1791  O   LEU A 113      90.856   0.641 -78.609  1.00 89.67           O  
ATOM   1792  CG  LEU A 113      95.218  -0.486 -77.167  1.00 89.67           C  
ATOM   1793  HG  LEU A 113      95.469  -0.933 -78.130  1.00 89.67           H  
ATOM   1794  CD1 LEU A 113      96.302   0.524 -76.833  1.00 89.67           C  
ATOM   1795 HD11 LEU A 113      97.248   0.016 -76.646  1.00 89.67           H  
ATOM   1796 HD12 LEU A 113      96.443   1.168 -77.700  1.00 89.67           H  
ATOM   1797 HD13 LEU A 113      96.028   1.103 -75.951  1.00 89.67           H  
ATOM   1798  CD2 LEU A 113      95.233  -1.578 -76.099  1.00 89.67           C  
ATOM   1799 HD21 LEU A 113      95.000  -1.155 -75.122  1.00 89.67           H  
ATOM   1800 HD22 LEU A 113      96.222  -2.035 -76.059  1.00 89.67           H  
ATOM   1801 HD23 LEU A 113      94.511  -2.356 -76.345  1.00 89.67           H  
ATOM   1802  N   PHE A 114      90.726  -0.555 -76.719  1.00 91.61           N  
ATOM   1803  H   PHE A 114      91.195  -1.151 -76.052  1.00 91.61           H  
ATOM   1804  CA  PHE A 114      89.386  -0.100 -76.387  1.00 91.61           C  
ATOM   1805  HA  PHE A 114      89.244   0.879 -76.845  1.00 91.61           H  
ATOM   1806  C   PHE A 114      89.228   0.092 -74.882  1.00 91.61           C  
ATOM   1807  CB  PHE A 114      88.327  -1.039 -76.980  1.00 91.61           C  
ATOM   1808  HB2 PHE A 114      87.346  -0.593 -76.813  1.00 91.61           H  
ATOM   1809  HB3 PHE A 114      88.470  -1.094 -78.059  1.00 91.61           H  
ATOM   1810  O   PHE A 114      89.875  -0.579 -74.084  1.00 91.61           O  
ATOM   1811  CG  PHE A 114      88.328  -2.441 -76.401  1.00 91.61           C  
ATOM   1812  CD1 PHE A 114      89.005  -3.480 -77.066  1.00 91.61           C  
ATOM   1813  HD1 PHE A 114      89.510  -3.288 -78.001  1.00 91.61           H  
ATOM   1814  CD2 PHE A 114      87.699  -2.695 -75.168  1.00 91.61           C  
ATOM   1815  HD2 PHE A 114      87.230  -1.885 -74.629  1.00 91.61           H  
ATOM   1816  CE1 PHE A 114      89.054  -4.765 -76.496  1.00 91.61           C  
ATOM   1817  HE1 PHE A 114      89.598  -5.554 -76.995  1.00 91.61           H  
ATOM   1818  CE2 PHE A 114      87.762  -3.976 -74.590  1.00 91.61           C  
ATOM   1819  HE2 PHE A 114      87.352  -4.147 -73.606  1.00 91.61           H  
ATOM   1820  CZ  PHE A 114      88.437  -5.012 -75.258  1.00 91.61           C  
ATOM   1821  HZ  PHE A 114      88.524  -5.987 -74.802  1.00 91.61           H  
ATOM   1822  N   SER A 115      88.326   0.991 -74.510  1.00 92.01           N  
ATOM   1823  H   SER A 115      87.860   1.515 -75.237  1.00 92.01           H  
ATOM   1824  CA  SER A 115      87.879   1.222 -73.141  1.00 92.01           C  
ATOM   1825  HA  SER A 115      88.193   0.390 -72.511  1.00 92.01           H  
ATOM   1826  C   SER A 115      86.354   1.285 -73.134  1.00 92.01           C  
ATOM   1827  CB  SER A 115      88.526   2.492 -72.590  1.00 92.01           C  
ATOM   1828  HB2 SER A 115      89.605   2.432 -72.735  1.00 92.01           H  
ATOM   1829  HB3 SER A 115      88.144   3.370 -73.112  1.00 92.01           H  
ATOM   1830  O   SER A 115      85.745   1.722 -74.117  1.00 92.01           O  
ATOM   1831  OG  SER A 115      88.258   2.588 -71.211  1.00 92.01           O  
ATOM   1832  HG  SER A 115      88.944   3.135 -70.821  1.00 92.01           H  
ATOM   1833  N   LYS A 116      85.719   0.780 -72.075  1.00 94.15           N  
ATOM   1834  H   LYS A 116      86.264   0.590 -71.246  1.00 94.15           H  
ATOM   1835  CA  LYS A 116      84.259   0.629 -71.985  1.00 94.15           C  
ATOM   1836  HA  LYS A 116      83.796   1.125 -72.838  1.00 94.15           H  
ATOM   1837  C   LYS A 116      83.727   1.315 -70.731  1.00 94.15           C  
ATOM   1838  CB  LYS A 116      83.848  -0.853 -71.995  1.00 94.15           C  
ATOM   1839  HB2 LYS A 116      82.769  -0.914 -71.848  1.00 94.15           H  
ATOM   1840  HB3 LYS A 116      84.331  -1.353 -71.155  1.00 94.15           H  
ATOM   1841  O   LYS A 116      84.373   1.258 -69.690  1.00 94.15           O  
ATOM   1842  CG  LYS A 116      84.202  -1.590 -73.296  1.00 94.15           C  
ATOM   1843  HG2 LYS A 116      85.273  -1.509 -73.482  1.00 94.15           H  
ATOM   1844  HG3 LYS A 116      83.660  -1.130 -74.122  1.00 94.15           H  
ATOM   1845  CD  LYS A 116      83.824  -3.073 -73.192  1.00 94.15           C  
ATOM   1846  HD2 LYS A 116      82.751  -3.157 -73.015  1.00 94.15           H  
ATOM   1847  HD3 LYS A 116      84.351  -3.504 -72.341  1.00 94.15           H  
ATOM   1848  CE  LYS A 116      84.201  -3.841 -74.465  1.00 94.15           C  
ATOM   1849  HE2 LYS A 116      83.607  -3.453 -75.293  1.00 94.15           H  
ATOM   1850  HE3 LYS A 116      85.251  -3.652 -74.686  1.00 94.15           H  
ATOM   1851  NZ  LYS A 116      83.972  -5.300 -74.300  1.00 94.15           N  
ATOM   1852  HZ1 LYS A 116      84.234  -5.809 -75.132  1.00 94.15           H  
ATOM   1853  HZ2 LYS A 116      83.001  -5.490 -74.095  1.00 94.15           H  
ATOM   1854  HZ3 LYS A 116      84.520  -5.657 -73.531  1.00 94.15           H  
ATOM   1855  N   LYS A 117      82.534   1.900 -70.822  1.00 94.80           N  
ATOM   1856  H   LYS A 117      82.070   1.894 -71.719  1.00 94.80           H  
ATOM   1857  CA  LYS A 117      81.788   2.437 -69.678  1.00 94.80           C  
ATOM   1858  HA  LYS A 117      82.170   1.979 -68.765  1.00 94.80           H  
ATOM   1859  C   LYS A 117      80.317   2.057 -69.813  1.00 94.80           C  
ATOM   1860  CB  LYS A 117      82.000   3.958 -69.585  1.00 94.80           C  
ATOM   1861  HB2 LYS A 117      81.553   4.428 -70.461  1.00 94.80           H  
ATOM   1862  HB3 LYS A 117      83.071   4.162 -69.599  1.00 94.80           H  
ATOM   1863  O   LYS A 117      79.744   2.169 -70.899  1.00 94.80           O  
ATOM   1864  CG  LYS A 117      81.442   4.639 -68.325  1.00 94.80           C  
ATOM   1865  HG2 LYS A 117      81.524   5.716 -68.472  1.00 94.80           H  
ATOM   1866  HG3 LYS A 117      80.384   4.399 -68.218  1.00 94.80           H  
ATOM   1867  CD  LYS A 117      82.186   4.309 -67.019  1.00 94.80           C  
ATOM   1868  HD2 LYS A 117      82.056   3.254 -66.777  1.00 94.80           H  
ATOM   1869  HD3 LYS A 117      83.246   4.537 -67.130  1.00 94.80           H  
ATOM   1870  CE  LYS A 117      81.571   5.182 -65.911  1.00 94.80           C  
ATOM   1871  HE2 LYS A 117      81.707   6.232 -66.169  1.00 94.80           H  
ATOM   1872  HE3 LYS A 117      80.496   5.002 -65.895  1.00 94.80           H  
ATOM   1873  NZ  LYS A 117      82.120   4.924 -64.555  1.00 94.80           N  
ATOM   1874  HZ1 LYS A 117      81.609   5.485 -63.887  1.00 94.80           H  
ATOM   1875  HZ2 LYS A 117      83.100   5.158 -64.489  1.00 94.80           H  
ATOM   1876  HZ3 LYS A 117      81.960   3.966 -64.278  1.00 94.80           H  
ATOM   1877  N   THR A 118      79.742   1.578 -68.720  1.00 94.16           N  
ATOM   1878  H   THR A 118      80.281   1.510 -67.869  1.00 94.16           H  
ATOM   1879  CA  THR A 118      78.319   1.248 -68.616  1.00 94.16           C  
ATOM   1880  HA  THR A 118      77.937   0.942 -69.590  1.00 94.16           H  
ATOM   1881  C   THR A 118      77.548   2.480 -68.162  1.00 94.16           C  
ATOM   1882  CB  THR A 118      78.105   0.083 -67.638  1.00 94.16           C  
ATOM   1883  HB  THR A 118      78.408   0.388 -66.636  1.00 94.16           H  
ATOM   1884  O   THR A 118      78.037   3.216 -67.306  1.00 94.16           O  
ATOM   1885  CG2 THR A 118      76.661  -0.410 -67.597  1.00 94.16           C  
ATOM   1886 HG21 THR A 118      76.315  -0.667 -68.598  1.00 94.16           H  
ATOM   1887 HG22 THR A 118      76.585  -1.283 -66.948  1.00 94.16           H  
ATOM   1888 HG23 THR A 118      76.015   0.362 -67.180  1.00 94.16           H  
ATOM   1889  OG1 THR A 118      78.896  -1.016 -68.042  1.00 94.16           O  
ATOM   1890  HG1 THR A 118      78.711  -1.706 -67.400  1.00 94.16           H  
ATOM   1891  N   VAL A 119      76.373   2.694 -68.753  1.00 93.90           N  
ATOM   1892  H   VAL A 119      76.081   2.073 -69.494  1.00 93.90           H  
ATOM   1893  CA  VAL A 119      75.354   3.628 -68.263  1.00 93.90           C  
ATOM   1894  HA  VAL A 119      75.763   4.231 -67.451  1.00 93.90           H  
ATOM   1895  C   VAL A 119      74.199   2.804 -67.724  1.00 93.90           C  
ATOM   1896  CB  VAL A 119      74.867   4.572 -69.371  1.00 93.90           C  
ATOM   1897  HB  VAL A 119      74.436   3.992 -70.187  1.00 93.90           H  
ATOM   1898  O   VAL A 119      73.631   1.998 -68.462  1.00 93.90           O  
ATOM   1899  CG1 VAL A 119      73.823   5.570 -68.858  1.00 93.90           C  
ATOM   1900 HG11 VAL A 119      74.245   6.174 -68.054  1.00 93.90           H  
ATOM   1901 HG12 VAL A 119      72.949   5.045 -68.472  1.00 93.90           H  
ATOM   1902 HG13 VAL A 119      73.498   6.223 -69.668  1.00 93.90           H  
ATOM   1903  CG2 VAL A 119      76.045   5.363 -69.924  1.00 93.90           C  
ATOM   1904 HG21 VAL A 119      76.521   5.879 -69.089  1.00 93.90           H  
ATOM   1905 HG22 VAL A 119      76.767   4.696 -70.394  1.00 93.90           H  
ATOM   1906 HG23 VAL A 119      75.691   6.081 -70.663  1.00 93.90           H  
ATOM   1907  N   GLU A 120      73.874   2.989 -66.455  1.00 92.84           N  
ATOM   1908  H   GLU A 120      74.351   3.708 -65.931  1.00 92.84           H  
ATOM   1909  CA  GLU A 120      72.811   2.267 -65.763  1.00 92.84           C  
ATOM   1910  HA  GLU A 120      72.641   1.316 -66.267  1.00 92.84           H  
ATOM   1911  C   GLU A 120      71.497   3.053 -65.838  1.00 92.84           C  
ATOM   1912  CB  GLU A 120      73.250   1.941 -64.326  1.00 92.84           C  
ATOM   1913  HB2 GLU A 120      73.508   2.867 -63.813  1.00 92.84           H  
ATOM   1914  HB3 GLU A 120      72.422   1.458 -63.806  1.00 92.84           H  
ATOM   1915  O   GLU A 120      71.492   4.273 -66.004  1.00 92.84           O  
ATOM   1916  CG  GLU A 120      74.466   0.993 -64.340  1.00 92.84           C  
ATOM   1917  HG2 GLU A 120      75.289   1.473 -64.869  1.00 92.84           H  
ATOM   1918  HG3 GLU A 120      74.195   0.100 -64.904  1.00 92.84           H  
ATOM   1919  CD  GLU A 120      74.977   0.566 -62.957  1.00 92.84           C  
ATOM   1920  OE1 GLU A 120      75.970  -0.203 -62.953  1.00 92.84           O  
ATOM   1921  OE2 GLU A 120      74.393   0.983 -61.939  1.00 92.84           O  
ATOM   1922  N   TYR A 121      70.370   2.345 -65.775  1.00 89.80           N  
ATOM   1923  H   TYR A 121      70.431   1.369 -65.523  1.00 89.80           H  
ATOM   1924  CA  TYR A 121      69.043   2.952 -65.707  1.00 89.80           C  
ATOM   1925  HA  TYR A 121      69.129   4.035 -65.798  1.00 89.80           H  
ATOM   1926  C   TYR A 121      68.429   2.645 -64.352  1.00 89.80           C  
ATOM   1927  CB  TYR A 121      68.154   2.468 -66.857  1.00 89.80           C  
ATOM   1928  HB2 TYR A 121      68.219   1.383 -66.933  1.00 89.80           H  
ATOM   1929  HB3 TYR A 121      68.541   2.910 -67.776  1.00 89.80           H  
ATOM   1930  O   TYR A 121      68.293   1.477 -63.991  1.00 89.80           O  
ATOM   1931  CG  TYR A 121      66.697   2.874 -66.763  1.00 89.80           C  
ATOM   1932  CD1 TYR A 121      65.737   1.958 -66.294  1.00 89.80           C  
ATOM   1933  HD1 TYR A 121      66.041   0.971 -65.978  1.00 89.80           H  
ATOM   1934  CD2 TYR A 121      66.301   4.172 -67.140  1.00 89.80           C  
ATOM   1935  HD2 TYR A 121      67.040   4.886 -67.471  1.00 89.80           H  
ATOM   1936  CE1 TYR A 121      64.383   2.337 -66.210  1.00 89.80           C  
ATOM   1937  HE1 TYR A 121      63.639   1.645 -65.844  1.00 89.80           H  
ATOM   1938  CE2 TYR A 121      64.950   4.557 -67.034  1.00 89.80           C  
ATOM   1939  HE2 TYR A 121      64.642   5.558 -67.299  1.00 89.80           H  
ATOM   1940  OH  TYR A 121      62.678   4.000 -66.432  1.00 89.80           O  
ATOM   1941  HH  TYR A 121      62.509   4.940 -66.338  1.00 89.80           H  
ATOM   1942  CZ  TYR A 121      63.986   3.643 -66.562  1.00 89.80           C  
ATOM   1943  N   GLU A 122      68.025   3.689 -63.641  1.00 87.55           N  
ATOM   1944  H   GLU A 122      68.142   4.616 -64.025  1.00 87.55           H  
ATOM   1945  CA  GLU A 122      67.292   3.579 -62.386  1.00 87.55           C  
ATOM   1946  HA  GLU A 122      66.983   2.545 -62.229  1.00 87.55           H  
ATOM   1947  C   GLU A 122      66.037   4.441 -62.456  1.00 87.55           C  
ATOM   1948  CB  GLU A 122      68.155   3.996 -61.188  1.00 87.55           C  
ATOM   1949  HB2 GLU A 122      68.575   4.985 -61.374  1.00 87.55           H  
ATOM   1950  HB3 GLU A 122      67.500   4.060 -60.319  1.00 87.55           H  
ATOM   1951  O   GLU A 122      66.075   5.601 -62.863  1.00 87.55           O  
ATOM   1952  CG  GLU A 122      69.278   2.997 -60.869  1.00 87.55           C  
ATOM   1953  HG2 GLU A 122      69.988   2.976 -61.696  1.00 87.55           H  
ATOM   1954  HG3 GLU A 122      68.837   2.004 -60.777  1.00 87.55           H  
ATOM   1955  CD  GLU A 122      70.017   3.339 -59.563  1.00 87.55           C  
ATOM   1956  OE1 GLU A 122      70.790   2.475 -59.096  1.00 87.55           O  
ATOM   1957  OE2 GLU A 122      69.779   4.439 -59.008  1.00 87.55           O  
ATOM   1958  N   THR A 123      64.907   3.891 -62.025  1.00 81.41           N  
ATOM   1959  H   THR A 123      64.907   2.929 -61.717  1.00 81.41           H  
ATOM   1960  CA  THR A 123      63.685   4.670 -61.823  1.00 81.41           C  
ATOM   1961  HA  THR A 123      63.568   5.394 -62.629  1.00 81.41           H  
ATOM   1962  C   THR A 123      63.787   5.413 -60.497  1.00 81.41           C  
ATOM   1963  CB  THR A 123      62.449   3.761 -61.809  1.00 81.41           C  
ATOM   1964  HB  THR A 123      61.585   4.345 -61.488  1.00 81.41           H  
ATOM   1965  O   THR A 123      63.730   4.785 -59.437  1.00 81.41           O  
ATOM   1966  CG2 THR A 123      62.152   3.175 -63.184  1.00 81.41           C  
ATOM   1967 HG21 THR A 123      61.932   3.985 -63.878  1.00 81.41           H  
ATOM   1968 HG22 THR A 123      63.009   2.606 -63.547  1.00 81.41           H  
ATOM   1969 HG23 THR A 123      61.284   2.520 -63.121  1.00 81.41           H  
ATOM   1970  OG1 THR A 123      62.639   2.690 -60.909  1.00 81.41           O  
ATOM   1971  HG1 THR A 123      62.993   3.080 -60.106  1.00 81.41           H  
ATOM   1972  N   ASN A 124      63.898   6.740 -60.523  1.00 76.22           N  
ATOM   1973  H   ASN A 124      64.024   7.205 -61.411  1.00 76.22           H  
ATOM   1974  CA  ASN A 124      63.945   7.540 -59.301  1.00 76.22           C  
ATOM   1975  HA  ASN A 124      64.119   6.879 -58.452  1.00 76.22           H  
ATOM   1976  C   ASN A 124      62.596   8.226 -59.040  1.00 76.22           C  
ATOM   1977  CB  ASN A 124      65.159   8.473 -59.353  1.00 76.22           C  
ATOM   1978  HB2 ASN A 124      66.019   7.907 -59.709  1.00 76.22           H  
ATOM   1979  HB3 ASN A 124      64.977   9.293 -60.048  1.00 76.22           H  
ATOM   1980  O   ASN A 124      62.403   9.410 -59.325  1.00 76.22           O  
ATOM   1981  CG  ASN A 124      65.492   9.030 -57.980  1.00 76.22           C  
ATOM   1982  ND2 ASN A 124      66.736   9.376 -57.753  1.00 76.22           N  
ATOM   1983 HD21 ASN A 124      66.965   9.683 -56.819  1.00 76.22           H  
ATOM   1984 HD22 ASN A 124      67.443   9.181 -58.447  1.00 76.22           H  
ATOM   1985  OD1 ASN A 124      64.657   9.163 -57.095  1.00 76.22           O  
ATOM   1986  N   SER A 125      61.646   7.463 -58.487  1.00 78.52           N  
ATOM   1987  H   SER A 125      61.866   6.503 -58.261  1.00 78.52           H  
ATOM   1988  CA  SER A 125      60.313   7.973 -58.134  1.00 78.52           C  
ATOM   1989  HA  SER A 125      59.834   8.344 -59.040  1.00 78.52           H  
ATOM   1990  C   SER A 125      60.388   9.140 -57.146  1.00 78.52           C  
ATOM   1991  CB  SER A 125      59.442   6.850 -57.559  1.00 78.52           C  
ATOM   1992  HB2 SER A 125      58.477   7.259 -57.258  1.00 78.52           H  
ATOM   1993  HB3 SER A 125      59.281   6.096 -58.330  1.00 78.52           H  
ATOM   1994  O   SER A 125      59.631  10.098 -57.274  1.00 78.52           O  
ATOM   1995  OG  SER A 125      60.073   6.250 -56.444  1.00 78.52           O  
ATOM   1996  HG  SER A 125      59.530   5.526 -56.124  1.00 78.52           H  
ATOM   1997  N   THR A 126      61.338   9.110 -56.209  1.00 80.06           N  
ATOM   1998  H   THR A 126      61.886   8.266 -56.120  1.00 80.06           H  
ATOM   1999  CA  THR A 126      61.568  10.183 -55.232  1.00 80.06           C  
ATOM   2000  HA  THR A 126      60.641  10.365 -54.690  1.00 80.06           H  
ATOM   2001  C   THR A 126      61.981  11.491 -55.903  1.00 80.06           C  
ATOM   2002  CB  THR A 126      62.643   9.766 -54.219  1.00 80.06           C  
ATOM   2003  HB  THR A 126      63.603   9.659 -54.724  1.00 80.06           H  
ATOM   2004  O   THR A 126      61.384  12.528 -55.628  1.00 80.06           O  
ATOM   2005  CG2 THR A 126      62.784  10.765 -53.072  1.00 80.06           C  
ATOM   2006 HG21 THR A 126      63.513  10.396 -52.350  1.00 80.06           H  
ATOM   2007 HG22 THR A 126      61.823  10.900 -52.576  1.00 80.06           H  
ATOM   2008 HG23 THR A 126      63.130  11.727 -53.449  1.00 80.06           H  
ATOM   2009  OG1 THR A 126      62.293   8.528 -53.644  1.00 80.06           O  
ATOM   2010  HG1 THR A 126      63.083   8.162 -53.240  1.00 80.06           H  
ATOM   2011  N   ALA A 127      62.960  11.459 -56.807  1.00 74.95           N  
ATOM   2012  H   ALA A 127      63.413  10.579 -57.010  1.00 74.95           H  
ATOM   2013  CA  ALA A 127      63.420  12.653 -57.509  1.00 74.95           C  
ATOM   2014  HA  ALA A 127      63.578  13.446 -56.778  1.00 74.95           H  
ATOM   2015  C   ALA A 127      62.379  13.176 -58.516  1.00 74.95           C  
ATOM   2016  CB  ALA A 127      64.768  12.342 -58.148  1.00 74.95           C  
ATOM   2017  HB1 ALA A 127      65.507  12.150 -57.370  1.00 74.95           H  
ATOM   2018  HB2 ALA A 127      64.668  11.453 -58.770  1.00 74.95           H  
ATOM   2019  HB3 ALA A 127      65.093  13.196 -58.741  1.00 74.95           H  
ATOM   2020  O   ALA A 127      62.235  14.388 -58.657  1.00 74.95           O  
ATOM   2021  N   LEU A 128      61.576  12.299 -59.134  1.00 76.23           N  
ATOM   2022  H   LEU A 128      61.772  11.313 -59.044  1.00 76.23           H  
ATOM   2023  CA  LEU A 128      60.400  12.721 -59.904  1.00 76.23           C  
ATOM   2024  HA  LEU A 128      60.727  13.436 -60.659  1.00 76.23           H  
ATOM   2025  C   LEU A 128      59.368  13.442 -59.014  1.00 76.23           C  
ATOM   2026  CB  LEU A 128      59.797  11.494 -60.615  1.00 76.23           C  
ATOM   2027  HB2 LEU A 128      59.593  10.723 -59.872  1.00 76.23           H  
ATOM   2028  HB3 LEU A 128      60.533  11.097 -61.315  1.00 76.23           H  
ATOM   2029  O   LEU A 128      58.846  14.489 -59.393  1.00 76.23           O  
ATOM   2030  CG  LEU A 128      58.489  11.789 -61.376  1.00 76.23           C  
ATOM   2031  HG  LEU A 128      57.756  12.192 -60.677  1.00 76.23           H  
ATOM   2032  CD1 LEU A 128      58.670  12.795 -62.515  1.00 76.23           C  
ATOM   2033 HD11 LEU A 128      59.010  13.753 -62.121  1.00 76.23           H  
ATOM   2034 HD12 LEU A 128      59.399  12.440 -63.244  1.00 76.23           H  
ATOM   2035 HD13 LEU A 128      57.716  12.955 -63.018  1.00 76.23           H  
ATOM   2036  CD2 LEU A 128      57.898  10.498 -61.936  1.00 76.23           C  
ATOM   2037 HD21 LEU A 128      57.713   9.794 -61.124  1.00 76.23           H  
ATOM   2038 HD22 LEU A 128      56.955  10.713 -62.438  1.00 76.23           H  
ATOM   2039 HD23 LEU A 128      58.590  10.052 -62.651  1.00 76.23           H  
ATOM   2040  N   ILE A 129      59.080  12.915 -57.818  1.00 79.18           N  
ATOM   2041  H   ILE A 129      59.517  12.040 -57.567  1.00 79.18           H  
ATOM   2042  CA  ILE A 129      58.166  13.550 -56.852  1.00 79.18           C  
ATOM   2043  HA  ILE A 129      57.221  13.748 -57.358  1.00 79.18           H  
ATOM   2044  C   ILE A 129      58.708  14.912 -56.391  1.00 79.18           C  
ATOM   2045  CB  ILE A 129      57.887  12.597 -55.662  1.00 79.18           C  
ATOM   2046  HB  ILE A 129      58.838  12.203 -55.304  1.00 79.18           H  
ATOM   2047  O   ILE A 129      57.935  15.865 -56.291  1.00 79.18           O  
ATOM   2048  CG1 ILE A 129      56.998  11.415 -56.111  1.00 79.18           C  
ATOM   2049 HG12 ILE A 129      57.338  11.039 -57.076  1.00 79.18           H  
ATOM   2050 HG13 ILE A 129      55.975  11.763 -56.251  1.00 79.18           H  
ATOM   2051  CG2 ILE A 129      57.203  13.327 -54.487  1.00 79.18           C  
ATOM   2052 HG21 ILE A 129      56.285  13.804 -54.830  1.00 79.18           H  
ATOM   2053 HG22 ILE A 129      57.877  14.079 -54.077  1.00 79.18           H  
ATOM   2054 HG23 ILE A 129      56.978  12.625 -53.684  1.00 79.18           H  
ATOM   2055  CD1 ILE A 129      56.996  10.238 -55.123  1.00 79.18           C  
ATOM   2056 HD11 ILE A 129      58.019   9.925 -54.914  1.00 79.18           H  
ATOM   2057 HD12 ILE A 129      56.456   9.402 -55.567  1.00 79.18           H  
ATOM   2058 HD13 ILE A 129      56.500  10.512 -54.192  1.00 79.18           H  
ATOM   2059  N   GLU A 130      60.010  15.024 -56.120  1.00 77.90           N  
ATOM   2060  H   GLU A 130      60.581  14.193 -56.181  1.00 77.90           H  
ATOM   2061  CA  GLU A 130      60.684  16.286 -55.778  1.00 77.90           C  
ATOM   2062  HA  GLU A 130      60.228  16.724 -54.890  1.00 77.90           H  
ATOM   2063  C   GLU A 130      60.564  17.319 -56.910  1.00 77.90           C  
ATOM   2064  CB  GLU A 130      62.167  16.019 -55.475  1.00 77.90           C  
ATOM   2065  HB2 GLU A 130      62.568  15.386 -56.267  1.00 77.90           H  
ATOM   2066  HB3 GLU A 130      62.714  16.960 -55.524  1.00 77.90           H  
ATOM   2067  O   GLU A 130      60.196  18.467 -56.657  1.00 77.90           O  
ATOM   2068  CG  GLU A 130      62.434  15.329 -54.124  1.00 77.90           C  
ATOM   2069  HG2 GLU A 130      63.276  14.649 -54.252  1.00 77.90           H  
ATOM   2070  HG3 GLU A 130      61.572  14.725 -53.842  1.00 77.90           H  
ATOM   2071  CD  GLU A 130      62.786  16.315 -53.000  1.00 77.90           C  
ATOM   2072  OE1 GLU A 130      62.142  16.216 -51.927  1.00 77.90           O  
ATOM   2073  OE2 GLU A 130      63.679  17.164 -53.216  1.00 77.90           O  
ATOM   2074  N   GLU A 131      60.782  16.910 -58.163  1.00 76.93           N  
ATOM   2075  H   GLU A 131      61.137  15.976 -58.311  1.00 76.93           H  
ATOM   2076  CA  GLU A 131      60.667  17.787 -59.332  1.00 76.93           C  
ATOM   2077  HA  GLU A 131      61.295  18.660 -59.158  1.00 76.93           H  
ATOM   2078  C   GLU A 131      59.223  18.283 -59.523  1.00 76.93           C  
ATOM   2079  CB  GLU A 131      61.189  17.033 -60.572  1.00 76.93           C  
ATOM   2080  HB2 GLU A 131      62.079  16.462 -60.307  1.00 76.93           H  
ATOM   2081  HB3 GLU A 131      60.430  16.324 -60.902  1.00 76.93           H  
ATOM   2082  O   GLU A 131      58.987  19.480 -59.710  1.00 76.93           O  
ATOM   2083  CG  GLU A 131      61.551  17.950 -61.747  1.00 76.93           C  
ATOM   2084  HG2 GLU A 131      61.685  17.322 -62.627  1.00 76.93           H  
ATOM   2085  HG3 GLU A 131      60.718  18.624 -61.946  1.00 76.93           H  
ATOM   2086  CD  GLU A 131      62.834  18.765 -61.525  1.00 76.93           C  
ATOM   2087  OE1 GLU A 131      63.269  19.455 -62.473  1.00 76.93           O  
ATOM   2088  OE2 GLU A 131      63.380  18.818 -60.402  1.00 76.93           O  
ATOM   2089  N   ILE A 132      58.232  17.394 -59.368  1.00 77.36           N  
ATOM   2090  H   ILE A 132      58.494  16.428 -59.235  1.00 77.36           H  
ATOM   2091  CA  ILE A 132      56.802  17.746 -59.391  1.00 77.36           C  
ATOM   2092  HA  ILE A 132      56.589  18.263 -60.327  1.00 77.36           H  
ATOM   2093  C   ILE A 132      56.457  18.721 -58.254  1.00 77.36           C  
ATOM   2094  CB  ILE A 132      55.932  16.465 -59.327  1.00 77.36           C  
ATOM   2095  HB  ILE A 132      56.283  15.854 -58.495  1.00 77.36           H  
ATOM   2096  O   ILE A 132      55.719  19.686 -58.466  1.00 77.36           O  
ATOM   2097  CG1 ILE A 132      56.069  15.649 -60.634  1.00 77.36           C  
ATOM   2098 HG12 ILE A 132      55.560  16.172 -61.443  1.00 77.36           H  
ATOM   2099 HG13 ILE A 132      57.119  15.572 -60.913  1.00 77.36           H  
ATOM   2100  CG2 ILE A 132      54.444  16.801 -59.083  1.00 77.36           C  
ATOM   2101 HG21 ILE A 132      54.316  17.281 -58.113  1.00 77.36           H  
ATOM   2102 HG22 ILE A 132      53.844  15.891 -59.079  1.00 77.36           H  
ATOM   2103 HG23 ILE A 132      54.086  17.466 -59.869  1.00 77.36           H  
ATOM   2104  CD1 ILE A 132      55.513  14.221 -60.532  1.00 77.36           C  
ATOM   2105 HD11 ILE A 132      54.429  14.232 -60.415  1.00 77.36           H  
ATOM   2106 HD12 ILE A 132      55.968  13.704 -59.687  1.00 77.36           H  
ATOM   2107 HD13 ILE A 132      55.752  13.679 -61.447  1.00 77.36           H  
ATOM   2108  N   ARG A 133      56.985  18.500 -57.041  1.00 80.48           N  
ATOM   2109  H   ARG A 133      57.595  17.703 -56.934  1.00 80.48           H  
ATOM   2110  CA  ARG A 133      56.794  19.414 -55.901  1.00 80.48           C  
ATOM   2111  HA  ARG A 133      55.729  19.590 -55.750  1.00 80.48           H  
ATOM   2112  C   ARG A 133      57.400  20.788 -56.182  1.00 80.48           C  
ATOM   2113  CB  ARG A 133      57.402  18.818 -54.623  1.00 80.48           C  
ATOM   2114  HB2 ARG A 133      57.516  19.611 -53.884  1.00 80.48           H  
ATOM   2115  HB3 ARG A 133      58.395  18.426 -54.845  1.00 80.48           H  
ATOM   2116  O   ARG A 133      56.755  21.788 -55.873  1.00 80.48           O  
ATOM   2117  CG  ARG A 133      56.538  17.713 -54.003  1.00 80.48           C  
ATOM   2118  HG2 ARG A 133      55.620  18.152 -53.613  1.00 80.48           H  
ATOM   2119  HG3 ARG A 133      56.281  16.964 -54.751  1.00 80.48           H  
ATOM   2120  CD  ARG A 133      57.322  17.053 -52.863  1.00 80.48           C  
ATOM   2121  HD2 ARG A 133      58.235  16.627 -53.277  1.00 80.48           H  
ATOM   2122  HD3 ARG A 133      57.594  17.816 -52.133  1.00 80.48           H  
ATOM   2123  NE  ARG A 133      56.546  15.990 -52.198  1.00 80.48           N  
ATOM   2124  HE  ARG A 133      55.627  15.793 -52.568  1.00 80.48           H  
ATOM   2125  NH1 ARG A 133      58.179  15.383 -50.697  1.00 80.48           N  
ATOM   2126 HH11 ARG A 133      58.531  14.768 -49.978  1.00 80.48           H  
ATOM   2127 HH12 ARG A 133      58.839  15.997 -51.152  1.00 80.48           H  
ATOM   2128  NH2 ARG A 133      56.223  14.304 -50.703  1.00 80.48           N  
ATOM   2129 HH21 ARG A 133      55.317  14.114 -51.107  1.00 80.48           H  
ATOM   2130 HH22 ARG A 133      56.580  13.722 -49.959  1.00 80.48           H  
ATOM   2131  CZ  ARG A 133      56.985  15.237 -51.204  1.00 80.48           C  
ATOM   2132  N   ARG A 134      58.587  20.851 -56.798  1.00 76.85           N  
ATOM   2133  H   ARG A 134      59.064  19.982 -56.988  1.00 76.85           H  
ATOM   2134  CA  ARG A 134      59.245  22.111 -57.175  1.00 76.85           C  
ATOM   2135  HA  ARG A 134      59.328  22.731 -56.282  1.00 76.85           H  
ATOM   2136  C   ARG A 134      58.402  22.906 -58.173  1.00 76.85           C  
ATOM   2137  CB  ARG A 134      60.658  21.823 -57.711  1.00 76.85           C  
ATOM   2138  HB2 ARG A 134      60.592  21.400 -58.713  1.00 76.85           H  
ATOM   2139  HB3 ARG A 134      61.149  21.096 -57.065  1.00 76.85           H  
ATOM   2140  O   ARG A 134      58.142  24.080 -57.925  1.00 76.85           O  
ATOM   2141  CG  ARG A 134      61.510  23.103 -57.737  1.00 76.85           C  
ATOM   2142  HG2 ARG A 134      61.000  23.889 -58.293  1.00 76.85           H  
ATOM   2143  HG3 ARG A 134      61.647  23.445 -56.711  1.00 76.85           H  
ATOM   2144  CD  ARG A 134      62.892  22.862 -58.355  1.00 76.85           C  
ATOM   2145  HD2 ARG A 134      63.545  23.689 -58.078  1.00 76.85           H  
ATOM   2146  HD3 ARG A 134      63.307  21.943 -57.940  1.00 76.85           H  
ATOM   2147  NE  ARG A 134      62.819  22.797 -59.825  1.00 76.85           N  
ATOM   2148  HE  ARG A 134      62.116  23.367 -60.273  1.00 76.85           H  
ATOM   2149  NH1 ARG A 134      64.489  21.266 -60.197  1.00 76.85           N  
ATOM   2150 HH11 ARG A 134      64.597  21.182 -59.196  1.00 76.85           H  
ATOM   2151 HH12 ARG A 134      64.512  20.378 -60.677  1.00 76.85           H  
ATOM   2152  NH2 ARG A 134      63.259  22.001 -61.888  1.00 76.85           N  
ATOM   2153 HH21 ARG A 134      62.441  22.471 -62.249  1.00 76.85           H  
ATOM   2154 HH22 ARG A 134      63.535  21.148 -62.355  1.00 76.85           H  
ATOM   2155  CZ  ARG A 134      63.534  22.032 -60.624  1.00 76.85           C  
ATOM   2156  N   TYR A 135      57.907  22.263 -59.236  1.00 71.04           N  
ATOM   2157  H   TYR A 135      58.181  21.303 -59.388  1.00 71.04           H  
ATOM   2158  CA  TYR A 135      57.032  22.914 -60.221  1.00 71.04           C  
ATOM   2159  HA  TYR A 135      57.542  23.801 -60.598  1.00 71.04           H  
ATOM   2160  C   TYR A 135      55.716  23.423 -59.604  1.00 71.04           C  
ATOM   2161  CB  TYR A 135      56.783  21.974 -61.413  1.00 71.04           C  
ATOM   2162  HB2 TYR A 135      56.694  20.945 -61.063  1.00 71.04           H  
ATOM   2163  HB3 TYR A 135      55.831  22.239 -61.872  1.00 71.04           H  
ATOM   2164  O   TYR A 135      55.317  24.551 -59.880  1.00 71.04           O  
ATOM   2165  CG  TYR A 135      57.846  22.070 -62.495  1.00 71.04           C  
ATOM   2166  CD1 TYR A 135      57.852  23.186 -63.354  1.00 71.04           C  
ATOM   2167  HD1 TYR A 135      57.102  23.955 -63.239  1.00 71.04           H  
ATOM   2168  CD2 TYR A 135      58.821  21.064 -62.654  1.00 71.04           C  
ATOM   2169  HD2 TYR A 135      58.811  20.194 -62.015  1.00 71.04           H  
ATOM   2170  CE1 TYR A 135      58.826  23.301 -64.364  1.00 71.04           C  
ATOM   2171  HE1 TYR A 135      58.820  24.161 -65.017  1.00 71.04           H  
ATOM   2172  CE2 TYR A 135      59.805  21.179 -63.655  1.00 71.04           C  
ATOM   2173  HE2 TYR A 135      60.554  20.411 -63.779  1.00 71.04           H  
ATOM   2174  OH  TYR A 135      60.754  22.413 -65.480  1.00 71.04           O  
ATOM   2175  HH  TYR A 135      60.620  23.204 -66.007  1.00 71.04           H  
ATOM   2176  CZ  TYR A 135      59.805  22.296 -64.515  1.00 71.04           C  
ATOM   2177  N   LYS A 136      55.090  22.663 -58.691  1.00 72.58           N  
ATOM   2178  H   LYS A 136      55.448  21.733 -58.524  1.00 72.58           H  
ATOM   2179  CA  LYS A 136      53.857  23.092 -57.995  1.00 72.58           C  
ATOM   2180  HA  LYS A 136      53.140  23.436 -58.740  1.00 72.58           H  
ATOM   2181  C   LYS A 136      54.045  24.284 -57.045  1.00 72.58           C  
ATOM   2182  CB  LYS A 136      53.251  21.909 -57.224  1.00 72.58           C  
ATOM   2183  HB2 LYS A 136      52.512  22.298 -56.523  1.00 72.58           H  
ATOM   2184  HB3 LYS A 136      54.028  21.399 -56.654  1.00 72.58           H  
ATOM   2185  O   LYS A 136      53.087  25.004 -56.766  1.00 72.58           O  
ATOM   2186  CG  LYS A 136      52.542  20.917 -58.155  1.00 72.58           C  
ATOM   2187  HG2 LYS A 136      53.265  20.440 -58.817  1.00 72.58           H  
ATOM   2188  HG3 LYS A 136      51.821  21.461 -58.764  1.00 72.58           H  
ATOM   2189  CD  LYS A 136      51.799  19.849 -57.344  1.00 72.58           C  
ATOM   2190  HD2 LYS A 136      52.515  19.258 -56.773  1.00 72.58           H  
ATOM   2191  HD3 LYS A 136      51.107  20.344 -56.663  1.00 72.58           H  
ATOM   2192  CE  LYS A 136      51.017  18.951 -58.307  1.00 72.58           C  
ATOM   2193  HE2 LYS A 136      51.728  18.376 -58.902  1.00 72.58           H  
ATOM   2194  HE3 LYS A 136      50.464  19.591 -58.994  1.00 72.58           H  
ATOM   2195  NZ  LYS A 136      50.076  18.054 -57.593  1.00 72.58           N  
ATOM   2196  HZ1 LYS A 136      49.579  17.483 -58.262  1.00 72.58           H  
ATOM   2197  HZ2 LYS A 136      50.568  17.455 -56.946  1.00 72.58           H  
ATOM   2198  HZ3 LYS A 136      49.392  18.604 -57.095  1.00 72.58           H  
ATOM   2199  N   ILE A 137      55.248  24.487 -56.504  1.00 66.53           N  
ATOM   2200  H   ILE A 137      55.990  23.846 -56.745  1.00 66.53           H  
ATOM   2201  CA  ILE A 137      55.551  25.629 -55.624  1.00 66.53           C  
ATOM   2202  HA  ILE A 137      54.680  25.835 -55.002  1.00 66.53           H  
ATOM   2203  C   ILE A 137      55.795  26.902 -56.447  1.00 66.53           C  
ATOM   2204  CB  ILE A 137      56.727  25.283 -54.678  1.00 66.53           C  
ATOM   2205  HB  ILE A 137      57.542  24.875 -55.276  1.00 66.53           H  
ATOM   2206  O   ILE A 137      55.360  27.977 -56.031  1.00 66.53           O  
ATOM   2207  CG1 ILE A 137      56.273  24.219 -53.650  1.00 66.53           C  
ATOM   2208 HG12 ILE A 137      55.579  24.672 -52.942  1.00 66.53           H  
ATOM   2209 HG13 ILE A 137      55.736  23.420 -54.161  1.00 66.53           H  
ATOM   2210  CG2 ILE A 137      57.249  26.530 -53.934  1.00 66.53           C  
ATOM   2211 HG21 ILE A 137      56.437  26.996 -53.376  1.00 66.53           H  
ATOM   2212 HG22 ILE A 137      57.654  27.246 -54.649  1.00 66.53           H  
ATOM   2213 HG23 ILE A 137      58.057  26.258 -53.255  1.00 66.53           H  
ATOM   2214  CD1 ILE A 137      57.426  23.568 -52.873  1.00 66.53           C  
ATOM   2215 HD11 ILE A 137      57.031  22.758 -52.260  1.00 66.53           H  
ATOM   2216 HD12 ILE A 137      58.157  23.159 -53.570  1.00 66.53           H  
ATOM   2217 HD13 ILE A 137      57.909  24.293 -52.217  1.00 66.53           H  
ATOM   2218  N   ASP A 138      56.448  26.790 -57.606  1.00 58.17           N  
ATOM   2219  H   ASP A 138      56.796  25.887 -57.895  1.00 58.17           H  
ATOM   2220  CA  ASP A 138      56.743  27.943 -58.469  1.00 58.17           C  
ATOM   2221  HA  ASP A 138      57.071  28.758 -57.824  1.00 58.17           H  
ATOM   2222  C   ASP A 138      55.498  28.475 -59.192  1.00 58.17           C  
ATOM   2223  CB  ASP A 138      57.867  27.589 -59.467  1.00 58.17           C  
ATOM   2224  HB2 ASP A 138      58.095  26.525 -59.404  1.00 58.17           H  
ATOM   2225  HB3 ASP A 138      57.514  27.775 -60.482  1.00 58.17           H  
ATOM   2226  O   ASP A 138      55.338  29.687 -59.341  1.00 58.17           O  
ATOM   2227  CG  ASP A 138      59.167  28.384 -59.268  1.00 58.17           C  
ATOM   2228  OD1 ASP A 138      59.206  29.303 -58.414  1.00 58.17           O  
ATOM   2229  OD2 ASP A 138      60.145  28.040 -59.968  1.00 58.17           O  
ATOM   2230  N   GLU A 139      54.554  27.598 -59.544  1.00 53.79           N  
ATOM   2231  H   GLU A 139      54.755  26.611 -59.471  1.00 53.79           H  
ATOM   2232  CA  GLU A 139      53.278  27.999 -60.152  1.00 53.79           C  
ATOM   2233  HA  GLU A 139      53.498  28.592 -61.040  1.00 53.79           H  
ATOM   2234  C   GLU A 139      52.442  28.888 -59.207  1.00 53.79           C  
ATOM   2235  CB  GLU A 139      52.538  26.727 -60.594  1.00 53.79           C  
ATOM   2236  HB2 GLU A 139      53.275  25.993 -60.919  1.00 53.79           H  
ATOM   2237  HB3 GLU A 139      51.990  26.311 -59.748  1.00 53.79           H  
ATOM   2238  O   GLU A 139      51.811  29.849 -59.640  1.00 53.79           O  
ATOM   2239  CG  GLU A 139      51.594  26.974 -61.777  1.00 53.79           C  
ATOM   2240  HG2 GLU A 139      50.776  27.616 -61.450  1.00 53.79           H  
ATOM   2241  HG3 GLU A 139      52.146  27.500 -62.556  1.00 53.79           H  
ATOM   2242  CD  GLU A 139      51.025  25.668 -62.358  1.00 53.79           C  
ATOM   2243  OE1 GLU A 139      50.650  25.695 -63.551  1.00 53.79           O  
ATOM   2244  OE2 GLU A 139      50.989  24.652 -61.621  1.00 53.79           O  
ATOM   2245  N   ASN A 140      52.551  28.671 -57.889  1.00 53.62           N  
ATOM   2246  H   ASN A 140      53.113  27.885 -57.596  1.00 53.62           H  
ATOM   2247  CA  ASN A 140      51.916  29.513 -56.867  1.00 53.62           C  
ATOM   2248  HA  ASN A 140      50.956  29.856 -57.252  1.00 53.62           H  
ATOM   2249  C   ASN A 140      52.702  30.796 -56.526  1.00 53.62           C  
ATOM   2250  CB  ASN A 140      51.658  28.652 -55.618  1.00 53.62           C  
ATOM   2251  HB2 ASN A 140      51.467  29.305 -54.766  1.00 53.62           H  
ATOM   2252  HB3 ASN A 140      52.539  28.049 -55.396  1.00 53.62           H  
ATOM   2253  O   ASN A 140      52.158  31.688 -55.874  1.00 53.62           O  
ATOM   2254  CG  ASN A 140      50.435  27.765 -55.767  1.00 53.62           C  
ATOM   2255  ND2 ASN A 140      50.478  26.554 -55.270  1.00 53.62           N  
ATOM   2256 HD21 ASN A 140      49.666  25.999 -55.499  1.00 53.62           H  
ATOM   2257 HD22 ASN A 140      51.378  26.137 -55.078  1.00 53.62           H  
ATOM   2258  OD1 ASN A 140      49.408  28.147 -56.291  1.00 53.62           O  
ATOM   2259  N   LYS A 141      53.968  30.920 -56.951  1.00 50.23           N  
ATOM   2260  H   LYS A 141      54.349  30.160 -57.496  1.00 50.23           H  
ATOM   2261  CA  LYS A 141      54.814  32.114 -56.737  1.00 50.23           C  
ATOM   2262  HA  LYS A 141      54.343  32.751 -55.989  1.00 50.23           H  
ATOM   2263  C   LYS A 141      54.935  33.019 -57.966  1.00 50.23           C  
ATOM   2264  CB  LYS A 141      56.194  31.692 -56.209  1.00 50.23           C  
ATOM   2265  HB2 LYS A 141      56.467  30.717 -56.614  1.00 50.23           H  
ATOM   2266  HB3 LYS A 141      56.942  32.410 -56.545  1.00 50.23           H  
ATOM   2267  O   LYS A 141      55.361  34.162 -57.816  1.00 50.23           O  
ATOM   2268  CG  LYS A 141      56.220  31.660 -54.676  1.00 50.23           C  
ATOM   2269  HG2 LYS A 141      55.969  32.649 -54.292  1.00 50.23           H  
ATOM   2270  HG3 LYS A 141      55.490  30.937 -54.311  1.00 50.23           H  
ATOM   2271  CD  LYS A 141      57.618  31.268 -54.193  1.00 50.23           C  
ATOM   2272  HD2 LYS A 141      58.351  31.938 -54.642  1.00 50.23           H  
ATOM   2273  HD3 LYS A 141      57.826  30.250 -54.522  1.00 50.23           H  
ATOM   2274  CE  LYS A 141      57.705  31.358 -52.669  1.00 50.23           C  
ATOM   2275  HE2 LYS A 141      57.498  32.385 -52.368  1.00 50.23           H  
ATOM   2276  HE3 LYS A 141      56.933  30.717 -52.243  1.00 50.23           H  
ATOM   2277  NZ  LYS A 141      59.046  30.933 -52.205  1.00 50.23           N  
ATOM   2278  HZ1 LYS A 141      59.221  29.985 -52.505  1.00 50.23           H  
ATOM   2279  HZ2 LYS A 141      59.756  31.520 -52.620  1.00 50.23           H  
ATOM   2280  HZ3 LYS A 141      59.114  30.980 -51.198  1.00 50.23           H  
ATOM   2281  N   CYS A 142      54.516  32.560 -59.145  1.00 45.90           N  
ATOM   2282  H   CYS A 142      54.270  31.582 -59.203  1.00 45.90           H  
ATOM   2283  CA  CYS A 142      54.531  33.333 -60.391  1.00 45.90           C  
ATOM   2284  HA  CYS A 142      55.202  34.180 -60.247  1.00 45.90           H  
ATOM   2285  C   CYS A 142      53.193  34.005 -60.769  1.00 45.90           C  
ATOM   2286  CB  CYS A 142      55.140  32.490 -61.526  1.00 45.90           C  
ATOM   2287  HB2 CYS A 142      54.661  32.735 -62.474  1.00 45.90           H  
ATOM   2288  HB3 CYS A 142      54.993  31.426 -61.341  1.00 45.90           H  
ATOM   2289  O   CYS A 142      53.039  34.428 -61.912  1.00 45.90           O  
ATOM   2290  SG  CYS A 142      56.911  32.866 -61.683  1.00 45.90           S  
ATOM   2291  HG  CYS A 142      57.315  32.113 -60.656  1.00 45.90           H  
ATOM   2292  N   LEU A 143      52.249  34.218 -59.839  1.00 41.14           N  
ATOM   2293  H   LEU A 143      52.377  33.822 -58.919  1.00 41.14           H  
ATOM   2294  CA  LEU A 143      51.135  35.164 -60.054  1.00 41.14           C  
ATOM   2295  HA  LEU A 143      50.938  35.201 -61.125  1.00 41.14           H  
ATOM   2296  C   LEU A 143      51.546  36.614 -59.724  1.00 41.14           C  
ATOM   2297  CB  LEU A 143      49.821  34.685 -59.394  1.00 41.14           C  
ATOM   2298  HB2 LEU A 143      49.251  35.561 -59.082  1.00 41.14           H  
ATOM   2299  HB3 LEU A 143      50.035  34.117 -58.489  1.00 41.14           H  
ATOM   2300  O   LEU A 143      50.929  37.309 -58.918  1.00 41.14           O  
ATOM   2301  CG  LEU A 143      48.920  33.870 -60.353  1.00 41.14           C  
ATOM   2302  HG  LEU A 143      49.206  34.052 -61.389  1.00 41.14           H  
ATOM   2303  CD1 LEU A 143      49.024  32.373 -60.080  1.00 41.14           C  
ATOM   2304 HD11 LEU A 143      48.692  32.143 -59.068  1.00 41.14           H  
ATOM   2305 HD12 LEU A 143      50.057  32.046 -60.195  1.00 41.14           H  
ATOM   2306 HD13 LEU A 143      48.411  31.819 -60.792  1.00 41.14           H  
ATOM   2307  CD2 LEU A 143      47.455  34.294 -60.212  1.00 41.14           C  
ATOM   2308 HD21 LEU A 143      47.349  35.349 -60.467  1.00 41.14           H  
ATOM   2309 HD22 LEU A 143      46.840  33.704 -60.891  1.00 41.14           H  
ATOM   2310 HD23 LEU A 143      47.119  34.128 -59.188  1.00 41.14           H  
ATOM   2311  N   CYS A 144      52.596  37.094 -60.392  1.00 38.95           N  
ATOM   2312  H   CYS A 144      53.047  36.465 -61.042  1.00 38.95           H  
ATOM   2313  CA  CYS A 144      52.828  38.523 -60.566  1.00 38.95           C  
ATOM   2314  HA  CYS A 144      52.556  39.047 -59.650  1.00 38.95           H  
ATOM   2315  C   CYS A 144      51.926  39.031 -61.700  1.00 38.95           C  
ATOM   2316  CB  CYS A 144      54.312  38.803 -60.837  1.00 38.95           C  
ATOM   2317  HB2 CYS A 144      54.419  39.783 -61.301  1.00 38.95           H  
ATOM   2318  HB3 CYS A 144      54.709  38.049 -61.517  1.00 38.95           H  
ATOM   2319  O   CYS A 144      52.093  38.678 -62.863  1.00 38.95           O  
ATOM   2320  SG  CYS A 144      55.230  38.791 -59.269  1.00 38.95           S  
ATOM   2321  HG  CYS A 144      56.457  38.751 -59.796  1.00 38.95           H  
ATOM   2322  N   SER A 145      50.970  39.873 -61.315  1.00 32.46           N  
ATOM   2323  H   SER A 145      50.903  40.002 -60.316  1.00 32.46           H  
ATOM   2324  CA  SER A 145      50.240  40.867 -62.109  1.00 32.46           C  
ATOM   2325  HA  SER A 145      49.211  40.527 -62.226  1.00 32.46           H  
ATOM   2326  C   SER A 145      50.803  41.174 -63.509  1.00 32.46           C  
ATOM   2327  CB  SER A 145      50.221  42.156 -61.273  1.00 32.46           C  
ATOM   2328  HB2 SER A 145      49.832  42.983 -61.868  1.00 32.46           H  
ATOM   2329  HB3 SER A 145      49.571  42.013 -60.410  1.00 32.46           H  
ATOM   2330  O   SER A 145      51.651  42.050 -63.675  1.00 32.46           O  
ATOM   2331  OG  SER A 145      51.526  42.459 -60.811  1.00 32.46           O  
ATOM   2332  HG  SER A 145      52.080  42.538 -61.591  1.00 32.46           H  
ATOM   2333  N   LEU A 146      50.231  40.528 -64.525  1.00 34.73           N  
ATOM   2334  H   LEU A 146      49.692  39.703 -64.303  1.00 34.73           H  
ATOM   2335  CA  LEU A 146      50.219  40.984 -65.917  1.00 34.73           C  
ATOM   2336  HA  LEU A 146      50.499  42.037 -65.943  1.00 34.73           H  
ATOM   2337  C   LEU A 146      48.779  40.929 -66.448  1.00 34.73           C  
ATOM   2338  CB  LEU A 146      51.232  40.194 -66.775  1.00 34.73           C  
ATOM   2339  HB2 LEU A 146      51.137  39.136 -66.531  1.00 34.73           H  
ATOM   2340  HB3 LEU A 146      50.978  40.309 -67.829  1.00 34.73           H  
ATOM   2341  O   LEU A 146      48.475  40.277 -67.441  1.00 34.73           O  
ATOM   2342  CG  LEU A 146      52.702  40.626 -66.607  1.00 34.73           C  
ATOM   2343  HG  LEU A 146      52.966  40.647 -65.550  1.00 34.73           H  
ATOM   2344  CD1 LEU A 146      53.614  39.616 -67.304  1.00 34.73           C  
ATOM   2345 HD11 LEU A 146      53.473  38.632 -66.856  1.00 34.73           H  
ATOM   2346 HD12 LEU A 146      53.380  39.563 -68.367  1.00 34.73           H  
ATOM   2347 HD13 LEU A 146      54.656  39.906 -67.173  1.00 34.73           H  
ATOM   2348  CD2 LEU A 146      52.977  42.002 -67.229  1.00 34.73           C  
ATOM   2349 HD21 LEU A 146      52.420  42.769 -66.691  1.00 34.73           H  
ATOM   2350 HD22 LEU A 146      54.039  42.233 -67.144  1.00 34.73           H  
ATOM   2351 HD23 LEU A 146      52.689  42.004 -68.280  1.00 34.73           H  
ATOM   2352  N   THR A 147      47.863  41.648 -65.795  1.00 37.39           N  
ATOM   2353  H   THR A 147      48.123  42.119 -64.940  1.00 37.39           H  
ATOM   2354  CA  THR A 147      46.665  42.140 -66.486  1.00 37.39           C  
ATOM   2355  HA  THR A 147      46.258  41.351 -67.119  1.00 37.39           H  
ATOM   2356  C   THR A 147      47.096  43.290 -67.385  1.00 37.39           C  
ATOM   2357  CB  THR A 147      45.545  42.572 -65.533  1.00 37.39           C  
ATOM   2358  HB  THR A 147      44.794  43.129 -66.093  1.00 37.39           H  
ATOM   2359  O   THR A 147      47.217  44.433 -66.948  1.00 37.39           O  
ATOM   2360  CG2 THR A 147      44.869  41.363 -64.891  1.00 37.39           C  
ATOM   2361 HG21 THR A 147      44.438  40.726 -65.663  1.00 37.39           H  
ATOM   2362 HG22 THR A 147      45.594  40.791 -64.313  1.00 37.39           H  
ATOM   2363 HG23 THR A 147      44.074  41.705 -64.228  1.00 37.39           H  
ATOM   2364  OG1 THR A 147      46.065  43.394 -64.514  1.00 37.39           O  
ATOM   2365  HG1 THR A 147      46.411  44.173 -64.955  1.00 37.39           H  
ATOM   2366  N   SER A 148      47.414  42.927 -68.626  1.00 38.55           N  
ATOM   2367  H   SER A 148      47.498  41.929 -68.755  1.00 38.55           H  
ATOM   2368  CA  SER A 148      47.101  43.666 -69.849  1.00 38.55           C  
ATOM   2369  HA  SER A 148      47.976  43.636 -70.498  1.00 38.55           H  
ATOM   2370  C   SER A 148      46.712  45.137 -69.649  1.00 38.55           C  
ATOM   2371  CB  SER A 148      45.974  42.910 -70.574  1.00 38.55           C  
ATOM   2372  HB2 SER A 148      46.321  41.912 -70.840  1.00 38.55           H  
ATOM   2373  HB3 SER A 148      45.698  43.440 -71.485  1.00 38.55           H  
ATOM   2374  O   SER A 148      45.537  45.472 -69.480  1.00 38.55           O  
ATOM   2375  OG  SER A 148      44.840  42.798 -69.732  1.00 38.55           O  
ATOM   2376  HG  SER A 148      44.555  43.695 -69.540  1.00 38.55           H  
ATOM   2377  N   ASN A 149      47.683  46.033 -69.829  1.00 32.57           N  
ATOM   2378  H   ASN A 149      48.629  45.685 -69.881  1.00 32.57           H  
ATOM   2379  CA  ASN A 149      47.412  47.310 -70.487  1.00 32.57           C  
ATOM   2380  HA  ASN A 149      46.498  47.737 -70.073  1.00 32.57           H  
ATOM   2381  C   ASN A 149      47.125  47.015 -71.969  1.00 32.57           C  
ATOM   2382  CB  ASN A 149      48.587  48.292 -70.261  1.00 32.57           C  
ATOM   2383  HB2 ASN A 149      49.482  47.741 -69.975  1.00 32.57           H  
ATOM   2384  HB3 ASN A 149      48.822  48.824 -71.183  1.00 32.57           H  
ATOM   2385  O   ASN A 149      47.905  47.364 -72.846  1.00 32.57           O  
ATOM   2386  CG  ASN A 149      48.314  49.375 -69.234  1.00 32.57           C  
ATOM   2387  ND2 ASN A 149      49.350  50.044 -68.788  1.00 32.57           N  
ATOM   2388 HD21 ASN A 149      49.165  50.721 -68.061  1.00 32.57           H  
ATOM   2389 HD22 ASN A 149      50.282  49.785 -69.078  1.00 32.57           H  
ATOM   2390  OD1 ASN A 149      47.197  49.692 -68.861  1.00 32.57           O  
ATOM   2391  N   ASP A 150      46.006  46.342 -72.232  1.00 34.32           N  
ATOM   2392  H   ASP A 150      45.440  46.034 -71.454  1.00 34.32           H  
ATOM   2393  CA  ASP A 150      45.376  46.345 -73.542  1.00 34.32           C  
ATOM   2394  HA  ASP A 150      46.034  46.891 -74.218  1.00 34.32           H  
ATOM   2395  C   ASP A 150      44.105  47.177 -73.396  1.00 34.32           C  
ATOM   2396  CB  ASP A 150      45.203  44.926 -74.117  1.00 34.32           C  
ATOM   2397  HB2 ASP A 150      44.183  44.572 -73.967  1.00 34.32           H  
ATOM   2398  HB3 ASP A 150      45.871  44.248 -73.587  1.00 34.32           H  
ATOM   2399  O   ASP A 150      43.004  46.704 -73.110  1.00 34.32           O  
ATOM   2400  CG  ASP A 150      45.565  44.853 -75.608  1.00 34.32           C  
ATOM   2401  OD1 ASP A 150      45.655  45.931 -76.247  1.00 34.32           O  
ATOM   2402  OD2 ASP A 150      45.764  43.715 -76.081  1.00 34.32           O  
ATOM   2403  N   ARG A 151      44.306  48.495 -73.485  1.00 32.01           N  
ATOM   2404  H   ARG A 151      45.250  48.779 -73.704  1.00 32.01           H  
ATOM   2405  CA  ARG A 151      43.246  49.500 -73.576  1.00 32.01           C  
ATOM   2406  HA  ARG A 151      42.476  49.282 -72.837  1.00 32.01           H  
ATOM   2407  C   ARG A 151      42.577  49.396 -74.948  1.00 32.01           C  
ATOM   2408  CB  ARG A 151      43.821  50.910 -73.331  1.00 32.01           C  
ATOM   2409  HB2 ARG A 151      43.107  51.642 -73.709  1.00 32.01           H  
ATOM   2410  HB3 ARG A 151      44.748  51.026 -73.892  1.00 32.01           H  
ATOM   2411  O   ARG A 151      42.619  50.351 -75.710  1.00 32.01           O  
ATOM   2412  CG  ARG A 151      44.051  51.268 -71.861  1.00 32.01           C  
ATOM   2413  HG2 ARG A 151      43.107  51.187 -71.323  1.00 32.01           H  
ATOM   2414  HG3 ARG A 151      44.784  50.595 -71.415  1.00 32.01           H  
ATOM   2415  CD  ARG A 151      44.562  52.715 -71.803  1.00 32.01           C  
ATOM   2416  HD2 ARG A 151      43.932  53.336 -72.440  1.00 32.01           H  
ATOM   2417  HD3 ARG A 151      45.580  52.739 -72.192  1.00 32.01           H  
ATOM   2418  NE  ARG A 151      44.533  53.264 -70.437  1.00 32.01           N  
ATOM   2419  HE  ARG A 151      44.237  52.635 -69.703  1.00 32.01           H  
ATOM   2420  NH1 ARG A 151      45.327  55.355 -70.958  1.00 32.01           N  
ATOM   2421 HH11 ARG A 151      45.456  55.053 -71.913  1.00 32.01           H  
ATOM   2422 HH12 ARG A 151      45.567  56.296 -70.680  1.00 32.01           H  
ATOM   2423  NH2 ARG A 151      44.726  54.893 -68.858  1.00 32.01           N  
ATOM   2424 HH21 ARG A 151      44.382  54.250 -68.159  1.00 32.01           H  
ATOM   2425 HH22 ARG A 151      44.986  55.832 -68.590  1.00 32.01           H  
ATOM   2426  CZ  ARG A 151      44.860  54.497 -70.092  1.00 32.01           C  
ATOM   2427  N   THR A 152      41.981  48.250 -75.271  1.00 32.34           N  
ATOM   2428  H   THR A 152      42.117  47.465 -74.651  1.00 32.34           H  
ATOM   2429  CA  THR A 152      41.173  48.051 -76.484  1.00 32.34           C  
ATOM   2430  HA  THR A 152      40.587  48.955 -76.648  1.00 32.34           H  
ATOM   2431  C   THR A 152      40.150  46.909 -76.352  1.00 32.34           C  
ATOM   2432  CB  THR A 152      42.021  47.841 -77.764  1.00 32.34           C  
ATOM   2433  HB  THR A 152      41.331  47.616 -78.577  1.00 32.34           H  
ATOM   2434  O   THR A 152      39.945  46.156 -77.291  1.00 32.34           O  
ATOM   2435  CG2 THR A 152      42.829  49.038 -78.263  1.00 32.34           C  
ATOM   2436 HG21 THR A 152      43.171  48.831 -79.278  1.00 32.34           H  
ATOM   2437 HG22 THR A 152      43.706  49.195 -77.636  1.00 32.34           H  
ATOM   2438 HG23 THR A 152      42.205  49.932 -78.278  1.00 32.34           H  
ATOM   2439  OG1 THR A 152      42.885  46.739 -77.626  1.00 32.34           O  
ATOM   2440  HG1 THR A 152      43.733  46.967 -77.238  1.00 32.34           H  
ATOM   2441  N   SER A 153      39.415  46.752 -75.244  1.00 36.75           N  
ATOM   2442  H   SER A 153      39.608  47.293 -74.413  1.00 36.75           H  
ATOM   2443  CA  SER A 153      38.117  46.060 -75.375  1.00 36.75           C  
ATOM   2444  HA  SER A 153      37.708  46.376 -76.335  1.00 36.75           H  
ATOM   2445  C   SER A 153      37.103  46.499 -74.325  1.00 36.75           C  
ATOM   2446  CB  SER A 153      38.247  44.528 -75.512  1.00 36.75           C  
ATOM   2447  HB2 SER A 153      37.428  44.176 -76.139  1.00 36.75           H  
ATOM   2448  HB3 SER A 153      39.180  44.261 -76.007  1.00 36.75           H  
ATOM   2449  O   SER A 153      37.315  46.406 -73.121  1.00 36.75           O  
ATOM   2450  OG  SER A 153      38.169  43.839 -74.288  1.00 36.75           O  
ATOM   2451  HG  SER A 153      38.804  44.233 -73.685  1.00 36.75           H  
ATOM   2452  N   THR A 154      36.013  47.055 -74.835  1.00 36.36           N  
ATOM   2453  H   THR A 154      35.944  47.023 -75.842  1.00 36.36           H  
ATOM   2454  CA  THR A 154      34.766  47.441 -74.177  1.00 36.36           C  
ATOM   2455  HA  THR A 154      34.832  48.478 -73.849  1.00 36.36           H  
ATOM   2456  C   THR A 154      34.376  46.563 -72.984  1.00 36.36           C  
ATOM   2457  CB  THR A 154      33.661  47.315 -75.242  1.00 36.36           C  
ATOM   2458  HB  THR A 154      32.682  47.301 -74.763  1.00 36.36           H  
ATOM   2459  O   THR A 154      34.215  45.356 -73.144  1.00 36.36           O  
ATOM   2460  CG2 THR A 154      33.708  48.472 -76.241  1.00 36.36           C  
ATOM   2461 HG21 THR A 154      32.908  48.346 -76.970  1.00 36.36           H  
ATOM   2462 HG22 THR A 154      33.562  49.417 -75.719  1.00 36.36           H  
ATOM   2463 HG23 THR A 154      34.664  48.489 -76.766  1.00 36.36           H  
ATOM   2464  OG1 THR A 154      33.851  46.128 -75.988  1.00 36.36           O  
ATOM   2465  HG1 THR A 154      33.819  45.405 -75.358  1.00 36.36           H  
ATOM   2466  N   ASN A 155      34.168  47.206 -71.826  1.00 42.04           N  
ATOM   2467  H   ASN A 155      34.477  48.167 -71.789  1.00 42.04           H  
ATOM   2468  CA  ASN A 155      33.448  46.743 -70.631  1.00 42.04           C  
ATOM   2469  HA  ASN A 155      34.165  46.562 -69.830  1.00 42.04           H  
ATOM   2470  C   ASN A 155      32.636  45.444 -70.832  1.00 42.04           C  
ATOM   2471  CB  ASN A 155      32.489  47.882 -70.199  1.00 42.04           C  
ATOM   2472  HB2 ASN A 155      31.902  48.212 -71.057  1.00 42.04           H  
ATOM   2473  HB3 ASN A 155      31.791  47.493 -69.458  1.00 42.04           H  
ATOM   2474  O   ASN A 155      31.446  45.499 -71.145  1.00 42.04           O  
ATOM   2475  CG  ASN A 155      33.156  49.078 -69.550  1.00 42.04           C  
ATOM   2476  ND2 ASN A 155      32.485  50.204 -69.493  1.00 42.04           N  
ATOM   2477 HD21 ASN A 155      31.534  50.260 -69.830  1.00 42.04           H  
ATOM   2478 HD22 ASN A 155      32.925  50.961 -68.988  1.00 42.04           H  
ATOM   2479  OD1 ASN A 155      34.275  49.018 -69.077  1.00 42.04           O  
ATOM   2480  N   LYS A 156      33.238  44.268 -70.607  1.00 53.32           N  
ATOM   2481  H   LYS A 156      34.232  44.256 -70.427  1.00 53.32           H  
ATOM   2482  CA  LYS A 156      32.468  43.023 -70.468  1.00 53.32           C  
ATOM   2483  HA  LYS A 156      31.659  43.022 -71.200  1.00 53.32           H  
ATOM   2484  C   LYS A 156      31.808  43.014 -69.091  1.00 53.32           C  
ATOM   2485  CB  LYS A 156      33.324  41.774 -70.734  1.00 53.32           C  
ATOM   2486  HB2 LYS A 156      34.309  41.888 -70.281  1.00 53.32           H  
ATOM   2487  HB3 LYS A 156      32.834  40.917 -70.272  1.00 53.32           H  
ATOM   2488  O   LYS A 156      32.396  42.573 -68.110  1.00 53.32           O  
ATOM   2489  CG  LYS A 156      33.453  41.492 -72.239  1.00 53.32           C  
ATOM   2490  HG2 LYS A 156      32.458  41.457 -72.683  1.00 53.32           H  
ATOM   2491  HG3 LYS A 156      34.024  42.291 -72.712  1.00 53.32           H  
ATOM   2492  CD  LYS A 156      34.149  40.147 -72.481  1.00 53.32           C  
ATOM   2493  HD2 LYS A 156      33.598  39.365 -71.957  1.00 53.32           H  
ATOM   2494  HD3 LYS A 156      35.164  40.195 -72.088  1.00 53.32           H  
ATOM   2495  CE  LYS A 156      34.180  39.830 -73.979  1.00 53.32           C  
ATOM   2496  HE2 LYS A 156      33.155  39.835 -74.351  1.00 53.32           H  
ATOM   2497  HE3 LYS A 156      34.725  40.623 -74.491  1.00 53.32           H  
ATOM   2498  NZ  LYS A 156      34.812  38.513 -74.239  1.00 53.32           N  
ATOM   2499  HZ1 LYS A 156      35.764  38.505 -73.902  1.00 53.32           H  
ATOM   2500  HZ2 LYS A 156      34.814  38.314 -75.229  1.00 53.32           H  
ATOM   2501  HZ3 LYS A 156      34.294  37.784 -73.770  1.00 53.32           H  
ATOM   2502  N   ARG A 157      30.587  43.554 -69.038  1.00 71.85           N  
ATOM   2503  H   ARG A 157      30.257  43.982 -69.892  1.00 71.85           H  
ATOM   2504  CA  ARG A 157      29.738  43.670 -67.837  1.00 71.85           C  
ATOM   2505  HA  ARG A 157      30.330  44.050 -67.004  1.00 71.85           H  
ATOM   2506  C   ARG A 157      29.166  42.331 -67.349  1.00 71.85           C  
ATOM   2507  CB  ARG A 157      28.590  44.662 -68.109  1.00 71.85           C  
ATOM   2508  HB2 ARG A 157      28.001  44.300 -68.951  1.00 71.85           H  
ATOM   2509  HB3 ARG A 157      27.943  44.675 -67.232  1.00 71.85           H  
ATOM   2510  O   ARG A 157      28.569  42.274 -66.282  1.00 71.85           O  
ATOM   2511  CG  ARG A 157      29.030  46.113 -68.382  1.00 71.85           C  
ATOM   2512  HG2 ARG A 157      29.653  46.471 -67.563  1.00 71.85           H  
ATOM   2513  HG3 ARG A 157      29.589  46.161 -69.317  1.00 71.85           H  
ATOM   2514  CD  ARG A 157      27.776  46.993 -68.494  1.00 71.85           C  
ATOM   2515  HD2 ARG A 157      27.100  46.518 -69.205  1.00 71.85           H  
ATOM   2516  HD3 ARG A 157      27.277  47.003 -67.524  1.00 71.85           H  
ATOM   2517  NE  ARG A 157      28.056  48.392 -68.892  1.00 71.85           N  
ATOM   2518  HE  ARG A 157      28.558  48.973 -68.236  1.00 71.85           H  
ATOM   2519  NH1 ARG A 157      26.469  48.541 -70.532  1.00 71.85           N  
ATOM   2520 HH11 ARG A 157      25.957  48.972 -71.289  1.00 71.85           H  
ATOM   2521 HH12 ARG A 157      26.164  47.599 -70.335  1.00 71.85           H  
ATOM   2522  NH2 ARG A 157      27.723  50.317 -70.062  1.00 71.85           N  
ATOM   2523 HH21 ARG A 157      27.954  50.803 -69.208  1.00 71.85           H  
ATOM   2524 HH22 ARG A 157      27.140  50.802 -70.729  1.00 71.85           H  
ATOM   2525  CZ  ARG A 157      27.426  49.075 -69.834  1.00 71.85           C  
ATOM   2526  N   LEU A 158      29.318  41.249 -68.112  1.00 82.04           N  
ATOM   2527  H   LEU A 158      29.866  41.333 -68.956  1.00 82.04           H  
ATOM   2528  CA  LEU A 158      28.750  39.932 -67.818  1.00 82.04           C  
ATOM   2529  HA  LEU A 158      28.325  39.916 -66.815  1.00 82.04           H  
ATOM   2530  C   LEU A 158      29.840  38.864 -67.873  1.00 82.04           C  
ATOM   2531  CB  LEU A 158      27.638  39.626 -68.833  1.00 82.04           C  
ATOM   2532  HB2 LEU A 158      28.077  39.607 -69.830  1.00 82.04           H  
ATOM   2533  HB3 LEU A 158      27.249  38.632 -68.615  1.00 82.04           H  
ATOM   2534  O   LEU A 158      30.652  38.857 -68.803  1.00 82.04           O  
ATOM   2535  CG  LEU A 158      26.466  40.621 -68.837  1.00 82.04           C  
ATOM   2536  HG  LEU A 158      26.819  41.627 -69.062  1.00 82.04           H  
ATOM   2537  CD1 LEU A 158      25.486  40.208 -69.927  1.00 82.04           C  
ATOM   2538 HD11 LEU A 158      24.629  40.882 -69.932  1.00 82.04           H  
ATOM   2539 HD12 LEU A 158      25.975  40.254 -70.900  1.00 82.04           H  
ATOM   2540 HD13 LEU A 158      25.161  39.184 -69.742  1.00 82.04           H  
ATOM   2541  CD2 LEU A 158      25.759  40.630 -67.485  1.00 82.04           C  
ATOM   2542 HD21 LEU A 158      24.812  41.166 -67.551  1.00 82.04           H  
ATOM   2543 HD22 LEU A 158      25.586  39.610 -67.141  1.00 82.04           H  
ATOM   2544 HD23 LEU A 158      26.386  41.139 -66.753  1.00 82.04           H  
ATOM   2545  N   ARG A 159      29.856  37.958 -66.890  1.00 86.59           N  
ATOM   2546  H   ARG A 159      29.156  38.018 -66.165  1.00 86.59           H  
ATOM   2547  CA  ARG A 159      30.847  36.882 -66.792  1.00 86.59           C  
ATOM   2548  HA  ARG A 159      31.323  36.763 -67.765  1.00 86.59           H  
ATOM   2549  C   ARG A 159      30.181  35.557 -66.448  1.00 86.59           C  
ATOM   2550  CB  ARG A 159      31.930  37.273 -65.772  1.00 86.59           C  
ATOM   2551  HB2 ARG A 159      32.277  38.279 -66.009  1.00 86.59           H  
ATOM   2552  HB3 ARG A 159      31.506  37.281 -64.768  1.00 86.59           H  
ATOM   2553  O   ARG A 159      29.275  35.496 -65.625  1.00 86.59           O  
ATOM   2554  CG  ARG A 159      33.134  36.323 -65.818  1.00 86.59           C  
ATOM   2555  HG2 ARG A 159      32.832  35.328 -65.489  1.00 86.59           H  
ATOM   2556  HG3 ARG A 159      33.499  36.268 -66.844  1.00 86.59           H  
ATOM   2557  CD  ARG A 159      34.261  36.804 -64.904  1.00 86.59           C  
ATOM   2558  HD2 ARG A 159      34.391  37.878 -65.039  1.00 86.59           H  
ATOM   2559  HD3 ARG A 159      33.979  36.608 -63.870  1.00 86.59           H  
ATOM   2560  NE  ARG A 159      35.529  36.125 -65.229  1.00 86.59           N  
ATOM   2561  HE  ARG A 159      35.475  35.360 -65.886  1.00 86.59           H  
ATOM   2562  NH1 ARG A 159      36.835  37.184 -63.672  1.00 86.59           N  
ATOM   2563 HH11 ARG A 159      37.729  37.299 -63.216  1.00 86.59           H  
ATOM   2564 HH12 ARG A 159      35.996  37.571 -63.266  1.00 86.59           H  
ATOM   2565  NH2 ARG A 159      37.773  35.768 -65.126  1.00 86.59           N  
ATOM   2566 HH21 ARG A 159      37.678  35.039 -65.818  1.00 86.59           H  
ATOM   2567 HH22 ARG A 159      38.662  35.886 -64.661  1.00 86.59           H  
ATOM   2568  CZ  ARG A 159      36.704  36.364 -64.679  1.00 86.59           C  
ATOM   2569  N   VAL A 160      30.670  34.496 -67.071  1.00 90.70           N  
ATOM   2570  H   VAL A 160      31.458  34.628 -67.689  1.00 90.70           H  
ATOM   2571  CA  VAL A 160      30.414  33.117 -66.662  1.00 90.70           C  
ATOM   2572  HA  VAL A 160      29.577  33.078 -65.965  1.00 90.70           H  
ATOM   2573  C   VAL A 160      31.659  32.619 -65.940  1.00 90.70           C  
ATOM   2574  CB  VAL A 160      30.058  32.267 -67.887  1.00 90.70           C  
ATOM   2575  HB  VAL A 160      30.806  32.406 -68.668  1.00 90.70           H  
ATOM   2576  O   VAL A 160      32.760  32.946 -66.379  1.00 90.70           O  
ATOM   2577  CG1 VAL A 160      29.966  30.791 -67.548  1.00 90.70           C  
ATOM   2578 HG11 VAL A 160      30.948  30.400 -67.281  1.00 90.70           H  
ATOM   2579 HG12 VAL A 160      29.610  30.235 -68.415  1.00 90.70           H  
ATOM   2580 HG13 VAL A 160      29.284  30.660 -66.707  1.00 90.70           H  
ATOM   2581  CG2 VAL A 160      28.690  32.690 -68.423  1.00 90.70           C  
ATOM   2582 HG21 VAL A 160      28.464  32.102 -69.311  1.00 90.70           H  
ATOM   2583 HG22 VAL A 160      28.692  33.750 -68.680  1.00 90.70           H  
ATOM   2584 HG23 VAL A 160      27.932  32.506 -67.661  1.00 90.70           H  
ATOM   2585  N   HIS A 161      31.469  31.915 -64.826  1.00 92.94           N  
ATOM   2586  H   HIS A 161      30.522  31.722 -64.532  1.00 92.94           H  
ATOM   2587  CA  HIS A 161      32.520  31.222 -64.099  1.00 92.94           C  
ATOM   2588  HA  HIS A 161      33.465  31.383 -64.617  1.00 92.94           H  
ATOM   2589  C   HIS A 161      32.217  29.718 -64.029  1.00 92.94           C  
ATOM   2590  CB  HIS A 161      32.772  31.845 -62.730  1.00 92.94           C  
ATOM   2591  HB2 HIS A 161      33.030  32.896 -62.857  1.00 92.94           H  
ATOM   2592  HB3 HIS A 161      31.866  31.785 -62.127  1.00 92.94           H  
ATOM   2593  O   HIS A 161      31.145  29.321 -63.571  1.00 92.94           O  
ATOM   2594  CG  HIS A 161      33.899  31.152 -62.013  1.00 92.94           C  
ATOM   2595  CD2 HIS A 161      33.836  30.547 -60.788  1.00 92.94           C  
ATOM   2596  HD2 HIS A 161      32.969  30.512 -60.146  1.00 92.94           H  
ATOM   2597  ND1 HIS A 161      35.157  30.914 -62.524  1.00 92.94           N  
ATOM   2598  HD1 HIS A 161      35.449  31.060 -63.480  1.00 92.94           H  
ATOM   2599  CE1 HIS A 161      35.838  30.197 -61.617  1.00 92.94           C  
ATOM   2600  HE1 HIS A 161      36.831  29.799 -61.767  1.00 92.94           H  
ATOM   2601  NE2 HIS A 161      35.075  29.950 -60.538  1.00 92.94           N  
ATOM   2602  N   PHE A 162      33.152  28.879 -64.466  1.00 95.13           N  
ATOM   2603  H   PHE A 162      33.936  29.283 -64.958  1.00 95.13           H  
ATOM   2604  CA  PHE A 162      33.015  27.429 -64.477  1.00 95.13           C  
ATOM   2605  HA  PHE A 162      32.100  27.182 -63.938  1.00 95.13           H  
ATOM   2606  C   PHE A 162      34.171  26.751 -63.755  1.00 95.13           C  
ATOM   2607  CB  PHE A 162      32.879  26.935 -65.918  1.00 95.13           C  
ATOM   2608  HB2 PHE A 162      33.835  27.070 -66.424  1.00 95.13           H  
ATOM   2609  HB3 PHE A 162      32.155  27.578 -66.418  1.00 95.13           H  
ATOM   2610  O   PHE A 162      35.333  26.919 -64.112  1.00 95.13           O  
ATOM   2611  CG  PHE A 162      32.425  25.493 -66.075  1.00 95.13           C  
ATOM   2612  CD1 PHE A 162      32.945  24.709 -67.117  1.00 95.13           C  
ATOM   2613  HD1 PHE A 162      33.702  25.115 -67.773  1.00 95.13           H  
ATOM   2614  CD2 PHE A 162      31.428  24.947 -65.241  1.00 95.13           C  
ATOM   2615  HD2 PHE A 162      30.970  25.550 -64.471  1.00 95.13           H  
ATOM   2616  CE1 PHE A 162      32.483  23.399 -67.307  1.00 95.13           C  
ATOM   2617  HE1 PHE A 162      32.916  22.808 -68.101  1.00 95.13           H  
ATOM   2618  CE2 PHE A 162      30.954  23.642 -65.440  1.00 95.13           C  
ATOM   2619  HE2 PHE A 162      30.165  23.255 -64.812  1.00 95.13           H  
ATOM   2620  CZ  PHE A 162      31.485  22.863 -66.477  1.00 95.13           C  
ATOM   2621  HZ  PHE A 162      31.118  21.861 -66.645  1.00 95.13           H  
ATOM   2622  N   SER A 163      33.847  25.973 -62.728  1.00 94.20           N  
ATOM   2623  H   SER A 163      32.874  25.877 -62.474  1.00 94.20           H  
ATOM   2624  CA  SER A 163      34.835  25.279 -61.904  1.00 94.20           C  
ATOM   2625  HA  SER A 163      35.764  25.187 -62.468  1.00 94.20           H  
ATOM   2626  C   SER A 163      34.389  23.864 -61.561  1.00 94.20           C  
ATOM   2627  CB  SER A 163      35.152  26.085 -60.637  1.00 94.20           C  
ATOM   2628  HB2 SER A 163      35.765  25.480 -59.968  1.00 94.20           H  
ATOM   2629  HB3 SER A 163      35.724  26.969 -60.917  1.00 94.20           H  
ATOM   2630  O   SER A 163      33.196  23.572 -61.459  1.00 94.20           O  
ATOM   2631  OG  SER A 163      33.979  26.498 -59.958  1.00 94.20           O  
ATOM   2632  HG  SER A 163      33.762  27.363 -60.313  1.00 94.20           H  
ATOM   2633  N   GLY A 164      35.366  22.977 -61.385  1.00 90.90           N  
ATOM   2634  H   GLY A 164      36.321  23.295 -61.479  1.00 90.90           H  
ATOM   2635  CA  GLY A 164      35.181  21.641 -60.831  1.00 90.90           C  
ATOM   2636  HA2 GLY A 164      34.117  21.428 -60.724  1.00 90.90           H  
ATOM   2637  HA3 GLY A 164      35.615  20.898 -61.500  1.00 90.90           H  
ATOM   2638  C   GLY A 164      35.849  21.514 -59.465  1.00 90.90           C  
ATOM   2639  O   GLY A 164      36.760  22.275 -59.143  1.00 90.90           O  
ATOM   2640  N   ASN A 165      35.426  20.540 -58.658  1.00 90.62           N  
ATOM   2641  H   ASN A 165      34.658  19.958 -58.961  1.00 90.62           H  
ATOM   2642  CA  ASN A 165      36.109  20.216 -57.399  1.00 90.62           C  
ATOM   2643  HA  ASN A 165      36.243  21.143 -56.842  1.00 90.62           H  
ATOM   2644  C   ASN A 165      37.521  19.638 -57.605  1.00 90.62           C  
ATOM   2645  CB  ASN A 165      35.238  19.267 -56.558  1.00 90.62           C  
ATOM   2646  HB2 ASN A 165      35.716  19.140 -55.586  1.00 90.62           H  
ATOM   2647  HB3 ASN A 165      34.259  19.719 -56.396  1.00 90.62           H  
ATOM   2648  O   ASN A 165      38.342  19.711 -56.695  1.00 90.62           O  
ATOM   2649  CG  ASN A 165      35.033  17.901 -57.192  1.00 90.62           C  
ATOM   2650  ND2 ASN A 165      35.164  16.842 -56.434  1.00 90.62           N  
ATOM   2651 HD21 ASN A 165      35.543  16.916 -55.500  1.00 90.62           H  
ATOM   2652 HD22 ASN A 165      34.944  15.942 -56.834  1.00 90.62           H  
ATOM   2653  OD1 ASN A 165      34.693  17.778 -58.356  1.00 90.62           O  
ATOM   2654  N   SER A 166      37.797  19.069 -58.780  1.00 88.21           N  
ATOM   2655  H   SER A 166      37.056  18.994 -59.462  1.00 88.21           H  
ATOM   2656  CA  SER A 166      39.130  18.674 -59.233  1.00 88.21           C  
ATOM   2657  HA  SER A 166      39.860  19.409 -58.893  1.00 88.21           H  
ATOM   2658  C   SER A 166      39.154  18.609 -60.762  1.00 88.21           C  
ATOM   2659  CB  SER A 166      39.502  17.304 -58.662  1.00 88.21           C  
ATOM   2660  HB2 SER A 166      38.836  16.550 -59.081  1.00 88.21           H  
ATOM   2661  HB3 SER A 166      39.402  17.312 -57.576  1.00 88.21           H  
ATOM   2662  O   SER A 166      38.155  18.239 -61.376  1.00 88.21           O  
ATOM   2663  OG  SER A 166      40.835  16.991 -59.006  1.00 88.21           O  
ATOM   2664  HG  SER A 166      40.903  16.036 -59.073  1.00 88.21           H  
ATOM   2665  N   GLU A 167      40.290  18.936 -61.377  1.00 86.32           N  
ATOM   2666  H   GLU A 167      41.055  19.288 -60.819  1.00 86.32           H  
ATOM   2667  CA  GLU A 167      40.530  18.727 -62.816  1.00 86.32           C  
ATOM   2668  HA  GLU A 167      39.623  18.946 -63.380  1.00 86.32           H  
ATOM   2669  C   GLU A 167      40.930  17.276 -63.131  1.00 86.32           C  
ATOM   2670  CB  GLU A 167      41.632  19.677 -63.299  1.00 86.32           C  
ATOM   2671  HB2 GLU A 167      41.866  19.433 -64.335  1.00 86.32           H  
ATOM   2672  HB3 GLU A 167      42.525  19.522 -62.693  1.00 86.32           H  
ATOM   2673  O   GLU A 167      40.770  16.807 -64.259  1.00 86.32           O  
ATOM   2674  CG  GLU A 167      41.204  21.150 -63.226  1.00 86.32           C  
ATOM   2675  HG2 GLU A 167      40.975  21.405 -62.191  1.00 86.32           H  
ATOM   2676  HG3 GLU A 167      40.294  21.272 -63.814  1.00 86.32           H  
ATOM   2677  CD  GLU A 167      42.278  22.115 -63.749  1.00 86.32           C  
ATOM   2678  OE1 GLU A 167      41.999  23.334 -63.714  1.00 86.32           O  
ATOM   2679  OE2 GLU A 167      43.363  21.641 -64.157  1.00 86.32           O  
ATOM   2680  N   ILE A 168      41.426  16.549 -62.121  1.00 89.03           N  
ATOM   2681  H   ILE A 168      41.456  16.983 -61.210  1.00 89.03           H  
ATOM   2682  CA  ILE A 168      41.799  15.136 -62.213  1.00 89.03           C  
ATOM   2683  HA  ILE A 168      41.573  14.785 -63.219  1.00 89.03           H  
ATOM   2684  C   ILE A 168      40.951  14.347 -61.221  1.00 89.03           C  
ATOM   2685  CB  ILE A 168      43.310  14.915 -61.981  1.00 89.03           C  
ATOM   2686  HB  ILE A 168      43.558  15.242 -60.972  1.00 89.03           H  
ATOM   2687  O   ILE A 168      41.069  14.543 -60.012  1.00 89.03           O  
ATOM   2688  CG1 ILE A 168      44.149  15.743 -62.983  1.00 89.03           C  
ATOM   2689 HG12 ILE A 168      43.933  15.414 -63.999  1.00 89.03           H  
ATOM   2690 HG13 ILE A 168      43.871  16.794 -62.906  1.00 89.03           H  
ATOM   2691  CG2 ILE A 168      43.638  13.410 -62.106  1.00 89.03           C  
ATOM   2692 HG21 ILE A 168      44.697  13.232 -61.915  1.00 89.03           H  
ATOM   2693 HG22 ILE A 168      43.386  13.061 -63.107  1.00 89.03           H  
ATOM   2694 HG23 ILE A 168      43.072  12.834 -61.375  1.00 89.03           H  
ATOM   2695  CD1 ILE A 168      45.663  15.670 -62.745  1.00 89.03           C  
ATOM   2696 HD11 ILE A 168      46.042  14.676 -62.983  1.00 89.03           H  
ATOM   2697 HD12 ILE A 168      46.160  16.390 -63.395  1.00 89.03           H  
ATOM   2698 HD13 ILE A 168      45.890  15.915 -61.708  1.00 89.03           H  
ATOM   2699  N   ILE A 169      40.124  13.435 -61.722  1.00 88.59           N  
ATOM   2700  H   ILE A 169      40.121  13.297 -62.722  1.00 88.59           H  
ATOM   2701  CA  ILE A 169      39.254  12.592 -60.895  1.00 88.59           C  
ATOM   2702  HA  ILE A 169      39.353  12.883 -59.849  1.00 88.59           H  
ATOM   2703  C   ILE A 169      39.708  11.143 -60.996  1.00 88.59           C  
ATOM   2704  CB  ILE A 169      37.774  12.780 -61.283  1.00 88.59           C  
ATOM   2705  HB  ILE A 169      37.689  12.620 -62.358  1.00 88.59           H  
ATOM   2706  O   ILE A 169      39.981  10.628 -62.080  1.00 88.59           O  
ATOM   2707  CG1 ILE A 169      37.282  14.213 -60.989  1.00 88.59           C  
ATOM   2708 HG12 ILE A 169      37.972  14.934 -61.429  1.00 88.59           H  
ATOM   2709 HG13 ILE A 169      36.321  14.330 -61.491  1.00 88.59           H  
ATOM   2710  CG2 ILE A 169      36.853  11.756 -60.593  1.00 88.59           C  
ATOM   2711 HG21 ILE A 169      37.022  10.758 -60.997  1.00 88.59           H  
ATOM   2712 HG22 ILE A 169      35.810  12.017 -60.768  1.00 88.59           H  
ATOM   2713 HG23 ILE A 169      37.030  11.737 -59.518  1.00 88.59           H  
ATOM   2714  CD1 ILE A 169      37.085  14.575 -59.509  1.00 88.59           C  
ATOM   2715 HD11 ILE A 169      38.011  14.432 -58.952  1.00 88.59           H  
ATOM   2716 HD12 ILE A 169      36.778  15.619 -59.435  1.00 88.59           H  
ATOM   2717 HD13 ILE A 169      36.301  13.961 -59.068  1.00 88.59           H  
ATOM   2718  N   LYS A 170      39.773  10.471 -59.849  1.00 88.23           N  
ATOM   2719  H   LYS A 170      39.535  10.960 -58.999  1.00 88.23           H  
ATOM   2720  CA  LYS A 170      39.987   9.027 -59.784  1.00 88.23           C  
ATOM   2721  HA  LYS A 170      40.684   8.721 -60.565  1.00 88.23           H  
ATOM   2722  C   LYS A 170      38.667   8.315 -60.061  1.00 88.23           C  
ATOM   2723  CB  LYS A 170      40.571   8.667 -58.411  1.00 88.23           C  
ATOM   2724  HB2 LYS A 170      39.865   8.983 -57.643  1.00 88.23           H  
ATOM   2725  HB3 LYS A 170      40.691   7.585 -58.350  1.00 88.23           H  
ATOM   2726  O   LYS A 170      37.706   8.480 -59.306  1.00 88.23           O  
ATOM   2727  CG  LYS A 170      41.911   9.339 -58.083  1.00 88.23           C  
ATOM   2728  HG2 LYS A 170      41.770  10.415 -57.977  1.00 88.23           H  
ATOM   2729  HG3 LYS A 170      42.261   8.947 -57.128  1.00 88.23           H  
ATOM   2730  CD  LYS A 170      42.963   9.069 -59.154  1.00 88.23           C  
ATOM   2731  HD2 LYS A 170      43.003   7.995 -59.335  1.00 88.23           H  
ATOM   2732  HD3 LYS A 170      42.668   9.589 -60.065  1.00 88.23           H  
ATOM   2733  CE  LYS A 170      44.326   9.594 -58.713  1.00 88.23           C  
ATOM   2734  HE2 LYS A 170      44.338   9.651 -57.624  1.00 88.23           H  
ATOM   2735  HE3 LYS A 170      44.472  10.597 -59.111  1.00 88.23           H  
ATOM   2736  NZ  LYS A 170      45.387   8.665 -59.147  1.00 88.23           N  
ATOM   2737  HZ1 LYS A 170      45.299   7.846 -58.563  1.00 88.23           H  
ATOM   2738  HZ2 LYS A 170      45.266   8.386 -60.111  1.00 88.23           H  
ATOM   2739  HZ3 LYS A 170      46.307   9.048 -58.979  1.00 88.23           H  
ATOM   2740  N   GLU A 171      38.627   7.546 -61.147  1.00 88.03           N  
ATOM   2741  H   GLU A 171      39.461   7.481 -61.712  1.00 88.03           H  
ATOM   2742  CA  GLU A 171      37.447   6.788 -61.576  1.00 88.03           C  
ATOM   2743  HA  GLU A 171      36.701   7.488 -61.953  1.00 88.03           H  
ATOM   2744  C   GLU A 171      36.840   6.008 -60.401  1.00 88.03           C  
ATOM   2745  CB  GLU A 171      37.840   5.837 -62.721  1.00 88.03           C  
ATOM   2746  HB2 GLU A 171      38.278   6.421 -63.531  1.00 88.03           H  
ATOM   2747  HB3 GLU A 171      38.591   5.131 -62.367  1.00 88.03           H  
ATOM   2748  O   GLU A 171      37.546   5.283 -59.703  1.00 88.03           O  
ATOM   2749  CG  GLU A 171      36.637   5.059 -63.268  1.00 88.03           C  
ATOM   2750  HG2 GLU A 171      36.227   4.412 -62.492  1.00 88.03           H  
ATOM   2751  HG3 GLU A 171      35.878   5.790 -63.547  1.00 88.03           H  
ATOM   2752  CD  GLU A 171      36.964   4.214 -64.503  1.00 88.03           C  
ATOM   2753  OE1 GLU A 171      36.083   4.148 -65.397  1.00 88.03           O  
ATOM   2754  OE2 GLU A 171      38.086   3.663 -64.567  1.00 88.03           O  
ATOM   2755  N   SER A 172      35.529   6.157 -60.182  1.00 79.72           N  
ATOM   2756  H   SER A 172      35.010   6.721 -60.839  1.00 79.72           H  
ATOM   2757  CA  SER A 172      34.767   5.489 -59.107  1.00 79.72           C  
ATOM   2758  HA  SER A 172      33.750   5.880 -59.151  1.00 79.72           H  
ATOM   2759  C   SER A 172      35.236   5.720 -57.653  1.00 79.72           C  
ATOM   2760  CB  SER A 172      34.668   3.983 -59.385  1.00 79.72           C  
ATOM   2761  HB2 SER A 172      33.994   3.522 -58.663  1.00 79.72           H  
ATOM   2762  HB3 SER A 172      35.653   3.528 -59.278  1.00 79.72           H  
ATOM   2763  O   SER A 172      34.680   5.102 -56.746  1.00 79.72           O  
ATOM   2764  OG  SER A 172      34.178   3.731 -60.687  1.00 79.72           O  
ATOM   2765  HG  SER A 172      34.680   4.269 -61.303  1.00 79.72           H  
ATOM   2766  N   VAL A 173      36.222   6.586 -57.396  1.00 83.21           N  
ATOM   2767  H   VAL A 173      36.682   7.024 -58.182  1.00 83.21           H  
ATOM   2768  CA  VAL A 173      36.747   6.856 -56.041  1.00 83.21           C  
ATOM   2769  HA  VAL A 173      36.380   6.099 -55.349  1.00 83.21           H  
ATOM   2770  C   VAL A 173      36.253   8.198 -55.505  1.00 83.21           C  
ATOM   2771  CB  VAL A 173      38.286   6.772 -56.033  1.00 83.21           C  
ATOM   2772  HB  VAL A 173      38.673   7.416 -56.822  1.00 83.21           H  
ATOM   2773  O   VAL A 173      35.840   8.285 -54.347  1.00 83.21           O  
ATOM   2774  CG1 VAL A 173      38.907   7.211 -54.701  1.00 83.21           C  
ATOM   2775 HG11 VAL A 173      38.794   8.287 -54.562  1.00 83.21           H  
ATOM   2776 HG12 VAL A 173      39.972   6.979 -54.677  1.00 83.21           H  
ATOM   2777 HG13 VAL A 173      38.400   6.712 -53.876  1.00 83.21           H  
ATOM   2778  CG2 VAL A 173      38.759   5.341 -56.312  1.00 83.21           C  
ATOM   2779 HG21 VAL A 173      38.465   5.037 -57.317  1.00 83.21           H  
ATOM   2780 HG22 VAL A 173      39.844   5.285 -56.229  1.00 83.21           H  
ATOM   2781 HG23 VAL A 173      38.315   4.655 -55.590  1.00 83.21           H  
ATOM   2782  N   GLU A 174      36.250   9.238 -56.343  1.00 78.27           N  
ATOM   2783  H   GLU A 174      36.558   9.096 -57.295  1.00 78.27           H  
ATOM   2784  CA  GLU A 174      35.873  10.600 -55.949  1.00 78.27           C  
ATOM   2785  HA  GLU A 174      35.630  10.597 -54.887  1.00 78.27           H  
ATOM   2786  C   GLU A 174      34.642  11.088 -56.730  1.00 78.27           C  
ATOM   2787  CB  GLU A 174      37.053  11.568 -56.127  1.00 78.27           C  
ATOM   2788  HB2 GLU A 174      37.356  11.571 -57.175  1.00 78.27           H  
ATOM   2789  HB3 GLU A 174      36.723  12.571 -55.854  1.00 78.27           H  
ATOM   2790  O   GLU A 174      34.558  10.881 -57.944  1.00 78.27           O  
ATOM   2791  CG  GLU A 174      38.253  11.182 -55.248  1.00 78.27           C  
ATOM   2792  HG2 GLU A 174      37.924  11.122 -54.210  1.00 78.27           H  
ATOM   2793  HG3 GLU A 174      38.604  10.198 -55.560  1.00 78.27           H  
ATOM   2794  CD  GLU A 174      39.440  12.147 -55.357  1.00 78.27           C  
ATOM   2795  OE1 GLU A 174      40.341  12.040 -54.495  1.00 78.27           O  
ATOM   2796  OE2 GLU A 174      39.459  12.955 -56.312  1.00 78.27           O  
ATOM   2797  N   PRO A 175      33.670  11.753 -56.073  1.00 87.58           N  
ATOM   2798  CA  PRO A 175      32.572  12.380 -56.790  1.00 87.58           C  
ATOM   2799  HA  PRO A 175      32.129  11.676 -57.496  1.00 87.58           H  
ATOM   2800  C   PRO A 175      33.084  13.607 -57.550  1.00 87.58           C  
ATOM   2801  CB  PRO A 175      31.542  12.743 -55.719  1.00 87.58           C  
ATOM   2802  HB2 PRO A 175      30.893  11.886 -55.538  1.00 87.58           H  
ATOM   2803  HB3 PRO A 175      30.950  13.616 -55.996  1.00 87.58           H  
ATOM   2804  O   PRO A 175      33.793  14.444 -56.991  1.00 87.58           O  
ATOM   2805  CG  PRO A 175      32.402  13.003 -54.480  1.00 87.58           C  
ATOM   2806  HG2 PRO A 175      32.771  14.029 -54.499  1.00 87.58           H  
ATOM   2807  HG3 PRO A 175      31.851  12.815 -53.559  1.00 87.58           H  
ATOM   2808  CD  PRO A 175      33.576  12.034 -54.645  1.00 87.58           C  
ATOM   2809  HD2 PRO A 175      33.370  11.107 -54.110  1.00 87.58           H  
ATOM   2810  HD3 PRO A 175      34.493  12.491 -54.273  1.00 87.58           H  
ATOM   2811  N   LEU A 176      32.667  13.761 -58.803  1.00 90.15           N  
ATOM   2812  H   LEU A 176      32.099  13.033 -59.213  1.00 90.15           H  
ATOM   2813  CA  LEU A 176      32.855  15.001 -59.552  1.00 90.15           C  
ATOM   2814  HA  LEU A 176      33.790  15.471 -59.247  1.00 90.15           H  
ATOM   2815  C   LEU A 176      31.701  15.950 -59.241  1.00 90.15           C  
ATOM   2816  CB  LEU A 176      32.950  14.683 -61.049  1.00 90.15           C  
ATOM   2817  HB2 LEU A 176      33.854  14.100 -61.224  1.00 90.15           H  
ATOM   2818  HB3 LEU A 176      32.087  14.077 -61.327  1.00 90.15           H  
ATOM   2819  O   LEU A 176      30.539  15.551 -59.293  1.00 90.15           O  
ATOM   2820  CG  LEU A 176      32.975  15.909 -61.972  1.00 90.15           C  
ATOM   2821  HG  LEU A 176      32.133  16.565 -61.753  1.00 90.15           H  
ATOM   2822  CD1 LEU A 176      34.267  16.704 -61.812  1.00 90.15           C  
ATOM   2823 HD11 LEU A 176      35.126  16.063 -62.007  1.00 90.15           H  
ATOM   2824 HD12 LEU A 176      34.348  17.120 -60.808  1.00 90.15           H  
ATOM   2825 HD13 LEU A 176      34.285  17.525 -62.529  1.00 90.15           H  
ATOM   2826  CD2 LEU A 176      32.820  15.425 -63.408  1.00 90.15           C  
ATOM   2827 HD21 LEU A 176      31.828  14.997 -63.553  1.00 90.15           H  
ATOM   2828 HD22 LEU A 176      32.930  16.261 -64.098  1.00 90.15           H  
ATOM   2829 HD23 LEU A 176      33.550  14.645 -63.625  1.00 90.15           H  
ATOM   2830  N   THR A 177      32.011  17.209 -58.956  1.00 93.28           N  
ATOM   2831  H   THR A 177      32.989  17.460 -58.930  1.00 93.28           H  
ATOM   2832  CA  THR A 177      31.035  18.296 -58.882  1.00 93.28           C  
ATOM   2833  HA  THR A 177      30.077  17.941 -59.261  1.00 93.28           H  
ATOM   2834  C   THR A 177      31.505  19.436 -59.764  1.00 93.28           C  
ATOM   2835  CB  THR A 177      30.815  18.773 -57.444  1.00 93.28           C  
ATOM   2836  HB  THR A 177      31.758  19.115 -57.019  1.00 93.28           H  
ATOM   2837  O   THR A 177      32.606  19.946 -59.571  1.00 93.28           O  
ATOM   2838  CG2 THR A 177      29.774  19.889 -57.340  1.00 93.28           C  
ATOM   2839 HG21 THR A 177      29.567  20.098 -56.290  1.00 93.28           H  
ATOM   2840 HG22 THR A 177      28.849  19.588 -57.833  1.00 93.28           H  
ATOM   2841 HG23 THR A 177      30.151  20.798 -57.808  1.00 93.28           H  
ATOM   2842  OG1 THR A 177      30.333  17.686 -56.686  1.00 93.28           O  
ATOM   2843  HG1 THR A 177      30.994  16.995 -56.769  1.00 93.28           H  
ATOM   2844  N   LEU A 178      30.660  19.836 -60.712  1.00 94.58           N  
ATOM   2845  H   LEU A 178      29.748  19.404 -60.748  1.00 94.58           H  
ATOM   2846  CA  LEU A 178      30.894  20.992 -61.571  1.00 94.58           C  
ATOM   2847  HA  LEU A 178      31.902  21.373 -61.405  1.00 94.58           H  
ATOM   2848  C   LEU A 178      29.922  22.106 -61.198  1.00 94.58           C  
ATOM   2849  CB  LEU A 178      30.772  20.612 -63.054  1.00 94.58           C  
ATOM   2850  HB2 LEU A 178      29.753  20.277 -63.251  1.00 94.58           H  
ATOM   2851  HB3 LEU A 178      30.945  21.513 -63.642  1.00 94.58           H  
ATOM   2852  O   LEU A 178      28.741  21.849 -60.957  1.00 94.58           O  
ATOM   2853  CG  LEU A 178      31.756  19.536 -63.540  1.00 94.58           C  
ATOM   2854  HG  LEU A 178      31.578  18.602 -63.008  1.00 94.58           H  
ATOM   2855  CD1 LEU A 178      31.556  19.296 -65.033  1.00 94.58           C  
ATOM   2856 HD11 LEU A 178      32.045  18.362 -65.311  1.00 94.58           H  
ATOM   2857 HD12 LEU A 178      30.495  19.234 -65.275  1.00 94.58           H  
ATOM   2858 HD13 LEU A 178      32.012  20.105 -65.603  1.00 94.58           H  
ATOM   2859  CD2 LEU A 178      33.203  19.953 -63.317  1.00 94.58           C  
ATOM   2860 HD21 LEU A 178      33.453  19.842 -62.262  1.00 94.58           H  
ATOM   2861 HD22 LEU A 178      33.872  19.319 -63.900  1.00 94.58           H  
ATOM   2862 HD23 LEU A 178      33.344  20.992 -63.616  1.00 94.58           H  
ATOM   2863  N   ASN A 179      30.420  23.335 -61.165  1.00 95.37           N  
ATOM   2864  H   ASN A 179      31.402  23.457 -61.371  1.00 95.37           H  
ATOM   2865  CA  ASN A 179      29.676  24.523 -60.788  1.00 95.37           C  
ATOM   2866  HA  ASN A 179      28.619  24.276 -60.691  1.00 95.37           H  
ATOM   2867  C   ASN A 179      29.816  25.598 -61.865  1.00 95.37           C  
ATOM   2868  CB  ASN A 179      30.189  25.010 -59.428  1.00 95.37           C  
ATOM   2869  HB2 ASN A 179      30.180  24.187 -58.713  1.00 95.37           H  
ATOM   2870  HB3 ASN A 179      31.215  25.362 -59.536  1.00 95.37           H  
ATOM   2871  O   ASN A 179      30.912  26.084 -62.133  1.00 95.37           O  
ATOM   2872  CG  ASN A 179      29.324  26.124 -58.873  1.00 95.37           C  
ATOM   2873  ND2 ASN A 179      29.884  26.986 -58.061  1.00 95.37           N  
ATOM   2874 HD21 ASN A 179      29.305  27.753 -57.752  1.00 95.37           H  
ATOM   2875 HD22 ASN A 179      30.884  26.959 -57.917  1.00 95.37           H  
ATOM   2876  OD1 ASN A 179      28.133  26.211 -59.122  1.00 95.37           O  
ATOM   2877  N   CYS A 180      28.691  25.953 -62.471  1.00 95.98           N  
ATOM   2878  H   CYS A 180      27.836  25.518 -62.155  1.00 95.98           H  
ATOM   2879  CA  CYS A 180      28.550  26.918 -63.551  1.00 95.98           C  
ATOM   2880  HA  CYS A 180      29.523  27.251 -63.913  1.00 95.98           H  
ATOM   2881  C   CYS A 180      27.781  28.120 -63.005  1.00 95.98           C  
ATOM   2882  CB  CYS A 180      27.813  26.170 -64.673  1.00 95.98           C  
ATOM   2883  HB2 CYS A 180      28.469  25.376 -65.028  1.00 95.98           H  
ATOM   2884  HB3 CYS A 180      26.935  25.697 -64.233  1.00 95.98           H  
ATOM   2885  O   CYS A 180      26.591  28.005 -62.717  1.00 95.98           O  
ATOM   2886  SG  CYS A 180      27.215  27.067 -66.117  1.00 95.98           S  
ATOM   2887  N   THR A 181      28.447  29.257 -62.817  1.00 94.15           N  
ATOM   2888  H   THR A 181      29.427  29.297 -63.060  1.00 94.15           H  
ATOM   2889  CA  THR A 181      27.848  30.473 -62.259  1.00 94.15           C  
ATOM   2890  HA  THR A 181      26.799  30.271 -62.044  1.00 94.15           H  
ATOM   2891  C   THR A 181      27.867  31.611 -63.271  1.00 94.15           C  
ATOM   2892  CB  THR A 181      28.470  30.896 -60.918  1.00 94.15           C  
ATOM   2893  HB  THR A 181      27.869  31.706 -60.505  1.00 94.15           H  
ATOM   2894  O   THR A 181      28.778  31.749 -64.083  1.00 94.15           O  
ATOM   2895  CG2 THR A 181      28.537  29.764 -59.894  1.00 94.15           C  
ATOM   2896 HG21 THR A 181      28.815  30.167 -58.921  1.00 94.15           H  
ATOM   2897 HG22 THR A 181      27.562  29.282 -59.816  1.00 94.15           H  
ATOM   2898 HG23 THR A 181      29.272  29.023 -60.206  1.00 94.15           H  
ATOM   2899  OG1 THR A 181      29.785  31.345 -61.067  1.00 94.15           O  
ATOM   2900  HG1 THR A 181      30.038  31.789 -60.253  1.00 94.15           H  
ATOM   2901  N   PHE A 182      26.831  32.439 -63.243  1.00 91.21           N  
ATOM   2902  H   PHE A 182      26.109  32.271 -62.558  1.00 91.21           H  
ATOM   2903  CA  PHE A 182      26.705  33.634 -64.063  1.00 91.21           C  
ATOM   2904  HA  PHE A 182      27.575  33.736 -64.711  1.00 91.21           H  
ATOM   2905  C   PHE A 182      26.645  34.859 -63.159  1.00 91.21           C  
ATOM   2906  CB  PHE A 182      25.473  33.514 -64.958  1.00 91.21           C  
ATOM   2907  HB2 PHE A 182      25.652  32.718 -65.681  1.00 91.21           H  
ATOM   2908  HB3 PHE A 182      24.616  33.228 -64.350  1.00 91.21           H  
ATOM   2909  O   PHE A 182      25.779  34.957 -62.286  1.00 91.21           O  
ATOM   2910  CG  PHE A 182      25.146  34.786 -65.710  1.00 91.21           C  
ATOM   2911  CD1 PHE A 182      24.192  35.685 -65.197  1.00 91.21           C  
ATOM   2912  HD1 PHE A 182      23.711  35.481 -64.251  1.00 91.21           H  
ATOM   2913  CD2 PHE A 182      25.814  35.087 -66.910  1.00 91.21           C  
ATOM   2914  HD2 PHE A 182      26.577  34.423 -67.289  1.00 91.21           H  
ATOM   2915  CE1 PHE A 182      23.861  36.850 -65.909  1.00 91.21           C  
ATOM   2916  HE1 PHE A 182      23.122  37.533 -65.516  1.00 91.21           H  
ATOM   2917  CE2 PHE A 182      25.490  36.261 -67.611  1.00 91.21           C  
ATOM   2918  HE2 PHE A 182      26.001  36.509 -68.529  1.00 91.21           H  
ATOM   2919  CZ  PHE A 182      24.494  37.124 -67.129  1.00 91.21           C  
ATOM   2920  HZ  PHE A 182      24.221  38.005 -67.691  1.00 91.21           H  
ATOM   2921  N   GLN A 183      27.565  35.787 -63.406  1.00 85.39           N  
ATOM   2922  H   GLN A 183      28.189  35.638 -64.185  1.00 85.39           H  
ATOM   2923  CA  GLN A 183      27.787  36.989 -62.618  1.00 85.39           C  
ATOM   2924  HA  GLN A 183      27.083  37.012 -61.786  1.00 85.39           H  
ATOM   2925  C   GLN A 183      27.575  38.234 -63.479  1.00 85.39           C  
ATOM   2926  CB  GLN A 183      29.206  36.993 -62.028  1.00 85.39           C  
ATOM   2927  HB2 GLN A 183      29.287  37.835 -61.341  1.00 85.39           H  
ATOM   2928  HB3 GLN A 183      29.933  37.130 -62.828  1.00 85.39           H  
ATOM   2929  O   GLN A 183      28.050  38.326 -64.617  1.00 85.39           O  
ATOM   2930  CG  GLN A 183      29.545  35.702 -61.273  1.00 85.39           C  
ATOM   2931  HG2 GLN A 183      28.713  35.440 -60.618  1.00 85.39           H  
ATOM   2932  HG3 GLN A 183      29.676  34.882 -61.979  1.00 85.39           H  
ATOM   2933  CD  GLN A 183      30.825  35.831 -60.460  1.00 85.39           C  
ATOM   2934  NE2 GLN A 183      30.815  35.426 -59.211  1.00 85.39           N  
ATOM   2935 HE21 GLN A 183      29.920  35.270 -58.768  1.00 85.39           H  
ATOM   2936 HE22 GLN A 183      31.653  35.574 -58.667  1.00 85.39           H  
ATOM   2937  OE1 GLN A 183      31.852  36.292 -60.939  1.00 85.39           O  
ATOM   2938  N   VAL A 184      26.902  39.227 -62.905  1.00 78.13           N  
ATOM   2939  H   VAL A 184      26.590  39.095 -61.953  1.00 78.13           H  
ATOM   2940  CA  VAL A 184      26.729  40.555 -63.501  1.00 78.13           C  
ATOM   2941  HA  VAL A 184      26.980  40.518 -64.561  1.00 78.13           H  
ATOM   2942  C   VAL A 184      27.704  41.508 -62.813  1.00 78.13           C  
ATOM   2943  CB  VAL A 184      25.265  41.025 -63.387  1.00 78.13           C  
ATOM   2944  HB  VAL A 184      24.999  41.123 -62.335  1.00 78.13           H  
ATOM   2945  O   VAL A 184      27.529  41.857 -61.649  1.00 78.13           O  
ATOM   2946  CG1 VAL A 184      25.065  42.389 -64.064  1.00 78.13           C  
ATOM   2947 HG11 VAL A 184      25.346  42.339 -65.116  1.00 78.13           H  
ATOM   2948 HG12 VAL A 184      24.019  42.687 -63.989  1.00 78.13           H  
ATOM   2949 HG13 VAL A 184      25.674  43.146 -63.570  1.00 78.13           H  
ATOM   2950  CG2 VAL A 184      24.292  40.022 -64.028  1.00 78.13           C  
ATOM   2951 HG21 VAL A 184      24.334  39.069 -63.501  1.00 78.13           H  
ATOM   2952 HG22 VAL A 184      24.552  39.861 -65.074  1.00 78.13           H  
ATOM   2953 HG23 VAL A 184      23.273  40.402 -63.965  1.00 78.13           H  
ATOM   2954  N   LEU A 185      28.749  41.923 -63.525  1.00 66.29           N  
ATOM   2955  H   LEU A 185      28.767  41.696 -64.509  1.00 66.29           H  
ATOM   2956  CA  LEU A 185      29.781  42.836 -63.040  1.00 66.29           C  
ATOM   2957  HA  LEU A 185      29.827  42.789 -61.952  1.00 66.29           H  
ATOM   2958  C   LEU A 185      29.388  44.273 -63.431  1.00 66.29           C  
ATOM   2959  CB  LEU A 185      31.152  42.392 -63.599  1.00 66.29           C  
ATOM   2960  HB2 LEU A 185      31.900  43.138 -63.330  1.00 66.29           H  
ATOM   2961  HB3 LEU A 185      31.083  42.376 -64.687  1.00 66.29           H  
ATOM   2962  O   LEU A 185      29.645  44.711 -64.550  1.00 66.29           O  
ATOM   2963  CG  LEU A 185      31.634  41.006 -63.115  1.00 66.29           C  
ATOM   2964  HG  LEU A 185      30.842  40.270 -63.255  1.00 66.29           H  
ATOM   2965  CD1 LEU A 185      32.842  40.552 -63.937  1.00 66.29           C  
ATOM   2966 HD11 LEU A 185      33.668  41.250 -63.803  1.00 66.29           H  
ATOM   2967 HD12 LEU A 185      32.569  40.518 -64.992  1.00 66.29           H  
ATOM   2968 HD13 LEU A 185      33.143  39.555 -63.614  1.00 66.29           H  
ATOM   2969  CD2 LEU A 185      32.051  41.014 -61.642  1.00 66.29           C  
ATOM   2970 HD21 LEU A 185      31.192  41.258 -61.017  1.00 66.29           H  
ATOM   2971 HD22 LEU A 185      32.400  40.022 -61.354  1.00 66.29           H  
ATOM   2972 HD23 LEU A 185      32.842  41.744 -61.473  1.00 66.29           H  
ATOM   2973  N   ASN A 186      28.776  44.993 -62.482  1.00 60.69           N  
ATOM   2974  H   ASN A 186      28.612  44.507 -61.612  1.00 60.69           H  
ATOM   2975  CA  ASN A 186      28.263  46.374 -62.562  1.00 60.69           C  
ATOM   2976  HA  ASN A 186      27.957  46.632 -61.549  1.00 60.69           H  
ATOM   2977  C   ASN A 186      27.004  46.571 -63.436  1.00 60.69           C  
ATOM   2978  CB  ASN A 186      29.392  47.363 -62.912  1.00 60.69           C  
ATOM   2979  HB2 ASN A 186      28.979  48.370 -62.962  1.00 60.69           H  
ATOM   2980  HB3 ASN A 186      29.797  47.129 -63.897  1.00 60.69           H  
ATOM   2981  O   ASN A 186      27.049  46.549 -64.665  1.00 60.69           O  
ATOM   2982  CG  ASN A 186      30.513  47.381 -61.890  1.00 60.69           C  
ATOM   2983  ND2 ASN A 186      31.706  47.755 -62.288  1.00 60.69           N  
ATOM   2984 HD21 ASN A 186      31.864  47.995 -63.256  1.00 60.69           H  
ATOM   2985 HD22 ASN A 186      32.427  47.758 -61.581  1.00 60.69           H  
ATOM   2986  OD1 ASN A 186      30.337  47.086 -60.721  1.00 60.69           O  
ATOM   2987  N   GLN A 187      25.869  46.840 -62.775  1.00 54.88           N  
ATOM   2988  H   GLN A 187      25.902  46.885 -61.766  1.00 54.88           H  
ATOM   2989  CA  GLN A 187      24.622  47.263 -63.417  1.00 54.88           C  
ATOM   2990  HA  GLN A 187      24.467  46.687 -64.330  1.00 54.88           H  
ATOM   2991  C   GLN A 187      24.697  48.749 -63.799  1.00 54.88           C  
ATOM   2992  CB  GLN A 187      23.423  47.025 -62.475  1.00 54.88           C  
ATOM   2993  HB2 GLN A 187      22.565  47.564 -62.875  1.00 54.88           H  
ATOM   2994  HB3 GLN A 187      23.649  47.434 -61.491  1.00 54.88           H  
ATOM   2995  O   GLN A 187      24.580  49.618 -62.937  1.00 54.88           O  
ATOM   2996  CG  GLN A 187      23.021  45.549 -62.339  1.00 54.88           C  
ATOM   2997  HG2 GLN A 187      23.837  44.983 -61.890  1.00 54.88           H  
ATOM   2998  HG3 GLN A 187      22.830  45.145 -63.333  1.00 54.88           H  
ATOM   2999  CD  GLN A 187      21.767  45.361 -61.482  1.00 54.88           C  
ATOM   3000  NE2 GLN A 187      21.025  44.291 -61.672  1.00 54.88           N  
ATOM   3001 HE21 GLN A 187      21.259  43.626 -62.396  1.00 54.88           H  
ATOM   3002 HE22 GLN A 187      20.154  44.284 -61.161  1.00 54.88           H  
ATOM   3003  OE1 GLN A 187      21.410  46.157 -60.631  1.00 54.88           O  
ATOM   3004  N   ASP A 188      24.843  49.047 -65.088  1.00 52.50           N  
ATOM   3005  H   ASP A 188      24.966  48.295 -65.751  1.00 52.50           H  
ATOM   3006  CA  ASP A 188      24.496  50.372 -65.607  1.00 52.50           C  
ATOM   3007  HA  ASP A 188      24.811  51.126 -64.886  1.00 52.50           H  
ATOM   3008  C   ASP A 188      22.967  50.477 -65.730  1.00 52.50           C  
ATOM   3009  CB  ASP A 188      25.211  50.654 -66.943  1.00 52.50           C  
ATOM   3010  HB2 ASP A 188      25.301  49.733 -67.518  1.00 52.50           H  
ATOM   3011  HB3 ASP A 188      24.603  51.348 -67.524  1.00 52.50           H  
ATOM   3012  O   ASP A 188      22.318  49.584 -66.276  1.00 52.50           O  
ATOM   3013  CG  ASP A 188      26.589  51.304 -66.753  1.00 52.50           C  
ATOM   3014  OD1 ASP A 188      26.702  52.192 -65.887  1.00 52.50           O  
ATOM   3015  OD2 ASP A 188      27.520  50.965 -67.522  1.00 52.50           O  
ATOM   3016  N   GLN A 189      22.383  51.577 -65.242  1.00 54.12           N  
ATOM   3017  H   GLN A 189      22.979  52.267 -64.806  1.00 54.12           H  
ATOM   3018  CA  GLN A 189      20.923  51.771 -65.149  1.00 54.12           C  
ATOM   3019  HA  GLN A 189      20.510  50.953 -64.559  1.00 54.12           H  
ATOM   3020  C   GLN A 189      20.173  51.733 -66.495  1.00 54.12           C  
ATOM   3021  CB  GLN A 189      20.613  53.098 -64.428  1.00 54.12           C  
ATOM   3022  HB2 GLN A 189      19.549  53.305 -64.541  1.00 54.12           H  
ATOM   3023  HB3 GLN A 189      21.165  53.915 -64.892  1.00 54.12           H  
ATOM   3024  O   GLN A 189      18.948  51.640 -66.498  1.00 54.12           O  
ATOM   3025  CG  GLN A 189      20.916  53.050 -62.922  1.00 54.12           C  
ATOM   3026  HG2 GLN A 189      21.994  53.065 -62.761  1.00 54.12           H  
ATOM   3027  HG3 GLN A 189      20.524  52.117 -62.516  1.00 54.12           H  
ATOM   3028  CD  GLN A 189      20.278  54.205 -62.149  1.00 54.12           C  
ATOM   3029  NE2 GLN A 189      20.153  54.087 -60.845  1.00 54.12           N  
ATOM   3030 HE21 GLN A 189      20.474  53.256 -60.370  1.00 54.12           H  
ATOM   3031 HE22 GLN A 189      19.724  54.873 -60.377  1.00 54.12           H  
ATOM   3032  OE1 GLN A 189      19.881  55.229 -62.676  1.00 54.12           O  
ATOM   3033  N   ASN A 190      20.880  51.780 -67.627  1.00 54.30           N  
ATOM   3034  H   ASN A 190      21.886  51.761 -67.551  1.00 54.30           H  
ATOM   3035  CA  ASN A 190      20.276  51.940 -68.952  1.00 54.30           C  
ATOM   3036  HA  ASN A 190      19.213  52.149 -68.831  1.00 54.30           H  
ATOM   3037  C   ASN A 190      20.298  50.685 -69.840  1.00 54.30           C  
ATOM   3038  CB  ASN A 190      20.906  53.168 -69.631  1.00 54.30           C  
ATOM   3039  HB2 ASN A 190      21.990  53.145 -69.513  1.00 54.30           H  
ATOM   3040  HB3 ASN A 190      20.683  53.139 -70.697  1.00 54.30           H  
ATOM   3041  O   ASN A 190      19.700  50.715 -70.910  1.00 54.30           O  
ATOM   3042  CG  ASN A 190      20.357  54.484 -69.104  1.00 54.30           C  
ATOM   3043  ND2 ASN A 190      20.971  55.586 -69.460  1.00 54.30           N  
ATOM   3044 HD21 ASN A 190      21.777  55.554 -70.068  1.00 54.30           H  
ATOM   3045 HD22 ASN A 190      20.575  56.440 -69.093  1.00 54.30           H  
ATOM   3046  OD1 ASN A 190      19.375  54.566 -68.390  1.00 54.30           O  
ATOM   3047  N   GLU A 191      20.923  49.581 -69.421  1.00 57.98           N  
ATOM   3048  H   GLU A 191      21.365  49.581 -68.512  1.00 57.98           H  
ATOM   3049  CA  GLU A 191      20.901  48.320 -70.176  1.00 57.98           C  
ATOM   3050  HA  GLU A 191      20.080  48.330 -70.893  1.00 57.98           H  
ATOM   3051  C   GLU A 191      20.646  47.149 -69.225  1.00 57.98           C  
ATOM   3052  CB  GLU A 191      22.199  48.122 -70.981  1.00 57.98           C  
ATOM   3053  HB2 GLU A 191      22.248  47.083 -71.307  1.00 57.98           H  
ATOM   3054  HB3 GLU A 191      23.054  48.321 -70.335  1.00 57.98           H  
ATOM   3055  O   GLU A 191      21.543  46.656 -68.540  1.00 57.98           O  
ATOM   3056  CG  GLU A 191      22.268  49.012 -72.236  1.00 57.98           C  
ATOM   3057  HG2 GLU A 191      21.390  48.817 -72.851  1.00 57.98           H  
ATOM   3058  HG3 GLU A 191      22.248  50.059 -71.931  1.00 57.98           H  
ATOM   3059  CD  GLU A 191      23.541  48.773 -73.068  1.00 57.98           C  
ATOM   3060  OE1 GLU A 191      23.500  48.951 -74.305  1.00 57.98           O  
ATOM   3061  OE2 GLU A 191      24.596  48.458 -72.465  1.00 57.98           O  
ATOM   3062  N   THR A 192      19.397  46.682 -69.179  1.00 69.23           N  
ATOM   3063  H   THR A 192      18.684  47.120 -69.745  1.00 69.23           H  
ATOM   3064  CA  THR A 192      19.062  45.453 -68.458  1.00 69.23           C  
ATOM   3065  HA  THR A 192      19.698  45.392 -67.575  1.00 69.23           H  
ATOM   3066  C   THR A 192      19.380  44.251 -69.340  1.00 69.23           C  
ATOM   3067  CB  THR A 192      17.614  45.437 -67.948  1.00 69.23           C  
ATOM   3068  HB  THR A 192      17.415  44.477 -67.471  1.00 69.23           H  
ATOM   3069  O   THR A 192      18.989  44.190 -70.508  1.00 69.23           O  
ATOM   3070  CG2 THR A 192      17.364  46.549 -66.929  1.00 69.23           C  
ATOM   3071 HG21 THR A 192      18.075  46.460 -66.108  1.00 69.23           H  
ATOM   3072 HG22 THR A 192      17.487  47.527 -67.394  1.00 69.23           H  
ATOM   3073 HG23 THR A 192      16.355  46.464 -66.526  1.00 69.23           H  
ATOM   3074  OG1 THR A 192      16.694  45.632 -68.992  1.00 69.23           O  
ATOM   3075  HG1 THR A 192      15.920  46.056 -68.613  1.00 69.23           H  
ATOM   3076  N   SER A 193      20.110  43.294 -68.779  1.00 75.22           N  
ATOM   3077  H   SER A 193      20.416  43.412 -67.824  1.00 75.22           H  
ATOM   3078  CA  SER A 193      20.366  41.988 -69.376  1.00 75.22           C  
ATOM   3079  HA  SER A 193      19.914  41.940 -70.366  1.00 75.22           H  
ATOM   3080  C   SER A 193      19.702  40.926 -68.505  1.00 75.22           C  
ATOM   3081  CB  SER A 193      21.869  41.755 -69.554  1.00 75.22           C  
ATOM   3082  HB2 SER A 193      22.032  40.731 -69.890  1.00 75.22           H  
ATOM   3083  HB3 SER A 193      22.252  42.436 -70.314  1.00 75.22           H  
ATOM   3084  O   SER A 193      19.753  40.985 -67.279  1.00 75.22           O  
ATOM   3085  OG  SER A 193      22.567  41.969 -68.346  1.00 75.22           O  
ATOM   3086  HG  SER A 193      22.785  42.902 -68.290  1.00 75.22           H  
ATOM   3087  N   SER A 194      19.018  39.973 -69.134  1.00 83.93           N  
ATOM   3088  H   SER A 194      18.967  40.010 -70.143  1.00 83.93           H  
ATOM   3089  CA  SER A 194      18.360  38.867 -68.443  1.00 83.93           C  
ATOM   3090  HA  SER A 194      18.528  38.943 -67.368  1.00 83.93           H  
ATOM   3091  C   SER A 194      18.947  37.560 -68.931  1.00 83.93           C  
ATOM   3092  CB  SER A 194      16.846  38.898 -68.669  1.00 83.93           C  
ATOM   3093  HB2 SER A 194      16.644  38.909 -69.740  1.00 83.93           H  
ATOM   3094  HB3 SER A 194      16.438  39.809 -68.231  1.00 83.93           H  
ATOM   3095  O   SER A 194      18.783  37.199 -70.101  1.00 83.93           O  
ATOM   3096  OG  SER A 194      16.216  37.763 -68.078  1.00 83.93           O  
ATOM   3097  HG  SER A 194      16.715  36.973 -68.295  1.00 83.93           H  
ATOM   3098  N   LEU A 195      19.542  36.806 -68.010  1.00 89.04           N  
ATOM   3099  H   LEU A 195      19.654  37.172 -67.076  1.00 89.04           H  
ATOM   3100  CA  LEU A 195      19.887  35.410 -68.239  1.00 89.04           C  
ATOM   3101  HA  LEU A 195      20.588  35.357 -69.071  1.00 89.04           H  
ATOM   3102  C   LEU A 195      18.613  34.630 -68.595  1.00 89.04           C  
ATOM   3103  CB  LEU A 195      20.563  34.875 -66.969  1.00 89.04           C  
ATOM   3104  HB2 LEU A 195      21.398  35.526 -66.712  1.00 89.04           H  
ATOM   3105  HB3 LEU A 195      19.842  34.917 -66.152  1.00 89.04           H  
ATOM   3106  O   LEU A 195      17.605  34.731 -67.899  1.00 89.04           O  
ATOM   3107  CG  LEU A 195      21.084  33.437 -67.095  1.00 89.04           C  
ATOM   3108  HG  LEU A 195      20.277  32.771 -67.402  1.00 89.04           H  
ATOM   3109  CD1 LEU A 195      22.238  33.325 -68.088  1.00 89.04           C  
ATOM   3110 HD11 LEU A 195      23.046  33.996 -67.796  1.00 89.04           H  
ATOM   3111 HD12 LEU A 195      21.908  33.575 -69.096  1.00 89.04           H  
ATOM   3112 HD13 LEU A 195      22.608  32.300 -68.097  1.00 89.04           H  
ATOM   3113  CD2 LEU A 195      21.586  32.998 -65.727  1.00 89.04           C  
ATOM   3114 HD21 LEU A 195      21.920  31.961 -65.765  1.00 89.04           H  
ATOM   3115 HD22 LEU A 195      20.782  33.072 -64.994  1.00 89.04           H  
ATOM   3116 HD23 LEU A 195      22.414  33.633 -65.412  1.00 89.04           H  
ATOM   3117  N   GLN A 196      18.635  33.913 -69.715  1.00 90.68           N  
ATOM   3118  H   GLN A 196      19.484  33.910 -70.262  1.00 90.68           H  
ATOM   3119  CA  GLN A 196      17.519  33.088 -70.185  1.00 90.68           C  
ATOM   3120  HA  GLN A 196      16.590  33.413 -69.716  1.00 90.68           H  
ATOM   3121  C   GLN A 196      17.717  31.624 -69.805  1.00 90.68           C  
ATOM   3122  CB  GLN A 196      17.368  33.213 -71.710  1.00 90.68           C  
ATOM   3123  HB2 GLN A 196      16.543  32.577 -72.029  1.00 90.68           H  
ATOM   3124  HB3 GLN A 196      18.275  32.851 -72.196  1.00 90.68           H  
ATOM   3125  O   GLN A 196      16.751  30.938 -69.474  1.00 90.68           O  
ATOM   3126  CG  GLN A 196      17.092  34.643 -72.188  1.00 90.68           C  
ATOM   3127  HG2 GLN A 196      16.927  34.628 -73.265  1.00 90.68           H  
ATOM   3128  HG3 GLN A 196      17.969  35.261 -71.995  1.00 90.68           H  
ATOM   3129  CD  GLN A 196      15.868  35.260 -71.522  1.00 90.68           C  
ATOM   3130  NE2 GLN A 196      16.019  36.391 -70.873  1.00 90.68           N  
ATOM   3131 HE21 GLN A 196      15.205  36.759 -70.402  1.00 90.68           H  
ATOM   3132 HE22 GLN A 196      16.945  36.782 -70.769  1.00 90.68           H  
ATOM   3133  OE1 GLN A 196      14.762  34.752 -71.579  1.00 90.68           O  
ATOM   3134  N   SER A 197      18.960  31.146 -69.845  1.00 93.89           N  
ATOM   3135  H   SER A 197      19.714  31.756 -70.128  1.00 93.89           H  
ATOM   3136  CA  SER A 197      19.280  29.745 -69.583  1.00 93.89           C  
ATOM   3137  HA  SER A 197      18.697  29.420 -68.721  1.00 93.89           H  
ATOM   3138  C   SER A 197      20.763  29.538 -69.282  1.00 93.89           C  
ATOM   3139  CB  SER A 197      18.893  28.894 -70.798  1.00 93.89           C  
ATOM   3140  HB2 SER A 197      19.185  27.858 -70.630  1.00 93.89           H  
ATOM   3141  HB3 SER A 197      17.815  28.938 -70.952  1.00 93.89           H  
ATOM   3142  O   SER A 197      21.599  30.219 -69.882  1.00 93.89           O  
ATOM   3143  OG  SER A 197      19.552  29.414 -71.939  1.00 93.89           O  
ATOM   3144  HG  SER A 197      20.449  29.604 -71.654  1.00 93.89           H  
ATOM   3145  N   LEU A 198      21.068  28.555 -68.434  1.00 94.87           N  
ATOM   3146  H   LEU A 198      20.299  28.028 -68.045  1.00 94.87           H  
ATOM   3147  CA  LEU A 198      22.410  28.014 -68.191  1.00 94.87           C  
ATOM   3148  HA  LEU A 198      23.143  28.568 -68.777  1.00 94.87           H  
ATOM   3149  C   LEU A 198      22.464  26.552 -68.632  1.00 94.87           C  
ATOM   3150  CB  LEU A 198      22.772  28.120 -66.698  1.00 94.87           C  
ATOM   3151  HB2 LEU A 198      21.893  27.859 -66.110  1.00 94.87           H  
ATOM   3152  HB3 LEU A 198      23.554  27.399 -66.458  1.00 94.87           H  
ATOM   3153  O   LEU A 198      21.537  25.791 -68.352  1.00 94.87           O  
ATOM   3154  CG  LEU A 198      23.256  29.512 -66.282  1.00 94.87           C  
ATOM   3155  HG  LEU A 198      22.649  30.256 -66.798  1.00 94.87           H  
ATOM   3156  CD1 LEU A 198      23.116  29.697 -64.768  1.00 94.87           C  
ATOM   3157 HD11 LEU A 198      23.508  30.670 -64.475  1.00 94.87           H  
ATOM   3158 HD12 LEU A 198      22.068  29.627 -64.478  1.00 94.87           H  
ATOM   3159 HD13 LEU A 198      23.682  28.923 -64.249  1.00 94.87           H  
ATOM   3160  CD2 LEU A 198      24.720  29.727 -66.652  1.00 94.87           C  
ATOM   3161 HD21 LEU A 198      24.897  29.474 -67.697  1.00 94.87           H  
ATOM   3162 HD22 LEU A 198      24.984  30.773 -66.491  1.00 94.87           H  
ATOM   3163 HD23 LEU A 198      25.357  29.108 -66.020  1.00 94.87           H  
ATOM   3164  N   TYR A 199      23.562  26.165 -69.273  1.00 95.02           N  
ATOM   3165  H   TYR A 199      24.261  26.862 -69.485  1.00 95.02           H  
ATOM   3166  CA  TYR A 199      23.845  24.800 -69.705  1.00 95.02           C  
ATOM   3167  HA  TYR A 199      23.087  24.120 -69.317  1.00 95.02           H  
ATOM   3168  C   TYR A 199      25.204  24.363 -69.175  1.00 95.02           C  
ATOM   3169  CB  TYR A 199      23.843  24.702 -71.238  1.00 95.02           C  
ATOM   3170  HB2 TYR A 199      24.577  25.403 -71.637  1.00 95.02           H  
ATOM   3171  HB3 TYR A 199      24.166  23.701 -71.524  1.00 95.02           H  
ATOM   3172  O   TYR A 199      26.165  25.123 -69.238  1.00 95.02           O  
ATOM   3173  CG  TYR A 199      22.503  24.980 -71.879  1.00 95.02           C  
ATOM   3174  CD1 TYR A 199      21.660  23.912 -72.241  1.00 95.02           C  
ATOM   3175  HD1 TYR A 199      21.997  22.896 -72.098  1.00 95.02           H  
ATOM   3176  CD2 TYR A 199      22.097  26.304 -72.116  1.00 95.02           C  
ATOM   3177  HD2 TYR A 199      22.765  27.120 -71.884  1.00 95.02           H  
ATOM   3178  CE1 TYR A 199      20.373  24.161 -72.754  1.00 95.02           C  
ATOM   3179  HE1 TYR A 199      19.708  23.346 -72.998  1.00 95.02           H  
ATOM   3180  CE2 TYR A 199      20.826  26.547 -72.661  1.00 95.02           C  
ATOM   3181  HE2 TYR A 199      20.524  27.556 -72.897  1.00 95.02           H  
ATOM   3182  OH  TYR A 199      18.683  25.745 -73.378  1.00 95.02           O  
ATOM   3183  HH  TYR A 199      18.467  26.678 -73.316  1.00 95.02           H  
ATOM   3184  CZ  TYR A 199      19.943  25.487 -72.938  1.00 95.02           C  
ATOM   3185  N   ILE A 200      25.289  23.113 -68.730  1.00 95.40           N  
ATOM   3186  H   ILE A 200      24.441  22.567 -68.692  1.00 95.40           H  
ATOM   3187  CA  ILE A 200      26.547  22.377 -68.629  1.00 95.40           C  
ATOM   3188  HA  ILE A 200      27.377  23.049 -68.847  1.00 95.40           H  
ATOM   3189  C   ILE A 200      26.509  21.300 -69.703  1.00 95.40           C  
ATOM   3190  CB  ILE A 200      26.776  21.813 -67.214  1.00 95.40           C  
ATOM   3191  HB  ILE A 200      25.904  21.228 -66.921  1.00 95.40           H  
ATOM   3192  O   ILE A 200      25.553  20.523 -69.777  1.00 95.40           O  
ATOM   3193  CG1 ILE A 200      26.957  22.990 -66.231  1.00 95.40           C  
ATOM   3194 HG12 ILE A 200      26.123  23.685 -66.331  1.00 95.40           H  
ATOM   3195 HG13 ILE A 200      27.870  23.532 -66.478  1.00 95.40           H  
ATOM   3196  CG2 ILE A 200      28.020  20.899 -67.192  1.00 95.40           C  
ATOM   3197 HG21 ILE A 200      28.898  21.461 -67.511  1.00 95.40           H  
ATOM   3198 HG22 ILE A 200      27.885  20.046 -67.856  1.00 95.40           H  
ATOM   3199 HG23 ILE A 200      28.191  20.504 -66.190  1.00 95.40           H  
ATOM   3200  CD1 ILE A 200      27.012  22.558 -64.767  1.00 95.40           C  
ATOM   3201 HD11 ILE A 200      27.007  23.440 -64.127  1.00 95.40           H  
ATOM   3202 HD12 ILE A 200      26.139  21.949 -64.533  1.00 95.40           H  
ATOM   3203 HD13 ILE A 200      27.931  22.006 -64.569  1.00 95.40           H  
ATOM   3204  N   LEU A 201      27.533  21.258 -70.545  1.00 92.65           N  
ATOM   3205  H   LEU A 201      28.273  21.936 -70.434  1.00 92.65           H  
ATOM   3206  CA  LEU A 201      27.613  20.334 -71.669  1.00 92.65           C  
ATOM   3207  HA  LEU A 201      26.936  19.501 -71.474  1.00 92.65           H  
ATOM   3208  C   LEU A 201      29.001  19.710 -71.788  1.00 92.65           C  
ATOM   3209  CB  LEU A 201      27.101  21.036 -72.942  1.00 92.65           C  
ATOM   3210  HB2 LEU A 201      26.076  21.345 -72.735  1.00 92.65           H  
ATOM   3211  HB3 LEU A 201      27.053  20.312 -73.755  1.00 92.65           H  
ATOM   3212  O   LEU A 201      29.998  20.317 -71.412  1.00 92.65           O  
ATOM   3213  CG  LEU A 201      27.897  22.274 -73.400  1.00 92.65           C  
ATOM   3214  HG  LEU A 201      28.327  22.783 -72.538  1.00 92.65           H  
ATOM   3215  CD1 LEU A 201      28.993  21.885 -74.392  1.00 92.65           C  
ATOM   3216 HD11 LEU A 201      28.548  21.414 -75.269  1.00 92.65           H  
ATOM   3217 HD12 LEU A 201      29.539  22.768 -74.726  1.00 92.65           H  
ATOM   3218 HD13 LEU A 201      29.681  21.176 -73.934  1.00 92.65           H  
ATOM   3219  CD2 LEU A 201      26.971  23.256 -74.112  1.00 92.65           C  
ATOM   3220 HD21 LEU A 201      26.414  22.752 -74.901  1.00 92.65           H  
ATOM   3221 HD22 LEU A 201      27.568  24.050 -74.560  1.00 92.65           H  
ATOM   3222 HD23 LEU A 201      26.280  23.699 -73.395  1.00 92.65           H  
ATOM   3223  N   HIS A 202      29.042  18.488 -72.303  1.00 91.68           N  
ATOM   3224  H   HIS A 202      28.167  18.081 -72.601  1.00 91.68           H  
ATOM   3225  CA  HIS A 202      30.246  17.728 -72.611  1.00 91.68           C  
ATOM   3226  HA  HIS A 202      31.112  18.183 -72.130  1.00 91.68           H  
ATOM   3227  C   HIS A 202      30.460  17.691 -74.121  1.00 91.68           C  
ATOM   3228  CB  HIS A 202      30.069  16.298 -72.101  1.00 91.68           C  
ATOM   3229  HB2 HIS A 202      29.303  15.817 -72.710  1.00 91.68           H  
ATOM   3230  HB3 HIS A 202      29.724  16.324 -71.068  1.00 91.68           H  
ATOM   3231  O   HIS A 202      29.494  17.523 -74.869  1.00 91.68           O  
ATOM   3232  CG  HIS A 202      31.338  15.493 -72.135  1.00 91.68           C  
ATOM   3233  CD2 HIS A 202      32.458  15.784 -71.412  1.00 91.68           C  
ATOM   3234  HD2 HIS A 202      32.579  16.624 -70.743  1.00 91.68           H  
ATOM   3235  ND1 HIS A 202      31.625  14.369 -72.883  1.00 91.68           N  
ATOM   3236  HD1 HIS A 202      31.017  13.802 -73.457  1.00 91.68           H  
ATOM   3237  CE1 HIS A 202      32.887  14.002 -72.605  1.00 91.68           C  
ATOM   3238  HE1 HIS A 202      33.394  13.131 -72.995  1.00 91.68           H  
ATOM   3239  NE2 HIS A 202      33.429  14.841 -71.722  1.00 91.68           N  
ATOM   3240  N   GLU A 203      31.710  17.763 -74.577  1.00 89.00           N  
ATOM   3241  H   GLU A 203      32.457  17.918 -73.915  1.00 89.00           H  
ATOM   3242  CA  GLU A 203      32.038  17.777 -76.010  1.00 89.00           C  
ATOM   3243  HA  GLU A 203      31.570  18.658 -76.449  1.00 89.00           H  
ATOM   3244  C   GLU A 203      31.492  16.574 -76.798  1.00 89.00           C  
ATOM   3245  CB  GLU A 203      33.556  17.922 -76.207  1.00 89.00           C  
ATOM   3246  HB2 GLU A 203      33.872  18.859 -75.748  1.00 89.00           H  
ATOM   3247  HB3 GLU A 203      33.753  17.994 -77.276  1.00 89.00           H  
ATOM   3248  O   GLU A 203      31.089  16.738 -77.948  1.00 89.00           O  
ATOM   3249  CG  GLU A 203      34.403  16.783 -75.617  1.00 89.00           C  
ATOM   3250  HG2 GLU A 203      34.168  16.679 -74.558  1.00 89.00           H  
ATOM   3251  HG3 GLU A 203      34.142  15.849 -76.114  1.00 89.00           H  
ATOM   3252  CD  GLU A 203      35.914  17.017 -75.773  1.00 89.00           C  
ATOM   3253  OE1 GLU A 203      36.666  16.389 -74.999  1.00 89.00           O  
ATOM   3254  OE2 GLU A 203      36.338  17.868 -76.594  1.00 89.00           O  
ATOM   3255  N   THR A 204      31.429  15.385 -76.188  1.00 85.43           N  
ATOM   3256  H   THR A 204      31.869  15.294 -75.284  1.00 85.43           H  
ATOM   3257  CA  THR A 204      30.900  14.166 -76.832  1.00 85.43           C  
ATOM   3258  HA  THR A 204      30.781  14.340 -77.902  1.00 85.43           H  
ATOM   3259  C   THR A 204      29.532  13.734 -76.313  1.00 85.43           C  
ATOM   3260  CB  THR A 204      31.861  12.982 -76.668  1.00 85.43           C  
ATOM   3261  HB  THR A 204      31.372  12.075 -77.023  1.00 85.43           H  
ATOM   3262  O   THR A 204      28.753  13.169 -77.077  1.00 85.43           O  
ATOM   3263  CG2 THR A 204      33.162  13.153 -77.449  1.00 85.43           C  
ATOM   3264 HG21 THR A 204      33.836  12.324 -77.231  1.00 85.43           H  
ATOM   3265 HG22 THR A 204      32.943  13.160 -78.517  1.00 85.43           H  
ATOM   3266 HG23 THR A 204      33.654  14.089 -77.185  1.00 85.43           H  
ATOM   3267  OG1 THR A 204      32.177  12.818 -75.308  1.00 85.43           O  
ATOM   3268  HG1 THR A 204      32.776  12.072 -75.230  1.00 85.43           H  
ATOM   3269  N   ASN A 205      29.214  14.001 -75.039  1.00 81.93           N  
ATOM   3270  H   ASN A 205      29.844  14.586 -74.510  1.00 81.93           H  
ATOM   3271  CA  ASN A 205      27.974  13.514 -74.410  1.00 81.93           C  
ATOM   3272  HA  ASN A 205      27.642  12.632 -74.957  1.00 81.93           H  
ATOM   3273  C   ASN A 205      26.818  14.523 -74.535  1.00 81.93           C  
ATOM   3274  CB  ASN A 205      28.224  13.055 -72.953  1.00 81.93           C  
ATOM   3275  HB2 ASN A 205      28.546  13.889 -72.330  1.00 81.93           H  
ATOM   3276  HB3 ASN A 205      27.282  12.695 -72.538  1.00 81.93           H  
ATOM   3277  O   ASN A 205      25.685  14.207 -74.177  1.00 81.93           O  
ATOM   3278  CG  ASN A 205      29.223  11.915 -72.825  1.00 81.93           C  
ATOM   3279  ND2 ASN A 205      29.920  11.819 -71.716  1.00 81.93           N  
ATOM   3280 HD21 ASN A 205      30.599  11.074 -71.656  1.00 81.93           H  
ATOM   3281 HD22 ASN A 205      29.820  12.473 -70.952  1.00 81.93           H  
ATOM   3282  OD1 ASN A 205      29.397  11.109 -73.720  1.00 81.93           O  
ATOM   3283  N   GLY A 206      27.082  15.726 -75.056  1.00 87.69           N  
ATOM   3284  H   GLY A 206      28.039  15.961 -75.282  1.00 87.69           H  
ATOM   3285  CA  GLY A 206      26.078  16.769 -75.232  1.00 87.69           C  
ATOM   3286  HA2 GLY A 206      26.473  17.541 -75.893  1.00 87.69           H  
ATOM   3287  HA3 GLY A 206      25.193  16.336 -75.698  1.00 87.69           H  
ATOM   3288  C   GLY A 206      25.675  17.428 -73.912  1.00 87.69           C  
ATOM   3289  O   GLY A 206      26.486  17.568 -72.998  1.00 87.69           O  
ATOM   3290  N   VAL A 207      24.423  17.882 -73.817  1.00 90.55           N  
ATOM   3291  H   VAL A 207      23.777  17.674 -74.564  1.00 90.55           H  
ATOM   3292  CA  VAL A 207      23.916  18.596 -72.634  1.00 90.55           C  
ATOM   3293  HA  VAL A 207      24.634  19.373 -72.370  1.00 90.55           H  
ATOM   3294  C   VAL A 207      23.804  17.640 -71.447  1.00 90.55           C  
ATOM   3295  CB  VAL A 207      22.570  19.289 -72.916  1.00 90.55           C  
ATOM   3296  HB  VAL A 207      21.833  18.543 -73.216  1.00 90.55           H  
ATOM   3297  O   VAL A 207      23.044  16.676 -71.475  1.00 90.55           O  
ATOM   3298  CG1 VAL A 207      22.046  20.028 -71.677  1.00 90.55           C  
ATOM   3299 HG11 VAL A 207      21.806  19.317 -70.886  1.00 90.55           H  
ATOM   3300 HG12 VAL A 207      21.128  20.563 -71.923  1.00 90.55           H  
ATOM   3301 HG13 VAL A 207      22.793  20.731 -71.309  1.00 90.55           H  
ATOM   3302  CG2 VAL A 207      22.712  20.314 -74.050  1.00 90.55           C  
ATOM   3303 HG21 VAL A 207      23.001  19.819 -74.978  1.00 90.55           H  
ATOM   3304 HG22 VAL A 207      21.759  20.816 -74.216  1.00 90.55           H  
ATOM   3305 HG23 VAL A 207      23.466  21.057 -73.791  1.00 90.55           H  
ATOM   3306  N   ILE A 208      24.539  17.948 -70.382  1.00 91.64           N  
ATOM   3307  H   ILE A 208      25.107  18.782 -70.427  1.00 91.64           H  
ATOM   3308  CA  ILE A 208      24.536  17.205 -69.119  1.00 91.64           C  
ATOM   3309  HA  ILE A 208      24.389  16.143 -69.312  1.00 91.64           H  
ATOM   3310  C   ILE A 208      23.395  17.679 -68.227  1.00 91.64           C  
ATOM   3311  CB  ILE A 208      25.896  17.411 -68.427  1.00 91.64           C  
ATOM   3312  HB  ILE A 208      26.154  18.469 -68.473  1.00 91.64           H  
ATOM   3313  O   ILE A 208      22.671  16.872 -67.644  1.00 91.64           O  
ATOM   3314  CG1 ILE A 208      26.982  16.611 -69.161  1.00 91.64           C  
ATOM   3315 HG12 ILE A 208      26.918  15.564 -68.865  1.00 91.64           H  
ATOM   3316 HG13 ILE A 208      26.843  16.665 -70.241  1.00 91.64           H  
ATOM   3317  CG2 ILE A 208      25.850  17.023 -66.943  1.00 91.64           C  
ATOM   3318 HG21 ILE A 208      26.832  17.122 -66.480  1.00 91.64           H  
ATOM   3319 HG22 ILE A 208      25.207  17.724 -66.411  1.00 91.64           H  
ATOM   3320 HG23 ILE A 208      25.493  16.000 -66.824  1.00 91.64           H  
ATOM   3321  CD1 ILE A 208      28.376  17.145 -68.846  1.00 91.64           C  
ATOM   3322 HD11 ILE A 208      28.481  17.420 -67.797  1.00 91.64           H  
ATOM   3323 HD12 ILE A 208      29.094  16.357 -69.074  1.00 91.64           H  
ATOM   3324 HD13 ILE A 208      28.581  18.025 -69.455  1.00 91.64           H  
ATOM   3325  N   ALA A 209      23.256  18.994 -68.098  1.00 94.78           N  
ATOM   3326  H   ALA A 209      23.886  19.600 -68.605  1.00 94.78           H  
ATOM   3327  CA  ALA A 209      22.160  19.616 -67.386  1.00 94.78           C  
ATOM   3328  HA  ALA A 209      21.261  19.022 -67.553  1.00 94.78           H  
ATOM   3329  C   ALA A 209      21.918  21.014 -67.931  1.00 94.78           C  
ATOM   3330  CB  ALA A 209      22.461  19.673 -65.886  1.00 94.78           C  
ATOM   3331  HB1 ALA A 209      23.336  20.299 -65.715  1.00 94.78           H  
ATOM   3332  HB2 ALA A 209      22.639  18.667 -65.506  1.00 94.78           H  
ATOM   3333  HB3 ALA A 209      21.609  20.098 -65.356  1.00 94.78           H  
ATOM   3334  O   ALA A 209      22.837  21.681 -68.416  1.00 94.78           O  
ATOM   3335  N   ASN A 210      20.686  21.476 -67.807  1.00 94.66           N  
ATOM   3336  H   ASN A 210      19.971  20.874 -67.423  1.00 94.66           H  
ATOM   3337  CA  ASN A 210      20.332  22.838 -68.137  1.00 94.66           C  
ATOM   3338  HA  ASN A 210      21.207  23.461 -67.951  1.00 94.66           H  
ATOM   3339  C   ASN A 210      19.220  23.355 -67.235  1.00 94.66           C  
ATOM   3340  CB  ASN A 210      19.992  22.937 -69.628  1.00 94.66           C  
ATOM   3341  HB2 ASN A 210      19.932  23.990 -69.904  1.00 94.66           H  
ATOM   3342  HB3 ASN A 210      20.803  22.482 -70.196  1.00 94.66           H  
ATOM   3343  O   ASN A 210      18.400  22.601 -66.716  1.00 94.66           O  
ATOM   3344  CG  ASN A 210      18.708  22.236 -70.024  1.00 94.66           C  
ATOM   3345  ND2 ASN A 210      17.722  22.966 -70.490  1.00 94.66           N  
ATOM   3346 HD21 ASN A 210      16.888  22.460 -70.753  1.00 94.66           H  
ATOM   3347 HD22 ASN A 210      17.824  23.965 -70.591  1.00 94.66           H  
ATOM   3348  OD1 ASN A 210      18.579  21.028 -69.958  1.00 94.66           O  
ATOM   3349  N   ILE A 211      19.183  24.667 -67.075  1.00 95.34           N  
ATOM   3350  H   ILE A 211      19.901  25.220 -67.520  1.00 95.34           H  
ATOM   3351  CA  ILE A 211      18.107  25.373 -66.394  1.00 95.34           C  
ATOM   3352  HA  ILE A 211      17.251  24.705 -66.305  1.00 95.34           H  
ATOM   3353  C   ILE A 211      17.684  26.538 -67.274  1.00 95.34           C  
ATOM   3354  CB  ILE A 211      18.517  25.773 -64.961  1.00 95.34           C  
ATOM   3355  HB  ILE A 211      18.722  24.844 -64.429  1.00 95.34           H  
ATOM   3356  O   ILE A 211      18.516  27.334 -67.707  1.00 95.34           O  
ATOM   3357  CG1 ILE A 211      17.335  26.468 -64.254  1.00 95.34           C  
ATOM   3358 HG12 ILE A 211      17.116  27.416 -64.745  1.00 95.34           H  
ATOM   3359 HG13 ILE A 211      16.456  25.829 -64.341  1.00 95.34           H  
ATOM   3360  CG2 ILE A 211      19.802  26.618 -64.902  1.00 95.34           C  
ATOM   3361 HG21 ILE A 211      19.633  27.601 -65.341  1.00 95.34           H  
ATOM   3362 HG22 ILE A 211      20.605  26.113 -65.439  1.00 95.34           H  
ATOM   3363 HG23 ILE A 211      20.129  26.741 -63.870  1.00 95.34           H  
ATOM   3364  CD1 ILE A 211      17.567  26.744 -62.765  1.00 95.34           C  
ATOM   3365 HD11 ILE A 211      16.653  27.146 -62.329  1.00 95.34           H  
ATOM   3366 HD12 ILE A 211      18.365  27.474 -62.632  1.00 95.34           H  
ATOM   3367 HD13 ILE A 211      17.825  25.819 -62.250  1.00 95.34           H  
ATOM   3368  N   ASN A 212      16.388  26.622 -67.550  1.00 93.27           N  
ATOM   3369  H   ASN A 212      15.764  25.956 -67.116  1.00 93.27           H  
ATOM   3370  CA  ASN A 212      15.788  27.772 -68.212  1.00 93.27           C  
ATOM   3371  HA  ASN A 212      16.560  28.367 -68.700  1.00 93.27           H  
ATOM   3372  C   ASN A 212      15.109  28.647 -67.162  1.00 93.27           C  
ATOM   3373  CB  ASN A 212      14.795  27.316 -69.284  1.00 93.27           C  
ATOM   3374  HB2 ASN A 212      14.004  26.746 -68.797  1.00 93.27           H  
ATOM   3375  HB3 ASN A 212      14.341  28.186 -69.757  1.00 93.27           H  
ATOM   3376  O   ASN A 212      14.643  28.163 -66.129  1.00 93.27           O  
ATOM   3377  CG  ASN A 212      15.417  26.471 -70.377  1.00 93.27           C  
ATOM   3378  ND2 ASN A 212      14.705  25.471 -70.838  1.00 93.27           N  
ATOM   3379 HD21 ASN A 212      15.101  24.926 -71.591  1.00 93.27           H  
ATOM   3380 HD22 ASN A 212      13.792  25.292 -70.445  1.00 93.27           H  
ATOM   3381  OD1 ASN A 212      16.523  26.699 -70.838  1.00 93.27           O  
ATOM   3382  N   LYS A 213      15.021  29.944 -67.435  1.00 89.96           N  
ATOM   3383  H   LYS A 213      15.446  30.285 -68.285  1.00 89.96           H  
ATOM   3384  CA  LYS A 213      14.380  30.900 -66.537  1.00 89.96           C  
ATOM   3385  HA  LYS A 213      14.928  30.903 -65.595  1.00 89.96           H  
ATOM   3386  C   LYS A 213      12.929  30.487 -66.251  1.00 89.96           C  
ATOM   3387  CB  LYS A 213      14.499  32.282 -67.180  1.00 89.96           C  
ATOM   3388  HB2 LYS A 213      13.950  32.300 -68.121  1.00 89.96           H  
ATOM   3389  HB3 LYS A 213      15.551  32.481 -67.386  1.00 89.96           H  
ATOM   3390  O   LYS A 213      12.142  30.290 -67.173  1.00 89.96           O  
ATOM   3391  CG  LYS A 213      13.967  33.368 -66.251  1.00 89.96           C  
ATOM   3392  HG2 LYS A 213      14.468  33.298 -65.286  1.00 89.96           H  
ATOM   3393  HG3 LYS A 213      12.893  33.241 -66.111  1.00 89.96           H  
ATOM   3394  CD  LYS A 213      14.239  34.738 -66.867  1.00 89.96           C  
ATOM   3395  HD2 LYS A 213      13.742  34.832 -67.833  1.00 89.96           H  
ATOM   3396  HD3 LYS A 213      15.315  34.870 -66.985  1.00 89.96           H  
ATOM   3397  CE  LYS A 213      13.713  35.771 -65.890  1.00 89.96           C  
ATOM   3398  HE2 LYS A 213      14.120  35.533 -64.908  1.00 89.96           H  
ATOM   3399  HE3 LYS A 213      12.629  35.698 -65.805  1.00 89.96           H  
ATOM   3400  NZ  LYS A 213      14.117  37.149 -66.237  1.00 89.96           N  
ATOM   3401  HZ1 LYS A 213      14.098  37.645 -65.357  1.00 89.96           H  
ATOM   3402  HZ2 LYS A 213      13.488  37.591 -66.892  1.00 89.96           H  
ATOM   3403  HZ3 LYS A 213      15.071  37.195 -66.566  1.00 89.96           H  
ATOM   3404  N   GLY A 214      12.585  30.353 -64.968  1.00 87.03           N  
ATOM   3405  H   GLY A 214      13.299  30.498 -64.269  1.00 87.03           H  
ATOM   3406  CA  GLY A 214      11.253  29.932 -64.513  1.00 87.03           C  
ATOM   3407  HA2 GLY A 214      10.495  30.479 -65.073  1.00 87.03           H  
ATOM   3408  HA3 GLY A 214      11.147  30.189 -63.459  1.00 87.03           H  
ATOM   3409  C   GLY A 214      10.950  28.433 -64.657  1.00 87.03           C  
ATOM   3410  O   GLY A 214       9.821  28.026 -64.394  1.00 87.03           O  
ATOM   3411  N   GLN A 215      11.923  27.609 -65.060  1.00 90.40           N  
ATOM   3412  H   GLN A 215      12.845  27.982 -65.231  1.00 90.40           H  
ATOM   3413  CA  GLN A 215      11.782  26.155 -65.171  1.00 90.40           C  
ATOM   3414  HA  GLN A 215      10.760  25.879 -64.909  1.00 90.40           H  
ATOM   3415  C   GLN A 215      12.722  25.436 -64.188  1.00 90.40           C  
ATOM   3416  CB  GLN A 215      12.033  25.707 -66.621  1.00 90.40           C  
ATOM   3417  HB2 GLN A 215      13.034  26.016 -66.923  1.00 90.40           H  
ATOM   3418  HB3 GLN A 215      11.989  24.619 -66.671  1.00 90.40           H  
ATOM   3419  O   GLN A 215      13.775  25.976 -63.844  1.00 90.40           O  
ATOM   3420  CG  GLN A 215      10.988  26.285 -67.590  1.00 90.40           C  
ATOM   3421  HG2 GLN A 215      11.121  27.363 -67.677  1.00 90.40           H  
ATOM   3422  HG3 GLN A 215       9.995  26.098 -67.182  1.00 90.40           H  
ATOM   3423  CD  GLN A 215      11.062  25.678 -68.991  1.00 90.40           C  
ATOM   3424  NE2 GLN A 215       9.943  25.537 -69.666  1.00 90.40           N  
ATOM   3425 HE21 GLN A 215      10.025  25.129 -70.586  1.00 90.40           H  
ATOM   3426 HE22 GLN A 215       9.063  25.829 -69.265  1.00 90.40           H  
ATOM   3427  OE1 GLN A 215      12.107  25.327 -69.519  1.00 90.40           O  
ATOM   3428  N   PRO A 216      12.367  24.224 -63.719  1.00 91.60           N  
ATOM   3429  CA  PRO A 216      13.271  23.415 -62.907  1.00 91.60           C  
ATOM   3430  HA  PRO A 216      13.609  23.989 -62.043  1.00 91.60           H  
ATOM   3431  C   PRO A 216      14.500  22.974 -63.714  1.00 91.60           C  
ATOM   3432  CB  PRO A 216      12.432  22.224 -62.433  1.00 91.60           C  
ATOM   3433  HB2 PRO A 216      13.031  21.324 -62.289  1.00 91.60           H  
ATOM   3434  HB3 PRO A 216      11.917  22.488 -61.509  1.00 91.60           H  
ATOM   3435  O   PRO A 216      14.476  22.940 -64.946  1.00 91.60           O  
ATOM   3436  CG  PRO A 216      11.410  22.051 -63.556  1.00 91.60           C  
ATOM   3437  HG2 PRO A 216      10.503  21.558 -63.207  1.00 91.60           H  
ATOM   3438  HG3 PRO A 216      11.860  21.493 -64.377  1.00 91.60           H  
ATOM   3439  CD  PRO A 216      11.141  23.488 -63.999  1.00 91.60           C  
ATOM   3440  HD2 PRO A 216      10.887  23.505 -65.059  1.00 91.60           H  
ATOM   3441  HD3 PRO A 216      10.326  23.909 -63.410  1.00 91.60           H  
ATOM   3442  N   VAL A 217      15.567  22.596 -63.007  1.00 93.01           N  
ATOM   3443  H   VAL A 217      15.522  22.637 -61.999  1.00 93.01           H  
ATOM   3444  CA  VAL A 217      16.761  22.001 -63.620  1.00 93.01           C  
ATOM   3445  HA  VAL A 217      17.159  22.696 -64.359  1.00 93.01           H  
ATOM   3446  C   VAL A 217      16.379  20.701 -64.326  1.00 93.01           C  
ATOM   3447  CB  VAL A 217      17.857  21.719 -62.575  1.00 93.01           C  
ATOM   3448  HB  VAL A 217      17.472  21.022 -61.830  1.00 93.01           H  
ATOM   3449  O   VAL A 217      15.790  19.801 -63.727  1.00 93.01           O  
ATOM   3450  CG1 VAL A 217      19.111  21.110 -63.215  1.00 93.01           C  
ATOM   3451 HG11 VAL A 217      19.443  21.728 -64.050  1.00 93.01           H  
ATOM   3452 HG12 VAL A 217      19.909  21.045 -62.475  1.00 93.01           H  
ATOM   3453 HG13 VAL A 217      18.900  20.104 -63.577  1.00 93.01           H  
ATOM   3454  CG2 VAL A 217      18.297  22.993 -61.848  1.00 93.01           C  
ATOM   3455 HG21 VAL A 217      18.778  23.680 -62.544  1.00 93.01           H  
ATOM   3456 HG22 VAL A 217      17.451  23.483 -61.365  1.00 93.01           H  
ATOM   3457 HG23 VAL A 217      19.016  22.711 -61.079  1.00 93.01           H  
ATOM   3458  N   LEU A 218      16.754  20.588 -65.595  1.00 89.98           N  
ATOM   3459  H   LEU A 218      17.249  21.363 -66.014  1.00 89.98           H  
ATOM   3460  CA  LEU A 218      16.713  19.348 -66.352  1.00 89.98           C  
ATOM   3461  HA  LEU A 218      15.994  18.662 -65.905  1.00 89.98           H  
ATOM   3462  C   LEU A 218      18.097  18.709 -66.276  1.00 89.98           C  
ATOM   3463  CB  LEU A 218      16.291  19.642 -67.797  1.00 89.98           C  
ATOM   3464  HB2 LEU A 218      17.009  20.349 -68.212  1.00 89.98           H  
ATOM   3465  HB3 LEU A 218      16.349  18.721 -68.378  1.00 89.98           H  
ATOM   3466  O   LEU A 218      19.102  19.351 -66.578  1.00 89.98           O  
ATOM   3467  CG  LEU A 218      14.884  20.246 -67.948  1.00 89.98           C  
ATOM   3468  HG  LEU A 218      14.821  21.181 -67.390  1.00 89.98           H  
ATOM   3469  CD1 LEU A 218      14.624  20.558 -69.422  1.00 89.98           C  
ATOM   3470 HD11 LEU A 218      13.647  21.028 -69.531  1.00 89.98           H  
ATOM   3471 HD12 LEU A 218      15.389  21.246 -69.782  1.00 89.98           H  
ATOM   3472 HD13 LEU A 218      14.659  19.642 -70.011  1.00 89.98           H  
ATOM   3473  CD2 LEU A 218      13.789  19.298 -67.454  1.00 89.98           C  
ATOM   3474 HD21 LEU A 218      13.873  18.333 -67.955  1.00 89.98           H  
ATOM   3475 HD22 LEU A 218      13.878  19.164 -66.376  1.00 89.98           H  
ATOM   3476 HD23 LEU A 218      12.811  19.732 -67.660  1.00 89.98           H  
ATOM   3477  N   LYS A 219      18.151  17.450 -65.843  1.00 88.14           N  
ATOM   3478  H   LYS A 219      17.281  16.971 -65.660  1.00 88.14           H  
ATOM   3479  CA  LYS A 219      19.397  16.703 -65.655  1.00 88.14           C  
ATOM   3480  HA  LYS A 219      20.231  17.326 -65.978  1.00 88.14           H  
ATOM   3481  C   LYS A 219      19.429  15.455 -66.530  1.00 88.14           C  
ATOM   3482  CB  LYS A 219      19.607  16.405 -64.161  1.00 88.14           C  
ATOM   3483  HB2 LYS A 219      20.649  16.120 -64.016  1.00 88.14           H  
ATOM   3484  HB3 LYS A 219      19.434  17.330 -63.612  1.00 88.14           H  
ATOM   3485  O   LYS A 219      18.398  14.813 -66.726  1.00 88.14           O  
ATOM   3486  CG  LYS A 219      18.718  15.299 -63.562  1.00 88.14           C  
ATOM   3487  HG2 LYS A 219      18.849  14.378 -64.129  1.00 88.14           H  
ATOM   3488  HG3 LYS A 219      17.671  15.600 -63.604  1.00 88.14           H  
ATOM   3489  CD  LYS A 219      19.125  15.025 -62.107  1.00 88.14           C  
ATOM   3490  HD2 LYS A 219      18.935  15.913 -61.503  1.00 88.14           H  
ATOM   3491  HD3 LYS A 219      20.194  14.811 -62.081  1.00 88.14           H  
ATOM   3492  CE  LYS A 219      18.367  13.830 -61.519  1.00 88.14           C  
ATOM   3493  HE2 LYS A 219      18.424  13.004 -62.228  1.00 88.14           H  
ATOM   3494  HE3 LYS A 219      17.319  14.104 -61.395  1.00 88.14           H  
ATOM   3495  NZ  LYS A 219      18.959  13.411 -60.219  1.00 88.14           N  
ATOM   3496  HZ1 LYS A 219      19.915  13.107 -60.341  1.00 88.14           H  
ATOM   3497  HZ2 LYS A 219      18.459  12.635 -59.809  1.00 88.14           H  
ATOM   3498  HZ3 LYS A 219      18.971  14.170 -59.554  1.00 88.14           H  
ATOM   3499  N   GLY A 220      20.614  15.088 -67.006  1.00 79.63           N  
ATOM   3500  H   GLY A 220      21.390  15.727 -66.914  1.00 79.63           H  
ATOM   3501  CA  GLY A 220      20.864  13.805 -67.654  1.00 79.63           C  
ATOM   3502  HA2 GLY A 220      21.866  13.806 -68.082  1.00 79.63           H  
ATOM   3503  HA3 GLY A 220      20.148  13.671 -68.465  1.00 79.63           H  
ATOM   3504  C   GLY A 220      20.741  12.626 -66.681  1.00 79.63           C  
ATOM   3505  O   GLY A 220      20.866  12.775 -65.464  1.00 79.63           O  
ATOM   3506  N   SER A 221      20.530  11.425 -67.221  1.00 71.14           N  
ATOM   3507  H   SER A 221      20.494  11.346 -68.228  1.00 71.14           H  
ATOM   3508  CA  SER A 221      20.281  10.183 -66.466  1.00 71.14           C  
ATOM   3509  HA  SER A 221      19.398  10.324 -65.843  1.00 71.14           H  
ATOM   3510  C   SER A 221      21.419   9.744 -65.537  1.00 71.14           C  
ATOM   3511  CB  SER A 221      19.996   9.048 -67.460  1.00 71.14           C  
ATOM   3512  HB2 SER A 221      19.003   9.201 -67.882  1.00 71.14           H  
ATOM   3513  HB3 SER A 221      20.011   8.084 -66.952  1.00 71.14           H  
ATOM   3514  O   SER A 221      21.183   8.976 -64.609  1.00 71.14           O  
ATOM   3515  OG  SER A 221      20.939   9.063 -68.523  1.00 71.14           O  
ATOM   3516  HG  SER A 221      21.627   8.407 -68.393  1.00 71.14           H  
ATOM   3517  N   HIS A 222      22.649  10.202 -65.778  1.00 72.62           N  
ATOM   3518  H   HIS A 222      22.770  10.828 -66.561  1.00 72.62           H  
ATOM   3519  CA  HIS A 222      23.849   9.738 -65.070  1.00 72.62           C  
ATOM   3520  HA  HIS A 222      23.652   8.743 -64.672  1.00 72.62           H  
ATOM   3521  C   HIS A 222      24.235  10.592 -63.853  1.00 72.62           C  
ATOM   3522  CB  HIS A 222      24.992   9.605 -66.085  1.00 72.62           C  
ATOM   3523  HB2 HIS A 222      25.199  10.576 -66.535  1.00 72.62           H  
ATOM   3524  HB3 HIS A 222      25.894   9.271 -65.573  1.00 72.62           H  
ATOM   3525  O   HIS A 222      25.173  10.251 -63.134  1.00 72.62           O  
ATOM   3526  CG  HIS A 222      24.657   8.606 -67.162  1.00 72.62           C  
ATOM   3527  CD2 HIS A 222      24.374   8.868 -68.476  1.00 72.62           C  
ATOM   3528  HD2 HIS A 222      24.400   9.835 -68.955  1.00 72.62           H  
ATOM   3529  ND1 HIS A 222      24.468   7.257 -66.966  1.00 72.62           N  
ATOM   3530  HD1 HIS A 222      24.600   6.766 -66.094  1.00 72.62           H  
ATOM   3531  CE1 HIS A 222      24.082   6.716 -68.132  1.00 72.62           C  
ATOM   3532  HE1 HIS A 222      23.854   5.672 -68.293  1.00 72.62           H  
ATOM   3533  NE2 HIS A 222      23.985   7.663 -69.073  1.00 72.62           N  
ATOM   3534  N   LEU A 223      23.512  11.684 -63.600  1.00 79.94           N  
ATOM   3535  H   LEU A 223      22.712  11.885 -64.183  1.00 79.94           H  
ATOM   3536  CA  LEU A 223      23.801  12.588 -62.492  1.00 79.94           C  
ATOM   3537  HA  LEU A 223      24.877  12.604 -62.321  1.00 79.94           H  
ATOM   3538  C   LEU A 223      23.148  12.122 -61.192  1.00 79.94           C  
ATOM   3539  CB  LEU A 223      23.343  14.002 -62.860  1.00 79.94           C  
ATOM   3540  HB2 LEU A 223      22.315  13.956 -63.219  1.00 79.94           H  
ATOM   3541  HB3 LEU A 223      23.355  14.619 -61.962  1.00 79.94           H  
ATOM   3542  O   LEU A 223      21.935  11.891 -61.133  1.00 79.94           O  
ATOM   3543  CG  LEU A 223      24.223  14.675 -63.923  1.00 79.94           C  
ATOM   3544  HG  LEU A 223      24.288  14.055 -64.817  1.00 79.94           H  
ATOM   3545  CD1 LEU A 223      23.559  15.995 -64.294  1.00 79.94           C  
ATOM   3546 HD11 LEU A 223      24.240  16.597 -64.896  1.00 79.94           H  
ATOM   3547 HD12 LEU A 223      22.663  15.799 -64.883  1.00 79.94           H  
ATOM   3548 HD13 LEU A 223      23.315  16.559 -63.394  1.00 79.94           H  
ATOM   3549  CD2 LEU A 223      25.629  14.944 -63.393  1.00 79.94           C  
ATOM   3550 HD21 LEU A 223      25.582  15.425 -62.416  1.00 79.94           H  
ATOM   3551 HD22 LEU A 223      26.171  15.588 -64.085  1.00 79.94           H  
ATOM   3552 HD23 LEU A 223      26.180  14.008 -63.304  1.00 79.94           H  
ATOM   3553  N   LYS A 224      23.949  12.092 -60.120  1.00 81.71           N  
ATOM   3554  H   LYS A 224      24.894  12.426 -60.241  1.00 81.71           H  
ATOM   3555  CA  LYS A 224      23.457  11.895 -58.751  1.00 81.71           C  
ATOM   3556  HA  LYS A 224      22.925  10.945 -58.689  1.00 81.71           H  
ATOM   3557  C   LYS A 224      22.474  13.007 -58.417  1.00 81.71           C  
ATOM   3558  CB  LYS A 224      24.639  11.910 -57.766  1.00 81.71           C  
ATOM   3559  HB2 LYS A 224      25.083  12.905 -57.739  1.00 81.71           H  
ATOM   3560  HB3 LYS A 224      25.407  11.219 -58.112  1.00 81.71           H  
ATOM   3561  O   LYS A 224      21.324  12.750 -58.063  1.00 81.71           O  
ATOM   3562  CG  LYS A 224      24.213  11.521 -56.343  1.00 81.71           C  
ATOM   3563  HG2 LYS A 224      23.899  10.477 -56.337  1.00 81.71           H  
ATOM   3564  HG3 LYS A 224      23.377  12.143 -56.023  1.00 81.71           H  
ATOM   3565  CD  LYS A 224      25.371  11.718 -55.357  1.00 81.71           C  
ATOM   3566  HD2 LYS A 224      26.233  11.133 -55.677  1.00 81.71           H  
ATOM   3567  HD3 LYS A 224      25.650  12.772 -55.350  1.00 81.71           H  
ATOM   3568  CE  LYS A 224      24.938  11.295 -53.949  1.00 81.71           C  
ATOM   3569  HE2 LYS A 224      24.087  11.909 -53.654  1.00 81.71           H  
ATOM   3570  HE3 LYS A 224      24.607  10.257 -53.980  1.00 81.71           H  
ATOM   3571  NZ  LYS A 224      26.044  11.453 -52.972  1.00 81.71           N  
ATOM   3572  HZ1 LYS A 224      26.838  10.883 -53.229  1.00 81.71           H  
ATOM   3573  HZ2 LYS A 224      25.741  11.189 -52.046  1.00 81.71           H  
ATOM   3574  HZ3 LYS A 224      26.343  12.418 -52.940  1.00 81.71           H  
ATOM   3575  N   ASP A 225      22.931  14.236 -58.606  1.00 89.39           N  
ATOM   3576  H   ASP A 225      23.859  14.362 -58.984  1.00 89.39           H  
ATOM   3577  CA  ASP A 225      22.188  15.431 -58.259  1.00 89.39           C  
ATOM   3578  HA  ASP A 225      21.125  15.197 -58.324  1.00 89.39           H  
ATOM   3579  C   ASP A 225      22.471  16.567 -59.243  1.00 89.39           C  
ATOM   3580  CB  ASP A 225      22.508  15.823 -56.809  1.00 89.39           C  
ATOM   3581  HB2 ASP A 225      22.538  14.926 -56.191  1.00 89.39           H  
ATOM   3582  HB3 ASP A 225      23.490  16.295 -56.770  1.00 89.39           H  
ATOM   3583  O   ASP A 225      23.528  16.614 -59.878  1.00 89.39           O  
ATOM   3584  CG  ASP A 225      21.452  16.759 -56.219  1.00 89.39           C  
ATOM   3585  OD1 ASP A 225      20.368  16.866 -56.841  1.00 89.39           O  
ATOM   3586  OD2 ASP A 225      21.739  17.320 -55.145  1.00 89.39           O  
ATOM   3587  N   ALA A 226      21.490  17.448 -59.396  1.00 92.22           N  
ATOM   3588  H   ALA A 226      20.731  17.405 -58.730  1.00 92.22           H  
ATOM   3589  CA  ALA A 226      21.585  18.647 -60.206  1.00 92.22           C  
ATOM   3590  HA  ALA A 226      22.619  18.993 -60.204  1.00 92.22           H  
ATOM   3591  C   ALA A 226      20.691  19.719 -59.590  1.00 92.22           C  
ATOM   3592  CB  ALA A 226      21.172  18.341 -61.646  1.00 92.22           C  
ATOM   3593  HB1 ALA A 226      21.362  19.211 -62.275  1.00 92.22           H  
ATOM   3594  HB2 ALA A 226      20.108  18.106 -61.667  1.00 92.22           H  
ATOM   3595  HB3 ALA A 226      21.745  17.494 -62.024  1.00 92.22           H  
ATOM   3596  O   ALA A 226      19.474  19.554 -59.504  1.00 92.22           O  
ATOM   3597  N   GLN A 227      21.299  20.824 -59.188  1.00 94.34           N  
ATOM   3598  H   GLN A 227      22.287  20.923 -59.369  1.00 94.34           H  
ATOM   3599  CA  GLN A 227      20.610  21.942 -58.564  1.00 94.34           C  
ATOM   3600  HA  GLN A 227      19.539  21.847 -58.743  1.00 94.34           H  
ATOM   3601  C   GLN A 227      21.061  23.242 -59.208  1.00 94.34           C  
ATOM   3602  CB  GLN A 227      20.818  21.936 -57.045  1.00 94.34           C  
ATOM   3603  HB2 GLN A 227      20.274  22.781 -56.624  1.00 94.34           H  
ATOM   3604  HB3 GLN A 227      20.385  21.022 -56.639  1.00 94.34           H  
ATOM   3605  O   GLN A 227      22.189  23.377 -59.665  1.00 94.34           O  
ATOM   3606  CG  GLN A 227      22.292  22.022 -56.609  1.00 94.34           C  
ATOM   3607  HG2 GLN A 227      22.753  22.909 -57.045  1.00 94.34           H  
ATOM   3608  HG3 GLN A 227      22.832  21.143 -56.961  1.00 94.34           H  
ATOM   3609  CD  GLN A 227      22.447  22.109 -55.095  1.00 94.34           C  
ATOM   3610  NE2 GLN A 227      23.652  22.084 -54.575  1.00 94.34           N  
ATOM   3611 HE21 GLN A 227      24.470  21.882 -55.132  1.00 94.34           H  
ATOM   3612 HE22 GLN A 227      23.694  22.075 -53.566  1.00 94.34           H  
ATOM   3613  OE1 GLN A 227      21.499  22.237 -54.338  1.00 94.34           O  
ATOM   3614  N   GLY A 228      20.172  24.215 -59.269  1.00 92.44           N  
ATOM   3615  H   GLY A 228      19.248  24.086 -58.882  1.00 92.44           H  
ATOM   3616  CA  GLY A 228      20.456  25.464 -59.941  1.00 92.44           C  
ATOM   3617  HA2 GLY A 228      21.364  25.898 -59.522  1.00 92.44           H  
ATOM   3618  HA3 GLY A 228      20.605  25.297 -61.007  1.00 92.44           H  
ATOM   3619  C   GLY A 228      19.316  26.434 -59.752  1.00 92.44           C  
ATOM   3620  O   GLY A 228      18.186  26.040 -59.459  1.00 92.44           O  
ATOM   3621  N   ASN A 229      19.626  27.711 -59.900  1.00 93.22           N  
ATOM   3622  H   ASN A 229      20.564  27.947 -60.192  1.00 93.22           H  
ATOM   3623  CA  ASN A 229      18.635  28.762 -59.828  1.00 93.22           C  
ATOM   3624  HA  ASN A 229      17.695  28.366 -60.212  1.00 93.22           H  
ATOM   3625  C   ASN A 229      19.050  29.936 -60.715  1.00 93.22           C  
ATOM   3626  CB  ASN A 229      18.439  29.164 -58.356  1.00 93.22           C  
ATOM   3627  HB2 ASN A 229      18.476  28.273 -57.728  1.00 93.22           H  
ATOM   3628  HB3 ASN A 229      19.237  29.841 -58.050  1.00 93.22           H  
ATOM   3629  O   ASN A 229      20.215  30.338 -60.710  1.00 93.22           O  
ATOM   3630  CG  ASN A 229      17.094  29.821 -58.120  1.00 93.22           C  
ATOM   3631  ND2 ASN A 229      16.779  30.151 -56.892  1.00 93.22           N  
ATOM   3632 HD21 ASN A 229      17.420  29.962 -56.135  1.00 93.22           H  
ATOM   3633 HD22 ASN A 229      15.861  30.558 -56.783  1.00 93.22           H  
ATOM   3634  OD1 ASN A 229      16.289  30.016 -59.012  1.00 93.22           O  
ATOM   3635  N   ILE A 230      18.089  30.482 -61.459  1.00 91.18           N  
ATOM   3636  H   ILE A 230      17.143  30.162 -61.304  1.00 91.18           H  
ATOM   3637  CA  ILE A 230      18.259  31.710 -62.236  1.00 91.18           C  
ATOM   3638  HA  ILE A 230      19.319  31.957 -62.296  1.00 91.18           H  
ATOM   3639  C   ILE A 230      17.573  32.832 -61.464  1.00 91.18           C  
ATOM   3640  CB  ILE A 230      17.747  31.553 -63.686  1.00 91.18           C  
ATOM   3641  HB  ILE A 230      16.736  31.146 -63.664  1.00 91.18           H  
ATOM   3642  O   ILE A 230      16.351  32.841 -61.324  1.00 91.18           O  
ATOM   3643  CG1 ILE A 230      18.666  30.561 -64.439  1.00 91.18           C  
ATOM   3644 HG12 ILE A 230      18.665  29.607 -63.913  1.00 91.18           H  
ATOM   3645 HG13 ILE A 230      19.687  30.942 -64.432  1.00 91.18           H  
ATOM   3646  CG2 ILE A 230      17.699  32.927 -64.390  1.00 91.18           C  
ATOM   3647 HG21 ILE A 230      17.382  32.831 -65.428  1.00 91.18           H  
ATOM   3648 HG22 ILE A 230      16.975  33.577 -63.899  1.00 91.18           H  
ATOM   3649 HG23 ILE A 230      18.676  33.409 -64.347  1.00 91.18           H  
ATOM   3650  CD1 ILE A 230      18.263  30.282 -65.890  1.00 91.18           C  
ATOM   3651 HD11 ILE A 230      17.250  29.881 -65.913  1.00 91.18           H  
ATOM   3652 HD12 ILE A 230      18.328  31.183 -66.500  1.00 91.18           H  
ATOM   3653 HD13 ILE A 230      18.949  29.548 -66.313  1.00 91.18           H  
ATOM   3654  N   PHE A 231      18.366  33.771 -60.959  1.00 87.33           N  
ATOM   3655  H   PHE A 231      19.349  33.739 -61.189  1.00 87.33           H  
ATOM   3656  CA  PHE A 231      17.876  34.929 -60.223  1.00 87.33           C  
ATOM   3657  HA  PHE A 231      16.920  34.673 -59.767  1.00 87.33           H  
ATOM   3658  C   PHE A 231      17.639  36.107 -61.174  1.00 87.33           C  
ATOM   3659  CB  PHE A 231      18.848  35.287 -59.090  1.00 87.33           C  
ATOM   3660  HB2 PHE A 231      18.472  36.169 -58.572  1.00 87.33           H  
ATOM   3661  HB3 PHE A 231      19.810  35.558 -59.524  1.00 87.33           H  
ATOM   3662  O   PHE A 231      18.469  36.413 -62.026  1.00 87.33           O  
ATOM   3663  CG  PHE A 231      19.051  34.180 -58.068  1.00 87.33           C  
ATOM   3664  CD1 PHE A 231      18.071  33.920 -57.090  1.00 87.33           C  
ATOM   3665  HD1 PHE A 231      17.162  34.502 -57.078  1.00 87.33           H  
ATOM   3666  CD2 PHE A 231      20.223  33.407 -58.092  1.00 87.33           C  
ATOM   3667  HD2 PHE A 231      20.983  33.615 -58.830  1.00 87.33           H  
ATOM   3668  CE1 PHE A 231      18.269  32.898 -56.143  1.00 87.33           C  
ATOM   3669  HE1 PHE A 231      17.502  32.695 -55.410  1.00 87.33           H  
ATOM   3670  CE2 PHE A 231      20.421  32.380 -57.153  1.00 87.33           C  
ATOM   3671  HE2 PHE A 231      21.332  31.801 -57.190  1.00 87.33           H  
ATOM   3672  CZ  PHE A 231      19.445  32.125 -56.175  1.00 87.33           C  
ATOM   3673  HZ  PHE A 231      19.600  31.331 -55.459  1.00 87.33           H  
ATOM   3674  N   ASP A 232      16.508  36.794 -61.003  1.00 73.91           N  
ATOM   3675  H   ASP A 232      15.813  36.429 -60.367  1.00 73.91           H  
ATOM   3676  CA  ASP A 232      16.169  38.009 -61.758  1.00 73.91           C  
ATOM   3677  HA  ASP A 232      16.378  37.847 -62.816  1.00 73.91           H  
ATOM   3678  C   ASP A 232      16.985  39.238 -61.340  1.00 73.91           C  
ATOM   3679  CB  ASP A 232      14.672  38.307 -61.561  1.00 73.91           C  
ATOM   3680  HB2 ASP A 232      14.477  39.348 -61.818  1.00 73.91           H  
ATOM   3681  HB3 ASP A 232      14.399  38.164 -60.515  1.00 73.91           H  
ATOM   3682  O   ASP A 232      17.104  40.200 -62.099  1.00 73.91           O  
ATOM   3683  CG  ASP A 232      13.803  37.446 -62.463  1.00 73.91           C  
ATOM   3684  OD1 ASP A 232      14.173  37.347 -63.648  1.00 73.91           O  
ATOM   3685  OD2 ASP A 232      12.760  36.932 -62.014  1.00 73.91           O  
ATOM   3686  N   SER A 233      17.526  39.229 -60.121  1.00 61.45           N  
ATOM   3687  H   SER A 233      17.474  38.376 -59.582  1.00 61.45           H  
ATOM   3688  CA  SER A 233      18.203  40.366 -59.507  1.00 61.45           C  
ATOM   3689  HA  SER A 233      18.093  41.233 -60.159  1.00 61.45           H  
ATOM   3690  C   SER A 233      19.698  40.100 -59.348  1.00 61.45           C  
ATOM   3691  CB  SER A 233      17.527  40.721 -58.176  1.00 61.45           C  
ATOM   3692  HB2 SER A 233      18.007  41.605 -57.755  1.00 61.45           H  
ATOM   3693  HB3 SER A 233      16.481  40.956 -58.371  1.00 61.45           H  
ATOM   3694  O   SER A 233      20.110  39.022 -58.928  1.00 61.45           O  
ATOM   3695  OG  SER A 233      17.597  39.663 -57.237  1.00 61.45           O  
ATOM   3696  HG  SER A 233      16.924  39.805 -56.566  1.00 61.45           H  
ATOM   3697  N   GLY A 234      20.524  41.120 -59.604  1.00 61.85           N  
ATOM   3698  H   GLY A 234      20.128  41.977 -59.965  1.00 61.85           H  
ATOM   3699  CA  GLY A 234      21.985  41.071 -59.431  1.00 61.85           C  
ATOM   3700  HA2 GLY A 234      22.428  41.978 -59.843  1.00 61.85           H  
ATOM   3701  HA3 GLY A 234      22.375  40.218 -59.986  1.00 61.85           H  
ATOM   3702  C   GLY A 234      22.464  40.930 -57.977  1.00 61.85           C  
ATOM   3703  O   GLY A 234      23.627  41.180 -57.696  1.00 61.85           O  
ATOM   3704  N   LEU A 235      21.575  40.572 -57.044  1.00 65.61           N  
ATOM   3705  H   LEU A 235      20.667  40.279 -57.376  1.00 65.61           H  
ATOM   3706  CA  LEU A 235      21.898  40.324 -55.637  1.00 65.61           C  
ATOM   3707  HA  LEU A 235      22.671  41.021 -55.314  1.00 65.61           H  
ATOM   3708  C   LEU A 235      22.458  38.916 -55.401  1.00 65.61           C  
ATOM   3709  CB  LEU A 235      20.625  40.523 -54.795  1.00 65.61           C  
ATOM   3710  HB2 LEU A 235      19.811  39.974 -55.269  1.00 65.61           H  
ATOM   3711  HB3 LEU A 235      20.780  40.088 -53.807  1.00 65.61           H  
ATOM   3712  O   LEU A 235      23.102  38.686 -54.381  1.00 65.61           O  
ATOM   3713  CG  LEU A 235      20.216  41.994 -54.613  1.00 65.61           C  
ATOM   3714  HG  LEU A 235      20.239  42.507 -55.574  1.00 65.61           H  
ATOM   3715  CD1 LEU A 235      18.789  42.062 -54.068  1.00 65.61           C  
ATOM   3716 HD11 LEU A 235      18.732  41.561 -53.102  1.00 65.61           H  
ATOM   3717 HD12 LEU A 235      18.105  41.582 -54.769  1.00 65.61           H  
ATOM   3718 HD13 LEU A 235      18.493  43.104 -53.951  1.00 65.61           H  
ATOM   3719  CD2 LEU A 235      21.136  42.718 -53.627  1.00 65.61           C  
ATOM   3720 HD21 LEU A 235      20.798  43.745 -53.494  1.00 65.61           H  
ATOM   3721 HD22 LEU A 235      21.137  42.210 -52.662  1.00 65.61           H  
ATOM   3722 HD23 LEU A 235      22.154  42.744 -54.017  1.00 65.61           H  
ATOM   3723  N   LYS A 236      22.176  37.965 -56.298  1.00 80.13           N  
ATOM   3724  H   LYS A 236      21.673  38.224 -57.134  1.00 80.13           H  
ATOM   3725  CA  LYS A 236      22.700  36.600 -56.233  1.00 80.13           C  
ATOM   3726  HA  LYS A 236      23.602  36.590 -55.620  1.00 80.13           H  
ATOM   3727  C   LYS A 236      23.098  36.136 -57.621  1.00 80.13           C  
ATOM   3728  CB  LYS A 236      21.671  35.630 -55.633  1.00 80.13           C  
ATOM   3729  HB2 LYS A 236      22.033  34.613 -55.784  1.00 80.13           H  
ATOM   3730  HB3 LYS A 236      20.721  35.736 -56.158  1.00 80.13           H  
ATOM   3731  O   LYS A 236      22.339  36.299 -58.574  1.00 80.13           O  
ATOM   3732  CG  LYS A 236      21.464  35.858 -54.132  1.00 80.13           C  
ATOM   3733  HG2 LYS A 236      22.431  35.841 -53.630  1.00 80.13           H  
ATOM   3734  HG3 LYS A 236      20.995  36.828 -53.971  1.00 80.13           H  
ATOM   3735  CD  LYS A 236      20.573  34.763 -53.539  1.00 80.13           C  
ATOM   3736  HD2 LYS A 236      21.039  33.793 -53.712  1.00 80.13           H  
ATOM   3737  HD3 LYS A 236      19.600  34.787 -54.031  1.00 80.13           H  
ATOM   3738  CE  LYS A 236      20.414  35.008 -52.036  1.00 80.13           C  
ATOM   3739  HE2 LYS A 236      19.944  35.981 -51.893  1.00 80.13           H  
ATOM   3740  HE3 LYS A 236      21.407  35.052 -51.590  1.00 80.13           H  
ATOM   3741  NZ  LYS A 236      19.609  33.941 -51.395  1.00 80.13           N  
ATOM   3742  HZ1 LYS A 236      18.689  33.900 -51.809  1.00 80.13           H  
ATOM   3743  HZ2 LYS A 236      19.518  34.117 -50.405  1.00 80.13           H  
ATOM   3744  HZ3 LYS A 236      20.063  33.047 -51.522  1.00 80.13           H  
ATOM   3745  N   ASP A 237      24.256  35.502 -57.699  1.00 87.35           N  
ATOM   3746  H   ASP A 237      24.868  35.471 -56.897  1.00 87.35           H  
ATOM   3747  CA  ASP A 237      24.714  34.876 -58.929  1.00 87.35           C  
ATOM   3748  HA  ASP A 237      24.670  35.609 -59.735  1.00 87.35           H  
ATOM   3749  C   ASP A 237      23.792  33.710 -59.281  1.00 87.35           C  
ATOM   3750  CB  ASP A 237      26.169  34.421 -58.788  1.00 87.35           C  
ATOM   3751  HB2 ASP A 237      26.457  33.883 -59.691  1.00 87.35           H  
ATOM   3752  HB3 ASP A 237      26.248  33.732 -57.947  1.00 87.35           H  
ATOM   3753  O   ASP A 237      23.459  32.867 -58.441  1.00 87.35           O  
ATOM   3754  CG  ASP A 237      27.142  35.585 -58.588  1.00 87.35           C  
ATOM   3755  OD1 ASP A 237      26.802  36.729 -58.962  1.00 87.35           O  
ATOM   3756  OD2 ASP A 237      28.258  35.305 -58.096  1.00 87.35           O  
ATOM   3757  N   SER A 238      23.365  33.672 -60.539  1.00 92.22           N  
ATOM   3758  H   SER A 238      23.796  34.311 -61.191  1.00 92.22           H  
ATOM   3759  CA  SER A 238      22.638  32.515 -61.054  1.00 92.22           C  
ATOM   3760  HA  SER A 238      21.856  32.225 -60.352  1.00 92.22           H  
ATOM   3761  C   SER A 238      23.612  31.358 -61.194  1.00 92.22           C  
ATOM   3762  CB  SER A 238      21.995  32.837 -62.393  1.00 92.22           C  
ATOM   3763  HB2 SER A 238      21.519  31.942 -62.793  1.00 92.22           H  
ATOM   3764  HB3 SER A 238      22.763  33.174 -63.090  1.00 92.22           H  
ATOM   3765  O   SER A 238      24.757  31.569 -61.590  1.00 92.22           O  
ATOM   3766  OG  SER A 238      21.029  33.855 -62.222  1.00 92.22           O  
ATOM   3767  HG  SER A 238      21.457  34.615 -61.820  1.00 92.22           H  
ATOM   3768  N   TYR A 239      23.184  30.142 -60.880  1.00 94.90           N  
ATOM   3769  H   TYR A 239      22.218  30.002 -60.621  1.00 94.90           H  
ATOM   3770  CA  TYR A 239      24.080  28.993 -60.925  1.00 94.90           C  
ATOM   3771  HA  TYR A 239      24.852  29.201 -61.666  1.00 94.90           H  
ATOM   3772  C   TYR A 239      23.382  27.721 -61.382  1.00 94.90           C  
ATOM   3773  CB  TYR A 239      24.784  28.794 -59.574  1.00 94.90           C  
ATOM   3774  HB2 TYR A 239      25.181  29.748 -59.227  1.00 94.90           H  
ATOM   3775  HB3 TYR A 239      25.632  28.128 -59.734  1.00 94.90           H  
ATOM   3776  O   TYR A 239      22.167  27.566 -61.257  1.00 94.90           O  
ATOM   3777  CG  TYR A 239      23.913  28.190 -58.492  1.00 94.90           C  
ATOM   3778  CD1 TYR A 239      23.016  29.002 -57.771  1.00 94.90           C  
ATOM   3779  HD1 TYR A 239      22.978  30.062 -57.976  1.00 94.90           H  
ATOM   3780  CD2 TYR A 239      23.988  26.809 -58.230  1.00 94.90           C  
ATOM   3781  HD2 TYR A 239      24.682  26.190 -58.779  1.00 94.90           H  
ATOM   3782  CE1 TYR A 239      22.180  28.429 -56.793  1.00 94.90           C  
ATOM   3783  HE1 TYR A 239      21.491  29.052 -56.242  1.00 94.90           H  
ATOM   3784  CE2 TYR A 239      23.156  26.234 -57.254  1.00 94.90           C  
ATOM   3785  HE2 TYR A 239      23.206  25.176 -57.044  1.00 94.90           H  
ATOM   3786  OH  TYR A 239      21.449  26.472 -55.602  1.00 94.90           O  
ATOM   3787  HH  TYR A 239      20.883  27.108 -55.158  1.00 94.90           H  
ATOM   3788  CZ  TYR A 239      22.251  27.040 -56.537  1.00 94.90           C  
ATOM   3789  N   LEU A 240      24.192  26.800 -61.885  1.00 96.22           N  
ATOM   3790  H   LEU A 240      25.159  27.061 -62.015  1.00 96.22           H  
ATOM   3791  CA  LEU A 240      23.855  25.421 -62.171  1.00 96.22           C  
ATOM   3792  HA  LEU A 240      22.944  25.152 -61.636  1.00 96.22           H  
ATOM   3793  C   LEU A 240      25.006  24.554 -61.660  1.00 96.22           C  
ATOM   3794  CB  LEU A 240      23.615  25.286 -63.684  1.00 96.22           C  
ATOM   3795  HB2 LEU A 240      22.783  25.933 -63.962  1.00 96.22           H  
ATOM   3796  HB3 LEU A 240      24.503  25.639 -64.209  1.00 96.22           H  
ATOM   3797  O   LEU A 240      26.152  24.717 -62.069  1.00 96.22           O  
ATOM   3798  CG  LEU A 240      23.311  23.854 -64.151  1.00 96.22           C  
ATOM   3799  HG  LEU A 240      24.155  23.206 -63.916  1.00 96.22           H  
ATOM   3800  CD1 LEU A 240      22.050  23.278 -63.505  1.00 96.22           C  
ATOM   3801 HD11 LEU A 240      21.842  22.298 -63.933  1.00 96.22           H  
ATOM   3802 HD12 LEU A 240      21.201  23.939 -63.680  1.00 96.22           H  
ATOM   3803 HD13 LEU A 240      22.199  23.151 -62.433  1.00 96.22           H  
ATOM   3804  CD2 LEU A 240      23.110  23.856 -65.665  1.00 96.22           C  
ATOM   3805 HD21 LEU A 240      23.025  22.829 -66.020  1.00 96.22           H  
ATOM   3806 HD22 LEU A 240      23.962  24.326 -66.156  1.00 96.22           H  
ATOM   3807 HD23 LEU A 240      22.207  24.409 -65.926  1.00 96.22           H  
ATOM   3808  N   GLN A 241      24.698  23.642 -60.751  1.00 96.00           N  
ATOM   3809  H   GLN A 241      23.735  23.561 -60.458  1.00 96.00           H  
ATOM   3810  CA  GLN A 241      25.632  22.703 -60.159  1.00 96.00           C  
ATOM   3811  HA  GLN A 241      26.610  22.837 -60.623  1.00 96.00           H  
ATOM   3812  C   GLN A 241      25.161  21.279 -60.432  1.00 96.00           C  
ATOM   3813  CB  GLN A 241      25.772  22.987 -58.659  1.00 96.00           C  
ATOM   3814  HB2 GLN A 241      24.802  22.851 -58.180  1.00 96.00           H  
ATOM   3815  HB3 GLN A 241      26.085  24.021 -58.521  1.00 96.00           H  
ATOM   3816  O   GLN A 241      23.978  20.963 -60.303  1.00 96.00           O  
ATOM   3817  CG  GLN A 241      26.796  22.058 -57.990  1.00 96.00           C  
ATOM   3818  HG2 GLN A 241      26.512  21.015 -58.135  1.00 96.00           H  
ATOM   3819  HG3 GLN A 241      27.778  22.216 -58.436  1.00 96.00           H  
ATOM   3820  CD  GLN A 241      26.870  22.310 -56.496  1.00 96.00           C  
ATOM   3821  NE2 GLN A 241      27.659  23.260 -56.051  1.00 96.00           N  
ATOM   3822 HE21 GLN A 241      28.187  23.828 -56.698  1.00 96.00           H  
ATOM   3823 HE22 GLN A 241      27.649  23.423 -55.054  1.00 96.00           H  
ATOM   3824  OE1 GLN A 241      26.179  21.694 -55.704  1.00 96.00           O  
ATOM   3825  N   VAL A 242      26.101  20.416 -60.790  1.00 94.26           N  
ATOM   3826  H   VAL A 242      27.055  20.743 -60.848  1.00 94.26           H  
ATOM   3827  CA  VAL A 242      25.851  19.005 -61.085  1.00 94.26           C  
ATOM   3828  HA  VAL A 242      24.870  18.720 -60.705  1.00 94.26           H  
ATOM   3829  C   VAL A 242      26.872  18.138 -60.368  1.00 94.26           C  
ATOM   3830  CB  VAL A 242      25.862  18.734 -62.599  1.00 94.26           C  
ATOM   3831  HB  VAL A 242      25.836  17.656 -62.759  1.00 94.26           H  
ATOM   3832  O   VAL A 242      28.048  18.496 -60.290  1.00 94.26           O  
ATOM   3833  CG1 VAL A 242      24.644  19.341 -63.292  1.00 94.26           C  
ATOM   3834 HG11 VAL A 242      24.679  19.068 -64.346  1.00 94.26           H  
ATOM   3835 HG12 VAL A 242      24.646  20.426 -63.196  1.00 94.26           H  
ATOM   3836 HG13 VAL A 242      23.733  18.942 -62.846  1.00 94.26           H  
ATOM   3837  CG2 VAL A 242      27.096  19.299 -63.296  1.00 94.26           C  
ATOM   3838 HG21 VAL A 242      27.991  18.929 -62.797  1.00 94.26           H  
ATOM   3839 HG22 VAL A 242      27.106  20.386 -63.212  1.00 94.26           H  
ATOM   3840 HG23 VAL A 242      27.106  19.006 -64.346  1.00 94.26           H  
ATOM   3841  N   THR A 243      26.422  16.993 -59.860  1.00 92.77           N  
ATOM   3842  H   THR A 243      25.434  16.795 -59.924  1.00 92.77           H  
ATOM   3843  CA  THR A 243      27.268  16.043 -59.133  1.00 92.77           C  
ATOM   3844  HA  THR A 243      28.310  16.337 -59.264  1.00 92.77           H  
ATOM   3845  C   THR A 243      27.107  14.634 -59.690  1.00 92.77           C  
ATOM   3846  CB  THR A 243      26.979  16.074 -57.624  1.00 92.77           C  
ATOM   3847  HB  THR A 243      25.936  15.804 -57.457  1.00 92.77           H  
ATOM   3848  O   THR A 243      25.993  14.122 -59.835  1.00 92.77           O  
ATOM   3849  CG2 THR A 243      27.871  15.128 -56.819  1.00 92.77           C  
ATOM   3850 HG21 THR A 243      27.710  15.299 -55.754  1.00 92.77           H  
ATOM   3851 HG22 THR A 243      27.624  14.092 -57.050  1.00 92.77           H  
ATOM   3852 HG23 THR A 243      28.919  15.307 -57.058  1.00 92.77           H  
ATOM   3853  OG1 THR A 243      27.200  17.360 -57.099  1.00 92.77           O  
ATOM   3854  HG1 THR A 243      28.146  17.516 -57.053  1.00 92.77           H  
ATOM   3855  N   TRP A 244      28.233  13.971 -59.935  1.00 87.84           N  
ATOM   3856  H   TRP A 244      29.106  14.449 -59.763  1.00 87.84           H  
ATOM   3857  CA  TRP A 244      28.311  12.569 -60.334  1.00 87.84           C  
ATOM   3858  HA  TRP A 244      27.355  12.251 -60.749  1.00 87.84           H  
ATOM   3859  C   TRP A 244      28.639  11.688 -59.131  1.00 87.84           C  
ATOM   3860  CB  TRP A 244      29.368  12.381 -61.421  1.00 87.84           C  
ATOM   3861  HB2 TRP A 244      30.297  12.839 -61.080  1.00 87.84           H  
ATOM   3862  HB3 TRP A 244      29.557  11.315 -61.542  1.00 87.84           H  
ATOM   3863  O   TRP A 244      29.481  12.025 -58.302  1.00 87.84           O  
ATOM   3864  CG  TRP A 244      29.020  12.938 -62.764  1.00 87.84           C  
ATOM   3865  CD1 TRP A 244      28.690  12.206 -63.853  1.00 87.84           C  
ATOM   3866  HD1 TRP A 244      28.654  11.128 -63.890  1.00 87.84           H  
ATOM   3867  CD2 TRP A 244      29.036  14.327 -63.208  1.00 87.84           C  
ATOM   3868  CE2 TRP A 244      28.704  14.357 -64.595  1.00 87.84           C  
ATOM   3869  CE3 TRP A 244      29.345  15.559 -62.598  1.00 87.84           C  
ATOM   3870  HE3 TRP A 244      29.648  15.582 -61.561  1.00 87.84           H  
ATOM   3871  NE1 TRP A 244      28.501  13.040 -64.935  1.00 87.84           N  
ATOM   3872  HE1 TRP A 244      28.407  12.697 -65.880  1.00 87.84           H  
ATOM   3873  CH2 TRP A 244      28.973  16.754 -64.693  1.00 87.84           C  
ATOM   3874  HH2 TRP A 244      28.969  17.676 -65.256  1.00 87.84           H  
ATOM   3875  CZ2 TRP A 244      28.666  15.543 -65.333  1.00 87.84           C  
ATOM   3876  HZ2 TRP A 244      28.443  15.508 -66.389  1.00 87.84           H  
ATOM   3877  CZ3 TRP A 244      29.329  16.752 -63.333  1.00 87.84           C  
ATOM   3878  HZ3 TRP A 244      29.627  17.666 -62.842  1.00 87.84           H  
ATOM   3879  N   SER A 245      27.988  10.529 -59.049  1.00 75.97           N  
ATOM   3880  H   SER A 245      27.250  10.328 -59.708  1.00 75.97           H  
ATOM   3881  CA  SER A 245      28.292   9.488 -58.056  1.00 75.97           C  
ATOM   3882  HA  SER A 245      28.759   9.943 -57.183  1.00 75.97           H  
ATOM   3883  C   SER A 245      29.275   8.439 -58.568  1.00 75.97           C  
ATOM   3884  CB  SER A 245      27.010   8.781 -57.591  1.00 75.97           C  
ATOM   3885  HB2 SER A 245      26.633   9.281 -56.699  1.00 75.97           H  
ATOM   3886  HB3 SER A 245      27.236   7.749 -57.322  1.00 75.97           H  
ATOM   3887  O   SER A 245      29.937   7.805 -57.758  1.00 75.97           O  
ATOM   3888  OG  SER A 245      25.997   8.808 -58.582  1.00 75.97           O  
ATOM   3889  HG  SER A 245      25.381   8.089 -58.426  1.00 75.97           H  
ATOM   3890  N   ASN A 246      29.349   8.227 -59.882  1.00 82.37           N  
ATOM   3891  H   ASN A 246      28.794   8.799 -60.502  1.00 82.37           H  
ATOM   3892  CA  ASN A 246      30.153   7.166 -60.478  1.00 82.37           C  
ATOM   3893  HA  ASN A 246      30.976   6.918 -59.808  1.00 82.37           H  
ATOM   3894  C   ASN A 246      30.775   7.649 -61.792  1.00 82.37           C  
ATOM   3895  CB  ASN A 246      29.272   5.914 -60.646  1.00 82.37           C  
ATOM   3896  HB2 ASN A 246      28.520   6.087 -61.416  1.00 82.37           H  
ATOM   3897  HB3 ASN A 246      28.775   5.691 -59.702  1.00 82.37           H  
ATOM   3898  O   ASN A 246      30.260   7.364 -62.873  1.00 82.37           O  
ATOM   3899  CG  ASN A 246      30.107   4.705 -61.017  1.00 82.37           C  
ATOM   3900  ND2 ASN A 246      29.496   3.610 -61.401  1.00 82.37           N  
ATOM   3901 HD21 ASN A 246      30.122   2.825 -61.516  1.00 82.37           H  
ATOM   3902 HD22 ASN A 246      28.489   3.544 -61.375  1.00 82.37           H  
ATOM   3903  OD1 ASN A 246      31.314   4.700 -60.926  1.00 82.37           O  
ATOM   3904  N   VAL A 247      31.826   8.456 -61.658  1.00 88.02           N  
ATOM   3905  H   VAL A 247      32.199   8.610 -60.732  1.00 88.02           H  
ATOM   3906  CA  VAL A 247      32.576   9.020 -62.785  1.00 88.02           C  
ATOM   3907  HA  VAL A 247      31.879   9.442 -63.509  1.00 88.02           H  
ATOM   3908  C   VAL A 247      33.364   7.900 -63.452  1.00 88.02           C  
ATOM   3909  CB  VAL A 247      33.532  10.129 -62.308  1.00 88.02           C  
ATOM   3910  HB  VAL A 247      34.300   9.693 -61.670  1.00 88.02           H  
ATOM   3911  O   VAL A 247      34.098   7.189 -62.762  1.00 88.02           O  
ATOM   3912  CG1 VAL A 247      34.207  10.823 -63.493  1.00 88.02           C  
ATOM   3913 HG11 VAL A 247      33.458  11.260 -64.153  1.00 88.02           H  
ATOM   3914 HG12 VAL A 247      34.874  11.608 -63.137  1.00 88.02           H  
ATOM   3915 HG13 VAL A 247      34.795  10.098 -64.055  1.00 88.02           H  
ATOM   3916  CG2 VAL A 247      32.796  11.204 -61.502  1.00 88.02           C  
ATOM   3917 HG21 VAL A 247      32.080  11.714 -62.145  1.00 88.02           H  
ATOM   3918 HG22 VAL A 247      32.291  10.773 -60.637  1.00 88.02           H  
ATOM   3919 HG23 VAL A 247      33.530  11.917 -61.126  1.00 88.02           H  
ATOM   3920  N   LYS A 248      33.209   7.757 -64.768  1.00 87.86           N  
ATOM   3921  H   LYS A 248      32.589   8.407 -65.230  1.00 87.86           H  
ATOM   3922  CA  LYS A 248      33.879   6.761 -65.614  1.00 87.86           C  
ATOM   3923  HA  LYS A 248      34.328   5.985 -64.994  1.00 87.86           H  
ATOM   3924  C   LYS A 248      34.988   7.392 -66.438  1.00 87.86           C  
ATOM   3925  CB  LYS A 248      32.855   6.107 -66.544  1.00 87.86           C  
ATOM   3926  HB2 LYS A 248      32.348   6.880 -67.122  1.00 87.86           H  
ATOM   3927  HB3 LYS A 248      33.377   5.442 -67.232  1.00 87.86           H  
ATOM   3928  O   LYS A 248      34.949   8.585 -66.723  1.00 87.86           O  
ATOM   3929  CG  LYS A 248      31.827   5.294 -65.757  1.00 87.86           C  
ATOM   3930  HG2 LYS A 248      32.341   4.557 -65.141  1.00 87.86           H  
ATOM   3931  HG3 LYS A 248      31.241   5.953 -65.116  1.00 87.86           H  
ATOM   3932  CD  LYS A 248      30.897   4.585 -66.737  1.00 87.86           C  
ATOM   3933  HD2 LYS A 248      31.488   3.934 -67.381  1.00 87.86           H  
ATOM   3934  HD3 LYS A 248      30.385   5.331 -67.345  1.00 87.86           H  
ATOM   3935  CE  LYS A 248      29.884   3.763 -65.947  1.00 87.86           C  
ATOM   3936  HE2 LYS A 248      29.306   4.443 -65.321  1.00 87.86           H  
ATOM   3937  HE3 LYS A 248      30.431   3.085 -65.292  1.00 87.86           H  
ATOM   3938  NZ  LYS A 248      29.008   3.010 -66.872  1.00 87.86           N  
ATOM   3939  HZ1 LYS A 248      28.332   2.465 -66.357  1.00 87.86           H  
ATOM   3940  HZ2 LYS A 248      28.533   3.659 -67.483  1.00 87.86           H  
ATOM   3941  HZ3 LYS A 248      29.573   2.396 -67.441  1.00 87.86           H  
ATOM   3942  N   LEU A 249      35.921   6.580 -66.933  1.00 86.85           N  
ATOM   3943  H   LEU A 249      35.963   5.634 -66.581  1.00 86.85           H  
ATOM   3944  CA  LEU A 249      36.961   7.049 -67.858  1.00 86.85           C  
ATOM   3945  HA  LEU A 249      37.592   7.751 -67.313  1.00 86.85           H  
ATOM   3946  C   LEU A 249      36.380   7.802 -69.076  1.00 86.85           C  
ATOM   3947  CB  LEU A 249      37.817   5.853 -68.318  1.00 86.85           C  
ATOM   3948  HB2 LEU A 249      37.592   5.638 -69.362  1.00 86.85           H  
ATOM   3949  HB3 LEU A 249      37.571   4.957 -67.747  1.00 86.85           H  
ATOM   3950  O   LEU A 249      36.956   8.790 -69.530  1.00 86.85           O  
ATOM   3951  CG  LEU A 249      39.322   6.138 -68.170  1.00 86.85           C  
ATOM   3952  HG  LEU A 249      39.523   7.185 -68.394  1.00 86.85           H  
ATOM   3953  CD1 LEU A 249      39.794   5.820 -66.750  1.00 86.85           C  
ATOM   3954 HD11 LEU A 249      40.858   6.038 -66.658  1.00 86.85           H  
ATOM   3955 HD12 LEU A 249      39.613   4.771 -66.516  1.00 86.85           H  
ATOM   3956 HD13 LEU A 249      39.248   6.435 -66.034  1.00 86.85           H  
ATOM   3957  CD2 LEU A 249      40.127   5.288 -69.151  1.00 86.85           C  
ATOM   3958 HD21 LEU A 249      39.945   4.230 -68.961  1.00 86.85           H  
ATOM   3959 HD22 LEU A 249      39.839   5.535 -70.173  1.00 86.85           H  
ATOM   3960 HD23 LEU A 249      41.189   5.499 -69.025  1.00 86.85           H  
ATOM   3961  N   SER A 250      35.210   7.361 -69.562  1.00 86.34           N  
ATOM   3962  H   SER A 250      34.779   6.580 -69.088  1.00 86.34           H  
ATOM   3963  CA  SER A 250      34.455   7.966 -70.672  1.00 86.34           C  
ATOM   3964  HA  SER A 250      35.121   8.070 -71.529  1.00 86.34           H  
ATOM   3965  C   SER A 250      33.886   9.357 -70.381  1.00 86.34           C  
ATOM   3966  CB  SER A 250      33.291   7.049 -71.066  1.00 86.34           C  
ATOM   3967  HB2 SER A 250      33.693   6.095 -71.407  1.00 86.34           H  
ATOM   3968  HB3 SER A 250      32.734   7.500 -71.887  1.00 86.34           H  
ATOM   3969  O   SER A 250      33.437  10.024 -71.309  1.00 86.34           O  
ATOM   3970  OG  SER A 250      32.417   6.817 -69.970  1.00 86.34           O  
ATOM   3971  HG  SER A 250      32.037   7.655 -69.697  1.00 86.34           H  
ATOM   3972  N   ASP A 251      33.876   9.778 -69.116  1.00 88.70           N  
ATOM   3973  H   ASP A 251      34.262   9.186 -68.393  1.00 88.70           H  
ATOM   3974  CA  ASP A 251      33.450  11.114 -68.698  1.00 88.70           C  
ATOM   3975  HA  ASP A 251      32.689  11.474 -69.390  1.00 88.70           H  
ATOM   3976  C   ASP A 251      34.612  12.125 -68.756  1.00 88.70           C  
ATOM   3977  CB  ASP A 251      32.810  11.054 -67.297  1.00 88.70           C  
ATOM   3978  HB2 ASP A 251      33.570  10.762 -66.572  1.00 88.70           H  
ATOM   3979  HB3 ASP A 251      32.467  12.052 -67.022  1.00 88.70           H  
ATOM   3980  O   ASP A 251      34.429  13.290 -68.409  1.00 88.70           O  
ATOM   3981  CG  ASP A 251      31.610  10.104 -67.192  1.00 88.70           C  
ATOM   3982  OD1 ASP A 251      30.835   9.991 -68.170  1.00 88.70           O  
ATOM   3983  OD2 ASP A 251      31.458   9.477 -66.117  1.00 88.70           O  
ATOM   3984  N   SER A 252      35.810  11.708 -69.186  1.00 90.87           N  
ATOM   3985  H   SER A 252      35.907  10.741 -69.459  1.00 90.87           H  
ATOM   3986  CA  SER A 252      36.903  12.633 -69.505  1.00 90.87           C  
ATOM   3987  HA  SER A 252      37.053  13.313 -68.666  1.00 90.87           H  
ATOM   3988  C   SER A 252      36.583  13.447 -70.753  1.00 90.87           C  
ATOM   3989  CB  SER A 252      38.218  11.908 -69.791  1.00 90.87           C  
ATOM   3990  HB2 SER A 252      38.118  11.312 -70.698  1.00 90.87           H  
ATOM   3991  HB3 SER A 252      39.003  12.649 -69.945  1.00 90.87           H  
ATOM   3992  O   SER A 252      36.037  12.916 -71.721  1.00 90.87           O  
ATOM   3993  OG  SER A 252      38.587  11.066 -68.728  1.00 90.87           O  
ATOM   3994  HG  SER A 252      38.092  10.251 -68.836  1.00 90.87           H  
ATOM   3995  N   GLY A 253      37.032  14.698 -70.770  1.00 91.07           N  
ATOM   3996  H   GLY A 253      37.486  15.068 -69.947  1.00 91.07           H  
ATOM   3997  CA  GLY A 253      36.901  15.564 -71.931  1.00 91.07           C  
ATOM   3998  HA2 GLY A 253      36.042  15.257 -72.528  1.00 91.07           H  
ATOM   3999  HA3 GLY A 253      37.787  15.478 -72.560  1.00 91.07           H  
ATOM   4000  C   GLY A 253      36.709  17.023 -71.557  1.00 91.07           C  
ATOM   4001  O   GLY A 253      36.944  17.453 -70.423  1.00 91.07           O  
ATOM   4002  N   LYS A 254      36.295  17.805 -72.549  1.00 93.13           N  
ATOM   4003  H   LYS A 254      36.209  17.370 -73.457  1.00 93.13           H  
ATOM   4004  CA  LYS A 254      35.976  19.223 -72.390  1.00 93.13           C  
ATOM   4005  HA  LYS A 254      36.602  19.633 -71.597  1.00 93.13           H  
ATOM   4006  C   LYS A 254      34.528  19.394 -71.969  1.00 93.13           C  
ATOM   4007  CB  LYS A 254      36.271  20.004 -73.668  1.00 93.13           C  
ATOM   4008  HB2 LYS A 254      35.644  19.625 -74.475  1.00 93.13           H  
ATOM   4009  HB3 LYS A 254      36.034  21.055 -73.503  1.00 93.13           H  
ATOM   4010  O   LYS A 254      33.598  18.997 -72.677  1.00 93.13           O  
ATOM   4011  CG  LYS A 254      37.742  19.874 -74.062  1.00 93.13           C  
ATOM   4012  HG2 LYS A 254      38.371  20.273 -73.266  1.00 93.13           H  
ATOM   4013  HG3 LYS A 254      37.989  18.824 -74.219  1.00 93.13           H  
ATOM   4014  CD  LYS A 254      38.003  20.636 -75.353  1.00 93.13           C  
ATOM   4015  HD2 LYS A 254      37.272  20.324 -76.099  1.00 93.13           H  
ATOM   4016  HD3 LYS A 254      37.917  21.708 -75.175  1.00 93.13           H  
ATOM   4017  CE  LYS A 254      39.406  20.272 -75.824  1.00 93.13           C  
ATOM   4018  HE2 LYS A 254      40.137  20.676 -75.124  1.00 93.13           H  
ATOM   4019  HE3 LYS A 254      39.486  19.185 -75.811  1.00 93.13           H  
ATOM   4020  NZ  LYS A 254      39.629  20.769 -77.196  1.00 93.13           N  
ATOM   4021  HZ1 LYS A 254      39.492  21.769 -77.232  1.00 93.13           H  
ATOM   4022  HZ2 LYS A 254      40.560  20.528 -77.505  1.00 93.13           H  
ATOM   4023  HZ3 LYS A 254      38.957  20.318 -77.801  1.00 93.13           H  
ATOM   4024  N   TYR A 255      34.360  20.052 -70.835  1.00 94.32           N  
ATOM   4025  H   TYR A 255      35.184  20.352 -70.334  1.00 94.32           H  
ATOM   4026  CA  TYR A 255      33.083  20.514 -70.333  1.00 94.32           C  
ATOM   4027  HA  TYR A 255      32.282  19.992 -70.856  1.00 94.32           H  
ATOM   4028  C   TYR A 255      32.955  22.005 -70.603  1.00 94.32           C  
ATOM   4029  CB  TYR A 255      32.960  20.197 -68.843  1.00 94.32           C  
ATOM   4030  HB2 TYR A 255      32.078  20.711 -68.460  1.00 94.32           H  
ATOM   4031  HB3 TYR A 255      33.831  20.582 -68.313  1.00 94.32           H  
ATOM   4032  O   TYR A 255      33.935  22.745 -70.529  1.00 94.32           O  
ATOM   4033  CG  TYR A 255      32.811  18.726 -68.539  1.00 94.32           C  
ATOM   4034  CD1 TYR A 255      31.559  18.226 -68.136  1.00 94.32           C  
ATOM   4035  HD1 TYR A 255      30.716  18.893 -68.029  1.00 94.32           H  
ATOM   4036  CD2 TYR A 255      33.918  17.861 -68.642  1.00 94.32           C  
ATOM   4037  HD2 TYR A 255      34.887  18.239 -68.933  1.00 94.32           H  
ATOM   4038  CE1 TYR A 255      31.428  16.864 -67.815  1.00 94.32           C  
ATOM   4039  HE1 TYR A 255      30.509  16.459 -67.419  1.00 94.32           H  
ATOM   4040  CE2 TYR A 255      33.762  16.485 -68.395  1.00 94.32           C  
ATOM   4041  HE2 TYR A 255      34.592  15.808 -68.532  1.00 94.32           H  
ATOM   4042  OH  TYR A 255      32.315  14.669 -67.753  1.00 94.32           O  
ATOM   4043  HH  TYR A 255      33.107  14.170 -67.967  1.00 94.32           H  
ATOM   4044  CZ  TYR A 255      32.510  15.987 -67.984  1.00 94.32           C  
ATOM   4045  N   PHE A 256      31.739  22.460 -70.867  1.00 95.28           N  
ATOM   4046  H   PHE A 256      30.978  21.799 -70.930  1.00 95.28           H  
ATOM   4047  CA  PHE A 256      31.449  23.865 -71.093  1.00 95.28           C  
ATOM   4048  HA  PHE A 256      32.308  24.461 -70.787  1.00 95.28           H  
ATOM   4049  C   PHE A 256      30.261  24.289 -70.246  1.00 95.28           C  
ATOM   4050  CB  PHE A 256      31.193  24.151 -72.575  1.00 95.28           C  
ATOM   4051  HB2 PHE A 256      31.062  25.227 -72.696  1.00 95.28           H  
ATOM   4052  HB3 PHE A 256      30.246  23.690 -72.857  1.00 95.28           H  
ATOM   4053  O   PHE A 256      29.260  23.578 -70.153  1.00 95.28           O  
ATOM   4054  CG  PHE A 256      32.267  23.676 -73.536  1.00 95.28           C  
ATOM   4055  CD1 PHE A 256      33.156  24.605 -74.103  1.00 95.28           C  
ATOM   4056  HD1 PHE A 256      33.073  25.651 -73.848  1.00 95.28           H  
ATOM   4057  CD2 PHE A 256      32.378  22.313 -73.877  1.00 95.28           C  
ATOM   4058  HD2 PHE A 256      31.726  21.581 -73.424  1.00 95.28           H  
ATOM   4059  CE1 PHE A 256      34.146  24.176 -75.004  1.00 95.28           C  
ATOM   4060  HE1 PHE A 256      34.821  24.898 -75.440  1.00 95.28           H  
ATOM   4061  CE2 PHE A 256      33.364  21.886 -74.778  1.00 95.28           C  
ATOM   4062  HE2 PHE A 256      33.444  20.836 -75.018  1.00 95.28           H  
ATOM   4063  CZ  PHE A 256      34.251  22.816 -75.343  1.00 95.28           C  
ATOM   4064  HZ  PHE A 256      35.009  22.481 -76.036  1.00 95.28           H  
ATOM   4065  N   CYS A 257      30.376  25.475 -69.670  1.00 96.38           N  
ATOM   4066  H   CYS A 257      31.249  25.969 -69.787  1.00 96.38           H  
ATOM   4067  CA  CYS A 257      29.287  26.203 -69.048  1.00 96.38           C  
ATOM   4068  HA  CYS A 257      28.450  25.538 -68.834  1.00 96.38           H  
ATOM   4069  C   CYS A 257      28.854  27.296 -70.021  1.00 96.38           C  
ATOM   4070  CB  CYS A 257      29.816  26.748 -67.730  1.00 96.38           C  
ATOM   4071  HB2 CYS A 257      29.982  25.899 -67.067  1.00 96.38           H  
ATOM   4072  HB3 CYS A 257      30.777  27.213 -67.949  1.00 96.38           H  
ATOM   4073  O   CYS A 257      29.628  28.212 -70.292  1.00 96.38           O  
ATOM   4074  SG  CYS A 257      28.838  27.976 -66.844  1.00 96.38           S  
ATOM   4075  N   GLU A 258      27.653  27.181 -70.586  1.00 94.74           N  
ATOM   4076  H   GLU A 258      27.062  26.420 -70.285  1.00 94.74           H  
ATOM   4077  CA  GLU A 258      27.103  28.163 -71.524  1.00 94.74           C  
ATOM   4078  HA  GLU A 258      27.878  28.891 -71.763  1.00 94.74           H  
ATOM   4079  C   GLU A 258      25.943  28.935 -70.886  1.00 94.74           C  
ATOM   4080  CB  GLU A 258      26.681  27.528 -72.864  1.00 94.74           C  
ATOM   4081  HB2 GLU A 258      25.940  26.747 -72.689  1.00 94.74           H  
ATOM   4082  HB3 GLU A 258      26.214  28.314 -73.456  1.00 94.74           H  
ATOM   4083  O   GLU A 258      24.964  28.346 -70.426  1.00 94.74           O  
ATOM   4084  CG  GLU A 258      27.851  26.939 -73.672  1.00 94.74           C  
ATOM   4085  HG2 GLU A 258      28.211  26.038 -73.175  1.00 94.74           H  
ATOM   4086  HG3 GLU A 258      28.662  27.667 -73.666  1.00 94.74           H  
ATOM   4087  CD  GLU A 258      27.501  26.619 -75.143  1.00 94.74           C  
ATOM   4088  OE1 GLU A 258      28.422  26.246 -75.903  1.00 94.74           O  
ATOM   4089  OE2 GLU A 258      26.355  26.850 -75.596  1.00 94.74           O  
ATOM   4090  N   ALA A 259      26.029  30.264 -70.895  1.00 93.74           N  
ATOM   4091  H   ALA A 259      26.851  30.678 -71.311  1.00 93.74           H  
ATOM   4092  CA  ALA A 259      24.970  31.165 -70.460  1.00 93.74           C  
ATOM   4093  HA  ALA A 259      24.167  30.592 -69.997  1.00 93.74           H  
ATOM   4094  C   ALA A 259      24.401  31.920 -71.664  1.00 93.74           C  
ATOM   4095  CB  ALA A 259      25.524  32.123 -69.403  1.00 93.74           C  
ATOM   4096  HB1 ALA A 259      26.288  32.759 -69.849  1.00 93.74           H  
ATOM   4097  HB2 ALA A 259      25.953  31.554 -68.578  1.00 93.74           H  
ATOM   4098  HB3 ALA A 259      24.727  32.764 -69.024  1.00 93.74           H  
ATOM   4099  O   ALA A 259      25.126  32.641 -72.353  1.00 93.74           O  
ATOM   4100  N   ASN A 260      23.093  31.793 -71.890  1.00 92.79           N  
ATOM   4101  H   ASN A 260      22.558  31.218 -71.256  1.00 92.79           H  
ATOM   4102  CA  ASN A 260      22.392  32.579 -72.905  1.00 92.79           C  
ATOM   4103  HA  ASN A 260      23.109  32.952 -73.636  1.00 92.79           H  
ATOM   4104  C   ASN A 260      21.727  33.777 -72.241  1.00 92.79           C  
ATOM   4105  CB  ASN A 260      21.366  31.732 -73.661  1.00 92.79           C  
ATOM   4106  HB2 ASN A 260      20.855  32.361 -74.390  1.00 92.79           H  
ATOM   4107  HB3 ASN A 260      20.618  31.366 -72.958  1.00 92.79           H  
ATOM   4108  O   ASN A 260      20.845  33.622 -71.394  1.00 92.79           O  
ATOM   4109  CG  ASN A 260      21.995  30.585 -74.423  1.00 92.79           C  
ATOM   4110  ND2 ASN A 260      21.350  29.444 -74.444  1.00 92.79           N  
ATOM   4111 HD21 ASN A 260      20.478  29.342 -73.944  1.00 92.79           H  
ATOM   4112 HD22 ASN A 260      21.814  28.682 -74.916  1.00 92.79           H  
ATOM   4113  OD1 ASN A 260      23.043  30.706 -75.029  1.00 92.79           O  
ATOM   4114  N   VAL A 261      22.124  34.970 -72.653  1.00 89.50           N  
ATOM   4115  H   VAL A 261      22.838  35.016 -73.366  1.00 89.50           H  
ATOM   4116  CA  VAL A 261      21.654  36.239 -72.110  1.00 89.50           C  
ATOM   4117  HA  VAL A 261      20.979  36.050 -71.275  1.00 89.50           H  
ATOM   4118  C   VAL A 261      20.882  36.986 -73.187  1.00 89.50           C  
ATOM   4119  CB  VAL A 261      22.830  37.075 -71.581  1.00 89.50           C  
ATOM   4120  HB  VAL A 261      23.464  37.381 -72.413  1.00 89.50           H  
ATOM   4121  O   VAL A 261      21.288  37.030 -74.346  1.00 89.50           O  
ATOM   4122  CG1 VAL A 261      22.297  38.324 -70.875  1.00 89.50           C  
ATOM   4123 HG11 VAL A 261      21.612  38.049 -70.073  1.00 89.50           H  
ATOM   4124 HG12 VAL A 261      21.802  38.983 -71.588  1.00 89.50           H  
ATOM   4125 HG13 VAL A 261      23.132  38.878 -70.447  1.00 89.50           H  
ATOM   4126  CG2 VAL A 261      23.686  36.289 -70.579  1.00 89.50           C  
ATOM   4127 HG21 VAL A 261      24.496  36.929 -70.227  1.00 89.50           H  
ATOM   4128 HG22 VAL A 261      24.140  35.422 -71.059  1.00 89.50           H  
ATOM   4129 HG23 VAL A 261      23.084  35.964 -69.731  1.00 89.50           H  
ATOM   4130  N   LYS A 262      19.757  37.589 -72.807  1.00 86.98           N  
ATOM   4131  H   LYS A 262      19.493  37.523 -71.834  1.00 86.98           H  
ATOM   4132  CA  LYS A 262      18.983  38.481 -73.668  1.00 86.98           C  
ATOM   4133  HA  LYS A 262      19.404  38.474 -74.674  1.00 86.98           H  
ATOM   4134  C   LYS A 262      19.096  39.902 -73.136  1.00 86.98           C  
ATOM   4135  CB  LYS A 262      17.543  37.970 -73.753  1.00 86.98           C  
ATOM   4136  HB2 LYS A 262      17.569  36.910 -74.005  1.00 86.98           H  
ATOM   4137  HB3 LYS A 262      17.057  38.092 -72.784  1.00 86.98           H  
ATOM   4138  O   LYS A 262      18.739  40.157 -71.984  1.00 86.98           O  
ATOM   4139  CG  LYS A 262      16.735  38.703 -74.828  1.00 86.98           C  
ATOM   4140  HG2 LYS A 262      17.250  38.623 -75.785  1.00 86.98           H  
ATOM   4141  HG3 LYS A 262      16.640  39.755 -74.560  1.00 86.98           H  
ATOM   4142  CD  LYS A 262      15.340  38.080 -74.946  1.00 86.98           C  
ATOM   4143  HD2 LYS A 262      14.821  38.182 -73.993  1.00 86.98           H  
ATOM   4144  HD3 LYS A 262      15.438  37.022 -75.191  1.00 86.98           H  
ATOM   4145  CE  LYS A 262      14.555  38.794 -76.048  1.00 86.98           C  
ATOM   4146  HE2 LYS A 262      15.115  38.714 -76.980  1.00 86.98           H  
ATOM   4147  HE3 LYS A 262      14.492  39.853 -75.796  1.00 86.98           H  
ATOM   4148  NZ  LYS A 262      13.198  38.217 -76.207  1.00 86.98           N  
ATOM   4149  HZ1 LYS A 262      12.677  38.305 -75.346  1.00 86.98           H  
ATOM   4150  HZ2 LYS A 262      12.699  38.704 -76.938  1.00 86.98           H  
ATOM   4151  HZ3 LYS A 262      13.260  37.239 -76.453  1.00 86.98           H  
ATOM   4152  N   HIS A 263      19.598  40.803 -73.966  1.00 82.43           N  
ATOM   4153  H   HIS A 263      19.862  40.507 -74.895  1.00 82.43           H  
ATOM   4154  CA  HIS A 263      19.672  42.233 -73.685  1.00 82.43           C  
ATOM   4155  HA  HIS A 263      19.921  42.389 -72.636  1.00 82.43           H  
ATOM   4156  C   HIS A 263      18.313  42.896 -73.936  1.00 82.43           C  
ATOM   4157  CB  HIS A 263      20.803  42.845 -74.522  1.00 82.43           C  
ATOM   4158  HB2 HIS A 263      20.640  42.617 -75.575  1.00 82.43           H  
ATOM   4159  HB3 HIS A 263      20.789  43.929 -74.408  1.00 82.43           H  
ATOM   4160  O   HIS A 263      17.472  42.382 -74.681  1.00 82.43           O  
ATOM   4161  CG  HIS A 263      22.168  42.349 -74.105  1.00 82.43           C  
ATOM   4162  CD2 HIS A 263      22.900  41.360 -74.702  1.00 82.43           C  
ATOM   4163  HD2 HIS A 263      22.616  40.787 -75.572  1.00 82.43           H  
ATOM   4164  ND1 HIS A 263      22.872  42.828 -73.001  1.00 82.43           N  
ATOM   4165  CE1 HIS A 263      24.027  42.148 -72.977  1.00 82.43           C  
ATOM   4166  HE1 HIS A 263      24.817  42.291 -72.254  1.00 82.43           H  
ATOM   4167  NE2 HIS A 263      24.070  41.255 -73.975  1.00 82.43           N  
ATOM   4168  HE2 HIS A 263      24.864  40.651 -74.129  1.00 82.43           H  
ATOM   4169  N   SER A 264      18.083  44.038 -73.296  1.00 79.77           N  
ATOM   4170  H   SER A 264      18.800  44.394 -72.679  1.00 79.77           H  
ATOM   4171  CA  SER A 264      16.834  44.813 -73.391  1.00 79.77           C  
ATOM   4172  HA  SER A 264      16.008  44.165 -73.099  1.00 79.77           H  
ATOM   4173  C   SER A 264      16.520  45.301 -74.810  1.00 79.77           C  
ATOM   4174  CB  SER A 264      16.850  46.006 -72.422  1.00 79.77           C  
ATOM   4175  HB2 SER A 264      16.304  46.844 -72.856  1.00 79.77           H  
ATOM   4176  HB3 SER A 264      16.338  45.711 -71.507  1.00 79.77           H  
ATOM   4177  O   SER A 264      15.352  45.464 -75.149  1.00 79.77           O  
ATOM   4178  OG  SER A 264      18.163  46.416 -72.087  1.00 79.77           O  
ATOM   4179  HG  SER A 264      18.496  45.773 -71.457  1.00 79.77           H  
ATOM   4180  N   ASP A 265      17.532  45.461 -75.663  1.00 78.87           N  
ATOM   4181  H   ASP A 265      18.469  45.284 -75.330  1.00 78.87           H  
ATOM   4182  CA  ASP A 265      17.391  45.829 -77.079  1.00 78.87           C  
ATOM   4183  HA  ASP A 265      16.546  46.512 -77.170  1.00 78.87           H  
ATOM   4184  C   ASP A 265      17.095  44.642 -78.017  1.00 78.87           C  
ATOM   4185  CB  ASP A 265      18.642  46.589 -77.513  1.00 78.87           C  
ATOM   4186  HB2 ASP A 265      18.496  46.965 -78.526  1.00 78.87           H  
ATOM   4187  HB3 ASP A 265      18.768  47.452 -76.859  1.00 78.87           H  
ATOM   4188  O   ASP A 265      17.030  44.797 -79.236  1.00 78.87           O  
ATOM   4189  CG  ASP A 265      19.915  45.750 -77.477  1.00 78.87           C  
ATOM   4190  OD1 ASP A 265      19.878  44.516 -77.261  1.00 78.87           O  
ATOM   4191  OD2 ASP A 265      20.979  46.362 -77.674  1.00 78.87           O  
ATOM   4192  N   GLY A 266      16.910  43.444 -77.457  1.00 77.17           N  
ATOM   4193  H   GLY A 266      17.039  43.376 -76.457  1.00 77.17           H  
ATOM   4194  CA  GLY A 266      16.624  42.225 -78.204  1.00 77.17           C  
ATOM   4195  HA2 GLY A 266      16.053  41.553 -77.563  1.00 77.17           H  
ATOM   4196  HA3 GLY A 266      16.015  42.475 -79.074  1.00 77.17           H  
ATOM   4197  C   GLY A 266      17.858  41.467 -78.692  1.00 77.17           C  
ATOM   4198  O   GLY A 266      17.692  40.349 -79.187  1.00 77.17           O  
ATOM   4199  N   ARG A 267      19.083  41.988 -78.517  1.00 82.53           N  
ATOM   4200  H   ARG A 267      19.173  42.892 -78.075  1.00 82.53           H  
ATOM   4201  CA  ARG A 267      20.306  41.225 -78.809  1.00 82.53           C  
ATOM   4202  HA  ARG A 267      20.232  40.842 -79.827  1.00 82.53           H  
ATOM   4203  C   ARG A 267      20.413  40.019 -77.875  1.00 82.53           C  
ATOM   4204  CB  ARG A 267      21.564  42.106 -78.706  1.00 82.53           C  
ATOM   4205  HB2 ARG A 267      22.441  41.460 -78.753  1.00 82.53           H  
ATOM   4206  HB3 ARG A 267      21.579  42.613 -77.741  1.00 82.53           H  
ATOM   4207  O   ARG A 267      20.187  40.121 -76.670  1.00 82.53           O  
ATOM   4208  CG  ARG A 267      21.670  43.137 -79.842  1.00 82.53           C  
ATOM   4209  HG2 ARG A 267      20.823  43.823 -79.805  1.00 82.53           H  
ATOM   4210  HG3 ARG A 267      21.648  42.612 -80.797  1.00 82.53           H  
ATOM   4211  CD  ARG A 267      22.983  43.933 -79.754  1.00 82.53           C  
ATOM   4212  HD2 ARG A 267      23.817  43.239 -79.655  1.00 82.53           H  
ATOM   4213  HD3 ARG A 267      23.105  44.504 -80.674  1.00 82.53           H  
ATOM   4214  NE  ARG A 267      22.952  44.867 -78.623  1.00 82.53           N  
ATOM   4215  HE  ARG A 267      22.036  45.180 -78.334  1.00 82.53           H  
ATOM   4216  NH1 ARG A 267      25.171  45.156 -78.112  1.00 82.53           N  
ATOM   4217 HH11 ARG A 267      25.414  44.448 -78.790  1.00 82.53           H  
ATOM   4218 HH12 ARG A 267      25.852  45.580 -77.499  1.00 82.53           H  
ATOM   4219  NH2 ARG A 267      23.592  46.294 -77.004  1.00 82.53           N  
ATOM   4220 HH21 ARG A 267      24.234  46.773 -76.388  1.00 82.53           H  
ATOM   4221 HH22 ARG A 267      22.610  46.522 -76.949  1.00 82.53           H  
ATOM   4222  CZ  ARG A 267      23.913  45.430 -77.921  1.00 82.53           C  
ATOM   4223  N   ALA A 268      20.788  38.874 -78.433  1.00 84.60           N  
ATOM   4224  H   ALA A 268      20.992  38.865 -79.423  1.00 84.60           H  
ATOM   4225  CA  ALA A 268      21.148  37.689 -77.666  1.00 84.60           C  
ATOM   4226  HA  ALA A 268      20.782  37.791 -76.644  1.00 84.60           H  
ATOM   4227  C   ALA A 268      22.673  37.564 -77.610  1.00 84.60           C  
ATOM   4228  CB  ALA A 268      20.469  36.457 -78.273  1.00 84.60           C  
ATOM   4229  HB1 ALA A 268      20.819  36.304 -79.294  1.00 84.60           H  
ATOM   4230  HB2 ALA A 268      20.715  35.578 -77.677  1.00 84.60           H  
ATOM   4231  HB3 ALA A 268      19.387  36.595 -78.277  1.00 84.60           H  
ATOM   4232  O   ALA A 268      23.349  37.709 -78.628  1.00 84.60           O  
ATOM   4233  N   GLU A 269      23.207  37.288 -76.428  1.00 86.72           N  
ATOM   4234  H   GLU A 269      22.590  37.163 -75.638  1.00 86.72           H  
ATOM   4235  CA  GLU A 269      24.625  37.044 -76.192  1.00 86.72           C  
ATOM   4236  HA  GLU A 269      25.163  37.067 -77.140  1.00 86.72           H  
ATOM   4237  C   GLU A 269      24.799  35.656 -75.578  1.00 86.72           C  
ATOM   4238  CB  GLU A 269      25.202  38.154 -75.305  1.00 86.72           C  
ATOM   4239  HB2 GLU A 269      25.014  39.110 -75.794  1.00 86.72           H  
ATOM   4240  HB3 GLU A 269      24.687  38.147 -74.344  1.00 86.72           H  
ATOM   4241  O   GLU A 269      24.058  35.266 -74.675  1.00 86.72           O  
ATOM   4242  CG  GLU A 269      26.717  38.007 -75.077  1.00 86.72           C  
ATOM   4243  HG2 GLU A 269      26.908  37.076 -74.542  1.00 86.72           H  
ATOM   4244  HG3 GLU A 269      27.209  37.946 -76.047  1.00 86.72           H  
ATOM   4245  CD  GLU A 269      27.316  39.171 -74.273  1.00 86.72           C  
ATOM   4246  OE1 GLU A 269      28.563  39.237 -74.195  1.00 86.72           O  
ATOM   4247  OE2 GLU A 269      26.528  39.996 -73.753  1.00 86.72           O  
ATOM   4248  N   ARG A 270      25.783  34.907 -76.076  1.00 90.15           N  
ATOM   4249  H   ARG A 270      26.381  35.309 -76.784  1.00 90.15           H  
ATOM   4250  CA  ARG A 270      26.164  33.607 -75.527  1.00 90.15           C  
ATOM   4251  HA  ARG A 270      25.470  33.330 -74.733  1.00 90.15           H  
ATOM   4252  C   ARG A 270      27.548  33.718 -74.911  1.00 90.15           C  
ATOM   4253  CB  ARG A 270      26.077  32.528 -76.612  1.00 90.15           C  
ATOM   4254  HB2 ARG A 270      25.069  32.531 -77.028  1.00 90.15           H  
ATOM   4255  HB3 ARG A 270      26.788  32.748 -77.408  1.00 90.15           H  
ATOM   4256  O   ARG A 270      28.520  33.965 -75.623  1.00 90.15           O  
ATOM   4257  CG  ARG A 270      26.365  31.142 -76.018  1.00 90.15           C  
ATOM   4258  HG2 ARG A 270      27.385  31.094 -75.636  1.00 90.15           H  
ATOM   4259  HG3 ARG A 270      25.684  30.965 -75.186  1.00 90.15           H  
ATOM   4260  CD  ARG A 270      26.164  30.033 -77.049  1.00 90.15           C  
ATOM   4261  HD2 ARG A 270      25.195  30.156 -77.532  1.00 90.15           H  
ATOM   4262  HD3 ARG A 270      26.139  29.093 -76.496  1.00 90.15           H  
ATOM   4263  NE  ARG A 270      27.243  30.007 -78.059  1.00 90.15           N  
ATOM   4264  HE  ARG A 270      27.659  30.892 -78.309  1.00 90.15           H  
ATOM   4265  NH1 ARG A 270      27.302  27.723 -78.311  1.00 90.15           N  
ATOM   4266 HH11 ARG A 270      26.743  27.615 -77.477  1.00 90.15           H  
ATOM   4267 HH12 ARG A 270      27.892  26.913 -78.439  1.00 90.15           H  
ATOM   4268  NH2 ARG A 270      28.711  29.000 -79.479  1.00 90.15           N  
ATOM   4269 HH21 ARG A 270      29.122  29.895 -79.700  1.00 90.15           H  
ATOM   4270 HH22 ARG A 270      29.086  28.140 -79.852  1.00 90.15           H  
ATOM   4271  CZ  ARG A 270      27.739  28.913 -78.611  1.00 90.15           C  
ATOM   4272  N   LEU A 271      27.626  33.511 -73.605  1.00 90.75           N  
ATOM   4273  H   LEU A 271      26.777  33.266 -73.117  1.00 90.75           H  
ATOM   4274  CA  LEU A 271      28.880  33.433 -72.862  1.00 90.75           C  
ATOM   4275  HA  LEU A 271      29.689  33.866 -73.451  1.00 90.75           H  
ATOM   4276  C   LEU A 271      29.206  31.964 -72.611  1.00 90.75           C  
ATOM   4277  CB  LEU A 271      28.748  34.216 -71.553  1.00 90.75           C  
ATOM   4278  HB2 LEU A 271      29.665  34.100 -70.974  1.00 90.75           H  
ATOM   4279  HB3 LEU A 271      27.930  33.767 -70.990  1.00 90.75           H  
ATOM   4280  O   LEU A 271      28.307  31.176 -72.328  1.00 90.75           O  
ATOM   4281  CG  LEU A 271      28.450  35.713 -71.732  1.00 90.75           C  
ATOM   4282  HG  LEU A 271      27.585  35.847 -72.382  1.00 90.75           H  
ATOM   4283  CD1 LEU A 271      28.107  36.304 -70.373  1.00 90.75           C  
ATOM   4284 HD11 LEU A 271      27.751  37.324 -70.518  1.00 90.75           H  
ATOM   4285 HD12 LEU A 271      27.316  35.701 -69.927  1.00 90.75           H  
ATOM   4286 HD13 LEU A 271      28.981  36.306 -69.721  1.00 90.75           H  
ATOM   4287  CD2 LEU A 271      29.639  36.477 -72.312  1.00 90.75           C  
ATOM   4288 HD21 LEU A 271      29.836  36.140 -73.330  1.00 90.75           H  
ATOM   4289 HD22 LEU A 271      30.522  36.334 -71.688  1.00 90.75           H  
ATOM   4290 HD23 LEU A 271      29.398  37.539 -72.352  1.00 90.75           H  
ATOM   4291  N   SER A 272      30.477  31.594 -72.727  1.00 92.37           N  
ATOM   4292  H   SER A 272      31.189  32.287 -72.905  1.00 92.37           H  
ATOM   4293  CA  SER A 272      30.930  30.221 -72.524  1.00 92.37           C  
ATOM   4294  HA  SER A 272      30.204  29.705 -71.895  1.00 92.37           H  
ATOM   4295  C   SER A 272      32.279  30.212 -71.816  1.00 92.37           C  
ATOM   4296  CB  SER A 272      31.008  29.483 -73.864  1.00 92.37           C  
ATOM   4297  HB2 SER A 272      31.767  29.959 -74.486  1.00 92.37           H  
ATOM   4298  HB3 SER A 272      30.047  29.549 -74.374  1.00 92.37           H  
ATOM   4299  O   SER A 272      33.154  31.009 -72.158  1.00 92.37           O  
ATOM   4300  OG  SER A 272      31.348  28.122 -73.690  1.00 92.37           O  
ATOM   4301  HG  SER A 272      30.574  27.638 -73.393  1.00 92.37           H  
ATOM   4302  N   GLU A 273      32.442  29.314 -70.851  1.00 94.29           N  
ATOM   4303  H   GLU A 273      31.660  28.721 -70.615  1.00 94.29           H  
ATOM   4304  CA  GLU A 273      33.732  28.974 -70.249  1.00 94.29           C  
ATOM   4305  HA  GLU A 273      34.527  29.422 -70.845  1.00 94.29           H  
ATOM   4306  C   GLU A 273      33.924  27.458 -70.285  1.00 94.29           C  
ATOM   4307  CB  GLU A 273      33.840  29.547 -68.833  1.00 94.29           C  
ATOM   4308  HB2 GLU A 273      33.574  30.603 -68.875  1.00 94.29           H  
ATOM   4309  HB3 GLU A 273      33.131  29.034 -68.183  1.00 94.29           H  
ATOM   4310  O   GLU A 273      32.961  26.696 -70.168  1.00 94.29           O  
ATOM   4311  CG  GLU A 273      35.268  29.423 -68.261  1.00 94.29           C  
ATOM   4312  HG2 GLU A 273      35.974  29.823 -68.990  1.00 94.29           H  
ATOM   4313  HG3 GLU A 273      35.501  28.371 -68.098  1.00 94.29           H  
ATOM   4314  CD  GLU A 273      35.420  30.181 -66.938  1.00 94.29           C  
ATOM   4315  OE1 GLU A 273      36.546  30.536 -66.530  1.00 94.29           O  
ATOM   4316  OE2 GLU A 273      34.377  30.442 -66.322  1.00 94.29           O  
ATOM   4317  N   MET A 274      35.167  27.029 -70.492  1.00 93.91           N  
ATOM   4318  H   MET A 274      35.925  27.692 -70.416  1.00 93.91           H  
ATOM   4319  CA  MET A 274      35.534  25.633 -70.707  1.00 93.91           C  
ATOM   4320  HA  MET A 274      34.628  25.027 -70.714  1.00 93.91           H  
ATOM   4321  C   MET A 274      36.425  25.134 -69.572  1.00 93.91           C  
ATOM   4322  CB  MET A 274      36.191  25.499 -72.089  1.00 93.91           C  
ATOM   4323  HB2 MET A 274      35.459  25.813 -72.833  1.00 93.91           H  
ATOM   4324  HB3 MET A 274      37.037  26.183 -72.153  1.00 93.91           H  
ATOM   4325  O   MET A 274      37.320  25.847 -69.127  1.00 93.91           O  
ATOM   4326  CG  MET A 274      36.649  24.077 -72.445  1.00 93.91           C  
ATOM   4327  HG2 MET A 274      36.477  23.924 -73.510  1.00 93.91           H  
ATOM   4328  HG3 MET A 274      36.029  23.353 -71.916  1.00 93.91           H  
ATOM   4329  SD  MET A 274      38.395  23.704 -72.126  1.00 93.91           S  
ATOM   4330  CE  MET A 274      39.212  24.770 -73.343  1.00 93.91           C  
ATOM   4331  HE1 MET A 274      38.812  24.571 -74.337  1.00 93.91           H  
ATOM   4332  HE2 MET A 274      39.052  25.816 -73.084  1.00 93.91           H  
ATOM   4333  HE3 MET A 274      40.283  24.567 -73.331  1.00 93.91           H  
ATOM   4334  N   LEU A 275      36.186  23.896 -69.151  1.00 93.08           N  
ATOM   4335  H   LEU A 275      35.437  23.386 -69.597  1.00 93.08           H  
ATOM   4336  CA  LEU A 275      36.987  23.159 -68.180  1.00 93.08           C  
ATOM   4337  HA  LEU A 275      37.885  23.727 -67.939  1.00 93.08           H  
ATOM   4338  C   LEU A 275      37.392  21.820 -68.806  1.00 93.08           C  
ATOM   4339  CB  LEU A 275      36.149  22.972 -66.905  1.00 93.08           C  
ATOM   4340  HB2 LEU A 275      35.830  23.948 -66.539  1.00 93.08           H  
ATOM   4341  HB3 LEU A 275      35.256  22.406 -67.171  1.00 93.08           H  
ATOM   4342  O   LEU A 275      36.548  21.119 -69.368  1.00 93.08           O  
ATOM   4343  CG  LEU A 275      36.875  22.229 -65.769  1.00 93.08           C  
ATOM   4344  HG  LEU A 275      37.330  21.314 -66.149  1.00 93.08           H  
ATOM   4345  CD1 LEU A 275      37.953  23.096 -65.122  1.00 93.08           C  
ATOM   4346 HD11 LEU A 275      38.751  23.307 -65.834  1.00 93.08           H  
ATOM   4347 HD12 LEU A 275      38.395  22.571 -64.275  1.00 93.08           H  
ATOM   4348 HD13 LEU A 275      37.528  24.038 -64.774  1.00 93.08           H  
ATOM   4349  CD2 LEU A 275      35.856  21.838 -64.703  1.00 93.08           C  
ATOM   4350 HD21 LEU A 275      35.356  22.728 -64.320  1.00 93.08           H  
ATOM   4351 HD22 LEU A 275      35.121  21.167 -65.147  1.00 93.08           H  
ATOM   4352 HD23 LEU A 275      36.361  21.316 -63.890  1.00 93.08           H  
ATOM   4353  N   ILE A 276      38.668  21.452 -68.706  1.00 92.81           N  
ATOM   4354  H   ILE A 276      39.301  22.032 -68.174  1.00 92.81           H  
ATOM   4355  CA  ILE A 276      39.149  20.133 -69.131  1.00 92.81           C  
ATOM   4356  HA  ILE A 276      38.454  19.709 -69.856  1.00 92.81           H  
ATOM   4357  C   ILE A 276      39.166  19.225 -67.908  1.00 92.81           C  
ATOM   4358  CB  ILE A 276      40.536  20.205 -69.809  1.00 92.81           C  
ATOM   4359  HB  ILE A 276      41.268  20.548 -69.079  1.00 92.81           H  
ATOM   4360  O   ILE A 276      39.840  19.527 -66.928  1.00 92.81           O  
ATOM   4361  CG1 ILE A 276      40.504  21.215 -70.977  1.00 92.81           C  
ATOM   4362 HG12 ILE A 276      39.689  20.955 -71.653  1.00 92.81           H  
ATOM   4363 HG13 ILE A 276      40.306  22.205 -70.568  1.00 92.81           H  
ATOM   4364  CG2 ILE A 276      40.950  18.800 -70.293  1.00 92.81           C  
ATOM   4365 HG21 ILE A 276      40.976  18.102 -69.456  1.00 92.81           H  
ATOM   4366 HG22 ILE A 276      40.244  18.433 -71.038  1.00 92.81           H  
ATOM   4367 HG23 ILE A 276      41.954  18.824 -70.714  1.00 92.81           H  
ATOM   4368  CD1 ILE A 276      41.799  21.329 -71.789  1.00 92.81           C  
ATOM   4369 HD11 ILE A 276      42.639  21.514 -71.120  1.00 92.81           H  
ATOM   4370 HD12 ILE A 276      41.712  22.163 -72.487  1.00 92.81           H  
ATOM   4371 HD13 ILE A 276      41.975  20.417 -72.359  1.00 92.81           H  
ATOM   4372  N   LEU A 277      38.448  18.107 -67.979  1.00 91.58           N  
ATOM   4373  H   LEU A 277      37.923  17.912 -68.820  1.00 91.58           H  
ATOM   4374  CA  LEU A 277      38.448  17.096 -66.933  1.00 91.58           C  
ATOM   4375  HA  LEU A 277      38.987  17.474 -66.064  1.00 91.58           H  
ATOM   4376  C   LEU A 277      39.151  15.831 -67.423  1.00 91.58           C  
ATOM   4377  CB  LEU A 277      37.005  16.801 -66.518  1.00 91.58           C  
ATOM   4378  HB2 LEU A 277      36.463  17.732 -66.352  1.00 91.58           H  
ATOM   4379  HB3 LEU A 277      36.522  16.269 -67.337  1.00 91.58           H  
ATOM   4380  O   LEU A 277      38.800  15.284 -68.469  1.00 91.58           O  
ATOM   4381  CG  LEU A 277      36.963  15.943 -65.245  1.00 91.58           C  
ATOM   4382  HG  LEU A 277      37.772  15.212 -65.242  1.00 91.58           H  
ATOM   4383  CD1 LEU A 277      37.095  16.824 -64.007  1.00 91.58           C  
ATOM   4384 HD11 LEU A 277      38.027  17.387 -64.047  1.00 91.58           H  
ATOM   4385 HD12 LEU A 277      37.118  16.203 -63.111  1.00 91.58           H  
ATOM   4386 HD13 LEU A 277      36.264  17.526 -63.946  1.00 91.58           H  
ATOM   4387  CD2 LEU A 277      35.659  15.169 -65.196  1.00 91.58           C  
ATOM   4388 HD21 LEU A 277      34.823  15.866 -65.251  1.00 91.58           H  
ATOM   4389 HD22 LEU A 277      35.605  14.486 -66.043  1.00 91.58           H  
ATOM   4390 HD23 LEU A 277      35.631  14.584 -64.277  1.00 91.58           H  
ATOM   4391  N   THR A 278      40.103  15.336 -66.635  1.00 92.20           N  
ATOM   4392  H   THR A 278      40.319  15.828 -65.780  1.00 92.20           H  
ATOM   4393  CA  THR A 278      40.784  14.064 -66.893  1.00 92.20           C  
ATOM   4394  HA  THR A 278      40.477  13.673 -67.863  1.00 92.20           H  
ATOM   4395  C   THR A 278      40.399  13.044 -65.832  1.00 92.20           C  
ATOM   4396  CB  THR A 278      42.304  14.250 -66.946  1.00 92.20           C  
ATOM   4397  HB  THR A 278      42.679  14.523 -65.960  1.00 92.20           H  
ATOM   4398  O   THR A 278      40.739  13.187 -64.658  1.00 92.20           O  
ATOM   4399  CG2 THR A 278      43.010  12.985 -67.434  1.00 92.20           C  
ATOM   4400 HG21 THR A 278      42.664  12.730 -68.435  1.00 92.20           H  
ATOM   4401 HG22 THR A 278      44.086  13.160 -67.459  1.00 92.20           H  
ATOM   4402 HG23 THR A 278      42.803  12.153 -66.760  1.00 92.20           H  
ATOM   4403  OG1 THR A 278      42.631  15.269 -67.862  1.00 92.20           O  
ATOM   4404  HG1 THR A 278      42.233  16.078 -67.531  1.00 92.20           H  
ATOM   4405  N   VAL A 279      39.711  11.982 -66.239  1.00 90.09           N  
ATOM   4406  H   VAL A 279      39.452  11.894 -67.211  1.00 90.09           H  
ATOM   4407  CA  VAL A 279      39.415  10.845 -65.368  1.00 90.09           C  
ATOM   4408  HA  VAL A 279      39.426  11.188 -64.334  1.00 90.09           H  
ATOM   4409  C   VAL A 279      40.514   9.809 -65.552  1.00 90.09           C  
ATOM   4410  CB  VAL A 279      38.020  10.254 -65.623  1.00 90.09           C  
ATOM   4411  HB  VAL A 279      38.003   9.757 -66.593  1.00 90.09           H  
ATOM   4412  O   VAL A 279      40.768   9.340 -66.660  1.00 90.09           O  
ATOM   4413  CG1 VAL A 279      37.692   9.218 -64.541  1.00 90.09           C  
ATOM   4414 HG11 VAL A 279      36.697   8.805 -64.709  1.00 90.09           H  
ATOM   4415 HG12 VAL A 279      37.722   9.681 -63.554  1.00 90.09           H  
ATOM   4416 HG13 VAL A 279      38.415   8.404 -64.580  1.00 90.09           H  
ATOM   4417  CG2 VAL A 279      36.938  11.342 -65.617  1.00 90.09           C  
ATOM   4418 HG21 VAL A 279      37.129  12.077 -66.399  1.00 90.09           H  
ATOM   4419 HG22 VAL A 279      36.911  11.844 -64.650  1.00 90.09           H  
ATOM   4420 HG23 VAL A 279      35.968  10.892 -65.831  1.00 90.09           H  
ATOM   4421  N   VAL A 280      41.185   9.453 -64.462  1.00 91.25           N  
ATOM   4422  H   VAL A 280      40.887   9.839 -63.577  1.00 91.25           H  
ATOM   4423  CA  VAL A 280      42.257   8.454 -64.464  1.00 91.25           C  
ATOM   4424  HA  VAL A 280      42.403   8.094 -65.482  1.00 91.25           H  
ATOM   4425  C   VAL A 280      41.846   7.247 -63.636  1.00 91.25           C  
ATOM   4426  CB  VAL A 280      43.610   9.036 -64.009  1.00 91.25           C  
ATOM   4427  HB  VAL A 280      44.363   8.256 -64.116  1.00 91.25           H  
ATOM   4428  O   VAL A 280      41.116   7.375 -62.649  1.00 91.25           O  
ATOM   4429  CG1 VAL A 280      44.042  10.216 -64.885  1.00 91.25           C  
ATOM   4430 HG11 VAL A 280      45.060  10.515 -64.634  1.00 91.25           H  
ATOM   4431 HG12 VAL A 280      43.375  11.063 -64.727  1.00 91.25           H  
ATOM   4432 HG13 VAL A 280      44.007   9.927 -65.935  1.00 91.25           H  
ATOM   4433  CG2 VAL A 280      43.610   9.491 -62.549  1.00 91.25           C  
ATOM   4434 HG21 VAL A 280      44.573   9.939 -62.301  1.00 91.25           H  
ATOM   4435 HG22 VAL A 280      43.447   8.618 -61.917  1.00 91.25           H  
ATOM   4436 HG23 VAL A 280      42.819  10.222 -62.386  1.00 91.25           H  
ATOM   4437  N   SER A 281      42.343   6.071 -64.008  1.00 88.43           N  
ATOM   4438  H   SER A 281      42.882   5.989 -64.858  1.00 88.43           H  
ATOM   4439  CA  SER A 281      42.138   4.869 -63.205  1.00 88.43           C  
ATOM   4440  HA  SER A 281      41.062   4.726 -63.107  1.00 88.43           H  
ATOM   4441  C   SER A 281      42.760   5.047 -61.808  1.00 88.43           C  
ATOM   4442  CB  SER A 281      42.715   3.640 -63.909  1.00 88.43           C  
ATOM   4443  HB2 SER A 281      42.477   2.746 -63.332  1.00 88.43           H  
ATOM   4444  HB3 SER A 281      43.798   3.737 -63.982  1.00 88.43           H  
ATOM   4445  O   SER A 281      43.839   5.646 -61.685  1.00 88.43           O  
ATOM   4446  OG  SER A 281      42.164   3.522 -65.209  1.00 88.43           O  
ATOM   4447  HG  SER A 281      41.210   3.444 -65.136  1.00 88.43           H  
ATOM   4448  N   PRO A 282      42.099   4.565 -60.741  1.00 89.33           N  
ATOM   4449  CA  PRO A 282      42.639   4.642 -59.391  1.00 89.33           C  
ATOM   4450  HA  PRO A 282      42.891   5.674 -59.147  1.00 89.33           H  
ATOM   4451  C   PRO A 282      43.899   3.780 -59.265  1.00 89.33           C  
ATOM   4452  CB  PRO A 282      41.505   4.181 -58.474  1.00 89.33           C  
ATOM   4453  HB2 PRO A 282      41.871   3.695 -57.570  1.00 89.33           H  
ATOM   4454  HB3 PRO A 282      40.889   5.044 -58.224  1.00 89.33           H  
ATOM   4455  O   PRO A 282      44.004   2.704 -59.854  1.00 89.33           O  
ATOM   4456  CG  PRO A 282      40.697   3.230 -59.354  1.00 89.33           C  
ATOM   4457  HG2 PRO A 282      39.658   3.163 -59.030  1.00 89.33           H  
ATOM   4458  HG3 PRO A 282      41.166   2.246 -59.361  1.00 89.33           H  
ATOM   4459  CD  PRO A 282      40.817   3.873 -60.733  1.00 89.33           C  
ATOM   4460  HD2 PRO A 282      40.019   4.606 -60.852  1.00 89.33           H  
ATOM   4461  HD3 PRO A 282      40.759   3.110 -61.510  1.00 89.33           H  
ATOM   4462  N   THR A 283      44.868   4.260 -58.490  1.00 90.24           N  
ATOM   4463  H   THR A 283      44.704   5.127 -57.999  1.00 90.24           H  
ATOM   4464  CA  THR A 283      46.038   3.461 -58.102  1.00 90.24           C  
ATOM   4465  HA  THR A 283      46.355   2.865 -58.958  1.00 90.24           H  
ATOM   4466  C   THR A 283      45.671   2.495 -56.977  1.00 90.24           C  
ATOM   4467  CB  THR A 283      47.221   4.344 -57.679  1.00 90.24           C  
ATOM   4468  HB  THR A 283      48.068   3.699 -57.443  1.00 90.24           H  
ATOM   4469  O   THR A 283      44.637   2.651 -56.326  1.00 90.24           O  
ATOM   4470  CG2 THR A 283      47.657   5.317 -58.774  1.00 90.24           C  
ATOM   4471 HG21 THR A 283      46.850   6.009 -59.013  1.00 90.24           H  
ATOM   4472 HG22 THR A 283      47.931   4.758 -59.669  1.00 90.24           H  
ATOM   4473 HG23 THR A 283      48.525   5.878 -58.428  1.00 90.24           H  
ATOM   4474  OG1 THR A 283      46.901   5.091 -56.535  1.00 90.24           O  
ATOM   4475  HG1 THR A 283      46.242   5.748 -56.770  1.00 90.24           H  
ATOM   4476  N   VAL A 284      46.533   1.509 -56.707  1.00 88.15           N  
ATOM   4477  H   VAL A 284      47.367   1.409 -57.268  1.00 88.15           H  
ATOM   4478  CA  VAL A 284      46.357   0.626 -55.543  1.00 88.15           C  
ATOM   4479  HA  VAL A 284      45.404   0.106 -55.643  1.00 88.15           H  
ATOM   4480  C   VAL A 284      46.274   1.449 -54.253  1.00 88.15           C  
ATOM   4481  CB  VAL A 284      47.475  -0.431 -55.463  1.00 88.15           C  
ATOM   4482  HB  VAL A 284      48.441   0.071 -55.411  1.00 88.15           H  
ATOM   4483  O   VAL A 284      45.388   1.196 -53.447  1.00 88.15           O  
ATOM   4484  CG1 VAL A 284      47.324  -1.336 -54.234  1.00 88.15           C  
ATOM   4485 HG11 VAL A 284      46.339  -1.802 -54.225  1.00 88.15           H  
ATOM   4486 HG12 VAL A 284      47.451  -0.753 -53.321  1.00 88.15           H  
ATOM   4487 HG13 VAL A 284      48.093  -2.109 -54.243  1.00 88.15           H  
ATOM   4488  CG2 VAL A 284      47.458  -1.331 -56.708  1.00 88.15           C  
ATOM   4489 HG21 VAL A 284      46.492  -1.829 -56.795  1.00 88.15           H  
ATOM   4490 HG22 VAL A 284      47.642  -0.744 -57.608  1.00 88.15           H  
ATOM   4491 HG23 VAL A 284      48.242  -2.084 -56.627  1.00 88.15           H  
ATOM   4492  N   ASP A 285      47.098   2.489 -54.101  1.00 88.97           N  
ATOM   4493  H   ASP A 285      47.835   2.640 -54.775  1.00 88.97           H  
ATOM   4494  CA  ASP A 285      47.073   3.373 -52.927  1.00 88.97           C  
ATOM   4495  HA  ASP A 285      47.184   2.769 -52.026  1.00 88.97           H  
ATOM   4496  C   ASP A 285      45.759   4.163 -52.801  1.00 88.97           C  
ATOM   4497  CB  ASP A 285      48.248   4.361 -52.995  1.00 88.97           C  
ATOM   4498  HB2 ASP A 285      48.138   5.087 -52.189  1.00 88.97           H  
ATOM   4499  HB3 ASP A 285      48.202   4.904 -53.939  1.00 88.97           H  
ATOM   4500  O   ASP A 285      45.256   4.355 -51.693  1.00 88.97           O  
ATOM   4501  CG  ASP A 285      49.627   3.710 -52.850  1.00 88.97           C  
ATOM   4502  OD1 ASP A 285      49.704   2.594 -52.294  1.00 88.97           O  
ATOM   4503  OD2 ASP A 285      50.596   4.353 -53.310  1.00 88.97           O  
ATOM   4504  N   ASP A 286      45.174   4.603 -53.922  1.00 87.95           N  
ATOM   4505  H   ASP A 286      45.635   4.415 -54.801  1.00 87.95           H  
ATOM   4506  CA  ASP A 286      43.865   5.273 -53.927  1.00 87.95           C  
ATOM   4507  HA  ASP A 286      43.901   6.124 -53.247  1.00 87.95           H  
ATOM   4508  C   ASP A 286      42.772   4.318 -53.415  1.00 87.95           C  
ATOM   4509  CB  ASP A 286      43.506   5.797 -55.334  1.00 87.95           C  
ATOM   4510  HB2 ASP A 286      42.512   6.241 -55.293  1.00 87.95           H  
ATOM   4511  HB3 ASP A 286      43.455   4.957 -56.027  1.00 87.95           H  
ATOM   4512  O   ASP A 286      41.945   4.697 -52.585  1.00 87.95           O  
ATOM   4513  CG  ASP A 286      44.471   6.855 -55.893  1.00 87.95           C  
ATOM   4514  OD1 ASP A 286      44.879   7.767 -55.144  1.00 87.95           O  
ATOM   4515  OD2 ASP A 286      44.825   6.765 -57.104  1.00 87.95           O  
ATOM   4516  N   LEU A 287      42.808   3.055 -53.856  1.00 88.75           N  
ATOM   4517  H   LEU A 287      43.537   2.803 -54.508  1.00 88.75           H  
ATOM   4518  CA  LEU A 287      41.888   2.017 -53.388  1.00 88.75           C  
ATOM   4519  HA  LEU A 287      40.871   2.406 -53.440  1.00 88.75           H  
ATOM   4520  C   LEU A 287      42.130   1.649 -51.918  1.00 88.75           C  
ATOM   4521  CB  LEU A 287      41.996   0.774 -54.287  1.00 88.75           C  
ATOM   4522  HB2 LEU A 287      43.023   0.410 -54.259  1.00 88.75           H  
ATOM   4523  HB3 LEU A 287      41.359  -0.006 -53.869  1.00 88.75           H  
ATOM   4524  O   LEU A 287      41.162   1.470 -51.182  1.00 88.75           O  
ATOM   4525  CG  LEU A 287      41.592   0.996 -55.756  1.00 88.75           C  
ATOM   4526  HG  LEU A 287      42.227   1.761 -56.203  1.00 88.75           H  
ATOM   4527  CD1 LEU A 287      41.792  -0.304 -56.535  1.00 88.75           C  
ATOM   4528 HD11 LEU A 287      41.547  -0.141 -57.585  1.00 88.75           H  
ATOM   4529 HD12 LEU A 287      42.837  -0.609 -56.467  1.00 88.75           H  
ATOM   4530 HD13 LEU A 287      41.155  -1.089 -56.128  1.00 88.75           H  
ATOM   4531  CD2 LEU A 287      40.132   1.430 -55.905  1.00 88.75           C  
ATOM   4532 HD21 LEU A 287      39.475   0.722 -55.401  1.00 88.75           H  
ATOM   4533 HD22 LEU A 287      39.995   2.423 -55.477  1.00 88.75           H  
ATOM   4534 HD23 LEU A 287      39.868   1.479 -56.961  1.00 88.75           H  
ATOM   4535  N   VAL A 288      43.386   1.584 -51.465  1.00 90.00           N  
ATOM   4536  H   VAL A 288      44.138   1.710 -52.127  1.00 90.00           H  
ATOM   4537  CA  VAL A 288      43.731   1.331 -50.054  1.00 90.00           C  
ATOM   4538  HA  VAL A 288      43.274   0.390 -49.748  1.00 90.00           H  
ATOM   4539  C   VAL A 288      43.137   2.413 -49.154  1.00 90.00           C  
ATOM   4540  CB  VAL A 288      45.255   1.196 -49.856  1.00 90.00           C  
ATOM   4541  HB  VAL A 288      45.757   2.026 -50.353  1.00 90.00           H  
ATOM   4542  O   VAL A 288      42.497   2.071 -48.167  1.00 90.00           O  
ATOM   4543  CG1 VAL A 288      45.668   1.195 -48.377  1.00 90.00           C  
ATOM   4544 HG11 VAL A 288      46.736   0.999 -48.288  1.00 90.00           H  
ATOM   4545 HG12 VAL A 288      45.116   0.434 -47.825  1.00 90.00           H  
ATOM   4546 HG13 VAL A 288      45.476   2.167 -47.923  1.00 90.00           H  
ATOM   4547  CG2 VAL A 288      45.759  -0.126 -50.452  1.00 90.00           C  
ATOM   4548 HG21 VAL A 288      46.849  -0.132 -50.448  1.00 90.00           H  
ATOM   4549 HG22 VAL A 288      45.391  -0.965 -49.862  1.00 90.00           H  
ATOM   4550 HG23 VAL A 288      45.413  -0.248 -51.478  1.00 90.00           H  
ATOM   4551  N   LYS A 289      43.221   3.697 -49.527  1.00 88.74           N  
ATOM   4552  H   LYS A 289      43.767   3.918 -50.348  1.00 88.74           H  
ATOM   4553  CA  LYS A 289      42.596   4.791 -48.756  1.00 88.74           C  
ATOM   4554  HA  LYS A 289      42.973   4.766 -47.734  1.00 88.74           H  
ATOM   4555  C   LYS A 289      41.074   4.665 -48.666  1.00 88.74           C  
ATOM   4556  CB  LYS A 289      42.940   6.138 -49.394  1.00 88.74           C  
ATOM   4557  HB2 LYS A 289      42.318   6.913 -48.947  1.00 88.74           H  
ATOM   4558  HB3 LYS A 289      42.715   6.092 -50.460  1.00 88.74           H  
ATOM   4559  O   LYS A 289      40.487   4.967 -47.628  1.00 88.74           O  
ATOM   4560  CG  LYS A 289      44.407   6.522 -49.185  1.00 88.74           C  
ATOM   4561  HG2 LYS A 289      45.059   5.707 -49.502  1.00 88.74           H  
ATOM   4562  HG3 LYS A 289      44.587   6.728 -48.130  1.00 88.74           H  
ATOM   4563  CD  LYS A 289      44.703   7.766 -50.021  1.00 88.74           C  
ATOM   4564  HD2 LYS A 289      44.440   7.554 -51.058  1.00 88.74           H  
ATOM   4565  HD3 LYS A 289      44.105   8.603 -49.661  1.00 88.74           H  
ATOM   4566  CE  LYS A 289      46.188   8.102 -49.941  1.00 88.74           C  
ATOM   4567  HE2 LYS A 289      46.750   7.188 -50.134  1.00 88.74           H  
ATOM   4568  HE3 LYS A 289      46.425   8.439 -48.932  1.00 88.74           H  
ATOM   4569  NZ  LYS A 289      46.527   9.127 -50.954  1.00 88.74           N  
ATOM   4570  HZ1 LYS A 289      45.998   9.973 -50.797  1.00 88.74           H  
ATOM   4571  HZ2 LYS A 289      47.519   9.318 -50.944  1.00 88.74           H  
ATOM   4572  HZ3 LYS A 289      46.286   8.772 -51.868  1.00 88.74           H  
ATOM   4573  N   VAL A 290      40.418   4.223 -49.744  1.00 88.60           N  
ATOM   4574  H   VAL A 290      40.952   4.022 -50.578  1.00 88.60           H  
ATOM   4575  CA  VAL A 290      38.973   3.940 -49.723  1.00 88.60           C  
ATOM   4576  HA  VAL A 290      38.451   4.813 -49.330  1.00 88.60           H  
ATOM   4577  C   VAL A 290      38.675   2.781 -48.779  1.00 88.60           C  
ATOM   4578  CB  VAL A 290      38.418   3.643 -51.128  1.00 88.60           C  
ATOM   4579  HB  VAL A 290      38.984   2.832 -51.585  1.00 88.60           H  
ATOM   4580  O   VAL A 290      37.752   2.886 -47.975  1.00 88.60           O  
ATOM   4581  CG1 VAL A 290      36.935   3.244 -51.099  1.00 88.60           C  
ATOM   4582 HG11 VAL A 290      36.559   3.141 -52.117  1.00 88.60           H  
ATOM   4583 HG12 VAL A 290      36.817   2.282 -50.600  1.00 88.60           H  
ATOM   4584 HG13 VAL A 290      36.351   3.998 -50.573  1.00 88.60           H  
ATOM   4585  CG2 VAL A 290      38.521   4.876 -52.021  1.00 88.60           C  
ATOM   4586 HG21 VAL A 290      38.185   4.617 -53.025  1.00 88.60           H  
ATOM   4587 HG22 VAL A 290      39.554   5.218 -52.084  1.00 88.60           H  
ATOM   4588 HG23 VAL A 290      37.905   5.684 -51.627  1.00 88.60           H  
ATOM   4589  N   ILE A 291      39.463   1.705 -48.838  1.00 90.24           N  
ATOM   4590  H   ILE A 291      40.213   1.697 -49.514  1.00 90.24           H  
ATOM   4591  CA  ILE A 291      39.320   0.544 -47.953  1.00 90.24           C  
ATOM   4592  HA  ILE A 291      38.297   0.177 -48.030  1.00 90.24           H  
ATOM   4593  C   ILE A 291      39.525   0.952 -46.491  1.00 90.24           C  
ATOM   4594  CB  ILE A 291      40.266  -0.598 -48.390  1.00 90.24           C  
ATOM   4595  HB  ILE A 291      41.272  -0.195 -48.510  1.00 90.24           H  
ATOM   4596  O   ILE A 291      38.695   0.601 -45.665  1.00 90.24           O  
ATOM   4597  CG1 ILE A 291      39.798  -1.186 -49.742  1.00 90.24           C  
ATOM   4598 HG12 ILE A 291      38.885  -1.761 -49.590  1.00 90.24           H  
ATOM   4599 HG13 ILE A 291      39.560  -0.379 -50.434  1.00 90.24           H  
ATOM   4600  CG2 ILE A 291      40.323  -1.715 -47.329  1.00 90.24           C  
ATOM   4601 HG21 ILE A 291      39.320  -2.088 -47.118  1.00 90.24           H  
ATOM   4602 HG22 ILE A 291      40.954  -2.537 -47.665  1.00 90.24           H  
ATOM   4603 HG23 ILE A 291      40.763  -1.335 -46.407  1.00 90.24           H  
ATOM   4604  CD1 ILE A 291      40.844  -2.079 -50.423  1.00 90.24           C  
ATOM   4605 HD11 ILE A 291      41.019  -2.985 -49.843  1.00 90.24           H  
ATOM   4606 HD12 ILE A 291      41.779  -1.531 -50.538  1.00 90.24           H  
ATOM   4607 HD13 ILE A 291      40.481  -2.365 -51.410  1.00 90.24           H  
ATOM   4608  N   GLU A 292      40.550   1.738 -46.163  1.00 91.57           N  
ATOM   4609  H   GLU A 292      41.230   1.966 -46.875  1.00 91.57           H  
ATOM   4610  CA  GLU A 292      40.788   2.249 -44.805  1.00 91.57           C  
ATOM   4611  HA  GLU A 292      40.914   1.415 -44.114  1.00 91.57           H  
ATOM   4612  C   GLU A 292      39.609   3.087 -44.295  1.00 91.57           C  
ATOM   4613  CB  GLU A 292      42.063   3.104 -44.785  1.00 91.57           C  
ATOM   4614  HB2 GLU A 292      42.097   3.661 -43.849  1.00 91.57           H  
ATOM   4615  HB3 GLU A 292      42.016   3.817 -45.607  1.00 91.57           H  
ATOM   4616  O   GLU A 292      39.149   2.890 -43.170  1.00 91.57           O  
ATOM   4617  CG  GLU A 292      43.347   2.267 -44.887  1.00 91.57           C  
ATOM   4618  HG2 GLU A 292      43.393   1.609 -44.019  1.00 91.57           H  
ATOM   4619  HG3 GLU A 292      43.307   1.635 -45.774  1.00 91.57           H  
ATOM   4620  CD  GLU A 292      44.617   3.134 -44.942  1.00 91.57           C  
ATOM   4621  OE1 GLU A 292      45.696   2.583 -44.627  1.00 91.57           O  
ATOM   4622  OE2 GLU A 292      44.518   4.332 -45.304  1.00 91.57           O  
ATOM   4623  N   LYS A 293      39.062   3.978 -45.135  1.00 89.82           N  
ATOM   4624  H   LYS A 293      39.504   4.111 -46.033  1.00 89.82           H  
ATOM   4625  CA  LYS A 293      37.876   4.772 -44.787  1.00 89.82           C  
ATOM   4626  HA  LYS A 293      38.065   5.265 -43.834  1.00 89.82           H  
ATOM   4627  C   LYS A 293      36.639   3.894 -44.578  1.00 89.82           C  
ATOM   4628  CB  LYS A 293      37.643   5.835 -45.869  1.00 89.82           C  
ATOM   4629  HB2 LYS A 293      37.411   5.346 -46.815  1.00 89.82           H  
ATOM   4630  HB3 LYS A 293      38.558   6.414 -45.993  1.00 89.82           H  
ATOM   4631  O   LYS A 293      35.876   4.133 -43.646  1.00 89.82           O  
ATOM   4632  CG  LYS A 293      36.498   6.781 -45.483  1.00 89.82           C  
ATOM   4633  HG2 LYS A 293      35.571   6.218 -45.377  1.00 89.82           H  
ATOM   4634  HG3 LYS A 293      36.732   7.260 -44.532  1.00 89.82           H  
ATOM   4635  CD  LYS A 293      36.294   7.853 -46.553  1.00 89.82           C  
ATOM   4636  HD2 LYS A 293      37.211   8.433 -46.660  1.00 89.82           H  
ATOM   4637  HD3 LYS A 293      36.060   7.369 -47.502  1.00 89.82           H  
ATOM   4638  CE  LYS A 293      35.140   8.763 -46.127  1.00 89.82           C  
ATOM   4639  HE2 LYS A 293      35.390   9.212 -45.167  1.00 89.82           H  
ATOM   4640  HE3 LYS A 293      34.252   8.149 -45.980  1.00 89.82           H  
ATOM   4641  NZ  LYS A 293      34.886   9.810 -47.144  1.00 89.82           N  
ATOM   4642  HZ1 LYS A 293      34.124  10.402 -46.847  1.00 89.82           H  
ATOM   4643  HZ2 LYS A 293      35.714  10.375 -47.270  1.00 89.82           H  
ATOM   4644  HZ3 LYS A 293      34.651   9.382 -48.028  1.00 89.82           H  
ATOM   4645  N   LEU A 294      36.435   2.893 -45.436  1.00 91.38           N  
ATOM   4646  H   LEU A 294      37.106   2.760 -46.179  1.00 91.38           H  
ATOM   4647  CA  LEU A 294      35.332   1.942 -45.306  1.00 91.38           C  
ATOM   4648  HA  LEU A 294      34.403   2.495 -45.171  1.00 91.38           H  
ATOM   4649  C   LEU A 294      35.485   1.076 -44.051  1.00 91.38           C  
ATOM   4650  CB  LEU A 294      35.227   1.066 -46.568  1.00 91.38           C  
ATOM   4651  HB2 LEU A 294      34.581   0.217 -46.343  1.00 91.38           H  
ATOM   4652  HB3 LEU A 294      36.216   0.670 -46.799  1.00 91.38           H  
ATOM   4653  O   LEU A 294      34.499   0.884 -43.354  1.00 91.38           O  
ATOM   4654  CG  LEU A 294      34.664   1.776 -47.813  1.00 91.38           C  
ATOM   4655  HG  LEU A 294      35.246   2.670 -48.033  1.00 91.38           H  
ATOM   4656  CD1 LEU A 294      34.745   0.827 -49.011  1.00 91.38           C  
ATOM   4657 HD11 LEU A 294      34.141  -0.062 -48.827  1.00 91.38           H  
ATOM   4658 HD12 LEU A 294      35.782   0.531 -49.167  1.00 91.38           H  
ATOM   4659 HD13 LEU A 294      34.388   1.334 -49.907  1.00 91.38           H  
ATOM   4660  CD2 LEU A 294      33.201   2.193 -47.641  1.00 91.38           C  
ATOM   4661 HD21 LEU A 294      32.597   1.330 -47.362  1.00 91.38           H  
ATOM   4662 HD22 LEU A 294      33.117   2.953 -46.864  1.00 91.38           H  
ATOM   4663 HD23 LEU A 294      32.825   2.612 -48.574  1.00 91.38           H  
ATOM   4664  N   LEU A 295      36.692   0.603 -43.729  1.00 93.77           N  
ATOM   4665  H   LEU A 295      37.463   0.792 -44.353  1.00 93.77           H  
ATOM   4666  CA  LEU A 295      36.973  -0.146 -42.500  1.00 93.77           C  
ATOM   4667  HA  LEU A 295      36.296  -0.999 -42.439  1.00 93.77           H  
ATOM   4668  C   LEU A 295      36.693   0.707 -41.258  1.00 93.77           C  
ATOM   4669  CB  LEU A 295      38.429  -0.649 -42.507  1.00 93.77           C  
ATOM   4670  HB2 LEU A 295      39.084   0.186 -42.753  1.00 93.77           H  
ATOM   4671  HB3 LEU A 295      38.684  -0.977 -41.499  1.00 93.77           H  
ATOM   4672  O   LEU A 295      36.005   0.242 -40.358  1.00 93.77           O  
ATOM   4673  CG  LEU A 295      38.710  -1.814 -43.474  1.00 93.77           C  
ATOM   4674  HG  LEU A 295      38.375  -1.561 -44.480  1.00 93.77           H  
ATOM   4675  CD1 LEU A 295      40.214  -2.091 -43.517  1.00 93.77           C  
ATOM   4676 HD11 LEU A 295      40.424  -2.898 -44.218  1.00 93.77           H  
ATOM   4677 HD12 LEU A 295      40.570  -2.365 -42.524  1.00 93.77           H  
ATOM   4678 HD13 LEU A 295      40.738  -1.194 -43.848  1.00 93.77           H  
ATOM   4679  CD2 LEU A 295      38.001  -3.105 -43.059  1.00 93.77           C  
ATOM   4680 HD21 LEU A 295      38.269  -3.361 -42.033  1.00 93.77           H  
ATOM   4681 HD22 LEU A 295      36.920  -2.974 -43.121  1.00 93.77           H  
ATOM   4682 HD23 LEU A 295      38.290  -3.918 -43.725  1.00 93.77           H  
ATOM   4683  N   GLY A 296      37.123   1.973 -41.253  1.00 91.93           N  
ATOM   4684  H   GLY A 296      37.720   2.284 -42.006  1.00 91.93           H  
ATOM   4685  CA  GLY A 296      36.815   2.906 -40.167  1.00 91.93           C  
ATOM   4686  HA2 GLY A 296      37.225   2.517 -39.235  1.00 91.93           H  
ATOM   4687  HA3 GLY A 296      37.278   3.869 -40.383  1.00 91.93           H  
ATOM   4688  C   GLY A 296      35.310   3.127 -39.973  1.00 91.93           C  
ATOM   4689  O   GLY A 296      34.828   3.075 -38.844  1.00 91.93           O  
ATOM   4690  N   GLN A 297      34.552   3.304 -41.064  1.00 93.78           N  
ATOM   4691  H   GLN A 297      35.001   3.358 -41.967  1.00 93.78           H  
ATOM   4692  CA  GLN A 297      33.090   3.419 -40.988  1.00 93.78           C  
ATOM   4693  HA  GLN A 297      32.849   4.190 -40.255  1.00 93.78           H  
ATOM   4694  C   GLN A 297      32.441   2.113 -40.509  1.00 93.78           C  
ATOM   4695  CB  GLN A 297      32.516   3.834 -42.354  1.00 93.78           C  
ATOM   4696  HB2 GLN A 297      32.647   3.015 -43.062  1.00 93.78           H  
ATOM   4697  HB3 GLN A 297      33.070   4.695 -42.729  1.00 93.78           H  
ATOM   4698  O   GLN A 297      31.516   2.151 -39.707  1.00 93.78           O  
ATOM   4699  CG  GLN A 297      31.019   4.197 -42.281  1.00 93.78           C  
ATOM   4700  HG2 GLN A 297      30.445   3.361 -41.882  1.00 93.78           H  
ATOM   4701  HG3 GLN A 297      30.653   4.397 -43.288  1.00 93.78           H  
ATOM   4702  CD  GLN A 297      30.781   5.443 -41.434  1.00 93.78           C  
ATOM   4703  NE2 GLN A 297      30.018   5.370 -40.367  1.00 93.78           N  
ATOM   4704 HE21 GLN A 297      29.548   4.517 -40.097  1.00 93.78           H  
ATOM   4705 HE22 GLN A 297      30.104   6.124 -39.700  1.00 93.78           H  
ATOM   4706  OE1 GLN A 297      31.297   6.508 -41.746  1.00 93.78           O  
ATOM   4707  N   VAL A 298      32.929   0.956 -40.966  1.00 95.18           N  
ATOM   4708  H   VAL A 298      33.693   0.984 -41.625  1.00 95.18           H  
ATOM   4709  CA  VAL A 298      32.432  -0.360 -40.533  1.00 95.18           C  
ATOM   4710  HA  VAL A 298      31.351  -0.383 -40.671  1.00 95.18           H  
ATOM   4711  C   VAL A 298      32.681  -0.580 -39.040  1.00 95.18           C  
ATOM   4712  CB  VAL A 298      33.054  -1.483 -41.388  1.00 95.18           C  
ATOM   4713  HB  VAL A 298      34.127  -1.316 -41.483  1.00 95.18           H  
ATOM   4714  O   VAL A 298      31.801  -1.107 -38.358  1.00 95.18           O  
ATOM   4715  CG1 VAL A 298      32.842  -2.887 -40.804  1.00 95.18           C  
ATOM   4716 HG11 VAL A 298      33.208  -3.639 -41.503  1.00 95.18           H  
ATOM   4717 HG12 VAL A 298      33.406  -2.990 -39.877  1.00 95.18           H  
ATOM   4718 HG13 VAL A 298      31.784  -3.055 -40.603  1.00 95.18           H  
ATOM   4719  CG2 VAL A 298      32.431  -1.495 -42.792  1.00 95.18           C  
ATOM   4720 HG21 VAL A 298      31.388  -1.808 -42.732  1.00 95.18           H  
ATOM   4721 HG22 VAL A 298      32.985  -2.179 -43.435  1.00 95.18           H  
ATOM   4722 HG23 VAL A 298      32.459  -0.498 -43.231  1.00 95.18           H  
ATOM   4723  N   ASP A 299      33.829  -0.159 -38.509  1.00 94.44           N  
ATOM   4724  H   ASP A 299      34.547   0.196 -39.125  1.00 94.44           H  
ATOM   4725  CA  ASP A 299      34.137  -0.239 -37.079  1.00 94.44           C  
ATOM   4726  HA  ASP A 299      33.969  -1.260 -36.735  1.00 94.44           H  
ATOM   4727  C   ASP A 299      33.221   0.678 -36.248  1.00 94.44           C  
ATOM   4728  CB  ASP A 299      35.617   0.113 -36.840  1.00 94.44           C  
ATOM   4729  HB2 ASP A 299      35.856   1.044 -37.353  1.00 94.44           H  
ATOM   4730  HB3 ASP A 299      35.759   0.280 -35.772  1.00 94.44           H  
ATOM   4731  O   ASP A 299      32.684   0.255 -35.217  1.00 94.44           O  
ATOM   4732  CG  ASP A 299      36.611  -0.978 -37.268  1.00 94.44           C  
ATOM   4733  OD1 ASP A 299      36.196  -2.156 -37.381  1.00 94.44           O  
ATOM   4734  OD2 ASP A 299      37.811  -0.640 -37.380  1.00 94.44           O  
ATOM   4735  N   GLU A 300      32.986   1.911 -36.712  1.00 93.85           N  
ATOM   4736  H   GLU A 300      33.460   2.202 -37.555  1.00 93.85           H  
ATOM   4737  CA  GLU A 300      32.064   2.862 -36.076  1.00 93.85           C  
ATOM   4738  HA  GLU A 300      32.348   2.966 -35.029  1.00 93.85           H  
ATOM   4739  C   GLU A 300      30.615   2.348 -36.097  1.00 93.85           C  
ATOM   4740  CB  GLU A 300      32.208   4.244 -36.743  1.00 93.85           C  
ATOM   4741  HB2 GLU A 300      31.901   4.182 -37.787  1.00 93.85           H  
ATOM   4742  HB3 GLU A 300      33.258   4.531 -36.704  1.00 93.85           H  
ATOM   4743  O   GLU A 300      29.956   2.283 -35.053  1.00 93.85           O  
ATOM   4744  CG  GLU A 300      31.381   5.324 -36.025  1.00 93.85           C  
ATOM   4745  HG2 GLU A 300      30.322   5.124 -36.191  1.00 93.85           H  
ATOM   4746  HG3 GLU A 300      31.575   5.249 -34.955  1.00 93.85           H  
ATOM   4747  CD  GLU A 300      31.702   6.755 -36.495  1.00 93.85           C  
ATOM   4748  OE1 GLU A 300      31.543   7.684 -35.667  1.00 93.85           O  
ATOM   4749  OE2 GLU A 300      32.122   6.929 -37.661  1.00 93.85           O  
ATOM   4750  N   ASP A 301      30.146   1.871 -37.251  1.00 95.35           N  
ATOM   4751  H   ASP A 301      30.710   1.994 -38.079  1.00 95.35           H  
ATOM   4752  CA  ASP A 301      28.819   1.277 -37.412  1.00 95.35           C  
ATOM   4753  HA  ASP A 301      28.067   2.003 -37.100  1.00 95.35           H  
ATOM   4754  C   ASP A 301      28.665   0.026 -36.533  1.00 95.35           C  
ATOM   4755  CB  ASP A 301      28.568   0.920 -38.889  1.00 95.35           C  
ATOM   4756  HB2 ASP A 301      29.399   0.317 -39.259  1.00 95.35           H  
ATOM   4757  HB3 ASP A 301      27.672   0.301 -38.938  1.00 95.35           H  
ATOM   4758  O   ASP A 301      27.632  -0.163 -35.887  1.00 95.35           O  
ATOM   4759  CG  ASP A 301      28.352   2.117 -39.828  1.00 95.35           C  
ATOM   4760  OD1 ASP A 301      28.291   3.275 -39.354  1.00 95.35           O  
ATOM   4761  OD2 ASP A 301      28.177   1.859 -41.041  1.00 95.35           O  
ATOM   4762  N   THR A 302      29.703  -0.812 -36.432  1.00 95.67           N  
ATOM   4763  H   THR A 302      30.521  -0.606 -36.987  1.00 95.67           H  
ATOM   4764  CA  THR A 302      29.710  -2.002 -35.564  1.00 95.67           C  
ATOM   4765  HA  THR A 302      28.856  -2.626 -35.828  1.00 95.67           H  
ATOM   4766  C   THR A 302      29.566  -1.618 -34.092  1.00 95.67           C  
ATOM   4767  CB  THR A 302      30.984  -2.835 -35.773  1.00 95.67           C  
ATOM   4768  HB  THR A 302      31.869  -2.224 -35.597  1.00 95.67           H  
ATOM   4769  O   THR A 302      28.796  -2.250 -33.357  1.00 95.67           O  
ATOM   4770  CG2 THR A 302      31.042  -4.072 -34.873  1.00 95.67           C  
ATOM   4771 HG21 THR A 302      31.902  -4.678 -35.160  1.00 95.67           H  
ATOM   4772 HG22 THR A 302      31.162  -3.774 -33.831  1.00 95.67           H  
ATOM   4773 HG23 THR A 302      30.130  -4.658 -34.988  1.00 95.67           H  
ATOM   4774  OG1 THR A 302      31.003  -3.320 -37.091  1.00 95.67           O  
ATOM   4775  HG1 THR A 302      31.306  -2.590 -37.636  1.00 95.67           H  
ATOM   4776  N   LYS A 303      30.251  -0.556 -33.653  1.00 94.97           N  
ATOM   4777  H   LYS A 303      30.853  -0.075 -34.307  1.00 94.97           H  
ATOM   4778  CA  LYS A 303      30.121  -0.024 -32.292  1.00 94.97           C  
ATOM   4779  HA  LYS A 303      30.308  -0.831 -31.584  1.00 94.97           H  
ATOM   4780  C   LYS A 303      28.700   0.480 -32.028  1.00 94.97           C  
ATOM   4781  CB  LYS A 303      31.175   1.069 -32.085  1.00 94.97           C  
ATOM   4782  HB2 LYS A 303      30.973   1.901 -32.760  1.00 94.97           H  
ATOM   4783  HB3 LYS A 303      32.160   0.667 -32.323  1.00 94.97           H  
ATOM   4784  O   LYS A 303      28.094   0.077 -31.033  1.00 94.97           O  
ATOM   4785  CG  LYS A 303      31.177   1.580 -30.641  1.00 94.97           C  
ATOM   4786  HG2 LYS A 303      30.181   1.937 -30.376  1.00 94.97           H  
ATOM   4787  HG3 LYS A 303      31.459   0.774 -29.963  1.00 94.97           H  
ATOM   4788  CD  LYS A 303      32.160   2.741 -30.506  1.00 94.97           C  
ATOM   4789  HD2 LYS A 303      33.176   2.390 -30.685  1.00 94.97           H  
ATOM   4790  HD3 LYS A 303      31.904   3.500 -31.245  1.00 94.97           H  
ATOM   4791  CE  LYS A 303      32.034   3.333 -29.103  1.00 94.97           C  
ATOM   4792  HE2 LYS A 303      30.977   3.511 -28.905  1.00 94.97           H  
ATOM   4793  HE3 LYS A 303      32.391   2.610 -28.370  1.00 94.97           H  
ATOM   4794  NZ  LYS A 303      32.776   4.608 -29.012  1.00 94.97           N  
ATOM   4795  HZ1 LYS A 303      33.759   4.468 -29.199  1.00 94.97           H  
ATOM   4796  HZ2 LYS A 303      32.404   5.243 -29.704  1.00 94.97           H  
ATOM   4797  HZ3 LYS A 303      32.635   5.022 -28.102  1.00 94.97           H  
ATOM   4798  N   HIS A 304      28.135   1.275 -32.936  1.00 95.45           N  
ATOM   4799  H   HIS A 304      28.692   1.582 -33.721  1.00 95.45           H  
ATOM   4800  CA  HIS A 304      26.758   1.760 -32.818  1.00 95.45           C  
ATOM   4801  HA  HIS A 304      26.650   2.274 -31.862  1.00 95.45           H  
ATOM   4802  C   HIS A 304      25.726   0.628 -32.828  1.00 95.45           C  
ATOM   4803  CB  HIS A 304      26.472   2.754 -33.946  1.00 95.45           C  
ATOM   4804  HB2 HIS A 304      25.399   2.936 -33.995  1.00 95.45           H  
ATOM   4805  HB3 HIS A 304      26.788   2.332 -34.900  1.00 95.45           H  
ATOM   4806  O   HIS A 304      24.761   0.660 -32.062  1.00 95.45           O  
ATOM   4807  CG  HIS A 304      27.143   4.083 -33.738  1.00 95.45           C  
ATOM   4808  CD2 HIS A 304      27.789   4.825 -34.691  1.00 95.45           C  
ATOM   4809  HD2 HIS A 304      27.943   4.551 -35.724  1.00 95.45           H  
ATOM   4810  ND1 HIS A 304      27.179   4.800 -32.557  1.00 95.45           N  
ATOM   4811  HD1 HIS A 304      26.903   4.481 -31.639  1.00 95.45           H  
ATOM   4812  CE1 HIS A 304      27.815   5.954 -32.806  1.00 95.45           C  
ATOM   4813  HE1 HIS A 304      28.028   6.717 -32.071  1.00 95.45           H  
ATOM   4814  NE2 HIS A 304      28.191   6.019 -34.087  1.00 95.45           N  
ATOM   4815  N   ILE A 305      25.926  -0.416 -33.638  1.00 96.56           N  
ATOM   4816  H   ILE A 305      26.691  -0.365 -34.296  1.00 96.56           H  
ATOM   4817  CA  ILE A 305      25.071  -1.610 -33.641  1.00 96.56           C  
ATOM   4818  HA  ILE A 305      24.039  -1.297 -33.800  1.00 96.56           H  
ATOM   4819  C   ILE A 305      25.116  -2.310 -32.279  1.00 96.56           C  
ATOM   4820  CB  ILE A 305      25.470  -2.556 -34.799  1.00 96.56           C  
ATOM   4821  HB  ILE A 305      26.555  -2.651 -34.814  1.00 96.56           H  
ATOM   4822  O   ILE A 305      24.069  -2.710 -31.764  1.00 96.56           O  
ATOM   4823  CG1 ILE A 305      24.998  -1.958 -36.145  1.00 96.56           C  
ATOM   4824 HG12 ILE A 305      25.240  -0.896 -36.182  1.00 96.56           H  
ATOM   4825 HG13 ILE A 305      23.914  -2.042 -36.221  1.00 96.56           H  
ATOM   4826  CG2 ILE A 305      24.867  -3.966 -34.622  1.00 96.56           C  
ATOM   4827 HG21 ILE A 305      25.124  -4.594 -35.476  1.00 96.56           H  
ATOM   4828 HG22 ILE A 305      25.284  -4.447 -33.737  1.00 96.56           H  
ATOM   4829 HG23 ILE A 305      23.783  -3.902 -34.533  1.00 96.56           H  
ATOM   4830  CD1 ILE A 305      25.638  -2.621 -37.372  1.00 96.56           C  
ATOM   4831 HD11 ILE A 305      25.301  -3.652 -37.479  1.00 96.56           H  
ATOM   4832 HD12 ILE A 305      26.724  -2.597 -37.283  1.00 96.56           H  
ATOM   4833 HD13 ILE A 305      25.350  -2.069 -38.267  1.00 96.56           H  
ATOM   4834  N   GLN A 306      26.295  -2.444 -31.670  1.00 94.94           N  
ATOM   4835  H   GLN A 306      27.123  -2.107 -32.141  1.00 94.94           H  
ATOM   4836  CA  GLN A 306      26.440  -3.084 -30.365  1.00 94.94           C  
ATOM   4837  HA  GLN A 306      25.914  -4.038 -30.407  1.00 94.94           H  
ATOM   4838  C   GLN A 306      25.794  -2.260 -29.238  1.00 94.94           C  
ATOM   4839  CB  GLN A 306      27.930  -3.359 -30.118  1.00 94.94           C  
ATOM   4840  HB2 GLN A 306      28.339  -3.904 -30.969  1.00 94.94           H  
ATOM   4841  HB3 GLN A 306      28.459  -2.409 -30.045  1.00 94.94           H  
ATOM   4842  O   GLN A 306      25.095  -2.825 -28.391  1.00 94.94           O  
ATOM   4843  CG  GLN A 306      28.204  -4.167 -28.843  1.00 94.94           C  
ATOM   4844  HG2 GLN A 306      27.787  -3.645 -27.982  1.00 94.94           H  
ATOM   4845  HG3 GLN A 306      29.284  -4.206 -28.701  1.00 94.94           H  
ATOM   4846  CD  GLN A 306      27.685  -5.606 -28.851  1.00 94.94           C  
ATOM   4847  NE2 GLN A 306      27.916  -6.328 -27.776  1.00 94.94           N  
ATOM   4848 HE21 GLN A 306      27.663  -7.305 -27.816  1.00 94.94           H  
ATOM   4849 HE22 GLN A 306      28.435  -5.920 -27.011  1.00 94.94           H  
ATOM   4850  OE1 GLN A 306      27.076  -6.134 -29.773  1.00 94.94           O  
ATOM   4851  N   GLU A 307      25.959  -0.936 -29.253  1.00 95.21           N  
ATOM   4852  H   GLU A 307      26.574  -0.538 -29.949  1.00 95.21           H  
ATOM   4853  CA  GLU A 307      25.284  -0.010 -28.332  1.00 95.21           C  
ATOM   4854  HA  GLU A 307      25.529  -0.272 -27.303  1.00 95.21           H  
ATOM   4855  C   GLU A 307      23.758  -0.100 -28.478  1.00 95.21           C  
ATOM   4856  CB  GLU A 307      25.759   1.428 -28.599  1.00 95.21           C  
ATOM   4857  HB2 GLU A 307      25.693   1.625 -29.670  1.00 95.21           H  
ATOM   4858  HB3 GLU A 307      25.098   2.121 -28.080  1.00 95.21           H  
ATOM   4859  O   GLU A 307      23.039  -0.317 -27.499  1.00 95.21           O  
ATOM   4860  CG  GLU A 307      27.197   1.676 -28.111  1.00 95.21           C  
ATOM   4861  HG2 GLU A 307      27.848   0.889 -28.491  1.00 95.21           H  
ATOM   4862  HG3 GLU A 307      27.204   1.606 -27.023  1.00 95.21           H  
ATOM   4863  CD  GLU A 307      27.774   3.040 -28.537  1.00 95.21           C  
ATOM   4864  OE1 GLU A 307      28.926   3.324 -28.125  1.00 95.21           O  
ATOM   4865  OE2 GLU A 307      27.092   3.784 -29.281  1.00 95.21           O  
ATOM   4866  N   ASN A 308      23.251  -0.046 -29.712  1.00 96.56           N  
ATOM   4867  H   ASN A 308      23.879   0.164 -30.474  1.00 96.56           H  
ATOM   4868  CA  ASN A 308      21.824  -0.179 -29.997  1.00 96.56           C  
ATOM   4869  HA  ASN A 308      21.284   0.567 -29.413  1.00 96.56           H  
ATOM   4870  C   ASN A 308      21.274  -1.544 -29.570  1.00 96.56           C  
ATOM   4871  CB  ASN A 308      21.586   0.092 -31.492  1.00 96.56           C  
ATOM   4872  HB2 ASN A 308      20.583  -0.236 -31.765  1.00 96.56           H  
ATOM   4873  HB3 ASN A 308      22.306  -0.466 -32.091  1.00 96.56           H  
ATOM   4874  O   ASN A 308      20.181  -1.621 -29.008  1.00 96.56           O  
ATOM   4875  CG  ASN A 308      21.677   1.570 -31.829  1.00 96.56           C  
ATOM   4876  ND2 ASN A 308      21.919   1.910 -33.072  1.00 96.56           N  
ATOM   4877 HD21 ASN A 308      22.228   1.217 -33.739  1.00 96.56           H  
ATOM   4878 HD22 ASN A 308      22.054   2.897 -33.234  1.00 96.56           H  
ATOM   4879  OD1 ASN A 308      21.472   2.434 -30.992  1.00 96.56           O  
ATOM   4880  N   LYS A 309      22.032  -2.628 -29.764  1.00 97.10           N  
ATOM   4881  H   LYS A 309      22.904  -2.505 -30.258  1.00 97.10           H  
ATOM   4882  CA  LYS A 309      21.660  -3.972 -29.303  1.00 97.10           C  
ATOM   4883  HA  LYS A 309      20.687  -4.223 -29.727  1.00 97.10           H  
ATOM   4884  C   LYS A 309      21.514  -4.026 -27.782  1.00 97.10           C  
ATOM   4885  CB  LYS A 309      22.706  -4.966 -29.821  1.00 97.10           C  
ATOM   4886  HB2 LYS A 309      22.783  -4.850 -30.903  1.00 97.10           H  
ATOM   4887  HB3 LYS A 309      23.676  -4.729 -29.385  1.00 97.10           H  
ATOM   4888  O   LYS A 309      20.562  -4.637 -27.290  1.00 97.10           O  
ATOM   4889  CG  LYS A 309      22.362  -6.429 -29.517  1.00 97.10           C  
ATOM   4890  HG2 LYS A 309      21.398  -6.678 -29.961  1.00 97.10           H  
ATOM   4891  HG3 LYS A 309      22.319  -6.588 -28.439  1.00 97.10           H  
ATOM   4892  CD  LYS A 309      23.454  -7.319 -30.118  1.00 97.10           C  
ATOM   4893  HD2 LYS A 309      24.410  -7.054 -29.668  1.00 97.10           H  
ATOM   4894  HD3 LYS A 309      23.515  -7.126 -31.189  1.00 97.10           H  
ATOM   4895  CE  LYS A 309      23.171  -8.804 -29.883  1.00 97.10           C  
ATOM   4896  HE2 LYS A 309      22.204  -9.051 -30.321  1.00 97.10           H  
ATOM   4897  HE3 LYS A 309      23.122  -8.982 -28.809  1.00 97.10           H  
ATOM   4898  NZ  LYS A 309      24.245  -9.624 -30.497  1.00 97.10           N  
ATOM   4899  HZ1 LYS A 309      24.107 -10.611 -30.333  1.00 97.10           H  
ATOM   4900  HZ2 LYS A 309      24.283  -9.461 -31.493  1.00 97.10           H  
ATOM   4901  HZ3 LYS A 309      25.144  -9.348 -30.129  1.00 97.10           H  
ATOM   4902  N   GLN A 310      22.411  -3.373 -27.041  1.00 94.80           N  
ATOM   4903  H   GLN A 310      23.167  -2.891 -27.508  1.00 94.80           H  
ATOM   4904  CA  GLN A 310      22.323  -3.285 -25.584  1.00 94.80           C  
ATOM   4905  HA  GLN A 310      22.157  -4.292 -25.202  1.00 94.80           H  
ATOM   4906  C   GLN A 310      21.129  -2.429 -25.138  1.00 94.80           C  
ATOM   4907  CB  GLN A 310      23.654  -2.766 -25.018  1.00 94.80           C  
ATOM   4908  HB2 GLN A 310      23.821  -1.743 -25.355  1.00 94.80           H  
ATOM   4909  HB3 GLN A 310      24.467  -3.384 -25.398  1.00 94.80           H  
ATOM   4910  O   GLN A 310      20.378  -2.847 -24.256  1.00 94.80           O  
ATOM   4911  CG  GLN A 310      23.686  -2.794 -23.481  1.00 94.80           C  
ATOM   4912  HG2 GLN A 310      24.660  -2.445 -23.138  1.00 94.80           H  
ATOM   4913  HG3 GLN A 310      22.939  -2.102 -23.092  1.00 94.80           H  
ATOM   4914  CD  GLN A 310      23.448  -4.187 -22.899  1.00 94.80           C  
ATOM   4915  NE2 GLN A 310      22.543  -4.341 -21.957  1.00 94.80           N  
ATOM   4916 HE21 GLN A 310      21.909  -3.599 -21.695  1.00 94.80           H  
ATOM   4917 HE22 GLN A 310      22.470  -5.250 -21.522  1.00 94.80           H  
ATOM   4918  OE1 GLN A 310      24.041  -5.183 -23.290  1.00 94.80           O  
ATOM   4919  N   ASN A 311      20.891  -1.289 -25.788  1.00 96.46           N  
ATOM   4920  H   ASN A 311      21.577  -0.965 -26.454  1.00 96.46           H  
ATOM   4921  CA  ASN A 311      19.740  -0.428 -25.504  1.00 96.46           C  
ATOM   4922  HA  ASN A 311      19.756  -0.153 -24.450  1.00 96.46           H  
ATOM   4923  C   ASN A 311      18.411  -1.155 -25.753  1.00 96.46           C  
ATOM   4924  CB  ASN A 311      19.858   0.854 -26.347  1.00 96.46           C  
ATOM   4925  HB2 ASN A 311      18.936   1.430 -26.260  1.00 96.46           H  
ATOM   4926  HB3 ASN A 311      20.002   0.596 -27.396  1.00 96.46           H  
ATOM   4927  O   ASN A 311      17.523  -1.128 -24.905  1.00 96.46           O  
ATOM   4928  CG  ASN A 311      20.995   1.752 -25.892  1.00 96.46           C  
ATOM   4929  ND2 ASN A 311      21.454   2.645 -26.736  1.00 96.46           N  
ATOM   4930 HD21 ASN A 311      21.127   2.695 -27.691  1.00 96.46           H  
ATOM   4931 HD22 ASN A 311      22.240   3.196 -26.421  1.00 96.46           H  
ATOM   4932  OD1 ASN A 311      21.465   1.674 -24.768  1.00 96.46           O  
ATOM   4933  N   ILE A 312      18.292  -1.888 -26.866  1.00 97.43           N  
ATOM   4934  H   ILE A 312      19.040  -1.840 -27.543  1.00 97.43           H  
ATOM   4935  CA  ILE A 312      17.112  -2.709 -27.174  1.00 97.43           C  
ATOM   4936  HA  ILE A 312      16.230  -2.069 -27.154  1.00 97.43           H  
ATOM   4937  C   ILE A 312      16.900  -3.789 -26.107  1.00 97.43           C  
ATOM   4938  CB  ILE A 312      17.240  -3.322 -28.589  1.00 97.43           C
[truncated: 402,336 more chars]
