# Supplementary material for: Nuclear genome of Bulinus truncatus, an intermediate host of the carcinogenic human blood fluke Schistosoma haematobium
Source: Nat Commun. 2022 Feb 21;13:977. doi: 10.1038/s41467-022-28634-9 (PMC8861042; doi:10.1038/s41467-022-28634-9)
Supplement: Supplementary file 6 — Supplementary Data 3 [file 41467_2022_28634_MOESM6_ESM.zip › Supplementary_Data_3/btru_028592-t1.mature.pep.pdb]

ATOM      1  N   ALA A   1      53.518   0.176 -30.119  1.00 38.86           N  
ATOM      2  H   ALA A   1      53.648   1.012 -29.568  1.00 38.86           H  
ATOM      3  H2  ALA A   1      54.407  -0.154 -30.467  1.00 38.86           H  
ATOM      4  H3  ALA A   1      52.916   0.403 -30.899  1.00 38.86           H  
ATOM      5  CA  ALA A   1      52.874  -0.854 -29.289  1.00 38.86           C  
ATOM      6  HA  ALA A   1      52.679  -1.738 -29.895  1.00 38.86           H  
ATOM      7  C   ALA A   1      51.535  -0.286 -28.852  1.00 38.86           C  
ATOM      8  CB  ALA A   1      53.771  -1.262 -28.104  1.00 38.86           C  
ATOM      9  HB1 ALA A   1      53.920  -0.423 -27.424  1.00 38.86           H  
ATOM     10  HB2 ALA A   1      54.738  -1.600 -28.475  1.00 38.86           H  
ATOM     11  HB3 ALA A   1      53.302  -2.089 -27.572  1.00 38.86           H  
ATOM     12  O   ALA A   1      51.498   0.482 -27.898  1.00 38.86           O  
ATOM     13  N   GLU A   2      50.483  -0.560 -29.621  1.00 47.98           N  
ATOM     14  H   GLU A   2      50.551  -1.190 -30.407  1.00 47.98           H  
ATOM     15  CA  GLU A   2      49.105  -0.326 -29.176  1.00 47.98           C  
ATOM     16  HA  GLU A   2      48.962   0.704 -28.849  1.00 47.98           H  
ATOM     17  C   GLU A   2      48.867  -1.272 -28.002  1.00 47.98           C  
ATOM     18  CB  GLU A   2      48.132  -0.628 -30.322  1.00 47.98           C  
ATOM     19  HB2 GLU A   2      47.130  -0.764 -29.914  1.00 47.98           H  
ATOM     20  HB3 GLU A   2      48.441  -1.553 -30.809  1.00 47.98           H  
ATOM     21  O   GLU A   2      48.938  -2.487 -28.168  1.00 47.98           O  
ATOM     22  CG  GLU A   2      48.091   0.530 -31.326  1.00 47.98           C  
ATOM     23  HG2 GLU A   2      49.111   0.778 -31.619  1.00 47.98           H  
ATOM     24  HG3 GLU A   2      47.666   1.404 -30.832  1.00 47.98           H  
ATOM     25  CD  GLU A   2      47.293   0.184 -32.588  1.00 47.98           C  
ATOM     26  OE1 GLU A   2      46.646   1.108 -33.119  1.00 47.98           O  
ATOM     27  OE2 GLU A   2      47.445  -0.968 -33.054  1.00 47.98           O  
ATOM     28  N   LYS A   3      48.776  -0.722 -26.788  1.00 55.71           N  
ATOM     29  H   LYS A   3      48.759   0.285 -26.718  1.00 55.71           H  
ATOM     30  CA  LYS A   3      48.880  -1.509 -25.547  1.00 55.71           C  
ATOM     31  HA  LYS A   3      49.002  -2.561 -25.805  1.00 55.71           H  
ATOM     32  C   LYS A   3      47.608  -1.547 -24.705  1.00 55.71           C  
ATOM     33  CB  LYS A   3      50.123  -1.084 -24.742  1.00 55.71           C  
ATOM     34  HB2 LYS A   3      50.328  -0.025 -24.893  1.00 55.71           H  
ATOM     35  HB3 LYS A   3      49.935  -1.244 -23.680  1.00 55.71           H  
ATOM     36  O   LYS A   3      47.569  -2.298 -23.742  1.00 55.71           O  
ATOM     37  CG  LYS A   3      51.339  -1.931 -25.143  1.00 55.71           C  
ATOM     38  HG2 LYS A   3      51.559  -1.767 -26.198  1.00 55.71           H  
ATOM     39  HG3 LYS A   3      51.097  -2.984 -24.995  1.00 55.71           H  
ATOM     40  CD  LYS A   3      52.562  -1.581 -24.289  1.00 55.71           C  
ATOM     41  HD2 LYS A   3      52.884  -0.564 -24.515  1.00 55.71           H  
ATOM     42  HD3 LYS A   3      52.271  -1.635 -23.240  1.00 55.71           H  
ATOM     43  CE  LYS A   3      53.701  -2.574 -24.545  1.00 55.71           C  
ATOM     44  HE2 LYS A   3      54.069  -2.447 -25.563  1.00 55.71           H  
ATOM     45  HE3 LYS A   3      53.292  -3.581 -24.456  1.00 55.71           H  
ATOM     46  NZ  LYS A   3      54.795  -2.395 -23.558  1.00 55.71           N  
ATOM     47  HZ1 LYS A   3      55.531  -3.070 -23.707  1.00 55.71           H  
ATOM     48  HZ2 LYS A   3      55.170  -1.457 -23.592  1.00 55.71           H  
ATOM     49  HZ3 LYS A   3      54.428  -2.549 -22.630  1.00 55.71           H  
ATOM     50  N   VAL A   4      46.560  -0.818 -25.080  1.00 64.73           N  
ATOM     51  H   VAL A   4      46.610  -0.289 -25.938  1.00 64.73           H  
ATOM     52  CA  VAL A   4      45.270  -0.836 -24.378  1.00 64.73           C  
ATOM     53  HA  VAL A   4      45.201  -1.720 -23.744  1.00 64.73           H  
ATOM     54  C   VAL A   4      44.162  -0.884 -25.413  1.00 64.73           C  
ATOM     55  CB  VAL A   4      45.075   0.413 -23.500  1.00 64.73           C  
ATOM     56  HB  VAL A   4      45.004   1.298 -24.133  1.00 64.73           H  
ATOM     57  O   VAL A   4      44.049   0.040 -26.212  1.00 64.73           O  
ATOM     58  CG1 VAL A   4      43.785   0.275 -22.678  1.00 64.73           C  
ATOM     59 HG11 VAL A   4      43.650   1.152 -22.044  1.00 64.73           H  
ATOM     60 HG12 VAL A   4      43.818  -0.619 -22.056  1.00 64.73           H  
ATOM     61 HG13 VAL A   4      42.918   0.222 -23.337  1.00 64.73           H  
ATOM     62  CG2 VAL A   4      46.220   0.641 -22.520  1.00 64.73           C  
ATOM     63 HG21 VAL A   4      46.109   1.625 -22.062  1.00 64.73           H  
ATOM     64 HG22 VAL A   4      46.152  -0.130 -21.753  1.00 64.73           H  
ATOM     65 HG23 VAL A   4      47.194   0.605 -23.008  1.00 64.73           H  
ATOM     66  N   SER A   5      43.348  -1.936 -25.388  1.00 75.78           N  
ATOM     67  H   SER A   5      43.515  -2.689 -24.737  1.00 75.78           H  
ATOM     68  CA  SER A   5      42.124  -2.020 -26.183  1.00 75.78           C  
ATOM     69  HA  SER A   5      42.130  -1.256 -26.960  1.00 75.78           H  
ATOM     70  C   SER A   5      40.924  -1.767 -25.277  1.00 75.78           C  
ATOM     71  CB  SER A   5      42.024  -3.371 -26.896  1.00 75.78           C  
ATOM     72  HB2 SER A   5      42.821  -3.447 -27.636  1.00 75.78           H  
ATOM     73  HB3 SER A   5      41.064  -3.446 -27.406  1.00 75.78           H  
ATOM     74  O   SER A   5      40.646  -2.541 -24.355  1.00 75.78           O  
ATOM     75  OG  SER A   5      42.155  -4.427 -25.965  1.00 75.78           O  
ATOM     76  HG  SER A   5      41.451  -4.330 -25.320  1.00 75.78           H  
ATOM     77  N   VAL A   6      40.226  -0.668 -25.531  1.00 88.64           N  
ATOM     78  H   VAL A   6      40.483  -0.122 -26.341  1.00 88.64           H  
ATOM     79  CA  VAL A   6      38.864  -0.458 -25.048  1.00 88.64           C  
ATOM     80  HA  VAL A   6      38.661  -1.139 -24.222  1.00 88.64           H  
ATOM     81  C   VAL A   6      37.916  -0.822 -26.178  1.00 88.64           C  
ATOM     82  CB  VAL A   6      38.686   0.972 -24.524  1.00 88.64           C  
ATOM     83  HB  VAL A   6      39.470   1.124 -23.782  1.00 88.64           H  
ATOM     84  O   VAL A   6      38.248  -0.608 -27.337  1.00 88.64           O  
ATOM     85  CG1 VAL A   6      38.807   2.058 -25.597  1.00 88.64           C  
ATOM     86 HG11 VAL A   6      38.012   1.937 -26.332  1.00 88.64           H  
ATOM     87 HG12 VAL A   6      39.770   1.997 -26.104  1.00 88.64           H  
ATOM     88 HG13 VAL A   6      38.696   3.046 -25.149  1.00 88.64           H  
ATOM     89  CG2 VAL A   6      37.357   1.154 -23.802  1.00 88.64           C  
ATOM     90 HG21 VAL A   6      37.250   0.404 -23.018  1.00 88.64           H  
ATOM     91 HG22 VAL A   6      37.326   2.145 -23.351  1.00 88.64           H  
ATOM     92 HG23 VAL A   6      36.535   1.058 -24.511  1.00 88.64           H  
ATOM     93  N   GLU A   7      36.784  -1.413 -25.833  1.00 92.24           N  
ATOM     94  H   GLU A   7      36.596  -1.596 -24.857  1.00 92.24           H  
ATOM     95  CA  GLU A   7      35.746  -1.794 -26.778  1.00 92.24           C  
ATOM     96  HA  GLU A   7      36.014  -1.478 -27.786  1.00 92.24           H  
ATOM     97  C   GLU A   7      34.448  -1.104 -26.372  1.00 92.24           C  
ATOM     98  CB  GLU A   7      35.604  -3.320 -26.779  1.00 92.24           C  
ATOM     99  HB2 GLU A   7      36.585  -3.766 -26.941  1.00 92.24           H  
ATOM    100  HB3 GLU A   7      35.243  -3.632 -25.798  1.00 92.24           H  
ATOM    101  O   GLU A   7      34.040  -1.171 -25.203  1.00 92.24           O  
ATOM    102  CG  GLU A   7      34.649  -3.832 -27.870  1.00 92.24           C  
ATOM    103  HG2 GLU A   7      35.065  -3.574 -28.845  1.00 92.24           H  
ATOM    104  HG3 GLU A   7      33.688  -3.329 -27.766  1.00 92.24           H  
ATOM    105  CD  GLU A   7      34.428  -5.352 -27.793  1.00 92.24           C  
ATOM    106  OE1 GLU A   7      33.771  -5.909 -28.698  1.00 92.24           O  
ATOM    107  OE2 GLU A   7      34.892  -5.974 -26.805  1.00 92.24           O  
ATOM    108  N   ILE A   8      33.801  -0.447 -27.331  1.00 95.93           N  
ATOM    109  H   ILE A   8      34.227  -0.390 -28.245  1.00 95.93           H  
ATOM    110  CA  ILE A   8      32.440   0.054 -27.171  1.00 95.93           C  
ATOM    111  HA  ILE A   8      32.150  -0.112 -26.134  1.00 95.93           H  
ATOM    112  C   ILE A   8      31.473  -0.762 -28.029  1.00 95.93           C  
ATOM    113  CB  ILE A   8      32.367   1.578 -27.380  1.00 95.93           C  
ATOM    114  HB  ILE A   8      33.109   2.029 -26.720  1.00 95.93           H  
ATOM    115  O   ILE A   8      31.636  -0.908 -29.236  1.00 95.93           O  
ATOM    116  CG1 ILE A   8      30.974   2.092 -26.955  1.00 95.93           C  
ATOM    117 HG12 ILE A   8      30.766   1.744 -25.943  1.00 95.93           H  
ATOM    118 HG13 ILE A   8      30.214   1.671 -27.614  1.00 95.93           H  
ATOM    119  CG2 ILE A   8      32.714   1.997 -28.811  1.00 95.93           C  
ATOM    120 HG21 ILE A   8      33.665   1.562 -29.116  1.00 95.93           H  
ATOM    121 HG22 ILE A   8      32.799   3.081 -28.882  1.00 95.93           H  
ATOM    122 HG23 ILE A   8      31.947   1.644 -29.500  1.00 95.93           H  
ATOM    123  CD1 ILE A   8      30.830   3.618 -26.960  1.00 95.93           C  
ATOM    124 HD11 ILE A   8      29.816   3.886 -26.663  1.00 95.93           H  
ATOM    125 HD12 ILE A   8      31.518   4.057 -26.237  1.00 95.93           H  
ATOM    126 HD13 ILE A   8      31.018   4.030 -27.951  1.00 95.93           H  
ATOM    127  N   THR A   9      30.427  -1.285 -27.396  1.00 96.81           N  
ATOM    128  H   THR A   9      30.327  -1.101 -26.408  1.00 96.81           H  
ATOM    129  CA  THR A   9      29.382  -2.064 -28.065  1.00 96.81           C  
ATOM    130  HA  THR A   9      29.559  -2.044 -29.141  1.00 96.81           H  
ATOM    131  C   THR A   9      28.018  -1.439 -27.831  1.00 96.81           C  
ATOM    132  CB  THR A   9      29.387  -3.544 -27.655  1.00 96.81           C  
ATOM    133  HB  THR A   9      28.576  -4.052 -28.176  1.00 96.81           H  
ATOM    134  O   THR A   9      27.715  -0.962 -26.736  1.00 96.81           O  
ATOM    135  CG2 THR A   9      30.697  -4.241 -28.006  1.00 96.81           C  
ATOM    136 HG21 THR A   9      30.614  -5.311 -27.814  1.00 96.81           H  
ATOM    137 HG22 THR A   9      30.931  -4.093 -29.060  1.00 96.81           H  
ATOM    138 HG23 THR A   9      31.514  -3.840 -27.406  1.00 96.81           H  
ATOM    139  OG1 THR A   9      29.203  -3.700 -26.268  1.00 96.81           O  
ATOM    140  HG1 THR A   9      29.956  -3.274 -25.852  1.00 96.81           H  
ATOM    141  N   ALA A  10      27.188  -1.451 -28.869  1.00 97.20           N  
ATOM    142  H   ALA A  10      27.498  -1.856 -29.741  1.00 97.20           H  
ATOM    143  CA  ALA A  10      25.815  -0.980 -28.829  1.00 97.20           C  
ATOM    144  HA  ALA A  10      25.581  -0.599 -27.835  1.00 97.20           H  
ATOM    145  C   ALA A  10      24.865  -2.140 -29.140  1.00 97.20           C  
ATOM    146  CB  ALA A  10      25.674   0.174 -29.816  1.00 97.20           C  
ATOM    147  HB1 ALA A  10      25.973  -0.148 -30.814  1.00 97.20           H  
ATOM    148  HB2 ALA A  10      24.631   0.490 -29.845  1.00 97.20           H  
ATOM    149  HB3 ALA A  10      26.298   1.011 -29.504  1.00 97.20           H  
ATOM    150  O   ALA A  10      25.083  -2.894 -30.087  1.00 97.20           O  
ATOM    151  N   LYS A  11      23.820  -2.315 -28.329  1.00 96.57           N  
ATOM    152  H   LYS A  11      23.712  -1.674 -27.556  1.00 96.57           H  
ATOM    153  CA  LYS A  11      22.840  -3.396 -28.490  1.00 96.57           C  
ATOM    154  HA  LYS A  11      22.958  -3.817 -29.488  1.00 96.57           H  
ATOM    155  C   LYS A  11      21.414  -2.856 -28.337  1.00 96.57           C  
ATOM    156  CB  LYS A  11      23.119  -4.530 -27.491  1.00 96.57           C  
ATOM    157  HB2 LYS A  11      23.200  -4.121 -26.484  1.00 96.57           H  
ATOM    158  HB3 LYS A  11      22.284  -5.230 -27.515  1.00 96.57           H  
ATOM    159  O   LYS A  11      21.092  -2.376 -27.251  1.00 96.57           O  
ATOM    160  CG  LYS A  11      24.404  -5.285 -27.857  1.00 96.57           C  
ATOM    161  HG2 LYS A  11      25.255  -4.607 -27.788  1.00 96.57           H  
ATOM    162  HG3 LYS A  11      24.328  -5.650 -28.881  1.00 96.57           H  
ATOM    163  CD  LYS A  11      24.649  -6.469 -26.920  1.00 96.57           C  
ATOM    164  HD2 LYS A  11      23.820  -7.174 -26.992  1.00 96.57           H  
ATOM    165  HD3 LYS A  11      24.729  -6.099 -25.898  1.00 96.57           H  
ATOM    166  CE  LYS A  11      25.958  -7.144 -27.338  1.00 96.57           C  
ATOM    167  HE2 LYS A  11      26.735  -6.382 -27.379  1.00 96.57           H  
ATOM    168  HE3 LYS A  11      25.842  -7.545 -28.345  1.00 96.57           H  
ATOM    169  NZ  LYS A  11      26.353  -8.210 -26.389  1.00 96.57           N  
ATOM    170  HZ1 LYS A  11      26.501  -7.805 -25.476  1.00 96.57           H  
ATOM    171  HZ2 LYS A  11      27.227  -8.620 -26.689  1.00 96.57           H  
ATOM    172  HZ3 LYS A  11      25.641  -8.925 -26.336  1.00 96.57           H  
ATOM    173  N   PRO A  12      20.552  -2.968 -29.366  1.00 94.41           N  
ATOM    174  CA  PRO A  12      20.889  -3.332 -30.748  1.00 94.41           C  
ATOM    175  HA  PRO A  12      21.422  -4.282 -30.786  1.00 94.41           H  
ATOM    176  C   PRO A  12      21.740  -2.245 -31.437  1.00 94.41           C  
ATOM    177  CB  PRO A  12      19.536  -3.515 -31.441  1.00 94.41           C  
ATOM    178  HB2 PRO A  12      19.584  -3.308 -32.510  1.00 94.41           H  
ATOM    179  HB3 PRO A  12      19.172  -4.528 -31.269  1.00 94.41           H  
ATOM    180  O   PRO A  12      21.702  -1.083 -31.042  1.00 94.41           O  
ATOM    181  CG  PRO A  12      18.634  -2.521 -30.710  1.00 94.41           C  
ATOM    182  HG2 PRO A  12      17.583  -2.801 -30.774  1.00 94.41           H  
ATOM    183  HG3 PRO A  12      18.788  -1.519 -31.111  1.00 94.41           H  
ATOM    184  CD  PRO A  12      19.150  -2.580 -29.274  1.00 94.41           C  
ATOM    185  HD2 PRO A  12      18.602  -3.336 -28.712  1.00 94.41           H  
ATOM    186  HD3 PRO A  12      19.035  -1.607 -28.796  1.00 94.41           H  
ATOM    187  N   GLU A  13      22.472  -2.610 -32.493  1.00 93.21           N  
ATOM    188  H   GLU A  13      22.564  -3.589 -32.726  1.00 93.21           H  
ATOM    189  CA  GLU A  13      23.216  -1.651 -33.338  1.00 93.21           C  
ATOM    190  HA  GLU A  13      23.807  -0.986 -32.708  1.00 93.21           H  
ATOM    191  C   GLU A  13      22.280  -0.766 -34.186  1.00 93.21           C  
ATOM    192  CB  GLU A  13      24.173  -2.415 -34.269  1.00 93.21           C  
ATOM    193  HB2 GLU A  13      23.595  -3.140 -34.841  1.00 93.21           H  
ATOM    194  HB3 GLU A  13      24.625  -1.706 -34.962  1.00 93.21           H  
ATOM    195  O   GLU A  13      22.640   0.342 -34.584  1.00 93.21           O  
ATOM    196  CG  GLU A  13      25.298  -3.134 -33.506  1.00 93.21           C  
ATOM    197  HG2 GLU A  13      24.851  -3.831 -32.797  1.00 93.21           H  
ATOM    198  HG3 GLU A  13      25.863  -2.393 -32.942  1.00 93.21           H  
ATOM    199  CD  GLU A  13      26.254  -3.919 -34.421  1.00 93.21           C  
ATOM    200  OE1 GLU A  13      27.252  -4.443 -33.878  1.00 93.21           O  
ATOM    201  OE2 GLU A  13      25.956  -4.051 -35.631  1.00 93.21           O  
ATOM    202  N   ASN A  14      21.050  -1.238 -34.421  1.00 92.98           N  
ATOM    203  H   ASN A  14      20.817  -2.137 -34.026  1.00 92.98           H  
ATOM    204  CA  ASN A  14      20.006  -0.526 -35.151  1.00 92.98           C  
ATOM    205  HA  ASN A  14      20.358   0.475 -35.404  1.00 92.98           H  
ATOM    206  C   ASN A  14      18.763  -0.392 -34.265  1.00 92.98           C  
ATOM    207  CB  ASN A  14      19.706  -1.266 -36.465  1.00 92.98           C  
ATOM    208  HB2 ASN A  14      19.310  -2.256 -36.238  1.00 92.98           H  
ATOM    209  HB3 ASN A  14      18.949  -0.718 -37.027  1.00 92.98           H  
ATOM    210  O   ASN A  14      18.137  -1.390 -33.900  1.00 92.98           O  
ATOM    211  CG  ASN A  14      20.930  -1.411 -37.354  1.00 92.98           C  
ATOM    212  ND2 ASN A  14      21.073  -2.522 -38.033  1.00 92.98           N  
ATOM    213 HD21 ASN A  14      20.360  -3.237 -38.013  1.00 92.98           H  
ATOM    214 HD22 ASN A  14      21.926  -2.601 -38.568  1.00 92.98           H  
ATOM    215  OD1 ASN A  14      21.779  -0.543 -37.453  1.00 92.98           O  
ATOM    216  N   ILE A  15      18.392   0.843 -33.928  1.00 93.49           N  
ATOM    217  H   ILE A  15      18.950   1.614 -34.266  1.00 93.49           H  
ATOM    218  CA  ILE A  15      17.181   1.144 -33.161  1.00 93.49           C  
ATOM    219  HA  ILE A  15      17.039   0.369 -32.409  1.00 93.49           H  
ATOM    220  C   ILE A  15      15.986   1.111 -34.114  1.00 93.49           C  
ATOM    221  CB  ILE A  15      17.309   2.494 -32.420  1.00 93.49           C  
ATOM    222  HB  ILE A  15      17.539   3.270 -33.150  1.00 93.49           H  
ATOM    223  O   ILE A  15      15.868   1.950 -35.012  1.00 93.49           O  
ATOM    224  CG1 ILE A  15      18.456   2.431 -31.382  1.00 93.49           C  
ATOM    225 HG12 ILE A  15      19.356   2.034 -31.852  1.00 93.49           H  
ATOM    226 HG13 ILE A  15      18.179   1.753 -30.574  1.00 93.49           H  
ATOM    227  CG2 ILE A  15      15.977   2.849 -31.727  1.00 93.49           C  
ATOM    228 HG21 ILE A  15      15.173   2.940 -32.457  1.00 93.49           H  
ATOM    229 HG22 ILE A  15      15.715   2.078 -31.003  1.00 93.49           H  
ATOM    230 HG23 ILE A  15      16.052   3.809 -31.216  1.00 93.49           H  
ATOM    231  CD1 ILE A  15      18.826   3.795 -30.787  1.00 93.49           C  
ATOM    232 HD11 ILE A  15      17.993   4.206 -30.217  1.00 93.49           H  
ATOM    233 HD12 ILE A  15      19.676   3.677 -30.116  1.00 93.49           H  
ATOM    234 HD13 ILE A  15      19.099   4.486 -31.585  1.00 93.49           H  
ATOM    235  N   ARG A  16      15.077   0.159 -33.893  1.00 91.11           N  
ATOM    236  H   ARG A  16      15.224  -0.459 -33.107  1.00 91.11           H  
ATOM    237  CA  ARG A  16      13.819   0.041 -34.634  1.00 91.11           C  
ATOM    238  HA  ARG A  16      13.947   0.473 -35.627  1.00 91.11           H  
ATOM    239  C   ARG A  16      12.733   0.831 -33.931  1.00 91.11           C  
ATOM    240  CB  ARG A  16      13.428  -1.425 -34.813  1.00 91.11           C  
ATOM    241  HB2 ARG A  16      12.421  -1.464 -35.230  1.00 91.11           H  
ATOM    242  HB3 ARG A  16      13.433  -1.941 -33.853  1.00 91.11           H  
ATOM    243  O   ARG A  16      12.273   0.454 -32.852  1.00 91.11           O  
ATOM    244  CG  ARG A  16      14.394  -2.106 -35.784  1.00 91.11           C  
ATOM    245  HG2 ARG A  16      14.452  -1.519 -36.701  1.00 91.11           H  
ATOM    246  HG3 ARG A  16      15.388  -2.181 -35.343  1.00 91.11           H  
ATOM    247  CD  ARG A  16      13.877  -3.494 -36.131  1.00 91.11           C  
ATOM    248  HD2 ARG A  16      13.988  -4.147 -35.266  1.00 91.11           H  
ATOM    249  HD3 ARG A  16      12.821  -3.417 -36.389  1.00 91.11           H  
ATOM    250  NE  ARG A  16      14.608  -4.046 -37.278  1.00 91.11           N  
ATOM    251  HE  ARG A  16      15.296  -3.461 -37.730  1.00 91.11           H  
ATOM    252  NH1 ARG A  16      13.220  -5.835 -37.595  1.00 91.11           N  
ATOM    253 HH11 ARG A  16      12.733  -5.595 -36.743  1.00 91.11           H  
ATOM    254 HH12 ARG A  16      12.659  -6.248 -38.327  1.00 91.11           H  
ATOM    255  NH2 ARG A  16      14.761  -5.339 -39.121  1.00 91.11           N  
ATOM    256 HH21 ARG A  16      15.341  -4.620 -39.529  1.00 91.11           H  
ATOM    257 HH22 ARG A  16      14.276  -5.987 -39.725  1.00 91.11           H  
ATOM    258  CZ  ARG A  16      14.205  -5.081 -37.981  1.00 91.11           C  
ATOM    259  N   LEU A  17      12.328   1.939 -34.540  1.00 87.22           N  
ATOM    260  H   LEU A  17      12.728   2.150 -35.443  1.00 87.22           H  
ATOM    261  CA  LEU A  17      11.431   2.903 -33.906  1.00 87.22           C  
ATOM    262  HA  LEU A  17      11.880   3.217 -32.964  1.00 87.22           H  
ATOM    263  C   LEU A  17      10.081   2.264 -33.557  1.00 87.22           C  
ATOM    264  CB  LEU A  17      11.275   4.134 -34.817  1.00 87.22           C  
ATOM    265  HB2 LEU A  17      10.839   3.815 -35.763  1.00 87.22           H  
ATOM    266  HB3 LEU A  17      10.583   4.831 -34.345  1.00 87.22           H  
ATOM    267  O   LEU A  17       9.367   1.783 -34.432  1.00 87.22           O  
ATOM    268  CG  LEU A  17      12.602   4.860 -35.102  1.00 87.22           C  
ATOM    269  HG  LEU A  17      13.298   4.180 -35.592  1.00 87.22           H  
ATOM    270  CD1 LEU A  17      12.364   6.040 -36.041  1.00 87.22           C  
ATOM    271 HD11 LEU A  17      11.648   6.737 -35.603  1.00 87.22           H  
ATOM    272 HD12 LEU A  17      13.305   6.551 -36.243  1.00 87.22           H  
ATOM    273 HD13 LEU A  17      11.971   5.661 -36.984  1.00 87.22           H  
ATOM    274  CD2 LEU A  17      13.258   5.386 -33.829  1.00 87.22           C  
ATOM    275 HD21 LEU A  17      13.517   4.565 -33.161  1.00 87.22           H  
ATOM    276 HD22 LEU A  17      14.193   5.875 -34.102  1.00 87.22           H  
ATOM    277 HD23 LEU A  17      12.590   6.076 -33.313  1.00 87.22           H  
ATOM    278  N   GLY A  18       9.740   2.257 -32.267  1.00 83.87           N  
ATOM    279  H   GLY A  18      10.399   2.623 -31.595  1.00 83.87           H  
ATOM    280  CA  GLY A  18       8.500   1.669 -31.751  1.00 83.87           C  
ATOM    281  HA2 GLY A  18       7.682   1.899 -32.435  1.00 83.87           H  
ATOM    282  HA3 GLY A  18       8.270   2.126 -30.789  1.00 83.87           H  
ATOM    283  C   GLY A  18       8.517   0.149 -31.547  1.00 83.87           C  
ATOM    284  O   GLY A  18       7.545  -0.367 -31.010  1.00 83.87           O  
ATOM    285  N   LEU A  19       9.591  -0.557 -31.925  1.00 89.71           N  
ATOM    286  H   LEU A  19      10.356  -0.063 -32.363  1.00 89.71           H  
ATOM    287  CA  LEU A  19       9.742  -2.004 -31.695  1.00 89.71           C  
ATOM    288  HA  LEU A  19       8.848  -2.398 -31.212  1.00 89.71           H  
ATOM    289  C   LEU A  19      10.899  -2.347 -30.748  1.00 89.71           C  
ATOM    290  CB  LEU A  19       9.930  -2.741 -33.033  1.00 89.71           C  
ATOM    291  HB2 LEU A  19      10.805  -2.332 -33.538  1.00 89.71           H  
ATOM    292  HB3 LEU A  19      10.137  -3.787 -32.806  1.00 89.71           H  
ATOM    293  O   LEU A  19      10.809  -3.305 -29.985  1.00 89.71           O  
ATOM    294  CG  LEU A  19       8.736  -2.697 -34.001  1.00 89.71           C  
ATOM    295  HG  LEU A  19       8.595  -1.678 -34.361  1.00 89.71           H  
ATOM    296  CD1 LEU A  19       9.044  -3.606 -35.189  1.00 89.71           C  
ATOM    297 HD11 LEU A  19       9.092  -4.645 -34.863  1.00 89.71           H  
ATOM    298 HD12 LEU A  19       9.996  -3.331 -35.644  1.00 89.71           H  
ATOM    299 HD13 LEU A  19       8.247  -3.511 -35.926  1.00 89.71           H  
ATOM    300  CD2 LEU A  19       7.435  -3.199 -33.379  1.00 89.71           C  
ATOM    301 HD21 LEU A  19       6.661  -3.276 -34.143  1.00 89.71           H  
ATOM    302 HD22 LEU A  19       7.087  -2.506 -32.613  1.00 89.71           H  
ATOM    303 HD23 LEU A  19       7.586  -4.179 -32.927  1.00 89.71           H  
ATOM    304  N   SER A  20      11.993  -1.581 -30.767  1.00 91.74           N  
ATOM    305  H   SER A  20      12.052  -0.816 -31.424  1.00 91.74           H  
ATOM    306  CA  SER A  20      13.080  -1.763 -29.803  1.00 91.74           C  
ATOM    307  HA  SER A  20      13.387  -2.809 -29.816  1.00 91.74           H  
ATOM    308  C   SER A  20      12.591  -1.426 -28.390  1.00 91.74           C  
ATOM    309  CB  SER A  20      14.292  -0.903 -30.176  1.00 91.74           C  
ATOM    310  HB2 SER A  20      15.030  -0.951 -29.375  1.00 91.74           H  
ATOM    311  HB3 SER A  20      13.974   0.133 -30.302  1.00 91.74           H  
ATOM    312  O   SER A  20      12.155  -0.309 -28.123  1.00 91.74           O  
ATOM    313  OG  SER A  20      14.884  -1.364 -31.379  1.00 91.74           O  
ATOM    314  HG  SER A  20      15.205  -2.257 -31.235  1.00 91.74           H  
ATOM    315  N   THR A  21      12.679  -2.389 -27.473  1.00 92.04           N  
ATOM    316  H   THR A  21      12.937  -3.320 -27.766  1.00 92.04           H  
ATOM    317  CA  THR A  21      12.240  -2.237 -26.073  1.00 92.04           C  
ATOM    318  HA  THR A  21      11.450  -1.488 -26.019  1.00 92.04           H  
ATOM    319  C   THR A  21      13.358  -1.775 -25.145  1.00 92.04           C  
ATOM    320  CB  THR A  21      11.668  -3.560 -25.549  1.00 92.04           C  
ATOM    321  HB  THR A  21      11.458  -3.468 -24.484  1.00 92.04           H  
ATOM    322  O   THR A  21      13.098  -1.137 -24.125  1.00 92.04           O  
ATOM    323  CG2 THR A  21      10.380  -3.946 -26.272  1.00 92.04           C  
ATOM    324 HG21 THR A  21      10.572  -4.138 -27.327  1.00 92.04           H  
ATOM    325 HG22 THR A  21       9.955  -4.842 -25.819  1.00 92.04           H  
ATOM    326 HG23 THR A  21       9.654  -3.137 -26.188  1.00 92.04           H  
ATOM    327  OG1 THR A  21      12.598  -4.599 -25.758  1.00 92.04           O  
ATOM    328  HG1 THR A  21      12.127  -5.430 -25.661  1.00 92.04           H  
ATOM    329  N   GLU A  22      14.607  -2.049 -25.513  1.00 95.16           N  
ATOM    330  H   GLU A  22      14.753  -2.596 -26.349  1.00 95.16           H  
ATOM    331  CA  GLU A  22      15.798  -1.669 -24.765  1.00 95.16           C  
ATOM    332  HA  GLU A  22      15.574  -0.772 -24.188  1.00 95.16           H  
ATOM    333  C   GLU A  22      16.942  -1.343 -25.730  1.00 95.16           C  
ATOM    334  CB  GLU A  22      16.160  -2.793 -23.777  1.00 95.16           C  
ATOM    335  HB2 GLU A  22      15.264  -3.063 -23.219  1.00 95.16           H  
ATOM    336  HB3 GLU A  22      16.502  -3.671 -24.326  1.00 95.16           H  
ATOM    337  O   GLU A  22      17.066  -1.945 -26.799  1.00 95.16           O  
ATOM    338  CG  GLU A  22      17.235  -2.365 -22.772  1.00 95.16           C  
ATOM    339  HG2 GLU A  22      16.953  -1.401 -22.347  1.00 95.16           H  
ATOM    340  HG3 GLU A  22      18.186  -2.239 -23.290  1.00 95.16           H  
ATOM    341  CD  GLU A  22      17.388  -3.384 -21.635  1.00 95.16           C  
ATOM    342  OE1 GLU A  22      18.172  -4.343 -21.811  1.00 95.16           O  
ATOM    343  OE2 GLU A  22      16.734  -3.180 -20.579  1.00 95.16           O  
ATOM    344  N   PHE A  23      17.767  -0.371 -25.352  1.00 96.13           N  
ATOM    345  H   PHE A  23      17.576   0.101 -24.479  1.00 96.13           H  
ATOM    346  CA  PHE A  23      19.014  -0.034 -26.026  1.00 96.13           C  
ATOM    347  HA  PHE A  23      19.317  -0.865 -26.663  1.00 96.13           H  
ATOM    348  C   PHE A  23      20.101   0.190 -24.981  1.00 96.13           C  
ATOM    349  CB  PHE A  23      18.811   1.199 -26.906  1.00 96.13           C  
ATOM    350  HB2 PHE A  23      18.256   1.938 -26.328  1.00 96.13           H  
ATOM    351  HB3 PHE A  23      18.222   0.906 -27.775  1.00 96.13           H  
ATOM    352  O   PHE A  23      19.892   0.917 -24.009  1.00 96.13           O  
ATOM    353  CG  PHE A  23      20.082   1.838 -27.413  1.00 96.13           C  
ATOM    354  CD1 PHE A  23      20.452   3.115 -26.956  1.00 96.13           C  
ATOM    355  HD1 PHE A  23      19.834   3.637 -26.240  1.00 96.13           H  
ATOM    356  CD2 PHE A  23      20.889   1.161 -28.343  1.00 96.13           C  
ATOM    357  HD2 PHE A  23      20.605   0.187 -28.715  1.00 96.13           H  
ATOM    358  CE1 PHE A  23      21.628   3.716 -27.426  1.00 96.13           C  
ATOM    359  HE1 PHE A  23      21.911   4.699 -27.079  1.00 96.13           H  
ATOM    360  CE2 PHE A  23      22.066   1.763 -28.810  1.00 96.13           C  
ATOM    361  HE2 PHE A  23      22.660   1.247 -29.550  1.00 96.13           H  
ATOM    362  CZ  PHE A  23      22.436   3.040 -28.349  1.00 96.13           C  
ATOM    363  HZ  PHE A  23      23.339   3.521 -28.696  1.00 96.13           H  
ATOM    364  N   SER A  24      21.256  -0.435 -25.173  1.00 97.33           N  
ATOM    365  H   SER A  24      21.352  -1.018 -25.992  1.00 97.33           H  
ATOM    366  CA  SER A  24      22.385  -0.377 -24.252  1.00 97.33           C  
ATOM    367  HA  SER A  24      22.204   0.414 -23.524  1.00 97.33           H  
ATOM    368  C   SER A  24      23.668  -0.046 -24.999  1.00 97.33           C  
ATOM    369  CB  SER A  24      22.491  -1.699 -23.485  1.00 97.33           C  
ATOM    370  HB2 SER A  24      22.477  -2.520 -24.202  1.00 97.33           H  
ATOM    371  HB3 SER A  24      21.625  -1.804 -22.830  1.00 97.33           H  
ATOM    372  O   SER A  24      23.943  -0.615 -26.055  1.00 97.33           O  
ATOM    373  OG  SER A  24      23.676  -1.804 -22.716  1.00 97.33           O  
ATOM    374  HG  SER A  24      23.768  -1.063 -22.113  1.00 97.33           H  
ATOM    375  N   VAL A  25      24.458   0.857 -24.420  1.00 97.51           N  
ATOM    376  H   VAL A  25      24.140   1.271 -23.555  1.00 97.51           H  
ATOM    377  CA  VAL A  25      25.833   1.135 -24.834  1.00 97.51           C  
ATOM    378  HA  VAL A  25      26.070   0.539 -25.715  1.00 97.51           H  
ATOM    379  C   VAL A  25      26.750   0.707 -23.701  1.00 97.51           C  
ATOM    380  CB  VAL A  25      26.042   2.610 -25.211  1.00 97.51           C  
ATOM    381  HB  VAL A  25      25.846   3.243 -24.345  1.00 97.51           H  
ATOM    382  O   VAL A  25      26.660   1.221 -22.584  1.00 97.51           O  
ATOM    383  CG1 VAL A  25      27.475   2.859 -25.694  1.00 97.51           C  
ATOM    384 HG11 VAL A  25      27.695   2.223 -26.552  1.00 97.51           H  
ATOM    385 HG12 VAL A  25      28.191   2.648 -24.900  1.00 97.51           H  
ATOM    386 HG13 VAL A  25      27.581   3.903 -25.988  1.00 97.51           H  
ATOM    387  CG2 VAL A  25      25.100   3.024 -26.345  1.00 97.51           C  
ATOM    388 HG21 VAL A  25      24.062   2.931 -26.023  1.00 97.51           H  
ATOM    389 HG22 VAL A  25      25.281   4.062 -26.626  1.00 97.51           H  
ATOM    390 HG23 VAL A  25      25.258   2.386 -27.214  1.00 97.51           H  
ATOM    391  N   GLN A  26      27.632  -0.241 -23.990  1.00 97.18           N  
ATOM    392  H   GLN A  26      27.655  -0.598 -24.935  1.00 97.18           H  
ATOM    393  CA  GLN A  26      28.593  -0.781 -23.046  1.00 97.18           C  
ATOM    394  HA  GLN A  26      28.428  -0.339 -22.063  1.00 97.18           H  
ATOM    395  C   GLN A  26      30.000  -0.429 -23.502  1.00 97.18           C  
ATOM    396  CB  GLN A  26      28.389  -2.295 -22.916  1.00 97.18           C  
ATOM    397  HB2 GLN A  26      27.369  -2.487 -22.583  1.00 97.18           H  
ATOM    398  HB3 GLN A  26      28.529  -2.764 -23.890  1.00 97.18           H  
ATOM    399  O   GLN A  26      30.408  -0.782 -24.603  1.00 97.18           O  
ATOM    400  CG  GLN A  26      29.367  -2.917 -21.907  1.00 97.18           C  
ATOM    401  HG2 GLN A  26      29.218  -2.449 -20.934  1.00 97.18           H  
ATOM    402  HG3 GLN A  26      30.393  -2.730 -22.223  1.00 97.18           H  
ATOM    403  CD  GLN A  26      29.203  -4.426 -21.757  1.00 97.18           C  
ATOM    404  NE2 GLN A  26      29.865  -5.019 -20.791  1.00 97.18           N  
ATOM    405 HE21 GLN A  26      30.610  -4.514 -20.331  1.00 97.18           H  
ATOM    406 HE22 GLN A  26      29.890  -6.025 -20.869  1.00 97.18           H  
ATOM    407  OE1 GLN A  26      28.503  -5.112 -22.481  1.00 97.18           O  
ATOM    408  N   CYS A  27      30.756   0.208 -22.618  1.00 96.53           N  
ATOM    409  H   CYS A  27      30.349   0.451 -21.726  1.00 96.53           H  
ATOM    410  CA  CYS A  27      32.188   0.350 -22.761  1.00 96.53           C  
ATOM    411  HA  CYS A  27      32.480   0.099 -23.781  1.00 96.53           H  
ATOM    412  C   CYS A  27      32.919  -0.597 -21.811  1.00 96.53           C  
ATOM    413  CB  CYS A  27      32.602   1.789 -22.521  1.00 96.53           C  
ATOM    414  HB2 CYS A  27      32.331   2.111 -21.515  1.00 96.53           H  
ATOM    415  HB3 CYS A  27      32.117   2.427 -23.259  1.00 96.53           H  
ATOM    416  O   CYS A  27      32.623  -0.630 -20.613  1.00 96.53           O  
ATOM    417  SG  CYS A  27      34.382   1.855 -22.733  1.00 96.53           S  
ATOM    418  N   GLN A  28      33.898  -1.333 -22.329  1.00 93.95           N  
ATOM    419  H   GLN A  28      34.072  -1.270 -23.322  1.00 93.95           H  
ATOM    420  CA  GLN A  28      34.692  -2.279 -21.565  1.00 93.95           C  
ATOM    421  HA  GLN A  28      34.602  -2.050 -20.503  1.00 93.95           H  
ATOM    422  C   GLN A  28      36.170  -2.180 -21.938  1.00 93.95           C  
ATOM    423  CB  GLN A  28      34.112  -3.678 -21.801  1.00 93.95           C  
ATOM    424  HB2 GLN A  28      34.171  -3.930 -22.860  1.00 93.95           H  
ATOM    425  HB3 GLN A  28      33.062  -3.659 -21.508  1.00 93.95           H  
ATOM    426  O   GLN A  28      36.539  -2.226 -23.106  1.00 93.95           O  
ATOM    427  CG  GLN A  28      34.836  -4.755 -20.985  1.00 93.95           C  
ATOM    428  HG2 GLN A  28      34.932  -4.425 -19.951  1.00 93.95           H  
ATOM    429  HG3 GLN A  28      35.835  -4.904 -21.394  1.00 93.95           H  
ATOM    430  CD  GLN A  28      34.104  -6.094 -20.987  1.00 93.95           C  
ATOM    431  NE2 GLN A  28      34.720  -7.136 -20.478  1.00 93.95           N  
ATOM    432 HE21 GLN A  28      34.240  -8.014 -20.617  1.00 93.95           H  
ATOM    433 HE22 GLN A  28      35.703  -7.075 -20.254  1.00 93.95           H  
ATOM    434  OE1 GLN A  28      32.957  -6.237 -21.372  1.00 93.95           O  
ATOM    435  N   VAL A  29      37.041  -2.088 -20.934  1.00 90.14           N  
ATOM    436  H   VAL A  29      36.690  -2.079 -19.987  1.00 90.14           H  
ATOM    437  CA  VAL A  29      38.487  -2.218 -21.152  1.00 90.14           C  
ATOM    438  HA  VAL A  29      38.744  -1.793 -22.122  1.00 90.14           H  
ATOM    439  C   VAL A  29      38.813  -3.705 -21.178  1.00 90.14           C  
ATOM    440  CB  VAL A  29      39.314  -1.474 -20.093  1.00 90.14           C  
ATOM    441  HB  VAL A  29      39.238  -2.005 -19.144  1.00 90.14           H  
ATOM    442  O   VAL A  29      38.640  -4.394 -20.166  1.00 90.14           O  
ATOM    443  CG1 VAL A  29      40.796  -1.431 -20.477  1.00 90.14           C  
ATOM    444 HG11 VAL A  29      41.367  -0.916 -19.705  1.00 90.14           H  
ATOM    445 HG12 VAL A  29      41.189  -2.442 -20.587  1.00 90.14           H  
ATOM    446 HG13 VAL A  29      40.919  -0.903 -21.422  1.00 90.14           H  
ATOM    447  CG2 VAL A  29      38.820  -0.033 -19.899  1.00 90.14           C  
ATOM    448 HG21 VAL A  29      38.791   0.470 -20.866  1.00 90.14           H  
ATOM    449 HG22 VAL A  29      39.490   0.509 -19.231  1.00 90.14           H  
ATOM    450 HG23 VAL A  29      37.819  -0.029 -19.468  1.00 90.14           H  
ATOM    451  N   GLN A  30      39.252  -4.215 -22.327  1.00 75.98           N  
ATOM    452  H   GLN A  30      39.423  -3.604 -23.113  1.00 75.98           H  
ATOM    453  CA  GLN A  30      39.640  -5.614 -22.437  1.00 75.98           C  
ATOM    454  HA  GLN A  30      38.907  -6.201 -21.883  1.00 75.98           H  
ATOM    455  C   GLN A  30      41.030  -5.837 -21.821  1.00 75.98           C  
ATOM    456  CB  GLN A  30      39.607  -6.108 -23.888  1.00 75.98           C  
ATOM    457  HB2 GLN A  30      40.221  -5.463 -24.517  1.00 75.98           H  
ATOM    458  HB3 GLN A  30      40.061  -7.099 -23.879  1.00 75.98           H  
ATOM    459  O   GLN A  30      41.944  -5.034 -22.041  1.00 75.98           O  
ATOM    460  CG  GLN A  30      38.192  -6.213 -24.491  1.00 75.98           C  
ATOM    461  HG2 GLN A  30      37.884  -5.245 -24.887  1.00 75.98           H  
ATOM    462  HG3 GLN A  30      37.484  -6.501 -23.713  1.00 75.98           H  
ATOM    463  CD  GLN A  30      38.107  -7.266 -25.600  1.00 75.98           C  
ATOM    464  NE2 GLN A  30      36.946  -7.561 -26.126  1.00 75.98           N  
ATOM    465 HE21 GLN A  30      36.168  -6.919 -26.082  1.00 75.98           H  
ATOM    466 HE22 GLN A  30      36.962  -8.181 -26.923  1.00 75.98           H  
ATOM    467  OE1 GLN A  30      39.079  -7.898 -25.982  1.00 75.98           O  
ATOM    468  N   PRO A  31      41.239  -6.932 -21.069  1.00 62.92           N  
ATOM    469  CA  PRO A  31      42.582  -7.364 -20.723  1.00 62.92           C  
ATOM    470  HA  PRO A  31      43.145  -6.542 -20.281  1.00 62.92           H  
ATOM    471  C   PRO A  31      43.281  -7.835 -22.004  1.00 62.92           C  
ATOM    472  CB  PRO A  31      42.395  -8.467 -19.676  1.00 62.92           C  
ATOM    473  HB2 PRO A  31      42.365  -8.016 -18.685  1.00 62.92           H  
ATOM    474  HB3 PRO A  31      43.183  -9.219 -19.726  1.00 62.92           H  
ATOM    475  O   PRO A  31      42.878  -8.825 -22.611  1.00 62.92           O  
ATOM    476  CG  PRO A  31      41.022  -9.055 -20.002  1.00 62.92           C  
ATOM    477  HG2 PRO A  31      41.131  -9.833 -20.757  1.00 62.92           H  
ATOM    478  HG3 PRO A  31      40.532  -9.456 -19.115  1.00 62.92           H  
ATOM    479  CD  PRO A  31      40.243  -7.883 -20.597  1.00 62.92           C  
ATOM    480  HD2 PRO A  31      39.613  -8.237 -21.412  1.00 62.92           H  
ATOM    481  HD3 PRO A  31      39.636  -7.412 -19.823  1.00 62.92           H  
ATOM    482  N   GLY A  32      44.313  -7.112 -22.442  1.00 55.00           N  
ATOM    483  H   GLY A  32      44.553  -6.258 -21.958  1.00 55.00           H  
ATOM    484  CA  GLY A  32      45.119  -7.536 -23.584  1.00 55.00           C  
ATOM    485  HA2 GLY A  32      44.483  -7.580 -24.468  1.00 55.00           H  
ATOM    486  HA3 GLY A  32      45.919  -6.818 -23.761  1.00 55.00           H  
ATOM    487  C   GLY A  32      45.740  -8.916 -23.337  1.00 55.00           C  
ATOM    488  O   GLY A  32      46.121  -9.240 -22.213  1.00 55.00           O  
ATOM    489  N   VAL A  33      45.891  -9.715 -24.400  1.00 48.21           N  
ATOM    490  H   VAL A  33      45.481  -9.409 -25.270  1.00 48.21           H  
ATOM    491  CA  VAL A  33      46.539 -11.049 -24.374  1.00 48.21           C  
ATOM    492  HA  VAL A  33      45.964 -11.694 -23.708  1.00 48.21           H  
ATOM    493  C   VAL A  33      47.969 -10.989 -23.801  1.00 48.21           C  
ATOM    494  CB  VAL A  33      46.510 -11.670 -25.791  1.00 48.21           C  
ATOM    495  HB  VAL A  33      47.053 -11.013 -26.471  1.00 48.21           H  
ATOM    496  O   VAL A  33      48.491 -11.982 -23.298  1.00 48.21           O  
ATOM    497  CG1 VAL A  33      47.144 -13.065 -25.866  1.00 48.21           C  
ATOM    498 HG11 VAL A  33      46.675 -13.728 -25.139  1.00 48.21           H  
ATOM    499 HG12 VAL A  33      47.020 -13.480 -26.866  1.00 48.21           H  
ATOM    500 HG13 VAL A  33      48.213 -13.005 -25.660  1.00 48.21           H  
ATOM    501  CG2 VAL A  33      45.065 -11.805 -26.300  1.00 48.21           C  
ATOM    502 HG21 VAL A  33      45.060 -12.262 -27.289  1.00 48.21           H  
ATOM    503 HG22 VAL A  33      44.485 -12.427 -25.618  1.00 48.21           H  
ATOM    504 HG23 VAL A  33      44.587 -10.829 -26.383  1.00 48.21           H  
ATOM    505  N   HIS A  34      48.573  -9.799 -23.786  1.00 47.11           N  
ATOM    506  H   HIS A  34      48.067  -9.018 -24.178  1.00 47.11           H  
ATOM    507  CA  HIS A  34      49.764  -9.474 -23.017  1.00 47.11           C  
ATOM    508  HA  HIS A  34      49.933 -10.230 -22.250  1.00 47.11           H  
ATOM    509  C   HIS A  34      49.547  -8.125 -22.334  1.00 47.11           C  
ATOM    510  CB  HIS A  34      50.970  -9.442 -23.966  1.00 47.11           C  
ATOM    511  HB2 HIS A  34      50.794  -8.716 -24.759  1.00 47.11           H  
ATOM    512  HB3 HIS A  34      51.850  -9.126 -23.406  1.00 47.11           H  
ATOM    513  O   HIS A  34      49.563  -7.121 -23.032  1.00 47.11           O  
ATOM    514  CG  HIS A  34      51.252 -10.786 -24.581  1.00 47.11           C  
ATOM    515  CD2 HIS A  34      51.057 -11.153 -25.885  1.00 47.11           C  
ATOM    516  HD2 HIS A  34      50.696 -10.514 -26.677  1.00 47.11           H  
ATOM    517  ND1 HIS A  34      51.665 -11.905 -23.900  1.00 47.11           N  
ATOM    518  HD1 HIS A  34      51.743 -11.991 -22.896  1.00 47.11           H  
ATOM    519  CE1 HIS A  34      51.719 -12.923 -24.772  1.00 47.11           C  
ATOM    520  HE1 HIS A  34      51.959 -13.945 -24.519  1.00 47.11           H  
ATOM    521  NE2 HIS A  34      51.377 -12.510 -26.001  1.00 47.11           N  
ATOM    522  N   ASP A  35      49.310  -8.154 -21.017  1.00 53.42           N  
ATOM    523  H   ASP A  35      49.160  -9.070 -20.619  1.00 53.42           H  
ATOM    524  CA  ASP A  35      49.400  -7.064 -20.029  1.00 53.42           C  
ATOM    525  HA  ASP A  35      48.681  -7.300 -19.245  1.00 53.42           H  
ATOM    526  C   ASP A  35      49.044  -5.666 -20.569  1.00 53.42           C  
ATOM    527  CB  ASP A  35      50.809  -7.122 -19.399  1.00 53.42           C  
ATOM    528  HB2 ASP A  35      51.524  -6.622 -20.052  1.00 53.42           H  
ATOM    529  HB3 ASP A  35      51.115  -8.166 -19.326  1.00 53.42           H  
ATOM    530  O   ASP A  35      49.801  -5.089 -21.349  1.00 53.42           O  
ATOM    531  CG  ASP A  35      50.901  -6.539 -17.988  1.00 53.42           C  
ATOM    532  OD1 ASP A  35      49.834  -6.294 -17.386  1.00 53.42           O  
ATOM    533  OD2 ASP A  35      52.052  -6.382 -17.522  1.00 53.42           O  
ATOM    534  N   THR A  36      47.918  -5.094 -20.124  1.00 56.68           N  
ATOM    535  H   THR A  36      47.463  -5.537 -19.339  1.00 56.68           H  
ATOM    536  CA  THR A  36      47.303  -3.829 -20.600  1.00 56.68           C  
ATOM    537  HA  THR A  36      46.949  -3.969 -21.621  1.00 56.68           H  
ATOM    538  C   THR A  36      48.246  -2.621 -20.628  1.00 56.68           C  
ATOM    539  CB  THR A  36      46.107  -3.457 -19.696  1.00 56.68           C  
ATOM    540  HB  THR A  36      45.764  -2.448 -19.923  1.00 56.68           H  
ATOM    541  O   THR A  36      47.839  -1.517 -20.964  1.00 56.68           O  
ATOM    542  CG2 THR A  36      44.924  -4.410 -19.859  1.00 56.68           C  
ATOM    543 HG21 THR A  36      45.219  -5.426 -19.595  1.00 56.68           H  
ATOM    544 HG22 THR A  36      44.580  -4.386 -20.893  1.00 56.68           H  
ATOM    545 HG23 THR A  36      44.106  -4.093 -19.213  1.00 56.68           H  
ATOM    546  OG1 THR A  36      46.524  -3.525 -18.350  1.00 56.68           O  
ATOM    547  HG1 THR A  36      45.880  -3.107 -17.774  1.00 56.68           H  
ATOM    548  N   GLY A  37      49.493  -2.755 -20.182  1.00 63.55           N  
ATOM    549  H   GLY A  37      49.801  -3.698 -19.991  1.00 63.55           H  
ATOM    550  CA  GLY A  37      50.430  -1.665 -19.983  1.00 63.55           C  
ATOM    551  HA2 GLY A  37      50.557  -1.127 -20.922  1.00 63.55           H  
ATOM    552  HA3 GLY A  37      51.388  -2.074 -19.661  1.00 63.55           H  
ATOM    553  C   GLY A  37      49.947  -0.678 -18.927  1.00 63.55           C  
ATOM    554  O   GLY A  37      50.692   0.243 -18.624  1.00 63.55           O  
ATOM    555  N   LEU A  38      48.744  -0.878 -18.375  1.00 76.97           N  
ATOM    556  H   LEU A  38      48.259  -1.721 -18.648  1.00 76.97           H  
ATOM    557  CA  LEU A  38      48.043  -0.031 -17.435  1.00 76.97           C  
ATOM    558  HA  LEU A  38      48.548   0.932 -17.365  1.00 76.97           H  
ATOM    559  C   LEU A  38      48.054  -0.696 -16.071  1.00 76.97           C  
ATOM    560  CB  LEU A  38      46.589   0.190 -17.878  1.00 76.97           C  
ATOM    561  HB2 LEU A  38      46.151  -0.774 -18.134  1.00 76.97           H  
ATOM    562  HB3 LEU A  38      46.029   0.586 -17.031  1.00 76.97           H  
ATOM    563  O   LEU A  38      47.479  -1.761 -15.867  1.00 76.97           O  
ATOM    564  CG  LEU A  38      46.407   1.147 -19.058  1.00 76.97           C  
ATOM    565  HG  LEU A  38      46.980   0.793 -19.914  1.00 76.97           H  
ATOM    566  CD1 LEU A  38      44.918   1.191 -19.399  1.00 76.97           C  
ATOM    567 HD11 LEU A  38      44.342   1.524 -18.536  1.00 76.97           H  
ATOM    568 HD12 LEU A  38      44.580   0.200 -19.702  1.00 76.97           H  
ATOM    569 HD13 LEU A  38      44.755   1.884 -20.225  1.00 76.97           H  
ATOM    570  CD2 LEU A  38      46.862   2.562 -18.718  1.00 76.97           C  
ATOM    571 HD21 LEU A  38      46.542   2.806 -17.705  1.00 76.97           H  
ATOM    572 HD22 LEU A  38      46.421   3.266 -19.423  1.00 76.97           H  
ATOM    573 HD23 LEU A  38      47.948   2.623 -18.777  1.00 76.97           H  
ATOM    574  N   THR A  39      48.642   0.003 -15.118  1.00 80.23           N  
ATOM    575  H   THR A  39      49.090   0.871 -15.374  1.00 80.23           H  
ATOM    576  CA  THR A  39      48.627  -0.343 -13.702  1.00 80.23           C  
ATOM    577  HA  THR A  39      48.866  -1.402 -13.599  1.00 80.23           H  
ATOM    578  C   THR A  39      47.244  -0.105 -13.092  1.00 80.23           C  
ATOM    579  CB  THR A  39      49.677   0.498 -12.951  1.00 80.23           C  
ATOM    580  HB  THR A  39      49.210   1.390 -12.532  1.00 80.23           H  
ATOM    581  O   THR A  39      46.830  -0.817 -12.179  1.00 80.23           O  
ATOM    582  CG2 THR A  39      50.325  -0.318 -11.837  1.00 80.23           C  
ATOM    583 HG21 THR A  39      49.562  -0.651 -11.134  1.00 80.23           H  
ATOM    584 HG22 THR A  39      50.831  -1.186 -12.259  1.00 80.23           H  
ATOM    585 HG23 THR A  39      51.053   0.299 -11.310  1.00 80.23           H  
ATOM    586  OG1 THR A  39      50.735   0.903 -13.790  1.00 80.23           O  
ATOM    587  HG1 THR A  39      50.755   1.860 -13.867  1.00 80.23           H  
ATOM    588  N   SER A  40      46.511   0.900 -13.583  1.00 86.58           N  
ATOM    589  H   SER A  40      46.908   1.472 -14.315  1.00 86.58           H  
ATOM    590  CA  SER A  40      45.145   1.205 -13.146  1.00 86.58           C  
ATOM    591  HA  SER A  40      44.614   0.264 -13.010  1.00 86.58           H  
ATOM    592  C   SER A  40      44.374   2.032 -14.177  1.00 86.58           C  
ATOM    593  CB  SER A  40      45.169   1.936 -11.795  1.00 86.58           C  
ATOM    594  HB2 SER A  40      44.146   2.133 -11.472  1.00 86.58           H  
ATOM    595  HB3 SER A  40      45.645   1.294 -11.054  1.00 86.58           H  
ATOM    596  O   SER A  40      44.957   2.788 -14.957  1.00 86.58           O  
ATOM    597  OG  SER A  40      45.878   3.158 -11.873  1.00 86.58           O  
ATOM    598  HG  SER A  40      46.058   3.471 -10.983  1.00 86.58           H  
ATOM    599  N   VAL A  41      43.044   1.906 -14.157  1.00 90.19           N  
ATOM    600  H   VAL A  41      42.634   1.267 -13.491  1.00 90.19           H  
ATOM    601  CA  VAL A  41      42.115   2.791 -14.876  1.00 90.19           C  
ATOM    602  HA  VAL A  41      42.656   3.322 -15.659  1.00 90.19           H  
ATOM    603  C   VAL A  41      41.575   3.821 -13.882  1.00 90.19           C  
ATOM    604  CB  VAL A  41      40.979   2.003 -15.559  1.00 90.19           C  
ATOM    605  HB  VAL A  41      40.380   1.501 -14.800  1.00 90.19           H  
ATOM    606  O   VAL A  41      41.092   3.461 -12.810  1.00 90.19           O  
ATOM    607  CG1 VAL A  41      40.072   2.941 -16.367  1.00 90.19           C  
ATOM    608 HG11 VAL A  41      39.538   3.621 -15.704  1.00 90.19           H  
ATOM    609 HG12 VAL A  41      39.332   2.365 -16.923  1.00 90.19           H  
ATOM    610 HG13 VAL A  41      40.663   3.531 -17.068  1.00 90.19           H  
ATOM    611  CG2 VAL A  41      41.533   0.942 -16.522  1.00 90.19           C  
ATOM    612 HG21 VAL A  41      42.121   0.204 -15.977  1.00 90.19           H  
ATOM    613 HG22 VAL A  41      42.158   1.414 -17.280  1.00 90.19           H  
ATOM    614 HG23 VAL A  41      40.710   0.422 -17.012  1.00 90.19           H  
ATOM    615  N   LEU A  42      41.679   5.102 -14.225  1.00 92.86           N  
ATOM    616  H   LEU A  42      42.045   5.313 -15.142  1.00 92.86           H  
ATOM    617  CA  LEU A  42      41.281   6.241 -13.390  1.00 92.86           C  
ATOM    618  HA  LEU A  42      41.221   5.934 -12.346  1.00 92.86           H  
ATOM    619  C   LEU A  42      39.916   6.817 -13.767  1.00 92.86           C  
ATOM    620  CB  LEU A  42      42.324   7.359 -13.532  1.00 92.86           C  
ATOM    621  HB2 LEU A  42      42.344   7.684 -14.572  1.00 92.86           H  
ATOM    622  HB3 LEU A  42      41.987   8.204 -12.933  1.00 92.86           H  
ATOM    623  O   LEU A  42      39.270   7.461 -12.942  1.00 92.86           O  
ATOM    624  CG  LEU A  42      43.755   7.006 -13.106  1.00 92.86           C  
ATOM    625  HG  LEU A  42      44.147   6.217 -13.747  1.00 92.86           H  
ATOM    626  CD1 LEU A  42      44.607   8.263 -13.288  1.00 92.86           C  
ATOM    627 HD11 LEU A  42      45.607   8.105 -12.883  1.00 92.86           H  
ATOM    628 HD12 LEU A  42      44.155   9.103 -12.760  1.00 92.86           H  
ATOM    629 HD13 LEU A  42      44.683   8.493 -14.351  1.00 92.86           H  
ATOM    630  CD2 LEU A  42      43.837   6.555 -11.647  1.00 92.86           C  
ATOM    631 HD21 LEU A  42      43.404   7.313 -10.994  1.00 92.86           H  
ATOM    632 HD22 LEU A  42      43.306   5.612 -11.522  1.00 92.86           H  
ATOM    633 HD23 LEU A  42      44.881   6.394 -11.375  1.00 92.86           H  
ATOM    634  N   LEU A  43      39.498   6.636 -15.016  1.00 95.27           N  
ATOM    635  H   LEU A  43      40.102   6.154 -15.666  1.00 95.27           H  
ATOM    636  CA  LEU A  43      38.242   7.159 -15.529  1.00 95.27           C  
ATOM    637  HA  LEU A  43      37.481   7.090 -14.751  1.00 95.27           H  
ATOM    638  C   LEU A  43      37.803   6.330 -16.730  1.00 95.27           C  
ATOM    639  CB  LEU A  43      38.453   8.636 -15.916  1.00 95.27           C  
ATOM    640  HB2 LEU A  43      39.228   8.679 -16.680  1.00 95.27           H  
ATOM    641  HB3 LEU A  43      38.810   9.186 -15.045  1.00 95.27           H  
ATOM    642  O   LEU A  43      38.633   5.976 -17.566  1.00 95.27           O  
ATOM    643  CG  LEU A  43      37.206   9.347 -16.465  1.00 95.27           C  
ATOM    644  HG  LEU A  43      36.847   8.807 -17.342  1.00 95.27           H  
ATOM    645  CD1 LEU A  43      36.086   9.440 -15.430  1.00 95.27           C  
ATOM    646 HD11 LEU A  43      35.676   8.450 -15.231  1.00 95.27           H  
ATOM    647 HD12 LEU A  43      35.283  10.069 -15.814  1.00 95.27           H  
ATOM    648 HD13 LEU A  43      36.481   9.875 -14.512  1.00 95.27           H  
ATOM    649  CD2 LEU A  43      37.573  10.768 -16.887  1.00 95.27           C  
ATOM    650 HD21 LEU A  43      38.340  10.732 -17.661  1.00 95.27           H  
ATOM    651 HD22 LEU A  43      36.698  11.264 -17.306  1.00 95.27           H  
ATOM    652 HD23 LEU A  43      37.942  11.338 -16.035  1.00 95.27           H  
ATOM    653  N   LEU A  44      36.504   6.073 -16.826  1.00 96.17           N  
ATOM    654  H   LEU A  44      35.900   6.354 -16.066  1.00 96.17           H  
ATOM    655  CA  LEU A  44      35.858   5.587 -18.039  1.00 96.17           C  
ATOM    656  HA  LEU A  44      36.528   5.734 -18.886  1.00 96.17           H  
ATOM    657  C   LEU A  44      34.596   6.416 -18.274  1.00 96.17           C  
ATOM    658  CB  LEU A  44      35.567   4.087 -17.878  1.00 96.17           C  
ATOM    659  HB2 LEU A  44      36.429   3.617 -17.403  1.00 96.17           H  
ATOM    660  HB3 LEU A  44      34.712   3.974 -17.211  1.00 96.17           H  
ATOM    661  O   LEU A  44      33.842   6.668 -17.331  1.00 96.17           O  
ATOM    662  CG  LEU A  44      35.292   3.337 -19.190  1.00 96.17           C  
ATOM    663  HG  LEU A  44      34.602   3.908 -19.812  1.00 96.17           H  
ATOM    664  CD1 LEU A  44      36.600   3.082 -19.940  1.00 96.17           C  
ATOM    665 HD11 LEU A  44      36.413   2.444 -20.804  1.00 96.17           H  
ATOM    666 HD12 LEU A  44      37.331   2.597 -19.293  1.00 96.17           H  
ATOM    667 HD13 LEU A  44      37.001   4.027 -20.306  1.00 96.17           H  
ATOM    668  CD2 LEU A  44      34.667   1.979 -18.877  1.00 96.17           C  
ATOM    669 HD21 LEU A  44      33.765   2.121 -18.282  1.00 96.17           H  
ATOM    670 HD22 LEU A  44      34.402   1.472 -19.805  1.00 96.17           H  
ATOM    671 HD23 LEU A  44      35.370   1.362 -18.317  1.00 96.17           H  
ATOM    672  N   THR A  45      34.382   6.848 -19.511  1.00 97.52           N  
ATOM    673  H   THR A  45      35.057   6.628 -20.228  1.00 97.52           H  
ATOM    674  CA  THR A  45      33.247   7.686 -19.909  1.00 97.52           C  
ATOM    675  HA  THR A  45      32.504   7.673 -19.113  1.00 97.52           H  
ATOM    676  C   THR A  45      32.582   7.133 -21.158  1.00 97.52           C  
ATOM    677  CB  THR A  45      33.643   9.154 -20.143  1.00 97.52           C  
ATOM    678  HB  THR A  45      32.741   9.722 -20.372  1.00 97.52           H  
ATOM    679  O   THR A  45      33.248   6.581 -22.032  1.00 97.52           O  
ATOM    680  CG2 THR A  45      34.309   9.787 -18.926  1.00 97.52           C  
ATOM    681 HG21 THR A  45      33.649   9.712 -18.062  1.00 97.52           H  
ATOM    682 HG22 THR A  45      35.252   9.280 -18.722  1.00 97.52           H  
ATOM    683 HG23 THR A  45      34.520  10.836 -19.133  1.00 97.52           H  
ATOM    684  OG1 THR A  45      34.538   9.289 -21.219  1.00 97.52           O  
ATOM    685  HG1 THR A  45      35.281   8.694 -21.095  1.00 97.52           H  
ATOM    686  N   ILE A  46      31.262   7.293 -21.236  1.00 98.07           N  
ATOM    687  H   ILE A  46      30.803   7.772 -20.474  1.00 98.07           H  
ATOM    688  CA  ILE A  46      30.499   7.117 -22.471  1.00 98.07           C  
ATOM    689  HA  ILE A  46      31.164   6.779 -23.265  1.00 98.07           H  
ATOM    690  C   ILE A  46      29.981   8.491 -22.867  1.00 98.07           C  
ATOM    691  CB  ILE A  46      29.387   6.055 -22.321  1.00 98.07           C  
ATOM    692  HB  ILE A  46      28.833   6.251 -21.403  1.00 98.07           H  
ATOM    693  O   ILE A  46      29.266   9.150 -22.105  1.00 98.07           O  
ATOM    694  CG1 ILE A  46      30.040   4.656 -22.239  1.00 98.07           C  
ATOM    695 HG12 ILE A  46      30.500   4.420 -23.198  1.00 98.07           H  
ATOM    696 HG13 ILE A  46      30.833   4.663 -21.491  1.00 98.07           H  
ATOM    697  CG2 ILE A  46      28.404   6.109 -23.511  1.00 98.07           C  
ATOM    698 HG21 ILE A  46      27.620   5.361 -23.395  1.00 98.07           H  
ATOM    699 HG22 ILE A  46      27.911   7.080 -23.561  1.00 98.07           H  
ATOM    700 HG23 ILE A  46      28.935   5.926 -24.445  1.00 98.07           H  
ATOM    701  CD1 ILE A  46      29.074   3.526 -21.871  1.00 98.07           C  
ATOM    702 HD11 ILE A  46      28.628   3.720 -20.895  1.00 98.07           H  
ATOM    703 HD12 ILE A  46      29.630   2.589 -21.823  1.00 98.07           H  
ATOM    704 HD13 ILE A  46      28.290   3.420 -22.620  1.00 98.07           H  
ATOM    705  N   ASN A  47      30.353   8.909 -24.068  1.00 97.40           N  
ATOM    706  H   ASN A  47      30.935   8.300 -24.626  1.00 97.40           H  
ATOM    707  CA  ASN A  47      29.982  10.179 -24.659  1.00 97.40           C  
ATOM    708  HA  ASN A  47      29.355  10.735 -23.962  1.00 97.40           H  
ATOM    709  C   ASN A  47      29.175   9.927 -25.926  1.00 97.40           C  
ATOM    710  CB  ASN A  47      31.237  11.018 -24.953  1.00 97.40           C  
ATOM    711  HB2 ASN A  47      30.935  12.018 -25.266  1.00 97.40           H  
ATOM    712  HB3 ASN A  47      31.798  10.561 -25.768  1.00 97.40           H  
ATOM    713  O   ASN A  47      29.370   8.927 -26.617  1.00 97.40           O  
ATOM    714  CG  ASN A  47      32.155  11.156 -23.753  1.00 97.40           C  
ATOM    715  ND2 ASN A  47      33.159  10.317 -23.651  1.00 97.40           N  
ATOM    716 HD21 ASN A  47      33.758  10.373 -22.840  1.00 97.40           H  
ATOM    717 HD22 ASN A  47      33.307   9.600 -24.346  1.00 97.40           H  
ATOM    718  OD1 ASN A  47      31.947  11.992 -22.890  1.00 97.40           O  
ATOM    719  N   ARG A  48      28.304  10.870 -26.258  1.00 95.60           N  
ATOM    720  H   ARG A  48      28.204  11.663 -25.640  1.00 95.60           H  
ATOM    721  CA  ARG A  48      27.648  10.929 -27.557  1.00 95.60           C  
ATOM    722  HA  ARG A  48      27.834  10.012 -28.116  1.00 95.60           H  
ATOM    723  C   ARG A  48      28.218  12.081 -28.361  1.00 95.60           C  
ATOM    724  CB  ARG A  48      26.149  11.054 -27.336  1.00 95.60           C  
ATOM    725  HB2 ARG A  48      25.927  11.975 -26.798  1.00 95.60           H  
ATOM    726  HB3 ARG A  48      25.822  10.197 -26.746  1.00 95.60           H  
ATOM    727  O   ARG A  48      28.369  13.179 -27.832  1.00 95.60           O  
ATOM    728  CG  ARG A  48      25.415  11.029 -28.671  1.00 95.60           C  
ATOM    729  HG2 ARG A  48      25.724  11.870 -29.291  1.00 95.60           H  
ATOM    730  HG3 ARG A  48      25.623  10.094 -29.190  1.00 95.60           H  
ATOM    731  CD  ARG A  48      23.931  11.144 -28.396  1.00 95.60           C  
ATOM    732  HD2 ARG A  48      23.748  12.059 -27.833  1.00 95.60           H  
ATOM    733  HD3 ARG A  48      23.603  10.283 -27.813  1.00 95.60           H  
ATOM    734  NE  ARG A  48      23.210  11.180 -29.666  1.00 95.60           N  
ATOM    735  HE  ARG A  48      23.682  10.819 -30.482  1.00 95.60           H  
ATOM    736  NH1 ARG A  48      21.259  11.982 -28.802  1.00 95.60           N  
ATOM    737 HH11 ARG A  48      20.258  11.896 -28.899  1.00 95.60           H  
ATOM    738 HH12 ARG A  48      21.667  11.997 -27.878  1.00 95.60           H  
ATOM    739  NH2 ARG A  48      21.390  11.423 -30.965  1.00 95.60           N  
ATOM    740 HH21 ARG A  48      21.806  10.832 -31.671  1.00 95.60           H  
ATOM    741 HH22 ARG A  48      20.381  11.425 -30.923  1.00 95.60           H  
ATOM    742  CZ  ARG A  48      21.963  11.539 -29.808  1.00 95.60           C  
ATOM    743  N   ILE A  49      28.504  11.851 -29.634  1.00 95.84           N  
ATOM    744  H   ILE A  49      28.336  10.933 -30.020  1.00 95.84           H  
ATOM    745  CA  ILE A  49      28.993  12.899 -30.524  1.00 95.84           C  
ATOM    746  HA  ILE A  49      29.637  13.569 -29.955  1.00 95.84           H  
ATOM    747  C   ILE A  49      27.801  13.711 -31.037  1.00 95.84           C  
ATOM    748  CB  ILE A  49      29.848  12.299 -31.655  1.00 95.84           C  
ATOM    749  HB  ILE A  49      29.195  11.696 -32.286  1.00 95.84           H  
ATOM    750  O   ILE A  49      26.924  13.199 -31.731  1.00 95.84           O  
ATOM    751  CG1 ILE A  49      30.982  11.377 -31.143  1.00 95.84           C  
ATOM    752 HG12 ILE A  49      30.546  10.477 -30.709  1.00 95.84           H  
ATOM    753 HG13 ILE A  49      31.578  11.055 -31.997  1.00 95.84           H  
ATOM    754  CG2 ILE A  49      30.428  13.421 -32.533  1.00 95.84           C  
ATOM    755 HG21 ILE A  49      29.622  13.957 -33.035  1.00 95.84           H  
ATOM    756 HG22 ILE A  49      31.018  14.116 -31.935  1.00 95.84           H  
ATOM    757 HG23 ILE A  49      31.062  12.979 -33.300  1.00 95.84           H  
ATOM    758  CD1 ILE A  49      31.926  12.005 -30.106  1.00 95.84           C  
ATOM    759 HD11 ILE A  49      32.749  11.317 -29.911  1.00 95.84           H  
ATOM    760 HD12 ILE A  49      31.391  12.177 -29.172  1.00 95.84           H  
ATOM    761 HD13 ILE A  49      32.341  12.943 -30.475  1.00 95.84           H  
ATOM    762  N   VAL A  50      27.764  14.997 -30.691  1.00 92.51           N  
ATOM    763  H   VAL A  50      28.499  15.346 -30.093  1.00 92.51           H  
ATOM    764  CA  VAL A  50      26.740  15.948 -31.137  1.00 92.51           C  
ATOM    765  HA  VAL A  50      26.083  15.461 -31.858  1.00 92.51           H  
ATOM    766  C   VAL A  50      27.447  17.102 -31.834  1.00 92.51           C  
ATOM    767  CB  VAL A  50      25.865  16.436 -29.965  1.00 92.51           C  
ATOM    768  HB  VAL A  50      26.481  16.990 -29.257  1.00 92.51           H  
ATOM    769  O   VAL A  50      28.274  17.784 -31.235  1.00 92.51           O  
ATOM    770  CG1 VAL A  50      24.748  17.360 -30.472  1.00 92.51           C  
ATOM    771 HG11 VAL A  50      25.175  18.252 -30.930  1.00 92.51           H  
ATOM    772 HG12 VAL A  50      24.128  16.837 -31.201  1.00 92.51           H  
ATOM    773 HG13 VAL A  50      24.126  17.674 -29.634  1.00 92.51           H  
ATOM    774  CG2 VAL A  50      25.206  15.264 -29.222  1.00 92.51           C  
ATOM    775 HG21 VAL A  50      24.546  15.642 -28.442  1.00 92.51           H  
ATOM    776 HG22 VAL A  50      25.971  14.649 -28.747  1.00 92.51           H  
ATOM    777 HG23 VAL A  50      24.635  14.650 -29.919  1.00 92.51           H  
ATOM    778  N   ASN A  51      27.148  17.314 -33.119  1.00 91.32           N  
ATOM    779  H   ASN A  51      26.441  16.735 -33.550  1.00 91.32           H  
ATOM    780  CA  ASN A  51      27.794  18.342 -33.948  1.00 91.32           C  
ATOM    781  HA  ASN A  51      27.525  18.139 -34.985  1.00 91.32           H  
ATOM    782  C   ASN A  51      29.339  18.281 -33.903  1.00 91.32           C  
ATOM    783  CB  ASN A  51      27.220  19.726 -33.589  1.00 91.32           C  
ATOM    784  HB2 ASN A  51      27.674  20.483 -34.229  1.00 91.32           H  
ATOM    785  HB3 ASN A  51      27.475  19.963 -32.556  1.00 91.32           H  
ATOM    786  O   ASN A  51      30.008  19.310 -33.832  1.00 91.32           O  
ATOM    787  CG  ASN A  51      25.719  19.811 -33.776  1.00 91.32           C  
ATOM    788  ND2 ASN A  51      25.038  20.578 -32.958  1.00 91.32           N  
ATOM    789 HD21 ASN A  51      25.510  21.078 -32.217  1.00 91.32           H  
ATOM    790 HD22 ASN A  51      24.039  20.605 -33.099  1.00 91.32           H  
ATOM    791  OD1 ASN A  51      25.135  19.196 -34.652  1.00 91.32           O  
ATOM    792  N   GLY A  52      29.904  17.069 -33.896  1.00 91.06           N  
ATOM    793  H   GLY A  52      29.302  16.259 -33.931  1.00 91.06           H  
ATOM    794  CA  GLY A  52      31.353  16.837 -33.857  1.00 91.06           C  
ATOM    795  HA2 GLY A  52      31.844  17.536 -34.535  1.00 91.06           H  
ATOM    796  HA3 GLY A  52      31.558  15.826 -34.210  1.00 91.06           H  
ATOM    797  C   GLY A  52      32.007  16.989 -32.479  1.00 91.06           C  
ATOM    798  O   GLY A  52      33.218  16.823 -32.378  1.00 91.06           O  
ATOM    799  N   SER A  53      31.241  17.286 -31.423  1.00 93.30           N  
ATOM    800  H   SER A  53      30.248  17.412 -31.555  1.00 93.30           H  
ATOM    801  CA  SER A  53      31.755  17.395 -30.050  1.00 93.30           C  
ATOM    802  HA  SER A  53      32.844  17.356 -30.074  1.00 93.30           H  
ATOM    803  C   SER A  53      31.222  16.269 -29.154  1.00 93.30           C  
ATOM    804  CB  SER A  53      31.375  18.744 -29.438  1.00 93.30           C  
ATOM    805  HB2 SER A  53      31.732  18.784 -28.409  1.00 93.30           H  
ATOM    806  HB3 SER A  53      30.290  18.851 -29.434  1.00 93.30           H  
ATOM    807  O   SER A  53      30.022  15.987 -29.203  1.00 93.30           O  
ATOM    808  OG  SER A  53      31.961  19.802 -30.174  1.00 93.30           O  
ATOM    809  HG  SER A  53      31.616  19.763 -31.069  1.00 93.30           H  
ATOM    810  N   PRO A  54      32.060  15.641 -28.307  1.00 95.07           N  
ATOM    811  CA  PRO A  54      31.599  14.659 -27.332  1.00 95.07           C  
ATOM    812  HA  PRO A  54      30.947  13.934 -27.819  1.00 95.07           H  
ATOM    813  C   PRO A  54      30.824  15.331 -26.190  1.00 95.07           C  
ATOM    814  CB  PRO A  54      32.862  13.940 -26.845  1.00 95.07           C  
ATOM    815  HB2 PRO A  54      33.067  13.090 -27.496  1.00 95.07           H  
ATOM    816  HB3 PRO A  54      32.780  13.612 -25.809  1.00 95.07           H  
ATOM    817  O   PRO A  54      31.325  16.228 -25.514  1.00 95.07           O  
ATOM    818  CG  PRO A  54      33.962  14.985 -27.019  1.00 95.07           C  
ATOM    819  HG2 PRO A  54      33.991  15.634 -26.143  1.00 95.07           H  
ATOM    820  HG3 PRO A  54      34.935  14.521 -27.180  1.00 95.07           H  
ATOM    821  CD  PRO A  54      33.508  15.789 -28.236  1.00 95.07           C  
ATOM    822  HD2 PRO A  54      33.957  15.372 -29.137  1.00 95.07           H  
ATOM    823  HD3 PRO A  54      33.797  16.834 -28.118  1.00 95.07           H  
ATOM    824  N   VAL A  55      29.600  14.864 -25.956  1.00 95.34           N  
ATOM    825  H   VAL A  55      29.225  14.189 -26.608  1.00 95.34           H  
ATOM    826  CA  VAL A  55      28.759  15.211 -24.806  1.00 95.34           C  
ATOM    827  HA  VAL A  55      29.207  16.048 -24.269  1.00 95.34           H  
ATOM    828  C   VAL A  55      28.708  14.004 -23.876  1.00 95.34           C  
ATOM    829  CB  VAL A  55      27.346  15.636 -25.249  1.00 95.34           C  
ATOM    830  HB  VAL A  55      26.863  14.809 -25.770  1.00 95.34           H  
ATOM    831  O   VAL A  55      28.250  12.930 -24.268  1.00 95.34           O  
ATOM    832  CG1 VAL A  55      26.481  16.024 -24.041  1.00 95.34           C  
ATOM    833 HG11 VAL A  55      26.339  15.168 -23.383  1.00 95.34           H  
ATOM    834 HG12 VAL A  55      26.951  16.834 -23.483  1.00 95.34           H  
ATOM    835 HG13 VAL A  55      25.497  16.348 -24.381  1.00 95.34           H  
ATOM    836  CG2 VAL A  55      27.399  16.841 -26.200  1.00 95.34           C  
ATOM    837 HG21 VAL A  55      26.388  17.144 -26.471  1.00 95.34           H  
ATOM    838 HG22 VAL A  55      27.929  16.571 -27.113  1.00 95.34           H  
ATOM    839 HG23 VAL A  55      27.914  17.674 -25.722  1.00 95.34           H  
ATOM    840  N   MET A  56      29.193  14.168 -22.647  1.00 96.46           N  
ATOM    841  H   MET A  56      29.580  15.066 -22.395  1.00 96.46           H  
ATOM    842  CA  MET A  56      29.266  13.082 -21.669  1.00 96.46           C  
ATOM    843  HA  MET A  56      29.731  12.218 -22.145  1.00 96.46           H  
ATOM    844  C   MET A  56      27.876  12.658 -21.205  1.00 96.46           C  
ATOM    845  CB  MET A  56      30.149  13.518 -20.493  1.00 96.46           C  
ATOM    846  HB2 MET A  56      31.097  13.880 -20.889  1.00 96.46           H  
ATOM    847  HB3 MET A  56      29.663  14.333 -19.957  1.00 96.46           H  
ATOM    848  O   MET A  56      27.120  13.479 -20.695  1.00 96.46           O  
ATOM    849  CG  MET A  56      30.431  12.372 -19.513  1.00 96.46           C  
ATOM    850  HG2 MET A  56      29.484  11.952 -19.172  1.00 96.46           H  
ATOM    851  HG3 MET A  56      30.975  11.586 -20.037  1.00 96.46           H  
ATOM    852  SD  MET A  56      31.380  12.867 -18.047  1.00 96.46           S  
ATOM    853  CE  MET A  56      32.938  13.351 -18.842  1.00 96.46           C  
ATOM    854  HE1 MET A  56      33.720  13.441 -18.088  1.00 96.46           H  
ATOM    855  HE2 MET A  56      32.814  14.307 -19.350  1.00 96.46           H  
ATOM    856  HE3 MET A  56      33.226  12.598 -19.576  1.00 96.46           H  
ATOM    857  N   LEU A  57      27.576  11.364 -21.330  1.00 97.08           N  
ATOM    858  H   LEU A  57      28.255  10.758 -21.770  1.00 97.08           H  
ATOM    859  CA  LEU A  57      26.332  10.753 -20.857  1.00 97.08           C  
ATOM    860  HA  LEU A  57      25.574  11.520 -20.697  1.00 97.08           H  
ATOM    861  C   LEU A  57      26.523  10.033 -19.525  1.00 97.08           C  
ATOM    862  CB  LEU A  57      25.825   9.755 -21.907  1.00 97.08           C  
ATOM    863  HB2 LEU A  57      26.585   8.988 -22.062  1.00 97.08           H  
ATOM    864  HB3 LEU A  57      24.942   9.259 -21.502  1.00 97.08           H  
ATOM    865  O   LEU A  57      25.626  10.035 -18.683  1.00 97.08           O  
ATOM    866  CG  LEU A  57      25.462  10.366 -23.269  1.00 97.08           C  
ATOM    867  HG  LEU A  57      26.349  10.800 -23.731  1.00 97.08           H  
ATOM    868  CD1 LEU A  57      24.955   9.234 -24.160  1.00 97.08           C  
ATOM    869 HD11 LEU A  57      24.160   8.689 -23.653  1.00 97.08           H  
ATOM    870 HD12 LEU A  57      24.550   9.641 -25.087  1.00 97.08           H  
ATOM    871 HD13 LEU A  57      25.780   8.558 -24.386  1.00 97.08           H  
ATOM    872  CD2 LEU A  57      24.374  11.437 -23.178  1.00 97.08           C  
ATOM    873 HD21 LEU A  57      24.134  11.804 -24.176  1.00 97.08           H  
ATOM    874 HD22 LEU A  57      23.472  11.030 -22.722  1.00 97.08           H  
ATOM    875 HD23 LEU A  57      24.726  12.284 -22.590  1.00 97.08           H  
ATOM    876  N   ALA A  58      27.688   9.418 -19.325  1.00 97.70           N  
ATOM    877  H   ALA A  58      28.377   9.423 -20.063  1.00 97.70           H  
ATOM    878  CA  ALA A  58      28.001   8.710 -18.096  1.00 97.70           C  
ATOM    879  HA  ALA A  58      27.527   9.240 -17.270  1.00 97.70           H  
ATOM    880  C   ALA A  58      29.504   8.664 -17.819  1.00 97.70           C  
ATOM    881  CB  ALA A  58      27.414   7.297 -18.177  1.00 97.70           C  
ATOM    882  HB1 ALA A  58      27.663   6.747 -17.269  1.00 97.70           H  
ATOM    883  HB2 ALA A  58      26.330   7.353 -18.270  1.00 97.70           H  
ATOM    884  HB3 ALA A  58      27.826   6.772 -19.038  1.00 97.70           H  
ATOM    885  O   ALA A  58      30.320   8.669 -18.742  1.00 97.70           O  
ATOM    886  N   GLU A  59      29.858   8.552 -16.539  1.00 97.04           N  
ATOM    887  H   GLU A  59      29.122   8.525 -15.847  1.00 97.04           H  
ATOM    888  CA  GLU A  59      31.233   8.314 -16.095  1.00 97.04           C  
ATOM    889  HA  GLU A  59      31.780   7.863 -16.923  1.00 97.04           H  
ATOM    890  C   GLU A  59      31.297   7.328 -14.923  1.00 97.04           C  
ATOM    891  CB  GLU A  59      31.953   9.634 -15.742  1.00 97.04           C  
ATOM    892  HB2 GLU A  59      31.837  10.335 -16.569  1.00 97.04           H  
ATOM    893  HB3 GLU A  59      33.015   9.412 -15.630  1.00 97.04           H  
ATOM    894  O   GLU A  59      30.357   7.221 -14.128  1.00 97.04           O  
ATOM    895  CG  GLU A  59      31.459  10.297 -14.443  1.00 97.04           C  
ATOM    896  HG2 GLU A  59      30.401  10.533 -14.558  1.00 97.04           H  
ATOM    897  HG3 GLU A  59      31.547   9.585 -13.623  1.00 97.04           H  
ATOM    898  CD  GLU A  59      32.223  11.565 -14.019  1.00 97.04           C  
ATOM    899  OE1 GLU A  59      31.781  12.221 -13.041  1.00 97.04           O  
ATOM    900  OE2 GLU A  59      33.315  11.882 -14.533  1.00 97.04           O  
ATOM    901  N   VAL A  60      32.448   6.673 -14.768  1.00 97.06           N  
ATOM    902  H   VAL A  60      33.142   6.761 -15.496  1.00 97.06           H  
ATOM    903  CA  VAL A  60      32.826   5.931 -13.560  1.00 97.06           C  
ATOM    904  HA  VAL A  60      32.216   6.305 -12.738  1.00 97.06           H  
ATOM    905  C   VAL A  60      34.288   6.205 -13.197  1.00 97.06           C  
ATOM    906  CB  VAL A  60      32.509   4.430 -13.701  1.00 97.06           C  
ATOM    907  HB  VAL A  60      31.445   4.340 -13.921  1.00 97.06           H  
ATOM    908  O   VAL A  60      35.160   6.272 -14.063  1.00 97.06           O  
ATOM    909  CG1 VAL A  60      33.273   3.747 -14.838  1.00 97.06           C  
ATOM    910 HG11 VAL A  60      32.993   2.696 -14.899  1.00 97.06           H  
ATOM    911 HG12 VAL A  60      34.350   3.825 -14.685  1.00 97.06           H  
ATOM    912 HG13 VAL A  60      33.010   4.228 -15.780  1.00 97.06           H  
ATOM    913  CG2 VAL A  60      32.752   3.673 -12.391  1.00 97.06           C  
ATOM    914 HG21 VAL A  60      33.812   3.659 -12.140  1.00 97.06           H  
ATOM    915 HG22 VAL A  60      32.400   2.647 -12.498  1.00 97.06           H  
ATOM    916 HG23 VAL A  60      32.194   4.143 -11.581  1.00 97.06           H  
ATOM    917  N   LYS A  61      34.543   6.371 -11.896  1.00 95.21           N  
ATOM    918  H   LYS A  61      33.775   6.218 -11.258  1.00 95.21           H  
ATOM    919  CA  LYS A  61      35.860   6.625 -11.286  1.00 95.21           C  
ATOM    920  HA  LYS A  61      36.633   6.566 -12.052  1.00 95.21           H  
ATOM    921  C   LYS A  61      36.148   5.558 -10.221  1.00 95.21           C  
ATOM    922  CB  LYS A  61      35.888   8.036 -10.666  1.00 95.21           C  
ATOM    923  HB2 LYS A  61      36.784   8.155 -10.058  1.00 95.21           H  
ATOM    924  HB3 LYS A  61      35.020   8.157 -10.017  1.00 95.21           H  
ATOM    925  O   LYS A  61      35.199   4.947  -9.717  1.00 95.21           O  
ATOM    926  CG  LYS A  61      35.884   9.129 -11.741  1.00 95.21           C  
ATOM    927  HG2 LYS A  61      35.092   8.919 -12.460  1.00 95.21           H  
ATOM    928  HG3 LYS A  61      36.840   9.109 -12.264  1.00 95.21           H  
ATOM    929  CD  LYS A  61      35.641  10.532 -11.165  1.00 95.21           C  
ATOM    930  HD2 LYS A  61      36.449  10.817 -10.491  1.00 95.21           H  
ATOM    931  HD3 LYS A  61      34.694  10.527 -10.625  1.00 95.21           H  
ATOM    932  CE  LYS A  61      35.565  11.499 -12.354  1.00 95.21           C  
ATOM    933  HE2 LYS A  61      35.201  10.937 -13.214  1.00 95.21           H  
ATOM    934  HE3 LYS A  61      36.563  11.856 -12.610  1.00 95.21           H  
ATOM    935  NZ  LYS A  61      34.625  12.625 -12.165  1.00 95.21           N  
ATOM    936  HZ1 LYS A  61      34.986  13.379 -11.598  1.00 95.21           H  
ATOM    937  HZ2 LYS A  61      33.727  12.297 -11.837  1.00 95.21           H  
ATOM    938  HZ3 LYS A  61      34.361  12.947 -13.085  1.00 95.21           H  
ATOM    939  N   PRO A  62      37.416   5.333  -9.830  1.00 91.60           N  
ATOM    940  CA  PRO A  62      37.746   4.451  -8.719  1.00 91.60           C  
ATOM    941  HA  PRO A  62      37.500   3.428  -9.004  1.00 91.60           H  
ATOM    942  C   PRO A  62      36.975   4.840  -7.456  1.00 91.60           C  
ATOM    943  CB  PRO A  62      39.260   4.569  -8.523  1.00 91.60           C  
ATOM    944  HB2 PRO A  62      39.697   3.631  -8.181  1.00 91.60           H  
ATOM    945  HB3 PRO A  62      39.489   5.374  -7.825  1.00 91.60           H  
ATOM    946  O   PRO A  62      36.815   6.023  -7.149  1.00 91.60           O  
ATOM    947  CG  PRO A  62      39.756   4.953  -9.913  1.00 91.60           C  
ATOM    948  HG2 PRO A  62      39.831   4.058 -10.532  1.00 91.60           H  
ATOM    949  HG3 PRO A  62      40.710   5.479  -9.878  1.00 91.60           H  
ATOM    950  CD  PRO A  62      38.634   5.842 -10.435  1.00 91.60           C  
ATOM    951  HD2 PRO A  62      38.801   6.877 -10.137  1.00 91.60           H  
ATOM    952  HD3 PRO A  62      38.592   5.750 -11.521  1.00 91.60           H  
ATOM    953  N   SER A  63      36.482   3.834  -6.734  1.00 85.89           N  
ATOM    954  H   SER A  63      36.696   2.891  -7.027  1.00 85.89           H  
ATOM    955  CA  SER A  63      35.758   4.007  -5.465  1.00 85.89           C  
ATOM    956  HA  SER A  63      35.420   3.019  -5.152  1.00 85.89           H  
ATOM    957  C   SER A  63      34.491   4.876  -5.541  1.00 85.89           C  
ATOM    958  CB  SER A  63      36.715   4.510  -4.376  1.00 85.89           C  
ATOM    959  HB2 SER A  63      36.213   4.484  -3.410  1.00 85.89           H  
ATOM    960  HB3 SER A  63      37.006   5.538  -4.593  1.00 85.89           H  
ATOM    961  O   SER A  63      33.983   5.300  -4.507  1.00 85.89           O  
ATOM    962  OG  SER A  63      37.873   3.693  -4.324  1.00 85.89           O  
ATOM    963  HG  SER A  63      38.488   4.088  -3.702  1.00 85.89           H  
ATOM    964  N   SER A  64      33.965   5.129  -6.744  1.00 90.24           N  
ATOM    965  H   SER A  64      34.421   4.749  -7.561  1.00 90.24           H  
ATOM    966  CA  SER A  64      32.737   5.896  -6.976  1.00 90.24           C  
ATOM    967  HA  SER A  64      32.307   6.210  -6.025  1.00 90.24           H  
ATOM    968  C   SER A  64      31.707   5.040  -7.708  1.00 90.24           C  
ATOM    969  CB  SER A  64      33.043   7.156  -7.791  1.00 90.24           C  
ATOM    970  HB2 SER A  64      33.413   6.867  -8.775  1.00 90.24           H  
ATOM    971  HB3 SER A  64      32.131   7.739  -7.919  1.00 90.24           H  
ATOM    972  O   SER A  64      32.067   4.192  -8.526  1.00 90.24           O  
ATOM    973  OG  SER A  64      34.019   7.945  -7.137  1.00 90.24           O  
ATOM    974  HG  SER A  64      34.789   7.396  -6.975  1.00 90.24           H  
ATOM    975  N   GLN A  65      30.419   5.262  -7.439  1.00 91.27           N  
ATOM    976  H   GLN A  65      30.169   6.002  -6.798  1.00 91.27           H  
ATOM    977  CA  GLN A  65      29.365   4.688  -8.276  1.00 91.27           C  
ATOM    978  HA  GLN A  65      29.582   3.631  -8.434  1.00 91.27           H  
ATOM    979  C   GLN A  65      29.365   5.362  -9.652  1.00 91.27           C  
ATOM    980  CB  GLN A  65      27.990   4.795  -7.602  1.00 91.27           C  
ATOM    981  HB2 GLN A  65      27.793   5.830  -7.324  1.00 91.27           H  
ATOM    982  HB3 GLN A  65      27.234   4.484  -8.323  1.00 91.27           H  
ATOM    983  O   GLN A  65      29.699   6.543  -9.774  1.00 91.27           O  
ATOM    984  CG  GLN A  65      27.885   3.891  -6.362  1.00 91.27           C  
ATOM    985  HG2 GLN A  65      28.189   2.879  -6.629  1.00 91.27           H  
ATOM    986  HG3 GLN A  65      28.557   4.259  -5.587  1.00 91.27           H  
ATOM    987  CD  GLN A  65      26.471   3.821  -5.788  1.00 91.27           C  
ATOM    988  NE2 GLN A  65      26.276   3.155  -4.672  1.00 91.27           N  
ATOM    989 HE21 GLN A  65      25.322   3.155  -4.340  1.00 91.27           H  
ATOM    990 HE22 GLN A  65      27.039   2.718  -4.176  1.00 91.27           H  
ATOM    991  OE1 GLN A  65      25.513   4.347  -6.321  1.00 91.27           O  
ATOM    992  N   ALA A  66      28.997   4.606 -10.687  1.00 95.05           N  
ATOM    993  H   ALA A  66      28.713   3.650 -10.528  1.00 95.05           H  
ATOM    994  CA  ALA A  66      28.786   5.175 -12.009  1.00 95.05           C  
ATOM    995  HA  ALA A  66      29.701   5.688 -12.308  1.00 95.05           H  
ATOM    996  C   ALA A  66      27.647   6.204 -11.957  1.00 95.05           C  
ATOM    997  CB  ALA A  66      28.518   4.048 -13.006  1.00 95.05           C  
ATOM    998  HB1 ALA A  66      27.564   3.573 -12.777  1.00 95.05           H  
ATOM    999  HB2 ALA A  66      29.322   3.314 -12.957  1.00 95.05           H  
ATOM   1000  HB3 ALA A  66      28.488   4.464 -14.013  1.00 95.05           H  
ATOM   1001  O   ALA A  66      26.656   6.004 -11.255  1.00 95.05           O  
ATOM   1002  N   SER A  67      27.797   7.310 -12.682  1.00 94.27           N  
ATOM   1003  H   SER A  67      28.601   7.379 -13.288  1.00 94.27           H  
ATOM   1004  CA  SER A  67      26.837   8.417 -12.644  1.00 94.27           C  
ATOM   1005  HA  SER A  67      25.960   8.108 -12.075  1.00 94.27           H  
ATOM   1006  C   SER A  67      26.351   8.774 -14.040  1.00 94.27           C  
ATOM   1007  CB  SER A  67      27.419   9.634 -11.910  1.00 94.27           C  
ATOM   1008  HB2 SER A  67      26.636  10.383 -11.795  1.00 94.27           H  
ATOM   1009  HB3 SER A  67      27.742   9.322 -10.917  1.00 94.27           H  
ATOM   1010  O   SER A  67      27.159   8.871 -14.965  1.00 94.27           O  
ATOM   1011  OG  SER A  67      28.517  10.221 -12.593  1.00 94.27           O  
ATOM   1012  HG  SER A  67      29.095   9.505 -12.867  1.00 94.27           H  
ATOM   1013  N   ALA A  68      25.041   8.984 -14.169  1.00 94.94           N  
ATOM   1014  H   ALA A  68      24.445   8.870 -13.361  1.00 94.94           H  
ATOM   1015  CA  ALA A  68      24.435   9.594 -15.346  1.00 94.94           C  
ATOM   1016  HA  ALA A  68      24.881   9.162 -16.241  1.00 94.94           H  
ATOM   1017  C   ALA A  68      24.700  11.106 -15.357  1.00 94.94           C  
ATOM   1018  CB  ALA A  68      22.931   9.291 -15.358  1.00 94.94           C  
ATOM   1019  HB1 ALA A  68      22.751   8.219 -15.282  1.00 94.94           H  
ATOM   1020  HB2 ALA A  68      22.492   9.654 -16.288  1.00 94.94           H  
ATOM   1021  HB3 ALA A  68      22.441   9.792 -14.523  1.00 94.94           H  
ATOM   1022  O   ALA A  68      24.797  11.745 -14.304  1.00 94.94           O  
ATOM   1023  N   LYS A  69      24.816  11.675 -16.553  1.00 94.97           N  
ATOM   1024  H   LYS A  69      24.741  11.075 -17.362  1.00 94.97           H  
ATOM   1025  CA  LYS A  69      24.950  13.112 -16.807  1.00 94.97           C  
ATOM   1026  HA  LYS A  69      24.937  13.657 -15.863  1.00 94.97           H  
ATOM   1027  C   LYS A  69      23.746  13.618 -17.604  1.00 94.97           C  
ATOM   1028  CB  LYS A  69      26.278  13.380 -17.535  1.00 94.97           C  
ATOM   1029  HB2 LYS A  69      26.378  14.446 -17.741  1.00 94.97           H  
ATOM   1030  HB3 LYS A  69      26.238  12.857 -18.490  1.00 94.97           H  
ATOM   1031  O   LYS A  69      22.828  12.863 -17.922  1.00 94.97           O  
ATOM   1032  CG  LYS A  69      27.543  12.917 -16.799  1.00 94.97           C  
ATOM   1033  HG2 LYS A  69      28.401  13.204 -17.408  1.00 94.97           H  
ATOM   1034  HG3 LYS A  69      27.536  11.829 -16.728  1.00 94.97           H  
ATOM   1035  CD  LYS A  69      27.715  13.512 -15.393  1.00 94.97           C  
ATOM   1036  HD2 LYS A  69      27.700  14.600 -15.441  1.00 94.97           H  
ATOM   1037  HD3 LYS A  69      26.912  13.157 -14.748  1.00 94.97           H  
ATOM   1038  CE  LYS A  69      29.062  13.023 -14.859  1.00 94.97           C  
ATOM   1039  HE2 LYS A  69      29.152  11.967 -15.112  1.00 94.97           H  
ATOM   1040  HE3 LYS A  69      29.863  13.549 -15.379  1.00 94.97           H  
ATOM   1041  NZ  LYS A  69      29.203  13.172 -13.392  1.00 94.97           N  
ATOM   1042  HZ1 LYS A  69      30.142  12.908 -13.132  1.00 94.97           H  
ATOM   1043  HZ2 LYS A  69      29.021  14.117 -13.089  1.00 94.97           H  
ATOM   1044  HZ3 LYS A  69      28.594  12.513 -12.928  1.00 94.97           H  
ATOM   1045  N   HIS A  70      23.750  14.917 -17.891  1.00 85.91           N  
ATOM   1046  H   HIS A  70      24.568  15.463 -17.663  1.00 85.91           H  
ATOM   1047  CA  HIS A  70      22.672  15.566 -18.625  1.00 85.91           C  
ATOM   1048  HA  HIS A  70      21.757  15.429 -18.048  1.00 85.91           H  
ATOM   1049  C   HIS A  70      22.474  14.927 -20.010  1.00 85.91           C  
ATOM   1050  CB  HIS A  70      22.970  17.066 -18.720  1.00 85.91           C  
ATOM   1051  HB2 HIS A  70      23.216  17.444 -17.728  1.00 85.91           H  
ATOM   1052  HB3 HIS A  70      23.832  17.221 -19.370  1.00 85.91           H  
ATOM   1053  O   HIS A  70      23.443  14.757 -20.750  1.00 85.91           O  
ATOM   1054  CG  HIS A  70      21.804  17.863 -19.237  1.00 85.91           C  
ATOM   1055  CD2 HIS A  70      21.814  18.755 -20.273  1.00 85.91           C  
ATOM   1056  HD2 HIS A  70      22.670  19.018 -20.877  1.00 85.91           H  
ATOM   1057  ND1 HIS A  70      20.516  17.812 -18.758  1.00 85.91           N  
ATOM   1058  HD1 HIS A  70      20.122  17.069 -18.198  1.00 85.91           H  
ATOM   1059  CE1 HIS A  70      19.772  18.660 -19.482  1.00 85.91           C  
ATOM   1060  HE1 HIS A  70      18.701  18.768 -19.389  1.00 85.91           H  
ATOM   1061  NE2 HIS A  70      20.521  19.268 -20.414  1.00 85.91           N  
ATOM   1062  N   GLY A  71      21.235  14.559 -20.346  1.00 82.39           N  
ATOM   1063  H   GLY A  71      20.484  14.718 -19.689  1.00 82.39           H  
ATOM   1064  CA  GLY A  71      20.887  13.817 -21.564  1.00 82.39           C  
ATOM   1065  HA2 GLY A  71      21.618  14.024 -22.345  1.00 82.39           H  
ATOM   1066  HA3 GLY A  71      19.912  14.165 -21.904  1.00 82.39           H  
ATOM   1067  C   GLY A  71      20.796  12.293 -21.389  1.00 82.39           C  
ATOM   1068  O   GLY A  71      20.464  11.591 -22.344  1.00 82.39           O  
ATOM   1069  N   ALA A  72      21.073  11.767 -20.193  1.00 89.78           N  
ATOM   1070  H   ALA A  72      21.366  12.398 -19.461  1.00 89.78           H  
ATOM   1071  CA  ALA A  72      20.923  10.351 -19.845  1.00 89.78           C  
ATOM   1072  HA  ALA A  72      20.339   9.862 -20.625  1.00 89.78           H  
ATOM   1073  C   ALA A  72      20.130  10.134 -18.540  1.00 89.78           C  
ATOM   1074  CB  ALA A  72      22.309   9.693 -19.825  1.00 89.78           C  
ATOM   1075  HB1 ALA A  72      22.920  10.148 -19.046  1.00 89.78           H  
ATOM   1076  HB2 ALA A  72      22.213   8.625 -19.629  1.00 89.78           H  
ATOM   1077  HB3 ALA A  72      22.792   9.833 -20.792  1.00 89.78           H  
ATOM   1078  O   ALA A  72      20.246   9.084 -17.914  1.00 89.78           O  
ATOM   1079  N   GLU A  73      19.308  11.100 -18.117  1.00 84.16           N  
ATOM   1080  H   GLU A  73      19.231  11.943 -18.669  1.00 84.16           H  
ATOM   1081  CA  GLU A  73      18.579  11.073 -16.837  1.00 84.16           C  
ATOM   1082  HA  GLU A  73      19.295  10.967 -16.022  1.00 84.16           H  
ATOM   1083  C   GLU A  73      17.601   9.896 -16.727  1.00 84.16           C  
ATOM   1084  CB  GLU A  73      17.788  12.379 -16.633  1.00 84.16           C  
ATOM   1085  HB2 GLU A  73      17.259  12.290 -15.684  1.00 84.16           H  
ATOM   1086  HB3 GLU A  73      17.033  12.484 -17.412  1.00 84.16           H  
ATOM   1087  O   GLU A  73      17.417   9.334 -15.651  1.00 84.16           O  
ATOM   1088  CG  GLU A  73      18.644  13.654 -16.554  1.00 84.16           C  
ATOM   1089  HG2 GLU A  73      19.572  13.427 -16.029  1.00 84.16           H  
ATOM   1090  HG3 GLU A  73      18.102  14.379 -15.948  1.00 84.16           H  
ATOM   1091  CD  GLU A  73      18.957  14.312 -17.907  1.00 84.16           C  
ATOM   1092  OE1 GLU A  73      19.423  15.472 -17.890  1.00 84.16           O  
ATOM   1093  OE2 GLU A  73      18.819  13.666 -18.969  1.00 84.16           O  
ATOM   1094  N   ASN A  74      17.005   9.496 -17.852  1.00 88.98           N  
ATOM   1095  H   ASN A  74      17.200  10.027 -18.689  1.00 88.98           H  
ATOM   1096  CA  ASN A  74      16.062   8.378 -17.921  1.00 88.98           C  
ATOM   1097  HA  ASN A  74      15.559   8.291 -16.957  1.00 88.98           H  
ATOM   1098  C   ASN A  74      16.754   7.025 -18.167  1.00 88.98           C  
ATOM   1099  CB  ASN A  74      14.997   8.699 -18.983  1.00 88.98           C  
ATOM   1100  HB2 ASN A  74      15.482   8.840 -19.949  1.00 88.98           H  
ATOM   1101  HB3 ASN A  74      14.308   7.859 -19.067  1.00 88.98           H  
ATOM   1102  O   ASN A  74      16.080   6.007 -18.340  1.00 88.98           O  
ATOM   1103  CG  ASN A  74      14.173   9.930 -18.647  1.00 88.98           C  
ATOM   1104  ND2 ASN A  74      13.596  10.567 -19.638  1.00 88.98           N  
ATOM   1105 HD21 ASN A  74      13.709  10.259 -20.593  1.00 88.98           H  
ATOM   1106 HD22 ASN A  74      13.074  11.393 -19.383  1.00 88.98           H  
ATOM   1107  OD1 ASN A  74      14.021  10.336 -17.510  1.00 88.98           O  
ATOM   1108  N   ALA A  75      18.088   7.003 -18.221  1.00 94.20           N  
ATOM   1109  H   ALA A  75      18.599   7.841 -17.984  1.00 94.20           H  
ATOM   1110  CA  ALA A  75      18.864   5.790 -18.420  1.00 94.20           C  
ATOM   1111  HA  ALA A  75      18.261   5.078 -18.983  1.00 94.20           H  
ATOM   1112  C   ALA A  75      19.253   5.151 -17.085  1.00 94.20           C  
ATOM   1113  CB  ALA A  75      20.106   6.102 -19.252  1.00 94.20           C  
ATOM   1114  HB1 ALA A  75      19.844   6.765 -20.077  1.00 94.20           H  
ATOM   1115  HB2 ALA A  75      20.855   6.598 -18.635  1.00 94.20           H  
ATOM   1116  HB3 ALA A  75      20.516   5.173 -19.648  1.00 94.20           H  
ATOM   1117  O   ALA A  75      19.528   5.824 -16.091  1.00 94.20           O  
ATOM   1118  N   LYS A  76      19.375   3.825 -17.080  1.00 95.78           N  
ATOM   1119  H   LYS A  76      19.191   3.343 -17.948  1.00 95.78           H  
ATOM   1120  CA  LYS A  76      20.078   3.110 -16.014  1.00 95.78           C  
ATOM   1121  HA  LYS A  76      19.940   3.645 -15.075  1.00 95.78           H  
ATOM   1122  C   LYS A  76      21.568   3.103 -16.325  1.00 95.78           C  
ATOM   1123  CB  LYS A  76      19.522   1.694 -15.853  1.00 95.78           C  
ATOM   1124  HB2 LYS A  76      20.176   1.141 -15.179  1.00 95.78           H  
ATOM   1125  HB3 LYS A  76      19.512   1.189 -16.819  1.00 95.78           H  
ATOM   1126  O   LYS A  76      21.976   2.597 -17.369  1.00 95.78           O  
ATOM   1127  CG  LYS A  76      18.108   1.728 -15.261  1.00 95.78           C  
ATOM   1128  HG2 LYS A  76      18.118   2.302 -14.334  1.00 95.78           H  
ATOM   1129  HG3 LYS A  76      17.423   2.201 -15.965  1.00 95.78           H  
ATOM   1130  CD  LYS A  76      17.633   0.305 -14.965  1.00 95.78           C  
ATOM   1131  HD2 LYS A  76      17.596  -0.261 -15.895  1.00 95.78           H  
ATOM   1132  HD3 LYS A  76      18.340  -0.170 -14.284  1.00 95.78           H  
ATOM   1133  CE  LYS A  76      16.245   0.347 -14.323  1.00 95.78           C  
ATOM   1134  HE2 LYS A  76      15.549   0.790 -15.036  1.00 95.78           H  
ATOM   1135  HE3 LYS A  76      16.285   0.999 -13.451  1.00 95.78           H  
ATOM   1136  NZ  LYS A  76      15.806  -1.014 -13.930  1.00 95.78           N  
ATOM   1137  HZ1 LYS A  76      15.807  -1.627 -14.732  1.00 95.78           H  
ATOM   1138  HZ2 LYS A  76      16.442  -1.396 -13.245  1.00 95.78           H  
ATOM   1139  HZ3 LYS A  76      14.882  -0.985 -13.523  1.00 95.78           H  
ATOM   1140  N   VAL A  77      22.367   3.629 -15.402  1.00 96.51           N  
ATOM   1141  H   VAL A  77      21.945   4.048 -14.585  1.00 96.51           H  
ATOM   1142  CA  VAL A  77      23.829   3.670 -15.505  1.00 96.51           C  
ATOM   1143  HA  VAL A  77      24.128   3.267 -16.473  1.00 96.51           H  
ATOM   1144  C   VAL A  77      24.442   2.795 -14.425  1.00 96.51           C  
ATOM   1145  CB  VAL A  77      24.363   5.111 -15.432  1.00 96.51           C  
ATOM   1146  HB  VAL A  77      24.059   5.571 -14.492  1.00 96.51           H  
ATOM   1147  O   VAL A  77      24.098   2.909 -13.251  1.00 96.51           O  
ATOM   1148  CG1 VAL A  77      25.892   5.151 -15.529  1.00 96.51           C  
ATOM   1149 HG11 VAL A  77      26.326   4.645 -14.666  1.00 96.51           H  
ATOM   1150 HG12 VAL A  77      26.225   4.666 -16.446  1.00 96.51           H  
ATOM   1151 HG13 VAL A  77      26.232   6.186 -15.517  1.00 96.51           H  
ATOM   1152  CG2 VAL A  77      23.811   5.940 -16.592  1.00 96.51           C  
ATOM   1153 HG21 VAL A  77      24.058   5.442 -17.530  1.00 96.51           H  
ATOM   1154 HG22 VAL A  77      24.262   6.932 -16.597  1.00 96.51           H  
ATOM   1155 HG23 VAL A  77      22.730   6.047 -16.511  1.00 96.51           H  
ATOM   1156  N   TYR A  78      25.364   1.924 -14.816  1.00 95.87           N  
ATOM   1157  H   TYR A  78      25.585   1.860 -15.800  1.00 95.87           H  
ATOM   1158  CA  TYR A  78      26.137   1.109 -13.887  1.00 95.87           C  
ATOM   1159  HA  TYR A  78      26.282   1.678 -12.968  1.00 95.87           H  
ATOM   1160  C   TYR A  78      27.513   0.811 -14.470  1.00 95.87           C  
ATOM   1161  CB  TYR A  78      25.379  -0.172 -13.519  1.00 95.87           C  
ATOM   1162  HB2 TYR A  78      25.975  -0.740 -12.805  1.00 95.87           H  
ATOM   1163  HB3 TYR A  78      24.456   0.106 -13.010  1.00 95.87           H  
ATOM   1164  O   TYR A  78      27.707   0.747 -15.679  1.00 95.87           O  
ATOM   1165  CG  TYR A  78      25.027  -1.067 -14.690  1.00 95.87           C  
ATOM   1166  CD1 TYR A  78      23.877  -0.800 -15.459  1.00 95.87           C  
ATOM   1167  HD1 TYR A  78      23.265   0.062 -15.237  1.00 95.87           H  
ATOM   1168  CD2 TYR A  78      25.840  -2.174 -14.997  1.00 95.87           C  
ATOM   1169  HD2 TYR A  78      26.714  -2.381 -14.397  1.00 95.87           H  
ATOM   1170  CE1 TYR A  78      23.526  -1.646 -16.526  1.00 95.87           C  
ATOM   1171  HE1 TYR A  78      22.653  -1.437 -17.126  1.00 95.87           H  
ATOM   1172  CE2 TYR A  78      25.488  -3.029 -16.058  1.00 95.87           C  
ATOM   1173  HE2 TYR A  78      26.085  -3.899 -16.289  1.00 95.87           H  
ATOM   1174  OH  TYR A  78      23.965  -3.634 -17.796  1.00 95.87           O  
ATOM   1175  HH  TYR A  78      23.201  -3.324 -18.287  1.00 95.87           H  
ATOM   1176  CZ  TYR A  78      24.321  -2.776 -16.810  1.00 95.87           C  
ATOM   1177  N   GLY A  79      28.497   0.649 -13.601  1.00 94.92           N  
ATOM   1178  H   GLY A  79      28.310   0.720 -12.611  1.00 94.92           H  
ATOM   1179  CA  GLY A  79      29.878   0.461 -14.009  1.00 94.92           C  
ATOM   1180  HA2 GLY A  79      29.962  -0.436 -14.621  1.00 94.92           H  
ATOM   1181  HA3 GLY A  79      30.213   1.315 -14.598  1.00 94.92           H  
ATOM   1182  C   GLY A  79      30.779   0.326 -12.799  1.00 94.92           C  
ATOM   1183  O   GLY A  79      30.395   0.662 -11.676  1.00 94.92           O  
ATOM   1184  N   ALA A  80      31.979  -0.184 -13.027  1.00 93.96           N  
ATOM   1185  H   ALA A  80      32.241  -0.381 -13.982  1.00 93.96           H  
ATOM   1186  CA  ALA A  80      32.988  -0.322 -11.994  1.00 93.96           C  
ATOM   1187  HA  ALA A  80      32.905   0.517 -11.303  1.00 93.96           H  
ATOM   1188  C   ALA A  80      34.381  -0.299 -12.615  1.00 93.96           C  
ATOM   1189  CB  ALA A  80      32.747  -1.626 -11.220  1.00 93.96           C  
ATOM   1190  HB1 ALA A  80      31.742  -1.625 -10.798  1.00 93.96           H  
ATOM   1191  HB2 ALA A  80      32.856  -2.477 -11.892  1.00 93.96           H  
ATOM   1192  HB3 ALA A  80      33.474  -1.707 -10.411  1.00 93.96           H  
ATOM   1193  O   ALA A  80      34.586  -0.841 -13.700  1.00 93.96           O  
ATOM   1194  N   LEU A  81      35.332   0.278 -11.879  1.00 91.58           N  
ATOM   1195  H   LEU A  81      35.066   0.729 -11.015  1.00 91.58           H  
ATOM   1196  CA  LEU A  81      36.760   0.185 -12.161  1.00 91.58           C  
ATOM   1197  HA  LEU A  81      36.913  -0.325 -13.112  1.00 91.58           H  
ATOM   1198  C   LEU A  81      37.414  -0.669 -11.073  1.00 91.58           C  
ATOM   1199  CB  LEU A  81      37.378   1.590 -12.268  1.00 91.58           C  
ATOM   1200  HB2 LEU A  81      38.441   1.479 -12.480  1.00 91.58           H  
ATOM   1201  HB3 LEU A  81      37.277   2.098 -11.309  1.00 91.58           H  
ATOM   1202  O   LEU A  81      37.491  -0.262  -9.912  1.00 91.58           O  
ATOM   1203  CG  LEU A  81      36.746   2.474 -13.359  1.00 91.58           C  
ATOM   1204  HG  LEU A  81      35.700   2.654 -13.114  1.00 91.58           H  
ATOM   1205  CD1 LEU A  81      37.459   3.820 -13.398  1.00 91.58           C  
ATOM   1206 HD11 LEU A  81      37.055   4.435 -14.201  1.00 91.58           H  
ATOM   1207 HD12 LEU A  81      37.291   4.328 -12.449  1.00 91.58           H  
ATOM   1208 HD13 LEU A  81      38.529   3.678 -13.554  1.00 91.58           H  
ATOM   1209  CD2 LEU A  81      36.818   1.851 -14.750  1.00 91.58           C  
ATOM   1210 HD21 LEU A  81      36.432   2.559 -15.484  1.00 91.58           H  
ATOM   1211 HD22 LEU A  81      36.200   0.955 -14.797  1.00 91.58           H  
ATOM   1212 HD23 LEU A  81      37.851   1.598 -14.990  1.00 91.58           H  
ATOM   1213  N   ARG A  82      37.809  -1.892 -11.432  1.00 84.61           N  
ATOM   1214  H   ARG A  82      37.742  -2.124 -12.413  1.00 84.61           H  
ATOM   1215  CA  ARG A  82      38.420  -2.892 -10.543  1.00 84.61           C  
ATOM   1216  HA  ARG A  82      38.777  -2.394  -9.642  1.00 84.61           H  
ATOM   1217  C   ARG A  82      39.634  -3.519 -11.224  1.00 84.61           C  
ATOM   1218  CB  ARG A  82      37.392  -3.975 -10.159  1.00 84.61           C  
ATOM   1219  HB2 ARG A  82      37.887  -4.713  -9.528  1.00 84.61           H  
ATOM   1220  HB3 ARG A  82      37.048  -4.479 -11.062  1.00 84.61           H  
ATOM   1221  O   ARG A  82      39.792  -3.423 -12.435  1.00 84.61           O  
ATOM   1222  CG  ARG A  82      36.175  -3.429  -9.397  1.00 84.61           C  
ATOM   1223  HG2 ARG A  82      35.591  -2.790 -10.059  1.00 84.61           H  
ATOM   1224  HG3 ARG A  82      36.515  -2.843  -8.543  1.00 84.61           H  
ATOM   1225  CD  ARG A  82      35.298  -4.587  -8.902  1.00 84.61           C  
ATOM   1226  HD2 ARG A  82      35.902  -5.219  -8.251  1.00 84.61           H  
ATOM   1227  HD3 ARG A  82      34.974  -5.175  -9.761  1.00 84.61           H  
ATOM   1228  NE  ARG A  82      34.111  -4.099  -8.172  1.00 84.61           N  
ATOM   1229  HE  ARG A  82      33.820  -3.153  -8.371  1.00 84.61           H  
ATOM   1230  NH1 ARG A  82      33.657  -6.014  -6.979  1.00 84.61           N  
ATOM   1231 HH11 ARG A  82      33.068  -6.526  -6.339  1.00 84.61           H  
ATOM   1232 HH12 ARG A  82      34.435  -6.472  -7.432  1.00 84.61           H  
ATOM   1233  NH2 ARG A  82      32.332  -4.235  -6.753  1.00 84.61           N  
ATOM   1234 HH21 ARG A  82      32.069  -3.289  -6.989  1.00 84.61           H  
ATOM   1235 HH22 ARG A  82      31.766  -4.763  -6.104  1.00 84.61           H  
ATOM   1236  CZ  ARG A  82      33.377  -4.783  -7.308  1.00 84.61           C  
ATOM   1237  N   SER A  83      40.451  -4.243 -10.456  1.00 76.50           N  
ATOM   1238  H   SER A  83      40.302  -4.252  -9.457  1.00 76.50           H  
ATOM   1239  CA  SER A  83      41.707  -4.848 -10.934  1.00 76.50           C  
ATOM   1240  HA  SER A  83      42.416  -4.049 -11.153  1.00 76.50           H  
ATOM   1241  C   SER A  83      41.575  -5.688 -12.212  1.00 76.50           C  
ATOM   1242  CB  SER A  83      42.301  -5.729  -9.831  1.00 76.50           C  
ATOM   1243  HB2 SER A  83      43.284  -6.090 -10.135  1.00 76.50           H  
ATOM   1244  HB3 SER A  83      41.649  -6.587  -9.665  1.00 76.50           H  
ATOM   1245  O   SER A  83      42.507  -5.712 -13.002  1.00 76.50           O  
ATOM   1246  OG  SER A  83      42.408  -4.993  -8.625  1.00 76.50           O  
ATOM   1247  HG  SER A  83      43.249  -4.530  -8.634  1.00 76.50           H  
ATOM   1248  N   TYR A  84      40.428  -6.341 -12.438  1.00 74.01           N  
ATOM   1249  H   TYR A  84      39.702  -6.280 -11.738  1.00 74.01           H  
ATOM   1250  CA  TYR A  84      40.212  -7.236 -13.588  1.00 74.01           C  
ATOM   1251  HA  TYR A  84      41.055  -7.160 -14.274  1.00 74.01           H  
ATOM   1252  C   TYR A  84      38.960  -6.914 -14.409  1.00 74.01           C  
ATOM   1253  CB  TYR A  84      40.143  -8.681 -13.082  1.00 74.01           C  
ATOM   1254  HB2 TYR A  84      39.246  -8.806 -12.476  1.00 74.01           H  
ATOM   1255  HB3 TYR A  84      40.057  -9.353 -13.937  1.00 74.01           H  
ATOM   1256  O   TYR A  84      38.669  -7.600 -15.383  1.00 74.01           O  
ATOM   1257  CG  TYR A  84      41.356  -9.094 -12.280  1.00 74.01           C  
ATOM   1258  CD1 TYR A  84      42.575  -9.333 -12.941  1.00 74.01           C  
ATOM   1259  HD1 TYR A  84      42.641  -9.229 -14.014  1.00 74.01           H  
ATOM   1260  CD2 TYR A  84      41.277  -9.204 -10.878  1.00 74.01           C  
ATOM   1261  HD2 TYR A  84      40.338  -9.027 -10.374  1.00 74.01           H  
ATOM   1262  CE1 TYR A  84      43.716  -9.693 -12.203  1.00 74.01           C  
ATOM   1263  HE1 TYR A  84      44.657  -9.875 -12.701  1.00 74.01           H  
ATOM   1264  CE2 TYR A  84      42.419  -9.559 -10.135  1.00 74.01           C  
ATOM   1265  HE2 TYR A  84      42.362  -9.654  -9.061  1.00 74.01           H  
ATOM   1266  OH  TYR A  84      44.741 -10.166 -10.093  1.00 74.01           O  
ATOM   1267  HH  TYR A  84      44.571 -10.223  -9.150  1.00 74.01           H  
ATOM   1268  CZ  TYR A  84      43.639  -9.810 -10.801  1.00 74.01           C  
ATOM   1269  N   GLN A  85      38.185  -5.908 -14.005  1.00 84.73           N  
ATOM   1270  H   GLN A  85      38.536  -5.273 -13.303  1.00 84.73           H  
ATOM   1271  CA  GLN A  85      36.922  -5.590 -14.657  1.00 84.73           C  
ATOM   1272  HA  GLN A  85      36.980  -5.902 -15.700  1.00 84.73           H  
ATOM   1273  C   GLN A  85      36.716  -4.082 -14.622  1.00 84.73           C  
ATOM   1274  CB  GLN A  85      35.775  -6.368 -13.987  1.00 84.73           C  
ATOM   1275  HB2 GLN A  85      35.440  -5.841 -13.093  1.00 84.73           H  
ATOM   1276  HB3 GLN A  85      36.129  -7.355 -13.690  1.00 84.73           H  
ATOM   1277  O   GLN A  85      36.487  -3.501 -13.561  1.00 84.73           O  
ATOM   1278  CG  GLN A  85      34.603  -6.566 -14.959  1.00 84.73           C  
ATOM   1279  HG2 GLN A  85      34.935  -7.186 -15.791  1.00 84.73           H  
ATOM   1280  HG3 GLN A  85      34.296  -5.602 -15.365  1.00 84.73           H  
ATOM   1281  CD  GLN A  85      33.393  -7.239 -14.317  1.00 84.73           C  
ATOM   1282  NE2 GLN A  85      32.321  -7.423 -15.055  1.00 84.73           N  
ATOM   1283 HE21 GLN A  85      31.542  -7.894 -14.618  1.00 84.73           H  
ATOM   1284 HE22 GLN A  85      32.299  -7.133 -16.023  1.00 84.73           H  
ATOM   1285  OE1 GLN A  85      33.375  -7.589 -13.147  1.00 84.73           O  
ATOM   1286  N   ASN A  86      36.828  -3.466 -15.794  1.00 91.24           N  
ATOM   1287  H   ASN A  86      37.029  -4.017 -16.616  1.00 91.24           H  
ATOM   1288  CA  ASN A  86      36.679  -2.032 -15.987  1.00 91.24           C  
ATOM   1289  HA  ASN A  86      36.341  -1.556 -15.067  1.00 91.24           H  
ATOM   1290  C   ASN A  86      35.628  -1.827 -17.069  1.00 91.24           C  
ATOM   1291  CB  ASN A  86      38.034  -1.421 -16.356  1.00 91.24           C  
ATOM   1292  HB2 ASN A  86      38.393  -1.893 -17.270  1.00 91.24           H  
ATOM   1293  HB3 ASN A  86      37.923  -0.352 -16.537  1.00 91.24           H  
ATOM   1294  O   ASN A  86      35.875  -2.134 -18.236  1.00 91.24           O  
ATOM   1295  CG  ASN A  86      39.057  -1.624 -15.261  1.00 91.24           C  
ATOM   1296  ND2 ASN A  86      40.002  -2.514 -15.450  1.00 91.24           N  
ATOM   1297 HD21 ASN A  86      40.085  -3.013 -16.325  1.00 91.24           H  
ATOM   1298 HD22 ASN A  86      40.581  -2.714 -14.647  1.00 91.24           H  
ATOM   1299  OD1 ASN A  86      38.983  -1.023 -14.204  1.00 91.24           O  
ATOM   1300  N   TYR A  87      34.441  -1.390 -16.667  1.00 95.09           N  
ATOM   1301  H   TYR A  87      34.301  -1.138 -15.699  1.00 95.09           H  
ATOM   1302  CA  TYR A  87      33.318  -1.243 -17.582  1.00 95.09           C  
ATOM   1303  HA  TYR A  87      33.720  -0.940 -18.549  1.00 95.09           H  
ATOM   1304  C   TYR A  87      32.352  -0.157 -17.128  1.00 95.09           C  
ATOM   1305  CB  TYR A  87      32.579  -2.580 -17.761  1.00 95.09           C  
ATOM   1306  HB2 TYR A  87      31.917  -2.492 -18.623  1.00 95.09           H  
ATOM   1307  HB3 TYR A  87      33.300  -3.362 -17.999  1.00 95.09           H  
ATOM   1308  O   TYR A  87      32.261   0.172 -15.942  1.00 95.09           O  
ATOM   1309  CG  TYR A  87      31.759  -3.010 -16.558  1.00 95.09           C  
ATOM   1310  CD1 TYR A  87      32.398  -3.554 -15.428  1.00 95.09           C  
ATOM   1311  HD1 TYR A  87      33.476  -3.622 -15.412  1.00 95.09           H  
ATOM   1312  CD2 TYR A  87      30.361  -2.839 -16.556  1.00 95.09           C  
ATOM   1313  HD2 TYR A  87      29.866  -2.403 -17.411  1.00 95.09           H  
ATOM   1314  CE1 TYR A  87      31.647  -3.972 -14.315  1.00 95.09           C  
ATOM   1315  HE1 TYR A  87      32.144  -4.400 -13.457  1.00 95.09           H  
ATOM   1316  CE2 TYR A  87      29.607  -3.234 -15.436  1.00 95.09           C  
ATOM   1317  HE2 TYR A  87      28.534  -3.114 -15.438  1.00 95.09           H  
ATOM   1318  OH  TYR A  87      29.512  -4.195 -13.242  1.00 95.09           O  
ATOM   1319  HH  TYR A  87      30.053  -4.638 -12.585  1.00 95.09           H  
ATOM   1320  CZ  TYR A  87      30.245  -3.808 -14.318  1.00 95.09           C  
ATOM   1321  N   LEU A  88      31.606   0.356 -18.095  1.00 97.71           N  
ATOM   1322  H   LEU A  88      31.776   0.036 -19.037  1.00 97.71           H  
ATOM   1323  CA  LEU A  88      30.523   1.305 -17.921  1.00 97.71           C  
ATOM   1324  HA  LEU A  88      30.136   1.237 -16.904  1.00 97.71           H  
ATOM   1325  C   LEU A  88      29.412   0.929 -18.896  1.00 97.71           C  
ATOM   1326  CB  LEU A  88      31.077   2.716 -18.172  1.00 97.71           C  
ATOM   1327  HB2 LEU A  88      31.500   2.747 -19.176  1.00 97.71           H  
ATOM   1328  HB3 LEU A  88      31.878   2.899 -17.456  1.00 97.71           H  
ATOM   1329  O   LEU A  88      29.680   0.659 -20.062  1.00 97.71           O  
ATOM   1330  CG  LEU A  88      30.064   3.859 -18.039  1.00 97.71           C  
ATOM   1331  HG  LEU A  88      29.253   3.728 -18.756  1.00 97.71           H  
ATOM   1332  CD1 LEU A  88      29.474   3.936 -16.632  1.00 97.71           C  
ATOM   1333 HD11 LEU A  88      28.872   4.839 -16.536  1.00 97.71           H  
ATOM   1334 HD12 LEU A  88      30.275   3.960 -15.893  1.00 97.71           H  
ATOM   1335 HD13 LEU A  88      28.828   3.077 -16.450  1.00 97.71           H  
ATOM   1336  CD2 LEU A  88      30.779   5.175 -18.332  1.00 97.71           C  
ATOM   1337 HD21 LEU A  88      31.526   5.378 -17.565  1.00 97.71           H  
ATOM   1338 HD22 LEU A  88      31.275   5.121 -19.301  1.00 97.71           H  
ATOM   1339 HD23 LEU A  88      30.053   5.987 -18.358  1.00 97.71           H  
ATOM   1340  N   ASN A  89      28.176   0.892 -18.419  1.00 97.53           N  
ATOM   1341  H   ASN A  89      28.019   1.082 -17.439  1.00 97.53           H  
ATOM   1342  CA  ASN A  89      27.001   0.609 -19.223  1.00 97.53           C  
ATOM   1343  HA  ASN A  89      27.273   0.641 -20.278  1.00 97.53           H  
ATOM   1344  C   ASN A  89      25.947   1.694 -18.990  1.00 97.53           C  
ATOM   1345  CB  ASN A  89      26.494  -0.811 -18.908  1.00 97.53           C  
ATOM   1346  HB2 ASN A  89      26.055  -0.829 -17.911  1.00 97.53           H  
ATOM   1347  HB3 ASN A  89      27.337  -1.502 -18.932  1.00 97.53           H  
ATOM   1348  O   ASN A  89      25.705   2.104 -17.850  1.00 97.53           O  
ATOM   1349  CG  ASN A  89      25.462  -1.295 -19.918  1.00 97.53           C  
ATOM   1350  ND2 ASN A  89      25.283  -2.578 -20.083  1.00 97.53           N  
ATOM   1351 HD21 ASN A  89      25.724  -3.261 -19.484  1.00 97.53           H  
ATOM   1352 HD22 ASN A  89      24.663  -2.834 -20.838  1.00 97.53           H  
ATOM   1353  OD1 ASN A  89      24.792  -0.540 -20.596  1.00 97.53           O  
ATOM   1354  N   VAL A  90      25.328   2.134 -20.081  1.00 97.67           N  
ATOM   1355  H   VAL A  90      25.585   1.712 -20.962  1.00 97.67           H  
ATOM   1356  CA  VAL A  90      24.150   2.995 -20.089  1.00 97.67           C  
ATOM   1357  HA  VAL A  90      23.823   3.166 -19.063  1.00 97.67           H  
ATOM   1358  C   VAL A  90      23.036   2.279 -20.843  1.00 97.67           C  
ATOM   1359  CB  VAL A  90      24.457   4.357 -20.730  1.00 97.67           C  
ATOM   1360  HB  VAL A  90      24.600   4.238 -21.804  1.00 97.67           H  
ATOM   1361  O   VAL A  90      23.233   1.851 -21.977  1.00 97.67           O  
ATOM   1362  CG1 VAL A  90      23.285   5.307 -20.481  1.00 97.67           C  
ATOM   1363 HG11 VAL A  90      23.523   6.304 -20.851  1.00 97.67           H  
ATOM   1364 HG12 VAL A  90      23.053   5.373 -19.418  1.00 97.67           H  
ATOM   1365 HG13 VAL A  90      22.400   4.943 -21.003  1.00 97.67           H  
ATOM   1366  CG2 VAL A  90      25.724   5.000 -20.153  1.00 97.67           C  
ATOM   1367 HG21 VAL A  90      25.841   6.008 -20.550  1.00 97.67           H  
ATOM   1368 HG22 VAL A  90      25.669   5.033 -19.065  1.00 97.67           H  
ATOM   1369 HG23 VAL A  90      26.595   4.415 -20.448  1.00 97.67           H  
ATOM   1370  N   THR A  91      21.876   2.118 -20.208  1.00 97.31           N  
ATOM   1371  H   THR A  91      21.802   2.453 -19.258  1.00 97.31           H  
ATOM   1372  CA  THR A  91      20.730   1.388 -20.768  1.00 97.31           C  
ATOM   1373  HA  THR A  91      20.929   1.145 -21.812  1.00 97.31           H  
ATOM   1374  C   THR A  91      19.460   2.233 -20.721  1.00 97.31           C  
ATOM   1375  CB  THR A  91      20.515   0.064 -20.021  1.00 97.31           C  
ATOM   1376  HB  THR A  91      20.221   0.278 -18.993  1.00 97.31           H  
ATOM   1377  O   THR A  91      19.068   2.710 -19.655  1.00 97.31           O  
ATOM   1378  CG2 THR A  91      19.440  -0.799 -20.674  1.00 97.31           C  
ATOM   1379 HG21 THR A  91      18.455  -0.357 -20.525  1.00 97.31           H  
ATOM   1380 HG22 THR A  91      19.635  -0.894 -21.742  1.00 97.31           H  
ATOM   1381 HG23 THR A  91      19.443  -1.793 -20.227  1.00 97.31           H  
ATOM   1382  OG1 THR A  91      21.706  -0.695 -19.985  1.00 97.31           O  
ATOM   1383  HG1 THR A  91      22.429  -0.130 -20.267  1.00 97.31           H  
ATOM   1384  N   TRP A  92      18.789   2.376 -21.861  1.00 95.58           N  
ATOM   1385  H   TRP A  92      19.153   1.914 -22.682  1.00 95.58           H  
ATOM   1386  CA  TRP A  92      17.510   3.067 -22.014  1.00 95.58           C  
ATOM   1387  HA  TRP A  92      17.265   3.597 -21.093  1.00 95.58           H  
ATOM   1388  C   TRP A  92      16.399   2.069 -22.314  1.00 95.58           C  
ATOM   1389  CB  TRP A  92      17.586   4.098 -23.143  1.00 95.58           C  
ATOM   1390  HB2 TRP A  92      17.868   3.590 -24.065  1.00 95.58           H  
ATOM   1391  HB3 TRP A  92      16.592   4.518 -23.299  1.00 95.58           H  
ATOM   1392  O   TRP A  92      16.578   1.155 -23.119  1.00 95.58           O  
ATOM   1393  CG  TRP A  92      18.537   5.228 -22.920  1.00 95.58           C  
ATOM   1394  CD1 TRP A  92      18.203   6.473 -22.509  1.00 95.58           C  
ATOM   1395  HD1 TRP A  92      17.198   6.798 -22.284  1.00 95.58           H  
ATOM   1396  CD2 TRP A  92      19.977   5.256 -23.158  1.00 95.58           C  
ATOM   1397  CE2 TRP A  92      20.451   6.571 -22.878  1.00 95.58           C  
ATOM   1398  CE3 TRP A  92      20.926   4.313 -23.609  1.00 95.58           C  
ATOM   1399  HE3 TRP A  92      20.607   3.309 -23.847  1.00 95.58           H  
ATOM   1400  NE1 TRP A  92      19.327   7.275 -22.504  1.00 95.58           N  
ATOM   1401  HE1 TRP A  92      19.304   8.269 -22.323  1.00 95.58           H  
ATOM   1402  CH2 TRP A  92      22.711   5.974 -23.504  1.00 95.58           C  
ATOM   1403  HH2 TRP A  92      23.752   6.231 -23.638  1.00 95.58           H  
ATOM   1404  CZ2 TRP A  92      21.795   6.934 -23.037  1.00 95.58           C  
ATOM   1405  HZ2 TRP A  92      22.108   7.944 -22.816  1.00 95.58           H  
ATOM   1406  CZ3 TRP A  92      22.276   4.666 -23.780  1.00 95.58           C  
ATOM   1407  HZ3 TRP A  92      22.981   3.925 -24.128  1.00 95.58           H  
ATOM   1408  N   LYS A  93      15.227   2.287 -21.715  1.00 94.67           N  
ATOM   1409  H   LYS A  93      15.134   3.113 -21.142  1.00 94.67           H  
ATOM   1410  CA  LYS A  93      13.998   1.596 -22.114  1.00 94.67           C  
ATOM   1411  HA  LYS A  93      14.252   0.640 -22.571  1.00 94.67           H  
ATOM   1412  C   LYS A  93      13.261   2.401 -23.173  1.00 94.67           C  
ATOM   1413  CB  LYS A  93      13.095   1.327 -20.909  1.00 94.67           C  
ATOM   1414  HB2 LYS A  93      12.124   1.014 -21.293  1.00 94.67           H  
ATOM   1415  HB3 LYS A  93      12.958   2.235 -20.323  1.00 94.67           H  
ATOM   1416  O   LYS A  93      13.178   3.619 -23.052  1.00 94.67           O  
ATOM   1417  CG  LYS A  93      13.666   0.205 -20.034  1.00 94.67           C  
ATOM   1418  HG2 LYS A  93      14.043  -0.590 -20.677  1.00 94.67           H  
ATOM   1419  HG3 LYS A  93      14.485   0.584 -19.424  1.00 94.67           H  
ATOM   1420  CD  LYS A  93      12.562  -0.374 -19.144  1.00 94.67           C  
ATOM   1421  HD2 LYS A  93      11.704  -0.613 -19.772  1.00 94.67           H  
ATOM   1422  HD3 LYS A  93      12.266   0.359 -18.394  1.00 94.67           H  
ATOM   1423  CE  LYS A  93      13.064  -1.659 -18.483  1.00 94.67           C  
ATOM   1424  HE2 LYS A  93      13.777  -1.405 -17.699  1.00 94.67           H  
ATOM   1425  HE3 LYS A  93      13.599  -2.238 -19.235  1.00 94.67           H  
ATOM   1426  NZ  LYS A  93      11.931  -2.459 -17.957  1.00 94.67           N  
ATOM   1427  HZ1 LYS A  93      11.398  -1.951 -17.266  1.00 94.67           H  
ATOM   1428  HZ2 LYS A  93      11.313  -2.692 -18.721  1.00 94.67           H  
ATOM   1429  HZ3 LYS A  93      12.260  -3.336 -17.578  1.00 94.67           H  
ATOM   1430  N   TYR A  94      12.702   1.698 -24.154  1.00 91.51           N  
ATOM   1431  H   TYR A  94      12.803   0.694 -24.123  1.00 91.51           H  
ATOM   1432  CA  TYR A  94      11.920   2.260 -25.260  1.00 91.51           C  
ATOM   1433  HA  TYR A  94      11.760   1.463 -25.986  1.00 91.51           H  
ATOM   1434  C   TYR A  94      12.671   3.382 -26.004  1.00 91.51           C  
ATOM   1435  CB  TYR A  94      10.532   2.670 -24.747  1.00 91.51           C  
ATOM   1436  HB2 TYR A  94       9.885   2.864 -25.602  1.00 91.51           H  
ATOM   1437  HB3 TYR A  94      10.620   3.599 -24.184  1.00 91.51           H  
ATOM   1438  O   TYR A  94      12.224   4.530 -26.017  1.00 91.51           O  
ATOM   1439  CG  TYR A  94       9.879   1.623 -23.866  1.00 91.51           C  
ATOM   1440  CD1 TYR A  94       9.548   0.362 -24.399  1.00 91.51           C  
ATOM   1441  HD1 TYR A  94       9.725   0.154 -25.444  1.00 91.51           H  
ATOM   1442  CD2 TYR A  94       9.634   1.903 -22.508  1.00 91.51           C  
ATOM   1443  HD2 TYR A  94       9.889   2.875 -22.110  1.00 91.51           H  
ATOM   1444  CE1 TYR A  94       8.969  -0.620 -23.574  1.00 91.51           C  
ATOM   1445  HE1 TYR A  94       8.696  -1.584 -23.976  1.00 91.51           H  
ATOM   1446  CE2 TYR A  94       9.033   0.933 -21.685  1.00 91.51           C  
ATOM   1447  HE2 TYR A  94       8.812   1.164 -20.653  1.00 91.51           H  
ATOM   1448  OH  TYR A  94       8.105  -1.264 -21.434  1.00 91.51           O  
ATOM   1449  HH  TYR A  94       7.735  -0.880 -20.635  1.00 91.51           H  
ATOM   1450  CZ  TYR A  94       8.699  -0.330 -22.221  1.00 91.51           C  
ATOM   1451  N   PRO A  95      13.850   3.076 -26.580  1.00 92.96           N  
ATOM   1452  CA  PRO A  95      14.689   4.061 -27.252  1.00 92.96           C  
ATOM   1453  HA  PRO A  95      15.016   4.804 -26.525  1.00 92.96           H  
ATOM   1454  C   PRO A  95      13.972   4.773 -28.407  1.00 92.96           C  
ATOM   1455  CB  PRO A  95      15.901   3.274 -27.761  1.00 92.96           C  
ATOM   1456  HB2 PRO A  95      16.672   3.273 -26.991  1.00 92.96           H  
ATOM   1457  HB3 PRO A  95      16.294   3.675 -28.695  1.00 92.96           H  
ATOM   1458  O   PRO A  95      13.375   4.142 -29.281  1.00 92.96           O  
ATOM   1459  CG  PRO A  95      15.341   1.863 -27.936  1.00 92.96           C  
ATOM   1460  HG2 PRO A  95      14.737   1.810 -28.842  1.00 92.96           H  
ATOM   1461  HG3 PRO A  95      16.107   1.087 -27.941  1.00 92.96           H  
ATOM   1462  CD  PRO A  95      14.443   1.753 -26.717  1.00 92.96           C  
ATOM   1463  HD2 PRO A  95      15.043   1.529 -25.835  1.00 92.96           H  
ATOM   1464  HD3 PRO A  95      13.695   0.973 -26.865  1.00 92.96           H  
ATOM   1465  N   GLY A  96      14.089   6.100 -28.430  1.00 90.22           N  
ATOM   1466  H   GLY A  96      14.585   6.559 -27.680  1.00 90.22           H  
ATOM   1467  CA  GLY A  96      13.629   6.938 -29.530  1.00 90.22           C  
ATOM   1468  HA2 GLY A  96      12.735   6.500 -29.974  1.00 90.22           H  
ATOM   1469  HA3 GLY A  96      13.359   7.918 -29.136  1.00 90.22           H  
ATOM   1470  C   GLY A  96      14.680   7.129 -30.627  1.00 90.22           C  
ATOM   1471  O   GLY A  96      15.841   6.727 -30.516  1.00 90.22           O  
ATOM   1472  N   ALA A  97      14.271   7.797 -31.710  1.00 90.38           N  
ATOM   1473  H   ALA A  97      13.315   8.123 -31.724  1.00 90.38           H  
ATOM   1474  CA  ALA A  97      15.149   8.147 -32.833  1.00 90.38           C  
ATOM   1475  HA  ALA A  97      15.617   7.240 -33.216  1.00 90.38           H  
ATOM   1476  C   ALA A  97      16.278   9.106 -32.439  1.00 90.38           C  
ATOM   1477  CB  ALA A  97      14.290   8.801 -33.924  1.00 90.38           C  
ATOM   1478  HB1 ALA A  97      13.880   9.742 -33.556  1.00 90.38           H  
ATOM   1479  HB2 ALA A  97      13.464   8.149 -34.207  1.00 90.38           H  
ATOM   1480  HB3 ALA A  97      14.901   9.000 -34.804  1.00 90.38           H  
ATOM   1481  O   ALA A  97      17.271   9.231 -33.156  1.00 90.38           O  
ATOM   1482  N   ASP A  98      16.091   9.805 -31.327  1.00 89.93           N  
ATOM   1483  H   ASP A  98      15.298   9.583 -30.744  1.00 89.93           H  
ATOM   1484  CA  ASP A  98      17.040  10.710 -30.717  1.00 89.93           C  
ATOM   1485  HA  ASP A  98      17.437  11.375 -31.483  1.00 89.93           H  
ATOM   1486  C   ASP A  98      18.217   9.983 -30.076  1.00 89.93           C  
ATOM   1487  CB  ASP A  98      16.315  11.561 -29.666  1.00 89.93           C  
ATOM   1488  HB2 ASP A  98      15.475  12.074 -30.134  1.00 89.93           H  
ATOM   1489  HB3 ASP A  98      17.000  12.319 -29.286  1.00 89.93           H  
ATOM   1490  O   ASP A  98      19.167  10.674 -29.765  1.00 89.93           O  
ATOM   1491  CG  ASP A  98      15.801  10.696 -28.511  1.00 89.93           C  
ATOM   1492  OD1 ASP A  98      14.974   9.801 -28.809  1.00 89.93           O  
ATOM   1493  OD2 ASP A  98      16.267  10.913 -27.376  1.00 89.93           O  
ATOM   1494  N   LEU A  99      18.221   8.655 -29.916  1.00 93.40           N  
ATOM   1495  H   LEU A  99      17.370   8.145 -30.102  1.00 93.40           H  
ATOM   1496  CA  LEU A  99      19.383   7.900 -29.417  1.00 93.40           C  
ATOM   1497  HA  LEU A  99      20.039   8.574 -28.867  1.00 93.40           H  
ATOM   1498  C   LEU A  99      20.268   7.326 -30.536  1.00 93.40           C  
ATOM   1499  CB  LEU A  99      18.910   6.812 -28.439  1.00 93.40           C  
ATOM   1500  HB2 LEU A  99      18.198   6.169 -28.956  1.00 93.40           H  
ATOM   1501  HB3 LEU A  99      19.767   6.201 -28.155  1.00 93.40           H  
ATOM   1502  O   LEU A  99      21.335   6.791 -30.265  1.00 93.40           O  
ATOM   1503  CG  LEU A  99      18.251   7.353 -27.157  1.00 93.40           C  
ATOM   1504  HG  LEU A  99      17.371   7.941 -27.417  1.00 93.40           H  
ATOM   1505  CD1 LEU A  99      17.802   6.177 -26.295  1.00 93.40           C  
ATOM   1506 HD11 LEU A  99      18.668   5.610 -25.954  1.00 93.40           H  
ATOM   1507 HD12 LEU A  99      17.151   5.536 -26.889  1.00 93.40           H  
ATOM   1508 HD13 LEU A  99      17.248   6.546 -25.432  1.00 93.40           H  
ATOM   1509  CD2 LEU A  99      19.198   8.208 -26.312  1.00 93.40           C  
ATOM   1510 HD21 LEU A  99      19.430   9.133 -26.840  1.00 93.40           H  
ATOM   1511 HD22 LEU A  99      18.706   8.478 -25.378  1.00 93.40           H  
ATOM   1512 HD23 LEU A  99      20.113   7.656 -26.095  1.00 93.40           H  
ATOM   1513  N   ALA A 100      19.881   7.469 -31.804  1.00 94.27           N  
ATOM   1514  H   ALA A 100      19.008   7.938 -31.999  1.00 94.27           H  
ATOM   1515  CA  ALA A 100      20.767   7.124 -32.913  1.00 94.27           C  
ATOM   1516  HA  ALA A 100      21.225   6.158 -32.700  1.00 94.27           H  
ATOM   1517  C   ALA A 100      21.905   8.151 -33.054  1.00 94.27           C  
ATOM   1518  CB  ALA A 100      19.943   6.967 -34.190  1.00 94.27           C  
ATOM   1519  HB1 ALA A 100      19.215   6.170 -34.034  1.00 94.27           H  
ATOM   1520  HB2 ALA A 100      19.431   7.901 -34.424  1.00 94.27           H  
ATOM   1521  HB3 ALA A 100      20.597   6.690 -35.016  1.00 94.27           H  
ATOM   1522  O   ALA A 100      21.733   9.349 -32.793  1.00 94.27           O  
ATOM   1523  N   GLY A 101      23.070   7.693 -33.498  1.00 94.94           N  
ATOM   1524  H   GLY A 101      23.154   6.712 -33.720  1.00 94.94           H  
ATOM   1525  CA  GLY A 101      24.254   8.520 -33.694  1.00 94.94           C  
ATOM   1526  HA2 GLY A 101      24.179   9.434 -33.104  1.00 94.94           H  
ATOM   1527  HA3 GLY A 101      24.330   8.796 -34.745  1.00 94.94           H  
ATOM   1528  C   GLY A 101      25.540   7.811 -33.295  1.00 94.94           C  
ATOM   1529  O   GLY A 101      25.573   6.602 -33.079  1.00 94.94           O  
ATOM   1530  N   GLU A 102      26.607   8.590 -33.214  1.00 97.17           N  
ATOM   1531  H   GLU A 102      26.519   9.582 -33.383  1.00 97.17           H  
ATOM   1532  CA  GLU A 102      27.934   8.103 -32.867  1.00 97.17           C  
ATOM   1533  HA  GLU A 102      28.015   7.049 -33.135  1.00 97.17           H  
ATOM   1534  C   GLU A 102      28.181   8.229 -31.360  1.00 97.17           C  
ATOM   1535  CB  GLU A 102      28.951   8.857 -33.722  1.00 97.17           C  
ATOM   1536  HB2 GLU A 102      28.672   8.736 -34.768  1.00 97.17           H  
ATOM   1537  HB3 GLU A 102      28.889   9.917 -33.474  1.00 97.17           H  
ATOM   1538  O   GLU A 102      27.889   9.255 -30.733  1.00 97.17           O  
ATOM   1539  CG  GLU A 102      30.391   8.364 -33.548  1.00 97.17           C  
ATOM   1540  HG2 GLU A 102      30.688   8.484 -32.506  1.00 97.17           H  
ATOM   1541  HG3 GLU A 102      30.430   7.303 -33.795  1.00 97.17           H  
ATOM   1542  CD  GLU A 102      31.370   9.146 -34.439  1.00 97.17           C  
ATOM   1543  OE1 GLU A 102      32.507   8.657 -34.601  1.00 97.17           O  
ATOM   1544  OE2 GLU A 102      30.994  10.241 -34.922  1.00 97.17           O  
ATOM   1545  N   TYR A 103      28.724   7.162 -30.788  1.00 97.43           N  
ATOM   1546  H   TYR A 103      28.961   6.377 -31.378  1.00 97.43           H  
ATOM   1547  CA  TYR A 103      29.093   7.048 -29.389  1.00 97.43           C  
ATOM   1548  HA  TYR A 103      28.843   7.973 -28.869  1.00 97.43           H  
ATOM   1549  C   TYR A 103      30.594   6.829 -29.273  1.00 97.43           C  
ATOM   1550  CB  TYR A 103      28.319   5.906 -28.728  1.00 97.43           C  
ATOM   1551  HB2 TYR A 103      28.410   5.006 -29.336  1.00 97.43           H  
ATOM   1552  HB3 TYR A 103      28.774   5.696 -27.760  1.00 97.43           H  
ATOM   1553  O   TYR A 103      31.189   6.080 -30.044  1.00 97.43           O  
ATOM   1554  CG  TYR A 103      26.854   6.211 -28.505  1.00 97.43           C  
ATOM   1555  CD1 TYR A 103      26.430   6.671 -27.244  1.00 97.43           C  
ATOM   1556  HD1 TYR A 103      27.151   6.805 -26.451  1.00 97.43           H  
ATOM   1557  CD2 TYR A 103      25.922   6.043 -29.548  1.00 97.43           C  
ATOM   1558  HD2 TYR A 103      26.249   5.695 -30.516  1.00 97.43           H  
ATOM   1559  CE1 TYR A 103      25.070   6.943 -27.017  1.00 97.43           C  
ATOM   1560  HE1 TYR A 103      24.734   7.266 -26.043  1.00 97.43           H  
ATOM   1561  CE2 TYR A 103      24.563   6.341 -29.330  1.00 97.43           C  
ATOM   1562  HE2 TYR A 103      23.838   6.218 -30.121  1.00 97.43           H  
ATOM   1563  OH  TYR A 103      22.835   7.082 -27.820  1.00 97.43           O  
ATOM   1564  HH  TYR A 103      22.663   7.256 -26.892  1.00 97.43           H  
ATOM   1565  CZ  TYR A 103      24.137   6.787 -28.061  1.00 97.43           C  
ATOM   1566  N   LEU A 104      31.187   7.462 -28.269  1.00 97.43           N  
ATOM   1567  H   LEU A 104      30.603   8.016 -27.659  1.00 97.43           H  
ATOM   1568  CA  LEU A 104      32.607   7.404 -27.961  1.00 97.43           C  
ATOM   1569  HA  LEU A 104      33.119   6.733 -28.650  1.00 97.43           H  
ATOM   1570  C   LEU A 104      32.772   6.869 -26.545  1.00 97.43           C  
ATOM   1571  CB  LEU A 104      33.188   8.819 -28.128  1.00 97.43           C  
ATOM   1572  HB2 LEU A 104      33.153   9.084 -29.185  1.00 97.43           H  
ATOM   1573  HB3 LEU A 104      32.543   9.517 -27.594  1.00 97.43           H  
ATOM   1574  O   LEU A 104      32.288   7.486 -25.589  1.00 97.43           O  
ATOM   1575  CG  LEU A 104      34.627   9.001 -27.610  1.00 97.43           C  
ATOM   1576  HG  LEU A 104      34.712   8.631 -26.589  1.00 97.43           H  
ATOM   1577  CD1 LEU A 104      35.641   8.284 -28.490  1.00 97.43           C  
ATOM   1578 HD11 LEU A 104      36.645   8.553 -28.159  1.00 97.43           H  
ATOM   1579 HD12 LEU A 104      35.528   8.595 -29.529  1.00 97.43           H  
ATOM   1580 HD13 LEU A 104      35.517   7.204 -28.412  1.00 97.43           H  
ATOM   1581  CD2 LEU A 104      34.987  10.485 -27.592  1.00 97.43           C  
ATOM   1582 HD21 LEU A 104      35.997  10.611 -27.201  1.00 97.43           H  
ATOM   1583 HD22 LEU A 104      34.940  10.896 -28.601  1.00 97.43           H  
ATOM   1584 HD23 LEU A 104      34.301  11.024 -26.939  1.00 97.43           H  
ATOM   1585  N   CYS A 105      33.496   5.764 -26.406  1.00 97.09           N  
ATOM   1586  H   CYS A 105      33.903   5.344 -27.229  1.00 97.09           H  
ATOM   1587  CA  CYS A 105      34.080   5.428 -25.125  1.00 97.09           C  
ATOM   1588  HA  CYS A 105      33.456   5.842 -24.333  1.00 97.09           H  
ATOM   1589  C   CYS A 105      35.462   6.049 -25.021  1.00 97.09           C  
ATOM   1590  CB  CYS A 105      34.167   3.933 -24.876  1.00 97.09           C  
ATOM   1591  HB2 CYS A 105      33.178   3.484 -24.967  1.00 97.09           H  
ATOM   1592  HB3 CYS A 105      34.855   3.464 -25.580  1.00 97.09           H  
ATOM   1593  O   CYS A 105      36.297   5.843 -25.894  1.00 97.09           O  
ATOM   1594  SG  CYS A 105      34.759   3.740 -23.180  1.00 97.09           S  
ATOM   1595  N   GLU A 106      35.713   6.754 -23.925  1.00 95.06           N  
ATOM   1596  H   GLU A 106      34.982   6.846 -23.234  1.00 95.06           H  
ATOM   1597  CA  GLU A 106      37.033   7.280 -23.603  1.00 95.06           C  
ATOM   1598  HA  GLU A 106      37.775   6.833 -24.264  1.00 95.06           H  
ATOM   1599  C   GLU A 106      37.398   6.908 -22.167  1.00 95.06           C  
ATOM   1600  CB  GLU A 106      37.059   8.794 -23.846  1.00 95.06           C  
ATOM   1601  HB2 GLU A 106      36.380   9.285 -23.150  1.00 95.06           H  
ATOM   1602  HB3 GLU A 106      36.717   8.994 -24.862  1.00 95.06           H  
ATOM   1603  O   GLU A 106      36.592   7.059 -21.240  1.00 95.06           O  
ATOM   1604  CG  GLU A 106      38.468   9.372 -23.683  1.00 95.06           C  
ATOM   1605  HG2 GLU A 106      38.821   9.192 -22.668  1.00 95.06           H  
ATOM   1606  HG3 GLU A 106      39.146   8.862 -24.368  1.00 95.06           H  
ATOM   1607  CD  GLU A 106      38.474  10.880 -23.952  1.00 95.06           C  
ATOM   1608  OE1 GLU A 106      37.911  11.614 -23.108  1.00 95.06           O  
ATOM   1609  OE2 GLU A 106      39.068  11.290 -24.974  1.00 95.06           O  
ATOM   1610  N   GLY A 107      38.621   6.421 -21.977  1.00 93.43           N  
ATOM   1611  H   GLY A 107      39.232   6.328 -22.776  1.00 93.43           H  
ATOM   1612  CA  GLY A 107      39.168   6.116 -20.669  1.00 93.43           C  
ATOM   1613  HA2 GLY A 107      39.191   5.038 -20.513  1.00 93.43           H  
ATOM   1614  HA3 GLY A 107      38.521   6.551 -19.907  1.00 93.43           H  
ATOM   1615  C   GLY A 107      40.564   6.682 -20.463  1.00 93.43           C  
ATOM   1616  O   GLY A 107      41.342   6.882 -21.396  1.00 93.43           O  
ATOM   1617  N   VAL A 108      40.874   6.936 -19.195  1.00 92.69           N  
ATOM   1618  H   VAL A 108      40.181   6.702 -18.498  1.00 92.69           H  
ATOM   1619  CA  VAL A 108      42.181   7.413 -18.742  1.00 92.69           C  
ATOM   1620  HA  VAL A 108      42.858   7.464 -19.595  1.00 92.69           H  
ATOM   1621  C   VAL A 108      42.727   6.403 -17.750  1.00 92.69           C  
ATOM   1622  CB  VAL A 108      42.103   8.819 -18.116  1.00 92.69           C  
ATOM   1623  HB  VAL A 108      41.516   8.772 -17.199  1.00 92.69           H  
ATOM   1624  O   VAL A 108      42.058   6.063 -16.775  1.00 92.69           O  
ATOM   1625  CG1 VAL A 108      43.504   9.340 -17.759  1.00 92.69           C  
ATOM   1626 HG11 VAL A 108      43.970   8.689 -17.020  1.00 92.69           H  
ATOM   1627 HG12 VAL A 108      43.425  10.344 -17.343  1.00 92.69           H  
ATOM   1628 HG13 VAL A 108      44.123   9.370 -18.656  1.00 92.69           H  
ATOM   1629  CG2 VAL A 108      41.438   9.828 -19.061  1.00 92.69           C  
ATOM   1630 HG21 VAL A 108      41.948   9.835 -20.024  1.00 92.69           H  
ATOM   1631 HG22 VAL A 108      40.395   9.559 -19.227  1.00 92.69           H  
ATOM   1632 HG23 VAL A 108      41.465  10.829 -18.629  1.00 92.69           H  
ATOM   1633  N   GLY A 109      43.950   5.940 -17.970  1.00 90.37           N  
ATOM   1634  H   GLY A 109      44.435   6.258 -18.797  1.00 90.37           H  
ATOM   1635  CA  GLY A 109      44.666   5.052 -17.060  1.00 90.37           C  
ATOM   1636  HA2 GLY A 109      44.690   4.047 -17.481  1.00 90.37           H  
ATOM   1637  HA3 GLY A 109      44.158   5.002 -16.097  1.00 90.37           H  
ATOM   1638  C   GLY A 109      46.091   5.523 -16.802  1.00 90.37           C  
ATOM   1639  O   GLY A 109      46.530   6.536 -17.345  1.00 90.37           O  
ATOM   1640  N   VAL A 110      46.806   4.787 -15.958  1.00 88.94           N  
ATOM   1641  H   VAL A 110      46.367   3.978 -15.543  1.00 88.94           H  
ATOM   1642  CA  VAL A 110      48.220   5.027 -15.651  1.00 88.94           C  
ATOM   1643  HA  VAL A 110      48.569   5.887 -16.221  1.00 88.94           H  
ATOM   1644  C   VAL A 110      49.033   3.814 -16.060  1.00 88.94           C  
ATOM   1645  CB  VAL A 110      48.448   5.319 -14.158  1.00 88.94           C  
ATOM   1646  HB  VAL A 110      48.427   4.389 -13.590  1.00 88.94           H  
ATOM   1647  O   VAL A 110      48.681   2.700 -15.680  1.00 88.94           O  
ATOM   1648  CG1 VAL A 110      49.808   5.989 -13.969  1.00 88.94           C  
ATOM   1649 HG11 VAL A 110      49.831   6.943 -14.497  1.00 88.94           H  
ATOM   1650 HG12 VAL A 110      50.591   5.340 -14.360  1.00 88.94           H  
ATOM   1651 HG13 VAL A 110      49.993   6.162 -12.909  1.00 88.94           H  
ATOM   1652  CG2 VAL A 110      47.396   6.257 -13.570  1.00 88.94           C  
ATOM   1653 HG21 VAL A 110      47.672   6.533 -12.552  1.00 88.94           H  
ATOM   1654 HG22 VAL A 110      46.434   5.746 -13.534  1.00 88.94           H  
ATOM   1655 HG23 VAL A 110      47.322   7.155 -14.184  1.00 88.94           H  
ATOM   1656  N   ASP A 111      50.118   4.017 -16.801  1.00 85.03           N  
ATOM   1657  H   ASP A 111      50.361   4.960 -17.068  1.00 85.03           H  
ATOM   1658  CA  ASP A 111      51.028   2.936 -17.170  1.00 85.03           C  
ATOM   1659  HA  ASP A 111      50.397   2.059 -17.317  1.00 85.03           H  
ATOM   1660  C   ASP A 111      52.004   2.550 -16.047  1.00 85.03           C  
ATOM   1661  CB  ASP A 111      51.706   3.222 -18.524  1.00 85.03           C  
ATOM   1662  HB2 ASP A 111      52.174   2.304 -18.880  1.00 85.03           H  
ATOM   1663  HB3 ASP A 111      50.936   3.493 -19.247  1.00 85.03           H  
ATOM   1664  O   ASP A 111      52.051   3.183 -14.987  1.00 85.03           O  
ATOM   1665  CG  ASP A 111      52.793   4.297 -18.522  1.00 85.03           C  
ATOM   1666  OD1 ASP A 111      53.331   4.630 -17.440  1.00 85.03           O  
ATOM   1667  OD2 ASP A 111      53.178   4.734 -19.627  1.00 85.03           O  
ATOM   1668  N   ALA A 112      52.797   1.498 -16.273  1.00 83.55           N  
ATOM   1669  H   ALA A 112      52.638   0.964 -17.114  1.00 83.55           H  
ATOM   1670  CA  ALA A 112      53.788   1.011 -15.308  1.00 83.55           C  
ATOM   1671  HA  ALA A 112      53.272   0.760 -14.381  1.00 83.55           H  
ATOM   1672  C   ALA A 112      54.880   2.046 -14.951  1.00 83.55           C  
ATOM   1673  CB  ALA A 112      54.409  -0.272 -15.872  1.00 83.55           C  
ATOM   1674  HB1 ALA A 112      53.628  -1.011 -16.050  1.00 83.55           H  
ATOM   1675  HB2 ALA A 112      55.117  -0.680 -15.150  1.00 83.55           H  
ATOM   1676  HB3 ALA A 112      54.929  -0.058 -16.806  1.00 83.55           H  
ATOM   1677  O   ALA A 112      55.562   1.894 -13.939  1.00 83.55           O  
ATOM   1678  N   SER A 113      55.057   3.097 -15.762  1.00 86.56           N  
ATOM   1679  H   SER A 113      54.391   3.234 -16.509  1.00 86.56           H  
ATOM   1680  CA  SER A 113      55.984   4.207 -15.496  1.00 86.56           C  
ATOM   1681  HA  SER A 113      56.787   3.834 -14.861  1.00 86.56           H  
ATOM   1682  C   SER A 113      55.341   5.365 -14.723  1.00 86.56           C  
ATOM   1683  CB  SER A 113      56.636   4.685 -16.800  1.00 86.56           C  
ATOM   1684  HB2 SER A 113      56.999   3.818 -17.351  1.00 86.56           H  
ATOM   1685  HB3 SER A 113      57.497   5.304 -16.549  1.00 86.56           H  
ATOM   1686  O   SER A 113      56.021   6.336 -14.397  1.00 86.56           O  
ATOM   1687  OG  SER A 113      55.783   5.443 -17.638  1.00 86.56           O  
ATOM   1688  HG  SER A 113      54.891   5.088 -17.633  1.00 86.56           H  
ATOM   1689  N   GLY A 114      54.043   5.272 -14.413  1.00 84.53           N  
ATOM   1690  H   GLY A 114      53.534   4.455 -14.719  1.00 84.53           H  
ATOM   1691  CA  GLY A 114      53.282   6.336 -13.761  1.00 84.53           C  
ATOM   1692  HA2 GLY A 114      52.452   5.889 -13.215  1.00 84.53           H  
ATOM   1693  HA3 GLY A 114      53.919   6.849 -13.041  1.00 84.53           H  
ATOM   1694  C   GLY A 114      52.726   7.386 -14.729  1.00 84.53           C  
ATOM   1695  O   GLY A 114      52.212   8.410 -14.281  1.00 84.53           O  
ATOM   1696  N   LYS A 115      52.817   7.174 -16.048  1.00 87.97           N  
ATOM   1697  H   LYS A 115      53.166   6.283 -16.372  1.00 87.97           H  
ATOM   1698  CA  LYS A 115      52.342   8.135 -17.048  1.00 87.97           C  
ATOM   1699  HA  LYS A 115      52.450   9.137 -16.632  1.00 87.97           H  
ATOM   1700  C   LYS A 115      50.866   7.910 -17.364  1.00 87.97           C  
ATOM   1701  CB  LYS A 115      53.226   8.034 -18.295  1.00 87.97           C  
ATOM   1702  HB2 LYS A 115      54.273   8.113 -18.002  1.00 87.97           H  
ATOM   1703  HB3 LYS A 115      53.070   7.057 -18.753  1.00 87.97           H  
ATOM   1704  O   LYS A 115      50.418   6.777 -17.519  1.00 87.97           O  
ATOM   1705  CG  LYS A 115      52.909   9.121 -19.326  1.00 87.97           C  
ATOM   1706  HG2 LYS A 115      53.130  10.102 -18.905  1.00 87.97           H  
ATOM   1707  HG3 LYS A 115      51.853   9.075 -19.594  1.00 87.97           H  
ATOM   1708  CD  LYS A 115      53.727   8.905 -20.598  1.00 87.97           C  
ATOM   1709  HD2 LYS A 115      53.543   7.895 -20.966  1.00 87.97           H  
ATOM   1710  HD3 LYS A 115      54.787   9.019 -20.374  1.00 87.97           H  
ATOM   1711  CE  LYS A 115      53.280   9.929 -21.642  1.00 87.97           C  
ATOM   1712  HE2 LYS A 115      53.483  10.930 -21.263  1.00 87.97           H  
ATOM   1713  HE3 LYS A 115      52.202   9.831 -21.771  1.00 87.97           H  
ATOM   1714  NZ  LYS A 115      53.971   9.705 -22.932  1.00 87.97           N  
ATOM   1715  HZ1 LYS A 115      53.763   8.772 -23.260  1.00 87.97           H  
ATOM   1716  HZ2 LYS A 115      54.970   9.790 -22.812  1.00 87.97           H  
ATOM   1717  HZ3 LYS A 115      53.650  10.369 -23.622  1.00 87.97           H  
ATOM   1718  N   HIS A 116      50.122   9.002 -17.524  1.00 89.38           N  
ATOM   1719  H   HIS A 116      50.545   9.905 -17.362  1.00 89.38           H  
ATOM   1720  CA  HIS A 116      48.745   8.949 -18.005  1.00 89.38           C  
ATOM   1721  HA  HIS A 116      48.202   8.236 -17.385  1.00 89.38           H  
ATOM   1722  C   HIS A 116      48.675   8.468 -19.461  1.00 89.38           C  
ATOM   1723  CB  HIS A 116      48.069  10.314 -17.845  1.00 89.38           C  
ATOM   1724  HB2 HIS A 116      47.139  10.312 -18.415  1.00 89.38           H  
ATOM   1725  HB3 HIS A 116      48.708  11.095 -18.257  1.00 89.38           H  
ATOM   1726  O   HIS A 116      49.385   8.978 -20.333  1.00 89.38           O  
ATOM   1727  CG  HIS A 116      47.731  10.635 -16.413  1.00 89.38           C  
ATOM   1728  CD2 HIS A 116      48.544  11.219 -15.480  1.00 89.38           C  
ATOM   1729  HD2 HIS A 116      49.564  11.541 -15.632  1.00 89.38           H  
ATOM   1730  ND1 HIS A 116      46.526  10.381 -15.800  1.00 89.38           N  
ATOM   1731  HD1 HIS A 116      45.725   9.940 -16.228  1.00 89.38           H  
ATOM   1732  CE1 HIS A 116      46.608  10.814 -14.532  1.00 89.38           C  
ATOM   1733  HE1 HIS A 116      45.813  10.761 -13.802  1.00 89.38           H  
ATOM   1734  NE2 HIS A 116      47.820  11.333 -14.291  1.00 89.38           N  
ATOM   1735  N   VAL A 117      47.775   7.521 -19.718  1.00 88.30           N  
ATOM   1736  H   VAL A 117      47.246   7.154 -18.940  1.00 88.30           H  
ATOM   1737  CA  VAL A 117      47.448   6.992 -21.045  1.00 88.30           C  
ATOM   1738  HA  VAL A 117      48.002   7.542 -21.806  1.00 88.30           H  
ATOM   1739  C   VAL A 117      45.958   7.196 -21.285  1.00 88.30           C  
ATOM   1740  CB  VAL A 117      47.825   5.504 -21.164  1.00 88.30           C  
ATOM   1741  HB  VAL A 117      47.260   4.948 -20.416  1.00 88.30           H  
ATOM   1742  O   VAL A 117      45.138   6.828 -20.444  1.00 88.30           O  
ATOM   1743  CG1 VAL A 117      47.497   4.931 -22.549  1.00 88.30           C  
ATOM   1744 HG11 VAL A 117      47.790   3.882 -22.593  1.00 88.30           H  
ATOM   1745 HG12 VAL A 117      46.425   4.984 -22.741  1.00 88.30           H  
ATOM   1746 HG13 VAL A 117      48.026   5.486 -23.325  1.00 88.30           H  
ATOM   1747  CG2 VAL A 117      49.319   5.276 -20.903  1.00 88.30           C  
ATOM   1748 HG21 VAL A 117      49.561   4.222 -21.041  1.00 88.30           H  
ATOM   1749 HG22 VAL A 117      49.919   5.877 -21.587  1.00 88.30           H  
ATOM   1750 HG23 VAL A 117      49.569   5.547 -19.877  1.00 88.30           H  
ATOM   1751  N   VAL A 118      45.625   7.784 -22.432  1.00 90.63           N  
ATOM   1752  H   VAL A 118      46.355   7.999 -23.096  1.00 90.63           H  
ATOM   1753  CA  VAL A 118      44.248   7.928 -22.915  1.00 90.63           C  
ATOM   1754  HA  VAL A 118      43.554   7.750 -22.094  1.00 90.63           H  
ATOM   1755  C   VAL A 118      44.009   6.867 -23.979  1.00 90.63           C  
ATOM   1756  CB  VAL A 118      43.968   9.341 -23.463  1.00 90.63           C  
ATOM   1757  HB  VAL A 118      44.604   9.524 -24.329  1.00 90.63           H  
ATOM   1758  O   VAL A 118      44.878   6.622 -24.817  1.00 90.63           O  
ATOM   1759  CG1 VAL A 118      42.502   9.503 -23.885  1.00 90.63           C  
ATOM   1760 HG11 VAL A 118      41.836   9.262 -23.056  1.00 90.63           H  
ATOM   1761 HG12 VAL A 118      42.307  10.527 -24.201  1.00 90.63           H  
ATOM   1762 HG13 VAL A 118      42.268   8.852 -24.727  1.00 90.63           H  
ATOM   1763  CG2 VAL A 118      44.280  10.409 -22.404  1.00 90.63           C  
ATOM   1764 HG21 VAL A 118      43.698  10.216 -21.503  1.00 90.63           H  
ATOM   1765 HG22 VAL A 118      45.342  10.406 -22.160  1.00 90.63           H  
ATOM   1766 HG23 VAL A 118      44.018  11.394 -22.791  1.00 90.63           H  
ATOM   1767  N   PHE A 119      42.848   6.232 -23.926  1.00 90.20           N  
ATOM   1768  H   PHE A 119      42.188   6.485 -23.204  1.00 90.20           H  
ATOM   1769  CA  PHE A 119      42.412   5.225 -24.882  1.00 90.20           C  
ATOM   1770  HA  PHE A 119      42.964   5.343 -25.815  1.00 90.20           H  
ATOM   1771  C   PHE A 119      40.936   5.439 -25.193  1.00 90.20           C  
ATOM   1772  CB  PHE A 119      42.699   3.823 -24.329  1.00 90.20           C  
ATOM   1773  HB2 PHE A 119      42.245   3.081 -24.985  1.00 90.20           H  
ATOM   1774  HB3 PHE A 119      43.776   3.658 -24.358  1.00 90.20           H  
ATOM   1775  O   PHE A 119      40.166   5.855 -24.324  1.00 90.20           O  
ATOM   1776  CG  PHE A 119      42.217   3.595 -22.908  1.00 90.20           C  
ATOM   1777  CD1 PHE A 119      43.082   3.803 -21.818  1.00 90.20           C  
ATOM   1778  HD1 PHE A 119      44.094   4.141 -21.989  1.00 90.20           H  
ATOM   1779  CD2 PHE A 119      40.890   3.208 -22.669  1.00 90.20           C  
ATOM   1780  HD2 PHE A 119      40.203   3.132 -23.500  1.00 90.20           H  
ATOM   1781  CE1 PHE A 119      42.628   3.584 -20.505  1.00 90.20           C  
ATOM   1782  HE1 PHE A 119      43.292   3.755 -19.671  1.00 90.20           H  
ATOM   1783  CE2 PHE A 119      40.441   2.959 -21.364  1.00 90.20           C  
ATOM   1784  HE2 PHE A 119      39.414   2.667 -21.199  1.00 90.20           H  
ATOM   1785  CZ  PHE A 119      41.313   3.140 -20.279  1.00 90.20           C  
ATOM   1786  HZ  PHE A 119      40.963   2.964 -19.273  1.00 90.20           H  
ATOM   1787  N   ALA A 120      40.551   5.174 -26.434  1.00 94.00           N  
ATOM   1788  H   ALA A 120      41.193   4.780 -27.107  1.00 94.00           H  
ATOM   1789  CA  ALA A 120      39.206   5.434 -26.904  1.00 94.00           C  
ATOM   1790  HA  ALA A 120      38.520   5.287 -26.070  1.00 94.00           H  
ATOM   1791  C   ALA A 120      38.796   4.464 -28.012  1.00 94.00           C  
ATOM   1792  CB  ALA A 120      39.125   6.888 -27.377  1.00 94.00           C  
ATOM   1793  HB1 ALA A 120      38.121   7.069 -27.762  1.00 94.00           H  
ATOM   1794  HB2 ALA A 120      39.316   7.567 -26.547  1.00 94.00           H  
ATOM   1795  HB3 ALA A 120      39.846   7.065 -28.175  1.00 94.00           H  
ATOM   1796  O   ALA A 120      39.655   3.934 -28.716  1.00 94.00           O  
ATOM   1797  N   ASP A 121      37.490   4.269 -28.146  1.00 94.92           N  
ATOM   1798  H   ASP A 121      36.869   4.777 -27.532  1.00 94.92           H  
ATOM   1799  CA  ASP A 121      36.855   3.506 -29.219  1.00 94.92           C  
ATOM   1800  HA  ASP A 121      37.466   3.580 -30.118  1.00 94.92           H  
ATOM   1801  C   ASP A 121      35.479   4.110 -29.530  1.00 94.92           C  
ATOM   1802  CB  ASP A 121      36.765   2.024 -28.823  1.00 94.92           C  
ATOM   1803  HB2 ASP A 121      36.123   1.922 -27.948  1.00 94.92           H  
ATOM   1804  HB3 ASP A 121      37.767   1.681 -28.564  1.00 94.92           H  
ATOM   1805  O   ASP A 121      34.866   4.762 -28.676  1.00 94.92           O  
ATOM   1806  CG  ASP A 121      36.255   1.124 -29.949  1.00 94.92           C  
ATOM   1807  OD1 ASP A 121      36.442   1.511 -31.125  1.00 94.92           O  
ATOM   1808  OD2 ASP A 121      35.643   0.087 -29.606  1.00 94.92           O  
ATOM   1809  N   THR A 122      34.996   3.920 -30.753  1.00 96.30           N  
ATOM   1810  H   THR A 122      35.466   3.240 -31.334  1.00 96.30           H  
ATOM   1811  CA  THR A 122      33.760   4.534 -31.254  1.00 96.30           C  
ATOM   1812  HA  THR A 122      33.229   4.985 -30.415  1.00 96.30           H  
ATOM   1813  C   THR A 122      32.837   3.504 -31.879  1.00 96.30           C  
ATOM   1814  CB  THR A 122      34.022   5.640 -32.286  1.00 96.30           C  
ATOM   1815  HB  THR A 122      33.070   5.954 -32.715  1.00 96.30           H  
ATOM   1816  O   THR A 122      33.283   2.626 -32.609  1.00 96.30           O  
ATOM   1817  CG2 THR A 122      34.695   6.862 -31.669  1.00 96.30           C  
ATOM   1818 HG21 THR A 122      35.677   6.595 -31.277  1.00 96.30           H  
ATOM   1819 HG22 THR A 122      34.804   7.629 -32.436  1.00 96.30           H  
ATOM   1820 HG23 THR A 122      34.064   7.249 -30.869  1.00 96.30           H  
ATOM   1821  OG1 THR A 122      34.849   5.151 -33.317  1.00 96.30           O  
ATOM   1822  HG1 THR A 122      34.657   4.216 -33.418  1.00 96.30           H  
ATOM   1823  N   THR A 123      31.531   3.666 -31.676  1.00 97.03           N  
ATOM   1824  H   THR A 123      31.230   4.457 -31.125  1.00 97.03           H  
ATOM   1825  CA  THR A 123      30.503   2.878 -32.367  1.00 97.03           C  
ATOM   1826  HA  THR A 123      30.962   2.387 -33.225  1.00 97.03           H  
ATOM   1827  C   THR A 123      29.411   3.787 -32.908  1.00 97.03           C  
ATOM   1828  CB  THR A 123      29.944   1.759 -31.477  1.00 97.03           C  
ATOM   1829  HB  THR A 123      30.775   1.155 -31.114  1.00 97.03           H  
ATOM   1830  O   THR A 123      29.129   4.846 -32.347  1.00 97.03           O  
ATOM   1831  CG2 THR A 123      29.123   2.264 -30.288  1.00 97.03           C  
ATOM   1832 HG21 THR A 123      29.723   2.959 -29.701  1.00 97.03           H  
ATOM   1833 HG22 THR A 123      28.842   1.418 -29.661  1.00 97.03           H  
ATOM   1834 HG23 THR A 123      28.220   2.768 -30.635  1.00 97.03           H  
ATOM   1835  OG1 THR A 123      29.121   0.914 -32.239  1.00 97.03           O  
ATOM   1836  HG1 THR A 123      29.570   0.068 -32.306  1.00 97.03           H  
ATOM   1837  N   THR A 124      28.797   3.390 -34.019  1.00 96.89           N  
ATOM   1838  H   THR A 124      28.972   2.451 -34.346  1.00 96.89           H  
ATOM   1839  CA  THR A 124      27.690   4.129 -34.631  1.00 96.89           C  
ATOM   1840  HA  THR A 124      27.520   5.059 -34.089  1.00 96.89           H  
ATOM   1841  C   THR A 124      26.422   3.305 -34.543  1.00 96.89           C  
ATOM   1842  CB  THR A 124      27.986   4.508 -36.084  1.00 96.89           C  
ATOM   1843  HB  THR A 124      28.170   3.610 -36.673  1.00 96.89           H  
ATOM   1844  O   THR A 124      26.385   2.157 -34.972  1.00 96.89           O  
ATOM   1845  CG2 THR A 124      26.852   5.318 -36.716  1.00 96.89           C  
ATOM   1846 HG21 THR A 124      26.630   6.189 -36.100  1.00 96.89           H  
ATOM   1847 HG22 THR A 124      27.159   5.649 -37.708  1.00 96.89           H  
ATOM   1848 HG23 THR A 124      25.959   4.701 -36.817  1.00 96.89           H  
ATOM   1849  OG1 THR A 124      29.120   5.337 -36.127  1.00 96.89           O  
ATOM   1850  HG1 THR A 124      29.813   4.938 -35.595  1.00 96.89           H  
ATOM   1851  N   VAL A 125      25.372   3.929 -34.026  1.00 96.68           N  
ATOM   1852  H   VAL A 125      25.494   4.873 -33.689  1.00 96.68           H  
ATOM   1853  CA  VAL A 125      24.047   3.337 -33.889  1.00 96.68           C  
ATOM   1854  HA  VAL A 125      24.101   2.269 -34.100  1.00 96.68           H  
ATOM   1855  C   VAL A 125      23.131   3.985 -34.903  1.00 96.68           C  
ATOM   1856  CB  VAL A 125      23.527   3.508 -32.458  1.00 96.68           C  
ATOM   1857  HB  VAL A 125      23.463   4.568 -32.213  1.00 96.68           H  
ATOM   1858  O   VAL A 125      22.983   5.211 -34.927  1.00 96.68           O  
ATOM   1859  CG1 VAL A 125      22.143   2.878 -32.269  1.00 96.68           C  
ATOM   1860 HG11 VAL A 125      21.800   3.062 -31.251  1.00 96.68           H  
ATOM   1861 HG12 VAL A 125      22.191   1.803 -32.439  1.00 96.68           H  
ATOM   1862 HG13 VAL A 125      21.420   3.322 -32.954  1.00 96.68           H  
ATOM   1863  CG2 VAL A 125      24.523   2.838 -31.509  1.00 96.68           C  
ATOM   1864 HG21 VAL A 125      24.128   2.822 -30.493  1.00 96.68           H  
ATOM   1865 HG22 VAL A 125      24.706   1.816 -31.841  1.00 96.68           H  
ATOM   1866 HG23 VAL A 125      25.468   3.382 -31.492  1.00 96.68           H  
ATOM   1867  N   THR A 126      22.509   3.173 -35.750  1.00 95.97           N  
ATOM   1868  H   THR A 126      22.616   2.175 -35.631  1.00 95.97           H  
ATOM   1869  CA  THR A 126      21.576   3.685 -36.752  1.00 95.97           C  
ATOM   1870  HA  THR A 126      21.772   4.749 -36.887  1.00 95.97           H  
ATOM   1871  C   THR A 126      20.136   3.584 -36.264  1.00 95.97           C  
ATOM   1872  CB  THR A 126      21.779   3.076 -38.145  1.00 95.97           C  
ATOM   1873  HB  THR A 126      21.299   3.752 -38.852  1.00 95.97           H  
ATOM   1874  O   THR A 126      19.827   2.919 -35.273  1.00 95.97           O  
ATOM   1875  CG2 THR A 126      23.239   2.949 -38.571  1.00 95.97           C  
ATOM   1876 HG21 THR A 126      23.751   2.213 -37.950  1.00 95.97           H  
ATOM   1877 HG22 THR A 126      23.739   3.913 -38.473  1.00 95.97           H  
ATOM   1878 HG23 THR A 126      23.286   2.624 -39.610  1.00 95.97           H  
ATOM   1879  OG1 THR A 126      21.126   1.848 -38.270  1.00 95.97           O  
ATOM   1880  HG1 THR A 126      21.644   1.133 -37.894  1.00 95.97           H  
ATOM   1881  N   ARG A 127      19.236   4.281 -36.956  1.00 93.10           N  
ATOM   1882  H   ARG A 127      19.546   4.709 -37.816  1.00 93.10           H  
ATOM   1883  CA  ARG A 127      17.793   4.125 -36.776  1.00 93.10           C  
ATOM   1884  HA  ARG A 127      17.611   3.409 -35.975  1.00 93.10           H  
ATOM   1885  C   ARG A 127      17.192   3.530 -38.033  1.00 93.10           C  
ATOM   1886  CB  ARG A 127      17.116   5.441 -36.373  1.00 93.10           C  
ATOM   1887  HB2 ARG A 127      17.564   5.804 -35.448  1.00 93.10           H  
ATOM   1888  HB3 ARG A 127      16.063   5.241 -36.174  1.00 93.10           H  
ATOM   1889  O   ARG A 127      17.560   3.922 -39.139  1.00 93.10           O  
ATOM   1890  CG  ARG A 127      17.220   6.522 -37.457  1.00 93.10           C  
ATOM   1891  HG2 ARG A 127      16.688   6.198 -38.352  1.00 93.10           H  
ATOM   1892  HG3 ARG A 127      18.266   6.702 -37.705  1.00 93.10           H  
ATOM   1893  CD  ARG A 127      16.593   7.822 -36.970  1.00 93.10           C  
ATOM   1894  HD2 ARG A 127      17.149   8.166 -36.098  1.00 93.10           H  
ATOM   1895  HD3 ARG A 127      15.561   7.628 -36.678  1.00 93.10           H  
ATOM   1896  NE  ARG A 127      16.615   8.837 -38.037  1.00 93.10           N  
ATOM   1897  HE  ARG A 127      16.685   8.487 -38.982  1.00 93.10           H  
ATOM   1898  NH1 ARG A 127      16.488  10.684 -36.683  1.00 93.10           N  
ATOM   1899 HH11 ARG A 127      16.457  11.686 -36.559  1.00 93.10           H  
ATOM   1900 HH12 ARG A 127      16.570  10.087 -35.872  1.00 93.10           H  
ATOM   1901  NH2 ARG A 127      16.555  10.938 -38.904  1.00 93.10           N  
ATOM   1902 HH21 ARG A 127      16.639  10.550 -39.832  1.00 93.10           H  
ATOM   1903 HH22 ARG A 127      16.520  11.938 -38.768  1.00 93.10           H  
ATOM   1904  CZ  ARG A 127      16.550  10.144 -37.869  1.00 93.10           C  
ATOM   1905  N   GLU A 128      16.209   2.671 -37.840  1.00 91.12           N  
ATOM   1906  H   GLU A 128      15.974   2.409 -36.893  1.00 91.12           H  
ATOM   1907  CA  GLU A 128      15.426   2.072 -38.909  1.00 91.12           C  
ATOM   1908  HA  GLU A 128      15.613   2.608 -39.839  1.00 91.12           H  
ATOM   1909  C   GLU A 128      13.937   2.206 -38.572  1.00 91.12           C  
ATOM   1910  CB  GLU A 128      15.885   0.619 -39.113  1.00 91.12           C  
ATOM   1911  HB2 GLU A 128      16.973   0.596 -39.166  1.00 91.12           H  
ATOM   1912  HB3 GLU A 128      15.567   0.026 -38.255  1.00 91.12           H  
ATOM   1913  O   GLU A 128      13.522   2.077 -37.414  1.00 91.12           O  
ATOM   1914  CG  GLU A 128      15.329   0.010 -40.406  1.00 91.12           C  
ATOM   1915  HG2 GLU A 128      15.631   0.639 -41.243  1.00 91.12           H  
ATOM   1916  HG3 GLU A 128      14.240   0.020 -40.352  1.00 91.12           H  
ATOM   1917  CD  GLU A 128      15.790  -1.439 -40.648  1.00 91.12           C  
ATOM   1918  OE1 GLU A 128      15.802  -1.839 -41.831  1.00 91.12           O  
ATOM   1919  OE2 GLU A 128      16.094  -2.162 -39.662  1.00 91.12           O  
ATOM   1920  N   TYR A 129      13.124   2.500 -39.585  1.00 86.18           N  
ATOM   1921  H   TYR A 129      13.503   2.484 -40.521  1.00 86.18           H  
ATOM   1922  CA  TYR A 129      11.676   2.376 -39.462  1.00 86.18           C  
ATOM   1923  HA  TYR A 129      11.359   2.664 -38.460  1.00 86.18           H  
ATOM   1924  C   TYR A 129      11.309   0.918 -39.687  1.00 86.18           C  
ATOM   1925  CB  TYR A 129      10.962   3.279 -40.471  1.00 86.18           C  
ATOM   1926  HB2 TYR A 129      11.345   3.080 -41.472  1.00 86.18           H  
ATOM   1927  HB3 TYR A 129       9.902   3.023 -40.474  1.00 86.18           H  
ATOM   1928  O   TYR A 129      11.742   0.330 -40.676  1.00 86.18           O  
ATOM   1929  CG  TYR A 129      11.093   4.752 -40.155  1.00 86.18           C  
ATOM   1930  CD1 TYR A 129      10.232   5.341 -39.210  1.00 86.18           C  
ATOM   1931  HD1 TYR A 129       9.478   4.741 -38.722  1.00 86.18           H  
ATOM   1932  CD2 TYR A 129      12.077   5.528 -40.797  1.00 86.18           C  
ATOM   1933  HD2 TYR A 129      12.732   5.067 -41.521  1.00 86.18           H  
ATOM   1934  CE1 TYR A 129      10.351   6.710 -38.907  1.00 86.18           C  
ATOM   1935  HE1 TYR A 129       9.691   7.171 -38.186  1.00 86.18           H  
ATOM   1936  CE2 TYR A 129      12.198   6.899 -40.499  1.00 86.18           C  
ATOM   1937  HE2 TYR A 129      12.947   7.492 -41.002  1.00 86.18           H  
ATOM   1938  OH  TYR A 129      11.445   8.813 -39.265  1.00 86.18           O  
ATOM   1939  HH  TYR A 129      12.079   9.242 -39.845  1.00 86.18           H  
ATOM   1940  CZ  TYR A 129      11.333   7.489 -39.551  1.00 86.18           C  
ATOM   1941  N   ALA A 130      10.508   0.347 -38.792  1.00 85.73           N  
ATOM   1942  H   ALA A 130      10.117   0.884 -38.032  1.00 85.73           H  
ATOM   1943  CA  ALA A 130       9.992  -0.987 -39.035  1.00 85.73           C  
ATOM   1944  HA  ALA A 130      10.827  -1.641 -39.287  1.00 85.73           H  
ATOM   1945  C   ALA A 130       9.035  -0.974 -40.234  1.00 85.73           C  
ATOM   1946  CB  ALA A 130       9.349  -1.534 -37.765  1.00 85.73           C  
ATOM   1947  HB1 ALA A 130      10.024  -1.400 -36.920  1.00 85.73           H  
ATOM   1948  HB2 ALA A 130       8.404  -1.027 -37.566  1.00 85.73           H  
ATOM   1949  HB3 ALA A 130       9.147  -2.595 -37.909  1.00 85.73           H  
ATOM   1950  O   ALA A 130       8.389   0.032 -40.546  1.00 85.73           O  
ATOM   1951  N   THR A 131       8.956  -2.105 -40.918  1.00 89.31           N  
ATOM   1952  H   THR A 131       9.501  -2.891 -40.593  1.00 89.31           H  
ATOM   1953  CA  THR A 131       7.996  -2.307 -41.999  1.00 89.31           C  
ATOM   1954  HA  THR A 131       8.047  -1.448 -42.668  1.00 89.31           H  
ATOM   1955  C   THR A 131       6.573  -2.389 -41.448  1.00 89.31           C  
ATOM   1956  CB  THR A 131       8.330  -3.561 -42.814  1.00 89.31           C  
ATOM   1957  HB  THR A 131       7.604  -3.660 -43.621  1.00 89.31           H  
ATOM   1958  O   THR A 131       6.347  -2.676 -40.270  1.00 89.31           O  
ATOM   1959  CG2 THR A 131       9.732  -3.522 -43.420  1.00 89.31           C  
ATOM   1960 HG21 THR A 131      10.489  -3.512 -42.636  1.00 89.31           H  
ATOM   1961 HG22 THR A 131       9.843  -2.631 -44.038  1.00 89.31           H  
ATOM   1962 HG23 THR A 131       9.878  -4.407 -44.039  1.00 89.31           H  
ATOM   1963  OG1 THR A 131       8.247  -4.691 -41.991  1.00 89.31           O  
ATOM   1964  HG1 THR A 131       8.972  -4.630 -41.365  1.00 89.31           H  
ATOM   1965  N   GLN A 132       5.582  -2.158 -42.310  1.00 89.47           N  
ATOM   1966  H   GLN A 132       5.799  -1.925 -43.269  1.00 89.47           H  
ATOM   1967  CA  GLN A 132       4.179  -2.289 -41.918  1.00 89.47           C  
ATOM   1968  HA  GLN A 132       3.989  -1.601 -41.095  1.00 89.47           H  
ATOM   1969  C   GLN A 132       3.861  -3.707 -41.409  1.00 89.47           C  
ATOM   1970  CB  GLN A 132       3.301  -1.880 -43.107  1.00 89.47           C  
ATOM   1971  HB2 GLN A 132       3.435  -2.587 -43.926  1.00 89.47           H  
ATOM   1972  HB3 GLN A 132       3.615  -0.892 -43.443  1.00 89.47           H  
ATOM   1973  O   GLN A 132       3.149  -3.844 -40.416  1.00 89.47           O  
ATOM   1974  CG  GLN A 132       1.816  -1.821 -42.726  1.00 89.47           C  
ATOM   1975  HG2 GLN A 132       1.469  -2.824 -42.479  1.00 89.47           H  
ATOM   1976  HG3 GLN A 132       1.690  -1.190 -41.846  1.00 89.47           H  
ATOM   1977  CD  GLN A 132       0.934  -1.266 -43.840  1.00 89.47           C  
ATOM   1978  NE2 GLN A 132      -0.365  -1.438 -43.740  1.00 89.47           N  
ATOM   1979 HE21 GLN A 132      -0.915  -1.088 -44.511  1.00 89.47           H  
ATOM   1980 HE22 GLN A 132      -0.745  -1.986 -42.981  1.00 89.47           H  
ATOM   1981  OE1 GLN A 132       1.368  -0.651 -44.801  1.00 89.47           O  
ATOM   1982  N   ASP A 133       4.438  -4.739 -42.029  1.00 91.63           N  
ATOM   1983  H   ASP A 133       4.999  -4.570 -42.851  1.00 91.63           H  
ATOM   1984  CA  ASP A 133       4.249  -6.136 -41.626  1.00 91.63           C  
ATOM   1985  HA  ASP A 133       3.181  -6.351 -41.579  1.00 91.63           H  
ATOM   1986  C   ASP A 133       4.832  -6.425 -40.235  1.00 91.63           C  
ATOM   1987  CB  ASP A 133       4.880  -7.068 -42.675  1.00 91.63           C  
ATOM   1988  HB2 ASP A 133       4.838  -8.091 -42.302  1.00 91.63           H  
ATOM   1989  HB3 ASP A 133       5.929  -6.801 -42.802  1.00 91.63           H  
ATOM   1990  O   ASP A 133       4.217  -7.139 -39.445  1.00 91.63           O  
ATOM   1991  CG  ASP A 133       4.173  -7.031 -44.036  1.00 91.63           C  
ATOM   1992  OD1 ASP A 133       2.973  -6.674 -44.075  1.00 91.63           O  
ATOM   1993  OD2 ASP A 133       4.847  -7.351 -45.039  1.00 91.63           O  
ATOM   1994  N   GLU A 134       5.975  -5.828 -39.887  1.00 89.06           N  
ATOM   1995  H   GLU A 134       6.447  -5.253 -40.570  1.00 89.06           H  
ATOM   1996  CA  GLU A 134       6.579  -5.969 -38.556  1.00 89.06           C  
ATOM   1997  HA  GLU A 134       6.641  -7.026 -38.299  1.00 89.06           H  
ATOM   1998  C   GLU A 134       5.740  -5.293 -37.465  1.00 89.06           C  
ATOM   1999  CB  GLU A 134       7.994  -5.383 -38.562  1.00 89.06           C  
ATOM   2000  HB2 GLU A 134       8.346  -5.280 -37.535  1.00 89.06           H  
ATOM   2001  HB3 GLU A 134       7.954  -4.392 -39.013  1.00 89.06           H  
ATOM   2002  O   GLU A 134       5.551  -5.869 -36.392  1.00 89.06           O  
ATOM   2003  CG  GLU A 134       8.992  -6.280 -39.310  1.00 89.06           C  
ATOM   2004  HG2 GLU A 134       9.169  -7.171 -38.708  1.00 89.06           H  
ATOM   2005  HG3 GLU A 134       8.564  -6.608 -40.258  1.00 89.06           H  
ATOM   2006  CD  GLU A 134      10.319  -5.565 -39.584  1.00 89.06           C  
ATOM   2007  OE1 GLU A 134      11.382  -6.215 -39.460  1.00 89.06           O  
ATOM   2008  OE2 GLU A 134      10.280  -4.364 -39.940  1.00 89.06           O  
ATOM   2009  N   TYR A 135       5.181  -4.107 -37.735  1.00 88.16           N  
ATOM   2010  H   TYR A 135       5.383  -3.663 -38.619  1.00 88.16           H  
ATOM   2011  CA  TYR A 135       4.246  -3.474 -36.800  1.00 88.16           C  
ATOM   2012  HA  TYR A 135       4.722  -3.405 -35.822  1.00 88.16           H  
ATOM   2013  C   TYR A 135       2.977  -4.310 -36.613  1.00 88.16           C  
ATOM   2014  CB  TYR A 135       3.870  -2.063 -37.270  1.00 88.16           C  
ATOM   2015  HB2 TYR A 135       3.563  -2.105 -38.315  1.00 88.16           H  
ATOM   2016  HB3 TYR A 135       3.007  -1.730 -36.693  1.00 88.16           H  
ATOM   2017  O   TYR A 135       2.509  -4.468 -35.486  1.00 88.16           O  
ATOM   2018  CG  TYR A 135       4.950  -1.016 -37.092  1.00 88.16           C  
ATOM   2019  CD1 TYR A 135       5.466  -0.740 -35.808  1.00 88.16           C  
ATOM   2020  HD1 TYR A 135       5.109  -1.292 -34.951  1.00 88.16           H  
ATOM   2021  CD2 TYR A 135       5.414  -0.289 -38.204  1.00 88.16           C  
ATOM   2022  HD2 TYR A 135       5.043  -0.515 -39.192  1.00 88.16           H  
ATOM   2023  CE1 TYR A 135       6.461   0.243 -35.641  1.00 88.16           C  
ATOM   2024  HE1 TYR A 135       6.879   0.431 -34.664  1.00 88.16           H  
ATOM   2025  CE2 TYR A 135       6.385   0.715 -38.036  1.00 88.16           C  
ATOM   2026  HE2 TYR A 135       6.765   1.253 -38.892  1.00 88.16           H  
ATOM   2027  OH  TYR A 135       7.912   1.894 -36.631  1.00 88.16           O  
ATOM   2028  HH  TYR A 135       8.316   1.854 -35.761  1.00 88.16           H  
ATOM   2029  CZ  TYR A 135       6.918   0.976 -36.759  1.00 88.16           C  
ATOM   2030  N   VAL A 136       2.430  -4.875 -37.694  1.00 91.85           N  
ATOM   2031  H   VAL A 136       2.859  -4.709 -38.593  1.00 91.85           H  
ATOM   2032  CA  VAL A 136       1.258  -5.761 -37.622  1.00 91.85           C  
ATOM   2033  HA  VAL A 136       0.465  -5.248 -37.078  1.00 91.85           H  
ATOM   2034  C   VAL A 136       1.582  -7.025 -36.823  1.00 91.85           C  
ATOM   2035  CB  VAL A 136       0.732  -6.084 -39.034  1.00 91.85           C  
ATOM   2036  HB  VAL A 136       1.559  -6.411 -39.665  1.00 91.85           H  
ATOM   2037  O   VAL A 136       0.796  -7.404 -35.957  1.00 91.85           O  
ATOM   2038  CG1 VAL A 136      -0.339  -7.183 -39.030  1.00 91.85           C  
ATOM   2039 HG11 VAL A 136      -1.128  -6.936 -38.321  1.00 91.85           H  
ATOM   2040 HG12 VAL A 136      -0.763  -7.289 -40.029  1.00 91.85           H  
ATOM   2041 HG13 VAL A 136       0.113  -8.136 -38.759  1.00 91.85           H  
ATOM   2042  CG2 VAL A 136       0.087  -4.841 -39.663  1.00 91.85           C  
ATOM   2043 HG21 VAL A 136       0.780  -3.999 -39.642  1.00 91.85           H  
ATOM   2044 HG22 VAL A 136      -0.168  -5.050 -40.702  1.00 91.85           H  
ATOM   2045 HG23 VAL A 136      -0.812  -4.566 -39.112  1.00 91.85           H  
ATOM   2046  N   ALA A 137       2.745  -7.643 -37.043  1.00 91.62           N  
ATOM   2047  H   ALA A 137       3.345  -7.307 -37.782  1.00 91.62           H  
ATOM   2048  CA  ALA A 137       3.188  -8.804 -36.275  1.00 91.62           C  
ATOM   2049  HA  ALA A 137       2.443  -9.594 -36.374  1.00 91.62           H  
ATOM   2050  C   ALA A 137       3.317  -8.487 -34.776  1.00 91.62           C  
ATOM   2051  CB  ALA A 137       4.508  -9.311 -36.866  1.00 91.62           C  
ATOM   2052  HB1 ALA A 137       4.854 -10.175 -36.299  1.00 91.62           H  
ATOM   2053  HB2 ALA A 137       4.360  -9.601 -37.906  1.00 91.62           H  
ATOM   2054  HB3 ALA A 137       5.266  -8.529 -36.818  1.00 91.62           H  
ATOM   2055  O   ALA A 137       2.811  -9.243 -33.949  1.00 91.62           O  
ATOM   2056  N   SER A 138       3.908  -7.339 -34.427  1.00 89.62           N  
ATOM   2057  H   SER A 138       4.329  -6.775 -35.151  1.00 89.62           H  
ATOM   2058  CA  SER A 138       4.025  -6.901 -33.032  1.00 89.62           C  
ATOM   2059  HA  SER A 138       4.493  -7.704 -32.461  1.00 89.62           H  
ATOM   2060  C   SER A 138       2.660  -6.616 -32.390  1.00 89.62           C  
ATOM   2061  CB  SER A 138       4.933  -5.674 -32.962  1.00 89.62           C  
ATOM   2062  HB2 SER A 138       4.464  -4.836 -33.478  1.00 89.62           H  
ATOM   2063  HB3 SER A 138       5.878  -5.904 -33.455  1.00 89.62           H  
ATOM   2064  O   SER A 138       2.437  -6.982 -31.239  1.00 89.62           O  
ATOM   2065  OG  SER A 138       5.190  -5.320 -31.619  1.00 89.62           O  
ATOM   2066  HG  SER A 138       5.413  -6.114 -31.128  1.00 89.62           H  
ATOM   2067  N   LEU A 139       1.705  -6.044 -33.135  1.00 90.24           N  
ATOM   2068  H   LEU A 139       1.943  -5.736 -34.067  1.00 90.24           H  
ATOM   2069  CA  LEU A 139       0.327  -5.865 -32.660  1.00 90.24           C  
ATOM   2070  HA  LEU A 139       0.353  -5.342 -31.704  1.00 90.24           H  
ATOM   2071  C   LEU A 139      -0.376  -7.204 -32.394  1.00 90.24           C  
ATOM   2072  CB  LEU A 139      -0.475  -5.039 -33.682  1.00 90.24           C  
ATOM   2073  HB2 LEU A 139      -0.258  -5.415 -34.682  1.00 90.24           H  
ATOM   2074  HB3 LEU A 139      -1.539  -5.193 -33.503  1.00 90.24           H  
ATOM   2075  O   LEU A 139      -1.075  -7.335 -31.389  1.00 90.24           O  
ATOM   2076  CG  LEU A 139      -0.196  -3.528 -33.637  1.00 90.24           C  
ATOM   2077  HG  LEU A 139       0.878  -3.345 -33.652  1.00 90.24           H  
ATOM   2078  CD1 LEU A 139      -0.825  -2.858 -34.861  1.00 90.24           C  
ATOM   2079 HD11 LEU A 139      -1.900  -3.035 -34.876  1.00 90.24           H  
ATOM   2080 HD12 LEU A 139      -0.628  -1.786 -34.832  1.00 90.24           H  
ATOM   2081 HD13 LEU A 139      -0.374  -3.269 -35.765  1.00 90.24           H  
ATOM   2082  CD2 LEU A 139      -0.797  -2.879 -32.386  1.00 90.24           C  
ATOM   2083 HD21 LEU A 139      -1.869  -3.074 -32.338  1.00 90.24           H  
ATOM   2084 HD22 LEU A 139      -0.319  -3.279 -31.492  1.00 90.24           H  
ATOM   2085 HD23 LEU A 139      -0.624  -1.804 -32.412  1.00 90.24           H  
ATOM   2086  N   PHE A 140      -0.185  -8.202 -33.261  1.00 93.56           N  
ATOM   2087  H   PHE A 140       0.380  -8.030 -34.080  1.00 93.56           H  
ATOM   2088  CA  PHE A 140      -0.719  -9.550 -33.042  1.00 93.56           C  
ATOM   2089  HA  PHE A 140      -1.787  -9.476 -32.837  1.00 93.56           H  
ATOM   2090  C   PHE A 140      -0.093 -10.233 -31.823  1.00 93.56           C  
ATOM   2091  CB  PHE A 140      -0.515 -10.417 -34.292  1.00 93.56           C  
ATOM   2092  HB2 PHE A 140       0.424 -10.154 -34.780  1.00 93.56           H  
ATOM   2093  HB3 PHE A 140      -0.431 -11.460 -33.987  1.00 93.56           H  
ATOM   2094  O   PHE A 140      -0.806 -10.880 -31.053  1.00 93.56           O  
ATOM   2095  CG  PHE A 140      -1.657 -10.340 -35.282  1.00 93.56           C  
ATOM   2096  CD1 PHE A 140      -2.894 -10.928 -34.959  1.00 93.56           C  
ATOM   2097  HD1 PHE A 140      -3.026 -11.417 -34.006  1.00 93.56           H  
ATOM   2098  CD2 PHE A 140      -1.488  -9.712 -36.528  1.00 93.56           C  
ATOM   2099  HD2 PHE A 140      -0.532  -9.283 -36.788  1.00 93.56           H  
ATOM   2100  CE1 PHE A 140      -3.960 -10.875 -35.873  1.00 93.56           C  
ATOM   2101  HE1 PHE A 140      -4.910 -11.321 -35.617  1.00 93.56           H  
ATOM   2102  CE2 PHE A 140      -2.555  -9.654 -37.442  1.00 93.56           C  
ATOM   2103  HE2 PHE A 140      -2.420  -9.169 -38.397  1.00 93.56           H  
ATOM   2104  CZ  PHE A 140      -3.792 -10.235 -37.114  1.00 93.56           C  
ATOM   2105  HZ  PHE A 140      -4.612 -10.191 -37.815  1.00 93.56           H  
ATOM   2106  N   GLU A 141       1.217 -10.082 -31.627  1.00 91.56           N  
ATOM   2107  H   GLU A 141       1.762  -9.586 -32.318  1.00 91.56           H  
ATOM   2108  CA  GLU A 141       1.918 -10.610 -30.454  1.00 91.56           C  
ATOM   2109  HA  GLU A 141       1.728 -11.681 -30.386  1.00 91.56           H  
ATOM   2110  C   GLU A 141       1.385  -9.971 -29.166  1.00 91.56           C  
ATOM   2111  CB  GLU A 141       3.428 -10.407 -30.641  1.00 91.56           C  
ATOM   2112  HB2 GLU A 141       3.701 -10.805 -31.618  1.00 91.56           H  
ATOM   2113  HB3 GLU A 141       3.662  -9.343 -30.622  1.00 91.56           H  
ATOM   2114  O   GLU A 141       1.004 -10.688 -28.240  1.00 91.56           O  
ATOM   2115  CG  GLU A 141       4.255 -11.139 -29.574  1.00 91.56           C  
ATOM   2116  HG2 GLU A 141       3.884 -12.160 -29.492  1.00 91.56           H  
ATOM   2117  HG3 GLU A 141       4.109 -10.647 -28.612  1.00 91.56           H  
ATOM   2118  CD  GLU A 141       5.755 -11.175 -29.913  1.00 91.56           C  
ATOM   2119  OE1 GLU A 141       6.431 -12.109 -29.421  1.00 91.56           O  
ATOM   2120  OE2 GLU A 141       6.217 -10.305 -30.690  1.00 91.56           O  
ATOM   2121  N   LEU A 142       1.214  -8.645 -29.159  1.00 89.60           N  
ATOM   2122  H   LEU A 142       1.565  -8.118 -29.947  1.00 89.60           H  
ATOM   2123  CA  LEU A 142       0.634  -7.911 -28.036  1.00 89.60           C  
ATOM   2124  HA  LEU A 142       1.245  -8.111 -27.155  1.00 89.60           H  
ATOM   2125  C   LEU A 142      -0.802  -8.368 -27.726  1.00 89.60           C  
ATOM   2126  CB  LEU A 142       0.670  -6.406 -28.357  1.00 89.60           C  
ATOM   2127  HB2 LEU A 142       1.590  -6.162 -28.888  1.00 89.60           H  
ATOM   2128  HB3 LEU A 142      -0.161  -6.173 -29.023  1.00 89.60           H  
ATOM   2129  O   LEU A 142      -1.155  -8.547 -26.563  1.00 89.60           O  
ATOM   2130  CG  LEU A 142       0.590  -5.533 -27.092  1.00 89.60           C  
ATOM   2131  HG  LEU A 142      -0.054  -6.005 -26.350  1.00 89.60           H  
ATOM   2132  CD1 LEU A 142       1.983  -5.323 -26.491  1.00 89.60           C  
ATOM   2133 HD11 LEU A 142       2.399  -6.285 -26.192  1.00 89.60           H  
ATOM   2134 HD12 LEU A 142       2.647  -4.863 -27.223  1.00 89.60           H  
ATOM   2135 HD13 LEU A 142       1.915  -4.687 -25.609  1.00 89.60           H  
ATOM   2136  CD2 LEU A 142      -0.003  -4.163 -27.419  1.00 89.60           C  
ATOM   2137 HD21 LEU A 142       0.615  -3.660 -28.162  1.00 89.60           H  
ATOM   2138 HD22 LEU A 142      -0.051  -3.559 -26.512  1.00 89.60           H  
ATOM   2139 HD23 LEU A 142      -1.013  -4.289 -27.810  1.00 89.60           H  
ATOM   2140  N   HIS A 143      -1.632  -8.589 -28.753  1.00 92.13           N  
ATOM   2141  H   HIS A 143      -1.302  -8.392 -29.687  1.00 92.13           H  
ATOM   2142  CA  HIS A 143      -2.996  -9.097 -28.570  1.00 92.13           C  
ATOM   2143  HA  HIS A 143      -3.508  -8.453 -27.854  1.00 92.13           H  
ATOM   2144  C   HIS A 143      -2.997 -10.516 -27.988  1.00 92.13           C  
ATOM   2145  CB  HIS A 143      -3.749  -9.042 -29.907  1.00 92.13           C  
ATOM   2146  HB2 HIS A 143      -3.396  -9.838 -30.562  1.00 92.13           H  
ATOM   2147  HB3 HIS A 143      -3.536  -8.090 -30.394  1.00 92.13           H  
ATOM   2148  O   HIS A 143      -3.738 -10.811 -27.056  1.00 92.13           O  
ATOM   2149  CG  HIS A 143      -5.245  -9.142 -29.747  1.00 92.13           C  
ATOM   2150  CD2 HIS A 143      -6.072 -10.128 -30.218  1.00 92.13           C  
ATOM   2151  HD2 HIS A 143      -5.766 -11.014 -30.753  1.00 92.13           H  
ATOM   2152  ND1 HIS A 143      -6.043  -8.219 -29.109  1.00 92.13           N  
ATOM   2153  HD1 HIS A 143      -5.719  -7.428 -28.572  1.00 92.13           H  
ATOM   2154  CE1 HIS A 143      -7.315  -8.639 -29.196  1.00 92.13           C  
ATOM   2155  HE1 HIS A 143      -8.166  -8.148 -28.746  1.00 92.13           H  
ATOM   2156  NE2 HIS A 143      -7.390  -9.770 -29.907  1.00 92.13           N  
ATOM   2157  N   THR A 144      -2.093 -11.370 -28.472  1.00 94.58           N  
ATOM   2158  H   THR A 144      -1.479 -11.042 -29.203  1.00 94.58           H  
ATOM   2159  CA  THR A 144      -1.928 -12.741 -27.970  1.00 94.58           C  
ATOM   2160  HA  THR A 144      -2.885 -13.259 -28.038  1.00 94.58           H  
ATOM   2161  C   THR A 144      -1.488 -12.754 -26.504  1.00 94.58           C  
ATOM   2162  CB  THR A 144      -0.890 -13.495 -28.814  1.00 94.58           C  
ATOM   2163  HB  THR A 144       0.085 -13.018 -28.709  1.00 94.58           H  
ATOM   2164  O   THR A 144      -1.947 -13.580 -25.714  1.00 94.58           O  
ATOM   2165  CG2 THR A 144      -0.760 -14.963 -28.405  1.00 94.58           C  
ATOM   2166 HG21 THR A 144      -1.742 -15.434 -28.423  1.00 94.58           H  
ATOM   2167 HG22 THR A 144      -0.099 -15.473 -29.105  1.00 94.58           H  
ATOM   2168 HG23 THR A 144      -0.338 -15.029 -27.402  1.00 94.58           H  
ATOM   2169  OG1 THR A 144      -1.243 -13.490 -30.178  1.00 94.58           O  
ATOM   2170  HG1 THR A 144      -1.159 -12.587 -30.494  1.00 94.58           H  
ATOM   2171  N   GLU A 145      -0.581 -11.859 -26.119  1.00 92.95           N  
ATOM   2172  H   GLU A 145      -0.181 -11.238 -26.807  1.00 92.95           H  
ATOM   2173  CA  GLU A 145      -0.104 -11.748 -24.741  1.00 92.95           C  
ATOM   2174  HA  GLU A 145       0.104 -12.753 -24.373  1.00 92.95           H  
ATOM   2175  C   GLU A 145      -1.163 -11.151 -23.804  1.00 92.95           C  
ATOM   2176  CB  GLU A 145       1.217 -10.974 -24.750  1.00 92.95           C  
ATOM   2177  HB2 GLU A 145       1.039  -9.918 -24.953  1.00 92.95           H  
ATOM   2178  HB3 GLU A 145       1.819 -11.389 -25.558  1.00 92.95           H  
ATOM   2179  O   GLU A 145      -1.281 -11.576 -22.649  1.00 92.95           O  
ATOM   2180  CG  GLU A 145       1.991 -11.139 -23.434  1.00 92.95           C  
ATOM   2181  HG2 GLU A 145       1.808 -12.141 -23.044  1.00 92.95           H  
ATOM   2182  HG3 GLU A 145       1.610 -10.424 -22.705  1.00 92.95           H  
ATOM   2183  CD  GLU A 145       3.510 -10.963 -23.604  1.00 92.95           C  
ATOM   2184  OE1 GLU A 145       4.237 -11.432 -22.698  1.00 92.95           O  
ATOM   2185  OE2 GLU A 145       3.940 -10.401 -24.633  1.00 92.95           O  
ATOM   2186  N   LEU A 146      -2.005 -10.249 -24.317  1.00 92.84           N  
ATOM   2187  H   LEU A 146      -1.835  -9.915 -25.254  1.00 92.84           H  
ATOM   2188  CA  LEU A 146      -3.176  -9.741 -23.606  1.00 92.84           C  
ATOM   2189  HA  LEU A 146      -2.837  -9.382 -22.634  1.00 92.84           H  
ATOM   2190  C   LEU A 146      -4.213 -10.848 -23.355  1.00 92.84           C  
ATOM   2191  CB  LEU A 146      -3.763  -8.560 -24.398  1.00 92.84           C  
ATOM   2192  HB2 LEU A 146      -4.129  -8.929 -25.356  1.00 92.84           H  
ATOM   2193  HB3 LEU A 146      -2.970  -7.840 -24.596  1.00 92.84           H  
ATOM   2194  O   LEU A 146      -4.682 -10.988 -22.225  1.00 92.84           O  
ATOM   2195  CG  LEU A 146      -4.917  -7.839 -23.682  1.00 92.84           C  
ATOM   2196  HG  LEU A 146      -5.720  -8.544 -23.466  1.00 92.84           H  
ATOM   2197  CD1 LEU A 146      -4.463  -7.184 -22.374  1.00 92.84           C  
ATOM   2198 HD11 LEU A 146      -4.188  -7.953 -21.651  1.00 92.84           H  
ATOM   2199 HD12 LEU A 146      -3.608  -6.533 -22.557  1.00 92.84           H  
ATOM   2200 HD13 LEU A 146      -5.281  -6.602 -21.950  1.00 92.84           H  
ATOM   2201  CD2 LEU A 146      -5.473  -6.746 -24.597  1.00 92.84           C  
ATOM   2202 HD21 LEU A 146      -5.838  -7.205 -25.516  1.00 92.84           H  
ATOM   2203 HD22 LEU A 146      -4.692  -6.024 -24.835  1.00 92.84           H  
ATOM   2204 HD23 LEU A 146      -6.304  -6.242 -24.105  1.00 92.84           H  
ATOM   2205  N   ASP A 147      -4.512 -11.678 -24.356  1.00 93.54           N  
ATOM   2206  H   ASP A 147      -4.169 -11.460 -25.281  1.00 93.54           H  
ATOM   2207  CA  ASP A 147      -5.433 -12.814 -24.216  1.00 93.54           C  
ATOM   2208  HA  ASP A 147      -6.398 -12.453 -23.860  1.00 93.54           H  
ATOM   2209  C   ASP A 147      -4.923 -13.838 -23.192  1.00 93.54           C  
ATOM   2210  CB  ASP A 147      -5.634 -13.503 -25.576  1.00 93.54           C  
ATOM   2211  HB2 ASP A 147      -4.665 -13.667 -26.047  1.00 93.54           H  
ATOM   2212  HB3 ASP A 147      -6.083 -14.481 -25.401  1.00 93.54           H  
ATOM   2213  O   ASP A 147      -5.674 -14.289 -22.321  1.00 93.54           O  
ATOM   2214  CG  ASP A 147      -6.552 -12.748 -26.543  1.00 93.54           C  
ATOM   2215  OD1 ASP A 147      -7.305 -11.861 -26.079  1.00 93.54           O  
ATOM   2216  OD2 ASP A 147      -6.542 -13.142 -27.731  1.00 93.54           O  
ATOM   2217  N   LYS A 148      -3.622 -14.164 -23.235  1.00 95.03           N  
ATOM   2218  H   LYS A 148      -3.073 -13.770 -23.986  1.00 95.03           H  
ATOM   2219  CA  LYS A 148      -2.973 -15.029 -22.233  1.00 95.03           C  
ATOM   2220  HA  LYS A 148      -3.486 -15.990 -22.195  1.00 95.03           H  
ATOM   2221  C   LYS A 148      -3.061 -14.435 -20.831  1.00 95.03           C  
ATOM   2222  CB  LYS A 148      -1.499 -15.240 -22.587  1.00 95.03           C  
ATOM   2223  HB2 LYS A 148      -0.982 -15.645 -21.716  1.00 95.03           H  
ATOM   2224  HB3 LYS A 148      -1.051 -14.276 -22.826  1.00 95.03           H  
ATOM   2225  O   LYS A 148      -3.367 -15.150 -19.879  1.00 95.03           O  
ATOM   2226  CG  LYS A 148      -1.296 -16.213 -23.752  1.00 95.03           C  
ATOM   2227  HG2 LYS A 148      -1.887 -15.900 -24.613  1.00 95.03           H  
ATOM   2228  HG3 LYS A 148      -1.610 -17.213 -23.453  1.00 95.03           H  
ATOM   2229  CD  LYS A 148       0.189 -16.218 -24.121  1.00 95.03           C  
ATOM   2230  HD2 LYS A 148       0.486 -15.198 -24.363  1.00 95.03           H  
ATOM   2231  HD3 LYS A 148       0.774 -16.563 -23.268  1.00 95.03           H  
ATOM   2232  CE  LYS A 148       0.450 -17.114 -25.329  1.00 95.03           C  
ATOM   2233  HE2 LYS A 148       0.250 -18.149 -25.050  1.00 95.03           H  
ATOM   2234  HE3 LYS A 148      -0.249 -16.832 -26.117  1.00 95.03           H  
ATOM   2235  NZ  LYS A 148       1.846 -16.946 -25.801  1.00 95.03           N  
ATOM   2236  HZ1 LYS A 148       2.028 -17.511 -26.618  1.00 95.03           H  
ATOM   2237  HZ2 LYS A 148       2.503 -17.177 -25.069  1.00 95.03           H  
ATOM   2238  HZ3 LYS A 148       2.005 -15.980 -26.051  1.00 95.03           H  
ATOM   2239  N   SER A 149      -2.817 -13.133 -20.701  1.00 89.43           N  
ATOM   2240  H   SER A 149      -2.557 -12.609 -21.525  1.00 89.43           H  
ATOM   2241  CA  SER A 149      -2.928 -12.432 -19.419  1.00 89.43           C  
ATOM   2242  HA  SER A 149      -2.288 -12.927 -18.689  1.00 89.43           H  
ATOM   2243  C   SER A 149      -4.361 -12.481 -18.881  1.00 89.43           C  
ATOM   2244  CB  SER A 149      -2.451 -10.984 -19.550  1.00 89.43           C  
ATOM   2245  HB2 SER A 149      -2.568 -10.483 -18.590  1.00 89.43           H  
ATOM   2246  HB3 SER A 149      -3.043 -10.454 -20.297  1.00 89.43           H  
ATOM   2247  O   SER A 149      -4.555 -12.734 -17.695  1.00 89.43           O  
ATOM   2248  OG  SER A 149      -1.087 -10.958 -19.918  1.00 89.43           O  
ATOM   2249  HG  SER A 149      -1.024 -11.152 -20.856  1.00 89.43           H  
ATOM   2250  N   GLY A 150      -5.369 -12.326 -19.747  1.00 91.11           N  
ATOM   2251  H   GLY A 150      -5.148 -12.099 -20.706  1.00 91.11           H  
ATOM   2252  CA  GLY A 150      -6.781 -12.475 -19.386  1.00 91.11           C  
ATOM   2253  HA2 GLY A 150      -7.387 -12.254 -20.264  1.00 91.11           H  
ATOM   2254  HA3 GLY A 150      -7.031 -11.766 -18.597  1.00 91.11           H  
ATOM   2255  C   GLY A 150      -7.141 -13.886 -18.904  1.00 91.11           C  
ATOM   2256  O   GLY A 150      -7.854 -14.031 -17.910  1.00 91.11           O  
ATOM   2257  N   GLN A 151      -6.604 -14.928 -19.550  1.00 92.72           N  
ATOM   2258  H   GLN A 151      -6.055 -14.747 -20.378  1.00 92.72           H  
ATOM   2259  CA  GLN A 151      -6.786 -16.319 -19.114  1.00 92.72           C  
ATOM   2260  HA  GLN A 151      -7.852 -16.522 -19.013  1.00 92.72           H  
ATOM   2261  C   GLN A 151      -6.162 -16.579 -17.742  1.00 92.72           C  
ATOM   2262  CB  GLN A 151      -6.200 -17.292 -20.146  1.00 92.72           C  
ATOM   2263  HB2 GLN A 151      -5.198 -16.971 -20.431  1.00 92.72           H  
ATOM   2264  HB3 GLN A 151      -6.129 -18.282 -19.697  1.00 92.72           H  
ATOM   2265  O   GLN A 151      -6.846 -17.081 -16.852  1.00 92.72           O  
ATOM   2266  CG  GLN A 151      -7.085 -17.396 -21.392  1.00 92.72           C  
ATOM   2267  HG2 GLN A 151      -7.208 -16.409 -21.839  1.00 92.72           H  
ATOM   2268  HG3 GLN A 151      -8.068 -17.763 -21.099  1.00 92.72           H  
ATOM   2269  CD  GLN A 151      -6.517 -18.335 -22.453  1.00 92.72           C  
ATOM   2270  NE2 GLN A 151      -7.232 -18.540 -23.537  1.00 92.72           N  
ATOM   2271 HE21 GLN A 151      -8.081 -18.016 -23.689  1.00 92.72           H  
ATOM   2272 HE22 GLN A 151      -6.804 -19.132 -24.234  1.00 92.72           H  
ATOM   2273  OE1 GLN A 151      -5.438 -18.898 -22.358  1.00 92.72           O  
ATOM   2274  N   LEU A 152      -4.905 -16.172 -17.541  1.00 91.85           N  
ATOM   2275  H   LEU A 152      -4.398 -15.775 -18.319  1.00 91.85           H  
ATOM   2276  CA  LEU A 152      -4.225 -16.304 -16.249  1.00 91.85           C  
ATOM   2277  HA  LEU A 152      -4.192 -17.357 -15.968  1.00 91.85           H  
ATOM   2278  C   LEU A 152      -4.979 -15.574 -15.132  1.00 91.85           C  
ATOM   2279  CB  LEU A 152      -2.797 -15.745 -16.364  1.00 91.85           C  
ATOM   2280  HB2 LEU A 152      -2.393 -15.607 -15.361  1.00 91.85           H  
ATOM   2281  HB3 LEU A 152      -2.846 -14.764 -16.837  1.00 91.85           H  
ATOM   2282  O   LEU A 152      -5.095 -16.092 -14.022  1.00 91.85           O  
ATOM   2283  CG  LEU A 152      -1.826 -16.638 -17.154  1.00 91.85           C  
ATOM   2284  HG  LEU A 152      -2.254 -16.891 -18.124  1.00 91.85           H  
ATOM   2285  CD1 LEU A 152      -0.518 -15.877 -17.382  1.00 91.85           C  
ATOM   2286 HD11 LEU A 152       0.170 -16.498 -17.957  1.00 91.85           H  
ATOM   2287 HD12 LEU A 152      -0.722 -14.969 -17.948  1.00 91.85           H  
ATOM   2288 HD13 LEU A 152      -0.064 -15.616 -16.427  1.00 91.85           H  
ATOM   2289  CD2 LEU A 152      -1.496 -17.931 -16.402  1.00 91.85           C  
ATOM   2290 HD21 LEU A 152      -0.755 -18.504 -16.960  1.00 91.85           H  
ATOM   2291 HD22 LEU A 152      -1.113 -17.706 -15.407  1.00 91.85           H  
ATOM   2292 HD23 LEU A 152      -2.390 -18.549 -16.308  1.00 91.85           H  
ATOM   2293  N   LEU A 153      -5.533 -14.393 -15.422  1.00 86.80           N  
ATOM   2294  H   LEU A 153      -5.366 -13.990 -16.333  1.00 86.80           H  
ATOM   2295  CA  LEU A 153      -6.351 -13.654 -14.464  1.00 86.80           C  
ATOM   2296  HA  LEU A 153      -5.764 -13.525 -13.554  1.00 86.80           H  
ATOM   2297  C   LEU A 153      -7.621 -14.437 -14.098  1.00 86.80           C  
ATOM   2298  CB  LEU A 153      -6.702 -12.271 -15.043  1.00 86.80           C  
ATOM   2299  HB2 LEU A 153      -5.917 -11.934 -15.719  1.00 86.80           H  
ATOM   2300  HB3 LEU A 153      -7.616 -12.357 -15.630  1.00 86.80           H  
ATOM   2301  O   LEU A 153      -7.947 -14.567 -12.920  1.00 86.80           O  
ATOM   2302  CG  LEU A 153      -6.879 -11.216 -13.938  1.00 86.80           C  
ATOM   2303  HG  LEU A 153      -7.211 -11.691 -13.015  1.00 86.80           H  
ATOM   2304  CD1 LEU A 153      -5.556 -10.489 -13.684  1.00 86.80           C  
ATOM   2305 HD11 LEU A 153      -5.236  -9.960 -14.582  1.00 86.80           H  
ATOM   2306 HD12 LEU A 153      -5.681  -9.776 -12.869  1.00 86.80           H  
ATOM   2307 HD13 LEU A 153      -4.791 -11.213 -13.402  1.00 86.80           H  
ATOM   2308  CD2 LEU A 153      -7.928 -10.183 -14.339  1.00 86.80           C  
ATOM   2309 HD21 LEU A 153      -7.646  -9.711 -15.280  1.00 86.80           H  
ATOM   2310 HD22 LEU A 153      -8.896 -10.671 -14.456  1.00 86.80           H  
ATOM   2311 HD23 LEU A 153      -8.010  -9.420 -13.565  1.00 86.80           H  
ATOM   2312  N   SER A 154      -8.317 -14.997 -15.092  1.00 88.96           N  
ATOM   2313  H   SER A 154      -7.990 -14.862 -16.037  1.00 88.96           H  
ATOM   2314  CA  SER A 154      -9.509 -15.824 -14.869  1.00 88.96           C  
ATOM   2315  HA  SER A 154     -10.250 -15.233 -14.332  1.00 88.96           H  
ATOM   2316  C   SER A 154      -9.201 -17.070 -14.034  1.00 88.96           C  
ATOM   2317  CB  SER A 154     -10.110 -16.249 -16.211  1.00 88.96           C  
ATOM   2318  HB2 SER A 154     -10.324 -15.364 -16.811  1.00 88.96           H  
ATOM   2319  HB3 SER A 154      -9.402 -16.877 -16.751  1.00 88.96           H  
ATOM   2320  O   SER A 154      -9.992 -17.433 -13.163  1.00 88.96           O  
ATOM   2321  OG  SER A 154     -11.310 -16.971 -15.999  1.00 88.96           O  
ATOM   2322  HG  SER A 154     -11.151 -17.632 -15.321  1.00 88.96           H  
ATOM   2323  N   GLU A 155      -8.068 -17.728 -14.279  1.00 90.78           N  
ATOM   2324  H   GLU A 155      -7.482 -17.421 -15.042  1.00 90.78           H  
ATOM   2325  CA  GLU A 155      -7.618 -18.878 -13.489  1.00 90.78           C  
ATOM   2326  HA  GLU A 155      -8.410 -19.625 -13.448  1.00 90.78           H  
ATOM   2327  C   GLU A 155      -7.303 -18.475 -12.045  1.00 90.78           C  
ATOM   2328  CB  GLU A 155      -6.381 -19.514 -14.136  1.00 90.78           C  
ATOM   2329  HB2 GLU A 155      -5.949 -20.222 -13.428  1.00 90.78           H  
ATOM   2330  HB3 GLU A 155      -5.645 -18.738 -14.344  1.00 90.78           H  
ATOM   2331  O   GLU A 155      -7.754 -19.138 -11.110  1.00 90.78           O  
ATOM   2332  CG  GLU A 155      -6.721 -20.271 -15.428  1.00 90.78           C  
ATOM   2333  HG2 GLU A 155      -7.216 -19.596 -16.126  1.00 90.78           H  
ATOM   2334  HG3 GLU A 155      -7.426 -21.066 -15.182  1.00 90.78           H  
ATOM   2335  CD  GLU A 155      -5.487 -20.887 -16.109  1.00 90.78           C  
ATOM   2336  OE1 GLU A 155      -5.690 -21.547 -17.153  1.00 90.78           O  
ATOM   2337  OE2 GLU A 155      -4.361 -20.732 -15.581  1.00 90.78           O  
ATOM   2338  N   ALA A 156      -6.602 -17.355 -11.846  1.00 81.22           N  
ATOM   2339  H   ALA A 156      -6.238 -16.862 -12.649  1.00 81.22           H  
ATOM   2340  CA  ALA A 156      -6.310 -16.826 -10.517  1.00 81.22           C  
ATOM   2341  HA  ALA A 156      -5.772 -17.588  -9.954  1.00 81.22           H  
ATOM   2342  C   ALA A 156      -7.595 -16.501  -9.735  1.00 81.22           C  
ATOM   2343  CB  ALA A 156      -5.402 -15.600 -10.662  1.00 81.22           C  
ATOM   2344  HB1 ALA A 156      -5.154 -15.211  -9.675  1.00 81.22           H  
ATOM   2345  HB2 ALA A 156      -4.483 -15.881 -11.177  1.00 81.22           H  
ATOM   2346  HB3 ALA A 156      -5.907 -14.822 -11.235  1.00 81.22           H  
ATOM   2347  O   ALA A 156      -7.704 -16.868  -8.565  1.00 81.22           O  
ATOM   2348  N   TYR A 157      -8.596 -15.892 -10.381  1.00 79.61           N  
ATOM   2349  H   TYR A 157      -8.434 -15.580 -11.328  1.00 79.61           H  
ATOM   2350  CA  TYR A 157      -9.910 -15.651  -9.774  1.00 79.61           C  
ATOM   2351  HA  TYR A 157      -9.768 -15.107  -8.840  1.00 79.61           H  
ATOM   2352  C   TYR A 157     -10.638 -16.953  -9.414  1.00 79.61           C  
ATOM   2353  CB  TYR A 157     -10.777 -14.793 -10.708  1.00 79.61           C  
ATOM   2354  HB2 TYR A 157     -10.544 -15.021 -11.748  1.00 79.61           H  
ATOM   2355  HB3 TYR A 157     -11.824 -15.055 -10.554  1.00 79.61           H  
ATOM   2356  O   TYR A 157     -11.215 -17.056  -8.332  1.00 79.61           O  
ATOM   2357  CG  TYR A 157     -10.653 -13.304 -10.457  1.00 79.61           C  
ATOM   2358  CD1 TYR A 157     -11.243 -12.747  -9.304  1.00 79.61           C  
ATOM   2359  HD1 TYR A 157     -11.767 -13.382  -8.606  1.00 79.61           H  
ATOM   2360  CD2 TYR A 157      -9.970 -12.472 -11.364  1.00 79.61           C  
ATOM   2361  HD2 TYR A 157      -9.532 -12.889 -12.259  1.00 79.61           H  
ATOM   2362  CE1 TYR A 157     -11.141 -11.365  -9.053  1.00 79.61           C  
ATOM   2363  HE1 TYR A 157     -11.589 -10.945  -8.165  1.00 79.61           H  
ATOM   2364  CE2 TYR A 157      -9.860 -11.092 -11.114  1.00 79.61           C  
ATOM   2365  HE2 TYR A 157      -9.334 -10.446 -11.800  1.00 79.61           H  
ATOM   2366  OH  TYR A 157     -10.337  -9.203  -9.725  1.00 79.61           O  
ATOM   2367  HH  TYR A 157     -10.748  -8.954  -8.894  1.00 79.61           H  
ATOM   2368  CZ  TYR A 157     -10.445 -10.536  -9.958  1.00 79.61           C  
ATOM   2369  N   ALA A 158     -10.593 -17.968 -10.283  1.00 86.39           N  
ATOM   2370  H   ALA A 158     -10.122 -17.834 -11.166  1.00 86.39           H  
ATOM   2371  CA  ALA A 158     -11.210 -19.265 -10.006  1.00 86.39           C  
ATOM   2372  HA  ALA A 158     -12.257 -19.101  -9.752  1.00 86.39           H  
ATOM   2373  C   ALA A 158     -10.555 -19.971  -8.806  1.00 86.39           C  
ATOM   2374  CB  ALA A 158     -11.148 -20.124 -11.274  1.00 86.39           C  
ATOM   2375  HB1 ALA A 158     -11.647 -19.607 -12.094  1.00 86.39           H  
ATOM   2376  HB2 ALA A 158     -10.111 -20.312 -11.551  1.00 86.39           H  
ATOM   2377  HB3 ALA A 158     -11.648 -21.076 -11.096  1.00 86.39           H  
ATOM   2378  O   ALA A 158     -11.259 -20.501  -7.944  1.00 86.39           O  
ATOM   2379  N   VAL A 159      -9.219 -19.938  -8.719  1.00 85.87           N  
ATOM   2380  H   VAL A 159      -8.704 -19.508  -9.474  1.00 85.87           H  
ATOM   2381  CA  VAL A 159      -8.473 -20.455  -7.563  1.00 85.87           C  
ATOM   2382  HA  VAL A 159      -8.783 -21.484  -7.382  1.00 85.87           H  
ATOM   2383  C   VAL A 159      -8.816 -19.661  -6.304  1.00 85.87           C  
ATOM   2384  CB  VAL A 159      -6.955 -20.456  -7.829  1.00 85.87           C  
ATOM   2385  HB  VAL A 159      -6.639 -19.462  -8.145  1.00 85.87           H  
ATOM   2386  O   VAL A 159      -9.092 -20.277  -5.279  1.00 85.87           O  
ATOM   2387  CG1 VAL A 159      -6.146 -20.855  -6.585  1.00 85.87           C  
ATOM   2388 HG11 VAL A 159      -6.258 -20.102  -5.805  1.00 85.87           H  
ATOM   2389 HG12 VAL A 159      -6.490 -21.818  -6.206  1.00 85.87           H  
ATOM   2390 HG13 VAL A 159      -5.088 -20.921  -6.838  1.00 85.87           H  
ATOM   2391  CG2 VAL A 159      -6.602 -21.466  -8.930  1.00 85.87           C  
ATOM   2392 HG21 VAL A 159      -5.536 -21.413  -9.152  1.00 85.87           H  
ATOM   2393 HG22 VAL A 159      -7.148 -21.237  -9.846  1.00 85.87           H  
ATOM   2394 HG23 VAL A 159      -6.859 -22.476  -8.612  1.00 85.87           H  
ATOM   2395  N   GLY A 160      -8.880 -18.328  -6.396  1.00 77.17           N  
ATOM   2396  H   GLY A 160      -8.620 -17.898  -7.272  1.00 77.17           H  
ATOM   2397  CA  GLY A 160      -9.284 -17.435  -5.307  1.00 77.17           C  
ATOM   2398  HA2 GLY A 160      -9.362 -16.420  -5.698  1.00 77.17           H  
ATOM   2399  HA3 GLY A 160      -8.525 -17.445  -4.525  1.00 77.17           H  
ATOM   2400  C   GLY A 160     -10.640 -17.814  -4.703  1.00 77.17           C  
ATOM   2401  O   GLY A 160     -10.731 -18.059  -3.497  1.00 77.17           O  
ATOM   2402  N   ASN A 161     -11.660 -17.981  -5.548  1.00 80.95           N  
ATOM   2403  H   ASN A 161     -11.523 -17.722  -6.514  1.00 80.95           H  
ATOM   2404  CA  ASN A 161     -13.000 -18.402  -5.122  1.00 80.95           C  
ATOM   2405  HA  ASN A 161     -13.371 -17.707  -4.369  1.00 80.95           H  
ATOM   2406  C   ASN A 161     -12.994 -19.805  -4.485  1.00 80.95           C  
ATOM   2407  CB  ASN A 161     -13.941 -18.371  -6.339  1.00 80.95           C  
ATOM   2408  HB2 ASN A 161     -13.496 -18.932  -7.160  1.00 80.95           H  
ATOM   2409  HB3 ASN A 161     -14.882 -18.848  -6.064  1.00 80.95           H  
ATOM   2410  O   ASN A 161     -13.679 -20.047  -3.493  1.00 80.95           O  
ATOM   2411  CG  ASN A 161     -14.280 -16.971  -6.823  1.00 80.95           C  
ATOM   2412  ND2 ASN A 161     -14.957 -16.861  -7.942  1.00 80.95           N  
ATOM   2413 HD21 ASN A 161     -15.151 -15.911  -8.222  1.00 80.95           H  
ATOM   2414 HD22 ASN A 161     -15.207 -17.679  -8.479  1.00 80.95           H  
ATOM   2415  OD1 ASN A 161     -13.969 -15.960  -6.228  1.00 80.95           O  
ATOM   2416  N   LEU A 162     -12.201 -20.740  -5.021  1.00 82.86           N  
ATOM   2417  H   LEU A 162     -11.660 -20.497  -5.839  1.00 82.86           H  
ATOM   2418  CA  LEU A 162     -12.022 -22.069  -4.425  1.00 82.86           C  
ATOM   2419  HA  LEU A 162     -13.003 -22.526  -4.292  1.00 82.86           H  
ATOM   2420  C   LEU A 162     -11.393 -21.987  -3.030  1.00 82.86           C  
ATOM   2421  CB  LEU A 162     -11.174 -22.943  -5.368  1.00 82.86           C  
ATOM   2422  HB2 LEU A 162     -10.485 -23.557  -4.789  1.00 82.86           H  
ATOM   2423  HB3 LEU A 162     -10.566 -22.297  -6.001  1.00 82.86           H  
ATOM   2424  O   LEU A 162     -11.880 -22.639  -2.107  1.00 82.86           O  
ATOM   2425  CG  LEU A 162     -12.035 -23.859  -6.251  1.00 82.86           C  
ATOM   2426  HG  LEU A 162     -12.959 -23.349  -6.523  1.00 82.86           H  
ATOM   2427  CD1 LEU A 162     -11.293 -24.215  -7.537  1.00 82.86           C  
ATOM   2428 HD11 LEU A 162     -11.911 -24.869  -8.153  1.00 82.86           H  
ATOM   2429 HD12 LEU A 162     -11.086 -23.303  -8.097  1.00 82.86           H  
ATOM   2430 HD13 LEU A 162     -10.351 -24.711  -7.303  1.00 82.86           H  
ATOM   2431  CD2 LEU A 162     -12.371 -25.160  -5.514  1.00 82.86           C  
ATOM   2432 HD21 LEU A 162     -12.873 -24.929  -4.574  1.00 82.86           H  
ATOM   2433 HD22 LEU A 162     -13.036 -25.766  -6.129  1.00 82.86           H  
ATOM   2434 HD23 LEU A 162     -11.459 -25.719  -5.303  1.00 82.86           H  
ATOM   2435  N   THR A 163     -10.350 -21.172  -2.850  1.00 81.17           N  
ATOM   2436  H   THR A 163      -9.966 -20.681  -3.645  1.00 81.17           H  
ATOM   2437  CA  THR A 163      -9.751 -20.945  -1.527  1.00 81.17           C  
ATOM   2438  HA  THR A 163      -9.484 -21.916  -1.110  1.00 81.17           H  
ATOM   2439  C   THR A 163     -10.734 -20.328  -0.543  1.00 81.17           C  
ATOM   2440  CB  THR A 163      -8.479 -20.080  -1.567  1.00 81.17           C  
ATOM   2441  HB  THR A 163      -8.406 -19.502  -0.646  1.00 81.17           H  
ATOM   2442  O   THR A 163     -10.733 -20.730   0.617  1.00 81.17           O  
ATOM   2443  CG2 THR A 163      -7.233 -20.955  -1.672  1.00 81.17           C  
ATOM   2444 HG21 THR A 163      -6.347 -20.321  -1.708  1.00 81.17           H  
ATOM   2445 HG22 THR A 163      -7.282 -21.551  -2.584  1.00 81.17           H  
ATOM   2446 HG23 THR A 163      -7.166 -21.613  -0.806  1.00 81.17           H  
ATOM   2447  OG1 THR A 163      -8.421 -19.202  -2.659  1.00 81.17           O  
ATOM   2448  HG1 THR A 163      -9.271 -18.774  -2.777  1.00 81.17           H  
ATOM   2449  N   GLU A 164     -11.606 -19.419  -0.984  1.00 76.25           N  
ATOM   2450  H   GLU A 164     -11.550 -19.101  -1.941  1.00 76.25           H  
ATOM   2451  CA  GLU A 164     -12.650 -18.838  -0.136  1.00 76.25           C  
ATOM   2452  HA  GLU A 164     -12.183 -18.404   0.748  1.00 76.25           H  
ATOM   2453  C   GLU A 164     -13.646 -19.906   0.344  1.00 76.25           C  
ATOM   2454  CB  GLU A 164     -13.346 -17.710  -0.907  1.00 76.25           C  
ATOM   2455  HB2 GLU A 164     -12.584 -17.044  -1.312  1.00 76.25           H  
ATOM   2456  HB3 GLU A 164     -13.920 -18.132  -1.732  1.00 76.25           H  
ATOM   2457  O   GLU A 164     -13.915 -20.013   1.543  1.00 76.25           O  
ATOM   2458  CG  GLU A 164     -14.276 -16.899   0.005  1.00 76.25           C  
ATOM   2459  HG2 GLU A 164     -15.042 -17.561   0.408  1.00 76.25           H  
ATOM   2460  HG3 GLU A 164     -13.692 -16.514   0.840  1.00 76.25           H  
ATOM   2461  CD  GLU A 164     -14.964 -15.729  -0.715  1.00 76.25           C  
ATOM   2462  OE1 GLU A 164     -15.693 -14.997  -0.009  1.00 76.25           O  
ATOM   2463  OE2 GLU A 164     -14.788 -15.595  -1.945  1.00 76.25           O  
ATOM   2464  N   VAL A 165     -14.112 -20.779  -0.556  1.00 81.43           N  
ATOM   2465  H   VAL A 165     -13.877 -20.626  -1.526  1.00 81.43           H  
ATOM   2466  CA  VAL A 165     -14.993 -21.906  -0.199  1.00 81.43           C  
ATOM   2467  HA  VAL A 165     -15.865 -21.508   0.320  1.00 81.43           H  
ATOM   2468  C   VAL A 165     -14.297 -22.869   0.766  1.00 81.43           C  
ATOM   2469  CB  VAL A 165     -15.477 -22.647  -1.461  1.00 81.43           C  
ATOM   2470  HB  VAL A 165     -14.616 -22.931  -2.066  1.00 81.43           H  
ATOM   2471  O   VAL A 165     -14.884 -23.270   1.774  1.00 81.43           O  
ATOM   2472  CG1 VAL A 165     -16.272 -23.917  -1.124  1.00 81.43           C  
ATOM   2473 HG11 VAL A 165     -17.096 -23.675  -0.453  1.00 81.43           H  
ATOM   2474 HG12 VAL A 165     -16.669 -24.358  -2.038  1.00 81.43           H  
ATOM   2475 HG13 VAL A 165     -15.627 -24.656  -0.648  1.00 81.43           H  
ATOM   2476  CG2 VAL A 165     -16.396 -21.751  -2.300  1.00 81.43           C  
ATOM   2477 HG21 VAL A 165     -15.890 -20.821  -2.562  1.00 81.43           H  
ATOM   2478 HG22 VAL A 165     -16.672 -22.261  -3.223  1.00 81.43           H  
ATOM   2479 HG23 VAL A 165     -17.295 -21.503  -1.737  1.00 81.43           H  
ATOM   2480  N   MET A 166     -13.034 -23.219   0.508  1.00 81.64           N  
ATOM   2481  H   MET A 166     -12.600 -22.857  -0.329  1.00 81.64           H  
ATOM   2482  CA  MET A 166     -12.261 -24.092   1.399  1.00 81.64           C  
ATOM   2483  HA  MET A 166     -12.822 -25.012   1.560  1.00 81.64           H  
ATOM   2484  C   MET A 166     -12.037 -23.452   2.772  1.00 81.64           C  
ATOM   2485  CB  MET A 166     -10.907 -24.445   0.771  1.00 81.64           C  
ATOM   2486  HB2 MET A 166     -10.390 -23.533   0.471  1.00 81.64           H  
ATOM   2487  HB3 MET A 166     -10.297 -24.954   1.518  1.00 81.64           H  
ATOM   2488  O   MET A 166     -12.080 -24.151   3.786  1.00 81.64           O  
ATOM   2489  CG  MET A 166     -11.048 -25.372  -0.438  1.00 81.64           C  
ATOM   2490  HG2 MET A 166     -11.609 -26.259  -0.148  1.00 81.64           H  
ATOM   2491  HG3 MET A 166     -11.623 -24.862  -1.212  1.00 81.64           H  
ATOM   2492  SD  MET A 166      -9.462 -25.884  -1.157  1.00 81.64           S  
ATOM   2493  CE  MET A 166      -9.132 -27.359  -0.162  1.00 81.64           C  
ATOM   2494  HE1 MET A 166      -9.958 -28.062  -0.271  1.00 81.64           H  
ATOM   2495  HE2 MET A 166      -9.027 -27.076   0.885  1.00 81.64           H  
ATOM   2496  HE3 MET A 166      -8.210 -27.826  -0.509  1.00 81.64           H  
ATOM   2497  N   LEU A 167     -11.827 -22.135   2.827  1.00 79.17           N  
ATOM   2498  H   LEU A 167     -11.776 -21.615   1.962  1.00 79.17           H  
ATOM   2499  CA  LEU A 167     -11.693 -21.393   4.075  1.00 79.17           C  
ATOM   2500  HA  LEU A 167     -10.939 -21.897   4.681  1.00 79.17           H  
ATOM   2501  C   LEU A 167     -13.007 -21.403   4.862  1.00 79.17           C  
ATOM   2502  CB  LEU A 167     -11.213 -19.964   3.767  1.00 79.17           C  
ATOM   2503  HB2 LEU A 167     -10.333 -20.011   3.127  1.00 79.17           H  
ATOM   2504  HB3 LEU A 167     -11.997 -19.443   3.217  1.00 79.17           H  
ATOM   2505  O   LEU A 167     -12.982 -21.675   6.063  1.00 79.17           O  
ATOM   2506  CG  LEU A 167     -10.860 -19.143   5.020  1.00 79.17           C  
ATOM   2507  HG  LEU A 167     -11.696 -19.153   5.719  1.00 79.17           H  
ATOM   2508  CD1 LEU A 167      -9.614 -19.691   5.724  1.00 79.17           C  
ATOM   2509 HD11 LEU A 167      -9.814 -20.687   6.120  1.00 79.17           H  
ATOM   2510 HD12 LEU A 167      -8.781 -19.733   5.022  1.00 79.17           H  
ATOM   2511 HD13 LEU A 167      -9.348 -19.035   6.554  1.00 79.17           H  
ATOM   2512  CD2 LEU A 167     -10.588 -17.694   4.626  1.00 79.17           C  
ATOM   2513 HD21 LEU A 167     -11.473 -17.271   4.152  1.00 79.17           H  
ATOM   2514 HD22 LEU A 167      -9.756 -17.642   3.924  1.00 79.17           H  
ATOM   2515 HD23 LEU A 167     -10.354 -17.100   5.510  1.00 79.17           H  
ATOM   2516  N   MET A 168     -14.148 -21.203   4.195  1.00 75.68           N  
ATOM   2517  H   MET A 168     -14.096 -20.945   3.220  1.00 75.68           H  
ATOM   2518  CA  MET A 168     -15.471 -21.322   4.818  1.00 75.68           C  
ATOM   2519  HA  MET A 168     -15.518 -20.648   5.673  1.00 75.68           H  
ATOM   2520  C   MET A 168     -15.732 -22.743   5.343  1.00 75.68           C  
ATOM   2521  CB  MET A 168     -16.573 -20.921   3.827  1.00 75.68           C  
ATOM   2522  HB2 MET A 168     -16.429 -21.431   2.875  1.00 75.68           H  
ATOM   2523  HB3 MET A 168     -17.532 -21.236   4.238  1.00 75.68           H  
ATOM   2524  O   MET A 168     -16.218 -22.912   6.465  1.00 75.68           O  
ATOM   2525  CG  MET A 168     -16.651 -19.412   3.588  1.00 75.68           C  
ATOM   2526  HG2 MET A 168     -16.687 -18.901   4.550  1.00 75.68           H  
ATOM   2527  HG3 MET A 168     -15.759 -19.082   3.055  1.00 75.68           H  
ATOM   2528  SD  MET A 168     -18.117 -18.941   2.630  1.00 75.68           S  
ATOM   2529  CE  MET A 168     -17.858 -17.147   2.534  1.00 75.68           C  
ATOM   2530  HE1 MET A 168     -17.816 -16.720   3.536  1.00 75.68           H  
ATOM   2531  HE2 MET A 168     -16.924 -16.936   2.013  1.00 75.68           H  
ATOM   2532  HE3 MET A 168     -18.675 -16.688   1.978  1.00 75.68           H  
ATOM   2533  N   GLU A 169     -15.364 -23.788   4.594  1.00 83.14           N  
ATOM   2534  H   GLU A 169     -15.030 -23.613   3.657  1.00 83.14           H  
ATOM   2535  CA  GLU A 169     -15.466 -25.173   5.072  1.00 83.14           C  
ATOM   2536  HA  GLU A 169     -16.488 -25.358   5.401  1.00 83.14           H  
ATOM   2537  C   GLU A 169     -14.546 -25.444   6.268  1.00 83.14           C  
ATOM   2538  CB  GLU A 169     -15.120 -26.182   3.972  1.00 83.14           C  
ATOM   2539  HB2 GLU A 169     -14.209 -25.875   3.457  1.00 83.14           H  
ATOM   2540  HB3 GLU A 169     -14.926 -27.135   4.465  1.00 83.14           H  
ATOM   2541  O   GLU A 169     -14.956 -26.092   7.237  1.00 83.14           O  
ATOM   2542  CG  GLU A 169     -16.246 -26.410   2.957  1.00 83.14           C  
ATOM   2543  HG2 GLU A 169     -16.330 -25.543   2.303  1.00 83.14           H  
ATOM   2544  HG3 GLU A 169     -17.183 -26.520   3.503  1.00 83.14           H  
ATOM   2545  CD  GLU A 169     -16.004 -27.680   2.124  1.00 83.14           C  
ATOM   2546  OE1 GLU A 169     -17.006 -28.233   1.622  1.00 83.14           O  
ATOM   2547  OE2 GLU A 169     -14.854 -28.186   2.111  1.00 83.14           O  
ATOM   2548  N   ALA A 170     -13.308 -24.949   6.230  1.00 76.02           N  
ATOM   2549  H   ALA A 170     -13.016 -24.451   5.401  1.00 76.02           H  
ATOM   2550  CA  ALA A 170     -12.359 -25.084   7.326  1.00 76.02           C  
ATOM   2551  HA  ALA A 170     -12.266 -26.142   7.574  1.00 76.02           H  
ATOM   2552  C   ALA A 170     -12.852 -24.354   8.583  1.00 76.02           C  
ATOM   2553  CB  ALA A 170     -10.986 -24.580   6.869  1.00 76.02           C  
ATOM   2554  HB1 ALA A 170     -10.655 -25.144   5.998  1.00 76.02           H  
ATOM   2555  HB2 ALA A 170     -10.261 -24.701   7.673  1.00 76.02           H  
ATOM   2556  HB3 ALA A 170     -11.047 -23.525   6.600  1.00 76.02           H  
ATOM   2557  O   ALA A 170     -12.810 -24.935   9.669  1.00 76.02           O  
ATOM   2558  N   GLN A 171     -13.390 -23.138   8.444  1.00 73.85           N  
ATOM   2559  H   GLN A 171     -13.375 -22.711   7.529  1.00 73.85           H  
ATOM   2560  CA  GLN A 171     -14.026 -22.391   9.532  1.00 73.85           C  
ATOM   2561  HA  GLN A 171     -13.314 -22.271  10.348  1.00 73.85           H  
ATOM   2562  C   GLN A 171     -15.239 -23.133  10.095  1.00 73.85           C  
ATOM   2563  CB  GLN A 171     -14.455 -21.000   9.047  1.00 73.85           C  
ATOM   2564  HB2 GLN A 171     -14.864 -21.074   8.039  1.00 73.85           H  
ATOM   2565  HB3 GLN A 171     -15.242 -20.626   9.701  1.00 73.85           H  
ATOM   2566  O   GLN A 171     -15.350 -23.273  11.310  1.00 73.85           O  
ATOM   2567  CG  GLN A 171     -13.306 -19.984   9.081  1.00 73.85           C  
ATOM   2568  HG2 GLN A 171     -12.934 -19.899  10.102  1.00 73.85           H  
ATOM   2569  HG3 GLN A 171     -12.492 -20.323   8.440  1.00 73.85           H  
ATOM   2570  CD  GLN A 171     -13.758 -18.608   8.600  1.00 73.85           C  
ATOM   2571  NE2 GLN A 171     -13.143 -17.537   9.050  1.00 73.85           N  
ATOM   2572 HE21 GLN A 171     -12.347 -17.600   9.669  1.00 73.85           H  
ATOM   2573 HE22 GLN A 171     -13.473 -16.666   8.660  1.00 73.85           H  
ATOM   2574  OE1 GLN A 171     -14.681 -18.464   7.822  1.00 73.85           O  
ATOM   2575  N   SER A 172     -16.102 -23.690   9.243  1.00 75.47           N  
ATOM   2576  H   SER A 172     -15.989 -23.484   8.261  1.00 75.47           H  
ATOM   2577  CA  SER A 172     -17.226 -24.542   9.658  1.00 75.47           C  
ATOM   2578  HA  SER A 172     -17.898 -23.962  10.291  1.00 75.47           H  
ATOM   2579  C   SER A 172     -16.753 -25.756  10.469  1.00 75.47           C  
ATOM   2580  CB  SER A 172     -17.994 -24.970   8.403  1.00 75.47           C  
ATOM   2581  HB2 SER A 172     -17.280 -25.262   7.633  1.00 75.47           H  
ATOM   2582  HB3 SER A 172     -18.552 -24.112   8.027  1.00 75.47           H  
ATOM   2583  O   SER A 172     -17.318 -26.069  11.520  1.00 75.47           O  
ATOM   2584  OG  SER A 172     -18.880 -26.061   8.607  1.00 75.47           O  
ATOM   2585  HG  SER A 172     -19.289 -26.195   7.749  1.00 75.47           H  
ATOM   2586  N   ARG A 173     -15.669 -26.420  10.044  1.00 78.88           N  
ATOM   2587  H   ARG A 173     -15.254 -26.124   9.173  1.00 78.88           H  
ATOM   2588  CA  ARG A 173     -15.069 -27.545  10.786  1.00 78.88           C  
ATOM   2589  HA  ARG A 173     -15.854 -28.255  11.044  1.00 78.88           H  
ATOM   2590  C   ARG A 173     -14.453 -27.108  12.114  1.00 78.88           C  
ATOM   2591  CB  ARG A 173     -14.011 -28.246   9.923  1.00 78.88           C  
ATOM   2592  HB2 ARG A 173     -13.443 -28.931  10.553  1.00 78.88           H  
ATOM   2593  HB3 ARG A 173     -13.322 -27.503   9.522  1.00 78.88           H  
ATOM   2594  O   ARG A 173     -14.612 -27.818  13.105  1.00 78.88           O  
ATOM   2595  CG  ARG A 173     -14.626 -29.052   8.773  1.00 78.88           C  
ATOM   2596  HG2 ARG A 173     -15.248 -28.409   8.150  1.00 78.88           H  
ATOM   2597  HG3 ARG A 173     -15.248 -29.850   9.180  1.00 78.88           H  
ATOM   2598  CD  ARG A 173     -13.506 -29.658   7.921  1.00 78.88           C  
ATOM   2599  HD2 ARG A 173     -12.941 -30.361   8.533  1.00 78.88           H  
ATOM   2600  HD3 ARG A 173     -12.845 -28.854   7.599  1.00 78.88           H  
ATOM   2601  NE  ARG A 173     -14.039 -30.339   6.728  1.00 78.88           N  
ATOM   2602  HE  ARG A 173     -14.964 -30.066   6.426  1.00 78.88           H  
ATOM   2603  NH1 ARG A 173     -12.112 -31.418   6.096  1.00 78.88           N  
ATOM   2604 HH11 ARG A 173     -11.602 -31.924   5.386  1.00 78.88           H  
ATOM   2605 HH12 ARG A 173     -11.627 -30.979   6.866  1.00 78.88           H  
ATOM   2606  NH2 ARG A 173     -13.924 -31.541   4.801  1.00 78.88           N  
ATOM   2607 HH21 ARG A 173     -14.792 -31.126   4.492  1.00 78.88           H  
ATOM   2608 HH22 ARG A 173     -13.376 -32.010   4.095  1.00 78.88           H  
ATOM   2609  CZ  ARG A 173     -13.361 -31.101   5.889  1.00 78.88           C  
ATOM   2610  N   LEU A 174     -13.764 -25.969  12.140  1.00 68.12           N  
ATOM   2611  H   LEU A 174     -13.655 -25.465  11.271  1.00 68.12           H  
ATOM   2612  CA  LEU A 174     -13.181 -25.384  13.349  1.00 68.12           C  
ATOM   2613  HA  LEU A 174     -12.576 -26.136  13.856  1.00 68.12           H  
ATOM   2614  C   LEU A 174     -14.258 -24.966  14.347  1.00 68.12           C  
ATOM   2615  CB  LEU A 174     -12.283 -24.194  12.959  1.00 68.12           C  
ATOM   2616  HB2 LEU A 174     -12.344 -23.419  13.724  1.00 68.12           H  
ATOM   2617  HB3 LEU A 174     -12.653 -23.750  12.035  1.00 68.12           H  
ATOM   2618  O   LEU A 174     -14.128 -25.276  15.520  1.00 68.12           O  
ATOM   2619  CG  LEU A 174     -10.813 -24.612  12.795  1.00 68.12           C  
ATOM   2620  HG  LEU A 174     -10.762 -25.636  12.424  1.00 68.12           H  
ATOM   2621  CD1 LEU A 174     -10.090 -23.717  11.793  1.00 68.12           C  
ATOM   2622 HD11 LEU A 174     -10.572 -23.790  10.818  1.00 68.12           H  
ATOM   2623 HD12 LEU A 174     -10.123 -22.680  12.127  1.00 68.12           H  
ATOM   2624 HD13 LEU A 174      -9.051 -24.029  11.694  1.00 68.12           H  
ATOM   2625  CD2 LEU A 174     -10.081 -24.530  14.138  1.00 68.12           C  
ATOM   2626 HD21 LEU A 174     -10.591 -25.145  14.879  1.00 68.12           H  
ATOM   2627 HD22 LEU A 174      -9.056 -24.881  14.023  1.00 68.12           H  
ATOM   2628 HD23 LEU A 174     -10.063 -23.499  14.491  1.00 68.12           H  
ATOM   2629  N   SER A 175     -15.353 -24.365  13.886  1.00 64.19           N  
ATOM   2630  H   SER A 175     -15.376 -24.100  12.912  1.00 64.19           H  
ATOM   2631  CA  SER A 175     -16.472 -23.952  14.738  1.00 64.19           C  
ATOM   2632  HA  SER A 175     -16.071 -23.363  15.563  1.00 64.19           H  
ATOM   2633  C   SER A 175     -17.214 -25.151  15.355  1.00 64.19           C  
ATOM   2634  CB  SER A 175     -17.400 -23.058  13.910  1.00 64.19           C  
ATOM   2635  HB2 SER A 175     -16.800 -22.364  13.321  1.00 64.19           H  
ATOM   2636  HB3 SER A 175     -17.992 -23.670  13.230  1.00 64.19           H  
ATOM   2637  O   SER A 175     -17.719 -25.062  16.469  1.00 64.19           O  
ATOM   2638  OG  SER A 175     -18.252 -22.299  14.737  1.00 64.19           O  
ATOM   2639  HG  SER A 175     -17.730 -21.755  15.330  1.00 64.19           H  
ATOM   2640  N   ARG A 176     -17.215 -26.318  14.685  1.00 66.52           N  
ATOM   2641  H   ARG A 176     -16.833 -26.317  13.750  1.00 66.52           H  
ATOM   2642  CA  ARG A 176     -17.726 -27.582  15.260  1.00 66.52           C  
ATOM   2643  HA  ARG A 176     -18.642 -27.371  15.811  1.00 66.52           H  
ATOM   2644  C   ARG A 176     -16.780 -28.220  16.276  1.00 66.52           C  
ATOM   2645  CB  ARG A 176     -18.022 -28.599  14.153  1.00 66.52           C  
ATOM   2646  HB2 ARG A 176     -17.138 -28.709  13.525  1.00 66.52           H  
ATOM   2647  HB3 ARG A 176     -18.239 -29.564  14.611  1.00 66.52           H  
ATOM   2648  O   ARG A 176     -17.233 -28.999  17.118  1.00 66.52           O  
ATOM   2649  CG  ARG A 176     -19.222 -28.202  13.291  1.00 66.52           C  
ATOM   2650  HG2 ARG A 176     -19.040 -27.233  12.826  1.00 66.52           H  
ATOM   2651  HG3 ARG A 176     -20.117 -28.125  13.908  1.00 66.52           H  
ATOM   2652  CD  ARG A 176     -19.434 -29.272  12.217  1.00 66.52           C  
ATOM   2653  HD2 ARG A 176     -19.983 -30.101  12.662  1.00 66.52           H  
ATOM   2654  HD3 ARG A 176     -18.464 -29.632  11.876  1.00 66.52           H  
ATOM   2655  NE  ARG A 176     -20.152 -28.728  11.054  1.00 66.52           N  
ATOM   2656  HE  ARG A 176     -20.096 -27.728  10.927  1.00 66.52           H  
ATOM   2657  NH1 ARG A 176     -20.831 -30.722  10.135  1.00 66.52           N  
ATOM   2658 HH11 ARG A 176     -21.317 -31.221   9.403  1.00 66.52           H  
ATOM   2659 HH12 ARG A 176     -20.448 -31.208  10.933  1.00 66.52           H  
ATOM   2660  NH2 ARG A 176     -21.292 -28.798   9.096  1.00 66.52           N  
ATOM   2661 HH21 ARG A 176     -21.229 -27.791   9.050  1.00 66.52           H  
ATOM   2662 HH22 ARG A 176     -21.763 -29.304   8.358  1.00 66.52           H  
ATOM   2663  CZ  ARG A 176     -20.756 -29.419  10.106  1.00 66.52           C  
ATOM   2664  N   ARG A 177     -15.475 -27.944  16.201  1.00 58.84           N  
ATOM   2665  H   ARG A 177     -15.182 -27.221  15.560  1.00 58.84           H  
ATOM   2666  CA  ARG A 177     -14.534 -28.363  17.243  1.00 58.84           C  
ATOM   2667  HA  ARG A 177     -14.784 -29.365  17.590  1.00 58.84           H  
ATOM   2668  C   ARG A 177     -14.720 -27.418  18.420  1.00 58.84           C  
ATOM   2669  CB  ARG A 177     -13.085 -28.363  16.732  1.00 58.84           C  
ATOM   2670  HB2 ARG A 177     -12.421 -28.421  17.595  1.00 58.84           H  
ATOM   2671  HB3 ARG A 177     -12.872 -27.436  16.202  1.00 58.84           H  
ATOM   2672  O   ARG A 177     -14.305 -26.270  18.356  1.00 58.84           O  
ATOM   2673  CG  ARG A 177     -12.805 -29.564  15.821  1.00 58.84           C  
ATOM   2674  HG2 ARG A 177     -13.068 -30.482  16.347  1.00 58.84           H  
ATOM   2675  HG3 ARG A 177     -13.407 -29.485  14.916  1.00 58.84           H  
ATOM   2676  CD  ARG A 177     -11.319 -29.606  15.455  1.00 58.84           C  
ATOM   2677  HD2 ARG A 177     -10.743 -29.630  16.380  1.00 58.84           H  
ATOM   2678  HD3 ARG A 177     -11.066 -28.698  14.907  1.00 58.84           H  
ATOM   2679  NE  ARG A 177     -10.998 -30.790  14.634  1.00 58.84           N  
ATOM   2680  HE  ARG A 177     -11.784 -31.277  14.228  1.00 58.84           H  
ATOM   2681  NH1 ARG A 177      -8.716 -30.712  14.883  1.00 58.84           N  
ATOM   2682 HH11 ARG A 177      -8.820 -29.888  15.456  1.00 58.84           H  
ATOM   2683 HH12 ARG A 177      -7.794 -31.080  14.693  1.00 58.84           H  
ATOM   2684  NH2 ARG A 177      -9.635 -32.335  13.659  1.00 58.84           N  
ATOM   2685 HH21 ARG A 177     -10.442 -32.816  13.286  1.00 58.84           H  
ATOM   2686 HH22 ARG A 177      -8.708 -32.705  13.505  1.00 58.84           H  
ATOM   2687  CZ  ARG A 177      -9.790 -31.271  14.397  1.00 58.84           C  
ATOM   2688  N   HIS A 178     -15.341 -27.915  19.487  1.00 52.82           N  
ATOM   2689  H   HIS A 178     -15.663 -28.871  19.472  1.00 52.82           H  
ATOM   2690  CA  HIS A 178     -15.358 -27.198  20.756  1.00 52.82           C  
ATOM   2691  HA  HIS A 178     -15.880 -26.250  20.627  1.00 52.82           H  
ATOM   2692  C   HIS A 178     -13.899 -26.950  21.158  1.00 52.82           C  
ATOM   2693  CB  HIS A 178     -16.108 -28.006  21.822  1.00 52.82           C  
ATOM   2694  HB2 HIS A 178     -15.764 -29.040  21.819  1.00 52.82           H  
ATOM   2695  HB3 HIS A 178     -15.875 -27.584  22.799  1.00 52.82           H  
ATOM   2696  O   HIS A 178     -13.144 -27.922  21.291  1.00 52.82           O  
ATOM   2697  CG  HIS A 178     -17.605 -27.970  21.643  1.00 52.82           C  
ATOM   2698  CD2 HIS A 178     -18.511 -27.437  22.521  1.00 52.82           C  
ATOM   2699  HD2 HIS A 178     -18.284 -26.990  23.478  1.00 52.82           H  
ATOM   2700  ND1 HIS A 178     -18.317 -28.416  20.548  1.00 52.82           N  
ATOM   2701  HD1 HIS A 178     -17.936 -28.770  19.682  1.00 52.82           H  
ATOM   2702  CE1 HIS A 178     -19.616 -28.158  20.767  1.00 52.82           C  
ATOM   2703  HE1 HIS A 178     -20.418 -28.362  20.073  1.00 52.82           H  
ATOM   2704  NE2 HIS A 178     -19.784 -27.563  21.954  1.00 52.82           N  
ATOM   2705  N   PRO A 179     -13.463 -25.686  21.295  1.00 49.43           N  
ATOM   2706  CA  PRO A 179     -12.187 -25.397  21.922  1.00 49.43           C  
ATOM   2707  HA  PRO A 179     -11.393 -25.842  21.323  1.00 49.43           H  
ATOM   2708  C   PRO A 179     -12.222 -25.999  23.330  1.00 49.43           C  
ATOM   2709  CB  PRO A 179     -12.049 -23.868  21.931  1.00 49.43           C  
ATOM   2710  HB2 PRO A 179     -12.383 -23.460  22.885  1.00 49.43           H  
ATOM   2711  HB3 PRO A 179     -11.028 -23.551  21.714  1.00 49.43           H  
ATOM   2712  O   PRO A 179     -13.315 -26.125  23.894  1.00 49.43           O  
ATOM   2713  CG  PRO A 179     -13.017 -23.449  20.827  1.00 49.43           C  
ATOM   2714  HG2 PRO A 179     -12.549 -23.610  19.855  1.00 49.43           H  
ATOM   2715  HG3 PRO A 179     -13.331 -22.409  20.906  1.00 49.43           H  
ATOM   2716  CD  PRO A 179     -14.156 -24.446  21.004  1.00 49.43           C  
ATOM   2717  HD2 PRO A 179     -14.747 -24.500  20.090  1.00 49.43           H  
ATOM   2718  HD3 PRO A 179     -14.780 -24.166  21.853  1.00 49.43           H  
ATOM   2719  N   PRO A 180     -11.073 -26.382  23.912  1.00 51.25           N  
ATOM   2720  CA  PRO A 180     -11.031 -26.729  25.328  1.00 51.25           C  
ATOM   2721  HA  PRO A 180     -11.497 -27.702  25.482  1.00 51.25           H  
ATOM   2722  C   PRO A 180     -11.783 -25.642  26.107  1.00 51.25           C  
ATOM   2723  CB  PRO A 180      -9.543 -26.780  25.698  1.00 51.25           C  
ATOM   2724  HB2 PRO A 180      -9.234 -25.839  26.153  1.00 51.25           H  
ATOM   2725  HB3 PRO A 180      -9.327 -27.608  26.373  1.00 51.25           H  
ATOM   2726  O   PRO A 180     -11.534 -24.460  25.854  1.00 51.25           O  
ATOM   2727  CG  PRO A 180      -8.823 -26.944  24.358  1.00 51.25           C  
ATOM   2728  HG2 PRO A 180      -8.755 -28.004  24.112  1.00 51.25           H  
ATOM   2729  HG3 PRO A 180      -7.832 -26.491  24.374  1.00 51.25           H  
ATOM   2730  CD  PRO A 180      -9.741 -26.253  23.356  1.00 51.25           C  
ATOM   2731  HD2 PRO A 180      -9.664 -26.735  22.382  1.00 51.25           H  
ATOM   2732  HD3 PRO A 180      -9.480 -25.197  23.285  1.00 51.25           H  
ATOM   2733  N   GLU A 181     -12.728 -26.023  26.977  1.00 50.46           N  
ATOM   2734  H   GLU A 181     -12.922 -27.007  27.098  1.00 50.46           H  
ATOM   2735  CA  GLU A 181     -13.617 -25.076  27.682  1.00 50.46           C  
ATOM   2736  HA  GLU A 181     -14.295 -24.618  26.962  1.00 50.46           H  
ATOM   2737  C   GLU A 181     -12.826 -23.925  28.336  1.00 50.46           C  
ATOM   2738  CB  GLU A 181     -14.461 -25.827  28.734  1.00 50.46           C  
ATOM   2739  HB2 GLU A 181     -13.803 -26.449  29.340  1.00 50.46           H  
ATOM   2740  HB3 GLU A 181     -14.935 -25.092  29.385  1.00 50.46           H  
ATOM   2741  O   GLU A 181     -13.271 -22.776  28.330  1.00 50.46           O  
ATOM   2742  CG  GLU A 181     -15.574 -26.689  28.108  1.00 50.46           C  
ATOM   2743  HG2 GLU A 181     -15.114 -27.441  27.466  1.00 50.46           H  
ATOM   2744  HG3 GLU A 181     -16.191 -26.048  27.478  1.00 50.46           H  
ATOM   2745  CD  GLU A 181     -16.463 -27.398  29.149  1.00 50.46           C  
ATOM   2746  OE1 GLU A 181     -17.664 -27.588  28.849  1.00 50.46           O  
ATOM   2747  OE2 GLU A 181     -15.933 -27.796  30.210  1.00 50.46           O  
ATOM   2748  N   ASP A 182     -11.593 -24.211  28.759  1.00 45.85           N  
ATOM   2749  H   ASP A 182     -11.339 -25.188  28.795  1.00 45.85           H  
ATOM   2750  CA  ASP A 182     -10.656 -23.265  29.363  1.00 45.85           C  
ATOM   2751  HA  ASP A 182     -11.152 -22.773  30.201  1.00 45.85           H  
ATOM   2752  C   ASP A 182     -10.152 -22.141  28.437  1.00 45.85           C  
ATOM   2753  CB  ASP A 182      -9.454 -24.057  29.907  1.00 45.85           C  
ATOM   2754  HB2 ASP A 182      -8.650 -23.357  30.135  1.00 45.85           H  
ATOM   2755  HB3 ASP A 182      -9.091 -24.736  29.135  1.00 45.85           H  
ATOM   2756  O   ASP A 182      -9.820 -21.064  28.927  1.00 45.85           O  
ATOM   2757  CG  ASP A 182      -9.751 -24.842  31.190  1.00 45.85           C  
ATOM   2758  OD1 ASP A 182     -10.788 -24.570  31.833  1.00 45.85           O  
ATOM   2759  OD2 ASP A 182      -8.910 -25.707  31.521  1.00 45.85           O  
ATOM   2760  N   CYS A 183     -10.085 -22.324  27.112  1.00 51.58           N  
ATOM   2761  H   CYS A 183     -10.423 -23.197  26.733  1.00 51.58           H  
ATOM   2762  CA  CYS A 183      -9.597 -21.269  26.208  1.00 51.58           C  
ATOM   2763  HA  CYS A 183      -8.828 -20.691  26.720  1.00 51.58           H  
ATOM   2764  C   CYS A 183     -10.689 -20.260  25.828  1.00 51.58           C  
ATOM   2765  CB  CYS A 183      -8.963 -21.887  24.953  1.00 51.58           C  
ATOM   2766  HB2 CYS A 183      -8.782 -21.093  24.228  1.00 51.58           H  
ATOM   2767  HB3 CYS A 183      -9.646 -22.614  24.514  1.00 51.58           H  
ATOM   2768  O   CYS A 183     -10.398 -19.075  25.667  1.00 51.58           O  
ATOM   2769  SG  CYS A 183      -7.379 -22.679  25.357  1.00 51.58           S  
ATOM   2770  HG  CYS A 183      -6.905 -21.697  26.128  1.00 51.58           H  
ATOM   2771  N   ASN A 184     -11.941 -20.710  25.694  1.00 48.95           N  
ATOM   2772  H   ASN A 184     -12.123 -21.682  25.901  1.00 48.95           H  
ATOM   2773  CA  ASN A 184     -13.058 -19.835  25.326  1.00 48.95           C  
ATOM   2774  HA  ASN A 184     -12.710 -19.093  24.608  1.00 48.95           H  
ATOM   2775  C   ASN A 184     -13.587 -19.034  26.520  1.00 48.95           C  
ATOM   2776  CB  ASN A 184     -14.181 -20.663  24.679  1.00 48.95           C  
ATOM   2777  HB2 ASN A 184     -14.226 -21.656  25.127  1.00 48.95           H  
ATOM   2778  HB3 ASN A 184     -15.133 -20.168  24.872  1.00 48.95           H  
ATOM   2779  O   ASN A 184     -13.906 -17.858  26.357  1.00 48.95           O  
ATOM   2780  CG  ASN A 184     -14.061 -20.789  23.173  1.00 48.95           C  
ATOM   2781  ND2 ASN A 184     -14.998 -21.478  22.568  1.00 48.95           N  
ATOM   2782 HD21 ASN A 184     -15.751 -21.886  23.104  1.00 48.95           H  
ATOM   2783 HD22 ASN A 184     -14.962 -21.485  21.559  1.00 48.95           H  
ATOM   2784  OD1 ASN A 184     -13.175 -20.273  22.514  1.00 48.95           O  
ATOM   2785  N   ALA A 185     -13.643 -19.633  27.714  1.00 48.45           N  
ATOM   2786  H   ALA A 185     -13.369 -20.601  27.801  1.00 48.45           H  
ATOM   2787  CA  ALA A 185     -14.243 -18.991  28.885  1.00 48.45           C  
ATOM   2788  HA  ALA A 185     -15.276 -18.736  28.647  1.00 48.45           H  
ATOM   2789  C   ALA A 185     -13.542 -17.681  29.302  1.00 48.45           C  
ATOM   2790  CB  ALA A 185     -14.244 -20.013  30.027  1.00 48.45           C  
ATOM   2791  HB1 ALA A 185     -13.223 -20.310  30.268  1.00 48.45           H  
ATOM   2792  HB2 ALA A 185     -14.706 -19.574  30.912  1.00 48.45           H  
ATOM   2793  HB3 ALA A 185     -14.810 -20.897  29.736  1.00 48.45           H  
ATOM   2794  O   ALA A 185     -14.173 -16.800  29.888  1.00 48.45           O  
ATOM   2795  N   VAL A 186     -12.248 -17.534  28.992  1.00 51.69           N  
ATOM   2796  H   VAL A 186     -11.783 -18.304  28.531  1.00 51.69           H  
ATOM   2797  CA  VAL A 186     -11.452 -16.355  29.373  1.00 51.69           C  
ATOM   2798  HA  VAL A 186     -11.735 -16.065  30.385  1.00 51.69           H  
ATOM   2799  C   VAL A 186     -11.748 -15.145  28.478  1.00 51.69           C  
ATOM   2800  CB  VAL A 186      -9.949 -16.703  29.396  1.00 51.69           C  
ATOM   2801  HB  VAL A 186      -9.637 -17.013  28.399  1.00 51.69           H  
ATOM   2802  O   VAL A 186     -11.806 -14.023  28.981  1.00 51.69           O  
ATOM   2803  CG1 VAL A 186      -9.087 -15.515  29.834  1.00 51.69           C  
ATOM   2804 HG11 VAL A 186      -9.183 -14.699  29.118  1.00 51.69           H  
ATOM   2805 HG12 VAL A 186      -8.037 -15.805  29.866  1.00 51.69           H  
ATOM   2806 HG13 VAL A 186      -9.395 -15.170  30.822  1.00 51.69           H  
ATOM   2807  CG2 VAL A 186      -9.660 -17.844  30.383  1.00 51.69           C  
ATOM   2808 HG21 VAL A 186      -9.972 -17.562  31.389  1.00 51.69           H  
ATOM   2809 HG22 VAL A 186     -10.191 -18.749  30.088  1.00 51.69           H  
ATOM   2810 HG23 VAL A 186      -8.595 -18.072  30.386  1.00 51.69           H  
ATOM   2811  N   VAL A 187     -11.984 -15.353  27.177  1.00 59.96           N  
ATOM   2812  H   VAL A 187     -11.996 -16.305  26.839  1.00 59.96           H  
ATOM   2813  CA  VAL A 187     -12.207 -14.260  26.209  1.00 59.96           C  
ATOM   2814  HA  VAL A 187     -11.661 -13.380  26.550  1.00 59.96           H  
ATOM   2815  C   VAL A 187     -13.681 -13.848  26.139  1.00 59.96           C  
ATOM   2816  CB  VAL A 187     -11.647 -14.623  24.815  1.00 59.96           C  
ATOM   2817  HB  VAL A 187     -12.188 -15.487  24.429  1.00 59.96           H  
ATOM   2818  O   VAL A 187     -13.971 -12.664  25.982  1.00 59.96           O  
ATOM   2819  CG1 VAL A 187     -11.785 -13.471  23.810  1.00 59.96           C  
ATOM   2820 HG11 VAL A 187     -12.837 -13.256  23.622  1.00 59.96           H  
ATOM   2821 HG12 VAL A 187     -11.298 -12.575  24.196  1.00 59.96           H  
ATOM   2822 HG13 VAL A 187     -11.324 -13.744  22.861  1.00 59.96           H  
ATOM   2823  CG2 VAL A 187     -10.154 -14.978  24.892  1.00 59.96           C  
ATOM   2824 HG21 VAL A 187      -9.769 -15.184  23.893  1.00 59.96           H  
ATOM   2825 HG22 VAL A 187      -9.594 -14.146  25.320  1.00 59.96           H  
ATOM   2826 HG23 VAL A 187     -10.004 -15.869  25.502  1.00 59.96           H  
ATOM   2827  N   THR A 188     -14.629 -14.777  26.323  1.00 62.07           N  
ATOM   2828  H   THR A 188     -14.359 -15.737  26.485  1.00 62.07           H  
ATOM   2829  CA  THR A 188     -16.073 -14.490  26.176  1.00 62.07           C  
ATOM   2830  HA  THR A 188     -16.228 -14.011  25.209  1.00 62.07           H  
ATOM   2831  C   THR A 188     -16.637 -13.518  27.213  1.00 62.07           C  
ATOM   2832  CB  THR A 188     -16.914 -15.778  26.200  1.00 62.07           C  
ATOM   2833  HB  THR A 188     -17.971 -15.514  26.231  1.00 62.07           H  
ATOM   2834  O   THR A 188     -17.699 -12.952  26.985  1.00 62.07           O  
ATOM   2835  CG2 THR A 188     -16.687 -16.631  24.950  1.00 62.07           C  
ATOM   2836 HG21 THR A 188     -15.627 -16.848  24.817  1.00 62.07           H  
ATOM   2837 HG22 THR A 188     -17.050 -16.092  24.075  1.00 62.07           H  
ATOM   2838 HG23 THR A 188     -17.238 -17.566  25.045  1.00 62.07           H  
ATOM   2839  OG1 THR A 188     -16.618 -16.560  27.337  1.00 62.07           O  
ATOM   2840  HG1 THR A 188     -17.040 -16.143  28.092  1.00 62.07           H  
ATOM   2841  N   ASN A 189     -15.936 -13.304  28.333  1.00 77.92           N  
ATOM   2842  H   ASN A 189     -15.055 -13.789  28.425  1.00 77.92           H  
ATOM   2843  CA  ASN A 189     -16.366 -12.420  29.423  1.00 77.92           C  
ATOM   2844  HA  ASN A 189     -17.359 -12.032  29.197  1.00 77.92           H  
ATOM   2845  C   ASN A 189     -15.469 -11.180  29.588  1.00 77.92           C  
ATOM   2846  CB  ASN A 189     -16.459 -13.239  30.724  1.00 77.92           C  
ATOM   2847  HB2 ASN A 189     -16.616 -12.569  31.569  1.00 77.92           H  
ATOM   2848  HB3 ASN A 189     -15.522 -13.775  30.877  1.00 77.92           H  
ATOM   2849  O   ASN A 189     -15.463 -10.569  30.665  1.00 77.92           O  
ATOM   2850  CG  ASN A 189     -17.606 -14.230  30.755  1.00 77.92           C  
ATOM   2851  ND2 ASN A 189     -17.634 -15.083  31.749  1.00 77.92           N  
ATOM   2852 HD21 ASN A 189     -18.378 -15.765  31.709  1.00 77.92           H  
ATOM   2853 HD22 ASN A 189     -16.863 -15.140  32.398  1.00 77.92           H  
ATOM   2854  OD1 ASN A 189     -18.491 -14.267  29.923  1.00 77.92           O  
ATOM   2855  N   ALA A 190     -14.655 -10.843  28.584  1.00 86.59           N  
ATOM   2856  H   ALA A 190     -14.693 -11.360  27.717  1.00 86.59           H  
ATOM   2857  CA  ALA A 190     -13.904  -9.595  28.594  1.00 86.59           C  
ATOM   2858  HA  ALA A 190     -13.442  -9.475  29.574  1.00 86.59           H  
ATOM   2859  C   ALA A 190     -14.859  -8.419  28.357  1.00 86.59           C  
ATOM   2860  CB  ALA A 190     -12.782  -9.661  27.558  1.00 86.59           C  
ATOM   2861  HB1 ALA A 190     -12.219  -8.727  27.564  1.00 86.59           H  
ATOM   2862  HB2 ALA A 190     -13.209  -9.814  26.567  1.00 86.59           H  
ATOM   2863  HB3 ALA A 190     -12.111 -10.487  27.795  1.00 86.59           H  
ATOM   2864  O   ALA A 190     -15.602  -8.413  27.379  1.00 86.59           O  
ATOM   2865  N   THR A 191     -14.852  -7.426  29.247  1.00 89.40           N  
ATOM   2866  H   THR A 191     -14.253  -7.494  30.058  1.00 89.40           H  
ATOM   2867  CA  THR A 191     -15.745  -6.255  29.131  1.00 89.40           C  
ATOM   2868  HA  THR A 191     -16.670  -6.563  28.644  1.00 89.40           H  
ATOM   2869  C   THR A 191     -15.166  -5.137  28.264  1.00 89.40           C  
ATOM   2870  CB  THR A 191     -16.116  -5.704  30.515  1.00 89.40           C  
ATOM   2871  HB  THR A 191     -16.695  -4.788  30.400  1.00 89.40           H  
ATOM   2872  O   THR A 191     -15.888  -4.219  27.883  1.00 89.40           O  
ATOM   2873  CG2 THR A 191     -16.951  -6.709  31.311  1.00 89.40           C  
ATOM   2874 HG21 THR A 191     -17.858  -6.951  30.756  1.00 89.40           H  
ATOM   2875 HG22 THR A 191     -17.226  -6.269  32.269  1.00 89.40           H  
ATOM   2876 HG23 THR A 191     -16.381  -7.621  31.485  1.00 89.40           H  
ATOM   2877  OG1 THR A 191     -14.962  -5.434  31.281  1.00 89.40           O  
ATOM   2878  HG1 THR A 191     -14.545  -4.642  30.935  1.00 89.40           H  
ATOM   2879  N   GLY A 192     -13.869  -5.201  27.964  1.00 92.54           N  
ATOM   2880  H   GLY A 192     -13.341  -5.997  28.294  1.00 92.54           H  
ATOM   2881  CA  GLY A 192     -13.122  -4.188  27.227  1.00 92.54           C  
ATOM   2882  HA2 GLY A 192     -12.989  -3.305  27.853  1.00 92.54           H  
ATOM   2883  HA3 GLY A 192     -13.678  -3.899  26.334  1.00 92.54           H  
ATOM   2884  C   GLY A 192     -11.745  -4.699  26.813  1.00 92.54           C  
ATOM   2885  O   GLY A 192     -11.292  -5.748  27.275  1.00 92.54           O  
ATOM   2886  N   CYS A 193     -11.065  -3.962  25.933  1.00 93.40           N  
ATOM   2887  H   CYS A 193     -11.478  -3.104  25.594  1.00 93.40           H  
ATOM   2888  CA  CYS A 193      -9.720  -4.335  25.483  1.00 93.40           C  
ATOM   2889  HA  CYS A 193      -9.735  -5.391  25.214  1.00 93.40           H  
ATOM   2890  C   CYS A 193      -8.644  -4.184  26.573  1.00 93.40           C  
ATOM   2891  CB  CYS A 193      -9.339  -3.529  24.237  1.00 93.40           C  
ATOM   2892  HB2 CYS A 193      -8.312  -3.786  23.978  1.00 93.40           H  
ATOM   2893  HB3 CYS A 193      -9.363  -2.466  24.479  1.00 93.40           H  
ATOM   2894  O   CYS A 193      -7.546  -4.712  26.427  1.00 93.40           O  
ATOM   2895  SG  CYS A 193     -10.356  -3.822  22.767  1.00 93.40           S  
ATOM   2896  N   ASP A 194      -8.943  -3.471  27.653  1.00 91.48           N  
ATOM   2897  H   ASP A 194      -9.866  -3.072  27.744  1.00 91.48           H  
ATOM   2898  CA  ASP A 194      -8.127  -3.320  28.857  1.00 91.48           C  
ATOM   2899  HA  ASP A 194      -7.076  -3.440  28.592  1.00 91.48           H  
ATOM   2900  C   ASP A 194      -8.424  -4.384  29.930  1.00 91.48           C  
ATOM   2901  CB  ASP A 194      -8.308  -1.889  29.392  1.00 91.48           C  
ATOM   2902  HB2 ASP A 194      -7.995  -1.187  28.619  1.00 91.48           H  
ATOM   2903  HB3 ASP A 194      -7.645  -1.750  30.246  1.00 91.48           H  
ATOM   2904  O   ASP A 194      -7.798  -4.370  30.990  1.00 91.48           O  
ATOM   2905  CG  ASP A 194      -9.748  -1.546  29.811  1.00 91.48           C  
ATOM   2906  OD1 ASP A 194     -10.696  -2.127  29.224  1.00 91.48           O  
ATOM   2907  OD2 ASP A 194      -9.889  -0.653  30.673  1.00 91.48           O  
ATOM   2908  N   ASP A 195      -9.326  -5.341  29.671  1.00 91.35           N  
ATOM   2909  H   ASP A 195      -9.835  -5.317  28.799  1.00 91.35           H  
ATOM   2910  CA  ASP A 195      -9.606  -6.425  30.617  1.00 91.35           C  
ATOM   2911  HA  ASP A 195      -9.900  -5.947  31.551  1.00 91.35           H  
ATOM   2912  C   ASP A 195      -8.336  -7.287  30.832  1.00 91.35           C  
ATOM   2913  CB  ASP A 195     -10.823  -7.261  30.173  1.00 91.35           C  
ATOM   2914  HB2 ASP A 195     -11.635  -6.582  29.913  1.00 91.35           H  
ATOM   2915  HB3 ASP A 195     -10.566  -7.838  29.284  1.00 91.35           H  
ATOM   2916  O   ASP A 195      -7.801  -7.853  29.869  1.00 91.35           O  
ATOM   2917  CG  ASP A 195     -11.329  -8.218  31.268  1.00 91.35           C  
ATOM   2918  OD1 ASP A 195     -10.505  -8.859  31.955  1.00 91.35           O  
ATOM   2919  OD2 ASP A 195     -12.562  -8.376  31.440  1.00 91.35           O  
ATOM   2920  N   PRO A 196      -7.844  -7.444  32.080  1.00 90.04           N  
ATOM   2921  CA  PRO A 196      -6.656  -8.243  32.390  1.00 90.04           C  
ATOM   2922  HA  PRO A 196      -5.800  -7.791  31.888  1.00 90.04           H  
ATOM   2923  C   PRO A 196      -6.749  -9.718  31.974  1.00 90.04           C  
ATOM   2924  CB  PRO A 196      -6.475  -8.131  33.907  1.00 90.04           C  
ATOM   2925  HB2 PRO A 196      -6.994  -8.949  34.407  1.00 90.04           H  
ATOM   2926  HB3 PRO A 196      -5.421  -8.125  34.185  1.00 90.04           H  
ATOM   2927  O   PRO A 196      -5.722 -10.396  31.891  1.00 90.04           O  
ATOM   2928  CG  PRO A 196      -7.159  -6.816  34.262  1.00 90.04           C  
ATOM   2929  HG2 PRO A 196      -7.506  -6.801  35.295  1.00 90.04           H  
ATOM   2930  HG3 PRO A 196      -6.479  -5.986  34.071  1.00 90.04           H  
ATOM   2931  CD  PRO A 196      -8.316  -6.759  33.276  1.00 90.04           C  
ATOM   2932  HD2 PRO A 196      -8.561  -5.715  33.082  1.00 90.04           H  
ATOM   2933  HD3 PRO A 196      -9.181  -7.285  33.680  1.00 90.04           H  
ATOM   2934  N   LYS A 197      -7.959 -10.233  31.717  1.00 89.59           N  
ATOM   2935  H   LYS A 197      -8.763  -9.630  31.815  1.00 89.59           H  
ATOM   2936  CA  LYS A 197      -8.178 -11.585  31.181  1.00 89.59           C  
ATOM   2937  HA  LYS A 197      -7.667 -12.319  31.803  1.00 89.59           H  
ATOM   2938  C   LYS A 197      -7.628 -11.747  29.763  1.00 89.59           C  
ATOM   2939  CB  LYS A 197      -9.679 -11.889  31.154  1.00 89.59           C  
ATOM   2940  HB2 LYS A 197     -10.163 -11.118  30.554  1.00 89.59           H  
ATOM   2941  HB3 LYS A 197      -9.842 -12.842  30.652  1.00 89.59           H  
ATOM   2942  O   LYS A 197      -7.292 -12.865  29.377  1.00 89.59           O  
ATOM   2943  CG  LYS A 197     -10.333 -11.957  32.543  1.00 89.59           C  
ATOM   2944  HG2 LYS A 197      -9.961 -12.823  33.089  1.00 89.59           H  
ATOM   2945  HG3 LYS A 197     -10.092 -11.059  33.111  1.00 89.59           H  
ATOM   2946  CD  LYS A 197     -11.854 -12.072  32.362  1.00 89.59           C  
ATOM   2947  HD2 LYS A 197     -12.139 -11.554  31.447  1.00 89.59           H  
ATOM   2948  HD3 LYS A 197     -12.131 -13.119  32.237  1.00 89.59           H  
ATOM   2949  CE  LYS A 197     -12.621 -11.456  33.535  1.00 89.59           C  
ATOM   2950  HE2 LYS A 197     -13.144 -12.241  34.082  1.00 89.59           H  
ATOM   2951  HE3 LYS A 197     -11.907 -10.973  34.203  1.00 89.59           H  
ATOM   2952  NZ  LYS A 197     -13.572 -10.437  33.026  1.00 89.59           N  
ATOM   2953  HZ1 LYS A 197     -14.203 -10.779  32.315  1.00 89.59           H  
ATOM   2954  HZ2 LYS A 197     -14.093  -9.964  33.752  1.00 89.59           H  
ATOM   2955  HZ3 LYS A 197     -13.064  -9.711  32.542  1.00 89.59           H  
ATOM   2956  N   LEU A 198      -7.525 -10.668  28.985  1.00 89.93           N  
ATOM   2957  H   LEU A 198      -7.757  -9.761  29.366  1.00 89.93           H  
ATOM   2958  CA  LEU A 198      -7.002 -10.738  27.625  1.00 89.93           C  
ATOM   2959  HA  LEU A 198      -7.409 -11.629  27.146  1.00 89.93           H  
ATOM   2960  C   LEU A 198      -5.478 -10.883  27.640  1.00 89.93           C  
ATOM   2961  CB  LEU A 198      -7.444  -9.522  26.801  1.00 89.93           C  
ATOM   2962  HB2 LEU A 198      -7.041  -8.621  27.262  1.00 89.93           H  
ATOM   2963  HB3 LEU A 198      -7.005  -9.629  25.808  1.00 89.93           H  
ATOM   2964  O   LEU A 198      -4.747 -10.031  28.147  1.00 89.93           O  
ATOM   2965  CG  LEU A 198      -8.962  -9.355  26.628  1.00 89.93           C  
ATOM   2966  HG  LEU A 198      -9.430  -9.202  27.601  1.00 89.93           H  
ATOM   2967  CD1 LEU A 198      -9.219  -8.125  25.761  1.00 89.93           C  
ATOM   2968 HD11 LEU A 198      -8.813  -8.269  24.760  1.00 89.93           H  
ATOM   2969 HD12 LEU A 198      -8.752  -7.258  26.229  1.00 89.93           H  
ATOM   2970 HD13 LEU A 198     -10.292  -7.943  25.704  1.00 89.93           H  
ATOM   2971  CD2 LEU A 198      -9.603 -10.571  25.952  1.00 89.93           C  
ATOM   2972 HD21 LEU A 198      -9.584 -11.426  26.627  1.00 89.93           H  
ATOM   2973 HD22 LEU A 198     -10.644 -10.353  25.713  1.00 89.93           H  
ATOM   2974 HD23 LEU A 198      -9.072 -10.819  25.033  1.00 89.93           H  
ATOM   2975  N   SER A 199      -4.990 -11.970  27.045  1.00 90.72           N  
ATOM   2976  H   SER A 199      -5.635 -12.631  26.638  1.00 90.72           H  
ATOM   2977  CA  SER A 199      -3.559 -12.191  26.838  1.00 90.72           C  
ATOM   2978  HA  SER A 199      -3.041 -11.972  27.772  1.00 90.72           H  
ATOM   2979  C   SER A 199      -2.994 -11.259  25.762  1.00 90.72           C  
ATOM   2980  CB  SER A 199      -3.303 -13.661  26.492  1.00 90.72           C  
ATOM   2981  HB2 SER A 199      -3.634 -14.284  27.323  1.00 90.72           H  
ATOM   2982  HB3 SER A 199      -2.236 -13.819  26.337  1.00 90.72           H  
ATOM   2983  O   SER A 199      -3.727 -10.702  24.946  1.00 90.72           O  
ATOM   2984  OG  SER A 199      -4.010 -14.033  25.324  1.00 90.72           O  
ATOM   2985  HG  SER A 199      -3.799 -14.944  25.108  1.00 90.72           H  
ATOM   2986  N   VAL A 200      -1.669 -11.104  25.728  1.00 91.34           N  
ATOM   2987  H   VAL A 200      -1.106 -11.595  26.408  1.00 91.34           H  
ATOM   2988  CA  VAL A 200      -0.984 -10.360  24.659  1.00 91.34           C  
ATOM   2989  HA  VAL A 200      -1.361  -9.337  24.658  1.00 91.34           H  
ATOM   2990  C   VAL A 200      -1.305 -10.984  23.296  1.00 91.34           C  
ATOM   2991  CB  VAL A 200       0.536 -10.315  24.910  1.00 91.34           C  
ATOM   2992  HB  VAL A 200       0.908 -11.333  25.024  1.00 91.34           H  
ATOM   2993  O   VAL A 200      -1.192 -12.197  23.125  1.00 91.34           O  
ATOM   2994  CG1 VAL A 200       1.315  -9.645  23.771  1.00 91.34           C  
ATOM   2995 HG11 VAL A 200       0.959  -8.626  23.621  1.00 91.34           H  
ATOM   2996 HG12 VAL A 200       1.201 -10.211  22.846  1.00 91.34           H  
ATOM   2997 HG13 VAL A 200       2.375  -9.612  24.020  1.00 91.34           H  
ATOM   2998  CG2 VAL A 200       0.838  -9.540  26.202  1.00 91.34           C  
ATOM   2999 HG21 VAL A 200       0.385 -10.036  27.060  1.00 91.34           H  
ATOM   3000 HG22 VAL A 200       1.916  -9.492  26.361  1.00 91.34           H  
ATOM   3001 HG23 VAL A 200       0.445  -8.526  26.125  1.00 91.34           H  
ATOM   3002  N   GLY A 201      -1.690 -10.156  22.325  1.00 92.18           N  
ATOM   3003  H   GLY A 201      -1.761  -9.172  22.542  1.00 92.18           H  
ATOM   3004  CA  GLY A 201      -2.102 -10.577  20.989  1.00 92.18           C  
ATOM   3005  HA2 GLY A 201      -2.314 -11.647  20.991  1.00 92.18           H  
ATOM   3006  HA3 GLY A 201      -1.291 -10.393  20.284  1.00 92.18           H  
ATOM   3007  C   GLY A 201      -3.349  -9.849  20.494  1.00 92.18           C  
ATOM   3008  O   GLY A 201      -3.691  -8.765  20.974  1.00 92.18           O  
ATOM   3009  N   TYR A 202      -4.017 -10.450  19.511  1.00 93.61           N  
ATOM   3010  H   TYR A 202      -3.738 -11.379  19.231  1.00 93.61           H  
ATOM   3011  CA  TYR A 202      -5.284  -9.953  18.989  1.00 93.61           C  
ATOM   3012  HA  TYR A 202      -5.413  -8.922  19.319  1.00 93.61           H  
ATOM   3013  C   TYR A 202      -6.459 -10.777  19.507  1.00 93.61           C  
ATOM   3014  CB  TYR A 202      -5.295  -9.943  17.465  1.00 93.61           C  
ATOM   3015  HB2 TYR A 202      -5.083 -10.945  17.091  1.00 93.61           H  
ATOM   3016  HB3 TYR A 202      -6.309  -9.679  17.166  1.00 93.61           H  
ATOM   3017  O   TYR A 202      -6.394 -12.005  19.492  1.00 93.61           O  
ATOM   3018  CG  TYR A 202      -4.362  -8.947  16.819  1.00 93.61           C  
ATOM   3019  CD1 TYR A 202      -4.787  -7.619  16.612  1.00 93.61           C  
ATOM   3020  HD1 TYR A 202      -5.768  -7.309  16.938  1.00 93.61           H  
ATOM   3021  CD2 TYR A 202      -3.081  -9.357  16.407  1.00 93.61           C  
ATOM   3022  HD2 TYR A 202      -2.766 -10.378  16.565  1.00 93.61           H  
ATOM   3023  CE1 TYR A 202      -3.923  -6.699  15.989  1.00 93.61           C  
ATOM   3024  HE1 TYR A 202      -4.233  -5.681  15.806  1.00 93.61           H  
ATOM   3025  CE2 TYR A 202      -2.210  -8.436  15.802  1.00 93.61           C  
ATOM   3026  HE2 TYR A 202      -1.220  -8.745  15.503  1.00 93.61           H  
ATOM   3027  OH  TYR A 202      -1.776  -6.218  15.042  1.00 93.61           O  
ATOM   3028  HH  TYR A 202      -0.975  -6.628  14.709  1.00 93.61           H  
ATOM   3029  CZ  TYR A 202      -2.629  -7.106  15.604  1.00 93.61           C  
ATOM   3030  N   HIS A 203      -7.548 -10.104  19.878  1.00 93.56           N  
ATOM   3031  H   HIS A 203      -7.525  -9.095  19.833  1.00 93.56           H  
ATOM   3032  CA  HIS A 203      -8.784 -10.735  20.349  1.00 93.56           C  
ATOM   3033  HA  HIS A 203      -8.784 -11.790  20.076  1.00 93.56           H  
ATOM   3034  C   HIS A 203      -9.995 -10.073  19.712  1.00 93.56           C  
ATOM   3035  CB  HIS A 203      -8.875 -10.650  21.877  1.00 93.56           C  
ATOM   3036  HB2 HIS A 203      -8.876  -9.607  22.192  1.00 93.56           H  
ATOM   3037  HB3 HIS A 203      -9.812 -11.101  22.203  1.00 93.56           H  
ATOM   3038  O   HIS A 203     -10.021  -8.854  19.572  1.00 93.56           O  
ATOM   3039  CG  HIS A 203      -7.746 -11.369  22.558  1.00 93.56           C  
ATOM   3040  CD2 HIS A 203      -6.582 -10.803  22.985  1.00 93.56           C  
ATOM   3041  HD2 HIS A 203      -6.307  -9.761  22.917  1.00 93.56           H  
ATOM   3042  ND1 HIS A 203      -7.715 -12.737  22.821  1.00 93.56           N  
ATOM   3043  CE1 HIS A 203      -6.532 -12.966  23.406  1.00 93.56           C  
ATOM   3044  HE1 HIS A 203      -6.197 -13.932  23.756  1.00 93.56           H  
ATOM   3045  NE2 HIS A 203      -5.834 -11.824  23.517  1.00 93.56           N  
ATOM   3046  HE2 HIS A 203      -4.939 -11.720  23.973  1.00 93.56           H  
ATOM   3047  N   VAL A 204     -11.003 -10.862  19.352  1.00 93.76           N  
ATOM   3048  H   VAL A 204     -10.952 -11.848  19.567  1.00 93.76           H  
ATOM   3049  CA  VAL A 204     -12.303 -10.339  18.917  1.00 93.76           C  
ATOM   3050  HA  VAL A 204     -12.209  -9.277  18.691  1.00 93.76           H  
ATOM   3051  C   VAL A 204     -13.275 -10.491  20.077  1.00 93.76           C  
ATOM   3052  CB  VAL A 204     -12.808 -11.027  17.636  1.00 93.76           C  
ATOM   3053  HB  VAL A 204     -12.921 -12.096  17.816  1.00 93.76           H  
ATOM   3054  O   VAL A 204     -13.507 -11.612  20.529  1.00 93.76           O  
ATOM   3055  CG1 VAL A 204     -14.161 -10.452  17.196  1.00 93.76           C  
ATOM   3056 HG11 VAL A 204     -14.921 -10.659  17.949  1.00 93.76           H  
ATOM   3057 HG12 VAL A 204     -14.467 -10.910  16.255  1.00 93.76           H  
ATOM   3058 HG13 VAL A 204     -14.080  -9.374  17.057  1.00 93.76           H  
ATOM   3059  CG2 VAL A 204     -11.815 -10.828  16.481  1.00 93.76           C  
ATOM   3060 HG21 VAL A 204     -11.671  -9.763  16.299  1.00 93.76           H  
ATOM   3061 HG22 VAL A 204     -10.856 -11.288  16.722  1.00 93.76           H  
ATOM   3062 HG23 VAL A 204     -12.205 -11.291  15.575  1.00 93.76           H  
ATOM   3063  N   ILE A 205     -13.817  -9.375  20.560  1.00 93.72           N  
ATOM   3064  H   ILE A 205     -13.627  -8.503  20.088  1.00 93.72           H  
ATOM   3065  CA  ILE A 205     -14.757  -9.337  21.689  1.00 93.72           C  
ATOM   3066  HA  ILE A 205     -15.165 -10.337  21.840  1.00 93.72           H  
ATOM   3067  C   ILE A 205     -15.942  -8.429  21.363  1.00 93.72           C  
ATOM   3068  CB  ILE A 205     -14.072  -8.919  23.016  1.00 93.72           C  
ATOM   3069  HB  ILE A 205     -14.802  -9.062  23.813  1.00 93.72           H  
ATOM   3070  O   ILE A 205     -15.882  -7.632  20.426  1.00 93.72           O  
ATOM   3071  CG1 ILE A 205     -13.664  -7.429  23.026  1.00 93.72           C  
ATOM   3072 HG12 ILE A 205     -12.883  -7.266  22.284  1.00 93.72           H  
ATOM   3073 HG13 ILE A 205     -14.521  -6.814  22.753  1.00 93.72           H  
ATOM   3074  CG2 ILE A 205     -12.877  -9.838  23.327  1.00 93.72           C  
ATOM   3075 HG21 ILE A 205     -13.188 -10.879  23.241  1.00 93.72           H  
ATOM   3076 HG22 ILE A 205     -12.054  -9.645  22.639  1.00 93.72           H  
ATOM   3077 HG23 ILE A 205     -12.533  -9.671  24.348  1.00 93.72           H  
ATOM   3078  CD1 ILE A 205     -13.191  -6.926  24.395  1.00 93.72           C  
ATOM   3079 HD11 ILE A 205     -13.020  -5.851  24.341  1.00 93.72           H  
ATOM   3080 HD12 ILE A 205     -12.260  -7.415  24.681  1.00 93.72           H  
ATOM   3081 HD13 ILE A 205     -13.954  -7.123  25.148  1.00 93.72           H  
ATOM   3082  N   ASP A 206     -16.995  -8.524  22.166  1.00 93.57           N  
ATOM   3083  H   ASP A 206     -16.960  -9.159  22.951  1.00 93.57           H  
ATOM   3084  CA  ASP A 206     -18.136  -7.618  22.114  1.00 93.57           C  
ATOM   3085  HA  ASP A 206     -18.099  -7.019  21.204  1.00 93.57           H  
ATOM   3086  C   ASP A 206     -18.063  -6.656  23.314  1.00 93.57           C  
ATOM   3087  CB  ASP A 206     -19.431  -8.448  22.062  1.00 93.57           C  
ATOM   3088  HB2 ASP A 206     -20.279  -7.773  22.180  1.00 93.57           H  
ATOM   3089  HB3 ASP A 206     -19.445  -9.142  22.902  1.00 93.57           H  
ATOM   3090  O   ASP A 206     -18.125  -7.084  24.464  1.00 93.57           O  
ATOM   3091  CG  ASP A 206     -19.609  -9.238  20.748  1.00 93.57           C  
ATOM   3092  OD1 ASP A 206     -19.165  -8.787  19.664  1.00 93.57           O  
ATOM   3093  OD2 ASP A 206     -20.199 -10.340  20.766  1.00 93.57           O  
ATOM   3094  N   ILE A 207     -17.914  -5.354  23.054  1.00 93.60           N  
ATOM   3095  H   ILE A 207     -17.902  -5.066  22.086  1.00 93.60           H  
ATOM   3096  CA  ILE A 207     -17.978  -4.300  24.081  1.00 93.60           C  
ATOM   3097  HA  ILE A 207     -17.734  -4.729  25.053  1.00 93.60           H  
ATOM   3098  C   ILE A 207     -19.414  -3.787  24.143  1.00 93.60           C  
ATOM   3099  CB  ILE A 207     -16.960  -3.169  23.795  1.00 93.60           C  
ATOM   3100  HB  ILE A 207     -17.121  -2.802  22.782  1.00 93.60           H  
ATOM   3101  O   ILE A 207     -20.034  -3.601  23.101  1.00 93.60           O  
ATOM   3102  CG1 ILE A 207     -15.526  -3.736  23.895  1.00 93.60           C  
ATOM   3103 HG12 ILE A 207     -15.408  -4.529  23.157  1.00 93.60           H  
ATOM   3104 HG13 ILE A 207     -15.388  -4.181  24.880  1.00 93.60           H  
ATOM   3105  CG2 ILE A 207     -17.147  -1.987  24.770  1.00 93.60           C  
ATOM   3106 HG21 ILE A 207     -16.441  -1.187  24.548  1.00 93.60           H  
ATOM   3107 HG22 ILE A 207     -18.142  -1.552  24.670  1.00 93.60           H  
ATOM   3108 HG23 ILE A 207     -16.995  -2.317  25.798  1.00 93.60           H  
ATOM   3109  CD1 ILE A 207     -14.406  -2.711  23.659  1.00 93.60           C  
ATOM   3110 HD11 ILE A 207     -14.581  -2.173  22.728  1.00 93.60           H  
ATOM   3111 HD12 ILE A 207     -14.356  -2.004  24.487  1.00 93.60           H  
ATOM   3112 HD13 ILE A 207     -13.450  -3.231  23.604  1.00 93.60           H  
ATOM   3113  N   VAL A 208     -19.952  -3.533  25.337  1.00 93.08           N  
ATOM   3114  H   VAL A 208     -19.380  -3.674  26.158  1.00 93.08           H  
ATOM   3115  CA  VAL A 208     -21.303  -2.974  25.521  1.00 93.08           C  
ATOM   3116  HA  VAL A 208     -21.853  -3.018  24.581  1.00 93.08           H  
ATOM   3117  C   VAL A 208     -21.194  -1.502  25.942  1.00 93.08           C  
ATOM   3118  CB  VAL A 208     -22.117  -3.800  26.540  1.00 93.08           C  
ATOM   3119  HB  VAL A 208     -21.641  -3.749  27.520  1.00 93.08           H  
ATOM   3120  O   VAL A 208     -20.935  -1.247  27.119  1.00 93.08           O  
ATOM   3121  CG1 VAL A 208     -23.554  -3.272  26.655  1.00 93.08           C  
ATOM   3122 HG11 VAL A 208     -23.549  -2.249  27.031  1.00 93.08           H  
ATOM   3123 HG12 VAL A 208     -24.040  -3.287  25.679  1.00 93.08           H  
ATOM   3124 HG13 VAL A 208     -24.122  -3.887  27.354  1.00 93.08           H  
ATOM   3125  CG2 VAL A 208     -22.213  -5.278  26.136  1.00 93.08           C  
ATOM   3126 HG21 VAL A 208     -22.780  -5.830  26.885  1.00 93.08           H  
ATOM   3127 HG22 VAL A 208     -22.714  -5.364  25.172  1.00 93.08           H  
ATOM   3128 HG23 VAL A 208     -21.219  -5.721  26.067  1.00 93.08           H  
ATOM   3129  N   PRO A 209     -21.382  -0.528  25.026  1.00 91.95           N  
ATOM   3130  CA  PRO A 209     -21.430   0.890  25.387  1.00 91.95           C  
ATOM   3131  HA  PRO A 209     -20.508   1.154  25.903  1.00 91.95           H  
ATOM   3132  C   PRO A 209     -22.631   1.214  26.294  1.00 91.95           C  
ATOM   3133  CB  PRO A 209     -21.507   1.661  24.061  1.00 91.95           C  
ATOM   3134  HB2 PRO A 209     -22.541   1.929  23.846  1.00 91.95           H  
ATOM   3135  HB3 PRO A 209     -20.883   2.555  24.078  1.00 91.95           H  
ATOM   3136  O   PRO A 209     -23.661   0.536  26.252  1.00 91.95           O  
ATOM   3137  CG  PRO A 209     -21.029   0.663  23.010  1.00 91.95           C  
ATOM   3138  HG2 PRO A 209     -21.459   0.866  22.029  1.00 91.95           H  
ATOM   3139  HG3 PRO A 209     -19.940   0.671  22.963  1.00 91.95           H  
ATOM   3140  CD  PRO A 209     -21.506  -0.666  23.582  1.00 91.95           C  
ATOM   3141  HD2 PRO A 209     -22.553  -0.828  23.323  1.00 91.95           H  
ATOM   3142  HD3 PRO A 209     -20.882  -1.464  23.181  1.00 91.95           H  
ATOM   3143  N   LYS A 210     -22.546   2.295  27.081  1.00 89.58           N  
ATOM   3144  H   LYS A 210     -21.674   2.804  27.105  1.00 89.58           H  
ATOM   3145  CA  LYS A 210     -23.607   2.747  28.009  1.00 89.58           C  
ATOM   3146  HA  LYS A 210     -23.985   1.878  28.548  1.00 89.58           H  
ATOM   3147  C   LYS A 210     -24.822   3.370  27.317  1.00 89.58           C  
ATOM   3148  CB  LYS A 210     -23.033   3.750  29.027  1.00 89.58           C  
ATOM   3149  HB2 LYS A 210     -23.840   4.148  29.643  1.00 89.58           H  
ATOM   3150  HB3 LYS A 210     -22.608   4.586  28.472  1.00 89.58           H  
ATOM   3151  O   LYS A 210     -25.785   3.717  27.994  1.00 89.58           O  
ATOM   3152  CG  LYS A 210     -21.988   3.134  29.972  1.00 89.58           C  
ATOM   3153  HG2 LYS A 210     -21.353   2.442  29.418  1.00 89.58           H  
ATOM   3154  HG3 LYS A 210     -22.492   2.562  30.750  1.00 89.58           H  
ATOM   3155  CD  LYS A 210     -21.119   4.226  30.613  1.00 89.58           C  
ATOM   3156  HD2 LYS A 210     -20.890   4.982  29.862  1.00 89.58           H  
ATOM   3157  HD3 LYS A 210     -21.653   4.703  31.435  1.00 89.58           H  
ATOM   3158  CE  LYS A 210     -19.811   3.600  31.105  1.00 89.58           C  
ATOM   3159  HE2 LYS A 210     -19.901   3.311  32.152  1.00 89.58           H  
ATOM   3160  HE3 LYS A 210     -19.631   2.703  30.512  1.00 89.58           H  
ATOM   3161  NZ  LYS A 210     -18.665   4.504  30.872  1.00 89.58           N  
ATOM   3162  HZ1 LYS A 210     -17.788   4.073  31.125  1.00 89.58           H  
ATOM   3163  HZ2 LYS A 210     -18.772   5.423  31.279  1.00 89.58           H  
ATOM   3164  HZ3 LYS A 210     -18.562   4.635  29.876  1.00 89.58           H  
ATOM   3165  N   ASP A 211     -24.801   3.518  25.995  1.00 90.61           N  
ATOM   3166  H   ASP A 211     -23.992   3.174  25.498  1.00 90.61           H  
ATOM   3167  CA  ASP A 211     -25.902   4.102  25.217  1.00 90.61           C  
ATOM   3168  HA  ASP A 211     -26.209   5.027  25.705  1.00 90.61           H  
ATOM   3169  C   ASP A 211     -27.161   3.222  25.135  1.00 90.61           C  
ATOM   3170  CB  ASP A 211     -25.401   4.467  23.816  1.00 90.61           C  
ATOM   3171  HB2 ASP A 211     -26.215   4.929  23.258  1.00 90.61           H  
ATOM   3172  HB3 ASP A 211     -24.612   5.211  23.920  1.00 90.61           H  
ATOM   3173  O   ASP A 211     -28.227   3.707  24.759  1.00 90.61           O  
ATOM   3174  CG  ASP A 211     -24.860   3.287  23.004  1.00 90.61           C  
ATOM   3175  OD1 ASP A 211     -25.227   2.108  23.213  1.00 90.61           O  
ATOM   3176  OD2 ASP A 211     -24.027   3.545  22.123  1.00 90.61           O  
ATOM   3177  N   GLY A 212     -27.060   1.938  25.492  1.00 89.66           N  
ATOM   3178  H   GLY A 212     -26.136   1.592  25.707  1.00 89.66           H  
ATOM   3179  CA  GLY A 212     -28.181   1.000  25.454  1.00 89.66           C  
ATOM   3180  HA2 GLY A 212     -27.925   0.129  26.058  1.00 89.66           H  
ATOM   3181  HA3 GLY A 212     -29.058   1.478  25.890  1.00 89.66           H  
ATOM   3182  C   GLY A 212     -28.563   0.507  24.052  1.00 89.66           C  
ATOM   3183  O   GLY A 212     -29.573  -0.180  23.920  1.00 89.66           O  
ATOM   3184  N   LEU A 213     -27.767   0.793  23.015  1.00 92.53           N  
ATOM   3185  H   LEU A 213     -26.945   1.352  23.189  1.00 92.53           H  
ATOM   3186  CA  LEU A 213     -28.028   0.374  21.627  1.00 92.53           C  
ATOM   3187  HA  LEU A 213     -29.106   0.292  21.492  1.00 92.53           H  
ATOM   3188  C   LEU A 213     -27.470  -1.025  21.295  1.00 92.53           C  
ATOM   3189  CB  LEU A 213     -27.517   1.453  20.655  1.00 92.53           C  
ATOM   3190  HB2 LEU A 213     -27.700   1.122  19.633  1.00 92.53           H  
ATOM   3191  HB3 LEU A 213     -26.439   1.553  20.786  1.00 92.53           H  
ATOM   3192  O   LEU A 213     -27.531  -1.472  20.152  1.00 92.53           O  
ATOM   3193  CG  LEU A 213     -28.113   2.858  20.829  1.00 92.53           C  
ATOM   3194  HG  LEU A 213     -27.915   3.223  21.836  1.00 92.53           H  
ATOM   3195  CD1 LEU A 213     -27.442   3.808  19.836  1.00 92.53           C  
ATOM   3196 HD11 LEU A 213     -27.839   4.815  19.960  1.00 92.53           H  
ATOM   3197 HD12 LEU A 213     -27.615   3.477  18.812  1.00 92.53           H  
ATOM   3198 HD13 LEU A 213     -26.369   3.841  20.024  1.00 92.53           H  
ATOM   3199  CD2 LEU A 213     -29.622   2.870  20.582  1.00 92.53           C  
ATOM   3200 HD21 LEU A 213     -29.842   2.459  19.597  1.00 92.53           H  
ATOM   3201 HD22 LEU A 213     -30.126   2.285  21.351  1.00 92.53           H  
ATOM   3202 HD23 LEU A 213     -29.988   3.895  20.637  1.00 92.53           H  
ATOM   3203  N   GLY A 214     -26.941  -1.736  22.294  1.00 92.85           N  
ATOM   3204  H   GLY A 214     -26.883  -1.279  23.193  1.00 92.85           H  
ATOM   3205  CA  GLY A 214     -26.422  -3.099  22.164  1.00 92.85           C  
ATOM   3206  HA2 GLY A 214     -26.680  -3.655  23.066  1.00 92.85           H  
ATOM   3207  HA3 GLY A 214     -26.901  -3.593  21.319  1.00 92.85           H  
ATOM   3208  C   GLY A 214     -24.902  -3.175  21.970  1.00 92.85           C  
ATOM   3209  O   GLY A 214     -24.230  -2.147  21.897  1.00 92.85           O  
ATOM   3210  N   PRO A 215     -24.330  -4.389  21.928  1.00 94.35           N  
ATOM   3211  CA  PRO A 215     -22.886  -4.584  21.839  1.00 94.35           C  
ATOM   3212  HA  PRO A 215     -22.401  -4.023  22.638  1.00 94.35           H  
ATOM   3213  C   PRO A 215     -22.291  -4.141  20.495  1.00 94.35           C  
ATOM   3214  CB  PRO A 215     -22.661  -6.080  22.067  1.00 94.35           C  
ATOM   3215  HB2 PRO A 215     -22.487  -6.278  23.124  1.00 94.35           H  
ATOM   3216  HB3 PRO A 215     -21.831  -6.452  21.466  1.00 94.35           H  
ATOM   3217  O   PRO A 215     -22.947  -4.201  19.456  1.00 94.35           O  
ATOM   3218  CG  PRO A 215     -23.977  -6.718  21.628  1.00 94.35           C  
ATOM   3219  HG2 PRO A 215     -24.159  -7.663  22.139  1.00 94.35           H  
ATOM   3220  HG3 PRO A 215     -23.967  -6.863  20.548  1.00 94.35           H  
ATOM   3221  CD  PRO A 215     -25.023  -5.666  21.988  1.00 94.35           C  
ATOM   3222  HD2 PRO A 215     -25.850  -5.705  21.279  1.00 94.35           H  
ATOM   3223  HD3 PRO A 215     -25.382  -5.837  23.003  1.00 94.35           H  
ATOM   3224  N   VAL A 216     -21.012  -3.772  20.517  1.00 95.80           N  
ATOM   3225  H   VAL A 216     -20.554  -3.747  21.417  1.00 95.80           H  
ATOM   3226  CA  VAL A 216     -20.166  -3.519  19.346  1.00 95.80           C  
ATOM   3227  HA  VAL A 216     -20.768  -3.601  18.441  1.00 95.80           H  
ATOM   3228  C   VAL A 216     -19.064  -4.572  19.304  1.00 95.80           C  
ATOM   3229  CB  VAL A 216     -19.554  -2.105  19.380  1.00 95.80           C  
ATOM   3230  HB  VAL A 216     -18.914  -2.008  20.257  1.00 95.80           H  
ATOM   3231  O   VAL A 216     -18.281  -4.699  20.248  1.00 95.80           O  
ATOM   3232  CG1 VAL A 216     -18.715  -1.842  18.124  1.00 95.80           C  
ATOM   3233 HG11 VAL A 216     -19.325  -1.965  17.229  1.00 95.80           H  
ATOM   3234 HG12 VAL A 216     -18.332  -0.822  18.154  1.00 95.80           H  
ATOM   3235 HG13 VAL A 216     -17.864  -2.522  18.076  1.00 95.80           H  
ATOM   3236  CG2 VAL A 216     -20.635  -1.020  19.448  1.00 95.80           C  
ATOM   3237 HG21 VAL A 216     -21.284  -1.095  18.575  1.00 95.80           H  
ATOM   3238 HG22 VAL A 216     -20.171  -0.034  19.463  1.00 95.80           H  
ATOM   3239 HG23 VAL A 216     -21.230  -1.133  20.354  1.00 95.80           H  
ATOM   3240  N   LYS A 217     -18.979  -5.306  18.193  1.00 95.91           N  
ATOM   3241  H   LYS A 217     -19.641  -5.126  17.452  1.00 95.91           H  
ATOM   3242  CA  LYS A 217     -17.897  -6.262  17.947  1.00 95.91           C  
ATOM   3243  HA  LYS A 217     -17.711  -6.814  18.869  1.00 95.91           H  
ATOM   3244  C   LYS A 217     -16.623  -5.518  17.566  1.00 95.91           C  
ATOM   3245  CB  LYS A 217     -18.327  -7.260  16.868  1.00 95.91           C  
ATOM   3246  HB2 LYS A 217     -18.466  -6.743  15.918  1.00 95.91           H  
ATOM   3247  HB3 LYS A 217     -19.283  -7.686  17.174  1.00 95.91           H  
ATOM   3248  O   LYS A 217     -16.614  -4.787  16.580  1.00 95.91           O  
ATOM   3249  CG  LYS A 217     -17.283  -8.376  16.701  1.00 95.91           C  
ATOM   3250  HG2 LYS A 217     -16.366  -7.953  16.290  1.00 95.91           H  
ATOM   3251  HG3 LYS A 217     -17.047  -8.798  17.677  1.00 95.91           H  
ATOM   3252  CD  LYS A 217     -17.757  -9.498  15.764  1.00 95.91           C  
ATOM   3253  HD2 LYS A 217     -16.979 -10.260  15.721  1.00 95.91           H  
ATOM   3254  HD3 LYS A 217     -17.877  -9.089  14.761  1.00 95.91           H  
ATOM   3255  CE  LYS A 217     -19.083 -10.151  16.195  1.00 95.91           C  
ATOM   3256  HE2 LYS A 217     -19.287 -10.994  15.536  1.00 95.91           H  
ATOM   3257  HE3 LYS A 217     -19.883  -9.423  16.061  1.00 95.91           H  
ATOM   3258  NZ  LYS A 217     -19.067 -10.599  17.614  1.00 95.91           N  
ATOM   3259  HZ1 LYS A 217     -19.939 -11.005  17.921  1.00 95.91           H  
ATOM   3260  HZ2 LYS A 217     -18.304 -11.225  17.833  1.00 95.91           H  
ATOM   3261  HZ3 LYS A 217     -18.971  -9.816  18.245  1.00 95.91           H  
ATOM   3262  N   VAL A 218     -15.545  -5.726  18.315  1.00 97.09           N  
ATOM   3263  H   VAL A 218     -15.628  -6.358  19.098  1.00 97.09           H  
ATOM   3264  CA  VAL A 218     -14.273  -5.017  18.128  1.00 97.09           C  
ATOM   3265  HA  VAL A 218     -14.312  -4.461  17.191  1.00 97.09           H  
ATOM   3266  C   VAL A 218     -13.091  -5.971  18.022  1.00 97.09           C  
ATOM   3267  CB  VAL A 218     -14.016  -3.991  19.244  1.00 97.09           C  
ATOM   3268  HB  VAL A 218     -13.074  -3.493  19.011  1.00 97.09           H  
ATOM   3269  O   VAL A 218     -13.123  -7.093  18.527  1.00 97.09           O  
ATOM   3270  CG1 VAL A 218     -15.104  -2.914  19.302  1.00 97.09           C  
ATOM   3271 HG11 VAL A 218     -15.220  -2.452  18.321  1.00 97.09           H  
ATOM   3272 HG12 VAL A 218     -14.823  -2.147  20.024  1.00 97.09           H  
ATOM   3273 HG13 VAL A 218     -16.054  -3.351  19.609  1.00 97.09           H  
ATOM   3274  CG2 VAL A 218     -13.868  -4.632  20.625  1.00 97.09           C  
ATOM   3275 HG21 VAL A 218     -14.810  -5.088  20.929  1.00 97.09           H  
ATOM   3276 HG22 VAL A 218     -13.582  -3.865  21.345  1.00 97.09           H  
ATOM   3277 HG23 VAL A 218     -13.086  -5.391  20.620  1.00 97.09           H  
ATOM   3278  N   LEU A 219     -12.016  -5.487  17.401  1.00 97.03           N  
ATOM   3279  H   LEU A 219     -12.068  -4.558  17.009  1.00 97.03           H  
ATOM   3280  CA  LEU A 219     -10.707  -6.125  17.436  1.00 97.03           C  
ATOM   3281  HA  LEU A 219     -10.823  -7.171  17.720  1.00 97.03           H  
ATOM   3282  C   LEU A 219      -9.840  -5.427  18.488  1.00 97.03           C  
ATOM   3283  CB  LEU A 219     -10.091  -6.073  16.028  1.00 97.03           C  
ATOM   3284  HB2 LEU A 219     -10.034  -5.028  15.722  1.00 97.03           H  
ATOM   3285  HB3 LEU A 219     -10.749  -6.590  15.330  1.00 97.03           H  
ATOM   3286  O   LEU A 219      -9.451  -4.272  18.318  1.00 97.03           O  
ATOM   3287  CG  LEU A 219      -8.690  -6.698  15.937  1.00 97.03           C  
ATOM   3288  HG  LEU A 219      -8.028  -6.248  16.677  1.00 97.03           H  
ATOM   3289  CD1 LEU A 219      -8.740  -8.208  16.159  1.00 97.03           C  
ATOM   3290 HD11 LEU A 219      -9.495  -8.657  15.513  1.00 97.03           H  
ATOM   3291 HD12 LEU A 219      -8.975  -8.427  17.200  1.00 97.03           H  
ATOM   3292 HD13 LEU A 219      -7.766  -8.633  15.917  1.00 97.03           H  
ATOM   3293  CD2 LEU A 219      -8.084  -6.454  14.557  1.00 97.03           C  
ATOM   3294 HD21 LEU A 219      -8.693  -6.939  13.794  1.00 97.03           H  
ATOM   3295 HD22 LEU A 219      -7.071  -6.855  14.518  1.00 97.03           H  
ATOM   3296 HD23 LEU A 219      -8.045  -5.384  14.356  1.00 97.03           H  
ATOM   3297  N   CYS A 220      -9.498  -6.141  19.552  1.00 96.65           N  
ATOM   3298  H   CYS A 220      -9.870  -7.076  19.639  1.00 96.65           H  
ATOM   3299  CA  CYS A 220      -8.526  -5.705  20.540  1.00 96.65           C  
ATOM   3300  HA  CYS A 220      -8.595  -4.622  20.641  1.00 96.65           H  
ATOM   3301  C   CYS A 220      -7.111  -6.084  20.105  1.00 96.65           C  
ATOM   3302  CB  CYS A 220      -8.852  -6.321  21.901  1.00 96.65           C  
ATOM   3303  HB2 CYS A 220      -8.834  -7.407  21.805  1.00 96.65           H  
ATOM   3304  HB3 CYS A 220      -8.083  -6.031  22.617  1.00 96.65           H  
ATOM   3305  O   CYS A 220      -6.859  -7.238  19.766  1.00 96.65           O  
ATOM   3306  SG  CYS A 220     -10.453  -5.842  22.576  1.00 96.65           S  
ATOM   3307  N   HIS A 221      -6.173  -5.142  20.175  1.00 95.77           N  
ATOM   3308  H   HIS A 221      -6.481  -4.208  20.403  1.00 95.77           H  
ATOM   3309  CA  HIS A 221      -4.735  -5.393  20.076  1.00 95.77           C  
ATOM   3310  HA  HIS A 221      -4.561  -6.434  19.804  1.00 95.77           H  
ATOM   3311  C   HIS A 221      -4.103  -5.148  21.452  1.00 95.77           C  
ATOM   3312  CB  HIS A 221      -4.140  -4.521  18.956  1.00 95.77           C  
ATOM   3313  HB2 HIS A 221      -4.712  -4.709  18.047  1.00 95.77           H  
ATOM   3314  HB3 HIS A 221      -4.281  -3.471  19.215  1.00 95.77           H  
ATOM   3315  O   HIS A 221      -3.854  -4.006  21.846  1.00 95.77           O  
ATOM   3316  CG  HIS A 221      -2.674  -4.739  18.630  1.00 95.77           C  
ATOM   3317  CD2 HIS A 221      -1.718  -5.370  19.388  1.00 95.77           C  
ATOM   3318  HD2 HIS A 221      -1.858  -5.840  20.350  1.00 95.77           H  
ATOM   3319  ND1 HIS A 221      -2.051  -4.329  17.467  1.00 95.77           N  
ATOM   3320  HD1 HIS A 221      -2.511  -4.167  16.583  1.00 95.77           H  
ATOM   3321  CE1 HIS A 221      -0.762  -4.697  17.538  1.00 95.77           C  
ATOM   3322  HE1 HIS A 221      -0.064  -4.633  16.717  1.00 95.77           H  
ATOM   3323  NE2 HIS A 221      -0.498  -5.287  18.709  1.00 95.77           N  
ATOM   3324  N   VAL A 222      -3.831  -6.228  22.183  1.00 93.62           N  
ATOM   3325  H   VAL A 222      -4.026  -7.134  21.780  1.00 93.62           H  
ATOM   3326  CA  VAL A 222      -3.220  -6.219  23.517  1.00 93.62           C  
ATOM   3327  HA  VAL A 222      -3.418  -5.264  24.005  1.00 93.62           H  
ATOM   3328  C   VAL A 222      -1.714  -6.381  23.373  1.00 93.62           C  
ATOM   3329  CB  VAL A 222      -3.821  -7.319  24.411  1.00 93.62           C  
ATOM   3330  HB  VAL A 222      -3.561  -8.294  23.999  1.00 93.62           H  
ATOM   3331  O   VAL A 222      -1.229  -7.441  22.990  1.00 93.62           O  
ATOM   3332  CG1 VAL A 222      -3.282  -7.216  25.843  1.00 93.62           C  
ATOM   3333 HG11 VAL A 222      -3.724  -8.004  26.452  1.00 93.62           H  
ATOM   3334 HG12 VAL A 222      -3.549  -6.251  26.274  1.00 93.62           H  
ATOM   3335 HG13 VAL A 222      -2.200  -7.341  25.859  1.00 93.62           H  
ATOM   3336  CG2 VAL A 222      -5.348  -7.211  24.476  1.00 93.62           C  
ATOM   3337 HG21 VAL A 222      -5.724  -7.977  25.155  1.00 93.62           H  
ATOM   3338 HG22 VAL A 222      -5.792  -7.380  23.495  1.00 93.62           H  
ATOM   3339 HG23 VAL A 222      -5.650  -6.236  24.859  1.00 93.62           H  
ATOM   3340  N   ARG A 223      -0.955  -5.321  23.656  1.00 86.95           N  
ATOM   3341  H   ARG A 223      -1.423  -4.482  23.967  1.00 86.95           H  
ATOM   3342  CA  ARG A 223       0.521  -5.367  23.619  1.00 86.95           C  
ATOM   3343  HA  ARG A 223       0.852  -6.161  22.950  1.00 86.95           H  
ATOM   3344  C   ARG A 223       1.121  -5.707  24.976  1.00 86.95           C  
ATOM   3345  CB  ARG A 223       1.075  -4.035  23.113  1.00 86.95           C  
ATOM   3346  HB2 ARG A 223       2.153  -4.025  23.280  1.00 86.95           H  
ATOM   3347  HB3 ARG A 223       0.632  -3.214  23.677  1.00 86.95           H  
ATOM   3348  O   ARG A 223       2.127  -6.401  25.052  1.00 86.95           O  
ATOM   3349  CG  ARG A 223       0.812  -3.844  21.615  1.00 86.95           C  
ATOM   3350  HG2 ARG A 223      -0.259  -3.804  21.420  1.00 86.95           H  
ATOM   3351  HG3 ARG A 223       1.249  -4.678  21.066  1.00 86.95           H  
ATOM   3352  CD  ARG A 223       1.465  -2.537  21.167  1.00 86.95           C  
ATOM   3353  HD2 ARG A 223       0.919  -1.705  21.612  1.00 86.95           H  
ATOM   3354  HD3 ARG A 223       2.483  -2.520  21.557  1.00 86.95           H  
ATOM   3355  NE  ARG A 223       1.468  -2.392  19.697  1.00 86.95           N  
ATOM   3356  HE  ARG A 223       0.669  -2.765  19.204  1.00 86.95           H  
ATOM   3357  NH1 ARG A 223       3.636  -1.684  19.477  1.00 86.95           N  
ATOM   3358 HH11 ARG A 223       3.806  -1.964  20.432  1.00 86.95           H  
ATOM   3359 HH12 ARG A 223       4.401  -1.434  18.866  1.00 86.95           H  
ATOM   3360  NH2 ARG A 223       2.347  -1.734  17.680  1.00 86.95           N  
ATOM   3361 HH21 ARG A 223       1.448  -1.566  17.253  1.00 86.95           H  
ATOM   3362 HH22 ARG A 223       3.134  -1.420  17.131  1.00 86.95           H  
ATOM   3363  CZ  ARG A 223       2.468  -1.944  18.958  1.00 86.95           C  
ATOM   3364  N   VAL A 224       0.486  -5.204  26.026  1.00 87.59           N  
ATOM   3365  H   VAL A 224      -0.358  -4.673  25.862  1.00 87.59           H  
ATOM   3366  CA  VAL A 224       0.787  -5.482  27.428  1.00 87.59           C  
ATOM   3367  HA  VAL A 224       1.476  -6.324  27.499  1.00 87.59           H  
ATOM   3368  C   VAL A 224      -0.538  -5.882  28.070  1.00 87.59           C  
ATOM   3369  CB  VAL A 224       1.436  -4.256  28.104  1.00 87.59           C  
ATOM   3370  HB  VAL A 224       0.776  -3.394  28.005  1.00 87.59           H  
ATOM   3371  O   VAL A 224      -1.569  -5.287  27.764  1.00 87.59           O  
ATOM   3372  CG1 VAL A 224       1.705  -4.503  29.590  1.00 87.59           C  
ATOM   3373 HG11 VAL A 224       2.352  -5.371  29.725  1.00 87.59           H  
ATOM   3374 HG12 VAL A 224       0.767  -4.658  30.123  1.00 87.59           H  
ATOM   3375 HG13 VAL A 224       2.182  -3.626  30.027  1.00 87.59           H  
ATOM   3376  CG2 VAL A 224       2.766  -3.889  27.429  1.00 87.59           C  
ATOM   3377 HG21 VAL A 224       3.448  -4.738  27.460  1.00 87.59           H  
ATOM   3378 HG22 VAL A 224       3.216  -3.045  27.952  1.00 87.59           H  
ATOM   3379 HG23 VAL A 224       2.597  -3.596  26.393  1.00 87.59           H  
ATOM   3380  N   GLN A 225      -0.532  -6.932  28.890  1.00 83.86           N  
ATOM   3381  H   GLN A 225       0.349  -7.358  29.140  1.00 83.86           H  
ATOM   3382  CA  GLN A 225      -1.743  -7.436  29.541  1.00 83.86           C  
ATOM   3383  HA  GLN A 225      -2.450  -7.743  28.770  1.00 83.86           H  
ATOM   3384  C   GLN A 225      -2.393  -6.330  30.390  1.00 83.86           C  
ATOM   3385  CB  GLN A 225      -1.360  -8.667  30.371  1.00 83.86           C  
ATOM   3386  HB2 GLN A 225      -0.831  -9.367  29.724  1.00 83.86           H  
ATOM   3387  HB3 GLN A 225      -0.692  -8.370  31.179  1.00 83.86           H  
ATOM   3388  O   GLN A 225      -1.700  -5.658  31.150  1.00 83.86           O  
ATOM   3389  CG  GLN A 225      -2.580  -9.387  30.958  1.00 83.86           C  
ATOM   3390  HG2 GLN A 225      -3.308  -9.561  30.166  1.00 83.86           H  
ATOM   3391  HG3 GLN A 225      -3.050  -8.763  31.719  1.00 83.86           H  
ATOM   3392  CD  GLN A 225      -2.216 -10.729  31.585  1.00 83.86           C  
ATOM   3393  NE2 GLN A 225      -3.154 -11.641  31.676  1.00 83.86           N  
ATOM   3394 HE21 GLN A 225      -2.915 -12.505  32.141  1.00 83.86           H  
ATOM   3395 HE22 GLN A 225      -4.110 -11.370  31.496  1.00 83.86           H  
ATOM   3396  OE1 GLN A 225      -1.095 -10.986  31.996  1.00 83.86           O  
ATOM   3397  N   GLY A 226      -3.705  -6.124  30.233  1.00 85.69           N  
ATOM   3398  H   GLY A 226      -4.224  -6.728  29.612  1.00 85.69           H  
ATOM   3399  CA  GLY A 226      -4.436  -5.000  30.841  1.00 85.69           C  
ATOM   3400  HA2 GLY A 226      -4.087  -4.849  31.863  1.00 85.69           H  
ATOM   3401  HA3 GLY A 226      -5.494  -5.258  30.883  1.00 85.69           H  
ATOM   3402  C   GLY A 226      -4.309  -3.658  30.099  1.00 85.69           C  
ATOM   3403  O   GLY A 226      -4.895  -2.665  30.509  1.00 85.69           O  
ATOM   3404  N   GLU A 227      -3.561  -3.604  28.994  1.00 89.37           N  
ATOM   3405  H   GLU A 227      -3.047  -4.433  28.731  1.00 89.37           H  
ATOM   3406  CA  GLU A 227      -3.324  -2.398  28.191  1.00 89.37           C  
ATOM   3407  HA  GLU A 227      -4.018  -1.616  28.500  1.00 89.37           H  
ATOM   3408  C   GLU A 227      -3.598  -2.654  26.695  1.00 89.37           C  
ATOM   3409  CB  GLU A 227      -1.894  -1.887  28.424  1.00 89.37           C  
ATOM   3410  HB2 GLU A 227      -1.204  -2.730  28.386  1.00 89.37           H  
ATOM   3411  HB3 GLU A 227      -1.644  -1.222  27.597  1.00 89.37           H  
ATOM   3412  O   GLU A 227      -2.709  -2.556  25.836  1.00 89.37           O  
ATOM   3413  CG  GLU A 227      -1.679  -1.126  29.739  1.00 89.37           C  
ATOM   3414  HG2 GLU A 227      -2.514  -0.441  29.886  1.00 89.37           H  
ATOM   3415  HG3 GLU A 227      -1.661  -1.836  30.566  1.00 89.37           H  
ATOM   3416  CD  GLU A 227      -0.380  -0.298  29.702  1.00 89.37           C  
ATOM   3417  OE1 GLU A 227       0.348  -0.274  30.715  1.00 89.37           O  
ATOM   3418  OE2 GLU A 227      -0.138   0.367  28.655  1.00 89.37           O  
ATOM   3419  N   GLY A 228      -4.841  -3.001  26.358  1.00 93.29           N  
ATOM   3420  H   GLY A 228      -5.539  -3.106  27.080  1.00 93.29           H  
ATOM   3421  CA  GLY A 228      -5.256  -3.200  24.970  1.00 93.29           C  
ATOM   3422  HA2 GLY A 228      -4.394  -3.531  24.390  1.00 93.29           H  
ATOM   3423  HA3 GLY A 228      -6.001  -3.992  24.893  1.00 93.29           H  
ATOM   3424  C   GLY A 228      -5.803  -1.959  24.279  1.00 93.29           C  
ATOM   3425  O   GLY A 228      -6.230  -0.986  24.897  1.00 93.29           O  
ATOM   3426  N   TRP A 229      -5.768  -2.018  22.952  1.00 95.88           N  
ATOM   3427  H   TRP A 229      -5.362  -2.840  22.528  1.00 95.88           H  
ATOM   3428  CA  TRP A 229      -6.267  -0.985  22.053  1.00 95.88           C  
ATOM   3429  HA  TRP A 229      -6.606  -0.119  22.621  1.00 95.88           H  
ATOM   3430  C   TRP A 229      -7.440  -1.517  21.240  1.00 95.88           C  
ATOM   3431  CB  TRP A 229      -5.146  -0.550  21.108  1.00 95.88           C  
ATOM   3432  HB2 TRP A 229      -4.833  -1.405  20.507  1.00 95.88           H  
ATOM   3433  HB3 TRP A 229      -5.567   0.198  20.437  1.00 95.88           H  
ATOM   3434  O   TRP A 229      -7.360  -2.634  20.732  1.00 95.88           O  
ATOM   3435  CG  TRP A 229      -3.938   0.052  21.750  1.00 95.88           C  
ATOM   3436  CD1 TRP A 229      -2.953  -0.620  22.389  1.00 95.88           C  
ATOM   3437  HD1 TRP A 229      -2.940  -1.690  22.530  1.00 95.88           H  
ATOM   3438  CD2 TRP A 229      -3.611   1.464  21.884  1.00 95.88           C  
ATOM   3439  CE2 TRP A 229      -2.397   1.580  22.623  1.00 95.88           C  
ATOM   3440  CE3 TRP A 229      -4.234   2.658  21.472  1.00 95.88           C  
ATOM   3441  HE3 TRP A 229      -5.160   2.603  20.918  1.00 95.88           H  
ATOM   3442  NE1 TRP A 229      -2.049   0.278  22.922  1.00 95.88           N  
ATOM   3443  HE1 TRP A 229      -1.347   0.004  23.595  1.00 95.88           H  
ATOM   3444  CH2 TRP A 229      -2.484   3.998  22.517  1.00 95.88           C  
ATOM   3445  HH2 TRP A 229      -2.079   4.970  22.760  1.00 95.88           H  
ATOM   3446  CZ2 TRP A 229      -1.833   2.825  22.941  1.00 95.88           C  
ATOM   3447  HZ2 TRP A 229      -0.932   2.882  23.533  1.00 95.88           H  
ATOM   3448  CZ3 TRP A 229      -3.677   3.911  21.779  1.00 95.88           C  
ATOM   3449  HZ3 TRP A 229      -4.179   4.812  21.458  1.00 95.88           H  
ATOM   3450  N   VAL A 230      -8.473  -0.704  21.047  1.00 97.23           N  
ATOM   3451  H   VAL A 230      -8.446   0.216  21.463  1.00 97.23           H  
ATOM   3452  CA  VAL A 230      -9.558  -0.973  20.099  1.00 97.23           C  
ATOM   3453  HA  VAL A 230      -9.791  -2.038  20.097  1.00 97.23           H  
ATOM   3454  C   VAL A 230      -9.092  -0.560  18.707  1.00 97.23           C  
ATOM   3455  CB  VAL A 230     -10.831  -0.197  20.486  1.00 97.23           C  
ATOM   3456  HB  VAL A 230     -10.611   0.871  20.478  1.00 97.23           H  
ATOM   3457  O   VAL A 230      -8.870   0.624  18.454  1.00 97.23           O  
ATOM   3458  CG1 VAL A 230     -11.957  -0.484  19.487  1.00 97.23           C  
ATOM   3459 HG11 VAL A 230     -12.136  -1.558  19.427  1.00 97.23           H  
ATOM   3460 HG12 VAL A 230     -12.871   0.014  19.812  1.00 97.23           H  
ATOM   3461 HG13 VAL A 230     -11.702  -0.104  18.498  1.00 97.23           H  
ATOM   3462  CG2 VAL A 230     -11.348  -0.560  21.883  1.00 97.23           C  
ATOM   3463 HG21 VAL A 230     -11.719  -1.585  21.890  1.00 97.23           H  
ATOM   3464 HG22 VAL A 230     -12.170   0.105  22.145  1.00 97.23           H  
ATOM   3465 HG23 VAL A 230     -10.564  -0.442  22.631  1.00 97.23           H  
ATOM   3466  N   VAL A 231      -8.922  -1.519  17.800  1.00 98.49           N  
ATOM   3467  H   VAL A 231      -9.143  -2.469  18.063  1.00 98.49           H  
ATOM   3468  CA  VAL A 231      -8.593  -1.262  16.391  1.00 98.49           C  
ATOM   3469  HA  VAL A 231      -7.914  -0.411  16.330  1.00 98.49           H  
ATOM   3470  C   VAL A 231      -9.872  -0.903  15.643  1.00 98.49           C  
ATOM   3471  CB  VAL A 231      -7.900  -2.474  15.737  1.00 98.49           C  
ATOM   3472  HB  VAL A 231      -8.600  -3.309  15.700  1.00 98.49           H  
ATOM   3473  O   VAL A 231     -10.836  -1.666  15.681  1.00 98.49           O  
ATOM   3474  CG1 VAL A 231      -7.449  -2.154  14.305  1.00 98.49           C  
ATOM   3475 HG11 VAL A 231      -8.311  -1.941  13.673  1.00 98.49           H  
ATOM   3476 HG12 VAL A 231      -6.924  -3.008  13.877  1.00 98.49           H  
ATOM   3477 HG13 VAL A 231      -6.785  -1.289  14.298  1.00 98.49           H  
ATOM   3478  CG2 VAL A 231      -6.661  -2.934  16.522  1.00 98.49           C  
ATOM   3479 HG21 VAL A 231      -5.932  -2.126  16.570  1.00 98.49           H  
ATOM   3480 HG22 VAL A 231      -6.946  -3.234  17.531  1.00 98.49           H  
ATOM   3481 HG23 VAL A 231      -6.215  -3.794  16.024  1.00 98.49           H  
ATOM   3482  N   PHE A 232      -9.877   0.238  14.950  1.00 98.45           N  
ATOM   3483  H   PHE A 232      -9.048   0.815  14.954  1.00 98.45           H  
ATOM   3484  CA  PHE A 232     -11.037   0.691  14.172  1.00 98.45           C  
ATOM   3485  HA  PHE A 232     -11.833  -0.045  14.292  1.00 98.45           H  
ATOM   3486  C   PHE A 232     -10.780   0.789  12.666  1.00 98.45           C  
ATOM   3487  CB  PHE A 232     -11.571   2.010  14.729  1.00 98.45           C  
ATOM   3488  HB2 PHE A 232     -11.737   1.903  15.801  1.00 98.45           H  
ATOM   3489  HB3 PHE A 232     -12.541   2.213  14.275  1.00 98.45           H  
ATOM   3490  O   PHE A 232     -11.728   0.866  11.889  1.00 98.45           O  
ATOM   3491  CG  PHE A 232     -10.673   3.199  14.477  1.00 98.45           C  
ATOM   3492  CD1 PHE A 232      -9.671   3.514  15.408  1.00 98.45           C  
ATOM   3493  HD1 PHE A 232      -9.519   2.874  16.264  1.00 98.45           H  
ATOM   3494  CD2 PHE A 232     -10.851   4.001  13.333  1.00 98.45           C  
ATOM   3495  HD2 PHE A 232     -11.610   3.754  12.606  1.00 98.45           H  
ATOM   3496  CE1 PHE A 232      -8.896   4.670  15.240  1.00 98.45           C  
ATOM   3497  HE1 PHE A 232      -8.160   4.930  15.987  1.00 98.45           H  
ATOM   3498  CE2 PHE A 232     -10.058   5.146  13.152  1.00 98.45           C  
ATOM   3499  HE2 PHE A 232     -10.209   5.773  12.285  1.00 98.45           H  
ATOM   3500  CZ  PHE A 232      -9.106   5.498  14.123  1.00 98.45           C  
ATOM   3501  HZ  PHE A 232      -8.543   6.413  14.015  1.00 98.45           H  
ATOM   3502  N   GLN A 233      -9.515   0.764  12.252  1.00 98.71           N  
ATOM   3503  H   GLN A 233      -8.778   0.737  12.941  1.00 98.71           H  
ATOM   3504  CA  GLN A 233      -9.118   0.676  10.853  1.00 98.71           C  
ATOM   3505  HA  GLN A 233      -9.939   0.249  10.278  1.00 98.71           H  
ATOM   3506  C   GLN A 233      -7.910  -0.250  10.743  1.00 98.71           C  
ATOM   3507  CB  GLN A 233      -8.828   2.086  10.318  1.00 98.71           C  
ATOM   3508  HB2 GLN A 233      -9.675   2.721  10.577  1.00 98.71           H  
ATOM   3509  HB3 GLN A 233      -7.943   2.496  10.806  1.00 98.71           H  
ATOM   3510  O   GLN A 233      -6.970  -0.129  11.538  1.00 98.71           O  
ATOM   3511  CG  GLN A 233      -8.645   2.156   8.795  1.00 98.71           C  
ATOM   3512  HG2 GLN A 233      -9.050   3.114   8.470  1.00 98.71           H  
ATOM   3513  HG3 GLN A 233      -9.225   1.374   8.304  1.00 98.71           H  
ATOM   3514  CD  GLN A 233      -7.195   2.085   8.314  1.00 98.71           C  
ATOM   3515  NE2 GLN A 233      -6.881   2.805   7.261  1.00 98.71           N  
ATOM   3516 HE21 GLN A 233      -5.947   2.739   6.882  1.00 98.71           H  
ATOM   3517 HE22 GLN A 233      -7.592   3.365   6.813  1.00 98.71           H  
ATOM   3518  OE1 GLN A 233      -6.335   1.395   8.845  1.00 98.71           O  
ATOM   3519  N   LYS A 234      -7.941  -1.166   9.771  1.00 98.61           N  
ATOM   3520  H   LYS A 234      -8.778  -1.234   9.209  1.00 98.61           H  
ATOM   3521  CA  LYS A 234      -6.822  -2.055   9.450  1.00 98.61           C  
ATOM   3522  HA  LYS A 234      -5.900  -1.589   9.798  1.00 98.61           H  
ATOM   3523  C   LYS A 234      -6.704  -2.251   7.940  1.00 98.61           C  
ATOM   3524  CB  LYS A 234      -7.010  -3.383  10.199  1.00 98.61           C  
ATOM   3525  HB2 LYS A 234      -7.104  -3.168  11.263  1.00 98.61           H  
ATOM   3526  HB3 LYS A 234      -7.929  -3.863   9.863  1.00 98.61           H  
ATOM   3527  O   LYS A 234      -7.688  -2.612   7.298  1.00 98.61           O  
ATOM   3528  CG  LYS A 234      -5.833  -4.345   9.989  1.00 98.61           C  
ATOM   3529  HG2 LYS A 234      -4.895  -3.832  10.201  1.00 98.61           H  
ATOM   3530  HG3 LYS A 234      -5.825  -4.680   8.952  1.00 98.61           H  
ATOM   3531  CD  LYS A 234      -5.963  -5.566  10.906  1.00 98.61           C  
ATOM   3532  HD2 LYS A 234      -6.896  -6.083  10.683  1.00 98.61           H  
ATOM   3533  HD3 LYS A 234      -5.986  -5.236  11.944  1.00 98.61           H  
ATOM   3534  CE  LYS A 234      -4.794  -6.528  10.665  1.00 98.61           C  
ATOM   3535  HE2 LYS A 234      -5.197  -7.469  10.289  1.00 98.61           H  
ATOM   3536  HE3 LYS A 234      -4.151  -6.116   9.887  1.00 98.61           H  
ATOM   3537  NZ  LYS A 234      -4.010  -6.768  11.896  1.00 98.61           N  
ATOM   3538  HZ1 LYS A 234      -3.602  -5.908  12.235  1.00 98.61           H  
ATOM   3539  HZ2 LYS A 234      -3.264  -7.424  11.710  1.00 98.61           H  
ATOM   3540  HZ3 LYS A 234      -4.601  -7.140  12.626  1.00 98.61           H  
ATOM   3541  N   ARG A 235      -5.495  -2.052   7.407  1.00 98.07           N  
ATOM   3542  H   ARG A 235      -4.774  -1.728   8.035  1.00 98.07           H  
ATOM   3543  CA  ARG A 235      -5.106  -2.251   5.998  1.00 98.07           C  
ATOM   3544  HA  ARG A 235      -5.873  -2.812   5.466  1.00 98.07           H  
ATOM   3545  C   ARG A 235      -3.784  -3.012   5.932  1.00 98.07           C  
ATOM   3546  CB  ARG A 235      -4.907  -0.904   5.295  1.00 98.07           C  
ATOM   3547  HB2 ARG A 235      -4.691  -1.083   4.241  1.00 98.07           H  
ATOM   3548  HB3 ARG A 235      -4.029  -0.441   5.746  1.00 98.07           H  
ATOM   3549  O   ARG A 235      -2.896  -2.706   6.725  1.00 98.07           O  
ATOM   3550  CG  ARG A 235      -6.045   0.111   5.409  1.00 98.07           C  
ATOM   3551  HG2 ARG A 235      -5.714   1.051   4.968  1.00 98.07           H  
ATOM   3552  HG3 ARG A 235      -6.244   0.295   6.465  1.00 98.07           H  
ATOM   3553  CD  ARG A 235      -7.351  -0.310   4.746  1.00 98.07           C  
ATOM   3554  HD2 ARG A 235      -7.735  -1.208   5.231  1.00 98.07           H  
ATOM   3555  HD3 ARG A 235      -8.062   0.500   4.906  1.00 98.07           H  
ATOM   3556  NE  ARG A 235      -7.235  -0.565   3.303  1.00 98.07           N  
ATOM   3557  HE  ARG A 235      -7.347  -1.526   3.013  1.00 98.07           H  
ATOM   3558  NH1 ARG A 235      -7.117   1.630   2.568  1.00 98.07           N  
ATOM   3559 HH11 ARG A 235      -6.899   1.952   3.500  1.00 98.07           H  
ATOM   3560 HH12 ARG A 235      -7.060   2.262   1.782  1.00 98.07           H  
ATOM   3561  NH2 ARG A 235      -7.411  -0.016   1.116  1.00 98.07           N  
ATOM   3562 HH21 ARG A 235      -7.515   0.702   0.413  1.00 98.07           H  
ATOM   3563 HH22 ARG A 235      -7.682  -0.974   0.944  1.00 98.07           H  
ATOM   3564  CZ  ARG A 235      -7.249   0.349   2.349  1.00 98.07           C  
ATOM   3565  N   PHE A 236      -3.612  -3.954   5.013  1.00 96.56           N  
ATOM   3566  H   PHE A 236      -4.376  -4.116   4.372  1.00 96.56           H  
ATOM   3567  CA  PHE A 236      -2.345  -4.643   4.747  1.00 96.56           C  
ATOM   3568  HA  PHE A 236      -1.551  -3.896   4.738  1.00 96.56           H  
ATOM   3569  C   PHE A 236      -2.269  -5.375   3.391  1.00 96.56           C  
ATOM   3570  CB  PHE A 236      -2.032  -5.624   5.890  1.00 96.56           C  
ATOM   3571  HB2 PHE A 236      -1.049  -6.058   5.709  1.00 96.56           H  
ATOM   3572  HB3 PHE A 236      -1.961  -5.081   6.833  1.00 96.56           H  
ATOM   3573  O   PHE A 236      -1.152  -5.561   2.898  1.00 96.56           O  
ATOM   3574  CG  PHE A 236      -3.035  -6.742   6.054  1.00 96.56           C  
ATOM   3575  CD1 PHE A 236      -4.205  -6.541   6.809  1.00 96.56           C  
ATOM   3576  HD1 PHE A 236      -4.388  -5.587   7.281  1.00 96.56           H  
ATOM   3577  CD2 PHE A 236      -2.813  -7.975   5.417  1.00 96.56           C  
ATOM   3578  HD2 PHE A 236      -1.931  -8.126   4.813  1.00 96.56           H  
ATOM   3579  CE1 PHE A 236      -5.162  -7.563   6.903  1.00 96.56           C  
ATOM   3580  HE1 PHE A 236      -6.077  -7.393   7.451  1.00 96.56           H  
ATOM   3581  CE2 PHE A 236      -3.778  -8.990   5.500  1.00 96.56           C  
ATOM   3582  HE2 PHE A 236      -3.658  -9.907   4.941  1.00 96.56           H  
ATOM   3583  CZ  PHE A 236      -4.958  -8.778   6.229  1.00 96.56           C  
ATOM   3584  HZ  PHE A 236      -5.727  -9.535   6.215  1.00 96.56           H  
ATOM   3585  N   ASP A 237      -3.390  -5.764   2.774  1.00 95.08           N  
ATOM   3586  H   ASP A 237      -4.287  -5.509   3.164  1.00 95.08           H  
ATOM   3587  CA  ASP A 237      -3.437  -6.623   1.576  1.00 95.08           C  
ATOM   3588  HA  ASP A 237      -2.433  -6.686   1.156  1.00 95.08           H  
ATOM   3589  C   ASP A 237      -4.326  -6.115   0.425  1.00 95.08           C  
ATOM   3590  CB  ASP A 237      -3.811  -8.062   1.968  1.00 95.08           C  
ATOM   3591  HB2 ASP A 237      -3.679  -8.699   1.093  1.00 95.08           H  
ATOM   3592  HB3 ASP A 237      -3.107  -8.415   2.721  1.00 95.08           H  
ATOM   3593  O   ASP A 237      -4.285  -6.686  -0.664  1.00 95.08           O  
ATOM   3594  CG  ASP A 237      -5.243  -8.251   2.482  1.00 95.08           C  
ATOM   3595  OD1 ASP A 237      -6.038  -7.283   2.461  1.00 95.08           O  
ATOM   3596  OD2 ASP A 237      -5.558  -9.387   2.888  1.00 95.08           O  
ATOM   3597  N   GLY A 238      -5.094  -5.042   0.628  1.00 94.08           N  
ATOM   3598  H   GLY A 238      -5.143  -4.661   1.562  1.00 94.08           H  
ATOM   3599  CA  GLY A 238      -5.999  -4.486  -0.376  1.00 94.08           C  
ATOM   3600  HA2 GLY A 238      -6.343  -3.514  -0.025  1.00 94.08           H  
ATOM   3601  HA3 GLY A 238      -5.461  -4.355  -1.315  1.00 94.08           H  
ATOM   3602  C   GLY A 238      -7.239  -5.339  -0.658  1.00 94.08           C  
ATOM   3603  O   GLY A 238      -7.913  -5.096  -1.656  1.00 94.08           O  
ATOM   3604  N   SER A 239      -7.554  -6.322   0.195  1.00 93.36           N  
ATOM   3605  H   SER A 239      -6.942  -6.485   0.982  1.00 93.36           H  
ATOM   3606  CA  SER A 239      -8.728  -7.199   0.052  1.00 93.36           C  
ATOM   3607  HA  SER A 239      -8.709  -7.645  -0.943  1.00 93.36           H  
ATOM   3608  C   SER A 239     -10.065  -6.467   0.190  1.00 93.36           C  
ATOM   3609  CB  SER A 239      -8.678  -8.332   1.085  1.00 93.36           C  
ATOM   3610  HB2 SER A 239      -7.809  -8.959   0.890  1.00 93.36           H  
ATOM   3611  HB3 SER A 239      -9.575  -8.944   0.989  1.00 93.36           H  
ATOM   3612  O   SER A 239     -11.090  -6.958  -0.283  1.00 93.36           O  
ATOM   3613  OG  SER A 239      -8.596  -7.826   2.407  1.00 93.36           O  
ATOM   3614  HG  SER A 239      -7.662  -7.668   2.563  1.00 93.36           H  
ATOM   3615  N   VAL A 240     -10.067  -5.290   0.822  1.00 95.72           N  
ATOM   3616  H   VAL A 240      -9.188  -4.942   1.178  1.00 95.72           H  
ATOM   3617  CA  VAL A 240     -11.257  -4.466   1.014  1.00 95.72           C  
ATOM   3618  HA  VAL A 240     -12.116  -4.980   0.582  1.00 95.72           H  
ATOM   3619  C   VAL A 240     -11.099  -3.147   0.270  1.00 95.72           C  
ATOM   3620  CB  VAL A 240     -11.560  -4.286   2.510  1.00 95.72           C  
ATOM   3621  HB  VAL A 240     -10.688  -3.860   3.006  1.00 95.72           H  
ATOM   3622  O   VAL A 240     -10.116  -2.419   0.415  1.00 95.72           O  
ATOM   3623  CG1 VAL A 240     -12.758  -3.370   2.774  1.00 95.72           C  
ATOM   3624 HG11 VAL A 240     -12.549  -2.363   2.413  1.00 95.72           H  
ATOM   3625 HG12 VAL A 240     -13.650  -3.754   2.278  1.00 95.72           H  
ATOM   3626 HG13 VAL A 240     -12.927  -3.315   3.849  1.00 95.72           H  
ATOM   3627  CG2 VAL A 240     -11.896  -5.644   3.144  1.00 95.72           C  
ATOM   3628 HG21 VAL A 240     -11.035  -6.310   3.091  1.00 95.72           H  
ATOM   3629 HG22 VAL A 240     -12.728  -6.109   2.616  1.00 95.72           H  
ATOM   3630 HG23 VAL A 240     -12.168  -5.509   4.191  1.00 95.72           H  
ATOM   3631  N   ASP A 241     -12.116  -2.831  -0.524  1.00 95.59           N  
ATOM   3632  H   ASP A 241     -12.869  -3.497  -0.618  1.00 95.59           H  
ATOM   3633  CA  ASP A 241     -12.269  -1.535  -1.170  1.00 95.59           C  
ATOM   3634  HA  ASP A 241     -11.324  -1.244  -1.629  1.00 95.59           H  
ATOM   3635  C   ASP A 241     -12.653  -0.470  -0.129  1.00 95.59           C  
ATOM   3636  CB  ASP A 241     -13.306  -1.685  -2.287  1.00 95.59           C  
ATOM   3637  HB2 ASP A 241     -14.175  -2.211  -1.891  1.00 95.59           H  
ATOM   3638  HB3 ASP A 241     -12.884  -2.290  -3.089  1.00 95.59           H  
ATOM   3639  O   ASP A 241     -13.618  -0.642   0.614  1.00 95.59           O  
ATOM   3640  CG  ASP A 241     -13.751  -0.344  -2.858  1.00 95.59           C  
ATOM   3641  OD1 ASP A 241     -12.900   0.572  -2.925  1.00 95.59           O  
ATOM   3642  OD2 ASP A 241     -14.969  -0.264  -3.140  1.00 95.59           O  
ATOM   3643  N   PHE A 242     -11.892   0.624  -0.074  1.00 98.25           N  
ATOM   3644  H   PHE A 242     -11.169   0.717  -0.773  1.00 98.25           H  
ATOM   3645  CA  PHE A 242     -12.143   1.765   0.813  1.00 98.25           C  
ATOM   3646  HA  PHE A 242     -12.905   1.490   1.543  1.00 98.25           H  
ATOM   3647  C   PHE A 242     -12.729   2.971   0.063  1.00 98.25           C  
ATOM   3648  CB  PHE A 242     -10.868   2.116   1.601  1.00 98.25           C  
ATOM   3649  HB2 PHE A 242      -9.991   1.975   0.968  1.00 98.25           H  
ATOM   3650  HB3 PHE A 242     -10.908   3.175   1.858  1.00 98.25           H  
ATOM   3651  O   PHE A 242     -13.057   3.977   0.687  1.00 98.25           O  
ATOM   3652  CG  PHE A 242     -10.689   1.338   2.895  1.00 98.25           C  
ATOM   3653  CD1 PHE A 242     -10.721   2.008   4.132  1.00 98.25           C  
ATOM   3654  HD1 PHE A 242     -10.866   3.078   4.157  1.00 98.25           H  
ATOM   3655  CD2 PHE A 242     -10.517  -0.057   2.876  1.00 98.25           C  
ATOM   3656  HD2 PHE A 242     -10.488  -0.583   1.933  1.00 98.25           H  
ATOM   3657  CE1 PHE A 242     -10.601   1.293   5.336  1.00 98.25           C  
ATOM   3658  HE1 PHE A 242     -10.642   1.817   6.280  1.00 98.25           H  
ATOM   3659  CE2 PHE A 242     -10.402  -0.778   4.077  1.00 98.25           C  
ATOM   3660  HE2 PHE A 242     -10.266  -1.849   4.048  1.00 98.25           H  
ATOM   3661  CZ  PHE A 242     -10.457  -0.105   5.309  1.00 98.25           C  
ATOM   3662  HZ  PHE A 242     -10.364  -0.661   6.230  1.00 98.25           H  
ATOM   3663  N   TYR A 243     -12.936   2.896  -1.255  1.00 97.67           N  
ATOM   3664  H   TYR A 243     -12.753   2.035  -1.751  1.00 97.67           H  
ATOM   3665  CA  TYR A 243     -13.648   3.940  -1.990  1.00 97.67           C  
ATOM   3666  HA  TYR A 243     -13.405   4.892  -1.518  1.00 97.67           H  
ATOM   3667  C   TYR A 243     -15.167   3.759  -1.846  1.00 97.67           C  
ATOM   3668  CB  TYR A 243     -13.146   4.022  -3.434  1.00 97.67           C  
ATOM   3669  HB2 TYR A 243     -12.057   4.064  -3.426  1.00 97.67           H  
ATOM   3670  HB3 TYR A 243     -13.442   3.118  -3.966  1.00 97.67           H  
ATOM   3671  O   TYR A 243     -15.892   3.413  -2.779  1.00 97.67           O  
ATOM   3672  CG  TYR A 243     -13.651   5.250  -4.172  1.00 97.67           C  
ATOM   3673  CD1 TYR A 243     -14.287   5.115  -5.420  1.00 97.67           C  
ATOM   3674  HD1 TYR A 243     -14.430   4.130  -5.840  1.00 97.67           H  
ATOM   3675  CD2 TYR A 243     -13.491   6.530  -3.607  1.00 97.67           C  
ATOM   3676  HD2 TYR A 243     -13.009   6.642  -2.647  1.00 97.67           H  
ATOM   3677  CE1 TYR A 243     -14.750   6.255  -6.105  1.00 97.67           C  
ATOM   3678  HE1 TYR A 243     -15.245   6.145  -7.058  1.00 97.67           H  
ATOM   3679  CE2 TYR A 243     -13.948   7.672  -4.286  1.00 97.67           C  
ATOM   3680  HE2 TYR A 243     -13.824   8.655  -3.857  1.00 97.67           H  
ATOM   3681  OH  TYR A 243     -15.017   8.643  -6.192  1.00 97.67           O  
ATOM   3682  HH  TYR A 243     -15.441   8.409  -7.021  1.00 97.67           H  
ATOM   3683  CZ  TYR A 243     -14.577   7.537  -5.538  1.00 97.67           C  
ATOM   3684  N   LYS A 244     -15.644   3.951  -0.613  1.00 97.50           N  
ATOM   3685  H   LYS A 244     -14.971   4.219   0.091  1.00 97.50           H  
ATOM   3686  CA  LYS A 244     -17.023   3.702  -0.179  1.00 97.50           C  
ATOM   3687  HA  LYS A 244     -17.543   3.147  -0.960  1.00 97.50           H  
ATOM   3688  C   LYS A 244     -17.832   4.985  -0.001  1.00 97.50           C  
ATOM   3689  CB  LYS A 244     -17.012   2.852   1.102  1.00 97.50           C  
ATOM   3690  HB2 LYS A 244     -16.459   3.375   1.882  1.00 97.50           H  
ATOM   3691  HB3 LYS A 244     -18.041   2.738   1.443  1.00 97.50           H  
ATOM   3692  O   LYS A 244     -17.267   6.067   0.166  1.00 97.50           O  
ATOM   3693  CG  LYS A 244     -16.420   1.446   0.941  1.00 97.50           C  
ATOM   3694  HG2 LYS A 244     -15.373   1.519   0.646  1.00 97.50           H  
ATOM   3695  HG3 LYS A 244     -16.471   0.937   1.904  1.00 97.50           H  
ATOM   3696  CD  LYS A 244     -17.190   0.628  -0.099  1.00 97.50           C  
ATOM   3697  HD2 LYS A 244     -17.039   1.084  -1.077  1.00 97.50           H  
ATOM   3698  HD3 LYS A 244     -18.254   0.625   0.140  1.00 97.50           H  
ATOM   3699  CE  LYS A 244     -16.677  -0.805  -0.145  1.00 97.50           C  
ATOM   3700  HE2 LYS A 244     -17.139  -1.383   0.656  1.00 97.50           H  
ATOM   3701  HE3 LYS A 244     -15.600  -0.783   0.022  1.00 97.50           H  
ATOM   3702  NZ  LYS A 244     -16.932  -1.388  -1.478  1.00 97.50           N  
ATOM   3703  HZ1 LYS A 244     -16.370  -0.887  -2.152  1.00 97.50           H  
ATOM   3704  HZ2 LYS A 244     -16.641  -2.354  -1.519  1.00 97.50           H  
ATOM   3705  HZ3 LYS A 244     -17.902  -1.281  -1.736  1.00 97.50           H  
ATOM   3706  N   ASN A 245     -19.156   4.836  -0.069  1.00 97.59           N  
ATOM   3707  H   ASN A 245     -19.530   3.898  -0.067  1.00 97.59           H  
ATOM   3708  CA  ASN A 245     -20.090   5.933   0.178  1.00 97.59           C  
ATOM   3709  HA  ASN A 245     -19.717   6.818  -0.337  1.00 97.59           H  
ATOM   3710  C   ASN A 245     -20.150   6.283   1.676  1.00 97.59           C  
ATOM   3711  CB  ASN A 245     -21.476   5.594  -0.412  1.00 97.59           C  
ATOM   3712  HB2 ASN A 245     -21.393   5.424  -1.485  1.00 97.59           H  
ATOM   3713  HB3 ASN A 245     -22.143   6.446  -0.276  1.00 97.59           H  
ATOM   3714  O   ASN A 245     -19.618   5.556   2.523  1.00 97.59           O  
ATOM   3715  CG  ASN A 245     -22.149   4.410   0.246  1.00 97.59           C  
ATOM   3716  ND2 ASN A 245     -22.573   3.425  -0.503  1.00 97.59           N  
ATOM   3717 HD21 ASN A 245     -22.699   2.565   0.010  1.00 97.59           H  
ATOM   3718 HD22 ASN A 245     -22.393   3.432  -1.497  1.00 97.59           H  
ATOM   3719  OD1 ASN A 245     -22.281   4.342   1.451  1.00 97.59           O  
ATOM   3720  N   PHE A 246     -20.815   7.387   2.011  1.00 97.62           N  
ATOM   3721  H   PHE A 246     -21.148   7.984   1.268  1.00 97.62           H  
ATOM   3722  CA  PHE A 246     -20.937   7.843   3.394  1.00 97.62           C  
ATOM   3723  HA  PHE A 246     -19.939   8.021   3.794  1.00 97.62           H  
ATOM   3724  C   PHE A 246     -21.613   6.820   4.312  1.00 97.62           C  
ATOM   3725  CB  PHE A 246     -21.707   9.162   3.425  1.00 97.62           C  
ATOM   3726  HB2 PHE A 246     -21.367   9.803   2.610  1.00 97.62           H  
ATOM   3727  HB3 PHE A 246     -22.767   8.975   3.254  1.00 97.62           H  
ATOM   3728  O   PHE A 246     -21.141   6.582   5.423  1.00 97.62           O  
ATOM   3729  CG  PHE A 246     -21.518   9.889   4.737  1.00 97.62           C  
ATOM   3730  CD1 PHE A 246     -22.459   9.735   5.772  1.00 97.62           C  
ATOM   3731  HD1 PHE A 246     -23.325   9.105   5.636  1.00 97.62           H  
ATOM   3732  CD2 PHE A 246     -20.370  10.675   4.943  1.00 97.62           C  
ATOM   3733  HD2 PHE A 246     -19.630  10.772   4.162  1.00 97.62           H  
ATOM   3734  CE1 PHE A 246     -22.260  10.382   7.002  1.00 97.62           C  
ATOM   3735  HE1 PHE A 246     -22.978  10.257   7.800  1.00 97.62           H  
ATOM   3736  CE2 PHE A 246     -20.177  11.326   6.169  1.00 97.62           C  
ATOM   3737  HE2 PHE A 246     -19.298  11.933   6.332  1.00 97.62           H  
ATOM   3738  CZ  PHE A 246     -21.121  11.179   7.195  1.00 97.62           C  
ATOM   3739  HZ  PHE A 246     -20.963  11.675   8.141  1.00 97.62           H  
ATOM   3740  N   HIS A 247     -22.693   6.192   3.842  1.00 97.72           N  
ATOM   3741  H   HIS A 247     -22.956   6.349   2.880  1.00 97.72           H  
ATOM   3742  CA  HIS A 247     -23.462   5.233   4.633  1.00 97.72           C  
ATOM   3743  HA  HIS A 247     -23.766   5.715   5.562  1.00 97.72           H  
ATOM   3744  C   HIS A 247     -22.633   3.998   5.014  1.00 97.72           C  
ATOM   3745  CB  HIS A 247     -24.721   4.838   3.854  1.00 97.72           C  
ATOM   3746  HB2 HIS A 247     -25.302   5.733   3.636  1.00 97.72           H  
ATOM   3747  HB3 HIS A 247     -24.436   4.375   2.908  1.00 97.72           H  
ATOM   3748  O   HIS A 247     -22.652   3.575   6.166  1.00 97.72           O  
ATOM   3749  CG  HIS A 247     -25.588   3.879   4.622  1.00 97.72           C  
ATOM   3750  CD2 HIS A 247     -25.875   2.582   4.286  1.00 97.72           C  
ATOM   3751  HD2 HIS A 247     -25.518   2.063   3.409  1.00 97.72           H  
ATOM   3752  ND1 HIS A 247     -26.177   4.129   5.840  1.00 97.72           N  
ATOM   3753  HD1 HIS A 247     -26.034   4.947   6.414  1.00 97.72           H  
ATOM   3754  CE1 HIS A 247     -26.820   3.013   6.217  1.00 97.72           C  
ATOM   3755  HE1 HIS A 247     -27.341   2.894   7.156  1.00 97.72           H  
ATOM   3756  NE2 HIS A 247     -26.684   2.045   5.295  1.00 97.72           N  
ATOM   3757  N   ASP A 248     -21.840   3.465   4.085  1.00 98.28           N  
ATOM   3758  H   ASP A 248     -21.894   3.837   3.147  1.00 98.28           H  
ATOM   3759  CA  ASP A 248     -20.927   2.348   4.330  1.00 98.28           C  
ATOM   3760  HA  ASP A 248     -21.489   1.481   4.679  1.00 98.28           H  
ATOM   3761  C   ASP A 248     -19.879   2.717   5.395  1.00 98.28           C  
ATOM   3762  CB  ASP A 248     -20.212   1.981   3.022  1.00 98.28           C  
ATOM   3763  HB2 ASP A 248     -19.773   2.898   2.629  1.00 98.28           H  
ATOM   3764  HB3 ASP A 248     -19.404   1.285   3.247  1.00 98.28           H  
ATOM   3765  O   ASP A 248     -19.594   1.934   6.303  1.00 98.28           O  
ATOM   3766  CG  ASP A 248     -21.083   1.352   1.926  1.00 98.28           C  
ATOM   3767  OD1 ASP A 248     -22.142   0.767   2.237  1.00 98.28           O  
ATOM   3768  OD2 ASP A 248     -20.649   1.424   0.749  1.00 98.28           O  
ATOM   3769  N   TYR A 249     -19.320   3.932   5.331  1.00 98.50           N  
ATOM   3770  H   TYR A 249     -19.602   4.545   4.580  1.00 98.50           H  
ATOM   3771  CA  TYR A 249     -18.396   4.436   6.353  1.00 98.50           C  
ATOM   3772  HA  TYR A 249     -17.615   3.692   6.508  1.00 98.50           H  
ATOM   3773  C   TYR A 249     -19.063   4.650   7.715  1.00 98.50           C  
ATOM   3774  CB  TYR A 249     -17.746   5.738   5.871  1.00 98.50           C  
ATOM   3775  HB2 TYR A 249     -18.440   6.297   5.244  1.00 98.50           H  
ATOM   3776  HB3 TYR A 249     -17.521   6.366   6.733  1.00 98.50           H  
ATOM   3777  O   TYR A 249     -18.405   4.511   8.751  1.00 98.50           O  
ATOM   3778  CG  TYR A 249     -16.449   5.506   5.135  1.00 98.50           C  
ATOM   3779  CD1 TYR A 249     -15.310   5.140   5.870  1.00 98.50           C  
ATOM   3780  HD1 TYR A 249     -15.384   5.031   6.942  1.00 98.50           H  
ATOM   3781  CD2 TYR A 249     -16.368   5.648   3.738  1.00 98.50           C  
ATOM   3782  HD2 TYR A 249     -17.249   5.894   3.165  1.00 98.50           H  
ATOM   3783  CE1 TYR A 249     -14.083   4.935   5.226  1.00 98.50           C  
ATOM   3784  HE1 TYR A 249     -13.219   4.641   5.803  1.00 98.50           H  
ATOM   3785  CE2 TYR A 249     -15.134   5.476   3.087  1.00 98.50           C  
ATOM   3786  HE2 TYR A 249     -15.057   5.611   2.018  1.00 98.50           H  
ATOM   3787  OH  TYR A 249     -12.773   5.061   3.249  1.00 98.50           O  
ATOM   3788  HH  TYR A 249     -12.103   4.795   3.884  1.00 98.50           H  
ATOM   3789  CZ  TYR A 249     -13.988   5.141   3.836  1.00 98.50           C  
ATOM   3790  N   GLU A 250     -20.352   4.974   7.734  1.00 97.07           N  
ATOM   3791  H   GLU A 250     -20.816   5.140   6.853  1.00 97.07           H  
ATOM   3792  CA  GLU A 250     -21.133   5.142   8.953  1.00 97.07           C  
ATOM   3793  HA  GLU A 250     -20.577   5.786   9.634  1.00 97.07           H  
ATOM   3794  C   GLU A 250     -21.354   3.807   9.674  1.00 97.07           C  
ATOM   3795  CB  GLU A 250     -22.437   5.870   8.608  1.00 97.07           C  
ATOM   3796  HB2 GLU A 250     -23.061   5.246   7.967  1.00 97.07           H  
ATOM   3797  HB3 GLU A 250     -22.190   6.786   8.072  1.00 97.07           H  
ATOM   3798  O   GLU A 250     -21.033   3.691  10.862  1.00 97.07           O  
ATOM   3799  CG  GLU A 250     -23.230   6.238   9.859  1.00 97.07           C  
ATOM   3800  HG2 GLU A 250     -22.548   6.711  10.564  1.00 97.07           H  
ATOM   3801  HG3 GLU A 250     -23.623   5.332  10.320  1.00 97.07           H  
ATOM   3802  CD  GLU A 250     -24.388   7.184   9.516  1.00 97.07           C  
ATOM   3803  OE1 GLU A 250     -24.518   8.203  10.234  1.00 97.07           O  
ATOM   3804  OE2 GLU A 250     -25.124   6.889   8.545  1.00 97.07           O  
ATOM   3805  N   VAL A 251     -21.814   2.785   8.944  1.00 96.89           N  
ATOM   3806  H   VAL A 251     -22.042   2.965   7.977  1.00 96.89           H  
ATOM   3807  CA  VAL A 251     -22.140   1.461   9.505  1.00 96.89           C  
ATOM   3808  HA  VAL A 251     -22.536   1.618  10.508  1.00 96.89           H  
ATOM   3809  C   VAL A 251     -20.924   0.545   9.675  1.00 96.89           C  
ATOM   3810  CB  VAL A 251     -23.248   0.758   8.696  1.00 96.89           C  
ATOM   3811  HB  VAL A 251     -23.524  -0.152   9.229  1.00 96.89           H  
ATOM   3812  O   VAL A 251     -20.938  -0.330  10.541  1.00 96.89           O  
ATOM   3813  CG1 VAL A 251     -24.509   1.627   8.609  1.00 96.89           C  
ATOM   3814 HG11 VAL A 251     -24.321   2.508   7.995  1.00 96.89           H  
ATOM   3815 HG12 VAL A 251     -24.812   1.945   9.607  1.00 96.89           H  
ATOM   3816 HG13 VAL A 251     -25.317   1.055   8.153  1.00 96.89           H  
ATOM   3817  CG2 VAL A 251     -22.816   0.351   7.282  1.00 96.89           C  
ATOM   3818 HG21 VAL A 251     -22.073  -0.445   7.333  1.00 96.89           H  
ATOM   3819 HG22 VAL A 251     -23.674  -0.015   6.718  1.00 96.89           H  
ATOM   3820 HG23 VAL A 251     -22.384   1.200   6.753  1.00 96.89           H  
ATOM   3821  N   GLY A 252     -19.860   0.763   8.900  1.00 98.32           N  
ATOM   3822  H   GLY A 252     -19.964   1.428   8.147  1.00 98.32           H  
ATOM   3823  CA  GLY A 252     -18.670  -0.086   8.877  1.00 98.32           C  
ATOM   3824  HA2 GLY A 252     -18.566  -0.625   9.819  1.00 98.32           H  
ATOM   3825  HA3 GLY A 252     -17.791   0.548   8.760  1.00 98.32           H  
ATOM   3826  C   GLY A 252     -18.679  -1.107   7.739  1.00 98.32           C  
ATOM   3827  O   GLY A 252     -19.723  -1.502   7.226  1.00 98.32           O  
ATOM   3828  N   PHE A 253     -17.490  -1.555   7.341  1.00 98.51           N  
ATOM   3829  H   PHE A 253     -16.670  -1.265   7.854  1.00 98.51           H  
ATOM   3830  CA  PHE A 253     -17.315  -2.533   6.266  1.00 98.51           C  
ATOM   3831  HA  PHE A 253     -18.154  -3.228   6.295  1.00 98.51           H  
ATOM   3832  C   PHE A 253     -16.041  -3.362   6.447  1.00 98.51           C  
ATOM   3833  CB  PHE A 253     -17.342  -1.826   4.900  1.00 98.51           C  
ATOM   3834  HB2 PHE A 253     -17.192  -2.561   4.110  1.00 98.51           H  
ATOM   3835  HB3 PHE A 253     -18.337  -1.407   4.750  1.00 98.51           H  
ATOM   3836  O   PHE A 253     -15.134  -3.006   7.202  1.00 98.51           O  
ATOM   3837  CG  PHE A 253     -16.321  -0.717   4.733  1.00 98.51           C  
ATOM   3838  CD1 PHE A 253     -16.712   0.624   4.887  1.00 98.51           C  
ATOM   3839  HD1 PHE A 253     -17.739   0.858   5.125  1.00 98.51           H  
ATOM   3840  CD2 PHE A 253     -14.989  -1.017   4.406  1.00 98.51           C  
ATOM   3841  HD2 PHE A 253     -14.687  -2.046   4.275  1.00 98.51           H  
ATOM   3842  CE1 PHE A 253     -15.780   1.660   4.709  1.00 98.51           C  
ATOM   3843  HE1 PHE A 253     -16.096   2.688   4.801  1.00 98.51           H  
ATOM   3844  CE2 PHE A 253     -14.054   0.016   4.230  1.00 98.51           C  
ATOM   3845  HE2 PHE A 253     -13.038  -0.219   3.951  1.00 98.51           H  
ATOM   3846  CZ  PHE A 253     -14.449   1.356   4.378  1.00 98.51           C  
ATOM   3847  HZ  PHE A 253     -13.737   2.152   4.216  1.00 98.51           H  
ATOM   3848  N   GLY A 254     -15.965  -4.482   5.727  1.00 96.45           N  
ATOM   3849  H   GLY A 254     -16.754  -4.714   5.140  1.00 96.45           H  
ATOM   3850  CA  GLY A 254     -14.956  -5.516   5.954  1.00 96.45           C  
ATOM   3851  HA2 GLY A 254     -14.848  -6.124   5.056  1.00 96.45           H  
ATOM   3852  HA3 GLY A 254     -13.992  -5.054   6.163  1.00 96.45           H  
ATOM   3853  C   GLY A 254     -15.329  -6.431   7.123  1.00 96.45           C  
ATOM   3854  O   GLY A 254     -16.447  -6.393   7.635  1.00 96.45           O  
ATOM   3855  N   THR A 255     -14.395  -7.287   7.535  1.00 94.82           N  
ATOM   3856  H   THR A 255     -13.467  -7.200   7.147  1.00 94.82           H  
ATOM   3857  CA  THR A 255     -14.603  -8.213   8.662  1.00 94.82           C  
ATOM   3858  HA  THR A 255     -15.635  -8.145   9.007  1.00 94.82           H  
ATOM   3859  C   THR A 255     -13.703  -7.821   9.824  1.00 94.82           C  
ATOM   3860  CB  THR A 255     -14.378  -9.673   8.240  1.00 94.82           C  
ATOM   3861  HB  THR A 255     -13.372  -9.788   7.838  1.00 94.82           H  
ATOM   3862  O   THR A 255     -12.500  -7.649   9.650  1.00 94.82           O  
ATOM   3863  CG2 THR A 255     -14.588 -10.668   9.383  1.00 94.82           C  
ATOM   3864 HG21 THR A 255     -13.820 -10.532  10.144  1.00 94.82           H  
ATOM   3865 HG22 THR A 255     -14.513 -11.682   8.992  1.00 94.82           H  
ATOM   3866 HG23 THR A 255     -15.574 -10.526   9.824  1.00 94.82           H  
ATOM   3867  OG1 THR A 255     -15.316 -10.023   7.251  1.00 94.82           O  
ATOM   3868  HG1 THR A 255     -15.225  -9.408   6.519  1.00 94.82           H  
ATOM   3869  N   VAL A 256     -14.263  -7.708  11.028  1.00 95.65           N  
ATOM   3870  H   VAL A 256     -15.264  -7.815  11.110  1.00 95.65           H  
ATOM   3871  CA  VAL A 256     -13.483  -7.452  12.247  1.00 95.65           C  
ATOM   3872  HA  VAL A 256     -12.748  -6.676  12.035  1.00 95.65           H  
ATOM   3873  C   VAL A 256     -12.734  -8.727  12.635  1.00 95.65           C  
ATOM   3874  CB  VAL A 256     -14.382  -6.936  13.386  1.00 95.65           C  
ATOM   3875  HB  VAL A 256     -15.153  -7.674  13.608  1.00 95.65           H  
ATOM   3876  O   VAL A 256     -13.281  -9.621  13.281  1.00 95.65           O  
ATOM   3877  CG1 VAL A 256     -13.577  -6.663  14.661  1.00 95.65           C  
ATOM   3878 HG11 VAL A 256     -14.254  -6.293  15.431  1.00 95.65           H  
ATOM   3879 HG12 VAL A 256     -12.816  -5.909  14.461  1.00 95.65           H  
ATOM   3880 HG13 VAL A 256     -13.112  -7.577  15.030  1.00 95.65           H  
ATOM   3881  CG2 VAL A 256     -15.065  -5.619  12.995  1.00 95.65           C  
ATOM   3882 HG21 VAL A 256     -14.318  -4.864  12.749  1.00 95.65           H  
ATOM   3883 HG22 VAL A 256     -15.717  -5.764  12.134  1.00 95.65           H  
ATOM   3884 HG23 VAL A 256     -15.675  -5.255  13.823  1.00 95.65           H  
ATOM   3885  N   SER A 257     -11.482  -8.839  12.198  1.00 93.89           N  
ATOM   3886  H   SER A 257     -11.130  -8.128  11.573  1.00 93.89           H  
ATOM   3887  CA  SER A 257     -10.618  -9.990  12.462  1.00 93.89           C  
ATOM   3888  HA  SER A 257     -10.811 -10.324  13.481  1.00 93.89           H  
ATOM   3889  C   SER A 257      -9.137  -9.604  12.331  1.00 93.89           C  
ATOM   3890  CB  SER A 257     -11.008 -11.133  11.511  1.00 93.89           C  
ATOM   3891  HB2 SER A 257     -11.249 -10.727  10.528  1.00 93.89           H  
ATOM   3892  HB3 SER A 257     -11.913 -11.609  11.889  1.00 93.89           H  
ATOM   3893  O   SER A 257      -8.801  -8.653  11.622  1.00 93.89           O  
ATOM   3894  OG  SER A 257     -10.000 -12.111  11.353  1.00 93.89           O  
ATOM   3895  HG  SER A 257     -10.225 -12.606  10.562  1.00 93.89           H  
ATOM   3896  N   PRO A 258      -8.210 -10.321  12.998  1.00 93.18           N  
ATOM   3897  CA  PRO A 258      -6.777 -10.061  12.866  1.00 93.18           C  
ATOM   3898  HA  PRO A 258      -6.580  -9.035  13.177  1.00 93.18           H  
ATOM   3899  C   PRO A 258      -6.230 -10.265  11.444  1.00 93.18           C  
ATOM   3900  CB  PRO A 258      -6.091 -11.030  13.837  1.00 93.18           C  
ATOM   3901  HB2 PRO A 258      -5.276 -10.544  14.374  1.00 93.18           H  
ATOM   3902  HB3 PRO A 258      -5.712 -11.898  13.296  1.00 93.18           H  
ATOM   3903  O   PRO A 258      -5.166  -9.726  11.137  1.00 93.18           O  
ATOM   3904  CG  PRO A 258      -7.193 -11.490  14.790  1.00 93.18           C  
ATOM   3905  HG2 PRO A 258      -7.025 -12.509  15.141  1.00 93.18           H  
ATOM   3906  HG3 PRO A 258      -7.274 -10.809  15.637  1.00 93.18           H  
ATOM   3907  CD  PRO A 258      -8.461 -11.384  13.962  1.00 93.18           C  
ATOM   3908  HD2 PRO A 258      -8.628 -12.327  13.441  1.00 93.18           H  
ATOM   3909  HD3 PRO A 258      -9.301 -11.159  14.619  1.00 93.18           H  
ATOM   3910  N   VAL A 259      -6.927 -11.053  10.613  1.00 92.52           N  
ATOM   3911  H   VAL A 259      -7.818 -11.399  10.938  1.00 92.52           H  
ATOM   3912  CA  VAL A 259      -6.479 -11.509   9.281  1.00 92.52           C  
ATOM   3913  HA  VAL A 259      -5.451 -11.177   9.134  1.00 92.52           H  
ATOM   3914  C   VAL A 259      -7.259 -10.886   8.118  1.00 92.52           C  
ATOM   3915  CB  VAL A 259      -6.467 -13.052   9.173  1.00 92.52           C  
ATOM   3916  HB  VAL A 259      -6.095 -13.333   8.188  1.00 92.52           H  
ATOM   3917  O   VAL A 259      -7.194 -11.399   7.008  1.00 92.52           O  
ATOM   3918  CG1 VAL A 259      -5.516 -13.679  10.199  1.00 92.52           C  
ATOM   3919 HG11 VAL A 259      -4.524 -13.242  10.085  1.00 92.52           H  
ATOM   3920 HG12 VAL A 259      -5.874 -13.504  11.213  1.00 92.52           H  
ATOM   3921 HG13 VAL A 259      -5.447 -14.753  10.022  1.00 92.52           H  
ATOM   3922  CG2 VAL A 259      -7.852 -13.686   9.361  1.00 92.52           C  
ATOM   3923 HG21 VAL A 259      -8.573 -13.219   8.690  1.00 92.52           H  
ATOM   3924 HG22 VAL A 259      -8.175 -13.585  10.397  1.00 92.52           H  
ATOM   3925 HG23 VAL A 259      -7.796 -14.746   9.113  1.00 92.52           H  
ATOM   3926  N   THR A 260      -8.013  -9.813   8.355  1.00 92.80           N  
ATOM   3927  H   THR A 260      -8.056  -9.425   9.287  1.00 92.80           H  
ATOM   3928  CA  THR A 260      -8.803  -9.119   7.324  1.00 92.80           C  
ATOM   3929  HA  THR A 260      -8.432  -9.388   6.334  1.00 92.80           H  
ATOM   3930  C   THR A 260      -8.670  -7.607   7.456  1.00 92.80           C  
ATOM   3931  CB  THR A 260     -10.289  -9.506   7.392  1.00 92.80           C  
ATOM   3932  HB  THR A 260     -10.870  -8.876   6.719  1.00 92.80           H  
ATOM   3933  O   THR A 260      -8.398  -7.088   8.543  1.00 92.80           O  
ATOM   3934  CG2 THR A 260     -10.534 -10.971   7.035  1.00 92.80           C  
ATOM   3935 HG21 THR A 260     -11.606 -11.161   6.989  1.00 92.80           H  
ATOM   3936 HG22 THR A 260     -10.083 -11.625   7.782  1.00 92.80           H  
ATOM   3937 HG23 THR A 260     -10.097 -11.185   6.060  1.00 92.80           H  
ATOM   3938  OG1 THR A 260     -10.764  -9.369   8.705  1.00 92.80           O  
ATOM   3939  HG1 THR A 260     -11.148  -8.497   8.820  1.00 92.80           H  
ATOM   3940  N   GLU A 261      -8.854  -6.888   6.351  1.00 98.10           N  
ATOM   3941  H   GLU A 261      -9.004  -7.353   5.467  1.00 98.10           H  
ATOM   3942  CA  GLU A 261      -9.020  -5.434   6.376  1.00 98.10           C  
ATOM   3943  HA  GLU A 261      -8.332  -5.014   7.110  1.00 98.10           H  
ATOM   3944  C   GLU A 261     -10.442  -5.057   6.802  1.00 98.10           C  
ATOM   3945  CB  GLU A 261      -8.693  -4.808   5.016  1.00 98.10           C  
ATOM   3946  HB2 GLU A 261      -9.348  -5.234   4.255  1.00 98.10           H  
ATOM   3947  HB3 GLU A 261      -8.880  -3.736   5.084  1.00 98.10           H  
ATOM   3948  O   GLU A 261     -11.401  -5.790   6.538  1.00 98.10           O  
ATOM   3949  CG  GLU A 261      -7.243  -5.039   4.593  1.00 98.10           C  
ATOM   3950  HG2 GLU A 261      -6.596  -4.844   5.448  1.00 98.10           H  
ATOM   3951  HG3 GLU A 261      -7.122  -6.090   4.333  1.00 98.10           H  
ATOM   3952  CD  GLU A 261      -6.809  -4.142   3.419  1.00 98.10           C  
ATOM   3953  OE1 GLU A 261      -5.583  -4.043   3.202  1.00 98.10           O  
ATOM   3954  OE2 GLU A 261      -7.622  -3.397   2.827  1.00 98.10           O  
ATOM   3955  N   PHE A 262     -10.585  -3.916   7.479  1.00 98.62           N  
ATOM   3956  H   PHE A 262      -9.773  -3.339   7.646  1.00 98.62           H  
ATOM   3957  CA  PHE A 262     -11.897  -3.388   7.852  1.00 98.62           C  
ATOM   3958  HA  PHE A 262     -12.546  -3.454   6.979  1.00 98.62           H  
ATOM   3959  C   PHE A 262     -11.853  -1.918   8.274  1.00 98.62           C  
ATOM   3960  CB  PHE A 262     -12.533  -4.231   8.977  1.00 98.62           C  
ATOM   3961  HB2 PHE A 262     -12.555  -5.280   8.682  1.00 98.62           H  
ATOM   3962  HB3 PHE A 262     -13.575  -3.933   9.091  1.00 98.62           H  
ATOM   3963  O   PHE A 262     -10.810  -1.376   8.658  1.00 98.62           O  
ATOM   3964  CG  PHE A 262     -11.862  -4.122  10.330  1.00 98.62           C  
ATOM   3965  CD1 PHE A 262     -10.744  -4.919  10.636  1.00 98.62           C  
ATOM   3966  HD1 PHE A 262     -10.364  -5.618   9.905  1.00 98.62           H  
ATOM   3967  CD2 PHE A 262     -12.363  -3.220  11.287  1.00 98.62           C  
ATOM   3968  HD2 PHE A 262     -13.232  -2.620  11.060  1.00 98.62           H  
ATOM   3969  CE1 PHE A 262     -10.121  -4.801  11.889  1.00 98.62           C  
ATOM   3970  HE1 PHE A 262      -9.255  -5.409  12.108  1.00 98.62           H  
ATOM   3971  CE2 PHE A 262     -11.741  -3.102  12.541  1.00 98.62           C  
ATOM   3972  HE2 PHE A 262     -12.126  -2.410  13.275  1.00 98.62           H  
ATOM   3973  CZ  PHE A 262     -10.617  -3.890  12.840  1.00 98.62           C  
ATOM   3974  HZ  PHE A 262     -10.137  -3.788  13.802  1.00 98.62           H  
ATOM   3975  N   TRP A 263     -13.040  -1.319   8.257  1.00 98.78           N  
ATOM   3976  H   TRP A 263     -13.818  -1.856   7.900  1.00 98.78           H  
ATOM   3977  CA  TRP A 263     -13.395  -0.070   8.912  1.00 98.78           C  
ATOM   3978  HA  TRP A 263     -12.541   0.329   9.458  1.00 98.78           H  
ATOM   3979  C   TRP A 263     -14.538  -0.344   9.895  1.00 98.78           C  
ATOM   3980  CB  TRP A 263     -13.827   0.942   7.852  1.00 98.78           C  
ATOM   3981  HB2 TRP A 263     -14.626   0.509   7.250  1.00 98.78           H  
ATOM   3982  HB3 TRP A 263     -12.986   1.150   7.190  1.00 98.78           H  
ATOM   3983  O   TRP A 263     -15.579  -0.867   9.505  1.00 98.78           O  
ATOM   3984  CG  TRP A 263     -14.312   2.228   8.432  1.00 98.78           C  
ATOM   3985  CD1 TRP A 263     -15.603   2.597   8.567  1.00 98.78           C  
ATOM   3986  HD1 TRP A 263     -16.449   2.020   8.224  1.00 98.78           H  
ATOM   3987  CD2 TRP A 263     -13.523   3.340   8.940  1.00 98.78           C  
ATOM   3988  CE2 TRP A 263     -14.416   4.350   9.400  1.00 98.78           C  
ATOM   3989  CE3 TRP A 263     -12.139   3.605   9.015  1.00 98.78           C  
ATOM   3990  HE3 TRP A 263     -11.449   2.850   8.668  1.00 98.78           H  
ATOM   3991  NE1 TRP A 263     -15.674   3.832   9.175  1.00 98.78           N  
ATOM   3992  HE1 TRP A 263     -16.548   4.328   9.277  1.00 98.78           H  
ATOM   3993  CH2 TRP A 263     -12.570   5.819   9.935  1.00 98.78           C  
ATOM   3994  HH2 TRP A 263     -12.205   6.774  10.281  1.00 98.78           H  
ATOM   3995  CZ2 TRP A 263     -13.952   5.574   9.892  1.00 98.78           C  
ATOM   3996  HZ2 TRP A 263     -14.655   6.332  10.207  1.00 98.78           H  
ATOM   3997  CZ3 TRP A 263     -11.664   4.834   9.506  1.00 98.78           C  
ATOM   3998  HZ3 TRP A 263     -10.602   5.028   9.547  1.00 98.78           H  
ATOM   3999  N   LEU A 264     -14.358  -0.000  11.171  1.00 98.54           N  
ATOM   4000  H   LEU A 264     -13.481   0.430  11.427  1.00 98.54           H  
ATOM   4001  CA  LEU A 264     -15.304  -0.353  12.241  1.00 98.54           C  
ATOM   4002  HA  LEU A 264     -15.486  -1.427  12.189  1.00 98.54           H  
ATOM   4003  C   LEU A 264     -16.673   0.335  12.110  1.00 98.54           C  
ATOM   4004  CB  LEU A 264     -14.633  -0.021  13.584  1.00 98.54           C  
ATOM   4005  HB2 LEU A 264     -13.677  -0.544  13.598  1.00 98.54           H  
ATOM   4006  HB3 LEU A 264     -14.451   1.053  13.615  1.00 98.54           H  
ATOM   4007  O   LEU A 264     -17.654  -0.163  12.659  1.00 98.54           O  
ATOM   4008  CG  LEU A 264     -15.402  -0.423  14.857  1.00 98.54           C  
ATOM   4009  HG  LEU A 264     -16.389   0.038  14.862  1.00 98.54           H  
ATOM   4010  CD1 LEU A 264     -15.550  -1.941  14.972  1.00 98.54           C  
ATOM   4011 HD11 LEU A 264     -14.573  -2.425  14.955  1.00 98.54           H  
ATOM   4012 HD12 LEU A 264     -16.062  -2.190  15.901  1.00 98.54           H  
ATOM   4013 HD13 LEU A 264     -16.159  -2.318  14.150  1.00 98.54           H  
ATOM   4014  CD2 LEU A 264     -14.652   0.081  16.091  1.00 98.54           C  
ATOM   4015 HD21 LEU A 264     -15.200  -0.205  16.989  1.00 98.54           H  
ATOM   4016 HD22 LEU A 264     -13.651  -0.350  16.128  1.00 98.54           H  
ATOM   4017 HD23 LEU A 264     -14.583   1.168  16.057  1.00 98.54           H  
ATOM   4018  N   GLY A 265     -16.736   1.462  11.401  1.00 97.97           N  
ATOM   4019  H   GLY A 265     -15.895   1.775  10.938  1.00 97.97           H  
ATOM   4020  CA  GLY A 265     -17.925   2.307  11.293  1.00 97.97           C  
ATOM   4021  HA2 GLY A 265     -18.054   2.608  10.253  1.00 97.97           H  
ATOM   4022  HA3 GLY A 265     -18.821   1.757  11.580  1.00 97.97           H  
ATOM   4023  C   GLY A 265     -17.821   3.548  12.177  1.00 97.97           C  
ATOM   4024  O   GLY A 265     -17.414   3.462  13.339  1.00 97.97           O  
ATOM   4025  N   LEU A 266     -18.180   4.710  11.627  1.00 97.81           N  
ATOM   4026  H   LEU A 266     -18.547   4.695  10.686  1.00 97.81           H  
ATOM   4027  CA  LEU A 266     -18.165   5.984  12.351  1.00 97.81           C  
ATOM   4028  HA  LEU A 266     -17.170   6.151  12.763  1.00 97.81           H  
ATOM   4029  C   LEU A 266     -19.143   5.973  13.529  1.00 97.81           C  
ATOM   4030  CB  LEU A 266     -18.518   7.137  11.401  1.00 97.81           C  
ATOM   4031  HB2 LEU A 266     -19.476   6.924  10.925  1.00 97.81           H  
ATOM   4032  HB3 LEU A 266     -18.663   8.038  11.998  1.00 97.81           H  
ATOM   4033  O   LEU A 266     -18.817   6.513  14.587  1.00 97.81           O  
ATOM   4034  CG  LEU A 266     -17.458   7.446  10.336  1.00 97.81           C  
ATOM   4035  HG  LEU A 266     -17.062   6.518   9.925  1.00 97.81           H  
ATOM   4036  CD1 LEU A 266     -18.069   8.252   9.194  1.00 97.81           C  
ATOM   4037 HD11 LEU A 266     -18.910   7.709   8.762  1.00 97.81           H  
ATOM   4038 HD12 LEU A 266     -18.418   9.220   9.551  1.00 97.81           H  
ATOM   4039 HD13 LEU A 266     -17.321   8.395   8.414  1.00 97.81           H  
ATOM   4040  CD2 LEU A 266     -16.308   8.255  10.945  1.00 97.81           C  
ATOM   4041 HD21 LEU A 266     -15.845   7.700  11.762  1.00 97.81           H  
ATOM   4042 HD22 LEU A 266     -15.560   8.456  10.177  1.00 97.81           H  
ATOM   4043 HD23 LEU A 266     -16.683   9.206  11.321  1.00 97.81           H  
ATOM   4044  N   GLU A 267     -20.290   5.303  13.385  1.00 95.46           N  
ATOM   4045  H   GLU A 267     -20.522   4.900  12.489  1.00 95.46           H  
ATOM   4046  CA  GLU A 267     -21.266   5.202  14.468  1.00 95.46           C  
ATOM   4047  HA  GLU A 267     -21.436   6.212  14.842  1.00 95.46           H  
ATOM   4048  C   GLU A 267     -20.714   4.379  15.632  1.00 95.46           C  
ATOM   4049  CB  GLU A 267     -22.590   4.618  13.939  1.00 95.46           C  
ATOM   4050  HB2 GLU A 267     -22.415   3.604  13.579  1.00 95.46           H  
ATOM   4051  HB3 GLU A 267     -22.929   5.217  13.093  1.00 95.46           H  
ATOM   4052  O   GLU A 267     -20.710   4.828  16.777  1.00 95.46           O  
ATOM   4053  CG  GLU A 267     -23.704   4.576  15.003  1.00 95.46           C  
ATOM   4054  HG2 GLU A 267     -23.416   3.879  15.790  1.00 95.46           H  
ATOM   4055  HG3 GLU A 267     -24.613   4.192  14.539  1.00 95.46           H  
ATOM   4056  CD  GLU A 267     -23.993   5.953  15.616  1.00 95.46           C  
ATOM   4057  OE1 GLU A 267     -24.553   6.054  16.730  1.00 95.46           O  
ATOM   4058  OE2 GLU A 267     -23.601   6.976  15.030  1.00 95.46           O  
ATOM   4059  N   ASN A 268     -20.151   3.206  15.339  1.00 95.72           N  
ATOM   4060  H   ASN A 268     -20.157   2.909  14.373  1.00 95.72           H  
ATOM   4061  CA  ASN A 268     -19.505   2.364  16.344  1.00 95.72           C  
ATOM   4062  HA  ASN A 268     -20.226   2.114  17.122  1.00 95.72           H  
ATOM   4063  C   ASN A 268     -18.341   3.092  17.028  1.00 95.72           C  
ATOM   4064  CB  ASN A 268     -19.027   1.076  15.659  1.00 95.72           C  
ATOM   4065  HB2 ASN A 268     -18.462   1.332  14.764  1.00 95.72           H  
ATOM   4066  HB3 ASN A 268     -18.364   0.528  16.329  1.00 95.72           H  
ATOM   4067  O   ASN A 268     -18.198   3.024  18.249  1.00 95.72           O  
ATOM   4068  CG  ASN A 268     -20.171   0.153  15.287  1.00 95.72           C  
ATOM   4069  ND2 ASN A 268     -20.018  -0.600  14.225  1.00 95.72           N  
ATOM   4070 HD21 ASN A 268     -20.827  -1.104  13.891  1.00 95.72           H  
ATOM   4071 HD22 ASN A 268     -19.207  -0.490  13.633  1.00 95.72           H  
ATOM   4072  OD1 ASN A 268     -21.197   0.088  15.951  1.00 95.72           O  
ATOM   4073  N   LEU A 269     -17.535   3.827  16.255  1.00 95.79           N  
ATOM   4074  H   LEU A 269     -17.702   3.833  15.259  1.00 95.79           H  
ATOM   4075  CA  LEU A 269     -16.437   4.630  16.779  1.00 95.79           C  
ATOM   4076  HA  LEU A 269     -15.782   3.970  17.348  1.00 95.79           H  
ATOM   4077  C   LEU A 269     -16.943   5.715  17.742  1.00 95.79           C  
ATOM   4078  CB  LEU A 269     -15.657   5.209  15.587  1.00 95.79           C  
ATOM   4079  HB2 LEU A 269     -15.355   4.387  14.938  1.00 95.79           H  
ATOM   4080  HB3 LEU A 269     -16.321   5.857  15.015  1.00 95.79           H  
ATOM   4081  O   LEU A 269     -16.432   5.822  18.855  1.00 95.79           O  
ATOM   4082  CG  LEU A 269     -14.407   6.015  15.967  1.00 95.79           C  
ATOM   4083  HG  LEU A 269     -14.702   6.877  16.565  1.00 95.79           H  
ATOM   4084  CD1 LEU A 269     -13.395   5.174  16.745  1.00 95.79           C  
ATOM   4085 HD11 LEU A 269     -12.474   5.743  16.872  1.00 95.79           H  
ATOM   4086 HD12 LEU A 269     -13.175   4.254  16.202  1.00 95.79           H  
ATOM   4087 HD13 LEU A 269     -13.790   4.937  17.733  1.00 95.79           H  
ATOM   4088  CD2 LEU A 269     -13.733   6.518  14.691  1.00 95.79           C  
ATOM   4089 HD21 LEU A 269     -13.358   5.678  14.107  1.00 95.79           H  
ATOM   4090 HD22 LEU A 269     -12.909   7.185  14.945  1.00 95.79           H  
ATOM   4091 HD23 LEU A 269     -14.453   7.070  14.087  1.00 95.79           H  
ATOM   4092  N   ARG A 270     -17.980   6.471  17.361  1.00 93.33           N  
ATOM   4093  H   ARG A 270     -18.362   6.319  16.439  1.00 93.33           H  
ATOM   4094  CA  ARG A 270     -18.603   7.496  18.212  1.00 93.33           C  
ATOM   4095  HA  ARG A 270     -17.853   8.239  18.484  1.00 93.33           H  
ATOM   4096  C   ARG A 270     -19.124   6.902  19.519  1.00 93.33           C  
ATOM   4097  CB  ARG A 270     -19.722   8.181  17.412  1.00 93.33           C  
ATOM   4098  HB2 ARG A 270     -19.289   8.607  16.507  1.00 93.33           H  
ATOM   4099  HB3 ARG A 270     -20.465   7.442  17.114  1.00 93.33           H  
ATOM   4100  O   ARG A 270     -18.801   7.412  20.590  1.00 93.33           O  
ATOM   4101  CG  ARG A 270     -20.410   9.302  18.204  1.00 93.33           C  
ATOM   4102  HG2 ARG A 270     -19.656  10.025  18.516  1.00 93.33           H  
ATOM   4103  HG3 ARG A 270     -20.898   8.901  19.093  1.00 93.33           H  
ATOM   4104  CD  ARG A 270     -21.452  10.025  17.343  1.00 93.33           C  
ATOM   4105  HD2 ARG A 270     -20.988  10.321  16.402  1.00 93.33           H  
ATOM   4106  HD3 ARG A 270     -21.754  10.929  17.872  1.00 93.33           H  
ATOM   4107  NE  ARG A 270     -22.652   9.205  17.074  1.00 93.33           N  
ATOM   4108  HE  ARG A 270     -22.654   8.227  17.325  1.00 93.33           H  
ATOM   4109  NH1 ARG A 270     -23.810  10.773  15.863  1.00 93.33           N  
ATOM   4110 HH11 ARG A 270     -22.923  11.191  15.622  1.00 93.33           H  
ATOM   4111 HH12 ARG A 270     -24.584  10.923  15.233  1.00 93.33           H  
ATOM   4112  NH2 ARG A 270     -24.813   8.876  16.423  1.00 93.33           N  
ATOM   4113 HH21 ARG A 270     -24.643   7.888  16.547  1.00 93.33           H  
ATOM   4114 HH22 ARG A 270     -25.501   9.056  15.706  1.00 93.33           H  
ATOM   4115  CZ  ARG A 270     -23.747   9.613  16.457  1.00 93.33           C  
ATOM   4116  N   ARG A 271     -19.880   5.803  19.434  1.00 93.61           N  
ATOM   4117  H   ARG A 271     -20.086   5.454  18.509  1.00 93.61           H  
ATOM   4118  CA  ARG A 271     -20.459   5.107  20.595  1.00 93.61           C  
ATOM   4119  HA  ARG A 271     -21.131   5.778  21.131  1.00 93.61           H  
ATOM   4120  C   ARG A 271     -19.385   4.689  21.603  1.00 93.61           C  
ATOM   4121  CB  ARG A 271     -21.262   3.892  20.104  1.00 93.61           C  
ATOM   4122  HB2 ARG A 271     -21.552   3.300  20.972  1.00 93.61           H  
ATOM   4123  HB3 ARG A 271     -20.627   3.274  19.470  1.00 93.61           H  
ATOM   4124  O   ARG A 271     -19.540   4.917  22.799  1.00 93.61           O  
ATOM   4125  CG  ARG A 271     -22.535   4.284  19.324  1.00 93.61           C  
ATOM   4126  HG2 ARG A 271     -22.307   4.992  18.528  1.00 93.61           H  
ATOM   4127  HG3 ARG A 271     -23.229   4.792  19.995  1.00 93.61           H  
ATOM   4128  CD  ARG A 271     -23.222   3.051  18.718  1.00 93.61           C  
ATOM   4129  HD2 ARG A 271     -24.046   3.388  18.090  1.00 93.61           H  
ATOM   4130  HD3 ARG A 271     -22.508   2.499  18.107  1.00 93.61           H  
ATOM   4131  NE  ARG A 271     -23.745   2.225  19.808  1.00 93.61           N  
ATOM   4132  HE  ARG A 271     -23.899   2.734  20.668  1.00 93.61           H  
ATOM   4133  NH1 ARG A 271     -23.780   0.113  18.916  1.00 93.61           N  
ATOM   4134 HH11 ARG A 271     -23.934  -0.876  19.052  1.00 93.61           H  
ATOM   4135 HH12 ARG A 271     -23.498   0.483  18.020  1.00 93.61           H  
ATOM   4136  NH2 ARG A 271     -24.237   0.467  21.086  1.00 93.61           N  
ATOM   4137 HH21 ARG A 271     -24.420   1.117  21.838  1.00 93.61           H  
ATOM   4138 HH22 ARG A 271     -24.293  -0.526  21.263  1.00 93.61           H  
ATOM   4139  CZ  ARG A 271     -23.921   0.934  19.917  1.00 93.61           C  
ATOM   4140  N   LEU A 272     -18.272   4.132  21.122  1.00 94.66           N  
ATOM   4141  H   LEU A 272     -18.218   3.974  20.126  1.00 94.66           H  
ATOM   4142  CA  LEU A 272     -17.167   3.677  21.972  1.00 94.66           C  
ATOM   4143  HA  LEU A 272     -17.577   3.134  22.823  1.00 94.66           H  
ATOM   4144  C   LEU A 272     -16.334   4.830  22.559  1.00 94.66           C  
ATOM   4145  CB  LEU A 272     -16.272   2.733  21.154  1.00 94.66           C  
ATOM   4146  HB2 LEU A 272     -15.381   2.516  21.744  1.00 94.66           H  
ATOM   4147  HB3 LEU A 272     -15.961   3.261  20.252  1.00 94.66           H  
ATOM   4148  O   LEU A 272     -15.886   4.736  23.699  1.00 94.66           O  
ATOM   4149  CG  LEU A 272     -16.924   1.396  20.755  1.00 94.66           C  
ATOM   4150  HG  LEU A 272     -17.919   1.562  20.342  1.00 94.66           H  
ATOM   4151  CD1 LEU A 272     -16.057   0.711  19.699  1.00 94.66           C  
ATOM   4152 HD11 LEU A 272     -16.500  -0.247  19.427  1.00 94.66           H  
ATOM   4153 HD12 LEU A 272     -16.006   1.340  18.810  1.00 94.66           H  
ATOM   4154 HD13 LEU A 272     -15.054   0.543  20.093  1.00 94.66           H  
ATOM   4155  CD2 LEU A 272     -17.047   0.444  21.946  1.00 94.66           C  
ATOM   4156 HD21 LEU A 272     -16.060   0.207  22.344  1.00 94.66           H  
ATOM   4157 HD22 LEU A 272     -17.643   0.904  22.734  1.00 94.66           H  
ATOM   4158 HD23 LEU A 272     -17.539  -0.477  21.631  1.00 94.66           H  
ATOM   4159  N   LEU A 273     -16.111   5.914  21.807  1.00 93.23           N  
ATOM   4160  H   LEU A 273     -16.481   5.936  20.867  1.00 93.23           H  
ATOM   4161  CA  LEU A 273     -15.309   7.052  22.277  1.00 93.23           C  
ATOM   4162  HA  LEU A 273     -14.395   6.668  22.728  1.00 93.23           H  
ATOM   4163  C   LEU A 273     -16.019   7.852  23.375  1.00 93.23           C  
ATOM   4164  CB  LEU A 273     -14.950   7.965  21.092  1.00 93.23           C  
ATOM   4165  HB2 LEU A 273     -14.564   8.908  21.481  1.00 93.23           H  
ATOM   4166  HB3 LEU A 273     -15.863   8.187  20.541  1.00 93.23           H  
ATOM   4167  O   LEU A 273     -15.392   8.172  24.391  1.00 93.23           O  
ATOM   4168  CG  LEU A 273     -13.906   7.373  20.130  1.00 93.23           C  
ATOM   4169  HG  LEU A 273     -14.207   6.376  19.810  1.00 93.23           H  
ATOM   4170  CD1 LEU A 273     -13.789   8.277  18.905  1.00 93.23           C  
ATOM   4171 HD11 LEU A 273     -13.087   7.844  18.192  1.00 93.23           H  
ATOM   4172 HD12 LEU A 273     -13.436   9.265  19.201  1.00 93.23           H  
ATOM   4173 HD13 LEU A 273     -14.766   8.364  18.430  1.00 93.23           H  
ATOM   4174  CD2 LEU A 273     -12.518   7.265  20.759  1.00 93.23           C  
ATOM   4175 HD21 LEU A 273     -12.154   8.254  21.036  1.00 93.23           H  
ATOM   4176 HD22 LEU A 273     -11.838   6.807  20.041  1.00 93.23           H  
ATOM   4177 HD23 LEU A 273     -12.557   6.619  21.636  1.00 93.23           H  
ATOM   4178  N   VAL A 274     -17.319   8.109  23.197  1.00 86.51           N  
ATOM   4179  H   VAL A 274     -17.750   7.820  22.330  1.00 86.51           H  
ATOM   4180  CA  VAL A 274     -18.148   8.837  24.170  1.00 86.51           C  
ATOM   4181  HA  VAL A 274     -17.664   9.786  24.403  1.00 86.51           H  
ATOM   4182  C   VAL A 274     -18.272   8.053  25.475  1.00 86.51           C  
ATOM   4183  CB  VAL A 274     -19.538   9.137  23.572  1.00 86.51           C  
ATOM   4184  HB  VAL A 274     -19.969   8.212  23.189  1.00 86.51           H  
ATOM   4185  O   VAL A 274     -18.231   8.641  26.556  1.00 86.51           O  
ATOM   4186  CG1 VAL A 274     -20.514   9.732  24.598  1.00 86.51           C  
ATOM   4187 HG11 VAL A 274     -21.448  10.004  24.104  1.00 86.51           H  
ATOM   4188 HG12 VAL A 274     -20.742   9.000  25.373  1.00 86.51           H  
ATOM   4189 HG13 VAL A 274     -20.074  10.618  25.053  1.00 86.51           H  
ATOM   4190  CG2 VAL A 274     -19.424  10.143  22.418  1.00 86.51           C  
ATOM   4191 HG21 VAL A 274     -19.022  11.086  22.789  1.00 86.51           H  
ATOM   4192 HG22 VAL A 274     -18.749   9.768  21.650  1.00 86.51           H  
ATOM   4193 HG23 VAL A 274     -20.402  10.312  21.969  1.00 86.51           H  
ATOM   4194  N   ASP A 275     -18.359   6.720  25.405  1.00 81.13           N  
ATOM   4195  H   ASP A 275     -18.414   6.278  24.498  1.00 81.13           H  
ATOM   4196  CA  ASP A 275     -18.459   5.871  26.597  1.00 81.13           C  
ATOM   4197  HA  ASP A 275     -19.358   6.166  27.138  1.00 81.13           H  
ATOM   4198  C   ASP A 275     -17.265   6.021  27.553  1.00 81.13           C  
ATOM   4199  CB  ASP A 275     -18.593   4.402  26.188  1.00 81.13           C  
ATOM   4200  HB2 ASP A 275     -19.295   4.307  25.360  1.00 81.13           H  
ATOM   4201  HB3 ASP A 275     -17.628   3.995  25.886  1.00 81.13           H  
ATOM   4202  O   ASP A 275     -17.418   5.953  28.780  1.00 81.13           O  
ATOM   4203  CG  ASP A 275     -19.150   3.648  27.385  1.00 81.13           C  
ATOM   4204  OD1 ASP A 275     -20.344   3.874  27.646  1.00 81.13           O  
ATOM   4205  OD2 ASP A 275     -18.418   2.976  28.139  1.00 81.13           O  
ATOM   4206  N   ASN A 276     -16.093   6.306  26.982  1.00 75.37           N  
ATOM   4207  H   ASN A 276     -16.076   6.343  25.973  1.00 75.37           H  
ATOM   4208  CA  ASN A 276     -14.844   6.567  27.693  1.00 75.37           C  
ATOM   4209  HA  ASN A 276     -14.824   5.949  28.590  1.00 75.37           H  
ATOM   4210  C   ASN A 276     -14.714   8.028  28.171  1.00 75.37           C  
ATOM   4211  CB  ASN A 276     -13.678   6.137  26.791  1.00 75.37           C  
ATOM   4212  HB2 ASN A 276     -13.760   6.658  25.837  1.00 75.37           H  
ATOM   4213  HB3 ASN A 276     -12.729   6.415  27.250  1.00 75.37           H  
ATOM   4214  O   ASN A 276     -13.628   8.457  28.558  1.00 75.37           O  
ATOM   4215  CG  ASN A 276     -13.634   4.645  26.529  1.00 75.37           C  
ATOM   4216  ND2 ASN A 276     -12.933   4.241  25.498  1.00 75.37           N  
ATOM   4217 HD21 ASN A 276     -12.460   4.935  24.937  1.00 75.37           H  
ATOM   4218 HD22 ASN A 276     -13.000   3.257  25.279  1.00 75.37           H  
ATOM   4219  OD1 ASN A 276     -14.163   3.826  27.258  1.00 75.37           O  
ATOM   4220  N   GLY A 277     -15.798   8.811  28.132  1.00 74.97           N  
ATOM   4221  H   GLY A 277     -16.647   8.434  27.736  1.00 74.97           H  
ATOM   4222  CA  GLY A 277     -15.809  10.214  28.549  1.00 74.97           C  
ATOM   4223  HA2 GLY A 277     -16.839  10.570  28.544  1.00 74.97           H  
ATOM   4224  HA3 GLY A 277     -15.409  10.297  29.560  1.00 74.97           H  
ATOM   4225  C   GLY A 277     -14.996  11.133  27.637  1.00 74.97           C  
ATOM   4226  O   GLY A 277     -14.517  12.166  28.099  1.00 74.97           O  
ATOM   4227  N   ASP A 278     -14.791  10.745  26.372  1.00 77.26           N  
ATOM   4228  H   ASP A 278     -15.271   9.920  26.043  1.00 77.26           H  
ATOM   4229  CA  ASP A 278     -13.966  11.467  25.396  1.00 77.26           C  
ATOM   4230  HA  ASP A 278     -13.915  10.833  24.511  1.00 77.26           H  
ATOM   4231  C   ASP A 278     -12.492  11.678  25.821  1.00 77.26           C  
ATOM   4232  CB  ASP A 278     -14.668  12.767  24.965  1.00 77.26           C  
ATOM   4233  HB2 ASP A 278     -14.865  13.396  25.833  1.00 77.26           H  
ATOM   4234  HB3 ASP A 278     -13.998  13.321  24.306  1.00 77.26           H  
ATOM   4235  O   ASP A 278     -11.774  12.514  25.257  1.00 77.26           O  
ATOM   4236  CG  ASP A 278     -15.954  12.547  24.172  1.00 77.26           C  
ATOM   4237  OD1 ASP A 278     -15.979  11.586  23.371  1.00 77.26           O  
ATOM   4238  OD2 ASP A 278     -16.853  13.406  24.304  1.00 77.26           O  
ATOM   4239  N   GLU A 279     -12.003  10.905  26.794  1.00 86.77           N  
ATOM   4240  H   GLU A 279     -12.643  10.282  27.264  1.00 86.77           H  
ATOM   4241  CA  GLU A 279     -10.599  10.871  27.225  1.00 86.77           C  
ATOM   4242  HA  GLU A 279     -10.100  11.783  26.898  1.00 86.77           H  
ATOM   4243  C   GLU A 279      -9.863   9.709  26.537  1.00 86.77           C  
ATOM   4244  CB  GLU A 279     -10.482  10.831  28.764  1.00 86.77           C  
ATOM   4245  HB2 GLU A 279     -11.066   9.997  29.155  1.00 86.77           H  
ATOM   4246  HB3 GLU A 279      -9.434  10.666  29.015  1.00 86.77           H  
ATOM   4247  O   GLU A 279      -9.400   8.765  27.176  1.00 86.77           O  
ATOM   4248  CG  GLU A 279     -10.932  12.136  29.448  1.00 86.77           C  
ATOM   4249  HG2 GLU A 279     -11.995  12.284  29.257  1.00 86.77           H  
ATOM   4250  HG3 GLU A 279     -10.394  12.968  28.993  1.00 86.77           H  
ATOM   4251  CD  GLU A 279     -10.682  12.165  30.976  1.00 86.77           C  
ATOM   4252  OE1 GLU A 279     -11.355  12.957  31.677  1.00 86.77           O  
ATOM   4253  OE2 GLU A 279      -9.784  11.446  31.486  1.00 86.77           O  
ATOM   4254  N   ASN A 280      -9.770   9.747  25.204  1.00 93.41           N  
ATOM   4255  H   ASN A 280     -10.145  10.550  24.719  1.00 93.41           H  
ATOM   4256  CA  ASN A 280      -9.124   8.696  24.414  1.00 93.41           C  
ATOM   4257  HA  ASN A 280      -8.827   7.882  25.074  1.00 93.41           H  
ATOM   4258  C   ASN A 280      -7.857   9.209  23.730  1.00 93.41           C  
ATOM   4259  CB  ASN A 280     -10.108   8.107  23.393  1.00 93.41           C  
ATOM   4260  HB2 ASN A 280     -10.368   8.872  22.661  1.00 93.41           H  
ATOM   4261  HB3 ASN A 280      -9.628   7.285  22.863  1.00 93.41           H  
ATOM   4262  O   ASN A 280      -7.811  10.351  23.279  1.00 93.41           O  
ATOM   4263  CG  ASN A 280     -11.374   7.576  24.030  1.00 93.41           C  
ATOM   4264  ND2 ASN A 280     -12.436   8.352  24.007  1.00 93.41           N  
ATOM   4265 HD21 ASN A 280     -12.390   9.256  23.560  1.00 93.41           H  
ATOM   4266 HD22 ASN A 280     -13.308   8.024  24.399  1.00 93.41           H  
ATOM   4267  OD1 ASN A 280     -11.411   6.454  24.511  1.00 93.41           O  
ATOM   4268  N   GLY A 281      -6.861   8.335  23.597  1.00 94.94           N  
ATOM   4269  H   GLY A 281      -6.999   7.410  23.978  1.00 94.94           H  
ATOM   4270  CA  GLY A 281      -5.685   8.560  22.760  1.00 94.94           C  
ATOM   4271  HA2 GLY A 281      -5.649   9.601  22.438  1.00 94.94           H  
ATOM   4272  HA3 GLY A 281      -4.777   8.356  23.327  1.00 94.94           H  
ATOM   4273  C   GLY A 281      -5.712   7.659  21.530  1.00 94.94           C  
ATOM   4274  O   GLY A 281      -6.146   6.508  21.609  1.00 94.94           O  
ATOM   4275  N   LEU A 282      -5.217   8.166  20.405  1.00 96.67           N  
ATOM   4276  H   LEU A 282      -4.836   9.100  20.453  1.00 96.67           H  
ATOM   4277  CA  LEU A 282      -5.081   7.448  19.140  1.00 96.67           C  
ATOM   4278  HA  LEU A 282      -5.711   6.559  19.162  1.00 96.67           H  
ATOM   4279  C   LEU A 282      -3.634   7.003  18.935  1.00 96.67           C  
ATOM   4280  CB  LEU A 282      -5.586   8.347  17.999  1.00 96.67           C  
ATOM   4281  HB2 LEU A 282      -6.670   8.417  18.084  1.00 96.67           H  
ATOM   4282  HB3 LEU A 282      -5.179   9.348  18.142  1.00 96.67           H  
ATOM   4283  O   LEU A 282      -2.692   7.778  19.084  1.00 96.67           O  
ATOM   4284  CG  LEU A 282      -5.260   7.893  16.567  1.00 96.67           C  
ATOM   4285  HG  LEU A 282      -4.199   7.659  16.474  1.00 96.67           H  
ATOM   4286  CD1 LEU A 282      -6.085   6.675  16.172  1.00 96.67           C  
ATOM   4287 HD11 LEU A 282      -5.835   6.383  15.152  1.00 96.67           H  
ATOM   4288 HD12 LEU A 282      -5.868   5.841  16.839  1.00 96.67           H  
ATOM   4289 HD13 LEU A 282      -7.144   6.926  16.232  1.00 96.67           H  
ATOM   4290  CD2 LEU A 282      -5.580   9.009  15.582  1.00 96.67           C  
ATOM   4291 HD21 LEU A 282      -5.333   8.690  14.570  1.00 96.67           H  
ATOM   4292 HD22 LEU A 282      -4.990   9.891  15.829  1.00 96.67           H  
ATOM   4293 HD23 LEU A 282      -6.638   9.266  15.633  1.00 96.67           H  
ATOM   4294  N   ARG A 283      -3.463   5.757  18.511  1.00 97.07           N  
ATOM   4295  H   ARG A 283      -4.289   5.182  18.426  1.00 97.07           H  
ATOM   4296  CA  ARG A 283      -2.215   5.204  17.999  1.00 97.07           C  
ATOM   4297  HA  ARG A 283      -1.434   5.963  18.052  1.00 97.07           H  
ATOM   4298  C   ARG A 283      -2.401   4.826  16.536  1.00 97.07           C  
ATOM   4299  CB  ARG A 283      -1.804   4.019  18.877  1.00 97.07           C  
ATOM   4300  HB2 ARG A 283      -2.633   3.314  18.938  1.00 97.07           H  
ATOM   4301  HB3 ARG A 283      -1.589   4.392  19.878  1.00 97.07           H  
ATOM   4302  O   ARG A 283      -3.342   4.114  16.188  1.00 97.07           O  
ATOM   4303  CG  ARG A 283      -0.566   3.299  18.340  1.00 97.07           C  
ATOM   4304  HG2 ARG A 283      -0.767   2.905  17.344  1.00 97.07           H  
ATOM   4305  HG3 ARG A 283       0.264   4.002  18.283  1.00 97.07           H  
ATOM   4306  CD  ARG A 283      -0.191   2.133  19.253  1.00 97.07           C  
ATOM   4307  HD2 ARG A 283      -1.028   1.436  19.308  1.00 97.07           H  
ATOM   4308  HD3 ARG A 283      -0.002   2.520  20.254  1.00 97.07           H  
ATOM   4309  NE  ARG A 283       0.989   1.451  18.701  1.00 97.07           N  
ATOM   4310  HE  ARG A 283       0.984   1.274  17.707  1.00 97.07           H  
ATOM   4311  NH1 ARG A 283       2.377   1.522  20.532  1.00 97.07           N  
ATOM   4312 HH11 ARG A 283       3.312   1.519  20.912  1.00 97.07           H  
ATOM   4313 HH12 ARG A 283       1.581   1.749  21.110  1.00 97.07           H  
ATOM   4314  NH2 ARG A 283       3.192   1.133  18.475  1.00 97.07           N  
ATOM   4315 HH21 ARG A 283       2.980   1.218  17.491  1.00 97.07           H  
ATOM   4316 HH22 ARG A 283       4.131   1.363  18.767  1.00 97.07           H  
ATOM   4317  CZ  ARG A 283       2.177   1.360  19.252  1.00 97.07           C  
ATOM   4318  N   VAL A 284      -1.454   5.245  15.709  1.00 98.37           N  
ATOM   4319  H   VAL A 284      -0.733   5.850  16.078  1.00 98.37           H  
ATOM   4320  CA  VAL A 284      -1.360   4.867  14.301  1.00 98.37           C  
ATOM   4321  HA  VAL A 284      -2.190   4.210  14.042  1.00 98.37           H  
ATOM   4322  C   VAL A 284      -0.055   4.108  14.102  1.00 98.37           C  
ATOM   4323  CB  VAL A 284      -1.452   6.098  13.384  1.00 98.37           C  
ATOM   4324  HB  VAL A 284      -0.555   6.706  13.504  1.00 98.37           H  
ATOM   4325  O   VAL A 284       1.018   4.660  14.344  1.00 98.37           O  
ATOM   4326  CG1 VAL A 284      -1.548   5.652  11.926  1.00 98.37           C  
ATOM   4327 HG11 VAL A 284      -2.483   5.122  11.746  1.00 98.37           H  
ATOM   4328 HG12 VAL A 284      -1.491   6.532  11.284  1.00 98.37           H  
ATOM   4329 HG13 VAL A 284      -0.715   4.997  11.669  1.00 98.37           H  
ATOM   4330  CG2 VAL A 284      -2.676   6.971  13.699  1.00 98.37           C  
ATOM   4331 HG21 VAL A 284      -3.583   6.367  13.680  1.00 98.37           H  
ATOM   4332 HG22 VAL A 284      -2.761   7.768  12.961  1.00 98.37           H  
ATOM   4333 HG23 VAL A 284      -2.566   7.433  14.681  1.00 98.37           H  
ATOM   4334  N   ASP A 285      -0.148   2.842  13.704  1.00 98.19           N  
ATOM   4335  H   ASP A 285      -1.066   2.494  13.468  1.00 98.19           H  
ATOM   4336  CA  ASP A 285       0.998   2.024  13.298  1.00 98.19           C  
ATOM   4337  HA  ASP A 285       1.927   2.510  13.597  1.00 98.19           H  
ATOM   4338  C   ASP A 285       1.008   1.898  11.772  1.00 98.19           C  
ATOM   4339  CB  ASP A 285       0.952   0.638  13.963  1.00 98.19           C  
ATOM   4340  HB2 ASP A 285       1.724   0.014  13.513  1.00 98.19           H  
ATOM   4341  HB3 ASP A 285      -0.012   0.174  13.754  1.00 98.19           H  
ATOM   4342  O   ASP A 285      -0.041   1.669  11.171  1.00 98.19           O  
ATOM   4343  CG  ASP A 285       1.189   0.648  15.476  1.00 98.19           C  
ATOM   4344  OD1 ASP A 285       2.010   1.434  16.003  1.00 98.19           O  
ATOM   4345  OD2 ASP A 285       0.616  -0.206  16.201  1.00 98.19           O  
ATOM   4346  N   MET A 286       2.176   2.058  11.150  1.00 98.39           N  
ATOM   4347  H   MET A 286       2.999   2.267  11.697  1.00 98.39           H  
ATOM   4348  CA  MET A 286       2.331   2.059   9.694  1.00 98.39           C  
ATOM   4349  HA  MET A 286       1.468   1.576   9.237  1.00 98.39           H  
ATOM   4350  C   MET A 286       3.586   1.293   9.275  1.00 98.39           C  
ATOM   4351  CB  MET A 286       2.415   3.497   9.166  1.00 98.39           C  
ATOM   4352  HB2 MET A 286       3.320   3.966   9.552  1.00 98.39           H  
ATOM   4353  HB3 MET A 286       2.482   3.454   8.079  1.00 98.39           H  
ATOM   4354  O   MET A 286       4.628   1.421   9.915  1.00 98.39           O  
ATOM   4355  CG  MET A 286       1.210   4.366   9.530  1.00 98.39           C  
ATOM   4356  HG2 MET A 286       1.072   4.351  10.611  1.00 98.39           H  
ATOM   4357  HG3 MET A 286       0.317   3.943   9.070  1.00 98.39           H  
ATOM   4358  SD  MET A 286       1.363   6.096   9.023  1.00 98.39           S  
ATOM   4359  CE  MET A 286       2.345   6.742  10.403  1.00 98.39           C  
ATOM   4360  HE1 MET A 286       1.795   6.609  11.335  1.00 98.39           H  
ATOM   4361  HE2 MET A 286       3.298   6.215  10.457  1.00 98.39           H  
ATOM   4362  HE3 MET A 286       2.530   7.804  10.244  1.00 98.39           H  
ATOM   4363  N   THR A 287       3.497   0.557   8.173  1.00 97.51           N  
ATOM   4364  H   THR A 287       2.593   0.479   7.731  1.00 97.51           H  
ATOM   4365  CA  THR A 287       4.629  -0.097   7.505  1.00 97.51           C  
ATOM   4366  HA  THR A 287       5.558   0.118   8.034  1.00 97.51           H  
ATOM   4367  C   THR A 287       4.736   0.451   6.095  1.00 97.51           C  
ATOM   4368  CB  THR A 287       4.447  -1.619   7.457  1.00 97.51           C  
ATOM   4369  HB  THR A 287       3.540  -1.852   6.901  1.00 97.51           H  
ATOM   4370  O   THR A 287       3.750   0.436   5.356  1.00 97.51           O  
ATOM   4371  CG2 THR A 287       5.625  -2.336   6.797  1.00 97.51           C  
ATOM   4372 HG21 THR A 287       5.507  -3.414   6.909  1.00 97.51           H  
ATOM   4373 HG22 THR A 287       6.564  -2.024   7.254  1.00 97.51           H  
ATOM   4374 HG23 THR A 287       5.658  -2.102   5.733  1.00 97.51           H  
ATOM   4375  OG1 THR A 287       4.321  -2.135   8.761  1.00 97.51           O  
ATOM   4376  HG1 THR A 287       5.175  -2.013   9.181  1.00 97.51           H  
ATOM   4377  N   GLU A 288       5.914   0.927   5.711  1.00 95.46           N  
ATOM   4378  H   GLU A 288       6.710   0.840   6.327  1.00 95.46           H  
ATOM   4379  CA  GLU A 288       6.139   1.475   4.375  1.00 95.46           C  
ATOM   4380  HA  GLU A 288       5.295   2.117   4.121  1.00 95.46           H  
ATOM   4381  C   GLU A 288       6.206   0.375   3.307  1.00 95.46           C  
ATOM   4382  CB  GLU A 288       7.372   2.376   4.393  1.00 95.46           C  
ATOM   4383  HB2 GLU A 288       8.199   1.827   4.843  1.00 95.46           H  
ATOM   4384  HB3 GLU A 288       7.142   3.236   5.023  1.00 95.46           H  
ATOM   4385  O   GLU A 288       6.679  -0.741   3.528  1.00 95.46           O  
ATOM   4386  CG  GLU A 288       7.758   2.898   3.003  1.00 95.46           C  
ATOM   4387  HG2 GLU A 288       7.959   2.057   2.340  1.00 95.46           H  
ATOM   4388  HG3 GLU A 288       6.924   3.472   2.598  1.00 95.46           H  
ATOM   4389  CD  GLU A 288       9.022   3.747   3.041  1.00 95.46           C  
ATOM   4390  OE1 GLU A 288       9.016   4.811   2.391  1.00 95.46           O  
ATOM   4391  OE2 GLU A 288       9.991   3.286   3.691  1.00 95.46           O  
ATOM   4392  N   ARG A 289       5.704   0.696   2.114  1.00 93.80           N  
ATOM   4393  H   ARG A 289       5.389   1.644   1.968  1.00 93.80           H  
ATOM   4394  CA  ARG A 289       5.722  -0.197   0.962  1.00 93.80           C  
ATOM   4395  HA  ARG A 289       5.448  -1.195   1.302  1.00 93.80           H  
ATOM   4396  C   ARG A 289       7.116  -0.324   0.370  1.00 93.80           C  
ATOM   4397  CB  ARG A 289       4.689   0.290  -0.056  1.00 93.80           C  
ATOM   4398  HB2 ARG A 289       3.728   0.375   0.451  1.00 93.80           H  
ATOM   4399  HB3 ARG A 289       4.976   1.277  -0.419  1.00 93.80           H  
ATOM   4400  O   ARG A 289       7.778   0.659   0.066  1.00 93.80           O  
ATOM   4401  CG  ARG A 289       4.556  -0.666  -1.249  1.00 93.80           C  
ATOM   4402  HG2 ARG A 289       4.356  -1.677  -0.893  1.00 93.80           H  
ATOM   4403  HG3 ARG A 289       5.486  -0.670  -1.817  1.00 93.80           H  
ATOM   4404  CD  ARG A 289       3.424  -0.220  -2.180  1.00 93.80           C  
ATOM   4405  HD2 ARG A 289       3.437  -0.820  -3.090  1.00 93.80           H  
ATOM   4406  HD3 ARG A 289       3.601   0.820  -2.457  1.00 93.80           H  
ATOM   4407  NE  ARG A 289       2.109  -0.308  -1.523  1.00 93.80           N  
ATOM   4408  HE  ARG A 289       1.773   0.538  -1.085  1.00 93.80           H  
ATOM   4409  NH1 ARG A 289       1.560  -2.471  -2.082  1.00 93.80           N  
ATOM   4410 HH11 ARG A 289       0.959  -3.271  -1.944  1.00 93.80           H  
ATOM   4411 HH12 ARG A 289       2.424  -2.559  -2.597  1.00 93.80           H  
ATOM   4412  NH2 ARG A 289       0.253  -1.297  -0.696  1.00 93.80           N  
ATOM   4413 HH21 ARG A 289       0.138  -0.508  -0.076  1.00 93.80           H  
ATOM   4414 HH22 ARG A 289      -0.327  -2.112  -0.554  1.00 93.80           H  
ATOM   4415  CZ  ARG A 289       1.320  -1.362  -1.441  1.00 93.80           C  
ATOM   4416  N   GLY A 290       7.519  -1.570   0.129  1.00 90.07           N  
ATOM   4417  H   GLY A 290       6.933  -2.329   0.448  1.00 90.07           H  
ATOM   4418  CA  GLY A 290       8.801  -1.885  -0.499  1.00 90.07           C  
ATOM   4419  HA2 GLY A 290       8.950  -1.233  -1.359  1.00 90.07           H  
ATOM   4420  HA3 GLY A 290       8.783  -2.918  -0.846  1.00 90.07           H  
ATOM   4421  C   GLY A 290      10.009  -1.721   0.425  1.00 90.07           C  
ATOM   4422  O   GLY A 290      11.136  -1.880  -0.038  1.00 90.07           O  
ATOM   4423  N   THR A 291       9.800  -1.444   1.716  1.00 90.99           N  
ATOM   4424  H   THR A 291       8.857  -1.316   2.054  1.00 90.99           H  
ATOM   4425  CA  THR A 291      10.870  -1.320   2.712  1.00 90.99           C  
ATOM   4426  HA  THR A 291      11.784  -1.745   2.296  1.00 90.99           H  
ATOM   4427  C   THR A 291      10.543  -2.133   3.969  1.00 90.99           C  
ATOM   4428  CB  THR A 291      11.179   0.154   3.047  1.00 90.99           C  
ATOM   4429  HB  THR A 291      12.161   0.187   3.520  1.00 90.99           H  
ATOM   4430  O   THR A 291       9.480  -2.741   4.086  1.00 90.99           O  
ATOM   4431  CG2 THR A 291      11.225   1.070   1.825  1.00 90.99           C  
ATOM   4432 HG21 THR A 291      10.223   1.218   1.422  1.00 90.99           H  
ATOM   4433 HG22 THR A 291      11.866   0.638   1.057  1.00 90.99           H  
ATOM   4434 HG23 THR A 291      11.631   2.041   2.111  1.00 90.99           H  
ATOM   4435  OG1 THR A 291      10.251   0.656   3.968  1.00 90.99           O  
ATOM   4436  HG1 THR A 291      10.186   1.604   3.836  1.00 90.99           H  
ATOM   4437  N   ALA A 292      11.487  -2.184   4.911  1.00 88.61           N  
ATOM   4438  H   ALA A 292      12.338  -1.662   4.758  1.00 88.61           H  
ATOM   4439  CA  ALA A 292      11.277  -2.769   6.237  1.00 88.61           C  
ATOM   4440  HA  ALA A 292      10.413  -3.432   6.201  1.00 88.61           H  
ATOM   4441  C   ALA A 292      10.957  -1.701   7.304  1.00 88.61           C  
ATOM   4442  CB  ALA A 292      12.503  -3.620   6.591  1.00 88.61           C  
ATOM   4443  HB1 ALA A 292      13.378  -2.982   6.714  1.00 88.61           H  
ATOM   4444  HB2 ALA A 292      12.318  -4.156   7.522  1.00 88.61           H  
ATOM   4445  HB3 ALA A 292      12.690  -4.347   5.800  1.00 88.61           H  
ATOM   4446  O   ALA A 292      10.981  -2.000   8.501  1.00 88.61           O  
ATOM   4447  N   TYR A 293      10.723  -0.447   6.896  1.00 93.26           N  
ATOM   4448  H   TYR A 293      10.606  -0.252   5.912  1.00 93.26           H  
ATOM   4449  CA  TYR A 293      10.514   0.653   7.829  1.00 93.26           C  
ATOM   4450  HA  TYR A 293      11.205   0.513   8.660  1.00 93.26           H  
ATOM   4451  C   TYR A 293       9.102   0.627   8.415  1.00 93.26           C  
ATOM   4452  CB  TYR A 293      10.853   2.005   7.184  1.00 93.26           C  
ATOM   4453  HB2 TYR A 293      10.249   2.135   6.286  1.00 93.26           H  
ATOM   4454  HB3 TYR A 293      10.572   2.796   7.878  1.00 93.26           H  
ATOM   4455  O   TYR A 293       8.102   0.510   7.707  1.00 93.26           O  
ATOM   4456  CG  TYR A 293      12.326   2.191   6.852  1.00 93.26           C  
ATOM   4457  CD1 TYR A 293      13.299   2.093   7.867  1.00 93.26           C  
ATOM   4458  HD1 TYR A 293      12.997   1.888   8.884  1.00 93.26           H  
ATOM   4459  CD2 TYR A 293      12.725   2.497   5.538  1.00 93.26           C  
ATOM   4460  HD2 TYR A 293      11.984   2.620   4.762  1.00 93.26           H  
ATOM   4461  CE1 TYR A 293      14.662   2.280   7.566  1.00 93.26           C  
ATOM   4462  HE1 TYR A 293      15.403   2.208   8.348  1.00 93.26           H  
ATOM   4463  CE2 TYR A 293      14.084   2.684   5.228  1.00 93.26           C  
ATOM   4464  HE2 TYR A 293      14.383   2.932   4.221  1.00 93.26           H  
ATOM   4465  OH  TYR A 293      16.368   2.768   5.949  1.00 93.26           O  
ATOM   4466  HH  TYR A 293      16.919   2.699   6.732  1.00 93.26           H  
ATOM   4467  CZ  TYR A 293      15.055   2.576   6.242  1.00 93.26           C  
ATOM   4468  N   ASN A 294       9.044   0.765   9.740  1.00 95.57           N  
ATOM   4469  H   ASN A 294       9.908   0.925  10.237  1.00 95.57           H  
ATOM   4470  CA  ASN A 294       7.813   0.869  10.510  1.00 95.57           C  
ATOM   4471  HA  ASN A 294       6.961   0.836   9.831  1.00 95.57           H  
ATOM   4472  C   ASN A 294       7.785   2.207  11.248  1.00 95.57           C  
ATOM   4473  CB  ASN A 294       7.703  -0.308  11.491  1.00 95.57           C  
ATOM   4474  HB2 ASN A 294       6.826  -0.164  12.122  1.00 95.57           H  
ATOM   4475  HB3 ASN A 294       8.587  -0.331  12.129  1.00 95.57           H  
ATOM   4476  O   ASN A 294       8.789   2.628  11.827  1.00 95.57           O  
ATOM   4477  CG  ASN A 294       7.536  -1.641  10.790  1.00 95.57           C  
ATOM   4478  ND2 ASN A 294       8.280  -2.650  11.175  1.00 95.57           N  
ATOM   4479 HD21 ASN A 294       9.046  -2.505  11.816  1.00 95.57           H  
ATOM   4480 HD22 ASN A 294       8.192  -3.480  10.606  1.00 95.57           H  
ATOM   4481  OD1 ASN A 294       6.713  -1.812   9.913  1.00 95.57           O  
ATOM   4482  N   PHE A 295       6.617   2.836  11.287  1.00 97.57           N  
ATOM   4483  H   PHE A 295       5.837   2.407  10.810  1.00 97.57           H  
ATOM   4484  CA  PHE A 295       6.383   4.116  11.939  1.00 97.57           C  
ATOM   4485  HA  PHE A 295       7.279   4.404  12.490  1.00 97.57           H  
ATOM   4486  C   PHE A 295       5.232   4.002  12.935  1.00 97.57           C  
ATOM   4487  CB  PHE A 295       6.115   5.198  10.885  1.00 97.57           C  
ATOM   4488  HB2 PHE A 295       6.005   6.163  11.379  1.00 97.57           H  
ATOM   4489  HB3 PHE A 295       5.173   4.974  10.386  1.00 97.57           H  
ATOM   4490  O   PHE A 295       4.264   3.273  12.724  1.00 97.57           O  
ATOM   4491  CG  PHE A 295       7.202   5.305   9.836  1.00 97.57           C  
ATOM   4492  CD1 PHE A 295       8.392   6.003  10.119  1.00 97.57           C  
ATOM   4493  HD1 PHE A 295       8.527   6.483  11.078  1.00 97.57           H  
ATOM   4494  CD2 PHE A 295       7.042   4.667   8.591  1.00 97.57           C  
ATOM   4495  HD2 PHE A 295       6.139   4.120   8.364  1.00 97.57           H  
ATOM   4496  CE1 PHE A 295       9.415   6.070   9.159  1.00 97.57           C  
ATOM   4497  HE1 PHE A 295      10.328   6.610   9.365  1.00 97.57           H  
ATOM   4498  CE2 PHE A 295       8.067   4.741   7.634  1.00 97.57           C  
ATOM   4499  HE2 PHE A 295       7.959   4.260   6.673  1.00 97.57           H  
ATOM   4500  CZ  PHE A 295       9.249   5.438   7.917  1.00 97.57           C  
ATOM   4501  HZ  PHE A 295      10.030   5.482   7.172  1.00 97.57           H  
ATOM   4502  N   THR A 296       5.325   4.767  14.020  1.00 97.07           N  
ATOM   4503  H   THR A 296       6.148   5.341  14.140  1.00 97.07           H  
ATOM   4504  CA  THR A 296       4.237   4.928  14.985  1.00 97.07           C  
ATOM   4505  HA  THR A 296       3.323   4.523  14.550  1.00 97.07           H  
ATOM   4506  C   THR A 296       4.014   6.410  15.248  1.00 97.07           C  
ATOM   4507  CB  THR A 296       4.502   4.158  16.290  1.00 97.07           C  
ATOM   4508  HB  THR A 296       5.459   4.477  16.702  1.00 97.07           H  
ATOM   4509  O   THR A 296       4.971   7.180  15.381  1.00 97.07           O  
ATOM   4510  CG2 THR A 296       3.419   4.376  17.346  1.00 97.07           C  
ATOM   4511 HG21 THR A 296       3.645   3.783  18.232  1.00 97.07           H  
ATOM   4512 HG22 THR A 296       2.444   4.098  16.947  1.00 97.07           H  
ATOM   4513 HG23 THR A 296       3.402   5.423  17.650  1.00 97.07           H  
ATOM   4514  OG1 THR A 296       4.539   2.763  16.077  1.00 97.07           O  
ATOM   4515  HG1 THR A 296       3.713   2.507  15.660  1.00 97.07           H  
ATOM   4516  N   ARG A 297       2.746   6.803  15.345  1.00 97.09           N  
ATOM   4517  H   ARG A 297       2.030   6.119  15.145  1.00 97.09           H  
ATOM   4518  CA  ARG A 297       2.296   8.129  15.781  1.00 97.09           C  
ATOM   4519  HA  ARG A 297       3.135   8.693  16.189  1.00 97.09           H  
ATOM   4520  C   ARG A 297       1.285   7.948  16.908  1.00 97.09           C  
ATOM   4521  CB  ARG A 297       1.714   8.897  14.580  1.00 97.09           C  
ATOM   4522  HB2 ARG A 297       1.376   9.878  14.913  1.00 97.09           H  
ATOM   4523  HB3 ARG A 297       0.845   8.358  14.202  1.00 97.09           H  
ATOM   4524  O   ARG A 297       0.467   7.030  16.851  1.00 97.09           O  
ATOM   4525  CG  ARG A 297       2.713   9.079  13.420  1.00 97.09           C  
ATOM   4526  HG2 ARG A 297       2.186   9.486  12.556  1.00 97.09           H  
ATOM   4527  HG3 ARG A 297       3.148   8.125  13.121  1.00 97.09           H  
ATOM   4528  CD  ARG A 297       3.809  10.055  13.825  1.00 97.09           C  
ATOM   4529  HD2 ARG A 297       4.321   9.702  14.720  1.00 97.09           H  
ATOM   4530  HD3 ARG A 297       3.305  10.995  14.050  1.00 97.09           H  
ATOM   4531  NE  ARG A 297       4.786  10.321  12.764  1.00 97.09           N  
ATOM   4532  HE  ARG A 297       4.644  11.142  12.193  1.00 97.09           H  
ATOM   4533  NH1 ARG A 297       6.318   8.666  13.194  1.00 97.09           N  
ATOM   4534 HH11 ARG A 297       7.246   8.304  13.029  1.00 97.09           H  
ATOM   4535 HH12 ARG A 297       5.716   8.309  13.922  1.00 97.09           H  
ATOM   4536  NH2 ARG A 297       6.767  10.281  11.703  1.00 97.09           N  
ATOM   4537 HH21 ARG A 297       7.704   9.948  11.529  1.00 97.09           H  
ATOM   4538 HH22 ARG A 297       6.537  11.210  11.380  1.00 97.09           H  
ATOM   4539  CZ  ARG A 297       5.948   9.747  12.558  1.00 97.09           C  
ATOM   4540  N   ILE A 298       1.381   8.762  17.957  1.00 95.85           N  
ATOM   4541  H   ILE A 298       2.015   9.547  17.908  1.00 95.85           H  
ATOM   4542  CA  ILE A 298       0.497   8.681  19.127  1.00 95.85           C  
ATOM   4543  HA  ILE A 298      -0.348   8.034  18.894  1.00 95.85           H  
ATOM   4544  C   ILE A 298      -0.041  10.075  19.403  1.00 95.85           C  
ATOM   4545  CB  ILE A 298       1.200   8.091  20.375  1.00 95.85           C  
ATOM   4546  HB  ILE A 298       2.040   8.732  20.642  1.00 95.85           H  
ATOM   4547  O   ILE A 298       0.729  10.948  19.788  1.00 95.85           O  
ATOM   4548  CG1 ILE A 298       1.744   6.674  20.079  1.00 95.85           C  
ATOM   4549 HG12 ILE A 298       2.447   6.741  19.249  1.00 95.85           H  
ATOM   4550 HG13 ILE A 298       0.921   6.026  19.777  1.00 95.85           H  
ATOM   4551  CG2 ILE A 298       0.216   8.057  21.564  1.00 95.85           C  
ATOM   4552 HG21 ILE A 298      -0.142   9.061  21.795  1.00 95.85           H  
ATOM   4553 HG22 ILE A 298      -0.642   7.428  21.326  1.00 95.85           H  
ATOM   4554 HG23 ILE A 298       0.707   7.686  22.464  1.00 95.85           H  
ATOM   4555  CD1 ILE A 298       2.496   6.015  21.243  1.00 95.85           C  
ATOM   4556 HD11 ILE A 298       2.964   5.096  20.890  1.00 95.85           H  
ATOM   4557 HD12 ILE A 298       3.269   6.687  21.614  1.00 95.85           H  
ATOM   4558 HD13 ILE A 298       1.808   5.762  22.049  1.00 95.85           H  
ATOM   4559  N   TYR A 299      -1.345  10.248  19.228  1.00 95.60           N  
ATOM   4560  H   TYR A 299      -1.900   9.439  18.987  1.00 95.60           H  
ATOM   4561  CA  TYR A 299      -2.087  11.465  19.537  1.00 95.60           C  
ATOM   4562  HA  TYR A 299      -1.416  12.323  19.565  1.00 95.60           H  
ATOM   4563  C   TYR A 299      -2.756  11.270  20.903  1.00 95.60           C  
ATOM   4564  CB  TYR A 299      -3.109  11.742  18.427  1.00 95.60           C  
ATOM   4565  HB2 TYR A 299      -3.746  12.571  18.737  1.00 95.60           H  
ATOM   4566  HB3 TYR A 299      -3.751  10.870  18.302  1.00 95.60           H  
ATOM   4567  O   TYR A 299      -3.649  10.428  21.017  1.00 95.60           O  
ATOM   4568  CG  TYR A 299      -2.479  12.078  17.090  1.00 95.60           C  
ATOM   4569  CD1 TYR A 299      -2.379  13.423  16.691  1.00 95.60           C  
ATOM   4570  HD1 TYR A 299      -2.795  14.210  17.303  1.00 95.60           H  
ATOM   4571  CD2 TYR A 299      -1.960  11.060  16.263  1.00 95.60           C  
ATOM   4572  HD2 TYR A 299      -2.064  10.024  16.553  1.00 95.60           H  
ATOM   4573  CE1 TYR A 299      -1.719  13.758  15.497  1.00 95.60           C  
ATOM   4574  HE1 TYR A 299      -1.634  14.793  15.200  1.00 95.60           H  
ATOM   4575  CE2 TYR A 299      -1.281  11.398  15.076  1.00 95.60           C  
ATOM   4576  HE2 TYR A 299      -0.850  10.632  14.448  1.00 95.60           H  
ATOM   4577  OH  TYR A 299      -0.440  13.086  13.586  1.00 95.60           O  
ATOM   4578  HH  TYR A 299      -0.313  14.033  13.494  1.00 95.60           H  
ATOM   4579  CZ  TYR A 299      -1.133  12.753  14.707  1.00 95.60           C  
ATOM   4580  N   PRO A 300      -2.318  11.978  21.959  1.00 94.84           N  
ATOM   4581  CA  PRO A 300      -2.918  11.888  23.289  1.00 94.84           C  
ATOM   4582  HA  PRO A 300      -2.785  10.875  23.670  1.00 94.84           H  
ATOM   4583  C   PRO A 300      -4.408  12.236  23.341  1.00 94.84           C  
ATOM   4584  CB  PRO A 300      -2.119  12.865  24.157  1.00 94.84           C  
ATOM   4585  HB2 PRO A 300      -2.569  13.857  24.119  1.00 94.84           H  
ATOM   4586  HB3 PRO A 300      -2.050  12.520  25.189  1.00 94.84           H  
ATOM   4587  O   PRO A 300      -5.089  11.787  24.256  1.00 94.84           O  
ATOM   4588  CG  PRO A 300      -0.753  12.911  23.482  1.00 94.84           C  
ATOM   4589  HG2 PRO A 300      -0.161  12.049  23.789  1.00 94.84           H  
ATOM   4590  HG3 PRO A 300      -0.225  13.840  23.692  1.00 94.84           H  
ATOM   4591  CD  PRO A 300      -1.111  12.787  22.007  1.00 94.84           C  
ATOM   4592  HD2 PRO A 300      -1.326  13.771  21.590  1.00 94.84           H  
ATOM   4593  HD3 PRO A 300      -0.280  12.328  21.472  1.00 94.84           H  
ATOM   4594  N   ILE A 301      -4.904  13.026  22.383  1.00 94.15           N  
ATOM   4595  H   ILE A 301      -4.279  13.383  21.674  1.00 94.15           H  
ATOM   4596  CA  ILE A 301      -6.307  13.431  22.293  1.00 94.15           C  
ATOM   4597  HA  ILE A 301      -6.863  13.011  23.131  1.00 94.15           H  
ATOM   4598  C   ILE A 301      -6.891  12.868  21.002  1.00 94.15           C  
ATOM   4599  CB  ILE A 301      -6.437  14.969  22.352  1.00 94.15           C  
ATOM   4600  HB  ILE A 301      -5.914  15.380  21.488  1.00 94.15           H  
ATOM   4601  O   ILE A 301      -6.384  13.151  19.917  1.00 94.15           O  
ATOM   4602  CG1 ILE A 301      -5.783  15.538  23.634  1.00 94.15           C  
ATOM   4603 HG12 ILE A 301      -4.765  15.161  23.729  1.00 94.15           H  
ATOM   4604 HG13 ILE A 301      -6.345  15.203  24.506  1.00 94.15           H  
ATOM   4605  CG2 ILE A 301      -7.921  15.383  22.266  1.00 94.15           C  
ATOM   4606 HG21 ILE A 301      -8.374  14.997  21.353  1.00 94.15           H  
ATOM   4607 HG22 ILE A 301      -8.468  15.002  23.129  1.00 94.15           H  
ATOM   4608 HG23 ILE A 301      -8.006  16.469  22.230  1.00 94.15           H  
ATOM   4609  CD1 ILE A 301      -5.673  17.067  23.665  1.00 94.15           C  
ATOM   4610 HD11 ILE A 301      -5.146  17.369  24.570  1.00 94.15           H  
ATOM   4611 HD12 ILE A 301      -6.661  17.528  23.672  1.00 94.15           H  
ATOM   4612 HD13 ILE A 301      -5.109  17.419  22.800  1.00 94.15           H  
ATOM   4613  N   PHE A 302      -7.969  12.100  21.126  1.00 95.65           N  
ATOM   4614  H   PHE A 302      -8.223  11.789  22.052  1.00 95.65           H  
ATOM   4615  CA  PHE A 302      -8.724  11.544  20.013  1.00 95.65           C  
ATOM   4616  HA  PHE A 302      -8.543  12.155  19.128  1.00 95.65           H  
ATOM   4617  C   PHE A 302     -10.222  11.523  20.308  1.00 95.65           C  
ATOM   4618  CB  PHE A 302      -8.217  10.142  19.703  1.00 95.65           C  
ATOM   4619  HB2 PHE A 302      -7.169  10.221  19.411  1.00 95.65           H  
ATOM   4620  HB3 PHE A 302      -8.269   9.537  20.608  1.00 95.65           H  
ATOM   4621  O   PHE A 302     -10.662  10.911  21.284  1.00 95.65           O  
ATOM   4622  CG  PHE A 302      -8.989   9.456  18.593  1.00 95.65           C  
ATOM   4623  CD1 PHE A 302      -9.608   8.219  18.839  1.00 95.65           C  
ATOM   4624  HD1 PHE A 302      -9.564   7.781  19.825  1.00 95.65           H  
ATOM   4625  CD2 PHE A 302      -9.076  10.038  17.312  1.00 95.65           C  
ATOM   4626  HD2 PHE A 302      -8.613  10.994  17.113  1.00 95.65           H  
ATOM   4627  CE1 PHE A 302     -10.281   7.548  17.806  1.00 95.65           C  
ATOM   4628  HE1 PHE A 302     -10.740   6.589  17.996  1.00 95.65           H  
ATOM   4629  CE2 PHE A 302      -9.767   9.373  16.285  1.00 95.65           C  
ATOM   4630  HE2 PHE A 302      -9.840   9.814  15.301  1.00 95.65           H  
ATOM   4631  CZ  PHE A 302     -10.361   8.125  16.528  1.00 95.65           C  
ATOM   4632  HZ  PHE A 302     -10.873   7.606  15.731  1.00 95.65           H  
ATOM   4633  N   ARG A 303     -11.012  12.190  19.462  1.00 94.73           N  
ATOM   4634  H   ARG A 303     -10.574  12.671  18.689  1.00 94.73           H  
ATOM   4635  CA  ARG A 303     -12.477  12.245  19.564  1.00 94.73           C  
ATOM   4636  HA  ARG A 303     -12.827  11.348  20.075  1.00 94.73           H  
ATOM   4637  C   ARG A 303     -13.113  12.274  18.185  1.00 94.73           C  
ATOM   4638  CB  ARG A 303     -12.946  13.471  20.369  1.00 94.73           C  
ATOM   4639  HB2 ARG A 303     -12.748  14.378  19.798  1.00 94.73           H  
ATOM   4640  HB3 ARG A 303     -14.025  13.403  20.514  1.00 94.73           H  
ATOM   4641  O   ARG A 303     -12.520  12.768  17.227  1.00 94.73           O  
ATOM   4642  CG  ARG A 303     -12.280  13.580  21.743  1.00 94.73           C  
ATOM   4643  HG2 ARG A 303     -12.566  12.719  22.347  1.00 94.73           H  
ATOM   4644  HG3 ARG A 303     -11.196  13.600  21.638  1.00 94.73           H  
ATOM   4645  CD  ARG A 303     -12.677  14.866  22.456  1.00 94.73           C  
ATOM   4646  HD2 ARG A 303     -13.761  14.897  22.566  1.00 94.73           H  
ATOM   4647  HD3 ARG A 303     -12.346  15.717  21.860  1.00 94.73           H  
ATOM   4648  NE  ARG A 303     -12.042  14.884  23.777  1.00 94.73           N  
ATOM   4649  HE  ARG A 303     -11.828  13.978  24.169  1.00 94.73           H  
ATOM   4650  NH1 ARG A 303     -12.222  17.112  24.264  1.00 94.73           N  
ATOM   4651 HH11 ARG A 303     -12.095  17.874  24.915  1.00 94.73           H  
ATOM   4652 HH12 ARG A 303     -12.660  17.248  23.364  1.00 94.73           H  
ATOM   4653  NH2 ARG A 303     -11.377  15.671  25.770  1.00 94.73           N  
ATOM   4654 HH21 ARG A 303     -11.287  16.402  26.461  1.00 94.73           H  
ATOM   4655 HH22 ARG A 303     -11.245  14.705  26.034  1.00 94.73           H  
ATOM   4656  CZ  ARG A 303     -11.881  15.897  24.593  1.00 94.73           C  
ATOM   4657  N   VAL A 304     -14.353  11.808  18.130  1.00 93.78           N  
ATOM   4658  H   VAL A 304     -14.771  11.458  18.981  1.00 93.78           H  
ATOM   4659  CA  VAL A 304     -15.247  11.984  16.989  1.00 93.78           C  
ATOM   4660  HA  VAL A 304     -14.759  12.589  16.225  1.00 93.78           H  
ATOM   4661  C   VAL A 304     -16.465  12.746  17.490  1.00 93.78           C  
ATOM   4662  CB  VAL A 304     -15.599  10.635  16.350  1.00 93.78           C  
ATOM   4663  HB  VAL A 304     -15.987   9.954  17.107  1.00 93.78           H  
ATOM   4664  O   VAL A 304     -17.157  12.298  18.401  1.00 93.78           O  
ATOM   4665  CG1 VAL A 304     -16.645  10.789  15.249  1.00 93.78           C  
ATOM   4666 HG11 VAL A 304     -16.268  11.476  14.491  1.00 93.78           H  
ATOM   4667 HG12 VAL A 304     -17.579  11.172  15.660  1.00 93.78           H  
ATOM   4668 HG13 VAL A 304     -16.844   9.819  14.793  1.00 93.78           H  
ATOM   4669  CG2 VAL A 304     -14.344  10.025  15.710  1.00 93.78           C  
ATOM   4670 HG21 VAL A 304     -13.916  10.718  14.986  1.00 93.78           H  
ATOM   4671 HG22 VAL A 304     -14.613   9.100  15.201  1.00 93.78           H  
ATOM   4672 HG23 VAL A 304     -13.596   9.801  16.471  1.00 93.78           H  
ATOM   4673  N   GLY A 305     -16.665  13.940  16.942  1.00 85.99           N  
ATOM   4674  H   GLY A 305     -16.033  14.228  16.208  1.00 85.99           H  
ATOM   4675  CA  GLY A 305     -17.659  14.898  17.395  1.00 85.99           C  
ATOM   4676  HA2 GLY A 305     -17.510  15.846  16.879  1.00 85.99           H  
ATOM   4677  HA3 GLY A 305     -17.505  15.055  18.463  1.00 85.99           H  
ATOM   4678  C   GLY A 305     -19.101  14.438  17.160  1.00 85.99           C  
ATOM   4679  O   GLY A 305     -19.356  13.561  16.329  1.00 85.99           O  
ATOM   4680  N   PRO A 306     -20.059  15.051  17.875  1.00 80.23           N  
ATOM   4681  CA  PRO A 306     -21.476  14.760  17.710  1.00 80.23           C  
ATOM   4682  HA  PRO A 306     -21.634  13.682  17.759  1.00 80.23           H  
ATOM   4683  C   PRO A 306     -22.024  15.275  16.367  1.00 80.23           C  
ATOM   4684  CB  PRO A 306     -22.152  15.424  18.915  1.00 80.23           C  
ATOM   4685  HB2 PRO A 306     -23.176  15.729  18.702  1.00 80.23           H  
ATOM   4686  HB3 PRO A 306     -22.130  14.740  19.763  1.00 80.23           H  
ATOM   4687  O   PRO A 306     -21.487  16.211  15.770  1.00 80.23           O  
ATOM   4688  CG  PRO A 306     -21.251  16.625  19.207  1.00 80.23           C  
ATOM   4689  HG2 PRO A 306     -21.324  16.943  20.247  1.00 80.23           H  
ATOM   4690  HG3 PRO A 306     -21.502  17.444  18.534  1.00 80.23           H  
ATOM   4691  CD  PRO A 306     -19.858  16.096  18.873  1.00 80.23           C  
ATOM   4692  HD2 PRO A 306     -19.407  15.662  19.765  1.00 80.23           H  
ATOM   4693  HD3 PRO A 306     -19.235  16.903  18.486  1.00 80.23           H  
ATOM   4694  N   GLY A 307     -23.149  14.697  15.936  1.00 83.52           N  
ATOM   4695  H   GLY A 307     -23.507  13.911  16.459  1.00 83.52           H  
ATOM   4696  CA  GLY A 307     -23.857  15.056  14.702  1.00 83.52           C  
ATOM   4697  HA2 GLY A 307     -24.921  14.855  14.829  1.00 83.52           H  
ATOM   4698  HA3 GLY A 307     -23.740  16.123  14.510  1.00 83.52           H  
ATOM   4699  C   GLY A 307     -23.386  14.293  13.461  1.00 83.52           C  
ATOM   4700  O   GLY A 307     -22.495  13.450  13.528  1.00 83.52           O  
ATOM   4701  N   ASP A 308     -23.994  14.618  12.322  1.00 84.16           N  
ATOM   4702  H   ASP A 308     -24.832  15.177  12.396  1.00 84.16           H  
ATOM   4703  CA  ASP A 308     -23.912  13.820  11.086  1.00 84.16           C  
ATOM   4704  HA  ASP A 308     -24.068  12.771  11.336  1.00 84.16           H  
ATOM   4705  C   ASP A 308     -22.556  13.924  10.365  1.00 84.16           C  
ATOM   4706  CB  ASP A 308     -25.046  14.250  10.132  1.00 84.16           C  
ATOM   4707  HB2 ASP A 308     -25.073  13.564   9.285  1.00 84.16           H  
ATOM   4708  HB3 ASP A 308     -24.811  15.243   9.749  1.00 84.16           H  
ATOM   4709  O   ASP A 308     -22.297  13.206   9.410  1.00 84.16           O  
ATOM   4710  CG  ASP A 308     -26.443  14.293  10.770  1.00 84.16           C  
ATOM   4711  OD1 ASP A 308     -26.633  13.677  11.844  1.00 84.16           O  
ATOM   4712  OD2 ASP A 308     -27.278  15.064  10.249  1.00 84.16           O  
ATOM   4713  N   GLY A 309     -21.681  14.842  10.789  1.00 92.82           N  
ATOM   4714  H   GLY A 309     -21.934  15.358  11.619  1.00 92.82           H  
ATOM   4715  CA  GLY A 309     -20.378  15.071  10.156  1.00 92.82           C  
ATOM   4716  HA2 GLY A 309     -20.154  16.138  10.195  1.00 92.82           H  
ATOM   4717  HA3 GLY A 309     -20.420  14.775   9.107  1.00 92.82           H  
ATOM   4718  C   GLY A 309     -19.208  14.329  10.802  1.00 92.82           C  
ATOM   4719  O   GLY A 309     -18.101  14.416  10.275  1.00 92.82           O  
ATOM   4720  N   TYR A 310     -19.417  13.667  11.948  1.00 96.51           N  
ATOM   4721  H   TYR A 310     -20.370  13.569  12.268  1.00 96.51           H  
ATOM   4722  CA  TYR A 310     -18.392  12.907  12.678  1.00 96.51           C  
ATOM   4723  HA  TYR A 310     -18.757  12.763  13.695  1.00 96.51           H  
ATOM   4724  C   TYR A 310     -17.045  13.641  12.811  1.00 96.51           C  
ATOM   4725  CB  TYR A 310     -18.245  11.513  12.044  1.00 96.51           C  
ATOM   4726  HB2 TYR A 310     -17.932  11.618  11.005  1.00 96.51           H  
ATOM   4727  HB3 TYR A 310     -17.462  10.962  12.564  1.00 96.51           H  
ATOM   4728  O   TYR A 310     -16.001  13.065  12.525  1.00 96.51           O  
ATOM   4729  CG  TYR A 310     -19.505  10.680  12.103  1.00 96.51           C  
ATOM   4730  CD1 TYR A 310     -19.818   9.964  13.276  1.00 96.51           C  
ATOM   4731  HD1 TYR A 310     -19.156   9.993  14.129  1.00 96.51           H  
ATOM   4732  CD2 TYR A 310     -20.367  10.628  10.992  1.00 96.51           C  
ATOM   4733  HD2 TYR A 310     -20.133  11.185  10.097  1.00 96.51           H  
ATOM   4734  CE1 TYR A 310     -20.995   9.195  13.331  1.00 96.51           C  
ATOM   4735  HE1 TYR A 310     -21.256   8.626  14.211  1.00 96.51           H  
ATOM   4736  CE2 TYR A 310     -21.550   9.869  11.050  1.00 96.51           C  
ATOM   4737  HE2 TYR A 310     -22.234   9.839  10.215  1.00 96.51           H  
ATOM   4738  OH  TYR A 310     -23.031   8.478  12.339  1.00 96.51           O  
ATOM   4739  HH  TYR A 310     -23.565   8.464  11.541  1.00 96.51           H  
ATOM   4740  CZ  TYR A 310     -21.869   9.162  12.226  1.00 96.51           C  
ATOM   4741  N   THR A 311     -17.040  14.924  13.192  1.00 96.18           N  
ATOM   4742  H   THR A 311     -17.926  15.367  13.390  1.00 96.18           H  
ATOM   4743  CA  THR A 311     -15.831  15.772  13.175  1.00 96.18           C  
ATOM   4744  HA  THR A 311     -15.528  15.899  12.136  1.00 96.18           H  
ATOM   4745  C   THR A 311     -14.659  15.153  13.943  1.00 96.18           C  
ATOM   4746  CB  THR A 311     -16.139  17.156  13.764  1.00 96.18           C  
ATOM   4747  HB  THR A 311     -16.510  17.046  14.782  1.00 96.18           H  
ATOM   4748  O   THR A 311     -14.805  14.825  15.118  1.00 96.18           O  
ATOM   4749  CG2 THR A 311     -14.934  18.093  13.768  1.00 96.18           C  
ATOM   4750 HG21 THR A 311     -14.185  17.743  14.478  1.00 96.18           H  
ATOM   4751 HG22 THR A 311     -14.492  18.117  12.773  1.00 96.18           H  
ATOM   4752 HG23 THR A 311     -15.236  19.098  14.062  1.00 96.18           H  
ATOM   4753  OG1 THR A 311     -17.114  17.810  12.984  1.00 96.18           O  
ATOM   4754  HG1 THR A 311     -16.651  18.546  12.578  1.00 96.18           H  
ATOM   4755  N   LEU A 312     -13.485  15.033  13.324  1.00 96.52           N  
ATOM   4756  H   LEU A 312     -13.391  15.374  12.378  1.00 96.52           H  
ATOM   4757  CA  LEU A 312     -12.290  14.517  13.998  1.00 96.52           C  
ATOM   4758  HA  LEU A 312     -12.566  13.634  14.574  1.00 96.52           H  
ATOM   4759  C   LEU A 312     -11.708  15.556  14.948  1.00 96.52           C  
ATOM   4760  CB  LEU A 312     -11.243  14.113  12.950  1.00 96.52           C  
ATOM   4761  HB2 LEU A 312     -11.667  13.283  12.385  1.00 96.52           H  
ATOM   4762  HB3 LEU A 312     -11.077  14.954  12.277  1.00 96.52           H  
ATOM   4763  O   LEU A 312     -11.564  16.714  14.577  1.00 96.52           O  
ATOM   4764  CG  LEU A 312      -9.883  13.624  13.476  1.00 96.52           C  
ATOM   4765  HG  LEU A 312      -9.433  14.380  14.118  1.00 96.52           H  
ATOM   4766  CD1 LEU A 312     -10.028  12.314  14.254  1.00 96.52           C  
ATOM   4767 HD11 LEU A 312      -9.042  11.961  14.556  1.00 96.52           H  
ATOM   4768 HD12 LEU A 312     -10.506  11.562  13.626  1.00 96.52           H  
ATOM   4769 HD13 LEU A 312     -10.629  12.471  15.149  1.00 96.52           H  
ATOM   4770  CD2 LEU A 312      -8.934  13.371  12.306  1.00 96.52           C  
ATOM   4771 HD21 LEU A 312      -7.955  13.074  12.683  1.00 96.52           H  
ATOM   4772 HD22 LEU A 312      -9.332  12.591  11.658  1.00 96.52           H  
ATOM   4773 HD23 LEU A 312      -8.819  14.291  11.732  1.00 96.52           H  
ATOM   4774  N   ILE A 313     -11.272  15.121  16.125  1.00 95.07           N  
ATOM   4775  H   ILE A 313     -11.506  14.177  16.398  1.00 95.07           H  
ATOM   4776  CA  ILE A 313     -10.281  15.836  16.928  1.00 95.07           C  
ATOM   4777  HA  ILE A 313      -9.905  16.693  16.369  1.00 95.07           H  
ATOM   4778  C   ILE A 313      -9.118  14.879  17.165  1.00 95.07           C  
ATOM   4779  CB  ILE A 313     -10.889  16.350  18.248  1.00 95.07           C  
ATOM   4780  HB  ILE A 313     -11.197  15.478  18.825  1.00 95.07           H  
ATOM   4781  O   ILE A 313      -9.303  13.844  17.803  1.00 95.07           O  
ATOM   4782  CG1 ILE A 313     -12.145  17.231  18.040  1.00 95.07           C  
ATOM   4783 HG12 ILE A 313     -12.588  17.433  19.015  1.00 95.07           H  
ATOM   4784 HG13 ILE A 313     -12.887  16.675  17.468  1.00 95.07           H  
ATOM   4785  CG2 ILE A 313      -9.835  17.094  19.088  1.00 95.07           C  
ATOM   4786 HG21 ILE A 313     -10.293  17.503  19.988  1.00 95.07           H  
ATOM   4787 HG22 ILE A 313      -9.039  16.412  19.386  1.00 95.07           H  
ATOM   4788 HG23 ILE A 313      -9.394  17.906  18.509  1.00 95.07           H  
ATOM   4789  CD1 ILE A 313     -11.898  18.578  17.343  1.00 95.07           C  
ATOM   4790 HD11 ILE A 313     -11.358  18.445  16.406  1.00 95.07           H  
ATOM   4791 HD12 ILE A 313     -12.856  19.053  17.132  1.00 95.07           H  
ATOM   4792 HD13 ILE A 313     -11.320  19.235  17.993  1.00 95.07           H  
ATOM   4793  N   ALA A 314      -7.939  15.218  16.650  1.00 95.05           N  
ATOM   4794  H   ALA A 314      -7.875  16.085  16.136  1.00 95.05           H  
ATOM   4795  CA  ALA A 314      -6.689  14.502  16.886  1.00 95.05           C  
ATOM   4796  HA  ALA A 314      -6.815  13.811  17.719  1.00 95.05           H  
ATOM   4797  C   ALA A 314      -5.603  15.520  17.249  1.00 95.05           C  
ATOM   4798  CB  ALA A 314      -6.320  13.678  15.647  1.00 95.05           C  
ATOM   4799  HB1 ALA A 314      -6.220  14.332  14.780  1.00 95.05           H  
ATOM   4800  HB2 ALA A 314      -7.094  12.936  15.453  1.00 95.05           H  
ATOM   4801  HB3 ALA A 314      -5.371  13.168  15.817  1.00 95.05           H  
ATOM   4802  O   ALA A 314      -5.301  16.399  16.446  1.00 95.05           O  
ATOM   4803  N   ASP A 315      -5.054  15.440  18.462  1.00 93.60           N  
ATOM   4804  H   ASP A 315      -5.337  14.693  19.081  1.00 93.60           H  
ATOM   4805  CA  ASP A 315      -4.140  16.467  18.981  1.00 93.60           C  
ATOM   4806  HA  ASP A 315      -3.557  16.865  18.150  1.00 93.60           H  
ATOM   4807  C   ASP A 315      -3.135  15.899  20.006  1.00 93.60           C  
ATOM   4808  CB  ASP A 315      -4.986  17.630  19.551  1.00 93.60           C  
ATOM   4809  HB2 ASP A 315      -5.430  17.321  20.497  1.00 93.60           H  
ATOM   4810  HB3 ASP A 315      -5.805  17.842  18.864  1.00 93.60           H  
ATOM   4811  O   ASP A 315      -3.242  14.753  20.456  1.00 93.60           O  
ATOM   4812  CG  ASP A 315      -4.224  18.948  19.759  1.00 93.60           C  
ATOM   4813  OD1 ASP A 315      -3.050  19.036  19.334  1.00 93.60           O  
ATOM   4814  OD2 ASP A 315      -4.814  19.843  20.399  1.00 93.60           O  
ATOM   4815  N   GLY A 316      -2.133  16.707  20.358  1.00 92.68           N  
ATOM   4816  H   GLY A 316      -2.165  17.632  19.954  1.00 92.68           H  
ATOM   4817  CA  GLY A 316      -1.076  16.444  21.334  1.00 92.68           C  
ATOM   4818  HA2 GLY A 316      -0.755  17.398  21.751  1.00 92.68           H  
ATOM   4819  HA3 GLY A 316      -1.478  15.840  22.148  1.00 92.68           H  
ATOM   4820  C   GLY A 316       0.163  15.747  20.763  1.00 92.68           C  
ATOM   4821  O   GLY A 316       1.150  15.577  21.481  1.00 92.68           O  
ATOM   4822  N   TYR A 317       0.141  15.354  19.487  1.00 93.95           N  
ATOM   4823  H   TYR A 317      -0.675  15.588  18.941  1.00 93.95           H  
ATOM   4824  CA  TYR A 317       1.325  14.894  18.766  1.00 93.95           C  
ATOM   4825  HA  TYR A 317       2.066  14.537  19.481  1.00 93.95           H  
ATOM   4826  C   TYR A 317       1.934  16.049  17.966  1.00 93.95           C  
ATOM   4827  CB  TYR A 317       0.974  13.728  17.841  1.00 93.95           C  
ATOM   4828  HB2 TYR A 317       0.301  14.101  17.068  1.00 93.95           H  
ATOM   4829  HB3 TYR A 317       0.441  12.960  18.401  1.00 93.95           H  
ATOM   4830  O   TYR A 317       1.237  16.728  17.220  1.00 93.95           O  
ATOM   4831  CG  TYR A 317       2.193  13.122  17.180  1.00 93.95           C  
ATOM   4832  CD1 TYR A 317       2.519  13.488  15.863  1.00 93.95           C  
ATOM   4833  HD1 TYR A 317       1.859  14.146  15.317  1.00 93.95           H  
ATOM   4834  CD2 TYR A 317       3.054  12.281  17.911  1.00 93.95           C  
ATOM   4835  HD2 TYR A 317       2.807  12.032  18.933  1.00 93.95           H  
ATOM   4836  CE1 TYR A 317       3.724  13.044  15.288  1.00 93.95           C  
ATOM   4837  HE1 TYR A 317       4.011  13.350  14.293  1.00 93.95           H  
ATOM   4838  CE2 TYR A 317       4.248  11.813  17.330  1.00 93.95           C  
ATOM   4839  HE2 TYR A 317       4.917  11.185  17.900  1.00 93.95           H  
ATOM   4840  OH  TYR A 317       5.747  11.769  15.462  1.00 93.95           O  
ATOM   4841  HH  TYR A 317       6.341  11.379  16.108  1.00 93.95           H  
ATOM   4842  CZ  TYR A 317       4.590  12.210  16.020  1.00 93.95           C  
ATOM   4843  N   SER A 318       3.244  16.260  18.085  1.00 93.91           N  
ATOM   4844  H   SER A 318       3.787  15.635  18.663  1.00 93.91           H  
ATOM   4845  CA  SER A 318       3.936  17.305  17.326  1.00 93.91           C  
ATOM   4846  HA  SER A 318       3.251  18.137  17.163  1.00 93.91           H  
ATOM   4847  C   SER A 318       4.368  16.778  15.954  1.00 93.91           C  
ATOM   4848  CB  SER A 318       5.114  17.854  18.133  1.00 93.91           C  
ATOM   4849  HB2 SER A 318       5.897  17.100  18.202  1.00 93.91           H  
ATOM   4850  HB3 SER A 318       4.775  18.107  19.138  1.00 93.91           H  
ATOM   4851  O   SER A 318       5.473  16.263  15.800  1.00 93.91           O  
ATOM   4852  OG  SER A 318       5.617  19.022  17.514  1.00 93.91           O  
ATOM   4853  HG  SER A 318       6.481  19.219  17.882  1.00 93.91           H  
ATOM   4854  N   ASP A 319       3.488  16.902  14.959  1.00 93.81           N  
ATOM   4855  H   ASP A 319       2.565  17.247  15.182  1.00 93.81           H  
ATOM   4856  CA  ASP A 319       3.763  16.626  13.535  1.00 93.81           C  
ATOM   4857  HA  ASP A 319       4.677  16.036  13.462  1.00 93.81           H  
ATOM   4858  C   ASP A 319       4.019  17.907  12.716  1.00 93.81           C  
ATOM   4859  CB  ASP A 319       2.634  15.780  12.917  1.00 93.81           C  
ATOM   4860  HB2 ASP A 319       2.634  14.789  13.372  1.00 93.81           H  
ATOM   4861  HB3 ASP A 319       2.828  15.628  11.855  1.00 93.81           H  
ATOM   4862  O   ASP A 319       4.067  17.872  11.485  1.00 93.81           O  
ATOM   4863  CG  ASP A 319       1.236  16.378  13.060  1.00 93.81           C  
ATOM   4864  OD1 ASP A 319       1.117  17.598  13.309  1.00 93.81           O  
ATOM   4865  OD2 ASP A 319       0.264  15.598  12.927  1.00 93.81           O  
ATOM   4866  N   GLY A 320       4.151  19.060  13.384  1.00 92.95           N  
ATOM   4867  H   GLY A 320       4.066  19.025  14.390  1.00 92.95           H  
ATOM   4868  CA  GLY A 320       4.358  20.356  12.734  1.00 92.95           C  
ATOM   4869  HA2 GLY A 320       5.279  20.318  12.152  1.00 92.95           H  
ATOM   4870  HA3 GLY A 320       4.458  21.121  13.504  1.00 92.95           H  
ATOM   4871  C   GLY A 320       3.219  20.779  11.799  1.00 92.95           C  
ATOM   4872  O   GLY A 320       3.480  21.538  10.867  1.00 92.95           O  
ATOM   4873  N   GLY A 321       1.999  20.261  12.002  1.00 90.82           N  
ATOM   4874  H   GLY A 321       1.868  19.579  12.735  1.00 90.82           H  
ATOM   4875  CA  GLY A 321       0.851  20.524  11.126  1.00 90.82           C  
ATOM   4876  HA2 GLY A 321       0.774  21.592  10.922  1.00 90.82           H  
ATOM   4877  HA3 GLY A 321      -0.061  20.207  11.632  1.00 90.82           H  
ATOM   4878  C   GLY A 321       0.924  19.785   9.789  1.00 90.82           C  
ATOM   4879  O   GLY A 321       0.285  20.178   8.825  1.00 90.82           O  
ATOM   4880  N   LYS A 322       1.751  18.737   9.693  1.00 93.31           N  
ATOM   4881  H   LYS A 322       2.313  18.512  10.501  1.00 93.31           H  
ATOM   4882  CA  LYS A 322       1.976  17.972   8.453  1.00 93.31           C  
ATOM   4883  HA  LYS A 322       1.351  18.382   7.659  1.00 93.31           H  
ATOM   4884  C   LYS A 322       1.565  16.504   8.559  1.00 93.31           C  
ATOM   4885  CB  LYS A 322       3.435  18.136   8.030  1.00 93.31           C  
ATOM   4886  HB2 LYS A 322       4.086  17.838   8.852  1.00 93.31           H  
ATOM   4887  HB3 LYS A 322       3.636  17.484   7.179  1.00 93.31           H  
ATOM   4888  O   LYS A 322       1.854  15.711   7.663  1.00 93.31           O  
ATOM   4889  CG  LYS A 322       3.739  19.578   7.618  1.00 93.31           C  
ATOM   4890  HG2 LYS A 322       3.127  19.847   6.757  1.00 93.31           H  
ATOM   4891  HG3 LYS A 322       3.532  20.265   8.439  1.00 93.31           H  
ATOM   4892  CD  LYS A 322       5.214  19.670   7.253  1.00 93.31           C  
ATOM   4893  HD2 LYS A 322       5.421  18.939   6.472  1.00 93.31           H  
ATOM   4894  HD3 LYS A 322       5.814  19.436   8.133  1.00 93.31           H  
ATOM   4895  CE  LYS A 322       5.532  21.077   6.761  1.00 93.31           C  
ATOM   4896  HE2 LYS A 322       4.895  21.291   5.903  1.00 93.31           H  
ATOM   4897  HE3 LYS A 322       5.288  21.788   7.550  1.00 93.31           H  
ATOM   4898  NZ  LYS A 322       6.959  21.164   6.387  1.00 93.31           N  
ATOM   4899  HZ1 LYS A 322       7.534  21.014   7.203  1.00 93.31           H  
ATOM   4900  HZ2 LYS A 322       7.159  20.417   5.737  1.00 93.31           H  
ATOM   4901  HZ3 LYS A 322       7.168  22.056   5.964  1.00 93.31           H  
ATOM   4902  N   GLY A 323       0.949  16.127   9.675  1.00 95.01           N  
ATOM   4903  H   GLY A 323       0.729  16.851  10.344  1.00 95.01           H  
ATOM   4904  CA  GLY A 323       0.373  14.807   9.909  1.00 95.01           C  
ATOM   4905  HA2 GLY A 323       0.829  14.366  10.796  1.00 95.01           H  
ATOM   4906  HA3 GLY A 323       0.558  14.142   9.066  1.00 95.01           H  
ATOM   4907  C   GLY A 323      -1.136  14.906  10.111  1.00 95.01           C  
ATOM   4908  O   GLY A 323      -1.801  15.729   9.485  1.00 95.01           O  
ATOM   4909  N   LEU A 324      -1.678  14.064  10.992  1.00 96.08           N  
ATOM   4910  H   LEU A 324      -1.068  13.467  11.531  1.00 96.08           H  
ATOM   4911  CA  LEU A 324      -3.115  14.005  11.261  1.00 96.08           C  
ATOM   4912  HA  LEU A 324      -3.628  13.965  10.300  1.00 96.08           H  
ATOM   4913  C   LEU A 324      -3.647  15.243  12.001  1.00 96.08           C  
ATOM   4914  CB  LEU A 324      -3.407  12.719  12.049  1.00 96.08           C  
ATOM   4915  HB2 LEU A 324      -2.840  11.900  11.606  1.00 96.08           H  
ATOM   4916  HB3 LEU A 324      -3.061  12.874  13.072  1.00 96.08           H  
ATOM   4917  O   LEU A 324      -4.853  15.471  11.964  1.00 96.08           O  
ATOM   4918  CG  LEU A 324      -4.881  12.296  12.130  1.00 96.08           C  
ATOM   4919  HG  LEU A 324      -5.497  13.108  12.516  1.00 96.08           H  
ATOM   4920  CD1 LEU A 324      -5.412  11.847  10.770  1.00 96.08           C  
ATOM   4921 HD11 LEU A 324      -6.441  11.501  10.872  1.00 96.08           H  
ATOM   4922 HD12 LEU A 324      -4.786  11.047  10.376  1.00 96.08           H  
ATOM   4923 HD13 LEU A 324      -5.402  12.685  10.074  1.00 96.08           H  
ATOM   4924  CD2 LEU A 324      -4.996  11.116  13.092  1.00 96.08           C  
ATOM   4925 HD21 LEU A 324      -4.632  11.423  14.073  1.00 96.08           H  
ATOM   4926 HD22 LEU A 324      -4.407  10.274  12.729  1.00 96.08           H  
ATOM   4927 HD23 LEU A 324      -6.043  10.826  13.183  1.00 96.08           H  
ATOM   4928  N   THR A 325      -2.793  16.055  12.641  1.00 95.47           N  
ATOM   4929  H   THR A 325      -1.809  15.833  12.675  1.00 95.47           H  
ATOM   4930  CA  THR A 325      -3.244  17.296  13.303  1.00 95.47           C  
ATOM   4931  HA  THR A 325      -3.972  17.040  14.074  1.00 95.47           H  
ATOM   4932  C   THR A 325      -3.926  18.244  12.314  1.00 95.47           C  
ATOM   4933  CB  THR A 325      -2.085  18.049  13.973  1.00 95.47           C  
ATOM   4934  HB  THR A 325      -1.440  18.466  13.199  1.00 95.47           H  
ATOM   4935  O   THR A 325      -4.903  18.890  12.674  1.00 95.47           O  
ATOM   4936  CG2 THR A 325      -2.559  19.179  14.885  1.00 95.47           C  
ATOM   4937 HG21 THR A 325      -3.052  19.957  14.301  1.00 95.47           H  
ATOM   4938 HG22 THR A 325      -3.255  18.789  15.627  1.00 95.47           H
[truncated: 99,801 more chars]
