# Supplementary material for: Nuclear genome of Bulinus truncatus, an intermediate host of the carcinogenic human blood fluke Schistosoma haematobium
Source: Nat Commun. 2022 Feb 21;13:977. doi: 10.1038/s41467-022-28634-9 (PMC8861042; doi:10.1038/s41467-022-28634-9)
Supplement: Supplementary file 6 — Supplementary Data 3 [file 41467_2022_28634_MOESM6_ESM.zip › Supplementary_Data_3/btru_048570-t1.mature.pep.pdb]

ATOM      1  N   MET A   1     -58.963 -19.554  73.462  1.00 88.41           N  
ATOM      2  H   MET A   1     -59.452 -18.736  73.128  1.00 88.41           H  
ATOM      3  H2  MET A   1     -59.638 -20.152  73.917  1.00 88.41           H  
ATOM      4  H3  MET A   1     -58.294 -19.217  74.140  1.00 88.41           H  
ATOM      5  CA  MET A   1     -58.290 -20.247  72.330  1.00 88.41           C  
ATOM      6  HA  MET A   1     -57.704 -21.085  72.709  1.00 88.41           H  
ATOM      7  C   MET A   1     -57.355 -19.268  71.639  1.00 88.41           C  
ATOM      8  CB  MET A   1     -59.331 -20.777  71.331  1.00 88.41           C  
ATOM      9  HB2 MET A   1     -59.980 -21.481  71.852  1.00 88.41           H  
ATOM     10  HB3 MET A   1     -59.940 -19.941  70.987  1.00 88.41           H  
ATOM     11  O   MET A   1     -57.743 -18.119  71.487  1.00 88.41           O  
ATOM     12  CG  MET A   1     -58.751 -21.491  70.102  1.00 88.41           C  
ATOM     13  HG2 MET A   1     -57.976 -20.879  69.641  1.00 88.41           H  
ATOM     14  HG3 MET A   1     -58.312 -22.439  70.414  1.00 88.41           H  
ATOM     15  SD  MET A   1     -60.008 -21.804  68.841  1.00 88.41           S  
ATOM     16  CE  MET A   1     -59.091 -22.842  67.676  1.00 88.41           C  
ATOM     17  HE1 MET A   1     -58.786 -23.765  68.168  1.00 88.41           H  
ATOM     18  HE2 MET A   1     -58.209 -22.309  67.322  1.00 88.41           H  
ATOM     19  HE3 MET A   1     -59.730 -23.082  66.826  1.00 88.41           H  
ATOM     20  N   ARG A   2     -56.157 -19.687  71.219  1.00 88.91           N  
ATOM     21  H   ARG A   2     -55.907 -20.662  71.304  1.00 88.91           H  
ATOM     22  CA  ARG A   2     -55.227 -18.863  70.429  1.00 88.91           C  
ATOM     23  HA  ARG A   2     -55.703 -17.921  70.156  1.00 88.91           H  
ATOM     24  C   ARG A   2     -54.874 -19.585  69.130  1.00 88.91           C  
ATOM     25  CB  ARG A   2     -53.966 -18.553  71.252  1.00 88.91           C  
ATOM     26  HB2 ARG A   2     -53.435 -19.484  71.454  1.00 88.91           H  
ATOM     27  HB3 ARG A   2     -54.250 -18.118  72.210  1.00 88.91           H  
ATOM     28  O   ARG A   2     -54.609 -20.782  69.170  1.00 88.91           O  
ATOM     29  CG  ARG A   2     -53.014 -17.590  70.530  1.00 88.91           C  
ATOM     30  HG2 ARG A   2     -52.625 -18.068  69.632  1.00 88.91           H  
ATOM     31  HG3 ARG A   2     -53.546 -16.682  70.246  1.00 88.91           H  
ATOM     32  CD  ARG A   2     -51.844 -17.226  71.448  1.00 88.91           C  
ATOM     33  HD2 ARG A   2     -51.411 -18.144  71.845  1.00 88.91           H  
ATOM     34  HD3 ARG A   2     -52.214 -16.614  72.271  1.00 88.91           H  
ATOM     35  NE  ARG A   2     -50.808 -16.522  70.686  1.00 88.91           N  
ATOM     36  HE  ARG A   2     -50.588 -16.904  69.777  1.00 88.91           H  
ATOM     37  NH1 ARG A   2     -50.139 -14.936  72.213  1.00 88.91           N  
ATOM     38 HH11 ARG A   2     -49.589 -14.110  72.401  1.00 88.91           H  
ATOM     39 HH12 ARG A   2     -50.778 -15.329  72.888  1.00 88.91           H  
ATOM     40  NH2 ARG A   2     -49.282 -14.989  70.134  1.00 88.91           N  
ATOM     41 HH21 ARG A   2     -49.311 -15.457  69.239  1.00 88.91           H  
ATOM     42 HH22 ARG A   2     -48.787 -14.116  70.245  1.00 88.91           H  
ATOM     43  CZ  ARG A   2     -50.082 -15.483  71.027  1.00 88.91           C  
ATOM     44  N   VAL A   3     -54.877 -18.855  68.023  1.00 85.46           N  
ATOM     45  H   VAL A   3     -55.150 -17.886  68.094  1.00 85.46           H  
ATOM     46  CA  VAL A   3     -54.430 -19.302  66.701  1.00 85.46           C  
ATOM     47  HA  VAL A   3     -54.027 -20.313  66.764  1.00 85.46           H  
ATOM     48  C   VAL A   3     -53.322 -18.358  66.258  1.00 85.46           C  
ATOM     49  CB  VAL A   3     -55.591 -19.297  65.685  1.00 85.46           C  
ATOM     50  HB  VAL A   3     -55.959 -18.279  65.560  1.00 85.46           H  
ATOM     51  O   VAL A   3     -53.539 -17.151  66.206  1.00 85.46           O  
ATOM     52  CG1 VAL A   3     -55.136 -19.823  64.318  1.00 85.46           C  
ATOM     53 HG11 VAL A   3     -55.974 -19.821  63.621  1.00 85.46           H  
ATOM     54 HG12 VAL A   3     -54.750 -20.838  64.409  1.00 85.46           H  
ATOM     55 HG13 VAL A   3     -54.357 -19.182  63.904  1.00 85.46           H  
ATOM     56  CG2 VAL A   3     -56.759 -20.170  66.163  1.00 85.46           C  
ATOM     57 HG21 VAL A   3     -57.535 -20.198  65.398  1.00 85.46           H  
ATOM     58 HG22 VAL A   3     -57.193 -19.756  67.073  1.00 85.46           H  
ATOM     59 HG23 VAL A   3     -56.405 -21.184  66.353  1.00 85.46           H  
ATOM     60  N   ASP A   4     -52.144 -18.895  65.963  1.00 85.99           N  
ATOM     61  H   ASP A   4     -52.036 -19.899  66.002  1.00 85.99           H  
ATOM     62  CA  ASP A   4     -51.000 -18.139  65.454  1.00 85.99           C  
ATOM     63  HA  ASP A   4     -51.197 -17.070  65.533  1.00 85.99           H  
ATOM     64  C   ASP A   4     -50.798 -18.470  63.965  1.00 85.99           C  
ATOM     65  CB  ASP A   4     -49.751 -18.430  66.304  1.00 85.99           C  
ATOM     66  HB2 ASP A   4     -49.537 -19.499  66.273  1.00 85.99           H  
ATOM     67  HB3 ASP A   4     -48.902 -17.907  65.865  1.00 85.99           H  
ATOM     68  O   ASP A   4     -50.916 -19.625  63.555  1.00 85.99           O  
ATOM     69  CG  ASP A   4     -49.898 -17.977  67.767  1.00 85.99           C  
ATOM     70  OD1 ASP A   4     -49.845 -16.757  68.052  1.00 85.99           O  
ATOM     71  OD2 ASP A   4     -50.057 -18.830  68.666  1.00 85.99           O  
ATOM     72  N   MET A   5     -50.517 -17.457  63.148  1.00 81.63           N  
ATOM     73  H   MET A   5     -50.405 -16.540  63.557  1.00 81.63           H  
ATOM     74  CA  MET A   5     -50.386 -17.546  61.692  1.00 81.63           C  
ATOM     75  HA  MET A   5     -50.291 -18.591  61.399  1.00 81.63           H  
ATOM     76  C   MET A   5     -49.138 -16.805  61.218  1.00 81.63           C  
ATOM     77  CB  MET A   5     -51.625 -16.956  61.005  1.00 81.63           C  
ATOM     78  HB2 MET A   5     -51.483 -16.982  59.925  1.00 81.63           H  
ATOM     79  HB3 MET A   5     -51.738 -15.917  61.315  1.00 81.63           H  
ATOM     80  O   MET A   5     -48.710 -15.824  61.826  1.00 81.63           O  
ATOM     81  CG  MET A   5     -52.899 -17.736  61.344  1.00 81.63           C  
ATOM     82  HG2 MET A   5     -52.747 -18.782  61.074  1.00 81.63           H  
ATOM     83  HG3 MET A   5     -53.080 -17.687  62.418  1.00 81.63           H  
ATOM     84  SD  MET A   5     -54.377 -17.146  60.490  1.00 81.63           S  
ATOM     85  CE  MET A   5     -54.572 -15.554  61.301  1.00 81.63           C  
ATOM     86  HE1 MET A   5     -54.665 -15.706  62.376  1.00 81.63           H  
ATOM     87  HE2 MET A   5     -55.477 -15.089  60.911  1.00 81.63           H  
ATOM     88  HE3 MET A   5     -53.723 -14.908  61.082  1.00 81.63           H  
ATOM     89  N   VAL A   6     -48.570 -17.248  60.097  1.00 80.89           N  
ATOM     90  H   VAL A   6     -48.980 -18.039  59.621  1.00 80.89           H  
ATOM     91  CA  VAL A   6     -47.452 -16.566  59.440  1.00 80.89           C  
ATOM     92  HA  VAL A   6     -47.240 -15.641  59.978  1.00 80.89           H  
ATOM     93  C   VAL A   6     -47.863 -16.199  58.024  1.00 80.89           C  
ATOM     94  CB  VAL A   6     -46.159 -17.401  59.468  1.00 80.89           C  
ATOM     95  HB  VAL A   6     -46.309 -18.332  58.921  1.00 80.89           H  
ATOM     96  O   VAL A   6     -48.176 -17.071  57.219  1.00 80.89           O  
ATOM     97  CG1 VAL A   6     -44.991 -16.633  58.830  1.00 80.89           C  
ATOM     98 HG11 VAL A   6     -44.080 -17.227  58.899  1.00 80.89           H  
ATOM     99 HG12 VAL A   6     -44.840 -15.685  59.347  1.00 80.89           H  
ATOM    100 HG13 VAL A   6     -45.195 -16.446  57.775  1.00 80.89           H  
ATOM    101  CG2 VAL A   6     -45.759 -17.737  60.910  1.00 80.89           C  
ATOM    102 HG21 VAL A   6     -46.509 -18.382  61.369  1.00 80.89           H  
ATOM    103 HG22 VAL A   6     -44.803 -18.261  60.922  1.00 80.89           H  
ATOM    104 HG23 VAL A   6     -45.677 -16.816  61.486  1.00 80.89           H  
ATOM    105  N   TYR A   7     -47.836 -14.906  57.709  1.00 78.11           N  
ATOM    106  H   TYR A   7     -47.543 -14.249  58.417  1.00 78.11           H  
ATOM    107  CA  TYR A   7     -48.094 -14.395  56.365  1.00 78.11           C  
ATOM    108  HA  TYR A   7     -48.068 -15.221  55.654  1.00 78.11           H  
ATOM    109  C   TYR A   7     -46.993 -13.411  55.980  1.00 78.11           C  
ATOM    110  CB  TYR A   7     -49.490 -13.767  56.291  1.00 78.11           C  
ATOM    111  HB2 TYR A   7     -49.577 -12.983  57.044  1.00 78.11           H  
ATOM    112  HB3 TYR A   7     -50.232 -14.529  56.528  1.00 78.11           H  
ATOM    113  O   TYR A   7     -46.671 -12.507  56.748  1.00 78.11           O  
ATOM    114  CG  TYR A   7     -49.809 -13.190  54.926  1.00 78.11           C  
ATOM    115  CD1 TYR A   7     -49.831 -11.795  54.731  1.00 78.11           C  
ATOM    116  HD1 TYR A   7     -49.638 -11.132  55.561  1.00 78.11           H  
ATOM    117  CD2 TYR A   7     -50.058 -14.058  53.845  1.00 78.11           C  
ATOM    118  HD2 TYR A   7     -50.062 -15.127  54.000  1.00 78.11           H  
ATOM    119  CE1 TYR A   7     -50.116 -11.266  53.457  1.00 78.11           C  
ATOM    120  HE1 TYR A   7     -50.135 -10.196  53.311  1.00 78.11           H  
ATOM    121  CE2 TYR A   7     -50.329 -13.532  52.568  1.00 78.11           C  
ATOM    122  HE2 TYR A   7     -50.533 -14.189  51.735  1.00 78.11           H  
ATOM    123  OH  TYR A   7     -50.615 -11.634  51.137  1.00 78.11           O  
ATOM    124  HH  TYR A   7     -50.676 -10.676  51.152  1.00 78.11           H  
ATOM    125  CZ  TYR A   7     -50.365 -12.137  52.373  1.00 78.11           C  
ATOM    126  N   GLN A   8     -46.378 -13.603  54.807  1.00 82.46           N  
ATOM    127  H   GLN A   8     -46.719 -14.341  54.208  1.00 82.46           H  
ATOM    128  CA  GLN A   8     -45.251 -12.781  54.334  1.00 82.46           C  
ATOM    129  HA  GLN A   8     -44.781 -13.310  53.505  1.00 82.46           H  
ATOM    130  C   GLN A   8     -44.145 -12.596  55.396  1.00 82.46           C  
ATOM    131  CB  GLN A   8     -45.769 -11.437  53.790  1.00 82.46           C  
ATOM    132  HB2 GLN A   8     -44.915 -10.825  53.498  1.00 82.46           H  
ATOM    133  HB3 GLN A   8     -46.312 -10.912  54.576  1.00 82.46           H  
ATOM    134  O   GLN A   8     -43.687 -11.483  55.654  1.00 82.46           O  
ATOM    135  CG  GLN A   8     -46.669 -11.590  52.559  1.00 82.46           C  
ATOM    136  HG2 GLN A   8     -47.546 -12.187  52.810  1.00 82.46           H  
ATOM    137  HG3 GLN A   8     -46.116 -12.111  51.778  1.00 82.46           H  
ATOM    138  CD  GLN A   8     -47.132 -10.241  52.013  1.00 82.46           C  
ATOM    139  NE2 GLN A   8     -47.645 -10.206  50.804  1.00 82.46           N  
ATOM    140 HE21 GLN A   8     -47.772 -11.056  50.274  1.00 82.46           H  
ATOM    141 HE22 GLN A   8     -47.896  -9.295  50.447  1.00 82.46           H  
ATOM    142  OE1 GLN A   8     -47.043  -9.197  52.642  1.00 82.46           O  
ATOM    143  N   SER A   9     -43.749 -13.689  56.059  1.00 83.38           N  
ATOM    144  H   SER A   9     -44.134 -14.579  55.775  1.00 83.38           H  
ATOM    145  CA  SER A   9     -42.738 -13.705  57.135  1.00 83.38           C  
ATOM    146  HA  SER A   9     -42.690 -14.729  57.505  1.00 83.38           H  
ATOM    147  C   SER A   9     -43.063 -12.840  58.365  1.00 83.38           C  
ATOM    148  CB  SER A   9     -41.344 -13.375  56.583  1.00 83.38           C  
ATOM    149  HB2 SER A   9     -40.601 -13.519  57.367  1.00 83.38           H  
ATOM    150  HB3 SER A   9     -41.313 -12.335  56.257  1.00 83.38           H  
ATOM    151  O   SER A   9     -42.193 -12.617  59.207  1.00 83.38           O  
ATOM    152  OG  SER A   9     -41.038 -14.223  55.493  1.00 83.38           O  
ATOM    153  HG  SER A   9     -40.171 -13.993  55.150  1.00 83.38           H  
ATOM    154  N   LYS A  10     -44.304 -12.361  58.499  1.00 86.58           N  
ATOM    155  H   LYS A  10     -44.970 -12.544  57.762  1.00 86.58           H  
ATOM    156  CA  LYS A  10     -44.817 -11.694  59.698  1.00 86.58           C  
ATOM    157  HA  LYS A  10     -43.984 -11.427  60.348  1.00 86.58           H  
ATOM    158  C   LYS A  10     -45.713 -12.648  60.476  1.00 86.58           C  
ATOM    159  CB  LYS A  10     -45.571 -10.417  59.320  1.00 86.58           C  
ATOM    160  HB2 LYS A  10     -46.324 -10.651  58.568  1.00 86.58           H  
ATOM    161  HB3 LYS A  10     -46.079 -10.031  60.204  1.00 86.58           H  
ATOM    162  O   LYS A  10     -46.456 -13.427  59.884  1.00 86.58           O  
ATOM    163  CG  LYS A  10     -44.631  -9.338  58.775  1.00 86.58           C  
ATOM    164  HG2 LYS A  10     -44.124  -9.704  57.882  1.00 86.58           H  
ATOM    165  HG3 LYS A  10     -43.888  -9.086  59.532  1.00 86.58           H  
ATOM    166  CD  LYS A  10     -45.445  -8.095  58.419  1.00 86.58           C  
ATOM    167  HD2 LYS A  10     -45.964  -7.735  59.307  1.00 86.58           H  
ATOM    168  HD3 LYS A  10     -46.181  -8.365  57.662  1.00 86.58           H  
ATOM    169  CE  LYS A  10     -44.518  -7.009  57.875  1.00 86.58           C  
ATOM    170  HE2 LYS A  10     -43.973  -7.422  57.026  1.00 86.58           H  
ATOM    171  HE3 LYS A  10     -43.795  -6.746  58.647  1.00 86.58           H  
ATOM    172  NZ  LYS A  10     -45.298  -5.822  57.456  1.00 86.58           N  
ATOM    173  HZ1 LYS A  10     -45.816  -5.450  58.240  1.00 86.58           H  
ATOM    174  HZ2 LYS A  10     -45.956  -6.093  56.740  1.00 86.58           H  
ATOM    175  HZ3 LYS A  10     -44.689  -5.109  57.081  1.00 86.58           H  
ATOM    176  N   TYR A  11     -45.623 -12.565  61.798  1.00 89.48           N  
ATOM    177  H   TYR A  11     -45.044 -11.841  62.198  1.00 89.48           H  
ATOM    178  CA  TYR A  11     -46.439 -13.344  62.720  1.00 89.48           C  
ATOM    179  HA  TYR A  11     -46.725 -14.284  62.247  1.00 89.48           H  
ATOM    180  C   TYR A  11     -47.699 -12.562  63.058  1.00 89.48           C  
ATOM    181  CB  TYR A  11     -45.645 -13.675  63.988  1.00 89.48           C  
ATOM    182  HB2 TYR A  11     -45.354 -12.749  64.484  1.00 89.48           H  
ATOM    183  HB3 TYR A  11     -46.294 -14.221  64.672  1.00 89.48           H  
ATOM    184  O   TYR A  11     -47.611 -11.390  63.415  1.00 89.48           O  
ATOM    185  CG  TYR A  11     -44.407 -14.506  63.722  1.00 89.48           C  
ATOM    186  CD1 TYR A  11     -44.489 -15.910  63.742  1.00 89.48           C  
ATOM    187  HD1 TYR A  11     -45.428 -16.394  63.969  1.00 89.48           H  
ATOM    188  CD2 TYR A  11     -43.186 -13.875  63.415  1.00 89.48           C  
ATOM    189  HD2 TYR A  11     -43.125 -12.797  63.399  1.00 89.48           H  
ATOM    190  CE1 TYR A  11     -43.353 -16.686  63.444  1.00 89.48           C  
ATOM    191  HE1 TYR A  11     -43.408 -17.764  63.446  1.00 89.48           H  
ATOM    192  CE2 TYR A  11     -42.049 -14.646  63.109  1.00 89.48           C  
ATOM    193  HE2 TYR A  11     -41.119 -14.160  62.856  1.00 89.48           H  
ATOM    194  OH  TYR A  11     -41.042 -16.806  62.827  1.00 89.48           O  
ATOM    195  HH  TYR A  11     -40.289 -16.262  62.585  1.00 89.48           H  
ATOM    196  CZ  TYR A  11     -42.134 -16.055  63.123  1.00 89.48           C  
ATOM    197  N   TYR A  12     -48.833 -13.237  62.961  1.00 89.01           N  
ATOM    198  H   TYR A  12     -48.792 -14.204  62.671  1.00 89.01           H  
ATOM    199  CA  TYR A  12     -50.146 -12.737  63.329  1.00 89.01           C  
ATOM    200  HA  TYR A  12     -50.048 -11.767  63.817  1.00 89.01           H  
ATOM    201  C   TYR A  12     -50.789 -13.717  64.309  1.00 89.01           C  
ATOM    202  CB  TYR A  12     -51.003 -12.575  62.069  1.00 89.01           C  
ATOM    203  HB2 TYR A  12     -51.994 -12.241  62.377  1.00 89.01           H  
ATOM    204  HB3 TYR A  12     -51.118 -13.545  61.585  1.00 89.01           H  
ATOM    205  O   TYR A  12     -50.503 -14.914  64.267  1.00 89.01           O  
ATOM    206  CG  TYR A  12     -50.453 -11.581  61.064  1.00 89.01           C  
ATOM    207  CD1 TYR A  12     -50.777 -10.219  61.194  1.00 89.01           C  
ATOM    208  HD1 TYR A  12     -51.408  -9.897  62.009  1.00 89.01           H  
ATOM    209  CD2 TYR A  12     -49.614 -12.008  60.015  1.00 89.01           C  
ATOM    210  HD2 TYR A  12     -49.355 -13.053  59.928  1.00 89.01           H  
ATOM    211  CE1 TYR A  12     -50.282  -9.282  60.271  1.00 89.01           C  
ATOM    212  HE1 TYR A  12     -50.552  -8.243  60.383  1.00 89.01           H  
ATOM    213  CE2 TYR A  12     -49.103 -11.071  59.096  1.00 89.01           C  
ATOM    214  HE2 TYR A  12     -48.458 -11.392  58.291  1.00 89.01           H  
ATOM    215  OH  TYR A  12     -48.971  -8.789  58.334  1.00 89.01           O  
ATOM    216  HH  TYR A  12     -49.438  -7.963  58.482  1.00 89.01           H  
ATOM    217  CZ  TYR A  12     -49.441  -9.708  59.221  1.00 89.01           C  
ATOM    218  N   PHE A  13     -51.672 -13.247  65.180  1.00 91.50           N  
ATOM    219  H   PHE A  13     -51.843 -12.252  65.195  1.00 91.50           H  
ATOM    220  CA  PHE A  13     -52.427 -14.095  66.091  1.00 91.50           C  
ATOM    221  HA  PHE A  13     -52.450 -15.097  65.662  1.00 91.50           H  
ATOM    222  C   PHE A  13     -53.880 -13.640  66.232  1.00 91.50           C  
ATOM    223  CB  PHE A  13     -51.717 -14.196  67.448  1.00 91.50           C  
ATOM    224  HB2 PHE A  13     -50.657 -14.383  67.277  1.00 91.50           H  
ATOM    225  HB3 PHE A  13     -52.114 -15.064  67.974  1.00 91.50           H  
ATOM    226  O   PHE A  13     -54.196 -12.453  66.162  1.00 91.50           O  
ATOM    227  CG  PHE A  13     -51.862 -12.980  68.343  1.00 91.50           C  
ATOM    228  CD1 PHE A  13     -51.030 -11.860  68.160  1.00 91.50           C  
ATOM    229  HD1 PHE A  13     -50.306 -11.849  67.359  1.00 91.50           H  
ATOM    230  CD2 PHE A  13     -52.857 -12.955  69.339  1.00 91.50           C  
ATOM    231  HD2 PHE A  13     -53.524 -13.796  69.455  1.00 91.50           H  
ATOM    232  CE1 PHE A  13     -51.181 -10.728  68.980  1.00 91.50           C  
ATOM    233  HE1 PHE A  13     -50.562  -9.861  68.802  1.00 91.50           H  
ATOM    234  CE2 PHE A  13     -53.011 -11.821  70.158  1.00 91.50           C  
ATOM    235  HE2 PHE A  13     -53.797 -11.795  70.898  1.00 91.50           H  
ATOM    236  CZ  PHE A  13     -52.166 -10.711  69.983  1.00 91.50           C  
ATOM    237  HZ  PHE A  13     -52.297  -9.829  70.594  1.00 91.50           H  
ATOM    238  N   ALA A  14     -54.757 -14.609  66.474  1.00 90.74           N  
ATOM    239  H   ALA A  14     -54.405 -15.556  66.453  1.00 90.74           H  
ATOM    240  CA  ALA A  14     -56.151 -14.438  66.857  1.00 90.74           C  
ATOM    241  HA  ALA A  14     -56.383 -13.380  66.979  1.00 90.74           H  
ATOM    242  C   ALA A  14     -56.380 -15.155  68.193  1.00 90.74           C  
ATOM    243  CB  ALA A  14     -57.045 -15.016  65.753  1.00 90.74           C  
ATOM    244  HB1 ALA A  14     -58.082 -15.026  66.087  1.00 90.74           H  
ATOM    245  HB2 ALA A  14     -56.743 -16.038  65.524  1.00 90.74           H  
ATOM    246  HB3 ALA A  14     -56.968 -14.414  64.848  1.00 90.74           H  
ATOM    247  O   ALA A  14     -56.117 -16.352  68.320  1.00 90.74           O  
ATOM    248  N   HIS A  15     -56.861 -14.442  69.203  1.00 94.29           N  
ATOM    249  H   HIS A  15     -57.038 -13.458  69.059  1.00 94.29           H  
ATOM    250  CA  HIS A  15     -57.114 -14.967  70.539  1.00 94.29           C  
ATOM    251  HA  HIS A  15     -56.992 -16.050  70.526  1.00 94.29           H  
ATOM    252  C   HIS A  15     -58.548 -14.672  70.978  1.00 94.29           C  
ATOM    253  CB  HIS A  15     -56.083 -14.399  71.521  1.00 94.29           C  
ATOM    254  HB2 HIS A  15     -55.092 -14.751  71.235  1.00 94.29           H  
ATOM    255  HB3 HIS A  15     -56.081 -13.311  71.456  1.00 94.29           H  
ATOM    256  O   HIS A  15     -58.969 -13.524  70.976  1.00 94.29           O  
ATOM    257  CG  HIS A  15     -56.352 -14.809  72.945  1.00 94.29           C  
ATOM    258  CD2 HIS A  15     -56.180 -16.056  73.474  1.00 94.29           C  
ATOM    259  HD2 HIS A  15     -55.815 -16.919  72.937  1.00 94.29           H  
ATOM    260  ND1 HIS A  15     -56.906 -14.026  73.929  1.00 94.29           N  
ATOM    261  HD1 HIS A  15     -57.188 -13.063  73.819  1.00 94.29           H  
ATOM    262  CE1 HIS A  15     -57.053 -14.788  75.028  1.00 94.29           C  
ATOM    263  HE1 HIS A  15     -57.476 -14.447  75.961  1.00 94.29           H  
ATOM    264  NE2 HIS A  15     -56.614 -16.039  74.801  1.00 94.29           N  
ATOM    265  N   TYR A  16     -59.266 -15.707  71.401  1.00 94.00           N  
ATOM    266  H   TYR A  16     -58.818 -16.612  71.405  1.00 94.00           H  
ATOM    267  CA  TYR A  16     -60.641 -15.641  71.899  1.00 94.00           C  
ATOM    268  HA  TYR A  16     -61.038 -14.632  71.791  1.00 94.00           H  
ATOM    269  C   TYR A  16     -60.632 -16.011  73.379  1.00 94.00           C  
ATOM    270  CB  TYR A  16     -61.534 -16.595  71.089  1.00 94.00           C  
ATOM    271  HB2 TYR A  16     -61.205 -17.622  71.250  1.00 94.00           H  
ATOM    272  HB3 TYR A  16     -62.555 -16.521  71.465  1.00 94.00           H  
ATOM    273  O   TYR A  16     -60.172 -17.111  73.723  1.00 94.00           O  
ATOM    274  CG  TYR A  16     -61.536 -16.318  69.598  1.00 94.00           C  
ATOM    275  CD1 TYR A  16     -62.540 -15.512  69.029  1.00 94.00           C  
ATOM    276  HD1 TYR A  16     -63.323 -15.101  69.649  1.00 94.00           H  
ATOM    277  CD2 TYR A  16     -60.508 -16.840  68.787  1.00 94.00           C  
ATOM    278  HD2 TYR A  16     -59.735 -17.457  69.221  1.00 94.00           H  
ATOM    279  CE1 TYR A  16     -62.519 -15.233  67.647  1.00 94.00           C  
ATOM    280  HE1 TYR A  16     -63.272 -14.604  67.196  1.00 94.00           H  
ATOM    281  CE2 TYR A  16     -60.460 -16.526  67.418  1.00 94.00           C  
ATOM    282  HE2 TYR A  16     -59.651 -16.897  66.807  1.00 94.00           H  
ATOM    283  OH  TYR A  16     -61.381 -15.401  65.528  1.00 94.00           O  
ATOM    284  HH  TYR A  16     -60.557 -15.687  65.127  1.00 94.00           H  
ATOM    285  CZ  TYR A  16     -61.469 -15.727  66.843  1.00 94.00           C  
ATOM    286  N   THR A  17     -61.093 -15.112  74.250  1.00 94.93           N  
ATOM    287  H   THR A  17     -61.496 -14.250  73.911  1.00 94.93           H  
ATOM    288  CA  THR A  17     -61.158 -15.379  75.697  1.00 94.93           C  
ATOM    289  HA  THR A  17     -60.192 -15.759  76.030  1.00 94.93           H  
ATOM    290  C   THR A  17     -62.185 -16.450  76.020  1.00 94.93           C  
ATOM    291  CB  THR A  17     -61.478 -14.121  76.517  1.00 94.93           C  
ATOM    292  HB  THR A  17     -61.604 -14.397  77.564  1.00 94.93           H  
ATOM    293  O   THR A  17     -61.904 -17.324  76.839  1.00 94.93           O  
ATOM    294  CG2 THR A  17     -60.340 -13.102  76.417  1.00 94.93           C  
ATOM    295 HG21 THR A  17     -60.601 -12.222  77.005  1.00 94.93           H  
ATOM    296 HG22 THR A  17     -60.193 -12.801  75.380  1.00 94.93           H  
ATOM    297 HG23 THR A  17     -59.422 -13.536  76.815  1.00 94.93           H  
ATOM    298  OG1 THR A  17     -62.645 -13.482  76.070  1.00 94.93           O  
ATOM    299  HG1 THR A  17     -63.428 -13.916  76.418  1.00 94.93           H  
ATOM    300  N   ASP A  18     -63.316 -16.438  75.317  1.00 94.43           N  
ATOM    301  H   ASP A  18     -63.471 -15.695  74.651  1.00 94.43           H  
ATOM    302  CA  ASP A  18     -64.386 -17.409  75.478  1.00 94.43           C  
ATOM    303  HA  ASP A  18     -64.195 -18.021  76.360  1.00 94.43           H  
ATOM    304  C   ASP A  18     -64.414 -18.320  74.258  1.00 94.43           C  
ATOM    305  CB  ASP A  18     -65.710 -16.691  75.727  1.00 94.43           C  
ATOM    306  HB2 ASP A  18     -65.911 -16.022  74.891  1.00 94.43           H  
ATOM    307  HB3 ASP A  18     -66.514 -17.425  75.790  1.00 94.43           H  
ATOM    308  O   ASP A  18     -64.727 -17.914  73.141  1.00 94.43           O  
ATOM    309  CG  ASP A  18     -65.634 -15.910  77.039  1.00 94.43           C  
ATOM    310  OD1 ASP A  18     -65.512 -16.577  78.091  1.00 94.43           O  
ATOM    311  OD2 ASP A  18     -65.600 -14.662  76.983  1.00 94.43           O  
ATOM    312  N   PHE A  19     -64.029 -19.571  74.479  1.00 93.93           N  
ATOM    313  H   PHE A  19     -63.803 -19.831  75.428  1.00 93.93           H  
ATOM    314  CA  PHE A  19     -64.067 -20.629  73.481  1.00 93.93           C  
ATOM    315  HA  PHE A  19     -64.609 -20.295  72.596  1.00 93.93           H  
ATOM    316  C   PHE A  19     -64.806 -21.811  74.083  1.00 93.93           C  
ATOM    317  CB  PHE A  19     -62.642 -21.010  73.068  1.00 93.93           C  
ATOM    318  HB2 PHE A  19     -62.043 -21.171  73.964  1.00 93.93           H  
ATOM    319  HB3 PHE A  19     -62.205 -20.176  72.519  1.00 93.93           H  
ATOM    320  O   PHE A  19     -64.355 -22.380  75.080  1.00 93.93           O  
ATOM    321  CG  PHE A  19     -62.579 -22.265  72.215  1.00 93.93           C  
ATOM    322  CD1 PHE A  19     -62.402 -23.530  72.803  1.00 93.93           C  
ATOM    323  HD1 PHE A  19     -62.326 -23.623  73.877  1.00 93.93           H  
ATOM    324  CD2 PHE A  19     -62.706 -22.169  70.823  1.00 93.93           C  
ATOM    325  HD2 PHE A  19     -62.788 -21.193  70.368  1.00 93.93           H  
ATOM    326  CE1 PHE A  19     -62.354 -24.683  71.999  1.00 93.93           C  
ATOM    327  HE1 PHE A  19     -62.230 -25.655  72.454  1.00 93.93           H  
ATOM    328  CE2 PHE A  19     -62.676 -23.318  70.016  1.00 93.93           C  
ATOM    329  HE2 PHE A  19     -62.759 -23.231  68.943  1.00 93.93           H  
ATOM    330  CZ  PHE A  19     -62.487 -24.575  70.605  1.00 93.93           C  
ATOM    331  HZ  PHE A  19     -62.433 -25.457  69.984  1.00 93.93           H  
ATOM    332  N   ASN A  20     -65.925 -22.185  73.475  1.00 93.93           N  
ATOM    333  H   ASN A  20     -66.249 -21.663  72.674  1.00 93.93           H  
ATOM    334  CA  ASN A  20     -66.695 -23.341  73.897  1.00 93.93           C  
ATOM    335  HA  ASN A  20     -66.038 -24.025  74.434  1.00 93.93           H  
ATOM    336  C   ASN A  20     -67.240 -24.095  72.684  1.00 93.93           C  
ATOM    337  CB  ASN A  20     -67.796 -22.877  74.865  1.00 93.93           C  
ATOM    338  HB2 ASN A  20     -67.354 -22.262  75.648  1.00 93.93           H  
ATOM    339  HB3 ASN A  20     -68.527 -22.274  74.325  1.00 93.93           H  
ATOM    340  O   ASN A  20     -67.651 -23.492  71.698  1.00 93.93           O  
ATOM    341  CG  ASN A  20     -68.512 -24.032  75.538  1.00 93.93           C  
ATOM    342  ND2 ASN A  20     -69.601 -23.767  76.216  1.00 93.93           N  
ATOM    343 HD21 ASN A  20     -70.080 -24.566  76.606  1.00 93.93           H  
ATOM    344 HD22 ASN A  20     -69.965 -22.825  76.252  1.00 93.93           H  
ATOM    345  OD1 ASN A  20     -68.103 -25.177  75.485  1.00 93.93           O  
ATOM    346  N   ILE A  21     -67.263 -25.419  72.778  1.00 94.72           N  
ATOM    347  H   ILE A  21     -67.056 -25.823  73.681  1.00 94.72           H  
ATOM    348  CA  ILE A  21     -67.932 -26.291  71.820  1.00 94.72           C  
ATOM    349  HA  ILE A  21     -68.390 -25.696  71.031  1.00 94.72           H  
ATOM    350  C   ILE A  21     -69.040 -27.001  72.586  1.00 94.72           C  
ATOM    351  CB  ILE A  21     -66.943 -27.270  71.154  1.00 94.72           C  
ATOM    352  HB  ILE A  21     -66.456 -27.859  71.931  1.00 94.72           H  
ATOM    353  O   ILE A  21     -68.789 -27.682  73.581  1.00 94.72           O  
ATOM    354  CG1 ILE A  21     -65.866 -26.505  70.350  1.00 94.72           C  
ATOM    355 HG12 ILE A  21     -65.427 -25.721  70.967  1.00 94.72           H  
ATOM    356 HG13 ILE A  21     -66.331 -26.029  69.488  1.00 94.72           H  
ATOM    357  CG2 ILE A  21     -67.716 -28.218  70.220  1.00 94.72           C  
ATOM    358 HG21 ILE A  21     -67.048 -28.942  69.754  1.00 94.72           H  
ATOM    359 HG22 ILE A  21     -68.453 -28.791  70.784  1.00 94.72           H  
ATOM    360 HG23 ILE A  21     -68.225 -27.646  69.445  1.00 94.72           H  
ATOM    361  CD1 ILE A  21     -64.712 -27.396  69.870  1.00 94.72           C  
ATOM    362 HD11 ILE A  21     -64.030 -26.800  69.264  1.00 94.72           H  
ATOM    363 HD12 ILE A  21     -64.175 -27.801  70.728  1.00 94.72           H  
ATOM    364 HD13 ILE A  21     -65.073 -28.215  69.248  1.00 94.72           H  
ATOM    365  N   SER A  22     -70.268 -26.822  72.121  1.00 94.43           N  
ATOM    366  H   SER A  22     -70.392 -26.228  71.313  1.00 94.43           H  
ATOM    367  CA  SER A  22     -71.448 -27.431  72.730  1.00 94.43           C  
ATOM    368  HA  SER A  22     -71.416 -27.260  73.806  1.00 94.43           H  
ATOM    369  C   SER A  22     -71.498 -28.951  72.515  1.00 94.43           C  
ATOM    370  CB  SER A  22     -72.676 -26.717  72.180  1.00 94.43           C  
ATOM    371  HB2 SER A  22     -73.579 -27.309  72.329  1.00 94.43           H  
ATOM    372  HB3 SER A  22     -72.499 -26.556  71.117  1.00 94.43           H  
ATOM    373  O   SER A  22     -70.642 -29.549  71.866  1.00 94.43           O  
ATOM    374  OG  SER A  22     -72.820 -25.468  72.825  1.00 94.43           O  
ATOM    375  HG  SER A  22     -72.885 -24.761  72.178  1.00 94.43           H  
ATOM    376  N   ASN A  23     -72.492 -29.606  73.108  1.00 93.01           N  
ATOM    377  H   ASN A  23     -73.223 -29.069  73.553  1.00 93.01           H  
ATOM    378  CA  ASN A  23     -72.598 -31.063  73.114  1.00 93.01           C  
ATOM    379  HA  ASN A  23     -71.609 -31.459  73.342  1.00 93.01           H  
ATOM    380  C   ASN A  23     -72.998 -31.669  71.749  1.00 93.01           C  
ATOM    381  CB  ASN A  23     -73.542 -31.472  74.264  1.00 93.01           C  
ATOM    382  HB2 ASN A  23     -73.203 -31.006  75.189  1.00 93.01           H  
ATOM    383  HB3 ASN A  23     -73.492 -32.552  74.402  1.00 93.01           H  
ATOM    384  O   ASN A  23     -73.371 -30.979  70.798  1.00 93.01           O  
ATOM    385  CG  ASN A  23     -75.003 -31.100  74.043  1.00 93.01           C  
ATOM    386  ND2 ASN A  23     -75.843 -31.362  75.014  1.00 93.01           N  
ATOM    387 HD21 ASN A  23     -75.549 -31.859  75.842  1.00 93.01           H  
ATOM    388 HD22 ASN A  23     -76.827 -31.315  74.792  1.00 93.01           H  
ATOM    389  OD1 ASN A  23     -75.408 -30.597  73.006  1.00 93.01           O  
ATOM    390  N   GLU A  24     -72.956 -33.000  71.677  1.00 93.01           N  
ATOM    391  H   GLU A  24     -72.622 -33.523  72.474  1.00 93.01           H  
ATOM    392  CA  GLU A  24     -73.305 -33.766  70.476  1.00 93.01           C  
ATOM    393  HA  GLU A  24     -72.690 -33.419  69.645  1.00 93.01           H  
ATOM    394  C   GLU A  24     -74.775 -33.613  70.061  1.00 93.01           C  
ATOM    395  CB  GLU A  24     -72.987 -35.241  70.742  1.00 93.01           C  
ATOM    396  HB2 GLU A  24     -71.964 -35.308  71.111  1.00 93.01           H  
ATOM    397  HB3 GLU A  24     -73.652 -35.618  71.519  1.00 93.01           H  
ATOM    398  O   GLU A  24     -75.062 -33.547  68.869  1.00 93.01           O  
ATOM    399  CG  GLU A  24     -73.143 -36.101  69.478  1.00 93.01           C  
ATOM    400  HG2 GLU A  24     -74.197 -36.138  69.202  1.00 93.01           H  
ATOM    401  HG3 GLU A  24     -72.604 -35.628  68.657  1.00 93.01           H  
ATOM    402  CD  GLU A  24     -72.633 -37.537  69.654  1.00 93.01           C  
ATOM    403  OE1 GLU A  24     -72.692 -38.272  68.642  1.00 93.01           O  
ATOM    404  OE2 GLU A  24     -72.204 -37.890  70.778  1.00 93.01           O  
ATOM    405  N   GLU A  25     -75.695 -33.503  71.027  1.00 92.67           N  
ATOM    406  H   GLU A  25     -75.389 -33.560  71.987  1.00 92.67           H  
ATOM    407  CA  GLU A  25     -77.144 -33.383  70.781  1.00 92.67           C  
ATOM    408  HA  GLU A  25     -77.500 -34.270  70.257  1.00 92.67           H  
ATOM    409  C   GLU A  25     -77.501 -32.164  69.920  1.00 92.67           C  
ATOM    410  CB  GLU A  25     -77.893 -33.251  72.116  1.00 92.67           C  
ATOM    411  HB2 GLU A  25     -77.515 -32.369  72.634  1.00 92.67           H  
ATOM    412  HB3 GLU A  25     -78.951 -33.096  71.906  1.00 92.67           H  
ATOM    413  O   GLU A  25     -78.488 -32.182  69.187  1.00 92.67           O  
ATOM    414  CG  GLU A  25     -77.762 -34.475  73.035  1.00 92.67           C  
ATOM    415  HG2 GLU A  25     -78.145 -35.348  72.506  1.00 92.67           H  
ATOM    416  HG3 GLU A  25     -76.708 -34.644  73.255  1.00 92.67           H  
ATOM    417  CD  GLU A  25     -78.519 -34.296  74.362  1.00 92.67           C  
ATOM    418  OE1 GLU A  25     -78.787 -35.328  75.016  1.00 92.67           O  
ATOM    419  OE2 GLU A  25     -78.777 -33.131  74.749  1.00 92.67           O  
ATOM    420  N   SER A  26     -76.685 -31.111  69.995  1.00 93.13           N  
ATOM    421  H   SER A  26     -75.885 -31.188  70.607  1.00 93.13           H  
ATOM    422  CA  SER A  26     -76.834 -29.882  69.212  1.00 93.13           C  
ATOM    423  HA  SER A  26     -77.849 -29.847  68.817  1.00 93.13           H  
ATOM    424  C   SER A  26     -75.915 -29.819  67.987  1.00 93.13           C  
ATOM    425  CB  SER A  26     -76.680 -28.663  70.128  1.00 93.13           C  
ATOM    426  HB2 SER A  26     -76.736 -27.752  69.533  1.00 93.13           H  
ATOM    427  HB3 SER A  26     -77.501 -28.655  70.845  1.00 93.13           H  
ATOM    428  O   SER A  26     -75.884 -28.795  67.310  1.00 93.13           O  
ATOM    429  OG  SER A  26     -75.456 -28.683  70.841  1.00 93.13           O  
ATOM    430  HG  SER A  26     -75.480 -29.392  71.488  1.00 93.13           H  
ATOM    431  N   ASN A  27     -75.202 -30.907  67.669  1.00 95.31           N  
ATOM    432  H   ASN A  27     -75.357 -31.734  68.227  1.00 95.31           H  
ATOM    433  CA  ASN A  27     -74.184 -31.005  66.616  1.00 95.31           C  
ATOM    434  HA  ASN A  27     -73.820 -32.032  66.657  1.00 95.31           H  
ATOM    435  C   ASN A  27     -72.934 -30.134  66.846  1.00 95.31           C  
ATOM    436  CB  ASN A  27     -74.804 -30.813  65.221  1.00 95.31           C  
ATOM    437  HB2 ASN A  27     -75.204 -29.803  65.133  1.00 95.31           H  
ATOM    438  HB3 ASN A  27     -74.026 -30.920  64.465  1.00 95.31           H  
ATOM    439  O   ASN A  27     -72.379 -29.576  65.895  1.00 95.31           O  
ATOM    440  CG  ASN A  27     -75.885 -31.816  64.890  1.00 95.31           C  
ATOM    441  ND2 ASN A  27     -77.038 -31.353  64.476  1.00 95.31           N  
ATOM    442 HD21 ASN A  27     -77.723 -32.030  64.172  1.00 95.31           H  
ATOM    443 HD22 ASN A  27     -77.170 -30.357  64.371  1.00 95.31           H  
ATOM    444  OD1 ASN A  27     -75.676 -33.018  64.945  1.00 95.31           O  
ATOM    445  N   TYR A  28     -72.460 -30.050  68.092  1.00 95.75           N  
ATOM    446  H   TYR A  28     -72.975 -30.496  68.838  1.00 95.75           H  
ATOM    447  CA  TYR A  28     -71.209 -29.379  68.467  1.00 95.75           C  
ATOM    448  HA  TYR A  28     -71.192 -29.334  69.556  1.00 95.75           H  
ATOM    449  C   TYR A  28     -71.074 -27.925  67.984  1.00 95.75           C  
ATOM    450  CB  TYR A  28     -70.000 -30.223  68.025  1.00 95.75           C  
ATOM    451  HB2 TYR A  28     -69.938 -30.210  66.937  1.00 95.75           H  
ATOM    452  HB3 TYR A  28     -69.087 -29.759  68.397  1.00 95.75           H  
ATOM    453  O   TYR A  28     -70.060 -27.599  67.362  1.00 95.75           O  
ATOM    454  CG  TYR A  28     -70.005 -31.656  68.491  1.00 95.75           C  
ATOM    455  CD1 TYR A  28     -69.626 -31.965  69.810  1.00 95.75           C  
ATOM    456  HD1 TYR A  28     -69.360 -31.173  70.493  1.00 95.75           H  
ATOM    457  CD2 TYR A  28     -70.344 -32.677  67.586  1.00 95.75           C  
ATOM    458  HD2 TYR A  28     -70.610 -32.427  66.570  1.00 95.75           H  
ATOM    459  CE1 TYR A  28     -69.580 -33.307  70.231  1.00 95.75           C  
ATOM    460  HE1 TYR A  28     -69.280 -33.550  71.240  1.00 95.75           H  
ATOM    461  CE2 TYR A  28     -70.286 -34.019  68.000  1.00 95.75           C  
ATOM    462  HE2 TYR A  28     -70.510 -34.828  67.320  1.00 95.75           H  
ATOM    463  OH  TYR A  28     -69.829 -35.639  69.675  1.00 95.75           O  
ATOM    464  HH  TYR A  28     -69.716 -35.795  70.616  1.00 95.75           H  
ATOM    465  CZ  TYR A  28     -69.897 -34.334  69.317  1.00 95.75           C  
ATOM    466  N   PRO A  29     -72.050 -27.026  68.206  1.00 94.45           N  
ATOM    467  CA  PRO A  29     -71.911 -25.660  67.751  1.00 94.45           C  
ATOM    468  HA  PRO A  29     -71.705 -25.719  66.682  1.00 94.45           H  
ATOM    469  C   PRO A  29     -70.736 -24.960  68.432  1.00 94.45           C  
ATOM    470  CB  PRO A  29     -73.259 -24.967  67.955  1.00 94.45           C  
ATOM    471  HB2 PRO A  29     -73.815 -24.984  67.017  1.00 94.45           H  
ATOM    472  HB3 PRO A  29     -73.146 -23.941  68.306  1.00 94.45           H  
ATOM    473  O   PRO A  29     -70.502 -25.126  69.633  1.00 94.45           O  
ATOM    474  CG  PRO A  29     -73.973 -25.839  68.984  1.00 94.45           C  
ATOM    475  HG2 PRO A  29     -73.774 -25.444  69.980  1.00 94.45           H  
ATOM    476  HG3 PRO A  29     -75.049 -25.857  68.808  1.00 94.45           H  
ATOM    477  CD  PRO A  29     -73.360 -27.230  68.783  1.00 94.45           C  
ATOM    478  HD2 PRO A  29     -73.955 -27.767  68.044  1.00 94.45           H  
ATOM    479  HD3 PRO A  29     -73.321 -27.803  69.709  1.00 94.45           H  
ATOM    480  N   LEU A  30     -69.982 -24.205  67.635  1.00 92.38           N  
ATOM    481  H   LEU A  30     -70.250 -24.127  66.664  1.00 92.38           H  
ATOM    482  CA  LEU A  30     -68.828 -23.443  68.094  1.00 92.38           C  
ATOM    483  HA  LEU A  30     -68.326 -24.005  68.882  1.00 92.38           H  
ATOM    484  C   LEU A  30     -69.285 -22.102  68.662  1.00 92.38           C  
ATOM    485  CB  LEU A  30     -67.859 -23.263  66.914  1.00 92.38           C  
ATOM    486  HB2 LEU A  30     -67.524 -24.250  66.593  1.00 92.38           H  
ATOM    487  HB3 LEU A  30     -68.396 -22.798  66.088  1.00 92.38           H  
ATOM    488  O   LEU A  30     -69.986 -21.360  67.985  1.00 92.38           O  
ATOM    489  CG  LEU A  30     -66.613 -22.424  67.222  1.00 92.38           C  
ATOM    490  HG  LEU A  30     -66.926 -21.436  67.559  1.00 92.38           H  
ATOM    491  CD1 LEU A  30     -65.726 -23.066  68.289  1.00 92.38           C  
ATOM    492 HD11 LEU A  30     -64.859 -22.426  68.456  1.00 92.38           H  
ATOM    493 HD12 LEU A  30     -66.264 -23.151  69.233  1.00 92.38           H  
ATOM    494 HD13 LEU A  30     -65.400 -24.054  67.963  1.00 92.38           H  
ATOM    495  CD2 LEU A  30     -65.786 -22.259  65.948  1.00 92.38           C  
ATOM    496 HD21 LEU A  30     -66.386 -21.747  65.196  1.00 92.38           H  
ATOM    497 HD22 LEU A  30     -64.889 -21.675  66.156  1.00 92.38           H  
ATOM    498 HD23 LEU A  30     -65.494 -23.237  65.566  1.00 92.38           H  
ATOM    499  N   HIS A  31     -68.843 -21.766  69.866  1.00 94.69           N  
ATOM    500  H   HIS A  31     -68.296 -22.437  70.386  1.00 94.69           H  
ATOM    501  CA  HIS A  31     -69.083 -20.476  70.498  1.00 94.69           C  
ATOM    502  HA  HIS A  31     -69.685 -19.853  69.836  1.00 94.69           H  
ATOM    503  C   HIS A  31     -67.755 -19.766  70.744  1.00 94.69           C  
ATOM    504  CB  HIS A  31     -69.887 -20.658  71.786  1.00 94.69           C  
ATOM    505  HB2 HIS A  31     -69.302 -21.256  72.485  1.00 94.69           H  
ATOM    506  HB3 HIS A  31     -70.061 -19.680  72.236  1.00 94.69           H  
ATOM    507  O   HIS A  31     -66.859 -20.304  71.401  1.00 94.69           O  
ATOM    508  CG  HIS A  31     -71.217 -21.326  71.556  1.00 94.69           C  
ATOM    509  CD2 HIS A  31     -71.596 -22.563  72.004  1.00 94.69           C  
ATOM    510  HD2 HIS A  31     -70.987 -23.230  72.597  1.00 94.69           H  
ATOM    511  ND1 HIS A  31     -72.258 -20.839  70.800  1.00 94.69           N  
ATOM    512  HD1 HIS A  31     -72.290 -19.976  70.276  1.00 94.69           H  
ATOM    513  CE1 HIS A  31     -73.239 -21.752  70.803  1.00 94.69           C  
ATOM    514  HE1 HIS A  31     -74.176 -21.643  70.277  1.00 94.69           H  
ATOM    515  NE2 HIS A  31     -72.888 -22.826  71.529  1.00 94.69           N  
ATOM    516  N   LEU A  32     -67.649 -18.557  70.204  1.00 92.66           N  
ATOM    517  H   LEU A  32     -68.429 -18.218  69.659  1.00 92.66           H  
ATOM    518  CA  LEU A  32     -66.486 -17.686  70.301  1.00 92.66           C  
ATOM    519  HA  LEU A  32     -65.770 -18.096  71.013  1.00 92.66           H  
ATOM    520  C   LEU A  32     -66.910 -16.305  70.787  1.00 92.66           C  
ATOM    521  CB  LEU A  32     -65.814 -17.564  68.925  1.00 92.66           C  
ATOM    522  HB2 LEU A  32     -66.547 -17.172  68.220  1.00 92.66           H  
ATOM    523  HB3 LEU A  32     -65.005 -16.838  68.996  1.00 92.66           H  
ATOM    524  O   LEU A  32     -67.860 -15.733  70.247  1.00 92.66           O  
ATOM    525  CG  LEU A  32     -65.254 -18.876  68.369  1.00 92.66           C  
ATOM    526  HG  LEU A  32     -66.040 -19.630  68.334  1.00 92.66           H  
ATOM    527  CD1 LEU A  32     -64.743 -18.642  66.956  1.00 92.66           C  
ATOM    528 HD11 LEU A  32     -63.995 -17.849  66.968  1.00 92.66           H  
ATOM    529 HD12 LEU A  32     -65.572 -18.347  66.312  1.00 92.66           H  
ATOM    530 HD13 LEU A  32     -64.296 -19.555  66.563  1.00 92.66           H  
ATOM    531  CD2 LEU A  32     -64.089 -19.402  69.193  1.00 92.66           C  
ATOM    532 HD21 LEU A  32     -63.666 -20.265  68.678  1.00 92.66           H  
ATOM    533 HD22 LEU A  32     -64.453 -19.698  70.177  1.00 92.66           H  
ATOM    534 HD23 LEU A  32     -63.327 -18.629  69.298  1.00 92.66           H  
ATOM    535  N   ASP A  33     -66.177 -15.762  71.753  1.00 94.55           N  
ATOM    536  H   ASP A  33     -65.467 -16.321  72.204  1.00 94.55           H  
ATOM    537  CA  ASP A  33     -66.277 -14.358  72.150  1.00 94.55           C  
ATOM    538  HA  ASP A  33     -66.523 -13.784  71.257  1.00 94.55           H  
ATOM    539  C   ASP A  33     -64.928 -13.824  72.675  1.00 94.55           C  
ATOM    540  CB  ASP A  33     -67.429 -14.163  73.163  1.00 94.55           C  
ATOM    541  HB2 ASP A  33     -67.076 -14.379  74.171  1.00 94.55           H  
ATOM    542  HB3 ASP A  33     -68.234 -14.861  72.932  1.00 94.55           H  
ATOM    543  O   ASP A  33     -63.967 -14.573  72.903  1.00 94.55           O  
ATOM    544  CG  ASP A  33     -68.028 -12.749  73.157  1.00 94.55           C  
ATOM    545  OD1 ASP A  33     -67.506 -11.880  72.416  1.00 94.55           O  
ATOM    546  OD2 ASP A  33     -69.015 -12.535  73.893  1.00 94.55           O  
ATOM    547  N   GLY A  34     -64.843 -12.501  72.815  1.00 94.70           N  
ATOM    548  H   GLY A  34     -65.695 -11.982  72.655  1.00 94.70           H  
ATOM    549  CA  GLY A  34     -63.677 -11.788  73.329  1.00 94.70           C  
ATOM    550  HA2 GLY A  34     -63.934 -10.733  73.423  1.00 94.70           H  
ATOM    551  HA3 GLY A  34     -63.429 -12.161  74.323  1.00 94.70           H  
ATOM    552  C   GLY A  34     -62.448 -11.895  72.429  1.00 94.70           C  
ATOM    553  O   GLY A  34     -61.343 -12.178  72.899  1.00 94.70           O  
ATOM    554  N   TYR A  35     -62.644 -11.677  71.124  1.00 93.75           N  
ATOM    555  H   TYR A  35     -63.583 -11.487  70.805  1.00 93.75           H  
ATOM    556  CA  TYR A  35     -61.552 -11.622  70.156  1.00 93.75           C  
ATOM    557  HA  TYR A  35     -61.032 -12.579  70.192  1.00 93.75           H  
ATOM    558  C   TYR A  35     -60.545 -10.510  70.493  1.00 93.75           C  
ATOM    559  CB  TYR A  35     -62.078 -11.456  68.723  1.00 93.75           C  
ATOM    560  HB2 TYR A  35     -62.645 -12.344  68.443  1.00 93.75           H  
ATOM    561  HB3 TYR A  35     -62.760 -10.607  68.685  1.00 93.75           H  
ATOM    562  O   TYR A  35     -60.893  -9.354  70.740  1.00 93.75           O  
ATOM    563  CG  TYR A  35     -60.963 -11.233  67.711  1.00 93.75           C  
ATOM    564  CD1 TYR A  35     -60.544  -9.922  67.413  1.00 93.75           C  
ATOM    565  HD1 TYR A  35     -61.048  -9.086  67.875  1.00 93.75           H  
ATOM    566  CD2 TYR A  35     -60.306 -12.324  67.114  1.00 93.75           C  
ATOM    567  HD2 TYR A  35     -60.641 -13.328  67.329  1.00 93.75           H  
ATOM    568  CE1 TYR A  35     -59.452  -9.703  66.552  1.00 93.75           C  
ATOM    569  HE1 TYR A  35     -59.111  -8.697  66.354  1.00 93.75           H  
ATOM    570  CE2 TYR A  35     -59.243 -12.107  66.214  1.00 93.75           C  
ATOM    571  HE2 TYR A  35     -58.764 -12.931  65.706  1.00 93.75           H  
ATOM    572  OH  TYR A  35     -57.711 -10.574  65.170  1.00 93.75           O  
ATOM    573  HH  TYR A  35     -57.403  -9.671  65.279  1.00 93.75           H  
ATOM    574  CZ  TYR A  35     -58.797 -10.798  65.954  1.00 93.75           C  
ATOM    575  N   THR A  36     -59.267 -10.864  70.424  1.00 95.42           N  
ATOM    576  H   THR A  36     -59.088 -11.838  70.228  1.00 95.42           H  
ATOM    577  CA  THR A  36     -58.096  -9.993  70.541  1.00 95.42           C  
ATOM    578  HA  THR A  36     -58.372  -8.976  70.262  1.00 95.42           H  
ATOM    579  C   THR A  36     -57.024 -10.497  69.572  1.00 95.42           C  
ATOM    580  CB  THR A  36     -57.552  -9.988  71.984  1.00 95.42           C  
ATOM    581  HB  THR A  36     -56.593  -9.471  72.003  1.00 95.42           H  
ATOM    582  O   THR A  36     -56.859 -11.704  69.422  1.00 95.42           O  
ATOM    583  CG2 THR A  36     -58.495  -9.294  72.966  1.00 95.42           C  
ATOM    584 HG21 THR A  36     -58.707  -8.282  72.622  1.00 95.42           H  
ATOM    585 HG22 THR A  36     -58.025  -9.242  73.948  1.00 95.42           H  
ATOM    586 HG23 THR A  36     -59.430  -9.847  73.054  1.00 95.42           H  
ATOM    587  OG1 THR A  36     -57.376 -11.301  72.470  1.00 95.42           O  
ATOM    588  HG1 THR A  36     -58.113 -11.798  72.110  1.00 95.42           H  
ATOM    589  N   GLY A  37     -56.281  -9.610  68.907  1.00 92.74           N  
ATOM    590  H   GLY A  37     -56.511  -8.628  68.959  1.00 92.74           H  
ATOM    591  CA  GLY A  37     -55.216 -10.007  67.977  1.00 92.74           C  
ATOM    592  HA2 GLY A  37     -54.250  -9.923  68.474  1.00 92.74           H  
ATOM    593  HA3 GLY A  37     -55.350 -11.049  67.686  1.00 92.74           H  
ATOM    594  C   GLY A  37     -55.159  -9.180  66.693  1.00 92.74           C  
ATOM    595  O   GLY A  37     -56.020  -8.335  66.446  1.00 92.74           O  
ATOM    596  N   ASP A  38     -54.138  -9.428  65.879  1.00 91.77           N  
ATOM    597  H   ASP A  38     -53.513 -10.187  66.111  1.00 91.77           H  
ATOM    598  CA  ASP A  38     -53.786  -8.698  64.648  1.00 91.77           C  
ATOM    599  HA  ASP A  38     -54.407  -7.805  64.579  1.00 91.77           H  
ATOM    600  C   ASP A  38     -54.041  -9.495  63.353  1.00 91.77           C  
ATOM    601  CB  ASP A  38     -52.322  -8.228  64.747  1.00 91.77           C  
ATOM    602  HB2 ASP A  38     -52.247  -7.517  65.570  1.00 91.77           H  
ATOM    603  HB3 ASP A  38     -52.054  -7.698  63.833  1.00 91.77           H  
ATOM    604  O   ASP A  38     -53.867  -8.970  62.256  1.00 91.77           O  
ATOM    605  CG  ASP A  38     -51.305  -9.351  64.987  1.00 91.77           C  
ATOM    606  OD1 ASP A  38     -51.722 -10.527  65.066  1.00 91.77           O  
ATOM    607  OD2 ASP A  38     -50.113  -9.021  65.146  1.00 91.77           O  
ATOM    608  N   ALA A  39     -54.498 -10.741  63.480  1.00 85.87           N  
ATOM    609  H   ALA A  39     -54.521 -11.122  64.415  1.00 85.87           H  
ATOM    610  CA  ALA A  39     -54.842 -11.648  62.386  1.00 85.87           C  
ATOM    611  HA  ALA A  39     -54.027 -11.694  61.663  1.00 85.87           H  
ATOM    612  C   ALA A  39     -56.122 -11.298  61.606  1.00 85.87           C  
ATOM    613  CB  ALA A  39     -55.022 -13.007  63.052  1.00 85.87           C  
ATOM    614  HB1 ALA A  39     -54.056 -13.482  63.222  1.00 85.87           H  
ATOM    615  HB2 ALA A  39     -55.678 -13.622  62.435  1.00 85.87           H  
ATOM    616  HB3 ALA A  39     -55.546 -12.882  64.000  1.00 85.87           H  
ATOM    617  O   ALA A  39     -56.281 -11.730  60.468  1.00 85.87           O  
ATOM    618  N   GLY A  40     -57.040 -10.553  62.225  1.00 85.49           N  
ATOM    619  H   GLY A  40     -56.847 -10.326  63.190  1.00 85.49           H  
ATOM    620  CA  GLY A  40     -58.425 -10.439  61.770  1.00 85.49           C  
ATOM    621  HA2 GLY A  40     -58.797  -9.448  62.027  1.00 85.49           H  
ATOM    622  HA3 GLY A  40     -58.481 -10.557  60.688  1.00 85.49           H  
ATOM    623  C   GLY A  40     -59.328 -11.500  62.413  1.00 85.49           C  
ATOM    624  O   GLY A  40     -58.932 -12.639  62.651  1.00 85.49           O  
ATOM    625  N   ASP A  41     -60.561 -11.104  62.726  1.00 88.74           N  
ATOM    626  H   ASP A  41     -60.833 -10.158  62.500  1.00 88.74           H  
ATOM    627  CA  ASP A  41     -61.565 -11.957  63.372  1.00 88.74           C  
ATOM    628  HA  ASP A  41     -61.064 -12.708  63.982  1.00 88.74           H  
ATOM    629  C   ASP A  41     -62.401 -12.704  62.322  1.00 88.74           C  
ATOM    630  CB  ASP A  41     -62.415 -11.100  64.319  1.00 88.74           C  
ATOM    631  HB2 ASP A  41     -62.944 -10.345  63.737  1.00 88.74           H  
ATOM    632  HB3 ASP A  41     -61.755 -10.576  65.010  1.00 88.74           H  
ATOM    633  O   ASP A  41     -63.554 -12.359  62.055  1.00 88.74           O  
ATOM    634  CG  ASP A  41     -63.431 -11.912  65.130  1.00 88.74           C  
ATOM    635  OD1 ASP A  41     -63.373 -13.162  65.108  1.00 88.74           O  
ATOM    636  OD2 ASP A  41     -64.314 -11.251  65.721  1.00 88.74           O  
ATOM    637  N   ASP A  42     -61.787 -13.683  61.656  1.00 83.05           N  
ATOM    638  H   ASP A  42     -60.796 -13.809  61.805  1.00 83.05           H  
ATOM    639  CA  ASP A  42     -62.458 -14.475  60.616  1.00 83.05           C  
ATOM    640  HA  ASP A  42     -63.158 -13.833  60.081  1.00 83.05           H  
ATOM    641  C   ASP A  42     -63.296 -15.625  61.194  1.00 83.05           C  
ATOM    642  CB  ASP A  42     -61.430 -14.996  59.599  1.00 83.05           C  
ATOM    643  HB2 ASP A  42     -60.588 -15.438  60.131  1.00 83.05           H  
ATOM    644  HB3 ASP A  42     -61.897 -15.781  59.005  1.00 83.05           H  
ATOM    645  O   ASP A  42     -64.256 -16.071  60.560  1.00 83.05           O  
ATOM    646  CG  ASP A  42     -60.928 -13.922  58.624  1.00 83.05           C  
ATOM    647  OD1 ASP A  42     -61.607 -12.875  58.480  1.00 83.05           O  
ATOM    648  OD2 ASP A  42     -59.898 -14.199  57.975  1.00 83.05           O  
ATOM    649  N   LEU A  43     -63.007 -16.093  62.417  1.00 85.49           N  
ATOM    650  H   LEU A  43     -62.294 -15.629  62.962  1.00 85.49           H  
ATOM    651  CA  LEU A  43     -63.817 -17.153  63.025  1.00 85.49           C  
ATOM    652  HA  LEU A  43     -64.036 -17.876  62.240  1.00 85.49           H  
ATOM    653  C   LEU A  43     -65.184 -16.645  63.505  1.00 85.49           C  
ATOM    654  CB  LEU A  43     -63.082 -17.915  64.135  1.00 85.49           C  
ATOM    655  HB2 LEU A  43     -62.929 -17.241  64.978  1.00 85.49           H  
ATOM    656  HB3 LEU A  43     -63.754 -18.706  64.468  1.00 85.49           H  
ATOM    657  O   LEU A  43     -66.093 -17.458  63.684  1.00 85.49           O  
ATOM    658  CG  LEU A  43     -61.755 -18.590  63.757  1.00 85.49           C  
ATOM    659  HG  LEU A  43     -61.049 -17.841  63.397  1.00 85.49           H  
ATOM    660  CD1 LEU A  43     -61.158 -19.277  64.987  1.00 85.49           C  
ATOM    661 HD11 LEU A  43     -60.176 -19.682  64.743  1.00 85.49           H  
ATOM    662 HD12 LEU A  43     -61.810 -20.085  65.318  1.00 85.49           H  
ATOM    663 HD13 LEU A  43     -61.058 -18.558  65.801  1.00 85.49           H  
ATOM    664  CD2 LEU A  43     -61.954 -19.665  62.685  1.00 85.49           C  
ATOM    665 HD21 LEU A  43     -62.695 -20.394  63.013  1.00 85.49           H  
ATOM    666 HD22 LEU A  43     -62.282 -19.202  61.754  1.00 85.49           H  
ATOM    667 HD23 LEU A  43     -61.007 -20.171  62.493  1.00 85.49           H  
ATOM    668  N   LYS A  44     -65.405 -15.323  63.612  1.00 87.39           N  
ATOM    669  H   LYS A  44     -64.616 -14.694  63.598  1.00 87.39           H  
ATOM    670  CA  LYS A  44     -66.750 -14.770  63.859  1.00 87.39           C  
ATOM    671  HA  LYS A  44     -67.068 -15.105  64.847  1.00 87.39           H  
ATOM    672  C   LYS A  44     -67.793 -15.260  62.855  1.00 87.39           C  
ATOM    673  CB  LYS A  44     -66.715 -13.236  63.872  1.00 87.39           C  
ATOM    674  HB2 LYS A  44     -65.854 -12.910  64.456  1.00 87.39           H  
ATOM    675  HB3 LYS A  44     -67.610 -12.869  64.375  1.00 87.39           H  
ATOM    676  O   LYS A  44     -68.956 -15.418  63.215  1.00 87.39           O  
ATOM    677  CG  LYS A  44     -66.665 -12.625  62.464  1.00 87.39           C  
ATOM    678  HG2 LYS A  44     -65.889 -13.122  61.881  1.00 87.39           H  
ATOM    679  HG3 LYS A  44     -67.620 -12.777  61.962  1.00 87.39           H  
ATOM    680  CD  LYS A  44     -66.398 -11.126  62.515  1.00 87.39           C  
ATOM    681  HD2 LYS A  44     -65.501 -10.944  63.107  1.00 87.39           H  
ATOM    682  HD3 LYS A  44     -67.244 -10.615  62.975  1.00 87.39           H  
ATOM    683  CE  LYS A  44     -66.185 -10.653  61.080  1.00 87.39           C  
ATOM    684  HE2 LYS A  44     -65.405 -11.276  60.642  1.00 87.39           H  
ATOM    685  HE3 LYS A  44     -67.101 -10.806  60.509  1.00 87.39           H  
ATOM    686  NZ  LYS A  44     -65.766  -9.240  61.062  1.00 87.39           N  
ATOM    687  HZ1 LYS A  44     -66.456  -8.661  61.520  1.00 87.39           H  
ATOM    688  HZ2 LYS A  44     -64.895  -9.175  61.569  1.00 87.39           H  
ATOM    689  HZ3 LYS A  44     -65.613  -8.938  60.110  1.00 87.39           H  
ATOM    690  N   TYR A  45     -67.396 -15.509  61.602  1.00 86.30           N  
ATOM    691  H   TYR A  45     -66.420 -15.387  61.374  1.00 86.30           H  
ATOM    692  CA  TYR A  45     -68.321 -15.946  60.553  1.00 86.30           C  
ATOM    693  HA  TYR A  45     -69.190 -15.289  60.557  1.00 86.30           H  
ATOM    694  C   TYR A  45     -68.836 -17.365  60.788  1.00 86.30           C  
ATOM    695  CB  TYR A  45     -67.647 -15.856  59.179  1.00 86.30           C  
ATOM    696  HB2 TYR A  45     -68.309 -16.300  58.436  1.00 86.30           H  
ATOM    697  HB3 TYR A  45     -66.732 -16.448  59.191  1.00 86.30           H  
ATOM    698  O   TYR A  45     -69.914 -17.701  60.302  1.00 86.30           O  
ATOM    699  CG  TYR A  45     -67.338 -14.442  58.732  1.00 86.30           C  
ATOM    700  CD1 TYR A  45     -68.385 -13.568  58.377  1.00 86.30           C  
ATOM    701  HD1 TYR A  45     -69.409 -13.909  58.423  1.00 86.30           H  
ATOM    702  CD2 TYR A  45     -66.004 -14.005  58.646  1.00 86.30           C  
ATOM    703  HD2 TYR A  45     -65.194 -14.681  58.876  1.00 86.30           H  
ATOM    704  CE1 TYR A  45     -68.093 -12.257  57.951  1.00 86.30           C  
ATOM    705  HE1 TYR A  45     -68.886 -11.582  57.665  1.00 86.30           H  
ATOM    706  CE2 TYR A  45     -65.704 -12.702  58.219  1.00 86.30           C  
ATOM    707  HE2 TYR A  45     -64.671 -12.397  58.149  1.00 86.30           H  
ATOM    708  OH  TYR A  45     -66.456 -10.566  57.459  1.00 86.30           O  
ATOM    709  HH  TYR A  45     -65.519 -10.504  57.260  1.00 86.30           H  
ATOM    710  CZ  TYR A  45     -66.751 -11.827  57.867  1.00 86.30           C  
ATOM    711  N   VAL A  46     -68.089 -18.181  61.533  1.00 88.48           N  
ATOM    712  H   VAL A  46     -67.234 -17.822  61.934  1.00 88.48           H  
ATOM    713  CA  VAL A  46     -68.460 -19.557  61.883  1.00 88.48           C  
ATOM    714  HA  VAL A  46     -69.296 -19.858  61.251  1.00 88.48           H  
ATOM    715  C   VAL A  46     -68.980 -19.679  63.319  1.00 88.48           C  
ATOM    716  CB  VAL A  46     -67.319 -20.542  61.574  1.00 88.48           C  
ATOM    717  HB  VAL A  46     -67.679 -21.547  61.796  1.00 88.48           H  
ATOM    718  O   VAL A  46     -69.301 -20.776  63.771  1.00 88.48           O  
ATOM    719  CG1 VAL A  46     -66.929 -20.466  60.088  1.00 88.48           C  
ATOM    720 HG11 VAL A  46     -67.814 -20.615  59.470  1.00 88.48           H  
ATOM    721 HG12 VAL A  46     -66.212 -21.255  59.861  1.00 88.48           H  
ATOM    722 HG13 VAL A  46     -66.483 -19.500  59.850  1.00 88.48           H  
ATOM    723  CG2 VAL A  46     -66.051 -20.313  62.399  1.00 88.48           C  
ATOM    724 HG21 VAL A  46     -65.374 -21.157  62.269  1.00 88.48           H  
ATOM    725 HG22 VAL A  46     -65.551 -19.403  62.066  1.00 88.48           H  
ATOM    726 HG23 VAL A  46     -66.297 -20.222  63.457  1.00 88.48           H  
ATOM    727  N   ASN A  47     -69.106 -18.558  64.035  1.00 91.54           N  
ATOM    728  H   ASN A  47     -68.855 -17.677  63.611  1.00 91.54           H  
ATOM    729  CA  ASN A  47     -69.656 -18.538  65.383  1.00 91.54           C  
ATOM    730  HA  ASN A  47     -69.091 -19.253  65.981  1.00 91.54           H  
ATOM    731  C   ASN A  47     -71.130 -18.982  65.373  1.00 91.54           C  
ATOM    732  CB  ASN A  47     -69.466 -17.136  65.988  1.00 91.54           C  
ATOM    733  HB2 ASN A  47     -68.451 -16.795  65.786  1.00 91.54           H  
ATOM    734  HB3 ASN A  47     -70.164 -16.440  65.522  1.00 91.54           H  
ATOM    735  O   ASN A  47     -71.925 -18.548  64.538  1.00 91.54           O  
ATOM    736  CG  ASN A  47     -69.652 -17.106  67.494  1.00 91.54           C  
ATOM    737  ND2 ASN A  47     -69.769 -15.938  68.075  1.00 91.54           N  
ATOM    738 HD21 ASN A  47     -69.646 -15.095  67.531  1.00 91.54           H  
ATOM    739 HD22 ASN A  47     -69.553 -15.914  69.061  1.00 91.54           H  
ATOM    740  OD1 ASN A  47     -69.645 -18.118  68.169  1.00 91.54           O  
ATOM    741  N   ASN A  48     -71.492 -19.837  66.323  1.00 93.17           N  
ATOM    742  H   ASN A  48     -70.779 -20.101  66.987  1.00 93.17           H  
ATOM    743  CA  ASN A  48     -72.767 -20.547  66.457  1.00 93.17           C  
ATOM    744  HA  ASN A  48     -72.666 -21.169  67.346  1.00 93.17           H  
ATOM    745  C   ASN A  48     -73.107 -21.533  65.328  1.00 93.17           C  
ATOM    746  CB  ASN A  48     -73.910 -19.556  66.732  1.00 93.17           C  
ATOM    747  HB2 ASN A  48     -74.808 -20.111  67.001  1.00 93.17           H  
ATOM    748  HB3 ASN A  48     -74.127 -18.985  65.830  1.00 93.17           H  
ATOM    749  O   ASN A  48     -74.216 -22.070  65.313  1.00 93.17           O  
ATOM    750  CG  ASN A  48     -73.589 -18.618  67.873  1.00 93.17           C  
ATOM    751  ND2 ASN A  48     -73.432 -17.345  67.603  1.00 93.17           N  
ATOM    752 HD21 ASN A  48     -73.105 -16.769  68.365  1.00 93.17           H  
ATOM    753 HD22 ASN A  48     -73.411 -17.046  66.638  1.00 93.17           H  
ATOM    754  OD1 ASN A  48     -73.460 -19.019  69.016  1.00 93.17           O  
ATOM    755  N   MET A  49     -72.200 -21.792  64.384  1.00 92.65           N  
ATOM    756  H   MET A  49     -71.286 -21.366  64.441  1.00 92.65           H  
ATOM    757  CA  MET A  49     -72.427 -22.824  63.368  1.00 92.65           C  
ATOM    758  HA  MET A  49     -73.459 -22.764  63.022  1.00 92.65           H  
ATOM    759  C   MET A  49     -72.234 -24.210  63.970  1.00 92.65           C  
ATOM    760  CB  MET A  49     -71.512 -22.623  62.159  1.00 92.65           C  
ATOM    761  HB2 MET A  49     -71.669 -23.438  61.451  1.00 92.65           H  
ATOM    762  HB3 MET A  49     -70.473 -22.654  62.486  1.00 92.65           H  
ATOM    763  O   MET A  49     -71.464 -24.366  64.913  1.00 92.65           O  
ATOM    764  CG  MET A  49     -71.756 -21.302  61.430  1.00 92.65           C  
ATOM    765  HG2 MET A  49     -71.030 -21.267  60.618  1.00 92.65           H  
ATOM    766  HG3 MET A  49     -71.546 -20.468  62.099  1.00 92.65           H  
ATOM    767  SD  MET A  49     -73.408 -21.090  60.706  1.00 92.65           S  
ATOM    768  CE  MET A  49     -74.215 -20.103  61.997  1.00 92.65           C  
ATOM    769  HE1 MET A  49     -74.329 -20.693  62.906  1.00 92.65           H  
ATOM    770  HE2 MET A  49     -73.614 -19.220  62.215  1.00 92.65           H  
ATOM    771  HE3 MET A  49     -75.201 -19.793  61.652  1.00 92.65           H  
ATOM    772  N   MET A  50     -72.916 -25.211  63.414  1.00 94.34           N  
ATOM    773  H   MET A  50     -73.488 -25.006  62.607  1.00 94.34           H  
ATOM    774  CA  MET A  50     -72.788 -26.623  63.789  1.00 94.34           C  
ATOM    775  HA  MET A  50     -72.576 -26.704  64.855  1.00 94.34           H  
ATOM    776  C   MET A  50     -71.640 -27.292  63.024  1.00 94.34           C  
ATOM    777  CB  MET A  50     -74.111 -27.342  63.508  1.00 94.34           C  
ATOM    778  HB2 MET A  50     -73.974 -28.414  63.651  1.00 94.34           H  
ATOM    779  HB3 MET A  50     -74.388 -27.159  62.470  1.00 94.34           H  
ATOM    780  O   MET A  50     -71.293 -26.887  61.912  1.00 94.34           O  
ATOM    781  CG  MET A  50     -75.256 -26.867  64.405  1.00 94.34           C  
ATOM    782  HG2 MET A  50     -75.349 -25.784  64.323  1.00 94.34           H  
ATOM    783  HG3 MET A  50     -75.019 -27.113  65.441  1.00 94.34           H  
ATOM    784  SD  MET A  50     -76.854 -27.607  63.970  1.00 94.34           S  
ATOM    785  CE  MET A  50     -77.907 -26.721  65.146  1.00 94.34           C  
ATOM    786  HE1 MET A  50     -77.841 -25.649  64.960  1.00 94.34           H  
ATOM    787  HE2 MET A  50     -77.573 -26.934  66.161  1.00 94.34           H  
ATOM    788  HE3 MET A  50     -78.940 -27.048  65.027  1.00 94.34           H  
ATOM    789  N   PHE A  51     -71.039 -28.328  63.610  1.00 93.42           N  
ATOM    790  H   PHE A  51     -71.383 -28.661  64.499  1.00 93.42           H  
ATOM    791  CA  PHE A  51     -69.944 -29.052  62.969  1.00 93.42           C  
ATOM    792  HA  PHE A  51     -69.285 -28.325  62.493  1.00 93.42           H  
ATOM    793  C   PHE A  51     -70.478 -30.001  61.891  1.00 93.42           C  
ATOM    794  CB  PHE A  51     -69.121 -29.802  64.019  1.00 93.42           C  
ATOM    795  HB2 PHE A  51     -68.929 -29.137  64.860  1.00 93.42           H  
ATOM    796  HB3 PHE A  51     -69.698 -30.645  64.400  1.00 93.42           H  
ATOM    797  O   PHE A  51     -71.338 -30.845  62.169  1.00 93.42           O  
ATOM    798  CG  PHE A  51     -67.784 -30.289  63.495  1.00 93.42           C  
ATOM    799  CD1 PHE A  51     -67.590 -31.637  63.143  1.00 93.42           C  
ATOM    800  HD1 PHE A  51     -68.403 -32.343  63.229  1.00 93.42           H  
ATOM    801  CD2 PHE A  51     -66.717 -29.382  63.373  1.00 93.42           C  
ATOM    802  HD2 PHE A  51     -66.868 -28.341  63.619  1.00 93.42           H  
ATOM    803  CE1 PHE A  51     -66.325 -32.073  62.707  1.00 93.42           C  
ATOM    804  HE1 PHE A  51     -66.164 -33.115  62.473  1.00 93.42           H  
ATOM    805  CE2 PHE A  51     -65.454 -29.815  62.941  1.00 93.42           C  
ATOM    806  HE2 PHE A  51     -64.635 -29.114  62.872  1.00 93.42           H  
ATOM    807  CZ  PHE A  51     -65.256 -31.165  62.611  1.00 93.42           C  
ATOM    808  HZ  PHE A  51     -64.282 -31.502  62.291  1.00 93.42           H  
ATOM    809  N   SER A  52     -69.955 -29.887  60.670  1.00 92.28           N  
ATOM    810  H   SER A  52     -69.229 -29.201  60.520  1.00 92.28           H  
ATOM    811  CA  SER A  52     -70.294 -30.769  59.545  1.00 92.28           C  
ATOM    812  HA  SER A  52     -71.138 -31.405  59.809  1.00 92.28           H  
ATOM    813  C   SER A  52     -69.116 -31.658  59.178  1.00 92.28           C  
ATOM    814  CB  SER A  52     -70.686 -29.973  58.306  1.00 92.28           C  
ATOM    815  HB2 SER A  52     -69.790 -29.514  57.889  1.00 92.28           H  
ATOM    816  HB3 SER A  52     -71.104 -30.649  57.560  1.00 92.28           H  
ATOM    817  O   SER A  52     -67.969 -31.217  59.216  1.00 92.28           O  
ATOM    818  OG  SER A  52     -71.635 -28.985  58.620  1.00 92.28           O  
ATOM    819  HG  SER A  52     -71.342 -28.487  59.387  1.00 92.28           H  
ATOM    820  N   THR A  53     -69.402 -32.881  58.750  1.00 91.23           N  
ATOM    821  H   THR A  53     -70.372 -33.157  58.702  1.00 91.23           H  
ATOM    822  CA  THR A  53     -68.431 -33.872  58.262  1.00 91.23           C  
ATOM    823  HA  THR A  53     -67.467 -33.387  58.106  1.00 91.23           H  
ATOM    824  C   THR A  53     -68.908 -34.445  56.924  1.00 91.23           C  
ATOM    825  CB  THR A  53     -68.243 -35.004  59.281  1.00 91.23           C  
ATOM    826  HB  THR A  53     -67.583 -35.760  58.855  1.00 91.23           H  
ATOM    827  O   THR A  53     -70.082 -34.297  56.598  1.00 91.23           O  
ATOM    828  CG2 THR A  53     -67.615 -34.519  60.580  1.00 91.23           C  
ATOM    829 HG21 THR A  53     -66.666 -34.029  60.362  1.00 91.23           H  
ATOM    830 HG22 THR A  53     -68.284 -33.819  61.081  1.00 91.23           H  
ATOM    831 HG23 THR A  53     -67.438 -35.372  61.235  1.00 91.23           H  
ATOM    832  OG1 THR A  53     -69.477 -35.592  59.601  1.00 91.23           O  
ATOM    833  HG1 THR A  53     -69.368 -36.524  59.398  1.00 91.23           H  
ATOM    834  N   PRO A  54     -68.056 -35.085  56.098  1.00 90.38           N  
ATOM    835  CA  PRO A  54     -68.481 -35.615  54.792  1.00 90.38           C  
ATOM    836  HA  PRO A  54     -68.767 -34.774  54.160  1.00 90.38           H  
ATOM    837  C   PRO A  54     -69.657 -36.615  54.842  1.00 90.38           C  
ATOM    838  CB  PRO A  54     -67.228 -36.285  54.219  1.00 90.38           C  
ATOM    839  HB2 PRO A  54     -67.195 -37.332  54.519  1.00 90.38           H  
ATOM    840  HB3 PRO A  54     -67.186 -36.201  53.133  1.00 90.38           H  
ATOM    841  O   PRO A  54     -70.330 -36.858  53.831  1.00 90.38           O  
ATOM    842  CG  PRO A  54     -66.070 -35.541  54.884  1.00 90.38           C  
ATOM    843  HG2 PRO A  54     -65.866 -34.614  54.347  1.00 90.38           H  
ATOM    844  HG3 PRO A  54     -65.171 -36.154  54.938  1.00 90.38           H  
ATOM    845  CD  PRO A  54     -66.616 -35.218  56.271  1.00 90.38           C  
ATOM    846  HD2 PRO A  54     -66.161 -34.299  56.641  1.00 90.38           H  
ATOM    847  HD3 PRO A  54     -66.407 -36.045  56.949  1.00 90.38           H  
ATOM    848  N   ASP A  55     -69.872 -37.227  56.003  1.00 93.66           N  
ATOM    849  H   ASP A  55     -69.236 -37.041  56.766  1.00 93.66           H  
ATOM    850  CA  ASP A  55     -70.953 -38.150  56.333  1.00 93.66           C  
ATOM    851  HA  ASP A  55     -71.308 -38.621  55.416  1.00 93.66           H  
ATOM    852  C   ASP A  55     -72.177 -37.473  56.981  1.00 93.66           C  
ATOM    853  CB  ASP A  55     -70.381 -39.263  57.231  1.00 93.66           C  
ATOM    854  HB2 ASP A  55     -69.597 -39.786  56.684  1.00 93.66           H  
ATOM    855  HB3 ASP A  55     -71.171 -39.984  57.443  1.00 93.66           H  
ATOM    856  O   ASP A  55     -73.261 -38.058  56.942  1.00 93.66           O  
ATOM    857  CG  ASP A  55     -69.796 -38.738  58.548  1.00 93.66           C  
ATOM    858  OD1 ASP A  55     -68.897 -37.867  58.475  1.00 93.66           O  
ATOM    859  OD2 ASP A  55     -70.249 -39.185  59.617  1.00 93.66           O  
ATOM    860  N   ARG A  56     -72.047 -36.248  57.515  1.00 92.20           N  
ATOM    861  H   ARG A  56     -71.152 -35.786  57.442  1.00 92.20           H  
ATOM    862  CA  ARG A  56     -73.129 -35.520  58.196  1.00 92.20           C  
ATOM    863  HA  ARG A  56     -74.078 -35.934  57.855  1.00 92.20           H  
ATOM    864  C   ARG A  56     -73.131 -34.027  57.859  1.00 92.20           C  
ATOM    865  CB  ARG A  56     -73.026 -35.764  59.711  1.00 92.20           C  
ATOM    866  HB2 ARG A  56     -72.154 -35.249  60.114  1.00 92.20           H  
ATOM    867  HB3 ARG A  56     -72.905 -36.833  59.886  1.00 92.20           H  
ATOM    868  O   ARG A  56     -72.248 -33.274  58.273  1.00 92.20           O  
ATOM    869  CG  ARG A  56     -74.297 -35.287  60.430  1.00 92.20           C  
ATOM    870  HG2 ARG A  56     -74.396 -34.205  60.345  1.00 92.20           H  
ATOM    871  HG3 ARG A  56     -75.160 -35.746  59.946  1.00 92.20           H  
ATOM    872  CD  ARG A  56     -74.319 -35.694  61.909  1.00 92.20           C  
ATOM    873  HD2 ARG A  56     -74.075 -36.753  61.991  1.00 92.20           H  
ATOM    874  HD3 ARG A  56     -75.333 -35.543  62.279  1.00 92.20           H  
ATOM    875  NE  ARG A  56     -73.391 -34.899  62.734  1.00 92.20           N  
ATOM    876  HE  ARG A  56     -72.753 -34.289  62.244  1.00 92.20           H  
ATOM    877  NH1 ARG A  56     -74.018 -35.757  64.777  1.00 92.20           N  
ATOM    878 HH11 ARG A  56     -74.662 -36.386  64.318  1.00 92.20           H  
ATOM    879 HH12 ARG A  56     -73.991 -35.720  65.786  1.00 92.20           H  
ATOM    880  NH2 ARG A  56     -72.529 -34.107  64.691  1.00 92.20           N  
ATOM    881 HH21 ARG A  56     -72.515 -34.138  65.700  1.00 92.20           H  
ATOM    882 HH22 ARG A  56     -71.985 -33.427  64.180  1.00 92.20           H  
ATOM    883  CZ  ARG A  56     -73.320 -34.925  64.057  1.00 92.20           C  
ATOM    884  N   ASP A  57     -74.176 -33.601  57.159  1.00 93.05           N  
ATOM    885  H   ASP A  57     -74.885 -34.266  56.887  1.00 93.05           H  
ATOM    886  CA  ASP A  57     -74.346 -32.224  56.703  1.00 93.05           C  
ATOM    887  HA  ASP A  57     -73.355 -31.793  56.560  1.00 93.05           H  
ATOM    888  C   ASP A  57     -75.083 -31.361  57.731  1.00 93.05           C  
ATOM    889  CB  ASP A  57     -75.071 -32.229  55.349  1.00 93.05           C  
ATOM    890  HB2 ASP A  57     -74.655 -33.019  54.724  1.00 93.05           H  
ATOM    891  HB3 ASP A  57     -76.128 -32.449  55.493  1.00 93.05           H  
ATOM    892  O   ASP A  57     -76.267 -31.572  57.982  1.00 93.05           O  
ATOM    893  CG  ASP A  57     -74.913 -30.907  54.602  1.00 93.05           C  
ATOM    894  OD1 ASP A  57     -74.015 -30.132  55.008  1.00 93.05           O  
ATOM    895  OD2 ASP A  57     -75.591 -30.775  53.561  1.00 93.05           O  
ATOM    896  N   ASN A  58     -74.375 -30.403  58.328  1.00 93.58           N  
ATOM    897  H   ASN A  58     -73.424 -30.249  58.025  1.00 93.58           H  
ATOM    898  CA  ASN A  58     -74.917 -29.447  59.294  1.00 93.58           C  
ATOM    899  HA  ASN A  58     -76.006 -29.506  59.288  1.00 93.58           H  
ATOM    900  C   ASN A  58     -74.558 -28.001  58.902  1.00 93.58           C  
ATOM    901  CB  ASN A  58     -74.413 -29.799  60.703  1.00 93.58           C  
ATOM    902  HB2 ASN A  58     -73.324 -29.742  60.716  1.00 93.58           H  
ATOM    903  HB3 ASN A  58     -74.803 -29.058  61.400  1.00 93.58           H  
ATOM    904  O   ASN A  58     -74.496 -27.119  59.763  1.00 93.58           O  
ATOM    905  CG  ASN A  58     -74.868 -31.141  61.237  1.00 93.58           C  
ATOM    906  ND2 ASN A  58     -74.000 -31.850  61.918  1.00 93.58           N  
ATOM    907 HD21 ASN A  58     -73.059 -31.498  62.025  1.00 93.58           H  
ATOM    908 HD22 ASN A  58     -74.384 -32.660  62.384  1.00 93.58           H  
ATOM    909  OD1 ASN A  58     -76.012 -31.546  61.152  1.00 93.58           O  
ATOM    910  N   ASP A  59     -74.243 -27.765  57.625  1.00 90.53           N  
ATOM    911  H   ASP A  59     -74.359 -28.498  56.940  1.00 90.53           H  
ATOM    912  CA  ASP A  59     -73.803 -26.459  57.153  1.00 90.53           C  
ATOM    913  HA  ASP A  59     -73.248 -25.998  57.969  1.00 90.53           H  
ATOM    914  C   ASP A  59     -74.988 -25.514  56.877  1.00 90.53           C  
ATOM    915  CB  ASP A  59     -72.779 -26.608  56.010  1.00 90.53           C  
ATOM    916  HB2 ASP A  59     -72.317 -25.632  55.863  1.00 90.53           H  
ATOM    917  HB3 ASP A  59     -71.999 -27.299  56.330  1.00 90.53           H  
ATOM    918  O   ASP A  59     -76.142 -25.922  56.748  1.00 90.53           O  
ATOM    919  CG  ASP A  59     -73.300 -27.052  54.642  1.00 90.53           C  
ATOM    920  OD1 ASP A  59     -74.285 -26.419  54.210  1.00 90.53           O  
ATOM    921  OD2 ASP A  59     -72.544 -27.771  53.935  1.00 90.53           O  
ATOM    922  N   ALA A  60     -74.722 -24.205  56.828  1.00 88.86           N  
ATOM    923  H   ALA A  60     -73.792 -23.908  57.085  1.00 88.86           H  
ATOM    924  CA  ALA A  60     -75.772 -23.205  56.597  1.00 88.86           C  
ATOM    925  HA  ALA A  60     -76.661 -23.534  57.134  1.00 88.86           H  
ATOM    926  C   ALA A  60     -76.197 -23.060  55.115  1.00 88.86           C  
ATOM    927  CB  ALA A  60     -75.334 -21.875  57.226  1.00 88.86           C  
ATOM    928  HB1 ALA A  60     -76.163 -21.168  57.204  1.00 88.86           H  
ATOM    929  HB2 ALA A  60     -75.040 -22.034  58.264  1.00 88.86           H  
ATOM    930  HB3 ALA A  60     -74.497 -21.448  56.674  1.00 88.86           H  
ATOM    931  O   ALA A  60     -76.939 -22.132  54.767  1.00 88.86           O  
ATOM    932  N   ARG A  61     -75.701 -23.905  54.198  1.00 86.29           N  
ATOM    933  H   ARG A  61     -75.249 -24.754  54.508  1.00 86.29           H  
ATOM    934  CA  ARG A  61     -75.957 -23.771  52.758  1.00 86.29           C  
ATOM    935  HA  ARG A  61     -76.001 -22.705  52.533  1.00 86.29           H  
ATOM    936  C   ARG A  61     -77.301 -24.405  52.391  1.00 86.29           C  
ATOM    937  CB  ARG A  61     -74.795 -24.400  51.974  1.00 86.29           C  
ATOM    938  HB2 ARG A  61     -73.850 -24.150  52.458  1.00 86.29           H  
ATOM    939  HB3 ARG A  61     -74.901 -25.484  51.981  1.00 86.29           H  
ATOM    940  O   ARG A  61     -77.651 -25.491  52.819  1.00 86.29           O  
ATOM    941  CG  ARG A  61     -74.748 -23.921  50.522  1.00 86.29           C  
ATOM    942  HG2 ARG A  61     -75.655 -24.234  50.005  1.00 86.29           H  
ATOM    943  HG3 ARG A  61     -74.674 -22.833  50.498  1.00 86.29           H  
ATOM    944  CD  ARG A  61     -73.530 -24.524  49.825  1.00 86.29           C  
ATOM    945  HD2 ARG A  61     -72.635 -24.142  50.316  1.00 86.29           H  
ATOM    946  HD3 ARG A  61     -73.564 -25.608  49.940  1.00 86.29           H  
ATOM    947  NE  ARG A  61     -73.500 -24.173  48.394  1.00 86.29           N  
ATOM    948  HE  ARG A  61     -74.302 -23.673  48.038  1.00 86.29           H  
ATOM    949  NH1 ARG A  61     -71.647 -25.399  47.844  1.00 86.29           N  
ATOM    950 HH11 ARG A  61     -70.949 -25.698  47.178  1.00 86.29           H  
ATOM    951 HH12 ARG A  61     -71.526 -25.604  48.825  1.00 86.29           H  
ATOM    952  NH2 ARG A  61     -72.746 -24.287  46.251  1.00 86.29           N  
ATOM    953 HH21 ARG A  61     -73.507 -23.691  45.956  1.00 86.29           H  
ATOM    954 HH22 ARG A  61     -72.063 -24.617  45.584  1.00 86.29           H  
ATOM    955  CZ  ARG A  61     -72.636 -24.622  47.506  1.00 86.29           C  
ATOM    956  N   LYS A  62     -78.063 -23.747  51.507  1.00 84.51           N  
ATOM    957  H   LYS A  62     -77.758 -22.825  51.228  1.00 84.51           H  
ATOM    958  CA  LYS A  62     -79.366 -24.272  51.039  1.00 84.51           C  
ATOM    959  HA  LYS A  62     -79.923 -24.630  51.905  1.00 84.51           H  
ATOM    960  C   LYS A  62     -79.254 -25.489  50.112  1.00 84.51           C  
ATOM    961  CB  LYS A  62     -80.173 -23.171  50.339  1.00 84.51           C  
ATOM    962  HB2 LYS A  62     -79.585 -22.753  49.522  1.00 84.51           H  
ATOM    963  HB3 LYS A  62     -81.072 -23.620  49.917  1.00 84.51           H  
ATOM    964  O   LYS A  62     -80.214 -26.239  49.980  1.00 84.51           O  
ATOM    965  CG  LYS A  62     -80.598 -22.054  51.298  1.00 84.51           C  
ATOM    966  HG2 LYS A  62     -81.152 -22.486  52.131  1.00 84.51           H  
ATOM    967  HG3 LYS A  62     -79.715 -21.546  51.685  1.00 84.51           H  
ATOM    968  CD  LYS A  62     -81.488 -21.042  50.568  1.00 84.51           C  
ATOM    969  HD2 LYS A  62     -80.934 -20.620  49.729  1.00 84.51           H  
ATOM    970  HD3 LYS A  62     -82.377 -21.549  50.195  1.00 84.51           H  
ATOM    971  CE  LYS A  62     -81.892 -19.928  51.537  1.00 84.51           C  
ATOM    972  HE2 LYS A  62     -80.987 -19.476  51.942  1.00 84.51           H  
ATOM    973  HE3 LYS A  62     -82.434 -20.375  52.371  1.00 84.51           H  
ATOM    974  NZ  LYS A  62     -82.726 -18.900  50.869  1.00 84.51           N  
ATOM    975  HZ1 LYS A  62     -82.215 -18.474  50.109  1.00 84.51           H  
ATOM    976  HZ2 LYS A  62     -83.572 -19.316  50.506  1.00 84.51           H  
ATOM    977  HZ3 LYS A  62     -82.978 -18.178  51.529  1.00 84.51           H  
ATOM    978  N   GLN A  63     -78.139 -25.627  49.397  1.00 86.97           N  
ATOM    979  H   GLN A  63     -77.359 -25.024  49.615  1.00 86.97           H  
ATOM    980  CA  GLN A  63     -77.916 -26.708  48.440  1.00 86.97           C  
ATOM    981  HA  GLN A  63     -78.404 -27.607  48.818  1.00 86.97           H  
ATOM    982  C   GLN A  63     -76.421 -26.990  48.287  1.00 86.97           C  
ATOM    983  CB  GLN A  63     -78.539 -26.333  47.081  1.00 86.97           C  
ATOM    984  HB2 GLN A  63     -79.571 -26.020  47.241  1.00 86.97           H  
ATOM    985  HB3 GLN A  63     -77.991 -25.500  46.642  1.00 86.97           H  
ATOM    986  O   GLN A  63     -75.645 -26.068  48.031  1.00 86.97           O  
ATOM    987  CG  GLN A  63     -78.547 -27.520  46.105  1.00 86.97           C  
ATOM    988  HG2 GLN A  63     -79.030 -28.369  46.589  1.00 86.97           H  
ATOM    989  HG3 GLN A  63     -77.525 -27.803  45.854  1.00 86.97           H  
ATOM    990  CD  GLN A  63     -79.290 -27.218  44.806  1.00 86.97           C  
ATOM    991  NE2 GLN A  63     -79.755 -28.227  44.104  1.00 86.97           N  
ATOM    992 HE21 GLN A  63     -80.237 -27.980  43.251  1.00 86.97           H  
ATOM    993 HE22 GLN A  63     -79.645 -29.179  44.423  1.00 86.97           H  
ATOM    994  OE1 GLN A  63     -79.460 -26.086  44.387  1.00 86.97           O  
ATOM    995  N   GLY A  64     -76.045 -28.266  48.364  1.00 87.05           N  
ATOM    996  H   GLY A  64     -76.725 -28.920  48.725  1.00 87.05           H  
ATOM    997  CA  GLY A  64     -74.652 -28.720  48.381  1.00 87.05           C  
ATOM    998  HA2 GLY A  64     -73.991 -27.950  47.983  1.00 87.05           H  
ATOM    999  HA3 GLY A  64     -74.559 -29.612  47.763  1.00 87.05           H  
ATOM   1000  C   GLY A  64     -74.198 -29.061  49.798  1.00 87.05           C  
ATOM   1001  O   GLY A  64     -74.921 -28.783  50.738  1.00 87.05           O  
ATOM   1002  N   HIS A  65     -73.020 -29.673  49.915  1.00 90.13           N  
ATOM   1003  H   HIS A  65     -72.473 -29.853  49.085  1.00 90.13           H  
ATOM   1004  CA  HIS A  65     -72.480 -30.152  51.186  1.00 90.13           C  
ATOM   1005  HA  HIS A  65     -73.003 -29.676  52.015  1.00 90.13           H  
ATOM   1006  C   HIS A  65     -70.993 -29.784  51.264  1.00 90.13           C  
ATOM   1007  CB  HIS A  65     -72.741 -31.662  51.262  1.00 90.13           C  
ATOM   1008  HB2 HIS A  65     -72.232 -32.159  50.435  1.00 90.13           H  
ATOM   1009  HB3 HIS A  65     -73.813 -31.825  51.151  1.00 90.13           H  
ATOM   1010  O   HIS A  65     -70.153 -30.323  50.523  1.00 90.13           O  
ATOM   1011  CG  HIS A  65     -72.323 -32.319  52.547  1.00 90.13           C  
ATOM   1012  CD2 HIS A  65     -72.457 -33.649  52.820  1.00 90.13           C  
ATOM   1013  HD2 HIS A  65     -72.861 -34.395  52.151  1.00 90.13           H  
ATOM   1014  ND1 HIS A  65     -71.889 -31.702  53.700  1.00 90.13           N  
ATOM   1015  HD1 HIS A  65     -72.214 -30.791  53.990  1.00 90.13           H  
ATOM   1016  CE1 HIS A  65     -71.693 -32.672  54.612  1.00 90.13           C  
ATOM   1017  HE1 HIS A  65     -71.471 -32.497  55.654  1.00 90.13           H  
ATOM   1018  NE2 HIS A  65     -72.009 -33.875  54.112  1.00 90.13           N  
ATOM   1019  N   CYS A  66     -70.664 -28.809  52.109  1.00 87.44           N  
ATOM   1020  H   CYS A  66     -71.389 -28.412  52.690  1.00 87.44           H  
ATOM   1021  CA  CYS A  66     -69.338 -28.193  52.156  1.00 87.44           C  
ATOM   1022  HA  CYS A  66     -69.073 -27.840  51.159  1.00 87.44           H  
ATOM   1023  C   CYS A  66     -68.267 -29.188  52.598  1.00 87.44           C  
ATOM   1024  CB  CYS A  66     -69.391 -26.990  53.098  1.00 87.44           C  
ATOM   1025  HB2 CYS A  66     -68.419 -26.496  53.108  1.00 87.44           H  
ATOM   1026  HB3 CYS A  66     -69.610 -27.340  54.107  1.00 87.44           H  
ATOM   1027  O   CYS A  66     -67.216 -29.289  51.965  1.00 87.44           O  
ATOM   1028  SG  CYS A  66     -70.663 -25.790  52.647  1.00 87.44           S  
ATOM   1029  N   ALA A  67     -68.576 -29.997  53.613  1.00 87.34           N  
ATOM   1030  H   ALA A  67     -69.459 -29.858  54.083  1.00 87.34           H  
ATOM   1031  CA  ALA A  67     -67.656 -30.991  54.149  1.00 87.34           C  
ATOM   1032  HA  ALA A  67     -66.751 -30.484  54.484  1.00 87.34           H  
ATOM   1033  C   ALA A  67     -67.241 -32.043  53.105  1.00 87.34           C  
ATOM   1034  CB  ALA A  67     -68.322 -31.637  55.362  1.00 87.34           C  
ATOM   1035  HB1 ALA A  67     -68.688 -30.878  56.053  1.00 87.34           H  
ATOM   1036  HB2 ALA A  67     -69.152 -32.265  55.038  1.00 87.34           H  
ATOM   1037  HB3 ALA A  67     -67.591 -32.257  55.881  1.00 87.34           H  
ATOM   1038  O   ALA A  67     -66.085 -32.451  53.068  1.00 87.34           O  
ATOM   1039  N   ARG A  68     -68.143 -32.441  52.193  1.00 86.50           N  
ATOM   1040  H   ARG A  68     -69.083 -32.079  52.272  1.00 86.50           H  
ATOM   1041  CA  ARG A  68     -67.789 -33.314  51.055  1.00 86.50           C  
ATOM   1042  HA  ARG A  68     -67.178 -34.141  51.416  1.00 86.50           H  
ATOM   1043  C   ARG A  68     -66.941 -32.612  50.006  1.00 86.50           C  
ATOM   1044  CB  ARG A  68     -69.043 -33.864  50.371  1.00 86.50           C  
ATOM   1045  HB2 ARG A  68     -68.768 -34.249  49.389  1.00 86.50           H  
ATOM   1046  HB3 ARG A  68     -69.776 -33.068  50.237  1.00 86.50           H  
ATOM   1047  O   ARG A  68     -66.050 -33.239  49.444  1.00 86.50           O  
ATOM   1048  CG  ARG A  68     -69.650 -35.009  51.174  1.00 86.50           C  
ATOM   1049  HG2 ARG A  68     -68.899 -35.781  51.342  1.00 86.50           H  
ATOM   1050  HG3 ARG A  68     -69.995 -34.633  52.137  1.00 86.50           H  
ATOM   1051  CD  ARG A  68     -70.819 -35.609  50.397  1.00 86.50           C  
ATOM   1052  HD2 ARG A  68     -71.538 -34.820  50.176  1.00 86.50           H  
ATOM   1053  HD3 ARG A  68     -70.447 -36.033  49.465  1.00 86.50           H  
ATOM   1054  NE  ARG A  68     -71.465 -36.653  51.198  1.00 86.50           N  
ATOM   1055  HE  ARG A  68     -71.102 -36.778  52.133  1.00 86.50           H  
ATOM   1056  NH1 ARG A  68     -73.141 -37.204  49.733  1.00 86.50           N  
ATOM   1057 HH11 ARG A  68     -73.978 -37.733  49.533  1.00 86.50           H  
ATOM   1058 HH12 ARG A  68     -72.785 -36.511  49.091  1.00 86.50           H  
ATOM   1059  NH2 ARG A  68     -72.999 -38.217  51.728  1.00 86.50           N  
ATOM   1060 HH21 ARG A  68     -72.568 -38.255  52.640  1.00 86.50           H  
ATOM   1061 HH22 ARG A  68     -73.854 -38.727  51.558  1.00 86.50           H  
ATOM   1062  CZ  ARG A  68     -72.530 -37.355  50.877  1.00 86.50           C  
ATOM   1063  N   SER A  69     -67.233 -31.341  49.737  1.00 84.22           N  
ATOM   1064  H   SER A  69     -67.945 -30.891  50.295  1.00 84.22           H  
ATOM   1065  CA  SER A  69     -66.537 -30.562  48.707  1.00 84.22           C  
ATOM   1066  HA  SER A  69     -66.550 -31.118  47.770  1.00 84.22           H  
ATOM   1067  C   SER A  69     -65.072 -30.341  49.085  1.00 84.22           C  
ATOM   1068  CB  SER A  69     -67.241 -29.221  48.470  1.00 84.22           C  
ATOM   1069  HB2 SER A  69     -66.755 -28.706  47.642  1.00 84.22           H  
ATOM   1070  HB3 SER A  69     -67.161 -28.599  49.362  1.00 84.22           H  
ATOM   1071  O   SER A  69     -64.194 -30.616  48.278  1.00 84.22           O  
ATOM   1072  OG  SER A  69     -68.613 -29.422  48.158  1.00 84.22           O  
ATOM   1073  HG  SER A  69     -69.054 -29.764  48.940  1.00 84.22           H  
ATOM   1074  N   TYR A  70     -64.822 -29.950  50.337  1.00 80.63           N  
ATOM   1075  H   TYR A  70     -65.605 -29.721  50.932  1.00 80.63           H  
ATOM   1076  CA  TYR A  70     -63.479 -29.745  50.894  1.00 80.63           C  
ATOM   1077  HA  TYR A  70     -62.798 -29.449  50.096  1.00 80.63           H  
ATOM   1078  C   TYR A  70     -62.876 -31.003  51.537  1.00 80.63           C  
ATOM   1079  CB  TYR A  70     -63.553 -28.607  51.917  1.00 80.63           C  
ATOM   1080  HB2 TYR A  70     -62.580 -28.487  52.393  1.00 80.63           H  
ATOM   1081  HB3 TYR A  70     -64.278 -28.875  52.686  1.00 80.63           H  
ATOM   1082  O   TYR A  70     -61.781 -30.949  52.087  1.00 80.63           O  
ATOM   1083  CG  TYR A  70     -63.936 -27.272  51.323  1.00 80.63           C  
ATOM   1084  CD1 TYR A  70     -63.040 -26.620  50.456  1.00 80.63           C  
ATOM   1085  HD1 TYR A  70     -62.091 -27.076  50.213  1.00 80.63           H  
ATOM   1086  CD2 TYR A  70     -65.173 -26.681  51.641  1.00 80.63           C  
ATOM   1087  HD2 TYR A  70     -65.847 -27.174  52.327  1.00 80.63           H  
ATOM   1088  CE1 TYR A  70     -63.379 -25.373  49.902  1.00 80.63           C  
ATOM   1089  HE1 TYR A  70     -62.685 -24.878  49.239  1.00 80.63           H  
ATOM   1090  CE2 TYR A  70     -65.515 -25.436  51.088  1.00 80.63           C  
ATOM   1091  HE2 TYR A  70     -66.443 -24.952  51.353  1.00 80.63           H  
ATOM   1092  OH  TYR A  70     -64.958 -23.581  49.679  1.00 80.63           O  
ATOM   1093  HH  TYR A  70     -64.230 -23.216  49.170  1.00 80.63           H  
ATOM   1094  CZ  TYR A  70     -64.621 -24.780  50.216  1.00 80.63           C  
ATOM   1095  N   LYS A  71     -63.608 -32.127  51.533  1.00 84.56           N  
ATOM   1096  H   LYS A  71     -64.499 -32.088  51.058  1.00 84.56           H  
ATOM   1097  CA  LYS A  71     -63.218 -33.404  52.160  1.00 84.56           C  
ATOM   1098  HA  LYS A  71     -64.113 -34.020  52.246  1.00 84.56           H  
ATOM   1099  C   LYS A  71     -62.697 -33.242  53.600  1.00 84.56           C  
ATOM   1100  CB  LYS A  71     -62.216 -34.139  51.258  1.00 84.56           C  
ATOM   1101  HB2 LYS A  71     -61.311 -33.536  51.182  1.00 84.56           H  
ATOM   1102  HB3 LYS A  71     -61.951 -35.090  51.720  1.00 84.56           H  
ATOM   1103  O   LYS A  71     -61.750 -33.913  54.000  1.00 84.56           O  
ATOM   1104  CG  LYS A  71     -62.762 -34.422  49.852  1.00 84.56           C  
ATOM   1105  HG2 LYS A  71     -63.602 -35.113  49.914  1.00 84.56           H  
ATOM   1106  HG3 LYS A  71     -63.091 -33.496  49.383  1.00 84.56           H  
ATOM   1107  CD  LYS A  71     -61.643 -35.026  49.004  1.00 84.56           C  
ATOM   1108  HD2 LYS A  71     -60.800 -34.336  49.009  1.00 84.56           H  
ATOM   1109  HD3 LYS A  71     -61.328 -35.978  49.431  1.00 84.56           H  
ATOM   1110  CE  LYS A  71     -62.123 -35.224  47.567  1.00 84.56           C  
ATOM   1111  HE2 LYS A  71     -62.607 -34.301  47.245  1.00 84.56           H  
ATOM   1112  HE3 LYS A  71     -62.862 -36.024  47.543  1.00 84.56           H  
ATOM   1113  NZ  LYS A  71     -60.975 -35.521  46.679  1.00 84.56           N  
ATOM   1114  HZ1 LYS A  71     -60.480 -36.347  46.984  1.00 84.56           H  
ATOM   1115  HZ2 LYS A  71     -61.274 -35.626  45.720  1.00 84.56           H  
ATOM   1116  HZ3 LYS A  71     -60.330 -34.744  46.710  1.00 84.56           H  
ATOM   1117  N   THR A  72     -63.318 -32.357  54.378  1.00 83.27           N  
ATOM   1118  H   THR A  72     -64.153 -31.920  54.014  1.00 83.27           H  
ATOM   1119  CA  THR A  72     -62.875 -31.992  55.732  1.00 83.27           C  
ATOM   1120  HA  THR A  72     -62.285 -32.813  56.138  1.00 83.27           H  
ATOM   1121  C   THR A  72     -64.059 -31.783  56.671  1.00 83.27           C  
ATOM   1122  CB  THR A  72     -61.955 -30.760  55.697  1.00 83.27           C  
ATOM   1123  HB  THR A  72     -61.190 -30.913  54.936  1.00 83.27           H  
ATOM   1124  O   THR A  72     -65.189 -31.591  56.222  1.00 83.27           O  
ATOM   1125  CG2 THR A  72     -62.682 -29.446  55.421  1.00 83.27           C  
ATOM   1126 HG21 THR A  72     -63.352 -29.578  54.571  1.00 83.27           H  
ATOM   1127 HG22 THR A  72     -63.260 -29.142  56.293  1.00 83.27           H  
ATOM   1128 HG23 THR A  72     -61.955 -28.670  55.182  1.00 83.27           H  
ATOM   1129  OG1 THR A  72     -61.329 -30.632  56.950  1.00 83.27           O  
ATOM   1130  HG1 THR A  72     -60.719 -29.892  56.898  1.00 83.27           H  
ATOM   1131  N   GLY A  73     -63.803 -31.833  57.977  1.00 85.81           N  
ATOM   1132  H   GLY A  73     -62.830 -31.851  58.250  1.00 85.81           H  
ATOM   1133  CA  GLY A  73     -64.777 -31.480  59.006  1.00 85.81           C  
ATOM   1134  HA2 GLY A  73     -64.651 -32.125  59.875  1.00 85.81           H  
ATOM   1135  HA3 GLY A  73     -65.782 -31.630  58.611  1.00 85.81           H  
ATOM   1136  C   GLY A  73     -64.604 -30.029  59.448  1.00 85.81           C  
ATOM   1137  O   GLY A  73     -63.490 -29.629  59.783  1.00 85.81           O  
ATOM   1138  N   TRP A  74     -65.680 -29.238  59.451  1.00 89.80           N  
ATOM   1139  H   TRP A  74     -66.580 -29.642  59.237  1.00 89.80           H  
ATOM   1140  CA  TRP A  74     -65.627 -27.837  59.887  1.00 89.80           C  
ATOM   1141  HA  TRP A  74     -64.982 -27.784  60.764  1.00 89.80           H  
ATOM   1142  C   TRP A  74     -66.996 -27.278  60.291  1.00 89.80           C  
ATOM   1143  CB  TRP A  74     -65.007 -26.959  58.785  1.00 89.80           C  
ATOM   1144  HB2 TRP A  74     -65.769 -26.745  58.035  1.00 89.80           H  
ATOM   1145  HB3 TRP A  74     -64.195 -27.496  58.295  1.00 89.80           H  
ATOM   1146  O   TRP A  74     -68.049 -27.813  59.938  1.00 89.80           O  
ATOM   1147  CG  TRP A  74     -64.452 -25.654  59.259  1.00 89.80           C  
ATOM   1148  CD1 TRP A  74     -64.932 -24.428  58.952  1.00 89.80           C  
ATOM   1149  HD1 TRP A  74     -65.786 -24.238  58.318  1.00 89.80           H  
ATOM   1150  CD2 TRP A  74     -63.335 -25.432  60.171  1.00 89.80           C  
ATOM   1151  CE2 TRP A  74     -63.187 -24.027  60.366  1.00 89.80           C  
ATOM   1152  CE3 TRP A  74     -62.449 -26.279  60.871  1.00 89.80           C  
ATOM   1153  HE3 TRP A  74     -62.525 -27.349  60.739  1.00 89.80           H  
ATOM   1154  NE1 TRP A  74     -64.188 -23.465  59.604  1.00 89.80           N  
ATOM   1155  HE1 TRP A  74     -64.411 -22.480  59.582  1.00 89.80           H  
ATOM   1156  CH2 TRP A  74     -61.335 -24.354  61.885  1.00 89.80           C  
ATOM   1157  HH2 TRP A  74     -60.565 -23.954  62.528  1.00 89.80           H  
ATOM   1158  CZ2 TRP A  74     -62.203 -23.485  61.204  1.00 89.80           C  
ATOM   1159  HZ2 TRP A  74     -62.113 -22.415  61.321  1.00 89.80           H  
ATOM   1160  CZ3 TRP A  74     -61.462 -25.746  61.722  1.00 89.80           C  
ATOM   1161  HZ3 TRP A  74     -60.785 -26.410  62.240  1.00 89.80           H  
ATOM   1162  N   TRP A  75     -66.972 -26.150  60.999  1.00 90.76           N  
ATOM   1163  H   TRP A  75     -66.067 -25.769  61.236  1.00 90.76           H  
ATOM   1164  CA  TRP A  75     -68.133 -25.305  61.278  1.00 90.76           C  
ATOM   1165  HA  TRP A  75     -69.011 -25.927  61.457  1.00 90.76           H  
ATOM   1166  C   TRP A  75     -68.425 -24.405  60.069  1.00 90.76           C  
ATOM   1167  CB  TRP A  75     -67.844 -24.503  62.552  1.00 90.76           C  
ATOM   1168  HB2 TRP A  75     -68.656 -23.797  62.722  1.00 90.76           H  
ATOM   1169  HB3 TRP A  75     -66.930 -23.924  62.418  1.00 90.76           H  
ATOM   1170  O   TRP A  75     -67.971 -23.268  60.006  1.00 90.76           O  
ATOM   1171  CG  TRP A  75     -67.701 -25.336  63.782  1.00 90.76           C  
ATOM   1172  CD1 TRP A  75     -68.725 -25.830  64.503  1.00 90.76           C  
ATOM   1173  HD1 TRP A  75     -69.768 -25.688  64.260  1.00 90.76           H  
ATOM   1174  CD2 TRP A  75     -66.493 -25.855  64.413  1.00 90.76           C  
ATOM   1175  CE2 TRP A  75     -66.877 -26.621  65.555  1.00 90.76           C  
ATOM   1176  CE3 TRP A  75     -65.117 -25.802  64.108  1.00 90.76           C  
ATOM   1177  HE3 TRP A  75     -64.782 -25.236  63.251  1.00 90.76           H  
ATOM   1178  NE1 TRP A  75     -68.247 -26.550  65.571  1.00 90.76           N  
ATOM   1179  HE1 TRP A  75     -68.846 -26.979  66.262  1.00 90.76           H  
ATOM   1180  CH2 TRP A  75     -64.591 -27.215  66.035  1.00 90.76           C  
ATOM   1181  HH2 TRP A  75     -63.860 -27.733  66.639  1.00 90.76           H  
ATOM   1182  CZ2 TRP A  75     -65.953 -27.285  66.367  1.00 90.76           C  
ATOM   1183  HZ2 TRP A  75     -66.294 -27.860  67.215  1.00 90.76           H  
ATOM   1184  CZ3 TRP A  75     -64.177 -26.479  64.908  1.00 90.76           C  
ATOM   1185  HZ3 TRP A  75     -63.129 -26.431  64.655  1.00 90.76           H  
ATOM   1186  N   PHE A  76     -69.114 -24.916  59.048  1.00 88.73           N  
ATOM   1187  H   PHE A  76     -69.463 -25.860  59.124  1.00 88.73           H  
ATOM   1188  CA  PHE A  76     -69.312 -24.178  57.793  1.00 88.73           C  
ATOM   1189  HA  PHE A  76     -68.421 -23.583  57.594  1.00 88.73           H  
ATOM   1190  C   PHE A  76     -70.514 -23.222  57.843  1.00 88.73           C  
ATOM   1191  CB  PHE A  76     -69.477 -25.150  56.621  1.00 88.73           C  
ATOM   1192  HB2 PHE A  76     -70.327 -25.794  56.846  1.00 88.73           H  
ATOM   1193  HB3 PHE A  76     -69.722 -24.582  55.724  1.00 88.73           H  
ATOM   1194  O   PHE A  76     -71.658 -23.648  58.000  1.00 88.73           O  
ATOM   1195  CG  PHE A  76     -68.289 -26.034  56.311  1.00 88.73           C  
ATOM   1196  CD1 PHE A  76     -67.216 -25.566  55.529  1.00 88.73           C  
ATOM   1197  HD1 PHE A  76     -67.197 -24.542  55.186  1.00 88.73           H  
ATOM   1198  CD2 PHE A  76     -68.290 -27.361  56.766  1.00 88.73           C  
ATOM   1199  HD2 PHE A  76     -69.103 -27.696  57.394  1.00 88.73           H  
ATOM   1200  CE1 PHE A  76     -66.169 -26.443  55.188  1.00 88.73           C  
ATOM   1201  HE1 PHE A  76     -65.335 -26.106  54.590  1.00 88.73           H  
ATOM   1202  CE2 PHE A  76     -67.243 -28.235  56.430  1.00 88.73           C  
ATOM   1203  HE2 PHE A  76     -67.232 -29.246  56.809  1.00 88.73           H  
ATOM   1204  CZ  PHE A  76     -66.188 -27.777  55.627  1.00 88.73           C  
ATOM   1205  HZ  PHE A  76     -65.378 -28.444  55.372  1.00 88.73           H  
ATOM   1206  N   ASN A  77     -70.276 -21.939  57.557  1.00 88.04           N  
ATOM   1207  H   ASN A  77     -69.317 -21.632  57.473  1.00 88.04           H  
ATOM   1208  CA  ASN A  77     -71.333 -20.976  57.239  1.00 88.04           C  
ATOM   1209  HA  ASN A  77     -72.290 -21.350  57.604  1.00 88.04           H  
ATOM   1210  C   ASN A  77     -71.435 -20.806  55.713  1.00 88.04           C  
ATOM   1211  CB  ASN A  77     -71.058 -19.655  57.972  1.00 88.04           C  
ATOM   1212  HB2 ASN A  77     -70.879 -19.854  59.029  1.00 88.04           H  
ATOM   1213  HB3 ASN A  77     -70.166 -19.176  57.566  1.00 88.04           H  
ATOM   1214  O   ASN A  77     -70.692 -20.030  55.114  1.00 88.04           O  
ATOM   1215  CG  ASN A  77     -72.220 -18.682  57.877  1.00 88.04           C  
ATOM   1216  ND2 ASN A  77     -72.130 -17.574  58.568  1.00 88.04           N  
ATOM   1217 HD21 ASN A  77     -71.358 -17.476  59.211  1.00 88.04           H  
ATOM   1218 HD22 ASN A  77     -72.933 -16.962  58.566  1.00 88.04           H  
ATOM   1219  OD1 ASN A  77     -73.215 -18.897  57.202  1.00 88.04           O  
ATOM   1220  N   GLY A  78     -72.285 -21.592  55.046  1.00 82.71           N  
ATOM   1221  H   GLY A  78     -72.868 -22.226  55.574  1.00 82.71           H  
ATOM   1222  CA  GLY A  78     -72.484 -21.483  53.594  1.00 82.71           C  
ATOM   1223  HA2 GLY A  78     -73.297 -22.149  53.306  1.00 82.71           H  
ATOM   1224  HA3 GLY A  78     -72.778 -20.461  53.355  1.00 82.71           H  
ATOM   1225  C   GLY A  78     -71.251 -21.832  52.741  1.00 82.71           C  
ATOM   1226  O   GLY A  78     -71.084 -21.267  51.666  1.00 82.71           O  
ATOM   1227  N   CYS A  79     -70.394 -22.749  53.209  1.00 79.09           N  
ATOM   1228  H   CYS A  79     -70.659 -23.209  54.068  1.00 79.09           H  
ATOM   1229  CA  CYS A  79     -69.075 -23.109  52.648  1.00 79.09           C  
ATOM   1230  HA  CYS A  79     -68.710 -23.948  53.240  1.00 79.09           H  
ATOM   1231  C   CYS A  79     -67.978 -22.053  52.801  1.00 79.09           C  
ATOM   1232  CB  CYS A  79     -69.152 -23.603  51.189  1.00 79.09           C  
ATOM   1233  HB2 CYS A  79     -69.532 -22.794  50.565  1.00 79.09           H  
ATOM   1234  HB3 CYS A  79     -68.138 -23.789  50.837  1.00 79.09           H  
ATOM   1235  O   CYS A  79     -66.868 -22.282  52.325  1.00 79.09           O  
ATOM   1236  SG  CYS A  79     -70.113 -25.093  50.834  1.00 79.09           S  
ATOM   1237  N   HIS A  80     -68.225 -20.944  53.502  1.00 67.59           N  
ATOM   1238  H   HIS A  80     -69.148 -20.755  53.867  1.00 67.59           H  
ATOM   1239  CA  HIS A  80     -67.123 -20.101  53.940  1.00 67.59           C  
ATOM   1240  HA  HIS A  80     -66.491 -19.871  53.082  1.00 67.59           H  
ATOM   1241  C   HIS A  80     -66.282 -20.883  54.947  1.00 67.59           C  
ATOM   1242  CB  HIS A  80     -67.625 -18.772  54.510  1.00 67.59           C  
ATOM   1243  HB2 HIS A  80     -66.798 -18.276  55.019  1.00 67.59           H  
ATOM   1244  HB3 HIS A  80     -68.407 -18.945  55.249  1.00 67.59           H  
ATOM   1245  O   HIS A  80     -66.687 -21.107  56.088  1.00 67.59           O  
ATOM   1246  CG  HIS A  80     -68.119 -17.849  53.429  1.00 67.59           C  
ATOM   1247  CD2 HIS A  80     -69.419 -17.580  53.097  1.00 67.59           C  
ATOM   1248  HD2 HIS A  80     -70.294 -17.992  53.577  1.00 67.59           H  
ATOM   1249  ND1 HIS A  80     -67.321 -17.132  52.568  1.00 67.59           N  
ATOM   1250  HD1 HIS A  80     -66.311 -17.104  52.575  1.00 67.59           H  
ATOM   1251  CE1 HIS A  80     -68.120 -16.442  51.739  1.00 67.59           C  
ATOM   1252  HE1 HIS A  80     -67.779 -15.778  50.959  1.00 67.59           H  
ATOM   1253  NE2 HIS A  80     -69.410 -16.680  52.022  1.00 67.59           N  
ATOM   1254  N   VAL A  81     -65.115 -21.330  54.499  1.00 59.09           N  
ATOM   1255  H   VAL A  81     -64.894 -21.216  53.521  1.00 59.09           H  
ATOM   1256  CA  VAL A  81     -64.066 -21.822  55.380  1.00 59.09           C  
ATOM   1257  HA  VAL A  81     -64.525 -22.198  56.294  1.00 59.09           H  
ATOM   1258  C   VAL A  81     -63.239 -20.597  55.718  1.00 59.09           C  
ATOM   1259  CB  VAL A  81     -63.228 -22.957  54.747  1.00 59.09           C  
ATOM   1260  HB  VAL A  81     -62.351 -22.553  54.242  1.00 59.09           H  
ATOM   1261  O   VAL A  81     -62.671 -19.981  54.819  1.00 59.09           O  
ATOM   1262  CG1 VAL A  81     -62.770 -23.881  55.878  1.00 59.09           C  
ATOM   1263 HG11 VAL A  81     -62.383 -24.812  55.464  1.00 59.09           H  
ATOM   1264 HG12 VAL A  81     -62.001 -23.393  56.476  1.00 59.09           H  
ATOM   1265 HG13 VAL A  81     -63.611 -24.154  56.515  1.00 59.09           H  
ATOM   1266  CG2 VAL A  81     -64.019 -23.783  53.724  1.00 59.09           C  
ATOM   1267 HG21 VAL A  81     -64.161 -23.200  52.815  1.00 59.09           H  
ATOM   1268 HG22 VAL A  81     -64.998 -24.041  54.130  1.00 59.09           H  
ATOM   1269 HG23 VAL A  81     -63.470 -24.685  53.454  1.00 59.09           H  
ATOM   1270  N   GLY A  82     -63.241 -20.172  56.980  1.00 57.81           N  
ATOM   1271  H   GLY A  82     -63.775 -20.678  57.672  1.00 57.81           H  
ATOM   1272  CA  GLY A  82     -62.335 -19.118  57.426  1.00 57.81           C  
ATOM   1273  HA2 GLY A  82     -62.524 -18.194  56.878  1.00 57.81           H  
ATOM   1274  HA3 GLY A  82     -62.464 -18.931  58.492  1.00 57.81           H  
ATOM   1275  C   GLY A  82     -60.907 -19.589  57.177  1.00 57.81           C  
ATOM   1276  O   GLY A  82     -60.449 -20.443  57.917  1.00 57.81           O  
ATOM   1277  N   LEU A  83     -60.309 -19.124  56.073  1.00 56.50           N  
ATOM   1278  H   LEU A  83     -60.935 -18.598  55.480  1.00 56.50           H  
ATOM   1279  CA  LEU A  83     -58.913 -19.119  55.598  1.00 56.50           C  
ATOM   1280  HA  LEU A  83     -58.999 -19.160  54.512  1.00 56.50           H  
ATOM   1281  C   LEU A  83     -57.937 -20.285  55.922  1.00 56.50           C  
ATOM   1282  CB  LEU A  83     -58.307 -17.742  55.952  1.00 56.50           C  
ATOM   1283  HB2 LEU A  83     -59.092 -17.028  56.201  1.00 56.50           H  
ATOM   1284  HB3 LEU A  83     -57.698 -17.862  56.848  1.00 56.50           H  
ATOM   1285  O   LEU A  83     -56.776 -20.206  55.538  1.00 56.50           O  
ATOM   1286  CG  LEU A  83     -57.447 -17.128  54.829  1.00 56.50           C  
ATOM   1287  HG  LEU A  83     -56.789 -17.884  54.401  1.00 56.50           H  
ATOM   1288  CD1 LEU A  83     -58.311 -16.537  53.708  1.00 56.50           C  
ATOM   1289 HD11 LEU A  83     -58.956 -15.757  54.112  1.00 56.50           H  
ATOM   1290 HD12 LEU A  83     -58.923 -17.315  53.253  1.00 56.50           H  
ATOM   1291 HD13 LEU A  83     -57.667 -16.107  52.941  1.00 56.50           H  
ATOM   1292  CD2 LEU A  83     -56.579 -16.007  55.397  1.00 56.50           C  
ATOM   1293 HD21 LEU A  83     -55.977 -15.563  54.606  1.00 56.50           H  
ATOM   1294 HD22 LEU A  83     -57.208 -15.242  55.851  1.00 56.50           H  
ATOM   1295 HD23 LEU A  83     -55.914 -16.413  56.159  1.00 56.50           H  
ATOM   1296  N   LEU A  84     -58.346 -21.369  56.583  1.00 55.46           N  
ATOM   1297  H   LEU A  84     -59.300 -21.355  56.915  1.00 55.46           H  
ATOM   1298  CA  LEU A  84     -57.441 -22.333  57.229  1.00 55.46           C  
ATOM   1299  HA  LEU A  84     -56.429 -21.928  57.214  1.00 55.46           H  
ATOM   1300  C   LEU A  84     -57.320 -23.690  56.510  1.00 55.46           C  
ATOM   1301  CB  LEU A  84     -57.856 -22.500  58.708  1.00 55.46           C  
ATOM   1302  HB2 LEU A  84     -58.903 -22.800  58.735  1.00 55.46           H  
ATOM   1303  HB3 LEU A  84     -57.275 -23.308  59.154  1.00 55.46           H  
ATOM   1304  O   LEU A  84     -56.724 -24.612  57.061  1.00 55.46           O  
ATOM   1305  CG  LEU A  84     -57.670 -21.252  59.596  1.00 55.46           C  
ATOM   1306  HG  LEU A  84     -58.176 -20.395  59.152  1.00 55.46           H  
ATOM   1307  CD1 LEU A  84     -58.287 -21.516  60.972  1.00 55.46           C  
ATOM   1308 HD11 LEU A  84     -57.789 -22.360  61.449  1.00 55.46           H  
ATOM   1309 HD12 LEU A  84     -58.181 -20.628  61.595  1.00 55.46           H  
ATOM   1310 HD13 LEU A  84     -59.348 -21.738  60.854  1.00 55.46           H  
ATOM   1311  CD2 LEU A  84     -56.197 -20.890  59.797  1.00 55.46           C  
ATOM   1312 HD21 LEU A  84     -55.649 -21.738  60.207  1.00 55.46           H  
ATOM   1313 HD22 LEU A  84     -56.115 -20.041  60.477  1.00 55.46           H  
ATOM   1314 HD23 LEU A  84     -55.753 -20.598  58.845  1.00 55.46           H  
ATOM   1315  N   THR A  85     -57.869 -23.861  55.303  1.00 59.33           N  
ATOM   1316  H   THR A  85     -58.330 -23.082  54.855  1.00 59.33           H  
ATOM   1317  CA  THR A  85     -57.725 -25.134  54.568  1.00 59.33           C  
ATOM   1318  HA  THR A  85     -57.611 -25.937  55.296  1.00 59.33           H  
ATOM   1319  C   THR A  85     -56.486 -25.162  53.680  1.00 59.33           C  
ATOM   1320  CB  THR A  85     -58.956 -25.501  53.737  1.00 59.33           C  
ATOM   1321  HB  THR A  85     -58.722 -26.360  53.109  1.00 59.33           H  
ATOM   1322  O   THR A  85     -56.308 -24.295  52.823  1.00 59.33           O  
ATOM   1323  CG2 THR A  85     -60.122 -25.870  54.643  1.00 59.33           C  
ATOM   1324 HG21 THR A  85     -59.907 -26.812  55.148  1.00 59.33           H  
ATOM   1325 HG22 THR A  85     -61.022 -25.988  54.039  1.00 59.33           H  
ATOM   1326 HG23 THR A  85     -60.257 -25.090  55.392  1.00 59.33           H  
ATOM   1327  OG1 THR A  85     -59.333 -24.427  52.912  1.00 59.33           O  
ATOM   1328  HG1 THR A  85     -58.531 -24.102  52.498  1.00 59.33           H  
ATOM   1329  N   ASP A  86     -55.709 -26.233  53.839  1.00 63.29           N  
ATOM   1330  H   ASP A  86     -55.929 -26.846  54.611  1.00 63.29           H  
ATOM   1331  CA  ASP A  86     -54.482 -26.590  53.110  1.00 63.29           C  
ATOM   1332  HA  ASP A  86     -53.671 -25.927  53.410  1.00 63.29           H  
ATOM   1333  C   ASP A  86     -54.608 -26.521  51.574  1.00 63.29           C  
ATOM   1334  CB  ASP A  86     -54.147 -28.021  53.570  1.00 63.29           C  
ATOM   1335  HB2 ASP A  86     -54.954 -28.687  53.265  1.00 63.29           H  
ATOM   1336  HB3 ASP A  86     -54.097 -28.037  54.659  1.00 63.29           H  
ATOM   1337  O   ASP A  86     -53.684 -26.102  50.880  1.00 63.29           O  
ATOM   1338  CG  ASP A  86     -52.820 -28.555  53.034  1.00 63.29           C  
ATOM   1339  OD1 ASP A  86     -51.862 -27.757  52.987  1.00 63.29           O  
ATOM   1340  OD2 ASP A  86     -52.787 -29.767  52.723  1.00 63.29           O  
ATOM   1341  N   GLU A  87     -55.779 -26.850  51.021  1.00 65.06           N  
ATOM   1342  H   GLU A  87     -56.500 -27.217  51.627  1.00 65.06           H  
ATOM   1343  CA  GLU A  87     -55.983 -26.937  49.569  1.00 65.06           C  
ATOM   1344  HA  GLU A  87     -55.195 -27.566  49.153  1.00 65.06           H  
ATOM   1345  C   GLU A  87     -55.890 -25.572  48.859  1.00 65.06           C  
ATOM   1346  CB  GLU A  87     -57.330 -27.633  49.315  1.00 65.06           C  
ATOM   1347  HB2 GLU A  87     -58.139 -26.967  49.613  1.00 65.06           H  
ATOM   1348  HB3 GLU A  87     -57.371 -28.525  49.940  1.00 65.06           H  
ATOM   1349  O   GLU A  87     -55.267 -25.464  47.802  1.00 65.06           O  
ATOM   1350  CG  GLU A  87     -57.529 -28.070  47.854  1.00 65.06           C  
ATOM   1351  HG2 GLU A  87     -56.648 -28.628  47.537  1.00 65.06           H  
ATOM   1352  HG3 GLU A  87     -57.613 -27.183  47.227  1.00 65.06           H  
ATOM   1353  CD  GLU A  87     -58.781 -28.950  47.663  1.00 65.06           C  
ATOM   1354  OE1 GLU A  87     -58.836 -29.679  46.645  1.00 65.06           O  
ATOM   1355  OE2 GLU A  87     -59.688 -28.898  48.527  1.00 65.06           O  
ATOM   1356  N   PHE A  88     -56.442 -24.504  49.451  1.00 65.89           N  
ATOM   1357  H   PHE A  88     -56.847 -24.620  50.369  1.00 65.89           H  
ATOM   1358  CA  PHE A  88     -56.375 -23.165  48.850  1.00 65.89           C  
ATOM   1359  HA  PHE A  88     -56.629 -23.251  47.793  1.00 65.89           H  
ATOM   1360  C   PHE A  88     -54.959 -22.585  48.925  1.00 65.89           C  
ATOM   1361  CB  PHE A  88     -57.395 -22.224  49.509  1.00 65.89           C  
ATOM   1362  HB2 PHE A  88     -58.357 -22.732  49.563  1.00 65.89           H  
ATOM   1363  HB3 PHE A  88     -57.080 -22.007  50.530  1.00 65.89           H  
ATOM   1364  O   PHE A  88     -54.484 -21.981  47.962  1.00 65.89           O  
ATOM   1365  CG  PHE A  88     -57.586 -20.923  48.746  1.00 65.89           C  
ATOM   1366  CD1 PHE A  88     -56.861 -19.767  49.098  1.00 65.89           C  
ATOM   1367  HD1 PHE A  88     -56.164 -19.796  49.922  1.00 65.89           H  
ATOM   1368  CD2 PHE A  88     -58.470 -20.880  47.651  1.00 65.89           C  
ATOM   1369  HD2 PHE A  88     -59.012 -21.768  47.362  1.00 65.89           H  
ATOM   1370  CE1 PHE A  88     -57.024 -18.579  48.362  1.00 65.89           C  
ATOM   1371  HE1 PHE A  88     -56.449 -17.703  48.622  1.00 65.89           H  
ATOM   1372  CE2 PHE A  88     -58.634 -19.692  46.916  1.00 65.89           C  
ATOM   1373  HE2 PHE A  88     -59.299 -19.670  46.066  1.00 65.89           H  
ATOM   1374  CZ  PHE A  88     -57.909 -18.541  47.271  1.00 65.89           C  
ATOM   1375  HZ  PHE A  88     -58.016 -17.634  46.695  1.00 65.89           H  
ATOM   1376  N   TYR A  89     -54.263 -22.809  50.045  1.00 67.92           N  
ATOM   1377  H   TYR A  89     -54.686 -23.364  50.774  1.00 67.92           H  
ATOM   1378  CA  TYR A  89     -52.871 -22.394  50.209  1.00 67.92           C  
ATOM   1379  HA  TYR A  89     -52.795 -21.328  49.991  1.00 67.92           H  
ATOM   1380  C   TYR A  89     -51.956 -23.131  49.224  1.00 67.92           C  
ATOM   1381  CB  TYR A  89     -52.436 -22.621  51.661  1.00 67.92           C  
ATOM   1382  HB2 TYR A  89     -52.494 -23.683  51.898  1.00 67.92           H  
ATOM   1383  HB3 TYR A  89     -53.131 -22.102  52.322  1.00 67.92           H  
ATOM   1384  O   TYR A  89     -51.204 -22.490  48.492  1.00 67.92           O  
ATOM   1385  CG  TYR A  89     -51.035 -22.118  51.948  1.00 67.92           C  
ATOM   1386  CD1 TYR A  89     -49.941 -23.005  51.903  1.00 67.92           C  
ATOM   1387  HD1 TYR A  89     -50.098 -24.049  51.678  1.00 67.92           H  
ATOM   1388  CD2 TYR A  89     -50.827 -20.756  52.240  1.00 67.92           C  
ATOM   1389  HD2 TYR A  89     -51.669 -20.081  52.272  1.00 67.92           H  
ATOM   1390  CE1 TYR A  89     -48.640 -22.530  52.157  1.00 67.92           C  
ATOM   1391  HE1 TYR A  89     -47.797 -23.204  52.126  1.00 67.92           H  
ATOM   1392  CE2 TYR A  89     -49.527 -20.278  52.495  1.00 67.92           C  
ATOM   1393  HE2 TYR A  89     -49.372 -19.234  52.724  1.00 67.92           H  
ATOM   1394  OH  TYR A  89     -47.176 -20.712  52.705  1.00 67.92           O  
ATOM   1395  HH  TYR A  89     -47.175 -19.772  52.897  1.00 67.92           H  
ATOM   1396  CZ  TYR A  89     -48.431 -21.168  52.453  1.00 67.92           C  
ATOM   1397  N   THR A  90     -52.091 -24.458  49.129  1.00 75.56           N  
ATOM   1398  H   THR A  90     -52.712 -24.928  49.771  1.00 75.56           H  
ATOM   1399  CA  THR A  90     -51.328 -25.294  48.191  1.00 75.56           C  
ATOM   1400  HA  THR A  90     -50.264 -25.169  48.393  1.00 75.56           H  
ATOM   1401  C   THR A  90     -51.571 -24.875  46.743  1.00 75.56           C  
ATOM   1402  CB  THR A  90     -51.668 -26.779  48.392  1.00 75.56           C  
ATOM   1403  HB  THR A  90     -52.735 -26.949  48.252  1.00 75.56           H  
ATOM   1404  O   THR A  90     -50.613 -24.668  46.000  1.00 75.56           O  
ATOM   1405  CG2 THR A  90     -50.876 -27.689  47.451  1.00 75.56           C  
ATOM   1406 HG21 THR A  90     -49.810 -27.483  47.547  1.00 75.56           H  
ATOM   1407 HG22 THR A  90     -51.062 -28.731  47.714  1.00 75.56           H  
ATOM   1408 HG23 THR A  90     -51.184 -27.530  46.418  1.00 75.56           H  
ATOM   1409  OG1 THR A  90     -51.292 -27.165  49.689  1.00 75.56           O  
ATOM   1410  HG1 THR A  90     -51.996 -26.981  50.316  1.00 75.56           H  
ATOM   1411  N   SER A  91     -52.832 -24.661  46.346  1.00 78.65           N  
ATOM   1412  H   SER A  91     -53.586 -24.860  46.987  1.00 78.65           H  
ATOM   1413  CA  SER A  91     -53.159 -24.184  44.996  1.00 78.65           C  
ATOM   1414  HA  SER A  91     -52.761 -24.896  44.273  1.00 78.65           H  
ATOM   1415  C   SER A  91     -52.540 -22.817  44.694  1.00 78.65           C  
ATOM   1416  CB  SER A  91     -54.676 -24.105  44.811  1.00 78.65           C  
ATOM   1417  HB2 SER A  91     -55.100 -23.431  45.554  1.00 78.65           H  
ATOM   1418  HB3 SER A  91     -55.110 -25.095  44.949  1.00 78.65           H  
ATOM   1419  O   SER A  91     -52.039 -22.619  43.588  1.00 78.65           O  
ATOM   1420  OG  SER A  91     -54.993 -23.629  43.514  1.00 78.65           O  
ATOM   1421  HG  SER A  91     -54.183 -23.385  43.060  1.00 78.65           H  
ATOM   1422  N   CYS A  92     -52.560 -21.879  45.647  1.00 79.57           N  
ATOM   1423  H   CYS A  92     -53.006 -22.082  46.530  1.00 79.57           H  
ATOM   1424  CA  CYS A  92     -51.936 -20.570  45.461  1.00 79.57           C  
ATOM   1425  HA  CYS A  92     -52.293 -20.134  44.528  1.00 79.57           H  
ATOM   1426  C   CYS A  92     -50.409 -20.674  45.343  1.00 79.57           C  
ATOM   1427  CB  CYS A  92     -52.314 -19.634  46.617  1.00 79.57           C  
ATOM   1428  HB2 CYS A  92     -52.104 -20.118  47.571  1.00 79.57           H  
ATOM   1429  HB3 CYS A  92     -51.710 -18.730  46.544  1.00 79.57           H  
ATOM   1430  O   CYS A  92     -49.827 -20.017  44.485  1.00 79.57           O  
ATOM   1431  SG  CYS A  92     -54.063 -19.161  46.524  1.00 79.57           S  
ATOM   1432  HG  CYS A  92     -54.557 -20.340  46.911  1.00 79.57           H  
ATOM   1433  N   VAL A  93     -49.756 -21.494  46.174  1.00 83.93           N  
ATOM   1434  H   VAL A  93     -50.286 -22.006  46.864  1.00 83.93           H  
ATOM   1435  CA  VAL A  93     -48.295 -21.677  46.140  1.00 83.93           C  
ATOM   1436  HA  VAL A  93     -47.819 -20.699  46.201  1.00 83.93           H  
ATOM   1437  C   VAL A  93     -47.845 -22.288  44.813  1.00 83.93           C  
ATOM   1438  CB  VAL A  93     -47.814 -22.513  47.342  1.00 83.93           C  
ATOM   1439  HB  VAL A  93     -48.416 -23.419  47.418  1.00 83.93           H  
ATOM   1440  O   VAL A  93     -46.910 -21.767  44.213  1.00 83.93           O  
ATOM   1441  CG1 VAL A  93     -46.338 -22.919  47.234  1.00 83.93           C  
ATOM   1442 HG11 VAL A  93     -46.193 -23.605  46.400  1.00 83.93           H  
ATOM   1443 HG12 VAL A  93     -46.023 -23.429  48.144  1.00 83.93           H  
ATOM   1444 HG13 VAL A  93     -45.715 -22.038  47.078  1.00 83.93           H  
ATOM   1445  CG2 VAL A  93     -47.958 -21.709  48.642  1.00 83.93           C  
ATOM   1446 HG21 VAL A  93     -48.986 -21.375  48.781  1.00 83.93           H  
ATOM   1447 HG22 VAL A  93     -47.684 -22.337  49.490  1.00 83.93           H  
ATOM   1448 HG23 VAL A  93     -47.306 -20.836  48.616  1.00 83.93           H  
ATOM   1449  N   VAL A  94     -48.533 -23.322  44.316  1.00 86.98           N  
ATOM   1450  H   VAL A  94     -49.288 -23.712  44.862  1.00 86.98           H  
ATOM   1451  CA  VAL A  94     -48.224 -23.932  43.009  1.00 86.98           C  
ATOM   1452  HA  VAL A  94     -47.176 -24.231  42.996  1.00 86.98           H  
ATOM   1453  C   VAL A  94     -48.400 -22.920  41.875  1.00 86.98           C  
ATOM   1454  CB  VAL A  94     -49.084 -25.188  42.770  1.00 86.98           C  
ATOM   1455  HB  VAL A  94     -50.134 -24.935  42.914  1.00 86.98           H  
ATOM   1456  O   VAL A  94     -47.510 -22.779  41.045  1.00 86.98           O  
ATOM   1457  CG1 VAL A  94     -48.913 -25.764  41.358  1.00 86.98           C  
ATOM   1458 HG11 VAL A  94     -47.859 -25.953  41.151  1.00 86.98           H  
ATOM   1459 HG12 VAL A  94     -49.469 -26.696  41.258  1.00 86.98           H  
ATOM   1460 HG13 VAL A  94     -49.291 -25.070  40.608  1.00 86.98           H  
ATOM   1461  CG2 VAL A  94     -48.706 -26.299  43.761  1.00 86.98           C  
ATOM   1462 HG21 VAL A  94     -47.677 -26.612  43.588  1.00 86.98           H  
ATOM   1463 HG22 VAL A  94     -48.797 -25.949  44.789  1.00 86.98           H  
ATOM   1464 HG23 VAL A  94     -49.369 -27.154  43.625  1.00 86.98           H  
ATOM   1465  N   ALA A  95     -49.492 -22.148  41.873  1.00 85.44           N  
ATOM   1466  H   ALA A  95     -50.205 -22.300  42.571  1.00 85.44           H  
ATOM   1467  CA  ALA A  95     -49.716 -21.126  40.848  1.00 85.44           C  
ATOM   1468  HA  ALA A  95     -49.673 -21.602  39.868  1.00 85.44           H  
ATOM   1469  C   ALA A  95     -48.644 -20.019  40.866  1.00 85.44           C  
ATOM   1470  CB  ALA A  95     -51.118 -20.542  41.052  1.00 85.44           C  
ATOM   1471  HB1 ALA A  95     -51.318 -19.804  40.276  1.00 85.44           H  
ATOM   1472  HB2 ALA A  95     -51.188 -20.067  42.031  1.00 85.44           H  
ATOM   1473  HB3 ALA A  95     -51.859 -21.339  40.983  1.00 85.44           H  
ATOM   1474  O   ALA A  95     -48.239 -19.522  39.814  1.00 85.44           O  
ATOM   1475  N   ILE A  96     -48.171 -19.623  42.054  1.00 88.73           N  
ATOM   1476  H   ILE A  96     -48.545 -20.057  42.886  1.00 88.73           H  
ATOM   1477  CA  ILE A  96     -47.082 -18.648  42.196  1.00 88.73           C  
ATOM   1478  HA  ILE A  96     -47.296 -17.793  41.553  1.00 88.73           H  
ATOM   1479  C   ILE A  96     -45.755 -19.237  41.702  1.00 88.73           C  
ATOM   1480  CB  ILE A  96     -46.992 -18.144  43.655  1.00 88.73           C  
ATOM   1481  HB  ILE A  96     -46.990 -19.008  44.320  1.00 88.73           H  
ATOM   1482  O   ILE A  96     -45.013 -18.533  41.020  1.00 88.73           O  
ATOM   1483  CG1 ILE A  96     -48.215 -17.254  43.985  1.00 88.73           C  
ATOM   1484 HG12 ILE A  96     -49.127 -17.735  43.630  1.00 88.73           H  
ATOM   1485 HG13 ILE A  96     -48.125 -16.306  43.456  1.00 88.73           H  
ATOM   1486  CG2 ILE A  96     -45.697 -17.343  43.901  1.00 88.73           C  
ATOM   1487 HG21 ILE A  96     -44.827 -17.987  43.774  1.00 88.73           H  
ATOM   1488 HG22 ILE A  96     -45.628 -16.513  43.198  1.00 88.73           H  
ATOM   1489 HG23 ILE A  96     -45.663 -16.964  44.923  1.00 88.73           H  
ATOM   1490  CD1 ILE A  96     -48.392 -16.975  45.484  1.00 88.73           C  
ATOM   1491 HD11 ILE A  96     -47.583 -16.349  45.861  1.00 88.73           H  
ATOM   1492 HD12 ILE A  96     -49.335 -16.451  45.640  1.00 88.73           H  
ATOM   1493 HD13 ILE A  96     -48.416 -17.915  46.036  1.00 88.73           H  
ATOM   1494  N   ASP A  97     -45.459 -20.499  42.018  1.00 91.12           N  
ATOM   1495  H   ASP A  97     -46.106 -21.029  42.584  1.00 91.12           H  
ATOM   1496  CA  ASP A  97     -44.236 -21.182  41.579  1.00 91.12           C  
ATOM   1497  HA  ASP A  97     -43.373 -20.579  41.861  1.00 91.12           H  
ATOM   1498  C   ASP A  97     -44.193 -21.367  40.054  1.00 91.12           C  
ATOM   1499  CB  ASP A  97     -44.129 -22.528  42.308  1.00 91.12           C  
ATOM   1500  HB2 ASP A  97     -44.217 -22.358  43.381  1.00 91.12           H  
ATOM   1501  HB3 ASP A  97     -44.946 -23.180  42.001  1.00 91.12           H  
ATOM   1502  O   ASP A  97     -43.183 -21.060  39.415  1.00 91.12           O  
ATOM   1503  CG  ASP A  97     -42.786 -23.205  42.035  1.00 91.12           C  
ATOM   1504  OD1 ASP A  97     -41.762 -22.624  42.463  1.00 91.12           O  
ATOM   1505  OD2 ASP A  97     -42.795 -24.302  41.435  1.00 91.12           O  
ATOM   1506  N   GLU A  98     -45.316 -21.756  39.443  1.00 93.36           N  
ATOM   1507  H   GLU A  98     -46.095 -22.047  40.016  1.00 93.36           H  
ATOM   1508  CA  GLU A  98     -45.461 -21.839  37.985  1.00 93.36           C  
ATOM   1509  HA  GLU A  98     -44.696 -22.504  37.584  1.00 93.36           H  
ATOM   1510  C   GLU A  98     -45.272 -20.469  37.325  1.00 93.36           C  
ATOM   1511  CB  GLU A  98     -46.847 -22.393  37.616  1.00 93.36           C  
ATOM   1512  HB2 GLU A  98     -47.609 -21.861  38.186  1.00 93.36           H  
ATOM   1513  HB3 GLU A  98     -47.019 -22.203  36.557  1.00 93.36           H  
ATOM   1514  O   GLU A  98     -44.543 -20.347  36.336  1.00 93.36           O  
ATOM   1515  CG  GLU A  98     -46.981 -23.905  37.856  1.00 93.36           C  
ATOM   1516  HG2 GLU A  98     -46.797 -24.124  38.908  1.00 93.36           H  
ATOM   1517  HG3 GLU A  98     -46.214 -24.413  37.271  1.00 93.36           H  
ATOM   1518  CD  GLU A  98     -48.362 -24.462  37.458  1.00 93.36           C  
ATOM   1519  OE1 GLU A  98     -48.538 -25.698  37.566  1.00 93.36           O  
ATOM   1520  OE2 GLU A  98     -49.240 -23.674  37.031  1.00 93.36           O  
ATOM   1521  N   LEU A  99     -45.873 -19.416  37.893  1.00 91.61           N  
ATOM   1522  H   LEU A  99     -46.470 -19.579  38.692  1.00 91.61           H  
ATOM   1523  CA  LEU A  99     -45.711 -18.053  37.390  1.00 91.61           C  
ATOM   1524  HA  LEU A  99     -45.972 -18.060  36.331  1.00 91.61           H  
ATOM   1525  C   LEU A  99     -44.257 -17.585  37.505  1.00 91.61           C  
ATOM   1526  CB  LEU A  99     -46.671 -17.111  38.137  1.00 91.61           C  
ATOM   1527  HB2 LEU A  99     -47.690 -17.477  38.010  1.00 91.61           H  
ATOM   1528  HB3 LEU A  99     -46.435 -17.145  39.201  1.00 91.61           H  
ATOM   1529  O   LEU A  99     -43.720 -17.019  36.552  1.00 91.61           O  
ATOM   1530  CG  LEU A  99     -46.602 -15.647  37.662  1.00 91.61           C  
ATOM   1531  HG  LEU A  99     -45.584 -15.272  37.764  1.00 91.61           H  
ATOM   1532  CD1 LEU A  99     -47.045 -15.492  36.205  1.00 91.61           C  
ATOM   1533 HD11 LEU A  99     -48.043 -15.911  36.069  1.00 91.61           H  
ATOM   1534 HD12 LEU A  99     -47.048 -14.438  35.929  1.00 91.61           H  
ATOM   1535 HD13 LEU A  99     -46.346 -16.010  35.548  1.00 91.61           H  
ATOM   1536  CD2 LEU A  99     -47.506 -14.776  38.536  1.00 91.61           C  
ATOM   1537 HD21 LEU A  99     -47.189 -14.855  39.576  1.00 91.61           H  
ATOM   1538 HD22 LEU A  99     -47.430 -13.735  38.221  1.00 91.61           H  
ATOM   1539 HD23 LEU A  99     -48.539 -15.111  38.450  1.00 91.61           H  
ATOM   1540  N   TYR A 100     -43.611 -17.825  38.647  1.00 93.86           N  
ATOM   1541  H   TYR A 100     -44.103 -18.310  39.383  1.00 93.86           H  
ATOM   1542  CA  TYR A 100     -42.213 -17.468  38.868  1.00 93.86           C  
ATOM   1543  HA  TYR A 100     -42.092 -16.400  38.683  1.00 93.86           H  
ATOM   1544  C   TYR A 100     -41.292 -18.206  37.893  1.00 93.86           C  
ATOM   1545  CB  TYR A 100     -41.831 -17.755  40.324  1.00 93.86           C  
ATOM   1546  HB2 TYR A 100     -41.932 -18.821  40.525  1.00 93.86           H  
ATOM   1547  HB3 TYR A 100     -42.525 -17.232  40.981  1.00 93.86           H  
ATOM   1548  O   TYR A 100     -40.483 -17.569  37.219  1.00 93.86           O  
ATOM   1549  CG  TYR A 100     -40.422 -17.312  40.662  1.00 93.86           C  
ATOM   1550  CD1 TYR A 100     -39.369 -18.247  40.680  1.00 93.86           C  
ATOM   1551  HD1 TYR A 100     -39.570 -19.288  40.476  1.00 93.86           H  
ATOM   1552  CD2 TYR A 100     -40.163 -15.953  40.924  1.00 93.86           C  
ATOM   1553  HD2 TYR A 100     -40.976 -15.241  40.898  1.00 93.86           H  
ATOM   1554  CE1 TYR A 100     -38.057 -17.823  40.966  1.00 93.86           C  
ATOM   1555  HE1 TYR A 100     -37.246 -18.536  40.980  1.00 93.86           H  
ATOM   1556  CE2 TYR A 100     -38.853 -15.524  41.208  1.00 93.86           C  
ATOM   1557  HE2 TYR A 100     -38.656 -14.480  41.402  1.00 93.86           H  
ATOM   1558  OH  TYR A 100     -36.531 -16.050  41.499  1.00 93.86           O  
ATOM   1559  HH  TYR A 100     -36.488 -15.096  41.597  1.00 93.86           H  
ATOM   1560  CZ  TYR A 100     -37.797 -16.463  41.228  1.00 93.86           C  
ATOM   1561  N   THR A 101     -41.472 -19.519  37.742  1.00 94.52           N  
ATOM   1562  H   THR A 101     -42.152 -19.980  38.330  1.00 94.52           H  
ATOM   1563  CA  THR A 101     -40.715 -20.344  36.792  1.00 94.52           C  
ATOM   1564  HA  THR A 101     -39.655 -20.274  37.037  1.00 94.52           H  
ATOM   1565  C   THR A 101     -40.901 -19.850  35.359  1.00 94.52           C  
ATOM   1566  CB  THR A 101     -41.132 -21.816  36.912  1.00 94.52           C  
ATOM   1567  HB  THR A 101     -42.199 -21.919  36.709  1.00 94.52           H  
ATOM   1568  O   THR A 101     -39.918 -19.644  34.646  1.00 94.52           O  
ATOM   1569  CG2 THR A 101     -40.343 -22.729  35.972  1.00 94.52           C  
ATOM   1570 HG21 THR A 101     -40.582 -22.502  34.933  1.00 94.52           H  
ATOM   1571 HG22 THR A 101     -40.606 -23.767  36.173  1.00 94.52           H  
ATOM   1572 HG23 THR A 101     -39.274 -22.592  36.139  1.00 94.52           H  
ATOM   1573  OG1 THR A 101     -40.847 -22.263  38.215  1.00 94.52           O  
ATOM   1574  HG1 THR A 101     -41.590 -22.058  38.787  1.00 94.52           H  
ATOM   1575  N   SER A 102     -42.142 -19.565  34.949  1.00 94.77           N  
ATOM   1576  H   SER A 102     -42.913 -19.758  35.572  1.00 94.77           H  
ATOM   1577  CA  SER A 102     -42.435 -18.998  33.628  1.00 94.77           C  
ATOM   1578  HA  SER A 102     -42.051 -19.678  32.867  1.00 94.77           H  
ATOM   1579  C   SER A 102     -41.768 -17.636  33.423  1.00 94.77           C  
ATOM   1580  CB  SER A 102     -43.948 -18.856  33.436  1.00 94.77           C  
ATOM   1581  HB2 SER A 102     -44.420 -19.835  33.521  1.00 94.77           H  
ATOM   1582  HB3 SER A 102     -44.357 -18.206  34.210  1.00 94.77           H  
ATOM   1583  O   SER A 102     -41.255 -17.374  32.335  1.00 94.77           O  
ATOM   1584  OG  SER A 102     -44.238 -18.303  32.164  1.00 94.77           O  
ATOM   1585  HG  SER A 102     -43.417 -18.049  31.737  1.00 94.77           H  
ATOM   1586  N   CYS A 103     -41.758 -16.772  34.442  1.00 93.74           N  
ATOM   1587  H   CYS A 103     -42.212 -17.034  35.305  1.00 93.74           H  
ATOM   1588  CA  CYS A 103     -41.115 -15.462  34.358  1.00 93.74           C  
ATOM   1589  HA  CYS A 103     -41.458 -14.952  33.458  1.00 93.74           H  
ATOM   1590  C   CYS A 103     -39.592 -15.582  34.243  1.00 93.74           C  
ATOM   1591  CB  CYS A 103     -41.495 -14.613  35.579  1.00 93.74           C  
ATOM   1592  HB2 CYS A 103     -41.313 -15.179  36.493  1.00 93.74           H  
ATOM   1593  HB3 CYS A 103     -40.876 -13.716  35.592  1.00 93.74           H  
ATOM   1594  O   CYS A 103     -38.988 -14.864  33.450  1.00 93.74           O  
ATOM   1595  SG  CYS A 103     -43.241 -14.120  35.498  1.00 93.74           S  
ATOM   1596  HG  CYS A 103     -43.732 -15.357  35.616  1.00 93.74           H  
ATOM   1597  N   VAL A 104     -38.968 -16.489  35.001  1.00 95.21           N  
ATOM   1598  H   VAL A 104     -39.520 -17.043  35.641  1.00 95.21           H  
ATOM   1599  CA  VAL A 104     -37.517 -16.719  34.949  1.00 95.21           C  
ATOM   1600  HA  VAL A 104     -37.006 -15.767  35.089  1.00 95.21           H  
ATOM   1601  C   VAL A 104     -37.093 -17.234  33.574  1.00 95.21           C  
ATOM   1602  CB  VAL A 104     -37.071 -17.667  36.080  1.00 95.21           C  
ATOM   1603  HB  VAL A 104     -37.702 -18.556  36.077  1.00 95.21           H  
ATOM   1604  O   VAL A 104     -36.148 -16.692  33.006  1.00 95.21           O  
ATOM   1605  CG1 VAL A 104     -35.608 -18.108  35.938  1.00 95.21           C  
ATOM   1606 HG11 VAL A 104     -34.958 -17.238  35.847  1.00 95.21           H  
ATOM   1607 HG12 VAL A 104     -35.310 -18.694  36.808  1.00 95.21           H  
ATOM   1608 HG13 VAL A 104     -35.485 -18.735  35.055  1.00 95.21           H  
ATOM   1609  CG2 VAL A 104     -37.197 -16.972  37.444  1.00 95.21           C  
ATOM   1610 HG21 VAL A 104     -36.986 -17.689  38.237  1.00 95.21           H  
ATOM   1611 HG22 VAL A 104     -38.206 -16.588  37.590  1.00 95.21           H  
ATOM   1612 HG23 VAL A 104     -36.492 -16.144  37.510  1.00 95.21           H  
ATOM   1613  N   VAL A 105     -37.818 -18.203  33.002  1.00 95.79           N  
ATOM   1614  H   VAL A 105     -38.577 -18.615  33.524  1.00 95.79           H  
ATOM   1615  CA  VAL A 105     -37.539 -18.713  31.645  1.00 95.79           C  
ATOM   1616  HA  VAL A 105     -36.506 -19.056  31.601  1.00 95.79           H  
ATOM   1617  C   VAL A 105     -37.670 -17.602  30.599  1.00 95.79           C  
ATOM   1618  CB  VAL A 105     -38.455 -19.906  31.304  1.00 95.79           C  
ATOM   1619  HB  VAL A 105     -39.492 -19.625  31.489  1.00 95.79           H  
ATOM   1620  O   VAL A 105     -36.773 -17.427  29.781  1.00 95.79           O  
ATOM   1621  CG1 VAL A 105     -38.329 -20.355  29.843  1.00 95.79           C  
ATOM   1622 HG11 VAL A 105     -38.686 -19.580  29.165  1.00 95.79           H  
ATOM   1623 HG12 VAL A 105     -38.931 -21.248  29.668  1.00 95.79           H  
ATOM   1624 HG13 VAL A 105     -37.289 -20.573  29.600  1.00 95.79           H  
ATOM   1625  CG2 VAL A 105     -38.109 -21.117  32.182  1.00 95.79           C  
ATOM   1626 HG21 VAL A 105     -37.087 -21.439  31.980  1.00 95.79           H  
ATOM   1627 HG22 VAL A 105     -38.794 -21.937  31.965  1.00 95.79           H  
ATOM   1628 HG23 VAL A 105     -38.195 -20.864  33.239  1.00 95.79           H  
ATOM   1629  N   ALA A 106     -38.730 -16.791  30.662  1.00 93.72           N  
ATOM   1630  H   ALA A 106     -39.452 -16.977  31.343  1.00 93.72           H  
ATOM   1631  CA  ALA A 106     -38.922 -15.691  29.716  1.00 93.72           C  
ATOM   1632  HA  ALA A 106     -38.911 -16.098  28.704  1.00 93.72           H  
ATOM   1633  C   ALA A 106     -37.806 -14.630  29.795  1.00 93.72           C  
ATOM   1634  CB  ALA A 106     -40.298 -15.069  29.981  1.00 93.72           C  
ATOM   1635  HB1 ALA A 106     -41.071 -15.829  29.867  1.00 93.72           H  
ATOM   1636  HB2 ALA A 106     -40.337 -14.663  30.992  1.00 93.72           H  
ATOM   1637  HB3 ALA A 106     -40.478 -14.269  29.263  1.00 93.72           H  
ATOM   1638  O   ALA A 106     -37.389 -14.084  28.772  1.00 93.72           O  
ATOM   1639  N   ILE A 107     -37.309 -14.330  31.001  1.00 95.03           N  
ATOM   1640  H   ILE A 107     -37.691 -14.805  31.806  1.00 95.03           H  
ATOM   1641  CA  ILE A 107     -36.185 -13.402  31.194  1.00 95.03           C  
ATOM   1642  HA  ILE A 107     -36.386 -12.491  30.631  1.00 95.03           H  
ATOM   1643  C   ILE A 107     -34.890 -13.990  30.621  1.00 95.03           C  
ATOM   1644  CB  ILE A 107     -36.042 -13.027  32.688  1.00 95.03           C  
ATOM   1645  HB  ILE A 107     -36.042 -13.945  33.275  1.00 95.03           H  
ATOM   1646  O   ILE A 107     -34.140 -13.262  29.971  1.00 95.03           O  
ATOM   1647  CG1 ILE A 107     -37.233 -12.145  33.131  1.00 95.03           C  
ATOM   1648 HG12 ILE A 107     -38.166 -12.569  32.760  1.00 95.03           H  
ATOM   1649 HG13 ILE A 107     -37.134 -11.154  32.688  1.00 95.03           H  
ATOM   1650  CG2 ILE A 107     -34.722 -12.278  32.961  1.00 95.03           C  
ATOM   1651 HG21 ILE A 107     -34.657 -11.391  32.331  1.00 95.03           H  
ATOM   1652 HG22 ILE A 107     -34.650 -11.989  34.009  1.00 95.03           H  
ATOM   1653 HG23 ILE A 107     -33.870 -12.925  32.751  1.00 95.03           H  
ATOM   1654  CD1 ILE A 107     -37.363 -12.002  34.653  1.00 95.03           C  
ATOM   1655 HD11 ILE A 107     -37.395 -12.988  35.117  1.00 95.03           H  
ATOM   1656 HD12 ILE A 107     -36.529 -11.432  35.062  1.00 95.03           H  
ATOM   1657 HD13 ILE A 107     -38.289 -11.475  34.885  1.00 95.03           H  
ATOM   1658  N   ASP A 108     -34.632 -15.280  30.841  1.00 96.75           N  
ATOM   1659  H   ASP A 108     -35.287 -15.830  31.378  1.00 96.75           H  
ATOM   1660  CA  ASP A 108     -33.442 -15.965  30.326  1.00 96.75           C  
ATOM   1661  HA  ASP A 108     -32.553 -15.417  30.638  1.00 96.75           H  
ATOM   1662  C   ASP A 108     -33.430 -16.028  28.790  1.00 96.75           C  
ATOM   1663  CB  ASP A 108     -33.369 -17.368  30.939  1.00 96.75           C  
ATOM   1664  HB2 ASP A 108     -34.218 -17.963  30.602  1.00 96.75           H  
ATOM   1665  HB3 ASP A 108     -33.420 -17.288  32.024  1.00 96.75           H  
ATOM   1666  O   ASP A 108     -32.427 -15.689  28.157  1.00 96.75           O  
ATOM   1667  CG  ASP A 108     -32.060 -18.061  30.560  1.00 96.75           C  
ATOM   1668  OD1 ASP A 108     -31.006 -17.567  31.018  1.00 96.75           O  
ATOM   1669  OD2 ASP A 108     -32.124 -19.076  29.832  1.00 96.75           O  
ATOM   1670  N   GLU A 109     -34.570 -16.351  28.174  1.00 97.02           N  
ATOM   1671  H   GLU A 109     -35.342 -16.676  28.738  1.00 97.02           H  
ATOM   1672  CA  GLU A 109     -34.732 -16.332  26.716  1.00 97.02           C  
ATOM   1673  HA  GLU A 109     -33.991 -16.991  26.264  1.00 97.02           H  
ATOM   1674  C   GLU A 109     -34.516 -14.927  26.142  1.00 97.02           C  
ATOM   1675  CB  GLU A 109     -36.134 -16.822  26.327  1.00 97.02           C  
ATOM   1676  HB2 GLU A 109     -36.878 -16.302  26.931  1.00 97.02           H  
ATOM   1677  HB3 GLU A 109     -36.303 -16.570  25.281  1.00 97.02           H  
ATOM   1678  O   GLU A 109     -33.810 -14.761  25.142  1.00 97.02           O  
ATOM   1679  CG  GLU A 109     -36.304 -18.341  26.483  1.00 97.02           C  
ATOM   1680  HG2 GLU A 109     -35.547 -18.834  25.873  1.00 97.02           H  
ATOM   1681  HG3 GLU A 109     -36.133 -18.623  27.522  1.00 97.02           H  
ATOM   1682  CD  GLU A 109     -37.696 -18.835  26.045  1.00 97.02           C  
ATOM   1683  OE1 GLU A 109     -37.895 -20.071  26.049  1.00 97.02           O  
ATOM   1684  OE2 GLU A 109     -38.553 -17.995  25.678  1.00 97.02           O  
ATOM   1685  N   PHE A 110     -35.073 -13.899  26.791  1.00 95.20           N  
ATOM   1686  H   PHE A 110     -35.656 -14.096  27.592  1.00 95.20           H  
ATOM   1687  CA  PHE A 110     -34.874 -12.513  26.378  1.00 95.20           C  
ATOM   1688  HA  PHE A 110     -35.159 -12.421  25.330  1.00 95.20           H  
ATOM   1689  C   PHE A 110     -33.403 -12.099  26.487  1.00 95.20           C  
ATOM   1690  CB  PHE A 110     -35.772 -11.590  27.208  1.00 95.20           C  
ATOM   1691  HB2 PHE A 110     -35.516 -11.684  28.263  1.00 95.20           H  
ATOM   1692  HB3 PHE A 110     -36.808 -11.909  27.091  1.00 95.20           H  
ATOM   1693  O   PHE A 110     -32.848 -11.534  25.544  1.00 95.20           O  
ATOM   1694  CG  PHE A 110     -35.665 -10.136  26.793  1.00 95.20           C  
ATOM   1695  CD1 PHE A 110     -34.870  -9.238  27.530  1.00 95.20           C  
ATOM   1696  HD1 PHE A 110     -34.338  -9.584  28.404  1.00 95.20           H  
ATOM   1697  CD2 PHE A 110     -36.330  -9.692  25.636  1.00 95.20           C  
ATOM   1698  HD2 PHE A 110     -36.924 -10.386  25.059  1.00 95.20           H  
ATOM   1699  CE1 PHE A 110     -34.749  -7.899  27.114  1.00 95.20           C  
ATOM   1700  HE1 PHE A 110     -34.122  -7.218  27.671  1.00 95.20           H  
ATOM   1701  CE2 PHE A 110     -36.208  -8.355  25.219  1.00 95.20           C  
ATOM   1702  HE2 PHE A 110     -36.710  -8.024  24.321  1.00 95.20           H  
ATOM   1703  CZ  PHE A 110     -35.418  -7.458  25.959  1.00 95.20           C  
ATOM   1704  HZ  PHE A 110     -35.310  -6.435  25.630  1.00 95.20           H  
ATOM   1705  N   TYR A 111     -32.749 -12.419  27.606  1.00 96.60           N  
ATOM   1706  H   TYR A 111     -33.245 -12.917  28.331  1.00 96.60           H  
ATOM   1707  CA  TYR A 111     -31.336 -12.114  27.811  1.00 96.60           C  
ATOM   1708  HA  TYR A 111     -31.195 -11.041  27.681  1.00 96.60           H  
ATOM   1709  C   TYR A 111     -30.454 -12.824  26.778  1.00 96.60           C  
ATOM   1710  CB  TYR A 111     -30.933 -12.485  29.242  1.00 96.60           C  
ATOM   1711  HB2 TYR A 111     -31.635 -12.025  29.938  1.00 96.60           H  
ATOM   1712  HB3 TYR A 111     -31.003 -13.565  29.374  1.00 96.60           H  
ATOM   1713  O   TYR A 111     -29.619 -12.182  26.140  1.00 96.60           O  
ATOM   1714  CG  TYR A 111     -29.536 -12.017  29.595  1.00 96.60           C  
ATOM   1715  CD1 TYR A 111     -28.450 -12.912  29.541  1.00 96.60           C  
ATOM   1716  HD1 TYR A 111     -28.616 -13.944  29.269  1.00 96.60           H  
ATOM   1717  CD2 TYR A 111     -29.324 -10.670  29.946  1.00 96.60           C  
ATOM   1718  HD2 TYR A 111     -30.163  -9.990  29.977  1.00 96.60           H  
ATOM   1719  CE1 TYR A 111     -27.152 -12.460  29.846  1.00 96.60           C  
ATOM   1720  HE1 TYR A 111     -26.315 -13.141  29.808  1.00 96.60           H  
ATOM   1721  CE2 TYR A 111     -28.028 -10.214  30.250  1.00 96.60           C  
ATOM   1722  HE2 TYR A 111     -27.869  -9.180  30.517  1.00 96.60           H  
ATOM   1723  OH  TYR A 111     -25.687 -10.674  30.494  1.00 96.60           O  
ATOM   1724  HH  TYR A 111     -25.680  -9.733  30.686  1.00 96.60           H  
ATOM   1725  CZ  TYR A 111     -26.939 -11.112  30.200  1.00 96.60           C  
ATOM   1726  N   THR A 112     -30.694 -14.114  26.539  1.00 96.61           N  
ATOM   1727  H   THR A 112     -31.386 -14.583  27.106  1.00 96.61           H  
ATOM   1728  CA  THR A 112     -29.993 -14.907  25.520  1.00 96.61           C  
ATOM   1729  HA  THR A 112     -28.925 -14.897  25.740  1.00 96.61           H  
ATOM   1730  C   THR A 112     -30.187 -14.315  24.124  1.00 96.61           C  
ATOM   1731  CB  THR A 112     -30.469 -16.367  25.561  1.00 96.61           C  
ATOM   1732  HB  THR A 112     -31.545 -16.418  25.397  1.00 96.61           H  
ATOM   1733  O   THR A 112     -29.212 -14.119  23.397  1.00 96.61           O  
ATOM   1734  CG2 THR A 112     -29.756 -17.242  24.527  1.00 96.61           C  
ATOM   1735 HG21 THR A 112     -30.046 -18.281  24.679  1.00 96.61           H  
ATOM   1736 HG22 THR A 112     -30.040 -16.946  23.517  1.00 96.61           H  
ATOM   1737 HG23 THR A 112     -28.676 -17.153  24.648  1.00 96.61           H  
ATOM   1738  OG1 THR A 112     -30.158 -16.917  26.817  1.00 96.61           O  
ATOM   1739  HG1 THR A 112     -30.886 -16.753  27.421  1.00 96.61           H  
ATOM   1740  N   SER A 113     -31.421 -13.945  23.762  1.00 96.69           N  
ATOM   1741  H   SER A 113     -32.187 -14.138  24.391  1.00 96.69           H  
ATOM   1742  CA  SER A 113     -31.713 -13.279  22.488  1.00 96.69           C  
ATOM   1743  HA  SER A 113     -31.393 -13.930  21.674  1.00 96.69           H  
ATOM   1744  C   SER A 113     -30.972 -11.947  22.350  1.00 96.69           C  
ATOM   1745  CB  SER A 113     -33.218 -13.034  22.348  1.00 96.69           C  
ATOM   1746  HB2 SER A 113     -33.754 -13.979  22.437  1.00 96.69           H  
ATOM   1747  HB3 SER A 113     -33.557 -12.363  23.136  1.00 96.69           H  
ATOM   1748  O   SER A 113     -30.464 -11.642  21.270  1.00 96.69           O  
ATOM   1749  OG  SER A 113     -33.493 -12.454  21.082  1.00 96.69           O  
ATOM   1750  HG  SER A 113     -32.734 -11.933  20.810  1.00 96.69           H  
ATOM   1751  N   CYS A 114     -30.900 -11.147  23.417  1.00 96.98           N  
ATOM   1752  H   CYS A 114     -31.391 -11.412  24.259  1.00 96.98           H  
ATOM   1753  CA  CYS A 114     -30.154  -9.891  23.415  1.00 96.98           C  
ATOM   1754  HA  CYS A 114     -30.477  -9.288  22.566  1.00 96.98           H  
ATOM   1755  C   CYS A 114     -28.648 -10.121  23.241  1.00 96.98           C  
ATOM   1756  CB  CYS A 114     -30.434  -9.114  24.708  1.00 96.98           C  
ATOM   1757  HB2 CYS A 114     -29.713  -8.302  24.796  1.00 96.98           H  
ATOM   1758  HB3 CYS A 114     -30.324  -9.772  25.570  1.00 96.98           H  
ATOM   1759  O   CYS A 114     -28.023  -9.417  22.451  1.00 96.98           O  
ATOM   1760  SG  CYS A 114     -32.105  -8.410  24.685  1.00 96.98           S  
ATOM   1761  HG  CYS A 114     -32.053  -7.885  23.458  1.00 96.98           H  
ATOM   1762  N   VAL A 115     -28.068 -11.104  23.936  1.00 96.75           N  
ATOM   1763  H   VAL A 115     -28.636 -11.640  24.576  1.00 96.75           H  
ATOM   1764  CA  VAL A 115     -26.638 -11.434  23.828  1.00 96.75           C  
ATOM   1765  HA  VAL A 115     -26.055 -10.535  24.028  1.00 96.75           H  
ATOM   1766  C   VAL A 115     -26.283 -11.872  22.406  1.00 96.75           C  
ATOM   1767  CB  VAL A 115     -26.238 -12.499  24.869  1.00 96.75           C  
ATOM   1768  HB  VAL A 115     -26.936 -13.335  24.819  1.00 96.75           H  
ATOM   1769  O   VAL A 115     -25.333 -11.338  21.838  1.00 96.75           O  
ATOM   1770  CG1 VAL A 115     -24.818 -13.039  24.646  1.00 96.75           C  
ATOM   1771 HG11 VAL A 115     -24.766 -13.598  23.712  1.00 96.75           H  
ATOM   1772 HG12 VAL A 115     -24.103 -12.217  24.610  1.00 96.75           H  
ATOM   1773 HG13 VAL A 115     -24.548 -13.717  25.456  1.00 96.75           H  
ATOM   1774  CG2 VAL A 115     -26.273 -11.905  26.284  1.00 96.75           C  
ATOM   1775 HG21 VAL A 115     -27.252 -11.477  26.501  1.00 96.75           H  
ATOM   1776 HG22 VAL A 115     -26.078 -12.690  27.015  1.00 96.75           H  
ATOM   1777 HG23 VAL A 115     -25.519 -11.125  26.384  1.00 96.75           H  
ATOM   1778  N   VAL A 116     -27.073 -12.763  21.798  1.00 97.04           N  
ATOM   1779  H   VAL A 116     -27.834 -13.168  22.325  1.00 97.04           H  
ATOM   1780  CA  VAL A 116     -26.860 -13.212  20.408  1.00 97.04           C  
ATOM   1781  HA  VAL A 116     -25.849 -13.609  20.317  1.00 97.04           H  
ATOM   1782  C   VAL A 116     -26.966 -12.048  19.421  1.00 97.04           C  
ATOM   1783  CB  VAL A 116     -27.857 -14.329  20.042  1.00 97.04           C  
ATOM   1784  HB  VAL A 116     -28.868 -14.000  20.282  1.00 97.04           H  
ATOM   1785  O   VAL A 116     -26.156 -11.943  18.502  1.00 97.04           O  
ATOM   1786  CG1 VAL A 116     -27.815 -14.704  18.553  1.00 97.04           C  
ATOM   1787 HG11 VAL A 116     -28.169 -13.874  17.941  1.00 97.04           H  
ATOM   1788 HG12 VAL A 116     -26.795 -14.955  18.261  1.00 97.04           H  
ATOM   1789 HG13 VAL A 116     -28.463 -15.560  18.367  1.00 97.04           H  
ATOM   1790  CG2 VAL A 116     -27.554 -15.606  20.838  1.00 97.04           C  
ATOM   1791 HG21 VAL A 116     -26.568 -15.986  20.571  1.00 97.04           H  
ATOM   1792 HG22 VAL A 116     -27.572 -15.405  21.909  1.00 97.04           H  
ATOM   1793 HG23 VAL A 116     -28.304 -16.366  20.620  1.00 97.04           H  
ATOM   1794  N   ALA A 117     -27.933 -11.145  19.609  1.00 95.66           N  
ATOM   1795  H   ALA A 117     -28.593 -11.279  20.362  1.00 95.66           H  
ATOM   1796  CA  ALA A 117     -28.065  -9.970  18.752  1.00 95.66           C  
ATOM   1797  HA  ALA A 117     -28.136 -10.302  17.716  1.00 95.66           H  
ATOM   1798  C   ALA A 117     -26.836  -9.052  18.853  1.00 95.66           C  
ATOM   1799  CB  ALA A 117     -29.360  -9.234  19.114  1.00 95.66           C  
ATOM   1800  HB1 ALA A 117     -30.210  -9.904  18.991  1.00 95.66           H  
ATOM   1801  HB2 ALA A 117     -29.322  -8.890  20.148  1.00 95.66           H  
ATOM   1802  HB3 ALA A 117     -29.486  -8.375  18.455  1.00 95.66           H  
ATOM   1803  O   ALA A 117     -26.296  -8.631  17.831  1.00 95.66           O  
ATOM   1804  N   ILE A 118     -26.374  -8.769  20.074  1.00 95.94           N  
ATOM   1805  H   ILE A 118     -26.846  -9.179  20.867  1.00 95.94           H  
ATOM   1806  CA  ILE A 118     -25.193  -7.934  20.326  1.00 95.94           C  
ATOM   1807  HA  ILE A 118     -25.330  -6.970  19.835  1.00 95.94           H  
ATOM   1808  C   ILE A 118     -23.939  -8.561  19.703  1.00 95.94           C  
ATOM   1809  CB  ILE A 118     -25.049  -7.681  21.845  1.00 95.94           C  
ATOM   1810  HB  ILE A 118     -25.129  -8.634  22.369  1.00 95.94           H  
ATOM   1811  O   ILE A 118     -23.208  -7.872  18.993  1.00 95.94           O  
ATOM   1812  CG1 ILE A 118     -26.171  -6.737  22.335  1.00 95.94           C  
ATOM   1813 HG12 ILE A 118     -26.002  -5.736  21.938  1.00 95.94           H  
ATOM   1814 HG13 ILE A 118     -27.133  -7.078  21.953  1.00 95.94           H  
ATOM   1815  CG2 ILE A 118     -23.685  -7.061  22.175  1.00 95.94           C  
ATOM   1816 HG21 ILE A 118     -22.892  -7.777  21.960  1.00 95.94           H  
ATOM   1817 HG22 ILE A 118     -23.611  -6.820  23.236  1.00 95.94           H  
ATOM   1818 HG23 ILE A 118     -23.543  -6.158  21.581  1.00 95.94           H  
ATOM   1819  CD1 ILE A 118     -26.287  -6.653  23.864  1.00 95.94           C  
ATOM   1820 HD11 ILE A 118     -26.371  -7.655  24.285  1.00 95.94           H  
ATOM   1821 HD12 ILE A 118     -27.181  -6.086  24.123  1.00 95.94           H  
ATOM   1822 HD13 ILE A 118     -25.423  -6.145  24.293  1.00 95.94           H  
ATOM   1823  N   ASP A 119     -23.717  -9.858  19.914  1.00 97.73           N  
ATOM   1824  H   ASP A 119     -24.350 -10.377  20.505  1.00 97.73           H  
ATOM   1825  CA  ASP A 119     -22.596 -10.592  19.319  1.00 97.73           C  
ATOM   1826  HA  ASP A 119     -21.658 -10.135  19.633  1.00 97.73           H  
ATOM   1827  C   ASP A 119     -22.637 -10.564  17.781  1.00 97.73           C  
ATOM   1828  CB  ASP A 119     -22.623 -12.029  19.847  1.00 97.73           C  
ATOM   1829  HB2 ASP A 119     -22.616 -12.011  20.937  1.00 97.73           H  
ATOM   1830  HB3 ASP A 119     -23.536 -12.525  19.520  1.00 97.73           H  
ATOM   1831  O   ASP A 119     -21.626 -10.298  17.127  1.00 97.73           O  
ATOM   1832  CG  ASP A 119     -21.401 -12.804  19.360  1.00 97.73           C  
ATOM   1833  OD1 ASP A 119     -20.289 -12.435  19.801  1.00 97.73           O  
ATOM   1834  OD2 ASP A 119     -21.596 -13.735  18.552  1.00 97.73           O  
ATOM   1835  N   GLY A 120     -23.829 -10.712  17.193  1.00 96.92           N  
ATOM   1836  H   GLY A 120     -24.613 -10.975  17.773  1.00 96.92           H  
ATOM   1837  CA  GLY A 120     -24.044 -10.568  15.753  1.00 96.92           C  
ATOM   1838  HA2 GLY A 120     -23.447 -11.314  15.228  1.00 96.92           H  
ATOM   1839  HA3 GLY A 120     -25.098 -10.747  15.541  1.00 96.92           H  
ATOM   1840  C   GLY A 120     -23.675  -9.178  15.224  1.00 96.92           C  
ATOM   1841  O   GLY A 120     -23.028  -9.071  14.177  1.00 96.92           O  
ATOM   1842  N   PHE A 121     -24.019  -8.106  15.949  1.00 95.77           N  
ATOM   1843  H   PHE A 121     -24.556  -8.252  16.792  1.00 95.77           H  
ATOM   1844  CA  PHE A 121     -23.623  -6.740  15.583  1.00 95.77           C  
ATOM   1845  HA  PHE A 121     -23.903  -6.564  14.545  1.00 95.77           H  
ATOM   1846  C   PHE A 121     -22.109  -6.529  15.669  1.00 95.77           C  
ATOM   1847  CB  PHE A 121     -24.337  -5.702  16.464  1.00 95.77           C  
ATOM   1848  HB2 PHE A 121     -23.843  -4.740  16.330  1.00 95.77           H  
ATOM   1849  HB3 PHE A 121     -24.224  -5.976  17.513  1.00 95.77           H  
ATOM   1850  O   PHE A 121     -21.527  -5.927  14.761  1.00 95.77           O  
ATOM   1851  CG  PHE A 121     -25.803  -5.496  16.142  1.00 95.77           C  
ATOM   1852  CD1 PHE A 121     -26.181  -4.998  14.881  1.00 95.77           C  
ATOM   1853  HD1 PHE A 121     -25.428  -4.769  14.141  1.00 95.77           H  
ATOM   1854  CD2 PHE A 121     -26.790  -5.771  17.104  1.00 95.77           C  
ATOM   1855  HD2 PHE A 121     -26.505  -6.135  18.080  1.00 95.77           H  
ATOM   1856  CE1 PHE A 121     -27.541  -4.807  14.576  1.00 95.77           C  
ATOM   1857  HE1 PHE A 121     -27.827  -4.438  13.602  1.00 95.77           H  
ATOM   1858  CE2 PHE A 121     -28.150  -5.595  16.797  1.00 95.77           C  
ATOM   1859  HE2 PHE A 121     -28.902  -5.834  17.534  1.00 95.77           H  
ATOM   1860  CZ  PHE A 121     -28.526  -5.114  15.531  1.00 95.77           C  
ATOM   1861  HZ  PHE A 121     -29.570  -4.982  15.292  1.00 95.77           H  
ATOM   1862  N   TYR A 122     -21.461  -7.032  16.724  1.00 97.50           N  
ATOM   1863  H   TYR A 122     -21.991  -7.509  17.440  1.00 97.50           H  
ATOM   1864  CA  TYR A 122     -20.006  -6.954  16.861  1.00 97.50           C  
ATOM   1865  HA  TYR A 122     -19.701  -5.913  16.755  1.00 97.50           H  
ATOM   1866  C   TYR A 122     -19.298  -7.729  15.753  1.00 97.50           C  
ATOM   1867  CB  TYR A 122     -19.562  -7.451  18.242  1.00 97.50           C  
ATOM   1868  HB2 TYR A 122     -20.119  -8.350  18.508  1.00 97.50           H  
ATOM   1869  HB3 TYR A 122     -18.509  -7.729  18.192  1.00 97.50           H  
ATOM   1870  O   TYR A 122     -18.437  -7.166  15.080  1.00 97.50           O  
ATOM   1871  CG  TYR A 122     -19.697  -6.407  19.331  1.00 97.50           C  
ATOM   1872  CD1 TYR A 122     -18.871  -5.266  19.306  1.00 97.50           C  
ATOM   1873  HD1 TYR A 122     -18.152  -5.144  18.510  1.00 97.50           H  
ATOM   1874  CD2 TYR A 122     -20.616  -6.582  20.379  1.00 97.50           C  
ATOM   1875  HD2 TYR A 122     -21.216  -7.480  20.415  1.00 97.50           H  
ATOM   1876  CE1 TYR A 122     -18.984  -4.286  20.311  1.00 97.50           C  
ATOM   1877  HE1 TYR A 122     -18.353  -3.410  20.281  1.00 97.50           H  
ATOM   1878  CE2 TYR A 122     -20.727  -5.608  21.390  1.00 97.50           C  
ATOM   1879  HE2 TYR A 122     -21.403  -5.741  22.221  1.00 97.50           H  
ATOM   1880  OH  TYR A 122     -20.041  -3.517  22.326  1.00 97.50           O  
ATOM   1881  HH  TYR A 122     -19.433  -2.788  22.179  1.00 97.50           H  
ATOM   1882  CZ  TYR A 122     -19.923  -4.455  21.351  1.00 97.50           C  
ATOM   1883  N   THR A 123     -19.709  -8.972  15.503  1.00 97.78           N  
ATOM   1884  H   THR A 123     -20.397  -9.384  16.117  1.00 97.78           H  
ATOM   1885  CA  THR A 123     -19.146  -9.813  14.439  1.00 97.78           C  
ATOM   1886  HA  THR A 123     -18.081  -9.951  14.626  1.00 97.78           H  
ATOM   1887  C   THR A 123     -19.293  -9.148  13.072  1.00 97.78           C  
ATOM   1888  CB  THR A 123     -19.809 -11.198  14.445  1.00 97.78           C  
ATOM   1889  HB  THR A 123     -20.885 -11.100  14.299  1.00 97.78           H  
ATOM   1890  O   THR A 123     -18.313  -9.026  12.341  1.00 97.78           O  
ATOM   1891  CG2 THR A 123     -19.234 -12.120  13.369  1.00 97.78           C  
ATOM   1892 HG21 THR A 123     -18.150 -12.179  13.471  1.00 97.78           H  
ATOM   1893 HG22 THR A 123     -19.658 -13.116  13.487  1.00 97.78           H  
ATOM   1894 HG23 THR A 123     -19.487 -11.750  12.376  1.00 97.78           H  
ATOM   1895  OG1 THR A 123     -19.560 -11.826  15.677  1.00 97.78           O  
ATOM   1896  HG1 THR A 123     -20.236 -11.582  16.313  1.00 97.78           H  
ATOM   1897  N   SER A 124     -20.482  -8.626  12.755  1.00 97.26           N  
ATOM   1898  H   SER A 124     -21.250  -8.751  13.399  1.00 97.26           H  
ATOM   1899  CA  SER A 124     -20.730  -7.918  11.488  1.00 97.26           C  
ATOM   1900  HA  SER A 124     -20.502  -8.583  10.656  1.00 97.26           H  
ATOM   1901  C   SER A 124     -19.855  -6.670  11.344  1.00 97.26           C  
ATOM   1902  CB  SER A 124     -22.198  -7.493  11.381  1.00 97.26           C  
ATOM   1903  HB2 SER A 124     -22.357  -7.019  10.413  1.00 97.26           H  
ATOM   1904  HB3 SER A 124     -22.431  -6.775  12.167  1.00 97.26           H  
ATOM   1905  O   SER A 124     -19.334  -6.396  10.266  1.00 97.26           O  
ATOM   1906  OG  SER A 124     -23.065  -8.603  11.496  1.00 97.26           O  
ATOM   1907  HG  SER A 124     -23.077  -8.881  12.415  1.00 97.26           H  
ATOM   1908  N   SER A 125     -19.660  -5.925  12.436  1.00 97.05           N  
ATOM   1909  H   SER A 125     -20.094  -6.215  13.301  1.00 97.05           H  
ATOM   1910  CA  SER A 125     -18.810  -4.729  12.442  1.00 97.05           C  
ATOM   1911  HA  SER A 125     -19.110  -4.077  11.622  1.00 97.05           H  
ATOM   1912  C   SER A 125     -17.335  -5.078  12.237  1.00 97.05           C  
ATOM   1913  CB  SER A 125     -18.966  -3.954  13.752  1.00 97.05           C  
ATOM   1914  HB2 SER A 125     -18.621  -4.565  14.586  1.00 97.05           H  
ATOM   1915  HB3 SER A 125     -18.355  -3.052  13.703  1.00 97.05           H  
ATOM   1916  O   SER A 125     -16.644  -4.387  11.494  1.00 97.05           O  
ATOM   1917  OG  SER A 125     -20.315  -3.584  13.971  1.00 97.05           O  
ATOM   1918  HG  SER A 125     -20.803  -4.377  14.200  1.00 97.05           H  
ATOM   1919  N   VAL A 126     -16.851  -6.157  12.862  1.00 97.92           N  
ATOM   1920  H   VAL A 126     -17.470  -6.687  13.458  1.00 97.92           H  
ATOM   1921  CA  VAL A 126     -15.468  -6.631  12.701  1.00 97.92           C  
ATOM   1922  HA  VAL A 126     -14.787  -5.799  12.882  1.00 97.92           H  
ATOM   1923  C   VAL A 126     -15.212  -7.091  11.266  1.00 97.92           C  
ATOM   1924  CB  VAL A 126     -15.143  -7.741  13.721  1.00 97.92           C  
ATOM   1925  HB  VAL A 126     -15.920  -8.505  13.684  1.00 97.92           H  
ATOM   1926  O   VAL A 126     -14.214  -6.678  10.684  1.00 97.92           O  
ATOM   1927  CG1 VAL A 126     -13.788  -8.411  13.456  1.00 97.92           C  
ATOM   1928 HG11 VAL A 126     -13.562  -9.123  14.250  1.00 97.92           H  
ATOM   1929 HG12 VAL A 126     -13.815  -8.959  12.514  1.00 97.92           H  
ATOM   1930 HG13 VAL A 126     -12.999  -7.661  13.405  1.00 97.92           H  
ATOM   1931  CG2 VAL A 126     -15.083  -7.161  15.142  1.00 97.92           C  
ATOM   1932 HG21 VAL A 126     -14.945  -7.970  15.861  1.00 97.92           H  
ATOM   1933 HG22 VAL A 126     -16.008  -6.639  15.384  1.00 97.92           H  
ATOM   1934 HG23 VAL A 126     -14.253  -6.459  15.223  1.00 97.92           H  
ATOM   1935  N   VAL A 127     -16.126  -7.868  10.673  1.00 98.11           N  
ATOM   1936  H   VAL A 127     -16.922  -8.178  11.212  1.00 98.11           H  
ATOM   1937  CA  VAL A 127     -16.015  -8.308   9.270  1.00 98.11           C  
ATOM   1938  HA  VAL A 127     -15.069  -8.833   9.137  1.00 98.11           H  
ATOM   1939  C   VAL A 127     -15.982  -7.111   8.319  1.00 98.11           C  
ATOM   1940  CB  VAL A 127     -17.156  -9.279   8.905  1.00 98.11           C  
ATOM   1941  HB  VAL A 127     -18.111  -8.828   9.176  1.00 98.11           H  
ATOM   1942  O   VAL A 127     -15.114  -7.043   7.458  1.00 98.11           O  
ATOM   1943  CG1 VAL A 127     -17.189  -9.622   7.410  1.00 98.11           C  
ATOM   1944 HG11 VAL A 127     -16.219  -9.998   7.086  1.00 98.11           H  
ATOM   1945 HG12 VAL A 127     -17.433  -8.742   6.816  1.00 98.11           H  
ATOM   1946 HG13 VAL A 127     -17.950 -10.377   7.210  1.00 98.11           H  
ATOM   1947  CG2 VAL A 127     -17.004 -10.602   9.670  1.00 98.11           C  
ATOM   1948 HG21 VAL A 127     -17.858 -11.248   9.461  1.00 98.11           H  
ATOM   1949 HG22 VAL A 127     -16.089 -11.104   9.356  1.00 98.11           H  
ATOM   1950 HG23 VAL A 127     -16.955 -10.426  10.744  1.00 98.11           H  
ATOM   1951  N   ALA A 128     -16.854  -6.117   8.515  1.00 97.33           N  
ATOM   1952  H   ALA A 128     -17.570  -6.222   9.219  1.00 97.33           H  
ATOM   1953  CA  ALA A 128     -16.864  -4.918   7.676  1.00 97.33           C  
ATOM   1954  HA  ALA A 128     -16.991  -5.223   6.637  1.00 97.33           H  
ATOM   1955  C   ALA A 128     -15.550  -4.112   7.760  1.00 97.33           C  
ATOM   1956  CB  ALA A 128     -18.066  -4.061   8.088  1.00 97.33           C  
ATOM   1957  HB1 ALA A 128     -18.116  -3.179   7.449  1.00 97.33           H  
ATOM   1958  HB2 ALA A 128     -18.983  -4.637   7.970  1.00 97.33           H  
ATOM   1959  HB3 ALA A 128     -17.965  -3.749   9.128  1.00 97.33           H  
ATOM   1960  O   ALA A 128     -15.090  -3.561   6.760  1.00 97.33           O  
ATOM   1961  N   ILE A 129     -14.934  -4.038   8.945  1.00 97.46           N  
ATOM   1962  H   ILE A 129     -15.354  -4.511   9.733  1.00 97.46           H  
ATOM   1963  CA  ILE A 129     -13.634  -3.373   9.127  1.00 97.46           C  
ATOM   1964  HA  ILE A 129     -13.671  -2.396   8.646  1.00 97.46           H  
ATOM   1965  C   ILE A 129     -12.518  -4.160   8.430  1.00 97.46           C  
ATOM   1966  CB  ILE A 129     -13.340  -3.162  10.631  1.00 97.46           C  
ATOM   1967  HB  ILE A 129     -13.485  -4.110  11.149  1.00 97.46           H  
ATOM   1968  O   ILE A 129     -11.659  -3.551   7.792  1.00 97.46           O  
ATOM   1969  CG1 ILE A 129     -14.310  -2.112  11.222  1.00 97.46           C  
ATOM   1970 HG12 ILE A 129     -15.325  -2.314  10.881  1.00 97.46           H  
ATOM   1971 HG13 ILE A 129     -14.039  -1.122  10.855  1.00 97.46           H  
ATOM   1972  CG2 ILE A 129     -11.886  -2.701  10.865  1.00 97.46           C  
ATOM   1973 HG21 ILE A 129     -11.683  -1.794  10.296  1.00 97.46           H  
ATOM   1974 HG22 ILE A 129     -11.189  -3.479  10.551  1.00 97.46           H  
ATOM   1975 HG23 ILE A 129     -11.702  -2.519  11.924  1.00 97.46           H  
ATOM   1976  CD1 ILE A 129     -14.333  -2.088  12.756  1.00 97.46           C  
ATOM   1977 HD11 ILE A 129     -15.119  -1.411  13.091  1.00 97.46           H  
ATOM   1978 HD12 ILE A 129     -14.542  -3.087  13.139  1.00 97.46           H  
ATOM   1979 HD13 ILE A 129     -13.381  -1.736  13.154  1.00 97.46           H  
ATOM   1980  N   ASP A 130     -12.530  -5.489   8.532  1.00 98.28           N  
ATOM   1981  H   ASP A 130     -13.263  -5.934   9.066  1.00 98.28           H  
ATOM   1982  CA  ASP A 130     -11.545  -6.361   7.885  1.00 98.28           C  
ATOM   1983  HA  ASP A 130     -10.543  -6.043   8.175  1.00 98.28           H  
ATOM   1984  C   ASP A 130     -11.628  -6.288   6.352  1.00 98.28           C  
ATOM   1985  CB  ASP A 130     -11.751  -7.793   8.387  1.00 98.28           C  
ATOM   1986  HB2 ASP A 130     -12.724  -8.162   8.063  1.00 98.28           H  
ATOM   1987  HB3 ASP A 130     -11.734  -7.796   9.477  1.00 98.28           H  
ATOM   1988  O   ASP A 130     -10.609  -6.127   5.676  1.00 98.28           O  
ATOM   1989  CG  ASP A 130     -10.646  -8.718   7.880  1.00 98.28           C  
ATOM   1990  OD1 ASP A 130      -9.489  -8.501   8.304  1.00 98.28           O  
ATOM   1991  OD2 ASP A 130     -10.971  -9.644   7.105  1.00 98.28           O  
ATOM   1992  N   GLU A 131     -12.842  -6.289   5.796  1.00 98.29           N  
ATOM   1993  H   GLU A 131     -13.637  -6.486   6.386  1.00 98.29           H  
ATOM   1994  CA  GLU A 131     -13.075  -6.092   4.361  1.00 98.29           C  
ATOM   1995  HA  GLU A 131     -12.527  -6.849   3.800  1.00 98.29           H  
ATOM   1996  C   GLU A 131     -12.577  -4.720   3.888  1.00 98.29           C  
ATOM   1997  CB  GLU A 131     -14.572  -6.228   4.042  1.00 98.29           C  
ATOM   1998  HB2 GLU A 131     -15.145  -5.623   4.745  1.00 98.29           H  
ATOM   1999  HB3 GLU A 131     -14.743  -5.841   3.038  1.00 98.29           H  
ATOM   2000  O   GLU A 131     -11.917  -4.619   2.850  1.00 98.29           O  
ATOM   2001  CG  GLU A 131     -15.066  -7.683   4.081  1.00 98.29           C  
ATOM   2002  HG2 GLU A 131     -14.885  -8.103   5.071  1.00 98.29           H  
ATOM   2003  HG3 GLU A 131     -14.483  -8.260   3.364  1.00 98.29           H  
ATOM   2004  CD  GLU A 131     -16.561  -7.822   3.737  1.00 98.29           C  
ATOM   2005  OE1 GLU A 131     -17.028  -8.982   3.656  1.00 98.29           O  
ATOM   2006  OE2 GLU A 131     -17.241  -6.788   3.535  1.00 98.29           O  
ATOM   2007  N   PHE A 132     -12.831  -3.661   4.667  1.00 97.08           N  
ATOM   2008  H   PHE A 132     -13.392  -3.799   5.495  1.00 97.08           H  
ATOM   2009  CA  PHE A 132     -12.323  -2.323   4.362  1.00 97.08           C  
ATOM   2010  HA  PHE A 132     -12.636  -2.057   3.352  1.00 97.08           H  
ATOM   2011  C   PHE A 132     -10.792  -2.281   4.385  1.00 97.08           C  
ATOM   2012  CB  PHE A 132     -12.919  -1.303   5.339  1.00 97.08           C  
ATOM   2013  HB2 PHE A 132     -12.666  -1.588   6.361  1.00 97.08           H  
ATOM   2014  HB3 PHE A 132     -14.005  -1.328   5.253  1.00 97.08           H  
ATOM   2015  O   PHE A 132     -10.177  -1.758   3.456  1.00 97.08           O  
ATOM   2016  CG  PHE A 132     -12.442   0.115   5.087  1.00 97.08           C  
ATOM   2017  CD1 PHE A 132     -11.404   0.667   5.861  1.00 97.08           C  
ATOM   2018  HD1 PHE A 132     -10.948   0.081   6.644  1.00 97.08           H  
ATOM   2019  CD2 PHE A 132     -13.009   0.866   4.041  1.00 97.08           C  
ATOM   2020  HD2 PHE A 132     -13.787   0.433   3.431  1.00 97.08           H  
ATOM   2021  CE1 PHE A 132     -10.943   1.970   5.596  1.00 97.08           C  
ATOM   2022  HE1 PHE A 132     -10.130   2.381   6.176  1.00 97.08           H  
ATOM   2023  CE2 PHE A 132     -12.548   2.168   3.775  1.00 97.08           C  
ATOM   2024  HE2 PHE A 132     -12.973   2.732   2.958  1.00 97.08           H  
ATOM   2025  CZ  PHE A 132     -11.516   2.720   4.553  1.00 97.08           C  
ATOM   2026  HZ  PHE A 132     -11.144   3.711   4.334  1.00 97.08           H  
ATOM   2027  N   TYR A 133     -10.165  -2.864   5.410  1.00 98.05           N  
ATOM   2028  H   TYR A 133     -10.720  -3.310   6.127  1.00 98.05           H  
ATOM   2029  CA  TYR A 133      -8.709  -2.917   5.517  1.00 98.05           C  
ATOM   2030  HA  TYR A 133      -8.323  -1.899   5.461  1.00 98.05           H  
ATOM   2031  C   TYR A 133      -8.089  -3.705   4.359  1.00 98.05           C  
ATOM   2032  CB  TYR A 133      -8.311  -3.513   6.870  1.00 98.05           C  
ATOM   2033  HB2 TYR A 133      -8.802  -2.950   7.664  1.00 98.05           H  
ATOM   2034  HB3 TYR A 133      -8.663  -4.543   6.933  1.00 98.05           H  
ATOM   2035  O   TYR A 133      -7.160  -3.218   3.715  1.00 98.05           O  
ATOM   2036  CG  TYR A 133      -6.814  -3.473   7.107  1.00 98.05           C  
ATOM   2037  CD1 TYR A 133      -6.033  -4.630   6.925  1.00 98.05           C  
ATOM   2038  HD1 TYR A 133      -6.503  -5.558   6.635  1.00 98.05           H  
ATOM   2039  CD2 TYR A 133      -6.201  -2.259   7.471  1.00 98.05           C  
ATOM   2040  HD2 TYR A 133      -6.806  -1.373   7.593  1.00 98.05           H  
ATOM   2041  CE1 TYR A 133      -4.639  -4.576   7.118  1.00 98.05           C  
ATOM   2042  HE1 TYR A 133      -4.034  -5.459   6.974  1.00 98.05           H  
ATOM   2043  CE2 TYR A 133      -4.807  -2.198   7.661  1.00 98.05           C  
ATOM   2044  HE2 TYR A 133      -4.339  -1.264   7.932  1.00 98.05           H  
ATOM   2045  OH  TYR A 133      -2.679  -3.306   7.671  1.00 98.05           O  
ATOM   2046  HH  TYR A 133      -2.385  -2.408   7.836  1.00 98.05           H  
ATOM   2047  CZ  TYR A 133      -4.025  -3.361   7.484  1.00 98.05           C  
ATOM   2048  N   THR A 134      -8.651  -4.870   4.034  1.00 97.92           N  
ATOM   2049  H   THR A 134      -9.403  -5.214   4.614  1.00 97.92           H  
ATOM   2050  CA  THR A 134      -8.227  -5.696   2.896  1.00 97.92           C  
ATOM   2051  HA  THR A 134      -7.180  -5.967   3.028  1.00 97.92           H  
ATOM   2052  C   THR A 134      -8.345  -4.925   1.582  1.00 97.92           C  
ATOM   2053  CB  THR A 134      -9.051  -6.991   2.841  1.00 97.92           C  
ATOM   2054  HB  THR A 134     -10.111  -6.758   2.742  1.00 97.92           H  
ATOM   2055  O   THR A 134      -7.395  -4.894   0.800  1.00 97.92           O  
ATOM   2056  CG2 THR A 134      -8.624  -7.904   1.691  1.00 97.92           C  
ATOM   2057 HG21 THR A 134      -9.164  -8.848   1.764  1.00 97.92           H  
ATOM   2058 HG22 THR A 134      -7.553  -8.099   1.750  1.00 97.92           H  
ATOM   2059 HG23 THR A 134      -8.859  -7.442   0.732  1.00 97.92           H  
ATOM   2060  OG1 THR A 134      -8.845  -7.725   4.024  1.00 97.92           O  
ATOM   2061  HG1 THR A 134      -9.453  -7.410   4.697  1.00 97.92           H  
ATOM   2062  N   SER A 135      -9.463  -4.225   1.358  1.00 97.73           N  
ATOM   2063  H   SER A 135     -10.218  -4.289   2.026  1.00 97.73           H  
ATOM   2064  CA  SER A 135      -9.639  -3.368   0.181  1.00 97.73           C  
ATOM   2065  HA  SER A 135      -9.512  -3.980  -0.713  1.00 97.73           H  
ATOM   2066  C   SER A 135      -8.609  -2.236   0.127  1.00 97.73           C  
ATOM   2067  CB  SER A 135     -11.049  -2.773   0.163  1.00 97.73           C  
ATOM   2068  HB2 SER A 135     -11.194  -2.145   1.042  1.00 97.73           H  
ATOM   2069  HB3 SER A 135     -11.785  -3.577   0.182  1.00 97.73           H  
ATOM   2070  O   SER A 135      -8.100  -1.938  -0.952  1.00 97.73           O  
ATOM   2071  OG  SER A 135     -11.235  -1.995  -1.008  1.00 97.73           O  
ATOM   2072  HG  SER A 135     -10.381  -1.841  -1.417  1.00 97.73           H  
ATOM   2073  N   CYS A 136      -8.286  -1.602   1.258  1.00 97.99           N  
ATOM   2074  H   CYS A 136      -8.776  -1.841   2.108  1.00 97.99           H  
ATOM   2075  CA  CYS A 136      -7.268  -0.554   1.309  1.00 97.99           C  
ATOM   2076  HA  CYS A 136      -7.490   0.194   0.548  1.00 97.99           H  
ATOM   2077  C   CYS A 136      -5.866  -1.086   0.994  1.00 97.99           C  
ATOM   2078  CB  CYS A 136      -7.277   0.120   2.687  1.00 97.99           C  
ATOM   2079  HB2 CYS A 136      -7.263  -0.636   3.473  1.00 97.99           H  
ATOM   2080  HB3 CYS A 136      -6.383   0.737   2.781  1.00 97.99           H  
ATOM   2081  O   CYS A 136      -5.126  -0.416   0.276  1.00 97.99           O  
ATOM   2082  SG  CYS A 136      -8.736   1.180   2.877  1.00 97.99           S  
ATOM   2083  HG  CYS A 136      -8.733   1.683   1.639  1.00 97.99           H  
ATOM   2084  N   VAL A 137      -5.503  -2.269   1.499  1.00 97.97           N  
ATOM   2085  H   VAL A 137      -6.153  -2.760   2.096  1.00 97.97           H  
ATOM   2086  CA  VAL A 137      -4.204  -2.900   1.210  1.00 97.97           C  
ATOM   2087  HA  VAL A 137      -3.408  -2.204   1.475  1.00 97.97           H  
ATOM   2088  C   VAL A 137      -4.056  -3.169  -0.288  1.00 97.97           C  
ATOM   2089  CB  VAL A 137      -4.009  -4.179   2.048  1.00 97.97           C  
ATOM   2090  HB  VAL A 137      -4.885  -4.818   1.943  1.00 97.97           H  
ATOM   2091  O   VAL A 137      -3.049  -2.771  -0.865  1.00 97.97           O  
ATOM   2092  CG1 VAL A 137      -2.770  -4.978   1.626  1.00 97.97           C  
ATOM   2093 HG11 VAL A 137      -2.622  -5.825   2.296  1.00 97.97           H  
ATOM   2094 HG12 VAL A 137      -2.890  -5.368   0.616  1.00 97.97           H  
ATOM   2095 HG13 VAL A 137      -1.883  -4.344   1.643  1.00 97.97           H  
ATOM   2096  CG2 VAL A 137      -3.828  -3.824   3.533  1.00 97.97           C  
ATOM   2097 HG21 VAL A 137      -3.775  -4.739   4.123  1.00 97.97           H  
ATOM   2098 HG22 VAL A 137      -4.669  -3.233   3.894  1.00 97.97           H  
ATOM   2099 HG23 VAL A 137      -2.910  -3.253   3.671  1.00 97.97           H  
ATOM   2100  N   VAL A 138      -5.086  -3.719  -0.943  1.00 98.06           N  
ATOM   2101  H   VAL A 138      -5.887  -4.025  -0.410  1.00 98.06           H  
ATOM   2102  CA  VAL A 138      -5.072  -3.953  -2.401  1.00 98.06           C  
ATOM   2103  HA  VAL A 138      -4.237  -4.612  -2.638  1.00 98.06           H  
ATOM   2104  C   VAL A 138      -4.837  -2.654  -3.181  1.00 98.06           C  
ATOM   2105  CB  VAL A 138      -6.376  -4.640  -2.857  1.00 98.06           C  
ATOM   2106  HB  VAL A 138      -7.229  -4.066  -2.495  1.00 98.06           H  
ATOM   2107  O   VAL A 138      -3.991  -2.617  -4.069  1.00 98.06           O  
ATOM   2108  CG1 VAL A 138      -6.486  -4.755  -4.383  1.00 98.06           C  
ATOM   2109 HG11 VAL A 138      -7.376  -5.321  -4.656  1.00 98.06           H  
ATOM   2110 HG12 VAL A 138      -5.605  -5.252  -4.789  1.00 98.06           H  
ATOM   2111 HG13 VAL A 138      -6.568  -3.769  -4.840  1.00 98.06           H  
ATOM   2112  CG2 VAL A 138      -6.468  -6.063  -2.289  1.00 98.06           C  
ATOM   2113 HG21 VAL A 138      -7.424  -6.510  -2.563  1.00 98.06           H  
ATOM   2114 HG22 VAL A 138      -5.656  -6.672  -2.687  1.00 98.06           H  
ATOM   2115 HG23 VAL A 138      -6.390  -6.050  -1.202  1.00 98.06           H  
ATOM   2116  N   VAL A 139      -5.524  -1.564  -2.820  1.00 97.63           N  
ATOM   2117  H   VAL A 139      -6.210  -1.653  -2.084  1.00 97.63           H  
ATOM   2118  CA  VAL A 139      -5.342  -0.256  -3.481  1.00 97.63           C  
ATOM   2119  HA  VAL A 139      -5.485  -0.385  -4.554  1.00 97.63           H  
ATOM   2120  C   VAL A 139      -3.921   0.287  -3.287  1.00 97.63           C  
ATOM   2121  CB  VAL A 139      -6.386   0.755  -2.966  1.00 97.63           C  
ATOM   2122  HB  VAL A 139      -6.366   0.769  -1.877  1.00 97.63           H  
ATOM   2123  O   VAL A 139      -3.352   0.879  -4.206  1.00 97.63           O  
ATOM   2124  CG1 VAL A 139      -6.141   2.187  -3.466  1.00 97.63           C  
ATOM   2125 HG11 VAL A 139      -6.067   2.189  -4.553  1.00 97.63           H  
ATOM   2126 HG12 VAL A 139      -6.962   2.835  -3.157  1.00 97.63           H  
ATOM   2127 HG13 VAL A 139      -5.217   2.581  -3.044  1.00 97.63           H  
ATOM   2128  CG2 VAL A 139      -7.797   0.360  -3.422  1.00 97.63           C  
ATOM   2129 HG21 VAL A 139      -7.861   0.411  -4.509  1.00 97.63           H  
ATOM   2130 HG22 VAL A 139      -8.025  -0.662  -3.118  1.00 97.63           H  
ATOM   2131 HG23 VAL A 139      -8.536   1.029  -2.981  1.00 97.63           H  
ATOM   2132  N   ILE A 140      -3.332   0.099  -2.103  1.00 97.60           N  
ATOM   2133  H   ILE A 140      -3.827  -0.427  -1.397  1.00 97.60           H  
ATOM   2134  CA  ILE A 140      -1.949   0.514  -1.830  1.00 97.60           C  
ATOM   2135  HA  ILE A 140      -1.832   1.554  -2.135  1.00 97.60           H  
ATOM   2136  C   ILE A 140      -0.966  -0.299  -2.681  1.00 97.60           C  
ATOM   2137  CB  ILE A 140      -1.642   0.416  -0.318  1.00 97.60           C  
ATOM   2138  HB  ILE A 140      -1.954  -0.564   0.041  1.00 97.60           H  
ATOM   2139  O   ILE A 140      -0.049   0.286  -3.260  1.00 97.60           O  
ATOM   2140  CG1 ILE A 140      -2.429   1.506   0.446  1.00 97.60           C  
ATOM   2141 HG12 ILE A 140      -3.466   1.515   0.109  1.00 97.60           H  
ATOM   2142 HG13 ILE A 140      -2.007   2.485   0.218  1.00 97.60           H  
ATOM   2143  CG2 ILE A 140      -0.133   0.570  -0.038  1.00 97.60           C  
ATOM   2144 HG21 ILE A 140       0.236   1.508  -0.454  1.00 97.60           H  
ATOM   2145 HG22 ILE A 140       0.415  -0.260  -0.484  1.00 97.60           H  
ATOM   2146 HG23 ILE A 140       0.066   0.536   1.033  1.00 97.60           H  
ATOM   2147  CD1 ILE A 140      -2.442   1.310   1.968  1.00 97.60           C  
ATOM   2148 HD11 ILE A 140      -1.445   1.449   2.386  1.00 97.60           H  
ATOM   2149 HD12 ILE A 140      -2.804   0.310   2.208  1.00 97.60           H  
ATOM   2150 HD13 ILE A 140      -3.112   2.044   2.417  1.00 97.60           H  
ATOM   2151  N   ASP A 141      -1.169  -1.610  -2.798  1.00 98.31           N  
ATOM   2152  H   ASP A 141      -1.911  -2.040  -2.265  1.00 98.31           H  
ATOM   2153  CA  ASP A 141      -0.314  -2.488  -3.602  1.00 98.31           C  
ATOM   2154  HA  ASP A 141       0.724  -2.344  -3.302  1.00 98.31           H  
ATOM   2155  C   ASP A 141      -0.399  -2.158  -5.101  1.00 98.31           C  
ATOM   2156  CB  ASP A 141      -0.691  -3.957  -3.344  1.00 98.31           C  
ATOM   2157  HB2 ASP A 141      -1.769  -4.079  -3.448  1.00 98.31           H  
ATOM   2158  HB3 ASP A 141      -0.214  -4.571  -4.108  1.00 98.31           H  
ATOM   2159  O   ASP A 141       0.625  -2.113  -5.793  1.00 98.31           O  
ATOM   2160  CG  ASP A 141      -0.242  -4.491  -1.977  1.00 98.31           C  
ATOM   2161  OD1 ASP A 141       0.676  -3.890  -1.369  1.00 98.31           O  
ATOM   2162  OD2 ASP A 141      -0.774  -5.551  -1.576  1.00 98.31           O  
ATOM   2163  N   GLU A 142      -1.596  -1.854  -5.611  1.00 98.34           N  
ATOM   2164  H   GLU A 142      -2.408  -1.969  -5.020  1.00 98.34           H  
ATOM   2165  CA  GLU A 142      -1.796  -1.386  -6.988  1.00 98.34           C  
ATOM   2166  HA  GLU A 142      -1.366  -2.109  -7.681  1.00 98.34           H  
ATOM   2167  C   GLU A 142      -1.095  -0.046  -7.237  1.00 98.34           C  
ATOM   2168  CB  GLU A 142      -3.293  -1.243  -7.294  1.00 98.34           C  
ATOM   2169  HB2 GLU A 142      -3.400  -0.662  -8.210  1.00 98.34           H  
ATOM   2170  HB3 GLU A 142      -3.777  -0.699  -6.483  1.00 98.34           H  
ATOM   2171  O   GLU A 142      -0.395   0.112  -8.242  1.00 98.34           O  
ATOM   2172  CG  GLU A 142      -3.988  -2.596  -7.506  1.00 98.34           C  
ATOM   2173  HG2 GLU A 142      -3.489  -3.111  -8.326  1.00 98.34           H  
ATOM   2174  HG3 GLU A 142      -3.872  -3.210  -6.612  1.00 98.34           H  
ATOM   2175  CD  GLU A 142      -5.485  -2.460  -7.839  1.00 98.34           C  
ATOM   2176  OE1 GLU A 142      -6.109  -3.513  -8.105  1.00 98.34           O  
ATOM   2177  OE2 GLU A 142      -6.004  -1.318  -7.863  1.00 98.34           O  
ATOM   2178  N   LEU A 143      -1.215   0.904  -6.302  1.00 97.68           N  
ATOM   2179  H   LEU A 143      -1.809   0.719  -5.507  1.00 97.68           H  
ATOM   2180  CA  LEU A 143      -0.526   2.191  -6.391  1.00 97.68           C  
ATOM   2181  HA  LEU A 143      -0.795   2.650  -7.342  1.00 97.68           H  
ATOM   2182  C   LEU A 143       0.994   2.006  -6.379  1.00 97.68           C  
ATOM   2183  CB  LEU A 143      -0.993   3.102  -5.241  1.00 97.68           C  
ATOM   2184  HB2 LEU A 143      -2.072   3.238  -5.318  1.00 97.68           H  
ATOM   2185  HB3 LEU A 143      -0.789   2.601  -4.295  1.00 97.68           H  
ATOM   2186  O   LEU A 143       1.690   2.619  -7.189  1.00 97.68           O  
ATOM   2187  CG  LEU A 143      -0.310   4.483  -5.222  1.00 97.68           C  
ATOM   2188  HG  LEU A 143       0.773   4.362  -5.175  1.00 97.68           H  
ATOM   2189  CD1 LEU A 143      -0.661   5.319  -6.455  1.00 97.68           C  
ATOM   2190 HD11 LEU A 143      -1.743   5.413  -6.548  1.00 97.68           H  
ATOM   2191 HD12 LEU A 143      -0.263   4.844  -7.351  1.00 97.68           H  
ATOM   2192 HD13 LEU A 143      -0.213   6.309  -6.370  1.00 97.68           H  
ATOM   2193  CD2 LEU A 143      -0.738   5.256  -3.975  1.00 97.68           C  
ATOM   2194 HD21 LEU A 143      -0.230   6.220  -3.946  1.00 97.68           H  
ATOM   2195 HD22 LEU A 143      -1.817   5.409  -3.986  1.00 97.68           H  
ATOM   2196 HD23 LEU A 143      -0.467   4.686  -3.086  1.00 97.68           H  
ATOM   2197  N   TYR A 144       1.515   1.156  -5.493  1.00 98.34           N  
ATOM   2198  H   TYR A 144       0.890   0.675  -4.862  1.00 98.34           H  
ATOM   2199  CA  TYR A 144       2.943   0.864  -5.418  1.00 98.34           C  
ATOM   2200  HA  TYR A 144       3.484   1.799  -5.273  1.00 98.34           H  
ATOM   2201  C   TYR A 144       3.446   0.236  -6.722  1.00 98.34           C  
ATOM   2202  CB  TYR A 144       3.221  -0.048  -4.218  1.00 98.34           C  
ATOM   2203  HB2 TYR A 144       2.861   0.438  -3.311  1.00 98.34           H  
ATOM   2204  HB3 TYR A 144       2.667  -0.980  -4.332  1.00 98.34           H  
ATOM   2205  O   TYR A 144       4.436   0.700  -7.287  1.00 98.34           O  
ATOM   2206  CG  TYR A 144       4.695  -0.357  -4.053  1.00 98.34           C  
ATOM   2207  CD1 TYR A 144       5.222  -1.574  -4.525  1.00 98.34           C  
ATOM   2208  HD1 TYR A 144       4.569  -2.304  -4.981  1.00 98.34           H  
ATOM   2209  CD2 TYR A 144       5.545   0.599  -3.464  1.00 98.34           C  
ATOM   2210  HD2 TYR A 144       5.133   1.533  -3.112  1.00 98.34           H  
ATOM   2211  CE1 TYR A 144       6.600  -1.839  -4.401  1.00 98.34           C  
ATOM   2212  HE1 TYR A 144       7.012  -2.771  -4.762  1.00 98.34           H  
ATOM   2213  CE2 TYR A 144       6.923   0.339  -3.341  1.00 98.34           C  
ATOM   2214  HE2 TYR A 144       7.573   1.075  -2.891  1.00 98.34           H  
ATOM   2215  OH  TYR A 144       8.781  -1.138  -3.691  1.00 98.34           O  
ATOM   2216  HH  TYR A 144       9.246  -0.390  -3.310  1.00 98.34           H  
ATOM   2217  CZ  TYR A 144       7.451  -0.884  -3.810  1.00 98.34           C  
ATOM   2218  N   THR A 145       2.721  -0.752  -7.249  1.00 98.16           N  
ATOM   2219  H   THR A 145       1.914  -1.076  -6.734  1.00 98.16           H  
ATOM   2220  CA  THR A 145       3.041  -1.404  -8.526  1.00 98.16           C  
ATOM   2221  HA  THR A 145       4.043  -1.829  -8.462  1.00 98.16           H  
ATOM   2222  C   THR A 145       3.038  -0.398  -9.678  1.00 98.16           C  
ATOM   2223  CB  THR A 145       2.056  -2.547  -8.809  1.00 98.16           C  
ATOM   2224  HB  THR A 145       1.044  -2.152  -8.903  1.00 98.16           H  
ATOM   2225  O   THR A 145       3.992  -0.349 -10.454  1.00 98.16           O  
ATOM   2226  CG2 THR A 145       2.414  -3.320 -10.079  1.00 98.16           C  
ATOM   2227 HG21 THR A 145       3.440  -3.682 -10.016  1.00 98.16           H  
ATOM   2228 HG22 THR A 145       2.305  -2.682 -10.955  1.00 98.16           H  
ATOM   2229 HG23 THR A 145       1.740  -4.171 -10.183  1.00 98.16           H  
ATOM   2230  OG1 THR A 145       2.089  -3.473  -7.747  1.00 98.16           O  
ATOM   2231  HG1 THR A 145       1.562  -3.116  -7.029  1.00 98.16           H  
ATOM   2232  N   SER A 146       2.021   0.468  -9.752  1.00 98.10           N  
ATOM   2233  H   SER A 146       1.259   0.373  -9.097  1.00 98.10           H  
ATOM   2234  CA  SER A 146       1.952   1.542 -10.749  1.00 98.10           C  
ATOM   2235  HA  SER A 146       1.984   1.096 -11.744  1.00 98.10           H  
ATOM   2236  C   SER A 146       3.124   2.521 -10.630  1.00 98.10           C  
ATOM   2237  CB  SER A 146       0.635   2.309 -10.603  1.00 98.10           C  
ATOM   2238  HB2 SER A 146      -0.203   1.617 -10.683  1.00 98.10           H  
ATOM   2239  HB3 SER A 146       0.598   2.789  -9.625  1.00 98.10           H  
ATOM   2240  O   SER A 146       3.659   2.947 -11.653  1.00 98.10           O  
ATOM   2241  OG  SER A 146       0.525   3.296 -11.613  1.00 98.10           O  
ATOM   2242  HG  SER A 146       1.391   3.459 -11.993  1.00 98.10           H  
ATOM   2243  N   CYS A 147       3.540   2.875  -9.409  1.00 98.27           N  
ATOM   2244  H   CYS A 147       3.033   2.528  -8.607  1.00 98.27           H  
ATOM   2245  CA  CYS A 147       4.697   3.745  -9.186  1.00 98.27           C  
ATOM   2246  HA  CYS A 147       4.567   4.665  -9.756  1.00 98.27           H  
ATOM   2247  C   CYS A 147       5.999   3.094  -9.666  1.00 98.27           C  
ATOM   2248  CB  CYS A 147       4.818   4.106  -7.699  1.00 98.27           C  
ATOM   2249  HB2 CYS A 147       5.760   4.631  -7.543  1.00 98.27           H  
ATOM   2250  HB3 CYS A 147       4.825   3.199  -7.095  1.00 98.27           H  
ATOM   2251  O   CYS A 147       6.818   3.762 -10.291  1.00 98.27           O  
ATOM   2252  SG  CYS A 147       3.458   5.191  -7.178  1.00 98.27           S  
ATOM   2253  HG  CYS A 147       2.503   4.258  -7.229  1.00 98.27           H  
ATOM   2254  N   VAL A 148       6.193   1.799  -9.393  1.00 98.23           N  
ATOM   2255  H   VAL A 148       5.487   1.307  -8.865  1.00 98.23           H  
ATOM   2256  CA  VAL A 148       7.391   1.061  -9.823  1.00 98.23           C  
ATOM   2257  HA  VAL A 148       8.274   1.604  -9.488  1.00 98.23           H  
ATOM   2258  C   VAL A 148       7.477   1.001 -11.349  1.00 98.23           C  
ATOM   2259  CB  VAL A 148       7.428  -0.345  -9.193  1.00 98.23           C  
ATOM   2260  HB  VAL A 148       6.473  -0.844  -9.360  1.00 98.23           H  
ATOM   2261  O   VAL A 148       8.538   1.295 -11.896  1.00 98.23           O  
ATOM   2262  CG1 VAL A 148       8.542  -1.224  -9.776  1.00 98.23           C  
ATOM   2263 HG11 VAL A 148       8.342  -1.443 -10.824  1.00 98.23           H  
ATOM   2264 HG12 VAL A 148       8.587  -2.172  -9.239  1.00 98.23           H  
ATOM   2265 HG13 VAL A 148       9.503  -0.717  -9.696  1.00 98.23           H  
ATOM   2266  CG2 VAL A 148       7.678  -0.249  -7.680  1.00 98.23           C  
ATOM   2267 HG21 VAL A 148       6.922   0.375  -7.204  1.00 98.23           H  
ATOM   2268 HG22 VAL A 148       7.627  -1.243  -7.236  1.00 98.23           H  
ATOM   2269 HG23 VAL A 148       8.660   0.182  -7.489  1.00 98.23           H  
ATOM   2270  N   VAL A 149       6.369   0.703 -12.037  1.00 98.28           N  
ATOM   2271  H   VAL A 149       5.532   0.463 -11.525  1.00 98.28           H  
ATOM   2272  CA  VAL A 149       6.319   0.699 -13.511  1.00 98.28           C  
ATOM   2273  HA  VAL A 149       7.081   0.017 -13.889  1.00 98.28           H  
ATOM   2274  C   VAL A 149       6.653   2.080 -14.079  1.00 98.28           C  
ATOM   2275  CB  VAL A 149       4.945   0.210 -14.013  1.00 98.28           C  
ATOM   2276  HB  VAL A 149       4.160   0.792 -13.531  1.00 98.28           H  
ATOM   2277  O   VAL A 149       7.481   2.185 -14.977  1.00 98.28           O  
ATOM   2278  CG1 VAL A 149       4.788   0.347 -15.533  1.00 98.28           C  
ATOM   2279 HG11 VAL A 149       3.842  -0.088 -15.856  1.00 98.28           H  
ATOM   2280 HG12 VAL A 149       5.608  -0.156 -16.046  1.00 98.28           H  
ATOM   2281 HG13 VAL A 149       4.786   1.396 -15.830  1.00 98.28           H  
ATOM   2282  CG2 VAL A 149       4.741  -1.272 -13.667  1.00 98.28           C  
ATOM   2283 HG21 VAL A 149       3.743  -1.587 -13.974  1.00 98.28           H  
ATOM   2284 HG22 VAL A 149       5.484  -1.877 -14.184  1.00 98.28           H  
ATOM   2285 HG23 VAL A 149       4.840  -1.434 -12.593  1.00 98.28           H  
ATOM   2286  N   ALA A 150       6.091   3.153 -13.514  1.00 97.68           N  
ATOM   2287  H   ALA A 150       5.402   3.021 -12.788  1.00 97.68           H  
ATOM   2288  CA  ALA A 150       6.380   4.513 -13.972  1.00 97.68           C  
ATOM   2289  HA  ALA A 150       6.145   4.578 -15.034  1.00 97.68           H  
ATOM   2290  C   ALA A 150       7.864   4.900 -13.805  1.00 97.68           C  
ATOM   2291  CB  ALA A 150       5.467   5.476 -13.205  1.00 97.68           C  
ATOM   2292  HB1 ALA A 150       4.425   5.207 -13.378  1.00 97.68           H  
ATOM   2293  HB2 ALA A 150       5.681   5.428 -12.138  1.00 97.68           H  
ATOM   2294  HB3 ALA A 150       5.634   6.492 -13.562  1.00 97.68           H  
ATOM   2295  O   ALA A 150       8.428   5.595 -14.651  1.00 97.68           O  
ATOM   2296  N   ILE A 151       8.513   4.451 -12.724  1.00 97.99           N  
ATOM   2297  H   ILE A 151       8.001   3.886 -12.061  1.00 97.99           H  
ATOM   2298  CA  ILE A 151       9.950   4.673 -12.506  1.00 97.99           C  
ATOM   2299  HA  ILE A 151      10.166   5.731 -12.661  1.00 97.99           H  
ATOM   2300  C   ILE A 151      10.783   3.904 -13.540  1.00 97.99           C  
ATOM   2301  CB  ILE A 151      10.343   4.306 -11.056  1.00 97.99           C  
ATOM   2302  HB  ILE A 151       9.951   3.314 -10.831  1.00 97.99           H  
ATOM   2303  O   ILE A 151      11.755   4.454 -14.060  1.00 97.99           O  
ATOM   2304  CG1 ILE A 151       9.728   5.324 -10.067  1.00 97.99           C  
ATOM   2305 HG12 ILE A 151       8.682   5.496 -10.318  1.00 97.99           H  
ATOM   2306 HG13 ILE A 151      10.244   6.279 -10.163  1.00 97.99           H  
ATOM   2307  CG2 ILE A 151      11.874   4.272 -10.873  1.00 97.99           C  
ATOM   2308 HG21 ILE A 151      12.137   4.047  -9.839  1.00 97.99           H  
ATOM   2309 HG22 ILE A 151      12.310   3.485 -11.489  1.00 97.99           H  
ATOM   2310 HG23 ILE A 151      12.308   5.229 -11.162  1.00 97.99           H  
ATOM   2311  CD1 ILE A 151       9.781   4.872  -8.601  1.00 97.99           C  
ATOM   2312 HD11 ILE A 151       9.227   5.583  -7.988  1.00 97.99           H  
ATOM   2313 HD12 ILE A 151       9.322   3.888  -8.500  1.00 97.99           H  
ATOM   2314 HD13 ILE A 151      10.810   4.835  -8.242  1.00 97.99           H  
ATOM   2315  N   ASP A 152      10.410   2.663 -13.849  1.00 98.38           N  
ATOM   2316  H   ASP A 152       9.601   2.264 -13.395  1.00 98.38           H  
ATOM   2317  CA  ASP A 152      11.104   1.836 -14.842  1.00 98.38           C  
ATOM   2318  HA  ASP A 152      12.165   1.800 -14.594  1.00 98.38           H  
ATOM   2319  C   ASP A 152      10.981   2.407 -16.264  1.00 98.38           C  
ATOM   2320  CB  ASP A 152      10.552   0.409 -14.765  1.00 98.38           C  
ATOM   2321  HB2 ASP A 152       9.507   0.399 -15.074  1.00 98.38           H  
ATOM   2322  HB3 ASP A 152      10.604   0.060 -13.733  1.00 98.38           H  
ATOM   2323  O   ASP A 152      11.974   2.510 -16.989  1.00 98.38           O  
ATOM   2324  CG  ASP A 152      11.365  -0.543 -15.641  1.00 98.38           C  
ATOM   2325  OD1 ASP A 152      12.571  -0.699 -15.340  1.00 98.38           O  
ATOM   2326  OD2 ASP A 152      10.774  -1.125 -16.575  1.00 98.38           O  
ATOM   2327  N   GLU A 153       9.792   2.887 -16.640  1.00 98.46           N  
ATOM   2328  H   GLU A 153       8.998   2.719 -16.039  1.00 98.46           H  
ATOM   2329  CA  GLU A 153       9.571   3.585 -17.911  1.00 98.46           C  
ATOM   2330  HA  GLU A 153       9.870   2.936 -18.735  1.00 98.46           H  
ATOM   2331  C   GLU A 153      10.407   4.867 -18.006  1.00 98.46           C  
ATOM   2332  CB  GLU A 153       8.086   3.938 -18.074  1.00 98.46           C  
ATOM   2333  HB2 GLU A 153       7.728   4.416 -17.162  1.00 98.46           H  
ATOM   2334  HB3 GLU A 153       7.994   4.650 -18.894  1.00 98.46           H  
ATOM   2335  O   GLU A 153      11.033   5.129 -19.037  1.00 98.46           O  
ATOM   2336  CG  GLU A 153       7.210   2.720 -18.403  1.00 98.46           C  
ATOM   2337  HG2 GLU A 153       7.289   1.987 -17.599  1.00 98.46           H  
ATOM   2338  HG3 GLU A 153       7.593   2.259 -19.313  1.00 98.46           H  
ATOM   2339  CD  GLU A 153       5.729   3.085 -18.612  1.00 98.46           C  
ATOM   2340  OE1 GLU A 153       4.958   2.170 -18.984  1.00 98.46           O  
ATOM   2341  OE2 GLU A 153       5.361   4.270 -18.428  1.00 98.46           O  
ATOM   2342  N   PHE A 154      10.475   5.647 -16.920  1.00 97.71           N  
ATOM   2343  H   PHE A 154       9.924   5.394 -16.113  1.00 97.71           H  
ATOM   2344  CA  PHE A 154      11.323   6.837 -16.863  1.00 97.71           C  
ATOM   2345  HA  PHE A 154      11.060   7.488 -17.697  1.00 97.71           H  
ATOM   2346  C   PHE A 154      12.804   6.479 -17.019  1.00 97.71           C  
ATOM   2347  CB  PHE A 154      11.071   7.596 -15.555  1.00 97.71           C  
ATOM   2348  HB2 PHE A 154      11.262   6.937 -14.709  1.00 97.71           H  
ATOM   2349  HB3 PHE A 154      10.022   7.887 -15.513  1.00 97.71           H  
ATOM   2350  O   PHE A 154      13.510   7.104 -17.811  1.00 97.71           O  
ATOM   2351  CG  PHE A 154      11.928   8.840 -15.417  1.00 97.71           C  
ATOM   2352  CD1 PHE A 154      13.093   8.821 -14.627  1.00 97.71           C  
ATOM   2353  HD1 PHE A 154      13.373   7.917 -14.107  1.00 97.71           H  
ATOM   2354  CD2 PHE A 154      11.584  10.006 -16.125  1.00 97.71           C  
ATOM   2355  HD2 PHE A 154      10.704  10.013 -16.751  1.00 97.71           H  
ATOM   2356  CE1 PHE A 154      13.904   9.967 -14.537  1.00 97.71           C  
ATOM   2357  HE1 PHE A 154      14.809   9.941 -13.948  1.00 97.71           H  
ATOM   2358  CE2 PHE A 154      12.395  11.152 -16.037  1.00 97.71           C  
ATOM   2359  HE2 PHE A 154      12.136  12.038 -16.598  1.00 97.71           H  
ATOM   2360  CZ  PHE A 154      13.554  11.133 -15.242  1.00 97.71           C  
ATOM   2361  HZ  PHE A 154      14.189  12.005 -15.192  1.00 97.71           H  
ATOM   2362  N   TYR A 155      13.275   5.449 -16.311  1.00 98.23           N  
ATOM   2363  H   TYR A 155      12.642   4.952 -15.701  1.00 98.23           H  
ATOM   2364  CA  TYR A 155      14.656   4.986 -16.413  1.00 98.23           C  
ATOM   2365  HA  TYR A 155      15.318   5.823 -16.190  1.00 98.23           H  
ATOM   2366  C   TYR A 155      14.989   4.509 -17.832  1.00 98.23           C  
ATOM   2367  CB  TYR A 155      14.905   3.883 -15.380  1.00 98.23           C  
ATOM   2368  HB2 TYR A 155      14.646   4.259 -14.390  1.00 98.23           H  
ATOM   2369  HB3 TYR A 155      14.255   3.034 -15.588  1.00 98.23           H  
ATOM   2370  O   TYR A 155      15.991   4.937 -18.405  1.00 98.23           O  
ATOM   2371  CG  TYR A 155      16.347   3.420 -15.360  1.00 98.23           C  
ATOM   2372  CD1 TYR A 155      16.718   2.224 -16.004  1.00 98.23           C  
ATOM   2373  HD1 TYR A 155      15.967   1.618 -16.490  1.00 98.23           H  
ATOM   2374  CD2 TYR A 155      17.324   4.216 -14.732  1.00 98.23           C  
ATOM   2375  HD2 TYR A 155      17.032   5.139 -14.253  1.00 98.23           H  
ATOM   2376  CE1 TYR A 155      18.066   1.820 -16.013  1.00 98.23           C  
ATOM   2377  HE1 TYR A 155      18.357   0.905 -16.509  1.00 98.23           H  
ATOM   2378  CE2 TYR A 155      18.674   3.817 -14.742  1.00 98.23           C  
ATOM   2379  HE2 TYR A 155      19.423   4.433 -14.266  1.00 98.23           H  
ATOM   2380  OH  TYR A 155      20.348   2.227 -15.393  1.00 98.23           O  
ATOM   2381  HH  TYR A 155      20.914   2.893 -14.995  1.00 98.23           H  
ATOM   2382  CZ  TYR A 155      19.045   2.615 -15.384  1.00 98.23           C  
ATOM   2383  N   THR A 156      14.114   3.702 -18.433  1.00 98.12           N  
ATOM   2384  H   THR A 156      13.321   3.381 -17.897  1.00 98.12           H  
ATOM   2385  CA  THR A 156      14.249   3.219 -19.814  1.00 98.12           C  
ATOM   2386  HA  THR A 156      15.185   2.668 -19.908  1.00 98.12           H  
ATOM   2387  C   THR A 156      14.289   4.379 -20.809  1.00 98.12           C  
ATOM   2388  CB  THR A 156      13.096   2.263 -20.153  1.00 98.12           C  
ATOM   2389  HB  THR A 156      12.139   2.773 -20.036  1.00 98.12           H  
ATOM   2390  O   THR A 156      15.147   4.410 -21.692  1.00 98.12           O  
ATOM   2391  CG2 THR A 156      13.198   1.702 -21.572  1.00 98.12           C  
ATOM   2392 HG21 THR A 156      13.052   2.495 -22.305  1.00 98.12           H  
ATOM   2393 HG22 THR A 156      14.175   1.242 -21.719  1.00 98.12           H  
ATOM   2394 HG23 THR A 156      12.423   0.949 -21.715  1.00 98.12           H  
ATOM   2395  OG1 THR A 156      13.141   1.156 -19.287  1.00 98.12           O  
ATOM   2396  HG1 THR A 156      12.684   1.374 -18.471  1.00 98.12           H  
ATOM   2397  N   SER A 157      13.422   5.382 -20.634  1.00 98.08           N  
ATOM   2398  H   SER A 157      12.724   5.297 -19.908  1.00 98.08           H  
ATOM   2399  CA  SER A 157      13.440   6.598 -21.450  1.00 98.08           C  
ATOM   2400  HA  SER A 157      13.336   6.311 -22.496  1.00 98.08           H  
ATOM   2401  C   SER A 157      14.754   7.370 -21.301  1.00 98.08           C  
ATOM   2402  CB  SER A 157      12.265   7.506 -21.080  1.00 98.08           C  
ATOM   2403  HB2 SER A 157      11.329   6.961 -21.199  1.00 98.08           H  
ATOM   2404  HB3 SER A 157      12.358   7.821 -20.041  1.00 98.08           H  
ATOM   2405  O   SER A 157      15.287   7.845 -22.303  1.00 98.08           O  
ATOM   2406  OG  SER A 157      12.254   8.649 -21.919  1.00 98.08           O  
ATOM   2407  HG  SER A 157      13.105   8.721 -22.357  1.00 98.08           H  
ATOM   2408  N   CYS A 158      15.290   7.506 -20.084  1.00 98.15           N  
ATOM   2409  H   CYS A 158      14.785   7.145 -19.287  1.00 98.15           H  
ATOM   2410  CA  CYS A 158      16.567   8.182 -19.852  1.00 98.15           C  
ATOM   2411  HA  CYS A 158      16.537   9.167 -20.318  1.00 98.15           H  
ATOM   2412  C   CYS A 158      17.746   7.438 -20.491  1.00 98.15           C  
ATOM   2413  CB  CYS A 158      16.804   8.350 -18.346  1.00 98.15           C  
ATOM   2414  HB2 CYS A 158      17.838   8.656 -18.185  1.00 98.15           H  
ATOM   2415  HB3 CYS A 158      16.638   7.402 -17.834  1.00 98.15           H  
ATOM   2416  O   CYS A 158      18.608   8.082 -21.085  1.00 98.15           O  
ATOM   2417  SG  CYS A 158      15.708   9.620 -17.658  1.00 98.15           S  
ATOM   2418  HG  CYS A 158      15.801  10.485 -18.673  1.00 98.15           H  
ATOM   2419  N   VAL A 159      17.778   6.104 -20.399  1.00 98.16           N  
ATOM   2420  H   VAL A 159      17.049   5.637 -19.880  1.00 98.16           H  
ATOM   2421  CA  VAL A 159      18.798   5.280 -21.067  1.00 98.16           C  
ATOM   2422  HA  VAL A 159      19.786   5.625 -20.762  1.00 98.16           H  
ATOM   2423  C   VAL A 159      18.727   5.465 -22.584  1.00 98.16           C  
ATOM   2424  CB  VAL A 159      18.669   3.799 -20.658  1.00 98.16           C  
ATOM   2425  HB  VAL A 159      17.641   3.470 -20.809  1.00 98.16           H  
ATOM   2426  O   VAL A 159      19.755   5.720 -23.202  1.00 98.16           O  
ATOM   2427  CG1 VAL A 159      19.600   2.885 -21.464  1.00 98.16           C  
ATOM   2428 HG11 VAL A 159      19.312   2.876 -22.516  1.00 98.16           H  
ATOM   2429 HG12 VAL A 159      20.631   3.232 -21.396  1.00 98.16           H  
ATOM   2430 HG13 VAL A 159      19.536   1.862 -21.094  1.00 98.16           H  
ATOM   2431  CG2 VAL A 159      19.036   3.617 -19.176  1.00 98.16           C  
ATOM   2432 HG21 VAL A 159      18.408   4.244 -18.543  1.00 98.16           H  
ATOM   2433 HG22 VAL A 159      18.879   2.578 -18.887  1.00 98.16           H  
ATOM   2434 HG23 VAL A 159      20.080   3.883 -19.014  1.00 98.16           H  
ATOM   2435  N   GLY A 160      17.524   5.475 -23.170  1.00 97.73           N  
ATOM   2436  H   GLY A 160      16.713   5.237 -22.616  1.00 97.73           H  
ATOM   2437  CA  GLY A 160      17.345   5.721 -24.605  1.00 97.73           C  
ATOM   2438  HA2 GLY A 160      16.280   5.700 -24.837  1.00 97.73           H  
ATOM   2439  HA3 GLY A 160      17.840   4.927 -25.165  1.00 97.73           H  
ATOM   2440  C   GLY A 160      17.912   7.067 -25.081  1.00 97.73           C  
ATOM   2441  O   GLY A 160      18.556   7.127 -26.125  1.00 97.73           O  
ATOM   2442  N   VAL A 161      17.748   8.138 -24.294  1.00 97.50           N  
ATOM   2443  H   VAL A 161      17.198   8.030 -23.453  1.00 97.50           H  
ATOM   2444  CA  VAL A 161      18.338   9.459 -24.605  1.00 97.50           C  
ATOM   2445  HA  VAL A 161      18.062   9.734 -25.623  1.00 97.50           H  
ATOM   2446  C   VAL A 161      19.870   9.420 -24.559  1.00 97.50           C  
ATOM   2447  CB  VAL A 161      17.797  10.538 -23.644  1.00 97.50           C  
ATOM   2448  HB  VAL A 161      17.943  10.209 -22.615  1.00 97.50           H  
ATOM   2449  O   VAL A 161      20.535  10.048 -25.384  1.00 97.50           O  
ATOM   2450  CG1 VAL A 161      18.490  11.899 -23.811  1.00 97.50           C  
ATOM   2451 HG11 VAL A 161      19.537  11.828 -23.515  1.00 97.50           H  
ATOM   2452 HG12 VAL A 161      18.007  12.645 -23.180  1.00 97.50           H  
ATOM   2453 HG13 VAL A 161      18.435  12.214 -24.853  1.00 97.50           H  
ATOM   2454  CG2 VAL A 161      16.298  10.774 -23.867  1.00 97.50           C  
ATOM   2455 HG21 VAL A 161      15.917  11.488 -23.136  1.00 97.50           H  
ATOM   2456 HG22 VAL A 161      16.132  11.159 -24.874  1.00 97.50           H  
ATOM   2457 HG23 VAL A 161      15.745   9.840 -23.764  1.00 97.50           H  
ATOM   2458  N   ILE A 162      20.448   8.687 -23.603  1.00 97.63           N  
ATOM   2459  H   ILE A 162      19.856   8.144 -22.991  1.00 97.63           H  
ATOM   2460  CA  ILE A 162      21.905   8.525 -23.497  1.00 97.63           C  
ATOM   2461  HA  ILE A 162      22.368   9.511 -23.533  1.00 97.63           H  
ATOM   2462  C   ILE A 162      22.445   7.745 -24.700  1.00 97.63           C  
ATOM   2463  CB  ILE A 162      22.283   7.861 -22.153  1.00 97.63           C  
ATOM   2464  HB  ILE A 162      21.704   6.945 -22.039  1.00 97.63           H  
ATOM   2465  O   ILE A 162      23.466   8.138 -25.267  1.00 97.63           O  
ATOM   2466  CG1 ILE A 162      21.947   8.813 -20.981  1.00 97.63           C  
ATOM   2467 HG12 ILE A 162      20.937   9.204 -21.103  1.00 97.63           H  
ATOM   2468 HG13 ILE A 162      22.630   9.662 -20.996  1.00 97.63           H  
ATOM   2469  CG2 ILE A 162      23.778   7.488 -22.116  1.00 97.63           C  
ATOM   2470 HG21 ILE A 162      24.042   7.045 -21.156  1.00 97.63           H  
ATOM   2471 HG22 ILE A 162      24.393   8.369 -22.299  1.00 97.63           H  
ATOM   2472 HG23 ILE A 162      23.994   6.737 -22.876  1.00 97.63           H  
ATOM   2473  CD1 ILE A 162      22.010   8.144 -19.601  1.00 97.63           C  
ATOM   2474 HD11 ILE A 162      21.379   7.256 -19.592  1.00 97.63           H  
ATOM   2475 HD12 ILE A 162      23.035   7.869 -19.350  1.00 97.63           H  
ATOM   2476 HD13 ILE A 162      21.645   8.843 -18.848  1.00 97.63           H  
ATOM   2477  N   ASP A 163      21.754   6.686 -25.119  1.00 98.36           N  
ATOM   2478  H   ASP A 163      20.961   6.376 -24.576  1.00 98.36           H  
ATOM   2479  CA  ASP A 163      22.142   5.879 -26.278  1.00 98.36           C  
ATOM   2480  HA  ASP A 163      23.174   5.551 -26.154  1.00 98.36           H  
ATOM   2481  C   ASP A 163      22.076   6.682 -27.585  1.00 98.36           C  
ATOM   2482  CB  ASP A 163      21.245   4.634 -26.369  1.00 98.36           C  
ATOM   2483  HB2 ASP A 163      20.199   4.934 -26.297  1.00 98.36           H  
ATOM   2484  HB3 ASP A 163      21.392   4.176 -27.347  1.00 98.36           H  
ATOM   2485  O   ASP A 163      22.969   6.572 -28.430  1.00 98.36           O  
ATOM   2486  CG  ASP A 163      21.548   3.567 -25.310  1.00 98.36           C  
ATOM   2487  OD1 ASP A 163      22.669   3.579 -24.748  1.00 98.36           O  
ATOM   2488  OD2 ASP A 163      20.668   2.699 -25.111  1.00 98.36           O  
ATOM   2489  N   GLU A 164      21.067   7.543 -27.745  1.00 98.28           N  
ATOM   2490  H   GLU A 164      20.327   7.547 -27.058  1.00 98.28           H  
ATOM   2491  CA  GLU A 164      20.965   8.452 -28.892  1.00 98.28           C  
ATOM   2492  HA  GLU A 164      21.022   7.863 -29.808  1.00 98.28           H  
ATOM   2493  C   GLU A 164      22.127   9.456 -28.914  1.00 98.28           C  
ATOM   2494  CB  GLU A 164      19.603   9.163 -28.862  1.00 98.28           C  
ATOM   2495  HB2 GLU A 164      18.820   8.410 -28.773  1.00 98.28           H  
ATOM   2496  HB3 GLU A 164      19.557   9.821 -27.994  1.00 98.28           H  
ATOM   2497  O   GLU A 164      22.758   9.661 -29.955  1.00 98.28           O  
ATOM   2498  CG  GLU A 164      19.357   9.977 -30.143  1.00 98.28           C  
ATOM   2499  HG2 GLU A 164      20.124  10.747 -30.226  1.00 98.28           H  
ATOM   2500  HG3 GLU A 164      19.458   9.310 -31.000  1.00 98.28           H  
ATOM   2501  CD  GLU A 164      17.977  10.655 -30.193  1.00 98.28           C  
ATOM   2502  OE1 GLU A 164      17.667  11.230 -31.262  1.00 98.28           O  
ATOM   2503  OE2 GLU A 164      17.245  10.630 -29.177  1.00 98.28           O  
ATOM   2504  N   PHE A 165      22.475  10.026 -27.755  1.00 97.17           N  
ATOM   2505  H   PHE A 165      21.922   9.822 -26.935  1.00 97.17           H  
ATOM   2506  CA  PHE A 165      23.635  10.908 -27.633  1.00 97.17           C  
ATOM   2507  HA  PHE A 165      23.525  11.721 -28.351  1.00 97.17           H  
ATOM   2508  C   PHE A 165      24.940  10.179 -27.973  1.00 97.17           C  
ATOM   2509  CB  PHE A 165      23.689  11.509 -26.224  1.00 97.17           C  
ATOM   2510  HB2 PHE A 165      22.756  12.039 -26.032  1.00 97.17           H  
ATOM   2511  HB3 PHE A 165      23.767  10.709 -25.488  1.00 97.17           H  
ATOM   2512  O   PHE A 165      25.754  10.698 -28.736  1.00 97.17           O  
ATOM   2513  CG  PHE A 165      24.844  12.474 -26.035  1.00 97.17           C  
ATOM   2514  CD1 PHE A 165      26.025  12.058 -25.391  1.00 97.17           C  
ATOM   2515  HD1 PHE A 165      26.108  11.047 -25.022  1.00 97.17           H  
ATOM   2516  CD2 PHE A 165      24.752  13.780 -26.549  1.00 97.17           C  
ATOM   2517  HD2 PHE A 165      23.854  14.091 -27.063  1.00 97.17           H  
ATOM   2518  CE1 PHE A 165      27.104  12.950 -25.253  1.00 97.17           C  
ATOM   2519  HE1 PHE A 165      28.017  12.620 -24.780  1.00 97.17           H  
ATOM   2520  CE2 PHE A 165      25.831  14.671 -26.413  1.00 97.17           C  
ATOM   2521  HE2 PHE A 165      25.761  15.667 -26.826  1.00 97.17           H  
ATOM   2522  CZ  PHE A 165      27.007  14.257 -25.763  1.00 97.17           C  
ATOM   2523  HZ  PHE A 165      27.845  14.933 -25.679  1.00 97.17           H  
ATOM   2524  N   TYR A 166      25.127   8.960 -27.460  1.00 98.08           N  
ATOM   2525  H   TYR A 166      24.418   8.579 -26.850  1.00 98.08           H  
ATOM   2526  CA  TYR A 166      26.309   8.153 -27.749  1.00 98.08           C  
ATOM   2527  HA  TYR A 166      27.194   8.730 -27.479  1.00 98.08           H  
ATOM   2528  C   TYR A 166      26.418   7.822 -29.242  1.00 98.08           C  
ATOM   2529  CB  TYR A 166      26.283   6.880 -26.897  1.00 98.08           C  
ATOM   2530  HB2 TYR A 166      26.158   7.155 -25.850  1.00 98.08           H  
ATOM   2531  HB3 TYR A 166      25.426   6.268 -27.179  1.00 98.08           H  
ATOM   2532  O   TYR A 166      27.475   8.014 -29.840  1.00 98.08           O  
ATOM   2533  CG  TYR A 166      27.553   6.063 -27.031  1.00 98.08           C  
ATOM   2534  CD1 TYR A 166      27.588   4.930 -27.867  1.00 98.08           C  
ATOM   2535  HD1 TYR A 166      26.700   4.627 -28.401  1.00 98.08           H  
ATOM   2536  CD2 TYR A 166      28.713   6.468 -26.343  1.00 98.08           C  
ATOM   2537  HD2 TYR A 166      28.679   7.345 -25.713  1.00 98.08           H  
ATOM   2538  CE1 TYR A 166      28.782   4.196 -28.007  1.00 98.08           C  
ATOM   2539  HE1 TYR A 166      28.818   3.329 -28.648  1.00 98.08           H  
ATOM   2540  CE2 TYR A 166      29.909   5.741 -26.484  1.00 98.08           C  
ATOM   2541  HE2 TYR A 166      30.798   6.057 -25.958  1.00 98.08           H  
ATOM   2542  OH  TYR A 166      31.096   3.895 -27.451  1.00 98.08           O  
ATOM   2543  HH  TYR A 166      31.819   4.313 -26.977  1.00 98.08           H  
ATOM   2544  CZ  TYR A 166      29.943   4.601 -27.317  1.00 98.08           C  
ATOM   2545  N   THR A 167      25.313   7.407 -29.862  1.00 98.17           N  
ATOM   2546  H   THR A 167      24.479   7.280 -29.306  1.00 98.17           H  
ATOM   2547  CA  THR A 167      25.242   7.109 -31.301  1.00 98.17           C  
ATOM   2548  HA  THR A 167      25.973   6.337 -31.540  1.00 98.17           H  
ATOM   2549  C   THR A 167      25.575   8.342 -32.142  1.00 98.17           C  
ATOM   2550  CB  THR A 167      23.847   6.583 -31.669  1.00 98.17           C  
ATOM   2551  HB  THR A 167      23.098   7.348 -31.465  1.00 98.17           H  
ATOM   2552  O   THR A 167      26.363   8.255 -33.082  1.00 98.17           O  
ATOM   2553  CG2 THR A 167      23.747   6.165 -33.136  1.00 98.17           C  
ATOM   2554 HG21 THR A 167      24.528   5.441 -33.368  1.00 98.17           H  
ATOM   2555 HG22 THR A 167      23.854   7.035 -33.784  1.00 98.17           H  
ATOM   2556 HG23 THR A 167      22.772   5.714 -33.316  1.00 98.17           H  
ATOM   2557  OG1 THR A 167      23.550   5.439 -30.900  1.00 98.17           O  
ATOM   2558  HG1 THR A 167      23.305   5.735 -30.020  1.00 98.17           H  
ATOM   2559  N   SER A 168      25.036   9.506 -31.769  1.00 98.09           N  
ATOM   2560  H   SER A 168      24.383   9.506 -30.998  1.00 98.09           H  
ATOM   2561  CA  SER A 168      25.342  10.787 -32.413  1.00 98.09           C  
ATOM   2562  HA  SER A 168      25.101  10.718 -33.473  1.00 98.09           H  
ATOM   2563  C   SER A 168      26.829  11.147 -32.298  1.00 98.09           C  
ATOM   2564  CB  SER A 168      24.457  11.869 -31.788  1.00 98.09           C  
ATOM   2565  HB2 SER A 168      24.662  11.944 -30.720  1.00 98.09           H  
ATOM   2566  HB3 SER A 168      23.413  11.589 -31.923  1.00 98.09           H  
ATOM   2567  O   SER A 168      27.469  11.478 -33.296  1.00 98.09           O  
ATOM   2568  OG  SER A 168      24.682  13.125 -32.395  1.00 98.09           O  
ATOM   2569  HG  SER A 168      23.915  13.676 -32.224  1.00 98.09           H  
ATOM   2570  N   CYS A 169      27.423  11.007 -31.106  1.00 98.08           N  
ATOM   2571  H   CYS A 169      26.860  10.743 -30.311  1.00 98.08           H  
ATOM   2572  CA  CYS A 169      28.851  11.255 -30.900  1.00 98.08           C  
ATOM   2573  HA  CYS A 169      29.084  12.265 -31.236  1.00 98.08           H  
ATOM   2574  C   CYS A 169      29.746  10.314 -31.716  1.00 98.08           C  
ATOM   2575  CB  CYS A 169      29.191  11.130 -29.410  1.00 98.08           C  
ATOM   2576  HB2 CYS A 169      28.787  10.199 -29.012  1.00 98.08           H  
ATOM   2577  HB3 CYS A 169      30.275  11.117 -29.299  1.00 98.08           H  
ATOM   2578  O   CYS A 169      30.739  10.774 -32.279  1.00 98.08           O  
ATOM   2579  SG  CYS A 169      28.530  12.539 -28.480  1.00 98.08           S  
ATOM   2580  HG  CYS A 169      28.589  13.428 -29.476  1.00 98.08           H  
ATOM   2581  N   VAL A 170      29.408   9.023 -31.797  1.00 98.10           N  
ATOM   2582  H   VAL A 170      28.591   8.703 -31.296  1.00 98.10           H  
ATOM   2583  CA  VAL A 170      30.135   8.061 -32.641  1.00 98.10           C  
ATOM   2584  HA  VAL A 170      31.193   8.094 -32.382  1.00 98.10           H  
ATOM   2585  C   VAL A 170      30.042   8.465 -34.114  1.00 98.10           C  
ATOM   2586  CB  VAL A 170      29.637   6.622 -32.400  1.00 98.10           C  
ATOM   2587  HB  VAL A 170      28.551   6.595 -32.488  1.00 98.10           H  
ATOM   2588  O   VAL A 170      31.070   8.516 -34.781  1.00 98.10           O  
ATOM   2589  CG1 VAL A 170      30.233   5.619 -33.395  1.00 98.10           C  
ATOM   2590 HG11 VAL A 170      29.922   4.606 -33.142  1.00 98.10           H  
ATOM   2591 HG12 VAL A 170      31.321   5.677 -33.391  1.00 98.10           H  
ATOM   2592 HG13 VAL A 170      29.885   5.831 -34.406  1.00 98.10           H  
ATOM   2593  CG2 VAL A 170      30.035   6.146 -30.994  1.00 98.10           C  
ATOM   2594 HG21 VAL A 170      29.613   5.157 -30.811  1.00 98.10           H  
ATOM   2595 HG22 VAL A 170      29.653   6.826 -30.233  1.00 98.10           H  
ATOM   2596 HG23 VAL A 170      31.120   6.096 -30.910  1.00 98.10           H  
ATOM   2597  N   GLY A 171      28.862   8.878 -34.590  1.00 97.59           N  
ATOM   2598  H   GLY A 171      28.047   8.813 -33.996  1.00 97.59           H  
ATOM   2599  CA  GLY A 171      28.686   9.375 -35.959  1.00 97.59           C  
ATOM   2600  HA2 GLY A 171      27.650   9.686 -36.092  1.00 97.59           H  
ATOM   2601  HA3 GLY A 171      28.905   8.570 -36.661  1.00 97.59           H  
ATOM   2602  C   GLY A 171      29.589  10.568 -36.298  1.00 97.59           C  
ATOM   2603  O   GLY A 171      30.230  10.575 -37.346  1.00 97.59           O  
ATOM   2604  N   VAL A 172      29.728  11.539 -35.387  1.00 97.71           N  
ATOM   2605  H   VAL A 172      29.155  11.492 -34.557  1.00 97.71           H  
ATOM   2606  CA  VAL A 172      30.644  12.684 -35.575  1.00 97.71           C  
ATOM   2607  HA  VAL A 172      30.408  13.165 -36.524  1.00 97.71           H  
ATOM   2608  C   VAL A 172      32.109  12.236 -35.655  1.00 97.71           C  
ATOM   2609  CB  VAL A 172      30.464  13.720 -34.445  1.00 97.71           C  
ATOM   2610  HB  VAL A 172      30.576  13.223 -33.481  1.00 97.71           H  
ATOM   2611  O   VAL A 172      32.886  12.785 -36.439  1.00 97.71           O  
ATOM   2612  CG1 VAL A 172      31.487  14.865 -34.512  1.00 97.71           C  
ATOM   2613 HG11 VAL A 172      31.459  15.324 -35.500  1.00 97.71           H  
ATOM   2614 HG12 VAL A 172      31.256  15.616 -33.756  1.00 97.71           H  
ATOM   2615 HG13 VAL A 172      32.491  14.487 -34.322  1.00 97.71           H  
ATOM   2616  CG2 VAL A 172      29.073  14.362 -34.501  1.00 97.71           C  
ATOM   2617 HG21 VAL A 172      28.946  14.888 -35.447  1.00 97.71           H  
ATOM   2618 HG22 VAL A 172      28.945  15.060 -33.674  1.00 97.71           H  
ATOM   2619 HG23 VAL A 172      28.298  13.598 -34.428  1.00 97.71           H  
ATOM   2620  N   ILE A 173      32.506  11.245 -34.852  1.00 97.73           N  
ATOM   2621  H   ILE A 173      31.814  10.793 -34.271  1.00 97.73           H  
ATOM   2622  CA  ILE A 173      33.866  10.690 -34.890  1.00 97.73           C  
ATOM   2623  HA  ILE A 173      34.578  11.513 -34.835  1.00 97.73           H  
ATOM   2624  C   ILE A 173      34.118   9.985 -36.227  1.00 97.73           C  
ATOM   2625  CB  ILE A 173      34.111   9.758 -33.680  1.00 97.73           C  
ATOM   2626  HB  ILE A 173      33.300   9.032 -33.625  1.00 97.73           H  
ATOM   2627  O   ILE A 173      35.181  10.180 -36.818  1.00 97.73           O  
ATOM   2628  CG1 ILE A 173      34.129  10.586 -32.375  1.00 97.73           C  
ATOM   2629 HG12 ILE A 173      35.025  11.207 -32.352  1.00 97.73           H  
ATOM   2630 HG13 ILE A 173      33.269  11.255 -32.353  1.00 97.73           H  
ATOM   2631  CG2 ILE A 173      35.435   8.981 -33.830  1.00 97.73           C  
ATOM   2632 HG21 ILE A 173      35.381   8.317 -34.692  1.00 97.73           H  
ATOM   2633 HG22 ILE A 173      36.266   9.673 -33.961  1.00 97.73           H  
ATOM   2634 HG23 ILE A 173      35.611   8.349 -32.959  1.00 97.73           H  
ATOM   2635  CD1 ILE A 173      34.077   9.736 -31.098  1.00 97.73           C  
ATOM   2636 HD11 ILE A 173      33.221   9.063 -31.137  1.00 97.73           H  
ATOM   2637 HD12 ILE A 173      34.993   9.158 -30.980  1.00 97.73           H  
ATOM   2638 HD13 ILE A 173      33.969  10.393 -30.235  1.00 97.73           H  
ATOM   2639  N   ASP A 174      33.148   9.220 -36.723  1.00 98.37           N  
ATOM   2640  H   ASP A 174      32.320   9.061 -36.167  1.00 98.37           H  
ATOM   2641  CA  ASP A 174      33.253   8.514 -38.002  1.00 98.37           C  
ATOM   2642  HA  ASP A 174      34.168   7.921 -38.005  1.00 98.37           H  
ATOM   2643  C   ASP A 174      33.337   9.484 -39.191  1.00 98.37           C  
ATOM   2644  CB  ASP A 174      32.060   7.557 -38.165  1.00 98.37           C  
ATOM   2645  HB2 ASP A 174      31.131   8.101 -37.996  1.00 98.37           H  
ATOM   2646  HB3 ASP A 174      32.049   7.195 -39.193  1.00 98.37           H  
ATOM   2647  O   ASP A 174      34.146   9.283 -40.104  1.00 98.37           O  
ATOM   2648  CG  ASP A 174      32.111   6.329 -37.244  1.00 98.37           C  
ATOM   2649  OD1 ASP A 174      33.224   5.960 -36.799  1.00 98.37           O  
ATOM   2650  OD2 ASP A 174      31.035   5.720 -37.045  1.00 98.37           O  
ATOM   2651  N   GLU A 175      32.566  10.576 -39.171  1.00 98.28           N  
ATOM   2652  H   GLU A 175      31.875  10.658 -38.439  1.00 98.28           H  
ATOM   2653  CA  GLU A 175      32.655  11.646 -40.173  1.00 98.28           C  
ATOM   2654  HA  GLU A 175      32.509  11.224 -41.167  1.00 98.28           H  
ATOM   2655  C   GLU A 175      34.031  12.320 -40.163  1.00 98.28           C  
ATOM   2656  CB  GLU A 175      31.576  12.711 -39.927  1.00 98.28           C  
ATOM   2657  HB2 GLU A 175      31.841  13.599 -40.501  1.00 98.28           H  
ATOM   2658  HB3 GLU A 175      31.560  12.976 -38.870  1.00 98.28           H  
ATOM   2659  O   GLU A 175      34.642  12.509 -41.220  1.00 98.28           O  
ATOM   2660  CG  GLU A 175      30.178  12.260 -40.373  1.00 98.28           C  
ATOM   2661  HG2 GLU A 175      29.894  11.361 -39.826  1.00 98.28           H  
ATOM   2662  HG3 GLU A 175      30.223  12.002 -41.431  1.00 98.28           H  
ATOM   2663  CD  GLU A 175      29.105  13.345 -40.170  1.00 98.28           C  
ATOM   2664  OE1 GLU A 175      27.927  13.048 -40.476  1.00 98.28           O  
ATOM   2665  OE2 GLU A 175      29.452  14.479 -39.762  1.00 98.28           O  
ATOM   2666  N   LEU A 176      34.556  12.635 -38.973  1.00 97.71           N  
ATOM   2667  H   LEU A 176      34.002  12.463 -38.146  1.00 97.71           H  
ATOM   2668  CA  LEU A 176      35.892  13.211 -38.828  1.00 97.71           C  
ATOM   2669  HA  LEU A 176      35.935  14.113 -39.439  1.00 97.71           H  
ATOM   2670  C   LEU A 176      36.965  12.248 -39.345  1.00 97.71           C  
ATOM   2671  CB  LEU A 176      36.131  13.583 -37.355  1.00 97.71           C  
ATOM   2672  HB2 LEU A 176      36.035  12.682 -36.749  1.00 97.71           H  
ATOM   2673  HB3 LEU A 176      35.357  14.281 -37.038  1.00 97.71           H  
ATOM   2674  O   LEU A 176      37.851  12.663 -40.089  1.00 97.71           O  
ATOM   2675  CG  LEU A 176      37.516  14.207 -37.093  1.00 97.71           C  
ATOM   2676  HG  LEU A 176      38.300  13.533 -37.437  1.00 97.71           H  
ATOM   2677  CD1 LEU A 176      37.681  15.560 -37.790  1.00 97.71           C  
ATOM   2678 HD11 LEU A 176      36.873  16.232 -37.503  1.00 97.71           H  
ATOM   2679 HD12 LEU A 176      38.642  15.999 -37.520  1.00 97.71           H  
ATOM   2680 HD13 LEU A 176      37.668  15.419 -38.871  1.00 97.71           H  
ATOM   2681  CD2 LEU A 176      37.714  14.412 -35.591  1.00 97.71           C  
ATOM   2682 HD21 LEU A 176      37.627  13.453 -35.082  1.00 97.71           H  
ATOM   2683 HD22 LEU A 176      36.952  15.092 -35.208  1.00 97.71           H  
ATOM   2684 HD23 LEU A 176      38.705  14.825 -35.404  1.00 97.71           H  
ATOM   2685  N   TYR A 177      36.875  10.966 -38.985  1.00 98.14           N  
ATOM   2686  H   TYR A 177      36.118  10.688 -38.377  1.00 98.14           H  
ATOM   2687  CA  TYR A 177      37.813   9.947 -39.444  1.00 98.14           C  
ATOM   2688  HA  TYR A 177      38.821  10.252 -39.161  1.00 98.14           H  
ATOM   2689  C   TYR A 177      37.785   9.812 -40.970  1.00 98.14           C  
ATOM   2690  CB  TYR A 177      37.500   8.613 -38.757  1.00 98.14           C  
ATOM   2691  HB2 TYR A 177      36.504   8.277 -39.046  1.00 98.14           H  
ATOM   2692  HB3 TYR A 177      37.493   8.763 -37.677  1.00 98.14           H  
ATOM   2693  O   TYR A 177      38.835   9.852 -41.610  1.00 98.14           O  
ATOM   2694  CG  TYR A 177      38.513   7.536 -39.086  1.00 98.14           C  
ATOM   2695  CD1 TYR A 177      38.228   6.567 -40.068  1.00 98.14           C  
ATOM   2696  HD1 TYR A 177      37.273   6.577 -40.573  1.00 98.14           H  
ATOM   2697  CD2 TYR A 177      39.760   7.533 -38.433  1.00 98.14           C  
ATOM   2698  HD2 TYR A 177      39.971   8.285 -37.687  1.00 98.14           H  
ATOM   2699  CE1 TYR A 177      39.189   5.590 -40.391  1.00 98.14           C  
ATOM   2700  HE1 TYR A 177      38.979   4.845 -41.145  1.00 98.14           H  
ATOM   2701  CE2 TYR A 177      40.725   6.560 -38.756  1.00 98.14           C  
ATOM   2702  HE2 TYR A 177      41.681   6.563 -38.255  1.00 98.14           H  
ATOM   2703  OH  TYR A 177      41.366   4.644 -40.047  1.00 98.14           O  
ATOM   2704  HH  TYR A 177      42.184   4.789 -39.565  1.00 98.14           H  
ATOM   2705  CZ  TYR A 177      40.437   5.586 -39.736  1.00 98.14           C  
ATOM   2706  N   THR A 178      36.591   9.744 -41.561  1.00 98.09           N  
ATOM   2707  H   THR A 178      35.772   9.728 -40.970  1.00 98.09           H  
ATOM   2708  CA  THR A 178      36.400   9.676 -43.017  1.00 98.09           C  
ATOM   2709  HA  THR A 178      36.926   8.802 -43.402  1.00 98.09           H  
ATOM   2710  C   THR A 178      36.976  10.910 -43.715  1.00 98.09           C  
ATOM   2711  CB  THR A 178      34.909   9.528 -43.355  1.00 98.09           C  
ATOM   2712  HB  THR A 178      34.361  10.402 -43.004  1.00 98.09           H  
ATOM   2713  O   THR A 178      37.684  10.782 -44.714  1.00 98.09           O  
ATOM   2714  CG2 THR A 178      34.664   9.354 -44.855  1.00 98.09           C  
ATOM   2715 HG21 THR A 178      34.941  10.261 -45.392  1.00 98.09           H  
ATOM   2716 HG22 THR A 178      33.606   9.157 -45.025  1.00 98.09           H  
ATOM   2717 HG23 THR A 178      35.250   8.515 -45.230  1.00 98.09           H  
ATOM   2718  OG1 THR A 178      34.389   8.381 -42.725  1.00 98.09           O  
ATOM   2719  HG1 THR A 178      34.229   8.601 -41.804  1.00 98.09           H  
ATOM   2720  N   SER A 179      36.741  12.106 -43.165  1.00 98.08           N  
ATOM   2721  H   SER A 179      36.143  12.153 -42.352  1.00 98.08           H  
ATOM   2722  CA  SER A 179      37.311  13.353 -43.683  1.00 98.08           C  
ATOM   2723  HA  SER A 179      37.032  13.448 -44.733  1.00 98.08           H  
ATOM   2724  C   SER A 179      38.842  13.360 -43.611  1.00 98.08           C  
ATOM   2725  CB  SER A 179      36.727  14.545 -42.917  1.00 98.08           C  
ATOM   2726  HB2 SER A 179      36.919  14.430 -41.851  1.00 98.08           H  
ATOM   2727  HB3 SER A 179      35.649  14.577 -43.076  1.00 98.08           H  
ATOM   2728  O   SER A 179      39.496  13.711 -44.593  1.00 98.08           O  
ATOM   2729  OG  SER A 179      37.305  15.758 -43.365  1.00 98.08           O  
ATOM   2730  HG  SER A 179      37.384  15.728 -44.322  1.00 98.08           H  
ATOM   2731  N   CYS A 180      39.427  12.931 -42.488  1.00 98.01           N  
ATOM   2732  H   CYS A 180      38.844  12.681 -41.702  1.00 98.01           H  
ATOM   2733  CA  CYS A 180      40.878  12.844 -42.331  1.00 98.01           C  
ATOM   2734  HA  CYS A 180      41.315  13.818 -42.554  1.00 98.01           H  
ATOM   2735  C   CYS A 180      41.514  11.849 -43.310  1.00 98.01           C  
ATOM   2736  CB  CYS A 180      41.222  12.459 -40.886  1.00 98.01           C  
ATOM   2737  HB2 CYS A 180      42.280  12.201 -40.834  1.00 98.01           H  
ATOM   2738  HB3 CYS A 180      40.636  11.591 -40.585  1.00 98.01           H  
ATOM   2739  O   CYS A 180      42.556  12.161 -43.885  1.00 98.01           O  
ATOM   2740  SG  CYS A 180      40.903  13.840 -39.749  1.00 98.01           S  
ATOM   2741  HG  CYS A 180      41.359  14.810 -40.547  1.00 98.01           H  
ATOM   2742  N   VAL A 181      40.895  10.683 -43.524  1.00 97.93           N  
ATOM   2743  H   VAL A 181      40.053  10.477 -43.005  1.00 97.93           H  
ATOM   2744  CA  VAL A 181      41.356   9.706 -44.525  1.00 97.93           C  
ATOM   2745  HA  VAL A 181      42.403   9.470 -44.332  1.00 97.93           H  
ATOM   2746  C   VAL A 181      41.306  10.314 -45.929  1.00 97.93           C  
ATOM   2747  CB  VAL A 181      40.554   8.393 -44.431  1.00 97.93           C  
ATOM   2748  HB  VAL A 181      39.487   8.618 -44.454  1.00 97.93           H  
ATOM   2749  O   VAL A 181      42.300  10.237 -46.645  1.00 97.93           O  
ATOM   2750  CG1 VAL A 181      40.874   7.426 -45.577  1.00 97.93           C  
ATOM   2751 HG11 VAL A 181      40.550   7.841 -46.531  1.00 97.93           H  
ATOM   2752 HG12 VAL A 181      40.350   6.481 -45.430  1.00 97.93           H  
ATOM   2753 HG13 VAL A 181      41.946   7.240 -45.633  1.00 97.93           H  
ATOM   2754  CG2 VAL A 181      40.880   7.657 -43.122  1.00 97.93           C  
ATOM   2755 HG21 VAL A 181      41.927   7.355 -43.114  1.00 97.93           H  
ATOM   2756 HG22 VAL A 181      40.249   6.772 -43.033  1.00 97.93           H  
ATOM   2757 HG23 VAL A 181      40.691   8.298 -42.260  1.00 97.93           H  
ATOM   2758  N   GLY A 182      40.228  11.022 -46.282  1.00 97.28           N  
ATOM   2759  H   GLY A 182      39.434  11.044 -45.658  1.00 97.28           H  
ATOM   2760  CA  GLY A 182      40.121  11.713 -47.573  1.00 97.28           C  
ATOM   2761  HA2 GLY A 182      40.148  10.975 -48.375  1.00 97.28           H  
ATOM   2762  HA3 GLY A 182      39.169  12.242 -47.614  1.00 97.28           H  
ATOM   2763  C   GLY A 182      41.244  12.730 -47.821  1.00 97.28           C  
ATOM   2764  O   GLY A 182      41.832  12.745 -48.899  1.00 97.28           O  
ATOM   2765  N   VAL A 183      41.615  13.528 -46.811  1.00 97.30           N  
ATOM   2766  H   VAL A 183      41.085  13.483 -45.953  1.00 97.30           H  
ATOM   2767  CA  VAL A 183      42.746  14.477 -46.916  1.00 97.30           C  
ATOM   2768  HA  VAL A 183      42.588  15.110 -47.789  1.00 97.30           H  
ATOM   2769  C   VAL A 183      44.079  13.750 -47.130  1.00 97.30           C  
ATOM   2770  CB  VAL A 183      42.824  15.379 -45.666  1.00 97.30           C  
ATOM   2771  HB  VAL A 183      42.845  14.755 -44.773  1.00 97.30           H  
ATOM   2772  O   VAL A 183      44.929  14.223 -47.887  1.00 97.30           O  
ATOM   2773  CG1 VAL A 183      44.069  16.280 -45.649  1.00 97.30           C  
ATOM   2774 HG11 VAL A 183      44.971  15.675 -45.551  1.00 97.30           H  
ATOM   2775 HG12 VAL A 183      44.121  16.852 -46.575  1.00 97.30           H  
ATOM   2776 HG13 VAL A 183      44.024  16.963 -44.801  1.00 97.30           H  
ATOM   2777  CG2 VAL A 183      41.605  16.307 -45.580  1.00 97.30           C  
ATOM   2778 HG21 VAL A 183      41.646  16.899 -44.666  1.00 97.30           H  
ATOM   2779 HG22 VAL A 183      40.684  15.724 -45.573  1.00 97.30           H  
ATOM   2780 HG23 VAL A 183      41.584  16.970 -46.445  1.00 97.30           H  
ATOM   2781  N   ILE A 184      44.280  12.604 -46.473  1.00 97.44           N  
ATOM   2782  H   ILE A 184      43.528  12.236 -45.908  1.00 97.44           H  
ATOM   2783  CA  ILE A 184      45.489  11.788 -46.652  1.00 97.44           C  
ATOM   2784  HA  ILE A 184      46.361  12.431 -46.540  1.00 97.44           H  
ATOM   2785  C   ILE A 184      45.546  11.223 -48.076  1.00 97.44           C  
ATOM   2786  CB  ILE A 184      45.566  10.680 -45.576  1.00 97.44           C  
ATOM   2787  HB  ILE A 184      44.620  10.139 -45.559  1.00 97.44           H  
ATOM   2788  O   ILE A 184      46.606  11.279 -48.700  1.00 97.44           O  
ATOM   2789  CG1 ILE A 184      45.805  11.313 -44.186  1.00 97.44           C  
ATOM   2790 HG12 ILE A 184      45.118  12.147 -44.039  1.00 97.44           H  
ATOM   2791 HG13 ILE A 184      46.817  11.714 -44.139  1.00 97.44           H  
ATOM   2792  CG2 ILE A 184      46.686   9.669 -45.892  1.00 97.44           C  
ATOM   2793 HG21 ILE A 184      47.643  10.182 -45.991  1.00 97.44           H  
ATOM   2794 HG22 ILE A 184      46.752   8.910 -45.112  1.00 97.44           H  
ATOM   2795 HG23 ILE A 184      46.464   9.144 -46.821  1.00 97.44           H  
ATOM   2796  CD1 ILE A 184      45.597  10.340 -43.017  1.00 97.44           C  
ATOM   2797 HD11 ILE A 184      45.666  10.889 -42.078  1.00 97.44           H  
ATOM   2798 HD12 ILE A 184      46.361   9.562 -43.020  1.00 97.44           H  
ATOM   2799 HD13 ILE A 184      44.609   9.884 -43.086  1.00 97.44           H  
ATOM   2800  N   ASP A 185      44.425  10.733 -48.603  1.00 98.11           N  
ATOM   2801  H   ASP A 185      43.601  10.668 -48.022  1.00 98.11           H  
ATOM   2802  CA  ASP A 185      44.343  10.187 -49.960  1.00 98.11           C  
ATOM   2803  HA  ASP A 185      45.114   9.426 -50.082  1.00 98.11           H  
ATOM   2804  C   ASP A 185      44.594  11.263 -51.030  1.00 98.11           C  
ATOM   2805  CB  ASP A 185      42.972   9.521 -50.170  1.00 98.11           C  
ATOM   2806  HB2 ASP A 185      42.855   9.306 -51.232  1.00 98.11           H  
ATOM   2807  HB3 ASP A 185      42.184  10.216 -49.883  1.00 98.11           H  
ATOM   2808  O   ASP A 185      45.323  11.021 -51.999  1.00 98.11           O  
ATOM   2809  CG  ASP A 185      42.793   8.199 -49.410  1.00 98.11           C  
ATOM   2810  OD1 ASP A 185      43.818   7.557 -49.076  1.00 98.11           O  
ATOM   2811  OD2 ASP A 185      41.620   7.800 -49.226  1.00 98.11           O  
ATOM   2812  N   GLU A 186      44.062  12.476 -50.845  1.00 97.91           N  
ATOM   2813  H   GLU A 186      43.421  12.601 -50.074  1.00 97.91           H  
ATOM   2814  CA  GLU A 186      44.338  13.623 -51.721  1.00 97.91           C  
ATOM   2815  HA  GLU A 186      44.092  13.359 -52.749  1.00 97.91           H  
ATOM   2816  C   GLU A 186      45.819  14.017 -51.693  1.00 97.91           C  
ATOM   2817  CB  GLU A 186      43.493  14.837 -51.309  1.00 97.91           C  
ATOM   2818  HB2 GLU A 186      43.916  15.719 -51.789  1.00 97.91           H  
ATOM   2819  HB3 GLU A 186      43.551  14.972 -50.229  1.00 97.91           H  
ATOM   2820  O   GLU A 186      46.430  14.226 -52.748  1.00 97.91           O  
ATOM   2821  CG  GLU A 186      42.024  14.723 -51.741  1.00 97.91           C  
ATOM   2822  HG2 GLU A 186      41.577  13.842 -51.279  1.00 97.91           H  
ATOM   2823  HG3 GLU A 186      41.996  14.580 -52.822  1.00 97.91           H  
ATOM   2824  CD  GLU A 186      41.194  15.969 -51.383  1.00 97.91           C  
ATOM   2825  OE1 GLU A 186      39.973  15.943 -51.658  1.00 97.91           O  
ATOM   2826  OE2 GLU A 186      41.772  16.963 -50.881  1.00 97.91           O  
ATOM   2827  N   LEU A 187      46.424  14.073 -50.501  1.00 96.98           N  
ATOM   2828  H   LEU A 187      45.867  13.903 -49.675  1.00 96.98           H  
ATOM   2829  CA  LEU A 187      47.848  14.363 -50.351  1.00 96.98           C  
ATOM   2830  HA  LEU A 187      48.051  15.310 -50.851  1.00 96.98           H  
ATOM   2831  C   LEU A 187      48.701  13.287 -51.027  1.00 96.98           C  
ATOM   2832  CB  LEU A 187      48.192  14.497 -48.857  1.00 96.98           C  
ATOM   2833  HB2 LEU A 187      47.933  13.563 -48.356  1.00 96.98           H  
ATOM   2834  HB3 LEU A 187      47.578  15.287 -48.424  1.00 96.98           H  
ATOM   2835  O   LEU A 187      49.631  13.618 -51.761  1.00 96.98           O  
ATOM   2836  CG  LEU A 187      49.678  14.803 -48.588  1.00 96.98           C  
ATOM   2837  HG  LEU A 187      50.304  14.033 -49.038  1.00 96.98           H  
ATOM   2838  CD1 LEU A 187      50.096  16.169 -49.141  1.00 96.98           C  
ATOM   2839 HD11 LEU A 187      49.442  16.948 -48.748  1.00 96.98           H  
ATOM   2840 HD12 LEU A 187      50.037  16.157 -50.229  1.00 96.98           H  
ATOM   2841 HD13 LEU A 187      51.129  16.377 -48.862  1.00 96.98           H  
ATOM   2842  CD2 LEU A 187      49.944  14.791 -47.083  1.00 96.98           C  
ATOM   2843 HD21 LEU A 187      49.677  13.815 -46.678  1.00 96.98           H  
ATOM   2844 HD22 LEU A 187      51.002  14.975 -46.895  1.00 96.98           H  
ATOM   2845 HD23 LEU A 187      49.344  15.558 -46.595  1.00 96.98           H  
ATOM   2846  N   TYR A 188      48.373  12.011 -50.817  1.00 97.63           N  
ATOM   2847  H   TYR A 188      47.592  11.808 -50.209  1.00 97.63           H  
ATOM   2848  CA  TYR A 188      49.083  10.895 -51.434  1.00 97.63           C  
ATOM   2849  HA  TYR A 188      50.137  10.966 -51.167  1.00 97.63           H  
ATOM   2850  C   TYR A 188      48.989  10.955 -52.962  1.00 97.63           C  
ATOM   2851  CB  TYR A 188      48.532   9.572 -50.890  1.00 97.63           C  
ATOM   2852  HB2 TYR A 188      48.567   9.594 -49.801  1.00 97.63           H  
ATOM   2853  HB3 TYR A 188      47.487   9.463 -51.181  1.00 97.63           H  
ATOM   2854  O   TYR A 188      50.010  10.868 -53.644  1.00 97.63           O  
ATOM   2855  CG  TYR A 188      49.321   8.372 -51.370  1.00 97.63           C  
ATOM   2856  CD1 TYR A 188      48.861   7.604 -52.458  1.00 97.63           C  
ATOM   2857  HD1 TYR A 188      47.927   7.856 -52.937  1.00 97.63           H  
ATOM   2858  CD2 TYR A 188      50.542   8.050 -50.746  1.00 97.63           C  
ATOM   2859  HD2 TYR A 188      50.889   8.648 -49.917  1.00 97.63           H  
ATOM   2860  CE1 TYR A 188      49.619   6.510 -52.917  1.00 97.63           C  
ATOM   2861  HE1 TYR A 188      49.273   5.916 -53.750  1.00 97.63           H  
ATOM   2862  CE2 TYR A 188      51.304   6.959 -51.203  1.00 97.63           C  
ATOM   2863  HE2 TYR A 188      52.240   6.716 -50.723  1.00 97.63           H  
ATOM   2864  OH  TYR A 188      51.573   5.131 -52.733  1.00 97.63           O  
ATOM   2865  HH  TYR A 188      52.391   5.044 -52.237  1.00 97.63           H  
ATOM   2866  CZ  TYR A 188      50.840   6.187 -52.291  1.00 97.63           C  
ATOM   2867  N   THR A 189      47.791  11.194 -53.498  1.00 97.53           N  
ATOM   2868  H   THR A 189      46.998  11.262 -52.876  1.00 97.53           H  
ATOM   2869  CA  THR A 189      47.561  11.353 -54.942  1.00 97.53           C  
ATOM   2870  HA  THR A 189      47.883  10.445 -55.452  1.00 97.53           H  
ATOM   2871  C   THR A 189      48.373  12.518 -55.511  1.00 97.53           C  
ATOM   2872  CB  THR A 189      46.065  11.557 -55.230  1.00 97.53           C  
ATOM   2873  HB  THR A 189      45.715  12.469 -54.746  1.00 97.53           H  
ATOM   2874  O   THR A 189      49.053  12.360 -56.524  1.00 97.53           O  
ATOM   2875  CG2 THR A 189      45.766  11.639 -56.727  1.00 97.53           C  
ATOM   2876 HG21 THR A 189      44.687  11.690 -56.875  1.00 97.53           H  
ATOM   2877 HG22 THR A 189      46.156  10.755 -57.233  1.00 97.53           H  
ATOM   2878 HG23 THR A 189      46.218  12.533 -57.156  1.00 97.53           H  
ATOM   2879  OG1 THR A 189      45.331  10.464 -54.729  1.00 97.53           O  
ATOM   2880  HG1 THR A 189      45.236  10.584 -53.781  1.00 97.53           H  
ATOM   2881  N   SER A 190      48.369  13.669 -54.833  1.00 97.51           N  
ATOM   2882  H   SER A 190      47.789  13.734 -54.008  1.00 97.51           H  
ATOM   2883  CA  SER A 190      49.155  14.847 -55.218  1.00 97.51           C  
ATOM   2884  HA  SER A 190      48.875  15.146 -56.228  1.00 97.51           H  
ATOM   2885  C   SER A 190      50.663  14.562 -55.218  1.00 97.51           C  
ATOM   2886  CB  SER A 190      48.815  15.994 -54.265  1.00 97.51           C  
ATOM   2887  HB2 SER A 190      49.101  15.727 -53.247  1.00 97.51           H  
ATOM   2888  HB3 SER A 190      47.739  16.167 -54.290  1.00 97.51           H  
ATOM   2889  O   SER A 190      51.357  14.871 -56.186  1.00 97.51           O  
ATOM   2890  OG  SER A 190      49.482  17.180 -54.645  1.00 97.51           O  
ATOM   2891  HG  SER A 190      49.122  17.903 -54.126  1.00 97.51           H  
ATOM   2892  N   CYS A 191      51.179  13.894 -54.180  1.00 97.05           N  
ATOM   2893  H   CYS A 191      50.578  13.667 -53.400  1.00 97.05           H  
ATOM   2894  CA  CYS A 191      52.586  13.501 -54.111  1.00 97.05           C  
ATOM   2895  HA  CYS A 191      53.205  14.390 -54.227  1.00 97.05           H  
ATOM   2896  C   CYS A 191      52.983  12.544 -55.243  1.00 97.05           C  
ATOM   2897  CB  CYS A 191      52.877  12.860 -52.747  1.00 97.05           C  
ATOM   2898  HB2 CYS A 191      53.862  12.394 -52.780  1.00 97.05           H  
ATOM   2899  HB3 CYS A 191      52.134  12.091 -52.534  1.00 97.05           H  
ATOM   2900  O   CYS A 191      54.060  12.706 -55.815  1.00 97.05           O  
ATOM   2901  SG  CYS A 191      52.866  14.109 -51.428  1.00 97.05           S  
ATOM   2902  HG  CYS A 191      53.584  15.030 -52.078  1.00 97.05           H  
ATOM   2903  N   VAL A 192      52.131  11.572 -55.584  1.00 97.24           N  
ATOM   2904  H   VAL A 192      51.268  11.479 -55.067  1.00 97.24           H  
ATOM   2905  CA  VAL A 192      52.383  10.649 -56.703  1.00 97.24           C  
ATOM   2906  HA  VAL A 192      53.364  10.195 -56.564  1.00 97.24           H  
ATOM   2907  C   VAL A 192      52.446  11.403 -58.034  1.00 97.24           C  
ATOM   2908  CB  VAL A 192      51.340   9.513 -56.730  1.00 97.24           C  
ATOM   2909  HB  VAL A 192      50.337   9.938 -56.676  1.00 97.24           H  
ATOM   2910  O   VAL A 192      53.362  11.149 -58.811  1.00 97.24           O  
ATOM   2911  CG1 VAL A 192      51.434   8.652 -57.997  1.00 97.24           C  
ATOM   2912 HG11 VAL A 192      50.742   7.813 -57.929  1.00 97.24           H  
ATOM   2913 HG12 VAL A 192      52.450   8.276 -58.123  1.00 97.24           H  
ATOM   2914 HG13 VAL A 192      51.163   9.240 -58.874  1.00 97.24           H  
ATOM   2915  CG2 VAL A 192      51.543   8.567 -55.536  1.00 97.24           C  
ATOM   2916 HG21 VAL A 192      52.504   8.060 -55.618  1.00 97.24           H  
ATOM   2917 HG22 VAL A 192      51.518   9.120 -54.597  1.00 97.24           H  
ATOM   2918 HG23 VAL A 192      50.744   7.826 -55.514  1.00 97.24           H  
ATOM   2919  N   LEU A 193      51.550  12.369 -58.275  1.00 97.44           N  
ATOM   2920  H   LEU A 193      50.820  12.532 -57.596  1.00 97.44           H  
ATOM   2921  CA  LEU A 193      51.570  13.193 -59.494  1.00 97.44           C  
ATOM   2922  HA  LEU A 193      51.550  12.538 -60.365  1.00 97.44           H  
ATOM   2923  C   LEU A 193      52.854  14.022 -59.622  1.00 97.44           C  
ATOM   2924  CB  LEU A 193      50.345  14.124 -59.518  1.00 97.44           C  
ATOM   2925  HB2 LEU A 193      50.293  14.660 -58.571  1.00 97.44           H  
ATOM   2926  HB3 LEU A 193      50.491  14.865 -60.304  1.00 97.44           H  
ATOM   2927  O   LEU A 193      53.445  14.072 -60.696  1.00 97.44           O  
ATOM   2928  CG  LEU A 193      49.002  13.420 -59.771  1.00 97.44           C  
ATOM   2929  HG  LEU A 193      48.858  12.617 -59.048  1.00 97.44           H  
ATOM   2930  CD1 LEU A 193      47.865  14.431 -59.609  1.00 97.44           C  
ATOM   2931 HD11 LEU A 193      47.885  14.840 -58.599  1.00 97.44           H  
ATOM   2932 HD12 LEU A 193      46.907  13.934 -59.766  1.00 97.44           H  
ATOM   2933 HD13 LEU A 193      47.980  15.240 -60.330  1.00 97.44           H  
ATOM   2934  CD2 LEU A 193      48.915  12.822 -61.176  1.00 97.44           C  
ATOM   2935 HD21 LEU A 193      49.647  12.023 -61.291  1.00 97.44           H  
ATOM   2936 HD22 LEU A 193      49.111  13.591 -61.924  1.00 97.44           H  
ATOM   2937 HD23 LEU A 193      47.923  12.401 -61.339  1.00 97.44           H  
ATOM   2938  N   VAL A 194      53.321  14.627 -58.525  1.00 96.18           N  
ATOM   2939  H   VAL A 194      52.764  14.586 -57.684  1.00 96.18           H  
ATOM   2940  CA  VAL A 194      54.586  15.380 -58.520  1.00 96.18           C  
ATOM   2941  HA  VAL A 194      54.550  16.132 -59.308  1.00 96.18           H  
ATOM   2942  C   VAL A 194      55.768  14.461 -58.843  1.00 96.18           C  
ATOM   2943  CB  VAL A 194      54.779  16.096 -57.169  1.00 96.18           C  
ATOM   2944  HB  VAL A 194      54.649  15.379 -56.358  1.00 96.18           H  
ATOM   2945  O   VAL A 194      56.640  14.830 -59.626  1.00 96.18           O  
ATOM   2946  CG1 VAL A 194      56.165  16.735 -57.023  1.00 96.18           C  
ATOM   2947 HG11 VAL A 194      56.204  17.343 -56.120  1.00 96.18           H  
ATOM   2948 HG12 VAL A 194      56.922  15.955 -56.942  1.00 96.18           H  
ATOM   2949 HG13 VAL A 194      56.370  17.360 -57.892  1.00 96.18           H  
ATOM   2950  CG2 VAL A 194      53.747  17.218 -56.995  1.00 96.18           C  
ATOM   2951 HG21 VAL A 194      53.853  17.678 -56.013  1.00 96.18           H  
ATOM   2952 HG22 VAL A 194      52.735  16.822 -57.083  1.00 96.18           H  
ATOM   2953 HG23 VAL A 194      53.888  17.973 -57.769  1.00 96.18           H  
ATOM   2954  N   ILE A 195      55.802  13.253 -58.271  1.00 96.52           N  
ATOM   2955  H   ILE A 195      55.041  12.986 -57.663  1.00 96.52           H  
ATOM   2956  CA  ILE A 195      56.859  12.271 -58.560  1.00 96.52           C  
ATOM   2957  HA  ILE A 195      57.826  12.744 -58.389  1.00 96.52           H  
ATOM   2958  C   ILE A 195      56.836  11.855 -60.037  1.00 96.52           C  
ATOM   2959  CB  ILE A 195      56.743  11.054 -57.611  1.00 96.52           C  
ATOM   2960  HB  ILE A 195      55.715  10.692 -57.635  1.00 96.52           H  
ATOM   2961  O   ILE A 195      57.900  11.766 -60.650  1.00 96.52           O  
ATOM   2962  CG1 ILE A 195      57.094  11.474 -56.165  1.00 96.52           C  
ATOM   2963 HG12 ILE A 195      56.587  12.407 -55.918  1.00 96.52           H  
ATOM   2964 HG13 ILE A 195      58.165  11.661 -56.092  1.00 96.52           H  
ATOM   2965  CG2 ILE A 195      57.669   9.902 -58.051  1.00 96.52           C  
ATOM   2966 HG21 ILE A 195      57.604   9.065 -57.356  1.00 96.52           H  
ATOM   2967 HG22 ILE A 195      58.700  10.251 -58.110  1.00 96.52           H  
ATOM   2968 HG23 ILE A 195      57.366   9.527 -59.028  1.00 96.52           H  
ATOM   2969  CD1 ILE A 195      56.693  10.439 -55.106  1.00 96.52           C  
ATOM   2970 HD11 ILE A 195      56.864  10.857 -54.114  1.00 96.52           H  
ATOM   2971 HD12 ILE A 195      57.288   9.531 -55.205  1.00 96.52           H  
ATOM   2972 HD13 ILE A 195      55.635  10.196 -55.207  1.00 96.52           H  
ATOM   2973  N   ASP A 196      55.654  11.627 -60.608  1.00 97.14           N  
ATOM   2974  H   ASP A 196      54.816  11.704 -60.050  1.00 97.14           H  
ATOM   2975  CA  ASP A 196      55.492  11.261 -62.020  1.00 97.14           C  
ATOM   2976  HA  ASP A 196      56.109  10.388 -62.230  1.00 97.14           H  
ATOM   2977  C   ASP A 196      55.943  12.386 -62.970  1.00 97.14           C  
ATOM   2978  CB  ASP A 196      54.027  10.873 -62.258  1.00 97.14           C  
ATOM   2979  HB2 ASP A 196      53.723  10.147 -61.504  1.00 97.14           H  
ATOM   2980  HB3 ASP A 196      53.392  11.753 -62.154  1.00 97.14           H  
ATOM   2981  O   ASP A 196      56.649  12.136 -63.951  1.00 97.14           O  
ATOM   2982  CG  ASP A 196      53.825  10.241 -63.636  1.00 97.14           C  
ATOM   2983  OD1 ASP A 196      54.497   9.217 -63.896  1.00 97.14           O  
ATOM   2984  OD2 ASP A 196      52.974  10.755 -64.395  1.00 97.14           O  
ATOM   2985  N   GLU A 197      55.638  13.644 -62.635  1.00 97.20           N  
ATOM   2986  H   GLU A 197      55.013  13.793 -61.856  1.00 97.20           H  
ATOM   2987  CA  GLU A 197      56.109  14.816 -63.381  1.00 97.20           C  
ATOM   2988  HA  GLU A 197      55.824  14.696 -64.426  1.00 97.20           H  
ATOM   2989  C   GLU A 197      57.640  14.936 -63.331  1.00 97.20           C  
ATOM   2990  CB  GLU A 197      55.423  16.082 -62.839  1.00 97.20           C  
ATOM   2991  HB2 GLU A 197      54.345  15.921 -62.845  1.00 97.20           H  
ATOM   2992  HB3 GLU A 197      55.745  16.257 -61.812  1.00 97.20           H  
ATOM   2993  O   GLU A 197      58.284  15.099 -64.371  1.00 97.20           O  
ATOM   2994  CG  GLU A 197      55.739  17.320 -63.696  1.00 97.20           C  
ATOM   2995  HG2 GLU A 197      56.815  17.492 -63.683  1.00 97.20           H  
ATOM   2996  HG3 GLU A 197      55.445  17.113 -64.724  1.00 97.20           H  
ATOM   2997  CD  GLU A 197      55.036  18.605 -63.221  1.00 97.20           C  
ATOM   2998  OE1 GLU A 197      55.191  19.630 -63.927  1.00 97.20           O  
ATOM   2999  OE2 GLU A 197      54.369  18.586 -62.161  1.00 97.20           O  
ATOM   3000  N   PHE A 198      58.248  14.777 -62.147  1.00 96.00           N  
ATOM   3001  H   PHE A 198      57.669  14.654 -61.328  1.00 96.00           H  
ATOM   3002  CA  PHE A 198      59.708  14.756 -62.008  1.00 96.00           C  
ATOM   3003  HA  PHE A 198      60.108  15.684 -62.414  1.00 96.00           H  
ATOM   3004  C   PHE A 198      60.343  13.618 -62.808  1.00 96.00           C  
ATOM   3005  CB  PHE A 198      60.120  14.637 -60.532  1.00 96.00           C  
ATOM   3006  HB2 PHE A 198      61.096  14.155 -60.477  1.00 96.00           H  
ATOM   3007  HB3 PHE A 198      59.417  13.993 -60.004  1.00 96.00           H  
ATOM   3008  O   PHE A 198      61.352  13.834 -63.480  1.00 96.00           O  
ATOM   3009  CG  PHE A 198      60.249  15.967 -59.820  1.00 96.00           C  
ATOM   3010  CD1 PHE A 198      61.291  16.846 -60.164  1.00 96.00           C  
ATOM   3011  HD1 PHE A 198      61.990  16.573 -60.941  1.00 96.00           H  
ATOM   3012  CD2 PHE A 198      59.345  16.327 -58.808  1.00 96.00           C  
ATOM   3013  HD2 PHE A 198      58.563  15.641 -58.518  1.00 96.00           H  
ATOM   3014  CE1 PHE A 198      61.409  18.090 -59.518  1.00 96.00           C  
ATOM   3015  HE1 PHE A 198      62.197  18.771 -59.802  1.00 96.00           H  
ATOM   3016  CE2 PHE A 198      59.450  17.575 -58.171  1.00 96.00           C  
ATOM   3017  HE2 PHE A 198      58.735  17.856 -57.412  1.00 96.00           H  
ATOM   3018  CZ  PHE A 198      60.481  18.459 -58.529  1.00 96.00           C  
ATOM   3019  HZ  PHE A 198      60.554  19.424 -58.049  1.00 96.00           H  
ATOM   3020  N   TYR A 199      59.760  12.419 -62.759  1.00 96.34           N  
ATOM   3021  H   TYR A 199      58.930  12.304 -62.195  1.00 96.34           H  
ATOM   3022  CA  TYR A 199      60.254  11.276 -63.518  1.00 96.34           C  
ATOM   3023  HA  TYR A 199      61.301  11.116 -63.259  1.00 96.34           H  
ATOM   3024  C   TYR A 199      60.192  11.542 -65.026  1.00 96.34           C  
ATOM   3025  CB  TYR A 199      59.464  10.022 -63.131  1.00 96.34           C  
ATOM   3026  HB2 TYR A 199      59.515   9.888 -62.050  1.00 96.34           H  
ATOM   3027  HB3 TYR A 199      58.415  10.154 -63.395  1.00 96.34           H  
ATOM   3028  O   TYR A 199      61.186  11.347 -65.726  1.00 96.34           O  
ATOM   3029  CG  TYR A 199      59.998   8.771 -63.797  1.00 96.34           C  
ATOM   3030  CD1 TYR A 199      59.365   8.254 -64.943  1.00 96.34           C  
ATOM   3031  HD1 TYR A 199      58.476   8.731 -65.329  1.00 96.34           H  
ATOM   3032  CD2 TYR A 199      61.158   8.154 -63.291  1.00 96.34           C  
ATOM   3033  HD2 TYR A 199      61.642   8.566 -62.418  1.00 96.34           H  
ATOM   3034  CE1 TYR A 199      59.890   7.114 -65.582  1.00 96.34           C  
ATOM   3035  HE1 TYR A 199      59.409   6.713 -66.462  1.00 96.34           H  
ATOM   3036  CE2 TYR A 199      61.687   7.015 -63.927  1.00 96.34           C  
ATOM   3037  HE2 TYR A 199      62.579   6.547 -63.539  1.00 96.34           H  
ATOM   3038  OH  TYR A 199      61.560   5.394 -65.690  1.00 96.34           O  
ATOM   3039  HH  TYR A 199      62.372   5.106 -65.267  1.00 96.34           H  
ATOM   3040  CZ  TYR A 199      61.051   6.495 -65.075  1.00 96.34           C  
ATOM   3041  N   THR A 200      59.067  12.069 -65.512  1.00 96.82           N  
ATOM   3042  H   THR A 200      58.291  12.199 -64.879  1.00 96.82           H  
ATOM   3043  CA  THR A 200      58.875  12.435 -66.922  1.00 96.82           C  
ATOM   3044  HA  THR A 200      59.028  11.548 -67.537  1.00 96.82           H  
ATOM   3045  C   THR A 200      59.888  13.491 -67.373  1.00 96.82           C  
ATOM   3046  CB  THR A 200      57.438  12.927 -67.153  1.00 96.82           C  
ATOM   3047  HB  THR A 200      57.238  13.807 -66.541  1.00 96.82           H  
ATOM   3048  O   THR A 200      60.531  13.319 -68.409  1.00 96.82           O  
ATOM   3049  CG2 THR A 200      57.169  13.259 -68.621  1.00 96.82           C  
ATOM   3050 HG21 THR A 200      56.113  13.502 -68.745  1.00 96.82           H  
ATOM   3051 HG22 THR A 200      57.415  12.401 -69.246  1.00 96.82           H  
ATOM   3052 HG23 THR A 200      57.762  14.120 -68.930  1.00 96.82           H  
ATOM   3053  OG1 THR A 200      56.532  11.905 -66.811  1.00 96.82           O  
ATOM   3054  HG1 THR A 200      56.399  11.907 -65.860  1.00 96.82           H  
ATOM   3055  N   LEU A 201      60.103  14.545 -66.576  1.00 97.23           N  
ATOM   3056  H   LEU A 201      59.540  14.639 -65.743  1.00 97.23           H  
ATOM   3057  CA  LEU A 201      61.110  15.575 -66.855  1.00 97.23           C  
ATOM   3058  HA  LEU A 201      60.918  16.001 -67.840  1.00 97.23           H  
ATOM   3059  C   LEU A 201      62.530  14.998 -66.900  1.00 97.23           C  
ATOM   3060  CB  LEU A 201      61.027  16.679 -65.785  1.00 97.23           C  
ATOM   3061  HB2 LEU A 201      60.989  16.207 -64.804  1.00 97.23           H  
ATOM   3062  HB3 LEU A 201      61.937  17.277 -65.826  1.00 97.23           H  
ATOM   3063  O   LEU A 201      63.298  15.323 -67.805  1.00 97.23           O  
ATOM   3064  CG  LEU A 201      59.825  17.628 -65.933  1.00 97.23           C  
ATOM   3065  HG  LEU A 201      58.903  17.055 -66.026  1.00 97.23           H  
ATOM   3066  CD1 LEU A 201      59.733  18.517 -64.692  1.00 97.23           C  
ATOM   3067 HD11 LEU A 201      60.637  19.115 -64.579  1.00 97.23           H  
ATOM   3068 HD12 LEU A 201      59.589  17.892 -63.810  1.00 97.23           H  
ATOM   3069 HD13 LEU A 201      58.866  19.173 -64.778  1.00 97.23           H  
ATOM   3070  CD2 LEU A 201      59.968  18.536 -67.158  1.00 97.23           C  
ATOM   3071 HD21 LEU A 201      59.129  19.231 -67.190  1.00 97.23           H  
ATOM   3072 HD22 LEU A 201      59.947  17.941 -68.072  1.00 97.23           H  
ATOM   3073 HD23 LEU A 201      60.901  19.097 -67.109  1.00 97.23           H  
ATOM   3074  N   CYS A 202      62.885  14.121 -65.958  1.00 96.06           N  
ATOM   3075  H   CYS A 202      62.232  13.910 -65.217  1.00 96.06           H  
ATOM   3076  CA  CYS A 202      64.185  13.455 -65.962  1.00 96.06           C  
ATOM   3077  HA  CYS A 202      64.969  14.214 -65.969  1.00 96.06           H  
ATOM   3078  C   CYS A 202      64.394  12.607 -67.223  1.00 96.06           C  
ATOM   3079  CB  CYS A 202      64.334  12.593 -64.701  1.00 96.06           C  
ATOM   3080  HB2 CYS A 202      63.434  11.998 -64.550  1.00 96.06           H  
ATOM   3081  HB3 CYS A 202      65.180  11.919 -64.833  1.00 96.06           H  
ATOM   3082  O   CYS A 202      65.484  12.644 -67.791  1.00 96.06           O  
ATOM   3083  SG  CYS A 202      64.640  13.632 -63.243  1.00 96.06           S  
ATOM   3084  HG  CYS A 202      65.573  14.412 -63.797  1.00 96.06           H  
ATOM   3085  N   VAL A 203      63.371  11.876 -67.680  1.00 96.27           N  
ATOM   3086  H   VAL A 203      62.503  11.882 -67.163  1.00 96.27           H  
ATOM   3087  CA  VAL A 203      63.445  11.086 -68.921  1.00 96.27           C  
ATOM   3088  HA  VAL A 203      64.305  10.419 -68.856  1.00 96.27           H  
ATOM   3089  C   VAL A 203      63.694  11.988 -70.133  1.00 96.27           C  
ATOM   3090  CB  VAL A 203      62.185  10.213 -69.101  1.00 96.27           C  
ATOM   3091  HB  VAL A 203      61.294  10.830 -68.983  1.00 96.27           H  
ATOM   3092  O   VAL A 203      64.585  11.684 -70.923  1.00 96.27           O  
ATOM   3093  CG1 VAL A 203      62.127   9.537 -70.477  1.00 96.27           C  
ATOM   3094 HG11 VAL A 203      61.270   8.865 -70.524  1.00 96.27           H  
ATOM   3095 HG12 VAL A 203      63.041   8.974 -70.661  1.00 96.27           H  
ATOM   3096 HG13 VAL A 203      62.008  10.285 -71.261  1.00 96.27           H  
ATOM   3097  CG2 VAL A 203      62.153   9.091 -68.053  1.00 96.27           C  
ATOM   3098 HG21 VAL A 203      62.987   8.407 -68.208  1.00 96.27           H  
ATOM   3099 HG22 VAL A 203      61.214   8.542 -68.132  1.00 96.27           H  
ATOM   3100 HG23 VAL A 203      62.220   9.502 -67.045  1.00 96.27           H  
ATOM   3101  N   VAL A 204      62.987  13.119 -70.250  1.00 96.55           N  
ATOM   3102  H   VAL A 204      62.268  13.309 -69.566  1.00 96.55           H  
ATOM   3103  CA  VAL A 204      63.185  14.085 -71.350  1.00 96.55           C  
ATOM   3104  HA  VAL A 204      63.060  13.566 -72.300  1.00 96.55           H  
ATOM   3105  C   VAL A 204      64.608  14.652 -71.353  1.00 96.55           C  
ATOM   3106  CB  VAL A 204      62.141  15.219 -71.282  1.00 96.55           C  
ATOM   3107  HB  VAL A 204      62.150  15.657 -70.284  1.00 96.55           H  
ATOM   3108  O   VAL A 204      65.263  14.652 -72.390  1.00 96.55           O  
ATOM   3109  CG1 VAL A 204      62.409  16.336 -72.300  1.00 96.55           C  
ATOM   3110 HG11 VAL A 204      63.336  16.858 -72.066  1.00 96.55           H  
ATOM   3111 HG12 VAL A 204      61.602  17.068 -72.278  1.00 96.55           H  
ATOM   3112 HG13 VAL A 204      62.488  15.920 -73.305  1.00 96.55           H  
ATOM   3113  CG2 VAL A 204      60.733  14.677 -71.565  1.00 96.55           C  
ATOM   3114 HG21 VAL A 204      60.482  13.875 -70.871  1.00 96.55           H  
ATOM   3115 HG22 VAL A 204      60.684  14.288 -72.582  1.00 96.55           H  
ATOM   3116 HG23 VAL A 204      60.000  15.476 -71.449  1.00 96.55           H  
ATOM   3117  N   VAL A 205      65.128  15.075 -70.195  1.00 95.84           N  
ATOM   3118  H   VAL A 205      64.539  15.062 -69.374  1.00 95.84           H  
ATOM   3119  CA  VAL A 205      66.496  15.621 -70.090  1.00 95.84           C  
ATOM   3120  HA  VAL A 205      66.600  16.441 -70.800  1.00 95.84           H  
ATOM   3121  C   VAL A 205      67.553  14.577 -70.462  1.00 95.84           C  
ATOM   3122  CB  VAL A 205      66.754  16.165 -68.671  1.00 95.84           C  
ATOM   3123  HB  VAL A 205      66.491  15.399 -67.941  1.00 95.84           H  
ATOM   3124  O   VAL A 205      68.549  14.907 -71.109  1.00 95.84           O  
ATOM   3125  CG1 VAL A 205      68.217  16.568 -68.433  1.00 95.84           C  
ATOM   3126 HG11 VAL A 205      68.536  17.267 -69.207  1.00 95.84           H  
ATOM   3127 HG12 VAL A 205      68.861  15.689 -68.458  1.00 95.84           H  
ATOM   3128 HG13 VAL A 205      68.320  17.040 -67.456  1.00 95.84           H  
ATOM   3129  CG2 VAL A 205      65.899  17.410 -68.404  1.00 95.84           C  
ATOM   3130 HG21 VAL A 205      66.183  18.208 -69.089  1.00 95.84           H  
ATOM   3131 HG22 VAL A 205      64.843  17.189 -68.559  1.00 95.84           H  
ATOM   3132 HG23 VAL A 205      66.034  17.745 -67.375  1.00 95.84           H  
ATOM   3133  N   ILE A 206      67.356  13.317 -70.063  1.00 96.11           N  
ATOM   3134  H   ILE A 206      66.515  13.098 -69.549  1.00 96.11           H  
ATOM   3135  CA  ILE A 206      68.263  12.223 -70.435  1.00 96.11           C  
ATOM   3136  HA  ILE A 206      69.282  12.518 -70.184  1.00 96.11           H  
ATOM   3137  C   ILE A 206      68.240  12.000 -71.951  1.00 96.11           C  
ATOM   3138  CB  ILE A 206      67.922  10.939 -69.644  1.00 96.11           C  
ATOM   3139  HB  ILE A 206      66.849  10.763 -69.712  1.00 96.11           H  
ATOM   3140  O   ILE A 206      69.306  11.829 -72.543  1.00 96.11           O  
ATOM   3141  CG1 ILE A 206      68.313  11.119 -68.158  1.00 96.11           C  
ATOM   3142 HG12 ILE A 206      69.399  11.121 -68.067  1.00 96.11           H  
ATOM   3143 HG13 ILE A 206      67.958  12.085 -67.799  1.00 96.11           H  
ATOM   3144  CG2 ILE A 206      68.650   9.707 -70.220  1.00 96.11           C  
ATOM   3145 HG21 ILE A 206      68.310   9.510 -71.237  1.00 96.11           H  
ATOM   3146 HG22 ILE A 206      68.426   8.816 -69.634  1.00 96.11           H  
ATOM   3147 HG23 ILE A 206      69.727   9.878 -70.234  1.00 96.11           H  
ATOM   3148  CD1 ILE A 206      67.737  10.040 -67.230  1.00 96.11           C  
ATOM   3149 HD11 ILE A 206      66.656   9.977 -67.362  1.00 96.11           H  
ATOM   3150 HD12 ILE A 206      68.188   9.070 -67.437  1.00 96.11           H  
ATOM   3151 HD13 ILE A 206      67.950  10.307 -66.196  1.00 96.11           H  
ATOM   3152  N   ASP A 207      67.063  12.028 -72.577  1.00 96.68           N  
ATOM   3153  H   ASP A 207      66.221  12.174 -72.039  1.00 96.68           H  
ATOM   3154  CA  ASP A 207      66.914  11.843 -74.025  1.00 96.68           C  
ATOM   3155  HA  ASP A 207      67.432  10.928 -74.311  1.00 96.68           H  
ATOM   3156  C   ASP A 207      67.540  12.997 -74.831  1.00 96.68           C  
ATOM   3157  CB  ASP A 207      65.423  11.662 -74.347  1.00 96.68           C  
ATOM   3158  HB2 ASP A 207      64.901  12.609 -74.208  1.00 96.68           H  
ATOM   3159  HB3 ASP A 207      64.996  10.936 -73.656  1.00 96.68           H  
ATOM   3160  O   ASP A 207      68.267  12.764 -75.800  1.00 96.68           O  
ATOM   3161  CG  ASP A 207      65.202  11.143 -75.769  1.00 96.68           C  
ATOM   3162  OD1 ASP A 207      65.871  10.146 -76.126  1.00 96.68           O  
ATOM   3163  OD2 ASP A 207      64.333  11.708 -76.469  1.00 96.68           O  
ATOM   3164  N   GLU A 208      67.363  14.246 -74.385  1.00 96.85           N  
ATOM   3165  H   GLU A 208      66.713  14.392 -73.626  1.00 96.85           H  
ATOM   3166  CA  GLU A 208      68.017  15.421 -74.981  1.00 96.85           C  
ATOM   3167  HA  GLU A 208      67.778  15.464 -76.044  1.00 96.85           H  
ATOM   3168  C   GLU A 208      69.544  15.355 -74.855  1.00 96.85           C  
ATOM   3169  CB  GLU A 208      67.530  16.715 -74.312  1.00 96.85           C  
ATOM   3170  HB2 GLU A 208      68.210  17.517 -74.599  1.00 96.85           H  
ATOM   3171  HB3 GLU A 208      67.574  16.600 -73.229  1.00 96.85           H  
ATOM   3172  O   GLU A 208      70.264  15.614 -75.825  1.00 96.85           O  
ATOM   3173  CG  GLU A 208      66.112  17.130 -74.732  1.00 96.85           C  
ATOM   3174  HG2 GLU A 208      65.402  16.363 -74.421  1.00 96.85           H  
ATOM   3175  HG3 GLU A 208      66.082  17.193 -75.820  1.00 96.85           H  
ATOM   3176  CD  GLU A 208      65.689  18.489 -74.142  1.00 96.85           C  
ATOM   3177  OE1 GLU A 208      64.606  18.977 -74.539  1.00 96.85           O  
ATOM   3178  OE2 GLU A 208      66.450  19.063 -73.324  1.00 96.85           O  
ATOM   3179  N   LEU A 209      70.055  14.973 -73.676  1.00 95.40           N  
ATOM   3180  H   LEU A 209      69.415  14.793 -72.916  1.00 95.40           H  
ATOM   3181  CA  LEU A 209      71.491  14.804 -73.455  1.00 95.40           C  
ATOM   3182  HA  LEU A 209      71.985  15.734 -73.736  1.00 95.40           H  
ATOM   3183  C   LEU A 209      72.052  13.691 -74.343  1.00 95.40           C  
ATOM   3184  CB  LEU A 209      71.756  14.517 -71.966  1.00 95.40           C  
ATOM   3185  HB2 LEU A 209      71.339  15.329 -71.370  1.00 95.40           H  
ATOM   3186  HB3 LEU A 209      71.233  13.601 -71.693  1.00 95.40           H  
ATOM   3187  O   LEU A 209      73.095  13.876 -74.968  1.00 95.40           O  
ATOM   3188  CG  LEU A 209      73.251  14.357 -71.624  1.00 95.40           C  
ATOM   3189  HG  LEU A 209      73.698  13.586 -72.252  1.00 95.40           H  
ATOM   3190  CD1 LEU A 209      74.029  15.663 -71.810  1.00 95.40           C  
ATOM   3191 HD11 LEU A 209      74.037  15.936 -72.865  1.00 95.40           H  
ATOM   3192 HD12 LEU A 209      75.062  15.525 -71.490  1.00 95.40           H  
ATOM   3193 HD13 LEU A 209      73.566  16.461 -71.230  1.00 95.40           H  
ATOM   3194  CD2 LEU A 209      73.408  13.910 -70.170  1.00 95.40           C  
ATOM   3195 HD21 LEU A 209      72.982  14.661 -69.504  1.00 95.40           H  
ATOM   3196 HD22 LEU A 209      74.464  13.768 -69.940  1.00 95.40           H  
ATOM   3197 HD23 LEU A 209      72.884  12.965 -70.025  1.00 95.40           H  
ATOM   3198  N   TYR A 210      71.356  12.555 -74.424  1.00 96.27           N  
ATOM   3199  H   TYR A 210      70.498  12.475 -73.897  1.00 96.27           H  
ATOM   3200  CA  TYR A 210      71.747  11.439 -75.278  1.00 96.27           C  
ATOM   3201  HA  TYR A 210      72.755  11.128 -75.003  1.00 96.27           H  
ATOM   3202  C   TYR A 210      71.783  11.855 -76.753  1.00 96.27           C  
ATOM   3203  CB  TYR A 210      70.796  10.259 -75.049  1.00 96.27           C  
ATOM   3204  HB2 TYR A 210      70.801  10.000 -73.990  1.00 96.27           H  
ATOM   3205  HB3 TYR A 210      69.779  10.553 -75.309  1.00 96.27           H  
ATOM   3206  O   TYR A 210      72.794  11.645 -77.422  1.00 96.27           O  
ATOM   3207  CG  TYR A 210      71.183   9.031 -75.846  1.00 96.27           C  
ATOM   3208  CD1 TYR A 210      70.527   8.737 -77.057  1.00 96.27           C  
ATOM   3209  HD1 TYR A 210      69.723   9.370 -77.402  1.00 96.27           H  
ATOM   3210  CD2 TYR A 210      72.228   8.206 -75.390  1.00 96.27           C  
ATOM   3211  HD2 TYR A 210      72.730   8.446 -74.464  1.00 96.27           H  
ATOM   3212  CE1 TYR A 210      70.918   7.616 -77.813  1.00 96.27           C  
ATOM   3213  HE1 TYR A 210      70.419   7.386 -78.743  1.00 96.27           H  
ATOM   3214  CE2 TYR A 210      72.622   7.084 -76.143  1.00 96.27           C  
ATOM   3215  HE2 TYR A 210      73.428   6.456 -75.793  1.00 96.27           H  
ATOM   3216  OH  TYR A 210      72.346   5.706 -78.086  1.00 96.27           O  
ATOM   3217  HH  TYR A 210      73.097   5.263 -77.684  1.00 96.27           H  
ATOM   3218  CZ  TYR A 210      71.966   6.790 -77.358  1.00 96.27           C  
ATOM   3219  N   THR A 211      70.732  12.521 -77.236  1.00 96.47           N  
ATOM   3220  H   THR A 211      69.933  12.649 -76.631  1.00 96.47           H  
ATOM   3221  CA  THR A 211      70.645  13.037 -78.610  1.00 96.47           C  
ATOM   3222  HA  THR A 211      70.734  12.203 -79.305  1.00 96.47           H  
ATOM   3223  C   THR A 211      71.778  14.019 -78.913  1.00 96.47           C  
ATOM   3224  CB  THR A 211      69.280  13.705 -78.841  1.00 96.47           C  
ATOM   3225  HB  THR A 211      69.142  14.529 -78.142  1.00 96.47           H  
ATOM   3226  O   THR A 211      72.447  13.893 -79.937  1.00 96.47           O  
ATOM   3227  CG2 THR A 211      69.119  14.223 -80.271  1.00 96.47           C  
ATOM   3228 HG21 THR A 211      69.308  13.418 -80.981  1.00 96.47           H  
ATOM   3229 HG22 THR A 211      69.810  15.045 -80.457  1.00 96.47           H  
ATOM   3230 HG23 THR A 211      68.101  14.587 -80.407  1.00 96.47           H  
ATOM   3231  OG1 THR A 211      68.257  12.759 -78.651  1.00 96.47           O  
ATOM   3232  HG1 THR A 211      68.071  12.682 -77.712  1.00 96.47           H  
ATOM   3233  N   SER A 212      72.054  14.955 -78.000  1.00 96.62           N  
ATOM   3234  H   SER A 212      71.463  15.010 -77.183  1.00 96.62           H  
ATOM   3235  CA  SER A 212      73.163  15.910 -78.117  1.00 96.62           C  
ATOM   3236  HA  SER A 212      73.038  16.491 -79.031  1.00 96.62           H  
ATOM   3237  C   SER A 212      74.525  15.211 -78.190  1.00 96.62           C  
ATOM   3238  CB  SER A 212      73.108  16.868 -76.925  1.00 96.62           C  
ATOM   3239  HB2 SER A 212      73.200  16.305 -75.996  1.00 96.62           H  
ATOM   3240  HB3 SER A 212      72.145  17.379 -76.927  1.00 96.62           H  
ATOM   3241  O   SER A 212      75.332  15.499 -79.075  1.00 96.62           O  
ATOM   3242  OG  SER A 212      74.142  17.828 -76.992  1.00 96.62           O  
ATOM   3243  HG  SER A 212      73.953  18.512 -76.346  1.00 96.62           H  
ATOM   3244  N   CYS A 213      74.771  14.227 -77.317  1.00 95.81           N  
ATOM   3245  H   CYS A 213      74.086  14.024 -76.603  1.00 95.81           H  
ATOM   3246  CA  CYS A 213      75.997  13.433 -77.352  1.00 95.81           C  
ATOM   3247  HA  CYS A 213      76.853  14.105 -77.285  1.00 95.81           H  
ATOM   3248  C   CYS A 213      76.156  12.661 -78.670  1.00 95.81           C  
ATOM   3249  CB  CYS A 213      76.023  12.464 -76.162  1.00 95.81           C  
ATOM   3250  HB2 CYS A 213      75.076  11.928 -76.101  1.00 95.81           H  
ATOM   3251  HB3 CYS A 213      76.825  11.741 -76.316  1.00 95.81           H  
ATOM   3252  O   CYS A 213      77.266  12.610 -79.197  1.00 95.81           O  
ATOM   3253  SG  CYS A 213      76.330  13.352 -74.607  1.00 95.81           S  
ATOM   3254  HG  CYS A 213      77.271  14.175 -75.081  1.00 95.81           H  
ATOM   3255  N   VAL A 214      75.076  12.087 -79.214  1.00 95.89           N  
ATOM   3256  H   VAL A 214      74.196  12.152 -78.723  1.00 95.89           H  
ATOM   3257  CA  VAL A 214      75.105  11.397 -80.514  1.00 95.89           C  
ATOM   3258  HA  VAL A 214      75.879  10.630 -80.482  1.00 95.89           H  
ATOM   3259  C   VAL A 214      75.503  12.359 -81.635  1.00 95.89           C  
ATOM   3260  CB  VAL A 214      73.761  10.695 -80.806  1.00 95.89           C  
ATOM   3261  HB  VAL A 214      72.941  11.395 -80.646  1.00 95.89           H  
ATOM   3262  O   VAL A 214      76.386  12.016 -82.415  1.00 95.89           O  
ATOM   3263  CG1 VAL A 214      73.669  10.164 -82.244  1.00 95.89           C  
ATOM   3264 HG11 VAL A 214      73.657  10.993 -82.952  1.00 95.89           H  
ATOM   3265 HG12 VAL A 214      74.520   9.521 -82.466  1.00 95.89           H  
ATOM   3266 HG13 VAL A 214      72.745   9.601 -82.373  1.00 95.89           H  
ATOM   3267  CG2 VAL A 214      73.570   9.488 -79.876  1.00 95.89           C  
ATOM   3268 HG21 VAL A 214      74.322   8.727 -80.088  1.00 95.89           H  
ATOM   3269 HG22 VAL A 214      73.661   9.788 -78.832  1.00 95.89           H  
ATOM   3270 HG23 VAL A 214      72.576   9.065 -80.023  1.00 95.89           H  
ATOM   3271  N   VAL A 215      74.940  13.573 -81.677  1.00 96.00           N  
ATOM   3272  H   VAL A 215      74.223  13.794 -81.001  1.00 96.00           H  
ATOM   3273  CA  VAL A 215      75.306  14.599 -82.675  1.00 96.00           C  
ATOM   3274  HA  VAL A 215      75.152  14.186 -83.672  1.00 96.00           H  
ATOM   3275  C   VAL A 215      76.790  14.968 -82.584  1.00 96.00           C  
ATOM   3276  CB  VAL A 215      74.420  15.854 -82.532  1.00 96.00           C  
ATOM   3277  HB  VAL A 215      74.443  16.197 -81.498  1.00 96.00           H  
ATOM   3278  O   VAL A 215      77.481  14.966 -83.598  1.00 96.00           O  
ATOM   3279  CG1 VAL A 215      74.875  17.011 -83.432  1.00 96.00           C  
ATOM   3280 HG11 VAL A 215      74.172  17.840 -83.365  1.00 96.00           H  
ATOM   3281 HG12 VAL A 215      75.852  17.380 -83.121  1.00 96.00           H  
ATOM   3282 HG13 VAL A 215      74.943  16.680 -84.469  1.00 96.00           H  
ATOM   3283  CG2 VAL A 215      72.966  15.537 -82.908  1.00 96.00           C  
ATOM   3284 HG21 VAL A 215      72.340  16.413 -82.733  1.00 96.00           H  
ATOM   3285 HG22 VAL A 215      72.908  15.256 -83.960  1.00 96.00           H  
ATOM   3286 HG23 VAL A 215      72.583  14.713 -82.306  1.00 96.00           H  
ATOM   3287  N   VAL A 216      77.311  15.215 -81.377  1.00 94.78           N  
ATOM   3288  H   VAL A 216      76.688  15.218 -80.582  1.00 94.78           H  
ATOM   3289  CA  VAL A 216      78.735  15.554 -81.178  1.00 94.78           C  
ATOM   3290  HA  VAL A 216      78.979  16.413 -81.803  1.00 94.78           H  
ATOM   3291  C   VAL A 216      79.657  14.411 -81.610  1.00 94.78           C  
ATOM   3292  CB  VAL A 216      79.004  15.926 -79.706  1.00 94.78           C  
ATOM   3293  HB  VAL A 216      78.631  15.131 -79.061  1.00 94.78           H  
ATOM   3294  O   VAL A 216      80.709  14.655 -82.203  1.00 94.78           O  
ATOM   3295  CG1 VAL A 216      80.496  16.129 -79.401  1.00 94.78           C  
ATOM   3296 HG11 VAL A 216      81.035  15.187 -79.500  1.00 94.78           H  
ATOM   3297 HG12 VAL A 216      80.917  16.857 -80.096  1.00 94.78           H  
ATOM   3298 HG13 VAL A 216      80.622  16.489 -78.380  1.00 94.78           H  
ATOM   3299  CG2 VAL A 216      78.289  17.231 -79.333  1.00 94.78           C  
ATOM   3300 HG21 VAL A 216      77.218  17.145 -79.514  1.00 94.78           H  
ATOM   3301 HG22 VAL A 216      78.673  18.050 -79.941  1.00 94.78           H  
ATOM   3302 HG23 VAL A 216      78.442  17.455 -78.277  1.00 94.78           H  
ATOM   3303  N   ILE A 217      79.285  13.160 -81.318  1.00 94.99           N  
ATOM   3304  H   ILE A 217      78.406  13.018 -80.842  1.00 94.99           H  
ATOM   3305  CA  ILE A 217      80.048  11.986 -81.763  1.00 94.99           C  
ATOM   3306  HA  ILE A 217      81.085  12.105 -81.450  1.00 94.99           H  
ATOM   3307  C   ILE A 217      80.063  11.911 -83.292  1.00 94.99           C  
ATOM   3308  CB  ILE A 217      79.490  10.694 -81.121  1.00 94.99           C  
ATOM   3309  HB  ILE A 217      78.406  10.689 -81.233  1.00 94.99           H  
ATOM   3310  O   ILE A 217      81.120  11.648 -83.865  1.00 94.99           O  
ATOM   3311  CG1 ILE A 217      79.841  10.665 -79.615  1.00 94.99           C  
ATOM   3312 HG12 ILE A 217      80.911  10.499 -79.495  1.00 94.99           H  
ATOM   3313 HG13 ILE A 217      79.613  11.633 -79.167  1.00 94.99           H  
ATOM   3314  CG2 ILE A 217      80.050   9.428 -81.804  1.00 94.99           C  
ATOM   3315 HG21 ILE A 217      79.673   8.528 -81.318  1.00 94.99           H  
ATOM   3316 HG22 ILE A 217      81.139   9.435 -81.775  1.00 94.99           H  
ATOM   3317 HG23 ILE A 217      79.722   9.386 -82.843  1.00 94.99           H  
ATOM   3318  CD1 ILE A 217      79.077   9.597 -78.820  1.00 94.99           C  
ATOM   3319 HD11 ILE A 217      79.391   8.596 -79.115  1.00 94.99           H  
ATOM   3320 HD12 ILE A 217      78.005   9.709 -78.985  1.00 94.99           H  
ATOM   3321 HD13 ILE A 217      79.284   9.726 -77.758  1.00 94.99           H  
ATOM   3322  N   ASP A 218      78.930  12.162 -83.945  1.00 95.61           N  
ATOM   3323  H   ASP A 218      78.093  12.367 -83.418  1.00 95.61           H  
ATOM   3324  CA  ASP A 218      78.807  12.099 -85.403  1.00 95.61           C  
ATOM   3325  HA  ASP A 218      79.236  11.152 -85.729  1.00 95.61           H  
ATOM   3326  C   ASP A 218      79.599  13.227 -86.096  1.00 95.61           C  
ATOM   3327  CB  ASP A 218      77.309  12.114 -85.766  1.00 95.61           C  
ATOM   3328  HB2 ASP A 218      76.746  11.617 -84.975  1.00 95.61           H  
ATOM   3329  HB3 ASP A 218      76.957  13.144 -85.824  1.00 95.61           H  
ATOM   3330  O   ASP A 218      80.310  12.989 -87.076  1.00 95.61           O  
ATOM   3331  CG  ASP A 218      76.977  11.368 -87.062  1.00 95.61           C  
ATOM   3332  OD1 ASP A 218      77.701  10.399 -87.388  1.00 95.61           O  
ATOM   3333  OD2 ASP A 218      75.950  11.722 -87.684  1.00 95.61           O  
ATOM   3334  N   GLU A 219      79.583  14.442 -85.534  1.00 96.09           N  
ATOM   3335  H   GLU A 219      78.943  14.598 -84.768  1.00 96.09           H  
ATOM   3336  CA  GLU A 219      80.419  15.567 -85.981  1.00 96.09           C  
ATOM   3337  HA  GLU A 219      80.230  15.759 -87.037  1.00 96.09           H  
ATOM   3338  C   GLU A 219      81.916  15.268 -85.825  1.00 96.09           C  
ATOM   3339  CB  GLU A 219      80.091  16.837 -85.179  1.00 96.09           C  
ATOM   3340  HB2 GLU A 219      80.075  16.596 -84.116  1.00 96.09           H  
ATOM   3341  HB3 GLU A 219      80.888  17.560 -85.353  1.00 96.09           H  
ATOM   3342  O   GLU A 219      82.700  15.507 -86.750  1.00 96.09           O  
ATOM   3343  CG  GLU A 219      78.764  17.498 -85.578  1.00 96.09           C  
ATOM   3344  HG2 GLU A 219      77.945  16.796 -85.422  1.00 96.09           H  
ATOM   3345  HG3 GLU A 219      78.805  17.730 -86.643  1.00 96.09           H  
ATOM   3346  CD  GLU A 219      78.481  18.795 -84.794  1.00 96.09           C  
ATOM   3347  OE1 GLU A 219      77.462  19.449 -85.116  1.00 96.09           O  
ATOM   3348  OE2 GLU A 219      79.289  19.161 -83.907  1.00 96.09           O  
ATOM   3349  N   LEU A 220      82.325  14.716 -84.675  1.00 93.68           N  
ATOM   3350  H   LEU A 220      81.637  14.563 -83.952  1.00 93.68           H  
ATOM   3351  CA  LEU A 220      83.716  14.334 -84.425  1.00 93.68           C  
ATOM   3352  HA  LEU A 220      84.342  15.207 -84.607  1.00 93.68           H  
ATOM   3353  C   LEU A 220      84.158  13.229 -85.389  1.00 93.68           C  
ATOM   3354  CB  LEU A 220      83.873  13.885 -82.961  1.00 93.68           C  
ATOM   3355  HB2 LEU A 220      83.301  12.969 -82.820  1.00 93.68           H  
ATOM   3356  HB3 LEU A 220      83.447  14.644 -82.304  1.00 93.68           H  
ATOM   3357  O   LEU A 220      85.244  13.316 -85.961  1.00 93.68           O  
ATOM   3358  CG  LEU A 220      85.339  13.636 -82.553  1.00 93.68           C  
ATOM   3359  HG  LEU A 220      85.846  13.040 -83.312  1.00 93.68           H  
ATOM   3360  CD1 LEU A 220      86.101  14.950 -82.358  1.00 93.68           C  
ATOM   3361 HD11 LEU A 220      86.140  15.493 -83.302  1.00 93.68           H  
ATOM   3362 HD12 LEU A 220      87.122  14.739 -82.040  1.00 93.68           H  
ATOM   3363 HD13 LEU A 220      85.601  15.564 -81.608  1.00 93.68           H  
ATOM   3364  CD2 LEU A 220      85.398  12.852 -81.241  1.00 93.68           C  
ATOM   3365 HD21 LEU A 220      86.437  12.670 -80.967  1.00 93.68           H  
ATOM   3366 HD22 LEU A 220      84.893  11.895 -81.371  1.00 93.68           H  
ATOM   3367 HD23 LEU A 220      84.900  13.416 -80.452  1.00 93.68           H  
ATOM   3368  N   TYR A 221      83.316  12.215 -85.595  1.00 94.72           N  
ATOM   3369  H   TYR A 221      82.434  12.213 -85.102  1.00 94.72           H  
ATOM   3370  CA  TYR A 221      83.582  11.127 -86.530  1.00 94.72           C  
ATOM   3371  HA  TYR A 221      84.525  10.656 -86.253  1.00 94.72           H  
ATOM   3372  C   TYR A 221      83.734  11.652 -87.961  1.00 94.72           C  
ATOM   3373  CB  TYR A 221      82.469  10.077 -86.427  1.00 94.72           C  
ATOM   3374  HB2 TYR A 221      81.516  10.524 -86.711  1.00 94.72           H  
ATOM   3375  HB3 TYR A 221      82.381   9.754 -85.390  1.00 94.72           H  
ATOM   3376  O   TYR A 221      84.738  11.364 -88.612  1.00 94.72           O  
ATOM   3377  CG  TYR A 221      82.729   8.858 -87.288  1.00 94.72           C  
ATOM   3378  CD1 TYR A 221      82.111   8.733 -88.547  1.00 94.72           C  
ATOM   3379  HD1 TYR A 221      81.423   9.493 -88.887  1.00 94.72           H  
ATOM   3380  CD2 TYR A 221      83.617   7.864 -86.836  1.00 94.72           C  
ATOM   3381  HD2 TYR A 221      84.089   7.972 -85.870  1.00 94.72           H  
ATOM   3382  CE1 TYR A 221      82.384   7.614 -89.356  1.00 94.72           C  
ATOM   3383  HE1 TYR A 221      81.914   7.514 -90.323  1.00 94.72           H  
ATOM   3384  CE2 TYR A 221      83.893   6.743 -87.641  1.00 94.72           C  
ATOM   3385  HE2 TYR A 221      84.579   5.984 -87.293  1.00 94.72           H  
ATOM   3386  OH  TYR A 221      83.542   5.537 -89.684  1.00 94.72           O  
ATOM   3387  HH  TYR A 221      84.199   4.969 -89.276  1.00 94.72           H  
ATOM   3388  CZ  TYR A 221      83.276   6.619 -88.905  1.00 94.72           C  
ATOM   3389  N   THR A 222      82.801  12.491 -88.419  1.00 95.70           N  
ATOM   3390  H   THR A 222      82.002  12.676 -87.830  1.00 95.70           H  
ATOM   3391  CA  THR A 222      82.841  13.125 -89.747  1.00 95.70           C  
ATOM   3392  HA  THR A 222      82.845  12.348 -90.511  1.00 95.70           H  
ATOM   3393  C   THR A 222      84.103  13.970 -89.932  1.00 95.70           C  
ATOM   3394  CB  THR A 222      81.593  13.999 -89.956  1.00 95.70           C  
ATOM   3395  HB  THR A 222      81.562  14.790 -89.207  1.00 95.70           H  
ATOM   3396  O   THR A 222      84.775  13.867 -90.958  1.00 95.70           O  
ATOM   3397  CG2 THR A 222      81.544  14.625 -91.351  1.00 95.70           C  
ATOM   3398 HG21 THR A 222      82.354  15.345 -91.472  1.00 95.70           H  
ATOM   3399 HG22 THR A 222      81.631  13.847 -92.109  1.00 95.70           H  
ATOM   3400 HG23 THR A 222      80.594  15.145 -91.477  1.00 95.70           H  
ATOM   3401  OG1 THR A 222      80.433  13.213 -89.841  1.00 95.70           O  
ATOM   3402  HG1 THR A 222      80.246  13.074 -88.910  1.00 95.70           H  
ATOM   3403  N   SER A 223      84.469  14.764 -88.921  1.00 95.22           N  
ATOM   3404  H   SER A 223      83.862  14.814 -88.115  1.00 95.22           H  
ATOM   3405  CA  SER A 223      85.697  15.566 -88.911  1.00 95.22           C  
ATOM   3406  HA  SER A 223      85.691  16.239 -89.769  1.00 95.22           H  
ATOM   3407  C   SER A 223      86.955  14.695 -89.008  1.00 95.22           C  
ATOM   3408  CB  SER A 223      85.716  16.411 -87.634  1.00 95.22           C  
ATOM   3409  HB2 SER A 223      85.666  15.759 -86.762  1.00 95.22           H  
ATOM   3410  HB3 SER A 223      84.842  17.063 -87.630  1.00 95.22           H  
ATOM   3411  O   SER A 223      87.819  14.936 -89.852  1.00 95.22           O  
ATOM   3412  OG  SER A 223      86.885  17.202 -87.556  1.00 95.22           O  
ATOM   3413  HG  SER A 223      86.768  17.827 -86.837  1.00 95.22           H  
ATOM   3414  N   CYS A 224      87.045  13.633 -88.201  1.00 94.09           N  
ATOM   3415  H   CYS A 224      86.312  13.473 -87.524  1.00 94.09           H  
ATOM   3416  CA  CYS A 224      88.167  12.697 -88.241  1.00 94.09           C  
ATOM   3417  HA  CYS A 224      89.094  13.256 -88.106  1.00 94.09           H  
ATOM   3418  C   CYS A 224      88.289  11.981 -89.593  1.00 94.09           C  
ATOM   3419  CB  CYS A 224      88.027  11.673 -87.106  1.00 94.09           C  
ATOM   3420  HB2 CYS A 224      88.736  10.863 -87.275  1.00 94.09           H  
ATOM   3421  HB3 CYS A 224      87.018  11.260 -87.105  1.00 94.09           H  
ATOM   3422  O   CYS A 224      89.403  11.852 -90.099  1.00 94.09           O  
ATOM   3423  SG  CYS A 224      88.384  12.434 -85.496  1.00 94.09           S  
ATOM   3424  HG  CYS A 224      89.433  13.158 -85.895  1.00 94.09           H  
ATOM   3425  N   VAL A 225      87.173  11.537 -90.184  1.00 94.25           N  
ATOM   3426  H   VAL A 225      86.291  11.662 -89.708  1.00 94.25           H  
ATOM   3427  CA  VAL A 225      87.158  10.936 -91.529  1.00 94.25           C  
ATOM   3428  HA  VAL A 225      87.851  10.095 -91.549  1.00 94.25           H  
ATOM   3429  C   VAL A 225      87.666  11.938 -92.568  1.00 94.25           C  
ATOM   3430  CB  VAL A 225      85.755  10.401 -91.885  1.00 94.25           C  
ATOM   3431  HB  VAL A 225      85.014  11.179 -91.703  1.00 94.25           H  
ATOM   3432  O   VAL A 225      88.548  11.591 -93.348  1.00 94.25           O  
ATOM   3433  CG1 VAL A 225      85.646   9.956 -93.349  1.00 94.25           C  
ATOM   3434 HG11 VAL A 225      85.755  10.810 -94.018  1.00 94.25           H  
ATOM   3435 HG12 VAL A 225      86.425   9.232 -93.588  1.00 94.25           H  
ATOM   3436 HG13 VAL A 225      84.668   9.512 -93.535  1.00 94.25           H  
ATOM   3437  CG2 VAL A 225      85.410   9.176 -91.023  1.00 94.25           C  
ATOM   3438 HG21 VAL A 225      84.383   8.869 -91.221  1.00 94.25           H  
ATOM   3439 HG22 VAL A 225      85.498   9.411 -89.963  1.00 94.25           H  
ATOM   3440 HG23 VAL A 225      86.085   8.352 -91.258  1.00 94.25           H  
ATOM   3441  N   GLY A 226      87.217  13.197 -92.512  1.00 93.78           N  
ATOM   3442  H   GLY A 226      86.488  13.424 -91.851  1.00 93.78           H  
ATOM   3443  CA  GLY A 226      87.696  14.256 -93.407  1.00 93.78           C  
ATOM   3444  HA2 GLY A 226      87.199  15.190 -93.145  1.00 93.78           H  
ATOM   3445  HA3 GLY A 226      87.440  13.997 -94.434  1.00 93.78           H  
ATOM   3446  C   GLY A 226      89.212  14.485 -93.333  1.00 93.78           C  
ATOM   3447  O   GLY A 226      89.873  14.559 -94.366  1.00 93.78           O  
ATOM   3448  N   VAL A 227      89.793  14.519 -92.126  1.00 91.46           N  
ATOM   3449  H   VAL A 227      89.194  14.480 -91.314  1.00 91.46           H  
ATOM   3450  CA  VAL A 227      91.255  14.651 -91.943  1.00 91.46           C  
ATOM   3451  HA  VAL A 227      91.596  15.528 -92.494  1.00 91.46           H  
ATOM   3452  C   VAL A 227      92.010  13.446 -92.510  1.00 91.46           C  
ATOM   3453  CB  VAL A 227      91.612  14.842 -90.454  1.00 91.46           C  
ATOM   3454  HB  VAL A 227      91.168  14.034 -89.872  1.00 91.46           H  
ATOM   3455  O   VAL A 227      93.075  13.609 -93.108  1.00 91.46           O  
ATOM   3456  CG1 VAL A 227      93.127  14.842 -90.194  1.00 91.46           C  
ATOM   3457 HG11 VAL A 227      93.326  15.079 -89.148  1.00 91.46           H  
ATOM   3458 HG12 VAL A 227      93.609  15.584 -90.831  1.00 91.46           H  
ATOM   3459 HG13 VAL A 227      93.548  13.859 -90.406  1.00 91.46           H  
ATOM   3460  CG2 VAL A 227      91.071  16.175 -89.923  1.00 91.46           C  
ATOM   3461 HG21 VAL A 227      89.991  16.229 -90.059  1.00 91.46           H  
ATOM   3462 HG22 VAL A 227      91.287  16.272 -88.859  1.00 91.46           H  
ATOM   3463 HG23 VAL A 227      91.527  17.002 -90.467  1.00 91.46           H  
ATOM   3464  N   ILE A 228      91.481  12.231 -92.326  1.00 91.41           N  
ATOM   3465  H   ILE A 228      90.586  12.161 -91.864  1.00 91.41           H  
ATOM   3466  CA  ILE A 228      92.082  11.014 -92.887  1.00 91.41           C  
ATOM   3467  HA  ILE A 228      93.130  10.975 -92.589  1.00 91.41           H  
ATOM   3468  C   ILE A 228      92.070  11.073 -94.418  1.00 91.41           C  
ATOM   3469  CB  ILE A 228      91.377   9.750 -92.340  1.00 91.41           C  
ATOM   3470  HB  ILE A 228      90.300   9.874 -92.451  1.00 91.41           H  
ATOM   3471  O   ILE A 228      93.098  10.786 -95.033  1.00 91.41           O  
ATOM   3472  CG1 ILE A 228      91.709   9.571 -90.840  1.00 91.41           C  
ATOM   3473 HG12 ILE A 228      91.579  10.520 -90.321  1.00 91.41           H  
ATOM   3474 HG13 ILE A 228      92.755   9.283 -90.733  1.00 91.41           H  
ATOM   3475  CG2 ILE A 228      91.796   8.488 -93.122  1.00 91.41           C  
ATOM   3476 HG21 ILE A 228      92.879   8.370 -93.099  1.00 91.41           H  
ATOM   3477 HG22 ILE A 228      91.317   7.601 -92.708  1.00 91.41           H  
ATOM   3478 HG23 ILE A 228      91.466   8.565 -94.158  1.00 91.41           H  
ATOM   3479  CD1 ILE A 228      90.829   8.534 -90.129  1.00 91.41           C  
ATOM   3480 HD11 ILE A 228      91.034   7.530 -90.502  1.00 91.41           H  
ATOM   3481 HD12 ILE A 228      91.043   8.556 -89.061  1.00 91.41           H  
ATOM   3482 HD13 ILE A 228      89.777   8.774 -90.283  1.00 91.41           H  
ATOM   3483  N   ASP A 229      90.956  11.485 -95.025  1.00 91.90           N  
ATOM   3484  H   ASP A 229      90.134  11.666 -94.466  1.00 91.90           H  
ATOM   3485  CA  ASP A 229      90.826  11.616 -96.479  1.00 91.90           C  
ATOM   3486  HA  ASP A 229      91.096  10.668 -96.945  1.00 91.90           H  
ATOM   3487  C   ASP A 229      91.777  12.682 -97.051  1.00 91.90           C  
ATOM   3488  CB  ASP A 229      89.366  11.938 -96.848  1.00 91.90           C  
ATOM   3489  HB2 ASP A 229      88.998  12.742 -96.211  1.00 91.90           H  
ATOM   3490  HB3 ASP A 229      89.346  12.299 -97.877  1.00 91.90           H  
ATOM   3491  O   ASP A 229      92.429  12.446 -98.075  1.00 91.90           O  
ATOM   3492  CG  ASP A 229      88.410  10.739 -96.768  1.00 91.90           C  
ATOM   3493  OD1 ASP A 229      88.894   9.582 -96.801  1.00 91.90           O  
ATOM   3494  OD2 ASP A 229      87.183  10.987 -96.752  1.00 91.90           O  
ATOM   3495  N   GLU A 230      91.927  13.831 -96.382  1.00 92.87           N  
ATOM   3496  H   GLU A 230      91.326  14.002 -95.588  1.00 92.87           H  
ATOM   3497  CA  GLU A 230      92.898  14.869 -96.763  1.00 92.87           C  
ATOM   3498  HA  GLU A 230      92.715  15.173 -97.793  1.00 92.87           H  
ATOM   3499  C   GLU A 230      94.342  14.359 -96.689  1.00 92.87           C  
ATOM   3500  CB  GLU A 230      92.776  16.103 -95.855  1.00 92.87           C  
ATOM   3501  HB2 GLU A 230      93.685  16.692 -95.973  1.00 92.87           H  
ATOM   3502  HB3 GLU A 230      92.707  15.788 -94.814  1.00 92.87           H  
ATOM   3503  O   GLU A 230      95.126  14.559 -97.624  1.00 92.87           O  
ATOM   3504  CG  GLU A 230      91.586  17.009 -96.204  1.00 92.87           C  
ATOM   3505  HG2 GLU A 230      91.650  17.264 -97.262  1.00 92.87           H  
ATOM   3506  HG3 GLU A 230      90.657  16.461 -96.049  1.00 92.87           H  
ATOM   3507  CD  GLU A 230      91.564  18.311 -95.381  1.00 92.87           C  
ATOM   3508  OE1 GLU A 230      90.636  19.120 -95.613  1.00 92.87           O  
ATOM   3509  OE2 GLU A 230      92.490  18.534 -94.564  1.00 92.87           O  
ATOM   3510  N   LEU A 231      94.701  13.670 -95.599  1.00 88.84           N  
ATOM   3511  H   LEU A 231      94.015  13.546 -94.868  1.00 88.84           H  
ATOM   3512  CA  LEU A 231      96.038  13.108 -95.418  1.00 88.84           C  
ATOM   3513  HA  LEU A 231      96.762  13.914 -95.543  1.00 88.84           H  
ATOM   3514  C   LEU A 231      96.328  12.038 -96.477  1.00 88.84           C  
ATOM   3515  CB  LEU A 231      96.168  12.524 -94.001  1.00 88.84           C  
ATOM   3516  HB2 LEU A 231      95.670  11.555 -93.975  1.00 88.84           H  
ATOM   3517  HB3 LEU A 231      95.650  13.169 -93.291  1.00 88.84           H  
ATOM   3518  O   LEU A 231      97.407  12.034 -97.066  1.00 88.84           O  
ATOM   3519  CG  LEU A 231      97.642  12.384 -93.570  1.00 88.84           C  
ATOM   3520  HG  LEU A 231      98.291  12.368 -94.446  1.00 88.84           H  
ATOM   3521  CD1 LEU A 231      98.050  13.560 -92.679  1.00 88.84           C  
ATOM   3522 HD11 LEU A 231      97.450  13.567 -91.769  1.00 88.84           H  
ATOM   3523 HD12 LEU A 231      97.887  14.493 -93.219  1.00 88.84           H  
ATOM   3524 HD13 LEU A 231      99.106  13.478 -92.422  1.00 88.84           H  
ATOM   3525  CD2 LEU A 231      97.877  11.089 -92.794  1.00 88.84           C  
ATOM   3526 HD21 LEU A 231      97.636  10.240 -93.434  1.00 88.84           H  
ATOM   3527 HD22 LEU A 231      98.925  11.022 -92.499  1.00 88.84           H  
ATOM   3528 HD23 LEU A 231      97.241  11.066 -91.910  1.00 88.84           H  
ATOM   3529  N   TYR A 232      95.355  11.165 -96.753  1.00 89.13           N  
ATOM   3530  H   TYR A 232      94.491  11.232 -96.235  1.00 89.13           H  
ATOM   3531  CA  TYR A 232      95.463  10.135 -97.783  1.00 89.13           C  
ATOM   3532  HA  TYR A 232      96.340   9.525 -97.569  1.00 89.13           H  
ATOM   3533  C   TYR A 232      95.656  10.758 -99.169  1.00 89.13           C  
ATOM   3534  CB  TYR A 232      94.223   9.232 -97.740  1.00 89.13           C  
ATOM   3535  HB2 TYR A 232      93.348   9.788 -98.077  1.00 89.13           H  
ATOM   3536  HB3 TYR A 232      94.038   8.936 -96.707  1.00 89.13           H  
ATOM   3537  O   TYR A 232      96.580  10.380 -99.887  1.00 89.13           O  
ATOM   3538  CG  TYR A 232      94.376   7.971 -98.565  1.00 89.13           C  
ATOM   3539  CD1 TYR A 232      93.919   7.925 -99.896  1.00 89.13           C  
ATOM   3540  HD1 TYR A 232      93.441   8.790-100.331  1.00 89.13           H  
ATOM   3541  CD2 TYR A 232      94.999   6.845 -97.995  1.00 89.13           C  
ATOM   3542  HD2 TYR A 232      95.344   6.890 -96.972  1.00 89.13           H  
ATOM   3543  CE1 TYR A 232      94.082   6.750-100.656  1.00 89.13           C  
ATOM   3544  HE1 TYR A 232      93.735   6.707-101.678  1.00 89.13           H  
ATOM   3545  CE2 TYR A 232      95.163   5.668 -98.749  1.00 89.13           C  
ATOM   3546  HE2 TYR A 232      95.638   4.806 -98.305  1.00 89.13           H  
ATOM   3547  OH  TYR A 232      94.858   4.483-100.810  1.00 89.13           O  
ATOM   3548  HH  TYR A 232      95.304   3.804-100.299  1.00 89.13           H  
ATOM   3549  CZ  TYR A 232      94.702   5.621-100.083  1.00 89.13           C  
ATOM   3550  N   THR A 233      94.852  11.769 -99.514  1.00 90.71           N  
ATOM   3551  H   THR A 233      94.117  12.028 -98.872  1.00 90.71           H  
ATOM   3552  CA  THR A 233      94.968  12.514-100.778  1.00 90.71           C  
ATOM   3553  HA  THR A 233      94.849  11.819-101.609  1.00 90.71           H  
ATOM   3554  C   THR A 233      96.342  13.172-100.914  1.00 90.71           C  
ATOM   3555  CB  THR A 233      93.866  13.581-100.881  1.00 90.71           C  
ATOM   3556  HB  THR A 233      93.981  14.313-100.082  1.00 90.71           H  
ATOM   3557  O   THR A 233      96.997  13.031-101.945  1.00 90.71           O  
ATOM   3558  CG2 THR A 233      93.880  14.302-102.230  1.00 90.71           C  
ATOM   3559 HG21 THR A 233      94.796  14.884-102.338  1.00 90.71           H  
ATOM   3560 HG22 THR A 233      93.028  14.980-102.283  1.00 90.71           H  
ATOM   3561 HG23 THR A 233      93.811  13.575-103.039  1.00 90.71           H  
ATOM   3562  OG1 THR A 233      92.598  12.978-100.766  1.00 90.71           O  
ATOM   3563  HG1 THR A 233      92.441  12.790 -99.838  1.00 90.71           H  
ATOM   3564  N   SER A 234      96.817  13.838 -99.858  1.00 89.39           N  
ATOM   3565  H   SER A 234      96.227  13.919 -99.042  1.00 89.39           H  
ATOM   3566  CA  SER A 234      98.142  14.469 -99.816  1.00 89.39           C  
ATOM   3567  HA  SER A 234      98.217  15.193-100.627  1.00 89.39           H  
ATOM   3568  C   SER A 234      99.274  13.449 -99.992  1.00 89.39           C  
ATOM   3569  CB  SER A 234      98.282  15.214 -98.487  1.00 89.39           C  
ATOM   3570  HB2 SER A 234      98.222  14.506 -97.660  1.00 89.39           H  
ATOM   3571  HB3 SER A 234      97.464  15.928 -98.394  1.00 89.39           H  
ATOM   3572  O   SER A 234     100.178  13.648-100.804  1.00 89.39           O  
ATOM   3573  OG  SER A 234      99.510  15.910 -98.422  1.00 89.39           O  
ATOM   3574  HG  SER A 234      99.486  16.478 -97.649  1.00 89.39           H  
ATOM   3575  N   CYS A 235      99.206  12.310 -99.297  1.00 86.42           N  
ATOM   3576  H   CYS A 235      98.456  12.189 -98.631  1.00 86.42           H  
ATOM   3577  CA  CYS A 235     100.184  11.234 -99.443  1.00 86.42           C  
ATOM   3578  HA  CYS A 235     101.180  11.642 -99.273  1.00 86.42           H  
ATOM   3579  C   CYS A 235     100.199  10.637-100.858  1.00 86.42           C  
ATOM   3580  CB  CYS A 235      99.908  10.141 -98.402  1.00 86.42           C  
ATOM   3581  HB2 CYS A 235     100.480   9.251 -98.666  1.00 86.42           H  
ATOM   3582  HB3 CYS A 235      98.848   9.888 -98.402  1.00 86.42           H  
ATOM   3583  O   CYS A 235     101.284  10.372-101.371  1.00 86.42           O  
ATOM   3584  SG  CYS A 235     100.414  10.688 -96.745  1.00 86.42           S  
ATOM   3585  HG  CYS A 235     101.597  11.197 -97.101  1.00 86.42           H  
ATOM   3586  N   VAL A 236      99.037  10.446-101.496  1.00 86.52           N  
ATOM   3587  H   VAL A 236      98.177  10.661-101.011  1.00 86.52           H  
ATOM   3588  CA  VAL A 236      98.953   9.981-102.893  1.00 86.52           C  
ATOM   3589  HA  VAL A 236      99.489   9.036-102.983  1.00 86.52           H  
ATOM   3590  C   VAL A 236      99.656  10.964-103.833  1.00 86.52           C  
ATOM   3591  CB  VAL A 236      97.488   9.735-103.315  1.00 86.52           C  
ATOM   3592  HB  VAL A 236      96.883  10.602-103.049  1.00 86.52           H  
ATOM   3593  O   VAL A 236     100.492  10.537-104.624  1.00 86.52           O  
ATOM   3594  CG1 VAL A 236      97.334   9.483-104.821  1.00 86.52           C  
ATOM   3595 HG11 VAL A 236      97.989   8.672-105.139  1.00 86.52           H  
ATOM   3596 HG12 VAL A 236      96.301   9.229-105.056  1.00 86.52           H  
ATOM   3597 HG13 VAL A 236      97.595  10.378-105.387  1.00 86.52           H  
ATOM   3598  CG2 VAL A 236      96.920   8.499-102.601  1.00 86.52           C  
ATOM   3599 HG21 VAL A 236      95.854   8.410-102.815  1.00 86.52           H  
ATOM   3600 HG22 VAL A 236      97.434   7.601-102.944  1.00 86.52           H  
ATOM   3601 HG23 VAL A 236      97.048   8.582-101.522  1.00 86.52           H  
ATOM   3602  N   VAL A 237      99.412  12.272-103.686  1.00 84.86           N  
ATOM   3603  H   VAL A 237      98.719  12.559-103.010  1.00 84.86           H  
ATOM   3604  CA  VAL A 237     100.085  13.313-104.489  1.00 84.86           C  
ATOM   3605  HA  VAL A 237      99.890  13.118-105.543  1.00 84.86           H  
ATOM   3606  C   VAL A 237     101.606  13.273-104.310  1.00 84.86           C  
ATOM   3607  CB  VAL A 237      99.535  14.713-104.143  1.00 84.86           C  
ATOM   3608  HB  VAL A 237      99.578  14.864-103.065  1.00 84.86           H  
ATOM   3609  O   VAL A 237     102.339  13.302-105.294  1.00 84.86           O  
ATOM   3610  CG1 VAL A 237     100.324  15.847-104.815  1.00 84.86           C  
ATOM   3611 HG11 VAL A 237     101.339  15.895-104.419  1.00 84.86           H  
ATOM   3612 HG12 VAL A 237      99.845  16.805-104.618  1.00 84.86           H  
ATOM   3613 HG13 VAL A 237     100.375  15.682-105.892  1.00 84.86           H  
ATOM   3614  CG2 VAL A 237      98.076  14.855-104.596  1.00 84.86           C  
ATOM   3615 HG21 VAL A 237      97.678  15.814-104.265  1.00 84.86           H  
ATOM   3616 HG22 VAL A 237      98.018  14.791-105.682  1.00 84.86           H  
ATOM   3617 HG23 VAL A 237      97.463  14.060-104.171  1.00 84.86           H  
ATOM   3618  N   VAL A 238     102.098  13.165-103.071  1.00 81.51           N  
ATOM   3619  H   VAL A 238     101.448  13.175-102.298  1.00 81.51           H  
ATOM   3620  CA  VAL A 238     103.545  13.084-102.796  1.00 81.51           C  
ATOM   3621  HA  VAL A 238     104.036  13.932-103.273  1.00 81.51           H  
ATOM   3622  C   VAL A 238     104.159  11.820-103.402  1.00 81.51           C  
ATOM   3623  CB  VAL A 238     103.818  13.153-101.281  1.00 81.51           C  
ATOM   3624  HB  VAL A 238     103.206  12.410-100.771  1.00 81.51           H  
ATOM   3625  O   VAL A 238     105.251  11.881-103.966  1.00 81.51           O  
ATOM   3626  CG1 VAL A 238     105.289  12.889-100.923  1.00 81.51           C  
ATOM   3627 HG11 VAL A 238     105.931  13.561-101.493  1.00 81.51           H  
ATOM   3628 HG12 VAL A 238     105.447  13.055 -99.857  1.00 81.51           H  
ATOM   3629 HG13 VAL A 238     105.550  11.855-101.147  1.00 81.51           H  
ATOM   3630  CG2 VAL A 238     103.470  14.539-100.726  1.00 81.51           C  
ATOM   3631 HG21 VAL A 238     102.433  14.790-100.948  1.00 81.51           H  
ATOM   3632 HG22 VAL A 238     103.602  14.556 -99.644  1.00 81.51           H  
ATOM   3633 HG23 VAL A 238     104.109  15.294-101.184  1.00 81.51           H  
ATOM   3634  N   ILE A 239     103.483  10.671-103.303  1.00 79.83           N  
ATOM   3635  H   ILE A 239     102.576  10.681-102.859  1.00 79.83           H  
ATOM   3636  CA  ILE A 239     103.951   9.424-103.923  1.00 79.83           C  
ATOM   3637  HA  ILE A 239     104.967   9.229-103.581  1.00 79.83           H  
ATOM   3638  C   ILE A 239     104.033   9.584-105.445  1.00 79.83           C  
ATOM   3639  CB  ILE A 239     103.064   8.229-103.502  1.00 79.83           C  
ATOM   3640  HB  ILE A 239     102.018   8.507-103.634  1.00 79.83           H  
ATOM   3641  O   ILE A 239     105.052   9.202-106.022  1.00 79.83           O  
ATOM   3642  CG1 ILE A 239     103.314   7.893-102.012  1.00 79.83           C  
ATOM   3643 HG12 ILE A 239     103.299   8.810-101.422  1.00 79.83           H  
ATOM   3644 HG13 ILE A 239     104.306   7.454-101.902  1.00 79.83           H  
ATOM   3645  CG2 ILE A 239     103.346   6.983-104.367  1.00 79.83           C  
ATOM   3646 HG21 ILE A 239     103.071   7.179-105.403  1.00 79.83           H  
ATOM   3647 HG22 ILE A 239     104.403   6.722-104.319  1.00 79.83           H  
ATOM   3648 HG23 ILE A 239     102.740   6.140-104.037  1.00 79.83           H  
ATOM   3649  CD1 ILE A 239     102.275   6.939-101.409  1.00 79.83           C  
ATOM   3650 HD11 ILE A 239     101.272   7.335-101.570  1.00 79.83           H  
ATOM   3651 HD12 ILE A 239     102.450   6.851-100.337  1.00 79.83           H  
ATOM   3652 HD13 ILE A 239     102.354   5.947-101.855  1.00 79.83           H  
ATOM   3653  N   ASP A 240     103.019  10.178-106.080  1.00 78.85           N  
ATOM   3654  H   ASP A 240     102.194  10.435-105.557  1.00 78.85           H  
ATOM   3655  CA  ASP A 240     103.019  10.452-107.520  1.00 78.85           C  
ATOM   3656  HA  ASP A 240     103.181   9.517-108.056  1.00 78.85           H  
ATOM   3657  C   ASP A 240     104.170  11.395-107.921  1.00 78.85           C  
ATOM   3658  CB  ASP A 240     101.655  11.028-107.956  1.00 78.85           C  
ATOM   3659  HB2 ASP A 240     101.340  11.797-107.250  1.00 78.85           H  
ATOM   3660  HB3 ASP A 240     101.785  11.508-108.925  1.00 78.85           H  
ATOM   3661  O   ASP A 240     104.894  11.108-108.879  1.00 78.85           O  
ATOM   3662  CG  ASP A 240     100.534   9.987-108.113  1.00 78.85           C  
ATOM   3663  OD1 ASP A 240     100.845   8.776-108.209  1.00 78.85           O  
ATOM   3664  OD2 ASP A 240      99.365  10.421-108.226  1.00 78.85           O  
ATOM   3665  N   GLU A 241     104.419  12.474-107.166  1.00 80.39           N  
ATOM   3666  H   GLU A 241     103.779  12.688-106.415  1.00 80.39           H  
ATOM   3667  CA  GLU A 241     105.553  13.384-107.408  1.00 80.39           C  
ATOM   3668  HA  GLU A 241     105.490  13.763-108.428  1.00 80.39           H  
ATOM   3669  C   GLU A 241     106.914  12.681-107.281  1.00 80.39           C  
ATOM   3670  CB  GLU A 241     105.532  14.581-106.442  1.00 80.39           C  
ATOM   3671  HB2 GLU A 241     106.522  15.037-106.471  1.00 80.39           H  
ATOM   3672  HB3 GLU A 241     105.348  14.235-105.425  1.00 80.39           H  
ATOM   3673  O   GLU A 241     107.796  12.863-108.128  1.00 80.39           O  
ATOM   3674  CG  GLU A 241     104.512  15.667-106.818  1.00 80.39           C  
ATOM   3675  HG2 GLU A 241     104.609  15.872-107.884  1.00 80.39           H  
ATOM   3676  HG3 GLU A 241     103.503  15.295-106.641  1.00 80.39           H  
ATOM   3677  CD  GLU A 241     104.725  16.983-106.044  1.00 80.39           C  
ATOM   3678  OE1 GLU A 241     104.108  17.994-106.454  1.00 80.39           O  
ATOM   3679  OE2 GLU A 241     105.523  17.001-105.075  1.00 80.39           O  
ATOM   3680  N   PHE A 242     107.098  11.843-106.255  1.00 75.51           N  
ATOM   3681  H   PHE A 242     106.351  11.741-105.583  1.00 75.51           H  
ATOM   3682  CA  PHE A 242     108.320  11.047-106.099  1.00 75.51           C  
ATOM   3683  HA  PHE A 242     109.176  11.720-106.140  1.00 75.51           H  
ATOM   3684  C   PHE A 242     108.497  10.044-107.244  1.00 75.51           C  
ATOM   3685  CB  PHE A 242     108.333  10.324-104.743  1.00 75.51           C  
ATOM   3686  HB2 PHE A 242     108.810   9.352-104.866  1.00 75.51           H  
ATOM   3687  HB3 PHE A 242     107.313  10.130-104.413  1.00 75.51           H  
ATOM   3688  O   PHE A 242     109.616   9.884-107.739  1.00 75.51           O  
ATOM   3689  CG  PHE A 242     109.098  11.062-103.662  1.00 75.51           C  
ATOM   3690  CD1 PHE A 242     110.502  10.970-103.608  1.00 75.51           C  
ATOM   3691  HD1 PHE A 242     111.029  10.385-104.346  1.00 75.51           H  
ATOM   3692  CD2 PHE A 242     108.418  11.837-102.707  1.00 75.51           C  
ATOM   3693  HD2 PHE A 242     107.343  11.926-102.756  1.00 75.51           H  
ATOM   3694  CE1 PHE A 242     111.217  11.645-102.601  1.00 75.51           C  
ATOM   3695  HE1 PHE A 242     112.294  11.578-102.569  1.00 75.51           H  
ATOM   3696  CE2 PHE A 242     109.129  12.511-101.700  1.00 75.51           C  
ATOM   3697  HE2 PHE A 242     108.594  13.114-100.981  1.00 75.51           H  
ATOM   3698  CZ  PHE A 242     110.529  12.413-101.645  1.00 75.51           C  
ATOM   3699  HZ  PHE A 242     111.076  12.941-100.877  1.00 75.51           H  
ATOM   3700  N   TYR A 243     107.419   9.391-107.693  1.00 71.29           N  
ATOM   3701  H   TYR A 243     106.529   9.563-107.248  1.00 71.29           H  
ATOM   3702  CA  TYR A 243     107.463   8.468-108.831  1.00 71.29           C  
ATOM   3703  HA  TYR A 243     108.214   7.707-108.618  1.00 71.29           H  
ATOM   3704  C   TYR A 243     107.890   9.182-110.117  1.00 71.29           C  
ATOM   3705  CB  TYR A 243     106.103   7.774-109.017  1.00 71.29           C  
ATOM   3706  HB2 TYR A 243     105.610   8.154-109.912  1.00 71.29           H  
ATOM   3707  HB3 TYR A 243     105.440   8.008-108.184  1.00 71.29           H  
ATOM   3708  O   TYR A 243     108.695   8.648-110.884  1.00 71.29           O  
ATOM   3709  CG  TYR A 243     106.221   6.268-109.115  1.00 71.29           C  
ATOM   3710  CD1 TYR A 243     106.467   5.651-110.356  1.00 71.29           C  
ATOM   3711  HD1 TYR A 243     106.569   6.258-111.243  1.00 71.29           H  
ATOM   3712  CD2 TYR A 243     106.105   5.489-107.949  1.00 71.29           C  
ATOM   3713  HD2 TYR A 243     105.911   5.975-107.004  1.00 71.29           H  
ATOM   3714  CE1 TYR A 243     106.579   4.249-110.434  1.00 71.29           C  
ATOM   3715  HE1 TYR A 243     106.761   3.766-111.383  1.00 71.29           H  
ATOM   3716  CE2 TYR A 243     106.219   4.088-108.021  1.00 71.29           C  
ATOM   3717  HE2 TYR A 243     106.114   3.496-107.124  1.00 71.29           H  
ATOM   3718  OH  TYR A 243     106.551   2.113-109.340  1.00 71.29           O  
ATOM   3719  HH  TYR A 243     106.417   1.718-108.476  1.00 71.29           H  
ATOM   3720  CZ  TYR A 243     106.451   3.467-109.268  1.00 71.29           C  
ATOM   3721  N   ILE A 244     107.419  10.417-110.320  1.00 72.54           N  
ATOM   3722  H   ILE A 244     106.727  10.778-109.680  1.00 72.54           H  
ATOM   3723  CA  ILE A 244     107.872  11.263-111.423  1.00 72.54           C  
ATOM   3724  HA  ILE A 244     107.765  10.696-112.348  1.00 72.54           H  
ATOM   3725  C   ILE A 244     109.366  11.554-111.259  1.00 72.54           C  
ATOM   3726  CB  ILE A 244     107.003  12.535-111.553  1.00 72.54           C  
ATOM   3727  HB  ILE A 244     106.968  13.039-110.587  1.00 72.54           H  
ATOM   3728  O   ILE A 244     110.120  11.264-112.178  1.00 72.54           O  
ATOM   3729  CG1 ILE A 244     105.563  12.151-111.972  1.00 72.54           C  
ATOM   3730 HG12 ILE A 244     105.559  11.840-113.017  1.00 72.54           H  
ATOM   3731 HG13 ILE A 244     105.217  11.301-111.384  1.00 72.54           H  
ATOM   3732  CG2 ILE A 244     107.601  13.506-112.591  1.00 72.54           C  
ATOM   3733 HG21 ILE A 244     107.688  13.013-113.560  1.00 72.54           H  
ATOM   3734 HG22 ILE A 244     108.584  13.849-112.267  1.00 72.54           H  
ATOM   3735 HG23 ILE A 244     106.969  14.389-112.688  1.00 72.54           H  
ATOM   3736  CD1 ILE A 244     104.542  13.280-111.781  1.00 72.54           C  
ATOM   3737 HD11 ILE A 244     103.545  12.902-112.007  1.00 72.54           H  
ATOM   3738 HD12 ILE A 244     104.758  14.115-112.448  1.00 72.54           H  
ATOM   3739 HD13 ILE A 244     104.559  13.623-110.747  1.00 72.54           H  
ATOM   3740  N   HIS A 245     109.845  12.037-110.110  1.00 68.60           N  
ATOM   3741  H   HIS A 245     109.194  12.243-109.367  1.00 68.60           H  
ATOM   3742  CA  HIS A 245     111.252  12.437-109.960  1.00 68.60           C  
ATOM   3743  HA  HIS A 245     111.495  13.070-110.813  1.00 68.60           H  
ATOM   3744  C   HIS A 245     112.280  11.297-110.025  1.00 68.60           C  
ATOM   3745  CB  HIS A 245     111.428  13.265-108.678  1.00 68.60           C  
ATOM   3746  HB2 HIS A 245     110.729  12.926-107.914  1.00 68.60           H  
ATOM   3747  HB3 HIS A 245     112.436  13.118-108.292  1.00 68.60           H  
ATOM   3748  O   HIS A 245     113.346  11.492-110.610  1.00 68.60           O  
ATOM   3749  CG  HIS A 245     111.257  14.743-108.913  1.00 68.60           C  
ATOM   3750  CD2 HIS A 245     110.608  15.640-108.107  1.00 68.60           C  
ATOM   3751  HD2 HIS A 245     110.087  15.410-107.189  1.00 68.60           H  
ATOM   3752  ND1 HIS A 245     111.778  15.454-109.972  1.00 68.60           N  
ATOM   3753  HD1 HIS A 245     112.319  15.069-110.733  1.00 68.60           H  
ATOM   3754  CE1 HIS A 245     111.443  16.743-109.815  1.00 68.60           C  
ATOM   3755  HE1 HIS A 245     111.705  17.543-110.492  1.00 68.60           H  
ATOM   3756  NE2 HIS A 245     110.749  16.909-108.683  1.00 68.60           N  
ATOM   3757  N   VAL A 246     111.987  10.112-109.480  1.00 66.37           N  
ATOM   3758  H   VAL A 246     111.105  10.006-108.999  1.00 66.37           H  
ATOM   3759  CA  VAL A 246     112.917   8.965-109.542  1.00 66.37           C  
ATOM   3760  HA  VAL A 246     113.913   9.318-109.276  1.00 66.37           H  
ATOM   3761  C   VAL A 246     113.038   8.410-110.966  1.00 66.37           C  
ATOM   3762  CB  VAL A 246     112.526   7.874-108.525  1.00 66.37           C  
ATOM   3763  HB  VAL A 246     111.502   7.553-108.718  1.00 66.37           H  
ATOM   3764  O   VAL A 246     114.072   7.855-111.315  1.00 66.37           O  
ATOM   3765  CG1 VAL A 246     113.444   6.644-108.575  1.00 66.37           C  
ATOM   3766 HG11 VAL A 246     113.191   5.953-107.771  1.00 66.37           H  
ATOM   3767 HG12 VAL A 246     114.486   6.949-108.480  1.00 66.37           H  
ATOM   3768 HG13 VAL A 246     113.315   6.119-109.522  1.00 66.37           H  
ATOM   3769  CG2 VAL A 246     112.614   8.419-107.090  1.00 66.37           C  
ATOM   3770 HG21 VAL A 246     111.966   9.287-106.968  1.00 66.37           H  
ATOM   3771 HG22 VAL A 246     112.288   7.655-106.385  1.00 66.37           H  
ATOM   3772 HG23 VAL A 246     113.639   8.711-106.864  1.00 66.37           H  
ATOM   3773  N   SER A 247     112.042   8.622-111.831  1.00 63.20           N  
ATOM   3774  H   SER A 247     111.201   9.077-111.504  1.00 63.20           H  
ATOM   3775  CA  SER A 247     112.132   8.227-113.244  1.00 63.20           C  
ATOM   3776  HA  SER A 247     112.576   7.232-113.265  1.00 63.20           H  
ATOM   3777  C   SER A 247     113.076   9.095-114.107  1.00 63.20           C  
ATOM   3778  CB  SER A 247     110.728   8.070-113.842  1.00 63.20           C  
ATOM   3779  HB2 SER A 247     110.155   7.390-113.213  1.00 63.20           H  
ATOM   3780  HB3 SER A 247     110.816   7.622-114.832  1.00 63.20           H  
ATOM   3781  O   SER A 247     113.270   8.777-115.279  1.00 63.20           O  
ATOM   3782  OG  SER A 247     110.013   9.284-113.961  1.00 63.20           O  
ATOM   3783  HG  SER A 247     110.095   9.812-113.164  1.00 63.20           H  
ATOM   3784  N   TRP A 248     113.702  10.144-113.543  1.00 55.91           N  
ATOM   3785  H   TRP A 248     113.521  10.329-112.566  1.00 55.91           H  
ATOM   3786  CA  TRP A 248     114.654  11.040-114.234  1.00 55.91           C  
ATOM   3787  HA  TRP A 248     114.749  10.701-115.266  1.00 55.91           H  
ATOM   3788  C   TRP A 248     116.096  11.015-113.683  1.00 55.91           C  
ATOM   3789  CB  TRP A 248     114.097  12.472-114.286  1.00 55.91           C  
ATOM   3790  HB2 TRP A 248     113.915  12.816-113.268  1.00 55.91           H  
ATOM   3791  HB3 TRP A 248     114.843  13.134-114.726  1.00 55.91           H  
ATOM   3792  O   TRP A 248     116.886  11.903-114.015  1.00 55.91           O  
ATOM   3793  CG  TRP A 248     112.849  12.636-115.092  1.00 55.91           C  
ATOM   3794  CD1 TRP A 248     111.602  12.578-114.595  1.00 55.91           C  
ATOM   3795  HD1 TRP A 248     111.395  12.425-113.546  1.00 55.91           H  
ATOM   3796  CD2 TRP A 248     112.689  12.897-116.517  1.00 55.91           C  
ATOM   3797  CE2 TRP A 248     111.293  12.939-116.814  1.00 55.91           C  
ATOM   3798  CE3 TRP A 248     113.584  13.121-117.584  1.00 55.91           C  
ATOM   3799  HE3 TRP A 248     114.645  13.087-117.387  1.00 55.91           H  
ATOM   3800  NE1 TRP A 248     110.675  12.704-115.605  1.00 55.91           N  
ATOM   3801  HE1 TRP A 248     109.683  12.584-115.455  1.00 55.91           H  
ATOM   3802  CH2 TRP A 248     111.725  13.412-119.145  1.00 55.91           C  
ATOM   3803  HH2 TRP A 248     111.369  13.602-120.147  1.00 55.91           H  
ATOM   3804  CZ2 TRP A 248     110.807  13.185-118.106  1.00 55.91           C  
ATOM   3805  HZ2 TRP A 248     109.743  13.201-118.290  1.00 55.91           H  
ATOM   3806  CZ3 TRP A 248     113.108  13.381-118.884  1.00 55.91           C  
ATOM   3807  HZ3 TRP A 248     113.811  13.546-119.687  1.00 55.91           H  
ATOM   3808  N   LEU A 249     116.456  10.014-112.874  1.00 50.36           N  
ATOM   3809  H   LEU A 249     115.791   9.272-112.712  1.00 50.36           H  
ATOM   3810  CA  LEU A 249     117.840   9.707-112.478  1.00 50.36           C  
ATOM   3811  HA  LEU A 249     118.529  10.428-112.918  1.00 50.36           H  
ATOM   3812  C   LEU A 249     118.267   8.356-113.060  1.00 50.36           C  
ATOM   3813  CB  LEU A 249     117.952   9.739-110.938  1.00 50.36           C  
ATOM   3814  HB2 LEU A 249     117.083   9.223-110.530  1.00 50.36           H  
ATOM   3815  HB3 LEU A 249     118.833   9.168-110.642  1.00 50.36           H  
ATOM   3816  O   LEU A 249     119.426   8.274-113.523  1.00 50.36           O  
ATOM   3817  CG  LEU A 249     118.052  11.146-110.334  1.00 50.36           C  
ATOM   3818  HG  LEU A 249     117.298  11.799-110.775  1.00 50.36           H  
ATOM   3819  CD1 LEU A 249     117.806  11.071-108.827  1.00 50.36           C  
ATOM   3820 HD11 LEU A 249     116.802  10.682-108.652  1.00 50.36           H  
ATOM   3821 HD12 LEU A 249     117.875  12.068-108.393  1.00 50.36           H  
ATOM   3822 HD13 LEU A 249     118.537  10.409-108.363  1.00 50.36           H  
ATOM   3823  CD2 LEU A 249     119.442  11.750-110.553  1.00 50.36           C  
ATOM   3824 HD21 LEU A 249     120.204  11.098-110.124  1.00 50.36           H  
ATOM   3825 HD22 LEU A 249     119.490  12.737-110.093  1.00 50.36           H  
ATOM   3826 HD23 LEU A 249     119.621  11.853-111.623  1.00 50.36           H  
ATOM   3827  OXT LEU A 249     117.426   7.436-113.007  1.00 50.36           O  
TER    3828      LEU A 249                                                       
END   
