# Supplementary material for: Nuclear genome of Bulinus truncatus, an intermediate host of the carcinogenic human blood fluke Schistosoma haematobium
Source: Nat Commun. 2022 Feb 21;13:977. doi: 10.1038/s41467-022-28634-9 (PMC8861042; doi:10.1038/s41467-022-28634-9)
Supplement: Supplementary file 6 — Supplementary Data 3 [file 41467_2022_28634_MOESM6_ESM.zip › Supplementary_Data_3/btru_056151-t1.mature.pep.pdb]

ATOM      1  N   MET A   1     -12.819  28.461 -25.806  1.00 22.55           N  
ATOM      2  H   MET A   1     -12.768  27.458 -25.700  1.00 22.55           H  
ATOM      3  H2  MET A   1     -13.786  28.744 -25.885  1.00 22.55           H  
ATOM      4  H3  MET A   1     -12.327  28.717 -26.650  1.00 22.55           H  
ATOM      5  CA  MET A   1     -12.186  29.101 -24.636  1.00 22.55           C  
ATOM      6  HA  MET A   1     -12.181  30.182 -24.776  1.00 22.55           H  
ATOM      7  C   MET A   1     -10.752  28.611 -24.597  1.00 22.55           C  
ATOM      8  CB  MET A   1     -12.965  28.782 -23.351  1.00 22.55           C  
ATOM      9  HB2 MET A   1     -14.028  28.914 -23.557  1.00 22.55           H  
ATOM     10  HB3 MET A   1     -12.804  27.743 -23.062  1.00 22.55           H  
ATOM     11  O   MET A   1     -10.523  27.436 -24.349  1.00 22.55           O  
ATOM     12  CG  MET A   1     -12.592  29.702 -22.185  1.00 22.55           C  
ATOM     13  HG2 MET A   1     -11.523  29.613 -21.994  1.00 22.55           H  
ATOM     14  HG3 MET A   1     -12.805  30.735 -22.459  1.00 22.55           H  
ATOM     15  SD  MET A   1     -13.469  29.316 -20.644  1.00 22.55           S  
ATOM     16  CE  MET A   1     -15.201  29.631 -21.092  1.00 22.55           C  
ATOM     17  HE1 MET A   1     -15.537  28.908 -21.836  1.00 22.55           H  
ATOM     18  HE2 MET A   1     -15.822  29.534 -20.202  1.00 22.55           H  
ATOM     19  HE3 MET A   1     -15.302  30.644 -21.484  1.00 22.55           H  
ATOM     20  N   GLN A   2      -9.833  29.471 -25.017  1.00 18.17           N  
ATOM     21  H   GLN A   2     -10.073  30.445 -25.135  1.00 18.17           H  
ATOM     22  CA  GLN A   2      -8.419  29.180 -25.222  1.00 18.17           C  
ATOM     23  HA  GLN A   2      -8.252  28.104 -25.275  1.00 18.17           H  
ATOM     24  C   GLN A   2      -7.696  29.759 -24.010  1.00 18.17           C  
ATOM     25  CB  GLN A   2      -8.041  29.821 -26.571  1.00 18.17           C  
ATOM     26  HB2 GLN A   2      -8.051  30.907 -26.479  1.00 18.17           H  
ATOM     27  HB3 GLN A   2      -8.835  29.546 -27.265  1.00 18.17           H  
ATOM     28  O   GLN A   2      -7.805  30.955 -23.758  1.00 18.17           O  
ATOM     29  CG  GLN A   2      -6.708  29.387 -27.201  1.00 18.17           C  
ATOM     30  HG2 GLN A   2      -6.594  28.306 -27.119  1.00 18.17           H  
ATOM     31  HG3 GLN A   2      -5.886  29.865 -26.668  1.00 18.17           H  
ATOM     32  CD  GLN A   2      -6.646  29.758 -28.689  1.00 18.17           C  
ATOM     33  NE2 GLN A   2      -5.481  30.013 -29.238  1.00 18.17           N  
ATOM     34 HE21 GLN A   2      -4.635  30.062 -28.689  1.00 18.17           H  
ATOM     35 HE22 GLN A   2      -5.486  30.284 -30.211  1.00 18.17           H  
ATOM     36  OE1 GLN A   2      -7.651  29.799 -29.384  1.00 18.17           O  
ATOM     37  N   ILE A   3      -7.081  28.901 -23.198  1.00 23.62           N  
ATOM     38  H   ILE A   3      -7.041  27.924 -23.447  1.00 23.62           H  
ATOM     39  CA  ILE A   3      -6.287  29.329 -22.046  1.00 23.62           C  
ATOM     40  HA  ILE A   3      -6.208  30.416 -22.043  1.00 23.62           H  
ATOM     41  C   ILE A   3      -4.880  28.788 -22.271  1.00 23.62           C  
ATOM     42  CB  ILE A   3      -6.943  28.944 -20.700  1.00 23.62           C  
ATOM     43  HB  ILE A   3      -7.116  27.868 -20.684  1.00 23.62           H  
ATOM     44  O   ILE A   3      -4.591  27.613 -22.056  1.00 23.62           O  
ATOM     45  CG1 ILE A   3      -8.301  29.671 -20.547  1.00 23.62           C  
ATOM     46 HG12 ILE A   3      -8.142  30.748 -20.593  1.00 23.62           H  
ATOM     47 HG13 ILE A   3      -8.946  29.393 -21.381  1.00 23.62           H  
ATOM     48  CG2 ILE A   3      -6.003  29.306 -19.540  1.00 23.62           C  
ATOM     49 HG21 ILE A   3      -6.468  29.099 -18.576  1.00 23.62           H  
ATOM     50 HG22 ILE A   3      -5.115  28.676 -19.600  1.00 23.62           H  
ATOM     51 HG23 ILE A   3      -5.723  30.358 -19.590  1.00 23.62           H  
ATOM     52  CD1 ILE A   3      -9.066  29.343 -19.258  1.00 23.62           C  
ATOM     53 HD11 ILE A   3      -9.135  28.262 -19.131  1.00 23.62           H  
ATOM     54 HD12 ILE A   3      -8.573  29.787 -18.394  1.00 23.62           H  
ATOM     55 HD13 ILE A   3     -10.072  29.756 -19.325  1.00 23.62           H  
ATOM     56  N   GLU A   4      -4.058  29.682 -22.799  1.00 20.53           N  
ATOM     57  H   GLU A   4      -4.426  30.610 -22.951  1.00 20.53           H  
ATOM     58  CA  GLU A   4      -2.624  29.579 -23.013  1.00 20.53           C  
ATOM     59  HA  GLU A   4      -2.344  28.568 -23.307  1.00 20.53           H  
ATOM     60  C   GLU A   4      -1.951  29.967 -21.687  1.00 20.53           C  
ATOM     61  CB  GLU A   4      -2.335  30.565 -24.163  1.00 20.53           C  
ATOM     62  HB2 GLU A   4      -2.420  31.585 -23.790  1.00 20.53           H  
ATOM     63  HB3 GLU A   4      -3.116  30.429 -24.912  1.00 20.53           H  
ATOM     64  O   GLU A   4      -2.083  31.110 -21.255  1.00 20.53           O  
ATOM     65  CG  GLU A   4      -1.006  30.399 -24.899  1.00 20.53           C  
ATOM     66  HG2 GLU A   4      -0.896  29.351 -25.177  1.00 20.53           H  
ATOM     67  HG3 GLU A   4      -0.187  30.666 -24.231  1.00 20.53           H  
ATOM     68  CD  GLU A   4      -0.982  31.284 -26.162  1.00 20.53           C  
ATOM     69  OE1 GLU A   4      -0.439  30.809 -27.183  1.00 20.53           O  
ATOM     70  OE2 GLU A   4      -1.573  32.386 -26.122  1.00 20.53           O  
ATOM     71  N   VAL A   5      -1.332  29.021 -20.965  1.00 25.67           N  
ATOM     72  H   VAL A   5      -1.287  28.077 -21.324  1.00 25.67           H  
ATOM     73  CA  VAL A   5      -0.603  29.333 -19.718  1.00 25.67           C  
ATOM     74  HA  VAL A   5      -0.258  30.364 -19.791  1.00 25.67           H  
ATOM     75  C   VAL A   5       0.642  28.453 -19.564  1.00 25.67           C  
ATOM     76  CB  VAL A   5      -1.481  29.271 -18.445  1.00 25.67           C  
ATOM     77  HB  VAL A   5      -1.787  28.241 -18.262  1.00 25.67           H  
ATOM     78  O   VAL A   5       0.553  27.286 -19.188  1.00 25.67           O  
ATOM     79  CG1 VAL A   5      -0.702  29.789 -17.223  1.00 25.67           C  
ATOM     80 HG11 VAL A   5       0.161  29.152 -17.031  1.00 25.67           H  
ATOM     81 HG12 VAL A   5      -0.350  30.803 -17.410  1.00 25.67           H  
ATOM     82 HG13 VAL A   5      -1.340  29.790 -16.340  1.00 25.67           H  
ATOM     83  CG2 VAL A   5      -2.744  30.137 -18.510  1.00 25.67           C  
ATOM     84 HG21 VAL A   5      -3.335  29.854 -19.381  1.00 25.67           H  
ATOM     85 HG22 VAL A   5      -3.349  30.002 -17.613  1.00 25.67           H  
ATOM     86 HG23 VAL A   5      -2.472  31.188 -18.612  1.00 25.67           H  
ATOM     87  N   ASP A   6       1.767  29.093 -19.882  1.00 26.49           N  
ATOM     88  H   ASP A   6       1.598  29.965 -20.363  1.00 26.49           H  
ATOM     89  CA  ASP A   6       3.144  29.029 -19.365  1.00 26.49           C  
ATOM     90  HA  ASP A   6       3.757  29.186 -20.252  1.00 26.49           H  
ATOM     91  C   ASP A   6       3.688  27.736 -18.704  1.00 26.49           C  
ATOM     92  CB  ASP A   6       3.365  30.269 -18.482  1.00 26.49           C  
ATOM     93  HB2 ASP A   6       3.065  30.044 -17.458  1.00 26.49           H  
ATOM     94  HB3 ASP A   6       2.735  31.083 -18.841  1.00 26.49           H  
ATOM     95  O   ASP A   6       3.165  27.196 -17.723  1.00 26.49           O  
ATOM     96  CG  ASP A   6       4.812  30.767 -18.499  1.00 26.49           C  
ATOM     97  OD1 ASP A   6       5.682  30.009 -18.987  1.00 26.49           O  
ATOM     98  OD2 ASP A   6       5.018  31.891 -18.001  1.00 26.49           O  
ATOM     99  N   HIS A   7       4.841  27.296 -19.222  1.00 31.11           N  
ATOM    100  H   HIS A   7       5.333  27.973 -19.786  1.00 31.11           H  
ATOM    101  CA  HIS A   7       5.433  25.960 -19.120  1.00 31.11           C  
ATOM    102  HA  HIS A   7       4.629  25.254 -19.331  1.00 31.11           H  
ATOM    103  C   HIS A   7       5.971  25.552 -17.737  1.00 31.11           C  
ATOM    104  CB  HIS A   7       6.491  25.793 -20.233  1.00 31.11           C  
ATOM    105  HB2 HIS A   7       6.799  26.766 -20.615  1.00 31.11           H  
ATOM    106  HB3 HIS A   7       7.382  25.321 -19.818  1.00 31.11           H  
ATOM    107  O   HIS A   7       6.256  24.372 -17.529  1.00 31.11           O  
ATOM    108  CG  HIS A   7       6.011  24.933 -21.378  1.00 31.11           C  
ATOM    109  CD2 HIS A   7       5.705  25.330 -22.653  1.00 31.11           C  
ATOM    110  HD2 HIS A   7       5.761  26.338 -23.037  1.00 31.11           H  
ATOM    111  ND1 HIS A   7       5.809  23.574 -21.318  1.00 31.11           N  
ATOM    112  HD1 HIS A   7       5.993  22.993 -20.512  1.00 31.11           H  
ATOM    113  CE1 HIS A   7       5.385  23.160 -22.523  1.00 31.11           C  
ATOM    114  HE1 HIS A   7       5.156  22.139 -22.788  1.00 31.11           H  
ATOM    115  NE2 HIS A   7       5.303  24.195 -23.370  1.00 31.11           N  
ATOM    116  N   HIS A   8       6.049  26.466 -16.767  1.00 31.76           N  
ATOM    117  H   HIS A   8       5.826  27.421 -17.011  1.00 31.76           H  
ATOM    118  CA  HIS A   8       6.575  26.176 -15.423  1.00 31.76           C  
ATOM    119  HA  HIS A   8       7.076  25.209 -15.464  1.00 31.76           H  
ATOM    120  C   HIS A   8       5.507  25.991 -14.329  1.00 31.76           C  
ATOM    121  CB  HIS A   8       7.656  27.204 -15.059  1.00 31.76           C  
ATOM    122  HB2 HIS A   8       7.481  27.584 -14.052  1.00 31.76           H  
ATOM    123  HB3 HIS A   8       7.625  28.056 -15.739  1.00 31.76           H  
ATOM    124  O   HIS A   8       5.819  25.535 -13.232  1.00 31.76           O  
ATOM    125  CG  HIS A   8       9.028  26.585 -15.093  1.00 31.76           C  
ATOM    126  CD2 HIS A   8      10.020  26.809 -16.010  1.00 31.76           C  
ATOM    127  HD2 HIS A   8       9.971  27.490 -16.847  1.00 31.76           H  
ATOM    128  ND1 HIS A   8       9.496  25.637 -14.211  1.00 31.76           N  
ATOM    129  HD1 HIS A   8       9.010  25.301 -13.391  1.00 31.76           H  
ATOM    130  CE1 HIS A   8      10.744  25.305 -14.580  1.00 31.76           C  
ATOM    131  HE1 HIS A   8      11.385  24.607 -14.062  1.00 31.76           H  
ATOM    132  NE2 HIS A   8      11.101  25.987 -15.677  1.00 31.76           N  
ATOM    133  N   GLN A   9       4.232  26.254 -14.636  1.00 28.50           N  
ATOM    134  H   GLN A   9       4.045  26.634 -15.553  1.00 28.50           H  
ATOM    135  CA  GLN A   9       3.079  26.020 -13.746  1.00 28.50           C  
ATOM    136  HA  GLN A   9       3.424  25.974 -12.712  1.00 28.50           H  
ATOM    137  C   GLN A   9       2.371  24.676 -14.019  1.00 28.50           C  
ATOM    138  CB  GLN A   9       2.126  27.220 -13.885  1.00 28.50           C  
ATOM    139  HB2 GLN A   9       1.142  26.967 -13.490  1.00 28.50           H  
ATOM    140  HB3 GLN A   9       2.000  27.453 -14.943  1.00 28.50           H  
ATOM    141  O   GLN A   9       1.361  24.343 -13.392  1.00 28.50           O  
ATOM    142  CG  GLN A   9       2.659  28.467 -13.155  1.00 28.50           C  
ATOM    143  HG2 GLN A   9       3.704  28.634 -13.417  1.00 28.50           H  
ATOM    144  HG3 GLN A   9       2.095  29.339 -13.485  1.00 28.50           H  
ATOM    145  CD  GLN A   9       2.514  28.367 -11.637  1.00 28.50           C  
ATOM    146  NE2 GLN A   9       3.434  28.909 -10.871  1.00 28.50           N  
ATOM    147 HE21 GLN A   9       4.234  29.380 -11.269  1.00 28.50           H  
ATOM    148 HE22 GLN A   9       3.300  28.824  -9.874  1.00 28.50           H  
ATOM    149  OE1 GLN A   9       1.554  27.813 -11.123  1.00 28.50           O  
ATOM    150  N   ILE A  10       2.889  23.896 -14.974  1.00 33.67           N  
ATOM    151  H   ILE A  10       3.719  24.232 -15.439  1.00 33.67           H  
ATOM    152  CA  ILE A  10       2.214  22.726 -15.548  1.00 33.67           C  
ATOM    153  HA  ILE A  10       1.156  22.967 -15.649  1.00 33.67           H  
ATOM    154  C   ILE A  10       2.270  21.507 -14.615  1.00 33.67           C  
ATOM    155  CB  ILE A  10       2.761  22.472 -16.978  1.00 33.67           C  
ATOM    156  HB  ILE A  10       3.846  22.388 -16.928  1.00 33.67           H  
ATOM    157  O   ILE A  10       1.303  20.760 -14.546  1.00 33.67           O  
ATOM    158  CG1 ILE A  10       2.398  23.689 -17.868  1.00 33.67           C  
ATOM    159 HG12 ILE A  10       2.928  24.566 -17.496  1.00 33.67           H  
ATOM    160 HG13 ILE A  10       1.329  23.891 -17.793  1.00 33.67           H  
ATOM    161  CG2 ILE A  10       2.218  21.162 -17.582  1.00 33.67           C  
ATOM    162 HG21 ILE A  10       2.489  20.313 -16.955  1.00 33.67           H  
ATOM    163 HG22 ILE A  10       2.655  20.985 -18.564  1.00 33.67           H  
ATOM    164 HG23 ILE A  10       1.133  21.213 -17.670  1.00 33.67           H  
ATOM    165  CD1 ILE A  10       2.747  23.545 -19.352  1.00 33.67           C  
ATOM    166 HD11 ILE A  10       2.612  24.504 -19.851  1.00 33.67           H  
ATOM    167 HD12 ILE A  10       3.779  23.212 -19.459  1.00 33.67           H  
ATOM    168 HD13 ILE A  10       2.083  22.823 -19.828  1.00 33.67           H  
ATOM    169  N   THR A  11       3.320  21.313 -13.821  1.00 34.99           N  
ATOM    170  H   THR A  11       4.124  21.916 -13.920  1.00 34.99           H  
ATOM    171  CA  THR A  11       3.531  20.036 -13.110  1.00 34.99           C  
ATOM    172  HA  THR A  11       3.300  19.231 -13.807  1.00 34.99           H  
ATOM    173  C   THR A  11       2.598  19.843 -11.904  1.00 34.99           C  
ATOM    174  CB  THR A  11       5.007  19.884 -12.705  1.00 34.99           C  
ATOM    175  HB  THR A  11       5.146  20.244 -11.685  1.00 34.99           H  
ATOM    176  O   THR A  11       2.010  18.777 -11.743  1.00 34.99           O  
ATOM    177  CG2 THR A  11       5.470  18.434 -12.806  1.00 34.99           C  
ATOM    178 HG21 THR A  11       4.865  17.807 -12.151  1.00 34.99           H  
ATOM    179 HG22 THR A  11       5.372  18.077 -13.831  1.00 34.99           H  
ATOM    180 HG23 THR A  11       6.512  18.363 -12.497  1.00 34.99           H  
ATOM    181  OG1 THR A  11       5.842  20.636 -13.563  1.00 34.99           O  
ATOM    182  HG1 THR A  11       6.732  20.618 -13.203  1.00 34.99           H  
ATOM    183  N   LEU A  12       2.364  20.892 -11.106  1.00 33.61           N  
ATOM    184  H   LEU A  12       2.865  21.751 -11.283  1.00 33.61           H  
ATOM    185  CA  LEU A  12       1.463  20.833  -9.945  1.00 33.61           C  
ATOM    186  HA  LEU A  12       1.613  19.874  -9.450  1.00 33.61           H  
ATOM    187  C   LEU A  12      -0.016  20.907 -10.360  1.00 33.61           C  
ATOM    188  CB  LEU A  12       1.841  21.959  -8.964  1.00 33.61           C  
ATOM    189  HB2 LEU A  12       1.477  22.905  -9.366  1.00 33.61           H  
ATOM    190  HB3 LEU A  12       2.926  22.027  -8.889  1.00 33.61           H  
ATOM    191  O   LEU A  12      -0.857  20.206  -9.799  1.00 33.61           O  
ATOM    192  CG  LEU A  12       1.275  21.760  -7.543  1.00 33.61           C  
ATOM    193  HG  LEU A  12       0.220  21.494  -7.602  1.00 33.61           H  
ATOM    194  CD1 LEU A  12       2.029  20.667  -6.782  1.00 33.61           C  
ATOM    195 HD11 LEU A  12       3.089  20.912  -6.715  1.00 33.61           H  
ATOM    196 HD12 LEU A  12       1.914  19.703  -7.278  1.00 33.61           H  
ATOM    197 HD13 LEU A  12       1.626  20.578  -5.774  1.00 33.61           H  
ATOM    198  CD2 LEU A  12       1.396  23.062  -6.753  1.00 33.61           C  
ATOM    199 HD21 LEU A  12       2.441  23.359  -6.670  1.00 33.61           H  
ATOM    200 HD22 LEU A  12       0.833  23.854  -7.246  1.00 33.61           H  
ATOM    201 HD23 LEU A  12       0.988  22.923  -5.751  1.00 33.61           H  
ATOM    202  N   LYS A  13      -0.340  21.688 -11.403  1.00 32.77           N  
ATOM    203  H   LYS A  13       0.388  22.247 -11.824  1.00 32.77           H  
ATOM    204  CA  LYS A  13      -1.682  21.693 -12.005  1.00 32.77           C  
ATOM    205  HA  LYS A  13      -2.420  21.829 -11.215  1.00 32.77           H  
ATOM    206  C   LYS A  13      -2.010  20.356 -12.655  1.00 32.77           C  
ATOM    207  CB  LYS A  13      -1.829  22.832 -13.023  1.00 32.77           C  
ATOM    208  HB2 LYS A  13      -2.722  22.653 -13.622  1.00 32.77           H  
ATOM    209  HB3 LYS A  13      -0.966  22.843 -13.690  1.00 32.77           H  
ATOM    210  O   LYS A  13      -3.160  19.946 -12.583  1.00 32.77           O  
ATOM    211  CG  LYS A  13      -1.982  24.193 -12.333  1.00 32.77           C  
ATOM    212  HG2 LYS A  13      -2.849  24.167 -11.673  1.00 32.77           H  
ATOM    213  HG3 LYS A  13      -1.092  24.401 -11.738  1.00 32.77           H  
ATOM    214  CD  LYS A  13      -2.168  25.309 -13.369  1.00 32.77           C  
ATOM    215  HD2 LYS A  13      -3.052  25.104 -13.972  1.00 32.77           H  
ATOM    216  HD3 LYS A  13      -1.290  25.339 -14.014  1.00 32.77           H  
ATOM    217  CE  LYS A  13      -2.326  26.657 -12.655  1.00 32.77           C  
ATOM    218  HE2 LYS A  13      -1.463  26.800 -12.005  1.00 32.77           H  
ATOM    219  HE3 LYS A  13      -3.212  26.624 -12.022  1.00 32.77           H  
ATOM    220  NZ  LYS A  13      -2.415  27.784 -13.617  1.00 32.77           N  
ATOM    221  HZ1 LYS A  13      -2.478  28.660 -13.119  1.00 32.77           H  
ATOM    222  HZ2 LYS A  13      -3.217  27.691 -14.224  1.00 32.77           H  
ATOM    223  HZ3 LYS A  13      -1.579  27.820 -14.184  1.00 32.77           H  
ATOM    224  N   VAL A  14      -1.038  19.658 -13.244  1.00 40.44           N  
ATOM    225  H   VAL A  14      -0.123  20.075 -13.338  1.00 40.44           H  
ATOM    226  CA  VAL A  14      -1.232  18.296 -13.761  1.00 40.44           C  
ATOM    227  HA  VAL A  14      -2.143  18.283 -14.359  1.00 40.44           H  
ATOM    228  C   VAL A  14      -1.471  17.311 -12.622  1.00 40.44           C  
ATOM    229  CB  VAL A  14      -0.081  17.863 -14.688  1.00 40.44           C  
ATOM    230  HB  VAL A  14       0.874  18.114 -14.226  1.00 40.44           H  
ATOM    231  O   VAL A  14      -2.403  16.535 -12.746  1.00 40.44           O  
ATOM    232  CG1 VAL A  14      -0.088  16.363 -15.008  1.00 40.44           C  
ATOM    233 HG11 VAL A  14       0.682  16.135 -15.745  1.00 40.44           H  
ATOM    234 HG12 VAL A  14      -1.061  16.057 -15.394  1.00 40.44           H  
ATOM    235 HG13 VAL A  14       0.135  15.786 -14.111  1.00 40.44           H  
ATOM    236  CG2 VAL A  14      -0.206  18.588 -16.038  1.00 40.44           C  
ATOM    237 HG21 VAL A  14      -0.379  19.656 -15.899  1.00 40.44           H  
ATOM    238 HG22 VAL A  14       0.712  18.451 -16.609  1.00 40.44           H  
ATOM    239 HG23 VAL A  14      -1.044  18.182 -16.604  1.00 40.44           H  
ATOM    240  N   MET A  15      -0.755  17.380 -11.494  1.00 40.93           N  
ATOM    241  H   MET A  15       0.046  17.993 -11.455  1.00 40.93           H  
ATOM    242  CA  MET A  15      -1.035  16.516 -10.334  1.00 40.93           C  
ATOM    243  HA  MET A  15      -1.059  15.476 -10.663  1.00 40.93           H  
ATOM    244  C   MET A  15      -2.383  16.808  -9.675  1.00 40.93           C  
ATOM    245  CB  MET A  15       0.055  16.654  -9.273  1.00 40.93           C  
ATOM    246  HB2 MET A  15      -0.306  16.204  -8.348  1.00 40.93           H  
ATOM    247  HB3 MET A  15       0.259  17.708  -9.082  1.00 40.93           H  
ATOM    248  O   MET A  15      -3.136  15.882  -9.406  1.00 40.93           O  
ATOM    249  CG  MET A  15       1.347  15.948  -9.669  1.00 40.93           C  
ATOM    250  HG2 MET A  15       1.740  16.402 -10.579  1.00 40.93           H  
ATOM    251  HG3 MET A  15       1.149  14.894  -9.865  1.00 40.93           H  
ATOM    252  SD  MET A  15       2.598  16.083  -8.375  1.00 40.93           S  
ATOM    253  CE  MET A  15       1.913  14.952  -7.131  1.00 40.93           C  
ATOM    254  HE1 MET A  15       2.664  14.746  -6.369  1.00 40.93           H  
ATOM    255  HE2 MET A  15       1.053  15.415  -6.646  1.00 40.93           H  
ATOM    256  HE3 MET A  15       1.592  14.021  -7.598  1.00 40.93           H  
ATOM    257  N   ILE A  16      -2.734  18.076  -9.447  1.00 45.32           N  
ATOM    258  H   ILE A  16      -2.055  18.801  -9.631  1.00 45.32           H  
ATOM    259  CA  ILE A  16      -4.027  18.453  -8.855  1.00 45.32           C  
ATOM    260  HA  ILE A  16      -4.193  17.843  -7.967  1.00 45.32           H  
ATOM    261  C   ILE A  16      -5.165  18.142  -9.824  1.00 45.32           C  
ATOM    262  CB  ILE A  16      -4.030  19.936  -8.422  1.00 45.32           C  
ATOM    263  HB  ILE A  16      -3.688  20.541  -9.262  1.00 45.32           H  
ATOM    264  O   ILE A  16      -6.187  17.614  -9.400  1.00 45.32           O  
ATOM    265  CG1 ILE A  16      -3.057  20.132  -7.237  1.00 45.32           C  
ATOM    266 HG12 ILE A  16      -2.097  19.670  -7.469  1.00 45.32           H  
ATOM    267 HG13 ILE A  16      -3.454  19.636  -6.352  1.00 45.32           H  
ATOM    268  CG2 ILE A  16      -5.448  20.408  -8.035  1.00 45.32           C  
ATOM    269 HG21 ILE A  16      -5.425  21.441  -7.687  1.00 45.32           H  
ATOM    270 HG22 ILE A  16      -6.112  20.373  -8.898  1.00 45.32           H  
ATOM    271 HG23 ILE A  16      -5.845  19.775  -7.241  1.00 45.32           H  
ATOM    272  CD1 ILE A  16      -2.778  21.602  -6.903  1.00 45.32           C  
ATOM    273 HD11 ILE A  16      -2.445  22.131  -7.796  1.00 45.32           H  
ATOM    274 HD12 ILE A  16      -3.668  22.085  -6.499  1.00 45.32           H  
ATOM    275 HD13 ILE A  16      -1.991  21.654  -6.150  1.00 45.32           H  
ATOM    276  N   ASN A  17      -5.002  18.409 -11.124  1.00 47.14           N  
ATOM    277  H   ASN A  17      -4.155  18.861 -11.437  1.00 47.14           H  
ATOM    278  CA  ASN A  17      -5.986  17.997 -12.117  1.00 47.14           C  
ATOM    279  HA  ASN A  17      -6.973  18.304 -11.772  1.00 47.14           H  
ATOM    280  C   ASN A  17      -6.034  16.483 -12.244  1.00 47.14           C  
ATOM    281  CB  ASN A  17      -5.745  18.642 -13.488  1.00 47.14           C  
ATOM    282  HB2 ASN A  17      -6.379  18.146 -14.222  1.00 47.14           H  
ATOM    283  HB3 ASN A  17      -4.711  18.490 -13.797  1.00 47.14           H  
ATOM    284  O   ASN A  17      -7.125  15.984 -12.424  1.00 47.14           O  
ATOM    285  CG  ASN A  17      -6.116  20.113 -13.523  1.00 47.14           C  
ATOM    286  ND2 ASN A  17      -5.539  20.864 -14.431  1.00 47.14           N  
ATOM    287 HD21 ASN A  17      -4.785  20.483 -14.985  1.00 47.14           H  
ATOM    288 HD22 ASN A  17      -5.810  21.837 -14.443  1.00 47.14           H  
ATOM    289  OD1 ASN A  17      -6.960  20.601 -12.786  1.00 47.14           O  
ATOM    290  N   TYR A  18      -4.926  15.752 -12.110  1.00 53.48           N  
ATOM    291  H   TYR A  18      -4.036  16.218 -12.014  1.00 53.48           H  
ATOM    292  CA  TYR A  18      -4.915  14.292 -12.136  1.00 53.48           C  
ATOM    293  HA  TYR A  18      -5.482  13.956 -13.004  1.00 53.48           H  
ATOM    294  C   TYR A  18      -5.577  13.711 -10.895  1.00 53.48           C  
ATOM    295  CB  TYR A  18      -3.498  13.737 -12.285  1.00 53.48           C  
ATOM    296  HB2 TYR A  18      -2.894  14.020 -11.423  1.00 53.48           H  
ATOM    297  HB3 TYR A  18      -3.041  14.164 -13.178  1.00 53.48           H  
ATOM    298  O   TYR A  18      -6.370  12.804 -11.026  1.00 53.48           O  
ATOM    299  CG  TYR A  18      -3.480  12.232 -12.440  1.00 53.48           C  
ATOM    300  CD1 TYR A  18      -3.292  11.396 -11.320  1.00 53.48           C  
ATOM    301  HD1 TYR A  18      -3.161  11.824 -10.337  1.00 53.48           H  
ATOM    302  CD2 TYR A  18      -3.661  11.669 -13.718  1.00 53.48           C  
ATOM    303  HD2 TYR A  18      -3.812  12.308 -14.576  1.00 53.48           H  
ATOM    304  CE1 TYR A  18      -3.229   9.996 -11.487  1.00 53.48           C  
ATOM    305  HE1 TYR A  18      -3.048   9.353 -10.638  1.00 53.48           H  
ATOM    306  CE2 TYR A  18      -3.624  10.273 -13.876  1.00 53.48           C  
ATOM    307  HE2 TYR A  18      -3.754   9.806 -14.842  1.00 53.48           H  
ATOM    308  OH  TYR A  18      -3.312   8.100 -12.980  1.00 53.48           O  
ATOM    309  HH  TYR A  18      -3.070   7.592 -12.202  1.00 53.48           H  
ATOM    310  CZ  TYR A  18      -3.385   9.437 -12.772  1.00 53.48           C  
ATOM    311  N   LEU A  19      -5.350  14.261  -9.706  1.00 51.90           N  
ATOM    312  H   LEU A  19      -4.636  14.972  -9.640  1.00 51.90           H  
ATOM    313  CA  LEU A  19      -6.008  13.834  -8.473  1.00 51.90           C  
ATOM    314  HA  LEU A  19      -5.960  12.748  -8.396  1.00 51.90           H  
ATOM    315  C   LEU A  19      -7.487  14.213  -8.466  1.00 51.90           C  
ATOM    316  CB  LEU A  19      -5.280  14.459  -7.282  1.00 51.90           C  
ATOM    317  HB2 LEU A  19      -5.916  14.341  -6.404  1.00 51.90           H  
ATOM    318  HB3 LEU A  19      -5.149  15.526  -7.462  1.00 51.90           H  
ATOM    319  O   LEU A  19      -8.320  13.392  -8.106  1.00 51.90           O  
ATOM    320  CG  LEU A  19      -3.917  13.801  -7.009  1.00 51.90           C  
ATOM    321  HG  LEU A  19      -3.392  13.648  -7.952  1.00 51.90           H  
ATOM    322  CD1 LEU A  19      -3.035  14.696  -6.141  1.00 51.90           C  
ATOM    323 HD11 LEU A  19      -3.428  14.766  -5.127  1.00 51.90           H  
ATOM    324 HD12 LEU A  19      -2.033  14.268  -6.104  1.00 51.90           H  
ATOM    325 HD13 LEU A  19      -2.966  15.692  -6.580  1.00 51.90           H  
ATOM    326  CD2 LEU A  19      -4.089  12.443  -6.335  1.00 51.90           C  
ATOM    327 HD21 LEU A  19      -4.567  11.739  -7.016  1.00 51.90           H  
ATOM    328 HD22 LEU A  19      -3.110  12.049  -6.062  1.00 51.90           H  
ATOM    329 HD23 LEU A  19      -4.700  12.543  -5.438  1.00 51.90           H  
ATOM    330  N   ARG A  20      -7.839  15.405  -8.959  1.00 49.46           N  
ATOM    331  H   ARG A  20      -7.101  16.052  -9.200  1.00 49.46           H  
ATOM    332  CA  ARG A  20      -9.230  15.772  -9.258  1.00 49.46           C  
ATOM    333  HA  ARG A  20      -9.845  15.606  -8.374  1.00 49.46           H  
ATOM    334  C   ARG A  20      -9.813  14.895 -10.350  1.00 49.46           C  
ATOM    335  CB  ARG A  20      -9.343  17.238  -9.690  1.00 49.46           C  
ATOM    336  HB2 ARG A  20      -8.598  17.450 -10.457  1.00 49.46           H  
ATOM    337  HB3 ARG A  20     -10.328  17.401 -10.127  1.00 49.46           H  
ATOM    338  O   ARG A  20     -11.001  14.648 -10.310  1.00 49.46           O  
ATOM    339  CG  ARG A  20      -9.188  18.206  -8.513  1.00 49.46           C  
ATOM    340  HG2 ARG A  20     -10.016  18.060  -7.819  1.00 49.46           H  
ATOM    341  HG3 ARG A  20      -8.253  18.018  -7.984  1.00 49.46           H  
ATOM    342  CD  ARG A  20      -9.204  19.645  -9.033  1.00 49.46           C  
ATOM    343  HD2 ARG A  20      -8.371  19.772  -9.724  1.00 49.46           H  
ATOM    344  HD3 ARG A  20     -10.138  19.816  -9.569  1.00 49.46           H  
ATOM    345  NE  ARG A  20      -9.087  20.613  -7.928  1.00 49.46           N  
ATOM    346  HE  ARG A  20      -9.105  20.238  -6.990  1.00 49.46           H  
ATOM    347  NH1 ARG A  20      -8.868  22.504  -9.208  1.00 49.46           N  
ATOM    348 HH11 ARG A  20      -8.732  23.503  -9.264  1.00 49.46           H  
ATOM    349 HH12 ARG A  20      -8.915  21.934 -10.040  1.00 49.46           H  
ATOM    350  NH2 ARG A  20      -8.802  22.664  -6.980  1.00 49.46           N  
ATOM    351 HH21 ARG A  20      -8.612  23.654  -7.051  1.00 49.46           H  
ATOM    352 HH22 ARG A  20      -8.803  22.255  -6.057  1.00 49.46           H  
ATOM    353  CZ  ARG A  20      -8.924  21.919  -8.043  1.00 49.46           C  
ATOM    354  N   PHE A  21      -9.013  14.425 -11.301  1.00 52.77           N  
ATOM    355  H   PHE A  21      -8.059  14.754 -11.318  1.00 52.77           H  
ATOM    356  CA  PHE A  21      -9.441  13.571 -12.402  1.00 52.77           C  
ATOM    357  HA  PHE A  21     -10.440  13.884 -12.705  1.00 52.77           H  
ATOM    358  C   PHE A  21      -9.526  12.103 -11.991  1.00 52.77           C  
ATOM    359  CB  PHE A  21      -8.540  13.772 -13.623  1.00 52.77           C  
ATOM    360  HB2 PHE A  21      -7.522  13.466 -13.379  1.00 52.77           H  
ATOM    361  HB3 PHE A  21      -8.548  14.829 -13.890  1.00 52.77           H  
ATOM    362  O   PHE A  21     -10.367  11.412 -12.527  1.00 52.77           O  
ATOM    363  CG  PHE A  21      -8.984  13.036 -14.856  1.00 52.77           C  
ATOM    364  CD1 PHE A  21      -8.575  11.713 -15.063  1.00 52.77           C  
ATOM    365  HD1 PHE A  21      -7.945  11.211 -14.343  1.00 52.77           H  
ATOM    366  CD2 PHE A  21      -9.846  13.662 -15.774  1.00 52.77           C  
ATOM    367  HD2 PHE A  21     -10.170  14.678 -15.602  1.00 52.77           H  
ATOM    368  CE1 PHE A  21      -9.080  11.017 -16.164  1.00 52.77           C  
ATOM    369  HE1 PHE A  21      -8.883   9.958 -16.245  1.00 52.77           H  
ATOM    370  CE2 PHE A  21     -10.310  12.965 -16.902  1.00 52.77           C  
ATOM    371  HE2 PHE A  21     -10.990  13.441 -17.594  1.00 52.77           H  
ATOM    372  CZ  PHE A  21      -9.932  11.628 -17.092  1.00 52.77           C  
ATOM    373  HZ  PHE A  21     -10.334  11.057 -17.916  1.00 52.77           H  
ATOM    374  N   VAL A  22      -8.733  11.634 -11.026  1.00 55.01           N  
ATOM    375  H   VAL A  22      -7.992  12.242 -10.709  1.00 55.01           H  
ATOM    376  CA  VAL A  22      -8.817  10.314 -10.388  1.00 55.01           C  
ATOM    377  HA  VAL A  22      -9.033   9.561 -11.146  1.00 55.01           H  
ATOM    378  C   VAL A  22      -9.979  10.315  -9.407  1.00 55.01           C  
ATOM    379  CB  VAL A  22      -7.488   9.921  -9.708  1.00 55.01           C  
ATOM    380  HB  VAL A  22      -7.131  10.753  -9.101  1.00 55.01           H  
ATOM    381  O   VAL A  22     -10.788   9.405  -9.457  1.00 55.01           O  
ATOM    382  CG1 VAL A  22      -7.621   8.683  -8.810  1.00 55.01           C  
ATOM    383 HG11 VAL A  22      -8.262   8.900  -7.955  1.00 55.01           H  
ATOM    384 HG12 VAL A  22      -6.643   8.396  -8.423  1.00 55.01           H  
ATOM    385 HG13 VAL A  22      -8.042   7.850  -9.372  1.00 55.01           H  
ATOM    386  CG2 VAL A  22      -6.427   9.569 -10.756  1.00 55.01           C  
ATOM    387 HG21 VAL A  22      -6.734   8.691 -11.324  1.00 55.01           H  
ATOM    388 HG22 VAL A  22      -5.487   9.351 -10.249  1.00 55.01           H  
ATOM    389 HG23 VAL A  22      -6.270  10.393 -11.452  1.00 55.01           H  
ATOM    390  N   ALA A  23     -10.162  11.371  -8.611  1.00 51.06           N  
ATOM    391  H   ALA A  23      -9.436  12.071  -8.555  1.00 51.06           H  
ATOM    392  CA  ALA A  23     -11.372  11.587  -7.818  1.00 51.06           C  
ATOM    393  HA  ALA A  23     -11.542  10.713  -7.190  1.00 51.06           H  
ATOM    394  C   ALA A  23     -12.613  11.766  -8.716  1.00 51.06           C  
ATOM    395  CB  ALA A  23     -11.151  12.798  -6.905  1.00 51.06           C  
ATOM    396  HB1 ALA A  23     -11.005  13.699  -7.500  1.00 51.06           H  
ATOM    397  HB2 ALA A  23     -12.021  12.933  -6.262  1.00 51.06           H  
ATOM    398  HB3 ALA A  23     -10.276  12.633  -6.276  1.00 51.06           H  
ATOM    399  O   ALA A  23     -13.684  11.243  -8.411  1.00 51.06           O  
ATOM    400  N   ALA A  24     -12.473  12.430  -9.869  1.00 49.46           N  
ATOM    401  H   ALA A  24     -11.619  12.943 -10.034  1.00 49.46           H  
ATOM    402  CA  ALA A  24     -13.514  12.493 -10.889  1.00 49.46           C  
ATOM    403  HA  ALA A  24     -14.443  12.775 -10.394  1.00 49.46           H  
ATOM    404  C   ALA A  24     -13.710  11.133 -11.554  1.00 49.46           C  
ATOM    405  CB  ALA A  24     -13.289  13.593 -11.925  1.00 49.46           C  
ATOM    406  HB1 ALA A  24     -12.404  13.370 -12.522  1.00 49.46           H  
ATOM    407  HB2 ALA A  24     -14.153  13.626 -12.589  1.00 49.46           H  
ATOM    408  HB3 ALA A  24     -13.206  14.562 -11.433  1.00 49.46           H  
ATOM    409  O   ALA A  24     -14.836  10.766 -11.806  1.00 49.46           O  
ATOM    410  N   LEU A  25     -12.671  10.331 -11.788  1.00 50.95           N  
ATOM    411  H   LEU A  25     -11.738  10.681 -11.627  1.00 50.95           H  
ATOM    412  CA  LEU A  25     -12.815   8.979 -12.326  1.00 50.95           C  
ATOM    413  HA  LEU A  25     -13.418   9.038 -13.232  1.00 50.95           H  
ATOM    414  C   LEU A  25     -13.568   8.114 -11.325  1.00 50.95           C  
ATOM    415  CB  LEU A  25     -11.458   8.321 -12.649  1.00 50.95           C  
ATOM    416  HB2 LEU A  25     -11.259   7.545 -11.911  1.00 50.95           H  
ATOM    417  HB3 LEU A  25     -10.636   9.032 -12.565  1.00 50.95           H  
ATOM    418  O   LEU A  25     -14.507   7.436 -11.703  1.00 50.95           O  
ATOM    419  CG  LEU A  25     -11.447   7.687 -14.050  1.00 50.95           C  
ATOM    420  HG  LEU A  25     -12.436   7.306 -14.306  1.00 50.95           H  
ATOM    421  CD1 LEU A  25     -11.011   8.726 -15.071  1.00 50.95           C  
ATOM    422 HD11 LEU A  25     -11.715   9.558 -15.079  1.00 50.95           H  
ATOM    423 HD12 LEU A  25     -10.947   8.282 -16.064  1.00 50.95           H  
ATOM    424 HD13 LEU A  25     -10.033   9.087 -14.751  1.00 50.95           H  
ATOM    425  CD2 LEU A  25     -10.455   6.529 -14.113  1.00 50.95           C  
ATOM    426 HD21 LEU A  25     -10.757   5.753 -13.410  1.00 50.95           H  
ATOM    427 HD22 LEU A  25     -10.448   6.104 -15.117  1.00 50.95           H  
ATOM    428 HD23 LEU A  25      -9.454   6.875 -13.857  1.00 50.95           H  
ATOM    429  N   LEU A  26     -13.218   8.191 -10.043  1.00 50.77           N  
ATOM    430  H   LEU A  26     -12.412   8.753  -9.808  1.00 50.77           H  
ATOM    431  CA  LEU A  26     -13.891   7.475  -8.964  1.00 50.77           C  
ATOM    432  HA  LEU A  26     -13.934   6.416  -9.219  1.00 50.77           H  
ATOM    433  C   LEU A  26     -15.355   7.926  -8.813  1.00 50.77           C  
ATOM    434  CB  LEU A  26     -13.069   7.645  -7.669  1.00 50.77           C  
ATOM    435  HB2 LEU A  26     -13.649   7.259  -6.830  1.00 50.77           H  
ATOM    436  HB3 LEU A  26     -12.910   8.709  -7.496  1.00 50.77           H  
ATOM    437  O   LEU A  26     -16.216   7.098  -8.535  1.00 50.77           O  
ATOM    438  CG  LEU A  26     -11.703   6.921  -7.694  1.00 50.77           C  
ATOM    439  HG  LEU A  26     -11.174   7.147  -8.620  1.00 50.77           H  
ATOM    440  CD1 LEU A  26     -10.829   7.368  -6.522  1.00 50.77           C  
ATOM    441 HD11 LEU A  26      -9.849   6.897  -6.594  1.00 50.77           H  
ATOM    442 HD12 LEU A  26     -10.698   8.450  -6.550  1.00 50.77           H  
ATOM    443 HD13 LEU A  26     -11.294   7.078  -5.579  1.00 50.77           H  
ATOM    444  CD2 LEU A  26     -11.849   5.403  -7.620  1.00 50.77           C  
ATOM    445 HD21 LEU A  26     -10.859   4.947  -7.632  1.00 50.77           H  
ATOM    446 HD22 LEU A  26     -12.371   5.120  -6.705  1.00 50.77           H  
ATOM    447 HD23 LEU A  26     -12.405   5.030  -8.480  1.00 50.77           H  
ATOM    448  N   THR A  27     -15.680   9.194  -9.090  1.00 46.68           N  
ATOM    449  H   THR A  27     -14.931   9.845  -9.280  1.00 46.68           H  
ATOM    450  CA  THR A  27     -17.073   9.691  -9.115  1.00 46.68           C  
ATOM    451  HA  THR A  27     -17.651   9.110  -8.397  1.00 46.68           H  
ATOM    452  C   THR A  27     -17.789   9.503 -10.461  1.00 46.68           C  
ATOM    453  CB  THR A  27     -17.178  11.154  -8.662  1.00 46.68           C  
ATOM    454  HB  THR A  27     -18.192  11.514  -8.836  1.00 46.68           H  
ATOM    455  O   THR A  27     -19.011   9.459 -10.492  1.00 46.68           O  
ATOM    456  CG2 THR A  27     -16.841  11.351  -7.186  1.00 46.68           C  
ATOM    457 HG21 THR A  27     -16.935  12.406  -6.927  1.00 46.68           H  
ATOM    458 HG22 THR A  27     -15.826  11.016  -6.970  1.00 46.68           H  
ATOM    459 HG23 THR A  27     -17.536  10.778  -6.572  1.00 46.68           H  
ATOM    460  OG1 THR A  27     -16.273  11.952  -9.360  1.00 46.68           O  
ATOM    461  HG1 THR A  27     -15.410  11.758  -8.987  1.00 46.68           H  
ATOM    462  N   LEU A  28     -17.082   9.322 -11.576  1.00 44.71           N  
ATOM    463  H   LEU A  28     -16.083   9.455 -11.513  1.00 44.71           H  
ATOM    464  CA  LEU A  28     -17.650   9.084 -12.910  1.00 44.71           C  
ATOM    465  HA  LEU A  28     -18.656   9.500 -12.951  1.00 44.71           H  
ATOM    466  C   LEU A  28     -17.807   7.590 -13.208  1.00 44.71           C  
ATOM    467  CB  LEU A  28     -16.790   9.782 -13.978  1.00 44.71           C  
ATOM    468  HB2 LEU A  28     -15.752   9.476 -13.847  1.00 44.71           H  
ATOM    469  HB3 LEU A  28     -17.107   9.430 -14.959  1.00 44.71           H  
ATOM    470  O   LEU A  28     -18.683   7.206 -13.973  1.00 44.71           O  
ATOM    471  CG  LEU A  28     -16.889  11.323 -13.961  1.00 44.71           C  
ATOM    472  HG  LEU A  28     -16.677  11.718 -12.968  1.00 44.71           H  
ATOM    473  CD1 LEU A  28     -15.854  11.914 -14.925  1.00 44.71           C  
ATOM    474 HD11 LEU A  28     -16.036  11.564 -15.941  1.00 44.71           H  
ATOM    475 HD12 LEU A  28     -14.857  11.608 -14.607  1.00 44.71           H  
ATOM    476 HD13 LEU A  28     -15.910  13.002 -14.893  1.00 44.71           H  
ATOM    477  CD2 LEU A  28     -18.298  11.801 -14.309  1.00 44.71           C  
ATOM    478 HD21 LEU A  28     -18.281  12.834 -14.658  1.00 44.71           H  
ATOM    479 HD22 LEU A  28     -18.911  11.756 -13.409  1.00 44.71           H  
ATOM    480 HD23 LEU A  28     -18.759  11.146 -15.049  1.00 44.71           H  
ATOM    481  N   LEU A  29     -17.044   6.722 -12.547  1.00 47.44           N  
ATOM    482  H   LEU A  29     -16.284   7.080 -11.986  1.00 47.44           H  
ATOM    483  CA  LEU A  29     -17.271   5.276 -12.558  1.00 47.44           C  
ATOM    484  HA  LEU A  29     -17.395   4.947 -13.589  1.00 47.44           H  
ATOM    485  C   LEU A  29     -18.580   4.893 -11.840  1.00 47.44           C  
ATOM    486  CB  LEU A  29     -16.039   4.577 -11.956  1.00 47.44           C  
ATOM    487  HB2 LEU A  29     -15.796   5.055 -11.008  1.00 47.44           H  
ATOM    488  HB3 LEU A  29     -16.291   3.538 -11.743  1.00 47.44           H  
ATOM    489  O   LEU A  29     -19.102   3.803 -12.059  1.00 47.44           O  
ATOM    490  CG  LEU A  29     -14.799   4.596 -12.877  1.00 47.44           C  
ATOM    491  HG  LEU A  29     -14.605   5.602 -13.249  1.00 47.44           H  
ATOM    492  CD1 LEU A  29     -13.575   4.132 -12.087  1.00 47.44           C  
ATOM    493 HD11 LEU A  29     -12.703   4.096 -12.740  1.00 47.44           H  
ATOM    494 HD12 LEU A  29     -13.764   3.144 -11.667  1.00 47.44           H  
ATOM    495 HD13 LEU A  29     -13.381   4.832 -11.275  1.00 47.44           H  
ATOM    496  CD2 LEU A  29     -14.992   3.712 -14.108  1.00 47.44           C  
ATOM    497 HD21 LEU A  29     -15.717   4.164 -14.784  1.00 47.44           H  
ATOM    498 HD22 LEU A  29     -14.048   3.595 -14.640  1.00 47.44           H  
ATOM    499 HD23 LEU A  29     -15.358   2.732 -13.801  1.00 47.44           H  
ATOM    500  N   THR A  30     -19.164   5.804 -11.051  1.00 47.78           N  
ATOM    501  H   THR A  30     -18.682   6.678 -10.892  1.00 47.78           H  
ATOM    502  CA  THR A  30     -20.498   5.638 -10.444  1.00 47.78           C  
ATOM    503  HA  THR A  30     -20.703   4.570 -10.368  1.00 47.78           H  
ATOM    504  C   THR A  30     -21.635   6.219 -11.299  1.00 47.78           C  
ATOM    505  CB  THR A  30     -20.550   6.185  -9.009  1.00 47.78           C  
ATOM    506  HB  THR A  30     -21.522   5.939  -8.579  1.00 47.78           H  
ATOM    507  O   THR A  30     -22.808   5.978 -11.003  1.00 47.78           O  
ATOM    508  CG2 THR A  30     -19.464   5.602  -8.109  1.00 47.78           C  
ATOM    509 HG21 THR A  30     -18.469   5.833  -8.490  1.00 47.78           H  
ATOM    510 HG22 THR A  30     -19.561   6.010  -7.103  1.00 47.78           H  
ATOM    511 HG23 THR A  30     -19.577   4.520  -8.054  1.00 47.78           H  
ATOM    512  OG1 THR A  30     -20.396   7.574  -8.982  1.00 47.78           O  
ATOM    513  HG1 THR A  30     -19.520   7.759  -8.637  1.00 47.78           H  
ATOM    514  N   VAL A  31     -21.320   6.925 -12.395  1.00 46.84           N  
ATOM    515  H   VAL A  31     -20.343   7.047 -12.620  1.00 46.84           H  
ATOM    516  CA  VAL A  31     -22.299   7.558 -13.290  1.00 46.84           C  
ATOM    517  HA  VAL A  31     -23.278   7.111 -13.118  1.00 46.84           H  
ATOM    518  C   VAL A  31     -21.912   7.298 -14.743  1.00 46.84           C  
ATOM    519  CB  VAL A  31     -22.434   9.071 -13.013  1.00 46.84           C  
ATOM    520  HB  VAL A  31     -21.499   9.577 -13.252  1.00 46.84           H  
ATOM    521  O   VAL A  31     -21.074   7.986 -15.311  1.00 46.84           O  
ATOM    522  CG1 VAL A  31     -23.562   9.678 -13.864  1.00 46.84           C  
ATOM    523 HG11 VAL A  31     -23.332   9.575 -14.924  1.00 46.84           H  
ATOM    524 HG12 VAL A  31     -24.508   9.182 -13.647  1.00 46.84           H  
ATOM    525 HG13 VAL A  31     -23.655  10.742 -13.642  1.00 46.84           H  
ATOM    526  CG2 VAL A  31     -22.769   9.358 -11.543  1.00 46.84           C  
ATOM    527 HG21 VAL A  31     -22.935  10.425 -11.399  1.00 46.84           H  
ATOM    528 HG22 VAL A  31     -23.658   8.803 -11.241  1.00 46.84           H  
ATOM    529 HG23 VAL A  31     -21.932   9.068 -10.909  1.00 46.84           H  
ATOM    530  N   TYR A  32     -22.569   6.304 -15.340  1.00 40.76           N  
ATOM    531  H   TYR A  32     -23.187   5.770 -14.745  1.00 40.76           H  
ATOM    532  CA  TYR A  32     -22.583   5.956 -16.765  1.00 40.76           C  
ATOM    533  HA  TYR A  32     -21.799   5.220 -16.943  1.00 40.76           H  
ATOM    534  C   TYR A  32     -22.338   7.171 -17.692  1.00 40.76           C  
ATOM    535  CB  TYR A  32     -23.959   5.293 -17.029  1.00 40.76           C  
ATOM    536  HB2 TYR A  32     -24.390   4.974 -16.080  1.00 40.76           H  
ATOM    537  HB3 TYR A  32     -24.673   6.013 -17.428  1.00 40.76           H  
ATOM    538  O   TYR A  32     -23.273   7.871 -18.082  1.00 40.76           O  
ATOM    539  CG  TYR A  32     -23.952   4.065 -17.912  1.00 40.76           C  
ATOM    540  CD1 TYR A  32     -24.225   4.166 -19.289  1.00 40.76           C  
ATOM    541  HD1 TYR A  32     -24.393   5.135 -19.735  1.00 40.76           H  
ATOM    542  CD2 TYR A  32     -23.760   2.801 -17.321  1.00 40.76           C  
ATOM    543  HD2 TYR A  32     -23.562   2.725 -16.262  1.00 40.76           H  
ATOM    544  CE1 TYR A  32     -24.311   2.998 -20.073  1.00 40.76           C  
ATOM    545  HE1 TYR A  32     -24.534   3.055 -21.128  1.00 40.76           H  
ATOM    546  CE2 TYR A  32     -23.851   1.633 -18.099  1.00 40.76           C  
ATOM    547  HE2 TYR A  32     -23.713   0.665 -17.640  1.00 40.76           H  
ATOM    548  OH  TYR A  32     -24.238   0.609 -20.236  1.00 40.76           O  
ATOM    549  HH  TYR A  32     -24.113  -0.191 -19.719  1.00 40.76           H  
ATOM    550  CZ  TYR A  32     -24.132   1.731 -19.478  1.00 40.76           C  
ATOM    551  N   LEU A  33     -21.079   7.444 -18.055  1.00 42.42           N  
ATOM    552  H   LEU A  33     -20.327   6.947 -17.600  1.00 42.42           H  
ATOM    553  CA  LEU A  33     -20.760   8.433 -19.082  1.00 42.42           C  
ATOM    554  HA  LEU A  33     -21.590   9.139 -19.124  1.00 42.42           H  
ATOM    555  C   LEU A  33     -20.639   7.726 -20.438  1.00 42.42           C  
ATOM    556  CB  LEU A  33     -19.500   9.244 -18.751  1.00 42.42           C  
ATOM    557  HB2 LEU A  33     -18.764   8.579 -18.298  1.00 42.42           H  
ATOM    558  HB3 LEU A  33     -19.080   9.609 -19.688  1.00 42.42           H  
ATOM    559  O   LEU A  33     -19.810   6.826 -20.593  1.00 42.42           O  
ATOM    560  CG  LEU A  33     -19.720  10.461 -17.831  1.00 42.42           C  
ATOM    561  HG  LEU A  33     -20.095  10.139 -16.860  1.00 42.42           H  
ATOM    562  CD1 LEU A  33     -18.354  11.125 -17.659  1.00 42.42           C  
ATOM    563 HD11 LEU A  33     -17.697  10.443 -17.119  1.00 42.42           H  
ATOM    564 HD12 LEU A  33     -17.914  11.347 -18.631  1.00 42.42           H  
ATOM    565 HD13 LEU A  33     -18.452  12.054 -17.096  1.00 42.42           H  
ATOM    566  CD2 LEU A  33     -20.665  11.520 -18.417  1.00 42.42           C  
ATOM    567 HD21 LEU A  33     -21.686  11.138 -18.437  1.00 42.42           H  
ATOM    568 HD22 LEU A  33     -20.350  11.799 -19.422  1.00 42.42           H  
ATOM    569 HD23 LEU A  33     -20.664  12.401 -17.776  1.00 42.42           H  
ATOM    570  N   PRO A  34     -21.418   8.135 -21.452  1.00 43.00           N  
ATOM    571  CA  PRO A  34     -21.401   7.499 -22.760  1.00 43.00           C  
ATOM    572  HA  PRO A  34     -21.541   6.424 -22.648  1.00 43.00           H  
ATOM    573  C   PRO A  34     -20.064   7.760 -23.469  1.00 43.00           C  
ATOM    574  CB  PRO A  34     -22.613   8.084 -23.500  1.00 43.00           C  
ATOM    575  HB2 PRO A  34     -23.481   7.451 -23.316  1.00 43.00           H  
ATOM    576  HB3 PRO A  34     -22.440   8.175 -24.573  1.00 43.00           H  
ATOM    577  O   PRO A  34     -19.826   8.872 -23.930  1.00 43.00           O  
ATOM    578  CG  PRO A  34     -22.841   9.445 -22.843  1.00 43.00           C  
ATOM    579  HG2 PRO A  34     -22.204  10.193 -23.316  1.00 43.00           H  
ATOM    580  HG3 PRO A  34     -23.886   9.749 -22.890  1.00 43.00           H  
ATOM    581  CD  PRO A  34     -22.383   9.223 -21.408  1.00 43.00           C  
ATOM    582  HD2 PRO A  34     -23.233   8.927 -20.793  1.00 43.00           H  
ATOM    583  HD3 PRO A  34     -21.937  10.139 -21.019  1.00 43.00           H  
ATOM    584  N   GLY A  35     -19.206   6.732 -23.546  1.00 45.69           N  
ATOM    585  H   GLY A  35     -19.427   5.979 -22.910  1.00 45.69           H  
ATOM    586  CA  GLY A  35     -18.155   6.407 -24.539  1.00 45.69           C  
ATOM    587  HA2 GLY A  35     -18.662   6.064 -25.441  1.00 45.69           H  
ATOM    588  HA3 GLY A  35     -17.597   5.553 -24.153  1.00 45.69           H  
ATOM    589  C   GLY A  35     -17.109   7.447 -24.996  1.00 45.69           C  
ATOM    590  O   GLY A  35     -15.968   7.087 -25.283  1.00 45.69           O  
ATOM    591  N   LYS A  36     -17.439   8.736 -25.101  1.00 40.84           N  
ATOM    592  H   LYS A  36     -18.375   8.989 -24.819  1.00 40.84           H  
ATOM    593  CA  LYS A  36     -16.599   9.763 -25.735  1.00 40.84           C  
ATOM    594  HA  LYS A  36     -16.059   9.302 -26.563  1.00 40.84           H  
ATOM    595  C   LYS A  36     -15.503  10.311 -24.817  1.00 40.84           C  
ATOM    596  CB  LYS A  36     -17.485  10.882 -26.314  1.00 40.84           C  
ATOM    597  HB2 LYS A  36     -18.185  11.230 -25.555  1.00 40.84           H  
ATOM    598  HB3 LYS A  36     -16.842  11.717 -26.593  1.00 40.84           H  
ATOM    599  O   LYS A  36     -14.391  10.528 -25.290  1.00 40.84           O  
ATOM    600  CG  LYS A  36     -18.254  10.426 -27.569  1.00 40.84           C  
ATOM    601  HG2 LYS A  36     -18.971   9.652 -27.295  1.00 40.84           H  
ATOM    602  HG3 LYS A  36     -17.547  10.010 -28.287  1.00 40.84           H  
ATOM    603  CD  LYS A  36     -18.999  11.598 -28.229  1.00 40.84           C  
ATOM    604  HD2 LYS A  36     -18.284  12.386 -28.465  1.00 40.84           H  
ATOM    605  HD3 LYS A  36     -19.737  11.988 -27.528  1.00 40.84           H  
ATOM    606  CE  LYS A  36     -19.700  11.142 -29.518  1.00 40.84           C  
ATOM    607  HE2 LYS A  36     -20.405  10.350 -29.265  1.00 40.84           H  
ATOM    608  HE3 LYS A  36     -18.955  10.717 -30.190  1.00 40.84           H  
ATOM    609  NZ  LYS A  36     -20.414  12.258 -30.192  1.00 40.84           N  
ATOM    610  HZ1 LYS A  36     -19.775  12.995 -30.455  1.00 40.84           H  
ATOM    611  HZ2 LYS A  36     -21.122  12.648 -29.586  1.00 40.84           H  
ATOM    612  HZ3 LYS A  36     -20.875  11.930 -31.029  1.00 40.84           H  
ATOM    613  N   LEU A  37     -15.774  10.489 -23.520  1.00 41.06           N  
ATOM    614  H   LEU A  37     -16.710  10.291 -23.197  1.00 41.06           H  
ATOM    615  CA  LEU A  37     -14.764  10.947 -22.549  1.00 41.06           C  
ATOM    616  HA  LEU A  37     -14.183  11.750 -23.001  1.00 41.06           H  
ATOM    617  C   LEU A  37     -13.750   9.840 -22.215  1.00 41.06           C  
ATOM    618  CB  LEU A  37     -15.473  11.504 -21.296  1.00 41.06           C  
ATOM    619  HB2 LEU A  37     -16.320  10.864 -21.051  1.00 41.06           H  
ATOM    620  HB3 LEU A  37     -14.788  11.475 -20.448  1.00 41.06           H  
ATOM    621  O   LEU A  37     -12.548  10.098 -22.170  1.00 41.06           O  
ATOM    622  CG  LEU A  37     -15.951  12.958 -21.489  1.00 41.06           C  
ATOM    623  HG  LEU A  37     -16.377  13.069 -22.486  1.00 41.06           H  
ATOM    624  CD1 LEU A  37     -17.030  13.320 -20.473  1.00 41.06           C  
ATOM    625 HD11 LEU A  37     -16.642  13.217 -19.460  1.00 41.06           H  
ATOM    626 HD12 LEU A  37     -17.894  12.667 -20.599  1.00 41.06           H  
ATOM    627 HD13 LEU A  37     -17.352  14.350 -20.624  1.00 41.06           H  
ATOM    628  CD2 LEU A  37     -14.795  13.950 -21.328  1.00 41.06           C  
ATOM    629 HD21 LEU A  37     -14.014  13.752 -22.061  1.00 41.06           H  
ATOM    630 HD22 LEU A  37     -15.162  14.966 -21.476  1.00 41.06           H  
ATOM    631 HD23 LEU A  37     -14.374  13.873 -20.326  1.00 41.06           H  
ATOM    632  N   TYR A  38     -14.221   8.596 -22.115  1.00 39.01           N  
ATOM    633  H   TYR A  38     -15.222   8.463 -22.144  1.00 39.01           H  
ATOM    634  CA  TYR A  38     -13.396   7.408 -21.882  1.00 39.01           C  
ATOM    635  HA  TYR A  38     -12.866   7.523 -20.937  1.00 39.01           H  
ATOM    636  C   TYR A  38     -12.337   7.192 -22.982  1.00 39.01           C  
ATOM    637  CB  TYR A  38     -14.337   6.198 -21.764  1.00 39.01           C  
ATOM    638  HB2 TYR A  38     -14.894   6.070 -22.692  1.00 39.01           H  
ATOM    639  HB3 TYR A  38     -15.055   6.374 -20.963  1.00 39.01           H  
ATOM    640  O   TYR A  38     -11.153   7.011 -22.702  1.00 39.01           O  
ATOM    641  CG  TYR A  38     -13.575   4.931 -21.462  1.00 39.01           C  
ATOM    642  CD1 TYR A  38     -13.127   4.110 -22.516  1.00 39.01           C  
ATOM    643  HD1 TYR A  38     -13.426   4.306 -23.535  1.00 39.01           H  
ATOM    644  CD2 TYR A  38     -13.197   4.659 -20.135  1.00 39.01           C  
ATOM    645  HD2 TYR A  38     -13.564   5.267 -19.321  1.00 39.01           H  
ATOM    646  CE1 TYR A  38     -12.200   3.086 -22.250  1.00 39.01           C  
ATOM    647  HE1 TYR A  38     -11.793   2.499 -23.060  1.00 39.01           H  
ATOM    648  CE2 TYR A  38     -12.292   3.620 -19.865  1.00 39.01           C  
ATOM    649  HE2 TYR A  38     -11.962   3.421 -18.856  1.00 39.01           H  
ATOM    650  OH  TYR A  38     -10.714   2.035 -20.673  1.00 39.01           O  
ATOM    651  HH  TYR A  38     -10.297   1.707 -21.474  1.00 39.01           H  
ATOM    652  CZ  TYR A  38     -11.743   2.883 -20.928  1.00 39.01           C  
ATOM    653  N   ASN A  39     -12.729   7.309 -24.256  1.00 38.63           N  
ATOM    654  H   ASN A  39     -13.718   7.395 -24.443  1.00 38.63           H  
ATOM    655  CA  ASN A  39     -11.809   7.145 -25.388  1.00 38.63           C  
ATOM    656  HA  ASN A  39     -11.223   6.239 -25.230  1.00 38.63           H  
ATOM    657  C   ASN A  39     -10.787   8.288 -25.532  1.00 38.63           C  
ATOM    658  CB  ASN A  39     -12.643   6.982 -26.671  1.00 38.63           C  
ATOM    659  HB2 ASN A  39     -11.992   7.089 -27.539  1.00 38.63           H  
ATOM    660  HB3 ASN A  39     -13.414   7.752 -26.713  1.00 38.63           H  
ATOM    661  O   ASN A  39      -9.770   8.122 -26.208  1.00 38.63           O  
ATOM    662  CG  ASN A  39     -13.284   5.610 -26.784  1.00 38.63           C  
ATOM    663  ND2 ASN A  39     -14.327   5.473 -27.565  1.00 38.63           N  
ATOM    664 HD21 ASN A  39     -14.779   6.271 -27.989  1.00 38.63           H  
ATOM    665 HD22 ASN A  39     -14.713   4.540 -27.601  1.00 38.63           H  
ATOM    666  OD1 ASN A  39     -12.841   4.638 -26.203  1.00 38.63           O  
ATOM    667  N   SER A  40     -11.048   9.460 -24.946  1.00 39.52           N  
ATOM    668  H   SER A  40     -11.894   9.538 -24.399  1.00 39.52           H  
ATOM    669  CA  SER A  40     -10.063  10.548 -24.855  1.00 39.52           C  
ATOM    670  HA  SER A  40      -9.524  10.638 -25.798  1.00 39.52           H  
ATOM    671  C   SER A  40      -9.035  10.265 -23.758  1.00 39.52           C  
ATOM    672  CB  SER A  40     -10.781  11.873 -24.591  1.00 39.52           C  
ATOM    673  HB2 SER A  40     -11.198  11.874 -23.584  1.00 39.52           H  
ATOM    674  HB3 SER A  40     -11.592  11.995 -25.310  1.00 39.52           H  
ATOM    675  O   SER A  40      -7.841  10.472 -23.960  1.00 39.52           O  
ATOM    676  OG  SER A  40      -9.878  12.948 -24.732  1.00 39.52           O  
ATOM    677  HG  SER A  40     -10.316  13.763 -24.476  1.00 39.52           H  
ATOM    678  N   PHE A  41      -9.493   9.704 -22.633  1.00 39.16           N  
ATOM    679  H   PHE A  41     -10.486   9.560 -22.525  1.00 39.16           H  
ATOM    680  CA  PHE A  41      -8.631   9.264 -21.542  1.00 39.16           C  
ATOM    681  HA  PHE A  41      -8.009  10.104 -21.234  1.00 39.16           H  
ATOM    682  C   PHE A  41      -7.675   8.158 -22.002  1.00 39.16           C  
ATOM    683  CB  PHE A  41      -9.503   8.854 -20.347  1.00 39.16           C  
ATOM    684  HB2 PHE A  41     -10.196   8.070 -20.651  1.00 39.16           H  
ATOM    685  HB3 PHE A  41     -10.100   9.712 -20.040  1.00 39.16           H  
ATOM    686  O   PHE A  41      -6.469   8.363 -21.956  1.00 39.16           O  
ATOM    687  CG  PHE A  41      -8.718   8.370 -19.148  1.00 39.16           C  
ATOM    688  CD1 PHE A  41      -8.829   7.034 -18.718  1.00 39.16           C  
ATOM    689  HD1 PHE A  41      -9.465   6.339 -19.245  1.00 39.16           H  
ATOM    690  CD2 PHE A  41      -7.869   9.254 -18.460  1.00 39.16           C  
ATOM    691  HD2 PHE A  41      -7.781  10.282 -18.779  1.00 39.16           H  
ATOM    692  CE1 PHE A  41      -8.122   6.598 -17.583  1.00 39.16           C  
ATOM    693  HE1 PHE A  41      -8.220   5.576 -17.247  1.00 39.16           H  
ATOM    694  CE2 PHE A  41      -7.150   8.809 -17.334  1.00 39.16           C  
ATOM    695  HE2 PHE A  41      -6.515   9.487 -16.783  1.00 39.16           H  
ATOM    696  CZ  PHE A  41      -7.293   7.488 -16.883  1.00 39.16           C  
ATOM    697  HZ  PHE A  41      -6.751   7.153 -16.012  1.00 39.16           H  
ATOM    698  N   ASN A  42      -8.176   7.053 -22.566  1.00 37.01           N  
ATOM    699  H   ASN A  42      -9.178   6.928 -22.570  1.00 37.01           H  
ATOM    700  CA  ASN A  42      -7.318   5.926 -22.959  1.00 37.01           C  
ATOM    701  HA  ASN A  42      -6.726   5.653 -22.086  1.00 37.01           H  
ATOM    702  C   ASN A  42      -6.287   6.296 -24.046  1.00 37.01           C  
ATOM    703  CB  ASN A  42      -8.203   4.726 -23.373  1.00 37.01           C  
ATOM    704  HB2 ASN A  42      -9.260   4.962 -23.251  1.00 37.01           H  
ATOM    705  HB3 ASN A  42      -8.032   4.494 -24.425  1.00 37.01           H  
ATOM    706  O   ASN A  42      -5.139   5.871 -23.979  1.00 37.01           O  
ATOM    707  CG  ASN A  42      -7.930   3.470 -22.555  1.00 37.01           C  
ATOM    708  ND2 ASN A  42      -8.246   2.307 -23.076  1.00 37.01           N  
ATOM    709 HD21 ASN A  42      -7.869   1.518 -22.571  1.00 37.01           H  
ATOM    710 HD22 ASN A  42      -8.483   2.235 -24.055  1.00 37.01           H  
ATOM    711  OD1 ASN A  42      -7.469   3.506 -21.430  1.00 37.01           O  
ATOM    712  N   ARG A  43      -6.647   7.148 -25.020  1.00 43.47           N  
ATOM    713  H   ARG A  43      -7.590   7.510 -25.011  1.00 43.47           H  
ATOM    714  CA  ARG A  43      -5.715   7.582 -26.081  1.00 43.47           C  
ATOM    715  HA  ARG A  43      -5.214   6.702 -26.485  1.00 43.47           H  
ATOM    716  C   ARG A  43      -4.566   8.459 -25.587  1.00 43.47           C  
ATOM    717  CB  ARG A  43      -6.469   8.295 -27.213  1.00 43.47           C  
ATOM    718  HB2 ARG A  43      -7.260   8.922 -26.803  1.00 43.47           H  
ATOM    719  HB3 ARG A  43      -5.775   8.937 -27.757  1.00 43.47           H  
ATOM    720  O   ARG A  43      -3.541   8.515 -26.255  1.00 43.47           O  
ATOM    721  CG  ARG A  43      -7.030   7.270 -28.204  1.00 43.47           C  
ATOM    722  HG2 ARG A  43      -7.738   6.612 -27.701  1.00 43.47           H  
ATOM    723  HG3 ARG A  43      -6.206   6.663 -28.580  1.00 43.47           H  
ATOM    724  CD  ARG A  43      -7.705   7.942 -29.400  1.00 43.47           C  
ATOM    725  HD2 ARG A  43      -7.843   7.176 -30.164  1.00 43.47           H  
ATOM    726  HD3 ARG A  43      -7.050   8.715 -29.802  1.00 43.47           H  
ATOM    727  NE  ARG A  43      -9.006   8.520 -29.023  1.00 43.47           N  
ATOM    728  HE  ARG A  43      -9.148   8.677 -28.035  1.00 43.47           H  
ATOM    729  NH1 ARG A  43     -10.014   8.343 -31.078  1.00 43.47           N  
ATOM    730 HH11 ARG A  43      -9.168   7.926 -31.440  1.00 43.47           H  
ATOM    731 HH12 ARG A  43     -10.807   8.481 -31.689  1.00 43.47           H  
ATOM    732  NH2 ARG A  43     -11.128   9.248 -29.365  1.00 43.47           N  
ATOM    733 HH21 ARG A  43     -11.139   9.565 -28.406  1.00 43.47           H  
ATOM    734 HH22 ARG A  43     -11.901   9.428 -29.990  1.00 43.47           H  
ATOM    735  CZ  ARG A  43     -10.039   8.700 -29.823  1.00 43.47           C  
ATOM    736  N   ARG A  44      -4.714   9.136 -24.445  1.00 40.32           N  
ATOM    737  H   ARG A  44      -5.568   9.017 -23.918  1.00 40.32           H  
ATOM    738  CA  ARG A  44      -3.677  10.036 -23.918  1.00 40.32           C  
ATOM    739  HA  ARG A  44      -3.188  10.512 -24.768  1.00 40.32           H  
ATOM    740  C   ARG A  44      -2.556   9.300 -23.180  1.00 40.32           C  
ATOM    741  CB  ARG A  44      -4.342  11.121 -23.061  1.00 40.32           C  
ATOM    742  HB2 ARG A  44      -4.524  10.744 -22.055  1.00 40.32           H  
ATOM    743  HB3 ARG A  44      -5.300  11.381 -23.512  1.00 40.32           H  
ATOM    744  O   ARG A  44      -1.475   9.860 -23.051  1.00 40.32           O  
ATOM    745  CG  ARG A  44      -3.479  12.389 -23.008  1.00 40.32           C  
ATOM    746  HG2 ARG A  44      -2.557  12.202 -22.457  1.00 40.32           H  
ATOM    747  HG3 ARG A  44      -3.227  12.675 -24.030  1.00 40.32           H  
ATOM    748  CD  ARG A  44      -4.248  13.537 -22.348  1.00 40.32           C  
ATOM    749  HD2 ARG A  44      -4.168  13.440 -21.265  1.00 40.32           H  
ATOM    750  HD3 ARG A  44      -5.297  13.459 -22.631  1.00 40.32           H  
ATOM    751  NE  ARG A  44      -3.727  14.845 -22.790  1.00 40.32           N  
ATOM    752  HE  ARG A  44      -2.805  14.838 -23.203  1.00 40.32           H  
ATOM    753  NH1 ARG A  44      -5.528  16.118 -22.162  1.00 40.32           N  
ATOM    754 HH11 ARG A  44      -5.991  17.014 -22.107  1.00 40.32           H  
ATOM    755 HH12 ARG A  44      -5.922  15.299 -21.720  1.00 40.32           H  
ATOM    756  NH2 ARG A  44      -3.834  17.070 -23.263  1.00 40.32           N  
ATOM    757 HH21 ARG A  44      -2.928  17.015 -23.705  1.00 40.32           H  
ATOM    758 HH22 ARG A  44      -4.314  17.958 -23.224  1.00 40.32           H  
ATOM    759  CZ  ARG A  44      -4.363  16.001 -22.737  1.00 40.32           C  
ATOM    760  N   TRP A  45      -2.795   8.060 -22.753  1.00 44.40           N  
ATOM    761  H   TRP A  45      -3.722   7.679 -22.885  1.00 44.40           H  
ATOM    762  CA  TRP A  45      -1.841   7.252 -21.979  1.00 44.40           C  
ATOM    763  HA  TRP A  45      -1.047   7.901 -21.610  1.00 44.40           H  
ATOM    764  C   TRP A  45      -1.124   6.170 -22.799  1.00 44.40           C  
ATOM    765  CB  TRP A  45      -2.544   6.682 -20.743  1.00 44.40           C  
ATOM    766  HB2 TRP A  45      -1.828   6.092 -20.171  1.00 44.40           H  
ATOM    767  HB3 TRP A  45      -3.344   6.013 -21.061  1.00 44.40           H  
ATOM    768  O   TRP A  45      -0.260   5.489 -22.268  1.00 44.40           O  
ATOM    769  CG  TRP A  45      -3.104   7.732 -19.834  1.00 44.40           C  
ATOM    770  CD1 TRP A  45      -4.404   8.067 -19.742  1.00 44.40           C  
ATOM    771  HD1 TRP A  45      -5.195   7.555 -20.269  1.00 44.40           H  
ATOM    772  CD2 TRP A  45      -2.418   8.558 -18.847  1.00 44.40           C  
ATOM    773  CE2 TRP A  45      -3.375   9.433 -18.250  1.00 44.40           C  
ATOM    774  CE3 TRP A  45      -1.094   8.647 -18.375  1.00 44.40           C  
ATOM    775  HE3 TRP A  45      -0.338   8.001 -18.794  1.00 44.40           H  
ATOM    776  NE1 TRP A  45      -4.563   9.107 -18.857  1.00 44.40           N  
ATOM    777  HE1 TRP A  45      -5.474   9.442 -18.577  1.00 44.40           H  
ATOM    778  CH2 TRP A  45      -1.726  10.406 -16.788  1.00 44.40           C  
ATOM    779  HH2 TRP A  45      -1.442  11.092 -16.004  1.00 44.40           H  
ATOM    780  CZ2 TRP A  45      -3.048  10.354 -17.248  1.00 44.40           C  
ATOM    781  HZ2 TRP A  45      -3.806  10.996 -16.826  1.00 44.40           H  
ATOM    782  CZ3 TRP A  45      -0.762   9.571 -17.365  1.00 44.40           C  
ATOM    783  HZ3 TRP A  45       0.257   9.674 -17.022  1.00 44.40           H  
ATOM    784  N   HIS A  46      -1.416   6.049 -24.100  1.00 41.82           N  
ATOM    785  H   HIS A  46      -2.160   6.619 -24.477  1.00 41.82           H  
ATOM    786  CA  HIS A  46      -0.638   5.225 -25.042  1.00 41.82           C  
ATOM    787  HA  HIS A  46      -0.180   4.409 -24.484  1.00 41.82           H  
ATOM    788  C   HIS A  46       0.550   5.985 -25.677  1.00 41.82           C  
ATOM    789  CB  HIS A  46      -1.580   4.592 -26.082  1.00 41.82           C  
ATOM    790  HB2 HIS A  46      -0.993   4.207 -26.917  1.00 41.82           H  
ATOM    791  HB3 HIS A  46      -2.254   5.352 -26.477  1.00 41.82           H  
ATOM    792  O   HIS A  46       1.103   5.547 -26.684  1.00 41.82           O  
ATOM    793  CG  HIS A  46      -2.372   3.430 -25.539  1.00 41.82           C  
ATOM    794  CD2 HIS A  46      -3.724   3.373 -25.340  1.00 41.82           C  
ATOM    795  HD2 HIS A  46      -4.424   4.168 -25.550  1.00 41.82           H  
ATOM    796  ND1 HIS A  46      -1.866   2.198 -25.191  1.00 41.82           N  
ATOM    797  HD1 HIS A  46      -0.892   1.930 -25.187  1.00 41.82           H  
ATOM    798  CE1 HIS A  46      -2.886   1.426 -24.780  1.00 41.82           C  
ATOM    799  HE1 HIS A  46      -2.789   0.413 -24.418  1.00 41.82           H  
ATOM    800  NE2 HIS A  46      -4.047   2.100 -24.862  1.00 41.82           N  
ATOM    801  N   GLY A  47       0.938   7.134 -25.113  1.00 38.34           N  
ATOM    802  H   GLY A  47       0.518   7.377 -24.227  1.00 38.34           H  
ATOM    803  CA  GLY A  47       2.171   7.837 -25.473  1.00 38.34           C  
ATOM    804  HA2 GLY A  47       2.322   7.790 -26.551  1.00 38.34           H  
ATOM    805  HA3 GLY A  47       2.101   8.884 -25.176  1.00 38.34           H  
ATOM    806  C   GLY A  47       3.377   7.216 -24.769  1.00 38.34           C  
ATOM    807  O   GLY A  47       3.251   6.717 -23.660  1.00 38.34           O  
ATOM    808  N   THR A  48       4.541   7.264 -25.408  1.00 40.14           N  
ATOM    809  H   THR A  48       4.571   7.779 -26.277  1.00 40.14           H  
ATOM    810  CA  THR A  48       5.827   6.629 -25.046  1.00 40.14           C  
ATOM    811  HA  THR A  48       5.688   5.548 -25.035  1.00 40.14           H  
ATOM    812  C   THR A  48       6.429   6.988 -23.675  1.00 40.14           C  
ATOM    813  CB  THR A  48       6.845   6.981 -26.147  1.00 40.14           C  
ATOM    814  HB  THR A  48       7.856   6.712 -25.841  1.00 40.14           H  
ATOM    815  O   THR A  48       7.556   6.593 -23.392  1.00 40.14           O  
ATOM    816  CG2 THR A  48       6.534   6.252 -27.457  1.00 40.14           C  
ATOM    817 HG21 THR A  48       6.560   5.175 -27.290  1.00 40.14           H  
ATOM    818 HG22 THR A  48       5.553   6.538 -27.835  1.00 40.14           H  
ATOM    819 HG23 THR A  48       7.291   6.511 -28.198  1.00 40.14           H  
ATOM    820  OG1 THR A  48       6.781   8.367 -26.424  1.00 40.14           O  
ATOM    821  HG1 THR A  48       7.225   8.815 -25.701  1.00 40.14           H  
ATOM    822  N   ASP A  49       5.708   7.708 -22.818  1.00 49.66           N  
ATOM    823  H   ASP A  49       4.726   7.822 -23.026  1.00 49.66           H  
ATOM    824  CA  ASP A  49       6.133   8.059 -21.466  1.00 49.66           C  
ATOM    825  HA  ASP A  49       7.211   7.929 -21.371  1.00 49.66           H  
ATOM    826  C   ASP A  49       5.440   7.116 -20.468  1.00 49.66           C  
ATOM    827  CB  ASP A  49       5.820   9.543 -21.190  1.00 49.66           C  
ATOM    828  HB2 ASP A  49       4.754   9.715 -21.340  1.00 49.66           H  
ATOM    829  HB3 ASP A  49       6.045   9.751 -20.145  1.00 49.66           H  
ATOM    830  O   ASP A  49       4.237   7.223 -20.226  1.00 49.66           O  
ATOM    831  CG  ASP A  49       6.613  10.541 -22.050  1.00 49.66           C  
ATOM    832  OD1 ASP A  49       7.758  10.236 -22.443  1.00 49.66           O  
ATOM    833  OD2 ASP A  49       6.114  11.680 -22.236  1.00 49.66           O  
ATOM    834  N   SER A  50       6.191   6.172 -19.894  1.00 54.87           N  
ATOM    835  H   SER A  50       7.172   6.123 -20.129  1.00 54.87           H  
ATOM    836  CA  SER A  50       5.692   5.190 -18.926  1.00 54.87           C  
ATOM    837  HA  SER A  50       4.884   4.621 -19.385  1.00 54.87           H  
ATOM    838  C   SER A  50       5.156   5.881 -17.671  1.00 54.87           C  
ATOM    839  CB  SER A  50       6.814   4.211 -18.554  1.00 54.87           C  
ATOM    840  HB2 SER A  50       6.472   3.540 -17.767  1.00 54.87           H  
ATOM    841  HB3 SER A  50       7.080   3.620 -19.430  1.00 54.87           H  
ATOM    842  O   SER A  50       5.925   6.452 -16.892  1.00 54.87           O  
ATOM    843  OG  SER A  50       7.954   4.924 -18.116  1.00 54.87           O  
ATOM    844  HG  SER A  50       7.687   5.452 -17.359  1.00 54.87           H  
ATOM    845  N   VAL A  51       3.839   5.831 -17.474  1.00 57.60           N  
ATOM    846  H   VAL A  51       3.262   5.395 -18.179  1.00 57.60           H  
ATOM    847  CA  VAL A  51       3.197   6.289 -16.240  1.00 57.60           C  
ATOM    848  HA  VAL A  51       3.918   6.863 -15.657  1.00 57.60           H  
ATOM    849  C   VAL A  51       2.799   5.075 -15.428  1.00 57.60           C  
ATOM    850  CB  VAL A  51       1.996   7.209 -16.501  1.00 57.60           C  
ATOM    851  HB  VAL A  51       1.266   6.678 -17.112  1.00 57.60           H  
ATOM    852  O   VAL A  51       1.949   4.296 -15.857  1.00 57.60           O  
ATOM    853  CG1 VAL A  51       1.324   7.623 -15.176  1.00 57.60           C  
ATOM    854 HG11 VAL A  51       0.946   6.744 -14.653  1.00 57.60           H  
ATOM    855 HG12 VAL A  51       2.043   8.131 -14.534  1.00 57.60           H  
ATOM    856 HG13 VAL A  51       0.474   8.280 -15.358  1.00 57.60           H  
ATOM    857  CG2 VAL A  51       2.458   8.459 -17.266  1.00 57.60           C  
ATOM    858 HG21 VAL A  51       2.407   9.334 -16.617  1.00 57.60           H  
ATOM    859 HG22 VAL A  51       1.835   8.604 -18.149  1.00 57.60           H  
ATOM    860 HG23 VAL A  51       3.482   8.351 -17.622  1.00 57.60           H  
ATOM    861  N   SER A  52       3.379   4.953 -14.241  1.00 66.90           N  
ATOM    862  H   SER A  52       4.068   5.638 -13.965  1.00 66.90           H  
ATOM    863  CA  SER A  52       2.942   4.004 -13.223  1.00 66.90           C  
ATOM    864  HA  SER A  52       2.171   3.361 -13.647  1.00 66.90           H  
ATOM    865  C   SER A  52       2.327   4.760 -12.060  1.00 66.90           C  
ATOM    866  CB  SER A  52       4.088   3.099 -12.766  1.00 66.90           C  
ATOM    867  HB2 SER A  52       4.406   2.489 -13.612  1.00 66.90           H  
ATOM    868  HB3 SER A  52       3.742   2.435 -11.974  1.00 66.90           H  
ATOM    869  O   SER A  52       2.747   5.872 -11.745  1.00 66.90           O  
ATOM    870  OG  SER A  52       5.196   3.849 -12.307  1.00 66.90           O  
ATOM    871  HG  SER A  52       5.032   4.199 -11.429  1.00 66.90           H  
ATOM    872  N   PHE A  53       1.325   4.180 -11.413  1.00 71.93           N  
ATOM    873  H   PHE A  53       1.046   3.245 -11.673  1.00 71.93           H  
ATOM    874  CA  PHE A  53       0.799   4.744 -10.178  1.00 71.93           C  
ATOM    875  HA  PHE A  53       1.646   5.153  -9.627  1.00 71.93           H  
ATOM    876  C   PHE A  53       0.180   3.669  -9.299  1.00 71.93           C  
ATOM    877  CB  PHE A  53      -0.193   5.887 -10.465  1.00 71.93           C  
ATOM    878  HB2 PHE A  53      -0.449   6.382  -9.528  1.00 71.93           H  
ATOM    879  HB3 PHE A  53       0.296   6.639 -11.085  1.00 71.93           H  
ATOM    880  O   PHE A  53      -0.441   2.727  -9.800  1.00 71.93           O  
ATOM    881  CG  PHE A  53      -1.494   5.490 -11.119  1.00 71.93           C  
ATOM    882  CD1 PHE A  53      -1.570   5.378 -12.517  1.00 71.93           C  
ATOM    883  HD1 PHE A  53      -0.684   5.519 -13.119  1.00 71.93           H  
ATOM    884  CD2 PHE A  53      -2.646   5.315 -10.334  1.00 71.93           C  
ATOM    885  HD2 PHE A  53      -2.586   5.407  -9.259  1.00 71.93           H  
ATOM    886  CE1 PHE A  53      -2.800   5.095 -13.131  1.00 71.93           C  
ATOM    887  HE1 PHE A  53      -2.852   5.025 -14.207  1.00 71.93           H  
ATOM    888  CE2 PHE A  53      -3.880   5.059 -10.952  1.00 71.93           C  
ATOM    889  HE2 PHE A  53      -4.772   4.970 -10.349  1.00 71.93           H  
ATOM    890  CZ  PHE A  53      -3.956   4.928 -12.348  1.00 71.93           C  
ATOM    891  HZ  PHE A  53      -4.905   4.726 -12.821  1.00 71.93           H  
ATOM    892  N   ASN A  54       0.301   3.854  -7.987  1.00 76.58           N  
ATOM    893  H   ASN A  54       0.751   4.700  -7.668  1.00 76.58           H  
ATOM    894  CA  ASN A  54      -0.410   3.051  -7.006  1.00 76.58           C  
ATOM    895  HA  ASN A  54      -1.068   2.359  -7.530  1.00 76.58           H  
ATOM    896  C   ASN A  54      -1.282   3.952  -6.154  1.00 76.58           C  
ATOM    897  CB  ASN A  54       0.525   2.213  -6.123  1.00 76.58           C  
ATOM    898  HB2 ASN A  54       1.118   2.876  -5.493  1.00 76.58           H  
ATOM    899  HB3 ASN A  54      -0.084   1.607  -5.452  1.00 76.58           H  
ATOM    900  O   ASN A  54      -0.959   5.107  -5.881  1.00 76.58           O  
ATOM    901  CG  ASN A  54       1.419   1.258  -6.895  1.00 76.58           C  
ATOM    902  ND2 ASN A  54       2.337   0.617  -6.223  1.00 76.58           N  
ATOM    903 HD21 ASN A  54       2.516   0.843  -5.255  1.00 76.58           H  
ATOM    904 HD22 ASN A  54       3.040   0.114  -6.746  1.00 76.58           H  
ATOM    905  OD1 ASN A  54       1.319   1.064  -8.090  1.00 76.58           O  
ATOM    906  N   VAL A  55      -2.393   3.390  -5.709  1.00 80.77           N  
ATOM    907  H   VAL A  55      -2.594   2.438  -5.981  1.00 80.77           H  
ATOM    908  CA  VAL A  55      -3.239   4.009  -4.710  1.00 80.77           C  
ATOM    909  HA  VAL A  55      -2.746   4.914  -4.354  1.00 80.77           H  
ATOM    910  C   VAL A  55      -3.343   3.053  -3.539  1.00 80.77           C  
ATOM    911  CB  VAL A  55      -4.601   4.421  -5.274  1.00 80.77           C  
ATOM    912  HB  VAL A  55      -5.257   3.554  -5.350  1.00 80.77           H  
ATOM    913  O   VAL A  55      -3.694   1.877  -3.701  1.00 80.77           O  
ATOM    914  CG1 VAL A  55      -5.200   5.428  -4.309  1.00 80.77           C  
ATOM    915 HG11 VAL A  55      -6.183   5.748  -4.654  1.00 80.77           H  
ATOM    916 HG12 VAL A  55      -5.266   4.967  -3.324  1.00 80.77           H  
ATOM    917 HG13 VAL A  55      -4.539   6.288  -4.204  1.00 80.77           H  
ATOM    918  CG2 VAL A  55      -4.519   5.124  -6.636  1.00 80.77           C  
ATOM    919 HG21 VAL A  55      -3.847   5.980  -6.569  1.00 80.77           H  
ATOM    920 HG22 VAL A  55      -5.510   5.455  -6.943  1.00 80.77           H  
ATOM    921 HG23 VAL A  55      -4.136   4.432  -7.386  1.00 80.77           H  
ATOM    922  N   THR A  56      -2.966   3.555  -2.372  1.00 83.84           N  
ATOM    923  H   THR A  56      -2.706   4.529  -2.319  1.00 83.84           H  
ATOM    924  CA  THR A  56      -2.794   2.766  -1.163  1.00 83.84           C  
ATOM    925  HA  THR A  56      -3.292   1.809  -1.316  1.00 83.84           H  
ATOM    926  C   THR A  56      -3.472   3.440   0.021  1.00 83.84           C  
ATOM    927  CB  THR A  56      -1.309   2.481  -0.883  1.00 83.84           C  
ATOM    928  HB  THR A  56      -1.275   1.644  -0.185  1.00 83.84           H  
ATOM    929  O   THR A  56      -3.746   4.639  -0.013  1.00 83.84           O  
ATOM    930  CG2 THR A  56      -0.479   2.086  -2.101  1.00 83.84           C  
ATOM    931 HG21 THR A  56      -1.002   1.318  -2.669  1.00 83.84           H  
ATOM    932 HG22 THR A  56       0.487   1.704  -1.771  1.00 83.84           H  
ATOM    933 HG23 THR A  56      -0.316   2.949  -2.746  1.00 83.84           H  
ATOM    934  OG1 THR A  56      -0.664   3.601  -0.336  1.00 83.84           O  
ATOM    935  HG1 THR A  56       0.069   3.836  -0.909  1.00 83.84           H  
ATOM    936  N   PHE A  57      -3.787   2.685   1.070  1.00 81.34           N  
ATOM    937  H   PHE A  57      -3.639   1.687   1.030  1.00 81.34           H  
ATOM    938  CA  PHE A  57      -4.296   3.268   2.308  1.00 81.34           C  
ATOM    939  HA  PHE A  57      -3.902   4.282   2.366  1.00 81.34           H  
ATOM    940  C   PHE A  57      -3.775   2.541   3.551  1.00 81.34           C  
ATOM    941  CB  PHE A  57      -5.828   3.360   2.260  1.00 81.34           C  
ATOM    942  HB2 PHE A  57      -6.180   3.877   3.153  1.00 81.34           H  
ATOM    943  HB3 PHE A  57      -6.122   3.968   1.404  1.00 81.34           H  
ATOM    944  O   PHE A  57      -3.507   1.339   3.521  1.00 81.34           O  
ATOM    945  CG  PHE A  57      -6.515   2.020   2.184  1.00 81.34           C  
ATOM    946  CD1 PHE A  57      -6.953   1.502   0.958  1.00 81.34           C  
ATOM    947  HD1 PHE A  57      -6.853   2.114   0.074  1.00 81.34           H  
ATOM    948  CD2 PHE A  57      -6.690   1.272   3.350  1.00 81.34           C  
ATOM    949  HD2 PHE A  57      -6.335   1.659   4.294  1.00 81.34           H  
ATOM    950  CE1 PHE A  57      -7.550   0.231   0.893  1.00 81.34           C  
ATOM    951  HE1 PHE A  57      -7.903  -0.157  -0.051  1.00 81.34           H  
ATOM    952  CE2 PHE A  57      -7.282   0.011   3.295  1.00 81.34           C  
ATOM    953  HE2 PHE A  57      -7.372  -0.539   4.221  1.00 81.34           H  
ATOM    954  CZ  PHE A  57      -7.715  -0.519   2.069  1.00 81.34           C  
ATOM    955  HZ  PHE A  57      -8.180  -1.493   2.028  1.00 81.34           H  
ATOM    956  N   ASN A  58      -3.619   3.273   4.651  1.00 85.01           N  
ATOM    957  H   ASN A  58      -3.849   4.255   4.603  1.00 85.01           H  
ATOM    958  CA  ASN A  58      -3.148   2.751   5.937  1.00 85.01           C  
ATOM    959  HA  ASN A  58      -3.451   1.708   6.032  1.00 85.01           H  
ATOM    960  C   ASN A  58      -3.776   3.544   7.088  1.00 85.01           C  
ATOM    961  CB  ASN A  58      -1.613   2.822   5.985  1.00 85.01           C  
ATOM    962  HB2 ASN A  58      -1.208   2.452   5.044  1.00 85.01           H  
ATOM    963  HB3 ASN A  58      -1.300   3.861   6.089  1.00 85.01           H  
ATOM    964  O   ASN A  58      -4.312   4.631   6.883  1.00 85.01           O  
ATOM    965  CG  ASN A  58      -0.974   2.003   7.098  1.00 85.01           C  
ATOM    966  ND2 ASN A  58       0.334   2.055   7.175  1.00 85.01           N  
ATOM    967 HD21 ASN A  58       0.850   2.569   6.475  1.00 85.01           H  
ATOM    968 HD22 ASN A  58       0.806   1.427   7.809  1.00 85.01           H  
ATOM    969  OD1 ASN A  58      -1.608   1.318   7.893  1.00 85.01           O  
ATOM    970  N   ARG A  59      -3.735   3.000   8.304  1.00 82.79           N  
ATOM    971  H   ARG A  59      -3.195   2.152   8.403  1.00 82.79           H  
ATOM    972  CA  ARG A  59      -4.112   3.739   9.510  1.00 82.79           C  
ATOM    973  HA  ARG A  59      -5.154   4.040   9.399  1.00 82.79           H  
ATOM    974  C   ARG A  59      -3.251   5.001   9.651  1.00 82.79           C  
ATOM    975  CB  ARG A  59      -3.958   2.858  10.747  1.00 82.79           C  
ATOM    976  HB2 ARG A  59      -2.977   2.383  10.736  1.00 82.79           H  
ATOM    977  HB3 ARG A  59      -4.028   3.484  11.637  1.00 82.79           H  
ATOM    978  O   ARG A  59      -2.082   4.972   9.256  1.00 82.79           O  
ATOM    979  CG  ARG A  59      -5.057   1.797  10.818  1.00 82.79           C  
ATOM    980  HG2 ARG A  59      -6.029   2.287  10.865  1.00 82.79           H  
ATOM    981  HG3 ARG A  59      -5.021   1.148   9.943  1.00 82.79           H  
ATOM    982  CD  ARG A  59      -4.835   0.968  12.082  1.00 82.79           C  
ATOM    983  HD2 ARG A  59      -4.718   1.642  12.931  1.00 82.79           H  
ATOM    984  HD3 ARG A  59      -3.922   0.384  11.960  1.00 82.79           H  
ATOM    985  NE  ARG A  59      -5.984   0.102  12.342  1.00 82.79           N  
ATOM    986  HE  ARG A  59      -6.883   0.560  12.302  1.00 82.79           H  
ATOM    987  NH1 ARG A  59      -4.932  -1.597  13.463  1.00 82.79           N  
ATOM    988 HH11 ARG A  59      -4.064  -1.088  13.373  1.00 82.79           H  
ATOM    989 HH12 ARG A  59      -4.975  -2.507  13.900  1.00 82.79           H  
ATOM    990  NH2 ARG A  59      -7.139  -1.671  13.106  1.00 82.79           N  
ATOM    991 HH21 ARG A  59      -7.961  -1.124  12.896  1.00 82.79           H  
ATOM    992 HH22 ARG A  59      -7.206  -2.538  13.620  1.00 82.79           H  
ATOM    993  CZ  ARG A  59      -6.006  -1.054  12.962  1.00 82.79           C  
ATOM    994  N   PRO A  60      -3.783   6.084  10.244  1.00 75.08           N  
ATOM    995  CA  PRO A  60      -3.137   7.380  10.202  1.00 75.08           C  
ATOM    996  HA  PRO A  60      -2.996   7.648   9.155  1.00 75.08           H  
ATOM    997  C   PRO A  60      -1.787   7.339  10.901  1.00 75.08           C  
ATOM    998  CB  PRO A  60      -4.101   8.378  10.856  1.00 75.08           C  
ATOM    999  HB2 PRO A  60      -4.121   9.326  10.318  1.00 75.08           H  
ATOM   1000  HB3 PRO A  60      -3.831   8.540  11.900  1.00 75.08           H  
ATOM   1001  O   PRO A  60      -1.666   6.927  12.057  1.00 75.08           O  
ATOM   1002  CG  PRO A  60      -5.450   7.666  10.792  1.00 75.08           C  
ATOM   1003  HG2 PRO A  60      -5.906   7.818   9.814  1.00 75.08           H  
ATOM   1004  HG3 PRO A  60      -6.121   7.987  11.589  1.00 75.08           H  
ATOM   1005  CD  PRO A  60      -5.045   6.207  10.945  1.00 75.08           C  
ATOM   1006  HD2 PRO A  60      -4.894   5.973  11.999  1.00 75.08           H  
ATOM   1007  HD3 PRO A  60      -5.818   5.560  10.532  1.00 75.08           H  
ATOM   1008  N   CYS A  61      -0.775   7.795  10.186  1.00 62.33           N  
ATOM   1009  H   CYS A  61      -0.956   8.079   9.234  1.00 62.33           H  
ATOM   1010  CA  CYS A  61       0.557   8.059  10.695  1.00 62.33           C  
ATOM   1011  HA  CYS A  61       0.477   8.530  11.675  1.00 62.33           H  
ATOM   1012  C   CYS A  61       1.181   9.055   9.726  1.00 62.33           C  
ATOM   1013  CB  CYS A  61       1.355   6.750  10.841  1.00 62.33           C  
ATOM   1014  HB2 CYS A  61       2.414   6.976  10.968  1.00 62.33           H  
ATOM   1015  HB3 CYS A  61       0.991   6.230  11.727  1.00 62.33           H  
ATOM   1016  O   CYS A  61       1.147   8.839   8.522  1.00 62.33           O  
ATOM   1017  SG  CYS A  61       1.129   5.650   9.412  1.00 62.33           S  
ATOM   1018  HG  CYS A  61      -0.205   5.689   9.348  1.00 62.33           H  
ATOM   1019  N   SER A  62       1.694  10.175  10.244  1.00 60.63           N  
ATOM   1020  H   SER A  62       1.657  10.322  11.243  1.00 60.63           H  
ATOM   1021  CA  SER A  62       2.158  11.297   9.423  1.00 60.63           C  
ATOM   1022  HA  SER A  62       1.293  11.851   9.059  1.00 60.63           H  
ATOM   1023  C   SER A  62       2.981  10.821   8.223  1.00 60.63           C  
ATOM   1024  CB  SER A  62       3.021  12.231  10.279  1.00 60.63           C  
ATOM   1025  HB2 SER A  62       3.886  11.682  10.653  1.00 60.63           H  
ATOM   1026  HB3 SER A  62       3.372  13.060   9.664  1.00 60.63           H  
ATOM   1027  O   SER A  62       4.056  10.248   8.428  1.00 60.63           O  
ATOM   1028  OG  SER A  62       2.276  12.738  11.374  1.00 60.63           O  
ATOM   1029  HG  SER A  62       2.880  13.231  11.936  1.00 60.63           H  
ATOM   1030  N   CYS A  63       2.482  11.064   6.999  1.00 59.37           N  
ATOM   1031  H   CYS A  63       1.511  11.330   6.917  1.00 59.37           H  
ATOM   1032  CA  CYS A  63       3.216  10.768   5.766  1.00 59.37           C  
ATOM   1033  HA  CYS A  63       3.318   9.687   5.670  1.00 59.37           H  
ATOM   1034  C   CYS A  63       4.612  11.385   5.885  1.00 59.37           C  
ATOM   1035  CB  CYS A  63       2.486  11.285   4.513  1.00 59.37           C  
ATOM   1036  HB2 CYS A  63       3.170  11.158   3.674  1.00 59.37           H  
ATOM   1037  HB3 CYS A  63       2.268  12.348   4.622  1.00 59.37           H  
ATOM   1038  O   CYS A  63       4.763  12.605   5.991  1.00 59.37           O  
ATOM   1039  SG  CYS A  63       0.969  10.385   4.085  1.00 59.37           S  
ATOM   1040  N   SER A  64       5.616  10.520   5.961  1.00 58.66           N  
ATOM   1041  H   SER A  64       5.416   9.553   5.746  1.00 58.66           H  
ATOM   1042  CA  SER A  64       7.005  10.879   6.221  1.00 58.66           C  
ATOM   1043  HA  SER A  64       7.082  11.941   6.452  1.00 58.66           H  
ATOM   1044  C   SER A  64       7.803  10.588   4.965  1.00 58.66           C  
ATOM   1045  CB  SER A  64       7.561  10.096   7.411  1.00 58.66           C  
ATOM   1046  HB2 SER A  64       8.606  10.365   7.568  1.00 58.66           H  
ATOM   1047  HB3 SER A  64       7.503   9.028   7.199  1.00 58.66           H  
ATOM   1048  O   SER A  64       7.651   9.534   4.369  1.00 58.66           O  
ATOM   1049  OG  SER A  64       6.822  10.383   8.584  1.00 58.66           O  
ATOM   1050  HG  SER A  64       5.888  10.257   8.399  1.00 58.66           H  
ATOM   1051  N   ILE A  65       8.644  11.533   4.568  1.00 47.77           N  
ATOM   1052  H   ILE A  65       8.739  12.349   5.156  1.00 47.77           H  
ATOM   1053  CA  ILE A  65       9.420  11.522   3.329  1.00 47.77           C  
ATOM   1054  HA  ILE A  65       8.754  11.402   2.474  1.00 47.77           H  
ATOM   1055  C   ILE A  65      10.422  10.360   3.366  1.00 47.77           C  
ATOM   1056  CB  ILE A  65      10.170  12.884   3.218  1.00 47.77           C  
ATOM   1057  HB  ILE A  65      10.924  12.926   4.003  1.00 47.77           H  
ATOM   1058  O   ILE A  65      11.468  10.543   3.964  1.00 47.77           O  
ATOM   1059  CG1 ILE A  65       9.243  14.100   3.448  1.00 47.77           C  
ATOM   1060 HG12 ILE A  65       8.476  14.116   2.674  1.00 47.77           H  
ATOM   1061 HG13 ILE A  65       8.741  14.015   4.412  1.00 47.77           H  
ATOM   1062  CG2 ILE A  65      10.892  13.030   1.870  1.00 47.77           C  
ATOM   1063 HG21 ILE A  65      11.456  12.127   1.637  1.00 47.77           H  
ATOM   1064 HG22 ILE A  65      11.608  13.850   1.917  1.00 47.77           H  
ATOM   1065 HG23 ILE A  65      10.163  13.251   1.090  1.00 47.77           H  
ATOM   1066  CD1 ILE A  65       9.981  15.444   3.476  1.00 47.77           C  
ATOM   1067 HD11 ILE A  65      10.794  15.410   4.201  1.00 47.77           H  
ATOM   1068 HD12 ILE A  65       9.282  16.229   3.763  1.00 47.77           H  
ATOM   1069 HD13 ILE A  65      10.376  15.685   2.489  1.00 47.77           H  
ATOM   1070  N   THR A  66      10.128   9.202   2.766  1.00 46.76           N  
ATOM   1071  H   THR A  66       9.158   9.036   2.542  1.00 46.76           H  
ATOM   1072  CA  THR A  66      11.128   8.231   2.258  1.00 46.76           C  
ATOM   1073  HA  THR A  66      11.752   8.717   1.508  1.00 46.76           H  
ATOM   1074  C   THR A  66      10.412   7.050   1.597  1.00 46.76           C  
ATOM   1075  CB  THR A  66      12.064   7.607   3.330  1.00 46.76           C  
ATOM   1076  HB  THR A  66      12.501   6.720   2.872  1.00 46.76           H  
ATOM   1077  O   THR A  66      10.005   6.112   2.287  1.00 46.76           O  
ATOM   1078  CG2 THR A  66      13.263   8.437   3.798  1.00 46.76           C  
ATOM   1079 HG21 THR A  66      14.120   7.776   3.924  1.00 46.76           H  
ATOM   1080 HG22 THR A  66      13.515   9.197   3.058  1.00 46.76           H  
ATOM   1081 HG23 THR A  66      13.061   8.900   4.764  1.00 46.76           H  
ATOM   1082  OG1 THR A  66      11.331   7.174   4.454  1.00 46.76           O  
ATOM   1083  HG1 THR A  66      10.611   6.657   4.087  1.00 46.76           H  
ATOM   1084  N   ALA A  67      10.277   7.052   0.275  1.00 48.06           N  
ATOM   1085  H   ALA A  67      10.530   7.863  -0.272  1.00 48.06           H  
ATOM   1086  CA  ALA A  67      10.031   5.824  -0.473  1.00 48.06           C  
ATOM   1087  HA  ALA A  67      10.601   5.009  -0.027  1.00 48.06           H  
ATOM   1088  C   ALA A  67      10.478   6.009  -1.920  1.00 48.06           C  
ATOM   1089  CB  ALA A  67       8.549   5.462  -0.421  1.00 48.06           C  
ATOM   1090  HB1 ALA A  67       8.182   5.555   0.601  1.00 48.06           H  
ATOM   1091  HB2 ALA A  67       8.404   4.447  -0.789  1.00 48.06           H  
ATOM   1092  HB3 ALA A  67       7.977   6.146  -1.048  1.00 48.06           H  
ATOM   1093  O   ALA A  67      10.071   6.975  -2.555  1.00 48.06           O  
ATOM   1094  N   GLU A  68      11.309   5.093  -2.401  1.00 46.00           N  
ATOM   1095  H   GLU A  68      11.557   4.308  -1.815  1.00 46.00           H  
ATOM   1096  CA  GLU A  68      11.645   4.945  -3.815  1.00 46.00           C  
ATOM   1097  HA  GLU A  68      11.511   5.888  -4.346  1.00 46.00           H  
ATOM   1098  C   GLU A  68      10.695   3.907  -4.418  1.00 46.00           C  
ATOM   1099  CB  GLU A  68      13.105   4.488  -3.960  1.00 46.00           C  
ATOM   1100  HB2 GLU A  68      13.289   4.217  -5.000  1.00 46.00           H  
ATOM   1101  HB3 GLU A  68      13.253   3.603  -3.342  1.00 46.00           H  
ATOM   1102  O   GLU A  68      10.437   2.860  -3.813  1.00 46.00           O  
ATOM   1103  CG  GLU A  68      14.112   5.578  -3.552  1.00 46.00           C  
ATOM   1104  HG2 GLU A  68      13.876   5.920  -2.545  1.00 46.00           H  
ATOM   1105  HG3 GLU A  68      14.000   6.425  -4.228  1.00 46.00           H  
ATOM   1106  CD  GLU A  68      15.575   5.101  -3.565  1.00 46.00           C  
ATOM   1107  OE1 GLU A  68      16.459   5.976  -3.419  1.00 46.00           O  
ATOM   1108  OE2 GLU A  68      15.816   3.873  -3.656  1.00 46.00           O  
ATOM   1109  N   PHE A  69      10.168   4.188  -5.605  1.00 47.36           N  
ATOM   1110  H   PHE A  69      10.438   5.036  -6.082  1.00 47.36           H  
ATOM   1111  CA  PHE A  69       9.207   3.339  -6.292  1.00 47.36           C  
ATOM   1112  HA  PHE A  69       8.688   2.729  -5.553  1.00 47.36           H  
ATOM   1113  C   PHE A  69       9.938   2.403  -7.253  1.00 47.36           C  
ATOM   1114  CB  PHE A  69       8.169   4.233  -6.985  1.00 47.36           C  
ATOM   1115  HB2 PHE A  69       8.371   4.339  -8.051  1.00 47.36           H  
ATOM   1116  HB3 PHE A  69       8.227   5.240  -6.573  1.00 47.36           H  
ATOM   1117  O   PHE A  69      10.111   2.704  -8.430  1.00 47.36           O  
ATOM   1118  CG  PHE A  69       6.756   3.767  -6.779  1.00 47.36           C  
ATOM   1119  CD1 PHE A  69       6.072   3.049  -7.776  1.00 47.36           C  
ATOM   1120  HD1 PHE A  69       6.580   2.778  -8.690  1.00 47.36           H  
ATOM   1121  CD2 PHE A  69       6.121   4.113  -5.576  1.00 47.36           C  
ATOM   1122  HD2 PHE A  69       6.664   4.641  -4.806  1.00 47.36           H  
ATOM   1123  CE1 PHE A  69       4.706   2.770  -7.607  1.00 47.36           C  
ATOM   1124  HE1 PHE A  69       4.144   2.287  -8.393  1.00 47.36           H  
ATOM   1125  CE2 PHE A  69       4.773   3.802  -5.391  1.00 47.36           C  
ATOM   1126  HE2 PHE A  69       4.281   4.079  -4.470  1.00 47.36           H  
ATOM   1127  CZ  PHE A  69       4.063   3.200  -6.435  1.00 47.36           C  
ATOM   1128  HZ  PHE A  69       2.991   3.110  -6.339  1.00 47.36           H  
ATOM   1129  N   ASN A  70      10.393   1.248  -6.769  1.00 49.23           N  
ATOM   1130  H   ASN A  70      10.334   1.072  -5.776  1.00 49.23           H  
ATOM   1131  CA  ASN A  70      11.093   0.307  -7.643  1.00 49.23           C  
ATOM   1132  HA  ASN A  70      10.699   0.435  -8.651  1.00 49.23           H  
ATOM   1133  C   ASN A  70      10.777  -1.148  -7.292  1.00 49.23           C  
ATOM   1134  CB  ASN A  70      12.600   0.665  -7.663  1.00 49.23           C  
ATOM   1135  HB2 ASN A  70      13.196  -0.136  -7.226  1.00 49.23           H  
ATOM   1136  HB3 ASN A  70      12.777   1.558  -7.063  1.00 49.23           H  
ATOM   1137  O   ASN A  70      11.529  -1.813  -6.585  1.00 49.23           O  
ATOM   1138  CG  ASN A  70      13.146   0.952  -9.054  1.00 49.23           C  
ATOM   1139  ND2 ASN A  70      14.414   1.276  -9.141  1.00 49.23           N  
ATOM   1140 HD21 ASN A  70      14.732   1.541 -10.062  1.00 49.23           H  
ATOM   1141 HD22 ASN A  70      14.945   1.438  -8.298  1.00 49.23           H  
ATOM   1142  OD1 ASN A  70      12.489   0.875 -10.079  1.00 49.23           O  
ATOM   1143  N   ASP A  71       9.648  -1.653  -7.796  1.00 54.49           N  
ATOM   1144  H   ASP A  71       9.036  -1.048  -8.326  1.00 54.49           H  
ATOM   1145  CA  ASP A  71       9.434  -3.098  -7.872  1.00 54.49           C  
ATOM   1146  HA  ASP A  71      10.408  -3.559  -8.034  1.00 54.49           H  
ATOM   1147  C   ASP A  71       8.540  -3.472  -9.063  1.00 54.49           C  
ATOM   1148  CB  ASP A  71       8.895  -3.652  -6.541  1.00 54.49           C  
ATOM   1149  HB2 ASP A  71       9.379  -3.134  -5.713  1.00 54.49           H  
ATOM   1150  HB3 ASP A  71       7.823  -3.464  -6.470  1.00 54.49           H  
ATOM   1151  O   ASP A  71       7.334  -3.197  -9.090  1.00 54.49           O  
ATOM   1152  CG  ASP A  71       9.168  -5.151  -6.377  1.00 54.49           C  
ATOM   1153  OD1 ASP A  71       9.609  -5.781  -7.369  1.00 54.49           O  
ATOM   1154  OD2 ASP A  71       8.928  -5.646  -5.249  1.00 54.49           O  
ATOM   1155  N   THR A  72       9.157  -4.086 -10.071  1.00 56.18           N  
ATOM   1156  H   THR A  72      10.150  -4.251  -9.988  1.00 56.18           H  
ATOM   1157  CA  THR A  72       8.507  -4.694 -11.240  1.00 56.18           C  
ATOM   1158  HA  THR A  72       7.563  -4.186 -11.436  1.00 56.18           H  
ATOM   1159  C   THR A  72       8.172  -6.168 -11.022  1.00 56.18           C  
ATOM   1160  CB  THR A  72       9.396  -4.565 -12.487  1.00 56.18           C  
ATOM   1161  HB  THR A  72       9.028  -5.226 -13.272  1.00 56.18           H  
ATOM   1162  O   THR A  72       7.552  -6.777 -11.891  1.00 56.18           O  
ATOM   1163  CG2 THR A  72       9.400  -3.137 -13.030  1.00 56.18           C  
ATOM   1164 HG21 THR A  72       8.383  -2.840 -13.289  1.00 56.18           H  
ATOM   1165 HG22 THR A  72      10.025  -3.087 -13.922  1.00 56.18           H  
ATOM   1166 HG23 THR A  72       9.794  -2.453 -12.278  1.00 56.18           H  
ATOM   1167  OG1 THR A  72      10.734  -4.900 -12.183  1.00 56.18           O  
ATOM   1168  HG1 THR A  72      11.066  -5.455 -12.892  1.00 56.18           H  
ATOM   1169  N   ASN A  73       8.548  -6.759  -9.886  1.00 62.57           N  
ATOM   1170  H   ASN A  73       8.987  -6.224  -9.151  1.00 62.57           H  
ATOM   1171  CA  ASN A  73       8.340  -8.176  -9.643  1.00 62.57           C  
ATOM   1172  HA  ASN A  73       8.213  -8.676 -10.604  1.00 62.57           H  
ATOM   1173  C   ASN A  73       7.045  -8.422  -8.860  1.00 62.57           C  
ATOM   1174  CB  ASN A  73       9.603  -8.772  -9.007  1.00 62.57           C  
ATOM   1175  HB2 ASN A  73       9.854  -8.211  -8.106  1.00 62.57           H  
ATOM   1176  HB3 ASN A  73       9.415  -9.806  -8.717  1.00 62.57           H  
ATOM   1177  O   ASN A  73       6.617  -7.633  -8.013  1.00 62.57           O  
ATOM   1178  CG  ASN A  73      10.788  -8.764  -9.963  1.00 62.57           C  
ATOM   1179  ND2 ASN A  73      11.992  -8.772  -9.445  1.00 62.57           N  
ATOM   1180 HD21 ASN A  73      12.761  -8.726 -10.097  1.00 62.57           H  
ATOM   1181 HD22 ASN A  73      12.097  -8.670  -8.445  1.00 62.57           H  
ATOM   1182  OD1 ASN A  73      10.664  -8.787 -11.178  1.00 62.57           O  
ATOM   1183  N   CYS A  74       6.385  -9.540  -9.169  1.00 67.12           N  
ATOM   1184  H   CYS A  74       6.791 -10.170  -9.846  1.00 67.12           H  
ATOM   1185  CA  CYS A  74       5.272 -10.007  -8.356  1.00 67.12           C  
ATOM   1186  HA  CYS A  74       4.617  -9.155  -8.170  1.00 67.12           H  
ATOM   1187  C   CYS A  74       5.825 -10.546  -7.034  1.00 67.12           C  
ATOM   1188  CB  CYS A  74       4.462 -11.072  -9.092  1.00 67.12           C  
ATOM   1189  HB2 CYS A  74       5.023 -12.006  -9.133  1.00 67.12           H  
ATOM   1190  HB3 CYS A  74       4.285 -10.725 -10.110  1.00 67.12           H  
ATOM   1191  O   CYS A  74       6.760 -11.349  -7.075  1.00 67.12           O  
ATOM   1192  SG  CYS A  74       2.870 -11.353  -8.270  1.00 67.12           S  
ATOM   1193  N   PRO A  75       5.286 -10.137  -5.876  1.00 69.33           N  
ATOM   1194  CA  PRO A  75       5.824 -10.588  -4.605  1.00 69.33           C  
ATOM   1195  HA  PRO A  75       6.885 -10.344  -4.551  1.00 69.33           H  
ATOM   1196  C   PRO A  75       5.653 -12.092  -4.426  1.00 69.33           C  
ATOM   1197  CB  PRO A  75       5.075  -9.792  -3.550  1.00 69.33           C  
ATOM   1198  HB2 PRO A  75       5.615  -8.855  -3.417  1.00 69.33           H  
ATOM   1199  HB3 PRO A  75       4.962 -10.331  -2.610  1.00 69.33           H  
ATOM   1200  O   PRO A  75       4.632 -12.668  -4.814  1.00 69.33           O  
ATOM   1201  CG  PRO A  75       3.744  -9.478  -4.214  1.00 69.33           C  
ATOM   1202  HG2 PRO A  75       3.072 -10.333  -4.139  1.00 69.33           H  
ATOM   1203  HG3 PRO A  75       3.315  -8.584  -3.760  1.00 69.33           H  
ATOM   1204  CD  PRO A  75       4.151  -9.250  -5.667  1.00 69.33           C  
ATOM   1205  HD2 PRO A  75       4.472  -8.218  -5.805  1.00 69.33           H  
ATOM   1206  HD3 PRO A  75       3.314  -9.479  -6.327  1.00 69.33           H  
ATOM   1207  N   GLU A  76       6.645 -12.716  -3.793  1.00 59.94           N  
ATOM   1208  H   GLU A  76       7.467 -12.200  -3.512  1.00 59.94           H  
ATOM   1209  CA  GLU A  76       6.536 -14.113  -3.395  1.00 59.94           C  
ATOM   1210  HA  GLU A  76       6.341 -14.686  -4.302  1.00 59.94           H  
ATOM   1211  C   GLU A  76       5.356 -14.280  -2.420  1.00 59.94           C  
ATOM   1212  CB  GLU A  76       7.844 -14.641  -2.786  1.00 59.94           C  
ATOM   1213  HB2 GLU A  76       8.137 -14.014  -1.944  1.00 59.94           H  
ATOM   1214  HB3 GLU A  76       7.654 -15.651  -2.423  1.00 59.94           H  
ATOM   1215  O   GLU A  76       5.165 -13.452  -1.518  1.00 59.94           O  
ATOM   1216  CG  GLU A  76       8.980 -14.693  -3.823  1.00 59.94           C  
ATOM   1217  HG2 GLU A  76       9.265 -13.674  -4.084  1.00 59.94           H  
ATOM   1218  HG3 GLU A  76       8.601 -15.177  -4.723  1.00 59.94           H  
ATOM   1219  CD  GLU A  76      10.222 -15.461  -3.338  1.00 59.94           C  
ATOM   1220  OE1 GLU A  76      11.114 -15.690  -4.186  1.00 59.94           O  
ATOM   1221  OE2 GLU A  76      10.271 -15.834  -2.144  1.00 59.94           O  
ATOM   1222  N   PRO A  77       4.518 -15.318  -2.593  1.00 60.83           N  
ATOM   1223  CA  PRO A  77       3.386 -15.556  -1.714  1.00 60.83           C  
ATOM   1224  HA  PRO A  77       2.792 -14.646  -1.620  1.00 60.83           H  
ATOM   1225  C   PRO A  77       3.888 -15.963  -0.324  1.00 60.83           C  
ATOM   1226  CB  PRO A  77       2.545 -16.631  -2.412  1.00 60.83           C  
ATOM   1227  HB2 PRO A  77       1.812 -16.146  -3.056  1.00 60.83           H  
ATOM   1228  HB3 PRO A  77       2.044 -17.292  -1.704  1.00 60.83           H  
ATOM   1229  O   PRO A  77       4.208 -17.121  -0.074  1.00 60.83           O  
ATOM   1230  CG  PRO A  77       3.554 -17.382  -3.279  1.00 60.83           C  
ATOM   1231  HG2 PRO A  77       3.087 -17.817  -4.163  1.00 60.83           H  
ATOM   1232  HG3 PRO A  77       4.041 -18.156  -2.685  1.00 60.83           H  
ATOM   1233  CD  PRO A  77       4.577 -16.313  -3.651  1.00 60.83           C  
ATOM   1234  HD2 PRO A  77       4.300 -15.849  -4.597  1.00 60.83           H  
ATOM   1235  HD3 PRO A  77       5.570 -16.757  -3.722  1.00 60.83           H  
ATOM   1236  N   MET A  78       3.924 -15.003   0.596  1.00 62.67           N  
ATOM   1237  H   MET A  78       3.782 -14.052   0.288  1.00 62.67           H  
ATOM   1238  CA  MET A  78       4.115 -15.240   2.025  1.00 62.67           C  
ATOM   1239  HA  MET A  78       4.371 -16.286   2.195  1.00 62.67           H  
ATOM   1240  C   MET A  78       2.800 -14.950   2.749  1.00 62.67           C  
ATOM   1241  CB  MET A  78       5.267 -14.386   2.567  1.00 62.67           C  
ATOM   1242  HB2 MET A  78       5.299 -14.510   3.650  1.00 62.67           H  
ATOM   1243  HB3 MET A  78       5.082 -13.334   2.347  1.00 62.67           H  
ATOM   1244  O   MET A  78       2.265 -13.847   2.659  1.00 62.67           O  
ATOM   1245  CG  MET A  78       6.623 -14.794   1.978  1.00 62.67           C  
ATOM   1246  HG2 MET A  78       6.763 -15.867   2.103  1.00 62.67           H  
ATOM   1247  HG3 MET A  78       6.618 -14.578   0.910  1.00 62.67           H  
ATOM   1248  SD  MET A  78       8.040 -13.935   2.718  1.00 62.67           S  
ATOM   1249  CE  MET A  78       8.068 -14.666   4.377  1.00 62.67           C  
ATOM   1250  HE1 MET A  78       8.123 -15.752   4.297  1.00 62.67           H  
ATOM   1251  HE2 MET A  78       7.171 -14.379   4.926  1.00 62.67           H  
ATOM   1252  HE3 MET A  78       8.943 -14.300   4.912  1.00 62.67           H  
ATOM   1253  N   GLU A  79       2.252 -15.939   3.457  1.00 65.64           N  
ATOM   1254  H   GLU A  79       2.725 -16.830   3.506  1.00 65.64           H  
ATOM   1255  CA  GLU A  79       0.950 -15.809   4.118  1.00 65.64           C  
ATOM   1256  HA  GLU A  79       0.276 -15.307   3.424  1.00 65.64           H  
ATOM   1257  C   GLU A  79       1.054 -14.926   5.374  1.00 65.64           C  
ATOM   1258  CB  GLU A  79       0.344 -17.201   4.398  1.00 65.64           C  
ATOM   1259  HB2 GLU A  79       0.906 -17.693   5.192  1.00 65.64           H  
ATOM   1260  HB3 GLU A  79       0.431 -17.802   3.493  1.00 65.64           H  
ATOM   1261  O   GLU A  79       1.332 -15.395   6.476  1.00 65.64           O  
ATOM   1262  CG  GLU A  79      -1.149 -17.120   4.783  1.00 65.64           C  
ATOM   1263  HG2 GLU A  79      -1.688 -16.650   3.960  1.00 65.64           H  
ATOM   1264  HG3 GLU A  79      -1.253 -16.473   5.654  1.00 65.64           H  
ATOM   1265  CD  GLU A  79      -1.808 -18.480   5.095  1.00 65.64           C  
ATOM   1266  OE1 GLU A  79      -2.974 -18.465   5.573  1.00 65.64           O  
ATOM   1267  OE2 GLU A  79      -1.176 -19.531   4.856  1.00 65.64           O  
ATOM   1268  N   TYR A  80       0.801 -13.627   5.212  1.00 68.35           N  
ATOM   1269  H   TYR A  80       0.734 -13.279   4.267  1.00 68.35           H  
ATOM   1270  CA  TYR A  80       0.482 -12.727   6.320  1.00 68.35           C  
ATOM   1271  HA  TYR A  80       0.841 -13.168   7.250  1.00 68.35           H  
ATOM   1272  C   TYR A  80      -1.034 -12.569   6.442  1.00 68.35           C  
ATOM   1273  CB  TYR A  80       1.193 -11.380   6.155  1.00 68.35           C  
ATOM   1274  HB2 TYR A  80       0.996 -10.994   5.155  1.00 68.35           H  
ATOM   1275  HB3 TYR A  80       0.781 -10.669   6.870  1.00 68.35           H  
ATOM   1276  O   TYR A  80      -1.749 -12.517   5.439  1.00 68.35           O  
ATOM   1277  CG  TYR A  80       2.690 -11.465   6.370  1.00 68.35           C  
ATOM   1278  CD1 TYR A  80       3.233 -11.304   7.661  1.00 68.35           C  
ATOM   1279  HD1 TYR A  80       2.576 -11.121   8.499  1.00 68.35           H  
ATOM   1280  CD2 TYR A  80       3.539 -11.732   5.280  1.00 68.35           C  
ATOM   1281  HD2 TYR A  80       3.128 -11.885   4.293  1.00 68.35           H  
ATOM   1282  CE1 TYR A  80       4.628 -11.369   7.856  1.00 68.35           C  
ATOM   1283  HE1 TYR A  80       5.051 -11.241   8.842  1.00 68.35           H  
ATOM   1284  CE2 TYR A  80       4.928 -11.828   5.478  1.00 68.35           C  
ATOM   1285  HE2 TYR A  80       5.590 -12.040   4.651  1.00 68.35           H  
ATOM   1286  OH  TYR A  80       6.825 -11.686   6.914  1.00 68.35           O  
ATOM   1287  HH  TYR A  80       7.133 -11.445   7.791  1.00 68.35           H  
ATOM   1288  CZ  TYR A  80       5.478 -11.626   6.757  1.00 68.35           C  
ATOM   1289  N   SER A  81      -1.529 -12.469   7.678  1.00 74.04           N  
ATOM   1290  H   SER A  81      -0.907 -12.566   8.467  1.00 74.04           H  
ATOM   1291  CA  SER A  81      -2.958 -12.273   7.954  1.00 74.04           C  
ATOM   1292  HA  SER A  81      -3.538 -12.864   7.244  1.00 74.04           H  
ATOM   1293  C   SER A  81      -3.406 -10.819   7.804  1.00 74.04           C  
ATOM   1294  CB  SER A  81      -3.278 -12.775   9.366  1.00 74.04           C  
ATOM   1295  HB2 SER A  81      -3.061 -13.842   9.414  1.00 74.04           H  
ATOM   1296  HB3 SER A  81      -4.337 -12.626   9.576  1.00 74.04           H  
ATOM   1297  O   SER A  81      -4.582 -10.559   7.550  1.00 74.04           O  
ATOM   1298  OG  SER A  81      -2.498 -12.107  10.343  1.00 74.04           O  
ATOM   1299  HG  SER A  81      -2.936 -11.285  10.579  1.00 74.04           H  
ATOM   1300  N   GLU A  82      -2.482  -9.874   7.988  1.00 84.22           N  
ATOM   1301  H   GLU A  82      -1.524 -10.159   8.131  1.00 84.22           H  
ATOM   1302  CA  GLU A  82      -2.752  -8.438   8.033  1.00 84.22           C  
ATOM   1303  HA  GLU A  82      -3.646  -8.220   7.448  1.00 84.22           H  
ATOM   1304  C   GLU A  82      -1.586  -7.644   7.437  1.00 84.22           C  
ATOM   1305  CB  GLU A  82      -2.993  -7.979   9.483  1.00 84.22           C  
ATOM   1306  HB2 GLU A  82      -2.107  -8.203  10.077  1.00 84.22           H  
ATOM   1307  HB3 GLU A  82      -3.144  -6.900   9.477  1.00 84.22           H  
ATOM   1308  O   GLU A  82      -0.424  -8.029   7.575  1.00 84.22           O  
ATOM   1309  CG  GLU A  82      -4.221  -8.642  10.132  1.00 84.22           C  
ATOM   1310  HG2 GLU A  82      -5.080  -8.492   9.477  1.00 84.22           H  
ATOM   1311  HG3 GLU A  82      -4.043  -9.713  10.227  1.00 84.22           H  
ATOM   1312  CD  GLU A  82      -4.552  -8.092  11.526  1.00 84.22           C  
ATOM   1313  OE1 GLU A  82      -5.677  -8.388  11.990  1.00 84.22           O  
ATOM   1314  OE2 GLU A  82      -3.688  -7.410  12.124  1.00 84.22           O  
ATOM   1315  N   CYS A  83      -1.905  -6.509   6.815  1.00 89.23           N  
ATOM   1316  H   CYS A  83      -2.874  -6.224   6.802  1.00 89.23           H  
ATOM   1317  CA  CYS A  83      -0.929  -5.503   6.414  1.00 89.23           C  
ATOM   1318  HA  CYS A  83       0.037  -5.976   6.235  1.00 89.23           H  
ATOM   1319  C   CYS A  83      -0.793  -4.481   7.542  1.00 89.23           C  
ATOM   1320  CB  CYS A  83      -1.400  -4.857   5.113  1.00 89.23           C  
ATOM   1321  HB2 CYS A  83      -2.364  -4.378   5.282  1.00 89.23           H  
ATOM   1322  HB3 CYS A  83      -1.520  -5.643   4.368  1.00 89.23           H  
ATOM   1323  O   CYS A  83      -1.776  -3.844   7.921  1.00 89.23           O  
ATOM   1324  SG  CYS A  83      -0.284  -3.630   4.406  1.00 89.23           S  
ATOM   1325  N   ARG A  84       0.403  -4.359   8.118  1.00 88.80           N  
ATOM   1326  H   ARG A  84       1.179  -4.869   7.721  1.00 88.80           H  
ATOM   1327  CA  ARG A  84       0.657  -3.490   9.273  1.00 88.80           C  
ATOM   1328  HA  ARG A  84      -0.131  -2.738   9.306  1.00 88.80           H  
ATOM   1329  C   ARG A  84       1.965  -2.731   9.116  1.00 88.80           C  
ATOM   1330  CB  ARG A  84       0.586  -4.300  10.582  1.00 88.80           C  
ATOM   1331  HB2 ARG A  84      -0.384  -4.795  10.631  1.00 88.80           H  
ATOM   1332  HB3 ARG A  84       0.654  -3.612  11.424  1.00 88.80           H  
ATOM   1333  O   ARG A  84       2.883  -3.177   8.433  1.00 88.80           O  
ATOM   1334  CG  ARG A  84       1.694  -5.357  10.716  1.00 88.80           C  
ATOM   1335  HG2 ARG A  84       2.663  -4.860  10.753  1.00 88.80           H  
ATOM   1336  HG3 ARG A  84       1.664  -6.031   9.860  1.00 88.80           H  
ATOM   1337  CD  ARG A  84       1.509  -6.176  11.996  1.00 88.80           C  
ATOM   1338  HD2 ARG A  84       1.484  -5.496  12.847  1.00 88.80           H  
ATOM   1339  HD3 ARG A  84       0.557  -6.704  11.934  1.00 88.80           H  
ATOM   1340  NE  ARG A  84       2.609  -7.144  12.172  1.00 88.80           N  
ATOM   1341  HE  ARG A  84       3.362  -7.091  11.502  1.00 88.80           H  
ATOM   1342  NH1 ARG A  84       1.782  -8.189  14.040  1.00 88.80           N  
ATOM   1343 HH11 ARG A  84       1.855  -8.899  14.754  1.00 88.80           H  
ATOM   1344 HH12 ARG A  84       0.949  -7.623  13.967  1.00 88.80           H  
ATOM   1345  NH2 ARG A  84       3.741  -8.838  13.189  1.00 88.80           N  
ATOM   1346 HH21 ARG A  84       4.481  -8.751  12.506  1.00 88.80           H  
ATOM   1347 HH22 ARG A  84       3.812  -9.529  13.922  1.00 88.80           H  
ATOM   1348  CZ  ARG A  84       2.706  -8.048  13.129  1.00 88.80           C  
ATOM   1349  N   ARG A  85       2.057  -1.584   9.780  1.00 87.45           N  
ATOM   1350  H   ARG A  85       1.255  -1.279  10.314  1.00 87.45           H  
ATOM   1351  CA  ARG A  85       3.283  -0.783   9.828  1.00 87.45           C  
ATOM   1352  HA  ARG A  85       3.581  -0.546   8.807  1.00 87.45           H  
ATOM   1353  C   ARG A  85       4.423  -1.583  10.471  1.00 87.45           C  
ATOM   1354  CB  ARG A  85       2.976   0.524  10.569  1.00 87.45           C  
ATOM   1355  HB2 ARG A  85       2.870   0.320  11.635  1.00 87.45           H  
ATOM   1356  HB3 ARG A  85       2.031   0.922  10.199  1.00 87.45           H  
ATOM   1357  O   ARG A  85       4.185  -2.344  11.409  1.00 87.45           O  
ATOM   1358  CG  ARG A  85       4.051   1.594  10.353  1.00 87.45           C  
ATOM   1359  HG2 ARG A  85       5.012   1.244  10.728  1.00 87.45           H  
ATOM   1360  HG3 ARG A  85       4.133   1.807   9.287  1.00 87.45           H  
ATOM   1361  CD  ARG A  85       3.657   2.880  11.090  1.00 87.45           C  
ATOM   1362  HD2 ARG A  85       2.680   3.215  10.740  1.00 87.45           H  
ATOM   1363  HD3 ARG A  85       3.573   2.665  12.155  1.00 87.45           H  
ATOM   1364  NE  ARG A  85       4.656   3.946  10.894  1.00 87.45           N  
ATOM   1365  HE  ARG A  85       5.384   4.037  11.588  1.00 87.45           H  
ATOM   1366  NH1 ARG A  85       3.875   4.704   8.880  1.00 87.45           N  
ATOM   1367 HH11 ARG A  85       2.983   4.242   8.980  1.00 87.45           H  
ATOM   1368 HH12 ARG A  85       4.114   5.135   7.998  1.00 87.45           H  
ATOM   1369  NH2 ARG A  85       5.758   5.526   9.669  1.00 87.45           N  
ATOM   1370 HH21 ARG A  85       6.510   5.596  10.338  1.00 87.45           H  
ATOM   1371 HH22 ARG A  85       5.845   5.927   8.746  1.00 87.45           H  
ATOM   1372  CZ  ARG A  85       4.750   4.722   9.831  1.00 87.45           C  
ATOM   1373  N   GLY A  86       5.649  -1.402   9.979  1.00 83.68           N  
ATOM   1374  H   GLY A  86       5.776  -0.749   9.219  1.00 83.68           H  
ATOM   1375  CA  GLY A  86       6.839  -2.058  10.535  1.00 83.68           C  
ATOM   1376  HA2 GLY A  86       7.723  -1.579  10.115  1.00 83.68           H  
ATOM   1377  HA3 GLY A  86       6.857  -1.922  11.616  1.00 83.68           H  
ATOM   1378  C   GLY A  86       6.949  -3.559  10.243  1.00 83.68           C  
ATOM   1379  O   GLY A  86       7.635  -4.274  10.972  1.00 83.68           O  
ATOM   1380  N   MET A  87       6.271  -4.064   9.208  1.00 83.23           N  
ATOM   1381  H   MET A  87       5.726  -3.439   8.632  1.00 83.23           H  
ATOM   1382  CA  MET A  87       6.514  -5.424   8.722  1.00 83.23           C  
ATOM   1383  HA  MET A  87       6.370  -6.124   9.545  1.00 83.23           H  
ATOM   1384  C   MET A  87       7.960  -5.561   8.238  1.00 83.23           C  
ATOM   1385  CB  MET A  87       5.533  -5.780   7.597  1.00 83.23           C  
ATOM   1386  HB2 MET A  87       5.900  -6.654   7.058  1.00 83.23           H  
ATOM   1387  HB3 MET A  87       5.458  -4.947   6.899  1.00 83.23           H  
ATOM   1388  O   MET A  87       8.412  -4.801   7.387  1.00 83.23           O  
ATOM   1389  CG  MET A  87       4.154  -6.103   8.172  1.00 83.23           C  
ATOM   1390  HG2 MET A  87       3.857  -5.283   8.827  1.00 83.23           H  
ATOM   1391  HG3 MET A  87       4.227  -7.001   8.785  1.00 83.23           H  
ATOM   1392  SD  MET A  87       2.855  -6.353   6.937  1.00 83.23           S  
ATOM   1393  CE  MET A  87       3.245  -8.043   6.424  1.00 83.23           C  
ATOM   1394  HE1 MET A  87       3.051  -8.722   7.255  1.00 83.23           H  
ATOM   1395  HE2 MET A  87       4.293  -8.118   6.134  1.00 83.23           H  
ATOM   1396  HE3 MET A  87       2.615  -8.324   5.580  1.00 83.23           H  
ATOM   1397  N   LEU A  88       8.677  -6.553   8.771  1.00 78.25           N  
ATOM   1398  H   LEU A  88       8.257  -7.133   9.483  1.00 78.25           H  
ATOM   1399  CA  LEU A  88       9.993  -6.934   8.269  1.00 78.25           C  
ATOM   1400  HA  LEU A  88      10.575  -6.038   8.052  1.00 78.25           H  
ATOM   1401  C   LEU A  88       9.797  -7.702   6.960  1.00 78.25           C  
ATOM   1402  CB  LEU A  88      10.742  -7.776   9.319  1.00 78.25           C  
ATOM   1403  HB2 LEU A  88      11.682  -8.113   8.882  1.00 78.25           H  
ATOM   1404  HB3 LEU A  88      10.147  -8.662   9.540  1.00 78.25           H  
ATOM   1405  O   LEU A  88       9.309  -8.829   6.975  1.00 78.25           O  
ATOM   1406  CG  LEU A  88      11.048  -7.046  10.639  1.00 78.25           C  
ATOM   1407  HG  LEU A  88      10.118  -6.690  11.083  1.00 78.25           H  
ATOM   1408  CD1 LEU A  88      11.696  -8.023  11.621  1.00 78.25           C  
ATOM   1409 HD11 LEU A  88      11.885  -7.520  12.569  1.00 78.25           H  
ATOM   1410 HD12 LEU A  88      12.639  -8.389  11.215  1.00 78.25           H  
ATOM   1411 HD13 LEU A  88      11.030  -8.868  11.797  1.00 78.25           H  
ATOM   1412  CD2 LEU A  88      11.993  -5.859  10.447  1.00 78.25           C  
ATOM   1413 HD21 LEU A  88      12.910  -6.184   9.955  1.00 78.25           H  
ATOM   1414 HD22 LEU A  88      11.509  -5.091   9.843  1.00 78.25           H  
ATOM   1415 HD23 LEU A  88      12.239  -5.422  11.415  1.00 78.25           H  
ATOM   1416  N   SER A  89      10.153  -7.070   5.846  1.00 78.90           N  
ATOM   1417  H   SER A  89      10.505  -6.126   5.914  1.00 78.90           H  
ATOM   1418  CA  SER A  89      10.109  -7.655   4.509  1.00 78.90           C  
ATOM   1419  HA  SER A  89      10.037  -8.741   4.577  1.00 78.90           H  
ATOM   1420  C   SER A  89      11.374  -7.287   3.746  1.00 78.90           C  
ATOM   1421  CB  SER A  89       8.900  -7.138   3.736  1.00 78.90           C  
ATOM   1422  HB2 SER A  89       9.031  -6.072   3.551  1.00 78.90           H  
ATOM   1423  HB3 SER A  89       7.989  -7.298   4.313  1.00 78.90           H  
ATOM   1424  O   SER A  89      11.889  -6.176   3.892  1.00 78.90           O  
ATOM   1425  OG  SER A  89       8.828  -7.830   2.511  1.00 78.90           O  
ATOM   1426  HG  SER A  89       8.409  -7.271   1.853  1.00 78.90           H  
ATOM   1427  N   THR A  90      11.872  -8.211   2.929  1.00 81.12           N  
ATOM   1428  H   THR A  90      11.383  -9.089   2.827  1.00 81.12           H  
ATOM   1429  CA  THR A  90      12.968  -7.955   1.983  1.00 81.12           C  
ATOM   1430  HA  THR A  90      13.684  -7.267   2.432  1.00 81.12           H  
ATOM   1431  C   THR A  90      12.474  -7.302   0.691  1.00 81.12           C  
ATOM   1432  CB  THR A  90      13.700  -9.260   1.644  1.00 81.12           C  
ATOM   1433  HB  THR A  90      14.416  -9.079   0.842  1.00 81.12           H  
ATOM   1434  O   THR A  90      13.269  -6.695  -0.023  1.00 81.12           O  
ATOM   1435  CG2 THR A  90      14.439  -9.828   2.856  1.00 81.12           C  
ATOM   1436 HG21 THR A  90      15.148  -9.090   3.232  1.00 81.12           H  
ATOM   1437 HG22 THR A  90      13.733 -10.086   3.645  1.00 81.12           H  
ATOM   1438 HG23 THR A  90      14.986 -10.724   2.561  1.00 81.12           H  
ATOM   1439  OG1 THR A  90      12.764 -10.230   1.235  1.00 81.12           O  
ATOM   1440  HG1 THR A  90      13.223 -10.934   0.771  1.00 81.12           H  
ATOM   1441  N   THR A  91      11.175  -7.395   0.399  1.00 81.40           N  
ATOM   1442  H   THR A  91      10.573  -7.901   1.034  1.00 81.40           H  
ATOM   1443  CA  THR A  91      10.531  -6.866  -0.810  1.00 81.40           C  
ATOM   1444  HA  THR A  91      11.295  -6.621  -1.547  1.00 81.40           H  
ATOM   1445  C   THR A  91       9.747  -5.584  -0.517  1.00 81.40           C  
ATOM   1446  CB  THR A  91       9.611  -7.925  -1.437  1.00 81.40           C  
ATOM   1447  HB  THR A  91       9.133  -7.509  -2.324  1.00 81.40           H  
ATOM   1448  O   THR A  91       9.421  -5.283   0.636  1.00 81.40           O  
ATOM   1449  CG2 THR A  91      10.371  -9.194  -1.829  1.00 81.40           C  
ATOM   1450 HG21 THR A  91       9.694  -9.875  -2.344  1.00 81.40           H  
ATOM   1451 HG22 THR A  91      11.192  -8.939  -2.500  1.00 81.40           H  
ATOM   1452 HG23 THR A  91      10.765  -9.693  -0.944  1.00 81.40           H  
ATOM   1453  OG1 THR A  91       8.624  -8.294  -0.505  1.00 81.40           O  
ATOM   1454  HG1 THR A  91       7.765  -8.243  -0.931  1.00 81.40           H  
ATOM   1455  N   GLN A  92       9.432  -4.807  -1.561  1.00 84.72           N  
ATOM   1456  H   GLN A  92       9.710  -5.090  -2.490  1.00 84.72           H  
ATOM   1457  CA  GLN A  92       8.563  -3.627  -1.445  1.00 84.72           C  
ATOM   1458  HA  GLN A  92       8.920  -2.988  -0.637  1.00 84.72           H  
ATOM   1459  C   GLN A  92       7.120  -4.032  -1.130  1.00 84.72           C  
ATOM   1460  CB  GLN A  92       8.610  -2.838  -2.764  1.00 84.72           C  
ATOM   1461  HB2 GLN A  92       8.233  -3.476  -3.564  1.00 84.72           H  
ATOM   1462  HB3 GLN A  92       9.643  -2.585  -3.002  1.00 84.72           H  
ATOM   1463  O   GLN A  92       6.463  -3.407  -0.296  1.00 84.72           O  
ATOM   1464  CG  GLN A  92       7.762  -1.552  -2.744  1.00 84.72           C  
ATOM   1465  HG2 GLN A  92       7.732  -1.143  -3.754  1.00 84.72           H  
ATOM   1466  HG3 GLN A  92       6.735  -1.778  -2.457  1.00 84.72           H  
ATOM   1467  CD  GLN A  92       8.315  -0.465  -1.831  1.00 84.72           C  
ATOM   1468  NE2 GLN A  92       7.488   0.421  -1.332  1.00 84.72           N  
ATOM   1469 HE21 GLN A  92       6.487   0.357  -1.444  1.00 84.72           H  
ATOM   1470 HE22 GLN A  92       7.876   1.233  -0.875  1.00 84.72           H  
ATOM   1471  OE1 GLN A  92       9.501  -0.396  -1.546  1.00 84.72           O  
ATOM   1472  N   TYR A  93       6.643  -5.080  -1.804  1.00 86.51           N  
ATOM   1473  H   TYR A  93       7.248  -5.527  -2.479  1.00 86.51           H  
ATOM   1474  CA  TYR A  93       5.285  -5.584  -1.673  1.00 86.51           C  
ATOM   1475  HA  TYR A  93       4.749  -4.938  -0.977  1.00 86.51           H  
ATOM   1476  C   TYR A  93       5.267  -6.997  -1.098  1.00 86.51           C  
ATOM   1477  CB  TYR A  93       4.557  -5.502  -3.023  1.00 86.51           C  
ATOM   1478  HB2 TYR A  93       5.059  -6.154  -3.738  1.00 86.51           H  
ATOM   1479  HB3 TYR A  93       3.540  -5.870  -2.894  1.00 86.51           H  
ATOM   1480  O   TYR A  93       6.151  -7.804  -1.373  1.00 86.51           O  
ATOM   1481  CG  TYR A  93       4.487  -4.093  -3.579  1.00 86.51           C  
ATOM   1482  CD1 TYR A  93       3.713  -3.121  -2.915  1.00 86.51           C  
ATOM   1483  HD1 TYR A  93       3.142  -3.390  -2.038  1.00 86.51           H  
ATOM   1484  CD2 TYR A  93       5.263  -3.732  -4.699  1.00 86.51           C  
ATOM   1485  HD2 TYR A  93       5.888  -4.465  -5.186  1.00 86.51           H  
ATOM   1486  CE1 TYR A  93       3.760  -1.777  -3.331  1.00 86.51           C  
ATOM   1487  HE1 TYR A  93       3.231  -1.014  -2.780  1.00 86.51           H  
ATOM   1488  CE2 TYR A  93       5.281  -2.395  -5.140  1.00 86.51           C  
ATOM   1489  HE2 TYR A  93       5.915  -2.097  -5.962  1.00 86.51           H  
ATOM   1490  OH  TYR A  93       4.701  -0.105  -4.763  1.00 86.51           O  
ATOM   1491  HH  TYR A  93       4.542   0.471  -4.011  1.00 86.51           H  
ATOM   1492  CZ  TYR A  93       4.561  -1.412  -4.432  1.00 86.51           C  
ATOM   1493  N   LEU A  94       4.217  -7.317  -0.347  1.00 87.15           N  
ATOM   1494  H   LEU A  94       3.598  -6.566  -0.076  1.00 87.15           H  
ATOM   1495  CA  LEU A  94       3.866  -8.676   0.063  1.00 87.15           C  
ATOM   1496  HA  LEU A  94       4.495  -9.397  -0.459  1.00 87.15           H  
ATOM   1497  C   LEU A  94       2.418  -8.972  -0.315  1.00 87.15           C  
ATOM   1498  CB  LEU A  94       4.061  -8.840   1.575  1.00 87.15           C  
ATOM   1499  HB2 LEU A  94       3.617  -9.788   1.878  1.00 87.15           H  
ATOM   1500  HB3 LEU A  94       3.516  -8.042   2.081  1.00 87.15           H  
ATOM   1501  O   LEU A  94       1.556  -8.101  -0.200  1.00 87.15           O  
ATOM   1502  CG  LEU A  94       5.524  -8.821   2.047  1.00 87.15           C  
ATOM   1503  HG  LEU A  94       6.000  -7.879   1.772  1.00 87.15           H  
ATOM   1504  CD1 LEU A  94       5.503  -8.950   3.565  1.00 87.15           C  
ATOM   1505 HD11 LEU A  94       4.906  -8.147   3.996  1.00 87.15           H  
ATOM   1506 HD12 LEU A  94       6.520  -8.924   3.957  1.00 87.15           H  
ATOM   1507 HD13 LEU A  94       5.042  -9.902   3.828  1.00 87.15           H  
ATOM   1508  CD2 LEU A  94       6.328  -9.997   1.490  1.00 87.15           C  
ATOM   1509 HD21 LEU A  94       6.456  -9.894   0.413  1.00 87.15           H  
ATOM   1510 HD22 LEU A  94       7.323 -10.007   1.934  1.00 87.15           H  
ATOM   1511 HD23 LEU A  94       5.834 -10.944   1.708  1.00 87.15           H  
ATOM   1512  N   LEU A  95       2.127 -10.206  -0.727  1.00 88.19           N  
ATOM   1513  H   LEU A  95       2.866 -10.893  -0.775  1.00 88.19           H  
ATOM   1514  CA  LEU A  95       0.754 -10.641  -0.972  1.00 88.19           C  
ATOM   1515  HA  LEU A  95       0.191  -9.792  -1.361  1.00 88.19           H  
ATOM   1516  C   LEU A  95       0.098 -11.089   0.341  1.00 88.19           C  
ATOM   1517  CB  LEU A  95       0.755 -11.747  -2.039  1.00 88.19           C  
ATOM   1518  HB2 LEU A  95       1.296 -12.609  -1.650  1.00 88.19           H  
ATOM   1519  HB3 LEU A  95       1.286 -11.390  -2.921  1.00 88.19           H  
ATOM   1520  O   LEU A  95       0.428 -12.138   0.882  1.00 88.19           O  
ATOM   1521  CG  LEU A  95      -0.659 -12.190  -2.455  1.00 88.19           C  
ATOM   1522  HG  LEU A  95      -1.209 -12.543  -1.583  1.00 88.19           H  
ATOM   1523  CD1 LEU A  95      -1.450 -11.048  -3.099  1.00 88.19           C  
ATOM   1524 HD11 LEU A  95      -1.747 -10.328  -2.336  1.00 88.19           H  
ATOM   1525 HD12 LEU A  95      -2.351 -11.434  -3.576  1.00 88.19           H  
ATOM   1526 HD13 LEU A  95      -0.832 -10.546  -3.843  1.00 88.19           H  
ATOM   1527  CD2 LEU A  95      -0.563 -13.343  -3.453  1.00 88.19           C  
ATOM   1528 HD21 LEU A  95      -0.041 -14.178  -2.985  1.00 88.19           H  
ATOM   1529 HD22 LEU A  95      -1.561 -13.669  -3.745  1.00 88.19           H  
ATOM   1530 HD23 LEU A  95      -0.006 -13.025  -4.335  1.00 88.19           H  
ATOM   1531  N   VAL A  96      -0.866 -10.319   0.839  1.00 88.85           N  
ATOM   1532  H   VAL A  96      -1.124  -9.485   0.331  1.00 88.85           H  
ATOM   1533  CA  VAL A  96      -1.608 -10.630   2.068  1.00 88.85           C  
ATOM   1534  HA  VAL A  96      -0.996 -11.267   2.706  1.00 88.85           H  
ATOM   1535  C   VAL A  96      -2.879 -11.393   1.719  1.00 88.85           C  
ATOM   1536  CB  VAL A  96      -1.912  -9.344   2.856  1.00 88.85           C  
ATOM   1537  HB  VAL A  96      -2.423  -8.644   2.195  1.00 88.85           H  
ATOM   1538  O   VAL A  96      -3.658 -10.964   0.868  1.00 88.85           O  
ATOM   1539  CG1 VAL A  96      -2.788  -9.570   4.096  1.00 88.85           C  
ATOM   1540 HG11 VAL A  96      -2.970  -8.618   4.593  1.00 88.85           H  
ATOM   1541 HG12 VAL A  96      -2.280 -10.231   4.798  1.00 88.85           H  
ATOM   1542 HG13 VAL A  96      -3.752  -9.996   3.815  1.00 88.85           H  
ATOM   1543  CG2 VAL A  96      -0.604  -8.703   3.333  1.00 88.85           C  
ATOM   1544 HG21 VAL A  96      -0.818  -7.818   3.932  1.00 88.85           H  
ATOM   1545 HG22 VAL A  96       0.005  -8.415   2.477  1.00 88.85           H  
ATOM   1546 HG23 VAL A  96      -0.041  -9.410   3.943  1.00 88.85           H  
ATOM   1547  N   HIS A  97      -3.111 -12.517   2.397  1.00 89.11           N  
ATOM   1548  H   HIS A  97      -2.455 -12.779   3.119  1.00 89.11           H  
ATOM   1549  CA  HIS A  97      -4.341 -13.299   2.289  1.00 89.11           C  
ATOM   1550  HA  HIS A  97      -4.906 -13.004   1.405  1.00 89.11           H  
ATOM   1551  C   HIS A  97      -5.210 -13.017   3.518  1.00 89.11           C  
ATOM   1552  CB  HIS A  97      -4.006 -14.791   2.167  1.00 89.11           C  
ATOM   1553  HB2 HIS A  97      -4.918 -15.356   2.364  1.00 89.11           H  
ATOM   1554  HB3 HIS A  97      -3.289 -15.059   2.943  1.00 89.11           H  
ATOM   1555  O   HIS A  97      -5.039 -13.617   4.580  1.00 89.11           O  
ATOM   1556  CG  HIS A  97      -3.470 -15.256   0.834  1.00 89.11           C  
ATOM   1557  CD2 HIS A  97      -2.644 -14.594  -0.038  1.00 89.11           C  
ATOM   1558  HD2 HIS A  97      -2.272 -13.587   0.077  1.00 89.11           H  
ATOM   1559  ND1 HIS A  97      -3.618 -16.533   0.354  1.00 89.11           N  
ATOM   1560  HD1 HIS A  97      -3.968 -17.306   0.901  1.00 89.11           H  
ATOM   1561  CE1 HIS A  97      -2.867 -16.653  -0.749  1.00 89.11           C  
ATOM   1562  HE1 HIS A  97      -2.662 -17.586  -1.253  1.00 89.11           H  
ATOM   1563  NE2 HIS A  97      -2.320 -15.478  -1.079  1.00 89.11           N  
ATOM   1564  N   SER A  98      -6.158 -12.088   3.394  1.00 89.47           N  
ATOM   1565  H   SER A  98      -6.343 -11.681   2.488  1.00 89.47           H  
ATOM   1566  CA  SER A  98      -6.996 -11.719   4.530  1.00 89.47           C  
ATOM   1567  HA  SER A  98      -6.369 -11.692   5.421  1.00 89.47           H  
ATOM   1568  C   SER A  98      -8.109 -12.738   4.746  1.00 89.47           C  
ATOM   1569  CB  SER A  98      -7.584 -10.326   4.364  1.00 89.47           C  
ATOM   1570  HB2 SER A  98      -6.775  -9.610   4.219  1.00 89.47           H  
ATOM   1571  HB3 SER A  98      -8.253 -10.303   3.504  1.00 89.47           H  
ATOM   1572  O   SER A  98      -9.074 -12.800   3.982  1.00 89.47           O  
ATOM   1573  OG  SER A  98      -8.295 -10.013   5.549  1.00 89.47           O  
ATOM   1574  HG  SER A  98      -7.674  -9.595   6.151  1.00 89.47           H  
ATOM   1575  N   LYS A  99      -8.026 -13.481   5.855  1.00 88.14           N  
ATOM   1576  H   LYS A  99      -7.154 -13.459   6.363  1.00 88.14           H  
ATOM   1577  CA  LYS A  99      -9.122 -14.348   6.320  1.00 88.14           C  
ATOM   1578  HA  LYS A  99      -9.408 -15.019   5.511  1.00 88.14           H  
ATOM   1579  C   LYS A  99     -10.382 -13.544   6.656  1.00 88.14           C  
ATOM   1580  CB  LYS A  99      -8.673 -15.191   7.527  1.00 88.14           C  
ATOM   1581  HB2 LYS A  99      -9.531 -15.751   7.899  1.00 88.14           H  
ATOM   1582  HB3 LYS A  99      -8.314 -14.538   8.323  1.00 88.14           H  
ATOM   1583  O   LYS A  99     -11.483 -14.025   6.425  1.00 88.14           O  
ATOM   1584  CG  LYS A  99      -7.571 -16.188   7.137  1.00 88.14           C  
ATOM   1585  HG2 LYS A  99      -7.923 -16.790   6.299  1.00 88.14           H  
ATOM   1586  HG3 LYS A  99      -6.687 -15.636   6.816  1.00 88.14           H  
ATOM   1587  CD  LYS A  99      -7.175 -17.127   8.286  1.00 88.14           C  
ATOM   1588  HD2 LYS A  99      -6.813 -16.537   9.128  1.00 88.14           H  
ATOM   1589  HD3 LYS A  99      -8.038 -17.718   8.592  1.00 88.14           H  
ATOM   1590  CE  LYS A  99      -6.059 -18.047   7.766  1.00 88.14           C  
ATOM   1591  HE2 LYS A  99      -6.435 -18.610   6.912  1.00 88.14           H  
ATOM   1592  HE3 LYS A  99      -5.243 -17.431   7.389  1.00 88.14           H  
ATOM   1593  NZ  LYS A  99      -5.532 -18.980   8.790  1.00 88.14           N  
ATOM   1594  HZ1 LYS A  99      -4.770 -19.496   8.373  1.00 88.14           H  
ATOM   1595  HZ2 LYS A  99      -6.238 -19.635   9.094  1.00 88.14           H  
ATOM   1596  HZ3 LYS A  99      -5.153 -18.473   9.577  1.00 88.14           H  
ATOM   1597  N   LYS A 100     -10.222 -12.310   7.155  1.00 89.37           N  
ATOM   1598  H   LYS A 100      -9.276 -11.970   7.252  1.00 89.37           H  
ATOM   1599  CA  LYS A 100     -11.332 -11.429   7.553  1.00 89.37           C  
ATOM   1600  HA  LYS A 100     -11.983 -11.976   8.235  1.00 89.37           H  
ATOM   1601  C   LYS A 100     -12.213 -11.023   6.371  1.00 89.37           C  
ATOM   1602  CB  LYS A 100     -10.769 -10.196   8.280  1.00 89.37           C  
ATOM   1603  HB2 LYS A 100     -10.136  -9.622   7.604  1.00 89.37           H  
ATOM   1604  HB3 LYS A 100     -10.165 -10.532   9.123  1.00 89.37           H  
ATOM   1605  O   LYS A 100     -13.430 -11.021   6.497  1.00 89.37           O  
ATOM   1606  CG  LYS A 100     -11.896  -9.292   8.800  1.00 89.37           C  
ATOM   1607  HG2 LYS A 100     -12.588  -9.896   9.388  1.00 89.37           H  
ATOM   1608  HG3 LYS A 100     -12.436  -8.855   7.961  1.00 89.37           H  
ATOM   1609  CD  LYS A 100     -11.356  -8.160   9.678  1.00 89.37           C  
ATOM   1610  HD2 LYS A 100     -10.724  -7.502   9.081  1.00 89.37           H  
ATOM   1611  HD3 LYS A 100     -10.770  -8.586  10.493  1.00 89.37           H  
ATOM   1612  CE  LYS A 100     -12.546  -7.380  10.243  1.00 89.37           C  
ATOM   1613  HE2 LYS A 100     -13.058  -6.882   9.420  1.00 89.37           H  
ATOM   1614  HE3 LYS A 100     -13.249  -8.086  10.687  1.00 89.37           H  
ATOM   1615  NZ  LYS A 100     -12.119  -6.391  11.259  1.00 89.37           N  
ATOM   1616  HZ1 LYS A 100     -11.471  -5.737  10.845  1.00 89.37           H  
ATOM   1617  HZ2 LYS A 100     -12.915  -5.857  11.580  1.00 89.37           H  
ATOM   1618  HZ3 LYS A 100     -11.677  -6.840  12.049  1.00 89.37           H  
ATOM   1619  N   PHE A 101     -11.600 -10.688   5.239  1.00 90.25           N  
ATOM   1620  H   PHE A 101     -10.591 -10.662   5.231  1.00 90.25           H  
ATOM   1621  CA  PHE A 101     -12.320 -10.222   4.047  1.00 90.25           C  
ATOM   1622  HA  PHE A 101     -13.333  -9.932   4.324  1.00 90.25           H  
ATOM   1623  C   PHE A 101     -12.464 -11.292   2.964  1.00 90.25           C  
ATOM   1624  CB  PHE A 101     -11.614  -8.981   3.504  1.00 90.25           C  
ATOM   1625  HB2 PHE A 101     -10.627  -9.281   3.153  1.00 90.25           H  
ATOM   1626  HB3 PHE A 101     -12.174  -8.586   2.657  1.00 90.25           H  
ATOM   1627  O   PHE A 101     -13.078 -11.030   1.932  1.00 90.25           O  
ATOM   1628  CG  PHE A 101     -11.454  -7.885   4.528  1.00 90.25           C  
ATOM   1629  CD1 PHE A 101     -12.585  -7.254   5.077  1.00 90.25           C  
ATOM   1630  HD1 PHE A 101     -13.578  -7.540   4.763  1.00 90.25           H  
ATOM   1631  CD2 PHE A 101     -10.164  -7.508   4.937  1.00 90.25           C  
ATOM   1632  HD2 PHE A 101      -9.295  -7.968   4.489  1.00 90.25           H  
ATOM   1633  CE1 PHE A 101     -12.417  -6.209   5.998  1.00 90.25           C  
ATOM   1634  HE1 PHE A 101     -13.274  -5.670   6.373  1.00 90.25           H  
ATOM   1635  CE2 PHE A 101      -9.995  -6.497   5.888  1.00 90.25           C  
ATOM   1636  HE2 PHE A 101      -9.005  -6.170   6.167  1.00 90.25           H  
ATOM   1637  CZ  PHE A 101     -11.121  -5.821   6.372  1.00 90.25           C  
ATOM   1638  HZ  PHE A 101     -10.968  -4.938   6.975  1.00 90.25           H  
ATOM   1639  N   ASN A 102     -11.881 -12.476   3.183  1.00 91.17           N  
ATOM   1640  H   ASN A 102     -11.386 -12.606   4.053  1.00 91.17           H  
ATOM   1641  CA  ASN A 102     -11.795 -13.559   2.208  1.00 91.17           C  
ATOM   1642  HA  ASN A 102     -11.033 -14.249   2.569  1.00 91.17           H  
ATOM   1643  C   ASN A 102     -11.304 -13.066   0.830  1.00 91.17           C  
ATOM   1644  CB  ASN A 102     -13.134 -14.313   2.185  1.00 91.17           C  
ATOM   1645  HB2 ASN A 102     -13.454 -14.532   3.203  1.00 91.17           H  
ATOM   1646  HB3 ASN A 102     -13.889 -13.689   1.707  1.00 91.17           H  
ATOM   1647  O   ASN A 102     -11.907 -13.346  -0.205  1.00 91.17           O  
ATOM   1648  CG  ASN A 102     -13.023 -15.632   1.446  1.00 91.17           C  
ATOM   1649  ND2 ASN A 102     -14.058 -16.039   0.750  1.00 91.17           N  
ATOM   1650 HD21 ASN A 102     -14.876 -15.453   0.666  1.00 91.17           H  
ATOM   1651 HD22 ASN A 102     -13.942 -16.911   0.254  1.00 91.17           H  
ATOM   1652  OD1 ASN A 102     -12.024 -16.329   1.509  1.00 91.17           O  
ATOM   1653  N   THR A 103     -10.237 -12.261   0.833  1.00 90.72           N  
ATOM   1654  H   THR A 103      -9.761 -12.109   1.710  1.00 90.72           H  
ATOM   1655  CA  THR A 103      -9.639 -11.676  -0.376  1.00 90.72           C  
ATOM   1656  HA  THR A 103      -9.798 -12.367  -1.204  1.00 90.72           H  
ATOM   1657  C   THR A 103      -8.131 -11.501  -0.214  1.00 90.72           C  
ATOM   1658  CB  THR A 103     -10.317 -10.349  -0.762  1.00 90.72           C  
ATOM   1659  HB  THR A 103     -11.397 -10.471  -0.669  1.00 90.72           H  
ATOM   1660  O   THR A 103      -7.595 -11.602   0.895  1.00 90.72           O  
ATOM   1661  CG2 THR A 103      -9.866  -9.151   0.073  1.00 90.72           C  
ATOM   1662 HG21 THR A 103     -10.531  -8.306  -0.106  1.00 90.72           H  
ATOM   1663 HG22 THR A 103      -8.852  -8.861  -0.202  1.00 90.72           H  
ATOM   1664 HG23 THR A 103      -9.888  -9.412   1.131  1.00 90.72           H  
ATOM   1665  OG1 THR A 103     -10.003 -10.065  -2.104  1.00 90.72           O  
ATOM   1666  HG1 THR A 103     -10.526  -9.311  -2.386  1.00 90.72           H  
ATOM   1667  N   LYS A 104      -7.448 -11.237  -1.328  1.00 90.50           N  
ATOM   1668  H   LYS A 104      -7.989 -11.008  -2.149  1.00 90.50           H  
ATOM   1669  CA  LYS A 104      -6.005 -10.995  -1.377  1.00 90.50           C  
ATOM   1670  HA  LYS A 104      -5.595 -11.112  -0.373  1.00 90.50           H  
ATOM   1671  C   LYS A 104      -5.725  -9.567  -1.824  1.00 90.50           C  
ATOM   1672  CB  LYS A 104      -5.305 -11.990  -2.307  1.00 90.50           C  
ATOM   1673  HB2 LYS A 104      -5.618 -11.787  -3.331  1.00 90.50           H  
ATOM   1674  HB3 LYS A 104      -4.231 -11.823  -2.236  1.00 90.50           H  
ATOM   1675  O   LYS A 104      -6.397  -9.064  -2.717  1.00 90.50           O  
ATOM   1676  CG  LYS A 104      -5.598 -13.459  -1.976  1.00 90.50           C  
ATOM   1677  HG2 LYS A 104      -5.253 -13.685  -0.967  1.00 90.50           H  
ATOM   1678  HG3 LYS A 104      -6.669 -13.652  -2.041  1.00 90.50           H  
ATOM   1679  CD  LYS A 104      -4.876 -14.345  -2.991  1.00 90.50           C  
ATOM   1680  HD2 LYS A 104      -3.802 -14.186  -2.888  1.00 90.50           H  
ATOM   1681  HD3 LYS A 104      -5.175 -14.061  -4.000  1.00 90.50           H  
ATOM   1682  CE  LYS A 104      -5.217 -15.816  -2.760  1.00 90.50           C  
ATOM   1683  HE2 LYS A 104      -6.267 -15.979  -3.004  1.00 90.50           H  
ATOM   1684  HE3 LYS A 104      -5.076 -16.035  -1.701  1.00 90.50           H  
ATOM   1685  NZ  LYS A 104      -4.339 -16.676  -3.587  1.00 90.50           N  
ATOM   1686  HZ1 LYS A 104      -4.445 -16.454  -4.566  1.00 90.50           H  
ATOM   1687  HZ2 LYS A 104      -3.379 -16.497  -3.330  1.00 90.50           H  
ATOM   1688  HZ3 LYS A 104      -4.543 -17.655  -3.443  1.00 90.50           H  
ATOM   1689  N   PHE A 105      -4.712  -8.943  -1.242  1.00 90.82           N  
ATOM   1690  H   PHE A 105      -4.195  -9.424  -0.520  1.00 90.82           H  
ATOM   1691  CA  PHE A 105      -4.247  -7.613  -1.636  1.00 90.82           C  
ATOM   1692  HA  PHE A 105      -4.442  -7.459  -2.697  1.00 90.82           H  
ATOM   1693  C   PHE A 105      -2.740  -7.494  -1.437  1.00 90.82           C  
ATOM   1694  CB  PHE A 105      -5.006  -6.527  -0.857  1.00 90.82           C  
ATOM   1695  HB2 PHE A 105      -6.023  -6.481  -1.246  1.00 90.82           H  
ATOM   1696  HB3 PHE A 105      -4.552  -5.556  -1.056  1.00 90.82           H  
ATOM   1697  O   PHE A 105      -2.143  -8.266  -0.683  1.00 90.82           O  
ATOM   1698  CG  PHE A 105      -5.090  -6.735   0.642  1.00 90.82           C  
ATOM   1699  CD1 PHE A 105      -6.276  -7.234   1.212  1.00 90.82           C  
ATOM   1700  HD1 PHE A 105      -7.117  -7.467   0.577  1.00 90.82           H  
ATOM   1701  CD2 PHE A 105      -4.003  -6.407   1.473  1.00 90.82           C  
ATOM   1702  HD2 PHE A 105      -3.093  -6.012   1.046  1.00 90.82           H  
ATOM   1703  CE1 PHE A 105      -6.381  -7.398   2.602  1.00 90.82           C  
ATOM   1704  HE1 PHE A 105      -7.310  -7.745   3.029  1.00 90.82           H  
ATOM   1705  CE2 PHE A 105      -4.109  -6.581   2.862  1.00 90.82           C  
ATOM   1706  HE2 PHE A 105      -3.272  -6.327   3.497  1.00 90.82           H  
ATOM   1707  CZ  PHE A 105      -5.293  -7.076   3.431  1.00 90.82           C  
ATOM   1708  HZ  PHE A 105      -5.372  -7.192   4.502  1.00 90.82           H  
ATOM   1709  N   LEU A 106      -2.119  -6.522  -2.104  1.00 90.13           N  
ATOM   1710  H   LEU A 106      -2.664  -5.877  -2.657  1.00 90.13           H  
ATOM   1711  CA  LEU A 106      -0.726  -6.196  -1.819  1.00 90.13           C  
ATOM   1712  HA  LEU A 106      -0.179  -7.119  -1.626  1.00 90.13           H  
ATOM   1713  C   LEU A 106      -0.633  -5.321  -0.571  1.00 90.13           C  
ATOM   1714  CB  LEU A 106      -0.050  -5.488  -2.992  1.00 90.13           C  
ATOM   1715  HB2 LEU A 106       0.971  -5.244  -2.698  1.00 90.13           H  
ATOM   1716  HB3 LEU A 106      -0.566  -4.542  -3.153  1.00 90.13           H  
ATOM   1717  O   LEU A 106      -1.409  -4.383  -0.394  1.00 90.13           O  
ATOM   1718  CG  LEU A 106      -0.007  -6.241  -4.322  1.00 90.13           C  
ATOM   1719  HG  LEU A 106      -1.016  -6.478  -4.661  1.00 90.13           H  
ATOM   1720  CD1 LEU A 106       0.658  -5.309  -5.334  1.00 90.13           C  
ATOM   1721 HD11 LEU A 106       1.710  -5.172  -5.085  1.00 90.13           H  
ATOM   1722 HD12 LEU A 106       0.580  -5.735  -6.334  1.00 90.13           H  
ATOM   1723 HD13 LEU A 106       0.170  -4.334  -5.335  1.00 90.13           H  
ATOM   1724  CD2 LEU A 106       0.812  -7.514  -4.180  1.00 90.13           C  
ATOM   1725 HD21 LEU A 106       0.269  -8.247  -3.584  1.00 90.13           H  
ATOM   1726 HD22 LEU A 106       1.022  -7.936  -5.163  1.00 90.13           H  
ATOM   1727 HD23 LEU A 106       1.745  -7.256  -3.679  1.00 90.13           H  
ATOM   1728  N   CYS A 107       0.363  -5.607   0.251  1.00 90.94           N  
ATOM   1729  H   CYS A 107       0.927  -6.419   0.044  1.00 90.94           H  
ATOM   1730  CA  CYS A 107       0.826  -4.744   1.319  1.00 90.94           C  
ATOM   1731  HA  CYS A 107       0.088  -3.968   1.523  1.00 90.94           H  
ATOM   1732  C   CYS A 107       2.144  -4.104   0.896  1.00 90.94           C  
ATOM   1733  CB  CYS A 107       1.009  -5.591   2.575  1.00 90.94           C  
ATOM   1734  HB2 CYS A 107       0.074  -6.120   2.762  1.00 90.94           H  
ATOM   1735  HB3 CYS A 107       1.792  -6.327   2.394  1.00 90.94           H  
ATOM   1736  O   CYS A 107       3.108  -4.826   0.655  1.00 90.94           O  
ATOM   1737  SG  CYS A 107       1.429  -4.653   4.059  1.00 90.94           S  
ATOM   1738  N   ASP A 108       2.194  -2.779   0.809  1.00 90.19           N  
ATOM   1739  H   ASP A 108       1.363  -2.253   1.038  1.00 90.19           H  
ATOM   1740  CA  ASP A 108       3.455  -2.049   0.760  1.00 90.19           C  
ATOM   1741  HA  ASP A 108       4.135  -2.542   0.066  1.00 90.19           H  
ATOM   1742  C   ASP A 108       4.074  -2.053   2.161  1.00 90.19           C  
ATOM   1743  CB  ASP A 108       3.233  -0.619   0.270  1.00 90.19           C  
ATOM   1744  HB2 ASP A 108       2.610  -0.622  -0.624  1.00 90.19           H  
ATOM   1745  HB3 ASP A 108       2.724  -0.070   1.062  1.00 90.19           H  
ATOM   1746  O   ASP A 108       3.502  -1.527   3.124  1.00 90.19           O  
ATOM   1747  CG  ASP A 108       4.548   0.104  -0.002  1.00 90.19           C  
ATOM   1748  OD1 ASP A 108       5.470   0.004   0.836  1.00 90.19           O  
ATOM   1749  OD2 ASP A 108       4.650   0.788  -1.044  1.00 90.19           O  
ATOM   1750  N   THR A 109       5.244  -2.668   2.279  1.00 87.37           N  
ATOM   1751  H   THR A 109       5.654  -3.081   1.453  1.00 87.37           H  
ATOM   1752  CA  THR A 109       5.946  -2.844   3.550  1.00 87.37           C  
ATOM   1753  HA  THR A 109       5.233  -2.725   4.366  1.00 87.37           H  
ATOM   1754  C   THR A 109       7.033  -1.808   3.807  1.00 87.37           C  
ATOM   1755  CB  THR A 109       6.512  -4.263   3.661  1.00 87.37           C  
ATOM   1756  HB  THR A 109       7.158  -4.342   4.536  1.00 87.37           H  
ATOM   1757  O   THR A 109       7.614  -1.830   4.890  1.00 87.37           O  
ATOM   1758  CG2 THR A 109       5.381  -5.277   3.797  1.00 87.37           C  
ATOM   1759 HG21 THR A 109       5.832  -6.231   4.071  1.00 87.37           H  
ATOM   1760 HG22 THR A 109       4.843  -5.380   2.855  1.00 87.37           H  
ATOM   1761 HG23 THR A 109       4.688  -4.973   4.581  1.00 87.37           H  
ATOM   1762  OG1 THR A 109       7.213  -4.658   2.508  1.00 87.37           O  
ATOM   1763  HG1 THR A 109       8.027  -4.161   2.398  1.00 87.37           H  
ATOM   1764  N   ARG A 110       7.317  -0.895   2.868  1.00 85.29           N  
ATOM   1765  H   ARG A 110       6.733  -0.855   2.045  1.00 85.29           H  
ATOM   1766  CA  ARG A 110       8.461   0.032   2.969  1.00 85.29           C  
ATOM   1767  HA  ARG A 110       8.956  -0.105   3.931  1.00 85.29           H  
ATOM   1768  C   ARG A 110       8.048   1.501   2.947  1.00 85.29           C  
ATOM   1769  CB  ARG A 110       9.494  -0.275   1.870  1.00 85.29           C  
ATOM   1770  HB2 ARG A 110      10.339   0.404   1.989  1.00 85.29           H  
ATOM   1771  HB3 ARG A 110       9.038  -0.082   0.899  1.00 85.29           H  
ATOM   1772  O   ARG A 110       8.553   2.269   3.766  1.00 85.29           O  
ATOM   1773  CG  ARG A 110      10.003  -1.728   1.912  1.00 85.29           C  
ATOM   1774  HG2 ARG A 110      10.334  -1.974   2.921  1.00 85.29           H  
ATOM   1775  HG3 ARG A 110       9.179  -2.393   1.656  1.00 85.29           H  
ATOM   1776  CD  ARG A 110      11.146  -2.001   0.925  1.00 85.29           C  
ATOM   1777  HD2 ARG A 110      11.240  -3.082   0.813  1.00 85.29           H  
ATOM   1778  HD3 ARG A 110      10.886  -1.584  -0.048  1.00 85.29           H  
ATOM   1779  NE  ARG A 110      12.442  -1.460   1.382  1.00 85.29           N  
ATOM   1780  HE  ARG A 110      12.490  -1.137   2.337  1.00 85.29           H  
ATOM   1781  NH1 ARG A 110      13.568  -1.768  -0.595  1.00 85.29           N  
ATOM   1782 HH11 ARG A 110      14.392  -1.655  -1.168  1.00 85.29           H  
ATOM   1783 HH12 ARG A 110      12.693  -2.017  -1.034  1.00 85.29           H  
ATOM   1784  NH2 ARG A 110      14.661  -0.976   1.180  1.00 85.29           N  
ATOM   1785 HH21 ARG A 110      15.477  -0.891   0.591  1.00 85.29           H  
ATOM   1786 HH22 ARG A 110      14.679  -0.645   2.134  1.00 85.29           H  
ATOM   1787  CZ  ARG A 110      13.547  -1.407   0.657  1.00 85.29           C  
ATOM   1788  N   THR A 111       7.119   1.883   2.073  1.00 85.18           N  
ATOM   1789  H   THR A 111       6.695   1.185   1.479  1.00 85.18           H  
ATOM   1790  CA  THR A 111       6.716   3.280   1.863  1.00 85.18           C  
ATOM   1791  HA  THR A 111       7.599   3.827   1.533  1.00 85.18           H  
ATOM   1792  C   THR A 111       6.214   3.912   3.151  1.00 85.18           C  
ATOM   1793  CB  THR A 111       5.640   3.387   0.773  1.00 85.18           C  
ATOM   1794  HB  THR A 111       4.795   2.756   1.045  1.00 85.18           H  
ATOM   1795  O   THR A 111       5.321   3.375   3.805  1.00 85.18           O  
ATOM   1796  CG2 THR A 111       5.123   4.807   0.532  1.00 85.18           C  
ATOM   1797 HG21 THR A 111       5.944   5.504   0.366  1.00 85.18           H  
ATOM   1798 HG22 THR A 111       4.534   5.144   1.386  1.00 85.18           H  
ATOM   1799 HG23 THR A 111       4.479   4.805  -0.348  1.00 85.18           H  
ATOM   1800  OG1 THR A 111       6.183   2.924  -0.435  1.00 85.18           O  
ATOM   1801  HG1 THR A 111       5.609   2.219  -0.742  1.00 85.18           H  
ATOM   1802  N   ASP A 112       6.793   5.047   3.543  1.00 83.71           N  
ATOM   1803  H   ASP A 112       7.452   5.489   2.918  1.00 83.71           H  
ATOM   1804  CA  ASP A 112       6.456   5.784   4.764  1.00 83.71           C  
ATOM   1805  HA  ASP A 112       7.254   6.510   4.923  1.00 83.71           H  
ATOM   1806  C   ASP A 112       6.412   4.899   6.029  1.00 83.71           C  
ATOM   1807  CB  ASP A 112       5.152   6.591   4.582  1.00 83.71           C  
ATOM   1808  HB2 ASP A 112       4.334   5.905   4.363  1.00 83.71           H  
ATOM   1809  HB3 ASP A 112       4.918   7.090   5.522  1.00 83.71           H  
ATOM   1810  O   ASP A 112       5.624   5.173   6.929  1.00 83.71           O  
ATOM   1811  CG  ASP A 112       5.176   7.683   3.513  1.00 83.71           C  
ATOM   1812  OD1 ASP A 112       6.143   7.801   2.734  1.00 83.71           O  
ATOM   1813  OD2 ASP A 112       4.170   8.427   3.464  1.00 83.71           O  
ATOM   1814  N   GLY A 113       7.221   3.835   6.131  1.00 84.91           N  
ATOM   1815  H   GLY A 113       7.812   3.626   5.339  1.00 84.91           H  
ATOM   1816  CA  GLY A 113       7.211   2.877   7.255  1.00 84.91           C  
ATOM   1817  HA2 GLY A 113       6.904   3.383   8.170  1.00 84.91           H  
ATOM   1818  HA3 GLY A 113       8.228   2.511   7.394  1.00 84.91           H  
ATOM   1819  C   GLY A 113       6.307   1.647   7.065  1.00 84.91           C  
ATOM   1820  O   GLY A 113       6.169   0.831   7.985  1.00 84.91           O  
ATOM   1821  N   GLY A 114       5.712   1.509   5.882  1.00 88.57           N  
ATOM   1822  H   GLY A 114       5.818   2.255   5.209  1.00 88.57           H  
ATOM   1823  CA  GLY A 114       4.941   0.351   5.454  1.00 88.57           C  
ATOM   1824  HA2 GLY A 114       4.819   0.392   4.371  1.00 88.57           H  
ATOM   1825  HA3 GLY A 114       5.500  -0.552   5.699  1.00 88.57           H  
ATOM   1826  C   GLY A 114       3.560   0.234   6.092  1.00 88.57           C  
ATOM   1827  O   GLY A 114       3.109   1.080   6.868  1.00 88.57           O  
ATOM   1828  N   GLY A 115       2.894  -0.872   5.775  1.00 90.85           N  
ATOM   1829  H   GLY A 115       3.281  -1.452   5.045  1.00 90.85           H  
ATOM   1830  CA  GLY A 115       1.532  -1.160   6.207  1.00 90.85           C  
ATOM   1831  HA2 GLY A 115       1.406  -2.241   6.255  1.00 90.85           H  
ATOM   1832  HA3 GLY A 115       1.360  -0.744   7.200  1.00 90.85           H  
ATOM   1833  C   GLY A 115       0.462  -0.601   5.277  1.00 90.85           C  
ATOM   1834  O   GLY A 115      -0.698  -0.552   5.675  1.00 90.85           O  
ATOM   1835  N   TRP A 116       0.814  -0.182   4.060  1.00 92.37           N  
ATOM   1836  H   TRP A 116       1.760  -0.321   3.735  1.00 92.37           H  
ATOM   1837  CA  TRP A 116      -0.185   0.319   3.123  1.00 92.37           C  
ATOM   1838  HA  TRP A 116      -0.977   0.808   3.690  1.00 92.37           H  
ATOM   1839  C   TRP A 116      -0.832  -0.811   2.342  1.00 92.37           C  
ATOM   1840  CB  TRP A 116       0.376   1.373   2.179  1.00 92.37           C  
ATOM   1841  HB2 TRP A 116       1.028   0.933   1.425  1.00 92.37           H  
ATOM   1842  HB3 TRP A 116      -0.491   1.767   1.649  1.00 92.37           H  
ATOM   1843  O   TRP A 116      -0.159  -1.572   1.653  1.00 92.37           O  
ATOM   1844  CG  TRP A 116       1.027   2.549   2.809  1.00 92.37           C  
ATOM   1845  CD1 TRP A 116       2.313   2.669   3.200  1.00 92.37           C  
ATOM   1846  HD1 TRP A 116       3.076   1.912   3.084  1.00 92.37           H  
ATOM   1847  CD2 TRP A 116       0.395   3.823   3.099  1.00 92.37           C  
ATOM   1848  CE2 TRP A 116       1.343   4.671   3.733  1.00 92.37           C  
ATOM   1849  CE3 TRP A 116      -0.895   4.337   2.871  1.00 92.37           C  
ATOM   1850  HE3 TRP A 116      -1.602   3.736   2.319  1.00 92.37           H  
ATOM   1851  NE1 TRP A 116       2.502   3.920   3.752  1.00 92.37           N  
ATOM   1852  HE1 TRP A 116       3.413   4.236   4.052  1.00 92.37           H  
ATOM   1853  CH2 TRP A 116      -0.308   6.429   3.969  1.00 92.37           C  
ATOM   1854  HH2 TRP A 116      -0.583   7.417   4.307  1.00 92.37           H  
ATOM   1855  CZ2 TRP A 116       1.006   5.962   4.163  1.00 92.37           C  
ATOM   1856  HZ2 TRP A 116       1.745   6.593   4.635  1.00 92.37           H  
ATOM   1857  CZ3 TRP A 116      -1.253   5.621   3.313  1.00 92.37           C  
ATOM   1858  HZ3 TRP A 116      -2.247   6.002   3.130  1.00 92.37           H  
ATOM   1859  N   ILE A 117      -2.154  -0.891   2.393  1.00 93.12           N  
ATOM   1860  H   ILE A 117      -2.658  -0.215   2.949  1.00 93.12           H  
ATOM   1861  CA  ILE A 117      -2.920  -1.775   1.523  1.00 93.12           C  
ATOM   1862  HA  ILE A 117      -2.389  -2.720   1.409  1.00 93.12           H  
ATOM   1863  C   ILE A 117      -3.007  -1.104   0.160  1.00 93.12           C  
ATOM   1864  CB  ILE A 117      -4.304  -2.073   2.130  1.00 93.12           C  
ATOM   1865  HB  ILE A 117      -4.810  -1.130   2.336  1.00 93.12           H  
ATOM   1866  O   ILE A 117      -3.593  -0.031   0.029  1.00 93.12           O  
ATOM   1867  CG1 ILE A 117      -4.111  -2.841   3.458  1.00 93.12           C  
ATOM   1868 HG12 ILE A 117      -3.428  -2.290   4.105  1.00 93.12           H  
ATOM   1869 HG13 ILE A 117      -3.657  -3.808   3.243  1.00 93.12           H  
ATOM   1870  CG2 ILE A 117      -5.149  -2.883   1.126  1.00 93.12           C  
ATOM   1871 HG21 ILE A 117      -4.615  -3.785   0.826  1.00 93.12           H  
ATOM   1872 HG22 ILE A 117      -6.110  -3.157   1.561  1.00 93.12           H  
ATOM   1873 HG23 ILE A 117      -5.358  -2.285   0.239  1.00 93.12           H  
ATOM   1874  CD1 ILE A 117      -5.390  -3.066   4.269  1.00 93.12           C  
ATOM   1875 HD11 ILE A 117      -5.139  -3.588   5.192  1.00 93.12           H  
ATOM   1876 HD12 ILE A 117      -5.833  -2.103   4.526  1.00 93.12           H  
ATOM   1877 HD13 ILE A 117      -6.104  -3.674   3.713  1.00 93.12           H  
ATOM   1878  N   VAL A 118      -2.429  -1.727  -0.860  1.00 92.42           N  
ATOM   1879  H   VAL A 118      -1.982  -2.615  -0.685  1.00 92.42           H  
ATOM   1880  CA  VAL A 118      -2.600  -1.288  -2.246  1.00 92.42           C  
ATOM   1881  HA  VAL A 118      -2.582  -0.199  -2.281  1.00 92.42           H  
ATOM   1882  C   VAL A 118      -3.965  -1.774  -2.720  1.00 92.42           C  
ATOM   1883  CB  VAL A 118      -1.484  -1.823  -3.155  1.00 92.42           C  
ATOM   1884  HB  VAL A 118      -1.672  -2.890  -3.277  1.00 92.42           H  
ATOM   1885  O   VAL A 118      -4.307  -2.941  -2.538  1.00 92.42           O  
ATOM   1886  CG1 VAL A 118      -1.534  -1.204  -4.555  1.00 92.42           C  
ATOM   1887 HG11 VAL A 118      -0.705  -1.576  -5.157  1.00 92.42           H  
ATOM   1888 HG12 VAL A 118      -2.468  -1.465  -5.052  1.00 92.42           H  
ATOM   1889 HG13 VAL A 118      -1.463  -0.118  -4.488  1.00 92.42           H  
ATOM   1890  CG2 VAL A 118      -0.067  -1.661  -2.582  1.00 92.42           C  
ATOM   1891 HG21 VAL A 118       0.161  -0.609  -2.407  1.00 92.42           H  
ATOM   1892 HG22 VAL A 118       0.665  -2.069  -3.280  1.00 92.42           H  
ATOM   1893 HG23 VAL A 118       0.030  -2.202  -1.641  1.00 92.42           H  
ATOM   1894  N   PHE A 119      -4.752  -0.892  -3.331  1.00 90.17           N  
ATOM   1895  H   PHE A 119      -4.451   0.071  -3.385  1.00 90.17           H  
ATOM   1896  CA  PHE A 119      -6.057  -1.266  -3.889  1.00 90.17           C  
ATOM   1897  HA  PHE A 119      -6.166  -2.349  -3.829  1.00 90.17           H  
ATOM   1898  C   PHE A 119      -6.221  -0.917  -5.366  1.00 90.17           C  
ATOM   1899  CB  PHE A 119      -7.172  -0.647  -3.056  1.00 90.17           C  
ATOM   1900  HB2 PHE A 119      -6.999  -0.878  -2.005  1.00 90.17           H  
ATOM   1901  HB3 PHE A 119      -8.118  -1.111  -3.338  1.00 90.17           H  
ATOM   1902  O   PHE A 119      -7.108  -1.458  -6.025  1.00 90.17           O  
ATOM   1903  CG  PHE A 119      -7.309   0.845  -3.240  1.00 90.17           C  
ATOM   1904  CD1 PHE A 119      -6.578   1.708  -2.415  1.00 90.17           C  
ATOM   1905  HD1 PHE A 119      -5.877   1.305  -1.699  1.00 90.17           H  
ATOM   1906  CD2 PHE A 119      -8.165   1.369  -4.226  1.00 90.17           C  
ATOM   1907  HD2 PHE A 119      -8.691   0.707  -4.899  1.00 90.17           H  
ATOM   1908  CE1 PHE A 119      -6.796   3.090  -2.488  1.00 90.17           C  
ATOM   1909  HE1 PHE A 119      -6.285   3.740  -1.793  1.00 90.17           H  
ATOM   1910  CE2 PHE A 119      -8.354   2.756  -4.327  1.00 90.17           C  
ATOM   1911  HE2 PHE A 119      -9.034   3.159  -5.062  1.00 90.17           H  
ATOM   1912  CZ  PHE A 119      -7.696   3.613  -3.433  1.00 90.17           C  
ATOM   1913  HZ  PHE A 119      -7.890   4.675  -3.468  1.00 90.17           H  
ATOM   1914  N   LEU A 120      -5.365  -0.040  -5.891  1.00 90.27           N  
ATOM   1915  H   LEU A 120      -4.703   0.410  -5.275  1.00 90.27           H  
ATOM   1916  CA  LEU A 120      -5.198   0.190  -7.318  1.00 90.27           C  
ATOM   1917  HA  LEU A 120      -5.654  -0.637  -7.863  1.00 90.27           H  
ATOM   1918  C   LEU A 120      -3.704   0.209  -7.619  1.00 90.27           C  
ATOM   1919  CB  LEU A 120      -5.918   1.489  -7.721  1.00 90.27           C  
ATOM   1920  HB2 LEU A 120      -6.934   1.420  -7.331  1.00 90.27           H  
ATOM   1921  HB3 LEU A 120      -5.436   2.333  -7.228  1.00 90.27           H  
ATOM   1922  O   LEU A 120      -2.952   0.926  -6.961  1.00 90.27           O  
ATOM   1923  CG  LEU A 120      -5.989   1.768  -9.240  1.00 90.27           C  
ATOM   1924  HG  LEU A 120      -6.297   0.865  -9.767  1.00 90.27           H  
ATOM   1925  CD1 LEU A 120      -6.997   2.880  -9.565  1.00 90.27           C  
ATOM   1926 HD11 LEU A 120      -8.011   2.481  -9.537  1.00 90.27           H  
ATOM   1927 HD12 LEU A 120      -6.890   3.703  -8.859  1.00 90.27           H  
ATOM   1928 HD13 LEU A 120      -6.854   3.255 -10.578  1.00 90.27           H  
ATOM   1929  CD2 LEU A 120      -4.661   2.242  -9.819  1.00 90.27           C  
ATOM   1930 HD21 LEU A 120      -4.811   2.628 -10.828  1.00 90.27           H  
ATOM   1931 HD22 LEU A 120      -3.963   1.413  -9.940  1.00 90.27           H  
ATOM   1932 HD23 LEU A 120      -4.206   2.998  -9.180  1.00 90.27           H  
ATOM   1933  N   ARG A 121      -3.285  -0.548  -8.630  1.00 86.18           N  
ATOM   1934  H   ARG A 121      -3.965  -1.132  -9.096  1.00 86.18           H  
ATOM   1935  CA  ARG A 121      -1.927  -0.501  -9.183  1.00 86.18           C  
ATOM   1936  HA  ARG A 121      -1.409   0.394  -8.839  1.00 86.18           H  
ATOM   1937  C   ARG A 121      -1.987  -0.434 -10.708  1.00 86.18           C  
ATOM   1938  CB  ARG A 121      -1.172  -1.724  -8.647  1.00 86.18           C  
ATOM   1939  HB2 ARG A 121      -1.129  -1.644  -7.561  1.00 86.18           H  
ATOM   1940  HB3 ARG A 121      -1.735  -2.621  -8.907  1.00 86.18           H  
ATOM   1941  O   ARG A 121      -2.809  -1.125 -11.309  1.00 86.18           O  
ATOM   1942  CG  ARG A 121       0.249  -1.895  -9.186  1.00 86.18           C  
ATOM   1943  HG2 ARG A 121       0.188  -2.157 -10.242  1.00 86.18           H  
ATOM   1944  HG3 ARG A 121       0.803  -0.959  -9.104  1.00 86.18           H  
ATOM   1945  CD  ARG A 121       0.995  -2.999  -8.425  1.00 86.18           C  
ATOM   1946  HD2 ARG A 121       0.851  -2.852  -7.354  1.00 86.18           H  
ATOM   1947  HD3 ARG A 121       0.566  -3.959  -8.709  1.00 86.18           H  
ATOM   1948  NE  ARG A 121       2.444  -2.982  -8.704  1.00 86.18           N  
ATOM   1949  HE  ARG A 121       2.826  -2.136  -9.102  1.00 86.18           H  
ATOM   1950  NH1 ARG A 121       2.933  -5.145  -8.068  1.00 86.18           N  
ATOM   1951 HH11 ARG A 121       1.951  -5.379  -8.015  1.00 86.18           H  
ATOM   1952 HH12 ARG A 121       3.628  -5.874  -7.994  1.00 86.18           H  
ATOM   1953  NH2 ARG A 121       4.573  -3.818  -8.739  1.00 86.18           N  
ATOM   1954 HH21 ARG A 121       5.231  -4.568  -8.585  1.00 86.18           H  
ATOM   1955 HH22 ARG A 121       4.982  -2.949  -9.051  1.00 86.18           H  
ATOM   1956  CZ  ARG A 121       3.301  -3.972  -8.502  1.00 86.18           C  
ATOM   1957  N   ARG A 122      -1.143   0.401 -11.321  1.00 83.37           N  
ATOM   1958  H   ARG A 122      -0.599   1.015 -10.732  1.00 83.37           H  
ATOM   1959  CA  ARG A 122      -0.864   0.440 -12.767  1.00 83.37           C  
ATOM   1960  HA  ARG A 122      -1.247  -0.464 -13.243  1.00 83.37           H  
ATOM   1961  C   ARG A 122       0.646   0.467 -12.973  1.00 83.37           C  
ATOM   1962  CB  ARG A 122      -1.493   1.674 -13.439  1.00 83.37           C  
ATOM   1963  HB2 ARG A 122      -1.220   1.675 -14.494  1.00 83.37           H  
ATOM   1964  HB3 ARG A 122      -1.063   2.568 -12.989  1.00 83.37           H  
ATOM   1965  O   ARG A 122       1.299   1.410 -12.532  1.00 83.37           O  
ATOM   1966  CG  ARG A 122      -3.017   1.781 -13.322  1.00 83.37           C  
ATOM   1967  HG2 ARG A 122      -3.332   2.716 -13.787  1.00 83.37           H  
ATOM   1968  HG3 ARG A 122      -3.285   1.812 -12.266  1.00 83.37           H  
ATOM   1969  CD  ARG A 122      -3.816   0.678 -14.005  1.00 83.37           C  
ATOM   1970  HD2 ARG A 122      -3.504  -0.291 -13.616  1.00 83.37           H  
ATOM   1971  HD3 ARG A 122      -4.860   0.831 -13.733  1.00 83.37           H  
ATOM   1972  NE  ARG A 122      -3.660   0.691 -15.471  1.00 83.37           N  
ATOM   1973  HE  ARG A 122      -2.950   0.066 -15.825  1.00 83.37           H  
ATOM   1974  NH1 ARG A 122      -5.553   1.861 -16.040  1.00 83.37           N  
ATOM   1975 HH11 ARG A 122      -6.135   2.275 -16.755  1.00 83.37           H  
ATOM   1976 HH12 ARG A 122      -5.878   1.722 -15.094  1.00 83.37           H  
ATOM   1977  NH2 ARG A 122      -4.105   1.258 -17.622  1.00 83.37           N  
ATOM   1978 HH21 ARG A 122      -4.697   1.649 -18.340  1.00 83.37           H  
ATOM   1979 HH22 ARG A 122      -3.297   0.706 -17.874  1.00 83.37           H  
ATOM   1980  CZ  ARG A 122      -4.436   1.273 -16.365  1.00 83.37           C  
ATOM   1981  N   VAL A 123       1.184  -0.548 -13.635  1.00 77.70           N  
ATOM   1982  H   VAL A 123       0.554  -1.269 -13.958  1.00 77.70           H  
ATOM   1983  CA  VAL A 123       2.610  -0.713 -13.949  1.00 77.70           C  
ATOM   1984  HA  VAL A 123       3.160   0.178 -13.645  1.00 77.70           H  
ATOM   1985  C   VAL A 123       2.818  -0.886 -15.450  1.00 77.70           C  
ATOM   1986  CB  VAL A 123       3.216  -1.928 -13.215  1.00 77.70           C  
ATOM   1987  HB  VAL A 123       2.774  -2.843 -13.609  1.00 77.70           H  
ATOM   1988  O   VAL A 123       3.672  -0.217 -16.025  1.00 77.70           O  
ATOM   1989  CG1 VAL A 123       4.736  -1.996 -13.400  1.00 77.70           C  
ATOM   1990 HG11 VAL A 123       5.129  -2.891 -12.917  1.00 77.70           H  
ATOM   1991 HG12 VAL A 123       5.209  -1.114 -12.968  1.00 77.70           H  
ATOM   1992 HG13 VAL A 123       4.991  -2.047 -14.458  1.00 77.70           H  
ATOM   1993  CG2 VAL A 123       2.961  -1.890 -11.708  1.00 77.70           C  
ATOM   1994 HG21 VAL A 123       1.887  -1.962 -11.531  1.00 77.70           H  
ATOM   1995 HG22 VAL A 123       3.443  -2.754 -11.251  1.00 77.70           H  
ATOM   1996 HG23 VAL A 123       3.352  -0.967 -11.279  1.00 77.70           H  
ATOM   1997  N   HIS A 124       2.047  -1.768 -16.091  1.00 74.98           N  
ATOM   1998  H   HIS A 124       1.310  -2.229 -15.578  1.00 74.98           H  
ATOM   1999  CA  HIS A 124       2.303  -2.191 -17.473  1.00 74.98           C  
ATOM   2000  HA  HIS A 124       3.244  -1.760 -17.815  1.00 74.98           H  
ATOM   2001  C   HIS A 124       1.248  -1.703 -18.467  1.00 74.98           C  
ATOM   2002  CB  HIS A 124       2.462  -3.717 -17.512  1.00 74.98           C  
ATOM   2003  HB2 HIS A 124       2.628  -4.033 -18.542  1.00 74.98           H  
ATOM   2004  HB3 HIS A 124       1.540  -4.183 -17.162  1.00 74.98           H  
ATOM   2005  O   HIS A 124       1.500  -1.706 -19.671  1.00 74.98           O  
ATOM   2006  CG  HIS A 124       3.617  -4.213 -16.676  1.00 74.98           C  
ATOM   2007  CD2 HIS A 124       3.565  -5.165 -15.695  1.00 74.98           C  
ATOM   2008  HD2 HIS A 124       2.688  -5.720 -15.396  1.00 74.98           H  
ATOM   2009  ND1 HIS A 124       4.920  -3.771 -16.738  1.00 74.98           N  
ATOM   2010  HD1 HIS A 124       5.273  -3.039 -17.338  1.00 74.98           H  
ATOM   2011  CE1 HIS A 124       5.632  -4.440 -15.815  1.00 74.98           C  
ATOM   2012  HE1 HIS A 124       6.684  -4.299 -15.614  1.00 74.98           H  
ATOM   2013  NE2 HIS A 124       4.844  -5.294 -15.150  1.00 74.98           N  
ATOM   2014  N   GLY A 125       0.074  -1.270 -17.996  1.00 71.15           N  
ATOM   2015  H   GLY A 125      -0.124  -1.358 -17.009  1.00 71.15           H  
ATOM   2016  CA  GLY A 125      -1.026  -0.880 -18.879  1.00 71.15           C  
ATOM   2017  HA2 GLY A 125      -1.785  -0.369 -18.286  1.00 71.15           H  
ATOM   2018  HA3 GLY A 125      -0.653  -0.196 -19.642  1.00 71.15           H  
ATOM   2019  C   GLY A 125      -1.695  -2.067 -19.580  1.00 71.15           C  
ATOM   2020  O   GLY A 125      -2.397  -1.866 -20.570  1.00 71.15           O  
ATOM   2021  N   ASP A 126      -1.474  -3.286 -19.086  1.00 75.67           N  
ATOM   2022  H   ASP A 126      -0.991  -3.353 -18.201  1.00 75.67           H  
ATOM   2023  CA  ASP A 126      -1.917  -4.556 -19.673  1.00 75.67           C  
ATOM   2024  HA  ASP A 126      -1.838  -4.481 -20.758  1.00 75.67           H  
ATOM   2025  C   ASP A 126      -3.385  -4.896 -19.354  1.00 75.67           C  
ATOM   2026  CB  ASP A 126      -0.961  -5.675 -19.210  1.00 75.67           C  
ATOM   2027  HB2 ASP A 126      -1.234  -6.596 -19.724  1.00 75.67           H  
ATOM   2028  HB3 ASP A 126       0.053  -5.415 -19.515  1.00 75.67           H  
ATOM   2029  O   ASP A 126      -4.027  -5.662 -20.073  1.00 75.67           O  
ATOM   2030  CG  ASP A 126      -0.957  -5.943 -17.692  1.00 75.67           C  
ATOM   2031  OD1 ASP A 126      -1.559  -5.154 -16.930  1.00 75.67           O  
ATOM   2032  OD2 ASP A 126      -0.349  -6.946 -17.261  1.00 75.67           O  
ATOM   2033  N   THR A 127      -3.945  -4.292 -18.305  1.00 76.25           N  
ATOM   2034  H   THR A 127      -3.324  -3.758 -17.714  1.00 76.25           H  
ATOM   2035  CA  THR A 127      -5.329  -4.508 -17.879  1.00 76.25           C  
ATOM   2036  HA  THR A 127      -5.700  -5.416 -18.355  1.00 76.25           H  
ATOM   2037  C   THR A 127      -6.215  -3.346 -18.309  1.00 76.25           C  
ATOM   2038  CB  THR A 127      -5.400  -4.754 -16.371  1.00 76.25           C  
ATOM   2039  HB  THR A 127      -5.011  -3.885 -15.841  1.00 76.25           H  
ATOM   2040  O   THR A 127      -5.957  -2.179 -18.005  1.00 76.25           O  
ATOM   2041  CG2 THR A 127      -6.815  -5.030 -15.864  1.00 76.25           C  
ATOM   2042 HG21 THR A 127      -7.242  -5.883 -16.390  1.00 76.25           H  
ATOM   2043 HG22 THR A 127      -6.762  -5.252 -14.798  1.00 76.25           H  
ATOM   2044 HG23 THR A 127      -7.444  -4.150 -15.999  1.00 76.25           H  
ATOM   2045  OG1 THR A 127      -4.642  -5.901 -16.068  1.00 76.25           O  
ATOM   2046  HG1 THR A 127      -3.715  -5.700 -16.214  1.00 76.25           H  
ATOM   2047  N   SER A 128      -7.322  -3.658 -18.986  1.00 79.94           N  
ATOM   2048  H   SER A 128      -7.475  -4.628 -19.223  1.00 79.94           H  
ATOM   2049  CA  SER A 128      -8.351  -2.664 -19.297  1.00 79.94           C  
ATOM   2050  HA  SER A 128      -7.874  -1.810 -19.777  1.00 79.94           H  
ATOM   2051  C   SER A 128      -9.042  -2.196 -18.017  1.00 79.94           C  
ATOM   2052  CB  SER A 128      -9.390  -3.233 -20.264  1.00 79.94           C  
ATOM   2053  HB2 SER A 128      -9.858  -4.108 -19.812  1.00 79.94           H  
ATOM   2054  HB3 SER A 128      -8.901  -3.531 -21.191  1.00 79.94           H  
ATOM   2055  O   SER A 128      -9.532  -3.008 -17.237  1.00 79.94           O  
ATOM   2056  OG  SER A 128     -10.387  -2.261 -20.540  1.00 79.94           O  
ATOM   2057  HG  SER A 128     -11.184  -2.736 -20.786  1.00 79.94           H  
ATOM   2058  N   PHE A 129      -9.148  -0.880 -17.841  1.00 78.12           N  
ATOM   2059  H   PHE A 129      -8.682  -0.278 -18.506  1.00 78.12           H  
ATOM   2060  CA  PHE A 129      -9.997  -0.256 -16.821  1.00 78.12           C  
ATOM   2061  HA  PHE A 129     -10.268  -1.006 -16.078  1.00 78.12           H  
ATOM   2062  C   PHE A 129     -11.346   0.202 -17.418  1.00 78.12           C  
ATOM   2063  CB  PHE A 129      -9.209   0.833 -16.063  1.00 78.12           C  
ATOM   2064  HB2 PHE A 129      -8.620   1.416 -16.772  1.00 78.12           H  
ATOM   2065  HB3 PHE A 129      -9.919   1.519 -15.600  1.00 78.12           H  
ATOM   2066  O   PHE A 129     -12.102   0.912 -16.768  1.00 78.12           O  
ATOM   2067  CG  PHE A 129      -8.297   0.296 -14.965  1.00 78.12           C  
ATOM   2068  CD1 PHE A 129      -8.527   0.633 -13.615  1.00 78.12           C  
ATOM   2069  HD1 PHE A 129      -9.344   1.288 -13.350  1.00 78.12           H  
ATOM   2070  CD2 PHE A 129      -7.233  -0.569 -15.277  1.00 78.12           C  
ATOM   2071  HD2 PHE A 129      -7.030  -0.841 -16.302  1.00 78.12           H  
ATOM   2072  CE1 PHE A 129      -7.713   0.102 -12.597  1.00 78.12           C  
ATOM   2073  HE1 PHE A 129      -7.907   0.346 -11.563  1.00 78.12           H  
ATOM   2074  CE2 PHE A 129      -6.434  -1.115 -14.261  1.00 78.12           C  
ATOM   2075  HE2 PHE A 129      -5.646  -1.808 -14.517  1.00 78.12           H  
ATOM   2076  CZ  PHE A 129      -6.668  -0.780 -12.918  1.00 78.12           C  
ATOM   2077  HZ  PHE A 129      -6.056  -1.207 -12.137  1.00 78.12           H  
ATOM   2078  N   ASN A 130     -11.696  -0.224 -18.643  1.00 78.37           N  
ATOM   2079  H   ASN A 130     -11.053  -0.816 -19.151  1.00 78.37           H  
ATOM   2080  CA  ASN A 130     -13.065  -0.102 -19.163  1.00 78.37           C  
ATOM   2081  HA  ASN A 130     -13.493   0.825 -18.782  1.00 78.37           H  
ATOM   2082  C   ASN A 130     -13.927  -1.262 -18.658  1.00 78.37           C  
ATOM   2083  CB  ASN A 130     -13.120  -0.073 -20.707  1.00 78.37           C  
ATOM   2084  HB2 ASN A 130     -12.258   0.416 -21.161  1.00 78.37           H  
ATOM   2085  HB3 ASN A 130     -13.073  -1.079 -21.122  1.00 78.37           H  
ATOM   2086  O   ASN A 130     -14.224  -2.186 -19.417  1.00 78.37           O  
ATOM   2087  CG  ASN A 130     -14.393   0.593 -21.201  1.00 78.37           C  
ATOM   2088  ND2 ASN A 130     -14.590   0.632 -22.496  1.00 78.37           N  
ATOM   2089 HD21 ASN A 130     -15.472   1.034 -22.780  1.00 78.37           H  
ATOM   2090 HD22 ASN A 130     -13.960   0.151 -23.122  1.00 78.37           H  
ATOM   2091  OD1 ASN A 130     -15.225   1.094 -20.464  1.00 78.37           O  
ATOM   2092  N   GLN A 131     -14.255  -1.275 -17.372  1.00 80.24           N  
ATOM   2093  H   GLN A 131     -13.993  -0.494 -16.788  1.00 80.24           H  
ATOM   2094  CA  GLN A 131     -14.914  -2.429 -16.764  1.00 80.24           C  
ATOM   2095  HA  GLN A 131     -14.996  -3.226 -17.504  1.00 80.24           H  
ATOM   2096  C   GLN A 131     -16.357  -2.141 -16.365  1.00 80.24           C  
ATOM   2097  CB  GLN A 131     -14.058  -2.984 -15.619  1.00 80.24           C  
ATOM   2098  HB2 GLN A 131     -14.565  -3.844 -15.182  1.00 80.24           H  
ATOM   2099  HB3 GLN A 131     -13.956  -2.223 -14.844  1.00 80.24           H  
ATOM   2100  O   GLN A 131     -16.759  -0.995 -16.156  1.00 80.24           O  
ATOM   2101  CG  GLN A 131     -12.654  -3.432 -16.059  1.00 80.24           C  
ATOM   2102  HG2 GLN A 131     -12.108  -2.587 -16.479  1.00 80.24           H  
ATOM   2103  HG3 GLN A 131     -12.116  -3.759 -15.170  1.00 80.24           H  
ATOM   2104  CD  GLN A 131     -12.612  -4.595 -17.049  1.00 80.24           C  
ATOM   2105  NE2 GLN A 131     -11.438  -5.027 -17.440  1.00 80.24           N  
ATOM   2106 HE21 GLN A 131     -11.427  -5.847 -18.029  1.00 80.24           H  
ATOM   2107 HE22 GLN A 131     -10.609  -4.538 -17.133  1.00 80.24           H  
ATOM   2108  OE1 GLN A 131     -13.606  -5.145 -17.488  1.00 80.24           O  
ATOM   2109  N   SER A 132     -17.156  -3.204 -16.274  1.00 78.99           N  
ATOM   2110  H   SER A 132     -16.757  -4.123 -16.409  1.00 78.99           H  
ATOM   2111  CA  SER A 132     -18.534  -3.115 -15.801  1.00 78.99           C  
ATOM   2112  HA  SER A 132     -19.037  -2.329 -16.364  1.00 78.99           H  
ATOM   2113  C   SER A 132     -18.584  -2.747 -14.317  1.00 78.99           C  
ATOM   2114  CB  SER A 132     -19.275  -4.435 -16.043  1.00 78.99           C  
ATOM   2115  HB2 SER A 132     -20.332  -4.303 -15.808  1.00 78.99           H  
ATOM   2116  HB3 SER A 132     -19.178  -4.727 -17.088  1.00 78.99           H  
ATOM   2117  O   SER A 132     -17.633  -2.951 -13.560  1.00 78.99           O  
ATOM   2118  OG  SER A 132     -18.733  -5.440 -15.214  1.00 78.99           O  
ATOM   2119  HG  SER A 132     -19.399  -6.098 -15.004  1.00 78.99           H  
ATOM   2120  N   TRP A 133     -19.747  -2.274 -13.871  1.00 77.49           N  
ATOM   2121  H   TRP A 133     -20.481  -2.070 -14.534  1.00 77.49           H  
ATOM   2122  CA  TRP A 133     -19.990  -2.005 -12.456  1.00 77.49           C  
ATOM   2123  HA  TRP A 133     -19.303  -1.230 -12.116  1.00 77.49           H  
ATOM   2124  C   TRP A 133     -19.750  -3.241 -11.571  1.00 77.49           C  
ATOM   2125  CB  TRP A 133     -21.421  -1.485 -12.311  1.00 77.49           C  
ATOM   2126  HB2 TRP A 133     -21.548  -0.615 -12.954  1.00 77.49           H  
ATOM   2127  HB3 TRP A 133     -22.121  -2.252 -12.643  1.00 77.49           H  
ATOM   2128  O   TRP A 133     -19.168  -3.121 -10.498  1.00 77.49           O  
ATOM   2129  CG  TRP A 133     -21.773  -1.093 -10.919  1.00 77.49           C  
ATOM   2130  CD1 TRP A 133     -21.607   0.136 -10.381  1.00 77.49           C  
ATOM   2131  HD1 TRP A 133     -21.203   0.992 -10.902  1.00 77.49           H  
ATOM   2132  CD2 TRP A 133     -22.296  -1.939  -9.855  1.00 77.49           C  
ATOM   2133  CE2 TRP A 133     -22.440  -1.134  -8.687  1.00 77.49           C  
ATOM   2134  CE3 TRP A 133     -22.659  -3.301  -9.768  1.00 77.49           C  
ATOM   2135  HE3 TRP A 133     -22.563  -3.937 -10.636  1.00 77.49           H  
ATOM   2136  NE1 TRP A 133     -22.008   0.117  -9.061  1.00 77.49           N  
ATOM   2137  HE1 TRP A 133     -21.965   0.922  -8.452  1.00 77.49           H  
ATOM   2138  CH2 TRP A 133     -23.318  -2.992  -7.453  1.00 77.49           C  
ATOM   2139  HH2 TRP A 133     -23.739  -3.393  -6.543  1.00 77.49           H  
ATOM   2140  CZ2 TRP A 133     -22.943  -1.645  -7.490  1.00 77.49           C  
ATOM   2141  HZ2 TRP A 133     -23.066  -1.013  -6.623  1.00 77.49           H  
ATOM   2142  CZ3 TRP A 133     -23.167  -3.827  -8.571  1.00 77.49           C  
ATOM   2143  HZ3 TRP A 133     -23.469  -4.862  -8.514  1.00 77.49           H  
ATOM   2144  N   SER A 134     -20.128  -4.437 -12.044  1.00 83.52           N  
ATOM   2145  H   SER A 134     -20.535  -4.493 -12.967  1.00 83.52           H  
ATOM   2146  CA  SER A 134     -19.897  -5.692 -11.318  1.00 83.52           C  
ATOM   2147  HA  SER A 134     -20.330  -5.600 -10.322  1.00 83.52           H  
ATOM   2148  C   SER A 134     -18.406  -5.987 -11.129  1.00 83.52           C  
ATOM   2149  CB  SER A 134     -20.596  -6.861 -12.024  1.00 83.52           C  
ATOM   2150  HB2 SER A 134     -20.441  -7.773 -11.449  1.00 83.52           H  
ATOM   2151  HB3 SER A 134     -21.666  -6.658 -12.064  1.00 83.52           H  
ATOM   2152  O   SER A 134     -17.995  -6.361 -10.037  1.00 83.52           O  
ATOM   2153  OG  SER A 134     -20.111  -7.045 -13.346  1.00 83.52           O  
ATOM   2154  HG  SER A 134     -19.490  -7.777 -13.312  1.00 83.52           H  
ATOM   2155  N   LEU A 135     -17.578  -5.746 -12.150  1.00 81.48           N  
ATOM   2156  H   LEU A 135     -17.955  -5.384 -13.014  1.00 81.48           H  
ATOM   2157  CA  LEU A 135     -16.128  -5.921 -12.047  1.00 81.48           C  
ATOM   2158  HA  LEU A 135     -15.913  -6.880 -11.576  1.00 81.48           H  
ATOM   2159  C   LEU A 135     -15.493  -4.865 -11.136  1.00 81.48           C  
ATOM   2160  CB  LEU A 135     -15.518  -5.899 -13.455  1.00 81.48           C  
ATOM   2161  HB2 LEU A 135     -14.436  -5.792 -13.372  1.00 81.48           H  
ATOM   2162  HB3 LEU A 135     -15.911  -5.026 -13.976  1.00 81.48           H  
ATOM   2163  O   LEU A 135     -14.624  -5.194 -10.340  1.00 81.48           O  
ATOM   2164  CG  LEU A 135     -15.821  -7.154 -14.291  1.00 81.48           C  
ATOM   2165  HG  LEU A 135     -16.899  -7.303 -14.353  1.00 81.48           H  
ATOM   2166  CD1 LEU A 135     -15.279  -6.970 -15.703  1.00 81.48           C  
ATOM   2167 HD11 LEU A 135     -15.530  -7.836 -16.315  1.00 81.48           H  
ATOM   2168 HD12 LEU A 135     -14.195  -6.863 -15.670  1.00 81.48           H  
ATOM   2169 HD13 LEU A 135     -15.718  -6.083 -16.159  1.00 81.48           H  
ATOM   2170  CD2 LEU A 135     -15.185  -8.418 -13.714  1.00 81.48           C  
ATOM   2171 HD21 LEU A 135     -15.344  -9.259 -14.389  1.00 81.48           H  
ATOM   2172 HD22 LEU A 135     -15.632  -8.667 -12.751  1.00 81.48           H  
ATOM   2173 HD23 LEU A 135     -14.114  -8.270 -13.575  1.00 81.48           H  
ATOM   2174  N   TYR A 136     -15.955  -3.614 -11.162  1.00 81.79           N  
ATOM   2175  H   TYR A 136     -16.642  -3.357 -11.857  1.00 81.79           H  
ATOM   2176  CA  TYR A 136     -15.500  -2.618 -10.186  1.00 81.79           C  
ATOM   2177  HA  TYR A 136     -14.410  -2.607 -10.189  1.00 81.79           H  
ATOM   2178  C   TYR A 136     -15.913  -2.958  -8.749  1.00 81.79           C  
ATOM   2179  CB  TYR A 136     -15.994  -1.226 -10.584  1.00 81.79           C  
ATOM   2180  HB2 TYR A 136     -16.078  -0.609  -9.689  1.00 81.79           H  
ATOM   2181  HB3 TYR A 136     -16.986  -1.290 -11.030  1.00 81.79           H  
ATOM   2182  O   TYR A 136     -15.145  -2.708  -7.820  1.00 81.79           O  
ATOM   2183  CG  TYR A 136     -15.035  -0.530 -11.521  1.00 81.79           C  
ATOM   2184  CD1 TYR A 136     -13.808  -0.068 -11.011  1.00 81.79           C  
ATOM   2185  HD1 TYR A 136     -13.576  -0.193  -9.964  1.00 81.79           H  
ATOM   2186  CD2 TYR A 136     -15.345  -0.361 -12.884  1.00 81.79           C  
ATOM   2187  HD2 TYR A 136     -16.281  -0.723 -13.283  1.00 81.79           H  
ATOM   2188  CE1 TYR A 136     -12.883   0.564 -11.855  1.00 81.79           C  
ATOM   2189  HE1 TYR A 136     -11.947   0.920 -11.450  1.00 81.79           H  
ATOM   2190  CE2 TYR A 136     -14.426   0.286 -13.732  1.00 81.79           C  
ATOM   2191  HE2 TYR A 136     -14.658   0.444 -14.775  1.00 81.79           H  
ATOM   2192  OH  TYR A 136     -12.332   1.434 -13.996  1.00 81.79           O  
ATOM   2193  HH  TYR A 136     -11.575   1.737 -13.490  1.00 81.79           H  
ATOM   2194  CZ  TYR A 136     -13.202   0.757 -13.213  1.00 81.79           C  
ATOM   2195  N   LYS A 137     -17.094  -3.554  -8.551  1.00 83.58           N  
ATOM   2196  H   LYS A 137     -17.699  -3.683  -9.350  1.00 83.58           H  
ATOM   2197  CA  LYS A 137     -17.560  -4.031  -7.243  1.00 83.58           C  
ATOM   2198  HA  LYS A 137     -17.480  -3.217  -6.523  1.00 83.58           H  
ATOM   2199  C   LYS A 137     -16.683  -5.163  -6.705  1.00 83.58           C  
ATOM   2200  CB  LYS A 137     -19.042  -4.434  -7.348  1.00 83.58           C  
ATOM   2201  HB2 LYS A 137     -19.632  -3.537  -7.535  1.00 83.58           H  
ATOM   2202  HB3 LYS A 137     -19.183  -5.114  -8.188  1.00 83.58           H  
ATOM   2203  O   LYS A 137     -16.244  -5.078  -5.557  1.00 83.58           O  
ATOM   2204  CG  LYS A 137     -19.554  -5.128  -6.078  1.00 83.58           C  
ATOM   2205  HG2 LYS A 137     -19.058  -6.092  -5.962  1.00 83.58           H  
ATOM   2206  HG3 LYS A 137     -19.322  -4.506  -5.213  1.00 83.58           H  
ATOM   2207  CD  LYS A 137     -21.063  -5.363  -6.151  1.00 83.58           C  
ATOM   2208  HD2 LYS A 137     -21.301  -5.935  -7.048  1.00 83.58           H  
ATOM   2209  HD3 LYS A 137     -21.554  -4.391  -6.188  1.00 83.58           H  
ATOM   2210  CE  LYS A 137     -21.552  -6.110  -4.909  1.00 83.58           C  
ATOM   2211  HE2 LYS A 137     -21.027  -7.062  -4.840  1.00 83.58           H  
ATOM   2212  HE3 LYS A 137     -21.301  -5.509  -4.035  1.00 83.58           H  
ATOM   2213  NZ  LYS A 137     -23.019  -6.326  -4.933  1.00 83.58           N  
ATOM   2214  HZ1 LYS A 137     -23.354  -6.587  -4.017  1.00 83.58           H  
ATOM   2215  HZ2 LYS A 137     -23.516  -5.453  -5.039  1.00 83.58           H  
ATOM   2216  HZ3 LYS A 137     -23.329  -6.968  -5.648  1.00 83.58           H  
ATOM   2217  N   ASP A 138     -16.439  -6.189  -7.518  1.00 89.68           N  
ATOM   2218  H   ASP A 138     -16.872  -6.186  -8.430  1.00 89.68           H  
ATOM   2219  CA  ASP A 138     -15.768  -7.426  -7.097  1.00 89.68           C  
ATOM   2220  HA  ASP A 138     -15.909  -7.547  -6.023  1.00 89.68           H  
ATOM   2221  C   ASP A 138     -14.244  -7.429  -7.299  1.00 89.68           C  
ATOM   2222  CB  ASP A 138     -16.438  -8.628  -7.784  1.00 89.68           C  
ATOM   2223  HB2 ASP A 138     -15.844  -9.522  -7.591  1.00 89.68           H  
ATOM   2224  HB3 ASP A 138     -16.457  -8.465  -8.861  1.00 89.68           H  
ATOM   2225  O   ASP A 138     -13.567  -8.271  -6.719  1.00 89.68           O  
ATOM   2226  CG  ASP A 138     -17.856  -8.892  -7.261  1.00 89.68           C  
ATOM   2227  OD1 ASP A 138     -18.067  -8.774  -6.021  1.00 89.68           O  
ATOM   2228  OD2 ASP A 138     -18.732  -9.247  -8.077  1.00 89.68           O  
ATOM   2229  N   GLY A 139     -13.693  -6.478  -8.053  1.00 85.91           N  
ATOM   2230  H   GLY A 139     -14.312  -5.896  -8.599  1.00 85.91           H  
ATOM   2231  CA  GLY A 139     -12.268  -6.411  -8.380  1.00 85.91           C  
ATOM   2232  HA2 GLY A 139     -11.969  -5.364  -8.430  1.00 85.91           H  
ATOM   2233  HA3 GLY A 139     -11.675  -6.886  -7.599  1.00 85.91           H  
ATOM   2234  C   GLY A 139     -11.923  -7.076  -9.716  1.00 85.91           C  
ATOM   2235  O   GLY A 139     -12.668  -7.904 -10.242  1.00 85.91           O  
ATOM   2236  N   PHE A 140     -10.789  -6.682 -10.295  1.00 86.89           N  
ATOM   2237  H   PHE A 140     -10.191  -6.050  -9.782  1.00 86.89           H  
ATOM   2238  CA  PHE A 140     -10.264  -7.236 -11.548  1.00 86.89           C  
ATOM   2239  HA  PHE A 140     -10.413  -8.316 -11.534  1.00 86.89           H  
ATOM   2240  C   PHE A 140      -8.758  -6.978 -11.694  1.00 86.89           C  
ATOM   2241  CB  PHE A 140     -11.026  -6.658 -12.756  1.00 86.89           C  
ATOM   2242  HB2 PHE A 140     -10.654  -7.123 -13.669  1.00 86.89           H  
ATOM   2243  HB3 PHE A 140     -12.076  -6.939 -12.675  1.00 86.89           H  
ATOM   2244  O   PHE A 140      -8.179  -6.165 -10.973  1.00 86.89           O  
ATOM   2245  CG  PHE A 140     -10.938  -5.151 -12.911  1.00 86.89           C  
ATOM   2246  CD1 PHE A 140     -11.940  -4.338 -12.355  1.00 86.89           C  
ATOM   2247  HD1 PHE A 140     -12.752  -4.796 -11.810  1.00 86.89           H  
ATOM   2248  CD2 PHE A 140      -9.867  -4.556 -13.604  1.00 86.89           C  
ATOM   2249  HD2 PHE A 140      -9.087  -5.171 -14.028  1.00 86.89           H  
ATOM   2250  CE1 PHE A 140     -11.882  -2.942 -12.491  1.00 86.89           C  
ATOM   2251  HE1 PHE A 140     -12.658  -2.326 -12.059  1.00 86.89           H  
ATOM   2252  CE2 PHE A 140      -9.800  -3.157 -13.732  1.00 86.89           C  
ATOM   2253  HE2 PHE A 140      -8.969  -2.704 -14.254  1.00 86.89           H  
ATOM   2254  CZ  PHE A 140     -10.809  -2.349 -13.178  1.00 86.89           C  
ATOM   2255  HZ  PHE A 140     -10.758  -1.275 -13.276  1.00 86.89           H  
ATOM   2256  N   GLY A 141      -8.138  -7.636 -12.675  1.00 87.52           N  
ATOM   2257  H   GLY A 141      -8.662  -8.326 -13.193  1.00 87.52           H  
ATOM   2258  CA  GLY A 141      -6.704  -7.538 -12.948  1.00 87.52           C  
ATOM   2259  HA2 GLY A 141      -6.356  -6.532 -12.714  1.00 87.52           H  
ATOM   2260  HA3 GLY A 141      -6.513  -7.712 -14.007  1.00 87.52           H  
ATOM   2261  C   GLY A 141      -5.879  -8.538 -12.141  1.00 87.52           C  
ATOM   2262  O   GLY A 141      -6.408  -9.523 -11.622  1.00 87.52           O  
ATOM   2263  N   SER A 142      -4.574  -8.294 -12.058  1.00 88.12           N  
ATOM   2264  H   SER A 142      -4.218  -7.443 -12.469  1.00 88.12           H  
ATOM   2265  CA  SER A 142      -3.629  -9.156 -11.349  1.00 88.12           C  
ATOM   2266  HA  SER A 142      -4.168  -9.930 -10.802  1.00 88.12           H  
ATOM   2267  C   SER A 142      -2.806  -8.350 -10.359  1.00 88.12           C  
ATOM   2268  CB  SER A 142      -2.699  -9.847 -12.344  1.00 88.12           C  
ATOM   2269  HB2 SER A 142      -3.291 -10.434 -13.046  1.00 88.12           H  
ATOM   2270  HB3 SER A 142      -2.134  -9.096 -12.897  1.00 88.12           H  
ATOM   2271  O   SER A 142      -2.194  -7.349 -10.721  1.00 88.12           O  
ATOM   2272  OG  SER A 142      -1.802 -10.697 -11.650  1.00 88.12           O  
ATOM   2273  HG  SER A 142      -1.258 -11.132 -12.311  1.00 88.12           H  
ATOM   2274  N   VAL A 143      -2.710  -8.823  -9.115  1.00 83.37           N  
ATOM   2275  H   VAL A 143      -3.235  -9.652  -8.877  1.00 83.37           H  
ATOM   2276  CA  VAL A 143      -1.826  -8.227  -8.094  1.00 83.37           C  
ATOM   2277  HA  VAL A 143      -2.149  -7.202  -7.916  1.00 83.37           H  
ATOM   2278  C   VAL A 143      -0.361  -8.143  -8.556  1.00 83.37           C  
ATOM   2279  CB  VAL A 143      -1.923  -8.991  -6.759  1.00 83.37           C  
ATOM   2280  HB  VAL A 143      -1.213  -8.552  -6.059  1.00 83.37           H  
ATOM   2281  O   VAL A 143       0.399  -7.318  -8.057  1.00 83.37           O  
ATOM   2282  CG1 VAL A 143      -3.321  -8.855  -6.141  1.00 83.37           C  
ATOM   2283 HG11 VAL A 143      -3.334  -9.317  -5.154  1.00 83.37           H  
ATOM   2284 HG12 VAL A 143      -3.569  -7.799  -6.031  1.00 83.37           H  
ATOM   2285 HG13 VAL A 143      -4.072  -9.331  -6.770  1.00 83.37           H  
ATOM   2286  CG2 VAL A 143      -1.584 -10.483  -6.908  1.00 83.37           C  
ATOM   2287 HG21 VAL A 143      -1.680 -10.983  -5.944  1.00 83.37           H  
ATOM   2288 HG22 VAL A 143      -0.555 -10.600  -7.248  1.00 83.37           H  
ATOM   2289 HG23 VAL A 143      -2.255 -10.969  -7.616  1.00 83.37           H  
ATOM   2290  N   CYS A 144       0.033  -8.962  -9.535  1.00 79.99           N  
ATOM   2291  H   CYS A 144      -0.647  -9.596  -9.929  1.00 79.99           H  
ATOM   2292  CA  CYS A 144       1.360  -8.938 -10.140  1.00 79.99           C  
ATOM   2293  HA  CYS A 144       2.107  -8.797  -9.359  1.00 79.99           H  
ATOM   2294  C   CYS A 144       1.570  -7.817 -11.175  1.00 79.99           C  
ATOM   2295  CB  CYS A 144       1.605 -10.292 -10.812  1.00 79.99           C  
ATOM   2296  HB2 CYS A 144       2.579 -10.249 -11.301  1.00 79.99           H  
ATOM   2297  HB3 CYS A 144       0.869 -10.421 -11.606  1.00 79.99           H  
ATOM   2298  O   CYS A 144       2.717  -7.539 -11.505  1.00 79.99           O  
ATOM   2299  SG  CYS A 144       1.571 -11.771  -9.761  1.00 79.99           S  
ATOM   2300  N   SER A 145       0.509  -7.201 -11.704  1.00 81.79           N  
ATOM   2301  H   SER A 145      -0.415  -7.431 -11.367  1.00 81.79           H  
ATOM   2302  CA  SER A 145       0.582  -6.143 -12.719  1.00 81.79           C  
ATOM   2303  HA  SER A 145       1.575  -5.695 -12.681  1.00 81.79           H  
ATOM   2304  C   SER A 145      -0.387  -5.004 -12.392  1.00 81.79           C  
ATOM   2305  CB  SER A 145       0.424  -6.709 -14.148  1.00 81.79           C  
ATOM   2306  HB2 SER A 145       0.577  -5.890 -14.851  1.00 81.79           H  
ATOM   2307  HB3 SER A 145       1.207  -7.446 -14.326  1.00 81.79           H  
ATOM   2308  O   SER A 145      -0.267  -4.359 -11.347  1.00 81.79           O  
ATOM   2309  OG  SER A 145      -0.834  -7.292 -14.443  1.00 81.79           O  
ATOM   2310  HG  SER A 145      -0.882  -7.276 -15.402  1.00 81.79           H  
ATOM   2311  N   ASP A 146      -1.346  -4.752 -13.275  1.00 82.08           N  
ATOM   2312  H   ASP A 146      -1.405  -5.363 -14.076  1.00 82.08           H  
ATOM   2313  CA  ASP A 146      -2.395  -3.769 -13.114  1.00 82.08           C  
ATOM   2314  HA  ASP A 146      -2.021  -2.959 -12.488  1.00 82.08           H  
ATOM   2315  C   ASP A 146      -3.611  -4.428 -12.440  1.00 82.08           C  
ATOM   2316  CB  ASP A 146      -2.765  -3.201 -14.490  1.00 82.08           C  
ATOM   2317  HB2 ASP A 146      -3.668  -2.603 -14.368  1.00 82.08           H  
ATOM   2318  HB3 ASP A 146      -2.995  -4.037 -15.150  1.00 82.08           H  
ATOM   2319  O   ASP A 146      -4.119  -5.450 -12.911  1.00 82.08           O  
ATOM   2320  CG  ASP A 146      -1.718  -2.325 -15.186  1.00 82.08           C  
ATOM   2321  OD1 ASP A 146      -0.531  -2.296 -14.798  1.00 82.08           O  
ATOM   2322  OD2 ASP A 146      -2.125  -1.552 -16.086  1.00 82.08           O  
ATOM   2323  N   TYR A 147      -4.120  -3.848 -11.349  1.00 84.27           N  
ATOM   2324  H   TYR A 147      -3.707  -2.991 -11.011  1.00 84.27           H  
ATOM   2325  CA  TYR A 147      -5.324  -4.376 -10.697  1.00 84.27           C  
ATOM   2326  HA  TYR A 147      -5.974  -4.758 -11.484  1.00 84.27           H  
ATOM   2327  C   TYR A 147      -6.144  -3.339  -9.944  1.00 84.27           C  
ATOM   2328  CB  TYR A 147      -4.997  -5.560  -9.774  1.00 84.27           C  
ATOM   2329  HB2 TYR A 147      -4.252  -6.183 -10.267  1.00 84.27           H  
ATOM   2330  HB3 TYR A 147      -5.890  -6.177  -9.676  1.00 84.27           H  
ATOM   2331  O   TYR A 147      -5.678  -2.250  -9.601  1.00 84.27           O  
ATOM   2332  CG  TYR A 147      -4.509  -5.213  -8.383  1.00 84.27           C  
ATOM   2333  CD1 TYR A 147      -3.180  -4.799  -8.192  1.00 84.27           C  
ATOM   2334  HD1 TYR A 147      -2.516  -4.743  -9.042  1.00 84.27           H  
ATOM   2335  CD2 TYR A 147      -5.381  -5.336  -7.283  1.00 84.27           C  
ATOM   2336  HD2 TYR A 147      -6.398  -5.666  -7.432  1.00 84.27           H  
ATOM   2337  CE1 TYR A 147      -2.714  -4.510  -6.897  1.00 84.27           C  
ATOM   2338  HE1 TYR A 147      -1.685  -4.217  -6.751  1.00 84.27           H  
ATOM   2339  CE2 TYR A 147      -4.916  -5.063  -5.985  1.00 84.27           C  
ATOM   2340  HE2 TYR A 147      -5.562  -5.180  -5.127  1.00 84.27           H  
ATOM   2341  OH  TYR A 147      -3.106  -4.499  -4.540  1.00 84.27           O  
ATOM   2342  HH  TYR A 147      -2.215  -4.141  -4.537  1.00 84.27           H  
ATOM   2343  CZ  TYR A 147      -3.579  -4.665  -5.795  1.00 84.27           C  
ATOM   2344  N   TRP A 148      -7.382  -3.744  -9.681  1.00 87.66           N  
ATOM   2345  H   TRP A 148      -7.650  -4.650 -10.037  1.00 87.66           H  
ATOM   2346  CA  TRP A 148      -8.351  -3.089  -8.826  1.00 87.66           C  
ATOM   2347  HA  TRP A 148      -7.890  -2.242  -8.317  1.00 87.66           H  
ATOM   2348  C   TRP A 148      -8.849  -4.093  -7.786  1.00 87.66           C  
ATOM   2349  CB  TRP A 148      -9.507  -2.588  -9.694  1.00 87.66           C  
ATOM   2350  HB2 TRP A 148      -9.109  -1.924 -10.462  1.00 87.66           H  
ATOM   2351  HB3 TRP A 148      -9.972  -3.435 -10.199  1.00 87.66           H  
ATOM   2352  O   TRP A 148      -9.381  -5.143  -8.147  1.00 87.66           O  
ATOM   2353  CG  TRP A 148     -10.551  -1.842  -8.930  1.00 87.66           C  
ATOM   2354  CD1 TRP A 148     -11.790  -2.283  -8.617  1.00 87.66           C  
ATOM   2355  HD1 TRP A 148     -12.197  -3.241  -8.908  1.00 87.66           H  
ATOM   2356  CD2 TRP A 148     -10.446  -0.507  -8.358  1.00 87.66           C  
ATOM   2357  CE2 TRP A 148     -11.670  -0.197  -7.699  1.00 87.66           C  
ATOM   2358  CE3 TRP A 148      -9.432   0.471  -8.321  1.00 87.66           C  
ATOM   2359  HE3 TRP A 148      -8.480   0.245  -8.778  1.00 87.66           H  
ATOM   2360  NE1 TRP A 148     -12.449  -1.318  -7.878  1.00 87.66           N  
ATOM   2361  HE1 TRP A 148     -13.408  -1.392  -7.567  1.00 87.66           H  
ATOM   2362  CH2 TRP A 148     -10.856   1.982  -7.036  1.00 87.66           C  
ATOM   2363  HH2 TRP A 148     -11.000   2.912  -6.507  1.00 87.66           H  
ATOM   2364  CZ2 TRP A 148     -11.876   1.029  -7.052  1.00 87.66           C  
ATOM   2365  HZ2 TRP A 148     -12.797   1.252  -6.535  1.00 87.66           H  
ATOM   2366  CZ3 TRP A 148      -9.637   1.701  -7.661  1.00 87.66           C  
ATOM   2367  HZ3 TRP A 148      -8.851   2.437  -7.585  1.00 87.66           H  
ATOM   2368  N   LEU A 149      -8.696  -3.776  -6.499  1.00 89.32           N  
ATOM   2369  H   LEU A 149      -8.210  -2.919  -6.279  1.00 89.32           H  
ATOM   2370  CA  LEU A 149      -9.073  -4.667  -5.396  1.00 89.32           C  
ATOM   2371  HA  LEU A 149      -8.553  -5.617  -5.523  1.00 89.32           H  
ATOM   2372  C   LEU A 149     -10.576  -4.974  -5.372  1.00 89.32           C  
ATOM   2373  CB  LEU A 149      -8.613  -4.015  -4.082  1.00 89.32           C  
ATOM   2374  HB2 LEU A 149      -7.528  -3.918  -4.123  1.00 89.32           H  
ATOM   2375  HB3 LEU A 149      -9.055  -3.020  -4.023  1.00 89.32           H  
ATOM   2376  O   LEU A 149     -10.961  -6.077  -5.008  1.00 89.32           O  
ATOM   2377  CG  LEU A 149      -8.977  -4.772  -2.792  1.00 89.32           C  
ATOM   2378  HG  LEU A 149     -10.062  -4.821  -2.704  1.00 89.32           H  
ATOM   2379  CD1 LEU A 149      -8.413  -6.193  -2.777  1.00 89.32           C  
ATOM   2380 HD11 LEU A 149      -8.561  -6.646  -1.797  1.00 89.32           H  
ATOM   2381 HD12 LEU A 149      -7.351  -6.177  -3.019  1.00 89.32           H  
ATOM   2382 HD13 LEU A 149      -8.928  -6.809  -3.514  1.00 89.32           H  
ATOM   2383  CD2 LEU A 149      -8.442  -4.014  -1.576  1.00 89.32           C  
ATOM   2384 HD21 LEU A 149      -7.356  -3.941  -1.627  1.00 89.32           H  
ATOM   2385 HD22 LEU A 149      -8.869  -3.012  -1.547  1.00 89.32           H  
ATOM   2386 HD23 LEU A 149      -8.723  -4.538  -0.662  1.00 89.32           H  
ATOM   2387  N   GLY A 150     -11.412  -4.011  -5.765  1.00 87.25           N  
ATOM   2388  H   GLY A 150     -11.003  -3.146  -6.090  1.00 87.25           H  
ATOM   2389  CA  GLY A 150     -12.870  -4.114  -5.731  1.00 87.25           C  
ATOM   2390  HA2 GLY A 150     -13.261  -3.837  -6.710  1.00 87.25           H  
ATOM   2391  HA3 GLY A 150     -13.181  -5.141  -5.539  1.00 87.25           H  
ATOM   2392  C   GLY A 150     -13.493  -3.221  -4.661  1.00 87.25           C  
ATOM   2393  O   GLY A 150     -13.092  -3.243  -3.495  1.00 87.25           O  
ATOM   2394  N   ASN A 151     -14.507  -2.445  -5.046  1.00 87.27           N  
ATOM   2395  H   ASN A 151     -14.780  -2.475  -6.018  1.00 87.27           H  
ATOM   2396  CA  ASN A 151     -15.138  -1.441  -4.183  1.00 87.27           C  
ATOM   2397  HA  ASN A 151     -14.390  -0.708  -3.880  1.00 87.27           H  
ATOM   2398  C   ASN A 151     -15.727  -2.058  -2.913  1.00 87.27           C  
ATOM   2399  CB  ASN A 151     -16.265  -0.716  -4.934  1.00 87.27           C  
ATOM   2400  HB2 ASN A 151     -17.068  -1.414  -5.170  1.00 87.27           H  
ATOM   2401  HB3 ASN A 151     -16.651   0.044  -4.255  1.00 87.27           H  
ATOM   2402  O   ASN A 151     -15.642  -1.462  -1.843  1.00 87.27           O  
ATOM   2403  CG  ASN A 151     -15.861   0.006  -6.197  1.00 87.27           C  
ATOM   2404  ND2 ASN A 151     -16.795   0.615  -6.882  1.00 87.27           N  
ATOM   2405 HD21 ASN A 151     -16.485   1.143  -7.685  1.00 87.27           H  
ATOM   2406 HD22 ASN A 151     -17.735   0.661  -6.516  1.00 87.27           H  
ATOM   2407  OD1 ASN A 151     -14.721   0.028  -6.601  1.00 87.27           O  
ATOM   2408  N   LYS A 152     -16.282  -3.272  -3.029  1.00 90.59           N  
ATOM   2409  H   LYS A 152     -16.267  -3.707  -3.941  1.00 90.59           H  
ATOM   2410  CA  LYS A 152     -16.812  -4.045  -1.901  1.00 90.59           C  
ATOM   2411  HA  LYS A 152     -17.634  -3.503  -1.435  1.00 90.59           H  
ATOM   2412  C   LYS A 152     -15.751  -4.242  -0.820  1.00 90.59           C  
ATOM   2413  CB  LYS A 152     -17.315  -5.386  -2.452  1.00 90.59           C  
ATOM   2414  HB2 LYS A 152     -18.082  -5.186  -3.201  1.00 90.59           H  
ATOM   2415  HB3 LYS A 152     -16.481  -5.878  -2.952  1.00 90.59           H  
ATOM   2416  O   LYS A 152     -16.027  -4.028   0.352  1.00 90.59           O  
ATOM   2417  CG  LYS A 152     -17.905  -6.328  -1.388  1.00 90.59           C  
ATOM   2418  HG2 LYS A 152     -18.773  -5.848  -0.936  1.00 90.59           H  
ATOM   2419  HG3 LYS A 152     -17.172  -6.529  -0.607  1.00 90.59           H  
ATOM   2420  CD  LYS A 152     -18.340  -7.660  -2.022  1.00 90.59           C  
ATOM   2421  HD2 LYS A 152     -18.965  -7.447  -2.889  1.00 90.59           H  
ATOM   2422  HD3 LYS A 152     -18.930  -8.224  -1.300  1.00 90.59           H  
ATOM   2423  CE  LYS A 152     -17.124  -8.500  -2.449  1.00 90.59           C  
ATOM   2424  HE2 LYS A 152     -16.678  -8.950  -1.562  1.00 90.59           H  
ATOM   2425  HE3 LYS A 152     -16.370  -7.845  -2.886  1.00 90.59           H  
ATOM   2426  NZ  LYS A 152     -17.461  -9.543  -3.451  1.00 90.59           N  
ATOM   2427  HZ1 LYS A 152     -17.762  -9.133  -4.323  1.00 90.59           H  
ATOM   2428  HZ2 LYS A 152     -16.635 -10.070  -3.695  1.00 90.59           H  
ATOM   2429  HZ3 LYS A 152     -18.187 -10.172  -3.138  1.00 90.59           H  
ATOM   2430  N   TYR A 153     -14.538  -4.625  -1.208  1.00 93.19           N  
ATOM   2431  H   TYR A 153     -14.341  -4.696  -2.197  1.00 93.19           H  
ATOM   2432  CA  TYR A 153     -13.457  -4.892  -0.264  1.00 93.19           C  
ATOM   2433  HA  TYR A 153     -13.850  -5.462   0.578  1.00 93.19           H  
ATOM   2434  C   TYR A 153     -12.863  -3.608   0.304  1.00 93.19           C  
ATOM   2435  CB  TYR A 153     -12.385  -5.732  -0.950  1.00 93.19           C  
ATOM   2436  HB2 TYR A 153     -11.574  -5.923  -0.247  1.00 93.19           H  
ATOM   2437  HB3 TYR A 153     -11.980  -5.157  -1.783  1.00 93.19           H  
ATOM   2438  O   TYR A 153     -12.568  -3.564   1.491  1.00 93.19           O  
ATOM   2439  CG  TYR A 153     -12.905  -7.056  -1.466  1.00 93.19           C  
ATOM   2440  CD1 TYR A 153     -13.276  -8.069  -0.563  1.00 93.19           C  
ATOM   2441  HD1 TYR A 153     -13.178  -7.908   0.500  1.00 93.19           H  
ATOM   2442  CD2 TYR A 153     -13.042  -7.267  -2.849  1.00 93.19           C  
ATOM   2443  HD2 TYR A 153     -12.776  -6.487  -3.548  1.00 93.19           H  
ATOM   2444  CE1 TYR A 153     -13.750  -9.304  -1.043  1.00 93.19           C  
ATOM   2445  HE1 TYR A 153     -14.007 -10.087  -0.345  1.00 93.19           H  
ATOM   2446  CE2 TYR A 153     -13.516  -8.498  -3.331  1.00 93.19           C  
ATOM   2447  HE2 TYR A 153     -13.587  -8.678  -4.394  1.00 93.19           H  
ATOM   2448  OH  TYR A 153     -14.343 -10.705  -2.896  1.00 93.19           O  
ATOM   2449  HH  TYR A 153     -14.251 -11.393  -2.233  1.00 93.19           H  
ATOM   2450  CZ  TYR A 153     -13.863  -9.522  -2.432  1.00 93.19           C  
ATOM   2451  N   ILE A 154     -12.741  -2.556  -0.511  1.00 90.85           N  
ATOM   2452  H   ILE A 154     -12.980  -2.664  -1.486  1.00 90.85           H  
ATOM   2453  CA  ILE A 154     -12.271  -1.253  -0.030  1.00 90.85           C  
ATOM   2454  HA  ILE A 154     -11.306  -1.393   0.457  1.00 90.85           H  
ATOM   2455  C   ILE A 154     -13.234  -0.717   1.037  1.00 90.85           C  
ATOM   2456  CB  ILE A 154     -12.076  -0.259  -1.193  1.00 90.85           C  
ATOM   2457  HB  ILE A 154     -13.040  -0.095  -1.676  1.00 90.85           H  
ATOM   2458  O   ILE A 154     -12.778  -0.393   2.126  1.00 90.85           O  
ATOM   2459  CG1 ILE A 154     -11.068  -0.795  -2.239  1.00 90.85           C  
ATOM   2460 HG12 ILE A 154     -10.054  -0.690  -1.855  1.00 90.85           H  
ATOM   2461 HG13 ILE A 154     -11.233  -1.856  -2.424  1.00 90.85           H  
ATOM   2462  CG2 ILE A 154     -11.555   1.081  -0.643  1.00 90.85           C  
ATOM   2463 HG21 ILE A 154     -10.613   0.932  -0.115  1.00 90.85           H  
ATOM   2464 HG22 ILE A 154     -12.269   1.519   0.054  1.00 90.85           H  
ATOM   2465 HG23 ILE A 154     -11.393   1.790  -1.454  1.00 90.85           H  
ATOM   2466  CD1 ILE A 154     -11.174  -0.084  -3.593  1.00 90.85           C  
ATOM   2467 HD11 ILE A 154     -10.514  -0.575  -4.308  1.00 90.85           H  
ATOM   2468 HD12 ILE A 154     -10.890   0.965  -3.502  1.00 90.85           H  
ATOM   2469 HD13 ILE A 154     -12.195  -0.148  -3.970  1.00 90.85           H  
ATOM   2470  N   ASN A 155     -14.548  -0.731   0.773  1.00 90.95           N  
ATOM   2471  H   ASN A 155     -14.857  -1.025  -0.142  1.00 90.95           H  
ATOM   2472  CA  ASN A 155     -15.574  -0.348   1.748  1.00 90.95           C  
ATOM   2473  HA  ASN A 155     -15.413   0.691   2.036  1.00 90.95           H  
ATOM   2474  C   ASN A 155     -15.470  -1.174   3.041  1.00 90.95           C  
ATOM   2475  CB  ASN A 155     -16.959  -0.456   1.081  1.00 90.95           C  
ATOM   2476  HB2 ASN A 155     -17.091   0.380   0.394  1.00 90.95           H  
ATOM   2477  HB3 ASN A 155     -17.019  -1.388   0.519  1.00 90.95           H  
ATOM   2478  O   ASN A 155     -15.345  -0.589   4.114  1.00 90.95           O  
ATOM   2479  CG  ASN A 155     -18.107  -0.453   2.077  1.00 90.95           C  
ATOM   2480  ND2 ASN A 155     -18.307   0.598   2.828  1.00 90.95           N  
ATOM   2481 HD21 ASN A 155     -18.878   0.448   3.648  1.00 90.95           H  
ATOM   2482 HD22 ASN A 155     -17.697   1.400   2.757  1.00 90.95           H  
ATOM   2483  OD1 ASN A 155     -18.848  -1.414   2.170  1.00 90.95           O  
ATOM   2484  N   LEU A 156     -15.429  -2.510   2.939  1.00 95.09           N  
ATOM   2485  H   LEU A 156     -15.563  -2.928   2.029  1.00 95.09           H  
ATOM   2486  CA  LEU A 156     -15.304  -3.394   4.107  1.00 95.09           C  
ATOM   2487  HA  LEU A 156     -16.164  -3.236   4.758  1.00 95.09           H  
ATOM   2488  C   LEU A 156     -14.058  -3.102   4.951  1.00 95.09           C  
ATOM   2489  CB  LEU A 156     -15.244  -4.862   3.648  1.00 95.09           C  
ATOM   2490  HB2 LEU A 156     -14.876  -5.466   4.478  1.00 95.09           H  
ATOM   2491  HB3 LEU A 156     -14.517  -4.940   2.840  1.00 95.09           H  
ATOM   2492  O   LEU A 156     -14.098  -3.274   6.166  1.00 95.09           O  
ATOM   2493  CG  LEU A 156     -16.579  -5.470   3.195  1.00 95.09           C  
ATOM   2494  HG  LEU A 156     -17.054  -4.835   2.448  1.00 95.09           H  
ATOM   2495  CD1 LEU A 156     -16.311  -6.849   2.580  1.00 95.09           C  
ATOM   2496 HD11 LEU A 156     -15.854  -7.507   3.320  1.00 95.09           H  
ATOM   2497 HD12 LEU A 156     -17.252  -7.282   2.242  1.00 95.09           H  
ATOM   2498 HD13 LEU A 156     -15.646  -6.740   1.723  1.00 95.09           H  
ATOM   2499  CD2 LEU A 156     -17.555  -5.649   4.357  1.00 95.09           C  
ATOM   2500 HD21 LEU A 156     -17.832  -4.674   4.761  1.00 95.09           H  
ATOM   2501 HD22 LEU A 156     -18.467  -6.131   4.006  1.00 95.09           H  
ATOM   2502 HD23 LEU A 156     -17.105  -6.246   5.150  1.00 95.09           H  
ATOM   2503  N   ILE A 157     -12.944  -2.709   4.328  1.00 93.07           N  
ATOM   2504  H   ILE A 157     -12.959  -2.608   3.323  1.00 93.07           H  
ATOM   2505  CA  ILE A 157     -11.721  -2.375   5.059  1.00 93.07           C  
ATOM   2506  HA  ILE A 157     -11.607  -3.088   5.875  1.00 93.07           H  
ATOM   2507  C   ILE A 157     -11.852  -0.997   5.707  1.00 93.07           C  
ATOM   2508  CB  ILE A 157     -10.469  -2.485   4.163  1.00 93.07           C  
ATOM   2509  HB  ILE A 157     -10.561  -1.790   3.329  1.00 93.07           H  
ATOM   2510  O   ILE A 157     -11.591  -0.872   6.902  1.00 93.07           O  
ATOM   2511  CG1 ILE A 157     -10.247  -3.915   3.621  1.00 93.07           C  
ATOM   2512 HG12 ILE A 157     -11.200  -4.396   3.398  1.00 93.07           H  
ATOM   2513 HG13 ILE A 157      -9.757  -4.507   4.395  1.00 93.07           H  
ATOM   2514  CG2 ILE A 157      -9.245  -2.118   5.016  1.00 93.07           C  
ATOM   2515 HG21 ILE A 157      -9.247  -1.049   5.228  1.00 93.07           H  
ATOM   2516 HG22 ILE A 157      -9.270  -2.656   5.964  1.00 93.07           H  
ATOM   2517 HG23 ILE A 157      -8.329  -2.393   4.494  1.00 93.07           H  
ATOM   2518  CD1 ILE A 157      -9.367  -3.992   2.369  1.00 93.07           C  
ATOM   2519 HD11 ILE A 157      -8.345  -3.693   2.603  1.00 93.07           H  
ATOM   2520 HD12 ILE A 157      -9.771  -3.349   1.588  1.00 93.07           H  
ATOM   2521 HD13 ILE A 157      -9.350  -5.020   2.006  1.00 93.07           H  
ATOM   2522  N   THR A 158     -12.284   0.015   4.950  1.00 88.83           N  
ATOM   2523  H   THR A 158     -12.537  -0.157   3.988  1.00 88.83           H  
ATOM   2524  CA  THR A 158     -12.376   1.395   5.444  1.00 88.83           C  
ATOM   2525  HA  THR A 158     -11.438   1.639   5.943  1.00 88.83           H  
ATOM   2526  C   THR A 158     -13.468   1.604   6.487  1.00 88.83           C  
ATOM   2527  CB  THR A 158     -12.567   2.414   4.317  1.00 88.83           C  
ATOM   2528  HB  THR A 158     -12.666   3.394   4.785  1.00 88.83           H  
ATOM   2529  O   THR A 158     -13.401   2.560   7.242  1.00 88.83           O  
ATOM   2530  CG2 THR A 158     -11.371   2.463   3.367  1.00 88.83           C  
ATOM   2531 HG21 THR A 158     -11.567   3.203   2.591  1.00 88.83           H  
ATOM   2532 HG22 THR A 158     -10.480   2.758   3.921  1.00 88.83           H  
ATOM   2533 HG23 THR A 158     -11.203   1.491   2.903  1.00 88.83           H  
ATOM   2534  OG1 THR A 158     -13.724   2.166   3.541  1.00 88.83           O  
ATOM   2535  HG1 THR A 158     -14.418   1.857   4.127  1.00 88.83           H  
ATOM   2536  N   GLU A 159     -14.456   0.713   6.570  1.00 93.51           N  
ATOM   2537  H   GLU A 159     -14.535  -0.002   5.861  1.00 93.51           H  
ATOM   2538  CA  GLU A 159     -15.497   0.762   7.605  1.00 93.51           C  
ATOM   2539  HA  GLU A 159     -15.876   1.781   7.678  1.00 93.51           H  
ATOM   2540  C   GLU A 159     -14.966   0.374   9.001  1.00 93.51           C  
ATOM   2541  CB  GLU A 159     -16.648  -0.149   7.147  1.00 93.51           C  
ATOM   2542  HB2 GLU A 159     -16.300  -1.182   7.131  1.00 93.51           H  
ATOM   2543  HB3 GLU A 159     -16.923   0.142   6.133  1.00 93.51           H  
ATOM   2544  O   GLU A 159     -15.569   0.706  10.020  1.00 93.51           O  
ATOM   2545  CG  GLU A 159     -17.909  -0.047   8.020  1.00 93.51           C  
ATOM   2546  HG2 GLU A 159     -17.682  -0.421   9.018  1.00 93.51           H  
ATOM   2547  HG3 GLU A 159     -18.192   1.002   8.101  1.00 93.51           H  
ATOM   2548  CD  GLU A 159     -19.100  -0.849   7.467  1.00 93.51           C  
ATOM   2549  OE1 GLU A 159     -20.196  -0.734   8.063  1.00 93.51           O  
ATOM   2550  OE2 GLU A 159     -18.929  -1.590   6.470  1.00 93.51           O  
ATOM   2551  N   LEU A 160     -13.824  -0.320   9.083  1.00 92.07           N  
ATOM   2552  H   LEU A 160     -13.325  -0.521   8.229  1.00 92.07           H  
ATOM   2553  CA  LEU A 160     -13.300  -0.820  10.360  1.00 92.07           C  
ATOM   2554  HA  LEU A 160     -14.126  -1.198  10.963  1.00 92.07           H  
ATOM   2555  C   LEU A 160     -12.581   0.222  11.208  1.00 92.07           C  
ATOM   2556  CB  LEU A 160     -12.286  -1.928  10.097  1.00 92.07           C  
ATOM   2557  HB2 LEU A 160     -11.847  -2.213  11.053  1.00 92.07           H  
ATOM   2558  HB3 LEU A 160     -11.488  -1.519   9.477  1.00 92.07           H  
ATOM   2559  O   LEU A 160     -12.431   0.023  12.414  1.00 92.07           O  
ATOM   2560  CG  LEU A 160     -12.853  -3.176   9.430  1.00 92.07           C  
ATOM   2561  HG  LEU A 160     -13.249  -2.930   8.444  1.00 92.07           H  
ATOM   2562  CD1 LEU A 160     -11.658  -4.108   9.272  1.00 92.07           C  
ATOM   2563 HD11 LEU A 160     -11.126  -4.217  10.217  1.00 92.07           H  
ATOM   2564 HD12 LEU A 160     -11.994  -5.056   8.852  1.00 92.07           H  
ATOM   2565 HD13 LEU A 160     -10.966  -3.620   8.585  1.00 92.07           H  
ATOM   2566  CD2 LEU A 160     -13.941  -3.859  10.264  1.00 92.07           C  
ATOM   2567 HD21 LEU A 160     -14.220  -4.809   9.809  1.00 92.07           H  
ATOM   2568 HD22 LEU A 160     -13.625  -3.969  11.301  1.00 92.07           H  
ATOM   2569 HD23 LEU A 160     -14.829  -3.227  10.244  1.00 92.07           H  
ATOM   2570  N   ASP A 161     -12.015   1.241  10.572  1.00 91.98           N  
ATOM   2571  H   ASP A 161     -12.248   1.406   9.603  1.00 91.98           H  
ATOM   2572  CA  ASP A 161     -11.141   2.207  11.220  1.00 91.98           C  
ATOM   2573  HA  ASP A 161     -11.595   2.512  12.163  1.00 91.98           H  
ATOM   2574  C   ASP A 161     -10.975   3.440  10.333  1.00 91.98           C  
ATOM   2575  CB  ASP A 161      -9.768   1.562  11.496  1.00 91.98           C  
ATOM   2576  HB2 ASP A 161      -9.886   0.489  11.642  1.00 91.98           H  
ATOM   2577  HB3 ASP A 161      -9.117   1.697  10.633  1.00 91.98           H  
ATOM   2578  O   ASP A 161     -11.398   3.468   9.182  1.00 91.98           O  
ATOM   2579  CG  ASP A 161      -9.077   2.119  12.742  1.00 91.98           C  
ATOM   2580  OD1 ASP A 161      -9.373   3.264  13.158  1.00 91.98           O  
ATOM   2581  OD2 ASP A 161      -8.209   1.370  13.252  1.00 91.98           O  
ATOM   2582  N   LYS A 162     -10.305   4.464  10.844  1.00 91.87           N  
ATOM   2583  H   LYS A 162      -9.902   4.331  11.761  1.00 91.87           H  
ATOM   2584  CA  LYS A 162      -9.906   5.613  10.035  1.00 91.87           C  
ATOM   2585  HA  LYS A 162     -10.711   5.840   9.336  1.00 91.87           H  
ATOM   2586  C   LYS A 162      -8.680   5.239   9.216  1.00 91.87           C  
ATOM   2587  CB  LYS A 162      -9.665   6.825  10.935  1.00 91.87           C  
ATOM   2588  HB2 LYS A 162      -8.907   6.578  11.678  1.00 91.87           H  
ATOM   2589  HB3 LYS A 162      -9.312   7.658  10.329  1.00 91.87           H  
ATOM   2590  O   LYS A 162      -7.723   4.691   9.756  1.00 91.87           O  
ATOM   2591  CG  LYS A 162     -10.974   7.218  11.633  1.00 91.87           C  
ATOM   2592  HG2 LYS A 162     -11.713   7.491  10.879  1.00 91.87           H  
ATOM   2593  HG3 LYS A 162     -11.357   6.376  12.208  1.00 91.87           H  
ATOM   2594  CD  LYS A 162     -10.768   8.391  12.588  1.00 91.87           C  
ATOM   2595  HD2 LYS A 162     -10.016   8.121  13.329  1.00 91.87           H  
ATOM   2596  HD3 LYS A 162     -10.439   9.265  12.026  1.00 91.87           H  
ATOM   2597  CE  LYS A 162     -12.109   8.665  13.271  1.00 91.87           C  
ATOM   2598  HE2 LYS A 162     -12.439   7.748  13.758  1.00 91.87           H  
ATOM   2599  HE3 LYS A 162     -12.844   8.909  12.505  1.00 91.87           H  
ATOM   2600  NZ  LYS A 162     -12.003   9.763  14.259  1.00 91.87           N  
ATOM   2601  HZ1 LYS A 162     -11.329   9.520  14.972  1.00 91.87           H  
ATOM   2602  HZ2 LYS A 162     -12.901   9.911  14.698  1.00 91.87           H  
ATOM   2603  HZ3 LYS A 162     -11.720  10.617  13.801  1.00 91.87           H  
ATOM   2604  N   TYR A 163      -8.680   5.602   7.940  1.00 90.46           N  
ATOM   2605  H   TYR A 163      -9.524   5.983   7.539  1.00 90.46           H  
ATOM   2606  CA  TYR A 163      -7.543   5.399   7.049  1.00 90.46           C  
ATOM   2607  HA  TYR A 163      -6.689   5.041   7.624  1.00 90.46           H  
ATOM   2608  C   TYR A 163      -7.103   6.723   6.412  1.00 90.46           C  
ATOM   2609  CB  TYR A 163      -7.885   4.303   6.028  1.00 90.46           C  
ATOM   2610  HB2 TYR A 163      -8.820   4.554   5.526  1.00 90.46           H  
ATOM   2611  HB3 TYR A 163      -7.104   4.280   5.269  1.00 90.46           H  
ATOM   2612  O   TYR A 163      -7.863   7.690   6.329  1.00 90.46           O  
ATOM   2613  CG  TYR A 163      -7.997   2.914   6.642  1.00 90.46           C  
ATOM   2614  CD1 TYR A 163      -6.862   2.090   6.723  1.00 90.46           C  
ATOM   2615  HD1 TYR A 163      -5.927   2.448   6.317  1.00 90.46           H  
ATOM   2616  CD2 TYR A 163      -9.220   2.449   7.156  1.00 90.46           C  
ATOM   2617  HD2 TYR A 163     -10.096   3.078   7.113  1.00 90.46           H  
ATOM   2618  CE1 TYR A 163      -6.937   0.803   7.287  1.00 90.46           C  
ATOM   2619  HE1 TYR A 163      -6.058   0.177   7.321  1.00 90.46           H  
ATOM   2620  CE2 TYR A 163      -9.302   1.172   7.748  1.00 90.46           C  
ATOM   2621  HE2 TYR A 163     -10.239   0.829   8.161  1.00 90.46           H  
ATOM   2622  OH  TYR A 163      -8.232  -0.900   8.360  1.00 90.46           O  
ATOM   2623  HH  TYR A 163      -7.387  -1.350   8.282  1.00 90.46           H  
ATOM   2624  CZ  TYR A 163      -8.165   0.341   7.806  1.00 90.46           C  
ATOM   2625  N   GLU A 164      -5.851   6.782   5.981  1.00 89.91           N  
ATOM   2626  H   GLU A 164      -5.261   5.977   6.138  1.00 89.91           H  
ATOM   2627  CA  GLU A 164      -5.316   7.800   5.082  1.00 89.91           C  
ATOM   2628  HA  GLU A 164      -6.031   8.618   4.982  1.00 89.91           H  
ATOM   2629  C   GLU A 164      -5.137   7.172   3.702  1.00 89.91           C  
ATOM   2630  CB  GLU A 164      -3.998   8.383   5.623  1.00 89.91           C  
ATOM   2631  HB2 GLU A 164      -3.589   9.076   4.887  1.00 89.91           H  
ATOM   2632  HB3 GLU A 164      -3.282   7.575   5.778  1.00 89.91           H  
ATOM   2633  O   GLU A 164      -4.771   6.004   3.596  1.00 89.91           O  
ATOM   2634  CG  GLU A 164      -4.221   9.141   6.945  1.00 89.91           C  
ATOM   2635  HG2 GLU A 164      -4.599   8.446   7.695  1.00 89.91           H  
ATOM   2636  HG3 GLU A 164      -4.995   9.892   6.789  1.00 89.91           H  
ATOM   2637  CD  GLU A 164      -2.961   9.825   7.503  1.00 89.91           C  
ATOM   2638  OE1 GLU A 164      -3.097  10.950   8.050  1.00 89.91           O  
ATOM   2639  OE2 GLU A 164      -1.881   9.202   7.479  1.00 89.91           O  
ATOM   2640  N   LEU A 165      -5.407   7.943   2.654  1.00 86.47           N  
ATOM   2641  H   LEU A 165      -5.631   8.910   2.838  1.00 86.47           H  
ATOM   2642  CA  LEU A 165      -5.207   7.559   1.262  1.00 86.47           C  
ATOM   2643  HA  LEU A 165      -5.171   6.473   1.171  1.00 86.47           H  
ATOM   2644  C   LEU A 165      -3.895   8.152   0.774  1.00 86.47           C  
ATOM   2645  CB  LEU A 165      -6.382   8.099   0.438  1.00 86.47           C  
ATOM   2646  HB2 LEU A 165      -6.478   9.163   0.652  1.00 86.47           H  
ATOM   2647  HB3 LEU A 165      -7.295   7.612   0.780  1.00 86.47           H  
ATOM   2648  O   LEU A 165      -3.686   9.356   0.904  1.00 86.47           O  
ATOM   2649  CG  LEU A 165      -6.290   7.918  -1.080  1.00 86.47           C  
ATOM   2650  HG  LEU A 165      -5.328   8.264  -1.459  1.00 86.47           H  
ATOM   2651  CD1 LEU A 165      -6.478   6.449  -1.417  1.00 86.47           C  
ATOM   2652 HD11 LEU A 165      -5.545   5.918  -1.231  1.00 86.47           H  
ATOM   2653 HD12 LEU A 165      -7.270   6.008  -0.812  1.00 86.47           H  
ATOM   2654 HD13 LEU A 165      -6.764   6.363  -2.466  1.00 86.47           H  
ATOM   2655  CD2 LEU A 165      -7.385   8.722  -1.781  1.00 86.47           C  
ATOM   2656 HD21 LEU A 165      -7.275   9.779  -1.535  1.00 86.47           H  
ATOM   2657 HD22 LEU A 165      -8.367   8.376  -1.457  1.00 86.47           H  
ATOM   2658 HD23 LEU A 165      -7.294   8.605  -2.861  1.00 86.47           H  
ATOM   2659  N   ARG A 166      -3.063   7.344   0.132  1.00 87.38           N  
ATOM   2660  H   ARG A 166      -3.299   6.364   0.073  1.00 87.38           H  
ATOM   2661  CA  ARG A 166      -1.862   7.786  -0.563  1.00 87.38           C  
ATOM   2662  HA  ARG A 166      -1.783   8.871  -0.489  1.00 87.38           H  
ATOM   2663  C   ARG A 166      -1.960   7.428  -2.041  1.00 87.38           C  
ATOM   2664  CB  ARG A 166      -0.641   7.194   0.145  1.00 87.38           C  
ATOM   2665  HB2 ARG A 166      -0.707   6.106   0.137  1.00 87.38           H  
ATOM   2666  HB3 ARG A 166      -0.634   7.533   1.181  1.00 87.38           H  
ATOM   2667  O   ARG A 166      -2.353   6.324  -2.405  1.00 87.38           O  
ATOM   2668  CG  ARG A 166       0.661   7.630  -0.523  1.00 87.38           C  
ATOM   2669  HG2 ARG A 166       0.727   8.718  -0.524  1.00 87.38           H  
ATOM   2670  HG3 ARG A 166       0.676   7.274  -1.553  1.00 87.38           H  
ATOM   2671  CD  ARG A 166       1.866   7.053   0.213  1.00 87.38           C  
ATOM   2672  HD2 ARG A 166       1.760   5.970   0.283  1.00 87.38           H  
ATOM   2673  HD3 ARG A 166       1.918   7.463   1.222  1.00 87.38           H  
ATOM   2674  NE  ARG A 166       3.074   7.358  -0.555  1.00 87.38           N  
ATOM   2675  HE  ARG A 166       3.148   6.911  -1.458  1.00 87.38           H  
ATOM   2676  NH1 ARG A 166       4.102   8.903   0.813  1.00 87.38           N  
ATOM   2677 HH11 ARG A 166       5.032   9.155   1.118  1.00 87.38           H  
ATOM   2678 HH12 ARG A 166       3.551   8.614   1.608  1.00 87.38           H  
ATOM   2679  NH2 ARG A 166       4.985   8.380  -1.146  1.00 87.38           N  
ATOM   2680 HH21 ARG A 166       4.865   7.896  -2.024  1.00 87.38           H  
ATOM   2681 HH22 ARG A 166       5.739   9.033  -0.985  1.00 87.38           H  
ATOM   2682  CZ  ARG A 166       4.036   8.212  -0.282  1.00 87.38           C  
ATOM   2683  N   VAL A 167      -1.622   8.386  -2.892  1.00 83.27           N  
ATOM   2684  H   VAL A 167      -1.338   9.273  -2.502  1.00 83.27           H  
ATOM   2685  CA  VAL A 167      -1.500   8.212  -4.340  1.00 83.27           C  
ATOM   2686  HA  VAL A 167      -1.793   7.202  -4.627  1.00 83.27           H  
ATOM   2687  C   VAL A 167      -0.040   8.420  -4.683  1.00 83.27           C  
ATOM   2688  CB  VAL A 167      -2.370   9.222  -5.110  1.00 83.27           C  
ATOM   2689  HB  VAL A 167      -2.000  10.229  -4.918  1.00 83.27           H  
ATOM   2690  O   VAL A 167       0.464   9.517  -4.472  1.00 83.27           O  
ATOM   2691  CG1 VAL A 167      -2.311   8.963  -6.624  1.00 83.27           C  
ATOM   2692 HG11 VAL A 167      -2.896   9.715  -7.152  1.00 83.27           H  
ATOM   2693 HG12 VAL A 167      -2.704   7.972  -6.850  1.00 83.27           H  
ATOM   2694 HG13 VAL A 167      -1.281   9.018  -6.976  1.00 83.27           H  
ATOM   2695  CG2 VAL A 167      -3.844   9.191  -4.684  1.00 83.27           C  
ATOM   2696 HG21 VAL A 167      -3.936   9.377  -3.614  1.00 83.27           H  
ATOM   2697 HG22 VAL A 167      -4.401   9.965  -5.212  1.00 83.27           H  
ATOM   2698 HG23 VAL A 167      -4.285   8.225  -4.932  1.00 83.27           H  
ATOM   2699  N   ASP A 168       0.607   7.402  -5.228  1.00 82.11           N  
ATOM   2700  H   ASP A 168       0.113   6.531  -5.356  1.00 82.11           H  
ATOM   2701  CA  ASP A 168       1.974   7.452  -5.733  1.00 82.11           C  
ATOM   2702  HA  ASP A 168       2.469   8.369  -5.414  1.00 82.11           H  
ATOM   2703  C   ASP A 168       1.947   7.396  -7.256  1.00 82.11           C  
ATOM   2704  CB  ASP A 168       2.769   6.269  -5.190  1.00 82.11           C  
ATOM   2705  HB2 ASP A 168       3.749   6.276  -5.665  1.00 82.11           H  
ATOM   2706  HB3 ASP A 168       2.260   5.341  -5.449  1.00 82.11           H  
ATOM   2707  O   ASP A 168       1.212   6.592  -7.822  1.00 82.11           O  
ATOM   2708  CG  ASP A 168       2.954   6.354  -3.680  1.00 82.11           C  
ATOM   2709  OD1 ASP A 168       3.848   7.108  -3.241  1.00 82.11           O  
ATOM   2710  OD2 ASP A 168       2.195   5.697  -2.935  1.00 82.11           O  
ATOM   2711  N   MET A 169       2.730   8.232  -7.928  1.00 78.51           N  
ATOM   2712  H   MET A 169       3.328   8.850  -7.397  1.00 78.51           H  
ATOM   2713  CA  MET A 169       2.812   8.301  -9.385  1.00 78.51           C  
ATOM   2714  HA  MET A 169       2.432   7.373  -9.812  1.00 78.51           H  
ATOM   2715  C   MET A 169       4.257   8.471  -9.834  1.00 78.51           C  
ATOM   2716  CB  MET A 169       1.949   9.466  -9.902  1.00 78.51           C  
ATOM   2717  HB2 MET A 169       0.900   9.233  -9.722  1.00 78.51           H  
ATOM   2718  HB3 MET A 169       2.200  10.367  -9.341  1.00 78.51           H  
ATOM   2719  O   MET A 169       4.972   9.326  -9.320  1.00 78.51           O  
ATOM   2720  CG  MET A 169       2.163   9.754 -11.400  1.00 78.51           C  
ATOM   2721  HG2 MET A 169       3.227   9.900 -11.589  1.00 78.51           H  
ATOM   2722  HG3 MET A 169       1.836   8.892 -11.981  1.00 78.51           H  
ATOM   2723  SD  MET A 169       1.364  11.248 -12.030  1.00 78.51           S  
ATOM   2724  CE  MET A 169      -0.334  10.684 -11.949  1.00 78.51           C  
ATOM   2725  HE1 MET A 169      -0.957  11.417 -12.461  1.00 78.51           H  
ATOM   2726  HE2 MET A 169      -0.636  10.590 -10.906  1.00 78.51           H  
ATOM   2727  HE3 MET A 169      -0.426   9.720 -12.451  1.00 78.51           H  
ATOM   2728  N   THR A 170       4.620   7.773 -10.903  1.00 76.21           N  
ATOM   2729  H   THR A 170       3.986   7.071 -11.256  1.00 76.21           H  
ATOM   2730  CA  THR A 170       5.832   8.033 -11.676  1.00 76.21           C  
ATOM   2731  HA  THR A 170       6.431   8.772 -11.144  1.00 76.21           H  
ATOM   2732  C   THR A 170       5.447   8.584 -13.041  1.00 76.21           C  
ATOM   2733  CB  THR A 170       6.702   6.781 -11.811  1.00 76.21           C  
ATOM   2734  HB  THR A 170       6.209   6.070 -12.474  1.00 76.21           H  
ATOM   2735  O   THR A 170       4.631   7.999 -13.750  1.00 76.21           O  
ATOM   2736  CG2 THR A 170       8.085   7.100 -12.376  1.00 76.21           C  
ATOM   2737 HG21 THR A 170       8.592   7.821 -11.735  1.00 76.21           H  
ATOM   2738 HG22 THR A 170       8.676   6.186 -12.420  1.00 76.21           H  
ATOM   2739 HG23 THR A 170       7.995   7.502 -13.385  1.00 76.21           H  
ATOM   2740  OG1 THR A 170       6.875   6.205 -10.538  1.00 76.21           O  
ATOM   2741  HG1 THR A 170       7.736   5.783 -10.490  1.00 76.21           H  
ATOM   2742  N   TYR A 171       6.032   9.714 -13.428  1.00 72.96           N  
ATOM   2743  H   TYR A 171       6.665  10.160 -12.780  1.00 72.96           H  
ATOM   2744  CA  TYR A 171       5.867  10.306 -14.753  1.00 72.96           C  
ATOM   2745  HA  TYR A 171       5.556   9.533 -15.455  1.00 72.96           H  
ATOM   2746  C   TYR A 171       7.198  10.877 -15.228  1.00 72.96           C  
ATOM   2747  CB  TYR A 171       4.784  11.391 -14.711  1.00 72.96           C  
ATOM   2748  HB2 TYR A 171       5.007  12.079 -13.895  1.00 72.96           H  
ATOM   2749  HB3 TYR A 171       3.828  10.918 -14.485  1.00 72.96           H  
ATOM   2750  O   TYR A 171       7.818  11.671 -14.522  1.00 72.96           O  
ATOM   2751  CG  TYR A 171       4.637  12.179 -16.003  1.00 72.96           C  
ATOM   2752  CD1 TYR A 171       4.869  13.567 -16.021  1.00 72.96           C  
ATOM   2753  HD1 TYR A 171       5.169  14.066 -15.111  1.00 72.96           H  
ATOM   2754  CD2 TYR A 171       4.273  11.522 -17.193  1.00 72.96           C  
ATOM   2755  HD2 TYR A 171       4.160  10.448 -17.199  1.00 72.96           H  
ATOM   2756  CE1 TYR A 171       4.683  14.299 -17.209  1.00 72.96           C  
ATOM   2757  HE1 TYR A 171       4.840  15.368 -17.205  1.00 72.96           H  
ATOM   2758  CE2 TYR A 171       4.082  12.244 -18.385  1.00 72.96           C  
ATOM   2759  HE2 TYR A 171       3.801  11.736 -19.295  1.00 72.96           H  
ATOM   2760  OH  TYR A 171       4.063  14.363 -19.520  1.00 72.96           O  
ATOM   2761  HH  TYR A 171       4.039  15.302 -19.323  1.00 72.96           H  
ATOM   2762  CZ  TYR A 171       4.271  13.640 -18.388  1.00 72.96           C  
ATOM   2763  N   LYS A 172       7.645  10.484 -16.428  1.00 76.91           N  
ATOM   2764  H   LYS A 172       7.083   9.823 -16.946  1.00 76.91           H  
ATOM   2765  CA  LYS A 172       8.947  10.895 -16.992  1.00 76.91           C  
ATOM   2766  HA  LYS A 172       9.167  10.252 -17.844  1.00 76.91           H  
ATOM   2767  C   LYS A 172      10.109  10.677 -16.012  1.00 76.91           C  
ATOM   2768  CB  LYS A 172       8.879  12.348 -17.500  1.00 76.91           C  
ATOM   2769  HB2 LYS A 172       9.868  12.641 -17.851  1.00 76.91           H  
ATOM   2770  HB3 LYS A 172       8.588  13.017 -16.690  1.00 76.91           H  
ATOM   2771  O   LYS A 172      10.919  11.577 -15.798  1.00 76.91           O  
ATOM   2772  CG  LYS A 172       7.904  12.487 -18.665  1.00 76.91           C  
ATOM   2773  HG2 LYS A 172       6.890  12.269 -18.331  1.00 76.91           H  
ATOM   2774  HG3 LYS A 172       8.182  11.763 -19.432  1.00 76.91           H  
ATOM   2775  CD  LYS A 172       7.952  13.896 -19.259  1.00 76.91           C  
ATOM   2776  HD2 LYS A 172       8.987  14.172 -19.462  1.00 76.91           H  
ATOM   2777  HD3 LYS A 172       7.495  14.609 -18.573  1.00 76.91           H  
ATOM   2778  CE  LYS A 172       7.175  13.817 -20.570  1.00 76.91           C  
ATOM   2779  HE2 LYS A 172       6.136  13.560 -20.368  1.00 76.91           H  
ATOM   2780  HE3 LYS A 172       7.575  12.982 -21.146  1.00 76.91           H  
ATOM   2781  NZ  LYS A 172       7.272  15.041 -21.386  1.00 76.91           N  
ATOM   2782  HZ1 LYS A 172       6.863  15.832 -20.909  1.00 76.91           H  
ATOM   2783  HZ2 LYS A 172       6.772  14.853 -22.243  1.00 76.91           H  
ATOM   2784  HZ3 LYS A 172       8.238  15.211 -21.624  1.00 76.91           H  
ATOM   2785  N   ASN A 173      10.153   9.492 -15.397  1.00 75.44           N  
ATOM   2786  H   ASN A 173       9.490   8.787 -15.684  1.00 75.44           H  
ATOM   2787  CA  ASN A 173      11.147   9.093 -14.389  1.00 75.44           C  
ATOM   2788  HA  ASN A 173      10.848   8.112 -14.019  1.00 75.44           H  
ATOM   2789  C   ASN A 173      11.196   9.994 -13.141  1.00 75.44           C  
ATOM   2790  CB  ASN A 173      12.524   8.915 -15.057  1.00 75.44           C  
ATOM   2791  HB2 ASN A 173      13.228   8.513 -14.328  1.00 75.44           H  
ATOM   2792  HB3 ASN A 173      12.900   9.885 -15.381  1.00 75.44           H  
ATOM   2793  O   ASN A 173      12.195  10.007 -12.427  1.00 75.44           O  
ATOM   2794  CG  ASN A 173      12.494   7.963 -16.234  1.00 75.44           C  
ATOM   2795  ND2 ASN A 173      13.346   8.159 -17.211  1.00 75.44           N  
ATOM   2796 HD21 ASN A 173      14.060   8.868 -17.132  1.00 75.44           H  
ATOM   2797 HD22 ASN A 173      13.320   7.471 -17.951  1.00 75.44           H  
ATOM   2798  OD1 ASN A 173      11.689   7.055 -16.316  1.00 75.44           O  
ATOM   2799  N   LYS A 174      10.135  10.765 -12.879  1.00 74.98           N  
ATOM   2800  H   LYS A 174       9.357  10.757 -13.523  1.00 74.98           H  
ATOM   2801  CA  LYS A 174       9.971  11.551 -11.655  1.00 74.98           C  
ATOM   2802  HA  LYS A 174      10.876  11.482 -11.052  1.00 74.98           H  
ATOM   2803  C   LYS A 174       8.843  10.972 -10.830  1.00 74.98           C  
ATOM   2804  CB  LYS A 174       9.709  13.024 -11.972  1.00 74.98           C  
ATOM   2805  HB2 LYS A 174       8.838  13.115 -12.621  1.00 74.98           H  
ATOM   2806  HB3 LYS A 174       9.507  13.551 -11.040  1.00 74.98           H  
ATOM   2807  O   LYS A 174       7.786  10.655 -11.374  1.00 74.98           O  
ATOM   2808  CG  LYS A 174      10.921  13.659 -12.654  1.00 74.98           C  
ATOM   2809  HG2 LYS A 174      11.799  13.521 -12.023  1.00 74.98           H  
ATOM   2810  HG3 LYS A 174      11.097  13.178 -13.617  1.00 74.98           H  
ATOM   2811  CD  LYS A 174      10.688  15.153 -12.876  1.00 74.98           C  
ATOM   2812  HD2 LYS A 174       9.818  15.294 -13.518  1.00 74.98           H  
ATOM   2813  HD3 LYS A 174      10.519  15.633 -11.912  1.00 74.98           H  
ATOM   2814  CE  LYS A 174      11.942  15.722 -13.541  1.00 74.98           C  
ATOM   2815  HE2 LYS A 174      12.804  15.437 -12.939  1.00 74.98           H  
ATOM   2816  HE3 LYS A 174      12.060  15.253 -14.518  1.00 74.98           H  
ATOM   2817  NZ  LYS A 174      11.882  17.197 -13.667  1.00 74.98           N  
ATOM   2818  HZ1 LYS A 174      12.734  17.535 -14.092  1.00 74.98           H  
ATOM   2819  HZ2 LYS A 174      11.808  17.614 -12.750  1.00 74.98           H  
ATOM   2820  HZ3 LYS A 174      11.093  17.473 -14.234  1.00 74.98           H  
ATOM   2821  N   GLU A 175       9.082  10.869  -9.534  1.00 75.58           N  
ATOM   2822  H   GLU A 175       9.961  11.203  -9.165  1.00 75.58           H  
ATOM   2823  CA  GLU A 175       8.141  10.312  -8.576  1.00 75.58           C  
ATOM   2824  HA  GLU A 175       7.411   9.695  -9.100  1.00 75.58           H  
ATOM   2825  C   GLU A 175       7.389  11.429  -7.858  1.00 75.58           C  
ATOM   2826  CB  GLU A 175       8.864   9.400  -7.585  1.00 75.58           C  
ATOM   2827  HB2 GLU A 175       9.671   9.966  -7.119  1.00 75.58           H  
ATOM   2828  HB3 GLU A 175       8.158   9.085  -6.817  1.00 75.58           H  
ATOM   2829  O   GLU A 175       7.910  12.506  -7.552  1.00 75.58           O  
ATOM   2830  CG  GLU A 175       9.458   8.156  -8.259  1.00 75.58           C  
ATOM   2831  HG2 GLU A 175      10.145   8.463  -9.047  1.00 75.58           H  
ATOM   2832  HG3 GLU A 175       8.647   7.590  -8.720  1.00 75.58           H  
ATOM   2833  CD  GLU A 175      10.211   7.261  -7.265  1.00 75.58           C  
ATOM   2834  OE1 GLU A 175      10.585   6.143  -7.671  1.00 75.58           O  
ATOM   2835  OE2 GLU A 175      10.419   7.681  -6.108  1.00 75.58           O  
ATOM   2836  N   TYR A 176       6.125  11.167  -7.590  1.00 77.21           N  
ATOM   2837  H   TYR A 176       5.754  10.275  -7.884  1.00 77.21           H  
ATOM   2838  CA  TYR A 176       5.175  12.123  -7.069  1.00 77.21           C  
ATOM   2839  HA  TYR A 176       5.683  12.935  -6.549  1.00 77.21           H  
ATOM   2840  C   TYR A 176       4.244  11.417  -6.103  1.00 77.21           C  
ATOM   2841  CB  TYR A 176       4.367  12.674  -8.243  1.00 77.21           C  
ATOM   2842  HB2 TYR A 176       3.888  11.845  -8.763  1.00 77.21           H  
ATOM   2843  HB3 TYR A 176       3.569  13.294  -7.836  1.00 77.21           H  
ATOM   2844  O   TYR A 176       3.856  10.277  -6.355  1.00 77.21           O  
ATOM   2845  CG  TYR A 176       5.144  13.498  -9.243  1.00 77.21           C  
ATOM   2846  CD1 TYR A 176       5.518  14.818  -8.933  1.00 77.21           C  
ATOM   2847  HD1 TYR A 176       5.251  15.228  -7.970  1.00 77.21           H  
ATOM   2848  CD2 TYR A 176       5.500  12.934 -10.481  1.00 77.21           C  
ATOM   2849  HD2 TYR A 176       5.250  11.906 -10.695  1.00 77.21           H  
ATOM   2850  CE1 TYR A 176       6.235  15.586  -9.867  1.00 77.21           C  
ATOM   2851  HE1 TYR A 176       6.522  16.598  -9.621  1.00 77.21           H  
ATOM   2852  CE2 TYR A 176       6.223  13.693 -11.417  1.00 77.21           C  
ATOM   2853  HE2 TYR A 176       6.526  13.250 -12.354  1.00 77.21           H  
ATOM   2854  OH  TYR A 176       7.319  15.757 -11.989  1.00 77.21           O  
ATOM   2855  HH  TYR A 176       7.535  16.598 -11.580  1.00 77.21           H  
ATOM   2856  CZ  TYR A 176       6.596  15.017 -11.107  1.00 77.21           C  
ATOM   2857  N   TYR A 177       3.815  12.107  -5.048  1.00 77.40           N  
ATOM   2858  H   TYR A 177       4.175  13.029  -4.849  1.00 77.40           H  
ATOM   2859  CA  TYR A 177       2.763  11.569  -4.200  1.00 77.40           C  
ATOM   2860  HA  TYR A 177       2.157  10.932  -4.844  1.00 77.40           H  
ATOM   2861  C   TYR A 177       1.820  12.622  -3.629  1.00 77.40           C  
ATOM   2862  CB  TYR A 177       3.349  10.688  -3.093  1.00 77.40           C  
ATOM   2863  HB2 TYR A 177       2.565  10.029  -2.721  1.00 77.40           H  
ATOM   2864  HB3 TYR A 177       4.122  10.043  -3.510  1.00 77.40           H  
ATOM   2865  O   TYR A 177       2.140  13.811  -3.532  1.00 77.40           O  
ATOM   2866  CG  TYR A 177       3.920  11.465  -1.927  1.00 77.40           C  
ATOM   2867  CD1 TYR A 177       5.209  12.009  -2.015  1.00 77.40           C  
ATOM   2868  HD1 TYR A 177       5.754  11.945  -2.945  1.00 77.40           H  
ATOM   2869  CD2 TYR A 177       3.170  11.619  -0.746  1.00 77.40           C  
ATOM   2870  HD2 TYR A 177       2.179  11.195  -0.677  1.00 77.40           H  
ATOM   2871  CE1 TYR A 177       5.802  12.593  -0.882  1.00 77.40           C  
ATOM   2872  HE1 TYR A 177       6.822  12.946  -0.913  1.00 77.40           H  
ATOM   2873  CE2 TYR A 177       3.733  12.267   0.367  1.00 77.40           C  
ATOM   2874  HE2 TYR A 177       3.167  12.349   1.283  1.00 77.40           H  
ATOM   2875  OH  TYR A 177       5.636  13.271   1.406  1.00 77.40           O  
ATOM   2876  HH  TYR A 177       5.088  13.162   2.186  1.00 77.40           H  
ATOM   2877  CZ  TYR A 177       5.063  12.727   0.307  1.00 77.40           C  
ATOM   2878  N   ALA A 178       0.641  12.159  -3.225  1.00 77.92           N  
ATOM   2879  H   ALA A 178       0.449  11.180  -3.386  1.00 77.92           H  
ATOM   2880  CA  ALA A 178      -0.312  12.924  -2.440  1.00 77.92           C  
ATOM   2881  HA  ALA A 178       0.219  13.726  -1.928  1.00 77.92           H  
ATOM   2882  C   ALA A 178      -0.962  12.049  -1.368  1.00 77.92           C  
ATOM   2883  CB  ALA A 178      -1.350  13.551  -3.372  1.00 77.92           C  
ATOM   2884  HB1 ALA A 178      -2.072  14.122  -2.788  1.00 77.92           H  
ATOM   2885  HB2 ALA A 178      -0.847  14.219  -4.071  1.00 77.92           H  
ATOM   2886  HB3 ALA A 178      -1.872  12.768  -3.922  1.00 77.92           H  
ATOM   2887  O   ALA A 178      -1.393  10.934  -1.651  1.00 77.92           O  
ATOM   2888  N   CYS A 179      -1.059  12.583  -0.154  1.00 78.74           N  
ATOM   2889  H   CYS A 179      -0.657  13.499  -0.010  1.00 78.74           H  
ATOM   2890  CA  CYS A 179      -1.746  11.981   0.977  1.00 78.74           C  
ATOM   2891  HA  CYS A 179      -1.997  10.949   0.730  1.00 78.74           H  
ATOM   2892  C   CYS A 179      -3.038  12.742   1.294  1.00 78.74           C  
ATOM   2893  CB  CYS A 179      -0.832  11.944   2.207  1.00 78.74           C  
ATOM   2894  HB2 CYS A 179      -0.461  12.948   2.416  1.00 78.74           H  
ATOM   2895  HB3 CYS A 179      -1.439  11.627   3.055  1.00 78.74           H  
ATOM   2896  O   CYS A 179      -3.034  13.972   1.361  1.00 78.74           O  
ATOM   2897  SG  CYS A 179       0.569  10.801   2.113  1.00 78.74           S  
ATOM   2898  N   TYR A 180      -4.112  12.010   1.563  1.00 79.76           N  
ATOM   2899  H   TYR A 180      -4.019  11.006   1.500  1.00 79.76           H  
ATOM   2900  CA  TYR A 180      -5.405  12.519   2.005  1.00 79.76           C  
ATOM   2901  HA  TYR A 180      -5.347  13.597   2.161  1.00 79.76           H  
ATOM   2902  C   TYR A 180      -5.795  11.854   3.317  1.00 79.76           C  
ATOM   2903  CB  TYR A 180      -6.495  12.246   0.969  1.00 79.76           C  
ATOM   2904  HB2 TYR A 180      -7.435  12.617   1.377  1.00 79.76           H  
ATOM   2905  HB3 TYR A 180      -6.613  11.170   0.839  1.00 79.76           H  
ATOM   2906  O   TYR A 180      -5.608  10.651   3.500  1.00 79.76           O  
ATOM   2907  CG  TYR A 180      -6.273  12.869  -0.385  1.00 79.76           C  
ATOM   2908  CD1 TYR A 180      -6.998  14.023  -0.717  1.00 79.76           C  
ATOM   2909  HD1 TYR A 180      -7.701  14.438  -0.011  1.00 79.76           H  
ATOM   2910  CD2 TYR A 180      -5.362  12.309  -1.303  1.00 79.76           C  
ATOM   2911  HD2 TYR A 180      -4.813  11.415  -1.048  1.00 79.76           H  
ATOM   2912  CE1 TYR A 180      -6.813  14.639  -1.959  1.00 79.76           C  
ATOM   2913  HE1 TYR A 180      -7.372  15.533  -2.196  1.00 79.76           H  
ATOM   2914  CE2 TYR A 180      -5.144  12.944  -2.539  1.00 79.76           C  
ATOM   2915  HE2 TYR A 180      -4.412  12.549  -3.229  1.00 79.76           H  
ATOM   2916  OH  TYR A 180      -5.651  14.779  -4.013  1.00 79.76           O  
ATOM   2917  HH  TYR A 180      -6.200  15.565  -4.048  1.00 79.76           H  
ATOM   2918  CZ  TYR A 180      -5.867  14.113  -2.858  1.00 79.76           C  
ATOM   2919  N   LYS A 181      -6.376  12.632   4.226  1.00 83.86           N  
ATOM   2920  H   LYS A 181      -6.580  13.590   3.977  1.00 83.86           H  
ATOM   2921  CA  LYS A 181      -6.872  12.119   5.506  1.00 83.86           C  
ATOM   2922  HA  LYS A 181      -6.281  11.247   5.785  1.00 83.86           H  
ATOM   2923  C   LYS A 181      -8.311  11.636   5.386  1.00 83.86           C  
ATOM   2924  CB  LYS A 181      -6.698  13.182   6.596  1.00 83.86           C  
ATOM   2925  HB2 LYS A 181      -7.239  14.089   6.328  1.00 83.86           H  
ATOM   2926  HB3 LYS A 181      -7.101  12.798   7.533  1.00 83.86           H  
ATOM   2927  O   LYS A 181      -9.005  12.010   4.446  1.00 83.86           O  
ATOM   2928  CG  LYS A 181      -5.211  13.498   6.780  1.00 83.86           C  
ATOM   2929  HG2 LYS A 181      -4.670  12.562   6.923  1.00 83.86           H  
ATOM   2930  HG3 LYS A 181      -4.822  13.995   5.892  1.00 83.86           H  
ATOM   2931  CD  LYS A 181      -4.988  14.399   7.990  1.00 83.86           C  
ATOM   2932  HD2 LYS A 181      -5.428  13.934   8.872  1.00 83.86           H  
ATOM   2933  HD3 LYS A 181      -5.453  15.368   7.810  1.00 83.86           H  
ATOM   2934  CE  LYS A 181      -3.480  14.544   8.179  1.00 83.86           C  
ATOM   2935  HE2 LYS A 181      -3.061  13.547   8.317  1.00 83.86           H  
ATOM   2936  HE3 LYS A 181      -3.053  14.957   7.265  1.00 83.86           H  
ATOM   2937  NZ  LYS A 181      -3.170  15.407   9.339  1.00 83.86           N  
ATOM   2938  HZ1 LYS A 181      -3.552  14.984  10.174  1.00 83.86           H  
ATOM   2939  HZ2 LYS A 181      -2.169  15.480   9.448  1.00 83.86           H  
ATOM   2940  HZ3 LYS A 181      -3.572  16.324   9.208  1.00 83.86           H  
ATOM   2941  N   PHE A 182      -8.755  10.848   6.364  1.00 86.66           N  
ATOM   2942  H   PHE A 182      -8.089  10.532   7.054  1.00 86.66           H  
ATOM   2943  CA  PHE A 182     -10.147  10.392   6.495  1.00 86.66           C  
ATOM   2944  HA  PHE A 182     -10.165   9.634   7.279  1.00 86.66           H  
ATOM   2945  C   PHE A 182     -10.672   9.682   5.242  1.00 86.66           C  
ATOM   2946  CB  PHE A 182     -11.053  11.551   6.949  1.00 86.66           C  
ATOM   2947  HB2 PHE A 182     -12.025  11.145   7.226  1.00 86.66           H  
ATOM   2948  HB3 PHE A 182     -11.211  12.220   6.103  1.00 86.66           H  
ATOM   2949  O   PHE A 182     -11.773   9.962   4.780  1.00 86.66           O  
ATOM   2950  CG  PHE A 182     -10.522  12.357   8.117  1.00 86.66           C  
ATOM   2951  CD1 PHE A 182     -10.219  11.723   9.336  1.00 86.66           C  
ATOM   2952  HD1 PHE A 182     -10.379  10.660   9.441  1.00 86.66           H  
ATOM   2953  CD2 PHE A 182     -10.316  13.741   7.980  1.00 86.66           C  
ATOM   2954  HD2 PHE A 182     -10.569  14.237   7.054  1.00 86.66           H  
ATOM   2955  CE1 PHE A 182      -9.702  12.471  10.408  1.00 86.66           C  
ATOM   2956  HE1 PHE A 182      -9.454  11.982  11.339  1.00 86.66           H  
ATOM   2957  CE2 PHE A 182      -9.793  14.489   9.047  1.00 86.66           C  
ATOM   2958  HE2 PHE A 182      -9.631  15.549   8.921  1.00 86.66           H  
ATOM   2959  CZ  PHE A 182      -9.489  13.854  10.263  1.00 86.66           C  
ATOM   2960  HZ  PHE A 182      -9.089  14.432  11.083  1.00 86.66           H  
ATOM   2961  N   PHE A 183      -9.852   8.797   4.682  1.00 85.33           N  
ATOM   2962  H   PHE A 183      -9.001   8.553   5.170  1.00 85.33           H  
ATOM   2963  CA  PHE A 183     -10.231   7.968   3.553  1.00 85.33           C  
ATOM   2964  HA  PHE A 183     -10.671   8.605   2.785  1.00 85.33           H  
ATOM   2965  C   PHE A 183     -11.267   6.931   3.964  1.00 85.33           C  
ATOM   2966  CB  PHE A 183      -8.996   7.294   2.964  1.00 85.33           C  
ATOM   2967  HB2 PHE A 183      -8.468   6.762   3.755  1.00 85.33           H  
ATOM   2968  HB3 PHE A 183      -8.334   8.079   2.598  1.00 85.33           H  
ATOM   2969  O   PHE A 183     -11.015   6.096   4.834  1.00 85.33           O  
ATOM   2970  CG  PHE A 183      -9.315   6.317   1.843  1.00 85.33           C  
ATOM   2971  CD1 PHE A 183      -9.109   4.938   2.032  1.00 85.33           C  
ATOM   2972  HD1 PHE A 183      -8.740   4.570   2.978  1.00 85.33           H  
ATOM   2973  CD2 PHE A 183      -9.833   6.775   0.617  1.00 85.33           C  
ATOM   2974  HD2 PHE A 183     -10.018   7.829   0.471  1.00 85.33           H  
ATOM   2975  CE1 PHE A 183      -9.398   4.029   1.000  1.00 85.33           C  
ATOM   2976  HE1 PHE A 183      -9.255   2.971   1.161  1.00 85.33           H  
ATOM   2977  CE2 PHE A 183     -10.100   5.866  -0.422  1.00 85.33           C  
ATOM   2978  HE2 PHE A 183     -10.469   6.213  -1.376  1.00 85.33           H  
ATOM   2979  CZ  PHE A 183      -9.884   4.493  -0.232  1.00 85.33           C  
ATOM   2980  HZ  PHE A 183     -10.094   3.794  -1.028  1.00 85.33           H  
ATOM   2981  N   GLU A 184     -12.406   6.975   3.288  1.00 86.52           N  
ATOM   2982  H   GLU A 184     -12.559   7.749   2.658  1.00 86.52           H  
ATOM   2983  CA  GLU A 184     -13.495   6.028   3.442  1.00 86.52           C  
ATOM   2984  HA  GLU A 184     -13.081   5.064   3.737  1.00 86.52           H  
ATOM   2985  C   GLU A 184     -14.215   5.838   2.104  1.00 86.52           C  
ATOM   2986  CB  GLU A 184     -14.427   6.511   4.564  1.00 86.52           C  
ATOM   2987  HB2 GLU A 184     -14.820   7.493   4.300  1.00 86.52           H  
ATOM   2988  HB3 GLU A 184     -13.840   6.618   5.476  1.00 86.52           H  
ATOM   2989  O   GLU A 184     -14.348   6.766   1.300  1.00 86.52           O  
ATOM   2990  CG  GLU A 184     -15.602   5.566   4.854  1.00 86.52           C  
ATOM   2991  HG2 GLU A 184     -16.154   5.390   3.930  1.00 86.52           H  
ATOM   2992  HG3 GLU A 184     -15.210   4.610   5.202  1.00 86.52           H  
ATOM   2993  CD  GLU A 184     -16.587   6.137   5.887  1.00 86.52           C  
ATOM   2994  OE1 GLU A 184     -17.701   5.572   5.970  1.00 86.52           O  
ATOM   2995  OE2 GLU A 184     -16.262   7.153   6.547  1.00 86.52           O  
ATOM   2996  N   VAL A 185     -14.689   4.619   1.861  1.00 84.21           N  
ATOM   2997  H   VAL A 185     -14.534   3.894   2.547  1.00 84.21           H  
ATOM   2998  CA  VAL A 185     -15.570   4.303   0.738  1.00 84.21           C  
ATOM   2999  HA  VAL A 185     -15.753   5.202   0.149  1.00 84.21           H  
ATOM   3000  C   VAL A 185     -16.908   3.838   1.291  1.00 84.21           C  
ATOM   3001  CB  VAL A 185     -14.916   3.266  -0.188  1.00 84.21           C  
ATOM   3002  HB  VAL A 185     -14.631   2.384   0.385  1.00 84.21           H  
ATOM   3003  O   VAL A 185     -16.954   2.894   2.077  1.00 84.21           O  
ATOM   3004  CG1 VAL A 185     -15.852   2.829  -1.319  1.00 84.21           C  
ATOM   3005 HG11 VAL A 185     -16.148   3.699  -1.906  1.00 84.21           H  
ATOM   3006 HG12 VAL A 185     -16.740   2.349  -0.908  1.00 84.21           H  
ATOM   3007 HG13 VAL A 185     -15.344   2.111  -1.963  1.00 84.21           H  
ATOM   3008  CG2 VAL A 185     -13.663   3.870  -0.839  1.00 84.21           C  
ATOM   3009 HG21 VAL A 185     -12.902   4.048  -0.080  1.00 84.21           H  
ATOM   3010 HG22 VAL A 185     -13.262   3.187  -1.589  1.00 84.21           H  
ATOM   3011 HG23 VAL A 185     -13.912   4.817  -1.318  1.00 84.21           H  
ATOM   3012  N   GLY A 186     -17.997   4.483   0.867  1.00 79.92           N  
ATOM   3013  H   GLY A 186     -17.866   5.282   0.264  1.00 79.92           H  
ATOM   3014  CA  GLY A 186     -19.351   4.139   1.299  1.00 79.92           C  
ATOM   3015  HA2 GLY A 186     -20.049   4.884   0.916  1.00 79.92           H  
ATOM   3016  HA3 GLY A 186     -19.384   4.168   2.388  1.00 79.92           H  
ATOM   3017  C   GLY A 186     -19.806   2.750   0.835  1.00 79.92           C  
ATOM   3018  O   GLY A 186     -19.210   2.135  -0.046  1.00 79.92           O  
ATOM   3019  N   GLY A 187     -20.903   2.251   1.403  1.00 82.83           N  
ATOM   3020  H   GLY A 187     -21.291   2.729   2.204  1.00 82.83           H  
ATOM   3021  CA  GLY A 187     -21.484   0.970   0.995  1.00 82.83           C  
ATOM   3022  HA2 GLY A 187     -20.703   0.210   1.002  1.00 82.83           H  
ATOM   3023  HA3 GLY A 187     -22.239   0.671   1.721  1.00 82.83           H  
ATOM   3024  C   GLY A 187     -22.122   0.992  -0.402  1.00 82.83           C  
ATOM   3025  O   GLY A 187     -22.250   2.031  -1.055  1.00 82.83           O  
ATOM   3026  N   GLU A 188     -22.607  -0.169  -0.841  1.00 81.63           N  
ATOM   3027  H   GLU A 188     -22.449  -0.989  -0.273  1.00 81.63           H  
ATOM   3028  CA  GLU A 188     -23.251  -0.356  -2.152  1.00 81.63           C  
ATOM   3029  HA  GLU A 188     -22.532  -0.109  -2.932  1.00 81.63           H  
ATOM   3030  C   GLU A 188     -24.483   0.546  -2.355  1.00 81.63           C  
ATOM   3031  CB  GLU A 188     -23.616  -1.842  -2.278  1.00 81.63           C  
ATOM   3032  HB2 GLU A 188     -22.712  -2.414  -2.070  1.00 81.63           H  
ATOM   3033  HB3 GLU A 188     -24.359  -2.095  -1.521  1.00 81.63           H  
ATOM   3034  O   GLU A 188     -24.652   1.124  -3.428  1.00 81.63           O  
ATOM   3035  CG  GLU A 188     -24.150  -2.248  -3.659  1.00 81.63           C  
ATOM   3036  HG2 GLU A 188     -23.456  -1.886  -4.418  1.00 81.63           H  
ATOM   3037  HG3 GLU A 188     -25.118  -1.775  -3.823  1.00 81.63           H  
ATOM   3038  CD  GLU A 188     -24.290  -3.774  -3.802  1.00 81.63           C  
ATOM   3039  OE1 GLU A 188     -24.831  -4.256  -4.819  1.00 81.63           O  
ATOM   3040  OE2 GLU A 188     -23.735  -4.544  -2.990  1.00 81.63           O  
ATOM   3041  N   LEU A 189     -25.297   0.748  -1.308  1.00 88.06           N  
ATOM   3042  H   LEU A 189     -25.096   0.249  -0.453  1.00 88.06           H  
ATOM   3043  CA  LEU A 189     -26.452   1.663  -1.331  1.00 88.06           C  
ATOM   3044  HA  LEU A 189     -27.105   1.390  -2.160  1.00 88.06           H  
ATOM   3045  C   LEU A 189     -26.040   3.125  -1.569  1.00 88.06           C  
ATOM   3046  CB  LEU A 189     -27.228   1.553  -0.004  1.00 88.06           C  
ATOM   3047  HB2 LEU A 189     -27.990   2.333   0.012  1.00 88.06           H  
ATOM   3048  HB3 LEU A 189     -26.540   1.754   0.817  1.00 88.06           H  
ATOM   3049  O   LEU A 189     -26.752   3.870  -2.239  1.00 88.06           O  
ATOM   3050  CG  LEU A 189     -27.921   0.202   0.244  1.00 88.06           C  
ATOM   3051  HG  LEU A 189     -27.179  -0.596   0.223  1.00 88.06           H  
ATOM   3052  CD1 LEU A 189     -28.578   0.212   1.624  1.00 88.06           C  
ATOM   3053 HD11 LEU A 189     -29.042  -0.755   1.820  1.00 88.06           H  
ATOM   3054 HD12 LEU A 189     -27.825   0.394   2.391  1.00 88.06           H  
ATOM   3055 HD13 LEU A 189     -29.337   0.992   1.676  1.00 88.06           H  
ATOM   3056  CD2 LEU A 189     -29.002  -0.096  -0.797  1.00 88.06           C  
ATOM   3057 HD21 LEU A 189     -29.519  -1.019  -0.533  1.00 88.06           H  
ATOM   3058 HD22 LEU A 189     -28.551  -0.231  -1.780  1.00 88.06           H  
ATOM   3059 HD23 LEU A 189     -29.723   0.721  -0.834  1.00 88.06           H  
ATOM   3060  N   ASN A 190     -24.853   3.505  -1.088  1.00 78.77           N  
ATOM   3061  H   ASN A 190     -24.289   2.806  -0.625  1.00 78.77           H  
ATOM   3062  CA  ASN A 190     -24.239   4.814  -1.311  1.00 78.77           C  
ATOM   3063  HA  ASN A 190     -25.028   5.544  -1.488  1.00 78.77           H  
ATOM   3064  C   ASN A 190     -23.356   4.829  -2.570  1.00 78.77           C  
ATOM   3065  CB  ASN A 190     -23.480   5.238  -0.041  1.00 78.77           C  
ATOM   3066  HB2 ASN A 190     -22.946   6.170  -0.225  1.00 78.77           H  
ATOM   3067  HB3 ASN A 190     -22.748   4.473   0.218  1.00 78.77           H  
ATOM   3068  O   ASN A 190     -22.551   5.740  -2.754  1.00 78.77           O  
ATOM   3069  CG  ASN A 190     -24.405   5.479   1.138  1.00 78.77           C  
ATOM   3070  ND2 ASN A 190     -23.910   5.343   2.345  1.00 78.77           N  
ATOM   3071 HD21 ASN A 190     -22.922   5.194   2.493  1.00 78.77           H  
ATOM   3072 HD22 ASN A 190     -24.538   5.545   3.110  1.00 78.77           H  
ATOM   3073  OD1 ASN A 190     -25.574   5.794   0.999  1.00 78.77           O  
ATOM   3074  N   LYS A 191     -23.494   3.818  -3.441  1.00 80.21           N  
ATOM   3075  H   LYS A 191     -24.141   3.082  -3.197  1.00 80.21           H  
ATOM   3076  CA  LYS A 191     -22.774   3.678  -4.714  1.00 80.21           C  
ATOM   3077  HA  LYS A 191     -22.998   2.683  -5.099  1.00 80.21           H  
ATOM   3078  C   LYS A 191     -21.252   3.722  -4.565  1.00 80.21           C  
ATOM   3079  CB  LYS A 191     -23.283   4.711  -5.736  1.00 80.21           C  
ATOM   3080  HB2 LYS A 191     -22.993   5.709  -5.408  1.00 80.21           H  
ATOM   3081  HB3 LYS A 191     -22.803   4.520  -6.696  1.00 80.21           H  
ATOM   3082  O   LYS A 191     -20.574   4.160  -5.489  1.00 80.21           O  
ATOM   3083  CG  LYS A 191     -24.801   4.668  -5.941  1.00 80.21           C  
ATOM   3084  HG2 LYS A 191     -25.315   4.868  -5.001  1.00 80.21           H  
ATOM   3085  HG3 LYS A 191     -25.091   3.683  -6.307  1.00 80.21           H  
ATOM   3086  CD  LYS A 191     -25.201   5.738  -6.957  1.00 80.21           C  
ATOM   3087  HD2 LYS A 191     -24.700   5.542  -7.905  1.00 80.21           H  
ATOM   3088  HD3 LYS A 191     -24.894   6.715  -6.584  1.00 80.21           H  
ATOM   3089  CE  LYS A 191     -26.716   5.711  -7.151  1.00 80.21           C  
ATOM   3090  HE2 LYS A 191     -27.193   5.867  -6.183  1.00 80.21           H  
ATOM   3091  HE3 LYS A 191     -27.003   4.721  -7.508  1.00 80.21           H  
ATOM   3092  NZ  LYS A 191     -27.139   6.755  -8.114  1.00 80.21           N  
ATOM   3093  HZ1 LYS A 191     -26.676   6.614  -9.000  1.00 80.21           H  
ATOM   3094  HZ2 LYS A 191     -26.883   7.667  -7.763  1.00 80.21           H  
ATOM   3095  HZ3 LYS A 191     -28.139   6.726  -8.250  1.00 80.21           H  
ATOM   3096  N   TYR A 192     -20.719   3.268  -3.429  1.00 77.86           N  
ATOM   3097  H   TYR A 192     -21.332   2.900  -2.715  1.00 77.86           H  
ATOM   3098  CA  TYR A 192     -19.285   3.323  -3.137  1.00 77.86           C  
ATOM   3099  HA  TYR A 192     -19.164   3.050  -2.089  1.00 77.86           H  
ATOM   3100  C   TYR A 192     -18.687   4.737  -3.228  1.00 77.86           C  
ATOM   3101  CB  TYR A 192     -18.531   2.264  -3.955  1.00 77.86           C  
ATOM   3102  HB2 TYR A 192     -18.563   2.532  -5.011  1.00 77.86           H  
ATOM   3103  HB3 TYR A 192     -17.483   2.278  -3.656  1.00 77.86           H  
ATOM   3104  O   TYR A 192     -17.577   4.919  -3.725  1.00 77.86           O  
ATOM   3105  CG  TYR A 192     -19.049   0.849  -3.775  1.00 77.86           C  
ATOM   3106  CD1 TYR A 192     -18.795   0.170  -2.569  1.00 77.86           C  
ATOM   3107  HD1 TYR A 192     -18.260   0.666  -1.773  1.00 77.86           H  
ATOM   3108  CD2 TYR A 192     -19.731   0.193  -4.819  1.00 77.86           C  
ATOM   3109  HD2 TYR A 192     -19.940   0.717  -5.740  1.00 77.86           H  
ATOM   3110  CE1 TYR A 192     -19.230  -1.154  -2.391  1.00 77.86           C  
ATOM   3111  HE1 TYR A 192     -19.043  -1.651  -1.450  1.00 77.86           H  
ATOM   3112  CE2 TYR A 192     -20.143  -1.145  -4.658  1.00 77.86           C  
ATOM   3113  HE2 TYR A 192     -20.665  -1.663  -5.449  1.00 77.86           H  
ATOM   3114  OH  TYR A 192     -20.317  -3.098  -3.275  1.00 77.86           O  
ATOM   3115  HH  TYR A 192     -20.217  -3.378  -2.363  1.00 77.86           H  
ATOM   3116  CZ  TYR A 192     -19.897  -1.817  -3.441  1.00 77.86           C  
ATOM   3117  N   ALA A 193     -19.437   5.749  -2.776  1.00 75.81           N  
ATOM   3118  H   ALA A 193     -20.370   5.560  -2.439  1.00 75.81           H  
ATOM   3119  CA  ALA A 193     -18.971   7.132  -2.749  1.00 75.81           C  
ATOM   3120  HA  ALA A 193     -18.793   7.444  -3.778  1.00 75.81           H  
ATOM   3121  C   ALA A 193     -17.652   7.277  -1.970  1.00 75.81           C  
ATOM   3122  CB  ALA A 193     -20.070   8.024  -2.159  1.00 75.81           C  
ATOM   3123  HB1 ALA A 193     -19.735   9.061  -2.150  1.00 75.81           H  
ATOM   3124  HB2 ALA A 193     -20.282   7.719  -1.135  1.00 75.81           H  
ATOM   3125  HB3 ALA A 193     -20.978   7.945  -2.758  1.00 75.81           H  
ATOM   3126  O   ALA A 193     -17.489   6.706  -0.892  1.00 75.81           O  
ATOM   3127  N   LEU A 194     -16.719   8.048  -2.532  1.00 79.82           N  
ATOM   3128  H   LEU A 194     -16.937   8.493  -3.412  1.00 79.82           H  
ATOM   3129  CA  LEU A 194     -15.433   8.363  -1.919  1.00 79.82           C  
ATOM   3130  HA  LEU A 194     -15.066   7.482  -1.393  1.00 79.82           H  
ATOM   3131  C   LEU A 194     -15.585   9.505  -0.913  1.00 79.82           C  
ATOM   3132  CB  LEU A 194     -14.435   8.740  -3.032  1.00 79.82           C  
ATOM   3133  HB2 LEU A 194     -14.869   9.554  -3.613  1.00 79.82           H  
ATOM   3134  HB3 LEU A 194     -14.305   7.885  -3.695  1.00 79.82           H  
ATOM   3135  O   LEU A 194     -16.091  10.575  -1.257  1.00 79.82           O  
ATOM   3136  CG  LEU A 194     -13.056   9.202  -2.520  1.00 79.82           C  
ATOM   3137  HG  LEU A 194     -13.166  10.020  -1.810  1.00 79.82           H  
ATOM   3138  CD1 LEU A 194     -12.299   8.060  -1.852  1.00 79.82           C  
ATOM   3139 HD11 LEU A 194     -12.249   7.201  -2.522  1.00 79.82           H  
ATOM   3140 HD12 LEU A 194     -11.291   8.390  -1.603  1.00 79.82           H  
ATOM   3141 HD13 LEU A 194     -12.797   7.766  -0.929  1.00 79.82           H  
ATOM   3142  CD2 LEU A 194     -12.220   9.720  -3.691  1.00 79.82           C  
ATOM   3143 HD21 LEU A 194     -12.090   8.932  -4.432  1.00 79.82           H  
ATOM   3144 HD22 LEU A 194     -12.724  10.571  -4.149  1.00 79.82           H  
ATOM   3145 HD23 LEU A 194     -11.245  10.045  -3.328  1.00 79.82           H  
ATOM   3146  N   HIS A 195     -15.036   9.308   0.278  1.00 79.92           N  
ATOM   3147  H   HIS A 195     -14.684   8.390   0.508  1.00 79.92           H  
ATOM   3148  CA  HIS A 195     -14.895  10.326   1.306  1.00 79.92           C  
ATOM   3149  HA  HIS A 195     -15.264  11.281   0.933  1.00 79.92           H  
ATOM   3150  C   HIS A 195     -13.413  10.485   1.654  1.00 79.92           C  
ATOM   3151  CB  HIS A 195     -15.749   9.931   2.514  1.00 79.92           C  
ATOM   3152  HB2 HIS A 195     -15.388   8.977   2.898  1.00 79.92           H  
ATOM   3153  HB3 HIS A 195     -15.633  10.678   3.300  1.00 79.92           H  
ATOM   3154  O   HIS A 195     -12.718   9.507   1.906  1.00 79.92           O  
ATOM   3155  CG  HIS A 195     -17.212   9.791   2.174  1.00 79.92           C  
ATOM   3156  CD2 HIS A 195     -17.879   8.633   1.869  1.00 79.92           C  
ATOM   3157  HD2 HIS A 195     -17.448   7.643   1.852  1.00 79.92           H  
ATOM   3158  ND1 HIS A 195     -18.113  10.822   2.053  1.00 79.92           N  
ATOM   3159  HD1 HIS A 195     -17.919  11.797   2.234  1.00 79.92           H  
ATOM   3160  CE1 HIS A 195     -19.294  10.300   1.689  1.00 79.92           C  
ATOM   3161  HE1 HIS A 195     -20.199  10.867   1.528  1.00 79.92           H  
ATOM   3162  NE2 HIS A 195     -19.204   8.970   1.552  1.00 79.92           N  
ATOM   3163  N   VAL A 196     -12.927  11.725   1.607  1.00 79.55           N  
ATOM   3164  H   VAL A 196     -13.564  12.480   1.393  1.00 79.55           H  
ATOM   3165  CA  VAL A 196     -11.565  12.134   1.978  1.00 79.55           C  
ATOM   3166  HA  VAL A 196     -11.208  11.504   2.793  1.00 79.55           H  
ATOM   3167  C   VAL A 196     -11.597  13.575   2.480  1.00 79.55           C  
ATOM   3168  CB  VAL A 196     -10.560  12.037   0.805  1.00 79.55           C  
ATOM   3169  HB  VAL A 196      -9.636  12.518   1.127  1.00 79.55           H  
ATOM   3170  O   VAL A 196     -12.479  14.350   2.098  1.00 79.55           O  
ATOM   3171  CG1 VAL A 196     -10.198  10.596   0.446  1.00 79.55           C  
ATOM   3172 HG11 VAL A 196      -9.403  10.590  -0.300  1.00 79.55           H  
ATOM   3173 HG12 VAL A 196      -9.841  10.085   1.340  1.00 79.55           H  
ATOM   3174 HG13 VAL A 196     -11.069  10.076   0.048  1.00 79.55           H  
ATOM   3175  CG2 VAL A 196     -11.018  12.748  -0.477  1.00 79.55           C  
ATOM   3176 HG21 VAL A 196     -11.217  13.798  -0.266  1.00 79.55           H  
ATOM   3177 HG22 VAL A 196     -10.228  12.690  -1.227  1.00 79.55           H  
ATOM   3178 HG23 VAL A 196     -11.920  12.277  -0.868  1.00 79.55           H  
ATOM   3179  N   ASP A 197     -10.612  13.966   3.285  1.00 76.70           N  
ATOM   3180  H   ASP A 197      -9.941  13.277   3.595  1.00 76.70           H  
ATOM   3181  CA  ASP A 197     -10.329  15.377   3.542  1.00 76.70           C  
ATOM   3182  HA  ASP A 197     -11.224  15.819   3.978  1.00 76.70           H  
ATOM   3183  C   ASP A 197      -9.979  16.056   2.206  1.00 76.70           C  
ATOM   3184  CB  ASP A 197      -9.176  15.536   4.549  1.00 76.70           C  
ATOM   3185  HB2 ASP A 197      -8.236  15.248   4.078  1.00 76.70           H  
ATOM   3186  HB3 ASP A 197      -9.345  14.852   5.380  1.00 76.70           H  
ATOM   3187  O   ASP A 197      -9.071  15.592   1.513  1.00 76.70           O  
ATOM   3188  CG  ASP A 197      -9.043  16.965   5.106  1.00 76.70           C  
ATOM   3189  OD1 ASP A 197      -9.264  17.941   4.349  1.00 76.70           O  
ATOM   3190  OD2 ASP A 197      -8.709  17.088   6.306  1.00 76.70           O  
ATOM   3191  N   PRO A 198     -10.662  17.144   1.806  1.00 69.53           N  
ATOM   3192  CA  PRO A 198     -10.338  17.850   0.569  1.00 69.53           C  
ATOM   3193  HA  PRO A 198     -10.440  17.168  -0.276  1.00 69.53           H  
ATOM   3194  C   PRO A 198      -8.909  18.415   0.553  1.00 69.53           C  
ATOM   3195  CB  PRO A 198     -11.389  18.960   0.462  1.00 69.53           C  
ATOM   3196  HB2 PRO A 198     -10.991  19.865   0.002  1.00 69.53           H  
ATOM   3197  HB3 PRO A 198     -12.242  18.592  -0.107  1.00 69.53           H  
ATOM   3198  O   PRO A 198      -8.384  18.710  -0.524  1.00 69.53           O  
ATOM   3199  CG  PRO A 198     -11.815  19.203   1.910  1.00 69.53           C  
ATOM   3200  HG2 PRO A 198     -12.817  19.627   1.975  1.00 69.53           H  
ATOM   3201  HG3 PRO A 198     -11.088  19.844   2.408  1.00 69.53           H  
ATOM   3202  CD  PRO A 198     -11.756  17.802   2.506  1.00 69.53           C  
ATOM   3203  HD2 PRO A 198     -11.591  17.867   3.581  1.00 69.53           H  
ATOM   3204  HD3 PRO A 198     -12.684  17.269   2.301  1.00 69.53           H  
ATOM   3205  N   LYS A 199      -8.270  18.583   1.718  1.00 70.55           N  
ATOM   3206  H   LYS A 199      -8.730  18.284   2.566  1.00 70.55           H  
ATOM   3207  CA  LYS A 199      -6.883  19.035   1.826  1.00 70.55           C  
ATOM   3208  HA  LYS A 199      -6.671  19.730   1.013  1.00 70.55           H  
ATOM   3209  C   LYS A 199      -5.927  17.854   1.688  1.00 70.55           C  
ATOM   3210  CB  LYS A 199      -6.666  19.774   3.150  1.00 70.55           C  
ATOM   3211  HB2 LYS A 199      -5.610  20.030   3.238  1.00 70.55           H  
ATOM   3212  HB3 LYS A 199      -6.928  19.118   3.980  1.00 70.55           H  
ATOM   3213  O   LYS A 199      -5.772  17.044   2.599  1.00 70.55           O  
ATOM   3214  CG  LYS A 199      -7.499  21.059   3.223  1.00 70.55           C  
ATOM   3215  HG2 LYS A 199      -8.560  20.818   3.153  1.00 70.55           H  
ATOM   3216  HG3 LYS A 199      -7.227  21.715   2.396  1.00 70.55           H  
ATOM   3217  CD  LYS A 199      -7.238  21.772   4.549  1.00 70.55           C  
ATOM   3218  HD2 LYS A 199      -7.509  21.102   5.365  1.00 70.55           H  
ATOM   3219  HD3 LYS A 199      -6.180  22.022   4.623  1.00 70.55           H  
ATOM   3220  CE  LYS A 199      -8.085  23.043   4.618  1.00 70.55           C  
ATOM   3221  HE2 LYS A 199      -9.130  22.763   4.491  1.00 70.55           H  
ATOM   3222  HE3 LYS A 199      -7.807  23.693   3.787  1.00 70.55           H  
ATOM   3223  NZ  LYS A 199      -7.893  23.740   5.912  1.00 70.55           N  
ATOM   3224  HZ1 LYS A 199      -8.157  23.126   6.669  1.00 70.55           H  
ATOM   3225  HZ2 LYS A 199      -8.465  24.571   5.954  1.00 70.55           H  
ATOM   3226  HZ3 LYS A 199      -6.924  24.000   6.028  1.00 70.55           H  
ATOM   3227  N   ALA A 200      -5.233  17.814   0.556  1.00 70.46           N  
ATOM   3228  H   ALA A 200      -5.436  18.501  -0.156  1.00 70.46           H  
ATOM   3229  CA  ALA A 200      -4.127  16.896   0.337  1.00 70.46           C  
ATOM   3230  HA  ALA A 200      -4.342  15.964   0.860  1.00 70.46           H  
ATOM   3231  C   ALA A 200      -2.807  17.476   0.863  1.00 70.46           C  
ATOM   3232  CB  ALA A 200      -4.017  16.588  -1.158  1.00 70.46           C  
ATOM   3233  HB1 ALA A 200      -3.385  15.712  -1.305  1.00 70.46           H  
ATOM   3234  HB2 ALA A 200      -3.584  17.439  -1.684  1.00 70.46           H  
ATOM   3235  HB3 ALA A 200      -5.009  16.395  -1.567  1.00 70.46           H  
ATOM   3236  O   ALA A 200      -2.528  18.663   0.683  1.00 70.46           O  
ATOM   3237  N   THR A 201      -1.947  16.616   1.400  1.00 68.53           N  
ATOM   3238  H   THR A 201      -2.258  15.662   1.520  1.00 68.53           H  
ATOM   3239  CA  THR A 201      -0.510  16.888   1.515  1.00 68.53           C  
ATOM   3240  HA  THR A 201      -0.330  17.963   1.515  1.00 68.53           H  
ATOM   3241  C   THR A 201       0.167  16.261   0.302  1.00 68.53           C  
ATOM   3242  CB  THR A 201       0.071  16.310   2.813  1.00 68.53           C  
ATOM   3243  HB  THR A 201      -0.008  15.223   2.798  1.00 68.53           H  
ATOM   3244  O   THR A 201       0.206  15.040   0.201  1.00 68.53           O  
ATOM   3245  CG2 THR A 201       1.534  16.710   3.013  1.00 68.53           C  
ATOM   3246 HG21 THR A 201       1.900  16.307   3.957  1.00 68.53           H  
ATOM   3247 HG22 THR A 201       1.625  17.796   3.023  1.00 68.53           H  
ATOM   3248 HG23 THR A 201       2.145  16.303   2.207  1.00 68.53           H  
ATOM   3249  OG1 THR A 201      -0.627  16.794   3.937  1.00 68.53           O  
ATOM   3250  HG1 THR A 201      -0.356  16.255   4.684  1.00 68.53           H  
ATOM   3251  N   ALA A 202       0.676  17.062  -0.633  1.00 65.95           N  
ATOM   3252  H   ALA A 202       0.650  18.062  -0.492  1.00 65.95           H  
ATOM   3253  CA  ALA A 202       1.341  16.568  -1.842  1.00 65.95           C  
ATOM   3254  HA  ALA A 202       1.307  15.479  -1.861  1.00 65.95           H  
ATOM   3255  C   ALA A 202       2.820  16.956  -1.860  1.00 65.95           C  
ATOM   3256  CB  ALA A 202       0.590  17.075  -3.079  1.00 65.95           C  
ATOM   3257  HB1 ALA A 202       1.053  16.664  -3.976  1.00 65.95           H  
ATOM   3258  HB2 ALA A 202       0.630  18.163  -3.120  1.00 65.95           H  
ATOM   3259  HB3 ALA A 202      -0.449  16.749  -3.038  1.00 65.95           H  
ATOM   3260  O   ALA A 202       3.168  18.054  -1.420  1.00 65.95           O  
ATOM   3261  N   GLN A 203       3.678  16.080  -2.386  1.00 60.71           N  
ATOM   3262  H   GLN A 203       3.326  15.203  -2.742  1.00 60.71           H  
ATOM   3263  CA  GLN A 203       5.086  16.389  -2.641  1.00 60.71           C  
ATOM   3264  HA  GLN A 203       5.178  17.464  -2.791  1.00 60.71           H  
ATOM   3265  C   GLN A 203       5.581  15.707  -3.928  1.00 60.71           C  
ATOM   3266  CB  GLN A 203       5.995  16.012  -1.455  1.00 60.71           C  
ATOM   3267  HB2 GLN A 203       6.972  16.463  -1.628  1.00 60.71           H  
ATOM   3268  HB3 GLN A 203       6.137  14.932  -1.471  1.00 60.71           H  
ATOM   3269  O   GLN A 203       5.011  14.725  -4.406  1.00 60.71           O  
ATOM   3270  CG  GLN A 203       5.511  16.438  -0.057  1.00 60.71           C  
ATOM   3271  HG2 GLN A 203       4.562  15.949   0.161  1.00 60.71           H  
ATOM   3272  HG3 GLN A 203       5.364  17.518  -0.040  1.00 60.71           H  
ATOM   3273  CD  GLN A 203       6.487  16.077   1.060  1.00 60.71           C  
ATOM   3274  NE2 GLN A 203       6.109  16.273   2.306  1.00 60.71           N  
ATOM   3275 HE21 GLN A 203       6.781  15.978   3.001  1.00 60.71           H  
ATOM   3276 HE22 GLN A 203       5.183  16.614   2.520  1.00 60.71           H  
ATOM   3277  OE1 GLN A 203       7.604  15.641   0.852  1.00 60.71           O  
ATOM   3278  N   SER A 204       6.658  16.248  -4.496  1.00 57.47           N  
ATOM   3279  H   SER A 204       7.094  17.036  -4.038  1.00 57.47           H  
ATOM   3280  CA  SER A 204       7.399  15.667  -5.618  1.00 57.47           C  
ATOM   3281  HA  SER A 204       6.878  14.793  -6.008  1.00 57.47           H  
ATOM   3282  C   SER A 204       8.781  15.232  -5.149  1.00 57.47           C  
ATOM   3283  CB  SER A 204       7.544  16.689  -6.750  1.00 57.47           C  
ATOM   3284  HB2 SER A 204       8.105  16.234  -7.566  1.00 57.47           H  
ATOM   3285  HB3 SER A 204       6.555  16.968  -7.113  1.00 57.47           H  
ATOM   3286  O   SER A 204       9.463  16.022  -4.494  1.00 57.47           O  
ATOM   3287  OG  SER A 204       8.219  17.854  -6.308  1.00 57.47           O  
ATOM   3288  HG  SER A 204       8.944  17.574  -5.745  1.00 57.47           H  
ATOM   3289  N   PHE A 205       9.222  14.042  -5.544  1.00 53.22           N  
ATOM   3290  H   PHE A 205       8.643  13.463  -6.135  1.00 53.22           H  
ATOM   3291  CA  PHE A 205      10.595  13.594  -5.350  1.00 53.22           C  
ATOM   3292  HA  PHE A 205      11.061  14.162  -4.545  1.00 53.22           H  
ATOM   3293  C   PHE A 205      11.390  13.831  -6.640  1.00 53.22           C  
ATOM   3294  CB  PHE A 205      10.608  12.120  -4.935  1.00 53.22           C  
ATOM   3295  HB2 PHE A 205      11.643  11.795  -4.834  1.00 53.22           H  
ATOM   3296  HB3 PHE A 205      10.166  11.531  -5.739  1.00 53.22           H  
ATOM   3297  O   PHE A 205      11.011  13.381  -7.722  1.00 53.22           O  
ATOM   3298  CG  PHE A 205       9.881  11.803  -3.643  1.00 53.22           C  
ATOM   3299  CD1 PHE A 205      10.527  11.999  -2.410  1.00 53.22           C  
ATOM   3300  HD1 PHE A 205      11.524  12.412  -2.383  1.00 53.22           H  
ATOM   3301  CD2 PHE A 205       8.609  11.203  -3.673  1.00 53.22           C  
ATOM   3302  HD2 PHE A 205       8.138  10.984  -4.620  1.00 53.22           H  
ATOM   3303  CE1 PHE A 205       9.909  11.585  -1.219  1.00 53.22           C  
ATOM   3304  HE1 PHE A 205      10.453  11.651  -0.289  1.00 53.22           H  
ATOM   3305  CE2 PHE A 205       8.006  10.776  -2.478  1.00 53.22           C  
ATOM   3306  HE2 PHE A 205       7.085  10.213  -2.522  1.00 53.22           H  
ATOM   3307  CZ  PHE A 205       8.641  10.987  -1.245  1.00 53.22           C  
ATOM   3308  HZ  PHE A 205       8.191  10.625  -0.332  1.00 53.22           H  
ATOM   3309  N   SER A 206      12.502  14.558  -6.548  1.00 44.86           N  
ATOM   3310  H   SER A 206      12.762  14.953  -5.655  1.00 44.86           H  
ATOM   3311  CA  SER A 206      13.523  14.565  -7.596  1.00 44.86           C  
ATOM   3312  HA  SER A 206      13.093  14.234  -8.542  1.00 44.86           H  
ATOM   3313  C   SER A 206      14.625  13.588  -7.209  1.00 44.86           C  
ATOM   3314  CB  SER A 206      14.089  15.971  -7.823  1.00 44.86           C  
ATOM   3315  HB2 SER A 206      13.302  16.617  -8.213  1.00 44.86           H  
ATOM   3316  HB3 SER A 206      14.896  15.918  -8.554  1.00 44.86           H  
ATOM   3317  O   SER A 206      15.274  13.784  -6.179  1.00 44.86           O  
ATOM   3318  OG  SER A 206      14.585  16.522  -6.621  1.00 44.86           O  
ATOM   3319  HG  SER A 206      15.229  15.907  -6.263  1.00 44.86           H  
ATOM   3320  N   ALA A 207      14.856  12.567  -8.037  1.00 39.65           N  
ATOM   3321  H   ALA A 207      14.255  12.423  -8.836  1.00 39.65           H  
ATOM   3322  CA  ALA A 207      16.081  11.783  -7.967  1.00 39.65           C  
ATOM   3323  HA  ALA A 207      16.119  11.291  -6.995  1.00 39.65           H  
ATOM   3324  C   ALA A 207      17.297  12.721  -8.092  1.00 39.65           C  
ATOM   3325  CB  ALA A 207      16.054  10.704  -9.054  1.00 39.65           C  
ATOM   3326  HB1 ALA A 207      16.958  10.098  -8.993  1.00 39.65           H  
ATOM   3327  HB2 ALA A 207      16.004  11.169 -10.038  1.00 39.65           H  
ATOM   3328  HB3 ALA A 207      15.188  10.057  -8.913  1.00 39.65           H  
ATOM   3329  O   ALA A 207      17.246  13.723  -8.806  1.00 39.65           O  
ATOM   3330  N   GLN A 208      18.344  12.405  -7.337  1.00 36.00           N  
ATOM   3331  H   GLN A 208      18.294  11.521  -6.850  1.00 36.00           H  
ATOM   3332  CA  GLN A 208      19.539  13.206  -7.086  1.00 36.00           C  
ATOM   3333  HA  GLN A 208      19.292  13.995  -6.375  1.00 36.00           H  
ATOM   3334  C   GLN A 208      20.138  13.864  -8.345  1.00 36.00           C  
ATOM   3335  CB  GLN A 208      20.581  12.268  -6.446  1.00 36.00           C  
ATOM   3336  HB2 GLN A 208      21.522  12.807  -6.339  1.00 36.00           H  
ATOM   3337  HB3 GLN A 208      20.750  11.429  -7.120  1.00 36.00           H  
ATOM   3338  O   GLN A 208      20.798  13.206  -9.140  1.00 36.00           O  
ATOM   3339  CG  GLN A 208      20.173  11.729  -5.062  1.00 36.00           C  
ATOM   3340  HG2 GLN A 208      20.163  12.555  -4.351  1.00 36.00           H  
ATOM   3341  HG3 GLN A 208      19.171  11.302  -5.100  1.00 36.00           H  
ATOM   3342  CD  GLN A 208      21.112  10.640  -4.542  1.00 36.00           C  
ATOM   3343  NE2 GLN A 208      20.999  10.267  -3.287  1.00 36.00           N  
ATOM   3344 HE21 GLN A 208      20.254  10.622  -2.706  1.00 36.00           H  
ATOM   3345 HE22 GLN A 208      21.580   9.485  -3.021  1.00 36.00           H  
ATOM   3346  OE1 GLN A 208      21.946  10.088  -5.235  1.00 36.00           O  
ATOM   3347  N   ASP A 209      19.978  15.181  -8.460  1.00 32.84           N  
ATOM   3348  H   ASP A 209      19.217  15.613  -7.955  1.00 32.84           H  
ATOM   3349  CA  ASP A 209      21.072  16.091  -8.803  1.00 32.84           C  
ATOM   3350  HA  ASP A 209      21.979  15.657  -8.381  1.00 32.84           H  
ATOM   3351  C   ASP A 209      20.811  17.435  -8.098  1.00 32.84           C  
ATOM   3352  CB  ASP A 209      21.281  16.234 -10.323  1.00 32.84           C  
ATOM   3353  HB2 ASP A 209      21.048  15.287 -10.811  1.00 32.84           H  
ATOM   3354  HB3 ASP A 209      20.600  16.989 -10.715  1.00 32.84           H  
ATOM   3355  O   ASP A 209      19.661  17.849  -7.934  1.00 32.84           O  
ATOM   3356  CG  ASP A 209      22.729  16.599 -10.685  1.00 32.84           C  
ATOM   3357  OD1 ASP A 209      23.544  16.784  -9.746  1.00 32.84           O  
ATOM   3358  OD2 ASP A 209      23.004  16.711 -11.900  1.00 32.84           O  
ATOM   3359  N   GLY A 210      21.856  18.052  -7.552  1.00 29.52           N  
ATOM   3360  H   GLY A 210      22.766  17.747  -7.867  1.00 29.52           H  
ATOM   3361  CA  GLY A 210      21.759  19.091  -6.523  1.00 29.52           C  
ATOM   3362  HA2 GLY A 210      22.764  19.433  -6.275  1.00 29.52           H  
ATOM   3363  HA3 GLY A 210      21.321  18.650  -5.628  1.00 29.52           H  
ATOM   3364  C   GLY A 210      20.933  20.320  -6.926  1.00 29.52           C  
ATOM   3365  O   GLY A 210      21.288  21.039  -7.855  1.00 29.52           O  
ATOM   3366  N   GLY A 211      19.869  20.628  -6.176  1.00 27.56           N  
ATOM   3367  H   GLY A 211      19.523  19.938  -5.524  1.00 27.56           H  
ATOM   3368  CA  GLY A 211      19.135  21.885  -6.360  1.00 27.56           C  
ATOM   3369  HA2 GLY A 211      19.763  22.713  -6.032  1.00 27.56           H  
ATOM   3370  HA3 GLY A 211      18.946  22.021  -7.424  1.00 27.56           H  
ATOM   3371  C   GLY A 211      17.785  21.968  -5.648  1.00 27.56           C  
ATOM   3372  O   GLY A 211      16.763  21.607  -6.214  1.00 27.56           O  
ATOM   3373  N   SER A 212      17.807  22.515  -4.430  1.00 28.30           N  
ATOM   3374  H   SER A 212      18.730  22.741  -4.088  1.00 28.30           H  
ATOM   3375  CA  SER A 212      16.718  23.181  -3.689  1.00 28.30           C  
ATOM   3376  HA  SER A 212      17.078  23.262  -2.664  1.00 28.30           H  
ATOM   3377  C   SER A 212      15.334  22.519  -3.584  1.00 28.30           C  
ATOM   3378  CB  SER A 212      16.582  24.626  -4.166  1.00 28.30           C  
ATOM   3379  HB2 SER A 212      15.723  25.091  -3.683  1.00 28.30           H  
ATOM   3380  HB3 SER A 212      16.441  24.649  -5.247  1.00 28.30           H  
ATOM   3381  O   SER A 212      14.460  22.645  -4.437  1.00 28.30           O  
ATOM   3382  OG  SER A 212      17.755  25.333  -3.803  1.00 28.30           O  
ATOM   3383  HG  SER A 212      17.686  26.231  -4.133  1.00 28.30           H  
ATOM   3384  N   THR A 213      15.083  21.990  -2.387  1.00 26.00           N  
ATOM   3385  H   THR A 213      15.859  21.917  -1.745  1.00 26.00           H  
ATOM   3386  CA  THR A 213      13.764  21.825  -1.765  1.00 26.00           C  
ATOM   3387  HA  THR A 213      13.167  21.108  -2.329  1.00 26.00           H  
ATOM   3388  C   THR A 213      13.018  23.157  -1.658  1.00 26.00           C  
ATOM   3389  CB  THR A 213      13.964  21.331  -0.318  1.00 26.00           C  
ATOM   3390  HB  THR A 213      13.023  21.417   0.226  1.00 26.00           H  
ATOM   3391  O   THR A 213      13.532  24.073  -1.027  1.00 26.00           O  
ATOM   3392  CG2 THR A 213      14.430  19.880  -0.253  1.00 26.00           C  
ATOM   3393 HG21 THR A 213      14.534  19.579   0.789  1.00 26.00           H  
ATOM   3394 HG22 THR A 213      13.696  19.235  -0.737  1.00 26.00           H  
ATOM   3395 HG23 THR A 213      15.392  19.767  -0.753  1.00 26.00           H  
ATOM   3396  OG1 THR A 213      14.953  22.112   0.327  1.00 26.00           O  
ATOM   3397  HG1 THR A 213      14.685  23.029   0.231  1.00 26.00           H  
ATOM   3398  N   HIS A 214      11.784  23.246  -2.155  1.00 26.95           N  
ATOM   3399  H   HIS A 214      11.477  22.535  -2.803  1.00 26.95           H  
ATOM   3400  CA  HIS A 214      10.763  24.149  -1.608  1.00 26.95           C  
ATOM   3401  HA  HIS A 214      10.848  24.141  -0.522  1.00 26.95           H  
ATOM   3402  C   HIS A 214       9.368  23.610  -1.966  1.00 26.95           C  
ATOM   3403  CB  HIS A 214      10.970  25.610  -2.076  1.00 26.95           C  
ATOM   3404  HB2 HIS A 214      11.696  25.640  -2.888  1.00 26.95           H  
ATOM   3405  HB3 HIS A 214      10.034  26.006  -2.469  1.00 26.95           H  
ATOM   3406  O   HIS A 214       8.914  23.723  -3.102  1.00 26.95           O  
ATOM   3407  CG  HIS A 214      11.430  26.536  -0.968  1.00 26.95           C  
ATOM   3408  CD2 HIS A 214      12.721  26.816  -0.599  1.00 26.95           C  
ATOM   3409  HD2 HIS A 214      13.617  26.436  -1.068  1.00 26.95           H  
ATOM   3410  ND1 HIS A 214      10.616  27.277  -0.139  1.00 26.95           N  
ATOM   3411  HD1 HIS A 214       9.606  27.277  -0.143  1.00 26.95           H  
ATOM   3412  CE1 HIS A 214      11.397  27.968   0.709  1.00 26.95           C  
ATOM   3413  HE1 HIS A 214      11.042  28.626   1.489  1.00 26.95           H  
ATOM   3414  NE2 HIS A 214      12.689  27.713   0.472  1.00 26.95           N  
ATOM   3415  N   ALA A 215       8.686  23.012  -0.987  1.00 27.31           N  
ATOM   3416  H   ALA A 215       9.119  22.932  -0.078  1.00 27.31           H  
ATOM   3417  CA  ALA A 215       7.258  22.728  -1.051  1.00 27.31           C  
ATOM   3418  HA  ALA A 215       6.905  22.815  -2.078  1.00 27.31           H  
ATOM   3419  C   ALA A 215       6.527  23.770  -0.194  1.00 27.31           C  
ATOM   3420  CB  ALA A 215       6.996  21.287  -0.586  1.00 27.31           C  
ATOM   3421  HB1 ALA A 215       5.929  21.073  -0.633  1.00 27.31           H  
ATOM   3422  HB2 ALA A 215       7.526  20.589  -1.233  1.00 27.31           H  
ATOM   3423  HB3 ALA A 215       7.340  21.154   0.440  1.00 27.31           H  
ATOM   3424  O   ALA A 215       6.682  23.784   1.025  1.00 27.31           O  
ATOM   3425  N   THR A 216       5.722  24.624  -0.826  1.00 23.78           N  
ATOM   3426  H   THR A 216       5.691  24.603  -1.836  1.00 23.78           H  
ATOM   3427  CA  THR A 216       4.746  25.476  -0.137  1.00 23.78           C  
ATOM   3428  HA  THR A 216       4.622  25.118   0.885  1.00 23.78           H  
ATOM   3429  C   THR A 216       3.406  25.349  -0.858  1.00 23.78           C  
ATOM   3430  CB  THR A 216       5.189  26.948  -0.046  1.00 23.78           C  
ATOM   3431  HB  THR A 216       5.242  27.380  -1.045  1.00 23.78           H  
ATOM   3432  O   THR A 216       3.287  25.690  -2.032  1.00 23.78           O  
ATOM   3433  CG2 THR A 216       4.230  27.775   0.814  1.00 23.78           C  
ATOM   3434 HG21 THR A 216       4.584  28.804   0.878  1.00 23.78           H  
ATOM   3435 HG22 THR A 216       4.163  27.351   1.816  1.00 23.78           H  
ATOM   3436 HG23 THR A 216       3.238  27.787   0.363  1.00 23.78           H  
ATOM   3437  OG1 THR A 216       6.453  27.060   0.570  1.00 23.78           O  
ATOM   3438  HG1 THR A 216       6.545  27.966   0.873  1.00 23.78           H  
ATOM   3439  N   LEU A 217       2.409  24.831  -0.141  1.00 24.01           N  
ATOM   3440  H   LEU A 217       2.613  24.592   0.819  1.00 24.01           H  
ATOM   3441  CA  LEU A 217       1.002  24.725  -0.537  1.00 24.01           C  
ATOM   3442  HA  LEU A 217       0.917  24.588  -1.615  1.00 24.01           H  
ATOM   3443  C   LEU A 217       0.270  26.009  -0.135  1.00 24.01           C  
ATOM   3444  CB  LEU A 217       0.386  23.516   0.214  1.00 24.01           C  
ATOM   3445  HB2 LEU A 217       1.015  23.273   1.070  1.00 24.01           H  
ATOM   3446  HB3 LEU A 217      -0.581  23.797   0.632  1.00 24.01           H  
ATOM   3447  O   LEU A 217       0.259  26.331   1.050  1.00 24.01           O  
ATOM   3448  CG  LEU A 217       0.190  22.256  -0.645  1.00 24.01           C  
ATOM   3449  HG  LEU A 217       0.934  22.235  -1.442  1.00 24.01           H  
ATOM   3450  CD1 LEU A 217       0.356  20.990   0.197  1.00 24.01           C  
ATOM   3451 HD11 LEU A 217       1.367  20.945   0.602  1.00 24.01           H  
ATOM   3452 HD12 LEU A 217       0.190  20.115  -0.430  1.00 24.01           H  
ATOM   3453 HD13 LEU A 217      -0.367  20.982   1.013  1.00 24.01           H  
ATOM   3454  CD2 LEU A 217      -1.213  22.240  -1.256  1.00 24.01           C  
ATOM   3455 HD21 LEU A 217      -1.968  22.194  -0.471  1.00 24.01           H  
ATOM   3456 HD22 LEU A 217      -1.368  23.138  -1.854  1.00 24.01           H  
ATOM   3457 HD23 LEU A 217      -1.321  21.367  -1.899  1.00 24.01           H  
ATOM   3458  N   LEU A 218      -0.394  26.690  -1.072  1.00 22.53           N  
ATOM   3459  H   LEU A 218      -0.307  26.412  -2.039  1.00 22.53           H  
ATOM   3460  CA  LEU A 218      -1.432  27.678  -0.756  1.00 22.53           C  
ATOM   3461  HA  LEU A 218      -1.868  27.424   0.210  1.00 22.53           H  
ATOM   3462  C   LEU A 218      -2.578  27.603  -1.788  1.00 22.53           C  
ATOM   3463  CB  LEU A 218      -0.830  29.099  -0.639  1.00 22.53           C  
ATOM   3464  HB2 LEU A 218      -1.647  29.819  -0.668  1.00 22.53           H  
ATOM   3465  HB3 LEU A 218      -0.210  29.281  -1.518  1.00 22.53           H  
ATOM   3466  O   LEU A 218      -2.383  27.976  -2.940  1.00 22.53           O  
ATOM   3467  CG  LEU A 218       0.005  29.382   0.632  1.00 22.53           C  
ATOM   3468  HG  LEU A 218       0.846  28.691   0.685  1.00 22.53           H  
ATOM   3469  CD1 LEU A 218       0.603  30.787   0.569  1.00 22.53           C  
ATOM   3470 HD11 LEU A 218      -0.191  31.533   0.533  1.00 22.53           H  
ATOM   3471 HD12 LEU A 218       1.228  30.962   1.445  1.00 22.53           H  
ATOM   3472 HD13 LEU A 218       1.222  30.878  -0.323  1.00 22.53           H  
ATOM   3473  CD2 LEU A 218      -0.817  29.299   1.925  1.00 22.53           C  
ATOM   3474 HD21 LEU A 218      -0.185  29.553   2.776  1.00 22.53           H  
ATOM   3475 HD22 LEU A 218      -1.184  28.283   2.075  1.00 22.53           H  
ATOM   3476 HD23 LEU A 218      -1.660  29.989   1.879  1.00 22.53           H  
ATOM   3477  N   TYR A 219      -3.729  27.134  -1.278  1.00 26.87           N  
ATOM   3478  H   TYR A 219      -3.645  26.816  -0.323  1.00 26.87           H  
ATOM   3479  CA  TYR A 219      -5.133  27.151  -1.752  1.00 26.87           C  
ATOM   3480  HA  TYR A 219      -5.664  26.534  -1.026  1.00 26.87           H  
ATOM   3481  C   TYR A 219      -5.529  26.473  -3.076  1.00 26.87           C  
ATOM   3482  CB  TYR A 219      -5.734  28.550  -1.570  1.00 26.87           C  
ATOM   3483  HB2 TYR A 219      -6.795  28.510  -1.818  1.00 26.87           H  
ATOM   3484  HB3 TYR A 219      -5.257  29.229  -2.276  1.00 26.87           H  
ATOM   3485  O   TYR A 219      -5.066  26.874  -4.164  1.00 26.87           O  
ATOM   3486  CG  TYR A 219      -5.581  29.079  -0.154  1.00 26.87           C  
ATOM   3487  CD1 TYR A 219      -6.394  28.581   0.882  1.00 26.87           C  
ATOM   3488  HD1 TYR A 219      -7.153  27.848   0.652  1.00 26.87           H  
ATOM   3489  CD2 TYR A 219      -4.586  30.032   0.132  1.00 26.87           C  
ATOM   3490  HD2 TYR A 219      -3.969  30.407  -0.671  1.00 26.87           H  
ATOM   3491  CE1 TYR A 219      -6.209  29.033   2.205  1.00 26.87           C  
ATOM   3492  HE1 TYR A 219      -6.829  28.662   3.008  1.00 26.87           H  
ATOM   3493  CE2 TYR A 219      -4.400  30.491   1.449  1.00 26.87           C  
ATOM   3494  HE2 TYR A 219      -3.643  31.233   1.660  1.00 26.87           H  
ATOM   3495  OH  TYR A 219      -5.028  30.413   3.765  1.00 26.87           O  
ATOM   3496  HH  TYR A 219      -4.330  31.070   3.822  1.00 26.87           H  
ATOM   3497  CZ  TYR A 219      -5.209  29.985   2.489  1.00 26.87           C  
ATOM   3498  OXT TYR A 219      -6.384  25.566  -2.957  1.00 26.87           O  
TER    3499      TYR A 219                                                       
END   
