# Supplementary material for: Nuclear genome of Bulinus truncatus, an intermediate host of the carcinogenic human blood fluke Schistosoma haematobium
Source: Nat Commun. 2022 Feb 21;13:977. doi: 10.1038/s41467-022-28634-9 (PMC8861042; doi:10.1038/s41467-022-28634-9)
Supplement: Supplementary file 6 — Supplementary Data 3 [file 41467_2022_28634_MOESM6_ESM.zip › Supplementary_Data_3/btru_075340-t1.mature.pep.pdb]

ATOM      1  N   MET A   1     -62.600 -58.728  32.569  1.00 37.41           N  
ATOM      2  H   MET A   1     -63.269 -58.357  33.229  1.00 37.41           H  
ATOM      3  H2  MET A   1     -63.036 -59.479  32.053  1.00 37.41           H  
ATOM      4  H3  MET A   1     -62.334 -58.004  31.918  1.00 37.41           H  
ATOM      5  CA  MET A   1     -61.414 -59.255  33.279  1.00 37.41           C  
ATOM      6  HA  MET A   1     -60.893 -58.454  33.804  1.00 37.41           H  
ATOM      7  C   MET A   1     -60.459 -59.843  32.252  1.00 37.41           C  
ATOM      8  CB  MET A   1     -61.810 -60.341  34.298  1.00 37.41           C  
ATOM      9  HB2 MET A   1     -60.993 -61.054  34.408  1.00 37.41           H  
ATOM     10  HB3 MET A   1     -62.681 -60.886  33.935  1.00 37.41           H  
ATOM     11  O   MET A   1     -60.654 -60.976  31.849  1.00 37.41           O  
ATOM     12  CG  MET A   1     -62.092 -59.791  35.694  1.00 37.41           C  
ATOM     13  HG2 MET A   1     -62.824 -58.986  35.634  1.00 37.41           H  
ATOM     14  HG3 MET A   1     -61.166 -59.396  36.112  1.00 37.41           H  
ATOM     15  SD  MET A   1     -62.734 -61.074  36.796  1.00 37.41           S  
ATOM     16  CE  MET A   1     -62.595 -60.246  38.402  1.00 37.41           C  
ATOM     17  HE1 MET A   1     -63.159 -59.314  38.391  1.00 37.41           H  
ATOM     18  HE2 MET A   1     -61.547 -60.037  38.619  1.00 37.41           H  
ATOM     19  HE3 MET A   1     -62.996 -60.897  39.180  1.00 37.41           H  
ATOM     20  N   ILE A   2     -59.479 -59.072  31.782  1.00 34.32           N  
ATOM     21  H   ILE A   2     -59.373 -58.120  32.103  1.00 34.32           H  
ATOM     22  CA  ILE A   2     -58.340 -59.596  31.015  1.00 34.32           C  
ATOM     23  HA  ILE A   2     -58.226 -60.663  31.207  1.00 34.32           H  
ATOM     24  C   ILE A   2     -57.118 -58.879  31.586  1.00 34.32           C  
ATOM     25  CB  ILE A   2     -58.516 -59.416  29.484  1.00 34.32           C  
ATOM     26  HB  ILE A   2     -58.702 -58.364  29.270  1.00 34.32           H  
ATOM     27  O   ILE A   2     -56.957 -57.675  31.402  1.00 34.32           O  
ATOM     28  CG1 ILE A   2     -59.724 -60.248  28.983  1.00 34.32           C  
ATOM     29 HG12 ILE A   2     -60.624 -59.899  29.489  1.00 34.32           H  
ATOM     30 HG13 ILE A   2     -59.573 -61.297  29.238  1.00 34.32           H  
ATOM     31  CG2 ILE A   2     -57.228 -59.838  28.750  1.00 34.32           C  
ATOM     32 HG21 ILE A   2     -57.023 -60.895  28.916  1.00 34.32           H  
ATOM     33 HG22 ILE A   2     -56.376 -59.249  29.090  1.00 34.32           H  
ATOM     34 HG23 ILE A   2     -57.326 -59.660  27.679  1.00 34.32           H  
ATOM     35  CD1 ILE A   2     -60.021 -60.151  27.483  1.00 34.32           C  
ATOM     36 HD11 ILE A   2     -60.110 -59.105  27.188  1.00 34.32           H  
ATOM     37 HD12 ILE A   2     -59.229 -60.628  26.905  1.00 34.32           H  
ATOM     38 HD13 ILE A   2     -60.959 -60.662  27.267  1.00 34.32           H  
ATOM     39  N   ALA A   3     -56.346 -59.604  32.393  1.00 35.10           N  
ATOM     40  H   ALA A   3     -56.530 -60.594  32.471  1.00 35.10           H  
ATOM     41  CA  ALA A   3     -55.131 -59.121  33.030  1.00 35.10           C  
ATOM     42  HA  ALA A   3     -55.248 -58.067  33.284  1.00 35.10           H  
ATOM     43  C   ALA A   3     -53.969 -59.266  32.041  1.00 35.10           C  
ATOM     44  CB  ALA A   3     -54.908 -59.911  34.327  1.00 35.10           C  
ATOM     45  HB1 ALA A   3     -54.002 -59.554  34.818  1.00 35.10           H  
ATOM     46  HB2 ALA A   3     -55.753 -59.770  35.001  1.00 35.10           H  
ATOM     47  HB3 ALA A   3     -54.792 -60.972  34.107  1.00 35.10           H  
ATOM     48  O   ALA A   3     -53.651 -60.372  31.610  1.00 35.10           O  
ATOM     49  N   VAL A   4     -53.359 -58.143  31.666  1.00 37.32           N  
ATOM     50  H   VAL A   4     -53.684 -57.267  32.050  1.00 37.32           H  
ATOM     51  CA  VAL A   4     -52.181 -58.097  30.795  1.00 37.32           C  
ATOM     52  HA  VAL A   4     -52.141 -59.007  30.196  1.00 37.32           H  
ATOM     53  C   VAL A   4     -50.941 -58.054  31.686  1.00 37.32           C  
ATOM     54  CB  VAL A   4     -52.267 -56.910  29.814  1.00 37.32           C  
ATOM     55  HB  VAL A   4     -52.342 -55.980  30.378  1.00 37.32           H  
ATOM     56  O   VAL A   4     -50.722 -57.093  32.421  1.00 37.32           O  
ATOM     57  CG1 VAL A   4     -51.035 -56.835  28.905  1.00 37.32           C  
ATOM     58 HG11 VAL A   4     -50.928 -57.757  28.334  1.00 37.32           H  
ATOM     59 HG12 VAL A   4     -51.136 -55.997  28.215  1.00 37.32           H  
ATOM     60 HG13 VAL A   4     -50.135 -56.675  29.500  1.00 37.32           H  
ATOM     61  CG2 VAL A   4     -53.508 -57.040  28.916  1.00 37.32           C  
ATOM     62 HG21 VAL A   4     -53.477 -57.980  28.366  1.00 37.32           H  
ATOM     63 HG22 VAL A   4     -54.418 -57.005  29.515  1.00 37.32           H  
ATOM     64 HG23 VAL A   4     -53.537 -56.213  28.206  1.00 37.32           H  
ATOM     65  N   LEU A   5     -50.161 -59.134  31.655  1.00 36.98           N  
ATOM     66  H   LEU A   5     -50.426 -59.881  31.030  1.00 36.98           H  
ATOM     67  CA  LEU A   5     -48.909 -59.300  32.393  1.00 36.98           C  
ATOM     68  HA  LEU A   5     -49.025 -58.890  33.396  1.00 36.98           H  
ATOM     69  C   LEU A   5     -47.780 -58.533  31.687  1.00 36.98           C  
ATOM     70  CB  LEU A   5     -48.598 -60.808  32.491  1.00 36.98           C  
ATOM     71  HB2 LEU A   5     -48.743 -61.253  31.506  1.00 36.98           H  
ATOM     72  HB3 LEU A   5     -47.547 -60.942  32.749  1.00 36.98           H  
ATOM     73  O   LEU A   5     -47.450 -58.829  30.540  1.00 36.98           O  
ATOM     74  CG  LEU A   5     -49.461 -61.556  33.526  1.00 36.98           C  
ATOM     75  HG  LEU A   5     -50.486 -61.189  33.487  1.00 36.98           H  
ATOM     76  CD1 LEU A   5     -49.482 -63.056  33.231  1.00 36.98           C  
ATOM     77 HD11 LEU A   5     -49.912 -63.229  32.244  1.00 36.98           H  
ATOM     78 HD12 LEU A   5     -48.471 -63.460  33.258  1.00 36.98           H  
ATOM     79 HD13 LEU A   5     -50.098 -63.569  33.970  1.00 36.98           H  
ATOM     80  CD2 LEU A   5     -48.910 -61.358  34.941  1.00 36.98           C  
ATOM     81 HD21 LEU A   5     -47.887 -61.731  35.003  1.00 36.98           H  
ATOM     82 HD22 LEU A   5     -48.927 -60.300  35.203  1.00 36.98           H  
ATOM     83 HD23 LEU A   5     -49.532 -61.900  35.653  1.00 36.98           H  
ATOM     84  N   MET A   6     -47.187 -57.556  32.379  1.00 34.37           N  
ATOM     85  H   MET A   6     -47.525 -57.359  33.310  1.00 34.37           H  
ATOM     86  CA  MET A   6     -46.006 -56.821  31.914  1.00 34.37           C  
ATOM     87  HA  MET A   6     -46.091 -56.736  30.831  1.00 34.37           H  
ATOM     88  C   MET A   6     -44.700 -57.560  32.277  1.00 34.37           C  
ATOM     89  CB  MET A   6     -45.982 -55.395  32.481  1.00 34.37           C  
ATOM     90  HB2 MET A   6     -46.086 -55.418  33.565  1.00 34.37           H  
ATOM     91  HB3 MET A   6     -45.018 -54.947  32.239  1.00 34.37           H  
ATOM     92  O   MET A   6     -44.600 -58.089  33.390  1.00 34.37           O  
ATOM     93  CG  MET A   6     -47.074 -54.510  31.872  1.00 34.37           C  
ATOM     94  HG2 MET A   6     -48.049 -54.829  32.242  1.00 34.37           H  
ATOM     95  HG3 MET A   6     -47.059 -54.635  30.790  1.00 34.37           H  
ATOM     96  SD  MET A   6     -46.839 -52.751  32.237  1.00 34.37           S  
ATOM     97  CE  MET A   6     -48.084 -52.032  31.134  1.00 34.37           C  
ATOM     98  HE1 MET A   6     -47.849 -52.284  30.100  1.00 34.37           H  
ATOM     99  HE2 MET A   6     -48.086 -50.948  31.249  1.00 34.37           H  
ATOM    100  HE3 MET A   6     -49.069 -52.423  31.390  1.00 34.37           H  
ATOM    101  N   PRO A   7     -43.678 -57.588  31.397  1.00 37.14           N  
ATOM    102  CA  PRO A   7     -42.417 -58.281  31.658  1.00 37.14           C  
ATOM    103  HA  PRO A   7     -42.640 -59.241  32.122  1.00 37.14           H  
ATOM    104  C   PRO A   7     -41.484 -57.477  32.576  1.00 37.14           C  
ATOM    105  CB  PRO A   7     -41.766 -58.539  30.291  1.00 37.14           C  
ATOM    106  HB2 PRO A   7     -41.526 -59.594  30.161  1.00 37.14           H  
ATOM    107  HB3 PRO A   7     -40.863 -57.938  30.181  1.00 37.14           H  
ATOM    108  O   PRO A   7     -41.332 -56.264  32.436  1.00 37.14           O  
ATOM    109  CG  PRO A   7     -42.801 -58.084  29.264  1.00 37.14           C  
ATOM    110  HG2 PRO A   7     -42.332 -57.620  28.396  1.00 37.14           H  
ATOM    111  HG3 PRO A   7     -43.411 -58.934  28.960  1.00 37.14           H  
ATOM    112  CD  PRO A   7     -43.664 -57.092  30.030  1.00 37.14           C  
ATOM    113  HD2 PRO A   7     -43.203 -56.104  30.010  1.00 37.14           H  
ATOM    114  HD3 PRO A   7     -44.648 -57.060  29.561  1.00 37.14           H  
ATOM    115  N   LYS A   8     -40.815 -58.186  33.493  1.00 36.25           N  
ATOM    116  H   LYS A   8     -40.977 -59.183  33.495  1.00 36.25           H  
ATOM    117  CA  LYS A   8     -39.782 -57.667  34.401  1.00 36.25           C  
ATOM    118  HA  LYS A   8     -40.157 -56.773  34.900  1.00 36.25           H  
ATOM    119  C   LYS A   8     -38.514 -57.285  33.629  1.00 36.25           C  
ATOM    120  CB  LYS A   8     -39.436 -58.742  35.450  1.00 36.25           C  
ATOM    121  HB2 LYS A   8     -38.518 -58.445  35.957  1.00 36.25           H  
ATOM    122  HB3 LYS A   8     -39.244 -59.687  34.942  1.00 36.25           H  
ATOM    123  O   LYS A   8     -37.903 -58.142  32.998  1.00 36.25           O  
ATOM    124  CG  LYS A   8     -40.523 -58.940  36.517  1.00 36.25           C  
ATOM    125  HG2 LYS A   8     -40.624 -58.021  37.093  1.00 36.25           H  
ATOM    126  HG3 LYS A   8     -41.476 -59.165  36.039  1.00 36.25           H  
ATOM    127  CD  LYS A   8     -40.144 -60.096  37.456  1.00 36.25           C  
ATOM    128  HD2 LYS A   8     -40.144 -61.026  36.887  1.00 36.25           H  
ATOM    129  HD3 LYS A   8     -39.143 -59.923  37.851  1.00 36.25           H  
ATOM    130  CE  LYS A   8     -41.139 -60.195  38.618  1.00 36.25           C  
ATOM    131  HE2 LYS A   8     -42.144 -60.292  38.208  1.00 36.25           H  
ATOM    132  HE3 LYS A   8     -41.101 -59.263  39.183  1.00 36.25           H  
ATOM    133  NZ  LYS A   8     -40.835 -61.346  39.507  1.00 36.25           N  
ATOM    134  HZ1 LYS A   8     -39.898 -61.272  39.876  1.00 36.25           H  
ATOM    135  HZ2 LYS A   8     -41.480 -61.374  40.283  1.00 36.25           H  
ATOM    136  HZ3 LYS A   8     -40.911 -62.216  38.999  1.00 36.25           H  
ATOM    137  N   VAL A   9     -38.084 -56.031  33.748  1.00 36.98           N  
ATOM    138  H   VAL A   9     -38.658 -55.376  34.260  1.00 36.98           H  
ATOM    139  CA  VAL A   9     -36.764 -55.567  33.296  1.00 36.98           C  
ATOM    140  HA  VAL A   9     -36.429 -56.189  32.466  1.00 36.98           H  
ATOM    141  C   VAL A   9     -35.776 -55.734  34.449  1.00 36.98           C  
ATOM    142  CB  VAL A   9     -36.830 -54.114  32.786  1.00 36.98           C  
ATOM    143  HB  VAL A   9     -37.222 -53.473  33.576  1.00 36.98           H  
ATOM    144  O   VAL A   9     -35.965 -55.161  35.521  1.00 36.98           O  
ATOM    145  CG1 VAL A   9     -35.453 -53.586  32.365  1.00 36.98           C  
ATOM    146 HG11 VAL A   9     -34.775 -53.565  33.218  1.00 36.98           H  
ATOM    147 HG12 VAL A   9     -35.549 -52.568  31.987  1.00 36.98           H  
ATOM    148 HG13 VAL A   9     -35.028 -54.217  31.584  1.00 36.98           H  
ATOM    149  CG2 VAL A   9     -37.761 -54.019  31.569  1.00 36.98           C  
ATOM    150 HG21 VAL A   9     -38.775 -54.316  31.839  1.00 36.98           H  
ATOM    151 HG22 VAL A   9     -37.794 -52.991  31.208  1.00 36.98           H  
ATOM    152 HG23 VAL A   9     -37.402 -54.666  30.769  1.00 36.98           H  
ATOM    153  N   SER A  10     -34.743 -56.551  34.245  1.00 36.56           N  
ATOM    154  H   SER A  10     -34.654 -57.015  33.352  1.00 36.56           H  
ATOM    155  CA  SER A  10     -33.659 -56.754  35.205  1.00 36.56           C  
ATOM    156  HA  SER A  10     -34.076 -56.729  36.212  1.00 36.56           H  
ATOM    157  C   SER A  10     -32.611 -55.650  35.084  1.00 36.56           C  
ATOM    158  CB  SER A  10     -33.008 -58.128  35.015  1.00 36.56           C  
ATOM    159  HB2 SER A  10     -32.219 -58.258  35.757  1.00 36.56           H  
ATOM    160  HB3 SER A  10     -33.755 -58.909  35.157  1.00 36.56           H  
ATOM    161  O   SER A  10     -32.006 -55.456  34.031  1.00 36.56           O  
ATOM    162  OG  SER A  10     -32.454 -58.239  33.721  1.00 36.56           O  
ATOM    163  HG  SER A  10     -31.948 -57.444  33.538  1.00 36.56           H  
ATOM    164  N   THR A  11     -32.379 -54.964  36.194  1.00 36.15           N  
ATOM    165  H   THR A  11     -32.953 -55.165  37.001  1.00 36.15           H  
ATOM    166  CA  THR A  11     -31.261 -54.058  36.455  1.00 36.15           C  
ATOM    167  HA  THR A  11     -31.116 -53.380  35.613  1.00 36.15           H  
ATOM    168  C   THR A  11     -29.981 -54.852  36.715  1.00 36.15           C  
ATOM    169  CB  THR A  11     -31.585 -53.257  37.730  1.00 36.15           C  
ATOM    170  HB  THR A  11     -30.702 -52.700  38.045  1.00 36.15           H  
ATOM    171  O   THR A  11     -30.045 -55.813  37.476  1.00 36.15           O  
ATOM    172  CG2 THR A  11     -32.739 -52.277  37.517  1.00 36.15           C  
ATOM    173 HG21 THR A  11     -32.488 -51.576  36.722  1.00 36.15           H  
ATOM    174 HG22 THR A  11     -33.653 -52.811  37.255  1.00 36.15           H  
ATOM    175 HG23 THR A  11     -32.909 -51.720  38.439  1.00 36.15           H  
ATOM    176  OG1 THR A  11     -31.984 -54.138  38.762  1.00 36.15           O  
ATOM    177  HG1 THR A  11     -31.261 -54.752  38.908  1.00 36.15           H  
ATOM    178  N   ASN A  12     -28.846 -54.447  36.132  1.00 31.87           N  
ATOM    179  H   ASN A  12     -28.944 -53.836  35.333  1.00 31.87           H  
ATOM    180  CA  ASN A  12     -27.509 -54.452  36.757  1.00 31.87           C  
ATOM    181  HA  ASN A  12     -27.484 -53.687  37.532  1.00 31.87           H  
ATOM    182  C   ASN A  12     -26.422 -54.093  35.730  1.00 31.87           C  
ATOM    183  CB  ASN A  12     -27.146 -55.816  37.396  1.00 31.87           C  
ATOM    184  HB2 ASN A  12     -27.571 -56.628  36.807  1.00 31.87           H  
ATOM    185  HB3 ASN A  12     -26.063 -55.942  37.397  1.00 31.87           H  
ATOM    186  O   ASN A  12     -26.138 -54.888  34.842  1.00 31.87           O  
ATOM    187  CG  ASN A  12     -27.591 -55.940  38.846  1.00 31.87           C  
ATOM    188  ND2 ASN A  12     -27.507 -57.119  39.414  1.00 31.87           N  
ATOM    189 HD21 ASN A  12     -27.815 -57.172  40.375  1.00 31.87           H  
ATOM    190 HD22 ASN A  12     -27.213 -57.923  38.878  1.00 31.87           H  
ATOM    191  OD1 ASN A  12     -27.985 -54.983  39.496  1.00 31.87           O  
ATOM    192  N   ALA A  13     -25.785 -52.931  35.900  1.00 39.28           N  
ATOM    193  H   ALA A  13     -26.203 -52.269  36.538  1.00 39.28           H  
ATOM    194  CA  ALA A  13     -24.362 -52.705  35.615  1.00 39.28           C  
ATOM    195  HA  ALA A  13     -23.773 -53.433  36.173  1.00 39.28           H  
ATOM    196  C   ALA A  13     -23.971 -51.296  36.093  1.00 39.28           C  
ATOM    197  CB  ALA A  13     -24.026 -52.879  34.127  1.00 39.28           C  
ATOM    198  HB1 ALA A  13     -23.007 -52.540  33.940  1.00 39.28           H  
ATOM    199  HB2 ALA A  13     -24.091 -53.927  33.834  1.00 39.28           H  
ATOM    200  HB3 ALA A  13     -24.711 -52.290  33.518  1.00 39.28           H  
ATOM    201  O   ALA A  13     -24.259 -50.288  35.453  1.00 39.28           O  
ATOM    202  N   THR A  14     -23.331 -51.235  37.256  1.00 38.95           N  
ATOM    203  H   THR A  14     -23.166 -52.093  37.762  1.00 38.95           H  
ATOM    204  CA  THR A  14     -22.655 -50.057  37.806  1.00 38.95           C  
ATOM    205  HA  THR A  14     -23.289 -49.176  37.705  1.00 38.95           H  
ATOM    206  C   THR A  14     -21.342 -49.819  37.059  1.00 38.95           C  
ATOM    207  CB  THR A  14     -22.348 -50.300  39.297  1.00 38.95           C  
ATOM    208  HB  THR A  14     -21.551 -49.631  39.621  1.00 38.95           H  
ATOM    209  O   THR A  14     -20.413 -50.613  37.197  1.00 38.95           O  
ATOM    210  CG2 THR A  14     -23.568 -50.058  40.181  1.00 38.95           C  
ATOM    211 HG21 THR A  14     -24.380 -50.725  39.890  1.00 38.95           H  
ATOM    212 HG22 THR A  14     -23.304 -50.252  41.220  1.00 38.95           H  
ATOM    213 HG23 THR A  14     -23.896 -49.023  40.085  1.00 38.95           H  
ATOM    214  OG1 THR A  14     -21.951 -51.643  39.492  1.00 38.95           O  
ATOM    215  HG1 THR A  14     -21.100 -51.741  39.060  1.00 38.95           H  
ATOM    216  N   ALA A  15     -21.244 -48.727  36.300  1.00 41.17           N  
ATOM    217  H   ALA A  15     -22.063 -48.151  36.166  1.00 41.17           H  
ATOM    218  CA  ALA A  15     -19.982 -48.219  35.765  1.00 41.17           C  
ATOM    219  HA  ALA A  15     -19.182 -48.927  35.981  1.00 41.17           H  
ATOM    220  C   ALA A  15     -19.641 -46.894  36.461  1.00 41.17           C  
ATOM    221  CB  ALA A  15     -20.074 -48.094  34.240  1.00 41.17           C  
ATOM    222  HB1 ALA A  15     -20.297 -49.068  33.803  1.00 41.17           H  
ATOM    223  HB2 ALA A  15     -19.123 -47.737  33.844  1.00 41.17           H  
ATOM    224  HB3 ALA A  15     -20.860 -47.389  33.969  1.00 41.17           H  
ATOM    225  O   ALA A  15     -20.388 -45.919  36.382  1.00 41.17           O  
ATOM    226  N   THR A  16     -18.521 -46.876  37.178  1.00 42.97           N  
ATOM    227  H   THR A  16     -17.960 -47.714  37.224  1.00 42.97           H  
ATOM    228  CA  THR A  16     -17.960 -45.697  37.844  1.00 42.97           C  
ATOM    229  HA  THR A  16     -18.754 -45.141  38.341  1.00 42.97           H  
ATOM    230  C   THR A  16     -17.302 -44.790  36.804  1.00 42.97           C  
ATOM    231  CB  THR A  16     -16.934 -46.139  38.902  1.00 42.97           C  
ATOM    232  HB  THR A  16     -16.364 -45.273  39.240  1.00 42.97           H  
ATOM    233  O   THR A  16     -16.243 -45.122  36.271  1.00 42.97           O  
ATOM    234  CG2 THR A  16     -17.613 -46.788  40.109  1.00 42.97           C  
ATOM    235 HG21 THR A  16     -18.137 -47.695  39.808  1.00 42.97           H  
ATOM    236 HG22 THR A  16     -16.855 -47.046  40.849  1.00 42.97           H  
ATOM    237 HG23 THR A  16     -18.320 -46.089  40.556  1.00 42.97           H  
ATOM    238  OG1 THR A  16     -16.060 -47.098  38.349  1.00 42.97           O  
ATOM    239  HG1 THR A  16     -15.610 -46.667  37.619  1.00 42.97           H  
ATOM    240  N   GLY A  17     -17.949 -43.669  36.481  1.00 38.57           N  
ATOM    241  H   GLY A  17     -18.842 -43.490  36.919  1.00 38.57           H  
ATOM    242  CA  GLY A  17     -17.423 -42.656  35.563  1.00 38.57           C  
ATOM    243  HA2 GLY A  17     -18.231 -42.001  35.236  1.00 38.57           H  
ATOM    244  HA3 GLY A  17     -17.025 -43.168  34.688  1.00 38.57           H  
ATOM    245  C   GLY A  17     -16.325 -41.786  36.201  1.00 38.57           C  
ATOM    246  O   GLY A  17     -16.331 -41.595  37.419  1.00 38.57           O  
ATOM    247  N   PRO A  18     -15.377 -41.262  35.401  1.00 42.94           N  
ATOM    248  CA  PRO A  18     -14.259 -40.459  35.890  1.00 42.94           C  
ATOM    249  HA  PRO A  18     -13.763 -40.995  36.699  1.00 42.94           H  
ATOM    250  C   PRO A  18     -14.709 -39.091  36.422  1.00 42.94           C  
ATOM    251  CB  PRO A  18     -13.291 -40.344  34.709  1.00 42.94           C  
ATOM    252  HB2 PRO A  18     -12.733 -39.408  34.720  1.00 42.94           H  
ATOM    253  HB3 PRO A  18     -12.609 -41.194  34.716  1.00 42.94           H  
ATOM    254  O   PRO A  18     -15.673 -38.491  35.943  1.00 42.94           O  
ATOM    255  CG  PRO A  18     -14.214 -40.444  33.496  1.00 42.94           C  
ATOM    256  HG2 PRO A  18     -13.689 -40.810  32.613  1.00 42.94           H  
ATOM    257  HG3 PRO A  18     -14.661 -39.470  33.300  1.00 42.94           H  
ATOM    258  CD  PRO A  18     -15.297 -41.415  33.958  1.00 42.94           C  
ATOM    259  HD2 PRO A  18     -16.246 -41.177  33.477  1.00 42.94           H  
ATOM    260  HD3 PRO A  18     -14.996 -42.435  33.720  1.00 42.94           H  
ATOM    261  N   THR A  19     -13.982 -38.603  37.427  1.00 41.92           N  
ATOM    262  H   THR A  19     -13.165 -39.113  37.729  1.00 41.92           H  
ATOM    263  CA  THR A  19     -14.225 -37.338  38.127  1.00 41.92           C  
ATOM    264  HA  THR A  19     -15.262 -37.375  38.460  1.00 41.92           H  
ATOM    265  C   THR A  19     -14.014 -36.114  37.217  1.00 41.92           C  
ATOM    266  CB  THR A  19     -13.327 -37.227  39.372  1.00 41.92           C  
ATOM    267  HB  THR A  19     -13.165 -36.177  39.615  1.00 41.92           H  
ATOM    268  O   THR A  19     -13.060 -36.090  36.436  1.00 41.92           O  
ATOM    269  CG2 THR A  19     -13.961 -37.915  40.579  1.00 41.92           C  
ATOM    270 HG21 THR A  19     -14.131 -38.969  40.359  1.00 41.92           H  
ATOM    271 HG22 THR A  19     -14.912 -37.440  40.817  1.00 41.92           H  
ATOM    272 HG23 THR A  19     -13.301 -37.830  41.443  1.00 41.92           H  
ATOM    273  OG1 THR A  19     -12.083 -37.864  39.165  1.00 41.92           O  
ATOM    274  HG1 THR A  19     -11.484 -37.578  39.859  1.00 41.92           H  
ATOM    275  N   PRO A  20     -14.863 -35.069  37.304  1.00 42.35           N  
ATOM    276  CA  PRO A  20     -14.789 -33.913  36.411  1.00 42.35           C  
ATOM    277  HA  PRO A  20     -14.715 -34.272  35.385  1.00 42.35           H  
ATOM    278  C   PRO A  20     -13.586 -33.019  36.732  1.00 42.35           C  
ATOM    279  CB  PRO A  20     -16.111 -33.147  36.575  1.00 42.35           C  
ATOM    280  HB2 PRO A  20     -16.540 -32.882  35.608  1.00 42.35           H  
ATOM    281  HB3 PRO A  20     -15.962 -32.248  37.173  1.00 42.35           H  
ATOM    282  O   PRO A  20     -13.424 -32.556  37.862  1.00 42.35           O  
ATOM    283  CG  PRO A  20     -17.018 -34.106  37.340  1.00 42.35           C  
ATOM    284  HG2 PRO A  20     -17.722 -33.576  37.982  1.00 42.35           H  
ATOM    285  HG3 PRO A  20     -17.549 -34.746  36.635  1.00 42.35           H  
ATOM    286  CD  PRO A  20     -16.041 -34.947  38.147  1.00 42.35           C  
ATOM    287  HD2 PRO A  20     -15.775 -34.428  39.068  1.00 42.35           H  
ATOM    288  HD3 PRO A  20     -16.522 -35.899  38.374  1.00 42.35           H  
ATOM    289  N   VAL A  21     -12.771 -32.725  35.719  1.00 42.07           N  
ATOM    290  H   VAL A  21     -12.946 -33.160  34.825  1.00 42.07           H  
ATOM    291  CA  VAL A  21     -11.733 -31.689  35.792  1.00 42.07           C  
ATOM    292  HA  VAL A  21     -11.217 -31.782  36.747  1.00 42.07           H  
ATOM    293  C   VAL A  21     -12.407 -30.316  35.742  1.00 42.07           C  
ATOM    294  CB  VAL A  21     -10.690 -31.866  34.671  1.00 42.07           C  
ATOM    295  HB  VAL A  21     -11.195 -31.870  33.705  1.00 42.07           H  
ATOM    296  O   VAL A  21     -13.158 -30.014  34.815  1.00 42.07           O  
ATOM    297  CG1 VAL A  21      -9.644 -30.742  34.664  1.00 42.07           C  
ATOM    298 HG11 VAL A  21     -10.120 -29.785  34.452  1.00 42.07           H  
ATOM    299 HG12 VAL A  21      -9.137 -30.690  35.627  1.00 42.07           H  
ATOM    300 HG13 VAL A  21      -8.910 -30.929  33.880  1.00 42.07           H  
ATOM    301  CG2 VAL A  21      -9.953 -33.202  34.845  1.00 42.07           C  
ATOM    302 HG21 VAL A  21      -9.524 -33.268  35.845  1.00 42.07           H  
ATOM    303 HG22 VAL A  21     -10.643 -34.033  34.702  1.00 42.07           H  
ATOM    304 HG23 VAL A  21      -9.156 -33.290  34.107  1.00 42.07           H  
ATOM    305  N   ALA A  22     -12.141 -29.484  36.749  1.00 39.60           N  
ATOM    306  H   ALA A  22     -11.544 -29.811  37.495  1.00 39.60           H  
ATOM    307  CA  ALA A  22     -12.656 -28.124  36.837  1.00 39.60           C  
ATOM    308  HA  ALA A  22     -13.739 -28.155  36.721  1.00 39.60           H  
ATOM    309  C   ALA A  22     -12.068 -27.252  35.714  1.00 39.60           C  
ATOM    310  CB  ALA A  22     -12.339 -27.570  38.232  1.00 39.60           C  
ATOM    311  HB1 ALA A  22     -12.799 -28.199  38.994  1.00 39.60           H  
ATOM    312  HB2 ALA A  22     -11.261 -27.542  38.388  1.00 39.60           H  
ATOM    313  HB3 ALA A  22     -12.736 -26.558  38.321  1.00 39.60           H  
ATOM    314  O   ALA A  22     -10.872 -26.956  35.697  1.00 39.60           O  
ATOM    315  N   ILE A  23     -12.920 -26.833  34.780  1.00 38.35           N  
ATOM    316  H   ILE A  23     -13.873 -27.165  34.818  1.00 38.35           H  
ATOM    317  CA  ILE A  23     -12.569 -25.878  33.728  1.00 38.35           C  
ATOM    318  HA  ILE A  23     -11.614 -26.170  33.291  1.00 38.35           H  
ATOM    319  C   ILE A  23     -12.407 -24.509  34.395  1.00 38.35           C  
ATOM    320  CB  ILE A  23     -13.632 -25.887  32.603  1.00 38.35           C  
ATOM    321  HB  ILE A  23     -14.595 -25.613  33.035  1.00 38.35           H  
ATOM    322  O   ILE A  23     -13.376 -23.914  34.865  1.00 38.35           O  
ATOM    323  CG1 ILE A  23     -13.755 -27.300  31.981  1.00 38.35           C  
ATOM    324 HG12 ILE A  23     -12.828 -27.550  31.465  1.00 38.35           H  
ATOM    325 HG13 ILE A  23     -13.904 -28.040  32.768  1.00 38.35           H  
ATOM    326  CG2 ILE A  23     -13.272 -24.851  31.520  1.00 38.35           C  
ATOM    327 HG21 ILE A  23     -12.314 -25.096  31.062  1.00 38.35           H  
ATOM    328 HG22 ILE A  23     -13.214 -23.852  31.951  1.00 38.35           H  
ATOM    329 HG23 ILE A  23     -14.041 -24.822  30.748  1.00 38.35           H  
ATOM    330  CD1 ILE A  23     -14.926 -27.461  31.005  1.00 38.35           C  
ATOM    331 HD11 ILE A  23     -14.994 -28.504  30.695  1.00 38.35           H  
ATOM    332 HD12 ILE A  23     -14.776 -26.848  30.116  1.00 38.35           H  
ATOM    333 HD13 ILE A  23     -15.858 -27.177  31.493  1.00 38.35           H  
ATOM    334  N   GLN A  24     -11.168 -24.025  34.476  1.00 32.23           N  
ATOM    335  H   GLN A  24     -10.412 -24.585  34.110  1.00 32.23           H  
ATOM    336  CA  GLN A  24     -10.882 -22.657  34.907  1.00 32.23           C  
ATOM    337  HA  GLN A  24     -11.320 -22.509  35.895  1.00 32.23           H  
ATOM    338  C   GLN A  24     -11.518 -21.683  33.900  1.00 32.23           C  
ATOM    339  CB  GLN A  24      -9.364 -22.439  34.990  1.00 32.23           C  
ATOM    340  HB2 GLN A  24      -9.152 -21.371  35.052  1.00 32.23           H  
ATOM    341  HB3 GLN A  24      -8.914 -22.801  34.065  1.00 32.23           H  
ATOM    342  O   GLN A  24     -11.359 -21.891  32.694  1.00 32.23           O  
ATOM    343  CG  GLN A  24      -8.708 -23.171  36.175  1.00 32.23           C  
ATOM    344  HG2 GLN A  24      -7.656 -23.331  35.940  1.00 32.23           H  
ATOM    345  HG3 GLN A  24      -9.164 -24.153  36.305  1.00 32.23           H  
ATOM    346  CD  GLN A  24      -8.762 -22.397  37.492  1.00 32.23           C  
ATOM    347  NE2 GLN A  24      -8.817 -23.072  38.618  1.00 32.23           N  
ATOM    348 HE21 GLN A  24      -8.859 -24.081  38.614  1.00 32.23           H  
ATOM    349 HE22 GLN A  24      -8.845 -22.522  39.465  1.00 32.23           H  
ATOM    350  OE1 GLN A  24      -8.722 -21.179  37.543  1.00 32.23           O  
ATOM    351  N   PRO A  25     -12.230 -20.638  34.356  1.00 38.64           N  
ATOM    352  CA  PRO A  25     -12.885 -19.697  33.462  1.00 38.64           C  
ATOM    353  HA  PRO A  25     -13.588 -20.233  32.824  1.00 38.64           H  
ATOM    354  C   PRO A  25     -11.835 -19.015  32.587  1.00 38.64           C  
ATOM    355  CB  PRO A  25     -13.662 -18.727  34.356  1.00 38.64           C  
ATOM    356  HB2 PRO A  25     -14.686 -19.084  34.468  1.00 38.64           H  
ATOM    357  HB3 PRO A  25     -13.657 -17.710  33.962  1.00 38.64           H  
ATOM    358  O   PRO A  25     -10.887 -18.398  33.081  1.00 38.64           O  
ATOM    359  CG  PRO A  25     -12.945 -18.817  35.702  1.00 38.64           C  
ATOM    360  HG2 PRO A  25     -13.618 -18.612  36.535  1.00 38.64           H  
ATOM    361  HG3 PRO A  25     -12.104 -18.124  35.712  1.00 38.64           H  
ATOM    362  CD  PRO A  25     -12.420 -20.250  35.742  1.00 38.64           C  
ATOM    363  HD2 PRO A  25     -11.484 -20.285  36.299  1.00 38.64           H  
ATOM    364  HD3 PRO A  25     -13.161 -20.904  36.201  1.00 38.64           H  
ATOM    365  N   GLU A  26     -12.008 -19.160  31.277  1.00 41.32           N  
ATOM    366  H   GLU A  26     -12.771 -19.737  30.952  1.00 41.32           H  
ATOM    367  CA  GLU A  26     -11.201 -18.497  30.265  1.00 41.32           C  
ATOM    368  HA  GLU A  26     -10.185 -18.886  30.319  1.00 41.32           H  
ATOM    369  C   GLU A  26     -11.203 -16.996  30.578  1.00 41.32           C  
ATOM    370  CB  GLU A  26     -11.793 -18.845  28.887  1.00 41.32           C  
ATOM    371  HB2 GLU A  26     -12.719 -18.290  28.739  1.00 41.32           H  
ATOM    372  HB3 GLU A  26     -12.031 -19.909  28.885  1.00 41.32           H  
ATOM    373  O   GLU A  26     -12.261 -16.362  30.635  1.00 41.32           O  
ATOM    374  CG  GLU A  26     -10.836 -18.588  27.717  1.00 41.32           C  
ATOM    375  HG2 GLU A  26      -9.879 -19.060  27.943  1.00 41.32           H  
ATOM    376  HG3 GLU A  26     -10.667 -17.515  27.629  1.00 41.32           H  
ATOM    377  CD  GLU A  26     -11.380 -19.142  26.386  1.00 41.32           C  
ATOM    378  OE1 GLU A  26     -10.545 -19.379  25.485  1.00 41.32           O  
ATOM    379  OE2 GLU A  26     -12.616 -19.305  26.270  1.00 41.32           O  
ATOM    380  N   LYS A  27     -10.023 -16.437  30.890  1.00 37.16           N  
ATOM    381  H   LYS A  27      -9.207 -17.032  30.886  1.00 37.16           H  
ATOM    382  CA  LYS A  27      -9.877 -15.000  31.151  1.00 37.16           C  
ATOM    383  HA  LYS A  27     -10.418 -14.744  32.062  1.00 37.16           H  
ATOM    384  C   LYS A  27     -10.524 -14.278  29.981  1.00 37.16           C  
ATOM    385  CB  LYS A  27      -8.398 -14.593  31.267  1.00 37.16           C  
ATOM    386  HB2 LYS A  27      -8.325 -13.517  31.111  1.00 37.16           H  
ATOM    387  HB3 LYS A  27      -7.824 -15.087  30.484  1.00 37.16           H  
ATOM    388  O   LYS A  27     -10.068 -14.442  28.854  1.00 37.16           O  
ATOM    389  CG  LYS A  27      -7.796 -14.915  32.640  1.00 37.16           C  
ATOM    390  HG2 LYS A  27      -7.862 -15.987  32.823  1.00 37.16           H  
ATOM    391  HG3 LYS A  27      -8.361 -14.390  33.410  1.00 37.16           H  
ATOM    392  CD  LYS A  27      -6.326 -14.475  32.697  1.00 37.16           C  
ATOM    393  HD2 LYS A  27      -6.259 -13.410  32.478  1.00 37.16           H  
ATOM    394  HD3 LYS A  27      -5.765 -15.032  31.946  1.00 37.16           H  
ATOM    395  CE  LYS A  27      -5.750 -14.755  34.089  1.00 37.16           C  
ATOM    396  HE2 LYS A  27      -5.905 -15.809  34.318  1.00 37.16           H  
ATOM    397  HE3 LYS A  27      -6.312 -14.176  34.822  1.00 37.16           H  
ATOM    398  NZ  LYS A  27      -4.304 -14.426  34.167  1.00 37.16           N  
ATOM    399  HZ1 LYS A  27      -3.784 -14.990  33.510  1.00 37.16           H  
ATOM    400  HZ2 LYS A  27      -4.145 -13.451  33.961  1.00 37.16           H  
ATOM    401  HZ3 LYS A  27      -3.952 -14.624  35.093  1.00 37.16           H  
ATOM    402  N   SER A  28     -11.570 -13.502  30.251  1.00 35.06           N  
ATOM    403  H   SER A  28     -11.926 -13.479  31.196  1.00 35.06           H  
ATOM    404  CA  SER A  28     -12.283 -12.727  29.245  1.00 35.06           C  
ATOM    405  HA  SER A  28     -12.625 -13.406  28.464  1.00 35.06           H  
ATOM    406  C   SER A  28     -11.319 -11.724  28.614  1.00 35.06           C  
ATOM    407  CB  SER A  28     -13.524 -12.066  29.858  1.00 35.06           C  
ATOM    408  HB2 SER A  28     -13.976 -11.398  29.124  1.00 35.06           H  
ATOM    409  HB3 SER A  28     -14.243 -12.846  30.105  1.00 35.06           H  
ATOM    410  O   SER A  28     -11.109 -10.609  29.094  1.00 35.06           O  
ATOM    411  OG  SER A  28     -13.216 -11.340  31.036  1.00 35.06           O  
ATOM    412  HG  SER A  28     -14.042 -11.087  31.456  1.00 35.06           H  
ATOM    413  N   VAL A  29     -10.658 -12.148  27.539  1.00 42.51           N  
ATOM    414  H   VAL A  29     -10.735 -13.124  27.288  1.00 42.51           H  
ATOM    415  CA  VAL A  29      -9.853 -11.269  26.706  1.00 42.51           C  
ATOM    416  HA  VAL A  29      -9.106 -10.769  27.321  1.00 42.51           H  
ATOM    417  C   VAL A  29     -10.840 -10.245  26.168  1.00 42.51           C  
ATOM    418  CB  VAL A  29      -9.135 -12.048  25.584  1.00 42.51           C  
ATOM    419  HB  VAL A  29      -9.870 -12.550  24.955  1.00 42.51           H  
ATOM    420  O   VAL A  29     -11.735 -10.596  25.399  1.00 42.51           O  
ATOM    421  CG1 VAL A  29      -8.298 -11.105  24.710  1.00 42.51           C  
ATOM    422 HG11 VAL A  29      -7.575 -10.562  25.319  1.00 42.51           H  
ATOM    423 HG12 VAL A  29      -8.949 -10.397  24.196  1.00 42.51           H  
ATOM    424 HG13 VAL A  29      -7.767 -11.681  23.953  1.00 42.51           H  
ATOM    425  CG2 VAL A  29      -8.185 -13.107  26.162  1.00 42.51           C  
ATOM    426 HG21 VAL A  29      -8.753 -13.871  26.692  1.00 42.51           H  
ATOM    427 HG22 VAL A  29      -7.647 -13.602  25.353  1.00 42.51           H  
ATOM    428 HG23 VAL A  29      -7.470 -12.648  26.845  1.00 42.51           H  
ATOM    429  N   LYS A  30     -10.738  -8.987  26.625  1.00 35.10           N  
ATOM    430  H   LYS A  30     -10.067  -8.802  27.358  1.00 35.10           H  
ATOM    431  CA  LYS A  30     -11.510  -7.890  26.032  1.00 35.10           C  
ATOM    432  HA  LYS A  30     -12.563  -8.043  26.267  1.00 35.10           H  
ATOM    433  C   LYS A  30     -11.299  -7.989  24.520  1.00 35.10           C  
ATOM    434  CB  LYS A  30     -11.049  -6.511  26.531  1.00 35.10           C  
ATOM    435  HB2 LYS A  30     -11.440  -5.759  25.846  1.00 35.10           H  
ATOM    436  HB3 LYS A  30      -9.961  -6.456  26.508  1.00 35.10           H  
ATOM    437  O   LYS A  30     -10.131  -7.984  24.118  1.00 35.10           O  
ATOM    438  CG  LYS A  30     -11.563  -6.186  27.940  1.00 35.10           C  
ATOM    439  HG2 LYS A  30     -11.117  -6.874  28.657  1.00 35.10           H  
ATOM    440  HG3 LYS A  30     -12.646  -6.308  27.960  1.00 35.10           H  
ATOM    441  CD  LYS A  30     -11.215  -4.740  28.325  1.00 35.10           C  
ATOM    442  HD2 LYS A  30     -10.132  -4.619  28.334  1.00 35.10           H  
ATOM    443  HD3 LYS A  30     -11.645  -4.064  27.585  1.00 35.10           H  
ATOM    444  CE  LYS A  30     -11.790  -4.416  29.710  1.00 35.10           C  
ATOM    445  HE2 LYS A  30     -12.859  -4.629  29.693  1.00 35.10           H  
ATOM    446  HE3 LYS A  30     -11.337  -5.083  30.442  1.00 35.10           H  
ATOM    447  NZ  LYS A  30     -11.568  -2.997  30.094  1.00 35.10           N  
ATOM    448  HZ1 LYS A  30     -10.583  -2.783  30.142  1.00 35.10           H  
ATOM    449  HZ2 LYS A  30     -11.978  -2.815  30.999  1.00 35.10           H  
ATOM    450  HZ3 LYS A  30     -12.009  -2.379  29.428  1.00 35.10           H  
ATOM    451  N   PRO A  31     -12.363  -8.128  23.707  1.00 47.13           N  
ATOM    452  CA  PRO A  31     -12.191  -8.231  22.269  1.00 47.13           C  
ATOM    453  HA  PRO A  31     -11.655  -9.149  22.028  1.00 47.13           H  
ATOM    454  C   PRO A  31     -11.367  -7.028  21.819  1.00 47.13           C  
ATOM    455  CB  PRO A  31     -13.600  -8.288  21.668  1.00 47.13           C  
ATOM    456  HB2 PRO A  31     -13.677  -7.714  20.746  1.00 47.13           H  
ATOM    457  HB3 PRO A  31     -13.868  -9.330  21.489  1.00 47.13           H  
ATOM    458  O   PRO A  31     -11.621  -5.901  22.258  1.00 47.13           O  
ATOM    459  CG  PRO A  31     -14.498  -7.720  22.768  1.00 47.13           C  
ATOM    460  HG2 PRO A  31     -14.531  -6.634  22.680  1.00 47.13           H  
ATOM    461  HG3 PRO A  31     -15.503  -8.139  22.730  1.00 47.13           H  
ATOM    462  CD  PRO A  31     -13.773  -8.098  24.056  1.00 47.13           C  
ATOM    463  HD2 PRO A  31     -13.988  -7.359  24.828  1.00 47.13           H  
ATOM    464  HD3 PRO A  31     -14.083  -9.091  24.380  1.00 47.13           H  
ATOM    465  N   GLU A  32     -10.316  -7.289  21.038  1.00 54.25           N  
ATOM    466  H   GLU A  32     -10.127  -8.241  20.759  1.00 54.25           H  
ATOM    467  CA  GLU A  32      -9.464  -6.225  20.518  1.00 54.25           C  
ATOM    468  HA  GLU A  32      -8.918  -5.788  21.354  1.00 54.25           H  
ATOM    469  C   GLU A  32     -10.324  -5.134  19.875  1.00 54.25           C  
ATOM    470  CB  GLU A  32      -8.470  -6.763  19.482  1.00 54.25           C  
ATOM    471  HB2 GLU A  32      -8.977  -7.429  18.784  1.00 54.25           H  
ATOM    472  HB3 GLU A  32      -8.075  -5.918  18.918  1.00 54.25           H  
ATOM    473  O   GLU A  32     -11.392  -5.442  19.340  1.00 54.25           O  
ATOM    474  CG  GLU A  32      -7.288  -7.479  20.133  1.00 54.25           C  
ATOM    475  HG2 GLU A  32      -6.938  -6.896  20.984  1.00 54.25           H  
ATOM    476  HG3 GLU A  32      -7.607  -8.457  20.494  1.00 54.25           H  
ATOM    477  CD  GLU A  32      -6.159  -7.628  19.115  1.00 54.25           C  
ATOM    478  OE1 GLU A  32      -5.066  -7.065  19.368  1.00 54.25           O  
ATOM    479  OE2 GLU A  32      -6.366  -8.298  18.082  1.00 54.25           O  
ATOM    480  N   PRO A  33      -9.904  -3.860  19.921  1.00 52.94           N  
ATOM    481  CA  PRO A  33     -10.643  -2.801  19.256  1.00 52.94           C  
ATOM    482  HA  PRO A  33     -11.657  -2.752  19.653  1.00 52.94           H  
ATOM    483  C   PRO A  33     -10.702  -3.097  17.751  1.00 52.94           C  
ATOM    484  CB  PRO A  33      -9.903  -1.508  19.608  1.00 52.94           C  
ATOM    485  HB2 PRO A  33     -10.334  -1.079  20.512  1.00 52.94           H  
ATOM    486  HB3 PRO A  33      -9.935  -0.785  18.792  1.00 52.94           H  
ATOM    487  O   PRO A  33      -9.736  -2.907  17.015  1.00 52.94           O  
ATOM    488  CG  PRO A  33      -8.476  -1.970  19.900  1.00 52.94           C  
ATOM    489  HG2 PRO A  33      -7.958  -1.291  20.577  1.00 52.94           H  
ATOM    490  HG3 PRO A  33      -7.926  -2.069  18.964  1.00 52.94           H  
ATOM    491  CD  PRO A  33      -8.678  -3.351  20.515  1.00 52.94           C  
ATOM    492  HD2 PRO A  33      -8.811  -3.260  21.593  1.00 52.94           H  
ATOM    493  HD3 PRO A  33      -7.820  -3.985  20.289  1.00 52.94           H  
ATOM    494  N   ILE A  34     -11.847  -3.597  17.297  1.00 66.89           N  
ATOM    495  H   ILE A  34     -12.539  -3.874  17.978  1.00 66.89           H  
ATOM    496  CA  ILE A  34     -12.123  -3.844  15.885  1.00 66.89           C  
ATOM    497  HA  ILE A  34     -11.208  -4.164  15.387  1.00 66.89           H  
ATOM    498  C   ILE A  34     -12.584  -2.516  15.293  1.00 66.89           C  
ATOM    499  CB  ILE A  34     -13.183  -4.951  15.722  1.00 66.89           C  
ATOM    500  HB  ILE A  34     -14.046  -4.627  16.304  1.00 66.89           H  
ATOM    501  O   ILE A  34     -13.503  -1.899  15.823  1.00 66.89           O  
ATOM    502  CG1 ILE A  34     -12.733  -6.318  16.284  1.00 66.89           C  
ATOM    503 HG12 ILE A  34     -12.031  -6.784  15.594  1.00 66.89           H  
ATOM    504 HG13 ILE A  34     -12.207  -6.177  17.228  1.00 66.89           H  
ATOM    505  CG2 ILE A  34     -13.575  -5.112  14.239  1.00 66.89           C  
ATOM    506 HG21 ILE A  34     -14.047  -4.202  13.871  1.00 66.89           H  
ATOM    507 HG22 ILE A  34     -14.295  -5.921  14.115  1.00 66.89           H  
ATOM    508 HG23 ILE A  34     -12.691  -5.328  13.638  1.00 66.89           H  
ATOM    509  CD1 ILE A  34     -13.895  -7.284  16.562  1.00 66.89           C  
ATOM    510 HD11 ILE A  34     -14.611  -6.820  17.241  1.00 66.89           H  
ATOM    511 HD12 ILE A  34     -13.503  -8.186  17.031  1.00 66.89           H  
ATOM    512 HD13 ILE A  34     -14.396  -7.562  15.635  1.00 66.89           H  
ATOM    513  N   CYS A  35     -11.954  -2.085  14.199  1.00 78.90           N  
ATOM    514  H   CYS A  35     -11.181  -2.631  13.847  1.00 78.90           H  
ATOM    515  CA  CYS A  35     -12.375  -0.905  13.449  1.00 78.90           C  
ATOM    516  HA  CYS A  35     -12.333  -0.034  14.102  1.00 78.90           H  
ATOM    517  C   CYS A  35     -13.821  -1.079  12.967  1.00 78.90           C  
ATOM    518  CB  CYS A  35     -11.399  -0.699  12.284  1.00 78.90           C  
ATOM    519  HB2 CYS A  35     -10.407  -0.503  12.690  1.00 78.90           H  
ATOM    520  HB3 CYS A  35     -11.353  -1.629  11.717  1.00 78.90           H  
ATOM    521  O   CYS A  35     -14.087  -1.804  12.007  1.00 78.90           O  
ATOM    522  SG  CYS A  35     -11.798   0.618  11.106  1.00 78.90           S  
ATOM    523  N   PHE A  36     -14.752  -0.422  13.654  1.00 68.87           N  
ATOM    524  H   PHE A  36     -14.474   0.076  14.488  1.00 68.87           H  
ATOM    525  CA  PHE A  36     -16.170  -0.443  13.332  1.00 68.87           C  
ATOM    526  HA  PHE A  36     -16.306  -1.078  12.456  1.00 68.87           H  
ATOM    527  C   PHE A  36     -16.682   0.963  12.999  1.00 68.87           C  
ATOM    528  CB  PHE A  36     -16.975  -1.062  14.479  1.00 68.87           C  
ATOM    529  HB2 PHE A  36     -18.024  -0.789  14.368  1.00 68.87           H  
ATOM    530  HB3 PHE A  36     -16.619  -0.628  15.413  1.00 68.87           H  
ATOM    531  O   PHE A  36     -16.190   1.960  13.541  1.00 68.87           O  
ATOM    532  CG  PHE A  36     -16.904  -2.570  14.595  1.00 68.87           C  
ATOM    533  CD1 PHE A  36     -17.373  -3.393  13.553  1.00 68.87           C  
ATOM    534  HD1 PHE A  36     -17.729  -2.949  12.636  1.00 68.87           H  
ATOM    535  CD2 PHE A  36     -16.443  -3.153  15.787  1.00 68.87           C  
ATOM    536  HD2 PHE A  36     -16.095  -2.527  16.595  1.00 68.87           H  
ATOM    537  CE1 PHE A  36     -17.364  -4.793  13.697  1.00 68.87           C  
ATOM    538  HE1 PHE A  36     -17.704  -5.426  12.891  1.00 68.87           H  
ATOM    539  CE2 PHE A  36     -16.480  -4.548  15.946  1.00 68.87           C  
ATOM    540  HE2 PHE A  36     -16.177  -4.986  16.886  1.00 68.87           H  
ATOM    541  CZ  PHE A  36     -16.918  -5.371  14.897  1.00 68.87           C  
ATOM    542  HZ  PHE A  36     -16.930  -6.443  15.024  1.00 68.87           H  
ATOM    543  N   PRO A  37     -17.701   1.058  12.128  1.00 58.13           N  
ATOM    544  CA  PRO A  37     -18.435   2.297  11.907  1.00 58.13           C  
ATOM    545  HA  PRO A  37     -17.801   3.001  11.368  1.00 58.13           H  
ATOM    546  C   PRO A  37     -18.923   2.911  13.221  1.00 58.13           C  
ATOM    547  CB  PRO A  37     -19.627   1.902  11.036  1.00 58.13           C  
ATOM    548  HB2 PRO A  37     -19.937   2.723  10.389  1.00 58.13           H  
ATOM    549  HB3 PRO A  37     -20.468   1.597  11.659  1.00 58.13           H  
ATOM    550  O   PRO A  37     -19.495   2.212  14.056  1.00 58.13           O  
ATOM    551  CG  PRO A  37     -19.119   0.679  10.274  1.00 58.13           C  
ATOM    552  HG2 PRO A  37     -18.479   0.984   9.446  1.00 58.13           H  
ATOM    553  HG3 PRO A  37     -19.934   0.046   9.923  1.00 58.13           H  
ATOM    554  CD  PRO A  37     -18.265  -0.017  11.323  1.00 58.13           C  
ATOM    555  HD2 PRO A  37     -18.890  -0.652  11.951  1.00 58.13           H  
ATOM    556  HD3 PRO A  37     -17.493  -0.603  10.826  1.00 58.13           H  
ATOM    557  N   GLY A  38     -18.713   4.215  13.398  1.00 52.55           N  
ATOM    558  H   GLY A  38     -18.225   4.727  12.677  1.00 52.55           H  
ATOM    559  CA  GLY A  38     -19.268   4.969  14.526  1.00 52.55           C  
ATOM    560  HA2 GLY A  38     -19.101   6.032  14.355  1.00 52.55           H  
ATOM    561  HA3 GLY A  38     -20.344   4.799  14.569  1.00 52.55           H  
ATOM    562  C   GLY A  38     -18.700   4.636  15.910  1.00 52.55           C  
ATOM    563  O   GLY A  38     -19.216   5.157  16.891  1.00 52.55           O  
ATOM    564  N   THR A  39     -17.663   3.798  16.029  1.00 52.14           N  
ATOM    565  H   THR A  39     -17.252   3.383  15.205  1.00 52.14           H  
ATOM    566  CA  THR A  39     -17.039   3.565  17.339  1.00 52.14           C  
ATOM    567  HA  THR A  39     -17.835   3.451  18.074  1.00 52.14           H  
ATOM    568  C   THR A  39     -16.206   4.775  17.754  1.00 52.14           C  
ATOM    569  CB  THR A  39     -16.228   2.270  17.374  1.00 52.14           C  
ATOM    570  HB  THR A  39     -15.371   2.344  16.704  1.00 52.14           H  
ATOM    571  O   THR A  39     -15.313   5.219  17.030  1.00 52.14           O  
ATOM    572  CG2 THR A  39     -15.788   1.905  18.793  1.00 52.14           C  
ATOM    573 HG21 THR A  39     -16.654   1.875  19.455  1.00 52.14           H  
ATOM    574 HG22 THR A  39     -15.317   0.922  18.789  1.00 52.14           H  
ATOM    575 HG23 THR A  39     -15.079   2.642  19.169  1.00 52.14           H  
ATOM    576  OG1 THR A  39     -17.059   1.227  16.934  1.00 52.14           O  
ATOM    577  HG1 THR A  39     -17.855   1.633  16.584  1.00 52.14           H  
ATOM    578  N   GLU A  40     -16.523   5.317  18.925  1.00 51.25           N  
ATOM    579  H   GLU A  40     -17.316   4.950  19.433  1.00 51.25           H  
ATOM    580  CA  GLU A  40     -15.777   6.391  19.569  1.00 51.25           C  
ATOM    581  HA  GLU A  40     -15.434   7.097  18.812  1.00 51.25           H  
ATOM    582  C   GLU A  40     -14.557   5.807  20.284  1.00 51.25           C  
ATOM    583  CB  GLU A  40     -16.683   7.143  20.555  1.00 51.25           C  
ATOM    584  HB2 GLU A  40     -16.072   7.865  21.098  1.00 51.25           H  
ATOM    585  HB3 GLU A  40     -17.110   6.435  21.265  1.00 51.25           H  
ATOM    586  O   GLU A  40     -14.679   4.886  21.092  1.00 51.25           O  
ATOM    587  CG  GLU A  40     -17.810   7.892  19.828  1.00 51.25           C  
ATOM    588  HG2 GLU A  40     -17.348   8.584  19.125  1.00 51.25           H  
ATOM    589  HG3 GLU A  40     -18.404   7.178  19.256  1.00 51.25           H  
ATOM    590  CD  GLU A  40     -18.744   8.665  20.772  1.00 51.25           C  
ATOM    591  OE1 GLU A  40     -19.737   9.214  20.246  1.00 51.25           O  
ATOM    592  OE2 GLU A  40     -18.455   8.708  21.989  1.00 51.25           O  
ATOM    593  N   TYR A  41     -13.369   6.334  19.990  1.00 52.90           N  
ATOM    594  H   TYR A  41     -13.320   7.114  19.350  1.00 52.90           H  
ATOM    595  CA  TYR A  41     -12.135   5.907  20.644  1.00 52.90           C  
ATOM    596  HA  TYR A  41     -12.372   5.146  21.388  1.00 52.90           H  
ATOM    597  C   TYR A  41     -11.497   7.066  21.393  1.00 52.90           C  
ATOM    598  CB  TYR A  41     -11.172   5.257  19.651  1.00 52.90           C  
ATOM    599  HB2 TYR A  41     -10.944   5.964  18.853  1.00 52.90           H  
ATOM    600  HB3 TYR A  41     -10.236   5.027  20.161  1.00 52.90           H  
ATOM    601  O   TYR A  41     -11.499   8.208  20.935  1.00 52.90           O  
ATOM    602  CG  TYR A  41     -11.720   3.977  19.057  1.00 52.90           C  
ATOM    603  CD1 TYR A  41     -11.593   2.753  19.746  1.00 52.90           C  
ATOM    604  HD1 TYR A  41     -11.112   2.727  20.713  1.00 52.90           H  
ATOM    605  CD2 TYR A  41     -12.393   4.023  17.825  1.00 52.90           C  
ATOM    606  HD2 TYR A  41     -12.574   4.969  17.336  1.00 52.90           H  
ATOM    607  CE1 TYR A  41     -12.096   1.566  19.174  1.00 52.90           C  
ATOM    608  HE1 TYR A  41     -12.004   0.625  19.696  1.00 52.90           H  
ATOM    609  CE2 TYR A  41     -12.858   2.841  17.231  1.00 52.90           C  
ATOM    610  HE2 TYR A  41     -13.335   2.871  16.263  1.00 52.90           H  
ATOM    611  OH  TYR A  41     -13.107   0.487  17.262  1.00 52.90           O  
ATOM    612  HH  TYR A  41     -13.033  -0.320  17.777  1.00 52.90           H  
ATOM    613  CZ  TYR A  41     -12.693   1.611  17.894  1.00 52.90           C  
ATOM    614  N   ASN A  42     -10.940   6.746  22.559  1.00 51.31           N  
ATOM    615  H   ASN A  42     -10.974   5.781  22.854  1.00 51.31           H  
ATOM    616  CA  ASN A  42     -10.296   7.711  23.432  1.00 51.31           C  
ATOM    617  HA  ASN A  42     -11.003   8.517  23.632  1.00 51.31           H  
ATOM    618  C   ASN A  42      -9.056   8.320  22.749  1.00 51.31           C  
ATOM    619  CB  ASN A  42      -9.979   7.004  24.764  1.00 51.31           C  
ATOM    620  HB2 ASN A  42      -9.240   6.221  24.596  1.00 51.31           H  
ATOM    621  HB3 ASN A  42     -10.891   6.553  25.153  1.00 51.31           H  
ATOM    622  O   ASN A  42      -8.078   7.623  22.479  1.00 51.31           O  
ATOM    623  CG  ASN A  42      -9.440   7.951  25.818  1.00 51.31           C  
ATOM    624  ND2 ASN A  42      -9.323   7.508  27.046  1.00 51.31           N  
ATOM    625 HD21 ASN A  42      -9.612   6.572  27.293  1.00 51.31           H  
ATOM    626 HD22 ASN A  42      -8.982   8.172  27.727  1.00 51.31           H  
ATOM    627  OD1 ASN A  42      -9.116   9.095  25.559  1.00 51.31           O  
ATOM    628  N   THR A  43      -9.092   9.630  22.496  1.00 50.61           N  
ATOM    629  H   THR A  43      -9.950  10.130  22.683  1.00 50.61           H  
ATOM    630  CA  THR A  43      -8.005  10.402  21.877  1.00 50.61           C  
ATOM    631  HA  THR A  43      -7.426   9.732  21.241  1.00 50.61           H  
ATOM    632  C   THR A  43      -7.024  10.995  22.895  1.00 50.61           C  
ATOM    633  CB  THR A  43      -8.562  11.524  20.984  1.00 50.61           C  
ATOM    634  HB  THR A  43      -7.736  12.091  20.555  1.00 50.61           H  
ATOM    635  O   THR A  43      -6.152  11.766  22.509  1.00 50.61           O  
ATOM    636  CG2 THR A  43      -9.418  10.997  19.832  1.00 50.61           C  
ATOM    637 HG21 THR A  43      -8.852  10.271  19.250  1.00 50.61           H  
ATOM    638 HG22 THR A  43      -9.700  11.826  19.183  1.00 50.61           H  
ATOM    639 HG23 THR A  43     -10.324  10.528  20.215  1.00 50.61           H  
ATOM    640  OG1 THR A  43      -9.363  12.390  21.755  1.00 50.61           O  
ATOM    641  HG1 THR A  43      -8.786  13.012  22.204  1.00 50.61           H  
ATOM    642  N   ALA A  44      -7.124  10.691  24.192  1.00 50.80           N  
ATOM    643  H   ALA A  44      -7.876  10.097  24.509  1.00 50.80           H  
ATOM    644  CA  ALA A  44      -6.259  11.309  25.205  1.00 50.80           C  
ATOM    645  HA  ALA A  44      -6.392  12.390  25.159  1.00 50.80           H  
ATOM    646  C   ALA A  44      -4.758  11.037  24.966  1.00 50.80           C  
ATOM    647  CB  ALA A  44      -6.707  10.842  26.593  1.00 50.80           C  
ATOM    648  HB1 ALA A  44      -7.745  11.128  26.764  1.00 50.80           H  
ATOM    649  HB2 ALA A  44      -6.083  11.312  27.352  1.00 50.80           H  
ATOM    650  HB3 ALA A  44      -6.608   9.759  26.675  1.00 50.80           H  
ATOM    651  O   ALA A  44      -3.934  11.914  25.204  1.00 50.80           O  
ATOM    652  N   ASN A  45      -4.406   9.876  24.400  1.00 53.76           N  
ATOM    653  H   ASN A  45      -5.129   9.187  24.253  1.00 53.76           H  
ATOM    654  CA  ASN A  45      -3.010   9.506  24.112  1.00 53.76           C  
ATOM    655  HA  ASN A  45      -2.362  10.009  24.829  1.00 53.76           H  
ATOM    656  C   ASN A  45      -2.524   9.957  22.723  1.00 53.76           C  
ATOM    657  CB  ASN A  45      -2.838   7.991  24.313  1.00 53.76           C  
ATOM    658  HB2 ASN A  45      -3.565   7.447  23.709  1.00 53.76           H  
ATOM    659  HB3 ASN A  45      -1.842   7.702  23.980  1.00 53.76           H  
ATOM    660  O   ASN A  45      -1.390   9.688  22.331  1.00 53.76           O  
ATOM    661  CG  ASN A  45      -2.966   7.557  25.762  1.00 53.76           C  
ATOM    662  ND2 ASN A  45      -2.811   6.283  26.025  1.00 53.76           N  
ATOM    663 HD21 ASN A  45      -2.801   6.045  27.007  1.00 53.76           H  
ATOM    664 HD22 ASN A  45      -2.481   5.661  25.301  1.00 53.76           H  
ATOM    665  OD1 ASN A  45      -3.216   8.325  26.673  1.00 53.76           O  
ATOM    666  N   LEU A  46      -3.375  10.629  21.942  1.00 52.98           N  
ATOM    667  H   LEU A  46      -4.270  10.900  22.323  1.00 52.98           H  
ATOM    668  CA  LEU A  46      -3.041  11.017  20.575  1.00 52.98           C  
ATOM    669  HA  LEU A  46      -2.687  10.138  20.036  1.00 52.98           H  
ATOM    670  C   LEU A  46      -1.943  12.068  20.524  1.00 52.98           C  
ATOM    671  CB  LEU A  46      -4.280  11.601  19.896  1.00 52.98           C  
ATOM    672  HB2 LEU A  46      -5.171  11.390  20.487  1.00 52.98           H  
ATOM    673  HB3 LEU A  46      -4.192  12.685  19.832  1.00 52.98           H  
ATOM    674  O   LEU A  46      -1.051  11.968  19.696  1.00 52.98           O  
ATOM    675  CG  LEU A  46      -4.552  11.036  18.518  1.00 52.98           C  
ATOM    676  HG  LEU A  46      -3.647  10.968  17.915  1.00 52.98           H  
ATOM    677  CD1 LEU A  46      -5.198   9.666  18.696  1.00 52.98           C  
ATOM    678 HD11 LEU A  46      -5.384   9.208  17.725  1.00 52.98           H  
ATOM    679 HD12 LEU A  46      -4.569   9.037  19.326  1.00 52.98           H  
ATOM    680 HD13 LEU A  46      -6.163   9.772  19.192  1.00 52.98           H  
ATOM    681  CD2 LEU A  46      -5.572  11.963  17.889  1.00 52.98           C  
ATOM    682 HD21 LEU A  46      -6.342  12.254  18.603  1.00 52.98           H  
ATOM    683 HD22 LEU A  46      -5.084  12.853  17.493  1.00 52.98           H  
ATOM    684 HD23 LEU A  46      -6.066  11.409  17.091  1.00 52.98           H  
ATOM    685  N   SER A  47      -2.033  13.084  21.380  1.00 53.46           N  
ATOM    686  H   SER A  47      -2.727  13.050  22.113  1.00 53.46           H  
ATOM    687  CA  SER A  47      -1.141  14.243  21.350  1.00 53.46           C  
ATOM    688  HA  SER A  47      -1.214  14.719  20.372  1.00 53.46           H  
ATOM    689  C   SER A  47       0.321  13.842  21.545  1.00 53.46           C  
ATOM    690  CB  SER A  47      -1.571  15.258  22.415  1.00 53.46           C  
ATOM    691  HB2 SER A  47      -0.796  16.015  22.536  1.00 53.46           H  
ATOM    692  HB3 SER A  47      -2.495  15.741  22.099  1.00 53.46           H  
ATOM    693  O   SER A  47       1.162  14.305  20.779  1.00 53.46           O  
ATOM    694  OG  SER A  47      -1.797  14.593  23.642  1.00 53.46           O  
ATOM    695  HG  SER A  47      -1.913  15.227  24.354  1.00 53.46           H  
ATOM    696  N   ALA A  48       0.593  12.942  22.495  1.00 54.51           N  
ATOM    697  H   ALA A  48      -0.167  12.638  23.088  1.00 54.51           H  
ATOM    698  CA  ALA A  48       1.930  12.426  22.784  1.00 54.51           C  
ATOM    699  HA  ALA A  48       2.604  13.266  22.950  1.00 54.51           H  
ATOM    700  C   ALA A  48       2.500  11.606  21.612  1.00 54.51           C  
ATOM    701  CB  ALA A  48       1.860  11.607  24.079  1.00 54.51           C  
ATOM    702  HB1 ALA A  48       1.529  12.240  24.903  1.00 54.51           H  
ATOM    703  HB2 ALA A  48       2.851  11.219  24.313  1.00 54.51           H  
ATOM    704  HB3 ALA A  48       1.174  10.768  23.964  1.00 54.51           H  
ATOM    705  O   ALA A  48       3.578  11.905  21.106  1.00 54.51           O  
ATOM    706  N   GLU A  49       1.746  10.640  21.084  1.00 55.64           N  
ATOM    707  H   GLU A  49       0.879  10.391  21.539  1.00 55.64           H  
ATOM    708  CA  GLU A  49       2.230   9.825  19.960  1.00 55.64           C  
ATOM    709  HA  GLU A  49       3.219   9.431  20.193  1.00 55.64           H  
ATOM    710  C   GLU A  49       2.355  10.629  18.651  1.00 55.64           C  
ATOM    711  CB  GLU A  49       1.276   8.651  19.740  1.00 55.64           C  
ATOM    712  HB2 GLU A  49       1.393   8.304  18.714  1.00 55.64           H  
ATOM    713  HB3 GLU A  49       0.259   9.024  19.860  1.00 55.64           H  
ATOM    714  O   GLU A  49       3.202  10.328  17.814  1.00 55.64           O  
ATOM    715  CG  GLU A  49       1.501   7.454  20.682  1.00 55.64           C  
ATOM    716  HG2 GLU A  49       2.527   7.101  20.578  1.00 55.64           H  
ATOM    717  HG3 GLU A  49       1.343   7.774  21.712  1.00 55.64           H  
ATOM    718  CD  GLU A  49       0.535   6.318  20.321  1.00 55.64           C  
ATOM    719  OE1 GLU A  49      -0.467   6.131  21.043  1.00 55.64           O  
ATOM    720  OE2 GLU A  49       0.516   5.895  19.140  1.00 55.64           O  
ATOM    721  N   ILE A  50       1.527  11.660  18.439  1.00 55.30           N  
ATOM    722  H   ILE A  50       0.829  11.873  19.137  1.00 55.30           H  
ATOM    723  CA  ILE A  50       1.691  12.566  17.292  1.00 55.30           C  
ATOM    724  HA  ILE A  50       1.789  11.968  16.386  1.00 55.30           H  
ATOM    725  C   ILE A  50       2.999  13.351  17.425  1.00 55.30           C  
ATOM    726  CB  ILE A  50       0.465  13.490  17.116  1.00 55.30           C  
ATOM    727  HB  ILE A  50       0.246  13.965  18.072  1.00 55.30           H  
ATOM    728  O   ILE A  50       3.686  13.510  16.422  1.00 55.30           O  
ATOM    729  CG1 ILE A  50      -0.756  12.653  16.678  1.00 55.30           C  
ATOM    730 HG12 ILE A  50      -0.905  11.811  17.353  1.00 55.30           H  
ATOM    731 HG13 ILE A  50      -0.550  12.194  15.711  1.00 55.30           H  
ATOM    732  CG2 ILE A  50       0.740  14.597  16.077  1.00 55.30           C  
ATOM    733 HG21 ILE A  50       1.026  14.153  15.123  1.00 55.30           H  
ATOM    734 HG22 ILE A  50      -0.134  15.233  15.933  1.00 55.30           H  
ATOM    735 HG23 ILE A  50       1.554  15.235  16.421  1.00 55.30           H  
ATOM    736  CD1 ILE A  50      -2.066  13.449  16.611  1.00 55.30           C  
ATOM    737 HD11 ILE A  50      -2.894  12.752  16.478  1.00 55.30           H  
ATOM    738 HD12 ILE A  50      -2.217  13.997  17.541  1.00 55.30           H  
ATOM    739 HD13 ILE A  50      -2.060  14.139  15.767  1.00 55.30           H  
ATOM    740  N   SER A  51       3.365  13.798  18.634  1.00 55.45           N  
ATOM    741  H   SER A  51       2.767  13.634  19.431  1.00 55.45           H  
ATOM    742  CA  SER A  51       4.646  14.482  18.861  1.00 55.45           C  
ATOM    743  HA  SER A  51       4.763  15.239  18.086  1.00 55.45           H  
ATOM    744  C   SER A  51       5.870  13.570  18.734  1.00 55.45           C  
ATOM    745  CB  SER A  51       4.665  15.214  20.207  1.00 55.45           C  
ATOM    746  HB2 SER A  51       5.636  15.694  20.328  1.00 55.45           H  
ATOM    747  HB3 SER A  51       3.909  15.999  20.184  1.00 55.45           H  
ATOM    748  O   SER A  51       6.938  14.051  18.374  1.00 55.45           O  
ATOM    749  OG  SER A  51       4.421  14.399  21.337  1.00 55.45           O  
ATOM    750  HG  SER A  51       4.412  13.467  21.106  1.00 55.45           H  
ATOM    751  N   GLU A  52       5.727  12.266  18.988  1.00 55.86           N  
ATOM    752  H   GLU A  52       4.850  11.935  19.365  1.00 55.86           H  
ATOM    753  CA  GLU A  52       6.813  11.285  18.823  1.00 55.86           C  
ATOM    754  HA  GLU A  52       7.741  11.689  19.228  1.00 55.86           H  
ATOM    755  C   GLU A  52       7.083  10.928  17.355  1.00 55.86           C  
ATOM    756  CB  GLU A  52       6.459  10.002  19.585  1.00 55.86           C  
ATOM    757  HB2 GLU A  52       7.141   9.210  19.275  1.00 55.86           H  
ATOM    758  HB3 GLU A  52       5.444   9.703  19.322  1.00 55.86           H  
ATOM    759  O   GLU A  52       8.176  10.485  16.997  1.00 55.86           O  
ATOM    760  CG  GLU A  52       6.581  10.164  21.106  1.00 55.86           C  
ATOM    761  HG2 GLU A  52       5.989  11.021  21.429  1.00 55.86           H  
ATOM    762  HG3 GLU A  52       7.623  10.372  21.348  1.00 55.86           H  
ATOM    763  CD  GLU A  52       6.122   8.914  21.875  1.00 55.86           C  
ATOM    764  OE1 GLU A  52       6.065   9.001  23.122  1.00 55.86           O  
ATOM    765  OE2 GLU A  52       5.811   7.888  21.226  1.00 55.86           O  
ATOM    766  N   ASN A  53       6.094  11.116  16.481  1.00 56.95           N  
ATOM    767  H   ASN A  53       5.249  11.559  16.812  1.00 56.95           H  
ATOM    768  CA  ASN A  53       6.269  10.895  15.057  1.00 56.95           C  
ATOM    769  HA  ASN A  53       6.926  10.038  14.913  1.00 56.95           H  
ATOM    770  C   ASN A  53       6.942  12.119  14.422  1.00 56.95           C  
ATOM    771  CB  ASN A  53       4.908  10.567  14.431  1.00 56.95           C  
ATOM    772  HB2 ASN A  53       4.161  11.285  14.772  1.00 56.95           H  
ATOM    773  HB3 ASN A  53       5.008  10.652  13.349  1.00 56.95           H  
ATOM    774  O   ASN A  53       6.449  13.231  14.562  1.00 56.95           O  
ATOM    775  CG  ASN A  53       4.464   9.149  14.742  1.00 56.95           C  
ATOM    776  ND2 ASN A  53       3.349   8.947  15.391  1.00 56.95           N  
ATOM    777 HD21 ASN A  53       3.094   9.678  16.039  1.00 56.95           H  
ATOM    778 HD22 ASN A  53       3.247   7.991  15.699  1.00 56.95           H  
ATOM    779  OD1 ASN A  53       5.106   8.187  14.371  1.00 56.95           O  
ATOM    780  N   ASN A  54       8.019  11.909  13.654  1.00 57.25           N  
ATOM    781  H   ASN A  54       8.423  10.984  13.688  1.00 57.25           H  
ATOM    782  CA  ASN A  54       8.734  12.947  12.891  1.00 57.25           C  
ATOM    783  HA  ASN A  54       8.958  13.771  13.568  1.00 57.25           H  
ATOM    784  C   ASN A  54       7.876  13.547  11.741  1.00 57.25           C  
ATOM    785  CB  ASN A  54      10.072  12.362  12.367  1.00 57.25           C  
ATOM    786  HB2 ASN A  54      10.494  13.047  11.632  1.00 57.25           H  
ATOM    787  HB3 ASN A  54       9.879  11.412  11.868  1.00 57.25           H  
ATOM    788  O   ASN A  54       8.259  13.467  10.571  1.00 57.25           O  
ATOM    789  CG  ASN A  54      11.153  12.179  13.419  1.00 57.25           C  
ATOM    790  ND2 ASN A  54      12.085  11.280  13.202  1.00 57.25           N  
ATOM    791 HD21 ASN A  54      12.761  11.200  13.947  1.00 57.25           H  
ATOM    792 HD22 ASN A  54      12.069  10.697  12.377  1.00 57.25           H  
ATOM    793  OD1 ASN A  54      11.221  12.859  14.420  1.00 57.25           O  
ATOM    794  N   CYS A  55       6.696  14.109  12.033  1.00 62.63           N  
ATOM    795  H   CYS A  55       6.439  14.159  13.009  1.00 62.63           H  
ATOM    796  CA  CYS A  55       5.924  14.936  11.108  1.00 62.63           C  
ATOM    797  HA  CYS A  55       6.168  14.603  10.099  1.00 62.63           H  
ATOM    798  C   CYS A  55       6.344  16.410  11.232  1.00 62.63           C  
ATOM    799  CB  CYS A  55       4.394  14.737  11.251  1.00 62.63           C  
ATOM    800  HB2 CYS A  55       3.902  15.469  10.611  1.00 62.63           H  
ATOM    801  HB3 CYS A  55       4.169  13.756  10.832  1.00 62.63           H  
ATOM    802  O   CYS A  55       6.616  16.885  12.331  1.00 62.63           O  
ATOM    803  SG  CYS A  55       3.561  14.796  12.886  1.00 62.63           S  
ATOM    804  N   PRO A  56       6.380  17.170  10.123  1.00 66.37           N  
ATOM    805  CA  PRO A  56       6.387  18.626  10.187  1.00 66.37           C  
ATOM    806  HA  PRO A  56       7.329  18.956  10.625  1.00 66.37           H  
ATOM    807  C   PRO A  56       5.210  19.136  11.027  1.00 66.37           C  
ATOM    808  CB  PRO A  56       6.290  19.098   8.730  1.00 66.37           C  
ATOM    809  HB2 PRO A  56       6.852  20.018   8.567  1.00 66.37           H  
ATOM    810  HB3 PRO A  56       5.248  19.233   8.443  1.00 66.37           H  
ATOM    811  O   PRO A  56       4.096  18.630  10.885  1.00 66.37           O  
ATOM    812  CG  PRO A  56       6.880  17.927   7.946  1.00 66.37           C  
ATOM    813  HG2 PRO A  56       7.968  17.984   7.972  1.00 66.37           H  
ATOM    814  HG3 PRO A  56       6.526  17.906   6.915  1.00 66.37           H  
ATOM    815  CD  PRO A  56       6.416  16.715   8.749  1.00 66.37           C  
ATOM    816  HD2 PRO A  56       7.112  15.887   8.615  1.00 66.37           H  
ATOM    817  HD3 PRO A  56       5.407  16.423   8.458  1.00 66.37           H  
ATOM    818  N   GLU A  57       5.439  20.166  11.847  1.00 69.34           N  
ATOM    819  H   GLU A  57       6.396  20.463  11.971  1.00 69.34           H  
ATOM    820  CA  GLU A  57       4.453  20.764  12.768  1.00 69.34           C  
ATOM    821  HA  GLU A  57       4.336  20.122  13.641  1.00 69.34           H  
ATOM    822  C   GLU A  57       3.073  20.970  12.111  1.00 69.34           C  
ATOM    823  CB  GLU A  57       5.012  22.127  13.219  1.00 69.34           C  
ATOM    824  HB2 GLU A  57       4.951  22.809  12.371  1.00 69.34           H  
ATOM    825  HB3 GLU A  57       6.073  22.025  13.445  1.00 69.34           H  
ATOM    826  O   GLU A  57       2.038  20.607  12.671  1.00 69.34           O  
ATOM    827  CG  GLU A  57       4.274  22.783  14.404  1.00 69.34           C  
ATOM    828  HG2 GLU A  57       4.329  23.863  14.267  1.00 69.34           H  
ATOM    829  HG3 GLU A  57       3.218  22.516  14.371  1.00 69.34           H  
ATOM    830  CD  GLU A  57       4.872  22.455  15.781  1.00 69.34           C  
ATOM    831  OE1 GLU A  57       4.066  22.301  16.728  1.00 69.34           O  
ATOM    832  OE2 GLU A  57       6.116  22.384  15.873  1.00 69.34           O  
ATOM    833  N   THR A  58       3.051  21.475  10.873  1.00 70.94           N  
ATOM    834  H   THR A  58       3.934  21.689  10.432  1.00 70.94           H  
ATOM    835  CA  THR A  58       1.823  21.714  10.099  1.00 70.94           C  
ATOM    836  HA  THR A  58       1.174  22.377  10.672  1.00 70.94           H  
ATOM    837  C   THR A  58       1.025  20.438   9.833  1.00 70.94           C  
ATOM    838  CB  THR A  58       2.141  22.392   8.758  1.00 70.94           C  
ATOM    839  HB  THR A  58       1.233  22.435   8.156  1.00 70.94           H  
ATOM    840  O   THR A  58      -0.197  20.442   9.970  1.00 70.94           O  
ATOM    841  CG2 THR A  58       2.668  23.814   8.949  1.00 70.94           C  
ATOM    842 HG21 THR A  58       1.942  24.400   9.513  1.00 70.94           H  
ATOM    843 HG22 THR A  58       2.816  24.285   7.977  1.00 70.94           H  
ATOM    844 HG23 THR A  58       3.614  23.802   9.490  1.00 70.94           H  
ATOM    845  OG1 THR A  58       3.138  21.682   8.052  1.00 70.94           O  
ATOM    846  HG1 THR A  58       3.231  22.113   7.199  1.00 70.94           H  
ATOM    847  N   GLN A  59       1.694  19.325   9.531  1.00 70.78           N  
ATOM    848  H   GLN A  59       2.703  19.360   9.569  1.00 70.78           H  
ATOM    849  CA  GLN A  59       1.054  18.021   9.323  1.00 70.78           C  
ATOM    850  HA  GLN A  59       0.195  18.136   8.662  1.00 70.78           H  
ATOM    851  C   GLN A  59       0.553  17.443  10.635  1.00 70.78           C  
ATOM    852  CB  GLN A  59       2.037  17.031   8.696  1.00 70.78           C  
ATOM    853  HB2 GLN A  59       2.952  16.990   9.287  1.00 70.78           H  
ATOM    854  HB3 GLN A  59       1.589  16.038   8.668  1.00 70.78           H  
ATOM    855  O   GLN A  59      -0.518  16.849  10.672  1.00 70.78           O  
ATOM    856  CG  GLN A  59       2.366  17.463   7.274  1.00 70.78           C  
ATOM    857  HG2 GLN A  59       1.478  17.367   6.649  1.00 70.78           H  
ATOM    858  HG3 GLN A  59       2.659  18.513   7.273  1.00 70.78           H  
ATOM    859  CD  GLN A  59       3.495  16.663   6.661  1.00 70.78           C  
ATOM    860  NE2 GLN A  59       4.184  17.297   5.741  1.00 70.78           N  
ATOM    861 HE21 GLN A  59       4.907  16.784   5.258  1.00 70.78           H  
ATOM    862 HE22 GLN A  59       3.898  18.224   5.460  1.00 70.78           H  
ATOM    863  OE1 GLN A  59       3.791  15.513   6.974  1.00 70.78           O  
ATOM    864  N   CYS A  60       1.285  17.651  11.729  1.00 71.18           N  
ATOM    865  H   CYS A  60       2.177  18.118  11.648  1.00 71.18           H  
ATOM    866  CA  CYS A  60       0.820  17.243  13.043  1.00 71.18           C  
ATOM    867  HA  CYS A  60       0.548  16.188  12.998  1.00 71.18           H  
ATOM    868  C   CYS A  60      -0.441  18.041  13.454  1.00 71.18           C  
ATOM    869  CB  CYS A  60       1.967  17.386  14.047  1.00 71.18           C  
ATOM    870  HB2 CYS A  60       1.651  16.930  14.986  1.00 71.18           H  
ATOM    871  HB3 CYS A  60       2.109  18.448  14.248  1.00 71.18           H  
ATOM    872  O   CYS A  60      -1.363  17.466  14.033  1.00 71.18           O  
ATOM    873  SG  CYS A  60       3.621  16.714  13.635  1.00 71.18           S  
ATOM    874  N   VAL A  61      -0.540  19.334  13.104  1.00 74.40           N  
ATOM    875  H   VAL A  61       0.273  19.768  12.690  1.00 74.40           H  
ATOM    876  CA  VAL A  61      -1.750  20.160  13.303  1.00 74.40           C  
ATOM    877  HA  VAL A  61      -2.068  20.058  14.341  1.00 74.40           H  
ATOM    878  C   VAL A  61      -2.912  19.677  12.438  1.00 74.40           C  
ATOM    879  CB  VAL A  61      -1.472  21.656  13.037  1.00 74.40           C  
ATOM    880  HB  VAL A  61      -0.977  21.769  12.072  1.00 74.40           H  
ATOM    881  O   VAL A  61      -4.019  19.513  12.950  1.00 74.40           O  
ATOM    882  CG1 VAL A  61      -2.753  22.509  13.022  1.00 74.40           C  
ATOM    883 HG11 VAL A  61      -3.364  22.251  12.157  1.00 74.40           H  
ATOM    884 HG12 VAL A  61      -2.488  23.564  12.944  1.00 74.40           H  
ATOM    885 HG13 VAL A  61      -3.322  22.345  13.937  1.00 74.40           H  
ATOM    886  CG2 VAL A  61      -0.562  22.240  14.123  1.00 74.40           C  
ATOM    887 HG21 VAL A  61       0.359  21.663  14.205  1.00 74.40           H  
ATOM    888 HG22 VAL A  61      -1.065  22.227  15.090  1.00 74.40           H  
ATOM    889 HG23 VAL A  61      -0.291  23.265  13.870  1.00 74.40           H  
ATOM    890  N   GLU A  62      -2.689  19.432  11.146  1.00 71.57           N  
ATOM    891  H   GLU A  62      -1.776  19.621  10.758  1.00 71.57           H  
ATOM    892  CA  GLU A  62      -3.725  18.900  10.254  1.00 71.57           C  
ATOM    893  HA  GLU A  62      -4.600  19.548  10.284  1.00 71.57           H  
ATOM    894  C   GLU A  62      -4.189  17.513  10.687  1.00 71.57           C  
ATOM    895  CB  GLU A  62      -3.223  18.830   8.812  1.00 71.57           C  
ATOM    896  HB2 GLU A  62      -2.235  18.371   8.788  1.00 71.57           H  
ATOM    897  HB3 GLU A  62      -3.915  18.207   8.245  1.00 71.57           H  
ATOM    898  O   GLU A  62      -5.388  17.264  10.739  1.00 71.57           O  
ATOM    899  CG  GLU A  62      -3.179  20.216   8.160  1.00 71.57           C  
ATOM    900  HG2 GLU A  62      -2.489  20.855   8.710  1.00 71.57           H  
ATOM    901  HG3 GLU A  62      -4.171  20.663   8.229  1.00 71.57           H  
ATOM    902  CD  GLU A  62      -2.761  20.157   6.684  1.00 71.57           C  
ATOM    903  OE1 GLU A  62      -2.597  21.251   6.106  1.00 71.57           O  
ATOM    904  OE2 GLU A  62      -2.643  19.036   6.134  1.00 71.57           O  
ATOM    905  N   CYS A  63      -3.263  16.644  11.086  1.00 74.71           N  
ATOM    906  H   CYS A  63      -2.292  16.890  10.961  1.00 74.71           H  
ATOM    907  CA  CYS A  63      -3.570  15.342  11.654  1.00 74.71           C  
ATOM    908  HA  CYS A  63      -4.153  14.768  10.933  1.00 74.71           H  
ATOM    909  C   CYS A  63      -4.389  15.481  12.935  1.00 74.71           C  
ATOM    910  CB  CYS A  63      -2.267  14.606  11.930  1.00 74.71           C  
ATOM    911  HB2 CYS A  63      -1.685  15.161  12.666  1.00 74.71           H  
ATOM    912  HB3 CYS A  63      -1.692  14.561  11.005  1.00 74.71           H  
ATOM    913  O   CYS A  63      -5.445  14.872  13.056  1.00 74.71           O  
ATOM    914  SG  CYS A  63      -2.511  12.924  12.530  1.00 74.71           S  
ATOM    915  N   ARG A  64      -3.975  16.351  13.866  1.00 70.55           N  
ATOM    916  H   ARG A  64      -3.094  16.823  13.721  1.00 70.55           H  
ATOM    917  CA  ARG A  64      -4.733  16.618  15.092  1.00 70.55           C  
ATOM    918  HA  ARG A  64      -4.843  15.678  15.632  1.00 70.55           H  
ATOM    919  C   ARG A  64      -6.145  17.097  14.770  1.00 70.55           C  
ATOM    920  CB  ARG A  64      -3.968  17.616  15.969  1.00 70.55           C  
ATOM    921  HB2 ARG A  64      -2.949  17.251  16.091  1.00 70.55           H  
ATOM    922  HB3 ARG A  64      -3.931  18.587  15.474  1.00 70.55           H  
ATOM    923  O   ARG A  64      -7.081  16.583  15.363  1.00 70.55           O  
ATOM    924  CG  ARG A  64      -4.601  17.773  17.362  1.00 70.55           C  
ATOM    925  HG2 ARG A  64      -4.588  16.813  17.877  1.00 70.55           H  
ATOM    926  HG3 ARG A  64      -5.637  18.096  17.261  1.00 70.55           H  
ATOM    927  CD  ARG A  64      -3.856  18.817  18.204  1.00 70.55           C  
ATOM    928  HD2 ARG A  64      -4.368  18.916  19.162  1.00 70.55           H  
ATOM    929  HD3 ARG A  64      -3.910  19.773  17.685  1.00 70.55           H  
ATOM    930  NE  ARG A  64      -2.444  18.446  18.441  1.00 70.55           N  
ATOM    931  HE  ARG A  64      -2.192  17.482  18.273  1.00 70.55           H  
ATOM    932  NH1 ARG A  64      -1.650  20.533  18.993  1.00 70.55           N  
ATOM    933 HH11 ARG A  64      -2.584  20.910  18.926  1.00 70.55           H  
ATOM    934 HH12 ARG A  64      -0.870  21.129  19.231  1.00 70.55           H  
ATOM    935  NH2 ARG A  64      -0.239  18.814  18.905  1.00 70.55           N  
ATOM    936 HH21 ARG A  64       0.521  19.451  19.099  1.00 70.55           H  
ATOM    937 HH22 ARG A  64      -0.013  17.844  18.738  1.00 70.55           H  
ATOM    938  CZ  ARG A  64      -1.456  19.261  18.778  1.00 70.55           C  
ATOM    939  N   ARG A  65      -6.324  18.000  13.800  1.00 70.28           N  
ATOM    940  H   ARG A  65      -5.497  18.363  13.348  1.00 70.28           H  
ATOM    941  CA  ARG A  65      -7.653  18.434  13.325  1.00 70.28           C  
ATOM    942  HA  ARG A  65      -8.248  18.777  14.172  1.00 70.28           H  
ATOM    943  C   ARG A  65      -8.445  17.285  12.699  1.00 70.28           C  
ATOM    944  CB  ARG A  65      -7.508  19.575  12.309  1.00 70.28           C  
ATOM    945  HB2 ARG A  65      -6.777  19.294  11.551  1.00 70.28           H  
ATOM    946  HB3 ARG A  65      -8.466  19.723  11.811  1.00 70.28           H  
ATOM    947  O   ARG A  65      -9.617  17.121  13.010  1.00 70.28           O  
ATOM    948  CG  ARG A  65      -7.095  20.905  12.948  1.00 70.28           C  
ATOM    949  HG2 ARG A  65      -6.178  20.782  13.524  1.00 70.28           H  
ATOM    950  HG3 ARG A  65      -7.888  21.249  13.612  1.00 70.28           H  
ATOM    951  CD  ARG A  65      -6.868  21.934  11.836  1.00 70.28           C  
ATOM    952  HD2 ARG A  65      -7.784  22.037  11.254  1.00 70.28           H  
ATOM    953  HD3 ARG A  65      -6.080  21.556  11.184  1.00 70.28           H  
ATOM    954  NE  ARG A  65      -6.481  23.250  12.375  1.00 70.28           N  
ATOM    955  HE  ARG A  65      -6.693  23.424  13.347  1.00 70.28           H  
ATOM    956  NH1 ARG A  65      -5.572  24.095  10.439  1.00 70.28           N  
ATOM    957 HH11 ARG A  65      -5.087  24.830   9.945  1.00 70.28           H  
ATOM    958 HH12 ARG A  65      -5.771  23.226   9.964  1.00 70.28           H  
ATOM    959  NH2 ARG A  65      -5.583  25.342  12.288  1.00 70.28           N  
ATOM    960 HH21 ARG A  65      -5.133  26.079  11.765  1.00 70.28           H  
ATOM    961 HH22 ARG A  65      -5.805  25.485  13.264  1.00 70.28           H  
ATOM    962  CZ  ARG A  65      -5.884  24.218  11.700  1.00 70.28           C  
ATOM    963  N   ALA A  66      -7.802  16.472  11.864  1.00 64.78           N  
ATOM    964  H   ALA A  66      -6.840  16.685  11.641  1.00 64.78           H  
ATOM    965  CA  ALA A  66      -8.390  15.299  11.220  1.00 64.78           C  
ATOM    966  HA  ALA A  66      -9.347  15.589  10.786  1.00 64.78           H  
ATOM    967  C   ALA A  66      -8.668  14.136  12.185  1.00 64.78           C  
ATOM    968  CB  ALA A  66      -7.462  14.848  10.086  1.00 64.78           C  
ATOM    969  HB1 ALA A  66      -7.922  14.024   9.540  1.00 64.78           H  
ATOM    970  HB2 ALA A  66      -6.509  14.515  10.496  1.00 64.78           H  
ATOM    971  HB3 ALA A  66      -7.287  15.674   9.397  1.00 64.78           H  
ATOM    972  O   ALA A  66      -9.294  13.160  11.776  1.00 64.78           O  
ATOM    973  N   MET A  67      -8.201  14.232  13.430  1.00 65.19           N  
ATOM    974  H   MET A  67      -7.543  14.973  13.625  1.00 65.19           H  
ATOM    975  CA  MET A  67      -8.492  13.285  14.503  1.00 65.19           C  
ATOM    976  HA  MET A  67      -9.064  12.446  14.108  1.00 65.19           H  
ATOM    977  C   MET A  67      -9.329  13.892  15.635  1.00 65.19           C  
ATOM    978  CB  MET A  67      -7.188  12.751  15.074  1.00 65.19           C  
ATOM    979  HB2 MET A  67      -7.496  12.032  15.833  1.00 65.19           H  
ATOM    980  HB3 MET A  67      -6.627  13.566  15.531  1.00 65.19           H  
ATOM    981  O   MET A  67      -9.843  13.165  16.483  1.00 65.19           O  
ATOM    982  CG  MET A  67      -6.301  12.020  14.061  1.00 65.19           C  
ATOM    983  HG2 MET A  67      -6.134  12.650  13.187  1.00 65.19           H  
ATOM    984  HG3 MET A  67      -6.828  11.135  13.707  1.00 65.19           H  
ATOM    985  SD  MET A  67      -4.689  11.541  14.725  1.00 65.19           S  
ATOM    986  CE  MET A  67      -5.099   9.854  15.169  1.00 65.19           C  
ATOM    987  HE1 MET A  67      -6.024   9.825  15.746  1.00 65.19           H  
ATOM    988  HE2 MET A  67      -5.265   9.285  14.253  1.00 65.19           H  
ATOM    989  HE3 MET A  67      -4.266   9.417  15.720  1.00 65.19           H  
ATOM    990  N   GLN A  68      -9.482  15.217  15.673  1.00 60.41           N  
ATOM    991  H   GLN A  68      -9.000  15.781  14.988  1.00 60.41           H  
ATOM    992  CA  GLN A  68     -10.360  15.892  16.614  1.00 60.41           C  
ATOM    993  HA  GLN A  68     -10.272  15.369  17.567  1.00 60.41           H  
ATOM    994  C   GLN A  68     -11.803  15.747  16.123  1.00 60.41           C  
ATOM    995  CB  GLN A  68      -9.892  17.337  16.841  1.00 60.41           C  
ATOM    996  HB2 GLN A  68      -8.814  17.304  16.995  1.00 60.41           H  
ATOM    997  HB3 GLN A  68     -10.096  17.948  15.962  1.00 60.41           H  
ATOM    998  O   GLN A  68     -12.111  15.963  14.952  1.00 60.41           O  
ATOM    999  CG  GLN A  68     -10.521  17.974  18.092  1.00 60.41           C  
ATOM   1000  HG2 GLN A  68     -11.376  18.585  17.802  1.00 60.41           H  
ATOM   1001  HG3 GLN A  68     -10.883  17.190  18.757  1.00 60.41           H  
ATOM   1002  CD  GLN A  68      -9.527  18.833  18.878  1.00 60.41           C  
ATOM   1003  NE2 GLN A  68      -9.629  18.861  20.189  1.00 60.41           N  
ATOM   1004 HE21 GLN A  68     -10.377  18.372  20.661  1.00 60.41           H  
ATOM   1005 HE22 GLN A  68      -8.983  19.467  20.675  1.00 60.41           H  
ATOM   1006  OE1 GLN A  68      -8.633  19.477  18.350  1.00 60.41           O  
ATOM   1007  N   TRP A  69     -12.667  15.268  17.010  1.00 49.06           N  
ATOM   1008  H   TRP A  69     -12.321  15.092  17.942  1.00 49.06           H  
ATOM   1009  CA  TRP A  69     -14.047  14.864  16.739  1.00 49.06           C  
ATOM   1010  HA  TRP A  69     -14.021  14.018  16.052  1.00 49.06           H  
ATOM   1011  C   TRP A  69     -14.883  16.010  16.123  1.00 49.06           C  
ATOM   1012  CB  TRP A  69     -14.628  14.393  18.082  1.00 49.06           C  
ATOM   1013  HB2 TRP A  69     -13.828  14.237  18.806  1.00 49.06           H  
ATOM   1014  HB3 TRP A  69     -15.264  15.174  18.498  1.00 49.06           H  
ATOM   1015  O   TRP A  69     -14.724  17.145  16.576  1.00 49.06           O  
ATOM   1016  CG  TRP A  69     -15.399  13.121  18.032  1.00 49.06           C  
ATOM   1017  CD1 TRP A  69     -14.879  11.875  18.121  1.00 49.06           C  
ATOM   1018  HD1 TRP A  69     -13.830  11.646  18.238  1.00 49.06           H  
ATOM   1019  CD2 TRP A  69     -16.842  12.954  17.945  1.00 49.06           C  
ATOM   1020  CE2 TRP A  69     -17.133  11.559  17.964  1.00 49.06           C  
ATOM   1021  CE3 TRP A  69     -17.932  13.847  17.873  1.00 49.06           C  
ATOM   1022  HE3 TRP A  69     -17.747  14.910  17.898  1.00 49.06           H  
ATOM   1023  NE1 TRP A  69     -15.904  10.949  18.086  1.00 49.06           N  
ATOM   1024  HE1 TRP A  69     -15.780   9.957  18.231  1.00 49.06           H  
ATOM   1025  CH2 TRP A  69     -19.509  11.984  17.832  1.00 49.06           C  
ATOM   1026  HH2 TRP A  69     -20.524  11.616  17.853  1.00 49.06           H  
ATOM   1027  CZ2 TRP A  69     -18.444  11.073  17.898  1.00 49.06           C  
ATOM   1028  HZ2 TRP A  69     -18.651  10.015  17.966  1.00 49.06           H  
ATOM   1029  CZ3 TRP A  69     -19.253  13.366  17.813  1.00 49.06           C  
ATOM   1030  HZ3 TRP A  69     -20.081  14.060  17.802  1.00 49.06           H  
ATOM   1031  N   PRO A  70     -15.780  15.774  15.134  1.00 51.57           N  
ATOM   1032  CA  PRO A  70     -16.248  14.501  14.568  1.00 51.57           C  
ATOM   1033  HA  PRO A  70     -16.080  13.676  15.261  1.00 51.57           H  
ATOM   1034  C   PRO A  70     -15.573  14.166  13.219  1.00 51.57           C  
ATOM   1035  CB  PRO A  70     -17.758  14.730  14.417  1.00 51.57           C  
ATOM   1036  HB2 PRO A  70     -18.245  14.639  15.388  1.00 51.57           H  
ATOM   1037  HB3 PRO A  70     -18.232  14.049  13.709  1.00 51.57           H  
ATOM   1038  O   PRO A  70     -16.224  14.129  12.172  1.00 51.57           O  
ATOM   1039  CG  PRO A  70     -17.842  16.185  13.959  1.00 51.57           C  
ATOM   1040  HG2 PRO A  70     -17.720  16.247  12.877  1.00 51.57           H  
ATOM   1041  HG3 PRO A  70     -18.783  16.644  14.261  1.00 51.57           H  
ATOM   1042  CD  PRO A  70     -16.648  16.845  14.650  1.00 51.57           C  
ATOM   1043  HD2 PRO A  70     -16.112  17.489  13.953  1.00 51.57           H  
ATOM   1044  HD3 PRO A  70     -17.008  17.436  15.492  1.00 51.57           H  
ATOM   1045  N   SER A  71     -14.263  13.949  13.211  1.00 65.78           N  
ATOM   1046  H   SER A  71     -13.742  13.964  14.076  1.00 65.78           H  
ATOM   1047  CA  SER A  71     -13.475  13.776  11.985  1.00 65.78           C  
ATOM   1048  HA  SER A  71     -13.922  14.399  11.210  1.00 65.78           H  
ATOM   1049  C   SER A  71     -13.467  12.342  11.420  1.00 65.78           C  
ATOM   1050  CB  SER A  71     -12.078  14.340  12.221  1.00 65.78           C  
ATOM   1051  HB2 SER A  71     -12.138  15.427  12.271  1.00 65.78           H  
ATOM   1052  HB3 SER A  71     -11.430  14.076  11.385  1.00 65.78           H  
ATOM   1053  O   SER A  71     -14.055  11.415  11.976  1.00 65.78           O  
ATOM   1054  OG  SER A  71     -11.568  13.866  13.444  1.00 65.78           O  
ATOM   1055  HG  SER A  71     -11.580  14.622  14.035  1.00 65.78           H  
ATOM   1056  N   GLN A  72     -12.880  12.191  10.226  1.00 79.39           N  
ATOM   1057  H   GLN A  72     -12.383  12.987   9.854  1.00 79.39           H  
ATOM   1058  CA  GLN A  72     -12.948  10.999   9.367  1.00 79.39           C  
ATOM   1059  HA  GLN A  72     -13.994  10.718   9.246  1.00 79.39           H  
ATOM   1060  C   GLN A  72     -12.221   9.764   9.930  1.00 79.39           C  
ATOM   1061  CB  GLN A  72     -12.384  11.405   7.989  1.00 79.39           C  
ATOM   1062  HB2 GLN A  72     -11.352  11.731   8.112  1.00 79.39           H  
ATOM   1063  HB3 GLN A  72     -12.964  12.250   7.619  1.00 79.39           H  
ATOM   1064  O   GLN A  72     -12.597   8.642   9.587  1.00 79.39           O  
ATOM   1065  CG  GLN A  72     -12.422  10.295   6.924  1.00 79.39           C  
ATOM   1066  HG2 GLN A  72     -13.444   9.927   6.829  1.00 79.39           H  
ATOM   1067  HG3 GLN A  72     -11.789   9.462   7.230  1.00 79.39           H  
ATOM   1068  CD  GLN A  72     -11.943  10.758   5.550  1.00 79.39           C  
ATOM   1069  NE2 GLN A  72     -12.173   9.974   4.522  1.00 79.39           N  
ATOM   1070 HE21 GLN A  72     -12.562   9.053   4.666  1.00 79.39           H  
ATOM   1071 HE22 GLN A  72     -11.728  10.228   3.652  1.00 79.39           H  
ATOM   1072  OE1 GLN A  72     -11.364  11.820   5.366  1.00 79.39           O  
ATOM   1073  N   TYR A  73     -11.198   9.952  10.772  1.00 83.49           N  
ATOM   1074  H   TYR A  73     -10.994  10.886  11.098  1.00 83.49           H  
ATOM   1075  CA  TYR A  73     -10.330   8.871  11.243  1.00 83.49           C  
ATOM   1076  HA  TYR A  73     -10.693   7.931  10.827  1.00 83.49           H  
ATOM   1077  C   TYR A  73     -10.340   8.737  12.766  1.00 83.49           C  
ATOM   1078  CB  TYR A  73      -8.894   9.062  10.732  1.00 83.49           C  
ATOM   1079  HB2 TYR A  73      -8.473   9.957  11.191  1.00 83.49           H  
ATOM   1080  HB3 TYR A  73      -8.294   8.213  11.056  1.00 83.49           H  
ATOM   1081  O   TYR A  73     -10.233   9.723  13.490  1.00 83.49           O  
ATOM   1082  CG  TYR A  73      -8.788   9.177   9.225  1.00 83.49           C  
ATOM   1083  CD1 TYR A  73      -8.929   8.032   8.416  1.00 83.49           C  
ATOM   1084  HD1 TYR A  73      -9.069   7.060   8.865  1.00 83.49           H  
ATOM   1085  CD2 TYR A  73      -8.609  10.442   8.632  1.00 83.49           C  
ATOM   1086  HD2 TYR A  73      -8.515  11.319   9.256  1.00 83.49           H  
ATOM   1087  CE1 TYR A  73      -8.938   8.169   7.015  1.00 83.49           C  
ATOM   1088  HE1 TYR A  73      -9.049   7.322   6.355  1.00 83.49           H  
ATOM   1089  CE2 TYR A  73      -8.624  10.577   7.231  1.00 83.49           C  
ATOM   1090  HE2 TYR A  73      -8.536  11.551   6.774  1.00 83.49           H  
ATOM   1091  OH  TYR A  73      -8.882   9.548   5.079  1.00 83.49           O  
ATOM   1092  HH  TYR A  73      -8.706  10.437   4.762  1.00 83.49           H  
ATOM   1093  CZ  TYR A  73      -8.821   9.439   6.424  1.00 83.49           C  
ATOM   1094  N   ALA A  74     -10.369   7.496  13.246  1.00 79.71           N  
ATOM   1095  H   ALA A  74     -10.486   6.741  12.584  1.00 79.71           H  
ATOM   1096  CA  ALA A  74     -10.090   7.135  14.630  1.00 79.71           C  
ATOM   1097  HA  ALA A  74      -9.986   8.042  15.226  1.00 79.71           H  
ATOM   1098  C   ALA A  74      -8.776   6.355  14.721  1.00 79.71           C  
ATOM   1099  CB  ALA A  74     -11.266   6.341  15.197  1.00 79.71           C  
ATOM   1100  HB1 ALA A  74     -11.421   5.425  14.626  1.00 79.71           H  
ATOM   1101  HB2 ALA A  74     -12.173   6.945  15.162  1.00 79.71           H  
ATOM   1102  HB3 ALA A  74     -11.046   6.087  16.234  1.00 79.71           H  
ATOM   1103  O   ALA A  74      -8.439   5.583  13.827  1.00 79.71           O  
ATOM   1104  N   LYS A  75      -8.029   6.531  15.809  1.00 80.16           N  
ATOM   1105  H   LYS A  75      -8.389   7.115  16.551  1.00 80.16           H  
ATOM   1106  CA  LYS A  75      -6.790   5.787  16.048  1.00 80.16           C  
ATOM   1107  HA  LYS A  75      -6.372   5.448  15.099  1.00 80.16           H  
ATOM   1108  C   LYS A  75      -7.047   4.570  16.912  1.00 80.16           C  
ATOM   1109  CB  LYS A  75      -5.788   6.701  16.720  1.00 80.16           C  
ATOM   1110  HB2 LYS A  75      -5.701   7.597  16.105  1.00 80.16           H  
ATOM   1111  HB3 LYS A  75      -6.177   6.975  17.701  1.00 80.16           H  
ATOM   1112  O   LYS A  75      -7.708   4.680  17.940  1.00 80.16           O  
ATOM   1113  CG  LYS A  75      -4.397   6.077  16.863  1.00 80.16           C  
ATOM   1114  HG2 LYS A  75      -3.930   5.978  15.884  1.00 80.16           H  
ATOM   1115  HG3 LYS A  75      -4.450   5.104  17.351  1.00 80.16           H  
ATOM   1116  CD  LYS A  75      -3.599   7.023  17.744  1.00 80.16           C  
ATOM   1117  HD2 LYS A  75      -3.591   8.015  17.292  1.00 80.16           H  
ATOM   1118  HD3 LYS A  75      -4.060   7.037  18.731  1.00 80.16           H  
ATOM   1119  CE  LYS A  75      -2.170   6.595  17.907  1.00 80.16           C  
ATOM   1120  HE2 LYS A  75      -1.691   6.578  16.928  1.00 80.16           H  
ATOM   1121  HE3 LYS A  75      -2.116   5.597  18.341  1.00 80.16           H  
ATOM   1122  NZ  LYS A  75      -1.468   7.539  18.774  1.00 80.16           N  
ATOM   1123  HZ1 LYS A  75      -0.498   7.261  18.734  1.00 80.16           H  
ATOM   1124  HZ2 LYS A  75      -1.553   8.514  18.526  1.00 80.16           H  
ATOM   1125  HZ3 LYS A  75      -1.659   7.349  19.747  1.00 80.16           H  
ATOM   1126  N   LEU A  76      -6.457   3.449  16.520  1.00 80.29           N  
ATOM   1127  H   LEU A  76      -5.910   3.464  15.671  1.00 80.29           H  
ATOM   1128  CA  LEU A  76      -6.558   2.174  17.213  1.00 80.29           C  
ATOM   1129  HA  LEU A  76      -7.057   2.314  18.172  1.00 80.29           H  
ATOM   1130  C   LEU A  76      -5.172   1.624  17.506  1.00 80.29           C  
ATOM   1131  CB  LEU A  76      -7.366   1.185  16.357  1.00 80.29           C  
ATOM   1132  HB2 LEU A  76      -6.798   0.974  15.451  1.00 80.29           H  
ATOM   1133  HB3 LEU A  76      -7.489   0.253  16.908  1.00 80.29           H  
ATOM   1134  O   LEU A  76      -4.266   1.754  16.687  1.00 80.29           O  
ATOM   1135  CG  LEU A  76      -8.744   1.716  15.947  1.00 80.29           C  
ATOM   1136  HG  LEU A  76      -8.635   2.626  15.358  1.00 80.29           H  
ATOM   1137  CD1 LEU A  76      -9.508   0.705  15.101  1.00 80.29           C  
ATOM   1138 HD11 LEU A  76      -9.534  -0.265  15.598  1.00 80.29           H  
ATOM   1139 HD12 LEU A  76      -9.009   0.620  14.135  1.00 80.29           H  
ATOM   1140 HD13 LEU A  76     -10.527   1.057  14.942  1.00 80.29           H  
ATOM   1141  CD2 LEU A  76      -9.611   2.013  17.149  1.00 80.29           C  
ATOM   1142 HD21 LEU A  76      -9.120   2.652  17.883  1.00 80.29           H  
ATOM   1143 HD22 LEU A  76      -9.930   1.086  17.624  1.00 80.29           H  
ATOM   1144 HD23 LEU A  76     -10.465   2.571  16.765  1.00 80.29           H  
ATOM   1145  N   TYR A  77      -5.042   0.976  18.658  1.00 81.41           N  
ATOM   1146  H   TYR A  77      -5.847   0.900  19.262  1.00 81.41           H  
ATOM   1147  CA  TYR A  77      -3.873   0.187  19.021  1.00 81.41           C  
ATOM   1148  HA  TYR A  77      -3.136   0.219  18.219  1.00 81.41           H  
ATOM   1149  C   TYR A  77      -4.304  -1.268  19.215  1.00 81.41           C  
ATOM   1150  CB  TYR A  77      -3.216   0.779  20.272  1.00 81.41           C  
ATOM   1151  HB2 TYR A  77      -3.965   0.877  21.058  1.00 81.41           H  
ATOM   1152  HB3 TYR A  77      -2.850   1.779  20.036  1.00 81.41           H  
ATOM   1153  O   TYR A  77      -5.177  -1.557  20.039  1.00 81.41           O  
ATOM   1154  CG  TYR A  77      -2.057  -0.051  20.784  1.00 81.41           C  
ATOM   1155  CD1 TYR A  77      -2.207  -0.822  21.951  1.00 81.41           C  
ATOM   1156  HD1 TYR A  77      -3.143  -0.807  22.489  1.00 81.41           H  
ATOM   1157  CD2 TYR A  77      -0.834  -0.065  20.084  1.00 81.41           C  
ATOM   1158  HD2 TYR A  77      -0.714   0.533  19.193  1.00 81.41           H  
ATOM   1159  CE1 TYR A  77      -1.126  -1.590  22.422  1.00 81.41           C  
ATOM   1160  HE1 TYR A  77      -1.200  -2.148  23.343  1.00 81.41           H  
ATOM   1161  CE2 TYR A  77       0.240  -0.856  20.540  1.00 81.41           C  
ATOM   1162  HE2 TYR A  77       1.178  -0.869  20.004  1.00 81.41           H  
ATOM   1163  OH  TYR A  77       1.099  -2.400  22.193  1.00 81.41           O  
ATOM   1164  HH  TYR A  77       1.882  -2.423  21.637  1.00 81.41           H  
ATOM   1165  CZ  TYR A  77       0.093  -1.622  21.715  1.00 81.41           C  
ATOM   1166  N   SER A  78      -3.702  -2.179  18.451  1.00 80.75           N  
ATOM   1167  H   SER A  78      -2.965  -1.867  17.835  1.00 80.75           H  
ATOM   1168  CA  SER A  78      -3.854  -3.623  18.649  1.00 80.75           C  
ATOM   1169  HA  SER A  78      -4.782  -3.827  19.182  1.00 80.75           H  
ATOM   1170  C   SER A  78      -2.691  -4.130  19.486  1.00 80.75           C  
ATOM   1171  CB  SER A  78      -3.933  -4.367  17.316  1.00 80.75           C  
ATOM   1172  HB2 SER A  78      -3.165  -3.972  16.651  1.00 80.75           H  
ATOM   1173  HB3 SER A  78      -4.911  -4.201  16.864  1.00 80.75           H  
ATOM   1174  O   SER A  78      -1.528  -3.996  19.103  1.00 80.75           O  
ATOM   1175  OG  SER A  78      -3.713  -5.759  17.474  1.00 80.75           O  
ATOM   1176  HG  SER A  78      -4.389  -6.174  18.015  1.00 80.75           H  
ATOM   1177  N   LYS A  79      -3.019  -4.757  20.619  1.00 77.60           N  
ATOM   1178  H   LYS A  79      -4.001  -4.907  20.801  1.00 77.60           H  
ATOM   1179  CA  LYS A  79      -2.030  -5.418  21.475  1.00 77.60           C  
ATOM   1180  HA  LYS A  79      -1.190  -4.745  21.647  1.00 77.60           H  
ATOM   1181  C   LYS A  79      -1.443  -6.652  20.793  1.00 77.60           C  
ATOM   1182  CB  LYS A  79      -2.661  -5.801  22.820  1.00 77.60           C  
ATOM   1183  HB2 LYS A  79      -1.979  -6.469  23.345  1.00 77.60           H  
ATOM   1184  HB3 LYS A  79      -3.598  -6.332  22.648  1.00 77.60           H  
ATOM   1185  O   LYS A  79      -0.248  -6.883  20.922  1.00 77.60           O  
ATOM   1186  CG  LYS A  79      -2.904  -4.570  23.699  1.00 77.60           C  
ATOM   1187  HG2 LYS A  79      -3.577  -3.876  23.196  1.00 77.60           H  
ATOM   1188  HG3 LYS A  79      -1.944  -4.085  23.878  1.00 77.60           H  
ATOM   1189  CD  LYS A  79      -3.495  -4.975  25.050  1.00 77.60           C  
ATOM   1190  HD2 LYS A  79      -2.808  -5.666  25.538  1.00 77.60           H  
ATOM   1191  HD3 LYS A  79      -4.453  -5.471  24.892  1.00 77.60           H  
ATOM   1192  CE  LYS A  79      -3.683  -3.729  25.918  1.00 77.60           C  
ATOM   1193  HE2 LYS A  79      -2.738  -3.186  25.946  1.00 77.60           H  
ATOM   1194  HE3 LYS A  79      -4.424  -3.082  25.448  1.00 77.60           H  
ATOM   1195  NZ  LYS A  79      -4.097  -4.099  27.291  1.00 77.60           N  
ATOM   1196  HZ1 LYS A  79      -4.965  -4.616  27.269  1.00 77.60           H  
ATOM   1197  HZ2 LYS A  79      -3.386  -4.681  27.711  1.00 77.60           H  
ATOM   1198  HZ3 LYS A  79      -4.204  -3.272  27.861  1.00 77.60           H  
ATOM   1199  N   ASN A  80      -2.250  -7.409  20.045  1.00 78.57           N  
ATOM   1200  H   ASN A  80      -3.226  -7.163  19.957  1.00 78.57           H  
ATOM   1201  CA  ASN A  80      -1.797  -8.633  19.379  1.00 78.57           C  
ATOM   1202  HA  ASN A  80      -1.266  -9.256  20.098  1.00 78.57           H  
ATOM   1203  C   ASN A  80      -0.824  -8.346  18.231  1.00 78.57           C  
ATOM   1204  CB  ASN A  80      -3.016  -9.408  18.856  1.00 78.57           C  
ATOM   1205  HB2 ASN A  80      -3.606  -8.777  18.192  1.00 78.57           H  
ATOM   1206  HB3 ASN A  80      -2.666 -10.259  18.271  1.00 78.57           H  
ATOM   1207  O   ASN A  80       0.128  -9.094  18.017  1.00 78.57           O  
ATOM   1208  CG  ASN A  80      -3.901  -9.966  19.956  1.00 78.57           C  
ATOM   1209  ND2 ASN A  80      -5.121 -10.322  19.638  1.00 78.57           N  
ATOM   1210 HD21 ASN A  80      -5.691 -10.694  20.384  1.00 78.57           H  
ATOM   1211 HD22 ASN A  80      -5.521  -9.949  18.789  1.00 78.57           H  
ATOM   1212  OD1 ASN A  80      -3.510 -10.123  21.101  1.00 78.57           O  
ATOM   1213  N   LEU A  81      -1.052  -7.259  17.492  1.00 82.90           N  
ATOM   1214  H   LEU A  81      -1.894  -6.726  17.661  1.00 82.90           H  
ATOM   1215  CA  LEU A  81      -0.140  -6.805  16.442  1.00 82.90           C  
ATOM   1216  HA  LEU A  81       0.331  -7.667  15.968  1.00 82.90           H  
ATOM   1217  C   LEU A  81       1.004  -5.949  16.995  1.00 82.90           C  
ATOM   1218  CB  LEU A  81      -0.940  -6.042  15.378  1.00 82.90           C  
ATOM   1219  HB2 LEU A  81      -1.369  -5.154  15.843  1.00 82.90           H  
ATOM   1220  HB3 LEU A  81      -0.254  -5.709  14.599  1.00 82.90           H  
ATOM   1221  O   LEU A  81       1.985  -5.730  16.293  1.00 82.90           O  
ATOM   1222  CG  LEU A  81      -2.066  -6.865  14.727  1.00 82.90           C  
ATOM   1223  HG  LEU A  81      -2.764  -7.217  15.486  1.00 82.90           H  
ATOM   1224  CD1 LEU A  81      -2.836  -5.974  13.761  1.00 82.90           C  
ATOM   1225 HD11 LEU A  81      -2.192  -5.686  12.930  1.00 82.90           H  
ATOM   1226 HD12 LEU A  81      -3.186  -5.081  14.281  1.00 82.90           H  
ATOM   1227 HD13 LEU A  81      -3.706  -6.522  13.400  1.00 82.90           H  
ATOM   1228  CD2 LEU A  81      -1.539  -8.080  13.960  1.00 82.90           C  
ATOM   1229 HD21 LEU A  81      -1.109  -8.797  14.660  1.00 82.90           H  
ATOM   1230 HD22 LEU A  81      -2.363  -8.560  13.434  1.00 82.90           H  
ATOM   1231 HD23 LEU A  81      -0.781  -7.763  13.243  1.00 82.90           H  
ATOM   1232  N   ASN A  82       0.872  -5.460  18.233  1.00 84.64           N  
ATOM   1233  H   ASN A  82       0.044  -5.714  18.752  1.00 84.64           H  
ATOM   1234  CA  ASN A  82       1.712  -4.411  18.805  1.00 84.64           C  
ATOM   1235  HA  ASN A  82       1.181  -4.020  19.673  1.00 84.64           H  
ATOM   1236  C   ASN A  82       1.874  -3.225  17.834  1.00 84.64           C  
ATOM   1237  CB  ASN A  82       3.034  -5.016  19.297  1.00 84.64           C  
ATOM   1238  HB2 ASN A  82       3.611  -5.359  18.439  1.00 84.64           H  
ATOM   1239  HB3 ASN A  82       2.832  -5.866  19.950  1.00 84.64           H  
ATOM   1240  O   ASN A  82       2.979  -2.757  17.565  1.00 84.64           O  
ATOM   1241  CG  ASN A  82       3.847  -4.001  20.077  1.00 84.64           C  
ATOM   1242  ND2 ASN A  82       5.155  -4.065  19.994  1.00 84.64           N  
ATOM   1243 HD21 ASN A  82       5.585  -4.709  19.346  1.00 84.64           H  
ATOM   1244 HD22 ASN A  82       5.665  -3.335  20.470  1.00 84.64           H  
ATOM   1245  OD1 ASN A  82       3.321  -3.151  20.782  1.00 84.64           O  
ATOM   1246  N   ALA A  83       0.756  -2.785  17.254  1.00 84.37           N  
ATOM   1247  H   ALA A  83      -0.123  -3.179  17.557  1.00 84.37           H  
ATOM   1248  CA  ALA A  83       0.745  -1.801  16.182  1.00 84.37           C  
ATOM   1249  HA  ALA A  83       1.673  -1.230  16.221  1.00 84.37           H  
ATOM   1250  C   ALA A  83      -0.411  -0.814  16.334  1.00 84.37           C  
ATOM   1251  CB  ALA A  83       0.698  -2.522  14.828  1.00 84.37           C  
ATOM   1252  HB1 ALA A  83       1.527  -3.227  14.759  1.00 84.37           H  
ATOM   1253  HB2 ALA A  83       0.781  -1.799  14.018  1.00 84.37           H  
ATOM   1254  HB3 ALA A  83      -0.240  -3.068  14.728  1.00 84.37           H  
ATOM   1255  O   ALA A  83      -1.524  -1.171  16.737  1.00 84.37           O  
ATOM   1256  N   THR A  84      -0.134   0.426  15.944  1.00 85.02           N  
ATOM   1257  H   THR A  84       0.802   0.621  15.620  1.00 85.02           H  
ATOM   1258  CA  THR A  84      -1.105   1.514  15.858  1.00 85.02           C  
ATOM   1259  HA  THR A  84      -1.979   1.260  16.458  1.00 85.02           H  
ATOM   1260  C   THR A  84      -1.535   1.706  14.405  1.00 85.02           C  
ATOM   1261  CB  THR A  84      -0.500   2.799  16.434  1.00 85.02           C  
ATOM   1262  HB  THR A  84       0.468   2.981  15.967  1.00 85.02           H  
ATOM   1263  O   THR A  84      -0.696   1.757  13.508  1.00 85.02           O  
ATOM   1264  CG2 THR A  84      -1.379   4.021  16.238  1.00 85.02           C  
ATOM   1265 HG21 THR A  84      -2.313   3.902  16.786  1.00 85.02           H  
ATOM   1266 HG22 THR A  84      -1.584   4.190  15.181  1.00 85.02           H  
ATOM   1267 HG23 THR A  84      -0.801   4.868  16.607  1.00 85.02           H  
ATOM   1268  OG1 THR A  84      -0.332   2.668  17.826  1.00 85.02           O  
ATOM   1269  HG1 THR A  84       0.095   3.458  18.166  1.00 85.02           H  
ATOM   1270  N   PHE A  85      -2.835   1.863  14.163  1.00 86.20           N  
ATOM   1271  H   PHE A  85      -3.476   1.822  14.942  1.00 86.20           H  
ATOM   1272  CA  PHE A  85      -3.391   2.122  12.833  1.00 86.20           C  
ATOM   1273  HA  PHE A  85      -2.631   2.612  12.225  1.00 86.20           H  
ATOM   1274  C   PHE A  85      -4.586   3.076  12.888  1.00 86.20           C  
ATOM   1275  CB  PHE A  85      -3.748   0.796  12.142  1.00 86.20           C  
ATOM   1276  HB2 PHE A  85      -2.817   0.277  11.914  1.00 86.20           H  
ATOM   1277  HB3 PHE A  85      -4.231   0.999  11.186  1.00 86.20           H  
ATOM   1278  O   PHE A  85      -5.142   3.359  13.952  1.00 86.20           O  
ATOM   1279  CG  PHE A  85      -4.619  -0.147  12.950  1.00 86.20           C  
ATOM   1280  CD1 PHE A  85      -4.011  -1.103  13.783  1.00 86.20           C  
ATOM   1281  HD1 PHE A  85      -2.935  -1.144  13.867  1.00 86.20           H  
ATOM   1282  CD2 PHE A  85      -6.023  -0.101  12.849  1.00 86.20           C  
ATOM   1283  HD2 PHE A  85      -6.497   0.624  12.205  1.00 86.20           H  
ATOM   1284  CE1 PHE A  85      -4.797  -2.002  14.518  1.00 86.20           C  
ATOM   1285  HE1 PHE A  85      -4.318  -2.730  15.156  1.00 86.20           H  
ATOM   1286  CE2 PHE A  85      -6.805  -1.029  13.562  1.00 86.20           C  
ATOM   1287  HE2 PHE A  85      -7.879  -1.041  13.450  1.00 86.20           H  
ATOM   1288  CZ  PHE A  85      -6.196  -1.966  14.412  1.00 86.20           C  
ATOM   1289  HZ  PHE A  85      -6.801  -2.668  14.968  1.00 86.20           H  
ATOM   1290  N   LEU A  86      -4.976   3.586  11.718  1.00 87.50           N  
ATOM   1291  H   LEU A  86      -4.499   3.290  10.878  1.00 87.50           H  
ATOM   1292  CA  LEU A  86      -6.156   4.429  11.563  1.00 87.50           C  
ATOM   1293  HA  LEU A  86      -6.438   4.827  12.538  1.00 87.50           H  
ATOM   1294  C   LEU A  86      -7.349   3.623  11.059  1.00 87.50           C  
ATOM   1295  CB  LEU A  86      -5.859   5.614  10.637  1.00 87.50           C  
ATOM   1296  HB2 LEU A  86      -5.527   5.231   9.672  1.00 87.50           H  
ATOM   1297  HB3 LEU A  86      -6.786   6.165  10.479  1.00 87.50           H  
ATOM   1298  O   LEU A  86      -7.224   2.784  10.170  1.00 87.50           O  
ATOM   1299  CG  LEU A  86      -4.794   6.582  11.169  1.00 87.50           C  
ATOM   1300  HG  LEU A  86      -3.839   6.065  11.260  1.00 87.50           H  
ATOM   1301  CD1 LEU A  86      -4.644   7.716  10.166  1.00 87.50           C  
ATOM   1302 HD11 LEU A  86      -3.952   8.458  10.564  1.00 87.50           H  
ATOM   1303 HD12 LEU A  86      -5.611   8.187   9.986  1.00 87.50           H  
ATOM   1304 HD13 LEU A  86      -4.243   7.313   9.236  1.00 87.50           H  
ATOM   1305  CD2 LEU A  86      -5.155   7.197  12.521  1.00 87.50           C  
ATOM   1306 HD21 LEU A  86      -5.157   6.426  13.292  1.00 87.50           H  
ATOM   1307 HD22 LEU A  86      -6.135   7.672  12.472  1.00 87.50           H  
ATOM   1308 HD23 LEU A  86      -4.398   7.934  12.786  1.00 87.50           H  
ATOM   1309  N   CYS A  87      -8.508   3.934  11.618  1.00 88.18           N  
ATOM   1310  H   CYS A  87      -8.492   4.619  12.359  1.00 88.18           H  
ATOM   1311  CA  CYS A  87      -9.817   3.469  11.208  1.00 88.18           C  
ATOM   1312  HA  CYS A  87      -9.718   2.635  10.513  1.00 88.18           H  
ATOM   1313  C   CYS A  87     -10.556   4.628  10.535  1.00 88.18           C  
ATOM   1314  CB  CYS A  87     -10.548   2.985  12.462  1.00 88.18           C  
ATOM   1315  HB2 CYS A  87     -10.643   3.820  13.156  1.00 88.18           H  
ATOM   1316  HB3 CYS A  87      -9.930   2.223  12.937  1.00 88.18           H  
ATOM   1317  O   CYS A  87     -10.874   5.612  11.197  1.00 88.18           O  
ATOM   1318  SG  CYS A  87     -12.191   2.288  12.184  1.00 88.18           S  
ATOM   1319  N   ASP A  88     -10.825   4.538   9.238  1.00 89.87           N  
ATOM   1320  H   ASP A  88     -10.544   3.698   8.753  1.00 89.87           H  
ATOM   1321  CA  ASP A  88     -11.744   5.443   8.550  1.00 89.87           C  
ATOM   1322  HA  ASP A  88     -11.586   6.458   8.914  1.00 89.87           H  
ATOM   1323  C   ASP A  88     -13.180   5.036   8.882  1.00 89.87           C  
ATOM   1324  CB  ASP A  88     -11.423   5.457   7.058  1.00 89.87           C  
ATOM   1325  HB2 ASP A  88     -11.391   4.436   6.677  1.00 89.87           H  
ATOM   1326  HB3 ASP A  88     -10.415   5.861   6.967  1.00 89.87           H  
ATOM   1327  O   ASP A  88     -13.653   3.945   8.542  1.00 89.87           O  
ATOM   1328  CG  ASP A  88     -12.332   6.289   6.156  1.00 89.87           C  
ATOM   1329  OD1 ASP A  88     -13.433   6.723   6.569  1.00 89.87           O  
ATOM   1330  OD2 ASP A  88     -11.927   6.479   4.983  1.00 89.87           O  
ATOM   1331  N   THR A  89     -13.858   5.921   9.607  1.00 85.94           N  
ATOM   1332  H   THR A  89     -13.411   6.803   9.815  1.00 85.94           H  
ATOM   1333  CA  THR A  89     -15.183   5.693  10.189  1.00 85.94           C  
ATOM   1334  HA  THR A  89     -15.352   4.620  10.280  1.00 85.94           H  
ATOM   1335  C   THR A  89     -16.311   6.247   9.321  1.00 85.94           C  
ATOM   1336  CB  THR A  89     -15.265   6.290  11.603  1.00 85.94           C  
ATOM   1337  HB  THR A  89     -16.263   6.121  12.007  1.00 85.94           H  
ATOM   1338  O   THR A  89     -17.477   6.121   9.698  1.00 85.94           O  
ATOM   1339  CG2 THR A  89     -14.255   5.667  12.567  1.00 85.94           C  
ATOM   1340 HG21 THR A  89     -13.236   5.899  12.258  1.00 85.94           H  
ATOM   1341 HG22 THR A  89     -14.420   6.055  13.572  1.00 85.94           H  
ATOM   1342 HG23 THR A  89     -14.387   4.585  12.588  1.00 85.94           H  
ATOM   1343  OG1 THR A  89     -15.026   7.677  11.543  1.00 85.94           O  
ATOM   1344  HG1 THR A  89     -14.641   7.953  12.378  1.00 85.94           H  
ATOM   1345  N   ARG A  90     -15.998   6.847   8.162  1.00 85.96           N  
ATOM   1346  H   ARG A  90     -15.024   6.864   7.892  1.00 85.96           H  
ATOM   1347  CA  ARG A  90     -16.970   7.581   7.335  1.00 85.96           C  
ATOM   1348  HA  ARG A  90     -17.968   7.486   7.763  1.00 85.96           H  
ATOM   1349  C   ARG A  90     -17.090   7.047   5.918  1.00 85.96           C  
ATOM   1350  CB  ARG A  90     -16.582   9.068   7.283  1.00 85.96           C  
ATOM   1351  HB2 ARG A  90     -15.592   9.152   6.836  1.00 85.96           H  
ATOM   1352  HB3 ARG A  90     -17.281   9.590   6.629  1.00 85.96           H  
ATOM   1353  O   ARG A  90     -18.207   6.914   5.419  1.00 85.96           O  
ATOM   1354  CG  ARG A  90     -16.560   9.787   8.637  1.00 85.96           C  
ATOM   1355  HG2 ARG A  90     -15.852   9.304   9.310  1.00 85.96           H  
ATOM   1356  HG3 ARG A  90     -16.222  10.809   8.463  1.00 85.96           H  
ATOM   1357  CD  ARG A  90     -17.941   9.835   9.296  1.00 85.96           C  
ATOM   1358  HD2 ARG A  90     -18.193   8.837   9.655  1.00 85.96           H  
ATOM   1359  HD3 ARG A  90     -18.678  10.146   8.556  1.00 85.96           H  
ATOM   1360  NE  ARG A  90     -17.947  10.788  10.418  1.00 85.96           N  
ATOM   1361  HE  ARG A  90     -17.075  11.253  10.629  1.00 85.96           H  
ATOM   1362  NH1 ARG A  90     -20.099  10.426  11.133  1.00 85.96           N  
ATOM   1363 HH11 ARG A  90     -20.845  10.625  11.784  1.00 85.96           H  
ATOM   1364 HH12 ARG A  90     -20.192   9.688  10.450  1.00 85.96           H  
ATOM   1365  NH2 ARG A  90     -18.820  11.962  12.143  1.00 85.96           N  
ATOM   1366 HH21 ARG A  90     -19.558  12.140  12.809  1.00 85.96           H  
ATOM   1367 HH22 ARG A  90     -17.964  12.496  12.192  1.00 85.96           H  
ATOM   1368  CZ  ARG A  90     -18.957  11.051  11.224  1.00 85.96           C  
ATOM   1369  N   THR A  91     -15.969   6.773   5.257  1.00 90.42           N  
ATOM   1370  H   THR A  91     -15.082   6.862   5.730  1.00 90.42           H  
ATOM   1371  CA  THR A  91     -15.967   6.416   3.834  1.00 90.42           C  
ATOM   1372  HA  THR A  91     -16.436   7.223   3.271  1.00 90.42           H  
ATOM   1373  C   THR A  91     -16.758   5.135   3.619  1.00 90.42           C  
ATOM   1374  CB  THR A  91     -14.542   6.236   3.307  1.00 90.42           C  
ATOM   1375  HB  THR A  91     -14.055   5.424   3.847  1.00 90.42           H  
ATOM   1376  O   THR A  91     -16.460   4.118   4.239  1.00 90.42           O  
ATOM   1377  CG2 THR A  91     -14.494   5.936   1.812  1.00 90.42           C  
ATOM   1378 HG21 THR A  91     -14.943   4.964   1.610  1.00 90.42           H  
ATOM   1379 HG22 THR A  91     -15.022   6.710   1.254  1.00 90.42           H  
ATOM   1380 HG23 THR A  91     -13.454   5.912   1.488  1.00 90.42           H  
ATOM   1381  OG1 THR A  91     -13.817   7.422   3.506  1.00 90.42           O  
ATOM   1382  HG1 THR A  91     -13.110   7.152   4.097  1.00 90.42           H  
ATOM   1383  N   ASP A  92     -17.765   5.176   2.743  1.00 90.63           N  
ATOM   1384  H   ASP A  92     -17.981   6.056   2.297  1.00 90.63           H  
ATOM   1385  CA  ASP A  92     -18.585   4.007   2.387  1.00 90.63           C  
ATOM   1386  HA  ASP A  92     -19.457   4.376   1.848  1.00 90.63           H  
ATOM   1387  C   ASP A  92     -19.137   3.259   3.621  1.00 90.63           C  
ATOM   1388  CB  ASP A  92     -17.788   3.126   1.408  1.00 90.63           C  
ATOM   1389  HB2 ASP A  92     -17.379   3.756   0.618  1.00 90.63           H  
ATOM   1390  HB3 ASP A  92     -16.951   2.667   1.933  1.00 90.63           H  
ATOM   1391  O   ASP A  92     -19.041   2.038   3.737  1.00 90.63           O  
ATOM   1392  CG  ASP A  92     -18.631   2.036   0.744  1.00 90.63           C  
ATOM   1393  OD1 ASP A  92     -19.820   2.296   0.461  1.00 90.63           O  
ATOM   1394  OD2 ASP A  92     -18.040   0.973   0.442  1.00 90.63           O  
ATOM   1395  N   GLY A  93     -19.635   4.016   4.606  1.00 88.24           N  
ATOM   1396  H   GLY A  93     -19.593   5.020   4.502  1.00 88.24           H  
ATOM   1397  CA  GLY A  93     -20.156   3.479   5.866  1.00 88.24           C  
ATOM   1398  HA2 GLY A  93     -20.686   2.547   5.668  1.00 88.24           H  
ATOM   1399  HA3 GLY A  93     -20.868   4.191   6.284  1.00 88.24           H  
ATOM   1400  C   GLY A  93     -19.096   3.200   6.934  1.00 88.24           C  
ATOM   1401  O   GLY A  93     -19.460   2.785   8.025  1.00 88.24           O  
ATOM   1402  N   GLY A  94     -17.811   3.447   6.665  1.00 89.33           N  
ATOM   1403  H   GLY A  94     -17.569   3.733   5.727  1.00 89.33           H  
ATOM   1404  CA  GLY A  94     -16.723   3.309   7.633  1.00 89.33           C  
ATOM   1405  HA2 GLY A  94     -17.042   3.755   8.575  1.00 89.33           H  
ATOM   1406  HA3 GLY A  94     -15.855   3.858   7.268  1.00 89.33           H  
ATOM   1407  C   GLY A  94     -16.301   1.865   7.921  1.00 89.33           C  
ATOM   1408  O   GLY A  94     -16.720   0.919   7.249  1.00 89.33           O  
ATOM   1409  N   GLY A  95     -15.456   1.700   8.942  1.00 89.42           N  
ATOM   1410  H   GLY A  95     -15.054   2.530   9.354  1.00 89.42           H  
ATOM   1411  CA  GLY A  95     -14.901   0.402   9.341  1.00 89.42           C  
ATOM   1412  HA2 GLY A  95     -15.654  -0.376   9.222  1.00 89.42           H  
ATOM   1413  HA3 GLY A  95     -14.621   0.446  10.394  1.00 89.42           H  
ATOM   1414  C   GLY A  95     -13.664  -0.007   8.538  1.00 89.42           C  
ATOM   1415  O   GLY A  95     -13.334  -1.190   8.484  1.00 89.42           O  
ATOM   1416  N   TRP A  96     -12.987   0.948   7.895  1.00 93.57           N  
ATOM   1417  H   TRP A  96     -13.270   1.911   8.006  1.00 93.57           H  
ATOM   1418  CA  TRP A  96     -11.811   0.665   7.079  1.00 93.57           C  
ATOM   1419  HA  TRP A  96     -11.837  -0.374   6.751  1.00 93.57           H  
ATOM   1420  C   TRP A  96     -10.515   0.894   7.855  1.00 93.57           C  
ATOM   1421  CB  TRP A  96     -11.827   1.530   5.828  1.00 93.57           C  
ATOM   1422  HB2 TRP A  96     -10.937   1.281   5.250  1.00 93.57           H  
ATOM   1423  HB3 TRP A  96     -11.765   2.577   6.125  1.00 93.57           H  
ATOM   1424  O   TRP A  96     -10.220   2.011   8.266  1.00 93.57           O  
ATOM   1425  CG  TRP A  96     -12.997   1.385   4.926  1.00 93.57           C  
ATOM   1426  CD1 TRP A  96     -14.099   2.164   4.915  1.00 93.57           C  
ATOM   1427  HD1 TRP A  96     -14.275   3.005   5.571  1.00 93.57           H  
ATOM   1428  CD2 TRP A  96     -13.177   0.411   3.864  1.00 93.57           C  
ATOM   1429  CE2 TRP A  96     -14.451   0.628   3.265  1.00 93.57           C  
ATOM   1430  CE3 TRP A  96     -12.379  -0.630   3.349  1.00 93.57           C  
ATOM   1431  HE3 TRP A  96     -11.399  -0.803   3.769  1.00 93.57           H  
ATOM   1432  NE1 TRP A  96     -14.965   1.713   3.942  1.00 93.57           N  
ATOM   1433  HE1 TRP A  96     -15.851   2.164   3.761  1.00 93.57           H  
ATOM   1434  CH2 TRP A  96     -14.122  -1.229   1.752  1.00 93.57           C  
ATOM   1435  HH2 TRP A  96     -14.483  -1.874   0.965  1.00 93.57           H  
ATOM   1436  CZ2 TRP A  96     -14.924  -0.172   2.218  1.00 93.57           C  
ATOM   1437  HZ2 TRP A  96     -15.902   0.002   1.794  1.00 93.57           H  
ATOM   1438  CZ3 TRP A  96     -12.849  -1.448   2.309  1.00 93.57           C  
ATOM   1439  HZ3 TRP A  96     -12.234  -2.255   1.937  1.00 93.57           H  
ATOM   1440  N   ILE A  97      -9.699  -0.143   7.998  1.00 93.39           N  
ATOM   1441  H   ILE A  97      -9.982  -1.023   7.591  1.00 93.39           H  
ATOM   1442  CA  ILE A  97      -8.338  -0.046   8.523  1.00 93.39           C  
ATOM   1443  HA  ILE A  97      -8.318   0.669   9.346  1.00 93.39           H  
ATOM   1444  C   ILE A  97      -7.430   0.459   7.408  1.00 93.39           C  
ATOM   1445  CB  ILE A  97      -7.856  -1.412   9.052  1.00 93.39           C  
ATOM   1446  HB  ILE A  97      -7.962  -2.150   8.256  1.00 93.39           H  
ATOM   1447  O   ILE A  97      -7.289  -0.198   6.378  1.00 93.39           O  
ATOM   1448  CG1 ILE A  97      -8.719  -1.859  10.251  1.00 93.39           C  
ATOM   1449 HG12 ILE A  97      -8.429  -1.288  11.133  1.00 93.39           H  
ATOM   1450 HG13 ILE A  97      -9.770  -1.653  10.050  1.00 93.39           H  
ATOM   1451  CG2 ILE A  97      -6.368  -1.331   9.449  1.00 93.39           C  
ATOM   1452 HG21 ILE A  97      -5.745  -1.225   8.561  1.00 93.39           H  
ATOM   1453 HG22 ILE A  97      -6.196  -0.473  10.098  1.00 93.39           H  
ATOM   1454 HG23 ILE A  97      -6.048  -2.236   9.965  1.00 93.39           H  
ATOM   1455  CD1 ILE A  97      -8.611  -3.357  10.556  1.00 93.39           C  
ATOM   1456 HD11 ILE A  97      -7.580  -3.643  10.764  1.00 93.39           H  
ATOM   1457 HD12 ILE A  97      -9.221  -3.589  11.430  1.00 93.39           H  
ATOM   1458 HD13 ILE A  97      -8.981  -3.928   9.705  1.00 93.39           H  
ATOM   1459  N   LEU A  98      -6.785   1.602   7.607  1.00 94.34           N  
ATOM   1460  H   LEU A  98      -6.926   2.094   8.478  1.00 94.34           H  
ATOM   1461  CA  LEU A  98      -5.799   2.107   6.661  1.00 94.34           C  
ATOM   1462  HA  LEU A  98      -6.178   1.978   5.647  1.00 94.34           H  
ATOM   1463  C   LEU A  98      -4.508   1.292   6.780  1.00 94.34           C  
ATOM   1464  CB  LEU A  98      -5.552   3.601   6.882  1.00 94.34           C  
ATOM   1465  HB2 LEU A  98      -5.505   3.810   7.951  1.00 94.34           H  
ATOM   1466  HB3 LEU A  98      -4.587   3.836   6.432  1.00 94.34           H  
ATOM   1467  O   LEU A  98      -3.938   1.151   7.865  1.00 94.34           O  
ATOM   1468  CG  LEU A  98      -6.562   4.529   6.210  1.00 94.34           C  
ATOM   1469  HG  LEU A  98      -6.588   4.304   5.144  1.00 94.34           H  
ATOM   1470  CD1 LEU A  98      -7.978   4.429   6.764  1.00 94.34           C  
ATOM   1471 HD11 LEU A  98      -8.002   4.707   7.818  1.00 94.34           H  
ATOM   1472 HD12 LEU A  98      -8.608   5.097   6.177  1.00 94.34           H  
ATOM   1473 HD13 LEU A  98      -8.370   3.419   6.643  1.00 94.34           H  
ATOM   1474  CD2 LEU A  98      -6.089   5.963   6.384  1.00 94.34           C  
ATOM   1475 HD21 LEU A  98      -5.087   6.076   5.970  1.00 94.34           H  
ATOM   1476 HD22 LEU A  98      -6.088   6.237   7.439  1.00 94.34           H  
ATOM   1477 HD23 LEU A  98      -6.763   6.618   5.831  1.00 94.34           H  
ATOM   1478  N   ILE A  99      -4.030   0.784   5.646  1.00 96.97           N  
ATOM   1479  H   ILE A  99      -4.551   0.955   4.798  1.00 96.97           H  
ATOM   1480  CA  ILE A  99      -2.790  -0.001   5.551  1.00 96.97           C  
ATOM   1481  HA  ILE A  99      -2.421  -0.194   6.558  1.00 96.97           H  
ATOM   1482  C   ILE A  99      -1.671   0.762   4.836  1.00 96.97           C  
ATOM   1483  CB  ILE A  99      -3.047  -1.377   4.905  1.00 96.97           C  
ATOM   1484  HB  ILE A  99      -2.094  -1.906   4.894  1.00 96.97           H  
ATOM   1485  O   ILE A  99      -0.492   0.472   5.042  1.00 96.97           O  
ATOM   1486  CG1 ILE A  99      -3.557  -1.279   3.451  1.00 96.97           C  
ATOM   1487 HG12 ILE A  99      -2.910  -0.605   2.890  1.00 96.97           H  
ATOM   1488 HG13 ILE A  99      -4.570  -0.878   3.446  1.00 96.97           H  
ATOM   1489  CG2 ILE A  99      -4.029  -2.177   5.777  1.00 96.97           C  
ATOM   1490 HG21 ILE A  99      -4.063  -3.218   5.453  1.00 96.97           H  
ATOM   1491 HG22 ILE A  99      -3.712  -2.156   6.820  1.00 96.97           H  
ATOM   1492 HG23 ILE A  99      -5.026  -1.742   5.710  1.00 96.97           H  
ATOM   1493  CD1 ILE A  99      -3.564  -2.617   2.704  1.00 96.97           C  
ATOM   1494 HD11 ILE A  99      -4.230  -3.329   3.191  1.00 96.97           H  
ATOM   1495 HD12 ILE A  99      -3.913  -2.457   1.684  1.00 96.97           H  
ATOM   1496 HD13 ILE A  99      -2.555  -3.029   2.672  1.00 96.97           H  
ATOM   1497  N   GLN A 100      -2.039   1.755   4.027  1.00 97.35           N  
ATOM   1498  H   GLN A 100      -3.025   1.936   3.901  1.00 97.35           H  
ATOM   1499  CA  GLN A 100      -1.121   2.664   3.358  1.00 97.35           C  
ATOM   1500  HA  GLN A 100      -0.223   2.763   3.968  1.00 97.35           H  
ATOM   1501  C   GLN A 100      -1.771   4.037   3.215  1.00 97.35           C  
ATOM   1502  CB  GLN A 100      -0.734   2.081   1.992  1.00 97.35           C  
ATOM   1503  HB2 GLN A 100      -0.334   1.081   2.159  1.00 97.35           H  
ATOM   1504  HB3 GLN A 100      -1.622   1.983   1.368  1.00 97.35           H  
ATOM   1505  O   GLN A 100      -2.974   4.135   2.958  1.00 97.35           O  
ATOM   1506  CG  GLN A 100       0.314   2.903   1.226  1.00 97.35           C  
ATOM   1507  HG2 GLN A 100       0.963   2.210   0.691  1.00 97.35           H  
ATOM   1508  HG3 GLN A 100       0.943   3.473   1.910  1.00 97.35           H  
ATOM   1509  CD  GLN A 100      -0.267   3.830   0.170  1.00 97.35           C  
ATOM   1510  NE2 GLN A 100       0.377   3.904  -0.971  1.00 97.35           N  
ATOM   1511 HE21 GLN A 100       1.202   3.344  -1.126  1.00 97.35           H  
ATOM   1512 HE22 GLN A 100       0.011   4.521  -1.683  1.00 97.35           H  
ATOM   1513  OE1 GLN A 100      -1.271   4.499   0.342  1.00 97.35           O  
ATOM   1514  N   ARG A 101      -0.958   5.086   3.339  1.00 95.05           N  
ATOM   1515  H   ARG A 101      -0.000   4.911   3.607  1.00 95.05           H  
ATOM   1516  CA  ARG A 101      -1.331   6.455   2.982  1.00 95.05           C  
ATOM   1517  HA  ARG A 101      -2.139   6.426   2.251  1.00 95.05           H  
ATOM   1518  C   ARG A 101      -0.153   7.168   2.340  1.00 95.05           C  
ATOM   1519  CB  ARG A 101      -1.829   7.179   4.242  1.00 95.05           C  
ATOM   1520  HB2 ARG A 101      -2.726   6.675   4.602  1.00 95.05           H  
ATOM   1521  HB3 ARG A 101      -1.061   7.104   5.011  1.00 95.05           H  
ATOM   1522  O   ARG A 101       0.974   7.043   2.819  1.00 95.05           O  
ATOM   1523  CG  ARG A 101      -2.140   8.667   4.016  1.00 95.05           C  
ATOM   1524  HG2 ARG A 101      -2.889   8.791   3.233  1.00 95.05           H  
ATOM   1525  HG3 ARG A 101      -1.231   9.184   3.711  1.00 95.05           H  
ATOM   1526  CD  ARG A 101      -2.622   9.324   5.311  1.00 95.05           C  
ATOM   1527  HD2 ARG A 101      -1.959   9.036   6.126  1.00 95.05           H  
ATOM   1528  HD3 ARG A 101      -2.568  10.406   5.190  1.00 95.05           H  
ATOM   1529  NE  ARG A 101      -4.001   8.953   5.638  1.00 95.05           N  
ATOM   1530  HE  ARG A 101      -4.619   8.703   4.880  1.00 95.05           H  
ATOM   1531  NH1 ARG A 101      -4.031   9.649   7.826  1.00 95.05           N  
ATOM   1532 HH11 ARG A 101      -4.537   9.751   8.695  1.00 95.05           H  
ATOM   1533 HH12 ARG A 101      -3.025   9.736   7.834  1.00 95.05           H  
ATOM   1534  NH2 ARG A 101      -5.898   8.959   6.818  1.00 95.05           N  
ATOM   1535 HH21 ARG A 101      -6.474   9.187   7.616  1.00 95.05           H  
ATOM   1536 HH22 ARG A 101      -6.331   8.744   5.931  1.00 95.05           H  
ATOM   1537  CZ  ARG A 101      -4.627   9.183   6.768  1.00 95.05           C  
ATOM   1538  N   ARG A 102      -0.428   7.959   1.303  1.00 93.17           N  
ATOM   1539  H   ARG A 102      -1.369   7.909   0.940  1.00 93.17           H  
ATOM   1540  CA  ARG A 102       0.471   8.949   0.697  1.00 93.17           C  
ATOM   1541  HA  ARG A 102       1.327   9.115   1.351  1.00 93.17           H  
ATOM   1542  C   ARG A 102      -0.284  10.265   0.545  1.00 93.17           C  
ATOM   1543  CB  ARG A 102       0.959   8.465  -0.673  1.00 93.17           C  
ATOM   1544  HB2 ARG A 102       0.115   8.465  -1.362  1.00 93.17           H  
ATOM   1545  HB3 ARG A 102       1.698   9.171  -1.053  1.00 93.17           H  
ATOM   1546  O   ARG A 102      -1.245  10.339  -0.214  1.00 93.17           O  
ATOM   1547  CG  ARG A 102       1.592   7.079  -0.694  1.00 93.17           C  
ATOM   1548  HG2 ARG A 102       0.868   6.356  -0.319  1.00 93.17           H  
ATOM   1549  HG3 ARG A 102       1.810   6.827  -1.732  1.00 93.17           H  
ATOM   1550  CD  ARG A 102       2.871   6.973   0.142  1.00 93.17           C  
ATOM   1551  HD2 ARG A 102       3.221   5.943   0.073  1.00 93.17           H  
ATOM   1552  HD3 ARG A 102       2.647   7.175   1.190  1.00 93.17           H  
ATOM   1553  NE  ARG A 102       3.942   7.888  -0.292  1.00 93.17           N  
ATOM   1554  HE  ARG A 102       4.181   8.646   0.331  1.00 93.17           H  
ATOM   1555  NH1 ARG A 102       4.459   6.754  -2.212  1.00 93.17           N  
ATOM   1556 HH11 ARG A 102       5.063   6.651  -3.015  1.00 93.17           H  
ATOM   1557 HH12 ARG A 102       3.630   6.186  -2.112  1.00 93.17           H  
ATOM   1558  NH2 ARG A 102       5.714   8.466  -1.611  1.00 93.17           N  
ATOM   1559 HH21 ARG A 102       6.014   9.147  -0.928  1.00 93.17           H  
ATOM   1560 HH22 ARG A 102       6.218   8.262  -2.462  1.00 93.17           H  
ATOM   1561  CZ  ARG A 102       4.692   7.705  -1.359  1.00 93.17           C  
ATOM   1562  N   LEU A 103       0.145  11.292   1.263  1.00 87.35           N  
ATOM   1563  H   LEU A 103       0.965  11.142   1.833  1.00 87.35           H  
ATOM   1564  CA  LEU A 103      -0.532  12.582   1.363  1.00 87.35           C  
ATOM   1565  HA  LEU A 103      -1.202  12.703   0.511  1.00 87.35           H  
ATOM   1566  C   LEU A 103       0.448  13.758   1.330  1.00 87.35           C  
ATOM   1567  CB  LEU A 103      -1.360  12.562   2.663  1.00 87.35           C  
ATOM   1568  HB2 LEU A 103      -2.023  11.697   2.638  1.00 87.35           H  
ATOM   1569  HB3 LEU A 103      -0.683  12.438   3.509  1.00 87.35           H  
ATOM   1570  O   LEU A 103       0.244  14.706   0.578  1.00 87.35           O  
ATOM   1571  CG  LEU A 103      -2.214  13.818   2.909  1.00 87.35           C  
ATOM   1572  HG  LEU A 103      -1.566  14.689   2.995  1.00 87.35           H  
ATOM   1573  CD1 LEU A 103      -3.226  14.058   1.788  1.00 87.35           C  
ATOM   1574 HD11 LEU A 103      -3.869  14.897   2.057  1.00 87.35           H  
ATOM   1575 HD12 LEU A 103      -3.836  13.168   1.632  1.00 87.35           H  
ATOM   1576 HD13 LEU A 103      -2.702  14.323   0.870  1.00 87.35           H  
ATOM   1577  CD2 LEU A 103      -2.992  13.641   4.212  1.00 87.35           C  
ATOM   1578 HD21 LEU A 103      -3.526  14.561   4.447  1.00 87.35           H  
ATOM   1579 HD22 LEU A 103      -3.708  12.824   4.120  1.00 87.35           H  
ATOM   1580 HD23 LEU A 103      -2.306  13.422   5.030  1.00 87.35           H  
ATOM   1581  N   TYR A 104       1.527  13.693   2.113  1.00 81.73           N  
ATOM   1582  H   TYR A 104       1.697  12.844   2.632  1.00 81.73           H  
ATOM   1583  CA  TYR A 104       2.371  14.863   2.375  1.00 81.73           C  
ATOM   1584  HA  TYR A 104       1.923  15.737   1.903  1.00 81.73           H  
ATOM   1585  C   TYR A 104       3.777  14.784   1.795  1.00 81.73           C  
ATOM   1586  CB  TYR A 104       2.420  15.146   3.868  1.00 81.73           C  
ATOM   1587  HB2 TYR A 104       2.900  14.312   4.380  1.00 81.73           H  
ATOM   1588  HB3 TYR A 104       3.043  16.032   3.987  1.00 81.73           H  
ATOM   1589  O   TYR A 104       4.549  15.735   1.925  1.00 81.73           O  
ATOM   1590  CG  TYR A 104       1.087  15.457   4.508  1.00 81.73           C  
ATOM   1591  CD1 TYR A 104       0.291  16.508   4.013  1.00 81.73           C  
ATOM   1592  HD1 TYR A 104       0.610  17.089   3.161  1.00 81.73           H  
ATOM   1593  CD2 TYR A 104       0.677  14.742   5.645  1.00 81.73           C  
ATOM   1594  HD2 TYR A 104       1.334  14.004   6.081  1.00 81.73           H  
ATOM   1595  CE1 TYR A 104      -0.918  16.833   4.652  1.00 81.73           C  
ATOM   1596  HE1 TYR A 104      -1.518  17.662   4.306  1.00 81.73           H  
ATOM   1597  CE2 TYR A 104      -0.553  15.041   6.259  1.00 81.73           C  
ATOM   1598  HE2 TYR A 104      -0.885  14.516   7.142  1.00 81.73           H  
ATOM   1599  OH  TYR A 104      -2.491  16.433   6.411  1.00 81.73           O  
ATOM   1600  HH  TYR A 104      -2.691  17.351   6.217  1.00 81.73           H  
ATOM   1601  CZ  TYR A 104      -1.347  16.094   5.771  1.00 81.73           C  
ATOM   1602  N   LYS A 105       4.112  13.684   1.115  1.00 84.26           N  
ATOM   1603  H   LYS A 105       3.481  12.896   1.162  1.00 84.26           H  
ATOM   1604  CA  LYS A 105       5.395  13.516   0.416  1.00 84.26           C  
ATOM   1605  HA  LYS A 105       5.403  12.498   0.026  1.00 84.26           H  
ATOM   1606  C   LYS A 105       6.603  13.594   1.365  1.00 84.26           C  
ATOM   1607  CB  LYS A 105       5.505  14.505  -0.774  1.00 84.26           C  
ATOM   1608  HB2 LYS A 105       5.879  15.459  -0.403  1.00 84.26           H  
ATOM   1609  HB3 LYS A 105       6.238  14.115  -1.480  1.00 84.26           H  
ATOM   1610  O   LYS A 105       7.706  13.917   0.931  1.00 84.26           O  
ATOM   1611  CG  LYS A 105       4.181  14.781  -1.515  1.00 84.26           C  
ATOM   1612  HG2 LYS A 105       3.738  13.843  -1.846  1.00 84.26           H  
ATOM   1613  HG3 LYS A 105       3.469  15.251  -0.836  1.00 84.26           H  
ATOM   1614  CD  LYS A 105       4.339  15.727  -2.708  1.00 84.26           C  
ATOM   1615  HD2 LYS A 105       5.151  15.392  -3.352  1.00 84.26           H  
ATOM   1616  HD3 LYS A 105       4.563  16.728  -2.338  1.00 84.26           H  
ATOM   1617  CE  LYS A 105       3.007  15.727  -3.470  1.00 84.26           C  
ATOM   1618  HE2 LYS A 105       2.215  16.004  -2.775  1.00 84.26           H  
ATOM   1619  HE3 LYS A 105       2.794  14.710  -3.798  1.00 84.26           H  
ATOM   1620  NZ  LYS A 105       3.006  16.650  -4.632  1.00 84.26           N  
ATOM   1621  HZ1 LYS A 105       3.710  16.397  -5.311  1.00 84.26           H  
ATOM   1622  HZ2 LYS A 105       2.111  16.599  -5.098  1.00 84.26           H  
ATOM   1623  HZ3 LYS A 105       3.142  17.604  -4.331  1.00 84.26           H  
ATOM   1624  N   THR A 106       6.404  13.315   2.652  1.00 79.54           N  
ATOM   1625  H   THR A 106       5.495  12.960   2.911  1.00 79.54           H  
ATOM   1626  CA  THR A 106       7.413  13.464   3.713  1.00 79.54           C  
ATOM   1627  HA  THR A 106       8.130  14.231   3.422  1.00 79.54           H  
ATOM   1628  C   THR A 106       8.215  12.208   3.969  1.00 79.54           C  
ATOM   1629  CB  THR A 106       6.776  13.877   5.041  1.00 79.54           C  
ATOM   1630  HB  THR A 106       7.506  13.775   5.844  1.00 79.54           H  
ATOM   1631  O   THR A 106       9.339  12.289   4.461  1.00 79.54           O  
ATOM   1632  CG2 THR A 106       6.358  15.329   4.964  1.00 79.54           C  
ATOM   1633 HG21 THR A 106       6.170  15.668   5.983  1.00 79.54           H  
ATOM   1634 HG22 THR A 106       7.164  15.934   4.549  1.00 79.54           H  
ATOM   1635 HG23 THR A 106       5.473  15.422   4.333  1.00 79.54           H  
ATOM   1636  OG1 THR A 106       5.625  13.113   5.347  1.00 79.54           O  
ATOM   1637  HG1 THR A 106       5.141  13.608   6.012  1.00 79.54           H  
ATOM   1638  N   THR A 107       7.670  11.041   3.626  1.00 87.79           N  
ATOM   1639  H   THR A 107       6.758  11.045   3.192  1.00 87.79           H  
ATOM   1640  CA  THR A 107       8.352   9.771   3.866  1.00 87.79           C  
ATOM   1641  HA  THR A 107       9.244   9.956   4.465  1.00 87.79           H  
ATOM   1642  C   THR A 107       8.801   9.156   2.553  1.00 87.79           C  
ATOM   1643  CB  THR A 107       7.496   8.810   4.696  1.00 87.79           C  
ATOM   1644  HB  THR A 107       6.597   8.533   4.146  1.00 87.79           H  
ATOM   1645  O   THR A 107       8.010   8.942   1.634  1.00 87.79           O  
ATOM   1646  CG2 THR A 107       8.241   7.533   5.067  1.00 87.79           C  
ATOM   1647 HG21 THR A 107       9.151   7.783   5.613  1.00 87.79           H  
ATOM   1648 HG22 THR A 107       8.466   6.954   4.172  1.00 87.79           H  
ATOM   1649 HG23 THR A 107       7.592   6.936   5.707  1.00 87.79           H  
ATOM   1650  OG1 THR A 107       7.180   9.409   5.929  1.00 87.79           O  
ATOM   1651  HG1 THR A 107       6.469  10.040   5.794  1.00 87.79           H  
ATOM   1652  N   SER A 108      10.088   8.816   2.476  1.00 91.59           N  
ATOM   1653  H   SER A 108      10.707   9.099   3.222  1.00 91.59           H  
ATOM   1654  CA  SER A 108      10.606   8.001   1.379  1.00 91.59           C  
ATOM   1655  HA  SER A 108      10.267   8.434   0.438  1.00 91.59           H  
ATOM   1656  C   SER A 108      10.082   6.568   1.482  1.00 91.59           C  
ATOM   1657  CB  SER A 108      12.133   8.006   1.367  1.00 91.59           C  
ATOM   1658  HB2 SER A 108      12.492   9.025   1.220  1.00 91.59           H  
ATOM   1659  HB3 SER A 108      12.509   7.624   2.316  1.00 91.59           H  
ATOM   1660  O   SER A 108      10.214   5.928   2.529  1.00 91.59           O  
ATOM   1661  OG  SER A 108      12.593   7.183   0.312  1.00 91.59           O  
ATOM   1662  HG  SER A 108      13.553   7.198   0.319  1.00 91.59           H  
ATOM   1663  N   PHE A 109       9.541   6.063   0.373  1.00 95.19           N  
ATOM   1664  H   PHE A 109       9.429   6.679  -0.419  1.00 95.19           H  
ATOM   1665  CA  PHE A 109       9.118   4.668   0.199  1.00 95.19           C  
ATOM   1666  HA  PHE A 109       8.942   4.227   1.180  1.00 95.19           H  
ATOM   1667  C   PHE A 109      10.220   3.808  -0.449  1.00 95.19           C  
ATOM   1668  CB  PHE A 109       7.775   4.632  -0.551  1.00 95.19           C  
ATOM   1669  HB2 PHE A 109       7.757   5.412  -1.312  1.00 95.19           H  
ATOM   1670  HB3 PHE A 109       7.680   3.679  -1.071  1.00 95.19           H  
ATOM   1671  O   PHE A 109      10.050   2.602  -0.635  1.00 95.19           O  
ATOM   1672  CG  PHE A 109       6.571   4.795   0.362  1.00 95.19           C  
ATOM   1673  CD1 PHE A 109       5.610   3.773   0.465  1.00 95.19           C  
ATOM   1674  HD1 PHE A 109       5.714   2.869  -0.116  1.00 95.19           H  
ATOM   1675  CD2 PHE A 109       6.439   5.940   1.168  1.00 95.19           C  
ATOM   1676  HD2 PHE A 109       7.164   6.738   1.105  1.00 95.19           H  
ATOM   1677  CE1 PHE A 109       4.524   3.900   1.349  1.00 95.19           C  
ATOM   1678  HE1 PHE A 109       3.787   3.114   1.413  1.00 95.19           H  
ATOM   1679  CE2 PHE A 109       5.393   6.041   2.096  1.00 95.19           C  
ATOM   1680  HE2 PHE A 109       5.351   6.888   2.764  1.00 95.19           H  
ATOM   1681  CZ  PHE A 109       4.423   5.029   2.178  1.00 95.19           C  
ATOM   1682  HZ  PHE A 109       3.603   5.116   2.876  1.00 95.19           H  
ATOM   1683  N   LYS A 110      11.401   4.385  -0.711  1.00 95.23           N  
ATOM   1684  H   LYS A 110      11.498   5.374  -0.527  1.00 95.23           H  
ATOM   1685  CA  LYS A 110      12.608   3.638  -1.082  1.00 95.23           C  
ATOM   1686  HA  LYS A 110      12.320   2.837  -1.763  1.00 95.23           H  
ATOM   1687  C   LYS A 110      13.214   3.000   0.170  1.00 95.23           C  
ATOM   1688  CB  LYS A 110      13.584   4.563  -1.827  1.00 95.23           C  
ATOM   1689  HB2 LYS A 110      13.042   5.129  -2.585  1.00 95.23           H  
ATOM   1690  HB3 LYS A 110      14.030   5.277  -1.134  1.00 95.23           H  
ATOM   1691  O   LYS A 110      14.135   3.549   0.772  1.00 95.23           O  
ATOM   1692  CG  LYS A 110      14.686   3.741  -2.508  1.00 95.23           C  
ATOM   1693  HG2 LYS A 110      14.230   3.012  -3.178  1.00 95.23           H  
ATOM   1694  HG3 LYS A 110      15.268   3.210  -1.755  1.00 95.23           H  
ATOM   1695  CD  LYS A 110      15.615   4.653  -3.312  1.00 95.23           C  
ATOM   1696  HD2 LYS A 110      15.031   5.176  -4.069  1.00 95.23           H  
ATOM   1697  HD3 LYS A 110      16.070   5.381  -2.641  1.00 95.23           H  
ATOM   1698  CE  LYS A 110      16.705   3.815  -3.986  1.00 95.23           C  
ATOM   1699  HE2 LYS A 110      17.261   3.281  -3.216  1.00 95.23           H  
ATOM   1700  HE3 LYS A 110      16.226   3.073  -4.626  1.00 95.23           H  
ATOM   1701  NZ  LYS A 110      17.623   4.660  -4.789  1.00 95.23           N  
ATOM   1702  HZ1 LYS A 110      17.111   5.144  -5.513  1.00 95.23           H  
ATOM   1703  HZ2 LYS A 110      18.085   5.342  -4.205  1.00 95.23           H  
ATOM   1704  HZ3 LYS A 110      18.326   4.089  -5.235  1.00 95.23           H  
ATOM   1705  N   ARG A 111      12.633   1.882   0.604  1.00 97.05           N  
ATOM   1706  H   ARG A 111      11.870   1.515   0.053  1.00 97.05           H  
ATOM   1707  CA  ARG A 111      12.957   1.187   1.859  1.00 97.05           C  
ATOM   1708  HA  ARG A 111      13.843   1.634   2.310  1.00 97.05           H  
ATOM   1709  C   ARG A 111      13.295  -0.276   1.608  1.00 97.05           C  
ATOM   1710  CB  ARG A 111      11.775   1.290   2.836  1.00 97.05           C  
ATOM   1711  HB2 ARG A 111      10.911   0.779   2.413  1.00 97.05           H  
ATOM   1712  HB3 ARG A 111      12.046   0.769   3.755  1.00 97.05           H  
ATOM   1713  O   ARG A 111      12.781  -0.854   0.657  1.00 97.05           O  
ATOM   1714  CG  ARG A 111      11.348   2.711   3.214  1.00 97.05           C  
ATOM   1715  HG2 ARG A 111      11.064   3.268   2.321  1.00 97.05           H  
ATOM   1716  HG3 ARG A 111      10.474   2.638   3.861  1.00 97.05           H  
ATOM   1717  CD  ARG A 111      12.448   3.461   3.967  1.00 97.05           C  
ATOM   1718  HD2 ARG A 111      13.296   3.624   3.301  1.00 97.05           H  
ATOM   1719  HD3 ARG A 111      12.767   2.854   4.815  1.00 97.05           H  
ATOM   1720  NE  ARG A 111      11.939   4.754   4.441  1.00 97.05           N  
ATOM   1721  HE  ARG A 111      11.094   5.079   3.994  1.00 97.05           H  
ATOM   1722  NH1 ARG A 111      13.669   5.309   5.843  1.00 97.05           N  
ATOM   1723 HH11 ARG A 111      14.185   4.514   5.496  1.00 97.05           H  
ATOM   1724 HH12 ARG A 111      14.096   5.960   6.486  1.00 97.05           H  
ATOM   1725  NH2 ARG A 111      11.868   6.631   5.707  1.00 97.05           N  
ATOM   1726 HH21 ARG A 111      12.259   7.240   6.411  1.00 97.05           H  
ATOM   1727 HH22 ARG A 111      10.937   6.797   5.352  1.00 97.05           H  
ATOM   1728  CZ  ARG A 111      12.495   5.554   5.328  1.00 97.05           C  
ATOM   1729  N   ASP A 112      14.141  -0.833   2.467  1.00 98.28           N  
ATOM   1730  H   ASP A 112      14.490  -0.294   3.247  1.00 98.28           H  
ATOM   1731  CA  ASP A 112      14.536  -2.241   2.429  1.00 98.28           C  
ATOM   1732  HA  ASP A 112      14.801  -2.484   1.400  1.00 98.28           H  
ATOM   1733  C   ASP A 112      13.396  -3.197   2.838  1.00 98.28           C  
ATOM   1734  CB  ASP A 112      15.806  -2.431   3.282  1.00 98.28           C  
ATOM   1735  HB2 ASP A 112      16.590  -1.789   2.881  1.00 98.28           H  
ATOM   1736  HB3 ASP A 112      16.155  -3.461   3.200  1.00 98.28           H  
ATOM   1737  O   ASP A 112      12.324  -2.771   3.294  1.00 98.28           O  
ATOM   1738  CG  ASP A 112      15.605  -2.122   4.768  1.00 98.28           C  
ATOM   1739  OD1 ASP A 112      14.632  -2.631   5.365  1.00 98.28           O  
ATOM   1740  OD2 ASP A 112      16.373  -1.300   5.310  1.00 98.28           O  
ATOM   1741  N   TRP A 113      13.637  -4.500   2.685  1.00 98.71           N  
ATOM   1742  H   TRP A 113      14.514  -4.774   2.264  1.00 98.71           H  
ATOM   1743  CA  TRP A 113      12.695  -5.561   3.034  1.00 98.71           C  
ATOM   1744  HA  TRP A 113      11.813  -5.494   2.398  1.00 98.71           H  
ATOM   1745  C   TRP A 113      12.233  -5.478   4.486  1.00 98.71           C  
ATOM   1746  CB  TRP A 113      13.361  -6.917   2.795  1.00 98.71           C  
ATOM   1747  HB2 TRP A 113      14.248  -7.007   3.422  1.00 98.71           H  
ATOM   1748  HB3 TRP A 113      13.691  -6.969   1.757  1.00 98.71           H  
ATOM   1749  O   TRP A 113      11.037  -5.562   4.772  1.00 98.71           O  
ATOM   1750  CG  TRP A 113      12.451  -8.076   3.056  1.00 98.71           C  
ATOM   1751  CD1 TRP A 113      12.402  -8.837   4.173  1.00 98.71           C  
ATOM   1752  HD1 TRP A 113      13.034  -8.708   5.039  1.00 98.71           H  
ATOM   1753  CD2 TRP A 113      11.411  -8.589   2.181  1.00 98.71           C  
ATOM   1754  CE2 TRP A 113      10.805  -9.720   2.803  1.00 98.71           C  
ATOM   1755  CE3 TRP A 113      10.946  -8.217   0.904  1.00 98.71           C  
ATOM   1756  HE3 TRP A 113      11.388  -7.365   0.409  1.00 98.71           H  
ATOM   1757  NE1 TRP A 113      11.423  -9.803   4.034  1.00 98.71           N  
ATOM   1758  HE1 TRP A 113      11.199 -10.467   4.761  1.00 98.71           H  
ATOM   1759  CH2 TRP A 113       9.407 -10.110   0.864  1.00 98.71           C  
ATOM   1760  HH2 TRP A 113       8.657 -10.684   0.339  1.00 98.71           H  
ATOM   1761  CZ2 TRP A 113       9.826 -10.487   2.152  1.00 98.71           C  
ATOM   1762  HZ2 TRP A 113       9.405 -11.361   2.626  1.00 98.71           H  
ATOM   1763  CZ3 TRP A 113       9.956  -8.971   0.254  1.00 98.71           C  
ATOM   1764  HZ3 TRP A 113       9.628  -8.675  -0.731  1.00 98.71           H  
ATOM   1765  N   ASN A 114      13.170  -5.285   5.414  1.00 98.61           N  
ATOM   1766  H   ASN A 114      14.106  -5.068   5.106  1.00 98.61           H  
ATOM   1767  CA  ASN A 114      12.876  -5.296   6.841  1.00 98.61           C  
ATOM   1768  HA  ASN A 114      12.321  -6.205   7.069  1.00 98.61           H  
ATOM   1769  C   ASN A 114      11.990  -4.106   7.249  1.00 98.61           C  
ATOM   1770  CB  ASN A 114      14.204  -5.336   7.607  1.00 98.61           C  
ATOM   1771  HB2 ASN A 114      14.751  -4.408   7.440  1.00 98.61           H  
ATOM   1772  HB3 ASN A 114      14.814  -6.163   7.243  1.00 98.61           H  
ATOM   1773  O   ASN A 114      11.105  -4.242   8.094  1.00 98.61           O  
ATOM   1774  CG  ASN A 114      13.971  -5.552   9.088  1.00 98.61           C  
ATOM   1775  ND2 ASN A 114      14.504  -4.699   9.930  1.00 98.61           N  
ATOM   1776 HD21 ASN A 114      15.161  -4.012   9.588  1.00 98.61           H  
ATOM   1777 HD22 ASN A 114      14.392  -4.919  10.910  1.00 98.61           H  
ATOM   1778  OD1 ASN A 114      13.290  -6.471   9.509  1.00 98.61           O  
ATOM   1779  N   LYS A 115      12.165  -2.940   6.622  1.00 98.40           N  
ATOM   1780  H   LYS A 115      12.935  -2.870   5.973  1.00 98.40           H  
ATOM   1781  CA  LYS A 115      11.277  -1.787   6.808  1.00 98.40           C  
ATOM   1782  HA  LYS A 115      11.111  -1.627   7.873  1.00 98.40           H  
ATOM   1783  C   LYS A 115       9.887  -2.050   6.235  1.00 98.40           C  
ATOM   1784  CB  LYS A 115      11.917  -0.542   6.184  1.00 98.40           C  
ATOM   1785  HB2 LYS A 115      12.200  -0.801   5.164  1.00 98.40           H  
ATOM   1786  HB3 LYS A 115      11.182   0.262   6.151  1.00 98.40           H  
ATOM   1787  O   LYS A 115       8.909  -1.774   6.920  1.00 98.40           O  
ATOM   1788  CG  LYS A 115      13.174  -0.031   6.908  1.00 98.40           C  
ATOM   1789  HG2 LYS A 115      13.573   0.814   6.347  1.00 98.40           H  
ATOM   1790  HG3 LYS A 115      13.932  -0.814   6.921  1.00 98.40           H  
ATOM   1791  CD  LYS A 115      12.916   0.408   8.355  1.00 98.40           C  
ATOM   1792  HD2 LYS A 115      12.171   1.203   8.371  1.00 98.40           H  
ATOM   1793  HD3 LYS A 115      12.545  -0.441   8.930  1.00 98.40           H  
ATOM   1794  CE  LYS A 115      14.227   0.891   8.984  1.00 98.40           C  
ATOM   1795  HE2 LYS A 115      14.975   0.110   8.846  1.00 98.40           H  
ATOM   1796  HE3 LYS A 115      14.574   1.774   8.448  1.00 98.40           H  
ATOM   1797  NZ  LYS A 115      14.059   1.184  10.430  1.00 98.40           N  
ATOM   1798  HZ1 LYS A 115      13.754   0.355  10.920  1.00 98.40           H  
ATOM   1799  HZ2 LYS A 115      13.366   1.903  10.583  1.00 98.40           H  
ATOM   1800  HZ3 LYS A 115      14.933   1.478  10.841  1.00 98.40           H  
ATOM   1801  N   TYR A 116       9.764  -2.623   5.037  1.00 98.55           N  
ATOM   1802  H   TYR A 116      10.598  -2.841   4.510  1.00 98.55           H  
ATOM   1803  CA  TYR A 116       8.446  -2.983   4.492  1.00 98.55           C  
ATOM   1804  HA  TYR A 116       7.798  -2.109   4.548  1.00 98.55           H  
ATOM   1805  C   TYR A 116       7.740  -4.080   5.293  1.00 98.55           C  
ATOM   1806  CB  TYR A 116       8.561  -3.386   3.021  1.00 98.55           C  
ATOM   1807  HB2 TYR A 116       7.768  -4.095   2.781  1.00 98.55           H  
ATOM   1808  HB3 TYR A 116       9.510  -3.894   2.845  1.00 98.55           H  
ATOM   1809  O   TYR A 116       6.522  -4.024   5.442  1.00 98.55           O  
ATOM   1810  CG  TYR A 116       8.407  -2.202   2.093  1.00 98.55           C  
ATOM   1811  CD1 TYR A 116       7.122  -1.686   1.841  1.00 98.55           C  
ATOM   1812  HD1 TYR A 116       6.256  -2.147   2.292  1.00 98.55           H  
ATOM   1813  CD2 TYR A 116       9.534  -1.610   1.495  1.00 98.55           C  
ATOM   1814  HD2 TYR A 116      10.520  -2.007   1.684  1.00 98.55           H  
ATOM   1815  CE1 TYR A 116       6.960  -0.576   0.994  1.00 98.55           C  
ATOM   1816  HE1 TYR A 116       5.977  -0.171   0.807  1.00 98.55           H  
ATOM   1817  CE2 TYR A 116       9.375  -0.503   0.641  1.00 98.55           C  
ATOM   1818  HE2 TYR A 116      10.240  -0.065   0.167  1.00 98.55           H  
ATOM   1819  OH  TYR A 116       7.924   1.108  -0.391  1.00 98.55           O  
ATOM   1820  HH  TYR A 116       8.752   1.577  -0.525  1.00 98.55           H  
ATOM   1821  CZ  TYR A 116       8.087   0.020   0.400  1.00 98.55           C  
ATOM   1822  N   LYS A 117       8.486  -5.037   5.854  1.00 98.56           N  
ATOM   1823  H   LYS A 117       9.463  -5.074   5.601  1.00 98.56           H  
ATOM   1824  CA  LYS A 117       7.970  -6.067   6.763  1.00 98.56           C  
ATOM   1825  HA  LYS A 117       7.183  -6.632   6.262  1.00 98.56           H  
ATOM   1826  C   LYS A 117       7.332  -5.458   8.010  1.00 98.56           C  
ATOM   1827  CB  LYS A 117       9.108  -7.043   7.107  1.00 98.56           C  
ATOM   1828  HB2 LYS A 117       9.332  -7.639   6.222  1.00 98.56           H  
ATOM   1829  HB3 LYS A 117      10.005  -6.486   7.377  1.00 98.56           H  
ATOM   1830  O   LYS A 117       6.179  -5.761   8.303  1.00 98.56           O  
ATOM   1831  CG  LYS A 117       8.754  -7.970   8.278  1.00 98.56           C  
ATOM   1832  HG2 LYS A 117       7.767  -8.404   8.116  1.00 98.56           H  
ATOM   1833  HG3 LYS A 117       8.722  -7.394   9.203  1.00 98.56           H  
ATOM   1834  CD  LYS A 117       9.789  -9.082   8.441  1.00 98.56           C  
ATOM   1835  HD2 LYS A 117       9.856  -9.644   7.510  1.00 98.56           H  
ATOM   1836  HD3 LYS A 117      10.762  -8.646   8.668  1.00 98.56           H  
ATOM   1837  CE  LYS A 117       9.356 -10.015   9.573  1.00 98.56           C  
ATOM   1838  HE2 LYS A 117       8.341 -10.356   9.372  1.00 98.56           H  
ATOM   1839  HE3 LYS A 117       9.349  -9.457  10.510  1.00 98.56           H  
ATOM   1840  NZ  LYS A 117      10.256 -11.185   9.663  1.00 98.56           N  
ATOM   1841  HZ1 LYS A 117      11.225 -10.920   9.767  1.00 98.56           H  
ATOM   1842  HZ2 LYS A 117       9.967 -11.820  10.393  1.00 98.56           H  
ATOM   1843  HZ3 LYS A 117      10.180 -11.721   8.810  1.00 98.56           H  
ATOM   1844  N   ASN A 118       8.069  -4.598   8.710  1.00 96.95           N  
ATOM   1845  H   ASN A 118       9.010  -4.415   8.392  1.00 96.95           H  
ATOM   1846  CA  ASN A 118       7.662  -4.079  10.020  1.00 96.95           C  
ATOM   1847  HA  ASN A 118       7.046  -4.826  10.522  1.00 96.95           H  
ATOM   1848  C   ASN A 118       6.806  -2.803   9.946  1.00 96.95           C  
ATOM   1849  CB  ASN A 118       8.922  -3.865  10.869  1.00 96.95           C  
ATOM   1850  HB2 ASN A 118       9.566  -3.130  10.386  1.00 96.95           H  
ATOM   1851  HB3 ASN A 118       8.630  -3.470  11.843  1.00 96.95           H  
ATOM   1852  O   ASN A 118       6.151  -2.454  10.921  1.00 96.95           O  
ATOM   1853  CG  ASN A 118       9.687  -5.154  11.113  1.00 96.95           C  
ATOM   1854  ND2 ASN A 118      10.946  -5.191  10.755  1.00 96.95           N  
ATOM   1855 HD21 ASN A 118      11.276  -4.503  10.094  1.00 96.95           H  
ATOM   1856 HD22 ASN A 118      11.428  -6.076  10.834  1.00 96.95           H  
ATOM   1857  OD1 ASN A 118       9.165  -6.149  11.581  1.00 96.95           O  
ATOM   1858  N   GLY A 119       6.802  -2.118   8.802  1.00 95.94           N  
ATOM   1859  H   GLY A 119       7.448  -2.401   8.079  1.00 95.94           H  
ATOM   1860  CA  GLY A 119       6.134  -0.832   8.625  1.00 95.94           C  
ATOM   1861  HA2 GLY A 119       5.751  -0.776   7.606  1.00 95.94           H  
ATOM   1862  HA3 GLY A 119       5.286  -0.746   9.305  1.00 95.94           H  
ATOM   1863  C   GLY A 119       7.064   0.358   8.855  1.00 95.94           C  
ATOM   1864  O   GLY A 119       8.161   0.244   9.409  1.00 95.94           O  
ATOM   1865  N   PHE A 120       6.643   1.518   8.357  1.00 94.52           N  
ATOM   1866  H   PHE A 120       5.716   1.554   7.958  1.00 94.52           H  
ATOM   1867  CA  PHE A 120       7.382   2.776   8.472  1.00 94.52           C  
ATOM   1868  HA  PHE A 120       7.746   2.871   9.495  1.00 94.52           H  
ATOM   1869  C   PHE A 120       6.482   3.981   8.180  1.00 94.52           C  
ATOM   1870  CB  PHE A 120       8.588   2.774   7.509  1.00 94.52           C  
ATOM   1871  HB2 PHE A 120       9.141   3.706   7.630  1.00 94.52           H  
ATOM   1872  HB3 PHE A 120       9.270   1.974   7.798  1.00 94.52           H  
ATOM   1873  O   PHE A 120       5.400   3.846   7.611  1.00 94.52           O  
ATOM   1874  CG  PHE A 120       8.238   2.605   6.042  1.00 94.52           C  
ATOM   1875  CD1 PHE A 120       8.259   1.327   5.458  1.00 94.52           C  
ATOM   1876  HD1 PHE A 120       8.507   0.468   6.063  1.00 94.52           H  
ATOM   1877  CD2 PHE A 120       7.876   3.717   5.260  1.00 94.52           C  
ATOM   1878  HD2 PHE A 120       7.824   4.698   5.708  1.00 94.52           H  
ATOM   1879  CE1 PHE A 120       7.924   1.159   4.104  1.00 94.52           C  
ATOM   1880  HE1 PHE A 120       7.925   0.171   3.666  1.00 94.52           H  
ATOM   1881  CE2 PHE A 120       7.535   3.550   3.907  1.00 94.52           C  
ATOM   1882  HE2 PHE A 120       7.226   4.401   3.318  1.00 94.52           H  
ATOM   1883  CZ  PHE A 120       7.556   2.270   3.328  1.00 94.52           C  
ATOM   1884  HZ  PHE A 120       7.267   2.137   2.296  1.00 94.52           H  
ATOM   1885  N   GLY A 121       6.987   5.176   8.493  1.00 91.08           N  
ATOM   1886  H   GLY A 121       7.813   5.204   9.074  1.00 91.08           H  
ATOM   1887  CA  GLY A 121       6.279   6.439   8.293  1.00 91.08           C  
ATOM   1888  HA2 GLY A 121       6.985   7.230   8.040  1.00 91.08           H  
ATOM   1889  HA3 GLY A 121       5.575   6.339   7.466  1.00 91.08           H  
ATOM   1890  C   GLY A 121       5.518   6.864   9.542  1.00 91.08           C  
ATOM   1891  O   GLY A 121       5.890   6.480  10.647  1.00 91.08           O  
ATOM   1892  N   SER A 122       4.478   7.675   9.360  1.00 86.67           N  
ATOM   1893  H   SER A 122       4.213   7.910   8.415  1.00 86.67           H  
ATOM   1894  CA  SER A 122       3.655   8.204  10.451  1.00 86.67           C  
ATOM   1895  HA  SER A 122       3.827   7.628  11.360  1.00 86.67           H  
ATOM   1896  C   SER A 122       2.176   8.121  10.102  1.00 86.67           C  
ATOM   1897  CB  SER A 122       4.040   9.659  10.737  1.00 86.67           C  
ATOM   1898  HB2 SER A 122       5.037   9.680  11.177  1.00 86.67           H  
ATOM   1899  HB3 SER A 122       4.054  10.222   9.804  1.00 86.67           H  
ATOM   1900  O   SER A 122       1.774   8.497   9.002  1.00 86.67           O  
ATOM   1901  OG  SER A 122       3.109  10.261  11.622  1.00 86.67           O  
ATOM   1902  HG  SER A 122       3.539  11.002  12.055  1.00 86.67           H  
ATOM   1903  N   ILE A 123       1.342   7.723  11.066  1.00 81.01           N  
ATOM   1904  H   ILE A 123       1.733   7.446  11.955  1.00 81.01           H  
ATOM   1905  CA  ILE A 123      -0.123   7.731  10.910  1.00 81.01           C  
ATOM   1906  HA  ILE A 123      -0.378   7.073  10.080  1.00 81.01           H  
ATOM   1907  C   ILE A 123      -0.667   9.125  10.542  1.00 81.01           C  
ATOM   1908  CB  ILE A 123      -0.813   7.188  12.182  1.00 81.01           C  
ATOM   1909  HB  ILE A 123      -1.888   7.234  12.008  1.00 81.01           H  
ATOM   1910  O   ILE A 123      -1.718   9.237   9.914  1.00 81.01           O  
ATOM   1911  CG1 ILE A 123      -0.499   8.037  13.438  1.00 81.01           C  
ATOM   1912 HG12 ILE A 123       0.553   7.932  13.703  1.00 81.01           H  
ATOM   1913 HG13 ILE A 123      -0.691   9.089  13.226  1.00 81.01           H  
ATOM   1914  CG2 ILE A 123      -0.440   5.706  12.378  1.00 81.01           C  
ATOM   1915 HG21 ILE A 123      -0.619   5.152  11.457  1.00 81.01           H  
ATOM   1916 HG22 ILE A 123      -1.055   5.258  13.159  1.00 81.01           H  
ATOM   1917 HG23 ILE A 123       0.610   5.604  12.653  1.00 81.01           H  
ATOM   1918  CD1 ILE A 123      -1.353   7.670  14.654  1.00 81.01           C  
ATOM   1919 HD11 ILE A 123      -1.167   6.636  14.943  1.00 81.01           H  
ATOM   1920 HD12 ILE A 123      -2.409   7.800  14.421  1.00 81.01           H  
ATOM   1921 HD13 ILE A 123      -1.090   8.321  15.488  1.00 81.01           H  
ATOM   1922  N   CYS A 124       0.072  10.185  10.879  1.00 80.00           N  
ATOM   1923  H   CYS A 124       0.948  10.017  11.352  1.00 80.00           H  
ATOM   1924  CA  CYS A 124      -0.251  11.569  10.543  1.00 80.00           C  
ATOM   1925  HA  CYS A 124      -1.336  11.671  10.513  1.00 80.00           H  
ATOM   1926  C   CYS A 124       0.230  12.024   9.168  1.00 80.00           C  
ATOM   1927  CB  CYS A 124       0.304  12.484  11.634  1.00 80.00           C  
ATOM   1928  HB2 CYS A 124       1.341  12.224  11.848  1.00 80.00           H  
ATOM   1929  HB3 CYS A 124       0.294  13.515  11.283  1.00 80.00           H  
ATOM   1930  O   CYS A 124       0.102  13.198   8.846  1.00 80.00           O  
ATOM   1931  SG  CYS A 124      -0.651  12.420  13.149  1.00 80.00           S  
ATOM   1932  N   GLY A 125       0.786  11.136   8.352  1.00 84.65           N  
ATOM   1933  H   GLY A 125       0.884  10.175   8.648  1.00 84.65           H  
ATOM   1934  CA  GLY A 125       1.219  11.488   7.013  1.00 84.65           C  
ATOM   1935  HA2 GLY A 125       2.164  12.027   7.068  1.00 84.65           H  
ATOM   1936  HA3 GLY A 125       0.465  12.126   6.551  1.00 84.65           H  
ATOM   1937  C   GLY A 125       1.359  10.271   6.129  1.00 84.65           C  
ATOM   1938  O   GLY A 125       0.440   9.460   6.025  1.00 84.65           O  
ATOM   1939  N   ASP A 126       2.499  10.169   5.458  1.00 90.17           N  
ATOM   1940  H   ASP A 126       3.221  10.862   5.593  1.00 90.17           H  
ATOM   1941  CA  ASP A 126       2.779   9.014   4.624  1.00 90.17           C  
ATOM   1942  HA  ASP A 126       1.872   8.768   4.071  1.00 90.17           H  
ATOM   1943  C   ASP A 126       3.191   7.827   5.504  1.00 90.17           C  
ATOM   1944  CB  ASP A 126       3.891   9.323   3.625  1.00 90.17           C  
ATOM   1945  HB2 ASP A 126       4.014   8.452   2.981  1.00 90.17           H  
ATOM   1946  HB3 ASP A 126       4.804   9.496   4.194  1.00 90.17           H  
ATOM   1947  O   ASP A 126       4.130   7.945   6.299  1.00 90.17           O  
ATOM   1948  CG  ASP A 126       3.694  10.527   2.718  1.00 90.17           C  
ATOM   1949  OD1 ASP A 126       2.550  10.937   2.444  1.00 90.17           O  
ATOM   1950  OD2 ASP A 126       4.726  11.018   2.216  1.00 90.17           O  
ATOM   1951  N   TYR A 127       2.542   6.674   5.346  1.00 92.57           N  
ATOM   1952  H   TYR A 127       1.794   6.613   4.671  1.00 92.57           H  
ATOM   1953  CA  TYR A 127       2.951   5.465   6.059  1.00 92.57           C  
ATOM   1954  HA  TYR A 127       4.038   5.480   6.132  1.00 92.57           H  
ATOM   1955  C   TYR A 127       2.589   4.176   5.333  1.00 92.57           C  
ATOM   1956  CB  TYR A 127       2.399   5.448   7.492  1.00 92.57           C  
ATOM   1957  HB2 TYR A 127       3.047   4.821   8.105  1.00 92.57           H  
ATOM   1958  HB3 TYR A 127       2.468   6.453   7.908  1.00 92.57           H  
ATOM   1959  O   TYR A 127       1.719   4.134   4.460  1.00 92.57           O  
ATOM   1960  CG  TYR A 127       0.981   4.944   7.647  1.00 92.57           C  
ATOM   1961  CD1 TYR A 127      -0.105   5.802   7.394  1.00 92.57           C  
ATOM   1962  HD1 TYR A 127       0.077   6.823   7.094  1.00 92.57           H  
ATOM   1963  CD2 TYR A 127       0.758   3.618   8.071  1.00 92.57           C  
ATOM   1964  HD2 TYR A 127       1.595   2.972   8.288  1.00 92.57           H  
ATOM   1965  CE1 TYR A 127      -1.419   5.334   7.578  1.00 92.57           C  
ATOM   1966  HE1 TYR A 127      -2.264   5.988   7.417  1.00 92.57           H  
ATOM   1967  CE2 TYR A 127      -0.554   3.143   8.243  1.00 92.57           C  
ATOM   1968  HE2 TYR A 127      -0.729   2.137   8.595  1.00 92.57           H  
ATOM   1969  OH  TYR A 127      -2.901   3.601   8.268  1.00 92.57           O  
ATOM   1970  HH  TYR A 127      -2.986   2.650   8.368  1.00 92.57           H  
ATOM   1971  CZ  TYR A 127      -1.639   4.011   8.014  1.00 92.57           C  
ATOM   1972  N   TRP A 128       3.284   3.123   5.746  1.00 96.70           N  
ATOM   1973  H   TRP A 128       3.977   3.282   6.464  1.00 96.70           H  
ATOM   1974  CA  TRP A 128       3.029   1.738   5.400  1.00 96.70           C  
ATOM   1975  HA  TRP A 128       2.107   1.654   4.825  1.00 96.70           H  
ATOM   1976  C   TRP A 128       2.885   0.940   6.694  1.00 96.70           C  
ATOM   1977  CB  TRP A 128       4.198   1.215   4.562  1.00 96.70           C  
ATOM   1978  HB2 TRP A 128       4.352   1.884   3.715  1.00 96.70           H  
ATOM   1979  HB3 TRP A 128       5.109   1.225   5.160  1.00 96.70           H  
ATOM   1980  O   TRP A 128       3.792   0.965   7.528  1.00 96.70           O  
ATOM   1981  CG  TRP A 128       3.973  -0.160   4.028  1.00 96.70           C  
ATOM   1982  CD1 TRP A 128       4.507  -1.311   4.495  1.00 96.70           C  
ATOM   1983  HD1 TRP A 128       5.200  -1.387   5.320  1.00 96.70           H  
ATOM   1984  CD2 TRP A 128       3.126  -0.538   2.906  1.00 96.70           C  
ATOM   1985  CE2 TRP A 128       3.176  -1.950   2.751  1.00 96.70           C  
ATOM   1986  CE3 TRP A 128       2.338   0.185   1.992  1.00 96.70           C  
ATOM   1987  HE3 TRP A 128       2.299   1.259   2.096  1.00 96.70           H  
ATOM   1988  NE1 TRP A 128       4.022  -2.371   3.751  1.00 96.70           N  
ATOM   1989  HE1 TRP A 128       4.284  -3.338   3.873  1.00 96.70           H  
ATOM   1990  CH2 TRP A 128       1.699  -1.867   0.840  1.00 96.70           C  
ATOM   1991  HH2 TRP A 128       1.160  -2.355   0.041  1.00 96.70           H  
ATOM   1992  CZ2 TRP A 128       2.477  -2.616   1.735  1.00 96.70           C  
ATOM   1993  HZ2 TRP A 128       2.546  -3.689   1.640  1.00 96.70           H  
ATOM   1994  CZ3 TRP A 128       1.628  -0.472   0.968  1.00 96.70           C  
ATOM   1995  HZ3 TRP A 128       1.022   0.084   0.268  1.00 96.70           H  
ATOM   1996  N   LEU A 129       1.766   0.236   6.873  1.00 95.76           N  
ATOM   1997  H   LEU A 129       1.052   0.275   6.161  1.00 95.76           H  
ATOM   1998  CA  LEU A 129       1.457  -0.482   8.119  1.00 95.76           C  
ATOM   1999  HA  LEU A 129       1.522   0.229   8.943  1.00 95.76           H  
ATOM   2000  C   LEU A 129       2.442  -1.623   8.431  1.00 95.76           C  
ATOM   2001  CB  LEU A 129       0.012  -1.001   8.012  1.00 95.76           C  
ATOM   2002  HB2 LEU A 129      -0.053  -1.677   7.160  1.00 95.76           H  
ATOM   2003  HB3 LEU A 129      -0.640  -0.148   7.821  1.00 95.76           H  
ATOM   2004  O   LEU A 129       2.584  -2.026   9.584  1.00 95.76           O  
ATOM   2005  CG  LEU A 129      -0.512  -1.735   9.261  1.00 95.76           C  
ATOM   2006  HG  LEU A 129       0.109  -2.607   9.466  1.00 95.76           H  
ATOM   2007  CD1 LEU A 129      -0.530  -0.831  10.494  1.00 95.76           C  
ATOM   2008 HD11 LEU A 129       0.487  -0.563  10.781  1.00 95.76           H  
ATOM   2009 HD12 LEU A 129      -1.100   0.075  10.290  1.00 95.76           H  
ATOM   2010 HD13 LEU A 129      -0.980  -1.361  11.333  1.00 95.76           H  
ATOM   2011  CD2 LEU A 129      -1.929  -2.238   9.011  1.00 95.76           C  
ATOM   2012 HD21 LEU A 129      -2.288  -2.766   9.895  1.00 95.76           H  
ATOM   2013 HD22 LEU A 129      -1.928  -2.930   8.169  1.00 95.76           H  
ATOM   2014 HD23 LEU A 129      -2.594  -1.399   8.807  1.00 95.76           H  
ATOM   2015  N   GLY A 130       3.118  -2.137   7.405  1.00 97.74           N  
ATOM   2016  H   GLY A 130       2.934  -1.752   6.489  1.00 97.74           H  
ATOM   2017  CA  GLY A 130       4.002  -3.292   7.501  1.00 97.74           C  
ATOM   2018  HA2 GLY A 130       4.279  -3.485   8.538  1.00 97.74           H  
ATOM   2019  HA3 GLY A 130       4.917  -3.080   6.948  1.00 97.74           H  
ATOM   2020  C   GLY A 130       3.344  -4.547   6.948  1.00 97.74           C  
ATOM   2021  O   GLY A 130       2.203  -4.866   7.280  1.00 97.74           O  
ATOM   2022  N   ASN A 131       4.066  -5.270   6.096  1.00 98.64           N  
ATOM   2023  H   ASN A 131       4.999  -4.954   5.872  1.00 98.64           H  
ATOM   2024  CA  ASN A 131       3.553  -6.466   5.438  1.00 98.64           C  
ATOM   2025  HA  ASN A 131       2.637  -6.211   4.905  1.00 98.64           H  
ATOM   2026  C   ASN A 131       3.190  -7.559   6.449  1.00 98.64           C  
ATOM   2027  CB  ASN A 131       4.579  -6.984   4.421  1.00 98.64           C  
ATOM   2028  HB2 ASN A 131       5.522  -7.208   4.919  1.00 98.64           H  
ATOM   2029  HB3 ASN A 131       4.186  -7.910   4.001  1.00 98.64           H  
ATOM   2030  O   ASN A 131       2.175  -8.220   6.278  1.00 98.64           O  
ATOM   2031  CG  ASN A 131       4.828  -6.055   3.252  1.00 98.64           C  
ATOM   2032  ND2 ASN A 131       5.835  -6.323   2.458  1.00 98.64           N  
ATOM   2033 HD21 ASN A 131       6.371  -7.168   2.599  1.00 98.64           H  
ATOM   2034 HD22 ASN A 131       5.920  -5.759   1.624  1.00 98.64           H  
ATOM   2035  OD1 ASN A 131       4.129  -5.085   3.032  1.00 98.64           O  
ATOM   2036  N   GLU A 132       3.944  -7.709   7.539  1.00 97.96           N  
ATOM   2037  H   GLU A 132       4.750  -7.116   7.676  1.00 97.96           H  
ATOM   2038  CA  GLU A 132       3.616  -8.697   8.572  1.00 97.96           C  
ATOM   2039  HA  GLU A 132       3.524  -9.678   8.105  1.00 97.96           H  
ATOM   2040  C   GLU A 132       2.271  -8.379   9.252  1.00 97.96           C  
ATOM   2041  CB  GLU A 132       4.774  -8.744   9.579  1.00 97.96           C  
ATOM   2042  HB2 GLU A 132       4.866  -7.767  10.052  1.00 97.96           H  
ATOM   2043  HB3 GLU A 132       5.702  -8.941   9.044  1.00 97.96           H  
ATOM   2044  O   GLU A 132       1.451  -9.269   9.477  1.00 97.96           O  
ATOM   2045  CG  GLU A 132       4.609  -9.800  10.682  1.00 97.96           C  
ATOM   2046  HG2 GLU A 132       5.464  -9.718  11.353  1.00 97.96           H  
ATOM   2047  HG3 GLU A 132       3.721  -9.561  11.266  1.00 97.96           H  
ATOM   2048  CD  GLU A 132       4.523 -11.250  10.183  1.00 97.96           C  
ATOM   2049  OE1 GLU A 132       4.032 -12.079  10.993  1.00 97.96           O  
ATOM   2050  OE2 GLU A 132       4.969 -11.528   9.050  1.00 97.96           O  
ATOM   2051  N   ASN A 133       1.989  -7.097   9.506  1.00 95.77           N  
ATOM   2052  H   ASN A 133       2.675  -6.399   9.259  1.00 95.77           H  
ATOM   2053  CA  ASN A 133       0.711  -6.662  10.072  1.00 95.77           C  
ATOM   2054  HA  ASN A 133       0.479  -7.278  10.940  1.00 95.77           H  
ATOM   2055  C   ASN A 133      -0.441  -6.849   9.079  1.00 95.77           C  
ATOM   2056  CB  ASN A 133       0.831  -5.196  10.518  1.00 95.77           C  
ATOM   2057  HB2 ASN A 133       1.245  -4.598   9.706  1.00 95.77           H  
ATOM   2058  HB3 ASN A 133      -0.158  -4.810  10.762  1.00 95.77           H  
ATOM   2059  O   ASN A 133      -1.497  -7.359   9.452  1.00 95.77           O  
ATOM   2060  CG  ASN A 133       1.693  -5.030  11.753  1.00 95.77           C  
ATOM   2061  ND2 ASN A 133       2.366  -3.912  11.888  1.00 95.77           N  
ATOM   2062 HD21 ASN A 133       2.955  -3.840  12.705  1.00 95.77           H  
ATOM   2063 HD22 ASN A 133       2.393  -3.220  11.153  1.00 95.77           H  
ATOM   2064  OD1 ASN A 133       1.759  -5.898  12.604  1.00 95.77           O  
ATOM   2065  N   ILE A 134      -0.241  -6.484   7.808  1.00 97.95           N  
ATOM   2066  H   ILE A 134       0.650  -6.075   7.564  1.00 97.95           H  
ATOM   2067  CA  ILE A 134      -1.251  -6.675   6.757  1.00 97.95           C  
ATOM   2068  HA  ILE A 134      -2.174  -6.189   7.073  1.00 97.95           H  
ATOM   2069  C   ILE A 134      -1.565  -8.168   6.592  1.00 97.95           C  
ATOM   2070  CB  ILE A 134      -0.798  -6.029   5.427  1.00 97.95           C  
ATOM   2071  HB  ILE A 134       0.165  -6.456   5.147  1.00 97.95           H  
ATOM   2072  O   ILE A 134      -2.741  -8.533   6.547  1.00 97.95           O  
ATOM   2073  CG1 ILE A 134      -0.638  -4.499   5.579  1.00 97.95           C  
ATOM   2074 HG12 ILE A 134      -0.122  -4.263   6.509  1.00 97.95           H  
ATOM   2075 HG13 ILE A 134      -1.625  -4.041   5.638  1.00 97.95           H  
ATOM   2076  CG2 ILE A 134      -1.819  -6.319   4.307  1.00 97.95           C  
ATOM   2077 HG21 ILE A 134      -2.799  -5.929   4.582  1.00 97.95           H  
ATOM   2078 HG22 ILE A 134      -1.501  -5.862   3.370  1.00 97.95           H  
ATOM   2079 HG23 ILE A 134      -1.905  -7.391   4.126  1.00 97.95           H  
ATOM   2080  CD1 ILE A 134       0.160  -3.847   4.440  1.00 97.95           C  
ATOM   2081 HD11 ILE A 134       0.299  -2.788   4.657  1.00 97.95           H  
ATOM   2082 HD12 ILE A 134       1.140  -4.317   4.357  1.00 97.95           H  
ATOM   2083 HD13 ILE A 134      -0.367  -3.940   3.490  1.00 97.95           H  
ATOM   2084  N   PHE A 135      -0.543  -9.030   6.571  1.00 97.75           N  
ATOM   2085  H   PHE A 135       0.397  -8.662   6.604  1.00 97.75           H  
ATOM   2086  CA  PHE A 135      -0.686 -10.488   6.546  1.00 97.75           C  
ATOM   2087  HA  PHE A 135      -1.188 -10.786   5.626  1.00 97.75           H  
ATOM   2088  C   PHE A 135      -1.552 -10.973   7.714  1.00 97.75           C  
ATOM   2089  CB  PHE A 135       0.709 -11.144   6.567  1.00 97.75           C  
ATOM   2090  HB2 PHE A 135       1.174 -11.030   5.588  1.00 97.75           H  
ATOM   2091  HB3 PHE A 135       1.341 -10.622   7.285  1.00 97.75           H  
ATOM   2092  O   PHE A 135      -2.606 -11.569   7.488  1.00 97.75           O  
ATOM   2093  CG  PHE A 135       0.694 -12.617   6.933  1.00 97.75           C  
ATOM   2094  CD1 PHE A 135       1.279 -13.069   8.131  1.00 97.75           C  
ATOM   2095  HD1 PHE A 135       1.805 -12.381   8.775  1.00 97.75           H  
ATOM   2096  CD2 PHE A 135       0.046 -13.537   6.097  1.00 97.75           C  
ATOM   2097  HD2 PHE A 135      -0.383 -13.192   5.168  1.00 97.75           H  
ATOM   2098  CE1 PHE A 135       1.187 -14.427   8.488  1.00 97.75           C  
ATOM   2099  HE1 PHE A 135       1.641 -14.768   9.407  1.00 97.75           H  
ATOM   2100  CE2 PHE A 135      -0.062 -14.890   6.454  1.00 97.75           C  
ATOM   2101  HE2 PHE A 135      -0.592 -15.577   5.810  1.00 97.75           H  
ATOM   2102  CZ  PHE A 135       0.510 -15.337   7.656  1.00 97.75           C  
ATOM   2103  HZ  PHE A 135       0.430 -16.376   7.939  1.00 97.75           H  
ATOM   2104  N   ARG A 136      -1.170 -10.654   8.957  1.00 95.88           N  
ATOM   2105  H   ARG A 136      -0.302 -10.151   9.068  1.00 95.88           H  
ATOM   2106  CA  ARG A 136      -1.892 -11.095  10.164  1.00 95.88           C  
ATOM   2107  HA  ARG A 136      -1.926 -12.184  10.182  1.00 95.88           H  
ATOM   2108  C   ARG A 136      -3.348 -10.633  10.191  1.00 95.88           C  
ATOM   2109  CB  ARG A 136      -1.157 -10.591  11.410  1.00 95.88           C  
ATOM   2110  HB2 ARG A 136      -1.794 -10.740  12.282  1.00 95.88           H  
ATOM   2111  HB3 ARG A 136      -0.959  -9.525  11.304  1.00 95.88           H  
ATOM   2112  O   ARG A 136      -4.226 -11.417  10.540  1.00 95.88           O  
ATOM   2113  CG  ARG A 136       0.155 -11.344  11.643  1.00 95.88           C  
ATOM   2114  HG2 ARG A 136       0.781 -11.312  10.750  1.00 95.88           H  
ATOM   2115  HG3 ARG A 136      -0.062 -12.387  11.872  1.00 95.88           H  
ATOM   2116  CD  ARG A 136       0.907 -10.712  12.813  1.00 95.88           C  
ATOM   2117  HD2 ARG A 136       0.302 -10.810  13.714  1.00 95.88           H  
ATOM   2118  HD3 ARG A 136       1.072  -9.655  12.604  1.00 95.88           H  
ATOM   2119  NE  ARG A 136       2.203 -11.369  12.990  1.00 95.88           N  
ATOM   2120  HE  ARG A 136       2.642 -11.742  12.160  1.00 95.88           H  
ATOM   2121  NH1 ARG A 136       2.604 -10.843  15.197  1.00 95.88           N  
ATOM   2122 HH11 ARG A 136       1.743 -10.317  15.239  1.00 95.88           H  
ATOM   2123 HH12 ARG A 136       3.207 -10.882  16.007  1.00 95.88           H  
ATOM   2124  NH2 ARG A 136       4.086 -12.026  13.973  1.00 95.88           N  
ATOM   2125 HH21 ARG A 136       4.325 -12.350  13.047  1.00 95.88           H  
ATOM   2126 HH22 ARG A 136       4.745 -12.060  14.738  1.00 95.88           H  
ATOM   2127  CZ  ARG A 136       2.950 -11.405  14.068  1.00 95.88           C  
ATOM   2128  N   ILE A 137      -3.620  -9.386   9.798  1.00 94.42           N  
ATOM   2129  H   ILE A 137      -2.846  -8.786   9.551  1.00 94.42           H  
ATOM   2130  CA  ILE A 137      -4.987  -8.850   9.757  1.00 94.42           C  
ATOM   2131  HA  ILE A 137      -5.464  -9.039  10.719  1.00 94.42           H  
ATOM   2132  C   ILE A 137      -5.809  -9.581   8.696  1.00 94.42           C  
ATOM   2133  CB  ILE A 137      -4.987  -7.324   9.512  1.00 94.42           C  
ATOM   2134  HB  ILE A 137      -4.402  -7.113   8.616  1.00 94.42           H  
ATOM   2135  O   ILE A 137      -6.864 -10.135   9.005  1.00 94.42           O  
ATOM   2136  CG1 ILE A 137      -4.362  -6.578  10.709  1.00 94.42           C  
ATOM   2137 HG12 ILE A 137      -5.064  -6.585  11.542  1.00 94.42           H  
ATOM   2138 HG13 ILE A 137      -3.457  -7.091  11.035  1.00 94.42           H  
ATOM   2139  CG2 ILE A 137      -6.426  -6.812   9.298  1.00 94.42           C  
ATOM   2140 HG21 ILE A 137      -6.444  -5.725   9.214  1.00 94.42           H  
ATOM   2141 HG22 ILE A 137      -6.846  -7.217   8.377  1.00 94.42           H  
ATOM   2142 HG23 ILE A 137      -7.052  -7.111  10.139  1.00 94.42           H  
ATOM   2143  CD1 ILE A 137      -3.980  -5.127  10.385  1.00 94.42           C  
ATOM   2144 HD11 ILE A 137      -3.453  -4.687  11.232  1.00 94.42           H  
ATOM   2145 HD12 ILE A 137      -3.325  -5.102   9.514  1.00 94.42           H  
ATOM   2146 HD13 ILE A 137      -4.868  -4.526  10.189  1.00 94.42           H  
ATOM   2147  N   THR A 138      -5.322  -9.603   7.455  1.00 95.85           N  
ATOM   2148  H   THR A 138      -4.408  -9.206   7.288  1.00 95.85           H  
ATOM   2149  CA  THR A 138      -6.086 -10.104   6.302  1.00 95.85           C  
ATOM   2150  HA  THR A 138      -7.096  -9.698   6.358  1.00 95.85           H  
ATOM   2151  C   THR A 138      -6.249 -11.622   6.293  1.00 95.85           C  
ATOM   2152  CB  THR A 138      -5.495  -9.640   4.969  1.00 95.85           C  
ATOM   2153  HB  THR A 138      -6.084 -10.087   4.169  1.00 95.85           H  
ATOM   2154  O   THR A 138      -7.173 -12.118   5.665  1.00 95.85           O  
ATOM   2155  CG2 THR A 138      -5.555  -8.124   4.798  1.00 95.85           C  
ATOM   2156 HG21 THR A 138      -5.061  -7.615   5.626  1.00 95.85           H  
ATOM   2157 HG22 THR A 138      -5.061  -7.857   3.864  1.00 95.85           H  
ATOM   2158 HG23 THR A 138      -6.598  -7.814   4.743  1.00 95.85           H  
ATOM   2159  OG1 THR A 138      -4.147 -10.032   4.822  1.00 95.85           O  
ATOM   2160  HG1 THR A 138      -3.625  -9.509   5.435  1.00 95.85           H  
ATOM   2161  N   ASN A 139      -5.428 -12.363   7.044  1.00 95.06           N  
ATOM   2162  H   ASN A 139      -4.636 -11.911   7.477  1.00 95.06           H  
ATOM   2163  CA  ASN A 139      -5.580 -13.811   7.224  1.00 95.06           C  
ATOM   2164  HA  ASN A 139      -6.127 -14.211   6.369  1.00 95.06           H  
ATOM   2165  C   ASN A 139      -6.436 -14.183   8.452  1.00 95.06           C  
ATOM   2166  CB  ASN A 139      -4.199 -14.487   7.214  1.00 95.06           C  
ATOM   2167  HB2 ASN A 139      -3.521 -13.987   7.905  1.00 95.06           H  
ATOM   2168  HB3 ASN A 139      -4.307 -15.523   7.537  1.00 95.06           H  
ATOM   2169  O   ASN A 139      -6.687 -15.360   8.695  1.00 95.06           O  
ATOM   2170  CG  ASN A 139      -3.594 -14.518   5.822  1.00 95.06           C  
ATOM   2171  ND2 ASN A 139      -3.042 -13.422   5.367  1.00 95.06           N  
ATOM   2172 HD21 ASN A 139      -2.984 -12.613   5.969  1.00 95.06           H  
ATOM   2173 HD22 ASN A 139      -2.599 -13.445   4.460  1.00 95.06           H  
ATOM   2174  OD1 ASN A 139      -3.623 -15.524   5.137  1.00 95.06           O  
ATOM   2175  N   SER A 140      -6.947 -13.203   9.211  1.00 91.92           N  
ATOM   2176  H   SER A 140      -6.689 -12.251   8.993  1.00 91.92           H  
ATOM   2177  CA  SER A 140      -7.892 -13.441  10.321  1.00 91.92           C  
ATOM   2178  HA  SER A 140      -7.600 -14.370  10.812  1.00 91.92           H  
ATOM   2179  C   SER A 140      -9.356 -13.619   9.871  1.00 91.92           C  
ATOM   2180  CB  SER A 140      -7.782 -12.326  11.365  1.00 91.92           C  
ATOM   2181  HB2 SER A 140      -8.255 -12.665  12.287  1.00 91.92           H  
ATOM   2182  HB3 SER A 140      -6.733 -12.115  11.574  1.00 91.92           H  
ATOM   2183  O   SER A 140     -10.272 -13.769  10.690  1.00 91.92           O  
ATOM   2184  OG  SER A 140      -8.436 -11.147  10.925  1.00 91.92           O  
ATOM   2185  HG  SER A 140      -7.869 -10.729  10.272  1.00 91.92           H  
ATOM   2186  N   GLY A 141      -9.612 -13.540   8.565  1.00 91.38           N  
ATOM   2187  H   GLY A 141      -8.841 -13.360   7.938  1.00 91.38           H  
ATOM   2188  CA  GLY A 141     -10.932 -13.663   7.957  1.00 91.38           C  
ATOM   2189  HA2 GLY A 141     -11.166 -14.719   7.824  1.00 91.38           H  
ATOM   2190  HA3 GLY A 141     -11.680 -13.212   8.609  1.00 91.38           H  
ATOM   2191  C   GLY A 141     -10.993 -12.973   6.595  1.00 91.38           C  
ATOM   2192  O   GLY A 141      -9.987 -12.452   6.136  1.00 91.38           O  
ATOM   2193  N   PRO A 142     -12.162 -12.940   5.941  1.00 93.21           N  
ATOM   2194  CA  PRO A 142     -12.304 -12.268   4.655  1.00 93.21           C  
ATOM   2195  HA  PRO A 142     -11.508 -12.583   3.980  1.00 93.21           H  
ATOM   2196  C   PRO A 142     -12.246 -10.743   4.818  1.00 93.21           C  
ATOM   2197  CB  PRO A 142     -13.646 -12.754   4.104  1.00 93.21           C  
ATOM   2198  HB2 PRO A 142     -14.127 -12.009   3.470  1.00 93.21           H  
ATOM   2199  HB3 PRO A 142     -13.491 -13.676   3.543  1.00 93.21           H  
ATOM   2200  O   PRO A 142     -12.975 -10.173   5.637  1.00 93.21           O  
ATOM   2201  CG  PRO A 142     -14.461 -13.059   5.364  1.00 93.21           C  
ATOM   2202  HG2 PRO A 142     -15.227 -13.811   5.176  1.00 93.21           H  
ATOM   2203  HG3 PRO A 142     -14.914 -12.146   5.751  1.00 93.21           H  
ATOM   2204  CD  PRO A 142     -13.412 -13.554   6.357  1.00 93.21           C  
ATOM   2205  HD2 PRO A 142     -13.321 -14.638   6.287  1.00 93.21           H  
ATOM   2206  HD3 PRO A 142     -13.684 -13.256   7.370  1.00 93.21           H  
ATOM   2207  N   TYR A 143     -11.410 -10.087   4.014  1.00 95.49           N  
ATOM   2208  H   TYR A 143     -10.832 -10.615   3.376  1.00 95.49           H  
ATOM   2209  CA  TYR A 143     -11.312  -8.631   3.930  1.00 95.49           C  
ATOM   2210  HA  TYR A 143     -12.089  -8.185   4.551  1.00 95.49           H  
ATOM   2211  C   TYR A 143     -11.556  -8.156   2.500  1.00 95.49           C  
ATOM   2212  CB  TYR A 143      -9.953  -8.133   4.450  1.00 95.49           C  
ATOM   2213  HB2 TYR A 143      -9.161  -8.784   4.082  1.00 95.49           H  
ATOM   2214  HB3 TYR A 143      -9.767  -7.140   4.040  1.00 95.49           H  
ATOM   2215  O   TYR A 143     -11.098  -8.774   1.542  1.00 95.49           O  
ATOM   2216  CG  TYR A 143      -9.870  -8.045   5.963  1.00 95.49           C  
ATOM   2217  CD1 TYR A 143      -9.969  -6.802   6.614  1.00 95.49           C  
ATOM   2218  HD1 TYR A 143     -10.082  -5.901   6.029  1.00 95.49           H  
ATOM   2219  CD2 TYR A 143      -9.707  -9.214   6.721  1.00 95.49           C  
ATOM   2220  HD2 TYR A 143      -9.575 -10.155   6.210  1.00 95.49           H  
ATOM   2221  CE1 TYR A 143      -9.923  -6.731   8.020  1.00 95.49           C  
ATOM   2222  HE1 TYR A 143      -9.996  -5.772   8.512  1.00 95.49           H  
ATOM   2223  CE2 TYR A 143      -9.693  -9.159   8.126  1.00 95.49           C  
ATOM   2224  HE2 TYR A 143      -9.559 -10.062   8.702  1.00 95.49           H  
ATOM   2225  OH  TYR A 143      -9.788  -7.858  10.137  1.00 95.49           O  
ATOM   2226  HH  TYR A 143      -9.715  -6.953  10.448  1.00 95.49           H  
ATOM   2227  CZ  TYR A 143      -9.798  -7.916   8.779  1.00 95.49           C  
ATOM   2228  N   GLU A 144     -12.249  -7.030   2.382  1.00 96.33           N  
ATOM   2229  H   GLU A 144     -12.587  -6.590   3.226  1.00 96.33           H  
ATOM   2230  CA  GLU A 144     -12.320  -6.234   1.159  1.00 96.33           C  
ATOM   2231  HA  GLU A 144     -12.092  -6.871   0.304  1.00 96.33           H  
ATOM   2232  C   GLU A 144     -11.266  -5.122   1.188  1.00 96.33           C  
ATOM   2233  CB  GLU A 144     -13.740  -5.680   0.935  1.00 96.33           C  
ATOM   2234  HB2 GLU A 144     -14.403  -6.513   0.699  1.00 96.33           H  
ATOM   2235  HB3 GLU A 144     -13.715  -5.014   0.073  1.00 96.33           H  
ATOM   2236  O   GLU A 144     -10.844  -4.676   2.260  1.00 96.33           O  
ATOM   2237  CG  GLU A 144     -14.307  -4.904   2.132  1.00 96.33           C  
ATOM   2238  HG2 GLU A 144     -14.412  -5.587   2.975  1.00 96.33           H  
ATOM   2239  HG3 GLU A 144     -13.600  -4.125   2.415  1.00 96.33           H  
ATOM   2240  CD  GLU A 144     -15.676  -4.263   1.867  1.00 96.33           C  
ATOM   2241  OE1 GLU A 144     -16.374  -3.965   2.866  1.00 96.33           O  
ATOM   2242  OE2 GLU A 144     -16.025  -3.971   0.705  1.00 96.33           O  
ATOM   2243  N   LEU A 145     -10.856  -4.661   0.005  1.00 98.12           N  
ATOM   2244  H   LEU A 145     -11.313  -5.031  -0.815  1.00 98.12           H  
ATOM   2245  CA  LEU A 145      -9.917  -3.555  -0.184  1.00 98.12           C  
ATOM   2246  HA  LEU A 145      -9.562  -3.211   0.787  1.00 98.12           H  
ATOM   2247  C   LEU A 145     -10.613  -2.390  -0.874  1.00 98.12           C  
ATOM   2248  CB  LEU A 145      -8.700  -4.038  -0.993  1.00 98.12           C  
ATOM   2249  HB2 LEU A 145      -9.067  -4.551  -1.882  1.00 98.12           H  
ATOM   2250  HB3 LEU A 145      -8.166  -4.758  -0.373  1.00 98.12           H  
ATOM   2251  O   LEU A 145     -11.298  -2.563  -1.881  1.00 98.12           O  
ATOM   2252  CG  LEU A 145      -7.686  -2.965  -1.439  1.00 98.12           C  
ATOM   2253  HG  LEU A 145      -8.208  -2.109  -1.869  1.00 98.12           H  
ATOM   2254  CD1 LEU A 145      -6.842  -2.472  -0.265  1.00 98.12           C  
ATOM   2255 HD11 LEU A 145      -6.256  -3.294   0.146  1.00 98.12           H  
ATOM   2256 HD12 LEU A 145      -7.489  -2.066   0.513  1.00 98.12           H  
ATOM   2257 HD13 LEU A 145      -6.176  -1.680  -0.608  1.00 98.12           H  
ATOM   2258  CD2 LEU A 145      -6.758  -3.516  -2.527  1.00 98.12           C  
ATOM   2259 HD21 LEU A 145      -5.741  -3.148  -2.397  1.00 98.12           H  
ATOM   2260 HD22 LEU A 145      -7.123  -3.204  -3.505  1.00 98.12           H  
ATOM   2261 HD23 LEU A 145      -6.747  -4.606  -2.502  1.00 98.12           H  
ATOM   2262  N   ARG A 146     -10.334  -1.186  -0.384  1.00 97.99           N  
ATOM   2263  H   ARG A 146      -9.786  -1.143   0.464  1.00 97.99           H  
ATOM   2264  CA  ARG A 146     -10.637   0.077  -1.041  1.00 97.99           C  
ATOM   2265  HA  ARG A 146     -11.061  -0.129  -2.024  1.00 97.99           H  
ATOM   2266  C   ARG A 146      -9.352   0.871  -1.248  1.00 97.99           C  
ATOM   2267  CB  ARG A 146     -11.683   0.826  -0.211  1.00 97.99           C  
ATOM   2268  HB2 ARG A 146     -12.575   0.206  -0.128  1.00 97.99           H  
ATOM   2269  HB3 ARG A 146     -11.293   1.004   0.792  1.00 97.99           H  
ATOM   2270  O   ARG A 146      -8.512   0.965  -0.354  1.00 97.99           O  
ATOM   2271  CG  ARG A 146     -12.061   2.160  -0.852  1.00 97.99           C  
ATOM   2272  HG2 ARG A 146     -12.411   1.987  -1.869  1.00 97.99           H  
ATOM   2273  HG3 ARG A 146     -11.188   2.813  -0.886  1.00 97.99           H  
ATOM   2274  CD  ARG A 146     -13.153   2.862  -0.049  1.00 97.99           C  
ATOM   2275  HD2 ARG A 146     -12.784   3.055   0.959  1.00 97.99           H  
ATOM   2276  HD3 ARG A 146     -14.038   2.231   0.031  1.00 97.99           H  
ATOM   2277  NE  ARG A 146     -13.466   4.140  -0.692  1.00 97.99           N  
ATOM   2278  HE  ARG A 146     -12.789   4.876  -0.551  1.00 97.99           H  
ATOM   2279  NH1 ARG A 146     -15.242   3.504  -2.027  1.00 97.99           N  
ATOM   2280 HH11 ARG A 146     -15.882   3.729  -2.776  1.00 97.99           H  
ATOM   2281 HH12 ARG A 146     -15.331   2.615  -1.555  1.00 97.99           H  
ATOM   2282  NH2 ARG A 146     -14.353   5.530  -2.218  1.00 97.99           N  
ATOM   2283 HH21 ARG A 146     -13.525   6.078  -2.034  1.00 97.99           H  
ATOM   2284 HH22 ARG A 146     -14.882   5.676  -3.066  1.00 97.99           H  
ATOM   2285  CZ  ARG A 146     -14.360   4.377  -1.628  1.00 97.99           C  
ATOM   2286  N   ILE A 147      -9.227   1.460  -2.429  1.00 98.62           N  
ATOM   2287  H   ILE A 147      -9.950   1.301  -3.116  1.00 98.62           H  
ATOM   2288  CA  ILE A 147      -8.156   2.388  -2.781  1.00 98.62           C  
ATOM   2289  HA  ILE A 147      -7.503   2.533  -1.920  1.00 98.62           H  
ATOM   2290  C   ILE A 147      -8.814   3.717  -3.125  1.00 98.62           C  
ATOM   2291  CB  ILE A 147      -7.297   1.833  -3.937  1.00 98.62           C  
ATOM   2292  HB  ILE A 147      -7.934   1.723  -4.815  1.00 98.62           H  
ATOM   2293  O   ILE A 147      -9.628   3.757  -4.043  1.00 98.62           O  
ATOM   2294  CG1 ILE A 147      -6.729   0.440  -3.570  1.00 98.62           C  
ATOM   2295 HG12 ILE A 147      -7.551  -0.233  -3.325  1.00 98.62           H  
ATOM   2296 HG13 ILE A 147      -6.096   0.526  -2.686  1.00 98.62           H  
ATOM   2297  CG2 ILE A 147      -6.174   2.828  -4.280  1.00 98.62           C  
ATOM   2298 HG21 ILE A 147      -5.484   2.919  -3.442  1.00 98.62           H  
ATOM   2299 HG22 ILE A 147      -6.586   3.812  -4.505  1.00 98.62           H  
ATOM   2300 HG23 ILE A 147      -5.637   2.495  -5.168  1.00 98.62           H  
ATOM   2301  CD1 ILE A 147      -5.939  -0.245  -4.690  1.00 98.62           C  
ATOM   2302 HD11 ILE A 147      -5.009   0.291  -4.882  1.00 98.62           H  
ATOM   2303 HD12 ILE A 147      -5.690  -1.262  -4.387  1.00 98.62           H  
ATOM   2304 HD13 ILE A 147      -6.538  -0.281  -5.600  1.00 98.62           H  
ATOM   2305  N   ASP A 148      -8.484   4.778  -2.395  1.00 98.08           N  
ATOM   2306  H   ASP A 148      -7.762   4.660  -1.698  1.00 98.08           H  
ATOM   2307  CA  ASP A 148      -8.967   6.141  -2.631  1.00 98.08           C  
ATOM   2308  HA  ASP A 148      -9.768   6.137  -3.371  1.00 98.08           H  
ATOM   2309  C   ASP A 148      -7.818   6.995  -3.167  1.00 98.08           C  
ATOM   2310  CB  ASP A 148      -9.517   6.754  -1.334  1.00 98.08           C  
ATOM   2311  HB2 ASP A 148      -9.680   7.819  -1.495  1.00 98.08           H  
ATOM   2312  HB3 ASP A 148      -8.777   6.649  -0.540  1.00 98.08           H  
ATOM   2313  O   ASP A 148      -6.727   6.966  -2.610  1.00 98.08           O  
ATOM   2314  CG  ASP A 148     -10.843   6.138  -0.890  1.00 98.08           C  
ATOM   2315  OD1 ASP A 148     -11.859   6.336  -1.594  1.00 98.08           O  
ATOM   2316  OD2 ASP A 148     -10.906   5.510   0.193  1.00 98.08           O  
ATOM   2317  N   MET A 149      -8.049   7.763  -4.229  1.00 97.67           N  
ATOM   2318  H   MET A 149      -8.974   7.749  -4.634  1.00 97.67           H  
ATOM   2319  CA  MET A 149      -7.049   8.614  -4.878  1.00 97.67           C  
ATOM   2320  HA  MET A 149      -6.187   8.732  -4.222  1.00 97.67           H  
ATOM   2321  C   MET A 149      -7.618  10.004  -5.163  1.00 97.67           C  
ATOM   2322  CB  MET A 149      -6.581   7.967  -6.191  1.00 97.67           C  
ATOM   2323  HB2 MET A 149      -5.959   8.673  -6.741  1.00 97.67           H  
ATOM   2324  HB3 MET A 149      -7.462   7.742  -6.792  1.00 97.67           H  
ATOM   2325  O   MET A 149      -8.807  10.155  -5.456  1.00 97.67           O  
ATOM   2326  CG  MET A 149      -5.786   6.674  -5.995  1.00 97.67           C  
ATOM   2327  HG2 MET A 149      -6.321   6.014  -5.313  1.00 97.67           H  
ATOM   2328  HG3 MET A 149      -4.829   6.932  -5.542  1.00 97.67           H  
ATOM   2329  SD  MET A 149      -5.463   5.763  -7.530  1.00 97.67           S  
ATOM   2330  CE  MET A 149      -7.097   5.036  -7.847  1.00 97.67           C  
ATOM   2331  HE1 MET A 149      -7.391   4.411  -7.003  1.00 97.67           H  
ATOM   2332  HE2 MET A 149      -7.837   5.823  -7.993  1.00 97.67           H  
ATOM   2333  HE3 MET A 149      -7.048   4.421  -8.745  1.00 97.67           H  
ATOM   2334  N   VAL A 150      -6.761  11.022  -5.151  1.00 96.93           N  
ATOM   2335  H   VAL A 150      -5.811  10.843  -4.856  1.00 96.93           H  
ATOM   2336  CA  VAL A 150      -7.095  12.373  -5.627  1.00 96.93           C  
ATOM   2337  HA  VAL A 150      -8.102  12.362  -6.044  1.00 96.93           H  
ATOM   2338  C   VAL A 150      -6.139  12.765  -6.745  1.00 96.93           C  
ATOM   2339  CB  VAL A 150      -7.091  13.413  -4.492  1.00 96.93           C  
ATOM   2340  HB  VAL A 150      -6.085  13.502  -4.082  1.00 96.93           H  
ATOM   2341  O   VAL A 150      -4.926  12.641  -6.597  1.00 96.93           O  
ATOM   2342  CG1 VAL A 150      -7.536  14.789  -5.006  1.00 96.93           C  
ATOM   2343 HG11 VAL A 150      -7.544  15.506  -4.185  1.00 96.93           H  
ATOM   2344 HG12 VAL A 150      -8.530  14.730  -5.448  1.00 96.93           H  
ATOM   2345 HG13 VAL A 150      -6.831  15.163  -5.748  1.00 96.93           H  
ATOM   2346  CG2 VAL A 150      -8.059  13.008  -3.369  1.00 96.93           C  
ATOM   2347 HG21 VAL A 150      -7.715  12.086  -2.901  1.00 96.93           H  
ATOM   2348 HG22 VAL A 150      -8.085  13.787  -2.607  1.00 96.93           H  
ATOM   2349 HG23 VAL A 150      -9.058  12.854  -3.777  1.00 96.93           H  
ATOM   2350  N   TYR A 151      -6.671  13.228  -7.874  1.00 95.81           N  
ATOM   2351  H   TYR A 151      -7.676  13.305  -7.938  1.00 95.81           H  
ATOM   2352  CA  TYR A 151      -5.871  13.671  -9.014  1.00 95.81           C  
ATOM   2353  HA  TYR A 151      -4.922  14.064  -8.651  1.00 95.81           H  
ATOM   2354  C   TYR A 151      -6.571  14.795  -9.783  1.00 95.81           C  
ATOM   2355  CB  TYR A 151      -5.581  12.464  -9.915  1.00 95.81           C  
ATOM   2356  HB2 TYR A 151      -6.519  11.965 -10.157  1.00 95.81           H  
ATOM   2357  HB3 TYR A 151      -4.973  11.751  -9.357  1.00 95.81           H  
ATOM   2358  O   TYR A 151      -7.730  14.654 -10.179  1.00 95.81           O  
ATOM   2359  CG  TYR A 151      -4.854  12.808 -11.198  1.00 95.81           C  
ATOM   2360  CD1 TYR A 151      -5.502  12.635 -12.434  1.00 95.81           C  
ATOM   2361  HD1 TYR A 151      -6.505  12.236 -12.468  1.00 95.81           H  
ATOM   2362  CD2 TYR A 151      -3.536  13.304 -11.155  1.00 95.81           C  
ATOM   2363  HD2 TYR A 151      -3.039  13.452 -10.207  1.00 95.81           H  
ATOM   2364  CE1 TYR A 151      -4.829  12.937 -13.628  1.00 95.81           C  
ATOM   2365  HE1 TYR A 151      -5.318  12.751 -14.573  1.00 95.81           H  
ATOM   2366  CE2 TYR A 151      -2.865  13.629 -12.348  1.00 95.81           C  
ATOM   2367  HE2 TYR A 151      -1.860  14.023 -12.313  1.00 95.81           H  
ATOM   2368  OH  TYR A 151      -2.903  13.725 -14.761  1.00 95.81           O  
ATOM   2369  HH  TYR A 151      -3.410  13.310 -15.462  1.00 95.81           H  
ATOM   2370  CZ  TYR A 151      -3.514  13.438 -13.585  1.00 95.81           C  
ATOM   2371  N   ASN A 152      -5.863  15.908 -10.001  1.00 95.48           N  
ATOM   2372  H   ASN A 152      -4.990  16.018  -9.506  1.00 95.48           H  
ATOM   2373  CA  ASN A 152      -6.389  17.144 -10.588  1.00 95.48           C  
ATOM   2374  HA  ASN A 152      -5.655  17.925 -10.391  1.00 95.48           H  
ATOM   2375  C   ASN A 152      -7.678  17.605  -9.885  1.00 95.48           C  
ATOM   2376  CB  ASN A 152      -6.527  16.997 -12.115  1.00 95.48           C  
ATOM   2377  HB2 ASN A 152      -6.972  17.906 -12.520  1.00 95.48           H  
ATOM   2378  HB3 ASN A 152      -7.196  16.165 -12.333  1.00 95.48           H  
ATOM   2379  O   ASN A 152      -8.685  17.892 -10.538  1.00 95.48           O  
ATOM   2380  CG  ASN A 152      -5.210  16.789 -12.834  1.00 95.48           C  
ATOM   2381  ND2 ASN A 152      -5.242  16.150 -13.978  1.00 95.48           N  
ATOM   2382 HD21 ASN A 152      -6.108  15.727 -14.280  1.00 95.48           H  
ATOM   2383 HD22 ASN A 152      -4.334  15.890 -14.335  1.00 95.48           H  
ATOM   2384  OD1 ASN A 152      -4.140  17.201 -12.424  1.00 95.48           O  
ATOM   2385  N   GLY A 153      -7.677  17.573  -8.549  1.00 95.10           N  
ATOM   2386  H   GLY A 153      -6.795  17.400  -8.088  1.00 95.10           H  
ATOM   2387  CA  GLY A 153      -8.837  17.907  -7.713  1.00 95.10           C  
ATOM   2388  HA2 GLY A 153      -9.185  18.905  -7.980  1.00 95.10           H  
ATOM   2389  HA3 GLY A 153      -8.511  17.930  -6.673  1.00 95.10           H  
ATOM   2390  C   GLY A 153     -10.036  16.949  -7.809  1.00 95.10           C  
ATOM   2391  O   GLY A 153     -11.043  17.162  -7.132  1.00 95.10           O  
ATOM   2392  N   LYS A 154      -9.966  15.884  -8.619  1.00 97.98           N  
ATOM   2393  H   LYS A 154      -9.115  15.747  -9.145  1.00 97.98           H  
ATOM   2394  CA  LYS A 154     -11.024  14.870  -8.742  1.00 97.98           C  
ATOM   2395  HA  LYS A 154     -11.960  15.303  -8.388  1.00 97.98           H  
ATOM   2396  C   LYS A 154     -10.723  13.663  -7.863  1.00 97.98           C  
ATOM   2397  CB  LYS A 154     -11.220  14.453 -10.205  1.00 97.98           C  
ATOM   2398  HB2 LYS A 154     -10.277  14.079 -10.604  1.00 97.98           H  
ATOM   2399  HB3 LYS A 154     -11.952  13.646 -10.246  1.00 97.98           H  
ATOM   2400  O   LYS A 154      -9.572  13.252  -7.727  1.00 97.98           O  
ATOM   2401  CG  LYS A 154     -11.710  15.615 -11.077  1.00 97.98           C  
ATOM   2402  HG2 LYS A 154     -10.953  16.399 -11.100  1.00 97.98           H  
ATOM   2403  HG3 LYS A 154     -12.628  16.024 -10.653  1.00 97.98           H  
ATOM   2404  CD  LYS A 154     -11.980  15.139 -12.508  1.00 97.98           C  
ATOM   2405  HD2 LYS A 154     -12.767  14.384 -12.491  1.00 97.98           H  
ATOM   2406  HD3 LYS A 154     -11.069  14.701 -12.916  1.00 97.98           H  
ATOM   2407  CE  LYS A 154     -12.415  16.329 -13.370  1.00 97.98           C  
ATOM   2408  HE2 LYS A 154     -13.288  16.790 -12.909  1.00 97.98           H  
ATOM   2409  HE3 LYS A 154     -11.613  17.068 -13.364  1.00 97.98           H  
ATOM   2410  NZ  LYS A 154     -12.727  15.917 -14.761  1.00 97.98           N  
ATOM   2411  HZ1 LYS A 154     -11.922  15.487 -15.194  1.00 97.98           H  
ATOM   2412  HZ2 LYS A 154     -13.492  15.258 -14.772  1.00 97.98           H  
ATOM   2413  HZ3 LYS A 154     -12.996  16.720 -15.312  1.00 97.98           H  
ATOM   2414  N   LYS A 155     -11.776  13.074  -7.294  1.00 97.63           N  
ATOM   2415  H   LYS A 155     -12.692  13.443  -7.506  1.00 97.63           H  
ATOM   2416  CA  LYS A 155     -11.688  11.862  -6.472  1.00 97.63           C  
ATOM   2417  HA  LYS A 155     -10.688  11.801  -6.042  1.00 97.63           H  
ATOM   2418  C   LYS A 155     -11.881  10.619  -7.332  1.00 97.63           C  
ATOM   2419  CB  LYS A 155     -12.692  11.903  -5.313  1.00 97.63           C  
ATOM   2420  HB2 LYS A 155     -12.618  10.964  -4.763  1.00 97.63           H  
ATOM   2421  HB3 LYS A 155     -13.704  11.992  -5.708  1.00 97.63           H  
ATOM   2422  O   LYS A 155     -12.849  10.521  -8.088  1.00 97.63           O  
ATOM   2423  CG  LYS A 155     -12.409  13.062  -4.347  1.00 97.63           C  
ATOM   2424  HG2 LYS A 155     -11.378  12.996  -4.001  1.00 97.63           H  
ATOM   2425  HG3 LYS A 155     -12.546  14.013  -4.863  1.00 97.63           H  
ATOM   2426  CD  LYS A 155     -13.348  13.010  -3.137  1.00 97.63           C  
ATOM   2427  HD2 LYS A 155     -13.220  12.055  -2.627  1.00 97.63           H  
ATOM   2428  HD3 LYS A 155     -14.380  13.101  -3.478  1.00 97.63           H  
ATOM   2429  CE  LYS A 155     -13.012  14.157  -2.177  1.00 97.63           C  
ATOM   2430  HE2 LYS A 155     -13.121  15.101  -2.711  1.00 97.63           H  
ATOM   2431  HE3 LYS A 155     -11.967  14.065  -1.881  1.00 97.63           H  
ATOM   2432  NZ  LYS A 155     -13.884  14.145  -0.975  1.00 97.63           N  
ATOM   2433  HZ1 LYS A 155     -13.760  13.286  -0.459  1.00 97.63           H  
ATOM   2434  HZ2 LYS A 155     -14.856  14.233  -1.235  1.00 97.63           H  
ATOM   2435  HZ3 LYS A 155     -13.646  14.912  -0.363  1.00 97.63           H  
ATOM   2436  N   PHE A 156     -10.987   9.661  -7.160  1.00 98.42           N  
ATOM   2437  H   PHE A 156     -10.248   9.814  -6.488  1.00 98.42           H  
ATOM   2438  CA  PHE A 156     -11.016   8.358  -7.803  1.00 98.42           C  
ATOM   2439  HA  PHE A 156     -11.936   8.270  -8.380  1.00 98.42           H  
ATOM   2440  C   PHE A 156     -10.996   7.260  -6.747  1.00 98.42           C  
ATOM   2441  CB  PHE A 156      -9.843   8.227  -8.773  1.00 98.42           C  
ATOM   2442  HB2 PHE A 156      -8.912   8.373  -8.227  1.00 98.42           H  
ATOM   2443  HB3 PHE A 156      -9.830   7.215  -9.178  1.00 98.42           H  
ATOM   2444  O   PHE A 156     -10.423   7.448  -5.676  1.00 98.42           O  
ATOM   2445  CG  PHE A 156      -9.886   9.213  -9.918  1.00 98.42           C  
ATOM   2446  CD1 PHE A 156     -10.589   8.906 -11.097  1.00 98.42           C  
ATOM   2447  HD1 PHE A 156     -11.114   7.967 -11.192  1.00 98.42           H  
ATOM   2448  CD2 PHE A 156      -9.227  10.449  -9.794  1.00 98.42           C  
ATOM   2449  HD2 PHE A 156      -8.695  10.692  -8.885  1.00 98.42           H  
ATOM   2450  CE1 PHE A 156     -10.604   9.822 -12.162  1.00 98.42           C  
ATOM   2451  HE1 PHE A 156     -11.125   9.570 -13.074  1.00 98.42           H  
ATOM   2452  CE2 PHE A 156      -9.256  11.370 -10.852  1.00 98.42           C  
ATOM   2453  HE2 PHE A 156      -8.744  12.316 -10.754  1.00 98.42           H  
ATOM   2454  CZ  PHE A 156      -9.935  11.053 -12.041  1.00 98.42           C  
ATOM   2455  HZ  PHE A 156      -9.937  11.751 -12.865  1.00 98.42           H  
ATOM   2456  N   TYR A 157     -11.609   6.117  -7.030  1.00 98.38           N  
ATOM   2457  H   TYR A 157     -12.107   6.017  -7.903  1.00 98.38           H  
ATOM   2458  CA  TYR A 157     -11.507   4.961  -6.153  1.00 98.38           C  
ATOM   2459  HA  TYR A 157     -10.495   4.976  -5.750  1.00 98.38           H  
ATOM   2460  C   TYR A 157     -11.675   3.636  -6.896  1.00 98.38           C  
ATOM   2461  CB  TYR A 157     -12.503   5.074  -4.986  1.00 98.38           C  
ATOM   2462  HB2 TYR A 157     -12.205   4.367  -4.212  1.00 98.38           H  
ATOM   2463  HB3 TYR A 157     -12.431   6.066  -4.539  1.00 98.38           H  
ATOM   2464  O   TYR A 157     -12.319   3.579  -7.944  1.00 98.38           O  
ATOM   2465  CG  TYR A 157     -13.948   4.798  -5.355  1.00 98.38           C  
ATOM   2466  CD1 TYR A 157     -14.730   5.791  -5.976  1.00 98.38           C  
ATOM   2467  HD1 TYR A 157     -14.292   6.750  -6.210  1.00 98.38           H  
ATOM   2468  CD2 TYR A 157     -14.504   3.534  -5.085  1.00 98.38           C  
ATOM   2469  HD2 TYR A 157     -13.893   2.765  -4.635  1.00 98.38           H  
ATOM   2470  CE1 TYR A 157     -16.065   5.517  -6.333  1.00 98.38           C  
ATOM   2471  HE1 TYR A 157     -16.655   6.271  -6.833  1.00 98.38           H  
ATOM   2472  CE2 TYR A 157     -15.842   3.261  -5.419  1.00 98.38           C  
ATOM   2473  HE2 TYR A 157     -16.270   2.289  -5.226  1.00 98.38           H  
ATOM   2474  OH  TYR A 157     -17.902   3.965  -6.406  1.00 98.38           O  
ATOM   2475  HH  TYR A 157     -18.333   4.691  -6.862  1.00 98.38           H  
ATOM   2476  CZ  TYR A 157     -16.622   4.249  -6.057  1.00 98.38           C  
ATOM   2477  N   ALA A 158     -11.126   2.579  -6.303  1.00 98.42           N  
ATOM   2478  H   ALA A 158     -10.613   2.752  -5.450  1.00 98.42           H  
ATOM   2479  CA  ALA A 158     -11.275   1.182  -6.703  1.00 98.42           C  
ATOM   2480  HA  ALA A 158     -12.060   1.085  -7.453  1.00 98.42           H  
ATOM   2481  C   ALA A 158     -11.657   0.333  -5.481  1.00 98.42           C  
ATOM   2482  CB  ALA A 158      -9.947   0.703  -7.304  1.00 98.42           C  
ATOM   2483  HB1 ALA A 158      -9.734   1.242  -8.227  1.00 98.42           H  
ATOM   2484  HB2 ALA A 158      -9.134   0.874  -6.598  1.00 98.42           H  
ATOM   2485  HB3 ALA A 158      -9.998  -0.366  -7.511  1.00 98.42           H  
ATOM   2486  O   ALA A 158     -11.140   0.573  -4.387  1.00 98.42           O  
ATOM   2487  N   GLN A 159     -12.536  -0.656  -5.653  1.00 98.16           N  
ATOM   2488  H   GLN A 159     -12.975  -0.768  -6.556  1.00 98.16           H  
ATOM   2489  CA  GLN A 159     -12.934  -1.599  -4.604  1.00 98.16           C  
ATOM   2490  HA  GLN A 159     -12.228  -1.514  -3.777  1.00 98.16           H  
ATOM   2491  C   GLN A 159     -12.884  -3.049  -5.083  1.00 98.16           C  
ATOM   2492  CB  GLN A 159     -14.334  -1.277  -4.063  1.00 98.16           C  
ATOM   2493  HB2 GLN A 159     -14.740  -2.164  -3.576  1.00 98.16           H  
ATOM   2494  HB3 GLN A 159     -14.983  -1.019  -4.901  1.00 98.16           H  
ATOM   2495  O   GLN A 159     -13.351  -3.377  -6.177  1.00 98.16           O  
ATOM   2496  CG  GLN A 159     -14.319  -0.143  -3.028  1.00 98.16           C  
ATOM   2497  HG2 GLN A 159     -13.655  -0.434  -2.214  1.00 98.16           H  
ATOM   2498  HG3 GLN A 159     -13.925   0.765  -3.485  1.00 98.16           H  
ATOM   2499  CD  GLN A 159     -15.699   0.158  -2.446  1.00 98.16           C  
ATOM   2500  NE2 GLN A 159     -15.778   0.713  -1.255  1.00 98.16           N  
ATOM   2501 HE21 GLN A 159     -15.018   0.528  -0.616  1.00 98.16           H  
ATOM   2502 HE22 GLN A 159     -16.702   0.729  -0.850  1.00 98.16           H  
ATOM   2503  OE1 GLN A 159     -16.726  -0.038  -3.063  1.00 98.16           O  
ATOM   2504  N   TYR A 160     -12.362  -3.905  -4.208  1.00 97.90           N  
ATOM   2505  H   TYR A 160     -12.068  -3.539  -3.314  1.00 97.90           H  
ATOM   2506  CA  TYR A 160     -12.162  -5.336  -4.408  1.00 97.90           C  
ATOM   2507  HA  TYR A 160     -12.613  -5.644  -5.351  1.00 97.90           H  
ATOM   2508  C   TYR A 160     -12.807  -6.097  -3.253  1.00 97.90           C  
ATOM   2509  CB  TYR A 160     -10.662  -5.651  -4.467  1.00 97.90           C  
ATOM   2510  HB2 TYR A 160     -10.215  -5.415  -3.501  1.00 97.90           H  
ATOM   2511  HB3 TYR A 160     -10.520  -6.720  -4.621  1.00 97.90           H  
ATOM   2512  O   TYR A 160     -12.571  -5.758  -2.094  1.00 97.90           O  
ATOM   2513  CG  TYR A 160      -9.915  -4.897  -5.542  1.00 97.90           C  
ATOM   2514  CD1 TYR A 160      -9.708  -5.485  -6.804  1.00 97.90           C  
ATOM   2515  HD1 TYR A 160     -10.070  -6.482  -7.005  1.00 97.90           H  
ATOM   2516  CD2 TYR A 160      -9.450  -3.595  -5.277  1.00 97.90           C  
ATOM   2517  HD2 TYR A 160      -9.617  -3.152  -4.306  1.00 97.90           H  
ATOM   2518  CE1 TYR A 160      -9.031  -4.768  -7.806  1.00 97.90           C  
ATOM   2519  HE1 TYR A 160      -8.873  -5.190  -8.787  1.00 97.90           H  
ATOM   2520  CE2 TYR A 160      -8.808  -2.860  -6.286  1.00 97.90           C  
ATOM   2521  HE2 TYR A 160      -8.481  -1.849  -6.095  1.00 97.90           H  
ATOM   2522  OH  TYR A 160      -8.089  -2.705  -8.551  1.00 97.90           O  
ATOM   2523  HH  TYR A 160      -7.961  -1.789  -8.294  1.00 97.90           H  
ATOM   2524  CZ  TYR A 160      -8.611  -3.448  -7.553  1.00 97.90           C  
ATOM   2525  N   THR A 161     -13.592  -7.131  -3.544  1.00 96.58           N  
ATOM   2526  H   THR A 161     -13.751  -7.373  -4.512  1.00 96.58           H  
ATOM   2527  CA  THR A 161     -14.302  -7.908  -2.510  1.00 96.58           C  
ATOM   2528  HA  THR A 161     -14.696  -7.220  -1.762  1.00 96.58           H  
ATOM   2529  C   THR A 161     -13.414  -8.896  -1.760  1.00 96.58           C  
ATOM   2530  CB  THR A 161     -15.482  -8.681  -3.105  1.00 96.58           C  
ATOM   2531  HB  THR A 161     -15.940  -9.296  -2.331  1.00 96.58           H  
ATOM   2532  O   THR A 161     -13.830  -9.416  -0.729  1.00 96.58           O  
ATOM   2533  CG2 THR A 161     -16.545  -7.737  -3.653  1.00 96.58           C  
ATOM   2534 HG21 THR A 161     -17.365  -8.323  -4.067  1.00 96.58           H  
ATOM   2535 HG22 THR A 161     -16.925  -7.108  -2.849  1.00 96.58           H  
ATOM   2536 HG23 THR A 161     -16.114  -7.107  -4.431  1.00 96.58           H  
ATOM   2537  OG1 THR A 161     -15.051  -9.515  -4.157  1.00 96.58           O  
ATOM   2538  HG1 THR A 161     -14.548 -10.233  -3.766  1.00 96.58           H  
ATOM   2539  N   GLU A 162     -12.219  -9.184  -2.276  1.00 96.97           N  
ATOM   2540  H   GLU A 162     -11.948  -8.751  -3.147  1.00 96.97           H  
ATOM   2541  CA  GLU A 162     -11.247 -10.070  -1.639  1.00 96.97           C  
ATOM   2542  HA  GLU A 162     -11.512 -10.209  -0.591  1.00 96.97           H  
ATOM   2543  C   GLU A 162      -9.856  -9.446  -1.707  1.00 96.97           C  
ATOM   2544  CB  GLU A 162     -11.277 -11.445  -2.321  1.00 96.97           C  
ATOM   2545  HB2 GLU A 162     -12.299 -11.824  -2.295  1.00 96.97           H  
ATOM   2546  HB3 GLU A 162     -10.986 -11.322  -3.364  1.00 96.97           H  
ATOM   2547  O   GLU A 162      -9.353  -9.125  -2.789  1.00 96.97           O  
ATOM   2548  CG  GLU A 162     -10.351 -12.478  -1.659  1.00 96.97           C  
ATOM   2549  HG2 GLU A 162      -9.328 -12.101  -1.653  1.00 96.97           H  
ATOM   2550  HG3 GLU A 162     -10.662 -12.628  -0.626  1.00 96.97           H  
ATOM   2551  CD  GLU A 162     -10.404 -13.810  -2.422  1.00 96.97           C  
ATOM   2552  OE1 GLU A 162      -9.420 -14.129  -3.133  1.00 96.97           O  
ATOM   2553  OE2 GLU A 162     -11.453 -14.485  -2.347  1.00 96.97           O  
ATOM   2554  N   PHE A 163      -9.238  -9.294  -0.540  1.00 98.15           N  
ATOM   2555  H   PHE A 163      -9.763  -9.457   0.307  1.00 98.15           H  
ATOM   2556  CA  PHE A 163      -7.864  -8.856  -0.393  1.00 98.15           C  
ATOM   2557  HA  PHE A 163      -7.313  -9.105  -1.300  1.00 98.15           H  
ATOM   2558  C   PHE A 163      -7.196  -9.539   0.793  1.00 98.15           C  
ATOM   2559  CB  PHE A 163      -7.820  -7.342  -0.232  1.00 98.15           C  
ATOM   2560  HB2 PHE A 163      -8.201  -6.897  -1.151  1.00 98.15           H  
ATOM   2561  HB3 PHE A 163      -8.484  -7.049   0.582  1.00 98.15           H  
ATOM   2562  O   PHE A 163      -7.639  -9.415   1.937  1.00 98.15           O  
ATOM   2563  CG  PHE A 163      -6.430  -6.797   0.044  1.00 98.15           C  
ATOM   2564  CD1 PHE A 163      -6.004  -6.596   1.369  1.00 98.15           C  
ATOM   2565  HD1 PHE A 163      -6.663  -6.857   2.184  1.00 98.15           H  
ATOM   2566  CD2 PHE A 163      -5.558  -6.498  -1.017  1.00 98.15           C  
ATOM   2567  HD2 PHE A 163      -5.866  -6.686  -2.035  1.00 98.15           H  
ATOM   2568  CE1 PHE A 163      -4.726  -6.071   1.633  1.00 98.15           C  
ATOM   2569  HE1 PHE A 163      -4.402  -5.921   2.652  1.00 98.15           H  
ATOM   2570  CE2 PHE A 163      -4.289  -5.949  -0.755  1.00 98.15           C  
ATOM   2571  HE2 PHE A 163      -3.627  -5.697  -1.569  1.00 98.15           H  
ATOM   2572  CZ  PHE A 163      -3.871  -5.740   0.570  1.00 98.15           C  
ATOM   2573  HZ  PHE A 163      -2.888  -5.339   0.769  1.00 98.15           H  
ATOM   2574  N   TYR A 164      -6.080 -10.197   0.515  1.00 98.43           N  
ATOM   2575  H   TYR A 164      -5.798 -10.287  -0.451  1.00 98.43           H  
ATOM   2576  CA  TYR A 164      -5.124 -10.624   1.520  1.00 98.43           C  
ATOM   2577  HA  TYR A 164      -5.060  -9.843   2.278  1.00 98.43           H  
ATOM   2578  C   TYR A 164      -3.736 -10.742   0.899  1.00 98.43           C  
ATOM   2579  CB  TYR A 164      -5.591 -11.924   2.204  1.00 98.43           C  
ATOM   2580  HB2 TYR A 164      -6.576 -11.764   2.641  1.00 98.43           H  
ATOM   2581  HB3 TYR A 164      -4.920 -12.139   3.036  1.00 98.43           H  
ATOM   2582  O   TYR A 164      -3.556 -10.652  -0.319  1.00 98.43           O  
ATOM   2583  CG  TYR A 164      -5.671 -13.149   1.317  1.00 98.43           C  
ATOM   2584  CD1 TYR A 164      -6.743 -13.310   0.415  1.00 98.43           C  
ATOM   2585  HD1 TYR A 164      -7.508 -12.551   0.341  1.00 98.43           H  
ATOM   2586  CD2 TYR A 164      -4.695 -14.155   1.436  1.00 98.43           C  
ATOM   2587  HD2 TYR A 164      -3.883 -14.053   2.141  1.00 98.43           H  
ATOM   2588  CE1 TYR A 164      -6.817 -14.456  -0.401  1.00 98.43           C  
ATOM   2589  HE1 TYR A 164      -7.619 -14.573  -1.115  1.00 98.43           H  
ATOM   2590  CE2 TYR A 164      -4.788 -15.319   0.656  1.00 98.43           C  
ATOM   2591  HE2 TYR A 164      -4.024 -16.077   0.753  1.00 98.43           H  
ATOM   2592  OH  TYR A 164      -5.841 -16.537  -1.111  1.00 98.43           O  
ATOM   2593  HH  TYR A 164      -5.152 -17.149  -0.841  1.00 98.43           H  
ATOM   2594  CZ  TYR A 164      -5.831 -15.457  -0.286  1.00 98.43           C  
ATOM   2595  N   ILE A 165      -2.736 -10.910   1.752  1.00 98.80           N  
ATOM   2596  H   ILE A 165      -2.948 -11.002   2.735  1.00 98.80           H  
ATOM   2597  CA  ILE A 165      -1.388 -11.261   1.313  1.00 98.80           C  
ATOM   2598  HA  ILE A 165      -1.424 -11.508   0.252  1.00 98.80           H  
ATOM   2599  C   ILE A 165      -0.956 -12.532   2.024  1.00 98.80           C  
ATOM   2600  CB  ILE A 165      -0.403 -10.088   1.475  1.00 98.80           C  
ATOM   2601  HB  ILE A 165       0.543 -10.384   1.022  1.00 98.80           H  
ATOM   2602  O   ILE A 165      -1.399 -12.783   3.143  1.00 98.80           O  
ATOM   2603  CG1 ILE A 165      -0.137  -9.746   2.955  1.00 98.80           C  
ATOM   2604 HG12 ILE A 165      -1.077  -9.517   3.457  1.00 98.80           H  
ATOM   2605 HG13 ILE A 165       0.305 -10.616   3.440  1.00 98.80           H  
ATOM   2606  CG2 ILE A 165      -0.938  -8.871   0.698  1.00 98.80           C  
ATOM   2607 HG21 ILE A 165      -0.158  -8.114   0.611  1.00 98.80           H  
ATOM   2608 HG22 ILE A 165      -1.233  -9.170  -0.307  1.00 98.80           H  
ATOM   2609 HG23 ILE A 165      -1.801  -8.439   1.206  1.00 98.80           H  
ATOM   2610  CD1 ILE A 165       0.827  -8.572   3.143  1.00 98.80           C  
ATOM   2611 HD11 ILE A 165       1.032  -8.460   4.208  1.00 98.80           H  
ATOM   2612 HD12 ILE A 165       0.384  -7.644   2.781  1.00 98.80           H  
ATOM   2613 HD13 ILE A 165       1.762  -8.760   2.617  1.00 98.80           H  
ATOM   2614  N   ASP A 166      -0.118 -13.335   1.380  1.00 98.62           N  
ATOM   2615  H   ASP A 166       0.135 -13.099   0.431  1.00 98.62           H  
ATOM   2616  CA  ASP A 166       0.457 -14.529   1.998  1.00 98.62           C  
ATOM   2617  HA  ASP A 166      -0.326 -15.033   2.564  1.00 98.62           H  
ATOM   2618  C   ASP A 166       1.565 -14.130   3.003  1.00 98.62           C  
ATOM   2619  CB  ASP A 166       0.936 -15.514   0.906  1.00 98.62           C  
ATOM   2620  HB2 ASP A 166       1.397 -16.371   1.398  1.00 98.62           H  
ATOM   2621  HB3 ASP A 166       1.703 -15.023   0.307  1.00 98.62           H  
ATOM   2622  O   ASP A 166       1.969 -12.968   3.091  1.00 98.62           O  
ATOM   2623  CG  ASP A 166      -0.177 -16.060  -0.023  1.00 98.62           C  
ATOM   2624  OD1 ASP A 166      -1.355 -16.100   0.384  1.00 98.62           O  
ATOM   2625  OD2 ASP A 166       0.121 -16.477  -1.175  1.00 98.62           O  
ATOM   2626  N   GLY A 167       2.067 -15.087   3.786  1.00 98.25           N  
ATOM   2627  H   GLY A 167       1.688 -16.020   3.710  1.00 98.25           H  
ATOM   2628  CA  GLY A 167       3.133 -14.830   4.761  1.00 98.25           C  
ATOM   2629  HA2 GLY A 167       2.864 -13.959   5.359  1.00 98.25           H  
ATOM   2630  HA3 GLY A 167       3.216 -15.681   5.438  1.00 98.25           H  
ATOM   2631  C   GLY A 167       4.505 -14.569   4.125  1.00 98.25           C  
ATOM   2632  O   GLY A 167       4.711 -14.733   2.917  1.00 98.25           O  
ATOM   2633  N   GLU A 168       5.491 -14.229   4.958  1.00 98.57           N  
ATOM   2634  H   GLU A 168       5.265 -14.040   5.924  1.00 98.57           H  
ATOM   2635  CA  GLU A 168       6.862 -13.942   4.506  1.00 98.57           C  
ATOM   2636  HA  GLU A 168       6.825 -13.086   3.832  1.00 98.57           H  
ATOM   2637  C   GLU A 168       7.507 -15.110   3.739  1.00 98.57           C  
ATOM   2638  CB  GLU A 168       7.728 -13.566   5.717  1.00 98.57           C  
ATOM   2639  HB2 GLU A 168       7.853 -14.436   6.362  1.00 98.57           H  
ATOM   2640  HB3 GLU A 168       7.220 -12.785   6.283  1.00 98.57           H  
ATOM   2641  O   GLU A 168       8.228 -14.881   2.769  1.00 98.57           O  
ATOM   2642  CG  GLU A 168       9.103 -13.052   5.266  1.00 98.57           C  
ATOM   2643  HG2 GLU A 168       8.941 -12.293   4.500  1.00 98.57           H  
ATOM   2644  HG3 GLU A 168       9.677 -13.868   4.827  1.00 98.57           H  
ATOM   2645  CD  GLU A 168       9.924 -12.428   6.393  1.00 98.57           C  
ATOM   2646  OE1 GLU A 168      10.751 -11.540   6.087  1.00 98.57           O  
ATOM   2647  OE2 GLU A 168       9.731 -12.771   7.578  1.00 98.57           O  
ATOM   2648  N   GLY A 169       7.197 -16.360   4.107  1.00 98.53           N  
ATOM   2649  H   GLY A 169       6.609 -16.481   4.919  1.00 98.53           H  
ATOM   2650  CA  GLY A 169       7.675 -17.555   3.396  1.00 98.53           C  
ATOM   2651  HA2 GLY A 169       7.332 -18.445   3.924  1.00 98.53           H  
ATOM   2652  HA3 GLY A 169       8.765 -17.557   3.393  1.00 98.53           H  
ATOM   2653  C   GLY A 169       7.198 -17.654   1.940  1.00 98.53           C  
ATOM   2654  O   GLY A 169       7.789 -18.377   1.148  1.00 98.53           O  
ATOM   2655  N   SER A 170       6.157 -16.901   1.570  1.00 98.54           N  
ATOM   2656  H   SER A 170       5.744 -16.302   2.270  1.00 98.54           H  
ATOM   2657  CA  SER A 170       5.674 -16.728   0.192  1.00 98.54           C  
ATOM   2658  HA  SER A 170       6.216 -17.406  -0.468  1.00 98.54           H  
ATOM   2659  C   SER A 170       5.939 -15.314  -0.341  1.00 98.54           C  
ATOM   2660  CB  SER A 170       4.190 -17.092   0.114  1.00 98.54           C  
ATOM   2661  HB2 SER A 170       3.641 -16.530   0.870  1.00 98.54           H  
ATOM   2662  HB3 SER A 170       3.789 -16.853  -0.870  1.00 98.54           H  
ATOM   2663  O   SER A 170       5.243 -14.852  -1.246  1.00 98.54           O  
ATOM   2664  OG  SER A 170       4.039 -18.477   0.338  1.00 98.54           O  
ATOM   2665  HG  SER A 170       4.622 -18.735   1.056  1.00 98.54           H  
ATOM   2666  N   ASN A 171       6.924 -14.611   0.227  1.00 98.80           N  
ATOM   2667  H   ASN A 171       7.443 -15.042   0.979  1.00 98.80           H  
ATOM   2668  CA  ASN A 171       7.324 -13.255  -0.149  1.00 98.80           C  
ATOM   2669  HA  ASN A 171       8.011 -12.905   0.622  1.00 98.80           H  
ATOM   2670  C   ASN A 171       6.157 -12.249  -0.158  1.00 98.80           C  
ATOM   2671  CB  ASN A 171       8.100 -13.298  -1.478  1.00 98.80           C  
ATOM   2672  HB2 ASN A 171       7.454 -13.711  -2.253  1.00 98.80           H  
ATOM   2673  HB3 ASN A 171       8.380 -12.288  -1.776  1.00 98.80           H  
ATOM   2674  O   ASN A 171       6.083 -11.395  -1.043  1.00 98.80           O  
ATOM   2675  CG  ASN A 171       9.374 -14.108  -1.405  1.00 98.80           C  
ATOM   2676  ND2 ASN A 171       9.610 -15.001  -2.332  1.00 98.80           N  
ATOM   2677 HD21 ASN A 171       8.924 -15.192  -3.048  1.00 98.80           H  
ATOM   2678 HD22 ASN A 171      10.493 -15.490  -2.309  1.00 98.80           H  
ATOM   2679  OD1 ASN A 171      10.187 -13.942  -0.513  1.00 98.80           O  
ATOM   2680  N   TYR A 172       5.229 -12.359   0.800  1.00 98.85           N  
ATOM   2681  H   TYR A 172       5.320 -13.096   1.484  1.00 98.85           H  
ATOM   2682  CA  TYR A 172       4.055 -11.483   0.906  1.00 98.85           C  
ATOM   2683  HA  TYR A 172       3.395 -11.932   1.648  1.00 98.85           H  
ATOM   2684  C   TYR A 172       3.219 -11.398  -0.377  1.00 98.85           C  
ATOM   2685  CB  TYR A 172       4.450 -10.104   1.445  1.00 98.85           C  
ATOM   2686  HB2 TYR A 172       5.098  -9.610   0.721  1.00 98.85           H  
ATOM   2687  HB3 TYR A 172       3.554  -9.490   1.541  1.00 98.85           H  
ATOM   2688  O   TYR A 172       2.773 -10.320  -0.771  1.00 98.85           O  
ATOM   2689  CG  TYR A 172       5.131 -10.135   2.790  1.00 98.85           C  
ATOM   2690  CD1 TYR A 172       4.416 -10.545   3.934  1.00 98.85           C  
ATOM   2691  HD1 TYR A 172       3.386 -10.861   3.852  1.00 98.85           H  
ATOM   2692  CD2 TYR A 172       6.473  -9.728   2.896  1.00 98.85           C  
ATOM   2693  HD2 TYR A 172       7.018  -9.428   2.013  1.00 98.85           H  
ATOM   2694  CE1 TYR A 172       5.045 -10.532   5.192  1.00 98.85           C  
ATOM   2695  HE1 TYR A 172       4.519 -10.844   6.082  1.00 98.85           H  
ATOM   2696  CE2 TYR A 172       7.108  -9.728   4.149  1.00 98.85           C  
ATOM   2697  HE2 TYR A 172       8.143  -9.431   4.233  1.00 98.85           H  
ATOM   2698  OH  TYR A 172       7.016 -10.144   6.493  1.00 98.85           O  
ATOM   2699  HH  TYR A 172       7.966 -10.033   6.407  1.00 98.85           H  
ATOM   2700  CZ  TYR A 172       6.391 -10.130   5.295  1.00 98.85           C  
ATOM   2701  N   ARG A 173       3.042 -12.528  -1.067  1.00 98.84           N  
ATOM   2702  H   ARG A 173       3.487 -13.364  -0.717  1.00 98.84           H  
ATOM   2703  CA  ARG A 173       2.305 -12.610  -2.332  1.00 98.84           C  
ATOM   2704  HA  ARG A 173       2.857 -12.041  -3.081  1.00 98.84           H  
ATOM   2705  C   ARG A 173       0.906 -12.002  -2.233  1.00 98.84           C  
ATOM   2706  CB  ARG A 173       2.252 -14.078  -2.752  1.00 98.84           C  
ATOM   2707  HB2 ARG A 173       3.275 -14.447  -2.831  1.00 98.84           H  
ATOM   2708  HB3 ARG A 173       1.738 -14.647  -1.977  1.00 98.84           H  
ATOM   2709  O   ARG A 173       0.153 -12.335  -1.324  1.00 98.84           O  
ATOM   2710  CG  ARG A 173       1.541 -14.306  -4.089  1.00 98.84           C  
ATOM   2711  HG2 ARG A 173       0.517 -13.935  -4.036  1.00 98.84           H  
ATOM   2712  HG3 ARG A 173       2.075 -13.781  -4.882  1.00 98.84           H  
ATOM   2713  CD  ARG A 173       1.490 -15.803  -4.391  1.00 98.84           C  
ATOM   2714  HD2 ARG A 173       0.855 -15.968  -5.262  1.00 98.84           H  
ATOM   2715  HD3 ARG A 173       1.027 -16.301  -3.540  1.00 98.84           H  
ATOM   2716  NE  ARG A 173       2.828 -16.386  -4.597  1.00 98.84           N  
ATOM   2717  HE  ARG A 173       3.365 -16.554  -3.758  1.00 98.84           H  
ATOM   2718  NH1 ARG A 173       2.808 -16.543  -6.893  1.00 98.84           N  
ATOM   2719 HH11 ARG A 173       2.041 -15.886  -6.923  1.00 98.84           H  
ATOM   2720 HH12 ARG A 173       3.310 -16.728  -7.750  1.00 98.84           H  
ATOM   2721  NH2 ARG A 173       4.562 -17.294  -5.748  1.00 98.84           N  
ATOM   2722 HH21 ARG A 173       5.001 -17.563  -6.616  1.00 98.84           H  
ATOM   2723 HH22 ARG A 173       5.071 -17.411  -4.883  1.00 98.84           H  
ATOM   2724  CZ  ARG A 173       3.382 -16.741  -5.741  1.00 98.84           C  
ATOM   2725  N   LEU A 174       0.554 -11.152  -3.198  1.00 98.86           N  
ATOM   2726  H   LEU A 174       1.230 -10.949  -3.920  1.00 98.86           H  
ATOM   2727  CA  LEU A 174      -0.741 -10.479  -3.261  1.00 98.86           C  
ATOM   2728  HA  LEU A 174      -0.986 -10.131  -2.258  1.00 98.86           H  
ATOM   2729  C   LEU A 174      -1.853 -11.416  -3.724  1.00 98.86           C  
ATOM   2730  CB  LEU A 174      -0.641  -9.260  -4.191  1.00 98.86           C  
ATOM   2731  HB2 LEU A 174       0.114  -8.588  -3.783  1.00 98.86           H  
ATOM   2732  HB3 LEU A 174      -0.307  -9.594  -5.174  1.00 98.86           H  
ATOM   2733  O   LEU A 174      -1.709 -12.137  -4.714  1.00 98.86           O  
ATOM   2734  CG  LEU A 174      -1.928  -8.438  -4.356  1.00 98.86           C  
ATOM   2735  HG  LEU A 174      -2.718  -9.067  -4.767  1.00 98.86           H  
ATOM   2736  CD1 LEU A 174      -2.405  -7.827  -3.039  1.00 98.86           C  
ATOM   2737 HD11 LEU A 174      -2.699  -8.605  -2.334  1.00 98.86           H  
ATOM   2738 HD12 LEU A 174      -1.616  -7.219  -2.597  1.00 98.86           H  
ATOM   2739 HD13 LEU A 174      -3.278  -7.204  -3.233  1.00 98.86           H  
ATOM   2740  CD2 LEU A 174      -1.678  -7.289  -5.328  1.00 98.86           C  
ATOM   2741 HD21 LEU A 174      -2.595  -6.717  -5.471  1.00 98.86           H  
ATOM   2742 HD22 LEU A 174      -0.899  -6.632  -4.942  1.00 98.86           H  
ATOM   2743 HD23 LEU A 174      -1.366  -7.684  -6.294  1.00 98.86           H  
ATOM   2744  N   ARG A 175      -3.001 -11.326  -3.057  1.00 98.60           N  
ATOM   2745  H   ARG A 175      -3.020 -10.799  -2.196  1.00 98.60           H  
ATOM   2746  CA  ARG A 175      -4.251 -11.980  -3.436  1.00 98.60           C  
ATOM   2747  HA  ARG A 175      -4.171 -12.418  -4.431  1.00 98.60           H  
ATOM   2748  C   ARG A 175      -5.331 -10.913  -3.468  1.00 98.60           C  
ATOM   2749  CB  ARG A 175      -4.562 -13.082  -2.414  1.00 98.60           C  
ATOM   2750  HB2 ARG A 175      -4.750 -12.626  -1.442  1.00 98.60           H  
ATOM   2751  HB3 ARG A 175      -5.467 -13.610  -2.716  1.00 98.60           H  
ATOM   2752  O   ARG A 175      -5.777 -10.442  -2.428  1.00 98.60           O  
ATOM   2753  CG  ARG A 175      -3.410 -14.081  -2.241  1.00 98.60           C  
ATOM   2754  HG2 ARG A 175      -3.595 -14.710  -1.371  1.00 98.60           H  
ATOM   2755  HG3 ARG A 175      -2.466 -13.575  -2.038  1.00 98.60           H  
ATOM   2756  CD  ARG A 175      -3.261 -14.997  -3.442  1.00 98.60           C  
ATOM   2757  HD2 ARG A 175      -2.926 -14.415  -4.300  1.00 98.60           H  
ATOM   2758  HD3 ARG A 175      -4.228 -15.453  -3.654  1.00 98.60           H  
ATOM   2759  NE  ARG A 175      -2.285 -16.042  -3.120  1.00 98.60           N  
ATOM   2760  HE  ARG A 175      -1.849 -16.005  -2.210  1.00 98.60           H  
ATOM   2761  NH1 ARG A 175      -2.381 -17.152  -5.106  1.00 98.60           N  
ATOM   2762 HH11 ARG A 175      -1.787 -17.597  -5.791  1.00 98.60           H  
ATOM   2763 HH12 ARG A 175      -3.008 -16.420  -5.406  1.00 98.60           H  
ATOM   2764  NH2 ARG A 175      -1.008 -17.847  -3.460  1.00 98.60           N  
ATOM   2765 HH21 ARG A 175      -0.759 -18.688  -3.960  1.00 98.60           H  
ATOM   2766 HH22 ARG A 175      -0.609 -17.631  -2.558  1.00 98.60           H  
ATOM   2767  CZ  ARG A 175      -1.906 -17.022  -3.900  1.00 98.60           C  
ATOM   2768  N   VAL A 176      -5.694 -10.478  -4.671  1.00 98.27           N  
ATOM   2769  H   VAL A 176      -5.284 -10.908  -5.488  1.00 98.27           H  
ATOM   2770  CA  VAL A 176      -6.693  -9.424  -4.874  1.00 98.27           C  
ATOM   2771  HA  VAL A 176      -7.281  -9.337  -3.960  1.00 98.27           H  
ATOM   2772  C   VAL A 176      -7.650  -9.823  -5.987  1.00 98.27           C  
ATOM   2773  CB  VAL A 176      -6.031  -8.053  -5.099  1.00 98.27           C  
ATOM   2774  HB  VAL A 176      -5.356  -7.870  -4.263  1.00 98.27           H  
ATOM   2775  O   VAL A 176      -7.219 -10.206  -7.078  1.00 98.27           O  
ATOM   2776  CG1 VAL A 176      -5.211  -7.948  -6.392  1.00 98.27           C  
ATOM   2777 HG11 VAL A 176      -5.857  -8.036  -7.266  1.00 98.27           H  
ATOM   2778 HG12 VAL A 176      -4.453  -8.731  -6.420  1.00 98.27           H  
ATOM   2779 HG13 VAL A 176      -4.718  -6.977  -6.435  1.00 98.27           H  
ATOM   2780  CG2 VAL A 176      -7.083  -6.944  -5.083  1.00 98.27           C  
ATOM   2781 HG21 VAL A 176      -7.682  -7.010  -4.175  1.00 98.27           H  
ATOM   2782 HG22 VAL A 176      -6.595  -5.970  -5.112  1.00 98.27           H  
ATOM   2783 HG23 VAL A 176      -7.733  -7.039  -5.953  1.00 98.27           H  
ATOM   2784  N   ARG A 177      -8.955  -9.808  -5.696  1.00 96.96           N  
ATOM   2785  H   ARG A 177      -9.233  -9.504  -4.774  1.00 96.96           H  
ATOM   2786  CA  ARG A 177     -10.003 -10.275  -6.617  1.00 96.96           C  
ATOM   2787  HA  ARG A 177      -9.678 -10.083  -7.640  1.00 96.96           H  
ATOM   2788  C   ARG A 177     -11.316  -9.531  -6.410  1.00 96.96           C  
ATOM   2789  CB  ARG A 177     -10.240 -11.788  -6.440  1.00 96.96           C  
ATOM   2790  HB2 ARG A 177     -10.603 -11.982  -5.431  1.00 96.96           H  
ATOM   2791  HB3 ARG A 177     -11.014 -12.110  -7.138  1.00 96.96           H  
ATOM   2792  O   ARG A 177     -11.522  -8.847  -5.411  1.00 96.96           O  
ATOM   2793  CG  ARG A 177      -8.995 -12.647  -6.684  1.00 96.96           C  
ATOM   2794  HG2 ARG A 177      -8.601 -12.444  -7.680  1.00 96.96           H  
ATOM   2795  HG3 ARG A 177      -8.238 -12.426  -5.932  1.00 96.96           H  
ATOM   2796  CD  ARG A 177      -9.349 -14.124  -6.567  1.00 96.96           C  
ATOM   2797  HD2 ARG A 177      -9.735 -14.312  -5.565  1.00 96.96           H  
ATOM   2798  HD3 ARG A 177     -10.125 -14.364  -7.294  1.00 96.96           H  
ATOM   2799  NE  ARG A 177      -8.164 -14.963  -6.808  1.00 96.96           N  
ATOM   2800  HE  ARG A 177      -7.274 -14.489  -6.840  1.00 96.96           H  
ATOM   2801  NH1 ARG A 177      -9.232 -16.959  -6.490  1.00 96.96           N  
ATOM   2802 HH11 ARG A 177      -9.215 -17.965  -6.402  1.00 96.96           H  
ATOM   2803 HH12 ARG A 177      -9.992 -16.443  -6.071  1.00 96.96           H  
ATOM   2804  NH2 ARG A 177      -7.089 -16.945  -7.126  1.00 96.96           N  
ATOM   2805 HH21 ARG A 177      -7.114 -17.955  -7.109  1.00 96.96           H  
ATOM   2806 HH22 ARG A 177      -6.252 -16.449  -7.395  1.00 96.96           H  
ATOM   2807  CZ  ARG A 177      -8.166 -16.281  -6.807  1.00 96.96           C  
ATOM   2808  N   GLY A 178     -12.222  -9.709  -7.371  1.00 96.34           N  
ATOM   2809  H   GLY A 178     -11.982 -10.303  -8.151  1.00 96.34           H  
ATOM   2810  CA  GLY A 178     -13.577  -9.172  -7.293  1.00 96.34           C  
ATOM   2811  HA2 GLY A 178     -14.164  -9.548  -8.130  1.00 96.34           H  
ATOM   2812  HA3 GLY A 178     -14.049  -9.500  -6.367  1.00 96.34           H  
ATOM   2813  C   GLY A 178     -13.596  -7.650  -7.344  1.00 96.34           C  
ATOM   2814  O   GLY A 178     -14.173  -7.008  -6.468  1.00 96.34           O  
ATOM   2815  N   PHE A 179     -12.947  -7.073  -8.359  1.00 96.92           N  
ATOM   2816  H   PHE A 179     -12.477  -7.650  -9.042  1.00 96.92           H  
ATOM   2817  CA  PHE A 179     -13.130  -5.664  -8.686  1.00 96.92           C  
ATOM   2818  HA  PHE A 179     -12.822  -5.058  -7.834  1.00 96.92           H  
ATOM   2819  C   PHE A 179     -14.616  -5.418  -8.974  1.00 96.92           C  
ATOM   2820  CB  PHE A 179     -12.253  -5.282  -9.882  1.00 96.92           C  
ATOM   2821  HB2 PHE A 179     -12.524  -5.889 -10.746  1.00 96.92           H  
ATOM   2822  HB3 PHE A 179     -11.213  -5.501  -9.640  1.00 96.92           H  
ATOM   2823  O   PHE A 179     -15.171  -5.977  -9.918  1.00 96.92           O  
ATOM   2824  CG  PHE A 179     -12.367  -3.816 -10.244  1.00 96.92           C  
ATOM   2825  CD1 PHE A 179     -13.234  -3.399 -11.271  1.00 96.92           C  
ATOM   2826  HD1 PHE A 179     -13.823  -4.128 -11.807  1.00 96.92           H  
ATOM   2827  CD2 PHE A 179     -11.615  -2.860  -9.538  1.00 96.92           C  
ATOM   2828  HD2 PHE A 179     -10.959  -3.177  -8.740  1.00 96.92           H  
ATOM   2829  CE1 PHE A 179     -13.339  -2.035 -11.594  1.00 96.92           C  
ATOM   2830  HE1 PHE A 179     -14.006  -1.715 -12.381  1.00 96.92           H  
ATOM   2831  CE2 PHE A 179     -11.708  -1.500  -9.873  1.00 96.92           C  
ATOM   2832  HE2 PHE A 179     -11.113  -0.764  -9.352  1.00 96.92           H  
ATOM   2833  CZ  PHE A 179     -12.575  -1.086 -10.895  1.00 96.92           C  
ATOM   2834  HZ  PHE A 179     -12.658  -0.038 -11.142  1.00 96.92           H  
ATOM   2835  N   THR A 180     -15.276  -4.647  -8.115  1.00 90.27           N  
ATOM   2836  H   THR A 180     -14.750  -4.239  -7.356  1.00 90.27           H  
ATOM   2837  CA  THR A 180     -16.748  -4.527  -8.111  1.00 90.27           C  
ATOM   2838  HA  THR A 180     -17.178  -5.101  -8.932  1.00 90.27           H  
ATOM   2839  C   THR A 180     -17.231  -3.105  -8.295  1.00 90.27           C  
ATOM   2840  CB  THR A 180     -17.361  -5.038  -6.800  1.00 90.27           C  
ATOM   2841  HB  THR A 180     -18.358  -4.611  -6.691  1.00 90.27           H  
ATOM   2842  O   THR A 180     -18.278  -2.885  -8.901  1.00 90.27           O  
ATOM   2843  CG2 THR A 180     -17.520  -6.552  -6.784  1.00 90.27           C  
ATOM   2844 HG21 THR A 180     -18.020  -6.851  -5.863  1.00 90.27           H  
ATOM   2845 HG22 THR A 180     -18.145  -6.856  -7.624  1.00 90.27           H  
ATOM   2846 HG23 THR A 180     -16.557  -7.055  -6.871  1.00 90.27           H  
ATOM   2847  OG1 THR A 180     -16.586  -4.640  -5.692  1.00 90.27           O  
ATOM   2848  HG1 THR A 180     -15.841  -5.244  -5.650  1.00 90.27           H  
ATOM   2849  N   LYS A 181     -16.505  -2.134  -7.740  1.00 85.17           N  
ATOM   2850  H   LYS A 181     -15.645  -2.390  -7.277  1.00 85.17           H  
ATOM   2851  CA  LYS A 181     -16.896  -0.726  -7.746  1.00 85.17           C  
ATOM   2852  HA  LYS A 181     -17.573  -0.552  -8.582  1.00 85.17           H  
ATOM   2853  C   LYS A 181     -15.676   0.153  -7.953  1.00 85.17           C  
ATOM   2854  CB  LYS A 181     -17.617  -0.350  -6.440  1.00 85.17           C  
ATOM   2855  HB2 LYS A 181     -16.930  -0.496  -5.607  1.00 85.17           H  
ATOM   2856  HB3 LYS A 181     -17.872   0.709  -6.479  1.00 85.17           H  
ATOM   2857  O   LYS A 181     -14.558  -0.189  -7.570  1.00 85.17           O  
ATOM   2858  CG  LYS A 181     -18.902  -1.145  -6.156  1.00 85.17           C  
ATOM   2859  HG2 LYS A 181     -18.677  -2.210  -6.097  1.00 85.17           H  
ATOM   2860  HG3 LYS A 181     -19.627  -0.971  -6.952  1.00 85.17           H  
ATOM   2861  CD  LYS A 181     -19.484  -0.698  -4.812  1.00 85.17           C  
ATOM   2862  HD2 LYS A 181     -19.705   0.368  -4.848  1.00 85.17           H  
ATOM   2863  HD3 LYS A 181     -18.733  -0.881  -4.043  1.00 85.17           H  
ATOM   2864  CE  LYS A 181     -20.738  -1.476  -4.420  1.00 85.17           C  
ATOM   2865  HE2 LYS A 181     -20.508  -2.541  -4.465  1.00 85.17           H  
ATOM   2866  HE3 LYS A 181     -21.530  -1.266  -5.140  1.00 85.17           H  
ATOM   2867  NZ  LYS A 181     -21.153  -1.101  -3.044  1.00 85.17           N  
ATOM   2868  HZ1 LYS A 181     -20.393  -1.266  -2.400  1.00 85.17           H  
ATOM   2869  HZ2 LYS A 181     -21.372  -0.117  -2.986  1.00 85.17           H  
ATOM   2870  HZ3 LYS A 181     -21.951  -1.640  -2.739  1.00 85.17           H  
ATOM   2871  N   GLY A 182     -15.916   1.320  -8.525  1.00 90.99           N  
ATOM   2872  H   GLY A 182     -16.839   1.499  -8.895  1.00 90.99           H  
ATOM   2873  CA  GLY A 182     -14.889   2.312  -8.775  1.00 90.99           C  
ATOM   2874  HA2 GLY A 182     -14.781   2.951  -7.899  1.00 90.99           H  
ATOM   2875  HA3 GLY A 182     -13.934   1.825  -8.972  1.00 90.99           H  
ATOM   2876  C   GLY A 182     -15.233   3.172  -9.975  1.00 90.99           C  
ATOM   2877  O   GLY A 182     -16.104   2.840 -10.774  1.00 90.99           O  
ATOM   2878  N   ASN A 183     -14.534   4.289 -10.095  1.00 96.74           N  
ATOM   2879  H   ASN A 183     -13.839   4.487  -9.390  1.00 96.74           H  
ATOM   2880  CA  ASN A 183     -14.574   5.172 -11.261  1.00 96.74           C  
ATOM   2881  HA  ASN A 183     -15.294   4.776 -11.977  1.00 96.74           H  
ATOM   2882  C   ASN A 183     -13.224   5.167 -11.999  1.00 96.74           C  
ATOM   2883  CB  ASN A 183     -15.068   6.568 -10.844  1.00 96.74           C  
ATOM   2884  HB2 ASN A 183     -15.152   7.187 -11.737  1.00 96.74           H  
ATOM   2885  HB3 ASN A 183     -16.059   6.481 -10.396  1.00 96.74           H  
ATOM   2886  O   ASN A 183     -12.815   6.176 -12.572  1.00 96.74           O  
ATOM   2887  CG  ASN A 183     -14.154   7.268  -9.855  1.00 96.74           C  
ATOM   2888  ND2 ASN A 183     -14.305   8.565  -9.710  1.00 96.74           N  
ATOM   2889 HD21 ASN A 183     -13.682   9.067  -9.094  1.00 96.74           H  
ATOM   2890 HD22 ASN A 183     -14.972   9.059 -10.286  1.00 96.74           H  
ATOM   2891  OD1 ASN A 183     -13.336   6.663  -9.182  1.00 96.74           O  
ATOM   2892  N   VAL A 184     -12.528   4.028 -11.951  1.00 97.34           N  
ATOM   2893  H   VAL A 184     -12.961   3.234 -11.499  1.00 97.34           H  
ATOM   2894  CA  VAL A 184     -11.240   3.767 -12.605  1.00 97.34           C  
ATOM   2895  HA  VAL A 184     -11.079   4.514 -13.383  1.00 97.34           H  
ATOM   2896  C   VAL A 184     -11.267   2.399 -13.277  1.00 97.34           C  
ATOM   2897  CB  VAL A 184     -10.057   3.847 -11.619  1.00 97.34           C  
ATOM   2898  HB  VAL A 184      -9.136   3.737 -12.191  1.00 97.34           H  
ATOM   2899  O   VAL A 184     -12.098   1.556 -12.939  1.00 97.34           O  
ATOM   2900  CG1 VAL A 184     -10.010   5.209 -10.932  1.00 97.34           C  
ATOM   2901 HG11 VAL A 184      -9.091   5.285 -10.351  1.00 97.34           H  
ATOM   2902 HG12 VAL A 184     -10.028   5.993 -11.689  1.00 97.34           H  
ATOM   2903 HG13 VAL A 184     -10.864   5.329 -10.265  1.00 97.34           H  
ATOM   2904  CG2 VAL A 184     -10.071   2.771 -10.528  1.00 97.34           C  
ATOM   2905 HG21 VAL A 184     -10.996   2.824  -9.953  1.00 97.34           H  
ATOM   2906 HG22 VAL A 184      -9.989   1.779 -10.972  1.00 97.34           H  
ATOM   2907 HG23 VAL A 184      -9.219   2.915  -9.864  1.00 97.34           H  
ATOM   2908  N   ARG A 185     -10.340   2.155 -14.205  1.00 96.73           N  
ATOM   2909  H   ARG A 185      -9.646   2.864 -14.391  1.00 96.73           H  
ATOM   2910  CA  ARG A 185     -10.071   0.796 -14.684  1.00 96.73           C  
ATOM   2911  HA  ARG A 185     -11.020   0.293 -14.875  1.00 96.73           H  
ATOM   2912  C   ARG A 185      -9.333   0.020 -13.596  1.00 96.73           C  
ATOM   2913  CB  ARG A 185      -9.258   0.875 -15.982  1.00 96.73           C  
ATOM   2914  HB2 ARG A 185      -9.759   1.557 -16.669  1.00 96.73           H  
ATOM   2915  HB3 ARG A 185      -8.272   1.276 -15.750  1.00 96.73           H  
ATOM   2916  O   ARG A 185      -8.530   0.611 -12.876  1.00 96.73           O  
ATOM   2917  CG  ARG A 185      -9.095  -0.487 -16.674  1.00 96.73           C  
ATOM   2918  HG2 ARG A 185      -8.536  -1.170 -16.036  1.00 96.73           H  
ATOM   2919  HG3 ARG A 185     -10.081  -0.911 -16.867  1.00 96.73           H  
ATOM   2920  CD  ARG A 185      -8.352  -0.339 -18.005  1.00 96.73           C  
ATOM   2921  HD2 ARG A 185      -8.879   0.383 -18.629  1.00 96.73           H  
ATOM   2922  HD3 ARG A 185      -8.352  -1.306 -18.507  1.00 96.73           H  
ATOM   2923  NE  ARG A 185      -6.964   0.093 -17.787  1.00 96.73           N  
ATOM   2924  HE  ARG A 185      -6.611   0.069 -16.840  1.00 96.73           H  
ATOM   2925  NH1 ARG A 185      -6.320   0.466 -19.961  1.00 96.73           N  
ATOM   2926 HH11 ARG A 185      -7.241   0.198 -20.276  1.00 96.73           H  
ATOM   2927 HH12 ARG A 185      -5.600   0.763 -20.603  1.00 96.73           H  
ATOM   2928  NH2 ARG A 185      -4.890   0.786 -18.246  1.00 96.73           N  
ATOM   2929 HH21 ARG A 185      -4.104   1.014 -18.839  1.00 96.73           H  
ATOM   2930 HH22 ARG A 185      -4.745   0.706 -17.250  1.00 96.73           H  
ATOM   2931  CZ  ARG A 185      -6.067   0.449 -18.679  1.00 96.73           C  
ATOM   2932  N   ASP A 186      -9.565  -1.285 -13.506  1.00 97.31           N  
ATOM   2933  H   ASP A 186     -10.272  -1.710 -14.088  1.00 97.31           H  
ATOM   2934  CA  ASP A 186      -8.743  -2.170 -12.682  1.00 97.31           C  
ATOM   2935  HA  ASP A 186      -8.679  -1.766 -11.672  1.00 97.31           H  
ATOM   2936  C   ASP A 186      -7.324  -2.240 -13.267  1.00 97.31           C  
ATOM   2937  CB  ASP A 186      -9.404  -3.556 -12.579  1.00 97.31           C  
ATOM   2938  HB2 ASP A 186     -10.422  -3.429 -12.212  1.00 97.31           H  
ATOM   2939  HB3 ASP A 186      -9.461  -4.010 -13.569  1.00 97.31           H  
ATOM   2940  O   ASP A 186      -7.054  -3.031 -14.165  1.00 97.31           O  
ATOM   2941  CG  ASP A 186      -8.654  -4.503 -11.631  1.00 97.31           C  
ATOM   2942  OD1 ASP A 186      -7.563  -4.121 -11.140  1.00 97.31           O  
ATOM   2943  OD2 ASP A 186      -9.150  -5.630 -11.421  1.00 97.31           O  
ATOM   2944  N   ASP A 187      -6.420  -1.380 -12.796  1.00 96.52           N  
ATOM   2945  H   ASP A 187      -6.734  -0.658 -12.163  1.00 96.52           H  
ATOM   2946  CA  ASP A 187      -4.994  -1.450 -13.123  1.00 96.52           C  
ATOM   2947  HA  ASP A 187      -4.878  -1.947 -14.086  1.00 96.52           H  
ATOM   2948  C   ASP A 187      -4.221  -2.299 -12.100  1.00 96.52           C  
ATOM   2949  CB  ASP A 187      -4.389  -0.043 -13.267  1.00 96.52           C  
ATOM   2950  HB2 ASP A 187      -4.544   0.508 -12.340  1.00 96.52           H  
ATOM   2951  HB3 ASP A 187      -3.312  -0.136 -13.411  1.00 96.52           H  
ATOM   2952  O   ASP A 187      -2.998  -2.418 -12.213  1.00 96.52           O  
ATOM   2953  CG  ASP A 187      -4.932   0.765 -14.453  1.00 96.52           C  
ATOM   2954  OD1 ASP A 187      -5.354   0.204 -15.494  1.00 96.52           O  
ATOM   2955  OD2 ASP A 187      -4.905   2.008 -14.368  1.00 96.52           O  
ATOM   2956  N   PHE A 188      -4.893  -2.894 -11.104  1.00 97.03           N  
ATOM   2957  H   PHE A 188      -5.902  -2.862 -11.115  1.00 97.03           H  
ATOM   2958  CA  PHE A 188      -4.269  -3.728 -10.072  1.00 97.03           C  
ATOM   2959  HA  PHE A 188      -3.208  -3.480 -10.053  1.00 97.03           H  
ATOM   2960  C   PHE A 188      -4.330  -5.220 -10.403  1.00 97.03           C  
ATOM   2961  CB  PHE A 188      -4.876  -3.403  -8.698  1.00 97.03           C  
ATOM   2962  HB2 PHE A 188      -5.105  -2.338  -8.677  1.00 97.03           H  
ATOM   2963  HB3 PHE A 188      -5.815  -3.951  -8.613  1.00 97.03           H  
ATOM   2964  O   PHE A 188      -3.509  -5.980  -9.898  1.00 97.03           O  
ATOM   2965  CG  PHE A 188      -4.040  -3.670  -7.451  1.00 97.03           C  
ATOM   2966  CD1 PHE A 188      -4.698  -3.913  -6.229  1.00 97.03           C  
ATOM   2967  HD1 PHE A 188      -5.776  -3.970  -6.204  1.00 97.03           H  
ATOM   2968  CD2 PHE A 188      -2.630  -3.594  -7.458  1.00 97.03           C  
ATOM   2969  HD2 PHE A 188      -2.073  -3.451  -8.372  1.00 97.03           H  
ATOM   2970  CE1 PHE A 188      -3.961  -4.075  -5.041  1.00 97.03           C  
ATOM   2971  HE1 PHE A 188      -4.474  -4.278  -4.113  1.00 97.03           H  
ATOM   2972  CE2 PHE A 188      -1.895  -3.730  -6.270  1.00 97.03           C  
ATOM   2973  HE2 PHE A 188      -0.817  -3.669  -6.292  1.00 97.03           H  
ATOM   2974  CZ  PHE A 188      -2.560  -3.966  -5.058  1.00 97.03           C  
ATOM   2975  HZ  PHE A 188      -1.994  -4.089  -4.146  1.00 97.03           H  
ATOM   2976  N   TYR A 189      -5.204  -5.641 -11.322  1.00 96.40           N  
ATOM   2977  H   TYR A 189      -5.961  -5.011 -11.546  1.00 96.40           H  
ATOM   2978  CA  TYR A 189      -5.374  -7.045 -11.702  1.00 96.40           C  
ATOM   2979  HA  TYR A 189      -5.790  -7.565 -10.839  1.00 96.40           H  
ATOM   2980  C   TYR A 189      -4.063  -7.754 -12.085  1.00 96.40           C  
ATOM   2981  CB  TYR A 189      -6.386  -7.163 -12.852  1.00 96.40           C  
ATOM   2982  HB2 TYR A 189      -7.180  -6.427 -12.725  1.00 96.40           H  
ATOM   2983  HB3 TYR A 189      -6.861  -8.142 -12.779  1.00 96.40           H  
ATOM   2984  O   TYR A 189      -3.862  -8.904 -11.703  1.00 96.40           O  
ATOM   2985  CG  TYR A 189      -5.813  -7.013 -14.250  1.00 96.40           C  
ATOM   2986  CD1 TYR A 189      -5.543  -5.739 -14.776  1.00 96.40           C  
ATOM   2987  HD1 TYR A 189      -5.718  -4.872 -14.156  1.00 96.40           H  
ATOM   2988  CD2 TYR A 189      -5.533  -8.156 -15.018  1.00 96.40           C  
ATOM   2989  HD2 TYR A 189      -5.722  -9.137 -14.607  1.00 96.40           H  
ATOM   2990  CE1 TYR A 189      -5.072  -5.591 -16.095  1.00 96.40           C  
ATOM   2991  HE1 TYR A 189      -4.913  -4.604 -16.504  1.00 96.40           H  
ATOM   2992  CE2 TYR A 189      -5.033  -8.024 -16.325  1.00 96.40           C  
ATOM   2993  HE2 TYR A 189      -4.837  -8.910 -16.910  1.00 96.40           H  
ATOM   2994  OH  TYR A 189      -4.347  -6.639 -18.146  1.00 96.40           O  
ATOM   2995  HH  TYR A 189      -4.432  -7.492 -18.578  1.00 96.40           H  
ATOM   2996  CZ  TYR A 189      -4.822  -6.741 -16.874  1.00 96.40           C  
ATOM   2997  N   ARG A 190      -3.140  -7.076 -12.793  1.00 96.42           N  
ATOM   2998  H   ARG A 190      -3.385  -6.141 -13.083  1.00 96.42           H  
ATOM   2999  CA  ARG A 190      -1.837  -7.651 -13.205  1.00 96.42           C  
ATOM   3000  HA  ARG A 190      -2.007  -8.613 -13.689  1.00 96.42           H  
ATOM   3001  C   ARG A 190      -0.907  -7.944 -12.033  1.00 96.42           C  
ATOM   3002  CB  ARG A 190      -1.085  -6.720 -14.169  1.00 96.42           C  
ATOM   3003  HB2 ARG A 190      -0.936  -5.748 -13.699  1.00 96.42           H  
ATOM   3004  HB3 ARG A 190      -0.106  -7.153 -14.375  1.00 96.42           H  
ATOM   3005  O   ARG A 190       0.026  -8.727 -12.173  1.00 96.42           O  
ATOM   3006  CG  ARG A 190      -1.816  -6.539 -15.493  1.00 96.42           C  
ATOM   3007  HG2 ARG A 190      -2.090  -7.513 -15.896  1.00 96.42           H  
ATOM   3008  HG3 ARG A 190      -2.710  -5.947 -15.294  1.00 96.42           H  
ATOM   3009  CD  ARG A 190      -0.952  -5.789 -16.508  1.00 96.42           C  
ATOM   3010  HD2 ARG A 190      -0.713  -4.806 -16.103  1.00 96.42           H  
ATOM   3011  HD3 ARG A 190      -0.029  -6.345 -16.668  1.00 96.42           H  
ATOM   3012  NE  ARG A 190      -1.669  -5.641 -17.784  1.00 96.42           N  
ATOM   3013  HE  ARG A 190      -2.606  -6.017 -17.816  1.00 96.42           H  
ATOM   3014  NH1 ARG A 190      -0.111  -4.396 -18.914  1.00 96.42           N  
ATOM   3015 HH11 ARG A 190       0.434  -4.333 -18.066  1.00 96.42           H  
ATOM   3016 HH12 ARG A 190       0.152  -3.847 -19.720  1.00 96.42           H  
ATOM   3017  NH2 ARG A 190      -2.024  -4.977 -19.920  1.00 96.42           N  
ATOM   3018 HH21 ARG A 190      -1.727  -4.480 -20.747  1.00 96.42           H  
ATOM   3019 HH22 ARG A 190      -2.946  -5.386 -19.864  1.00 96.42           H  
ATOM   3020  CZ  ARG A 190      -1.260  -5.009 -18.866  1.00 96.42           C  
ATOM   3021  N   HIS A 191      -1.141  -7.287 -10.905  1.00 98.33           N  
ATOM   3022  H   HIS A 191      -1.964  -6.705 -10.851  1.00 98.33           H  
ATOM   3023  CA  HIS A 191      -0.362  -7.453  -9.688  1.00 98.33           C  
ATOM   3024  HA  HIS A 191       0.677  -7.659  -9.943  1.00 98.33           H  
ATOM   3025  C   HIS A 191      -0.868  -8.631  -8.848  1.00 98.33           C  
ATOM   3026  CB  HIS A 191      -0.410  -6.140  -8.900  1.00 98.33           C  
ATOM   3027  HB2 HIS A 191       0.140  -6.286  -7.970  1.00 98.33           H  
ATOM   3028  HB3 HIS A 191      -1.436  -5.902  -8.620  1.00 98.33           H  
ATOM   3029  O   HIS A 191      -0.161  -9.105  -7.959  1.00 98.33           O  
ATOM   3030  CG  HIS A 191       0.209  -4.970  -9.625  1.00 98.33           C  
ATOM   3031  CD2 HIS A 191      -0.281  -4.223 -10.667  1.00 98.33           C  
ATOM   3032  HD2 HIS A 191      -1.237  -4.357 -11.151  1.00 98.33           H  
ATOM   3033  ND1 HIS A 191       1.445  -4.475  -9.335  1.00 98.33           N  
ATOM   3034  HD1 HIS A 191       2.098  -4.910  -8.699  1.00 98.33           H  
ATOM   3035  CE1 HIS A 191       1.709  -3.465 -10.161  1.00 98.33           C  
ATOM   3036  HE1 HIS A 191       2.635  -2.910 -10.143  1.00 98.33           H  
ATOM   3037  NE2 HIS A 191       0.688  -3.263 -11.009  1.00 98.33           N  
ATOM   3038  N   ASN A 192      -2.079  -9.132  -9.114  1.00 98.47           N  
ATOM   3039  H   ASN A 192      -2.616  -8.747  -9.878  1.00 98.47           H  
ATOM   3040  CA  ASN A 192      -2.600 -10.301  -8.422  1.00 98.47           C  
ATOM   3041  HA  ASN A 192      -2.665 -10.068  -7.360  1.00 98.47           H  
ATOM   3042  C   ASN A 192      -1.652 -11.498  -8.596  1.00 98.47           C  
ATOM   3043  CB  ASN A 192      -4.004 -10.614  -8.948  1.00 98.47           C  
ATOM   3044  HB2 ASN A 192      -3.931 -10.864 -10.006  1.00 98.47           H  
ATOM   3045  HB3 ASN A 192      -4.645  -9.738  -8.845  1.00 98.47           H  
ATOM   3046  O   ASN A 192      -1.113 -11.735  -9.676  1.00 98.47           O  
ATOM   3047  CG  ASN A 192      -4.657 -11.765  -8.209  1.00 98.47           C  
ATOM   3048  ND2 ASN A 192      -5.400 -12.582  -8.916  1.00 98.47           N  
ATOM   3049 HD21 ASN A 192      -5.572 -12.350  -9.884  1.00 98.47           H  
ATOM   3050 HD22 ASN A 192      -5.972 -13.232  -8.397  1.00 98.47           H  
ATOM   3051  OD1 ASN A 192      -4.500 -11.968  -7.013  1.00 98.47           O  
ATOM   3052  N   ASN A 193      -1.469 -12.271  -7.526  1.00 98.48           N  
ATOM   3053  H   ASN A 193      -1.937 -12.010  -6.670  1.00 98.48           H  
ATOM   3054  CA  ASN A 193      -0.554 -13.406  -7.439  1.00 98.48           C  
ATOM   3055  HA  ASN A 193      -0.681 -13.814  -6.437  1.00 98.48           H  
ATOM   3056  C   ASN A 193       0.945 -13.052  -7.539  1.00 98.48           C  
ATOM   3057  CB  ASN A 193      -1.017 -14.488  -8.437  1.00 98.48           C  
ATOM   3058  HB2 ASN A 193      -0.752 -14.185  -9.450  1.00 98.48           H  
ATOM   3059  HB3 ASN A 193      -2.102 -14.586  -8.392  1.00 98.48           H  
ATOM   3060  O   ASN A 193       1.766 -13.972  -7.508  1.00 98.48           O  
ATOM   3061  CG  ASN A 193      -0.431 -15.856  -8.169  1.00 98.48           C  
ATOM   3062  ND2 ASN A 193       0.214 -16.461  -9.137  1.00 98.48           N  
ATOM   3063 HD21 ASN A 193       0.330 -15.998 -10.027  1.00 98.48           H  
ATOM   3064 HD22 ASN A 193       0.531 -17.405  -8.972  1.00 98.48           H  
ATOM   3065  OD1 ASN A 193      -0.573 -16.422  -7.099  1.00 98.48           O  
ATOM   3066  N   MET A 194       1.321 -11.770  -7.624  1.00 98.68           N  
ATOM   3067  H   MET A 194       0.618 -11.046  -7.653  1.00 98.68           H  
ATOM   3068  CA  MET A 194       2.725 -11.345  -7.619  1.00 98.68           C  
ATOM   3069  HA  MET A 194       3.310 -12.092  -8.156  1.00 98.68           H  
ATOM   3070  C   MET A 194       3.294 -11.288  -6.207  1.00 98.68           C  
ATOM   3071  CB  MET A 194       2.925 -10.005  -8.339  1.00 98.68           C  
ATOM   3072  HB2 MET A 194       3.972  -9.714  -8.250  1.00 98.68           H  
ATOM   3073  HB3 MET A 194       2.328  -9.227  -7.861  1.00 98.68           H  
ATOM   3074  O   MET A 194       2.587 -11.013  -5.236  1.00 98.68           O  
ATOM   3075  CG  MET A 194       2.580 -10.086  -9.827  1.00 98.68           C  
ATOM   3076  HG2 MET A 194       2.770  -9.105 -10.262  1.00 98.68           H  
ATOM   3077  HG3 MET A 194       1.518 -10.300  -9.948  1.00 98.68           H  
ATOM   3078  SD  MET A 194       3.560 -11.312 -10.745  1.00 98.68           S  
ATOM   3079  CE  MET A 194       2.359 -12.661 -10.904  1.00 98.68           C  
ATOM   3080  HE1 MET A 194       2.748 -13.405 -11.598  1.00 98.68           H  
ATOM   3081  HE2 MET A 194       2.192 -13.128  -9.933  1.00 98.68           H  
ATOM   3082  HE3 MET A 194       1.416 -12.269 -11.287  1.00 98.68           H  
ATOM   3083  N   GLN A 195       4.590 -11.564  -6.099  1.00 98.82           N  
ATOM   3084  H   GLN A 195       5.125 -11.658  -6.950  1.00 98.82           H  
ATOM   3085  CA  GLN A 195       5.344 -11.452  -4.855  1.00 98.82           C  
ATOM   3086  HA  GLN A 195       4.728 -11.776  -4.016  1.00 98.82           H  
ATOM   3087  C   GLN A 195       5.734  -9.993  -4.612  1.00 98.82           C  
ATOM   3088  CB  GLN A 195       6.572 -12.361  -4.921  1.00 98.82           C  
ATOM   3089  HB2 GLN A 195       7.174 -12.065  -5.780  1.00 98.82           H  
ATOM   3090  HB3 GLN A 195       7.167 -12.225  -4.018  1.00 98.82           H  
ATOM   3091  O   GLN A 195       5.848  -9.206  -5.550  1.00 98.82           O  
ATOM   3092  CG  GLN A 195       6.177 -13.839  -5.056  1.00 98.82           C  
ATOM   3093  HG2 GLN A 195       5.575 -13.983  -5.954  1.00 98.82           H  
ATOM   3094  HG3 GLN A 195       5.586 -14.134  -4.189  1.00 98.82           H  
ATOM   3095  CD  GLN A 195       7.392 -14.746  -5.161  1.00 98.82           C  
ATOM   3096  NE2 GLN A 195       8.170 -14.657  -6.216  1.00 98.82           N  
ATOM   3097 HE21 GLN A 195       8.088 -13.884  -6.861  1.00 98.82           H  
ATOM   3098 HE22 GLN A 195       9.004 -15.228  -6.226  1.00 98.82           H  
ATOM   3099  OE1 GLN A 195       7.645 -15.566  -4.294  1.00 98.82           O  
ATOM   3100  N   PHE A 196       5.917  -9.618  -3.350  1.00 98.84           N  
ATOM   3101  H   PHE A 196       5.863 -10.299  -2.606  1.00 98.84           H  
ATOM   3102  CA  PHE A 196       6.390  -8.281  -3.014  1.00 98.84           C  
ATOM   3103  HA  PHE A 196       5.874  -7.555  -3.642  1.00 98.84           H  
ATOM   3104  C   PHE A 196       7.892  -8.183  -3.285  1.00 98.84           C  
ATOM   3105  CB  PHE A 196       6.054  -7.981  -1.551  1.00 98.84           C  
ATOM   3106  HB2 PHE A 196       5.064  -8.380  -1.332  1.00 98.84           H  
ATOM   3107  HB3 PHE A 196       6.762  -8.490  -0.898  1.00 98.84           H  
ATOM   3108  O   PHE A 196       8.635  -9.070  -2.873  1.00 98.84           O  
ATOM   3109  CG  PHE A 196       6.029  -6.502  -1.234  1.00 98.84           C  
ATOM   3110  CD1 PHE A 196       7.135  -5.856  -0.657  1.00 98.84           C  
ATOM   3111  HD1 PHE A 196       8.040  -6.410  -0.450  1.00 98.84           H  
ATOM   3112  CD2 PHE A 196       4.871  -5.764  -1.525  1.00 98.84           C  
ATOM   3113  HD2 PHE A 196       4.040  -6.254  -2.011  1.00 98.84           H  
ATOM   3114  CE1 PHE A 196       7.060  -4.484  -0.357  1.00 98.84           C  
ATOM   3115  HE1 PHE A 196       7.913  -3.984   0.077  1.00 98.84           H  
ATOM   3116  CE2 PHE A 196       4.780  -4.404  -1.202  1.00 98.84           C  
ATOM   3117  HE2 PHE A 196       3.870  -3.859  -1.406  1.00 98.84           H  
ATOM   3118  CZ  PHE A 196       5.880  -3.762  -0.615  1.00 98.84           C  
ATOM   3119  HZ  PHE A 196       5.819  -2.711  -0.374  1.00 98.84           H  
ATOM   3120  N   SER A 197       8.351  -7.104  -3.911  1.00 98.78           N  
ATOM   3121  H   SER A 197       7.684  -6.432  -4.262  1.00 98.78           H  
ATOM   3122  CA  SER A 197       9.780  -6.824  -4.120  1.00 98.78           C  
ATOM   3123  HA  SER A 197      10.383  -7.615  -3.674  1.00 98.78           H  
ATOM   3124  C   SER A 197      10.164  -5.513  -3.448  1.00 98.78           C  
ATOM   3125  CB  SER A 197      10.141  -6.769  -5.608  1.00 98.78           C  
ATOM   3126  HB2 SER A 197       9.642  -5.917  -6.069  1.00 98.78           H  
ATOM   3127  HB3 SER A 197      11.219  -6.646  -5.715  1.00 98.78           H  
ATOM   3128  O   SER A 197       9.359  -4.583  -3.390  1.00 98.78           O  
ATOM   3129  OG  SER A 197       9.743  -7.952  -6.258  1.00 98.78           O  
ATOM   3130  HG  SER A 197       9.898  -7.880  -7.202  1.00 98.78           H  
ATOM   3131  N   THR A 198      11.406  -5.412  -2.984  1.00 98.63           N  
ATOM   3132  H   THR A 198      12.022  -6.203  -3.103  1.00 98.63           H  
ATOM   3133  CA  THR A 198      12.020  -4.198  -2.415  1.00 98.63           C  
ATOM   3134  HA  THR A 198      11.377  -3.344  -2.628  1.00 98.63           H  
ATOM   3135  C   THR A 198      13.372  -3.943  -3.086  1.00 98.63           C  
ATOM   3136  CB  THR A 198      12.182  -4.303  -0.889  1.00 98.63           C  
ATOM   3137  HB  THR A 198      12.708  -3.426  -0.511  1.00 98.63           H  
ATOM   3138  O   THR A 198      13.885  -4.841  -3.737  1.00 98.63           O  
ATOM   3139  CG2 THR A 198      10.818  -4.366  -0.209  1.00 98.63           C  
ATOM   3140 HG21 THR A 198      10.324  -5.311  -0.436  1.00 98.63           H  
ATOM   3141 HG22 THR A 198      10.198  -3.540  -0.560  1.00 98.63           H  
ATOM   3142 HG23 THR A 198      10.948  -4.271   0.869  1.00 98.63           H  
ATOM   3143  OG1 THR A 198      12.899  -5.454  -0.529  1.00 98.63           O  
ATOM   3144  HG1 THR A 198      13.755  -5.170  -0.200  1.00 98.63           H  
ATOM   3145  N   PRO A 199      13.981  -2.746  -2.990  1.00 97.84           N  
ATOM   3146  CA  PRO A 199      15.248  -2.440  -3.672  1.00 97.84           C  
ATOM   3147  HA  PRO A 199      15.077  -2.500  -4.747  1.00 97.84           H  
ATOM   3148  C   PRO A 199      16.437  -3.359  -3.328  1.00 97.84           C  
ATOM   3149  CB  PRO A 199      15.565  -0.993  -3.278  1.00 97.84           C  
ATOM   3150  HB2 PRO A 199      16.069  -0.460  -4.084  1.00 97.84           H  
ATOM   3151  HB3 PRO A 199      16.174  -0.978  -2.374  1.00 97.84           H  
ATOM   3152  O   PRO A 199      17.436  -3.348  -4.047  1.00 97.84           O  
ATOM   3153  CG  PRO A 199      14.196  -0.390  -2.968  1.00 97.84           C  
ATOM   3154  HG2 PRO A 199      13.690  -0.114  -3.893  1.00 97.84           H  
ATOM   3155  HG3 PRO A 199      14.268   0.462  -2.292  1.00 97.84           H  
ATOM   3156  CD  PRO A 199      13.479  -1.564  -2.317  1.00 97.84           C  
ATOM   3157  HD2 PRO A 199      12.398  -1.451  -2.403  1.00 97.84           H  
ATOM   3158  HD3 PRO A 199      13.789  -1.632  -1.274  1.00 97.84           H  
ATOM   3159  N   ASP A 200      16.349  -4.080  -2.211  1.00 98.30           N  
ATOM   3160  H   ASP A 200      15.524  -3.976  -1.638  1.00 98.30           H  
ATOM   3161  CA  ASP A 200      17.303  -5.065  -1.696  1.00 98.30           C  
ATOM   3162  HA  ASP A 200      18.253  -4.953  -2.219  1.00 98.30           H  
ATOM   3163  C   ASP A 200      16.851  -6.526  -1.898  1.00 98.30           C  
ATOM   3164  CB  ASP A 200      17.540  -4.777  -0.199  1.00 98.30           C  
ATOM   3165  HB2 ASP A 200      18.324  -5.439   0.169  1.00 98.30           H  
ATOM   3166  HB3 ASP A 200      17.894  -3.752  -0.088  1.00 98.30           H  
ATOM   3167  O   ASP A 200      17.610  -7.439  -1.578  1.00 98.30           O  
ATOM   3168  CG  ASP A 200      16.276  -4.959   0.656  1.00 98.30           C  
ATOM   3169  OD1 ASP A 200      15.191  -4.500   0.220  1.00 98.30           O  
ATOM   3170  OD2 ASP A 200      16.357  -5.490   1.780  1.00 98.30           O  
ATOM   3171  N   ARG A 201      15.639  -6.768  -2.422  1.00 98.38           N  
ATOM   3172  H   ARG A 201      15.089  -5.982  -2.736  1.00 98.38           H  
ATOM   3173  CA  ARG A 201      15.096  -8.114  -2.651  1.00 98.38           C  
ATOM   3174  HA  ARG A 201      15.934  -8.791  -2.819  1.00 98.38           H  
ATOM   3175  C   ARG A 201      14.203  -8.161  -3.888  1.00 98.38           C  
ATOM   3176  CB  ARG A 201      14.355  -8.587  -1.392  1.00 98.38           C  
ATOM   3177  HB2 ARG A 201      13.437  -8.014  -1.264  1.00 98.38           H  
ATOM   3178  HB3 ARG A 201      14.991  -8.413  -0.524  1.00 98.38           H  
ATOM   3179  O   ARG A 201      13.072  -7.666  -3.880  1.00 98.38           O  
ATOM   3180  CG  ARG A 201      14.025 -10.086  -1.468  1.00 98.38           C  
ATOM   3181  HG2 ARG A 201      14.939 -10.655  -1.634  1.00 98.38           H  
ATOM   3182  HG3 ARG A 201      13.333 -10.273  -2.289  1.00 98.38           H  
ATOM   3183  CD  ARG A 201      13.396 -10.519  -0.144  1.00 98.38           C  
ATOM   3184  HD2 ARG A 201      14.109 -10.309   0.654  1.00 98.38           H  
ATOM   3185  HD3 ARG A 201      12.502  -9.918   0.018  1.00 98.38           H  
ATOM   3186  NE  ARG A 201      13.009 -11.942  -0.117  1.00 98.38           N  
ATOM   3187  HE  ARG A 201      12.927 -12.429  -0.998  1.00 98.38           H  
ATOM   3188  NH1 ARG A 201      12.942 -12.141   2.177  1.00 98.38           N  
ATOM   3189 HH11 ARG A 201      13.119 -11.150   2.262  1.00 98.38           H  
ATOM   3190 HH12 ARG A 201      12.741 -12.691   3.000  1.00 98.38           H  
ATOM   3191  NH2 ARG A 201      12.447 -13.893   0.919  1.00 98.38           N  
ATOM   3192 HH21 ARG A 201      11.918 -14.156   0.100  1.00 98.38           H  
ATOM   3193 HH22 ARG A 201      12.263 -14.411   1.766  1.00 98.38           H  
ATOM   3194  CZ  ARG A 201      12.807 -12.649   0.984  1.00 98.38           C  
ATOM   3195  N   ASP A 202      14.712  -8.805  -4.932  1.00 98.57           N  
ATOM   3196  H   ASP A 202      15.638  -9.200  -4.860  1.00 98.57           H  
ATOM   3197  CA  ASP A 202      14.029  -8.949  -6.213  1.00 98.57           C  
ATOM   3198  HA  ASP A 202      13.354  -8.101  -6.323  1.00 98.57           H  
ATOM   3199  C   ASP A 202      13.189 -10.227  -6.270  1.00 98.57           C  
ATOM   3200  CB  ASP A 202      15.057  -8.901  -7.357  1.00 98.57           C  
ATOM   3201  HB2 ASP A 202      15.804  -8.140  -7.134  1.00 98.57           H  
ATOM   3202  HB3 ASP A 202      15.577  -9.856  -7.437  1.00 98.57           H  
ATOM   3203  O   ASP A 202      13.728 -11.330  -6.300  1.00 98.57           O  
ATOM   3204  CG  ASP A 202      14.408  -8.548  -8.695  1.00 98.57           C  
ATOM   3205  OD1 ASP A 202      13.227  -8.127  -8.651  1.00 98.57           O  
ATOM   3206  OD2 ASP A 202      15.149  -8.518  -9.699  1.00 98.57           O  
ATOM   3207  N   ASN A 203      11.866 -10.078  -6.255  1.00 98.51           N  
ATOM   3208  H   ASN A 203      11.486  -9.143  -6.214  1.00 98.51           H  
ATOM   3209  CA  ASN A 203      10.914 -11.185  -6.378  1.00 98.51           C  
ATOM   3210  HA  ASN A 203      11.457 -12.110  -6.568  1.00 98.51           H  
ATOM   3211  C   ASN A 203       9.953 -10.990  -7.565  1.00 98.51           C  
ATOM   3212  CB  ASN A 203      10.134 -11.333  -5.062  1.00 98.51           C  
ATOM   3213  HB2 ASN A 203       9.530 -10.438  -4.916  1.00 98.51           H  
ATOM   3214  HB3 ASN A 203       9.460 -12.186  -5.148  1.00 98.51           H  
ATOM   3215  O   ASN A 203       8.943 -11.699  -7.658  1.00 98.51           O  
ATOM   3216  CG  ASN A 203      10.985 -11.582  -3.831  1.00 98.51           C  
ATOM   3217  ND2 ASN A 203      10.707 -10.888  -2.755  1.00 98.51           N  
ATOM   3218 HD21 ASN A 203       9.991 -10.177  -2.805  1.00 98.51           H  
ATOM   3219 HD22 ASN A 203      11.250 -11.060  -1.921  1.00 98.51           H  
ATOM   3220  OD1 ASN A 203      11.839 -12.447  -3.761  1.00 98.51           O  
ATOM   3221  N   ASP A 204      10.227  -9.999  -8.420  1.00 98.41           N  
ATOM   3222  H   ASP A 204      11.151  -9.591  -8.401  1.00 98.41           H  
ATOM   3223  CA  ASP A 204       9.394  -9.696  -9.574  1.00 98.41           C  
ATOM   3224  HA  ASP A 204       8.363  -9.919  -9.298  1.00 98.41           H  
ATOM   3225  C   ASP A 204       9.718 -10.639 -10.744  1.00 98.41           C  
ATOM   3226  CB  ASP A 204       9.413  -8.186  -9.854  1.00 98.41           C  
ATOM   3227  HB2 ASP A 204       9.312  -7.672  -8.898  1.00 98.41           H  
ATOM   3228  HB3 ASP A 204       8.519  -7.942 -10.429  1.00 98.41           H  
ATOM   3229  O   ASP A 204      10.667 -11.421 -10.685  1.00 98.41           O  
ATOM   3230  CG  ASP A 204      10.618  -7.605 -10.593  1.00 98.41           C  
ATOM   3231  OD1 ASP A 204      10.826  -8.045 -11.743  1.00 98.41           O  
ATOM   3232  OD2 ASP A 204      11.147  -6.579 -10.086  1.00 98.41           O  
ATOM   3233  N   ILE A 205       8.862 -10.665 -11.767  1.00 98.09           N  
ATOM   3234  H   ILE A 205       8.142  -9.958 -11.807  1.00 98.09           H  
ATOM   3235  CA  ILE A 205       9.004 -11.636 -12.866  1.00 98.09           C  
ATOM   3236  HA  ILE A 205       9.643 -12.449 -12.523  1.00 98.09           H  
ATOM   3237  C   ILE A 205       9.737 -11.058 -14.082  1.00 98.09           C  
ATOM   3238  CB  ILE A 205       7.664 -12.294 -13.241  1.00 98.09           C  
ATOM   3239  HB  ILE A 205       7.903 -13.097 -13.937  1.00 98.09           H  
ATOM   3240  O   ILE A 205       9.788 -11.695 -15.138  1.00 98.09           O  
ATOM   3241  CG1 ILE A 205       6.713 -11.308 -13.942  1.00 98.09           C  
ATOM   3242 HG12 ILE A 205       7.266 -10.683 -14.643  1.00 98.09           H  
ATOM   3243 HG13 ILE A 205       6.231 -10.667 -13.204  1.00 98.09           H  
ATOM   3244  CG2 ILE A 205       6.978 -12.941 -12.023  1.00 98.09           C  
ATOM   3245 HG21 ILE A 205       7.681 -13.609 -11.526  1.00 98.09           H  
ATOM   3246 HG22 ILE A 205       6.108 -13.514 -12.342  1.00 98.09           H  
ATOM   3247 HG23 ILE A 205       6.661 -12.176 -11.314  1.00 98.09           H  
ATOM   3248  CD1 ILE A 205       5.649 -12.051 -14.743  1.00 98.09           C  
ATOM   3249 HD11 ILE A 205       5.294 -11.392 -15.535  1.00 98.09           H  
ATOM   3250 HD12 ILE A 205       4.830 -12.357 -14.092  1.00 98.09           H  
ATOM   3251 HD13 ILE A 205       6.074 -12.930 -15.227  1.00 98.09           H  
ATOM   3252  N   HIS A 206      10.245  -9.828 -13.988  1.00 97.85           N  
ATOM   3253  H   HIS A 206      10.314  -9.379 -13.086  1.00 97.85           H  
ATOM   3254  CA  HIS A 206      10.948  -9.209 -15.096  1.00 97.85           C  
ATOM   3255  HA  HIS A 206      10.360  -9.365 -16.000  1.00 97.85           H  
ATOM   3256  C   HIS A 206      12.319  -9.877 -15.280  1.00 97.85           C  
ATOM   3257  CB  HIS A 206      11.057  -7.701 -14.862  1.00 97.85           C  
ATOM   3258  HB2 HIS A 206      11.777  -7.530 -14.062  1.00 97.85           H  
ATOM   3259  HB3 HIS A 206      10.100  -7.306 -14.520  1.00 97.85           H  
ATOM   3260  O   HIS A 206      13.141  -9.928 -14.377  1.00 97.85           O  
ATOM   3261  CG  HIS A 206      11.492  -6.947 -16.089  1.00 97.85           C  
ATOM   3262  CD2 HIS A 206      10.819  -5.947 -16.736  1.00 97.85           C  
ATOM   3263  HD2 HIS A 206       9.858  -5.547 -16.451  1.00 97.85           H  
ATOM   3264  ND1 HIS A 206      12.670  -7.139 -16.763  1.00 97.85           N  
ATOM   3265  HD1 HIS A 206      13.405  -7.761 -16.459  1.00 97.85           H  
ATOM   3266  CE1 HIS A 206      12.715  -6.285 -17.796  1.00 97.85           C  
ATOM   3267  HE1 HIS A 206      13.534  -6.202 -18.495  1.00 97.85           H  
ATOM   3268  NE2 HIS A 206      11.611  -5.521 -17.813  1.00 97.85           N  
ATOM   3269  N   GLN A 207      12.618 -10.335 -16.498  1.00 95.39           N  
ATOM   3270  H   GLN A 207      11.890 -10.308 -17.197  1.00 95.39           H  
ATOM   3271  CA  GLN A 207      13.798 -11.174 -16.763  1.00 95.39           C  
ATOM   3272  HA  GLN A 207      13.755 -12.053 -16.121  1.00 95.39           H  
ATOM   3273  C   GLN A 207      15.147 -10.490 -16.488  1.00 95.39           C  
ATOM   3274  CB  GLN A 207      13.753 -11.623 -18.228  1.00 95.39           C  
ATOM   3275  HB2 GLN A 207      14.678 -12.147 -18.467  1.00 95.39           H  
ATOM   3276  HB3 GLN A 207      13.682 -10.744 -18.868  1.00 95.39           H  
ATOM   3277  O   GLN A 207      16.110 -11.149 -16.115  1.00 95.39           O  
ATOM   3278  CG  GLN A 207      12.578 -12.570 -18.514  1.00 95.39           C  
ATOM   3279  HG2 GLN A 207      11.632 -12.098 -18.246  1.00 95.39           H  
ATOM   3280  HG3 GLN A 207      12.695 -13.468 -17.908  1.00 95.39           H  
ATOM   3281  CD  GLN A 207      12.503 -12.968 -19.984  1.00 95.39           C  
ATOM   3282  NE2 GLN A 207      11.855 -14.066 -20.301  1.00 95.39           N  
ATOM   3283 HE21 GLN A 207      11.447 -14.652 -19.588  1.00 95.39           H  
ATOM   3284 HE22 GLN A 207      11.846 -14.302 -21.283  1.00 95.39           H  
ATOM   3285  OE1 GLN A 207      13.000 -12.298 -20.873  1.00 95.39           O  
ATOM   3286  N   THR A 208      15.240  -9.180 -16.731  1.00 95.20           N  
ATOM   3287  H   THR A 208      14.478  -8.764 -17.247  1.00 95.20           H  
ATOM   3288  CA  THR A 208      16.517  -8.443 -16.696  1.00 95.20           C  
ATOM   3289  HA  THR A 208      17.307  -9.087 -16.311  1.00 95.20           H  
ATOM   3290  C   THR A 208      16.523  -7.198 -15.812  1.00 95.20           C  
ATOM   3291  CB  THR A 208      16.906  -8.023 -18.120  1.00 95.20           C  
ATOM   3292  HB  THR A 208      17.825  -7.438 -18.091  1.00 95.20           H  
ATOM   3293  O   THR A 208      17.558  -6.545 -15.687  1.00 95.20           O  
ATOM   3294  CG2 THR A 208      17.128  -9.218 -19.046  1.00 95.20           C  
ATOM   3295 HG21 THR A 208      16.196  -9.756 -19.217  1.00 95.20           H  
ATOM   3296 HG22 THR A 208      17.850  -9.897 -18.594  1.00 95.20           H  
ATOM   3297 HG23 THR A 208      17.525  -8.875 -20.002  1.00 95.20           H  
ATOM   3298  OG1 THR A 208      15.872  -7.246 -18.694  1.00 95.20           O  
ATOM   3299  HG1 THR A 208      16.087  -7.173 -19.627  1.00 95.20           H  
ATOM   3300  N   ARG A 209      15.386  -6.815 -15.223  1.00 96.80           N  
ATOM   3301  H   ARG A 209      14.654  -7.503 -15.112  1.00 96.80           H  
ATOM   3302  CA  ARG A 209      15.241  -5.549 -14.499  1.00 96.80           C  
ATOM   3303  HA  ARG A 209      16.221  -5.091 -14.367  1.00 96.80           H  
ATOM   3304  C   ARG A 209      14.661  -5.822 -13.132  1.00 96.80           C  
ATOM   3305  CB  ARG A 209      14.337  -4.564 -15.260  1.00 96.80           C  
ATOM   3306  HB2 ARG A 209      13.336  -4.989 -15.340  1.00 96.80           H  
ATOM   3307  HB3 ARG A 209      14.738  -4.415 -16.262  1.00 96.80           H  
ATOM   3308  O   ARG A 209      13.523  -6.234 -13.037  1.00 96.80           O  
ATOM   3309  CG  ARG A 209      14.218  -3.207 -14.537  1.00 96.80           C  
ATOM   3310  HG2 ARG A 209      15.180  -2.695 -14.563  1.00 96.80           H  
ATOM   3311  HG3 ARG A 209      13.935  -3.357 -13.495  1.00 96.80           H  
ATOM   3312  CD  ARG A 209      13.144  -2.316 -15.161  1.00 96.80           C  
ATOM   3313  HD2 ARG A 209      13.080  -1.397 -14.580  1.00 96.80           H  
ATOM   3314  HD3 ARG A 209      12.189  -2.839 -15.101  1.00 96.80           H  
ATOM   3315  NE  ARG A 209      13.437  -2.008 -16.570  1.00 96.80           N  
ATOM   3316  HE  ARG A 209      14.053  -2.650 -17.049  1.00 96.80           H  
ATOM   3317  NH1 ARG A 209      11.992  -0.236 -16.802  1.00 96.80           N  
ATOM   3318 HH11 ARG A 209      11.561   0.475 -17.375  1.00 96.80           H  
ATOM   3319 HH12 ARG A 209      11.699  -0.354 -15.843  1.00 96.80           H  
ATOM   3320  NH2 ARG A 209      13.204  -0.920 -18.548  1.00 96.80           N  
ATOM   3321 HH21 ARG A 209      12.729  -0.235 -19.119  1.00 96.80           H  
ATOM   3322 HH22 ARG A 209      13.847  -1.573 -18.973  1.00 96.80           H  
ATOM   3323  CZ  ARG A 209      12.878  -1.058 -17.294  1.00 96.80           C  
ATOM   3324  N   HIS A 210      15.381  -5.395 -12.112  1.00 97.81           N  
ATOM   3325  H   HIS A 210      16.351  -5.153 -12.261  1.00 97.81           H  
ATOM   3326  CA  HIS A 210      14.839  -5.320 -10.771  1.00 97.81           C  
ATOM   3327  HA  HIS A 210      14.241  -6.211 -10.579  1.00 97.81           H  
ATOM   3328  C   HIS A 210      13.939  -4.077 -10.634  1.00 97.81           C  
ATOM   3329  CB  HIS A 210      16.028  -5.321  -9.815  1.00 97.81           C  
ATOM   3330  HB2 HIS A 210      16.624  -6.216  -9.996  1.00 97.81           H  
ATOM   3331  HB3 HIS A 210      16.653  -4.447  -9.998  1.00 97.81           H  
ATOM   3332  O   HIS A 210      14.429  -2.951 -10.461  1.00 97.81           O  
ATOM   3333  CG  HIS A 210      15.611  -5.334  -8.380  1.00 97.81           C  
ATOM   3334  CD2 HIS A 210      16.457  -5.282  -7.313  1.00 97.81           C  
ATOM   3335  HD2 HIS A 210      17.533  -5.198  -7.353  1.00 97.81           H  
ATOM   3336  ND1 HIS A 210      14.337  -5.546  -7.901  1.00 97.81           N  
ATOM   3337  HD1 HIS A 210      13.655  -6.107  -8.391  1.00 97.81           H  
ATOM   3338  CE1 HIS A 210      14.425  -5.572  -6.565  1.00 97.81           C  
ATOM   3339  HE1 HIS A 210      13.625  -5.874  -5.905  1.00 97.81           H  
ATOM   3340  NE2 HIS A 210      15.688  -5.381  -6.161  1.00 97.81           N  
ATOM   3341  N   CYS A 211      12.619  -4.248 -10.745  1.00 98.01           N  
ATOM   3342  H   CYS A 211      12.258  -5.187 -10.834  1.00 98.01           H  
ATOM   3343  CA  CYS A 211      11.674  -3.133 -10.829  1.00 98.01           C  
ATOM   3344  HA  CYS A 211      11.985  -2.479 -11.644  1.00 98.01           H  
ATOM   3345  C   CYS A 211      11.666  -2.298  -9.541  1.00 98.01           C  
ATOM   3346  CB  CYS A 211      10.276  -3.666 -11.164  1.00 98.01           C  
ATOM   3347  HB2 CYS A 211       9.560  -2.845 -11.180  1.00 98.01           H  
ATOM   3348  HB3 CYS A 211       9.979  -4.351 -10.369  1.00 98.01           H  
ATOM   3349  O   CYS A 211      11.697  -1.069  -9.610  1.00 98.01           O  
ATOM   3350  SG  CYS A 211      10.164  -4.581 -12.730  1.00 98.01           S  
ATOM   3351  N   ALA A 212      11.718  -2.930  -8.364  1.00 97.76           N  
ATOM   3352  H   ALA A 212      11.696  -3.940  -8.364  1.00 97.76           H  
ATOM   3353  CA  ALA A 212      11.725  -2.204  -7.091  1.00 97.76           C  
ATOM   3354  HA  ALA A 212      10.847  -1.560  -7.062  1.00 97.76           H  
ATOM   3355  C   ALA A 212      12.958  -1.298  -6.929  1.00 97.76           C  
ATOM   3356  CB  ALA A 212      11.622  -3.209  -5.943  1.00 97.76           C  
ATOM   3357  HB1 ALA A 212      12.526  -3.815  -5.889  1.00 97.76           H  
ATOM   3358  HB2 ALA A 212      10.762  -3.862  -6.093  1.00 97.76           H  
ATOM   3359  HB3 ALA A 212      11.493  -2.671  -5.003  1.00 97.76           H  
ATOM   3360  O   ALA A 212      12.843  -0.163  -6.456  1.00 97.76           O  
ATOM   3361  N   ARG A 213      14.135  -1.756  -7.376  1.00 96.71           N  
ATOM   3362  H   ARG A 213      14.170  -2.699  -7.737  1.00 96.71           H  
ATOM   3363  CA  ARG A 213      15.360  -0.943  -7.388  1.00 96.71           C  
ATOM   3364  HA  ARG A 213      15.457  -0.459  -6.416  1.00 96.71           H  
ATOM   3365  C   ARG A 213      15.297   0.176  -8.424  1.00 96.71           C  
ATOM   3366  CB  ARG A 213      16.569  -1.864  -7.594  1.00 96.71           C  
ATOM   3367  HB2 ARG A 213      16.562  -2.609  -6.798  1.00 96.71           H  
ATOM   3368  HB3 ARG A 213      16.481  -2.375  -8.552  1.00 96.71           H  
ATOM   3369  O   ARG A 213      15.758   1.278  -8.130  1.00 96.71           O  
ATOM   3370  CG  ARG A 213      17.906  -1.112  -7.540  1.00 96.71           C  
ATOM   3371  HG2 ARG A 213      17.956  -0.527  -6.621  1.00 96.71           H  
ATOM   3372  HG3 ARG A 213      17.988  -0.445  -8.398  1.00 96.71           H  
ATOM   3373  CD  ARG A 213      19.068  -2.108  -7.563  1.00 96.71           C  
ATOM   3374  HD2 ARG A 213      18.982  -2.734  -8.451  1.00 96.71           H  
ATOM   3375  HD3 ARG A 213      18.984  -2.745  -6.682  1.00 96.71           H  
ATOM   3376  NE  ARG A 213      20.377  -1.423  -7.568  1.00 96.71           N  
ATOM   3377  HE  ARG A 213      20.382  -0.444  -7.813  1.00 96.71           H  
ATOM   3378  NH1 ARG A 213      21.648  -3.257  -7.021  1.00 96.71           N  
ATOM   3379 HH11 ARG A 213      22.541  -3.686  -6.826  1.00 96.71           H  
ATOM   3380 HH12 ARG A 213      20.809  -3.815  -6.948  1.00 96.71           H  
ATOM   3381  NH2 ARG A 213      22.645  -1.291  -7.350  1.00 96.71           N  
ATOM   3382 HH21 ARG A 213      23.526  -1.748  -7.161  1.00 96.71           H  
ATOM   3383 HH22 ARG A 213      22.631  -0.314  -7.603  1.00 96.71           H  
ATOM   3384  CZ  ARG A 213      21.545  -1.991  -7.313  1.00 96.71           C  
ATOM   3385  N   TYR A 214      14.723  -0.097  -9.597  1.00 96.02           N  
ATOM   3386  H   TYR A 214      14.397  -1.039  -9.758  1.00 96.02           H  
ATOM   3387  CA  TYR A 214      14.581   0.881 -10.675  1.00 96.02           C  
ATOM   3388  HA  TYR A 214      15.552   1.345 -10.848  1.00 96.02           H  
ATOM   3389  C   TYR A 214      13.610   2.011 -10.306  1.00 96.02           C  
ATOM   3390  CB  TYR A 214      14.169   0.165 -11.968  1.00 96.02           C  
ATOM   3391  HB2 TYR A 214      13.206  -0.325 -11.819  1.00 96.02           H  
ATOM   3392  HB3 TYR A 214      14.899  -0.614 -12.188  1.00 96.02           H  
ATOM   3393  O   TYR A 214      14.009   3.169 -10.327  1.00 96.02           O  
ATOM   3394  CG  TYR A 214      14.076   1.088 -13.168  1.00 96.02           C  
ATOM   3395  CD1 TYR A 214      12.823   1.566 -13.594  1.00 96.02           C  
ATOM   3396  HD1 TYR A 214      11.929   1.293 -13.052  1.00 96.02           H  
ATOM   3397  CD2 TYR A 214      15.246   1.494 -13.838  1.00 96.02           C  
ATOM   3398  HD2 TYR A 214      16.209   1.136 -13.505  1.00 96.02           H  
ATOM   3399  CE1 TYR A 214      12.734   2.435 -14.697  1.00 96.02           C  
ATOM   3400  HE1 TYR A 214      11.776   2.821 -15.012  1.00 96.02           H  
ATOM   3401  CE2 TYR A 214      15.165   2.375 -14.935  1.00 96.02           C  
ATOM   3402  HE2 TYR A 214      16.065   2.689 -15.442  1.00 96.02           H  
ATOM   3403  OH  TYR A 214      13.816   3.693 -16.424  1.00 96.02           O  
ATOM   3404  HH  TYR A 214      14.680   3.927 -16.770  1.00 96.02           H  
ATOM   3405  CZ  TYR A 214      13.905   2.845 -15.366  1.00 96.02           C  
ATOM   3406  N   TYR A 215      12.378   1.686  -9.899  1.00 94.94           N  
ATOM   3407  H   TYR A 215      12.115   0.711  -9.891  1.00 94.94           H  
ATOM   3408  CA  TYR A 215      11.350   2.673  -9.533  1.00 94.94           C  
ATOM   3409  HA  TYR A 215      11.434   3.524 -10.209  1.00 94.94           H  
ATOM   3410  C   TYR A 215      11.515   3.236  -8.116  1.00 94.94           C  
ATOM   3411  CB  TYR A 215       9.955   2.062  -9.721  1.00 94.94           C  
ATOM   3412  HB2 TYR A 215       9.865   1.169  -9.104  1.00 94.94           H  
ATOM   3413  HB3 TYR A 215       9.206   2.777  -9.380  1.00 94.94           H  
ATOM   3414  O   TYR A 215      10.899   4.242  -7.771  1.00 94.94           O  
ATOM   3415  CG  TYR A 215       9.655   1.727 -11.164  1.00 94.94           C  
ATOM   3416  CD1 TYR A 215       9.436   2.762 -12.092  1.00 94.94           C  
ATOM   3417  HD1 TYR A 215       9.443   3.791 -11.762  1.00 94.94           H  
ATOM   3418  CD2 TYR A 215       9.642   0.391 -11.595  1.00 94.94           C  
ATOM   3419  HD2 TYR A 215       9.781  -0.409 -10.883  1.00 94.94           H  
ATOM   3420  CE1 TYR A 215       9.186   2.463 -13.442  1.00 94.94           C  
ATOM   3421  HE1 TYR A 215       8.998   3.261 -14.144  1.00 94.94           H  
ATOM   3422  CE2 TYR A 215       9.451   0.099 -12.953  1.00 94.94           C  
ATOM   3423  HE2 TYR A 215       9.499  -0.924 -13.296  1.00 94.94           H  
ATOM   3424  OH  TYR A 215       8.986   0.831 -15.189  1.00 94.94           O  
ATOM   3425  HH  TYR A 215       8.647   1.601 -15.651  1.00 94.94           H  
ATOM   3426  CZ  TYR A 215       9.191   1.126 -13.879  1.00 94.94           C  
ATOM   3427  N   GLY A 216      12.364   2.616  -7.289  1.00 93.23           N  
ATOM   3428  H   GLY A 216      12.793   1.758  -7.602  1.00 93.23           H  
ATOM   3429  CA  GLY A 216      12.707   3.119  -5.962  1.00 93.23           C  
ATOM   3430  HA2 GLY A 216      13.571   2.561  -5.599  1.00 93.23           H  
ATOM   3431  HA3 GLY A 216      12.968   4.175  -6.035  1.00 93.23           H  
ATOM   3432  C   GLY A 216      11.587   2.972  -4.934  1.00 93.23           C  
ATOM   3433  O   GLY A 216      11.468   3.815  -4.049  1.00 93.23           O  
ATOM   3434  N   ALA A 217      10.777   1.921  -5.033  1.00 96.14           N  
ATOM   3435  H   ALA A 217      10.953   1.246  -5.763  1.00 96.14           H  
ATOM   3436  CA  ALA A 217       9.689   1.646  -4.101  1.00 96.14           C  
ATOM   3437  HA  ALA A 217       9.951   2.025  -3.114  1.00 96.14           H  
ATOM   3438  C   ALA A 217       9.439   0.143  -3.985  1.00 96.14           C  
ATOM   3439  CB  ALA A 217       8.430   2.371  -4.581  1.00 96.14           C  
ATOM   3440  HB1 ALA A 217       8.161   2.040  -5.584  1.00 96.14           H  
ATOM   3441  HB2 ALA A 217       8.605   3.446  -4.597  1.00 96.14           H  
ATOM   3442  HB3 ALA A 217       7.602   2.153  -3.906  1.00 96.14           H  
ATOM   3443  O   ALA A 217       9.621  -0.585  -4.960  1.00 96.14           O  
ATOM   3444  N   GLY A 218       8.997  -0.310  -2.813  1.00 98.25           N  
ATOM   3445  H   GLY A 218       8.755   0.354  -2.092  1.00 98.25           H  
ATOM   3446  CA  GLY A 218       8.527  -1.677  -2.631  1.00 98.25           C  
ATOM   3447  HA2 GLY A 218       8.570  -1.970  -1.582  1.00 98.25           H  
ATOM   3448  HA3 GLY A 218       9.183  -2.330  -3.206  1.00 98.25           H  
ATOM   3449  C   GLY A 218       7.091  -1.831  -3.126  1.00 98.25           C  
ATOM   3450  O   GLY A 218       6.245  -0.979  -2.837  1.00 98.25           O  
ATOM   3451  N   TRP A 219       6.820  -2.891  -3.886  1.00 98.53           N  
ATOM   3452  H   TRP A 219       7.538  -3.589  -4.017  1.00 98.53           H  
ATOM   3453  CA  TRP A 219       5.503  -3.154  -4.470  1.00 98.53           C  
ATOM   3454  HA  TRP A 219       4.746  -2.977  -3.706  1.00 98.53           H  
ATOM   3455  C   TRP A 219       5.367  -4.609  -4.929  1.00 98.53           C  
ATOM   3456  CB  TRP A 219       5.261  -2.203  -5.659  1.00 98.53           C  
ATOM   3457  HB2 TRP A 219       5.751  -2.619  -6.539  1.00 98.53           H  
ATOM   3458  HB3 TRP A 219       5.706  -1.229  -5.455  1.00 98.53           H  
ATOM   3459  O   TRP A 219       6.359  -5.328  -5.055  1.00 98.53           O  
ATOM   3460  CG  TRP A 219       3.833  -1.961  -6.017  1.00 98.53           C  
ATOM   3461  CD1 TRP A 219       3.301  -2.073  -7.254  1.00 98.53           C  
ATOM   3462  HD1 TRP A 219       3.857  -2.342  -8.140  1.00 98.53           H  
ATOM   3463  CD2 TRP A 219       2.749  -1.511  -5.154  1.00 98.53           C  
ATOM   3464  CE2 TRP A 219       1.563  -1.412  -5.938  1.00 98.53           C  
ATOM   3465  CE3 TRP A 219       2.652  -1.168  -3.790  1.00 98.53           C  
ATOM   3466  HE3 TRP A 219       3.537  -1.217  -3.172  1.00 98.53           H  
ATOM   3467  NE1 TRP A 219       1.960  -1.744  -7.212  1.00 98.53           N  
ATOM   3468  HE1 TRP A 219       1.396  -1.611  -8.039  1.00 98.53           H  
ATOM   3469  CH2 TRP A 219       0.272  -0.702  -4.025  1.00 98.53           C  
ATOM   3470  HH2 TRP A 219      -0.672  -0.405  -3.594  1.00 98.53           H  
ATOM   3471  CZ2 TRP A 219       0.338  -1.020  -5.388  1.00 98.53           C  
ATOM   3472  HZ2 TRP A 219      -0.550  -0.973  -6.000  1.00 98.53           H  
ATOM   3473  CZ3 TRP A 219       1.428  -0.763  -3.228  1.00 98.53           C  
ATOM   3474  HZ3 TRP A 219       1.370  -0.505  -2.181  1.00 98.53           H  
ATOM   3475  N   TRP A 220       4.141  -5.029  -5.236  1.00 98.69           N  
ATOM   3476  H   TRP A 220       3.373  -4.386  -5.109  1.00 98.69           H  
ATOM   3477  CA  TRP A 220       3.849  -6.313  -5.883  1.00 98.69           C  
ATOM   3478  HA  TRP A 220       4.521  -7.078  -5.493  1.00 98.69           H  
ATOM   3479  C   TRP A 220       4.085  -6.235  -7.392  1.00 98.69           C  
ATOM   3480  CB  TRP A 220       2.414  -6.734  -5.553  1.00 98.69           C  
ATOM   3481  HB2 TRP A 220       2.185  -7.658  -6.084  1.00 98.69           H  
ATOM   3482  HB3 TRP A 220       1.721  -5.969  -5.905  1.00 98.69           H  
ATOM   3483  O   TRP A 220       3.136  -6.226  -8.169  1.00 98.69           O  
ATOM   3484  CG  TRP A 220       2.172  -6.969  -4.104  1.00 98.69           C  
ATOM   3485  CD1 TRP A 220       2.542  -8.078  -3.428  1.00 98.69           C  
ATOM   3486  HD1 TRP A 220       3.041  -8.931  -3.861  1.00 98.69           H  
ATOM   3487  CD2 TRP A 220       1.537  -6.088  -3.130  1.00 98.69           C  
ATOM   3488  CE2 TRP A 220       1.556  -6.744  -1.863  1.00 98.69           C  
ATOM   3489  CE3 TRP A 220       0.987  -4.788  -3.179  1.00 98.69           C  
ATOM   3490  HE3 TRP A 220       0.956  -4.258  -4.119  1.00 98.69           H  
ATOM   3491  NE1 TRP A 220       2.141  -7.967  -2.113  1.00 98.69           N  
ATOM   3492  HE1 TRP A 220       2.293  -8.700  -1.436  1.00 98.69           H  
ATOM   3493  CH2 TRP A 220       0.527  -4.845  -0.780  1.00 98.69           C  
ATOM   3494  HH2 TRP A 220       0.144  -4.372   0.112  1.00 98.69           H  
ATOM   3495  CZ2 TRP A 220       1.104  -6.120  -0.696  1.00 98.69           C  
ATOM   3496  HZ2 TRP A 220       1.224  -6.603   0.263  1.00 98.69           H  
ATOM   3497  CZ3 TRP A 220       0.473  -4.179  -2.019  1.00 98.69           C  
ATOM   3498  HZ3 TRP A 220       0.048  -3.188  -2.080  1.00 98.69           H  
ATOM   3499  N   TYR A 221       5.334  -6.084  -7.826  1.00 98.43           N  
ATOM   3500  H   TYR A 221       6.089  -6.138  -7.157  1.00 98.43           H  
ATOM   3501  CA  TYR A 221       5.647  -5.928  -9.247  1.00 98.43           C  
ATOM   3502  HA  TYR A 221       4.970  -5.180  -9.660  1.00 98.43           H  
ATOM   3503  C   TYR A 221       5.423  -7.235 -10.032  1.00 98.43           C  
ATOM   3504  CB  TYR A 221       7.075  -5.399  -9.426  1.00 98.43           C  
ATOM   3505  HB2 TYR A 221       7.312  -5.380 -10.489  1.00 98.43           H  
ATOM   3506  HB3 TYR A 221       7.759  -6.106  -8.957  1.00 98.43           H  
ATOM   3507  O   TYR A 221       5.794  -8.318  -9.589  1.00 98.43           O  
ATOM   3508  CG  TYR A 221       7.336  -4.019  -8.845  1.00 98.43           C  
ATOM   3509  CD1 TYR A 221       6.949  -2.853  -9.534  1.00 98.43           C  
ATOM   3510  HD1 TYR A 221       6.435  -2.941 -10.479  1.00 98.43           H  
ATOM   3511  CD2 TYR A 221       7.984  -3.906  -7.605  1.00 98.43           C  
ATOM   3512  HD2 TYR A 221       8.239  -4.802  -7.059  1.00 98.43           H  
ATOM   3513  CE1 TYR A 221       7.222  -1.581  -8.986  1.00 98.43           C  
ATOM   3514  HE1 TYR A 221       6.915  -0.673  -9.483  1.00 98.43           H  
ATOM   3515  CE2 TYR A 221       8.276  -2.643  -7.064  1.00 98.43           C  
ATOM   3516  HE2 TYR A 221       8.758  -2.578  -6.099  1.00 98.43           H  
ATOM   3517  OH  TYR A 221       8.173  -0.255  -7.225  1.00 98.43           O  
ATOM   3518  HH  TYR A 221       8.652  -0.368  -6.401  1.00 98.43           H  
ATOM   3519  CZ  TYR A 221       7.898  -1.474  -7.755  1.00 98.43           C  
ATOM   3520  N   HIS A 222       4.832  -7.112 -11.221  1.00 97.55           N  
ATOM   3521  H   HIS A 222       4.582  -6.176 -11.505  1.00 97.55           H  
ATOM   3522  CA  HIS A 222       4.842  -8.142 -12.265  1.00 97.55           C  
ATOM   3523  HA  HIS A 222       4.853  -9.130 -11.803  1.00 97.55           H  
ATOM   3524  C   HIS A 222       6.151  -7.995 -13.069  1.00 97.55           C  
ATOM   3525  CB  HIS A 222       3.541  -7.997 -13.091  1.00 97.55           C  
ATOM   3526  HB2 HIS A 222       3.539  -7.028 -13.589  1.00 97.55           H  
ATOM   3527  HB3 HIS A 222       2.697  -8.005 -12.402  1.00 97.55           H  
ATOM   3528  O   HIS A 222       7.219  -7.798 -12.505  1.00 97.55           O  
ATOM   3529  CG  HIS A 222       3.301  -9.084 -14.119  1.00 97.55           C  
ATOM   3530  CD2 HIS A 222       2.693 -10.289 -13.896  1.00 97.55           C  
ATOM   3531  HD2 HIS A 222       2.275 -10.624 -12.958  1.00 97.55           H  
ATOM   3532  ND1 HIS A 222       3.564  -9.020 -15.476  1.00 97.55           N  
ATOM   3533  HD1 HIS A 222       3.883  -8.214 -15.995  1.00 97.55           H  
ATOM   3534  CE1 HIS A 222       3.172 -10.176 -16.034  1.00 97.55           C  
ATOM   3535  HE1 HIS A 222       3.243 -10.421 -17.083  1.00 97.55           H  
ATOM   3536  NE2 HIS A 222       2.630 -10.978 -15.111  1.00 97.55           N  
ATOM   3537  N   GLY A 223       6.090  -7.989 -14.400  1.00 97.00           N  
ATOM   3538  H   GLY A 223       5.231  -8.328 -14.810  1.00 97.00           H  
ATOM   3539  CA  GLY A 223       7.053  -7.303 -15.263  1.00 97.00           C  
ATOM   3540  HA2 GLY A 223       6.844  -7.526 -16.309  1.00 97.00           H  
ATOM   3541  HA3 GLY A 223       8.059  -7.650 -15.024  1.00 97.00           H  
ATOM   3542  C   GLY A 223       6.970  -5.788 -15.048  1.00 97.00           C  
ATOM   3543  O   GLY A 223       6.528  -5.054 -15.926  1.00 97.00           O  
ATOM   3544  N   CYS A 224       7.315  -5.345 -13.843  1.00 96.37           N  
ATOM   3545  H   CYS A 224       7.681  -6.039 -13.207  1.00 96.37           H  
ATOM   3546  CA  CYS A 224       7.076  -4.019 -13.287  1.00 96.37           C  
ATOM   3547  HA  CYS A 224       7.541  -4.031 -12.301  1.00 96.37           H  
ATOM   3548  C   CYS A 224       5.602  -3.731 -12.970  1.00 96.37           C  
ATOM   3549  CB  CYS A 224       7.847  -2.957 -14.071  1.00 96.37           C  
ATOM   3550  HB2 CYS A 224       7.424  -2.860 -15.071  1.00 96.37           H  
ATOM   3551  HB3 CYS A 224       7.707  -2.003 -13.562  1.00 96.37           H  
ATOM   3552  O   CYS A 224       5.032  -4.447 -12.148  1.00 96.37           O  
ATOM   3553  SG  CYS A 224       9.634  -3.287 -14.236  1.00 96.37           S  
ATOM   3554  N   HIS A 225       4.987  -2.658 -13.474  1.00 96.73           N  
ATOM   3555  H   HIS A 225       5.425  -2.082 -14.179  1.00 96.73           H  
ATOM   3556  CA  HIS A 225       3.690  -2.238 -12.942  1.00 96.73           C  
ATOM   3557  HA  HIS A 225       3.134  -3.122 -12.631  1.00 96.73           H  
ATOM   3558  C   HIS A 225       2.784  -1.499 -13.925  1.00 96.73           C  
ATOM   3559  CB  HIS A 225       3.923  -1.374 -11.700  1.00 96.73           C  
ATOM   3560  HB2 HIS A 225       4.481  -1.933 -10.949  1.00 96.73           H  
ATOM   3561  HB3 HIS A 225       2.934  -1.161 -11.294  1.00 96.73           H  
ATOM   3562  O   HIS A 225       3.259  -0.764 -14.784  1.00 96.73           O  
ATOM   3563  CG  HIS A 225       4.593  -0.049 -11.928  1.00 96.73           C  
ATOM   3564  CD2 HIS A 225       5.929   0.224 -11.838  1.00 96.73           C  
ATOM   3565  HD2 HIS A 225       6.716  -0.489 -11.640  1.00 96.73           H  
ATOM   3566  ND1 HIS A 225       3.953   1.133 -12.219  1.00 96.73           N  
ATOM   3567  HD1 HIS A 225       2.973   1.254 -12.430  1.00 96.73           H  
ATOM   3568  CE1 HIS A 225       4.880   2.099 -12.284  1.00 96.73           C  
ATOM   3569  HE1 HIS A 225       4.674   3.137 -12.497  1.00 96.73           H  
ATOM   3570  NE2 HIS A 225       6.100   1.589 -12.051  1.00 96.73           N  
ATOM   3571  N   SER A 226       1.472  -1.646 -13.720  1.00 96.06           N  
ATOM   3572  H   SER A 226       1.163  -2.344 -13.059  1.00 96.06           H  
ATOM   3573  CA  SER A 226       0.417  -0.765 -14.256  1.00 96.06           C  
ATOM   3574  HA  SER A 226       0.813  -0.185 -15.090  1.00 96.06           H  
ATOM   3575  C   SER A 226      -0.076   0.252 -13.216  1.00 96.06           C  
ATOM   3576  CB  SER A 226      -0.748  -1.600 -14.800  1.00 96.06           C  
ATOM   3577  HB2 SER A 226      -1.632  -0.976 -14.928  1.00 96.06           H  
ATOM   3578  HB3 SER A 226      -0.461  -1.979 -15.780  1.00 96.06           H  
ATOM   3579  O   SER A 226      -0.723   1.240 -13.545  1.00 96.06           O  
ATOM   3580  OG  SER A 226      -1.040  -2.712 -13.964  1.00 96.06           O  
ATOM   3581  HG  SER A 226      -1.731  -2.481 -13.340  1.00 96.06           H  
ATOM   3582  N   ASN A 227       0.263   0.061 -11.940  1.00 96.20           N  
ATOM   3583  H   ASN A 227       0.700  -0.810 -11.676  1.00 96.20           H  
ATOM   3584  CA  ASN A 227       0.128   1.082 -10.904  1.00 96.20           C  
ATOM   3585  HA  ASN A 227       0.239   2.065 -11.361  1.00 96.20           H  
ATOM   3586  C   ASN A 227       1.241   0.923  -9.858  1.00 96.20           C  
ATOM   3587  CB  ASN A 227      -1.274   1.007 -10.276  1.00 96.20           C  
ATOM   3588  HB2 ASN A 227      -2.038   0.993 -11.053  1.00 96.20           H  
ATOM   3589  HB3 ASN A 227      -1.445   1.885  -9.653  1.00 96.20           H  
ATOM   3590  O   ASN A 227       1.694  -0.189  -9.593  1.00 96.20           O  
ATOM   3591  CG  ASN A 227      -1.432  -0.200  -9.386  1.00 96.20           C  
ATOM   3592  ND2 ASN A 227      -1.914  -1.296  -9.895  1.00 96.20           N  
ATOM   3593 HD21 ASN A 227      -2.183  -1.370 -10.866  1.00 96.20           H  
ATOM   3594 HD22 ASN A 227      -1.987  -2.074  -9.254  1.00 96.20           H  
ATOM   3595  OD1 ASN A 227      -1.085  -0.187  -8.220  1.00 96.20           O  
ATOM   3596  N   ASN A 228       1.679   2.026  -9.260  1.00 96.42           N  
ATOM   3597  H   ASN A 228       1.226   2.899  -9.492  1.00 96.42           H  
ATOM   3598  CA  ASN A 228       2.644   2.016  -8.165  1.00 96.42           C  
ATOM   3599  HA  ASN A 228       2.617   1.046  -7.669  1.00 96.42           H  
ATOM   3600  C   ASN A 228       2.249   3.069  -7.132  1.00 96.42           C  
ATOM   3601  CB  ASN A 228       4.065   2.220  -8.714  1.00 96.42           C  
ATOM   3602  HB2 ASN A 228       4.155   3.204  -9.176  1.00 96.42           H  
ATOM   3603  HB3 ASN A 228       4.258   1.463  -9.474  1.00 96.42           H  
ATOM   3604  O   ASN A 228       2.683   4.220  -7.187  1.00 96.42           O  
ATOM   3605  CG  ASN A 228       5.136   2.074  -7.648  1.00 96.42           C  
ATOM   3606  ND2 ASN A 228       6.379   2.142  -8.057  1.00 96.42           N  
ATOM   3607 HD21 ASN A 228       6.568   2.299  -9.037  1.00 96.42           H  
ATOM   3608 HD22 ASN A 228       7.092   1.815  -7.420  1.00 96.42           H  
ATOM   3609  OD1 ASN A 228       4.876   1.877  -6.467  1.00 96.42           O  
ATOM   3610  N   LEU A 229       1.415   2.671  -6.173  1.00 97.17           N  
ATOM   3611  H   LEU A 229       1.069   1.722  -6.196  1.00 97.17           H  
ATOM   3612  CA  LEU A 229       0.921   3.571  -5.126  1.00 97.17           C  
ATOM   3613  HA  LEU A 229       0.639   4.515  -5.593  1.00 97.17           H  
ATOM   3614  C   LEU A 229       1.999   3.904  -4.080  1.00 97.17           C  
ATOM   3615  CB  LEU A 229      -0.336   2.963  -4.488  1.00 97.17           C  
ATOM   3616  HB2 LEU A 229      -0.738   3.675  -3.767  1.00 97.17           H  
ATOM   3617  HB3 LEU A 229      -0.055   2.063  -3.942  1.00 97.17           H  
ATOM   3618  O   LEU A 229       1.868   4.853  -3.308  1.00 97.17           O  
ATOM   3619  CG  LEU A 229      -1.441   2.608  -5.502  1.00 97.17           C  
ATOM   3620  HG  LEU A 229      -1.092   1.807  -6.154  1.00 97.17           H  
ATOM   3621  CD1 LEU A 229      -2.661   2.085  -4.755  1.00 97.17           C  
ATOM   3622 HD11 LEU A 229      -3.429   1.823  -5.482  1.00 97.17           H  
ATOM   3623 HD12 LEU A 229      -3.044   2.838  -4.066  1.00 97.17           H  
ATOM   3624 HD13 LEU A 229      -2.393   1.189  -4.194  1.00 97.17           H  
ATOM   3625  CD2 LEU A 229      -1.827   3.806  -6.379  1.00 97.17           C  
ATOM   3626 HD21 LEU A 229      -2.794   3.635  -6.852  1.00 97.17           H  
ATOM   3627 HD22 LEU A 229      -1.082   3.936  -7.164  1.00 97.17           H  
ATOM   3628 HD23 LEU A 229      -1.875   4.721  -5.789  1.00 97.17           H  
ATOM   3629  N   ASN A 230       3.108   3.167  -4.093  1.00 97.07           N  
ATOM   3630  H   ASN A 230       3.165   2.407  -4.756  1.00 97.07           H  
ATOM   3631  CA  ASN A 230       4.286   3.426  -3.275  1.00 97.07           C  
ATOM   3632  HA  ASN A 230       4.002   4.039  -2.420  1.00 97.07           H  
ATOM   3633  C   ASN A 230       5.359   4.237  -4.020  1.00 97.07           C  
ATOM   3634  CB  ASN A 230       4.782   2.084  -2.721  1.00 97.07           C  
ATOM   3635  HB2 ASN A 230       4.861   1.357  -3.530  1.00 97.07           H  
ATOM   3636  HB3 ASN A 230       5.776   2.207  -2.291  1.00 97.07           H  
ATOM   3637  O   ASN A 230       6.420   4.490  -3.454  1.00 97.07           O  
ATOM   3638  CG  ASN A 230       3.872   1.530  -1.635  1.00 97.07           C  
ATOM   3639  ND2 ASN A 230       4.167   0.340  -1.174  1.00 97.07           N  
ATOM   3640 HD21 ASN A 230       3.568  -0.051  -0.461  1.00 97.07           H  
ATOM   3641 HD22 ASN A 230       4.923  -0.176  -1.601  1.00 97.07           H  
ATOM   3642  OD1 ASN A 230       2.930   2.160  -1.167  1.00 97.07           O  
ATOM   3643  N   GLY A 231       5.071   4.707  -5.240  1.00 93.63           N  
ATOM   3644  H   GLY A 231       4.199   4.421  -5.663  1.00 93.63           H  
ATOM   3645  CA  GLY A 231       5.994   5.469  -6.080  1.00 93.63           C  
ATOM   3646  HA2 GLY A 231       6.842   4.833  -6.334  1.00 93.63           H  
ATOM   3647  HA3 GLY A 231       5.493   5.732  -7.011  1.00 93.63           H  
ATOM   3648  C   GLY A 231       6.535   6.757  -5.442  1.00 93.63           C  
ATOM   3649  O   GLY A 231       6.156   7.188  -4.346  1.00 93.63           O  
ATOM   3650  N   VAL A 232       7.455   7.407  -6.140  1.00 87.71           N  
ATOM   3651  H   VAL A 232       7.669   7.077  -7.070  1.00 87.71           H  
ATOM   3652  CA  VAL A 232       8.112   8.631  -5.679  1.00 87.71           C  
ATOM   3653  HA  VAL A 232       8.118   8.637  -4.589  1.00 87.71           H  
ATOM   3654  C   VAL A 232       7.329   9.845  -6.168  1.00 87.71           C  
ATOM   3655  CB  VAL A 232       9.578   8.679  -6.140  1.00 87.71           C  
ATOM   3656  HB  VAL A 232       9.618   8.801  -7.222  1.00 87.71           H  
ATOM   3657  O   VAL A 232       7.151  10.044  -7.365  1.00 87.71           O  
ATOM   3658  CG1 VAL A 232      10.302   9.854  -5.470  1.00 87.71           C  
ATOM   3659 HG11 VAL A 232       9.814  10.798  -5.714  1.00 87.71           H  
ATOM   3660 HG12 VAL A 232      10.309   9.727  -4.387  1.00 87.71           H  
ATOM   3661 HG13 VAL A 232      11.330   9.903  -5.829  1.00 87.71           H  
ATOM   3662  CG2 VAL A 232      10.340   7.397  -5.767  1.00 87.71           C  
ATOM   3663 HG21 VAL A 232      10.256   7.198  -4.699  1.00 87.71           H  
ATOM   3664 HG22 VAL A 232       9.940   6.547  -6.320  1.00 87.71           H  
ATOM   3665 HG23 VAL A 232      11.391   7.498  -6.037  1.00 87.71           H  
ATOM   3666  N   PHE A 233       6.862  10.694  -5.253  1.00 80.77           N  
ATOM   3667  H   PHE A 233       7.035  10.518  -4.274  1.00 80.77           H  
ATOM   3668  CA  PHE A 233       6.144  11.906  -5.641  1.00 80.77           C  
ATOM   3669  HA  PHE A 233       5.272  11.612  -6.227  1.00 80.77           H  
ATOM   3670  C   PHE A 233       6.990  12.845  -6.509  1.00 80.77           C  
ATOM   3671  CB  PHE A 233       5.666  12.656  -4.402  1.00 80.77           C  
ATOM   3672  HB2 PHE A 233       5.419  13.674  -4.705  1.00 80.77           H  
ATOM   3673  HB3 PHE A 233       6.476  12.722  -3.676  1.00 80.77           H  
ATOM   3674  O   PHE A 233       8.197  12.971  -6.320  1.00 80.77           O  
ATOM   3675  CG  PHE A 233       4.428  12.077  -3.762  1.00 80.77           C  
ATOM   3676  CD1 PHE A 233       3.186  12.226  -4.407  1.00 80.77           C  
ATOM   3677  HD1 PHE A 233       3.127  12.670  -5.390  1.00 80.77           H  
ATOM   3678  CD2 PHE A 233       4.493  11.494  -2.484  1.00 80.77           C  
ATOM   3679  HD2 PHE A 233       5.443  11.396  -1.979  1.00 80.77           H  
ATOM   3680  CE1 PHE A 233       2.005  11.841  -3.757  1.00 80.77           C  
ATOM   3681  HE1 PHE A 233       1.045  11.984  -4.230  1.00 80.77           H  
ATOM   3682  CE2 PHE A 233       3.306  11.138  -1.820  1.00 80.77           C  
ATOM   3683  HE2 PHE A 233       3.341  10.773  -0.804  1.00 80.77           H  
ATOM   3684  CZ  PHE A 233       2.063  11.327  -2.454  1.00 80.77           C  
ATOM   3685  HZ  PHE A 233       1.140  11.111  -1.938  1.00 80.77           H  
ATOM   3686  N   ASN A 234       6.314  13.571  -7.406  1.00 68.81           N  
ATOM   3687  H   ASN A 234       5.321  13.404  -7.483  1.00 68.81           H  
ATOM   3688  CA  ASN A 234       6.876  14.635  -8.247  1.00 68.81           C  
ATOM   3689  HA  ASN A 234       6.077  14.960  -8.913  1.00 68.81           H  
ATOM   3690  C   ASN A 234       8.015  14.196  -9.192  1.00 68.81           C  
ATOM   3691  CB  ASN A 234       7.256  15.853  -7.383  1.00 68.81           C  
ATOM   3692  HB2 ASN A 234       7.636  16.642  -8.033  1.00 68.81           H  
ATOM   3693  HB3 ASN A 234       8.068  15.571  -6.713  1.00 68.81           H  
ATOM   3694  O   ASN A 234       8.753  15.039  -9.699  1.00 68.81           O  
ATOM   3695  CG  ASN A 234       6.134  16.462  -6.562  1.00 68.81           C  
ATOM   3696  ND2 ASN A 234       6.494  17.292  -5.611  1.00 68.81           N  
ATOM   3697 HD21 ASN A 234       5.794  17.847  -5.140  1.00 68.81           H  
ATOM   3698 HD22 ASN A 234       7.477  17.489  -5.485  1.00 68.81           H  
ATOM   3699  OD1 ASN A 234       4.943  16.226  -6.730  1.00 68.81           O  
ATOM   3700  N   VAL A 235       8.139  12.901  -9.491  1.00 74.96           N  
ATOM   3701  H   VAL A 235       7.552  12.232  -9.013  1.00 74.96           H  
ATOM   3702  CA  VAL A 235       9.062  12.401 -10.517  1.00 74.96           C  
ATOM   3703  HA  VAL A 235       9.844  13.144 -10.678  1.00 74.96           H  
ATOM   3704  C   VAL A 235       8.303  12.257 -11.836  1.00 74.96           C  
ATOM   3705  CB  VAL A 235       9.775  11.115 -10.062  1.00 74.96           C  
ATOM   3706  HB  VAL A 235       9.060  10.295  -9.994  1.00 74.96           H  
ATOM   3707  O   VAL A 235       7.998  11.154 -12.282  1.00 74.96           O  
ATOM   3708  CG1 VAL A 235      10.889  10.758 -11.048  1.00 74.96           C  
ATOM   3709 HG11 VAL A 235      11.602  11.579 -11.112  1.00 74.96           H  
ATOM   3710 HG12 VAL A 235      11.403   9.859 -10.706  1.00 74.96           H  
ATOM   3711 HG13 VAL A 235      10.472  10.554 -12.034  1.00 74.96           H  
ATOM   3712  CG2 VAL A 235      10.450  11.298  -8.699  1.00 74.96           C  
ATOM   3713 HG21 VAL A 235      11.115  12.161  -8.714  1.00 74.96           H  
ATOM   3714 HG22 VAL A 235      11.019  10.405  -8.442  1.00 74.96           H  
ATOM   3715 HG23 VAL A 235       9.689  11.449  -7.933  1.00 74.96           H  
ATOM   3716  N   SER A 236       7.944  13.391 -12.445  1.00 73.70           N  
ATOM   3717  H   SER A 236       8.153  14.275 -12.003  1.00 73.70           H  
ATOM   3718  CA  SER A 236       7.233  13.419 -13.736  1.00 73.70           C  
ATOM   3719  HA  SER A 236       6.533  12.584 -13.756  1.00 73.70           H  
ATOM   3720  C   SER A 236       8.157  13.248 -14.943  1.00 73.70           C  
ATOM   3721  CB  SER A 236       6.432  14.715 -13.880  1.00 73.70           C  
ATOM   3722  HB2 SER A 236       5.957  14.742 -14.861  1.00 73.70           H  
ATOM   3723  HB3 SER A 236       5.659  14.748 -13.113  1.00 73.70           H  
ATOM   3724  O   SER A 236       7.709  12.906 -16.034  1.00 73.70           O  
ATOM   3725  OG  SER A 236       7.292  15.832 -13.735  1.00 73.70           O  
ATOM   3726  HG  SER A 236       6.799  16.630 -13.943  1.00 73.70           H  
ATOM   3727  N   LYS A 237       9.467  13.450 -14.750  1.00 76.96           N  
ATOM   3728  H   LYS A 237       9.745  13.780 -13.838  1.00 76.96           H  
ATOM   3729  CA  LYS A 237      10.481  13.332 -15.808  1.00 76.96           C  
ATOM   3730  HA  LYS A 237      10.122  13.870 -16.685  1.00 76.96           H  
ATOM   3731  C   LYS A 237      10.710  11.886 -16.267  1.00 76.96           C  
ATOM   3732  CB  LYS A 237      11.779  13.996 -15.315  1.00 76.96           C  
ATOM   3733  HB2 LYS A 237      12.197  13.413 -14.494  1.00 76.96           H  
ATOM   3734  HB3 LYS A 237      11.540  14.993 -14.945  1.00 76.96           H  
ATOM   3735  O   LYS A 237      11.167  11.676 -17.386  1.00 76.96           O  
ATOM   3736  CG  LYS A 237      12.830  14.133 -16.429  1.00 76.96           C  
ATOM   3737  HG2 LYS A 237      13.155  13.143 -16.747  1.00 76.96           H  
ATOM   3738  HG3 LYS A 237      12.384  14.649 -17.279  1.00 76.96           H  
ATOM   3739  CD  LYS A 237      14.063  14.911 -15.958  1.00 76.96           C  
ATOM   3740  HD2 LYS A 237      14.509  14.394 -15.108  1.00 76.96           H  
ATOM   3741  HD3 LYS A 237      13.765  15.915 -15.655  1.00 76.96           H  
ATOM   3742  CE  LYS A 237      15.074  14.991 -17.108  1.00 76.96           C  
ATOM   3743  HE2 LYS A 237      14.607  15.508 -17.946  1.00 76.96           H  
ATOM   3744  HE3 LYS A 237      15.305  13.977 -17.433  1.00 76.96           H  
ATOM   3745  NZ  LYS A 237      16.321  15.690 -16.707  1.00 76.96           N  
ATOM   3746  HZ1 LYS A 237      16.781  15.190 -15.960  1.00 76.96           H  
ATOM   3747  HZ2 LYS A 237      16.961  15.742 -17.487  1.00 76.96           H  
ATOM   3748  HZ3 LYS A 237      16.123  16.632 -16.401  1.00 76.96           H  
ATOM   3749  N   TYR A 238      10.410  10.899 -15.422  1.00 84.54           N  
ATOM   3750  H   TYR A 238       9.932  11.124 -14.561  1.00 84.54           H  
ATOM   3751  CA  TYR A 238      10.731   9.496 -15.680  1.00 84.54           C  
ATOM   3752  HA  TYR A 238      11.175   9.410 -16.672  1.00 84.54           H  
ATOM   3753  C   TYR A 238       9.470   8.632 -15.681  1.00 84.54           C  
ATOM   3754  CB  TYR A 238      11.786   8.999 -14.682  1.00 84.54           C  
ATOM   3755  HB2 TYR A 238      12.061   7.978 -14.949  1.00 84.54           H  
ATOM   3756  HB3 TYR A 238      11.340   8.972 -13.688  1.00 84.54           H  
ATOM   3757  O   TYR A 238       8.667   8.677 -14.749  1.00 84.54           O  
ATOM   3758  CG  TYR A 238      13.055   9.835 -14.642  1.00 84.54           C  
ATOM   3759  CD1 TYR A 238      13.860   9.969 -15.790  1.00 84.54           C  
ATOM   3760  HD1 TYR A 238      13.585   9.464 -16.704  1.00 84.54           H  
ATOM   3761  CD2 TYR A 238      13.435  10.485 -13.454  1.00 84.54           C  
ATOM   3762  HD2 TYR A 238      12.861  10.324 -12.554  1.00 84.54           H  
ATOM   3763  CE1 TYR A 238      15.018  10.769 -15.753  1.00 84.54           C  
ATOM   3764  HE1 TYR A 238      15.640  10.868 -16.631  1.00 84.54           H  
ATOM   3765  CE2 TYR A 238      14.584  11.295 -13.410  1.00 84.54           C  
ATOM   3766  HE2 TYR A 238      14.865  11.781 -12.488  1.00 84.54           H  
ATOM   3767  OH  TYR A 238      16.486  12.226 -14.532  1.00 84.54           O  
ATOM   3768  HH  TYR A 238      16.723  12.446 -13.628  1.00 84.54           H  
ATOM   3769  CZ  TYR A 238      15.378  11.439 -14.566  1.00 84.54           C  
ATOM   3770  N   PHE A 239       9.324   7.832 -16.738  1.00 89.76           N  
ATOM   3771  H   PHE A 239      10.049   7.831 -17.441  1.00 89.76           H  
ATOM   3772  CA  PHE A 239       8.195   6.926 -16.943  1.00 89.76           C  
ATOM   3773  HA  PHE A 239       7.283   7.510 -17.070  1.00 89.76           H  
ATOM   3774  C   PHE A 239       8.023   5.985 -15.742  1.00 89.76           C  
ATOM   3775  CB  PHE A 239       8.454   6.125 -18.230  1.00 89.76           C  
ATOM   3776  HB2 PHE A 239       9.395   5.585 -18.128  1.00 89.76           H  
ATOM   3777  HB3 PHE A 239       8.572   6.821 -19.061  1.00 89.76           H  
ATOM   3778  O   PHE A 239       8.951   5.260 -15.396  1.00 89.76           O  
ATOM   3779  CG  PHE A 239       7.368   5.124 -18.582  1.00 89.76           C  
ATOM   3780  CD1 PHE A 239       7.331   3.865 -17.951  1.00 89.76           C  
ATOM   3781  HD1 PHE A 239       8.079   3.603 -17.218  1.00 89.76           H  
ATOM   3782  CD2 PHE A 239       6.398   5.439 -19.551  1.00 89.76           C  
ATOM   3783  HD2 PHE A 239       6.423   6.390 -20.062  1.00 89.76           H  
ATOM   3784  CE1 PHE A 239       6.307   2.951 -18.253  1.00 89.76           C  
ATOM   3785  HE1 PHE A 239       6.255   1.999 -17.746  1.00 89.76           H  
ATOM   3786  CE2 PHE A 239       5.395   4.512 -19.878  1.00 89.76           C  
ATOM   3787  HE2 PHE A 239       4.660   4.748 -20.634  1.00 89.76           H  
ATOM   3788  CZ  PHE A 239       5.336   3.276 -19.214  1.00 89.76           C  
ATOM   3789  HZ  PHE A 239       4.546   2.576 -19.441  1.00 89.76           H  
ATOM   3790  N   GLY A 240       6.840   5.978 -15.130  1.00 88.31           N  
ATOM   3791  H   GLY A 240       6.144   6.628 -15.465  1.00 88.31           H  
ATOM   3792  CA  GLY A 240       6.414   5.038 -14.088  1.00 88.31           C  
ATOM   3793  HA2 GLY A 240       5.324   5.034 -14.054  1.00 88.31           H  
ATOM   3794  HA3 GLY A 240       6.738   4.033 -14.357  1.00 88.31           H  
ATOM   3795  C   GLY A 240       6.918   5.326 -12.668  1.00 88.31           C  
ATOM   3796  O   GLY A 240       6.539   4.622 -11.743  1.00 88.31           O  
ATOM   3797  N   PHE A 241       7.738   6.356 -12.439  1.00 92.63           N  
ATOM   3798  H   PHE A 241       8.035   6.928 -13.217  1.00 92.63           H  
ATOM   3799  CA  PHE A 241       8.309   6.599 -11.101  1.00 92.63           C  
ATOM   3800  HA  PHE A 241       8.640   5.654 -10.672  1.00 92.63           H  
ATOM   3801  C   PHE A 241       7.311   7.185 -10.101  1.00 92.63           C  
ATOM   3802  CB  PHE A 241       9.523   7.523 -11.215  1.00 92.63           C  
ATOM   3803  HB2 PHE A 241       9.687   7.999 -10.248  1.00 92.63           H  
ATOM   3804  HB3 PHE A 241       9.321   8.312 -11.939  1.00 92.63           H  
ATOM   3805  O   PHE A 241       7.474   7.016  -8.894  1.00 92.63           O  
ATOM   3806  CG  PHE A 241      10.793   6.797 -11.593  1.00 92.63           C  
ATOM   3807  CD1 PHE A 241      11.820   6.635 -10.646  1.00 92.63           C  
ATOM   3808  HD1 PHE A 241      11.702   7.016  -9.642  1.00 92.63           H  
ATOM   3809  CD2 PHE A 241      10.941   6.257 -12.882  1.00 92.63           C  
ATOM   3810  HD2 PHE A 241      10.158   6.385 -13.614  1.00 92.63           H  
ATOM   3811  CE1 PHE A 241      12.993   5.948 -10.998  1.00 92.63           C  
ATOM   3812  HE1 PHE A 241      13.774   5.799 -10.267  1.00 92.63           H  
ATOM   3813  CE2 PHE A 241      12.105   5.557 -13.229  1.00 92.63           C  
ATOM   3814  HE2 PHE A 241      12.208   5.140 -14.220  1.00 92.63           H  
ATOM   3815  CZ  PHE A 241      13.133   5.402 -12.286  1.00 92.63           C  
ATOM   3816  HZ  PHE A 241      14.022   4.844 -12.541  1.00 92.63           H  
ATOM   3817  N   SER A 242       6.308   7.904 -10.598  1.00 92.33           N  
ATOM   3818  H   SER A 242       6.210   7.931 -11.603  1.00 92.33           H  
ATOM   3819  CA  SER A 242       5.344   8.632  -9.776  1.00 92.33           C  
ATOM   3820  HA  SER A 242       5.892   9.175  -9.006  1.00 92.33           H  
ATOM   3821  C   SER A 242       4.351   7.720  -9.049  1.00 92.33           C  
ATOM   3822  CB  SER A 242       4.632   9.673 -10.634  1.00 92.33           C  
ATOM   3823  HB2 SER A 242       3.749  10.027 -10.102  1.00 92.33           H  
ATOM   3824  HB3 SER A 242       4.309   9.223 -11.573  1.00 92.33           H  
ATOM   3825  O   SER A 242       4.113   6.586  -9.470  1.00 92.33           O  
ATOM   3826  OG  SER A 242       5.492  10.775 -10.886  1.00 92.33           O  
ATOM   3827  HG  SER A 242       6.250  10.484 -11.399  1.00 92.33           H  
ATOM   3828  N   VAL A 243       3.725   8.237  -7.982  1.00 94.61           N  
ATOM   3829  H   VAL A 243       3.933   9.188  -7.711  1.00 94.61           H  
ATOM   3830  CA  VAL A 243       2.582   7.579  -7.328  1.00 94.61           C  
ATOM   3831  HA  VAL A 243       2.870   6.560  -7.069  1.00 94.61           H  
ATOM   3832  C   VAL A 243       1.429   7.540  -8.325  1.00 94.61           C  
ATOM   3833  CB  VAL A 243       2.142   8.294  -6.035  1.00 94.61           C  
ATOM   3834  HB  VAL A 243       1.747   9.284  -6.262  1.00 94.61           H  
ATOM   3835  O   VAL A 243       0.785   8.559  -8.568  1.00 94.61           O  
ATOM   3836  CG1 VAL A 243       1.058   7.484  -5.324  1.00 94.61           C  
ATOM   3837 HG11 VAL A 243       0.733   8.025  -4.435  1.00 94.61           H  
ATOM   3838 HG12 VAL A 243       0.198   7.313  -5.971  1.00 94.61           H  
ATOM   3839 HG13 VAL A 243       1.469   6.517  -5.033  1.00 94.61           H  
ATOM   3840  CG2 VAL A 243       3.298   8.450  -5.044  1.00 94.61           C  
ATOM   3841 HG21 VAL A 243       4.094   9.057  -5.475  1.00 94.61           H  
ATOM   3842 HG22 VAL A 243       3.681   7.462  -4.789  1.00 94.61           H  
ATOM   3843 HG23 VAL A 243       2.942   8.944  -4.140  1.00 94.61           H  
ATOM   3844  N   SER A 244       1.220   6.400  -8.972  1.00 94.49           N  
ATOM   3845  H   SER A 244       1.771   5.591  -8.720  1.00 94.49           H  
ATOM   3846  CA  SER A 244       0.465   6.353 -10.226  1.00 94.49           C  
ATOM   3847  HA  SER A 244      -0.122   7.265 -10.328  1.00 94.49           H  
ATOM   3848  C   SER A 244      -0.521   5.201 -10.282  1.00 94.49           C  
ATOM   3849  CB  SER A 244       1.410   6.310 -11.434  1.00 94.49           C  
ATOM   3850  HB2 SER A 244       0.832   6.156 -12.345  1.00 94.49           H  
ATOM   3851  HB3 SER A 244       1.931   7.264 -11.515  1.00 94.49           H  
ATOM   3852  O   SER A 244      -0.294   4.123  -9.731  1.00 94.49           O  
ATOM   3853  OG  SER A 244       2.364   5.272 -11.306  1.00 94.49           O  
ATOM   3854  HG  SER A 244       3.036   5.568 -10.688  1.00 94.49           H  
ATOM   3855  N   TRP A 245      -1.601   5.461 -11.010  1.00 96.48           N  
ATOM   3856  H   TRP A 245      -1.659   6.375 -11.436  1.00 96.48           H  
ATOM   3857  CA  TRP A 245      -2.592   4.500 -11.468  1.00 96.48           C  
ATOM   3858  HA  TRP A 245      -2.230   3.479 -11.350  1.00 96.48           H  
ATOM   3859  C   TRP A 245      -2.794   4.801 -12.948  1.00 96.48           C  
ATOM   3860  CB  TRP A 245      -3.871   4.686 -10.649  1.00 96.48           C  
ATOM   3861  HB2 TRP A 245      -3.604   4.634  -9.594  1.00 96.48           H  
ATOM   3862  HB3 TRP A 245      -4.286   5.679 -10.823  1.00 96.48           H  
ATOM   3863  O   TRP A 245      -3.302   5.872 -13.279  1.00 96.48           O  
ATOM   3864  CG  TRP A 245      -4.931   3.665 -10.897  1.00 96.48           C  
ATOM   3865  CD1 TRP A 245      -5.778   3.611 -11.946  1.00 96.48           C  
ATOM   3866  HD1 TRP A 245      -5.780   4.302 -12.776  1.00 96.48           H  
ATOM   3867  CD2 TRP A 245      -5.237   2.502 -10.084  1.00 96.48           C  
ATOM   3868  CE2 TRP A 245      -6.321   1.797 -10.680  1.00 96.48           C  
ATOM   3869  CE3 TRP A 245      -4.682   1.970  -8.903  1.00 96.48           C  
ATOM   3870  HE3 TRP A 245      -3.842   2.469  -8.444  1.00 96.48           H  
ATOM   3871  NE1 TRP A 245      -6.606   2.510 -11.820  1.00 96.48           N  
ATOM   3872  HE1 TRP A 245      -7.267   2.210 -12.522  1.00 96.48           H  
ATOM   3873  CH2 TRP A 245      -6.281   0.140  -8.931  1.00 96.48           C  
ATOM   3874  HH2 TRP A 245      -6.660  -0.759  -8.466  1.00 96.48           H  
ATOM   3875  CZ2 TRP A 245      -6.854   0.633 -10.113  1.00 96.48           C  
ATOM   3876  HZ2 TRP A 245      -7.695   0.131 -10.570  1.00 96.48           H  
ATOM   3877  CZ3 TRP A 245      -5.195   0.795  -8.334  1.00 96.48           C  
ATOM   3878  HZ3 TRP A 245      -4.745   0.390  -7.440  1.00 96.48           H  
ATOM   3879  N   GLU A 246      -2.305   3.938 -13.839  1.00 95.27           N  
ATOM   3880  H   GLU A 246      -1.948   3.046 -13.525  1.00 95.27           H  
ATOM   3881  CA  GLU A 246      -2.067   4.276 -15.250  1.00 95.27           C  
ATOM   3882  HA  GLU A 246      -1.269   5.017 -15.298  1.00 95.27           H  
ATOM   3883  C   GLU A 246      -3.288   4.888 -15.954  1.00 95.27           C  
ATOM   3884  CB  GLU A 246      -1.577   3.014 -15.976  1.00 95.27           C  
ATOM   3885  HB2 GLU A 246      -2.300   2.211 -15.831  1.00 95.27           H  
ATOM   3886  HB3 GLU A 246      -0.620   2.723 -15.541  1.00 95.27           H  
ATOM   3887  O   GLU A 246      -3.164   5.906 -16.632  1.00 95.27           O  
ATOM   3888  CG  GLU A 246      -1.353   3.230 -17.475  1.00 95.27           C  
ATOM   3889  HG2 GLU A 246      -0.693   4.087 -17.607  1.00 95.27           H  
ATOM   3890  HG3 GLU A 246      -2.305   3.460 -17.952  1.00 95.27           H  
ATOM   3891  CD  GLU A 246      -0.755   2.003 -18.177  1.00 95.27           C  
ATOM   3892  OE1 GLU A 246      -0.114   2.231 -19.231  1.00 95.27           O  
ATOM   3893  OE2 GLU A 246      -1.008   0.858 -17.732  1.00 95.27           O  
ATOM   3894  N   SER A 247      -4.480   4.333 -15.749  1.00 95.26           N  
ATOM   3895  H   SER A 247      -4.513   3.503 -15.175  1.00 95.26           H  
ATOM   3896  CA  SER A 247      -5.731   4.830 -16.336  1.00 95.26           C  
ATOM   3897  HA  SER A 247      -5.564   4.981 -17.402  1.00 95.26           H  
ATOM   3898  C   SER A 247      -6.203   6.179 -15.778  1.00 95.26           C  
ATOM   3899  CB  SER A 247      -6.839   3.782 -16.187  1.00 95.26           C  
ATOM   3900  HB2 SER A 247      -7.763   4.175 -16.610  1.00 95.26           H  
ATOM   3901  HB3 SER A 247      -6.557   2.888 -16.742  1.00 95.26           H  
ATOM   3902  O   SER A 247      -7.038   6.830 -16.400  1.00 95.26           O  
ATOM   3903  OG  SER A 247      -7.055   3.431 -14.835  1.00 95.26           O  
ATOM   3904  HG  SER A 247      -6.308   2.884 -14.582  1.00 95.26           H  
ATOM   3905  N   VAL A 248      -5.667   6.623 -14.636  1.00 96.57           N  
ATOM   3906  H   VAL A 248      -4.948   6.052 -14.215  1.00 96.57           H  
ATOM   3907  CA  VAL A 248      -5.973   7.921 -14.010  1.00 96.57           C  
ATOM   3908  HA  VAL A 248      -6.914   8.303 -14.406  1.00 96.57           H  
ATOM   3909  C   VAL A 248      -4.896   8.950 -14.341  1.00 96.57           C  
ATOM   3910  CB  VAL A 248      -6.129   7.766 -12.482  1.00 96.57           C  
ATOM   3911  HB  VAL A 248      -5.230   7.299 -12.079  1.00 96.57           H  
ATOM   3912  O   VAL A 248      -5.198  10.053 -14.795  1.00 96.57           O  
ATOM   3913  CG1 VAL A 248      -6.328   9.106 -11.761  1.00 96.57           C  
ATOM   3914 HG11 VAL A 248      -5.438   9.728 -11.860  1.00 96.57           H  
ATOM   3915 HG12 VAL A 248      -7.186   9.631 -12.181  1.00 96.57           H  
ATOM   3916 HG13 VAL A 248      -6.501   8.932 -10.699  1.00 96.57           H  
ATOM   3917  CG2 VAL A 248      -7.335   6.890 -12.136  1.00 96.57           C  
ATOM   3918 HG21 VAL A 248      -8.252   7.390 -12.447  1.00 96.57           H  
ATOM   3919 HG22 VAL A 248      -7.276   5.927 -12.643  1.00 96.57           H  
ATOM   3920 HG23 VAL A 248      -7.359   6.718 -11.060  1.00 96.57           H  
ATOM   3921  N   THR A 249      -3.629   8.607 -14.111  1.00 94.57           N  
ATOM   3922  H   THR A 249      -3.441   7.680 -13.757  1.00 94.57           H  
ATOM   3923  CA  THR A 249      -2.507   9.554 -14.180  1.00 94.57           C  
ATOM   3924  HA  THR A 249      -2.890  10.570 -14.093  1.00 94.57           H  
ATOM   3925  C   THR A 249      -1.736   9.487 -15.495  1.00 94.57           C  
ATOM   3926  CB  THR A 249      -1.539   9.329 -13.007  1.00 94.57           C  
ATOM   3927  HB  THR A 249      -0.698  10.016 -13.106  1.00 94.57           H  
ATOM   3928  O   THR A 249      -0.967  10.398 -15.808  1.00 94.57           O  
ATOM   3929  CG2 THR A 249      -2.215   9.590 -11.662  1.00 94.57           C  
ATOM   3930 HG21 THR A 249      -2.621  10.601 -11.638  1.00 94.57           H  
ATOM   3931 HG22 THR A 249      -1.468   9.487 -10.875  1.00 94.57           H  
ATOM   3932 HG23 THR A 249      -3.014   8.870 -11.488  1.00 94.57           H  
ATOM   3933  OG1 THR A 249      -1.049   8.004 -12.960  1.00 94.57           O  
ATOM   3934  HG1 THR A 249      -0.497   7.844 -13.729  1.00 94.57           H  
ATOM   3935  N   GLY A 250      -1.885   8.406 -16.260  1.00 92.98           N  
ATOM   3936  H   GLY A 250      -2.569   7.710 -15.999  1.00 92.98           H  
ATOM   3937  CA  GLY A 250      -0.876   7.993 -17.228  1.00 92.98           C  
ATOM   3938  HA2 GLY A 250      -1.233   7.122 -17.778  1.00 92.98           H  
ATOM   3939  HA3 GLY A 250      -0.700   8.802 -17.936  1.00 92.98           H  
ATOM   3940  C   GLY A 250       0.441   7.625 -16.536  1.00 92.98           C  
ATOM   3941  O   GLY A 250       0.501   7.437 -15.319  1.00 92.98           O  
ATOM   3942  N   ASN A 251       1.519   7.574 -17.319  1.00 89.62           N  
ATOM   3943  H   ASN A 251       1.379   7.692 -18.312  1.00 89.62           H  
ATOM   3944  CA  ASN A 251       2.816   7.055 -16.873  1.00 89.62           C  
ATOM   3945  HA  ASN A 251       2.656   6.417 -16.004  1.00 89.62           H  
ATOM   3946  C   ASN A 251       3.824   8.126 -16.409  1.00 89.62           C  
ATOM   3947  CB  ASN A 251       3.367   6.157 -17.993  1.00 89.62           C  
ATOM   3948  HB2 ASN A 251       3.418   6.698 -18.938  1.00 89.62           H  
ATOM   3949  HB3 ASN A 251       4.373   5.841 -17.717  1.00 89.62           H  
ATOM   3950  O   ASN A 251       4.924   7.787 -15.988  1.00 89.62           O  
ATOM   3951  CG  ASN A 251       2.537   4.889 -18.139  1.00 89.62           C  
ATOM   3952  ND2 ASN A 251       1.899   4.639 -19.262  1.00 89.62           N  
ATOM   3953 HD21 ASN A 251       1.336   3.800 -19.259  1.00 89.62           H  
ATOM   3954 HD22 ASN A 251       1.991   5.209 -20.091  1.00 89.62           H  
ATOM   3955  OD1 ASN A 251       2.426   4.129 -17.200  1.00 89.62           O  
ATOM   3956  N   TYR A 252       3.483   9.416 -16.474  1.00 90.04           N  
ATOM   3957  H   TYR A 252       2.560   9.637 -16.820  1.00 90.04           H  
ATOM   3958  CA  TYR A 252       4.411  10.526 -16.175  1.00 90.04           C  
ATOM   3959  HA  TYR A 252       5.343  10.130 -15.770  1.00 90.04           H  
ATOM   3960  C   TYR A 252       3.882  11.501 -15.122  1.00 90.04           C  
ATOM   3961  CB  TYR A 252       4.754  11.269 -17.470  1.00 90.04           C  
ATOM   3962  HB2 TYR A 252       3.836  11.650 -17.918  1.00 90.04           H  
ATOM   3963  HB3 TYR A 252       5.379  12.131 -17.237  1.00 90.04           H  
ATOM   3964  O   TYR A 252       4.449  12.572 -14.914  1.00 90.04           O  
ATOM   3965  CG  TYR A 252       5.498  10.430 -18.482  1.00 90.04           C  
ATOM   3966  CD1 TYR A 252       6.898  10.315 -18.395  1.00 90.04           C  
ATOM   3967  HD1 TYR A 252       7.430  10.814 -17.599  1.00 90.04           H  
ATOM   3968  CD2 TYR A 252       4.795   9.796 -19.523  1.00 90.04           C  
ATOM   3969  HD2 TYR A 252       3.722   9.895 -19.596  1.00 90.04           H  
ATOM   3970  CE1 TYR A 252       7.606   9.589 -19.371  1.00 90.04           C  
ATOM   3971  HE1 TYR A 252       8.683   9.531 -19.325  1.00 90.04           H  
ATOM   3972  CE2 TYR A 252       5.497   9.059 -20.492  1.00 90.04           C  
ATOM   3973  HE2 TYR A 252       4.978   8.583 -21.311  1.00 90.04           H  
ATOM   3974  OH  TYR A 252       7.569   8.274 -21.384  1.00 90.04           O  
ATOM   3975  HH  TYR A 252       8.522   8.338 -21.295  1.00 90.04           H  
ATOM   3976  CZ  TYR A 252       6.902   8.968 -20.425  1.00 90.04           C  
ATOM   3977  N   LYS A 253       2.759  11.182 -14.479  1.00 92.40           N  
ATOM   3978  H   LYS A 253       2.369  10.259 -14.608  1.00 92.40           H  
ATOM   3979  CA  LYS A 253       2.136  12.054 -13.481  1.00 92.40           C  
ATOM   3980  HA  LYS A 253       2.842  12.835 -13.199  1.00 92.40           H  
ATOM   3981  C   LYS A 253       1.852  11.275 -12.210  1.00 92.40           C  
ATOM   3982  CB  LYS A 253       0.885  12.738 -14.052  1.00 92.40           C  
ATOM   3983  HB2 LYS A 253       0.451  13.375 -13.281  1.00 92.40           H  
ATOM   3984  HB3 LYS A 253       0.145  11.981 -14.311  1.00 92.40           H  
ATOM   3985  O   LYS A 253       1.802  10.049 -12.210  1.00 92.40           O  
ATOM   3986  CG  LYS A 253       1.201  13.606 -15.285  1.00 92.40           C  
ATOM   3987  HG2 LYS A 253       1.936  14.362 -15.011  1.00 92.40           H  
ATOM   3988  HG3 LYS A 253       1.607  12.988 -16.086  1.00 92.40           H  
ATOM   3989  CD  LYS A 253      -0.067  14.290 -15.794  1.00 92.40           C  
ATOM   3990  HD2 LYS A 253      -0.759  13.515 -16.124  1.00 92.40           H  
ATOM   3991  HD3 LYS A 253      -0.512  14.859 -14.977  1.00 92.40           H  
ATOM   3992  CE  LYS A 253       0.226  15.231 -16.965  1.00 92.40           C  
ATOM   3993  HE2 LYS A 253       0.977  15.955 -16.649  1.00 92.40           H  
ATOM   3994  HE3 LYS A 253       0.644  14.648 -17.785  1.00 92.40           H  
ATOM   3995  NZ  LYS A 253      -1.007  15.932 -17.403  1.00 92.40           N  
ATOM   3996  HZ1 LYS A 253      -0.807  16.566 -18.164  1.00 92.40           H  
ATOM   3997  HZ2 LYS A 253      -1.397  16.463 -16.637  1.00 92.40           H  
ATOM   3998  HZ3 LYS A 253      -1.698  15.264 -17.712  1.00 92.40           H  
ATOM   3999  N   SER A 254       1.695  12.024 -11.128  1.00 93.50           N  
ATOM   4000  H   SER A 254       1.662  13.027 -11.244  1.00 93.50           H  
ATOM   4001  CA  SER A 254       1.398  11.502  -9.803  1.00 93.50           C  
ATOM   4002  HA  SER A 254       1.488  10.415  -9.812  1.00 93.50           H  
ATOM   4003  C   SER A 254      -0.020  11.888  -9.418  1.00 93.50           C  
ATOM   4004  CB  SER A 254       2.400  12.071  -8.796  1.00 93.50           C  
ATOM   4005  HB2 SER A 254       3.411  11.956  -9.187  1.00 93.50           H  
ATOM   4006  HB3 SER A 254       2.209  13.135  -8.657  1.00 93.50           H  
ATOM   4007  O   SER A 254      -0.444  13.007  -9.710  1.00 93.50           O  
ATOM   4008  OG  SER A 254       2.326  11.418  -7.548  1.00 93.50           O  
ATOM   4009  HG  SER A 254       1.481  11.623  -7.141  1.00 93.50           H  
ATOM   4010  N   VAL A 255      -0.713  11.011  -8.699  1.00 94.86           N  
ATOM   4011  H   VAL A 255      -0.308  10.101  -8.528  1.00 94.86           H  
ATOM   4012  CA  VAL A 255      -1.843  11.435  -7.865  1.00 94.86           C  
ATOM   4013  HA  VAL A 255      -2.564  11.955  -8.495  1.00 94.86           H  
ATOM   4014  C   VAL A 255      -1.344  12.436  -6.816  1.00 94.86           C  
ATOM   4015  CB  VAL A 255      -2.578  10.244  -7.217  1.00 94.86           C  
ATOM   4016  HB  VAL A 255      -3.437  10.621  -6.662  1.00 94.86           H  
ATOM   4017  O   VAL A 255      -0.163  12.434  -6.445  1.00 94.86           O  
ATOM   4018  CG1 VAL A 255      -3.109   9.269  -8.276  1.00 94.86           C  
ATOM   4019 HG11 VAL A 255      -3.742   8.522  -7.798  1.00 94.86           H  
ATOM   4020 HG12 VAL A 255      -3.702   9.807  -9.016  1.00 94.86           H  
ATOM   4021 HG13 VAL A 255      -2.283   8.755  -8.768  1.00 94.86           H  
ATOM   4022  CG2 VAL A 255      -1.697   9.476  -6.232  1.00 94.86           C  
ATOM   4023 HG21 VAL A 255      -2.222   8.582  -5.894  1.00 94.86           H  
ATOM   4024 HG22 VAL A 255      -1.475  10.097  -5.365  1.00 94.86           H  
ATOM   4025 HG23 VAL A 255      -0.764   9.185  -6.715  1.00 94.86           H  
ATOM   4026  N   GLU A 256      -2.237  13.304  -6.357  1.00 93.23           N  
ATOM   4027  H   GLU A 256      -3.192  13.215  -6.673  1.00 93.23           H  
ATOM   4028  CA  GLU A 256      -1.991  14.244  -5.261  1.00 93.23           C  
ATOM   4029  HA  GLU A 256      -1.025  14.731  -5.393  1.00 93.23           H  
ATOM   4030  C   GLU A 256      -1.959  13.504  -3.922  1.00 93.23           C  
ATOM   4031  CB  GLU A 256      -3.093  15.314  -5.249  1.00 93.23           C  
ATOM   4032  HB2 GLU A 256      -4.061  14.813  -5.228  1.00 93.23           H  
ATOM   4033  HB3 GLU A 256      -3.000  15.913  -4.343  1.00 93.23           H  
ATOM   4034  O   GLU A 256      -1.091  13.771  -3.092  1.00 93.23           O  
ATOM   4035  CG  GLU A 256      -3.024  16.253  -6.465  1.00 93.23           C  
ATOM   4036  HG2 GLU A 256      -2.794  15.671  -7.358  1.00 93.23           H  
ATOM   4037  HG3 GLU A 256      -2.212  16.965  -6.317  1.00 93.23           H  
ATOM   4038  CD  GLU A 256      -4.344  17.003  -6.707  1.00 93.23           C  
ATOM   4039  OE1 GLU A 256      -4.625  17.305  -7.890  1.00 93.23           O  
ATOM   4040  OE2 GLU A 256      -5.118  17.207  -5.751  1.00 93.23           O  
ATOM   4041  N   SER A 257      -2.856  12.530  -3.750  1.00 94.17           N  
ATOM   4042  H   SER A 257      -3.548  12.378  -4.470  1.00 94.17           H  
ATOM   4043  CA  SER A 257      -2.892  11.638  -2.596  1.00 94.17           C  
ATOM   4044  HA  SER A 257      -1.868  11.491  -2.254  1.00 94.17           H  
ATOM   4045  C   SER A 257      -3.466  10.267  -2.949  1.00 94.17           C  
ATOM   4046  CB  SER A 257      -3.685  12.277  -1.451  1.00 94.17           C  
ATOM   4047  HB2 SER A 257      -3.238  13.242  -1.212  1.00 94.17           H  
ATOM   4048  HB3 SER A 257      -3.623  11.640  -0.568  1.00 94.17           H  
ATOM   4049  O   SER A 257      -4.203  10.117  -3.930  1.00 94.17           O  
ATOM   4050  OG  SER A 257      -5.044  12.464  -1.797  1.00 94.17           O  
ATOM   4051  HG  SER A 257      -5.446  13.021  -1.126  1.00 94.17           H  
ATOM   4052  N   VAL A 258      -3.112   9.261  -2.148  1.00 96.60           N  
ATOM   4053  H   VAL A 258      -2.506   9.469  -1.367  1.00 96.60           H  
ATOM   4054  CA  VAL A 258      -3.700   7.919  -2.192  1.00 96.60           C  
ATOM   4055  HA  VAL A 258      -4.726   8.046  -2.539  1.00 96.60           H  
ATOM   4056  C   VAL A 258      -3.763   7.296  -0.802  1.00 96.60           C  
ATOM   4057  CB  VAL A 258      -2.990   6.994  -3.202  1.00 96.60           C  
ATOM   4058  HB  VAL A 258      -3.088   7.453  -4.186  1.00 96.60           H  
ATOM   4059  O   VAL A 258      -2.884   7.517   0.030  1.00 96.60           O  
ATOM   4060  CG1 VAL A 258      -1.496   6.814  -2.926  1.00 96.60           C  
ATOM   4061 HG11 VAL A 258      -1.012   7.785  -3.037  1.00 96.60           H  
ATOM   4062 HG12 VAL A 258      -1.339   6.426  -1.920  1.00 96.60           H  
ATOM   4063 HG13 VAL A 258      -1.064   6.128  -3.654  1.00 96.60           H  
ATOM   4064  CG2 VAL A 258      -3.626   5.604  -3.297  1.00 96.60           C  
ATOM   4065 HG21 VAL A 258      -3.266   5.097  -4.192  1.00 96.60           H  
ATOM   4066 HG22 VAL A 258      -4.710   5.688  -3.381  1.00 96.60           H  
ATOM   4067 HG23 VAL A 258      -3.380   5.004  -2.420  1.00 96.60           H  
ATOM   4068  N   GLU A 259      -4.791   6.493  -0.565  1.00 97.04           N  
ATOM   4069  H   GLU A 259      -5.501   6.412  -1.278  1.00 97.04           H  
ATOM   4070  CA  GLU A 259      -4.906   5.610   0.590  1.00 97.04           C  
ATOM   4071  HA  GLU A 259      -3.947   5.547   1.105  1.00 97.04           H  
ATOM   4072  C   GLU A 259      -5.302   4.208   0.144  1.00 97.04           C  
ATOM   4073  CB  GLU A 259      -5.963   6.128   1.568  1.00 97.04           C  
ATOM   4074  HB2 GLU A 259      -6.921   6.188   1.052  1.00 97.04           H  
ATOM   4075  HB3 GLU A 259      -6.056   5.412   2.385  1.00 97.04           H  
ATOM   4076  O   GLU A 259      -6.186   4.046  -0.699  1.00 97.04           O  
ATOM   4077  CG  GLU A 259      -5.616   7.496   2.157  1.00 97.04           C  
ATOM   4078  HG2 GLU A 259      -4.628   7.432   2.614  1.00 97.04           H  
ATOM   4079  HG3 GLU A 259      -5.587   8.246   1.367  1.00 97.04           H  
ATOM   4080  CD  GLU A 259      -6.636   7.924   3.211  1.00 97.04           C  
ATOM   4081  OE1 GLU A 259      -6.223   8.689   4.113  1.00 97.04           O  
ATOM   4082  OE2 GLU A 259      -7.800   7.460   3.165  1.00 97.04           O  
ATOM   4083  N   MET A 260      -4.705   3.194   0.767  1.00 98.48           N  
ATOM   4084  H   MET A 260      -4.014   3.418   1.469  1.00 98.48           H  
ATOM   4085  CA  MET A 260      -5.209   1.822   0.724  1.00 98.48           C  
ATOM   4086  HA  MET A 260      -6.006   1.743  -0.015  1.00 98.48           H  
ATOM   4087  C   MET A 260      -5.776   1.468   2.090  1.00 98.48           C  
ATOM   4088  CB  MET A 260      -4.122   0.816   0.350  1.00 98.48           C  
ATOM   4089  HB2 MET A 260      -4.583  -0.170   0.286  1.00 98.48           H  
ATOM   4090  HB3 MET A 260      -3.382   0.781   1.150  1.00 98.48           H  
ATOM   4091  O   MET A 260      -5.115   1.655   3.118  1.00 98.48           O  
ATOM   4092  CG  MET A 260      -3.407   1.115  -0.968  1.00 98.48           C  
ATOM   4093  HG2 MET A 260      -4.121   1.083  -1.791  1.00 98.48           H  
ATOM   4094  HG3 MET A 260      -2.984   2.118  -0.922  1.00 98.48           H  
ATOM   4095  SD  MET A 260      -2.051  -0.041  -1.300  1.00 98.48           S  
ATOM   4096  CE  MET A 260      -2.962  -1.582  -1.607  1.00 98.48           C  
ATOM   4097  HE1 MET A 260      -3.670  -1.433  -2.422  1.00 98.48           H  
ATOM   4098  HE2 MET A 260      -3.497  -1.891  -0.709  1.00 98.48           H  
ATOM   4099  HE3 MET A 260      -2.260  -2.368  -1.886  1.00 98.48           H  
ATOM   4100  N   LYS A 261      -6.989   0.925   2.109  1.00 97.58           N  
ATOM   4101  H   LYS A 261      -7.487   0.814   1.237  1.00 97.58           H  
ATOM   4102  CA  LYS A 261      -7.687   0.578   3.343  1.00 97.58           C  
ATOM   4103  HA  LYS A 261      -6.935   0.366   4.103  1.00 97.58           H  
ATOM   4104  C   LYS A 261      -8.501  -0.698   3.182  1.00 97.58           C  
ATOM   4105  CB  LYS A 261      -8.502   1.796   3.813  1.00 97.58           C  
ATOM   4106  HB2 LYS A 261      -8.875   1.603   4.819  1.00 97.58           H  
ATOM   4107  HB3 LYS A 261      -7.824   2.646   3.882  1.00 97.58           H  
ATOM   4108  O   LYS A 261      -9.036  -0.965   2.111  1.00 97.58           O  
ATOM   4109  CG  LYS A 261      -9.668   2.161   2.872  1.00 97.58           C  
ATOM   4110  HG2 LYS A 261      -9.313   2.200   1.843  1.00 97.58           H  
ATOM   4111  HG3 LYS A 261     -10.425   1.378   2.936  1.00 97.58           H  
ATOM   4112  CD  LYS A 261     -10.337   3.509   3.184  1.00 97.58           C  
ATOM   4113  HD2 LYS A 261     -11.228   3.598   2.563  1.00 97.58           H  
ATOM   4114  HD3 LYS A 261     -10.637   3.552   4.231  1.00 97.58           H  
ATOM   4115  CE  LYS A 261      -9.400   4.679   2.873  1.00 97.58           C  
ATOM   4116  HE2 LYS A 261      -8.597   4.700   3.609  1.00 97.58           H  
ATOM   4117  HE3 LYS A 261      -8.953   4.527   1.891  1.00 97.58           H  
ATOM   4118  NZ  LYS A 261     -10.095   5.983   2.877  1.00 97.58           N  
ATOM   4119  HZ1 LYS A 261     -10.598   6.079   2.006  1.00 97.58           H  
ATOM   4120  HZ2 LYS A 261      -9.398   6.713   2.927  1.00 97.58           H  
ATOM   4121  HZ3 LYS A 261     -10.717   6.101   3.663  1.00 97.58           H  
ATOM   4122  N   ILE A 262      -8.582  -1.491   4.241  1.00 97.09           N  
ATOM   4123  H   ILE A 262      -8.144  -1.181   5.097  1.00 97.09           H  
ATOM   4124  CA  ILE A 262      -9.226  -2.807   4.240  1.00 97.09           C  
ATOM   4125  HA  ILE A 262      -9.686  -2.955   3.263  1.00 97.09           H  
ATOM   4126  C   ILE A 262     -10.347  -2.862   5.265  1.00 97.09           C  
ATOM   4127  CB  ILE A 262      -8.205  -3.946   4.451  1.00 97.09           C  
ATOM   4128  HB  ILE A 262      -8.750  -4.890   4.435  1.00 97.09           H  
ATOM   4129  O   ILE A 262     -10.240  -2.264   6.333  1.00 97.09           O  
ATOM   4130  CG1 ILE A 262      -7.483  -3.828   5.815  1.00 97.09           C  
ATOM   4131 HG12 ILE A 262      -6.948  -2.880   5.864  1.00 97.09           H  
ATOM   4132 HG13 ILE A 262      -8.227  -3.835   6.611  1.00 97.09           H  
ATOM   4133  CG2 ILE A 262      -7.228  -3.972   3.267  1.00 97.09           C  
ATOM   4134 HG21 ILE A 262      -6.567  -4.834   3.354  1.00 97.09           H  
ATOM   4135 HG22 ILE A 262      -7.784  -4.065   2.334  1.00 97.09           H  
ATOM   4136 HG23 ILE A 262      -6.627  -3.063   3.240  1.00 97.09           H  
ATOM   4137  CD1 ILE A 262      -6.501  -4.958   6.130  1.00 97.09           C  
ATOM   4138 HD11 ILE A 262      -7.033  -5.909   6.147  1.00 97.09           H  
ATOM   4139 HD12 ILE A 262      -6.055  -4.779   7.108  1.00 97.09           H  
ATOM   4140 HD13 ILE A 262      -5.699  -4.996   5.393  1.00 97.09           H  
ATOM   4141  N   ARG A 263     -11.417  -3.596   4.976  1.00 93.90           N  
ATOM   4142  H   ARG A 263     -11.454  -4.055   4.077  1.00 93.90           H  
ATOM   4143  CA  ARG A 263     -12.532  -3.785   5.911  1.00 93.90           C  
ATOM   4144  HA  ARG A 263     -12.228  -3.460   6.906  1.00 93.90           H  
ATOM   4145  C   ARG A 263     -12.888  -5.255   6.005  1.00 93.90           C  
ATOM   4146  CB  ARG A 263     -13.713  -2.901   5.494  1.00 93.90           C  
ATOM   4147  HB2 ARG A 263     -13.386  -1.863   5.549  1.00 93.90           H  
ATOM   4148  HB3 ARG A 263     -13.999  -3.121   4.466  1.00 93.90           H  
ATOM   4149  O   ARG A 263     -12.908  -5.960   5.001  1.00 93.90           O  
ATOM   4150  CG  ARG A 263     -14.936  -3.069   6.407  1.00 93.90           C  
ATOM   4151  HG2 ARG A 263     -14.628  -3.031   7.452  1.00 93.90           H  
ATOM   4152  HG3 ARG A 263     -15.405  -4.037   6.227  1.00 93.90           H  
ATOM   4153  CD  ARG A 263     -15.953  -1.958   6.146  1.00 93.90           C  
ATOM   4154  HD2 ARG A 263     -16.688  -1.952   6.950  1.00 93.90           H  
ATOM   4155  HD3 ARG A 263     -15.437  -0.998   6.140  1.00 93.90           H  
ATOM   4156  NE  ARG A 263     -16.639  -2.166   4.865  1.00 93.90           N  
ATOM   4157  HE  ARG A 263     -16.409  -2.988   4.324  1.00 93.90           H  
ATOM   4158  NH1 ARG A 263     -17.787  -0.198   4.761  1.00 93.90           N  
ATOM   4159 HH11 ARG A 263     -18.365   0.454   4.249  1.00 93.90           H  
ATOM   4160 HH12 ARG A 263     -17.371   0.089   5.635  1.00 93.90           H  
ATOM   4161  NH2 ARG A 263     -17.876  -1.664   3.057  1.00 93.90           N  
ATOM   4162 HH21 ARG A 263     -18.306  -0.977   2.454  1.00 93.90           H  
ATOM   4163 HH22 ARG A 263     -17.492  -2.514   2.669  1.00 93.90           H  
ATOM   4164  CZ  ARG A 263     -17.439  -1.337   4.236  1.00 93.90           C  
ATOM   4165  N   LYS A 264     -13.146  -5.726   7.225  1.00 92.43           N  
ATOM   4166  H   LYS A 264     -13.154  -5.077   7.998  1.00 92.43           H  
ATOM   4167  CA  LYS A 264     -13.558  -7.113   7.444  1.00 92.43           C  
ATOM   4168  HA  LYS A 264     -12.866  -7.758   6.902  1.00 92.43           H  
ATOM   4169  C   LYS A 264     -14.950  -7.306   6.855  1.00 92.43           C  
ATOM   4170  CB  LYS A 264     -13.490  -7.469   8.936  1.00 92.43           C  
ATOM   4171  HB2 LYS A 264     -14.298  -6.976   9.477  1.00 92.43           H  
ATOM   4172  HB3 LYS A 264     -12.540  -7.110   9.334  1.00 92.43           H  
ATOM   4173  O   LYS A 264     -15.884  -6.596   7.231  1.00 92.43           O  
ATOM   4174  CG  LYS A 264     -13.570  -8.989   9.144  1.00 92.43           C  
ATOM   4175  HG2 LYS A 264     -14.569  -9.347   8.893  1.00 92.43           H  
ATOM   4176  HG3 LYS A 264     -12.851  -9.468   8.479  1.00 92.43           H  
ATOM   4177  CD  LYS A 264     -13.227  -9.378  10.590  1.00 92.43           C  
ATOM   4178  HD2 LYS A 264     -14.005  -9.027  11.268  1.00 92.43           H  
ATOM   4179  HD3 LYS A 264     -12.281  -8.908  10.858  1.00 92.43           H  
ATOM   4180  CE  LYS A 264     -13.075 -10.902  10.688  1.00 92.43           C  
ATOM   4181  HE2 LYS A 264     -12.550 -11.237   9.794  1.00 92.43           H  
ATOM   4182  HE3 LYS A 264     -14.061 -11.365  10.690  1.00 92.43           H  
ATOM   4183  NZ  LYS A 264     -12.282 -11.314  11.876  1.00 92.43           N  
ATOM   4184  HZ1 LYS A 264     -12.051 -12.296  11.830  1.00 92.43           H  
ATOM   4185  HZ2 LYS A 264     -12.756 -11.111  12.745  1.00 92.43           H  
ATOM   4186  HZ3 LYS A 264     -11.389 -10.842  11.872  1.00 92.43           H  
ATOM   4187  N   MET A 265     -15.094  -8.277   5.964  1.00 88.36           N  
ATOM   4188  H   MET A 265     -14.289  -8.838   5.725  1.00 88.36           H  
ATOM   4189  CA  MET A 265     -16.382  -8.619   5.377  1.00 88.36           C  
ATOM   4190  HA  MET A 265     -16.858  -7.708   5.015  1.00 88.36           H  
ATOM   4191  C   MET A 265     -17.268  -9.240   6.455  1.00 88.36           C  
ATOM   4192  CB  MET A 265     -16.185  -9.567   4.187  1.00 88.36           C  
ATOM   4193  HB2 MET A 265     -15.557 -10.402   4.499  1.00 88.36           H  
ATOM   4194  HB3 MET A 265     -17.150  -9.967   3.875  1.00 88.36           H  
ATOM   4195  O   MET A 265     -16.873 -10.184   7.149  1.00 88.36           O  
ATOM   4196  CG  MET A 265     -15.521  -8.866   2.998  1.00 88.36           C  
ATOM   4197  HG2 MET A 265     -15.179  -9.617   2.286  1.00 88.36           H  
ATOM   4198  HG3 MET A 265     -14.643  -8.320   3.344  1.00 88.36           H  
ATOM   4199  SD  MET A 265     -16.614  -7.714   2.128  1.00 88.36           S  
ATOM   4200  CE  MET A 265     -17.611  -8.879   1.164  1.00 88.36           C  
ATOM   4201  HE1 MET A 265     -18.285  -8.320   0.516  1.00 88.36           H  
ATOM   4202  HE2 MET A 265     -16.954  -9.494   0.549  1.00 88.36           H  
ATOM   4203  HE3 MET A 265     -18.194  -9.515   1.830  1.00 88.36           H  
ATOM   4204  N   ARG A 266     -18.489  -8.720   6.606  1.00 76.50           N  
ATOM   4205  H   ARG A 266     -18.765  -7.969   5.989  1.00 76.50           H  
ATOM   4206  CA  ARG A 266     -19.499  -9.377   7.436  1.00 76.50           C  
ATOM   4207  HA  ARG A 266     -19.063  -9.623   8.404  1.00 76.50           H  
ATOM   4208  C   ARG A 266     -19.867 -10.684   6.745  1.00 76.50           C  
ATOM   4209  CB  ARG A 266     -20.721  -8.469   7.652  1.00 76.50           C  
ATOM   4210  HB2 ARG A 266     -21.095  -8.121   6.689  1.00 76.50           H  
ATOM   4211  HB3 ARG A 266     -21.506  -9.050   8.136  1.00 76.50           H  
ATOM   4212  O   ARG A 266     -20.255 -10.667   5.578  1.00 76.50           O  
ATOM   4213  CG  ARG A 266     -20.372  -7.266   8.543  1.00 76.50           C  
ATOM   4214  HG2 ARG A 266     -19.610  -6.658   8.057  1.00 76.50           H  
ATOM   4215  HG3 ARG A 266     -19.979  -7.630   9.492  1.00 76.50           H  
ATOM   4216  CD  ARG A 266     -21.606  -6.398   8.814  1.00 76.50           C  
ATOM   4217  HD2 ARG A 266     -21.957  -5.998   7.862  1.00 76.50           H  
ATOM   4218  HD3 ARG A 266     -22.392  -7.021   9.242  1.00 76.50           H  
ATOM   4219  NE  ARG A 266     -21.293  -5.297   9.748  1.00 76.50           N  
ATOM   4220  HE  ARG A 266     -20.475  -5.416  10.328  1.00 76.50           H  
ATOM   4221  NH1 ARG A 266     -23.038  -3.905   9.198  1.00 76.50           N  
ATOM   4222 HH11 ARG A 266     -23.363  -4.583   8.524  1.00 76.50           H  
ATOM   4223 HH12 ARG A 266     -23.541  -3.039   9.325  1.00 76.50           H  
ATOM   4224  NH2 ARG A 266     -21.598  -3.291  10.785  1.00 76.50           N  
ATOM   4225 HH21 ARG A 266     -22.141  -2.449  10.919  1.00 76.50           H  
ATOM   4226 HH22 ARG A 266     -20.802  -3.468  11.382  1.00 76.50           H  
ATOM   4227  CZ  ARG A 266     -21.975  -4.174   9.903  1.00 76.50           C  
ATOM   4228  N   ARG A 267     -19.744 -11.816   7.450  1.00 62.82           N  
ATOM   4229  H   ARG A 267     -19.421 -11.755   8.405  1.00 62.82           H  
ATOM   4230  CA  ARG A 267     -20.372 -13.054   6.975  1.00 62.82           C  
ATOM   4231  HA  ARG A 267     -19.936 -13.322   6.013  1.00 62.82           H  
ATOM   4232  C   ARG A 267     -21.860 -12.745   6.770  1.00 62.82           C  
ATOM   4233  CB  ARG A 267     -20.195 -14.218   7.965  1.00 62.82           C  
ATOM   4234  HB2 ARG A 267     -20.472 -13.895   8.968  1.00 62.82           H  
ATOM   4235  HB3 ARG A 267     -20.870 -15.021   7.670  1.00 62.82           H  
ATOM   4236  O   ARG A 267     -22.435 -12.103   7.656  1.00 62.82           O  
ATOM   4237  CG  ARG A 267     -18.762 -14.768   7.966  1.00 62.82           C  
ATOM   4238  HG2 ARG A 267     -18.078 -14.003   8.334  1.00 62.82           H  
ATOM   4239  HG3 ARG A 267     -18.480 -15.036   6.948  1.00 62.82           H  
ATOM   4240  CD  ARG A 267     -18.664 -16.015   8.857  1.00 62.82           C  
ATOM   4241  HD2 ARG A 267     -19.366 -16.762   8.486  1.00 62.82           H  
ATOM   4242  HD3 ARG A 267     -18.949 -15.743   9.873  1.00 62.82           H  
ATOM   4243  NE  ARG A 267     -17.301 -16.583   8.857  1.00 62.82           N  
ATOM   4244  HE  ARG A 267     -16.614 -16.121   8.278  1.00 62.82           H  
ATOM   4245  NH1 ARG A 267     -17.718 -18.364  10.251  1.00 62.82           N  
ATOM   4246 HH11 ARG A 267     -17.396 -19.183  10.748  1.00 62.82           H  
ATOM   4247 HH12 ARG A 267     -18.691 -18.100  10.303  1.00 62.82           H  
ATOM   4248  NH2 ARG A 267     -15.671 -18.076   9.420  1.00 62.82           N  
ATOM   4249 HH21 ARG A 267     -15.010 -17.603   8.820  1.00 62.82           H  
ATOM   4250 HH22 ARG A 267     -15.389 -18.924   9.889  1.00 62.82           H  
ATOM   4251  CZ  ARG A 267     -16.905 -17.666   9.508  1.00 62.82           C  
ATOM   4252  N   PRO A 268     -22.479 -13.163   5.654  1.00 54.70           N  
ATOM   4253  CA  PRO A 268     -23.928 -13.196   5.602  1.00 54.70           C  
ATOM   4254  HA  PRO A 268     -24.326 -12.182   5.627  1.00 54.70           H  
ATOM   4255  C   PRO A 268     -24.383 -13.987   6.829  1.00 54.70           C  
ATOM   4256  CB  PRO A 268     -24.309 -13.884   4.284  1.00 54.70           C  
ATOM   4257  HB2 PRO A 268     -25.070 -13.314   3.751  1.00 54.70           H  
ATOM   4258  HB3 PRO A 268     -24.672 -14.895   4.473  1.00 54.70           H  
ATOM   4259  O   PRO A 268     -23.874 -15.085   7.070  1.00 54.70           O  
ATOM   4260  CG  PRO A 268     -23.010 -13.950   3.479  1.00 54.70           C  
ATOM   4261  HG2 PRO A 268     -22.952 -13.089   2.812  1.00 54.70           H  
ATOM   4262  HG3 PRO A 268     -22.942 -14.876   2.908  1.00 54.70           H  
ATOM   4263  CD  PRO A 268     -21.898 -13.856   4.520  1.00 54.70           C  
ATOM   4264  HD2 PRO A 268     -21.050 -13.308   4.109  1.00 54.70           H  
ATOM   4265  HD3 PRO A 268     -21.595 -14.858   4.825  1.00 54.70           H  
ATOM   4266  N   LEU A 269     -25.260 -13.402   7.646  1.00 42.64           N  
ATOM   4267  H   LEU A 269     -25.626 -12.494   7.400  1.00 42.64           H  
ATOM   4268  CA  LEU A 269     -25.989 -14.186   8.634  1.00 42.64           C  
ATOM   4269  HA  LEU A 269     -25.298 -14.662   9.329  1.00 42.64           H  
ATOM   4270  C   LEU A 269     -26.703 -15.268   7.819  1.00 42.64           C  
ATOM   4271  CB  LEU A 269     -26.975 -13.280   9.401  1.00 42.64           C  
ATOM   4272  HB2 LEU A 269     -27.684 -13.908   9.940  1.00 42.64           H  
ATOM   4273  HB3 LEU A 269     -27.547 -12.704   8.673  1.00 42.64           H  
ATOM   4274  O   LEU A 269     -27.543 -14.939   6.985  1.00 42.64           O  
ATOM   4275  CG  LEU A 269     -26.304 -12.317  10.401  1.00 42.64           C  
ATOM   4276  HG  LEU A 269     -25.422 -11.870   9.942  1.00 42.64           H  
ATOM   4277  CD1 LEU A 269     -27.260 -11.185  10.779  1.00 42.64           C  
ATOM   4278 HD11 LEU A 269     -27.540 -10.625   9.887  1.00 42.64           H  
ATOM   4279 HD12 LEU A 269     -28.160 -11.600  11.233  1.00 42.64           H  
ATOM   4280 HD13 LEU A 269     -26.779 -10.510  11.487  1.00 42.64           H  
ATOM   4281  CD2 LEU A 269     -25.884 -13.034  11.686  1.00 42.64           C  
ATOM   4282 HD21 LEU A 269     -25.427 -12.324  12.376  1.00 42.64           H  
ATOM   4283 HD22 LEU A 269     -25.162 -13.818  11.458  1.00 42.64           H  
ATOM   4284 HD23 LEU A 269     -26.756 -13.484  12.162  1.00 42.64           H  
ATOM   4285  N   MET A 270     -26.288 -16.527   7.972  1.00 44.49           N  
ATOM   4286  H   MET A 270     -25.549 -16.722   8.632  1.00 44.49           H  
ATOM   4287  CA  MET A 270     -27.111 -17.642   7.522  1.00 44.49           C  
ATOM   4288  HA  MET A 270     -27.434 -17.489   6.493  1.00 44.49           H  
ATOM   4289  C   MET A 270     -28.341 -17.601   8.425  1.00 44.49           C  
ATOM   4290  CB  MET A 270     -26.351 -18.978   7.613  1.00 44.49           C  
ATOM   4291  HB2 MET A 270     -27.072 -19.789   7.513  1.00 44.49           H  
ATOM   4292  HB3 MET A 270     -25.865 -19.070   8.584  1.00 44.49           H  
ATOM   4293  O   MET A 270     -28.236 -17.928   9.607  1.00 44.49           O  
ATOM   4294  CG  MET A 270     -25.312 -19.126   6.493  1.00 44.49           C  
ATOM   4295  HG2 MET A 270     -24.547 -18.357   6.604  1.00 44.49           H  
ATOM   4296  HG3 MET A 270     -25.821 -18.956   5.545  1.00 44.49           H  
ATOM   4297  SD  MET A 270     -24.523 -20.762   6.399  1.00 44.49           S  
ATOM   4298  CE  MET A 270     -22.927 -20.435   7.183  1.00 44.49           C  
ATOM   4299  HE1 MET A 270     -23.091 -20.075   8.199  1.00 44.49           H  
ATOM   4300  HE2 MET A 270     -22.386 -19.684   6.607  1.00 44.49           H  
ATOM   4301  HE3 MET A 270     -22.347 -21.358   7.214  1.00 44.49           H  
ATOM   4302  N   VAL A 271     -29.430 -17.042   7.896  1.00 42.28           N  
ATOM   4303  H   VAL A 271     -29.396 -16.787   6.920  1.00 42.28           H  
ATOM   4304  CA  VAL A 271     -30.766 -17.112   8.495  1.00 42.28           C  
ATOM   4305  HA  VAL A 271     -30.689 -17.065   9.582  1.00 42.28           H  
ATOM   4306  C   VAL A 271     -31.345 -18.480   8.177  1.00 42.28           C  
ATOM   4307  CB  VAL A 271     -31.684 -15.986   7.998  1.00 42.28           C  
ATOM   4308  HB  VAL A 271     -31.882 -16.125   6.935  1.00 42.28           H  
ATOM   4309  O   VAL A 271     -31.163 -18.917   7.017  1.00 42.28           O  
ATOM   4310  CG1 VAL A 271     -33.015 -15.997   8.758  1.00 42.28           C  
ATOM   4311 HG11 VAL A 271     -33.655 -15.186   8.411  1.00 42.28           H  
ATOM   4312 HG12 VAL A 271     -33.531 -16.941   8.581  1.00 42.28           H  
ATOM   4313 HG13 VAL A 271     -32.835 -15.896   9.829  1.00 42.28           H  
ATOM   4314  CG2 VAL A 271     -31.045 -14.605   8.207  1.00 42.28           C  
ATOM   4315 HG21 VAL A 271     -30.774 -14.482   9.256  1.00 42.28           H  
ATOM   4316 HG22 VAL A 271     -30.150 -14.513   7.591  1.00 42.28           H  
ATOM   4317 HG23 VAL A 271     -31.746 -13.824   7.915  1.00 42.28           H  
ATOM   4318  OXT VAL A 271     -31.930 -19.048   9.118  1.00 42.28           O  
TER    4319      VAL A 271                                                       
END   
