# Supplementary material for: Nuclear genome of Bulinus truncatus, an intermediate host of the carcinogenic human blood fluke Schistosoma haematobium
Source: Nat Commun. 2022 Feb 21;13:977. doi: 10.1038/s41467-022-28634-9 (PMC8861042; doi:10.1038/s41467-022-28634-9)
Supplement: Supplementary file 6 — Supplementary Data 3 [file 41467_2022_28634_MOESM6_ESM.zip › Supplementary_Data_3/bglb000019-pa.mature.pep.pdb]

ATOM      1  N   SER A   1      29.616  46.827 -23.202  1.00 53.94           N  
ATOM      2  H   SER A   1      28.742  47.271 -22.960  1.00 53.94           H  
ATOM      3  H2  SER A   1      30.021  47.310 -23.992  1.00 53.94           H  
ATOM      4  H3  SER A   1      30.237  46.860 -22.406  1.00 53.94           H  
ATOM      5  CA  SER A   1      29.359  45.423 -23.550  1.00 53.94           C  
ATOM      6  HA  SER A   1      30.272  44.983 -23.952  1.00 53.94           H  
ATOM      7  C   SER A   1      28.314  45.450 -24.635  1.00 53.94           C  
ATOM      8  CB  SER A   1      28.933  44.601 -22.331  1.00 53.94           C  
ATOM      9  HB2 SER A   1      27.849  44.586 -22.222  1.00 53.94           H  
ATOM     10  HB3 SER A   1      29.313  43.586 -22.452  1.00 53.94           H  
ATOM     11  O   SER A   1      27.128  45.610 -24.369  1.00 53.94           O  
ATOM     12  OG  SER A   1      29.509  45.130 -21.150  1.00 53.94           O  
ATOM     13  HG  SER A   1      29.290  44.538 -20.427  1.00 53.94           H  
ATOM     14  N   GLU A   2      28.800  45.522 -25.860  1.00 77.55           N  
ATOM     15  H   GLU A   2      29.782  45.335 -26.007  1.00 77.55           H  
ATOM     16  CA  GLU A   2      28.024  45.796 -27.060  1.00 77.55           C  
ATOM     17  HA  GLU A   2      26.966  45.880 -26.812  1.00 77.55           H  
ATOM     18  C   GLU A   2      28.185  44.626 -28.020  1.00 77.55           C  
ATOM     19  CB  GLU A   2      28.464  47.122 -27.701  1.00 77.55           C  
ATOM     20  HB2 GLU A   2      29.547  47.122 -27.820  1.00 77.55           H  
ATOM     21  HB3 GLU A   2      28.000  47.207 -28.684  1.00 77.55           H  
ATOM     22  O   GLU A   2      29.258  44.018 -28.117  1.00 77.55           O  
ATOM     23  CG  GLU A   2      28.025  48.321 -26.843  1.00 77.55           C  
ATOM     24  HG2 GLU A   2      26.941  48.289 -26.736  1.00 77.55           H  
ATOM     25  HG3 GLU A   2      28.459  48.218 -25.849  1.00 77.55           H  
ATOM     26  CD  GLU A   2      28.437  49.686 -27.416  1.00 77.55           C  
ATOM     27  OE1 GLU A   2      28.040  50.689 -26.784  1.00 77.55           O  
ATOM     28  OE2 GLU A   2      29.184  49.713 -28.417  1.00 77.55           O  
ATOM     29  N   LEU A   3      27.091  44.314 -28.707  1.00 87.69           N  
ATOM     30  H   LEU A   3      26.271  44.890 -28.578  1.00 87.69           H  
ATOM     31  CA  LEU A   3      27.108  43.473 -29.888  1.00 87.69           C  
ATOM     32  HA  LEU A   3      27.693  42.574 -29.696  1.00 87.69           H  
ATOM     33  C   LEU A   3      27.756  44.281 -31.014  1.00 87.69           C  
ATOM     34  CB  LEU A   3      25.655  43.107 -30.203  1.00 87.69           C  
ATOM     35  HB2 LEU A   3      25.209  42.638 -29.326  1.00 87.69           H  
ATOM     36  HB3 LEU A   3      25.104  44.026 -30.406  1.00 87.69           H  
ATOM     37  O   LEU A   3      27.200  45.290 -31.445  1.00 87.69           O  
ATOM     38  CG  LEU A   3      25.503  42.166 -31.404  1.00 87.69           C  
ATOM     39  HG  LEU A   3      26.019  42.560 -32.279  1.00 87.69           H  
ATOM     40  CD1 LEU A   3      26.031  40.769 -31.083  1.00 87.69           C  
ATOM     41 HD11 LEU A   3      27.120  40.783 -31.047  1.00 87.69           H  
ATOM     42 HD12 LEU A   3      25.640  40.428 -30.124  1.00 87.69           H  
ATOM     43 HD13 LEU A   3      25.719  40.066 -31.855  1.00 87.69           H  
ATOM     44  CD2 LEU A   3      24.017  42.081 -31.712  1.00 87.69           C  
ATOM     45 HD21 LEU A   3      23.684  43.053 -32.077  1.00 87.69           H  
ATOM     46 HD22 LEU A   3      23.836  41.312 -32.463  1.00 87.69           H  
ATOM     47 HD23 LEU A   3      23.459  41.838 -30.807  1.00 87.69           H  
ATOM     48  N   VAL A   4      28.931  43.853 -31.463  1.00 90.41           N  
ATOM     49  H   VAL A   4      29.314  42.997 -31.090  1.00 90.41           H  
ATOM     50  CA  VAL A   4      29.734  44.576 -32.451  1.00 90.41           C  
ATOM     51  HA  VAL A   4      29.244  45.520 -32.689  1.00 90.41           H  
ATOM     52  C   VAL A   4      29.815  43.759 -33.730  1.00 90.41           C  
ATOM     53  CB  VAL A   4      31.133  44.924 -31.905  1.00 90.41           C  
ATOM     54  HB  VAL A   4      31.660  44.006 -31.646  1.00 90.41           H  
ATOM     55  O   VAL A   4      30.082  42.556 -33.703  1.00 90.41           O  
ATOM     56  CG1 VAL A   4      31.968  45.699 -32.934  1.00 90.41           C  
ATOM     57 HG11 VAL A   4      32.927  45.977 -32.498  1.00 90.41           H  
ATOM     58 HG12 VAL A   4      32.172  45.077 -33.806  1.00 90.41           H  
ATOM     59 HG13 VAL A   4      31.445  46.603 -33.246  1.00 90.41           H  
ATOM     60  CG2 VAL A   4      31.033  45.804 -30.652  1.00 90.41           C  
ATOM     61 HG21 VAL A   4      30.543  45.254 -29.848  1.00 90.41           H  
ATOM     62 HG22 VAL A   4      32.030  46.087 -30.314  1.00 90.41           H  
ATOM     63 HG23 VAL A   4      30.460  46.706 -30.866  1.00 90.41           H  
ATOM     64  N   ILE A   5      29.609  44.440 -34.855  1.00 94.16           N  
ATOM     65  H   ILE A   5      29.425  45.431 -34.787  1.00 94.16           H  
ATOM     66  CA  ILE A   5      29.938  43.931 -36.180  1.00 94.16           C  
ATOM     67  HA  ILE A   5      30.406  42.955 -36.049  1.00 94.16           H  
ATOM     68  C   ILE A   5      30.975  44.847 -36.827  1.00 94.16           C  
ATOM     69  CB  ILE A   5      28.680  43.685 -37.031  1.00 94.16           C  
ATOM     70  HB  ILE A   5      28.091  42.939 -36.496  1.00 94.16           H  
ATOM     71  O   ILE A   5      30.751  46.050 -36.966  1.00 94.16           O  
ATOM     72  CG1 ILE A   5      29.081  43.066 -38.385  1.00 94.16           C  
ATOM     73 HG12 ILE A   5      29.576  43.816 -39.003  1.00 94.16           H  
ATOM     74 HG13 ILE A   5      29.790  42.258 -38.205  1.00 94.16           H  
ATOM     75  CG2 ILE A   5      27.793  44.933 -37.165  1.00 94.16           C  
ATOM     76 HG21 ILE A   5      26.938  44.719 -37.807  1.00 94.16           H  
ATOM     77 HG22 ILE A   5      28.359  45.772 -37.568  1.00 94.16           H  
ATOM     78 HG23 ILE A   5      27.423  45.223 -36.182  1.00 94.16           H  
ATOM     79  CD1 ILE A   5      27.907  42.477 -39.171  1.00 94.16           C  
ATOM     80 HD11 ILE A   5      27.237  43.268 -39.507  1.00 94.16           H  
ATOM     81 HD12 ILE A   5      28.304  41.956 -40.042  1.00 94.16           H  
ATOM     82 HD13 ILE A   5      27.362  41.760 -38.556  1.00 94.16           H  
ATOM     83  N   ASP A   6      32.108  44.269 -37.206  1.00 93.66           N  
ATOM     84  H   ASP A   6      32.208  43.272 -37.072  1.00 93.66           H  
ATOM     85  CA  ASP A   6      33.197  44.957 -37.889  1.00 93.66           C  
ATOM     86  HA  ASP A   6      32.902  45.993 -38.055  1.00 93.66           H  
ATOM     87  C   ASP A   6      33.442  44.327 -39.262  1.00 93.66           C  
ATOM     88  CB  ASP A   6      34.454  44.968 -37.007  1.00 93.66           C  
ATOM     89  HB2 ASP A   6      34.869  43.961 -36.955  1.00 93.66           H  
ATOM     90  HB3 ASP A   6      34.177  45.276 -35.999  1.00 93.66           H  
ATOM     91  O   ASP A   6      33.312  43.112 -39.422  1.00 93.66           O  
ATOM     92  CG  ASP A   6      35.517  45.941 -37.527  1.00 93.66           C  
ATOM     93  OD1 ASP A   6      35.130  46.883 -38.262  1.00 93.66           O  
ATOM     94  OD2 ASP A   6      36.695  45.741 -37.164  1.00 93.66           O  
ATOM     95  N   VAL A   7      33.756  45.154 -40.259  1.00 94.58           N  
ATOM     96  H   VAL A   7      34.048  46.087 -40.005  1.00 94.58           H  
ATOM     97  CA  VAL A   7      34.003  44.709 -41.638  1.00 94.58           C  
ATOM     98  HA  VAL A   7      34.166  43.632 -41.614  1.00 94.58           H  
ATOM     99  C   VAL A   7      35.275  45.348 -42.170  1.00 94.58           C  
ATOM    100  CB  VAL A   7      32.826  44.944 -42.608  1.00 94.58           C  
ATOM    101  HB  VAL A   7      33.106  44.520 -43.573  1.00 94.58           H  
ATOM    102  O   VAL A   7      35.470  46.559 -42.058  1.00 94.58           O  
ATOM    103  CG1 VAL A   7      31.562  44.204 -42.155  1.00 94.58           C  
ATOM    104 HG11 VAL A   7      31.790  43.141 -42.076  1.00 94.58           H  
ATOM    105 HG12 VAL A   7      31.229  44.569 -41.183  1.00 94.58           H  
ATOM    106 HG13 VAL A   7      30.769  44.336 -42.891  1.00 94.58           H  
ATOM    107  CG2 VAL A   7      32.520  46.429 -42.839  1.00 94.58           C  
ATOM    108 HG21 VAL A   7      32.502  46.967 -41.891  1.00 94.58           H  
ATOM    109 HG22 VAL A   7      31.578  46.542 -43.376  1.00 94.58           H  
ATOM    110 HG23 VAL A   7      33.308  46.860 -43.456  1.00 94.58           H  
ATOM    111  N   HIS A   8      36.138  44.536 -42.773  1.00 94.35           N  
ATOM    112  H   HIS A   8      35.934  43.547 -42.798  1.00 94.35           H  
ATOM    113  CA  HIS A   8      37.400  45.000 -43.327  1.00 94.35           C  
ATOM    114  HA  HIS A   8      37.324  46.077 -43.475  1.00 94.35           H  
ATOM    115  C   HIS A   8      37.722  44.317 -44.669  1.00 94.35           C  
ATOM    116  CB  HIS A   8      38.515  44.778 -42.301  1.00 94.35           C  
ATOM    117  HB2 HIS A   8      38.679  43.710 -42.157  1.00 94.35           H  
ATOM    118  HB3 HIS A   8      38.216  45.208 -41.345  1.00 94.35           H  
ATOM    119  O   HIS A   8      37.863  43.092 -44.696  1.00 94.35           O  
ATOM    120  CG  HIS A   8      39.796  45.435 -42.736  1.00 94.35           C  
ATOM    121  CD2 HIS A   8      40.891  44.824 -43.280  1.00 94.35           C  
ATOM    122  HD2 HIS A   8      41.001  43.764 -43.458  1.00 94.35           H  
ATOM    123  ND1 HIS A   8      40.046  46.787 -42.720  1.00 94.35           N  
ATOM    124  HD1 HIS A   8      39.442  47.491 -42.321  1.00 94.35           H  
ATOM    125  CE1 HIS A   8      41.269  46.987 -43.237  1.00 94.35           C  
ATOM    126  HE1 HIS A   8      41.752  47.948 -43.337  1.00 94.35           H  
ATOM    127  NE2 HIS A   8      41.825  45.818 -43.595  1.00 94.35           N  
ATOM    128  N   PRO A   9      37.902  45.072 -45.770  1.00 92.89           N  
ATOM    129  CA  PRO A   9      37.658  46.513 -45.904  1.00 92.89           C  
ATOM    130  HA  PRO A   9      38.116  47.067 -45.084  1.00 92.89           H  
ATOM    131  C   PRO A   9      36.150  46.838 -45.957  1.00 92.89           C  
ATOM    132  CB  PRO A   9      38.380  46.900 -47.195  1.00 92.89           C  
ATOM    133  HB2 PRO A   9      39.437  47.062 -46.987  1.00 92.89           H  
ATOM    134  HB3 PRO A   9      37.947  47.785 -47.664  1.00 92.89           H  
ATOM    135  O   PRO A   9      35.337  45.979 -46.281  1.00 92.89           O  
ATOM    136  CG  PRO A   9      38.218  45.653 -48.062  1.00 92.89           C  
ATOM    137  HG2 PRO A   9      38.995  45.583 -48.824  1.00 92.89           H  
ATOM    138  HG3 PRO A   9      37.229  45.659 -48.520  1.00 92.89           H  
ATOM    139  CD  PRO A   9      38.305  44.510 -47.052  1.00 92.89           C  
ATOM    140  HD2 PRO A   9      39.331  44.149 -46.984  1.00 92.89           H  
ATOM    141  HD3 PRO A   9      37.642  43.698 -47.352  1.00 92.89           H  
ATOM    142  N   SER A  10      35.765  48.085 -45.661  1.00 91.17           N  
ATOM    143  H   SER A  10      36.449  48.772 -45.378  1.00 91.17           H  
ATOM    144  CA  SER A  10      34.369  48.547 -45.800  1.00 91.17           C  
ATOM    145  HA  SER A  10      33.700  47.772 -45.426  1.00 91.17           H  
ATOM    146  C   SER A  10      33.952  48.809 -47.248  1.00 91.17           C  
ATOM    147  CB  SER A  10      34.150  49.811 -44.967  1.00 91.17           C  
ATOM    148  HB2 SER A  10      34.302  49.566 -43.916  1.00 91.17           H  
ATOM    149  HB3 SER A  10      33.128  50.166 -45.098  1.00 91.17           H  
ATOM    150  O   SER A  10      32.760  48.881 -47.528  1.00 91.17           O  
ATOM    151  OG  SER A  10      35.066  50.827 -45.340  1.00 91.17           O  
ATOM    152  HG  SER A  10      34.695  51.302 -46.087  1.00 91.17           H  
ATOM    153  N   VAL A  11      34.930  48.950 -48.145  1.00 91.75           N  
ATOM    154  H   VAL A  11      35.883  48.853 -47.825  1.00 91.75           H  
ATOM    155  CA  VAL A  11      34.739  49.083 -49.590  1.00 91.75           C  
ATOM    156  HA  VAL A  11      33.685  48.937 -49.823  1.00 91.75           H  
ATOM    157  C   VAL A  11      35.564  47.999 -50.274  1.00 91.75           C  
ATOM    158  CB  VAL A  11      35.134  50.480 -50.105  1.00 91.75           C  
ATOM    159  HB  VAL A  11      36.208  50.618 -49.977  1.00 91.75           H  
ATOM    160  O   VAL A  11      36.772  47.898 -50.036  1.00 91.75           O  
ATOM    161  CG1 VAL A  11      34.798  50.627 -51.592  1.00 91.75           C  
ATOM    162 HG11 VAL A  11      35.075  51.625 -51.932  1.00 91.75           H  
ATOM    163 HG12 VAL A  11      35.348  49.901 -52.191  1.00 91.75           H  
ATOM    164 HG13 VAL A  11      33.729  50.489 -51.752  1.00 91.75           H  
ATOM    165  CG2 VAL A  11      34.420  51.599 -49.334  1.00 91.75           C  
ATOM    166 HG21 VAL A  11      33.341  51.453 -49.371  1.00 91.75           H  
ATOM    167 HG22 VAL A  11      34.750  51.619 -48.295  1.00 91.75           H  
ATOM    168 HG23 VAL A  11      34.649  52.563 -49.788  1.00 91.75           H  
ATOM    169  N   ILE A  12      34.930  47.178 -51.106  1.00 90.73           N  
ATOM    170  H   ILE A  12      33.938  47.312 -51.239  1.00 90.73           H  
ATOM    171  CA  ILE A  12      35.611  46.182 -51.934  1.00 90.73           C  
ATOM    172  HA  ILE A  12      36.629  46.072 -51.561  1.00 90.73           H  
ATOM    173  C   ILE A  12      35.734  46.681 -53.376  1.00 90.73           C  
ATOM    174  CB  ILE A  12      34.965  44.782 -51.830  1.00 90.73           C  
ATOM    175  HB  ILE A  12      35.584  44.100 -52.413  1.00 90.73           H  
ATOM    176  O   ILE A  12      34.852  47.342 -53.910  1.00 90.73           O  
ATOM    177  CG1 ILE A  12      33.541  44.745 -52.417  1.00 90.73           C  
ATOM    178 HG12 ILE A  12      32.873  45.347 -51.802  1.00 90.73           H  
ATOM    179 HG13 ILE A  12      33.550  45.161 -53.424  1.00 90.73           H  
ATOM    180  CG2 ILE A  12      34.978  44.290 -50.369  1.00 90.73           C  
ATOM    181 HG21 ILE A  12      34.688  43.240 -50.323  1.00 90.73           H  
ATOM    182 HG22 ILE A  12      34.276  44.874 -49.773  1.00 90.73           H  
ATOM    183 HG23 ILE A  12      35.973  44.397 -49.939  1.00 90.73           H  
ATOM    184  CD1 ILE A  12      32.971  43.331 -52.529  1.00 90.73           C  
ATOM    185 HD11 ILE A  12      33.671  42.690 -53.066  1.00 90.73           H  
ATOM    186 HD12 ILE A  12      32.759  42.920 -51.543  1.00 90.73           H  
ATOM    187 HD13 ILE A  12      32.042  43.377 -53.097  1.00 90.73           H  
ATOM    188  N   LEU A  13      36.837  46.336 -54.024  1.00 88.79           N  
ATOM    189  H   LEU A  13      37.533  45.789 -53.537  1.00 88.79           H  
ATOM    190  CA  LEU A  13      37.019  46.472 -55.460  1.00 88.79           C  
ATOM    191  HA  LEU A  13      36.260  47.120 -55.899  1.00 88.79           H  
ATOM    192  C   LEU A  13      36.895  45.052 -56.023  1.00 88.79           C  
ATOM    193  CB  LEU A  13      38.402  47.089 -55.718  1.00 88.79           C  
ATOM    194  HB2 LEU A  13      39.132  46.517 -55.145  1.00 88.79           H  
ATOM    195  HB3 LEU A  13      38.641  46.978 -56.775  1.00 88.79           H  
ATOM    196  O   LEU A  13      37.833  44.266 -55.820  1.00 88.79           O  
ATOM    197  CG  LEU A  13      38.519  48.576 -55.328  1.00 88.79           C  
ATOM    198  HG  LEU A  13      37.897  48.796 -54.460  1.00 88.79           H  
ATOM    199  CD1 LEU A  13      39.972  48.901 -54.978  1.00 88.79           C  
ATOM    200 HD11 LEU A  13      40.623  48.684 -55.825  1.00 88.79           H  
ATOM    201 HD12 LEU A  13      40.052  49.956 -54.713  1.00 88.79           H  
ATOM    202 HD13 LEU A  13      40.276  48.307 -54.116  1.00 88.79           H  
ATOM    203  CD2 LEU A  13      38.134  49.495 -56.484  1.00 88.79           C  
ATOM    204 HD21 LEU A  13      37.094  49.311 -56.754  1.00 88.79           H  
ATOM    205 HD22 LEU A  13      38.772  49.298 -57.346  1.00 88.79           H  
ATOM    206 HD23 LEU A  13      38.218  50.535 -56.171  1.00 88.79           H  
ATOM    207  N   PRO A  14      35.767  44.682 -56.662  1.00 83.06           N  
ATOM    208  CA  PRO A  14      35.609  43.363 -57.268  1.00 83.06           C  
ATOM    209  HA  PRO A  14      35.497  42.626 -56.473  1.00 83.06           H  
ATOM    210  C   PRO A  14      36.834  43.019 -58.127  1.00 83.06           C  
ATOM    211  CB  PRO A  14      34.309  43.436 -58.080  1.00 83.06           C  
ATOM    212  HB2 PRO A  14      34.520  43.771 -59.096  1.00 83.06           H  
ATOM    213  HB3 PRO A  14      33.789  42.478 -58.097  1.00 83.06           H  
ATOM    214  O   PRO A  14      37.426  43.905 -58.738  1.00 83.06           O  
ATOM    215  CG  PRO A  14      33.499  44.509 -57.352  1.00 83.06           C  
ATOM    216  HG2 PRO A  14      33.012  44.075 -56.478  1.00 83.06           H  
ATOM    217  HG3 PRO A  14      32.766  44.982 -58.006  1.00 83.06           H  
ATOM    218  CD  PRO A  14      34.578  45.491 -56.903  1.00 83.06           C  
ATOM    219  HD2 PRO A  14      34.782  46.196 -57.709  1.00 83.06           H  
ATOM    220  HD3 PRO A  14      34.256  46.019 -56.006  1.00 83.06           H  
ATOM    221  N   GLU A  15      37.267  41.753 -58.116  1.00 75.29           N  
ATOM    222  H   GLU A  15      36.726  41.093 -57.575  1.00 75.29           H  
ATOM    223  CA  GLU A  15      38.452  41.239 -58.848  1.00 75.29           C  
ATOM    224  HA  GLU A  15      38.432  40.152 -58.771  1.00 75.29           H  
ATOM    225  C   GLU A  15      39.822  41.684 -58.286  1.00 75.29           C  
ATOM    226  CB  GLU A  15      38.364  41.579 -60.353  1.00 75.29           C  
ATOM    227  HB2 GLU A  15      38.617  42.633 -60.469  1.00 75.29           H  
ATOM    228  HB3 GLU A  15      39.135  41.020 -60.883  1.00 75.29           H  
ATOM    229  O   GLU A  15      40.860  41.082 -58.587  1.00 75.29           O  
ATOM    230  CG  GLU A  15      37.002  41.270 -61.014  1.00 75.29           C  
ATOM    231  HG2 GLU A  15      36.181  41.401 -60.310  1.00 75.29           H  
ATOM    232  HG3 GLU A  15      37.002  40.218 -61.299  1.00 75.29           H  
ATOM    233  CD  GLU A  15      36.678  42.140 -62.242  1.00 75.29           C  
ATOM    234  OE1 GLU A  15      35.708  41.769 -62.938  1.00 75.29           O  
ATOM    235  OE2 GLU A  15      37.394  43.134 -62.508  1.00 75.29           O  
ATOM    236  N   ILE A  16      39.857  42.718 -57.440  1.00 83.21           N  
ATOM    237  H   ILE A  16      38.985  43.200 -57.274  1.00 83.21           H  
ATOM    238  CA  ILE A  16      41.091  43.298 -56.897  1.00 83.21           C  
ATOM    239  HA  ILE A  16      41.942  42.857 -57.416  1.00 83.21           H  
ATOM    240  C   ILE A  16      41.252  42.986 -55.411  1.00 83.21           C  
ATOM    241  CB  ILE A  16      41.140  44.815 -57.167  1.00 83.21           C  
ATOM    242  HB  ILE A  16      40.270  45.268 -56.692  1.00 83.21           H  
ATOM    243  O   ILE A  16      42.366  42.636 -54.997  1.00 83.21           O  
ATOM    244  CG1 ILE A  16      41.058  45.097 -58.683  1.00 83.21           C  
ATOM    245 HG12 ILE A  16      40.132  44.679 -59.077  1.00 83.21           H  
ATOM    246 HG13 ILE A  16      41.891  44.616 -59.196  1.00 83.21           H  
ATOM    247  CG2 ILE A  16      42.405  45.453 -56.553  1.00 83.21           C  
ATOM    248 HG21 ILE A  16      43.300  45.048 -57.025  1.00 83.21           H  
ATOM    249 HG22 ILE A  16      42.383  46.534 -56.698  1.00 83.21           H  
ATOM    250 HG23 ILE A  16      42.440  45.289 -55.476  1.00 83.21           H  
ATOM    251  CD1 ILE A  16      41.050  46.588 -59.027  1.00 83.21           C  
ATOM    252 HD11 ILE A  16      42.048  47.010 -58.908  1.00 83.21           H  
ATOM    253 HD12 ILE A  16      40.345  47.120 -58.388  1.00 83.21           H  
ATOM    254 HD13 ILE A  16      40.732  46.710 -60.063  1.00 83.21           H  
ATOM    255  N   THR A  17      40.183  43.126 -54.624  1.00 86.90           N  
ATOM    256  H   THR A  17      39.314  43.428 -55.041  1.00 86.90           H  
ATOM    257  CA  THR A  17      40.199  42.896 -53.177  1.00 86.90           C  
ATOM    258  HA  THR A  17      40.997  43.512 -52.761  1.00 86.90           H  
ATOM    259  C   THR A  17      40.467  41.416 -52.890  1.00 86.90           C  
ATOM    260  CB  THR A  17      38.892  43.359 -52.517  1.00 86.90           C  
ATOM    261  HB  THR A  17      38.031  42.898 -53.002  1.00 86.90           H  
ATOM    262  O   THR A  17      39.710  40.567 -53.350  1.00 86.90           O  
ATOM    263  CG2 THR A  17      38.853  43.080 -51.015  1.00 86.90           C  
ATOM    264 HG21 THR A  17      37.949  43.506 -50.581  1.00 86.90           H  
ATOM    265 HG22 THR A  17      39.727  43.503 -50.519  1.00 86.90           H  
ATOM    266 HG23 THR A  17      38.819  42.004 -50.841  1.00 86.90           H  
ATOM    267  OG1 THR A  17      38.811  44.759 -52.613  1.00 86.90           O  
ATOM    268  HG1 THR A  17      38.477  45.077 -51.771  1.00 86.90           H  
ATOM    269  N   PRO A  18      41.529  41.070 -52.136  1.00 86.60           N  
ATOM    270  CA  PRO A  18      41.898  39.672 -51.907  1.00 86.60           C  
ATOM    271  HA  PRO A  18      41.864  39.113 -52.842  1.00 86.60           H  
ATOM    272  C   PRO A  18      40.977  38.973 -50.903  1.00 86.60           C  
ATOM    273  CB  PRO A  18      43.341  39.729 -51.396  1.00 86.60           C  
ATOM    274  HB2 PRO A  18      43.568  38.914 -50.708  1.00 86.60           H  
ATOM    275  HB3 PRO A  18      44.023  39.704 -52.245  1.00 86.60           H  
ATOM    276  O   PRO A  18      40.736  37.773 -51.012  1.00 86.60           O  
ATOM    277  CG  PRO A  18      43.435  41.094 -50.711  1.00 86.60           C  
ATOM    278  HG2 PRO A  18      44.457  41.472 -50.701  1.00 86.60           H  
ATOM    279  HG3 PRO A  18      43.044  41.025 -49.696  1.00 86.60           H  
ATOM    280  CD  PRO A  18      42.517  41.970 -51.558  1.00 86.60           C  
ATOM    281  HD2 PRO A  18      43.091  42.439 -52.357  1.00 86.60           H  
ATOM    282  HD3 PRO A  18      42.047  42.731 -50.934  1.00 86.60           H  
ATOM    283  N   GLN A  19      40.473  39.713 -49.913  1.00 91.54           N  
ATOM    284  H   GLN A  19      40.666  40.703 -49.885  1.00 91.54           H  
ATOM    285  CA  GLN A  19      39.583  39.181 -48.889  1.00 91.54           C  
ATOM    286  HA  GLN A  19      38.931  38.459 -49.381  1.00 91.54           H  
ATOM    287  C   GLN A  19      38.699  40.273 -48.280  1.00 91.54           C  
ATOM    288  CB  GLN A  19      40.389  38.438 -47.807  1.00 91.54           C  
ATOM    289  HB2 GLN A  19      39.691  37.954 -47.124  1.00 91.54           H  
ATOM    290  HB3 GLN A  19      40.978  37.656 -48.287  1.00 91.54           H  
ATOM    291  O   GLN A  19      39.125  41.422 -48.158  1.00 91.54           O  
ATOM    292  CG  GLN A  19      41.330  39.346 -46.994  1.00 91.54           C  
ATOM    293  HG2 GLN A  19      40.736  40.052 -46.414  1.00 91.54           H  
ATOM    294  HG3 GLN A  19      41.967  39.914 -47.672  1.00 91.54           H  
ATOM    295  CD  GLN A  19      42.235  38.583 -46.032  1.00 91.54           C  
ATOM    296  NE2 GLN A  19      43.013  39.282 -45.236  1.00 91.54           N  
ATOM    297 HE21 GLN A  19      42.958  40.290 -45.219  1.00 91.54           H  
ATOM    298 HE22 GLN A  19      43.570  38.746 -44.586  1.00 91.54           H  
ATOM    299  OE1 GLN A  19      42.290  37.365 -45.980  1.00 91.54           O  
ATOM    300  N   LEU A  20      37.498  39.881 -47.868  1.00 92.50           N  
ATOM    301  H   LEU A  20      37.241  38.922 -48.051  1.00 92.50           H  
ATOM    302  CA  LEU A  20      36.574  40.645 -47.037  1.00 92.50           C  
ATOM    303  HA  LEU A  20      36.995  41.625 -46.815  1.00 92.50           H  
ATOM    304  C   LEU A  20      36.379  39.887 -45.722  1.00 92.50           C  
ATOM    305  CB  LEU A  20      35.260  40.832 -47.816  1.00 92.50           C  
ATOM    306  HB2 LEU A  20      35.448  41.503 -48.655  1.00 92.50           H  
ATOM    307  HB3 LEU A  20      34.953  39.865 -48.214  1.00 92.50           H  
ATOM    308  O   LEU A  20      35.967  38.730 -45.728  1.00 92.50           O  
ATOM    309  CG  LEU A  20      34.091  41.408 -47.003  1.00 92.50           C  
ATOM    310  HG  LEU A  20      33.916  40.785 -46.126  1.00 92.50           H  
ATOM    311  CD1 LEU A  20      34.377  42.834 -46.535  1.00 92.50           C  
ATOM    312 HD11 LEU A  20      34.565  43.485 -47.389  1.00 92.50           H  
ATOM    313 HD12 LEU A  20      35.240  42.854 -45.870  1.00 92.50           H  
ATOM    314 HD13 LEU A  20      33.518  43.219 -45.985  1.00 92.50           H  
ATOM    315  CD2 LEU A  20      32.830  41.395 -47.865  1.00 92.50           C  
ATOM    316 HD21 LEU A  20      32.617  40.382 -48.206  1.00 92.50           H  
ATOM    317 HD22 LEU A  20      31.976  41.749 -47.288  1.00 92.50           H  
ATOM    318 HD23 LEU A  20      32.964  42.029 -48.742  1.00 92.50           H  
ATOM    319  N   VAL A  21      36.686  40.527 -44.599  1.00 94.27           N  
ATOM    320  H   VAL A  21      37.026  41.475 -44.669  1.00 94.27           H  
ATOM    321  CA  VAL A  21      36.579  39.949 -43.255  1.00 94.27           C  
ATOM    322  HA  VAL A  21      36.390  38.878 -43.330  1.00 94.27           H  
ATOM    323  C   VAL A  21      35.404  40.595 -42.535  1.00 94.27           C  
ATOM    324  CB  VAL A  21      37.887  40.138 -42.462  1.00 94.27           C  
ATOM    325  HB  VAL A  21      38.069  41.202 -42.311  1.00 94.27           H  
ATOM    326  O   VAL A  21      35.390  41.808 -42.357  1.00 94.27           O  
ATOM    327  CG1 VAL A  21      37.802  39.454 -41.091  1.00 94.27           C  
ATOM    328 HG11 VAL A  21      37.585  38.394 -41.220  1.00 94.27           H  
ATOM    329 HG12 VAL A  21      38.749  39.565 -40.563  1.00 94.27           H  
ATOM    330 HG13 VAL A  21      37.021  39.916 -40.486  1.00 94.27           H  
ATOM    331  CG2 VAL A  21      39.095  39.545 -43.201  1.00 94.27           C  
ATOM    332 HG21 VAL A  21      39.231  40.041 -44.162  1.00 94.27           H  
ATOM    333 HG22 VAL A  21      38.943  38.478 -43.360  1.00 94.27           H  
ATOM    334 HG23 VAL A  21      39.998  39.693 -42.609  1.00 94.27           H  
ATOM    335  N   ILE A  22      34.438  39.789 -42.102  1.00 95.20           N  
ATOM    336  H   ILE A  22      34.508  38.809 -42.334  1.00 95.20           H  
ATOM    337  CA  ILE A  22      33.280  40.198 -41.306  1.00 95.20           C  
ATOM    338  HA  ILE A  22      33.286  41.281 -41.188  1.00 95.20           H  
ATOM    339  C   ILE A  22      33.397  39.555 -39.926  1.00 95.20           C  
ATOM    340  CB  ILE A  22      31.954  39.800 -41.995  1.00 95.20           C  
ATOM    341  HB  ILE A  22      31.885  38.712 -42.023  1.00 95.20           H  
ATOM    342  O   ILE A  22      33.346  38.334 -39.808  1.00 95.20           O  
ATOM    343  CG1 ILE A  22      31.831  40.333 -43.443  1.00 95.20           C  
ATOM    344 HG12 ILE A  22      30.799  40.618 -43.648  1.00 95.20           H  
ATOM    345 HG13 ILE A  22      32.446  41.223 -43.574  1.00 95.20           H  
ATOM    346  CG2 ILE A  22      30.768  40.304 -41.153  1.00 95.20           C  
ATOM    347 HG21 ILE A  22      30.741  39.794 -40.190  1.00 95.20           H  
ATOM    348 HG22 ILE A  22      30.848  41.378 -40.986  1.00 95.20           H  
ATOM    349 HG23 ILE A  22      29.834  40.097 -41.677  1.00 95.20           H  
ATOM    350  CD1 ILE A  22      32.218  39.282 -44.494  1.00 95.20           C  
ATOM    351 HD11 ILE A  22      33.281  39.048 -44.433  1.00 95.20           H  
ATOM    352 HD12 ILE A  22      31.992  39.667 -45.488  1.00 95.20           H  
ATOM    353 HD13 ILE A  22      31.639  38.371 -44.342  1.00 95.20           H  
ATOM    354  N   ASN A  23      33.535  40.363 -38.881  1.00 94.14           N  
ATOM    355  H   ASN A  23      33.536  41.359 -39.049  1.00 94.14           H  
ATOM    356  CA  ASN A  23      33.642  39.911 -37.497  1.00 94.14           C  
ATOM    357  HA  ASN A  23      33.740  38.827 -37.463  1.00 94.14           H  
ATOM    358  C   ASN A  23      32.379  40.292 -36.714  1.00 94.14           C  
ATOM    359  CB  ASN A  23      34.918  40.512 -36.891  1.00 94.14           C  
ATOM    360  HB2 ASN A  23      35.782  40.200 -37.478  1.00 94.14           H  
ATOM    361  HB3 ASN A  23      34.850  41.599 -36.923  1.00 94.14           H  
ATOM    362  O   ASN A  23      32.054  41.468 -36.593  1.00 94.14           O  
ATOM    363  CG  ASN A  23      35.143  40.074 -35.455  1.00 94.14           C  
ATOM    364  ND2 ASN A  23      35.899  40.834 -34.700  1.00 94.14           N  
ATOM    365 HD21 ASN A  23      36.299  41.683 -35.073  1.00 94.14           H  
ATOM    366 HD22 ASN A  23      36.016  40.537 -33.742  1.00 94.14           H  
ATOM    367  OD1 ASN A  23      34.638  39.072 -34.980  1.00 94.14           O  
ATOM    368  N   CYS A  24      31.682  39.301 -36.169  1.00 94.26           N  
ATOM    369  H   CYS A  24      32.059  38.370 -36.271  1.00 94.26           H  
ATOM    370  CA  CYS A  24      30.508  39.432 -35.312  1.00 94.26           C  
ATOM    371  HA  CYS A  24      30.185  40.471 -35.259  1.00 94.26           H  
ATOM    372  C   CYS A  24      30.891  38.962 -33.908  1.00 94.26           C  
ATOM    373  CB  CYS A  24      29.387  38.596 -35.943  1.00 94.26           C  
ATOM    374  HB2 CYS A  24      29.806  37.633 -36.233  1.00 94.26           H  
ATOM    375  HB3 CYS A  24      29.080  39.108 -36.856  1.00 94.26           H  
ATOM    376  O   CYS A  24      31.207  37.791 -33.715  1.00 94.26           O  
ATOM    377  SG  CYS A  24      27.896  38.248 -34.968  1.00 94.26           S  
ATOM    378  N   SER A  25      30.897  39.861 -32.925  1.00 91.31           N  
ATOM    379  H   SER A  25      30.575  40.800 -33.115  1.00 91.31           H  
ATOM    380  CA  SER A  25      31.407  39.560 -31.581  1.00 91.31           C  
ATOM    381  HA  SER A  25      31.306  38.490 -31.397  1.00 91.31           H  
ATOM    382  C   SER A  25      30.625  40.265 -30.475  1.00 91.31           C  
ATOM    383  CB  SER A  25      32.902  39.896 -31.495  1.00 91.31           C  
ATOM    384  HB2 SER A  25      33.438  39.353 -32.273  1.00 91.31           H  
ATOM    385  HB3 SER A  25      33.287  39.582 -30.525  1.00 91.31           H  
ATOM    386  O   SER A  25      30.018  41.317 -30.687  1.00 91.31           O  
ATOM    387  OG  SER A  25      33.126  41.283 -31.659  1.00 91.31           O  
ATOM    388  HG  SER A  25      32.747  41.544 -32.502  1.00 91.31           H  
ATOM    389  N   ILE A  26      30.645  39.685 -29.274  1.00 86.24           N  
ATOM    390  H   ILE A  26      31.098  38.786 -29.185  1.00 86.24           H  
ATOM    391  CA  ILE A  26      30.106  40.302 -28.058  1.00 86.24           C  
ATOM    392  HA  ILE A  26      29.500  41.168 -28.323  1.00 86.24           H  
ATOM    393  C   ILE A  26      31.269  40.793 -27.203  1.00 86.24           C  
ATOM    394  CB  ILE A  26      29.195  39.316 -27.301  1.00 86.24           C  
ATOM    395  HB  ILE A  26      29.763  38.405 -27.112  1.00 86.24           H  
ATOM    396  O   ILE A  26      32.042  40.005 -26.658  1.00 86.24           O  
ATOM    397  CG1 ILE A  26      27.971  38.971 -28.181  1.00 86.24           C  
ATOM    398 HG12 ILE A  26      28.308  38.629 -29.159  1.00 86.24           H  
ATOM    399 HG13 ILE A  26      27.366  39.866 -28.330  1.00 86.24           H  
ATOM    400  CG2 ILE A  26      28.776  39.904 -25.939  1.00 86.24           C  
ATOM    401 HG21 ILE A  26      29.648  40.033 -25.298  1.00 86.24           H  
ATOM    402 HG22 ILE A  26      28.302  40.875 -26.078  1.00 86.24           H  
ATOM    403 HG23 ILE A  26      28.100  39.224 -25.422  1.00 86.24           H  
ATOM    404  CD1 ILE A  26      27.085  37.863 -27.612  1.00 86.24           C  
ATOM    405 HD11 ILE A  26      26.549  38.219 -26.732  1.00 86.24           H  
ATOM    406 HD12 ILE A  26      26.358  37.563 -28.366  1.00 86.24           H  
ATOM    407 HD13 ILE A  26      27.697  36.998 -27.353  1.00 86.24           H  
ATOM    408  N   THR A  27      31.383  42.108 -27.040  1.00 79.41           N  
ATOM    409  H   THR A  27      30.704  42.712 -27.481  1.00 79.41           H  
ATOM    410  CA  THR A  27      32.425  42.686 -26.181  1.00 79.41           C  
ATOM    411  HA  THR A  27      33.352  42.150 -26.382  1.00 79.41           H  
ATOM    412  C   THR A  27      32.090  42.473 -24.699  1.00 79.41           C  
ATOM    413  CB  THR A  27      32.693  44.162 -26.507  1.00 79.41           C  
ATOM    414  HB  THR A  27      33.406  44.560 -25.785  1.00 79.41           H  
ATOM    415  O   THR A  27      30.956  42.680 -24.265  1.00 79.41           O  
ATOM    416  CG2 THR A  27      33.261  44.343 -27.914  1.00 79.41           C  
ATOM    417 HG21 THR A  27      33.446  45.401 -28.101  1.00 79.41           H  
ATOM    418 HG22 THR A  27      32.568  43.963 -28.664  1.00 79.41           H  
ATOM    419 HG23 THR A  27      34.204  43.803 -28.002  1.00 79.41           H  
ATOM    420  OG1 THR A  27      31.509  44.918 -26.451  1.00 79.41           O  
ATOM    421  HG1 THR A  27      31.056  44.752 -27.281  1.00 79.41           H  
ATOM    422  N   ASN A  28      33.086  42.081 -23.897  1.00 70.44           N  
ATOM    423  H   ASN A  28      33.996  41.952 -24.317  1.00 70.44           H  
ATOM    424  CA  ASN A  28      32.987  41.819 -22.450  1.00 70.44           C  
ATOM    425  HA  ASN A  28      33.981  41.506 -22.130  1.00 70.44           H  
ATOM    426  C   ASN A  28      32.062  40.657 -22.027  1.00 70.44           C  
ATOM    427  CB  ASN A  28      32.667  43.120 -21.679  1.00 70.44           C  
ATOM    428  HB2 ASN A  28      32.668  42.913 -20.609  1.00 70.44           H  
ATOM    429  HB3 ASN A  28      31.668  43.463 -21.947  1.00 70.44           H  
ATOM    430  O   ASN A  28      31.639  40.628 -20.872  1.00 70.44           O  
ATOM    431  CG  ASN A  28      33.654  44.242 -21.906  1.00 70.44           C  
ATOM    432  ND2 ASN A  28      33.272  45.455 -21.582  1.00 70.44           N  
ATOM    433 HD21 ASN A  28      32.407  45.584 -21.076  1.00 70.44           H  
ATOM    434 HD22 ASN A  28      33.977  46.170 -21.687  1.00 70.44           H  
ATOM    435  OD1 ASN A  28      34.772  44.058 -22.349  1.00 70.44           O  
ATOM    436  N   ASN A  29      31.735  39.711 -22.919  1.00 61.96           N  
ATOM    437  H   ASN A  29      32.132  39.765 -23.846  1.00 61.96           H  
ATOM    438  CA  ASN A  29      30.878  38.542 -22.629  1.00 61.96           C  
ATOM    439  HA  ASN A  29      30.622  38.095 -23.590  1.00 61.96           H  
ATOM    440  C   ASN A  29      29.523  38.882 -21.977  1.00 61.96           C  
ATOM    441  CB  ASN A  29      31.662  37.488 -21.823  1.00 61.96           C  
ATOM    442  HB2 ASN A  29      32.029  37.931 -20.898  1.00 61.96           H  
ATOM    443  HB3 ASN A  29      30.996  36.665 -21.562  1.00 61.96           H  
ATOM    444  O   ASN A  29      28.915  38.055 -21.300  1.00 61.96           O  
ATOM    445  CG  ASN A  29      32.818  36.881 -22.585  1.00 61.96           C  
ATOM    446  ND2 ASN A  29      33.664  36.133 -21.918  1.00 61.96           N  
ATOM    447 HD21 ASN A  29      34.412  35.738 -22.470  1.00 61.96           H  
ATOM    448 HD22 ASN A  29      33.536  35.965 -20.931  1.00 61.96           H  
ATOM    449  OD1 ASN A  29      32.986  37.055 -23.776  1.00 61.96           O  
ATOM    450  N   GLN A  30      29.054  40.112 -22.160  1.00 63.39           N  
ATOM    451  H   GLN A  30      29.588  40.742 -22.742  1.00 63.39           H  
ATOM    452  CA  GLN A  30      27.801  40.607 -21.618  1.00 63.39           C  
ATOM    453  HA  GLN A  30      27.149  39.771 -21.365  1.00 63.39           H  
ATOM    454  C   GLN A  30      27.115  41.425 -22.704  1.00 63.39           C  
ATOM    455  CB  GLN A  30      28.050  41.445 -20.351  1.00 63.39           C  
ATOM    456  HB2 GLN A  30      28.812  42.197 -20.557  1.00 63.39           H  
ATOM    457  HB3 GLN A  30      27.124  41.954 -20.085  1.00 63.39           H  
ATOM    458  O   GLN A  30      27.755  42.194 -23.417  1.00 63.39           O  
ATOM    459  CG  GLN A  30      28.496  40.591 -19.152  1.00 63.39           C  
ATOM    460  HG2 GLN A  30      29.455  40.121 -19.368  1.00 63.39           H  
ATOM    461  HG3 GLN A  30      27.761  39.802 -18.988  1.00 63.39           H  
ATOM    462  CD  GLN A  30      28.644  41.399 -17.866  1.00 63.39           C  
ATOM    463  NE2 GLN A  30      28.677  40.749 -16.724  1.00 63.39           N  
ATOM    464 HE21 GLN A  30      28.614  39.741 -16.710  1.00 63.39           H  
ATOM    465 HE22 GLN A  30      28.790  41.311 -15.893  1.00 63.39           H  
ATOM    466  OE1 GLN A  30      28.729  42.619 -17.856  1.00 63.39           O  
ATOM    467  N   VAL A  31      25.802  41.293 -22.816  1.00 67.30           N  
ATOM    468  H   VAL A  31      25.313  40.655 -22.204  1.00 67.30           H  
ATOM    469  CA  VAL A  31      24.987  42.176 -23.647  1.00 67.30           C  
ATOM    470  HA  VAL A  31      25.597  42.985 -24.050  1.00 67.30           H  
ATOM    471  C   VAL A  31      23.948  42.780 -22.721  1.00 67.30           C  
ATOM    472  CB  VAL A  31      24.355  41.429 -24.835  1.00 67.30           C  
ATOM    473  HB  VAL A  31      23.629  40.703 -24.469  1.00 67.30           H  
ATOM    474  O   VAL A  31      23.297  42.048 -21.975  1.00 67.30           O  
ATOM    475  CG1 VAL A  31      23.652  42.422 -25.759  1.00 67.30           C  
ATOM    476 HG11 VAL A  31      22.861  42.937 -25.215  1.00 67.30           H  
ATOM    477 HG12 VAL A  31      23.211  41.891 -26.602  1.00 67.30           H  
ATOM    478 HG13 VAL A  31      24.363  43.157 -26.137  1.00 67.30           H  
ATOM    479  CG2 VAL A  31      25.395  40.691 -25.680  1.00 67.30           C  
ATOM    480 HG21 VAL A  31      24.906  40.184 -26.513  1.00 67.30           H  
ATOM    481 HG22 VAL A  31      26.124  41.402 -26.071  1.00 67.30           H  
ATOM    482 HG23 VAL A  31      25.897  39.936 -25.075  1.00 67.30           H  
ATOM    483  N   GLN A  32      23.818  44.108 -22.712  1.00 69.38           N  
ATOM    484  H   GLN A  32      24.349  44.664 -23.367  1.00 69.38           H  
ATOM    485  CA  GLN A  32      22.796  44.760 -21.891  1.00 69.38           C  
ATOM    486  HA  GLN A  32      23.036  44.585 -20.842  1.00 69.38           H  
ATOM    487  C   GLN A  32      21.425  44.121 -22.169  1.00 69.38           C  
ATOM    488  CB  GLN A  32      22.773  46.277 -22.141  1.00 69.38           C  
ATOM    489  HB2 GLN A  32      21.845  46.681 -21.736  1.00 69.38           H  
ATOM    490  HB3 GLN A  32      22.788  46.471 -23.214  1.00 69.38           H  
ATOM    491  O   GLN A  32      21.070  43.889 -23.321  1.00 69.38           O  
ATOM    492  CG  GLN A  32      23.944  47.002 -21.456  1.00 69.38           C  
ATOM    493  HG2 GLN A  32      24.888  46.643 -21.866  1.00 69.38           H  
ATOM    494  HG3 GLN A  32      23.923  46.779 -20.390  1.00 69.38           H  
ATOM    495  CD  GLN A  32      23.886  48.519 -21.639  1.00 69.38           C  
ATOM    496  NE2 GLN A  32      24.528  49.288 -20.787  1.00 69.38           N  
ATOM    497 HE21 GLN A  32      24.453  50.277 -20.977  1.00 69.38           H  
ATOM    498 HE22 GLN A  32      25.031  48.905 -20.000  1.00 69.38           H  
ATOM    499  OE1 GLN A  32      23.278  49.050 -22.547  1.00 69.38           O  
ATOM    500  N   HIS A  33      20.681  43.821 -21.101  1.00 74.66           N  
ATOM    501  H   HIS A  33      21.072  44.042 -20.197  1.00 74.66           H  
ATOM    502  CA  HIS A  33      19.375  43.142 -21.103  1.00 74.66           C  
ATOM    503  HA  HIS A  33      18.986  43.262 -20.092  1.00 74.66           H  
ATOM    504  C   HIS A  33      19.365  41.620 -21.332  1.00 74.66           C  
ATOM    505  CB  HIS A  33      18.372  43.865 -22.021  1.00 74.66           C  
ATOM    506  HB2 HIS A  33      18.579  43.621 -23.063  1.00 74.66           H  
ATOM    507  HB3 HIS A  33      17.368  43.502 -21.802  1.00 74.66           H  
ATOM    508  O   HIS A  33      18.321  41.018 -21.099  1.00 74.66           O  
ATOM    509  CG  HIS A  33      18.386  45.362 -21.850  1.00 74.66           C  
ATOM    510  CD2 HIS A  33      18.947  46.281 -22.696  1.00 74.66           C  
ATOM    511  HD2 HIS A  33      19.443  46.067 -23.632  1.00 74.66           H  
ATOM    512  ND1 HIS A  33      17.897  46.049 -20.764  1.00 74.66           N  
ATOM    513  HD1 HIS A  33      17.398  45.650 -19.982  1.00 74.66           H  
ATOM    514  CE1 HIS A  33      18.152  47.353 -20.952  1.00 74.66           C  
ATOM    515  HE1 HIS A  33      17.874  48.148 -20.275  1.00 74.66           H  
ATOM    516  NE2 HIS A  33      18.795  47.542 -22.111  1.00 74.66           N  
ATOM    517  N   ILE A  34      20.479  40.973 -21.694  1.00 78.75           N  
ATOM    518  H   ILE A  34      21.330  41.496 -21.842  1.00 78.75           H  
ATOM    519  CA  ILE A  34      20.552  39.507 -21.836  1.00 78.75           C  
ATOM    520  HA  ILE A  34      19.549  39.084 -21.779  1.00 78.75           H  
ATOM    521  C   ILE A  34      21.360  38.918 -20.680  1.00 78.75           C  
ATOM    522  CB  ILE A  34      21.124  39.099 -23.210  1.00 78.75           C  
ATOM    523  HB  ILE A  34      22.103  39.561 -23.335  1.00 78.75           H  
ATOM    524  O   ILE A  34      22.550  39.190 -20.538  1.00 78.75           O  
ATOM    525  CG1 ILE A  34      20.182  39.585 -24.329  1.00 78.75           C  
ATOM    526 HG12 ILE A  34      20.008  40.656 -24.225  1.00 78.75           H  
ATOM    527 HG13 ILE A  34      19.233  39.062 -24.204  1.00 78.75           H  
ATOM    528  CG2 ILE A  34      21.288  37.569 -23.282  1.00 78.75           C  
ATOM    529 HG21 ILE A  34      21.655  37.267 -24.263  1.00 78.75           H  
ATOM    530 HG22 ILE A  34      20.333  37.083 -23.079  1.00 78.75           H  
ATOM    531 HG23 ILE A  34      22.022  37.231 -22.551  1.00 78.75           H  
ATOM    532  CD1 ILE A  34      20.682  39.344 -25.756  1.00 78.75           C  
ATOM    533 HD11 ILE A  34      20.681  38.280 -25.991  1.00 78.75           H  
ATOM    534 HD12 ILE A  34      20.019  39.847 -26.460  1.00 78.75           H  
ATOM    535 HD13 ILE A  34      21.690  39.744 -25.865  1.00 78.75           H  
ATOM    536  N   GLN A  35      20.715  38.083 -19.869  1.00 81.33           N  
ATOM    537  H   GLN A  35      19.759  37.845 -20.092  1.00 81.33           H  
ATOM    538  CA  GLN A  35      21.358  37.357 -18.776  1.00 81.33           C  
ATOM    539  HA  GLN A  35      22.187  37.957 -18.400  1.00 81.33           H  
ATOM    540  C   GLN A  35      21.948  36.021 -19.244  1.00 81.33           C  
ATOM    541  CB  GLN A  35      20.344  37.183 -17.637  1.00 81.33           C  
ATOM    542  HB2 GLN A  35      19.521  36.546 -17.958  1.00 81.33           H  
ATOM    543  HB3 GLN A  35      19.946  38.167 -17.387  1.00 81.33           H  
ATOM    544  O   GLN A  35      23.019  35.637 -18.781  1.00 81.33           O  
ATOM    545  CG  GLN A  35      21.007  36.582 -16.386  1.00 81.33           C  
ATOM    546  HG2 GLN A  35      21.950  37.094 -16.197  1.00 81.33           H  
ATOM    547  HG3 GLN A  35      21.222  35.528 -16.564  1.00 81.33           H  
ATOM    548  CD  GLN A  35      20.155  36.699 -15.128  1.00 81.33           C  
ATOM    549  NE2 GLN A  35      20.603  36.170 -14.013  1.00 81.33           N  
ATOM    550 HE21 GLN A  35      19.989  36.253 -13.215  1.00 81.33           H  
ATOM    551 HE22 GLN A  35      21.468  35.649 -14.003  1.00 81.33           H  
ATOM    552  OE1 GLN A  35      19.096  37.292 -15.090  1.00 81.33           O  
ATOM    553  N   VAL A  36      21.280  35.332 -20.175  1.00 85.10           N  
ATOM    554  H   VAL A  36      20.394  35.697 -20.494  1.00 85.10           H  
ATOM    555  CA  VAL A  36      21.765  34.075 -20.766  1.00 85.10           C  
ATOM    556  HA  VAL A  36      22.786  33.884 -20.434  1.00 85.10           H  
ATOM    557  C   VAL A  36      21.782  34.210 -22.280  1.00 85.10           C  
ATOM    558  CB  VAL A  36      20.910  32.867 -20.329  1.00 85.10           C  
ATOM    559  HB  VAL A  36      19.888  32.995 -20.686  1.00 85.10           H  
ATOM    560  O   VAL A  36      20.731  34.245 -22.912  1.00 85.10           O  
ATOM    561  CG1 VAL A  36      21.470  31.559 -20.907  1.00 85.10           C  
ATOM    562 HG11 VAL A  36      22.501  31.414 -20.586  1.00 85.10           H  
ATOM    563 HG12 VAL A  36      20.867  30.719 -20.563  1.00 85.10           H  
ATOM    564 HG13 VAL A  36      21.430  31.575 -21.996  1.00 85.10           H  
ATOM    565  CG2 VAL A  36      20.872  32.731 -18.800  1.00 85.10           C  
ATOM    566 HG21 VAL A  36      20.369  33.592 -18.361  1.00 85.10           H  
ATOM    567 HG22 VAL A  36      21.885  32.661 -18.405  1.00 85.10           H  
ATOM    568 HG23 VAL A  36      20.311  31.838 -18.524  1.00 85.10           H  
ATOM    569  N   ILE A  37      22.971  34.282 -22.876  1.00 86.31           N  
ATOM    570  H   ILE A  37      23.801  34.224 -22.304  1.00 86.31           H  
ATOM    571  CA  ILE A  37      23.128  34.245 -24.334  1.00 86.31           C  
ATOM    572  HA  ILE A  37      22.382  34.891 -24.796  1.00 86.31           H  
ATOM    573  C   ILE A  37      22.876  32.807 -24.788  1.00 86.31           C  
ATOM    574  CB  ILE A  37      24.532  34.745 -24.744  1.00 86.31           C  
ATOM    575  HB  ILE A  37      25.280  34.128 -24.246  1.00 86.31           H  
ATOM    576  O   ILE A  37      23.488  31.898 -24.235  1.00 86.31           O  
ATOM    577  CG1 ILE A  37      24.742  36.220 -24.321  1.00 86.31           C  
ATOM    578 HG12 ILE A  37      24.323  36.397 -23.330  1.00 86.31           H  
ATOM    579 HG13 ILE A  37      24.222  36.876 -25.019  1.00 86.31           H  
ATOM    580  CG2 ILE A  37      24.706  34.592 -26.267  1.00 86.31           C  
ATOM    581 HG21 ILE A  37      24.798  33.539 -26.532  1.00 86.31           H  
ATOM    582 HG22 ILE A  37      23.842  35.009 -26.784  1.00 86.31           H  
ATOM    583 HG23 ILE A  37      25.605  35.102 -26.614  1.00 86.31           H  
ATOM    584  CD1 ILE A  37      26.220  36.619 -24.249  1.00 86.31           C  
ATOM    585 HD11 ILE A  37      26.299  37.675 -23.989  1.00 86.31           H  
ATOM    586 HD12 ILE A  37      26.720  36.030 -23.481  1.00 86.31           H  
ATOM    587 HD13 ILE A  37      26.715  36.447 -25.204  1.00 86.31           H  
ATOM    588  N   LYS A  38      22.001  32.599 -25.776  1.00 89.58           N  
ATOM    589  H   LYS A  38      21.547  33.414 -26.164  1.00 89.58           H  
ATOM    590  CA  LYS A  38      21.670  31.293 -26.380  1.00 89.58           C  
ATOM    591  HA  LYS A  38      21.986  30.480 -25.726  1.00 89.58           H  
ATOM    592  C   LYS A  38      22.379  31.063 -27.708  1.00 89.58           C  
ATOM    593  CB  LYS A  38      20.156  31.187 -26.615  1.00 89.58           C  
ATOM    594  HB2 LYS A  38      19.798  32.075 -27.136  1.00 89.58           H  
ATOM    595  HB3 LYS A  38      19.961  30.321 -27.247  1.00 89.58           H  
ATOM    596  O   LYS A  38      22.832  29.959 -27.991  1.00 89.58           O  
ATOM    597  CG  LYS A  38      19.384  31.005 -25.310  1.00 89.58           C  
ATOM    598  HG2 LYS A  38      19.589  31.838 -24.639  1.00 89.58           H  
ATOM    599  HG3 LYS A  38      19.715  30.082 -24.834  1.00 89.58           H  
ATOM    600  CD  LYS A  38      17.878  30.931 -25.580  1.00 89.58           C  
ATOM    601  HD2 LYS A  38      17.527  31.897 -25.942  1.00 89.58           H  
ATOM    602  HD3 LYS A  38      17.653  30.153 -26.311  1.00 89.58           H  
ATOM    603  CE  LYS A  38      17.223  30.600 -24.246  1.00 89.58           C  
ATOM    604  HE2 LYS A  38      17.684  31.236 -23.491  1.00 89.58           H  
ATOM    605  HE3 LYS A  38      17.437  29.568 -23.968  1.00 89.58           H  
ATOM    606  NZ  LYS A  38      15.771  30.860 -24.223  1.00 89.58           N  
ATOM    607  HZ1 LYS A  38      15.206  30.158 -24.680  1.00 89.58           H  
ATOM    608  HZ2 LYS A  38      15.551  31.782 -24.573  1.00 89.58           H  
ATOM    609  HZ3 LYS A  38      15.517  30.994 -23.255  1.00 89.58           H  
ATOM    610  N   SER A  39      22.457  32.095 -28.542  1.00 91.77           N  
ATOM    611  H   SER A  39      22.043  32.979 -28.283  1.00 91.77           H  
ATOM    612  CA  SER A  39      23.102  31.978 -29.847  1.00 91.77           C  
ATOM    613  HA  SER A  39      23.959  31.315 -29.730  1.00 91.77           H  
ATOM    614  C   SER A  39      23.627  33.312 -30.352  1.00 91.77           C  
ATOM    615  CB  SER A  39      22.152  31.343 -30.877  1.00 91.77           C  
ATOM    616  HB2 SER A  39      21.729  30.429 -30.459  1.00 91.77           H  
ATOM    617  HB3 SER A  39      22.720  31.073 -31.767  1.00 91.77           H  
ATOM    618  O   SER A  39      23.090  34.372 -30.021  1.00 91.77           O  
ATOM    619  OG  SER A  39      21.099  32.220 -31.253  1.00 91.77           O  
ATOM    620  HG  SER A  39      21.454  32.821 -31.912  1.00 91.77           H  
ATOM    621  N   LEU A  40      24.647  33.238 -31.201  1.00 92.34           N  
ATOM    622  H   LEU A  40      25.016  32.320 -31.405  1.00 92.34           H  
ATOM    623  CA  LEU A  40      25.166  34.344 -31.995  1.00 92.34           C  
ATOM    624  HA  LEU A  40      24.575  35.239 -31.801  1.00 92.34           H  
ATOM    625  C   LEU A  40      25.027  33.973 -33.474  1.00 92.34           C  
ATOM    626  CB  LEU A  40      26.625  34.598 -31.579  1.00 92.34           C  
ATOM    627  HB2 LEU A  40      27.216  33.721 -31.843  1.00 92.34           H  
ATOM    628  HB3 LEU A  40      26.667  34.713 -30.496  1.00 92.34           H  
ATOM    629  O   LEU A  40      25.459  32.901 -33.880  1.00 92.34           O  
ATOM    630  CG  LEU A  40      27.265  35.835 -32.229  1.00 92.34           C  
ATOM    631  HG  LEU A  40      27.186  35.767 -33.314  1.00 92.34           H  
ATOM    632  CD1 LEU A  40      26.606  37.128 -31.743  1.00 92.34           C  
ATOM    633 HD11 LEU A  40      25.602  37.215 -32.158  1.00 92.34           H  
ATOM    634 HD12 LEU A  40      26.555  37.138 -30.654  1.00 92.34           H  
ATOM    635 HD13 LEU A  40      27.191  37.986 -32.075  1.00 92.34           H  
ATOM    636  CD2 LEU A  40      28.743  35.897 -31.849  1.00 92.34           C  
ATOM    637 HD21 LEU A  40      28.848  36.036 -30.773  1.00 92.34           H  
ATOM    638 HD22 LEU A  40      29.217  36.731 -32.365  1.00 92.34           H  
ATOM    639 HD23 LEU A  40      29.243  34.975 -32.144  1.00 92.34           H  
ATOM    640  N   THR A  41      24.423  34.835 -34.280  1.00 94.45           N  
ATOM    641  H   THR A  41      24.069  35.693 -33.884  1.00 94.45           H  
ATOM    642  CA  THR A  41      24.105  34.556 -35.682  1.00 94.45           C  
ATOM    643  HA  THR A  41      24.596  33.632 -35.989  1.00 94.45           H  
ATOM    644  C   THR A  41      24.630  35.678 -36.564  1.00 94.45           C  
ATOM    645  CB  THR A  41      22.593  34.357 -35.871  1.00 94.45           C  
ATOM    646  HB  THR A  41      22.072  35.286 -35.639  1.00 94.45           H  
ATOM    647  O   THR A  41      24.354  36.851 -36.312  1.00 94.45           O  
ATOM    648  CG2 THR A  41      22.230  33.916 -37.285  1.00 94.45           C  
ATOM    649 HG21 THR A  41      21.161  33.710 -37.332  1.00 94.45           H  
ATOM    650 HG22 THR A  41      22.451  34.713 -37.995  1.00 94.45           H  
ATOM    651 HG23 THR A  41      22.786  33.022 -37.565  1.00 94.45           H  
ATOM    652  OG1 THR A  41      22.111  33.340 -35.017  1.00 94.45           O  
ATOM    653  HG1 THR A  41      21.774  32.652 -35.594  1.00 94.45           H  
ATOM    654  N   LEU A  42      25.382  35.322 -37.604  1.00 94.91           N  
ATOM    655  H   LEU A  42      25.527  34.334 -37.760  1.00 94.91           H  
ATOM    656  CA  LEU A  42      25.794  36.229 -38.669  1.00 94.91           C  
ATOM    657  HA  LEU A  42      25.673  37.256 -38.325  1.00 94.91           H  
ATOM    658  C   LEU A  42      24.880  36.008 -39.876  1.00 94.91           C  
ATOM    659  CB  LEU A  42      27.283  35.996 -38.994  1.00 94.91           C  
ATOM    660  HB2 LEU A  42      27.872  36.160 -38.091  1.00 94.91           H  
ATOM    661  HB3 LEU A  42      27.410  34.956 -39.295  1.00 94.91           H  
ATOM    662  O   LEU A  42      24.798  34.893 -40.388  1.00 94.91           O  
ATOM    663  CG  LEU A  42      27.829  36.900 -40.117  1.00 94.91           C  
ATOM    664  HG  LEU A  42      27.230  36.762 -41.017  1.00 94.91           H  
ATOM    665  CD1 LEU A  42      27.811  38.383 -39.739  1.00 94.91           C  
ATOM    666 HD11 LEU A  42      28.444  38.555 -38.868  1.00 94.91           H  
ATOM    667 HD12 LEU A  42      26.793  38.712 -39.529  1.00 94.91           H  
ATOM    668 HD13 LEU A  42      28.183  38.971 -40.578  1.00 94.91           H  
ATOM    669  CD2 LEU A  42      29.270  36.512 -40.443  1.00 94.91           C  
ATOM    670 HD21 LEU A  42      29.643  37.133 -41.257  1.00 94.91           H  
ATOM    671 HD22 LEU A  42      29.304  35.468 -40.757  1.00 94.91           H  
ATOM    672 HD23 LEU A  42      29.908  36.646 -39.569  1.00 94.91           H  
ATOM    673  N   SER A  43      24.219  37.064 -40.335  1.00 94.92           N  
ATOM    674  H   SER A  43      24.311  37.933 -39.828  1.00 94.92           H  
ATOM    675  CA  SER A  43      23.309  37.058 -41.483  1.00 94.92           C  
ATOM    676  HA  SER A  43      23.312  36.064 -41.930  1.00 94.92           H  
ATOM    677  C   SER A  43      23.773  38.063 -42.546  1.00 94.92           C  
ATOM    678  CB  SER A  43      21.860  37.379 -41.072  1.00 94.92           C  
ATOM    679  HB2 SER A  43      21.175  36.954 -41.805  1.00 94.92           H  
ATOM    680  HB3 SER A  43      21.744  38.462 -41.103  1.00 94.92           H  
ATOM    681  O   SER A  43      24.398  39.072 -42.210  1.00 94.92           O  
ATOM    682  OG  SER A  43      21.470  36.958 -39.773  1.00 94.92           O  
ATOM    683  HG  SER A  43      21.044  36.099 -39.825  1.00 94.92           H  
ATOM    684  N   ARG A  44      23.419  37.843 -43.814  1.00 93.74           N  
ATOM    685  H   ARG A  44      22.883  37.011 -44.012  1.00 93.74           H  
ATOM    686  CA  ARG A  44      23.605  38.802 -44.920  1.00 93.74           C  
ATOM    687  HA  ARG A  44      24.061  39.721 -44.550  1.00 93.74           H  
ATOM    688  C   ARG A  44      22.248  39.171 -45.497  1.00 93.74           C  
ATOM    689  CB  ARG A  44      24.542  38.208 -45.982  1.00 93.74           C  
ATOM    690  HB2 ARG A  44      24.095  37.297 -46.380  1.00 93.74           H  
ATOM    691  HB3 ARG A  44      25.487  37.969 -45.494  1.00 93.74           H  
ATOM    692  O   ARG A  44      21.368  38.321 -45.585  1.00 93.74           O  
ATOM    693  CG  ARG A  44      24.859  39.161 -47.143  1.00 93.74           C  
ATOM    694  HG2 ARG A  44      25.238  40.098 -46.734  1.00 93.74           H  
ATOM    695  HG3 ARG A  44      23.956  39.372 -47.717  1.00 93.74           H  
ATOM    696  CD  ARG A  44      25.918  38.585 -48.091  1.00 93.74           C  
ATOM    697  HD2 ARG A  44      26.201  39.366 -48.797  1.00 93.74           H  
ATOM    698  HD3 ARG A  44      26.800  38.311 -47.512  1.00 93.74           H  
ATOM    699  NE  ARG A  44      25.440  37.416 -48.856  1.00 93.74           N  
ATOM    700  HE  ARG A  44      24.454  37.205 -48.809  1.00 93.74           H  
ATOM    701  NH1 ARG A  44      27.405  37.088 -49.993  1.00 93.74           N  
ATOM    702 HH11 ARG A  44      27.779  37.907 -49.537  1.00 93.74           H  
ATOM    703 HH12 ARG A  44      27.960  36.757 -50.769  1.00 93.74           H  
ATOM    704  NH2 ARG A  44      25.615  35.821 -50.470  1.00 93.74           N  
ATOM    705 HH21 ARG A  44      26.151  35.460 -51.247  1.00 93.74           H  
ATOM    706 HH22 ARG A  44      24.625  35.638 -50.389  1.00 93.74           H  
ATOM    707  CZ  ARG A  44      26.153  36.781 -49.773  1.00 93.74           C  
ATOM    708  N   PHE A  45      22.053  40.436 -45.839  1.00 94.58           N  
ATOM    709  H   PHE A  45      22.809  41.100 -45.752  1.00 94.58           H  
ATOM    710  CA  PHE A  45      20.846  40.868 -46.524  1.00 94.58           C  
ATOM    711  HA  PHE A  45      19.976  40.510 -45.974  1.00 94.58           H  
ATOM    712  C   PHE A  45      20.808  40.255 -47.926  1.00 94.58           C  
ATOM    713  CB  PHE A  45      20.803  42.397 -46.549  1.00 94.58           C  
ATOM    714  HB2 PHE A  45      21.604  42.768 -47.188  1.00 94.58           H  
ATOM    715  HB3 PHE A  45      20.981  42.770 -45.541  1.00 94.58           H  
ATOM    716  O   PHE A  45      21.804  40.281 -48.641  1.00 94.58           O  
ATOM    717  CG  PHE A  45      19.476  42.950 -47.017  1.00 94.58           C  
ATOM    718  CD1 PHE A  45      19.373  43.566 -48.277  1.00 94.58           C  
ATOM    719  HD1 PHE A  45      20.238  43.644 -48.920  1.00 94.58           H  
ATOM    720  CD2 PHE A  45      18.338  42.829 -46.196  1.00 94.58           C  
ATOM    721  HD2 PHE A  45      18.414  42.323 -45.245  1.00 94.58           H  
ATOM    722  CE1 PHE A  45      18.136  44.076 -48.705  1.00 94.58           C  
ATOM    723  HE1 PHE A  45      18.071  44.547 -49.675  1.00 94.58           H  
ATOM    724  CE2 PHE A  45      17.098  43.334 -46.629  1.00 94.58           C  
ATOM    725  HE2 PHE A  45      16.217  43.214 -46.016  1.00 94.58           H  
ATOM    726  CZ  PHE A  45      17.000  43.962 -47.883  1.00 94.58           C  
ATOM    727  HZ  PHE A  45      16.050  44.341 -48.228  1.00 94.58           H  
ATOM    728  N   ASN A  46      19.678  39.660 -48.293  1.00 89.30           N  
ATOM    729  H   ASN A  46      18.908  39.613 -47.642  1.00 89.30           H  
ATOM    730  CA  ASN A  46      19.442  39.169 -49.639  1.00 89.30           C  
ATOM    731  HA  ASN A  46      20.356  39.239 -50.229  1.00 89.30           H  
ATOM    732  C   ASN A  46      18.405  40.079 -50.298  1.00 89.30           C  
ATOM    733  CB  ASN A  46      19.052  37.681 -49.575  1.00 89.30           C  
ATOM    734  HB2 ASN A  46      19.875  37.126 -49.127  1.00 89.30           H  
ATOM    735  HB3 ASN A  46      18.179  37.556 -48.935  1.00 89.30           H  
ATOM    736  O   ASN A  46      17.227  40.070 -49.928  1.00 89.30           O  
ATOM    737  CG  ASN A  46      18.769  37.077 -50.946  1.00 89.30           C  
ATOM    738  ND2 ASN A  46      18.822  35.782 -51.104  1.00 89.30           N  
ATOM    739 HD21 ASN A  46      18.972  35.152 -50.329  1.00 89.30           H  
ATOM    740 HD22 ASN A  46      18.637  35.406 -52.023  1.00 89.30           H  
ATOM    741  OD1 ASN A  46      18.470  37.752 -51.919  1.00 89.30           O  
ATOM    742  N   GLU A  47      18.835  40.849 -51.295  1.00 85.08           N  
ATOM    743  H   GLU A  47      19.824  40.887 -51.498  1.00 85.08           H  
ATOM    744  CA  GLU A  47      17.965  41.773 -52.028  1.00 85.08           C  
ATOM    745  HA  GLU A  47      17.542  42.494 -51.329  1.00 85.08           H  
ATOM    746  C   GLU A  47      16.797  41.078 -52.741  1.00 85.08           C  
ATOM    747  CB  GLU A  47      18.780  42.537 -53.074  1.00 85.08           C  
ATOM    748  HB2 GLU A  47      19.239  41.831 -53.766  1.00 85.08           H  
ATOM    749  HB3 GLU A  47      18.081  43.161 -53.631  1.00 85.08           H  
ATOM    750  O   GLU A  47      15.722  41.667 -52.885  1.00 85.08           O  
ATOM    751  CG  GLU A  47      19.859  43.443 -52.467  1.00 85.08           C  
ATOM    752  HG2 GLU A  47      20.690  42.824 -52.129  1.00 85.08           H  
ATOM    753  HG3 GLU A  47      19.433  43.948 -51.600  1.00 85.08           H  
ATOM    754  CD  GLU A  47      20.330  44.497 -53.484  1.00 85.08           C  
ATOM    755  OE1 GLU A  47      20.589  45.640 -53.041  1.00 85.08           O  
ATOM    756  OE2 GLU A  47      20.226  44.229 -54.706  1.00 85.08           O  
ATOM    757  N   THR A  48      16.976  39.814 -53.141  1.00 85.37           N  
ATOM    758  H   THR A  48      17.845  39.366 -52.889  1.00 85.37           H  
ATOM    759  CA  THR A  48      15.962  39.030 -53.861  1.00 85.37           C  
ATOM    760  HA  THR A  48      15.613  39.615 -54.712  1.00 85.37           H  
ATOM    761  C   THR A  48      14.758  38.735 -52.971  1.00 85.37           C  
ATOM    762  CB  THR A  48      16.531  37.700 -54.391  1.00 85.37           C  
ATOM    763  HB  THR A  48      16.723  37.024 -53.558  1.00 85.37           H  
ATOM    764  O   THR A  48      13.620  38.913 -53.403  1.00 85.37           O  
ATOM    765  CG2 THR A  48      15.573  37.010 -55.362  1.00 85.37           C  
ATOM    766 HG21 THR A  48      15.340  37.681 -56.189  1.00 85.37           H  
ATOM    767 HG22 THR A  48      16.045  36.108 -55.753  1.00 85.37           H  
ATOM    768 HG23 THR A  48      14.653  36.730 -54.849  1.00 85.37           H  
ATOM    769  OG1 THR A  48      17.733  37.900 -55.097  1.00 85.37           O  
ATOM    770  HG1 THR A  48      18.405  38.150 -54.458  1.00 85.37           H  
ATOM    771  N   ILE A  49      14.995  38.309 -51.724  1.00 88.61           N  
ATOM    772  H   ILE A  49      15.957  38.212 -51.431  1.00 88.61           H  
ATOM    773  CA  ILE A  49      13.925  37.992 -50.758  1.00 88.61           C  
ATOM    774  HA  ILE A  49      13.001  37.841 -51.316  1.00 88.61           H  
ATOM    775  C   ILE A  49      13.610  39.149 -49.798  1.00 88.61           C  
ATOM    776  CB  ILE A  49      14.188  36.664 -50.014  1.00 88.61           C  
ATOM    777  HB  ILE A  49      13.340  36.489 -49.352  1.00 88.61           H  
ATOM    778  O   ILE A  49      12.625  39.083 -49.071  1.00 88.61           O  
ATOM    779  CG1 ILE A  49      15.464  36.722 -49.155  1.00 88.61           C  
ATOM    780 HG12 ILE A  49      15.471  37.642 -48.570  1.00 88.61           H  
ATOM    781 HG13 ILE A  49      16.331  36.724 -49.815  1.00 88.61           H  
ATOM    782  CG2 ILE A  49      14.248  35.494 -51.013  1.00 88.61           C  
ATOM    783 HG21 ILE A  49      14.273  34.547 -50.473  1.00 88.61           H  
ATOM    784 HG22 ILE A  49      13.364  35.505 -51.650  1.00 88.61           H  
ATOM    785 HG23 ILE A  49      15.143  35.566 -51.632  1.00 88.61           H  
ATOM    786  CD1 ILE A  49      15.587  35.548 -48.179  1.00 88.61           C  
ATOM    787 HD11 ILE A  49      16.379  35.763 -47.462  1.00 88.61           H  
ATOM    788 HD12 ILE A  49      14.654  35.417 -47.631  1.00 88.61           H  
ATOM    789 HD13 ILE A  49      15.826  34.630 -48.715  1.00 88.61           H  
ATOM    790  N   ARG A  50      14.408  40.228 -49.816  1.00 90.36           N  
ATOM    791  H   ARG A  50      15.223  40.174 -50.410  1.00 90.36           H  
ATOM    792  CA  ARG A  50      14.318  41.397 -48.916  1.00 90.36           C  
ATOM    793  HA  ARG A  50      15.217  41.988 -49.090  1.00 90.36           H  
ATOM    794  C   ARG A  50      14.381  41.048 -47.427  1.00 90.36           C  
ATOM    795  CB  ARG A  50      13.101  42.266 -49.257  1.00 90.36           C  
ATOM    796  HB2 ARG A  50      12.186  41.691 -49.113  1.00 90.36           H  
ATOM    797  HB3 ARG A  50      13.081  43.116 -48.574  1.00 90.36           H  
ATOM    798  O   ARG A  50      13.831  41.758 -46.584  1.00 90.36           O  
ATOM    799  CG  ARG A  50      13.153  42.806 -50.685  1.00 90.36           C  
ATOM    800  HG2 ARG A  50      14.091  43.341 -50.834  1.00 90.36           H  
ATOM    801  HG3 ARG A  50      13.085  41.990 -51.404  1.00 90.36           H  
ATOM    802  CD  ARG A  50      11.978  43.763 -50.874  1.00 90.36           C  
ATOM    803  HD2 ARG A  50      11.049  43.193 -50.828  1.00 90.36           H  
ATOM    804  HD3 ARG A  50      11.992  44.490 -50.063  1.00 90.36           H  
ATOM    805  NE  ARG A  50      12.076  44.459 -52.164  1.00 90.36           N  
ATOM    806  HE  ARG A  50      12.720  44.057 -52.829  1.00 90.36           H  
ATOM    807  NH1 ARG A  50      10.627  46.171 -51.685  1.00 90.36           N  
ATOM    808 HH11 ARG A  50      10.457  45.736 -50.789  1.00 90.36           H  
ATOM    809 HH12 ARG A  50      10.179  47.037 -51.946  1.00 90.36           H  
ATOM    810  NH2 ARG A  50      11.683  46.123 -53.656  1.00 90.36           N  
ATOM    811 HH21 ARG A  50      12.365  45.700 -54.269  1.00 90.36           H  
ATOM    812 HH22 ARG A  50      11.254  47.002 -53.910  1.00 90.36           H  
ATOM    813  CZ  ARG A  50      11.462  45.577 -52.495  1.00 90.36           C  
ATOM    814  N   GLU A  51      15.097  39.983 -47.101  1.00 92.40           N  
ATOM    815  H   GLU A  51      15.594  39.513 -47.844  1.00 92.40           H  
ATOM    816  CA  GLU A  51      15.289  39.486 -45.743  1.00 92.40           C  
ATOM    817  HA  GLU A  51      14.976  40.251 -45.033  1.00 92.40           H  
ATOM    818  C   GLU A  51      16.772  39.216 -45.481  1.00 92.40           C  
ATOM    819  CB  GLU A  51      14.423  38.239 -45.489  1.00 92.40           C  
ATOM    820  HB2 GLU A  51      14.616  37.497 -46.264  1.00 92.40           H  
ATOM    821  HB3 GLU A  51      14.703  37.818 -44.524  1.00 92.40           H  
ATOM    822  O   GLU A  51      17.597  39.176 -46.392  1.00 92.40           O  
ATOM    823  CG  GLU A  51      12.921  38.577 -45.450  1.00 92.40           C  
ATOM    824  HG2 GLU A  51      12.771  39.365 -44.712  1.00 92.40           H  
ATOM    825  HG3 GLU A  51      12.613  38.966 -46.421  1.00 92.40           H  
ATOM    826  CD  GLU A  51      12.025  37.382 -45.084  1.00 92.40           C  
ATOM    827  OE1 GLU A  51      10.801  37.611 -44.952  1.00 92.40           O  
ATOM    828  OE2 GLU A  51      12.561  36.272 -44.873  1.00 92.40           O  
ATOM    829  N   PHE A  52      17.128  39.070 -44.207  1.00 93.16           N  
ATOM    830  H   PHE A  52      16.388  38.965 -43.528  1.00 93.16           H  
ATOM    831  CA  PHE A  52      18.467  38.638 -43.824  1.00 93.16           C  
ATOM    832  HA  PHE A  52      19.201  38.997 -44.544  1.00 93.16           H  
ATOM    833  C   PHE A  52      18.520  37.115 -43.814  1.00 93.16           C  
ATOM    834  CB  PHE A  52      18.816  39.200 -42.449  1.00 93.16           C  
ATOM    835  HB2 PHE A  52      17.928  39.121 -41.821  1.00 93.16           H  
ATOM    836  HB3 PHE A  52      19.596  38.579 -42.009  1.00 93.16           H  
ATOM    837  O   PHE A  52      17.843  36.487 -43.002  1.00 93.16           O  
ATOM    838  CG  PHE A  52      19.304  40.629 -42.451  1.00 93.16           C  
ATOM    839  CD1 PHE A  52      20.669  40.903 -42.641  1.00 93.16           C  
ATOM    840  HD1 PHE A  52      21.372  40.097 -42.788  1.00 93.16           H  
ATOM    841  CD2 PHE A  52      18.388  41.687 -42.311  1.00 93.16           C  
ATOM    842  HD2 PHE A  52      17.334  41.471 -42.224  1.00 93.16           H  
ATOM    843  CE1 PHE A  52      21.114  42.233 -42.705  1.00 93.16           C  
ATOM    844  HE1 PHE A  52      22.157  42.437 -42.900  1.00 93.16           H  
ATOM    845  CE2 PHE A  52      18.834  43.018 -42.381  1.00 93.16           C  
ATOM    846  HE2 PHE A  52      18.110  43.819 -42.381  1.00 93.16           H  
ATOM    847  CZ  PHE A  52      20.200  43.291 -42.577  1.00 93.16           C  
ATOM    848  HZ  PHE A  52      20.547  44.305 -42.709  1.00 93.16           H  
ATOM    849  N   GLU A  53      19.365  36.544 -44.662  1.00 91.31           N  
ATOM    850  H   GLU A  53      19.907  37.127 -45.283  1.00 91.31           H  
ATOM    851  CA  GLU A  53      19.663  35.118 -44.664  1.00 91.31           C  
ATOM    852  HA  GLU A  53      18.769  34.558 -44.392  1.00 91.31           H  
ATOM    853  C   GLU A  53      20.749  34.827 -43.643  1.00 91.31           C  
ATOM    854  CB  GLU A  53      20.114  34.654 -46.048  1.00 91.31           C  
ATOM    855  HB2 GLU A  53      20.467  33.625 -45.981  1.00 91.31           H  
ATOM    856  HB3 GLU A  53      20.932  35.287 -46.393  1.00 91.31           H  
ATOM    857  O   GLU A  53      21.837  35.411 -43.678  1.00 91.31           O  
ATOM    858  CG  GLU A  53      18.950  34.710 -47.036  1.00 91.31           C  
ATOM    859  HG2 GLU A  53      18.608  35.742 -47.117  1.00 91.31           H  
ATOM    860  HG3 GLU A  53      18.133  34.099 -46.652  1.00 91.31           H  
ATOM    861  CD  GLU A  53      19.346  34.222 -48.428  1.00 91.31           C  
ATOM    862  OE1 GLU A  53      18.439  33.823 -49.187  1.00 91.31           O  
ATOM    863  OE2 GLU A  53      20.531  34.346 -48.808  1.00 91.31           O  
ATOM    864  N   ASP A  54      20.455  33.921 -42.719  1.00 92.65           N  
ATOM    865  H   ASP A  54      19.545  33.484 -42.722  1.00 92.65           H  
ATOM    866  CA  ASP A  54      21.433  33.480 -41.741  1.00 92.65           C  
ATOM    867  HA  ASP A  54      21.902  34.359 -41.297  1.00 92.65           H  
ATOM    868  C   ASP A  54      22.526  32.673 -42.443  1.00 92.65           C  
ATOM    869  CB  ASP A  54      20.752  32.711 -40.609  1.00 92.65           C  
ATOM    870  HB2 ASP A  54      20.173  31.886 -41.026  1.00 92.65           H  
ATOM    871  HB3 ASP A  54      21.532  32.307 -39.964  1.00 92.65           H  
ATOM    872  O   ASP A  54      22.280  31.668 -43.107  1.00 92.65           O  
ATOM    873  CG  ASP A  54      19.851  33.583 -39.729  1.00 92.65           C  
ATOM    874  OD1 ASP A  54      20.021  34.831 -39.733  1.00 92.65           O  
ATOM    875  OD2 ASP A  54      19.056  32.993 -38.970  1.00 92.65           O  
ATOM    876  N   LEU A  55      23.760  33.141 -42.302  1.00 92.21           N  
ATOM    877  H   LEU A  55      23.890  33.967 -41.736  1.00 92.21           H  
ATOM    878  CA  LEU A  55      24.936  32.551 -42.921  1.00 92.21           C  
ATOM    879  HA  LEU A  55      24.660  32.086 -43.868  1.00 92.21           H  
ATOM    880  C   LEU A  55      25.520  31.474 -42.010  1.00 92.21           C  
ATOM    881  CB  LEU A  55      25.961  33.670 -43.169  1.00 92.21           C  
ATOM    882  HB2 LEU A  55      26.833  33.220 -43.642  1.00 92.21           H  
ATOM    883  HB3 LEU A  55      26.299  34.072 -42.214  1.00 92.21           H  
ATOM    884  O   LEU A  55      25.844  30.361 -42.437  1.00 92.21           O  
ATOM    885  CG  LEU A  55      25.466  34.844 -44.034  1.00 92.21           C  
ATOM    886  HG  LEU A  55      24.648  35.339 -43.509  1.00 92.21           H  
ATOM    887  CD1 LEU A  55      26.587  35.890 -44.163  1.00 92.21           C  
ATOM    888 HD11 LEU A  55      26.312  36.778 -43.594  1.00 92.21           H  
ATOM    889 HD12 LEU A  55      26.737  36.170 -45.205  1.00 92.21           H  
ATOM    890 HD13 LEU A  55      27.530  35.516 -43.764  1.00 92.21           H  
ATOM    891  CD2 LEU A  55      24.905  34.369 -45.382  1.00 92.21           C  
ATOM    892 HD21 LEU A  55      25.487  33.554 -45.811  1.00 92.21           H  
ATOM    893 HD22 LEU A  55      23.890  34.003 -45.226  1.00 92.21           H  
ATOM    894 HD23 LEU A  55      24.849  35.196 -46.090  1.00 92.21           H  
ATOM    895  N   VAL A  56      25.660  31.837 -40.735  1.00 91.90           N  
ATOM    896  H   VAL A  56      25.327  32.755 -40.477  1.00 91.90           H  
ATOM    897  CA  VAL A  56      26.312  31.044 -39.699  1.00 91.90           C  
ATOM    898  HA  VAL A  56      26.197  29.985 -39.934  1.00 91.90           H  
ATOM    899  C   VAL A  56      25.647  31.331 -38.357  1.00 91.90           C  
ATOM    900  CB  VAL A  56      27.814  31.383 -39.622  1.00 91.90           C  
ATOM    901  HB  VAL A  56      27.939  32.399 -39.246  1.00 91.90           H  
ATOM    902  O   VAL A  56      25.438  32.493 -38.011  1.00 91.90           O  
ATOM    903  CG1 VAL A  56      28.512  30.419 -38.672  1.00 91.90           C  
ATOM    904 HG11 VAL A  56      29.585  30.603 -38.721  1.00 91.90           H  
ATOM    905 HG12 VAL A  56      28.178  30.583 -37.648  1.00 91.90           H  
ATOM    906 HG13 VAL A  56      28.301  29.390 -38.964  1.00 91.90           H  
ATOM    907  CG2 VAL A  56      28.549  31.287 -40.969  1.00 91.90           C  
ATOM    908 HG21 VAL A  56      28.166  32.036 -41.661  1.00 91.90           H  
ATOM    909 HG22 VAL A  56      29.610  31.493 -40.827  1.00 91.90           H  
ATOM    910 HG23 VAL A  56      28.419  30.294 -41.398  1.00 91.90           H  
ATOM    911  N   ALA A  57      25.353  30.288 -37.586  1.00 91.96           N  
ATOM    912  H   ALA A  57      25.536  29.359 -37.938  1.00 91.96           H  
ATOM    913  CA  ALA A  57      24.835  30.397 -36.227  1.00 91.96           C  
ATOM    914  HA  ALA A  57      24.853  31.438 -35.907  1.00 91.96           H  
ATOM    915  C   ALA A  57      25.717  29.601 -35.260  1.00 91.96           C  
ATOM    916  CB  ALA A  57      23.376  29.928 -36.210  1.00 91.96           C  
ATOM    917  HB1 ALA A  57      22.784  30.543 -36.888  1.00 91.96           H  
ATOM    918  HB2 ALA A  57      22.974  30.022 -35.201  1.00 91.96           H  
ATOM    919  HB3 ALA A  57      23.316  28.887 -36.525  1.00 91.96           H  
ATOM    920  O   ALA A  57      25.976  28.423 -35.482  1.00 91.96           O  
ATOM    921  N   LEU A  58      26.164  30.242 -34.187  1.00 90.54           N  
ATOM    922  H   LEU A  58      25.904  31.211 -34.078  1.00 90.54           H  
ATOM    923  CA  LEU A  58      26.902  29.640 -33.086  1.00 90.54           C  
ATOM    924  HA  LEU A  58      27.285  28.663 -33.382  1.00 90.54           H  
ATOM    925  C   LEU A  58      25.955  29.460 -31.902  1.00 90.54           C  
ATOM    926  CB  LEU A  58      28.086  30.557 -32.742  1.00 90.54           C  
ATOM    927  HB2 LEU A  58      28.727  30.647 -33.619  1.00 90.54           H  
ATOM    928  HB3 LEU A  58      27.689  31.543 -32.501  1.00 90.54           H  
ATOM    929  O   LEU A  58      25.406  30.439 -31.393  1.00 90.54           O  
ATOM    930  CG  LEU A  58      28.938  30.084 -31.554  1.00 90.54           C  
ATOM    931  HG  LEU A  58      28.305  29.930 -30.680  1.00 90.54           H  
ATOM    932  CD1 LEU A  58      29.680  28.787 -31.870  1.00 90.54           C  
ATOM    933 HD11 LEU A  58      30.265  28.894 -32.783  1.00 90.54           H  
ATOM    934 HD12 LEU A  58      28.969  27.969 -31.993  1.00 90.54           H  
ATOM    935 HD13 LEU A  58      30.342  28.527 -31.043  1.00 90.54           H  
ATOM    936  CD2 LEU A  58      29.955  31.171 -31.209  1.00 90.54           C  
ATOM    937 HD21 LEU A  58      30.524  30.855 -30.334  1.00 90.54           H  
ATOM    938 HD22 LEU A  58      29.441  32.103 -30.976  1.00 90.54           H  
ATOM    939 HD23 LEU A  58      30.639  31.331 -32.042  1.00 90.54           H  
ATOM    940  N   ASP A  59      25.780  28.223 -31.458  1.00 89.06           N  
ATOM    941  H   ASP A  59      26.270  27.466 -31.914  1.00 89.06           H  
ATOM    942  CA  ASP A  59      25.092  27.919 -30.208  1.00 89.06           C  
ATOM    943  HA  ASP A  59      24.224  28.569 -30.100  1.00 89.06           H  
ATOM    944  C   ASP A  59      26.048  28.175 -29.034  1.00 89.06           C  
ATOM    945  CB  ASP A  59      24.589  26.478 -30.266  1.00 89.06           C  
ATOM    946  HB2 ASP A  59      23.963  26.360 -31.150  1.00 89.06           H  
ATOM    947  HB3 ASP A  59      25.447  25.813 -30.375  1.00 89.06           H  
ATOM    948  O   ASP A  59      27.154  27.639 -28.985  1.00 89.06           O  
ATOM    949  CG  ASP A  59      23.780  26.097 -29.026  1.00 89.06           C  
ATOM    950  OD1 ASP A  59      24.400  25.911 -27.948  1.00 89.06           O  
ATOM    951  OD2 ASP A  59      22.547  25.961 -29.158  1.00 89.06           O  
ATOM    952  N   SER A  60      25.651  29.026 -28.089  1.00 83.65           N  
ATOM    953  H   SER A  60      24.698  29.361 -28.091  1.00 83.65           H  
ATOM    954  CA  SER A  60      26.529  29.432 -26.984  1.00 83.65           C  
ATOM    955  HA  SER A  60      27.503  29.714 -27.385  1.00 83.65           H  
ATOM    956  C   SER A  60      26.755  28.324 -25.953  1.00 83.65           C  
ATOM    957  CB  SER A  60      25.923  30.632 -26.263  1.00 83.65           C  
ATOM    958  HB2 SER A  60      25.763  31.447 -26.969  1.00 83.65           H  
ATOM    959  HB3 SER A  60      26.593  30.960 -25.468  1.00 83.65           H  
ATOM    960  O   SER A  60      27.753  28.358 -25.237  1.00 83.65           O  
ATOM    961  OG  SER A  60      24.695  30.211 -25.716  1.00 83.65           O  
ATOM    962  HG  SER A  60      24.363  30.851 -25.082  1.00 83.65           H  
ATOM    963  N   SER A  61      25.828  27.366 -25.848  1.00 81.22           N  
ATOM    964  H   SER A  61      25.076  27.365 -26.522  1.00 81.22           H  
ATOM    965  CA  SER A  61      25.837  26.324 -24.818  1.00 81.22           C  
ATOM    966  HA  SER A  61      26.297  26.729 -23.917  1.00 81.22           H  
ATOM    967  C   SER A  61      26.661  25.111 -25.234  1.00 81.22           C  
ATOM    968  CB  SER A  61      24.398  25.929 -24.470  1.00 81.22           C  
ATOM    969  HB2 SER A  61      24.416  25.316 -23.569  1.00 81.22           H  
ATOM    970  HB3 SER A  61      23.829  26.832 -24.251  1.00 81.22           H  
ATOM    971  O   SER A  61      27.373  24.525 -24.421  1.00 81.22           O  
ATOM    972  OG  SER A  61      23.733  25.200 -25.488  1.00 81.22           O  
ATOM    973  HG  SER A  61      23.886  25.578 -26.357  1.00 81.22           H  
ATOM    974  N   THR A  62      26.588  24.760 -26.515  1.00 84.28           N  
ATOM    975  H   THR A  62      25.953  25.284 -27.100  1.00 84.28           H  
ATOM    976  CA  THR A  62      27.297  23.624 -27.110  1.00 84.28           C  
ATOM    977  HA  THR A  62      27.593  22.930 -26.323  1.00 84.28           H  
ATOM    978  C   THR A  62      28.580  24.043 -27.821  1.00 84.28           C  
ATOM    979  CB  THR A  62      26.380  22.862 -28.076  1.00 84.28           C  
ATOM    980  HB  THR A  62      26.950  22.071 -28.564  1.00 84.28           H  
ATOM    981  O   THR A  62      29.405  23.182 -28.114  1.00 84.28           O  
ATOM    982  CG2 THR A  62      25.175  22.236 -27.373  1.00 84.28           C  
ATOM    983 HG21 THR A  62      25.519  21.570 -26.582  1.00 84.28           H  
ATOM    984 HG22 THR A  62      24.598  21.662 -28.098  1.00 84.28           H  
ATOM    985 HG23 THR A  62      24.536  23.007 -26.943  1.00 84.28           H  
ATOM    986  OG1 THR A  62      25.871  23.734 -29.048  1.00 84.28           O  
ATOM    987  HG1 THR A  62      25.272  24.344 -28.612  1.00 84.28           H  
ATOM    988  N   LEU A  63      28.758  25.349 -28.083  1.00 80.53           N  
ATOM    989  H   LEU A  63      28.013  25.982 -27.832  1.00 80.53           H  
ATOM    990  CA  LEU A  63      29.788  25.893 -28.978  1.00 80.53           C  
ATOM    991  HA  LEU A  63      29.534  26.937 -29.159  1.00 80.53           H  
ATOM    992  C   LEU A  63      29.746  25.252 -30.373  1.00 80.53           C  
ATOM    993  CB  LEU A  63      31.177  25.862 -28.310  1.00 80.53           C  
ATOM    994  HB2 LEU A  63      31.419  24.829 -28.058  1.00 80.53           H  
ATOM    995  HB3 LEU A  63      31.922  26.204 -29.028  1.00 80.53           H  
ATOM    996  O   LEU A  63      30.754  25.214 -31.078  1.00 80.53           O  
ATOM    997  CG  LEU A  63      31.292  26.734 -27.048  1.00 80.53           C  
ATOM    998  HG  LEU A  63      30.491  26.492 -26.350  1.00 80.53           H  
ATOM    999  CD1 LEU A  63      32.628  26.446 -26.360  1.00 80.53           C  
ATOM   1000 HD11 LEU A  63      33.453  26.677 -27.033  1.00 80.53           H  
ATOM   1001 HD12 LEU A  63      32.669  25.392 -26.085  1.00 80.53           H  
ATOM   1002 HD13 LEU A  63      32.708  27.048 -25.454  1.00 80.53           H  
ATOM   1003  CD2 LEU A  63      31.241  28.231 -27.375  1.00 80.53           C  
ATOM   1004 HD21 LEU A  63      31.390  28.809 -26.464  1.00 80.53           H  
ATOM   1005 HD22 LEU A  63      30.259  28.485 -27.776  1.00 80.53           H  
ATOM   1006 HD23 LEU A  63      32.008  28.488 -28.106  1.00 80.53           H  
ATOM   1007  N   ASP A  64      28.574  24.754 -30.771  1.00 83.32           N  
ATOM   1008  H   ASP A  64      27.779  24.821 -30.152  1.00 83.32           H  
ATOM   1009  CA  ASP A  64      28.360  24.149 -32.075  1.00 83.32           C  
ATOM   1010  HA  ASP A  64      29.280  23.642 -32.367  1.00 83.32           H  
ATOM   1011  C   ASP A  64      28.060  25.239 -33.108  1.00 83.32           C  
ATOM   1012  CB  ASP A  64      27.257  23.084 -31.991  1.00 83.32           C  
ATOM   1013  HB2 ASP A  64      26.302  23.572 -31.798  1.00 83.32           H  
ATOM   1014  HB3 ASP A  64      27.475  22.411 -31.162  1.00 83.32           H  
ATOM   1015  O   ASP A  64      27.171  26.079 -32.923  1.00 83.32           O  
ATOM   1016  CG  ASP A  64      27.154  22.246 -33.269  1.00 83.32           C  
ATOM   1017  OD1 ASP A  64      28.195  22.087 -33.948  1.00 83.32           O  
ATOM   1018  OD2 ASP A  64      26.027  21.782 -33.571  1.00 83.32           O  
ATOM   1019  N   LEU A  65      28.826  25.238 -34.199  1.00 88.01           N  
ATOM   1020  H   LEU A  65      29.453  24.456 -34.322  1.00 88.01           H  
ATOM   1021  CA  LEU A  65      28.684  26.196 -35.286  1.00 88.01           C  
ATOM   1022  HA  LEU A  65      28.103  27.044 -34.924  1.00 88.01           H  
ATOM   1023  C   LEU A  65      27.914  25.555 -36.439  1.00 88.01           C  
ATOM   1024  CB  LEU A  65      30.059  26.743 -35.697  1.00 88.01           C  
ATOM   1025  HB2 LEU A  65      30.674  25.934 -36.089  1.00 88.01           H  
ATOM   1026  HB3 LEU A  65      30.551  27.117 -34.799  1.00 88.01           H  
ATOM   1027  O   LEU A  65      28.419  24.704 -37.169  1.00 88.01           O  
ATOM   1028  CG  LEU A  65      29.926  27.879 -36.736  1.00 88.01           C  
ATOM   1029  HG  LEU A  65      28.882  28.181 -36.823  1.00 88.01           H  
ATOM   1030  CD1 LEU A  65      30.725  29.104 -36.297  1.00 88.01           C  
ATOM   1031 HD11 LEU A  65      31.789  28.883 -36.384  1.00 88.01           H  
ATOM   1032 HD12 LEU A  65      30.506  29.970 -36.920  1.00 88.01           H  
ATOM   1033 HD13 LEU A  65      30.482  29.358 -35.265  1.00 88.01           H  
ATOM   1034  CD2 LEU A  65      30.427  27.432 -38.115  1.00 88.01           C  
ATOM   1035 HD21 LEU A  65      30.335  28.245 -38.834  1.00 88.01           H  
ATOM   1036 HD22 LEU A  65      29.835  26.583 -38.458  1.00 88.01           H  
ATOM   1037 HD23 LEU A  65      31.472  27.129 -38.046  1.00 88.01           H  
ATOM   1038  N   LYS A  66      26.693  26.030 -36.658  1.00 86.10           N  
ATOM   1039  H   LYS A  66      26.356  26.746 -36.031  1.00 86.10           H  
ATOM   1040  CA  LYS A  66      25.860  25.641 -37.792  1.00 86.10           C  
ATOM   1041  HA  LYS A  66      26.135  24.632 -38.099  1.00 86.10           H  
ATOM   1042  C   LYS A  66      26.131  26.574 -38.962  1.00 86.10           C  
ATOM   1043  CB  LYS A  66      24.386  25.616 -37.374  1.00 86.10           C  
ATOM   1044  HB2 LYS A  66      24.114  26.569 -36.921  1.00 86.10           H  
ATOM   1045  HB3 LYS A  66      23.767  25.455 -38.257  1.00 86.10           H  
ATOM   1046  O   LYS A  66      25.736  27.740 -38.951  1.00 86.10           O  
ATOM   1047  CG  LYS A  66      24.152  24.473 -36.378  1.00 86.10           C  
ATOM   1048  HG2 LYS A  66      24.771  24.627 -35.494  1.00 86.10           H  
ATOM   1049  HG3 LYS A  66      24.437  23.528 -36.842  1.00 86.10           H  
ATOM   1050  CD  LYS A  66      22.690  24.397 -35.942  1.00 86.10           C  
ATOM   1051  HD2 LYS A  66      22.055  24.197 -36.805  1.00 86.10           H  
ATOM   1052  HD3 LYS A  66      22.407  25.344 -35.483  1.00 86.10           H  
ATOM   1053  CE  LYS A  66      22.580  23.264 -34.919  1.00 86.10           C  
ATOM   1054  HE2 LYS A  66      22.828  22.321 -35.406  1.00 86.10           H  
ATOM   1055  HE3 LYS A  66      23.332  23.423 -34.147  1.00 86.10           H  
ATOM   1056  NZ  LYS A  66      21.232  23.207 -34.309  1.00 86.10           N  
ATOM   1057  HZ1 LYS A  66      21.050  24.072 -33.819  1.00 86.10           H  
ATOM   1058  HZ2 LYS A  66      21.213  22.462 -33.627  1.00 86.10           H  
ATOM   1059  HZ3 LYS A  66      20.524  23.051 -35.012  1.00 86.10           H  
ATOM   1060  N   LYS A  67      26.788  26.048 -39.996  1.00 83.52           N  
ATOM   1061  H   LYS A  67      27.120  25.099 -39.899  1.00 83.52           H  
ATOM   1062  CA  LYS A  67      26.880  26.702 -41.305  1.00 83.52           C  
ATOM   1063  HA  LYS A  67      27.035  27.771 -41.156  1.00 83.52           H  
ATOM   1064  C   LYS A  67      25.549  26.513 -42.030  1.00 83.52           C  
ATOM   1065  CB  LYS A  67      28.079  26.141 -42.086  1.00 83.52           C  
ATOM   1066  HB2 LYS A  67      28.966  26.214 -41.457  1.00 83.52           H  
ATOM   1067  HB3 LYS A  67      27.908  25.092 -42.327  1.00 83.52           H  
ATOM   1068  O   LYS A  67      25.197  25.391 -42.382  1.00 83.52           O  
ATOM   1069  CG  LYS A  67      28.320  26.939 -43.375  1.00 83.52           C  
ATOM   1070  HG2 LYS A  67      28.423  27.993 -43.120  1.00 83.52           H  
ATOM   1071  HG3 LYS A  67      27.463  26.821 -44.038  1.00 83.52           H  
ATOM   1072  CD  LYS A  67      29.587  26.473 -44.107  1.00 83.52           C  
ATOM   1073  HD2 LYS A  67      29.435  25.461 -44.485  1.00 83.52           H  
ATOM   1074  HD3 LYS A  67      30.425  26.479 -43.410  1.00 83.52           H  
ATOM   1075  CE  LYS A  67      29.876  27.440 -45.262  1.00 83.52           C  
ATOM   1076  HE2 LYS A  67      29.964  28.442 -44.842  1.00 83.52           H  
ATOM   1077  HE3 LYS A  67      29.016  27.456 -45.931  1.00 83.52           H  
ATOM   1078  NZ  LYS A  67      31.112  27.099 -46.014  1.00 83.52           N  
ATOM   1079  HZ1 LYS A  67      31.376  27.863 -46.620  1.00 83.52           H  
ATOM   1080  HZ2 LYS A  67      30.956  26.305 -46.617  1.00 83.52           H  
ATOM   1081  HZ3 LYS A  67      31.885  26.914 -45.392  1.00 83.52           H  
ATOM   1082  N   LEU A  68      24.810  27.601 -42.209  1.00 80.11           N  
ATOM   1083  H   LEU A  68      25.180  28.495 -41.921  1.00 80.11           H  
ATOM   1084  CA  LEU A  68      23.460  27.577 -42.776  1.00 80.11           C  
ATOM   1085  HA  LEU A  68      23.015  26.592 -42.639  1.00 80.11           H  
ATOM   1086  C   LEU A  68      23.476  27.820 -44.286  1.00 80.11           C  
ATOM   1087  CB  LEU A  68      22.606  28.613 -42.032  1.00 80.11           C  
ATOM   1088  HB2 LEU A  68      23.124  29.571 -42.077  1.00 80.11           H  
ATOM   1089  HB3 LEU A  68      21.648  28.723 -42.540  1.00 80.11           H  
ATOM   1090  O   LEU A  68      22.642  27.271 -44.999  1.00 80.11           O  
ATOM   1091  CG  LEU A  68      22.354  28.262 -40.555  1.00 80.11           C  
ATOM   1092  HG  LEU A  68      23.303  28.064 -40.056  1.00 80.11           H  
ATOM   1093  CD1 LEU A  68      21.702  29.443 -39.848  1.00 80.11           C  
ATOM   1094 HD11 LEU A  68      20.766  29.703 -40.341  1.00 80.11           H  
ATOM   1095 HD12 LEU A  68      22.386  30.290 -39.885  1.00 80.11           H  
ATOM   1096 HD13 LEU A  68      21.506  29.199 -38.804  1.00 80.11           H  
ATOM   1097  CD2 LEU A  68      21.454  27.037 -40.384  1.00 80.11           C  
ATOM   1098 HD21 LEU A  68      20.512  27.198 -40.908  1.00 80.11           H  
ATOM   1099 HD22 LEU A  68      21.945  26.150 -40.786  1.00 80.11           H  
ATOM   1100 HD23 LEU A  68      21.254  26.875 -39.325  1.00 80.11           H  
ATOM   1101  N   MET A  69      24.474  28.560 -44.773  1.00 76.05           N  
ATOM   1102  H   MET A  69      25.094  29.017 -44.120  1.00 76.05           H  
ATOM   1103  CA  MET A  69      24.676  28.806 -46.198  1.00 76.05           C  
ATOM   1104  HA  MET A  69      23.943  28.218 -46.751  1.00 76.05           H  
ATOM   1105  C   MET A  69      26.075  28.381 -46.649  1.00 76.05           C  
ATOM   1106  CB  MET A  69      24.403  30.279 -46.521  1.00 76.05           C  
ATOM   1107  HB2 MET A  69      24.834  30.533 -47.490  1.00 76.05           H  
ATOM   1108  HB3 MET A  69      24.865  30.913 -45.765  1.00 76.05           H  
ATOM   1109  O   MET A  69      27.069  28.653 -45.961  1.00 76.05           O  
ATOM   1110  CG  MET A  69      22.894  30.540 -46.573  1.00 76.05           C  
ATOM   1111  HG2 MET A  69      22.415  30.078 -45.710  1.00 76.05           H  
ATOM   1112  HG3 MET A  69      22.719  31.614 -46.504  1.00 76.05           H  
ATOM   1113  SD  MET A  69      22.112  29.918 -48.089  1.00 76.05           S  
ATOM   1114  CE  MET A  69      22.176  31.437 -49.076  1.00 76.05           C  
ATOM   1115  HE1 MET A  69      21.683  31.278 -50.035  1.00 76.05           H  
ATOM   1116  HE2 MET A  69      23.212  31.736 -49.239  1.00 76.05           H  
ATOM   1117  HE3 MET A  69      21.653  32.230 -48.541  1.00 76.05           H  
ATOM   1118  N   PRO A  70      26.191  27.707 -47.805  1.00 65.82           N  
ATOM   1119  CA  PRO A  70      27.480  27.407 -48.380  1.00 65.82           C  
ATOM   1120  HA  PRO A  70      28.108  27.001 -47.587  1.00 65.82           H  
ATOM   1121  C   PRO A  70      28.126  28.675 -48.954  1.00 65.82           C  
ATOM   1122  CB  PRO A  70      27.227  26.320 -49.428  1.00 65.82           C  
ATOM   1123  HB2 PRO A  70      27.929  26.376 -50.260  1.00 65.82           H  
ATOM   1124  HB3 PRO A  70      27.272  25.339 -48.954  1.00 65.82           H  
ATOM   1125  O   PRO A  70      27.495  29.440 -49.674  1.00 65.82           O  
ATOM   1126  CG  PRO A  70      25.797  26.596 -49.882  1.00 65.82           C  
ATOM   1127  HG2 PRO A  70      25.298  25.689 -50.223  1.00 65.82           H  
ATOM   1128  HG3 PRO A  70      25.805  27.346 -50.674  1.00 65.82           H  
ATOM   1129  CD  PRO A  70      25.123  27.180 -48.642  1.00 65.82           C  
ATOM   1130  HD2 PRO A  70      24.427  27.966 -48.934  1.00 65.82           H  
ATOM   1131  HD3 PRO A  70      24.595  26.392 -48.104  1.00 65.82           H  
ATOM   1132  N   PHE A  71      29.414  28.862 -48.686  1.00 67.22           N  
ATOM   1133  H   PHE A  71      29.897  28.075 -48.277  1.00 67.22           H  
ATOM   1134  CA  PHE A  71      30.230  29.913 -49.291  1.00 67.22           C  
ATOM   1135  HA  PHE A  71      29.625  30.525 -49.958  1.00 67.22           H  
ATOM   1136  C   PHE A  71      31.346  29.265 -50.094  1.00 67.22           C  
ATOM   1137  CB  PHE A  71      30.830  30.827 -48.233  1.00 67.22           C  
ATOM   1138  HB2 PHE A  71      31.576  31.467 -48.704  1.00 67.22           H  
ATOM   1139  HB3 PHE A  71      31.326  30.189 -47.501  1.00 67.22           H  
ATOM   1140  O   PHE A  71      32.038  28.361 -49.613  1.00 67.22           O  
ATOM   1141  CG  PHE A  71      29.846  31.706 -47.515  1.00 67.22           C  
ATOM   1142  CD1 PHE A  71      29.383  32.887 -48.123  1.00 67.22           C  
ATOM   1143  HD1 PHE A  71      29.711  33.162 -49.115  1.00 67.22           H  
ATOM   1144  CD2 PHE A  71      29.427  31.351 -46.223  1.00 67.22           C  
ATOM   1145  HD2 PHE A  71      29.774  30.439 -45.761  1.00 67.22           H  
ATOM   1146  CE1 PHE A  71      28.520  33.734 -47.419  1.00 67.22           C  
ATOM   1147  HE1 PHE A  71      28.183  34.659 -47.862  1.00 67.22           H  
ATOM   1148  CE2 PHE A  71      28.566  32.194 -45.518  1.00 67.22           C  
ATOM   1149  HE2 PHE A  71      28.260  31.926 -44.517  1.00 67.22           H  
ATOM   1150  CZ  PHE A  71      28.141  33.390 -46.116  1.00 67.22           C  
ATOM   1151  HZ  PHE A  71      27.532  34.088 -45.560  1.00 67.22           H  
ATOM   1152  N   LYS A  72      31.526  29.739 -51.325  1.00 59.64           N  
ATOM   1153  H   LYS A  72      30.964  30.531 -51.603  1.00 59.64           H  
ATOM   1154  CA  LYS A  72      32.666  29.393 -52.170  1.00 59.64           C  
ATOM   1155  HA  LYS A  72      32.932  28.350 -51.998  1.00 59.64           H  
ATOM   1156  C   LYS A  72      33.838  30.278 -51.737  1.00 59.64           C  
ATOM   1157  CB  LYS A  72      32.263  29.611 -53.642  1.00 59.64           C  
ATOM   1158  HB2 LYS A  72      31.182  29.720 -53.718  1.00 59.64           H  
ATOM   1159  HB3 LYS A  72      32.709  30.534 -54.013  1.00 59.64           H  
ATOM   1160  O   LYS A  72      33.673  31.486 -51.691  1.00 59.64           O  
ATOM   1161  CG  LYS A  72      32.680  28.444 -54.540  1.00 59.64           C  
ATOM   1162  HG2 LYS A  72      32.177  27.544 -54.185  1.00 59.64           H  
ATOM   1163  HG3 LYS A  72      33.760  28.310 -54.489  1.00 59.64           H  
ATOM   1164  CD  LYS A  72      32.254  28.711 -55.989  1.00 59.64           C  
ATOM   1165  HD2 LYS A  72      31.170  28.825 -56.028  1.00 59.64           H  
ATOM   1166  HD3 LYS A  72      32.717  29.637 -56.331  1.00 59.64           H  
ATOM   1167  CE  LYS A  72      32.685  27.557 -56.893  1.00 59.64           C  
ATOM   1168  HE2 LYS A  72      32.228  26.642 -56.515  1.00 59.64           H  
ATOM   1169  HE3 LYS A  72      33.769  27.457 -56.835  1.00 59.64           H  
ATOM   1170  NZ  LYS A  72      32.270  27.765 -58.300  1.00 59.64           N  
ATOM   1171  HZ1 LYS A  72      32.557  26.986 -58.875  1.00 59.64           H  
ATOM   1172  HZ2 LYS A  72      31.267  27.861 -58.364  1.00 59.64           H  
ATOM   1173  HZ3 LYS A  72      32.691  28.606 -58.667  1.00 59.64           H  
ATOM   1174  N   TYR A  73      34.992  29.687 -51.420  1.00 72.93           N  
ATOM   1175  H   TYR A  73      35.045  28.680 -51.476  1.00 72.93           H  
ATOM   1176  CA  TYR A  73      36.197  30.416 -50.990  1.00 72.93           C  
ATOM   1177  HA  TYR A  73      36.941  29.666 -50.722  1.00 72.93           H  
ATOM   1178  C   TYR A  73      35.989  31.277 -49.734  1.00 72.93           C  
ATOM   1179  CB  TYR A  73      36.793  31.227 -52.154  1.00 72.93           C  
ATOM   1180  HB2 TYR A  73      37.816  31.497 -51.894  1.00 72.93           H  
ATOM   1181  HB3 TYR A  73      36.230  32.152 -52.287  1.00 72.93           H  
ATOM   1182  O   TYR A  73      36.187  32.486 -49.754  1.00 72.93           O  
ATOM   1183  CG  TYR A  73      36.833  30.498 -53.472  1.00 72.93           C  
ATOM   1184  CD1 TYR A  73      37.849  29.557 -53.715  1.00 72.93           C  
ATOM   1185  HD1 TYR A  73      38.615  29.385 -52.974  1.00 72.93           H  
ATOM   1186  CD2 TYR A  73      35.866  30.775 -54.455  1.00 72.93           C  
ATOM   1187  HD2 TYR A  73      35.124  31.539 -54.273  1.00 72.93           H  
ATOM   1188  CE1 TYR A  73      37.889  28.882 -54.946  1.00 72.93           C  
ATOM   1189  HE1 TYR A  73      38.711  28.218 -55.165  1.00 72.93           H  
ATOM   1190  CE2 TYR A  73      35.888  30.076 -55.675  1.00 72.93           C  
ATOM   1191  HE2 TYR A  73      35.163  30.298 -56.444  1.00 72.93           H  
ATOM   1192  OH  TYR A  73      36.880  28.407 -57.073  1.00 72.93           O  
ATOM   1193  HH  TYR A  73      37.587  27.758 -57.097  1.00 72.93           H  
ATOM   1194  CZ  TYR A  73      36.890  29.115 -55.914  1.00 72.93           C  
ATOM   1195  N   SER A  74      35.627  30.654 -48.613  1.00 82.89           N  
ATOM   1196  H   SER A  74      35.468  29.657 -48.613  1.00 82.89           H  
ATOM   1197  CA  SER A  74      35.551  31.352 -47.330  1.00 82.89           C  
ATOM   1198  HA  SER A  74      36.066  32.307 -47.438  1.00 82.89           H  
ATOM   1199  C   SER A  74      36.253  30.595 -46.211  1.00 82.89           C  
ATOM   1200  CB  SER A  74      34.095  31.644 -46.957  1.00 82.89           C  
ATOM   1201  HB2 SER A  74      33.564  32.005 -47.838  1.00 82.89           H  
ATOM   1202  HB3 SER A  74      34.068  32.417 -46.189  1.00 82.89           H  
ATOM   1203  O   SER A  74      36.357  29.370 -46.245  1.00 82.89           O  
ATOM   1204  OG  SER A  74      33.469  30.476 -46.449  1.00 82.89           O  
ATOM   1205  HG  SER A  74      33.837  30.322 -45.576  1.00 82.89           H  
ATOM   1206  N   GLN A  75      36.650  31.314 -45.170  1.00 84.72           N  
ATOM   1207  H   GLN A  75      36.539  32.316 -45.225  1.00 84.72           H  
ATOM   1208  CA  GLN A  75      37.054  30.756 -43.884  1.00 84.72           C  
ATOM   1209  HA  GLN A  75      36.941  29.672 -43.903  1.00 84.72           H  
ATOM   1210  C   GLN A  75      36.134  31.274 -42.787  1.00 84.72           C  
ATOM   1211  CB  GLN A  75      38.524  31.078 -43.598  1.00 84.72           C  
ATOM   1212  HB2 GLN A  75      38.779  32.065 -43.985  1.00 84.72           H  
ATOM   1213  HB3 GLN A  75      38.697  31.069 -42.522  1.00 84.72           H  
ATOM   1214  O   GLN A  75      35.740  32.436 -42.797  1.00 84.72           O  
ATOM   1215  CG  GLN A  75      39.419  30.014 -44.240  1.00 84.72           C  
ATOM   1216  HG2 GLN A  75      39.173  29.905 -45.297  1.00 84.72           H  
ATOM   1217  HG3 GLN A  75      39.224  29.053 -43.765  1.00 84.72           H  
ATOM   1218  CD  GLN A  75      40.904  30.310 -44.092  1.00 84.72           C  
ATOM   1219  NE2 GLN A  75      41.730  29.634 -44.855  1.00 84.72           N  
ATOM   1220 HE21 GLN A  75      41.384  28.977 -45.540  1.00 84.72           H  
ATOM   1221 HE22 GLN A  75      42.700  29.911 -44.808  1.00 84.72           H  
ATOM   1222  OE1 GLN A  75      41.354  31.108 -43.285  1.00 84.72           O  
ATOM   1223  N   ILE A  76      35.780  30.395 -41.853  1.00 86.55           N  
ATOM   1224  H   ILE A  76      36.190  29.473 -41.866  1.00 86.55           H  
ATOM   1225  CA  ILE A  76      35.020  30.756 -40.659  1.00 86.55           C  
ATOM   1226  HA  ILE A  76      34.825  31.828 -40.663  1.00 86.55           H  
ATOM   1227  C   ILE A  76      35.903  30.430 -39.462  1.00 86.55           C  
ATOM   1228  CB  ILE A  76      33.650  30.043 -40.598  1.00 86.55           C  
ATOM   1229  HB  ILE A  76      33.820  28.966 -40.585  1.00 86.55           H  
ATOM   1230  O   ILE A  76      36.329  29.286 -39.312  1.00 86.55           O  
ATOM   1231  CG1 ILE A  76      32.776  30.395 -41.827  1.00 86.55           C  
ATOM   1232 HG12 ILE A  76      32.426  31.423 -41.730  1.00 86.55           H  
ATOM   1233 HG13 ILE A  76      33.369  30.331 -42.740  1.00 86.55           H  
ATOM   1234  CG2 ILE A  76      32.916  30.447 -39.303  1.00 86.55           C  
ATOM   1235 HG21 ILE A  76      33.482  30.134 -38.426  1.00 86.55           H  
ATOM   1236 HG22 ILE A  76      31.940  29.966 -39.244  1.00 86.55           H  
ATOM   1237 HG23 ILE A  76      32.783  31.528 -39.266  1.00 86.55           H  
ATOM   1238  CD1 ILE A  76      31.570  29.465 -42.017  1.00 86.55           C  
ATOM   1239 HD11 ILE A  76      31.014  29.773 -42.903  1.00 86.55           H  
ATOM   1240 HD12 ILE A  76      30.905  29.507 -41.155  1.00 86.55           H  
ATOM   1241 HD13 ILE A  76      31.914  28.439 -42.152  1.00 86.55           H  
ATOM   1242  N   SER A  77      36.167  31.417 -38.615  1.00 86.12           N  
ATOM   1243  H   SER A  77      35.789  32.334 -38.810  1.00 86.12           H  
ATOM   1244  CA  SER A  77      36.717  31.202 -37.279  1.00 86.12           C  
ATOM   1245  HA  SER A  77      36.891  30.135 -37.136  1.00 86.12           H  
ATOM   1246  C   SER A  77      35.686  31.619 -36.241  1.00 86.12           C  
ATOM   1247  CB  SER A  77      38.075  31.885 -37.096  1.00 86.12           C  
ATOM   1248  HB2 SER A  77      38.463  31.642 -36.106  1.00 86.12           H  
ATOM   1249  HB3 SER A  77      38.765  31.493 -37.842  1.00 86.12           H  
ATOM   1250  O   SER A  77      34.882  32.519 -36.465  1.00 86.12           O  
ATOM   1251  OG  SER A  77      38.004  33.286 -37.228  1.00 86.12           O  
ATOM   1252  HG  SER A  77      38.899  33.633 -37.247  1.00 86.12           H  
ATOM   1253  N   PHE A  78      35.649  30.916 -35.119  1.00 87.80           N  
ATOM   1254  H   PHE A  78      36.328  30.187 -34.950  1.00 87.80           H  
ATOM   1255  CA  PHE A  78      34.697  31.175 -34.051  1.00 87.80           C  
ATOM   1256  HA  PHE A  78      34.484  32.243 -34.011  1.00 87.80           H  
ATOM   1257  C   PHE A  78      35.312  30.777 -32.719  1.00 87.80           C  
ATOM   1258  CB  PHE A  78      33.381  30.424 -34.310  1.00 87.80           C  
ATOM   1259  HB2 PHE A  78      32.642  30.758 -33.583  1.00 87.80           H  
ATOM   1260  HB3 PHE A  78      33.003  30.710 -35.292  1.00 87.80           H  
ATOM   1261  O   PHE A  78      36.302  30.047 -32.651  1.00 87.80           O  
ATOM   1262  CG  PHE A  78      33.485  28.910 -34.238  1.00 87.80           C  
ATOM   1263  CD1 PHE A  78      33.969  28.176 -35.339  1.00 87.80           C  
ATOM   1264  HD1 PHE A  78      34.285  28.689 -36.235  1.00 87.80           H  
ATOM   1265  CD2 PHE A  78      33.079  28.231 -33.074  1.00 87.80           C  
ATOM   1266  HD2 PHE A  78      32.710  28.781 -32.221  1.00 87.80           H  
ATOM   1267  CE1 PHE A  78      34.010  26.772 -35.292  1.00 87.80           C  
ATOM   1268  HE1 PHE A  78      34.362  26.210 -36.144  1.00 87.80           H  
ATOM   1269  CE2 PHE A  78      33.132  26.828 -33.023  1.00 87.80           C  
ATOM   1270  HE2 PHE A  78      32.799  26.306 -32.138  1.00 87.80           H  
ATOM   1271  CZ  PHE A  78      33.589  26.098 -34.133  1.00 87.80           C  
ATOM   1272  HZ  PHE A  78      33.608  25.019 -34.093  1.00 87.80           H  
ATOM   1273  N   GLY A  79      34.715  31.260 -31.645  1.00 82.24           N  
ATOM   1274  H   GLY A  79      33.903  31.847 -31.767  1.00 82.24           H  
ATOM   1275  CA  GLY A  79      35.101  30.881 -30.299  1.00 82.24           C  
ATOM   1276  HA2 GLY A  79      36.069  31.319 -30.054  1.00 82.24           H  
ATOM   1277  HA3 GLY A  79      35.181  29.796 -30.229  1.00 82.24           H  
ATOM   1278  C   GLY A  79      34.055  31.350 -29.313  1.00 82.24           C  
ATOM   1279  O   GLY A  79      32.884  31.482 -29.661  1.00 82.24           O  
ATOM   1280  N   ASN A  80      34.467  31.613 -28.077  1.00 78.70           N  
ATOM   1281  H   ASN A  80      35.444  31.511 -27.844  1.00 78.70           H  
ATOM   1282  CA  ASN A  80      33.539  32.070 -27.054  1.00 78.70           C  
ATOM   1283  HA  ASN A  80      32.717  31.355 -27.008  1.00 78.70           H  
ATOM   1284  C   ASN A  80      32.954  33.444 -27.443  1.00 78.70           C  
ATOM   1285  CB  ASN A  80      34.262  32.063 -25.696  1.00 78.70           C  
ATOM   1286  HB2 ASN A  80      34.854  31.153 -25.600  1.00 78.70           H  
ATOM   1287  HB3 ASN A  80      34.927  32.924 -25.627  1.00 78.70           H  
ATOM   1288  O   ASN A  80      33.627  34.463 -27.312  1.00 78.70           O  
ATOM   1289  CG  ASN A  80      33.292  32.082 -24.530  1.00 78.70           C  
ATOM   1290  ND2 ASN A  80      33.766  32.354 -23.338  1.00 78.70           N  
ATOM   1291 HD21 ASN A  80      33.089  32.318 -22.589  1.00 78.70           H  
ATOM   1292 HD22 ASN A  80      34.749  32.543 -23.207  1.00 78.70           H  
ATOM   1293  OD1 ASN A  80      32.113  31.812 -24.654  1.00 78.70           O  
ATOM   1294  N   LEU A  81      31.713  33.440 -27.943  1.00 81.49           N  
ATOM   1295  H   LEU A  81      31.301  32.532 -28.105  1.00 81.49           H  
ATOM   1296  CA  LEU A  81      30.912  34.615 -28.309  1.00 81.49           C  
ATOM   1297  HA  LEU A  81      29.977  34.228 -28.714  1.00 81.49           H  
ATOM   1298  C   LEU A  81      31.474  35.495 -29.448  1.00 81.49           C  
ATOM   1299  CB  LEU A  81      30.553  35.415 -27.043  1.00 81.49           C  
ATOM   1300  HB2 LEU A  81      31.459  35.889 -26.665  1.00 81.49           H  
ATOM   1301  HB3 LEU A  81      29.863  36.207 -27.330  1.00 81.49           H  
ATOM   1302  O   LEU A  81      31.239  36.708 -29.467  1.00 81.49           O  
ATOM   1303  CG  LEU A  81      29.905  34.608 -25.903  1.00 81.49           C  
ATOM   1304  HG  LEU A  81      30.556  33.786 -25.605  1.00 81.49           H  
ATOM   1305  CD1 LEU A  81      29.725  35.520 -24.692  1.00 81.49           C  
ATOM   1306 HD11 LEU A  81      29.250  34.970 -23.881  1.00 81.49           H  
ATOM   1307 HD12 LEU A  81      29.120  36.387 -24.959  1.00 81.49           H  
ATOM   1308 HD13 LEU A  81      30.709  35.853 -24.360  1.00 81.49           H  
ATOM   1309  CD2 LEU A  81      28.543  34.038 -26.306  1.00 81.49           C  
ATOM   1310 HD21 LEU A  81      28.077  33.562 -25.444  1.00 81.49           H  
ATOM   1311 HD22 LEU A  81      28.675  33.282 -27.080  1.00 81.49           H  
ATOM   1312 HD23 LEU A  81      27.898  34.833 -26.680  1.00 81.49           H  
ATOM   1313  N   TYR A  82      32.159  34.894 -30.428  1.00 89.78           N  
ATOM   1314  H   TYR A  82      32.325  33.900 -30.369  1.00 89.78           H  
ATOM   1315  CA  TYR A  82      32.474  35.560 -31.698  1.00 89.78           C  
ATOM   1316  HA  TYR A  82      31.715  36.325 -31.861  1.00 89.78           H  
ATOM   1317  C   TYR A  82      32.406  34.608 -32.899  1.00 89.78           C  
ATOM   1318  CB  TYR A  82      33.836  36.272 -31.636  1.00 89.78           C  
ATOM   1319  HB2 TYR A  82      33.860  37.020 -32.428  1.00 89.78           H  
ATOM   1320  HB3 TYR A  82      33.926  36.805 -30.689  1.00 89.78           H  
ATOM   1321  O   TYR A  82      32.621  33.402 -32.766  1.00 89.78           O  
ATOM   1322  CG  TYR A  82      35.031  35.357 -31.820  1.00 89.78           C  
ATOM   1323  CD1 TYR A  82      35.601  34.703 -30.711  1.00 89.78           C  
ATOM   1324  HD1 TYR A  82      35.197  34.874 -29.724  1.00 89.78           H  
ATOM   1325  CD2 TYR A  82      35.554  35.144 -33.112  1.00 89.78           C  
ATOM   1326  HD2 TYR A  82      35.123  35.651 -33.963  1.00 89.78           H  
ATOM   1327  CE1 TYR A  82      36.696  33.835 -30.894  1.00 89.78           C  
ATOM   1328  HE1 TYR A  82      37.148  33.349 -30.042  1.00 89.78           H  
ATOM   1329  CE2 TYR A  82      36.629  34.258 -33.301  1.00 89.78           C  
ATOM   1330  HE2 TYR A  82      37.015  34.071 -34.292  1.00 89.78           H  
ATOM   1331  OH  TYR A  82      38.227  32.734 -32.391  1.00 89.78           O  
ATOM   1332  HH  TYR A  82      38.461  32.252 -31.594  1.00 89.78           H  
ATOM   1333  CZ  TYR A  82      37.200  33.601 -32.193  1.00 89.78           C  
ATOM   1334  N   ILE A  83      32.135  35.177 -34.074  1.00 92.21           N  
ATOM   1335  H   ILE A  83      31.955  36.170 -34.071  1.00 92.21           H  
ATOM   1336  CA  ILE A  83      32.161  34.534 -35.389  1.00 92.21           C  
ATOM   1337  HA  ILE A  83      32.731  33.606 -35.335  1.00 92.21           H  
ATOM   1338  C   ILE A  83      32.852  35.494 -36.359  1.00 92.21           C  
ATOM   1339  CB  ILE A  83      30.731  34.223 -35.897  1.00 92.21           C  
ATOM   1340  HB  ILE A  83      30.196  35.167 -35.993  1.00 92.21           H  
ATOM   1341  O   ILE A  83      32.401  36.624 -36.536  1.00 92.21           O  
ATOM   1342  CG1 ILE A  83      29.935  33.326 -34.924  1.00 92.21           C  
ATOM   1343 HG12 ILE A  83      30.359  32.322 -34.912  1.00 92.21           H  
ATOM   1344 HG13 ILE A  83      29.999  33.728 -33.913  1.00 92.21           H  
ATOM   1345  CG2 ILE A  83      30.791  33.558 -37.290  1.00 92.21           C  
ATOM   1346 HG21 ILE A  83      31.287  34.211 -38.008  1.00 92.21           H  
ATOM   1347 HG22 ILE A  83      31.334  32.615 -37.229  1.00 92.21           H  
ATOM   1348 HG23 ILE A  83      29.786  33.372 -37.670  1.00 92.21           H  
ATOM   1349  CD1 ILE A  83      28.443  33.251 -35.271  1.00 92.21           C  
ATOM   1350 HD11 ILE A  83      28.032  34.254 -35.385  1.00 92.21           H  
ATOM   1351 HD12 ILE A  83      27.918  32.751 -34.457  1.00 92.21           H  
ATOM   1352 HD13 ILE A  83      28.282  32.680 -36.185  1.00 92.21           H  
ATOM   1353  N   THR A  84      33.887  35.029 -37.046  1.00 93.63           N  
ATOM   1354  H   THR A  84      34.219  34.097 -36.840  1.00 93.63           H  
ATOM   1355  CA  THR A  84      34.563  35.758 -38.119  1.00 93.63           C  
ATOM   1356  HA  THR A  84      34.115  36.746 -38.225  1.00 93.63           H  
ATOM   1357  C   THR A  84      34.404  34.996 -39.426  1.00 93.63           C  
ATOM   1358  CB  THR A  84      36.044  35.967 -37.807  1.00 93.63           C  
ATOM   1359  HB  THR A  84      36.520  34.988 -37.747  1.00 93.63           H  
ATOM   1360  O   THR A  84      34.852  33.857 -39.545  1.00 93.63           O  
ATOM   1361  CG2 THR A  84      36.761  36.807 -38.862  1.00 93.63           C  
ATOM   1362 HG21 THR A  84      37.792  36.982 -38.557  1.00 93.63           H  
ATOM   1363 HG22 THR A  84      36.251  37.764 -38.975  1.00 93.63           H  
ATOM   1364 HG23 THR A  84      36.766  36.286 -39.819  1.00 93.63           H  
ATOM   1365  OG1 THR A  84      36.203  36.630 -36.576  1.00 93.63           O  
ATOM   1366  HG1 THR A  84      37.097  36.469 -36.266  1.00 93.63           H  
ATOM   1367  N   LEU A  85      33.794  35.632 -40.421  1.00 93.25           N  
ATOM   1368  H   LEU A  85      33.489  36.579 -40.247  1.00 93.25           H  
ATOM   1369  CA  LEU A  85      33.676  35.140 -41.789  1.00 93.25           C  
ATOM   1370  HA  LEU A  85      33.915  34.077 -41.816  1.00 93.25           H  
ATOM   1371  C   LEU A  85      34.673  35.890 -42.676  1.00 93.25           C  
ATOM   1372  CB  LEU A  85      32.219  35.326 -42.248  1.00 93.25           C  
ATOM   1373  HB2 LEU A  85      31.950  36.372 -42.105  1.00 93.25           H  
ATOM   1374  HB3 LEU A  85      31.573  34.723 -41.610  1.00 93.25           H  
ATOM   1375  O   LEU A  85      34.584  37.102 -42.824  1.00 93.25           O  
ATOM   1376  CG  LEU A  85      31.951  34.963 -43.720  1.00 93.25           C  
ATOM   1377  HG  LEU A  85      32.604  35.546 -44.369  1.00 93.25           H  
ATOM   1378  CD1 LEU A  85      32.173  33.474 -44.001  1.00 93.25           C  
ATOM   1379 HD11 LEU A  85      31.933  33.266 -45.044  1.00 93.25           H  
ATOM   1380 HD12 LEU A  85      31.522  32.876 -43.363  1.00 93.25           H  
ATOM   1381 HD13 LEU A  85      33.215  33.209 -43.824  1.00 93.25           H  
ATOM   1382  CD2 LEU A  85      30.502  35.300 -44.068  1.00 93.25           C  
ATOM   1383 HD21 LEU A  85      30.318  35.089 -45.122  1.00 93.25           H  
ATOM   1384 HD22 LEU A  85      29.821  34.709 -43.457  1.00 93.25           H  
ATOM   1385 HD23 LEU A  85      30.318  36.361 -43.895  1.00 93.25           H  
ATOM   1386  N   THR A  86      35.610  35.171 -43.282  1.00 92.96           N  
ATOM   1387  H   THR A  86      35.619  34.175 -43.115  1.00 92.96           H  
ATOM   1388  CA  THR A  86      36.532  35.696 -44.296  1.00 92.96           C  
ATOM   1389  HA  THR A  86      36.505  36.786 -44.303  1.00 92.96           H  
ATOM   1390  C   THR A  86      36.095  35.185 -45.658  1.00 92.96           C  
ATOM   1391  CB  THR A  86      37.974  35.268 -43.998  1.00 92.96           C  
ATOM   1392  HB  THR A  86      38.039  34.180 -44.017  1.00 92.96           H  
ATOM   1393  O   THR A  86      36.120  33.979 -45.881  1.00 92.96           O  
ATOM   1394  CG2 THR A  86      38.978  35.847 -44.994  1.00 92.96           C  
ATOM   1395 HG21 THR A  86      38.834  35.395 -45.976  1.00 92.96           H  
ATOM   1396 HG22 THR A  86      38.847  36.926 -45.074  1.00 92.96           H  
ATOM   1397 HG23 THR A  86      39.992  35.632 -44.658  1.00 92.96           H  
ATOM   1398  OG1 THR A  86      38.331  35.714 -42.710  1.00 92.96           O  
ATOM   1399  HG1 THR A  86      37.666  35.381 -42.104  1.00 92.96           H  
ATOM   1400  N   LEU A  87      35.690  36.072 -46.559  1.00 90.26           N  
ATOM   1401  H   LEU A  87      35.693  37.046 -46.294  1.00 90.26           H  
ATOM   1402  CA  LEU A  87      35.377  35.772 -47.956  1.00 90.26           C  
ATOM   1403  HA  LEU A  87      35.159  34.711 -48.079  1.00 90.26           H  
ATOM   1404  C   LEU A  87      36.602  36.105 -48.809  1.00 90.26           C  
ATOM   1405  CB  LEU A  87      34.146  36.591 -48.395  1.00 90.26           C  
ATOM   1406  HB2 LEU A  87      34.384  37.650 -48.298  1.00 90.26           H  
ATOM   1407  HB3 LEU A  87      33.953  36.393 -49.449  1.00 90.26           H  
ATOM   1408  O   LEU A  87      37.077  37.237 -48.771  1.00 90.26           O  
ATOM   1409  CG  LEU A  87      32.859  36.314 -47.595  1.00 90.26           C  
ATOM   1410  HG  LEU A  87      33.038  36.502 -46.536  1.00 90.26           H  
ATOM   1411  CD1 LEU A  87      31.735  37.237 -48.050  1.00 90.26           C  
ATOM   1412 HD11 LEU A  87      30.830  37.043 -47.474  1.00 90.26           H  
ATOM   1413 HD12 LEU A  87      31.524  37.082 -49.108  1.00 90.26           H  
ATOM   1414 HD13 LEU A  87      32.024  38.276 -47.889  1.00 90.26           H  
ATOM   1415  CD2 LEU A  87      32.384  34.871 -47.765  1.00 90.26           C  
ATOM   1416 HD21 LEU A  87      33.116  34.197 -47.320  1.00 90.26           H  
ATOM   1417 HD22 LEU A  87      32.261  34.646 -48.825  1.00 90.26           H  
ATOM   1418 HD23 LEU A  87      31.430  34.737 -47.256  1.00 90.26           H  
ATOM   1419  N   TYR A  88      37.129  35.142 -49.560  1.00 89.57           N  
ATOM   1420  H   TYR A  88      36.665  34.246 -49.600  1.00 89.57           H  
ATOM   1421  CA  TYR A  88      38.259  35.352 -50.465  1.00 89.57           C  
ATOM   1422  HA  TYR A  88      38.882  36.159 -50.079  1.00 89.57           H  
ATOM   1423  C   TYR A  88      37.774  35.748 -51.852  1.00 89.57           C  
ATOM   1424  CB  TYR A  88      39.125  34.096 -50.558  1.00 89.57           C  
ATOM   1425  HB2 TYR A  88      38.511  33.274 -50.927  1.00 89.57           H  
ATOM   1426  HB3 TYR A  88      39.917  34.269 -51.287  1.00 89.57           H  
ATOM   1427  O   TYR A  88      36.841  35.145 -52.376  1.00 89.57           O  
ATOM   1428  CG  TYR A  88      39.764  33.705 -49.251  1.00 89.57           C  
ATOM   1429  CD1 TYR A  88      40.797  34.504 -48.731  1.00 89.57           C  
ATOM   1430  HD1 TYR A  88      41.126  35.379 -49.272  1.00 89.57           H  
ATOM   1431  CD2 TYR A  88      39.314  32.574 -48.548  1.00 89.57           C  
ATOM   1432  HD2 TYR A  88      38.518  31.965 -48.952  1.00 89.57           H  
ATOM   1433  CE1 TYR A  88      41.373  34.188 -47.492  1.00 89.57           C  
ATOM   1434  HE1 TYR A  88      42.138  34.825 -47.074  1.00 89.57           H  
ATOM   1435  CE2 TYR A  88      39.898  32.244 -47.316  1.00 89.57           C  
ATOM   1436  HE2 TYR A  88      39.558  31.381 -46.762  1.00 89.57           H  
ATOM   1437  OH  TYR A  88      41.472  32.762 -45.593  1.00 89.57           O  
ATOM   1438  HH  TYR A  88      42.017  33.479 -45.261  1.00 89.57           H  
ATOM   1439  CZ  TYR A  88      40.922  33.056 -46.788  1.00 89.57           C  
ATOM   1440  N   ASN A  89      38.462  36.715 -52.462  1.00 87.72           N  
ATOM   1441  H   ASN A  89      39.262  37.102 -51.983  1.00 87.72           H  
ATOM   1442  CA  ASN A  89      38.103  37.309 -53.752  1.00 87.72           C  
ATOM   1443  HA  ASN A  89      38.677  38.228 -53.870  1.00 87.72           H  
ATOM   1444  C   ASN A  89      36.615  37.717 -53.821  1.00 87.72           C  
ATOM   1445  CB  ASN A  89      38.526  36.357 -54.883  1.00 87.72           C  
ATOM   1446  HB2 ASN A  89      38.302  36.823 -55.843  1.00 87.72           H  
ATOM   1447  HB3 ASN A  89      37.939  35.441 -54.812  1.00 87.72           H  
ATOM   1448  O   ASN A  89      35.897  37.232 -54.700  1.00 87.72           O  
ATOM   1449  CG  ASN A  89      40.001  36.019 -54.862  1.00 87.72           C  
ATOM   1450  ND2 ASN A  89      40.347  34.808 -55.229  1.00 87.72           N  
ATOM   1451 HD21 ASN A  89      39.632  34.144 -55.488  1.00 87.72           H  
ATOM   1452 HD22 ASN A  89      41.336  34.602 -55.208  1.00 87.72           H  
ATOM   1453  OD1 ASN A  89      40.865  36.816 -54.537  1.00 87.72           O  
ATOM   1454  N   PRO A  90      36.138  38.565 -52.887  1.00 89.18           N  
ATOM   1455  CA  PRO A  90      34.747  38.994 -52.850  1.00 89.18           C  
ATOM   1456  HA  PRO A  90      34.106  38.128 -52.683  1.00 89.18           H  
ATOM   1457  C   PRO A  90      34.333  39.670 -54.163  1.00 89.18           C  
ATOM   1458  CB  PRO A  90      34.638  39.941 -51.651  1.00 89.18           C  
ATOM   1459  HB2 PRO A  90      33.877  40.709 -51.796  1.00 89.18           H  
ATOM   1460  HB3 PRO A  90      34.425  39.366 -50.750  1.00 89.18           H  
ATOM   1461  O   PRO A  90      35.100  40.407 -54.790  1.00 89.18           O  
ATOM   1462  CG  PRO A  90      36.045  40.530 -51.569  1.00 89.18           C  
ATOM   1463  HG2 PRO A  90      36.280  40.930 -50.583  1.00 89.18           H  
ATOM   1464  HG3 PRO A  90      36.179  41.293 -52.336  1.00 89.18           H  
ATOM   1465  CD  PRO A  90      36.897  39.308 -51.892  1.00 89.18           C  
ATOM   1466  HD2 PRO A  90      37.014  38.696 -50.997  1.00 89.18           H  
ATOM   1467  HD3 PRO A  90      37.874  39.616 -52.265  1.00 89.18           H  
ATOM   1468  N   THR A  91      33.096  39.408 -54.558  1.00 88.73           N  
ATOM   1469  H   THR A  91      32.534  38.839 -53.942  1.00 88.73           H  
ATOM   1470  CA  THR A  91      32.440  39.974 -55.742  1.00 88.73           C  
ATOM   1471  HA  THR A  91      33.188  40.420 -56.398  1.00 88.73           H  
ATOM   1472  C   THR A  91      31.467  41.077 -55.337  1.00 88.73           C  
ATOM   1473  CB  THR A  91      31.712  38.875 -56.529  1.00 88.73           C  
ATOM   1474  HB  THR A  91      31.267  39.321 -57.419  1.00 88.73           H  
ATOM   1475  O   THR A  91      31.208  41.272 -54.153  1.00 88.73           O  
ATOM   1476  CG2 THR A  91      32.652  37.759 -56.985  1.00 88.73           C  
ATOM   1477 HG21 THR A  91      33.064  37.232 -56.124  1.00 88.73           H  
ATOM   1478 HG22 THR A  91      32.096  37.054 -57.603  1.00 88.73           H  
ATOM   1479 HG23 THR A  91      33.468  38.183 -57.570  1.00 88.73           H  
ATOM   1480  OG1 THR A  91      30.683  38.292 -55.762  1.00 88.73           O  
ATOM   1481  HG1 THR A  91      31.024  38.070 -54.892  1.00 88.73           H  
ATOM   1482  N   GLU A  92      30.880  41.781 -56.306  1.00 88.41           N  
ATOM   1483  H   GLU A  92      31.099  41.594 -57.274  1.00 88.41           H  
ATOM   1484  CA  GLU A  92      29.801  42.748 -56.042  1.00 88.41           C  
ATOM   1485  HA  GLU A  92      30.203  43.563 -55.440  1.00 88.41           H  
ATOM   1486  C   GLU A  92      28.637  42.145 -55.228  1.00 88.41           C  
ATOM   1487  CB  GLU A  92      29.326  43.355 -57.373  1.00 88.41           C  
ATOM   1488  HB2 GLU A  92      28.597  44.137 -57.162  1.00 88.41           H  
ATOM   1489  HB3 GLU A  92      30.190  43.814 -57.854  1.00 88.41           H  
ATOM   1490  O   GLU A  92      28.081  42.829 -54.379  1.00 88.41           O  
ATOM   1491  CG  GLU A  92      28.698  42.324 -58.333  1.00 88.41           C  
ATOM   1492  HG2 GLU A  92      29.383  41.484 -58.449  1.00 88.41           H  
ATOM   1493  HG3 GLU A  92      27.779  41.943 -57.889  1.00 88.41           H  
ATOM   1494  CD  GLU A  92      28.381  42.882 -59.731  1.00 88.41           C  
ATOM   1495  OE1 GLU A  92      27.862  42.087 -60.550  1.00 88.41           O  
ATOM   1496  OE2 GLU A  92      28.709  44.058 -60.004  1.00 88.41           O  
ATOM   1497  N   PHE A  93      28.355  40.842 -55.373  1.00 88.00           N  
ATOM   1498  H   PHE A  93      28.851  40.327 -56.086  1.00 88.00           H  
ATOM   1499  CA  PHE A  93      27.333  40.117 -54.598  1.00 88.00           C  
ATOM   1500  HA  PHE A  93      26.403  40.684 -54.633  1.00 88.00           H  
ATOM   1501  C   PHE A  93      27.682  39.920 -53.113  1.00 88.00           C  
ATOM   1502  CB  PHE A  93      27.108  38.737 -55.234  1.00 88.00           C  
ATOM   1503  HB2 PHE A  93      26.338  38.215 -54.667  1.00 88.00           H  
ATOM   1504  HB3 PHE A  93      28.024  38.153 -55.147  1.00 88.00           H  
ATOM   1505  O   PHE A  93      26.843  39.486 -52.322  1.00 88.00           O  
ATOM   1506  CG  PHE A  93      26.671  38.774 -56.682  1.00 88.00           C  
ATOM   1507  CD1 PHE A  93      25.363  39.182 -57.000  1.00 88.00           C  
ATOM   1508  HD1 PHE A  93      24.682  39.476 -56.216  1.00 88.00           H  
ATOM   1509  CD2 PHE A  93      27.571  38.433 -57.709  1.00 88.00           C  
ATOM   1510  HD2 PHE A  93      28.583  38.143 -57.468  1.00 88.00           H  
ATOM   1511  CE1 PHE A  93      24.956  39.254 -58.343  1.00 88.00           C  
ATOM   1512  HE1 PHE A  93      23.966  39.611 -58.586  1.00 88.00           H  
ATOM   1513  CE2 PHE A  93      27.165  38.512 -59.053  1.00 88.00           C  
ATOM   1514  HE2 PHE A  93      27.869  38.309 -59.846  1.00 88.00           H  
ATOM   1515  CZ  PHE A  93      25.859  38.925 -59.369  1.00 88.00           C  
ATOM   1516  HZ  PHE A  93      25.566  39.040 -60.402  1.00 88.00           H  
ATOM   1517  N   ASP A  94      28.932  40.174 -52.726  1.00 89.43           N  
ATOM   1518  H   ASP A  94      29.583  40.520 -53.416  1.00 89.43           H  
ATOM   1519  CA  ASP A  94      29.380  40.116 -51.335  1.00 89.43           C  
ATOM   1520  HA  ASP A  94      28.692  39.489 -50.768  1.00 89.43           H  
ATOM   1521  C   ASP A  94      29.358  41.499 -50.661  1.00 89.43           C  
ATOM   1522  CB  ASP A  94      30.762  39.451 -51.264  1.00 89.43           C  
ATOM   1523  HB2 ASP A  94      31.065  39.373 -50.220  1.00 89.43           H  
ATOM   1524  HB3 ASP A  94      31.491  40.077 -51.778  1.00 89.43           H  
ATOM   1525  O   ASP A  94      29.447  41.568 -49.429  1.00 89.43           O  
ATOM   1526  CG  ASP A  94      30.752  38.046 -51.880  1.00 89.43           C  
ATOM   1527  OD1 ASP A  94      29.949  37.201 -51.406  1.00 89.43           O  
ATOM   1528  OD2 ASP A  94      31.554  37.820 -52.819  1.00 89.43           O  
ATOM   1529  N   ALA A  95      29.207  42.576 -51.445  1.00 91.72           N  
ATOM   1530  H   ALA A  95      29.040  42.422 -52.429  1.00 91.72           H  
ATOM   1531  CA  ALA A  95      29.041  43.952 -50.981  1.00 91.72           C  
ATOM   1532  HA  ALA A  95      29.653  44.099 -50.091  1.00 91.72           H  
ATOM   1533  C   ALA A  95      27.587  44.230 -50.583  1.00 91.72           C  
ATOM   1534  CB  ALA A  95      29.548  44.923 -52.047  1.00 91.72           C  
ATOM   1535  HB1 ALA A  95      29.353  45.946 -51.728  1.00 91.72           H  
ATOM   1536  HB2 ALA A  95      29.038  44.745 -52.994  1.00 91.72           H  
ATOM   1537  HB3 ALA A  95      30.624  44.794 -52.167  1.00 91.72           H  
ATOM   1538  O   ALA A  95      26.832  44.889 -51.290  1.00 91.72           O  
ATOM   1539  N   GLU A  96      27.217  43.692 -49.427  1.00 92.42           N  
ATOM   1540  H   GLU A  96      27.911  43.151 -48.931  1.00 92.42           H  
ATOM   1541  CA  GLU A  96      25.862  43.730 -48.886  1.00 92.42           C  
ATOM   1542  HA  GLU A  96      25.240  44.399 -49.482  1.00 92.42           H  
ATOM   1543  C   GLU A  96      25.837  44.257 -47.447  1.00 92.42           C  
ATOM   1544  CB  GLU A  96      25.281  42.305 -48.958  1.00 92.42           C  
ATOM   1545  HB2 GLU A  96      26.045  41.603 -48.624  1.00 92.42           H  
ATOM   1546  HB3 GLU A  96      24.435  42.195 -48.280  1.00 92.42           H  
ATOM   1547  O   GLU A  96      26.870  44.497 -46.808  1.00 92.42           O  
ATOM   1548  CG  GLU A  96      24.828  41.918 -50.372  1.00 92.42           C  
ATOM   1549  HG2 GLU A  96      25.659  42.043 -51.065  1.00 92.42           H  
ATOM   1550  HG3 GLU A  96      24.569  40.859 -50.356  1.00 92.42           H  
ATOM   1551  CD  GLU A  96      23.607  42.719 -50.852  1.00 92.42           C  
ATOM   1552  OE1 GLU A  96      23.241  42.515 -52.028  1.00 92.42           O  
ATOM   1553  OE2 GLU A  96      23.017  43.452 -50.012  1.00 92.42           O  
ATOM   1554  N   VAL A  97      24.632  44.392 -46.889  1.00 95.68           N  
ATOM   1555  H   VAL A  97      23.829  44.199 -47.471  1.00 95.68           H  
ATOM   1556  CA  VAL A  97      24.463  44.655 -45.455  1.00 95.68           C  
ATOM   1557  HA  VAL A  97      25.278  45.306 -45.138  1.00 95.68           H  
ATOM   1558  C   VAL A  97      24.578  43.350 -44.671  1.00 95.68           C  
ATOM   1559  CB  VAL A  97      23.155  45.399 -45.140  1.00 95.68           C  
ATOM   1560  HB  VAL A  97      22.302  44.767 -45.387  1.00 95.68           H  
ATOM   1561  O   VAL A  97      23.759  42.442 -44.811  1.00 95.68           O  
ATOM   1562  CG1 VAL A  97      23.082  45.763 -43.646  1.00 95.68           C  
ATOM   1563 HG11 VAL A  97      23.077  44.858 -43.038  1.00 95.68           H  
ATOM   1564 HG12 VAL A  97      22.168  46.325 -43.454  1.00 95.68           H  
ATOM   1565 HG13 VAL A  97      23.944  46.372 -43.376  1.00 95.68           H  
ATOM   1566  CG2 VAL A  97      23.047  46.703 -45.938  1.00 95.68           C  
ATOM   1567 HG21 VAL A  97      22.137  47.240 -45.670  1.00 95.68           H  
ATOM   1568 HG22 VAL A  97      23.000  46.482 -47.005  1.00 95.68           H  
ATOM   1569 HG23 VAL A  97      23.916  47.335 -45.757  1.00 95.68           H  
ATOM   1570  N   TYR A  98      25.547  43.279 -43.765  1.00 95.91           N  
ATOM   1571  H   TYR A  98      26.194  44.052 -43.703  1.00 95.91           H  
ATOM   1572  CA  TYR A  98      25.697  42.176 -42.821  1.00 95.91           C  
ATOM   1573  HA  TYR A  98      25.184  41.300 -43.217  1.00 95.91           H  
ATOM   1574  C   TYR A  98      25.047  42.525 -41.482  1.00 95.91           C  
ATOM   1575  CB  TYR A  98      27.171  41.789 -42.675  1.00 95.91           C  
ATOM   1576  HB2 TYR A  98      27.256  41.049 -41.879  1.00 95.91           H  
ATOM   1577  HB3 TYR A  98      27.751  42.665 -42.385  1.00 95.91           H  
ATOM   1578  O   TYR A  98      25.035  43.683 -41.053  1.00 95.91           O  
ATOM   1579  CG  TYR A  98      27.761  41.194 -43.937  1.00 95.91           C  
ATOM   1580  CD1 TYR A  98      27.843  39.795 -44.094  1.00 95.91           C  
ATOM   1581  HD1 TYR A  98      27.500  39.140 -43.307  1.00 95.91           H  
ATOM   1582  CD2 TYR A  98      28.195  42.043 -44.973  1.00 95.91           C  
ATOM   1583  HD2 TYR A  98      28.119  43.116 -44.874  1.00 95.91           H  
ATOM   1584  CE1 TYR A  98      28.360  39.251 -45.288  1.00 95.91           C  
ATOM   1585  HE1 TYR A  98      28.430  38.182 -45.425  1.00 95.91           H  
ATOM   1586  CE2 TYR A  98      28.691  41.502 -46.172  1.00 95.91           C  
ATOM   1587  HE2 TYR A  98      28.989  42.160 -46.974  1.00 95.91           H  
ATOM   1588  OH  TYR A  98      29.213  39.585 -47.509  1.00 95.91           O  
ATOM   1589  HH  TYR A  98      29.402  40.282 -48.142  1.00 95.91           H  
ATOM   1590  CZ  TYR A  98      28.773  40.106 -46.335  1.00 95.91           C  
ATOM   1591  N   ARG A  99      24.500  41.514 -40.805  1.00 95.85           N  
ATOM   1592  H   ARG A  99      24.551  40.598 -41.228  1.00 95.85           H  
ATOM   1593  CA  ARG A  99      23.853  41.627 -39.495  1.00 95.85           C  
ATOM   1594  HA  ARG A  99      24.047  42.620 -39.090  1.00 95.85           H  
ATOM   1595  C   ARG A  99      24.435  40.606 -38.532  1.00 95.85           C  
ATOM   1596  CB  ARG A  99      22.338  41.457 -39.658  1.00 95.85           C  
ATOM   1597  HB2 ARG A  99      22.142  40.496 -40.133  1.00 95.85           H  
ATOM   1598  HB3 ARG A  99      21.981  42.255 -40.309  1.00 95.85           H  
ATOM   1599  O   ARG A  99      24.394  39.414 -38.797  1.00 95.85           O  
ATOM   1600  CG  ARG A  99      21.557  41.548 -38.339  1.00 95.85           C  
ATOM   1601  HG2 ARG A  99      21.921  40.807 -37.626  1.00 95.85           H  
ATOM   1602  HG3 ARG A  99      21.706  42.541 -37.915  1.00 95.85           H  
ATOM   1603  CD  ARG A  99      20.055  41.318 -38.560  1.00 95.85           C  
ATOM   1604  HD2 ARG A  99      19.531  41.568 -37.638  1.00 95.85           H  
ATOM   1605  HD3 ARG A  99      19.707  41.975 -39.358  1.00 95.85           H  
ATOM   1606  NE  ARG A  99      19.759  39.915 -38.911  1.00 95.85           N  
ATOM   1607  HE  ARG A  99      20.532  39.266 -38.945  1.00 95.85           H  
ATOM   1608  NH1 ARG A  99      17.480  40.093 -39.179  1.00 95.85           N  
ATOM   1609 HH11 ARG A  99      16.606  39.618 -39.354  1.00 95.85           H  
ATOM   1610 HH12 ARG A  99      17.517  41.056 -38.879  1.00 95.85           H  
ATOM   1611  NH2 ARG A  99      18.492  38.114 -39.460  1.00 95.85           N  
ATOM   1612 HH21 ARG A  99      17.628  37.665 -39.727  1.00 95.85           H  
ATOM   1613 HH22 ARG A  99      19.310  37.522 -39.461  1.00 95.85           H  
ATOM   1614  CZ  ARG A  99      18.579  39.384 -39.180  1.00 95.85           C  
ATOM   1615  N   CYS A 100      24.904  41.082 -37.390  1.00 95.15           N  
ATOM   1616  H   CYS A 100      24.848  42.080 -37.245  1.00 95.15           H  
ATOM   1617  CA  CYS A 100      25.253  40.264 -36.238  1.00 95.15           C  
ATOM   1618  HA  CYS A 100      25.460  39.238 -36.543  1.00 95.15           H  
ATOM   1619  C   CYS A 100      24.058  40.284 -35.285  1.00 95.15           C  
ATOM   1620  CB  CYS A 100      26.521  40.867 -35.631  1.00 95.15           C  
ATOM   1621  HB2 CYS A 100      26.305  41.890 -35.324  1.00 95.15           H  
ATOM   1622  HB3 CYS A 100      27.280  40.900 -36.412  1.00 95.15           H  
ATOM   1623  O   CYS A 100      23.588  41.365 -34.935  1.00 95.15           O  
ATOM   1624  SG  CYS A 100      27.266  40.020 -34.226  1.00 95.15           S  
ATOM   1625  N   MET A 101      23.526  39.124 -34.910  1.00 93.73           N  
ATOM   1626  H   MET A 101      23.939  38.274 -35.266  1.00 93.73           H  
ATOM   1627  CA  MET A 101      22.345  38.983 -34.058  1.00 93.73           C  
ATOM   1628  HA  MET A 101      22.062  39.961 -33.669  1.00 93.73           H  
ATOM   1629  C   MET A 101      22.662  38.076 -32.875  1.00 93.73           C  
ATOM   1630  CB  MET A 101      21.168  38.446 -34.887  1.00 93.73           C  
ATOM   1631  HB2 MET A 101      21.433  37.468 -35.289  1.00 93.73           H  
ATOM   1632  HB3 MET A 101      20.989  39.123 -35.722  1.00 93.73           H  
ATOM   1633  O   MET A 101      23.214  36.997 -33.051  1.00 93.73           O  
ATOM   1634  CG  MET A 101      19.874  38.329 -34.069  1.00 93.73           C  
ATOM   1635  HG2 MET A 101      20.016  37.608 -33.264  1.00 93.73           H  
ATOM   1636  HG3 MET A 101      19.658  39.298 -33.620  1.00 93.73           H  
ATOM   1637  SD  MET A 101      18.425  37.824 -35.037  1.00 93.73           S  
ATOM   1638  CE  MET A 101      18.885  36.114 -35.448  1.00 93.73           C  
ATOM   1639  HE1 MET A 101      18.045  35.614 -35.930  1.00 93.73           H  
ATOM   1640  HE2 MET A 101      19.154  35.575 -34.539  1.00 93.73           H  
ATOM   1641  HE3 MET A 101      19.731  36.108 -36.135  1.00 93.73           H  
ATOM   1642  N   VAL A 102      22.284  38.491 -31.673  1.00 92.25           N  
ATOM   1643  H   VAL A 102      21.790  39.370 -31.606  1.00 92.25           H  
ATOM   1644  CA  VAL A 102      22.377  37.678 -30.460  1.00 92.25           C  
ATOM   1645  HA  VAL A 102      22.849  36.727 -30.708  1.00 92.25           H  
ATOM   1646  C   VAL A 102      20.975  37.378 -29.953  1.00 92.25           C  
ATOM   1647  CB  VAL A 102      23.272  38.347 -29.403  1.00 92.25           C  
ATOM   1648  HB  VAL A 102      24.242  38.536 -29.863  1.00 92.25           H  
ATOM   1649  O   VAL A 102      20.159  38.289 -29.814  1.00 92.25           O  
ATOM   1650  CG1 VAL A 102      22.723  39.683 -28.897  1.00 92.25           C  
ATOM   1651 HG11 VAL A 102      22.420  40.297 -29.745  1.00 92.25           H  
ATOM   1652 HG12 VAL A 102      23.495  40.209 -28.335  1.00 92.25           H  
ATOM   1653 HG13 VAL A 102      21.852  39.520 -28.262  1.00 92.25           H  
ATOM   1654  CG2 VAL A 102      23.503  37.431 -28.200  1.00 92.25           C  
ATOM   1655 HG21 VAL A 102      23.983  36.514 -28.541  1.00 92.25           H  
ATOM   1656 HG22 VAL A 102      24.152  37.925 -27.477  1.00 92.25           H  
ATOM   1657 HG23 VAL A 102      22.560  37.186 -27.712  1.00 92.25           H  
ATOM   1658  N   ASN A 103      20.707  36.108 -29.667  1.00 91.51           N  
ATOM   1659  H   ASN A 103      21.448  35.431 -29.783  1.00 91.51           H  
ATOM   1660  CA  ASN A 103      19.484  35.670 -29.003  1.00 91.51           C  
ATOM   1661  HA  ASN A 103      18.768  36.490 -28.952  1.00 91.51           H  
ATOM   1662  C   ASN A 103      19.820  35.245 -27.580  1.00 91.51           C  
ATOM   1663  CB  ASN A 103      18.843  34.513 -29.779  1.00 91.51           C  
ATOM   1664  HB2 ASN A 103      17.966  34.158 -29.238  1.00 91.51           H  
ATOM   1665  HB3 ASN A 103      19.555  33.690 -29.843  1.00 91.51           H  
ATOM   1666  O   ASN A 103      20.816  34.553 -27.356  1.00 91.51           O  
ATOM   1667  CG  ASN A 103      18.390  34.911 -31.166  1.00 91.51           C  
ATOM   1668  ND2 ASN A 103      18.523  34.032 -32.129  1.00 91.51           N  
ATOM   1669 HD21 ASN A 103      18.198  34.299 -33.047  1.00 91.51           H  
ATOM   1670 HD22 ASN A 103      18.980  33.150 -31.945  1.00 91.51           H  
ATOM   1671  OD1 ASN A 103      17.891  35.999 -31.398  1.00 91.51           O  
ATOM   1672  N   GLY A 104      18.980  35.609 -26.621  1.00 89.62           N  
ATOM   1673  H   GLY A 104      18.200  36.214 -26.836  1.00 89.62           H  
ATOM   1674  CA  GLY A 104      19.150  35.189 -25.239  1.00 89.62           C  
ATOM   1675  HA2 GLY A 104      19.339  34.116 -25.202  1.00 89.62           H  
ATOM   1676  HA3 GLY A 104      20.017  35.702 -24.822  1.00 89.62           H  
ATOM   1677  C   GLY A 104      17.939  35.484 -24.370  1.00 89.62           C  
ATOM   1678  O   GLY A 104      16.953  36.043 -24.838  1.00 89.62           O  
ATOM   1679  N   ASP A 105      18.023  35.101 -23.102  1.00 88.66           N  
ATOM   1680  H   ASP A 105      18.882  34.671 -22.791  1.00 88.66           H  
ATOM   1681  CA  ASP A 105      16.979  35.354 -22.110  1.00 88.66           C  
ATOM   1682  HA  ASP A 105      16.042  35.569 -22.624  1.00 88.66           H  
ATOM   1683  C   ASP A 105      17.324  36.567 -21.247  1.00 88.66           C  
ATOM   1684  CB  ASP A 105      16.742  34.115 -21.235  1.00 88.66           C  
ATOM   1685  HB2 ASP A 105      17.686  33.800 -20.790  1.00 88.66           H  
ATOM   1686  HB3 ASP A 105      16.062  34.385 -20.426  1.00 88.66           H  
ATOM   1687  O   ASP A 105      18.461  36.716 -20.785  1.00 88.66           O  
ATOM   1688  CG  ASP A 105      16.117  32.956 -22.005  1.00 88.66           C  
ATOM   1689  OD1 ASP A 105      15.301  33.196 -22.918  1.00 88.66           O  
ATOM   1690  OD2 ASP A 105      16.444  31.783 -21.720  1.00 88.66           O  
ATOM   1691  N   THR A 106      16.332  37.421 -20.994  1.00 86.17           N  
ATOM   1692  H   THR A 106      15.443  37.259 -21.445  1.00 86.17           H  
ATOM   1693  CA  THR A 106      16.409  38.458 -19.956  1.00 86.17           C  
ATOM   1694  HA  THR A 106      17.371  38.964 -20.042  1.00 86.17           H  
ATOM   1695  C   THR A 106      16.329  37.838 -18.555  1.00 86.17           C  
ATOM   1696  CB  THR A 106      15.302  39.518 -20.103  1.00 86.17           C  
ATOM   1697  HB  THR A 106      15.554  40.346 -19.440  1.00 86.17           H  
ATOM   1698  O   THR A 106      16.005  36.660 -18.391  1.00 86.17           O  
ATOM   1699  CG2 THR A 106      15.119  40.099 -21.504  1.00 86.17           C  
ATOM   1700 HG21 THR A 106      14.342  40.863 -21.483  1.00 86.17           H  
ATOM   1701 HG22 THR A 106      14.840  39.322 -22.216  1.00 86.17           H  
ATOM   1702 HG23 THR A 106      16.046  40.561 -21.842  1.00 86.17           H  
ATOM   1703  OG1 THR A 106      14.069  38.993 -19.667  1.00 86.17           O  
ATOM   1704  HG1 THR A 106      13.477  38.970 -20.423  1.00 86.17           H  
ATOM   1705  N   SER A 107      16.526  38.648 -17.512  1.00 83.44           N  
ATOM   1706  H   SER A 107      16.763  39.617 -17.669  1.00 83.44           H  
ATOM   1707  CA  SER A 107      16.329  38.223 -16.117  1.00 83.44           C  
ATOM   1708  HA  SER A 107      16.974  37.364 -15.927  1.00 83.44           H  
ATOM   1709  C   SER A 107      14.915  37.748 -15.784  1.00 83.44           C  
ATOM   1710  CB  SER A 107      16.707  39.373 -15.180  1.00 83.44           C  
ATOM   1711  HB2 SER A 107      17.751  39.637 -15.345  1.00 83.44           H  
ATOM   1712  HB3 SER A 107      16.587  39.058 -14.143  1.00 83.44           H  
ATOM   1713  O   SER A 107      14.721  37.022 -14.813  1.00 83.44           O  
ATOM   1714  OG  SER A 107      15.892  40.509 -15.438  1.00 83.44           O  
ATOM   1715  HG  SER A 107      15.032  40.361 -15.039  1.00 83.44           H  
ATOM   1716  N   ASN A 108      13.927  38.133 -16.594  1.00 84.13           N  
ATOM   1717  H   ASN A 108      14.170  38.671 -17.414  1.00 84.13           H  
ATOM   1718  CA  ASN A 108      12.536  37.716 -16.441  1.00 84.13           C  
ATOM   1719  HA  ASN A 108      12.376  37.389 -15.413  1.00 84.13           H  
ATOM   1720  C   ASN A 108      12.203  36.500 -17.324  1.00 84.13           C  
ATOM   1721  CB  ASN A 108      11.616  38.925 -16.693  1.00 84.13           C  
ATOM   1722  HB2 ASN A 108      10.578  38.594 -16.655  1.00 84.13           H  
ATOM   1723  HB3 ASN A 108      11.807  39.321 -17.691  1.00 84.13           H  
ATOM   1724  O   ASN A 108      11.026  36.233 -17.561  1.00 84.13           O  
ATOM   1725  CG  ASN A 108      11.770  40.045 -15.677  1.00 84.13           C  
ATOM   1726  ND2 ASN A 108      11.023  41.110 -15.842  1.00 84.13           N  
ATOM   1727 HD21 ASN A 108      10.369  41.161 -16.610  1.00 84.13           H  
ATOM   1728 HD22 ASN A 108      11.138  41.842 -15.155  1.00 84.13           H  
ATOM   1729  OD1 ASN A 108      12.548  40.009 -14.738  1.00 84.13           O  
ATOM   1730  N   TRP A 109      13.221  35.789 -17.832  1.00 73.99           N  
ATOM   1731  H   TRP A 109      14.163  36.073 -17.602  1.00 73.99           H  
ATOM   1732  CA  TRP A 109      13.089  34.634 -18.730  1.00 73.99           C  
ATOM   1733  HA  TRP A 109      14.098  34.358 -19.037  1.00 73.99           H  
ATOM   1734  C   TRP A 109      12.340  34.939 -20.033  1.00 73.99           C  
ATOM   1735  CB  TRP A 109      12.515  33.431 -17.972  1.00 73.99           C  
ATOM   1736  HB2 TRP A 109      12.499  32.571 -18.642  1.00 73.99           H  
ATOM   1737  HB3 TRP A 109      11.484  33.638 -17.684  1.00 73.99           H  
ATOM   1738  O   TRP A 109      11.746  34.055 -20.649  1.00 73.99           O  
ATOM   1739  CG  TRP A 109      13.293  33.044 -16.760  1.00 73.99           C  
ATOM   1740  CD1 TRP A 109      13.020  33.410 -15.488  1.00 73.99           C  
ATOM   1741  HD1 TRP A 109      12.192  34.039 -15.196  1.00 73.99           H  
ATOM   1742  CD2 TRP A 109      14.509  32.243 -16.700  1.00 73.99           C  
ATOM   1743  CE2 TRP A 109      14.909  32.139 -15.335  1.00 73.99           C  
ATOM   1744  CE3 TRP A 109      15.316  31.603 -17.665  1.00 73.99           C  
ATOM   1745  HE3 TRP A 109      15.056  31.677 -18.710  1.00 73.99           H  
ATOM   1746  NE1 TRP A 109      13.973  32.879 -14.642  1.00 73.99           N  
ATOM   1747  HE1 TRP A 109      14.000  33.064 -13.649  1.00 73.99           H  
ATOM   1748  CH2 TRP A 109      16.819  30.777 -15.924  1.00 73.99           C  
ATOM   1749  HH2 TRP A 109      17.700  30.219 -15.643  1.00 73.99           H  
ATOM   1750  CZ2 TRP A 109      16.043  31.415 -14.941  1.00 73.99           C  
ATOM   1751  HZ2 TRP A 109      16.319  31.358 -13.898  1.00 73.99           H  
ATOM   1752  CZ3 TRP A 109      16.459  30.877 -17.280  1.00 73.99           C  
ATOM   1753  HZ3 TRP A 109      17.065  30.400 -18.037  1.00 73.99           H  
ATOM   1754  N   THR A 110      12.355  36.201 -20.466  1.00 85.21           N  
ATOM   1755  H   THR A 110      12.869  36.890 -19.937  1.00 85.21           H  
ATOM   1756  CA  THR A 110      11.826  36.575 -21.778  1.00 85.21           C  
ATOM   1757  HA  THR A 110      11.038  35.871 -22.047  1.00 85.21           H  
ATOM   1758  C   THR A 110      12.926  36.447 -22.821  1.00 85.21           C  
ATOM   1759  CB  THR A 110      11.178  37.968 -21.795  1.00 85.21           C  
ATOM   1760  HB  THR A 110      10.836  38.171 -22.810  1.00 85.21           H  
ATOM   1761  O   THR A 110      14.008  37.007 -22.651  1.00 85.21           O  
ATOM   1762  CG2 THR A 110       9.978  38.049 -20.854  1.00 85.21           C  
ATOM   1763 HG21 THR A 110       9.255  37.275 -21.115  1.00 85.21           H  
ATOM   1764 HG22 THR A 110      10.297  37.900 -19.822  1.00 85.21           H  
ATOM   1765 HG23 THR A 110       9.501  39.024 -20.946  1.00 85.21           H  
ATOM   1766  OG1 THR A 110      12.058  38.996 -21.408  1.00 85.21           O  
ATOM   1767  HG1 THR A 110      11.791  39.783 -21.889  1.00 85.21           H  
ATOM   1768  N   ASN A 111      12.645  35.733 -23.913  1.00 86.64           N  
ATOM   1769  H   ASN A 111      11.767  35.237 -23.965  1.00 86.64           H  
ATOM   1770  CA  ASN A 111      13.539  35.706 -25.068  1.00 86.64           C  
ATOM   1771  HA  ASN A 111      14.532  35.396 -24.744  1.00 86.64           H  
ATOM   1772  C   ASN A 111      13.623  37.115 -25.665  1.00 86.64           C  
ATOM   1773  CB  ASN A 111      13.028  34.721 -26.131  1.00 86.64           C  
ATOM   1774  HB2 ASN A 111      11.965  34.887 -26.303  1.00 86.64           H  
ATOM   1775  HB3 ASN A 111      13.546  34.926 -27.068  1.00 86.64           H  
ATOM   1776  O   ASN A 111      12.597  37.717 -25.993  1.00 86.64           O  
ATOM   1777  CG  ASN A 111      13.292  33.263 -25.812  1.00 86.64           C  
ATOM   1778  ND2 ASN A 111      12.291  32.421 -25.909  1.00 86.64           N  
ATOM   1779 HD21 ASN A 111      12.487  31.453 -25.693  1.00 86.64           H  
ATOM   1780 HD22 ASN A 111      11.368  32.754 -26.147  1.00 86.64           H  
ATOM   1781  OD1 ASN A 111      14.401  32.825 -25.572  1.00 86.64           O  
ATOM   1782  N   ILE A 112      14.837  37.620 -25.837  1.00 90.05           N  
ATOM   1783  H   ILE A 112      15.629  37.073 -25.531  1.00 90.05           H  
ATOM   1784  CA  ILE A 112      15.118  38.873 -26.525  1.00 90.05           C  
ATOM   1785  HA  ILE A 112      14.216  39.173 -27.058  1.00 90.05           H  
ATOM   1786  C   ILE A 112      16.200  38.645 -27.580  1.00 90.05           C  
ATOM   1787  CB  ILE A 112      15.447  39.996 -25.515  1.00 90.05           C  
ATOM   1788  HB  ILE A 112      14.659  39.999 -24.762  1.00 90.05           H  
ATOM   1789  O   ILE A 112      17.135  37.860 -27.394  1.00 90.05           O  
ATOM   1790  CG1 ILE A 112      15.438  41.378 -26.206  1.00 90.05           C  
ATOM   1791 HG12 ILE A 112      16.269  41.448 -26.908  1.00 90.05           H  
ATOM   1792 HG13 ILE A 112      14.509  41.481 -26.766  1.00 90.05           H  
ATOM   1793  CG2 ILE A 112      16.783  39.744 -24.806  1.00 90.05           C  
ATOM   1794 HG21 ILE A 112      16.787  38.752 -24.355  1.00 90.05           H  
ATOM   1795 HG22 ILE A 112      17.595  39.817 -25.528  1.00 90.05           H  
ATOM   1796 HG23 ILE A 112      16.945  40.475 -24.013  1.00 90.05           H  
ATOM   1797  CD1 ILE A 112      15.531  42.560 -25.232  1.00 90.05           C  
ATOM   1798 HD11 ILE A 112      14.751  42.482 -24.475  1.00 90.05           H  
ATOM   1799 HD12 ILE A 112      15.398  43.490 -25.785  1.00 90.05           H  
ATOM   1800 HD13 ILE A 112      16.508  42.583 -24.751  1.00 90.05           H  
ATOM   1801  N   SER A 113      16.062  39.361 -28.689  1.00 89.46           N  
ATOM   1802  H   SER A 113      15.259  39.968 -28.777  1.00 89.46           H  
ATOM   1803  CA  SER A 113      17.030  39.387 -29.778  1.00 89.46           C  
ATOM   1804  HA  SER A 113      17.861  38.722 -29.544  1.00 89.46           H  
ATOM   1805  C   SER A 113      17.553  40.805 -29.937  1.00 89.46           C  
ATOM   1806  CB  SER A 113      16.401  38.898 -31.083  1.00 89.46           C  
ATOM   1807  HB2 SER A 113      17.155  38.886 -31.871  1.00 89.46           H  
ATOM   1808  HB3 SER A 113      15.598  39.576 -31.372  1.00 89.46           H  
ATOM   1809  O   SER A 113      16.772  41.752 -30.040  1.00 89.46           O  
ATOM   1810  OG  SER A 113      15.872  37.600 -30.921  1.00 89.46           O  
ATOM   1811  HG  SER A 113      16.588  36.980 -31.078  1.00 89.46           H  
ATOM   1812  N   LEU A 114      18.872  40.957 -29.974  1.00 90.15           N  
ATOM   1813  H   LEU A 114      19.442  40.126 -29.914  1.00 90.15           H  
ATOM   1814  CA  LEU A 114      19.538  42.223 -30.275  1.00 90.15           C  
ATOM   1815  HA  LEU A 114      18.794  42.991 -30.486  1.00 90.15           H  
ATOM   1816  C   LEU A 114      20.363  42.050 -31.545  1.00 90.15           C  
ATOM   1817  CB  LEU A 114      20.379  42.680 -29.070  1.00 90.15           C  
ATOM   1818  HB2 LEU A 114      21.077  41.883 -28.812  1.00 90.15           H  
ATOM   1819  HB3 LEU A 114      20.964  43.555 -29.353  1.00 90.15           H  
ATOM   1820  O   LEU A 114      20.860  40.958 -31.818  1.00 90.15           O  
ATOM   1821  CG  LEU A 114      19.546  43.020 -27.820  1.00 90.15           C  
ATOM   1822  HG  LEU A 114      18.868  42.199 -27.586  1.00 90.15           H  
ATOM   1823  CD1 LEU A 114      20.471  43.215 -26.626  1.00 90.15           C  
ATOM   1824 HD11 LEU A 114      19.893  43.517 -25.753  1.00 90.15           H  
ATOM   1825 HD12 LEU A 114      21.220  43.977 -26.841  1.00 90.15           H  
ATOM   1826 HD13 LEU A 114      20.950  42.263 -26.396  1.00 90.15           H  
ATOM   1827  CD2 LEU A 114      18.728  44.299 -28.000  1.00 90.15           C  
ATOM   1828 HD21 LEU A 114      18.201  44.528 -27.074  1.00 90.15           H  
ATOM   1829 HD22 LEU A 114      17.984  44.158 -28.784  1.00 90.15           H  
ATOM   1830 HD23 LEU A 114      19.381  45.133 -28.256  1.00 90.15           H  
ATOM   1831  N   PHE A 115      20.503  43.110 -32.339  1.00 92.69           N  
ATOM   1832  H   PHE A 115      20.107  43.999 -32.068  1.00 92.69           H  
ATOM   1833  CA  PHE A 115      21.255  43.053 -33.588  1.00 92.69           C  
ATOM   1834  HA  PHE A 115      21.976  42.240 -33.503  1.00 92.69           H  
ATOM   1835  C   PHE A 115      22.062  44.326 -33.844  1.00 92.69           C  
ATOM   1836  CB  PHE A 115      20.327  42.708 -34.763  1.00 92.69           C  
ATOM   1837  HB2 PHE A 115      19.869  41.738 -34.572  1.00 92.69           H  
ATOM   1838  HB3 PHE A 115      20.937  42.599 -35.660  1.00 92.69           H  
ATOM   1839  O   PHE A 115      21.664  45.421 -33.456  1.00 92.69           O  
ATOM   1840  CG  PHE A 115      19.238  43.729 -35.032  1.00 92.69           C  
ATOM   1841  CD1 PHE A 115      17.953  43.548 -34.487  1.00 92.69           C  
ATOM   1842  HD1 PHE A 115      17.736  42.674 -33.891  1.00 92.69           H  
ATOM   1843  CD2 PHE A 115      19.520  44.884 -35.787  1.00 92.69           C  
ATOM   1844  HD2 PHE A 115      20.519  45.048 -36.164  1.00 92.69           H  
ATOM   1845  CE1 PHE A 115      16.958  44.519 -34.692  1.00 92.69           C  
ATOM   1846  HE1 PHE A 115      15.980  44.386 -34.253  1.00 92.69           H  
ATOM   1847  CE2 PHE A 115      18.527  45.859 -35.986  1.00 92.69           C  
ATOM   1848  HE2 PHE A 115      18.762  46.774 -36.510  1.00 92.69           H  
ATOM   1849  CZ  PHE A 115      17.245  45.675 -35.438  1.00 92.69           C  
ATOM   1850  HZ  PHE A 115      16.487  46.435 -35.560  1.00 92.69           H  
ATOM   1851  N   ALA A 116      23.175  44.169 -34.554  1.00 93.28           N  
ATOM   1852  H   ALA A 116      23.436  43.226 -34.804  1.00 93.28           H  
ATOM   1853  CA  ALA A 116      24.005  45.239 -35.090  1.00 93.28           C  
ATOM   1854  HA  ALA A 116      23.492  46.193 -34.968  1.00 93.28           H  
ATOM   1855  C   ALA A 116      24.217  44.994 -36.590  1.00 93.28           C  
ATOM   1856  CB  ALA A 116      25.315  45.298 -34.299  1.00 93.28           C  
ATOM   1857  HB1 ALA A 116      25.098  45.444 -33.241  1.00 93.28           H  
ATOM   1858  HB2 ALA A 116      25.872  44.369 -34.419  1.00 93.28           H  
ATOM   1859  HB3 ALA A 116      25.922  46.135 -34.642  1.00 93.28           H  
ATOM   1860  O   ALA A 116      24.241  43.844 -37.034  1.00 93.28           O  
ATOM   1861  N   LYS A 117      24.330  46.060 -37.388  1.00 95.94           N  
ATOM   1862  H   LYS A 117      24.410  46.974 -36.967  1.00 95.94           H  
ATOM   1863  CA  LYS A 117      24.448  45.973 -38.852  1.00 95.94           C  
ATOM   1864  HA  LYS A 117      24.620  44.934 -39.133  1.00 95.94           H  
ATOM   1865  C   LYS A 117      25.645  46.763 -39.361  1.00 95.94           C  
ATOM   1866  CB  LYS A 117      23.166  46.457 -39.547  1.00 95.94           C  
ATOM   1867  HB2 LYS A 117      23.338  46.463 -40.623  1.00 95.94           H  
ATOM   1868  HB3 LYS A 117      22.961  47.481 -39.232  1.00 95.94           H  
ATOM   1869  O   LYS A 117      25.975  47.804 -38.795  1.00 95.94           O  
ATOM   1870  CG  LYS A 117      21.943  45.577 -39.260  1.00 95.94           C  
ATOM   1871  HG2 LYS A 117      22.136  44.564 -39.614  1.00 95.94           H  
ATOM   1872  HG3 LYS A 117      21.749  45.551 -38.187  1.00 95.94           H  
ATOM   1873  CD  LYS A 117      20.716  46.150 -39.980  1.00 95.94           C  
ATOM   1874  HD2 LYS A 117      20.910  46.161 -41.052  1.00 95.94           H  
ATOM   1875  HD3 LYS A 117      20.555  47.174 -39.642  1.00 95.94           H  
ATOM   1876  CE  LYS A 117      19.465  45.315 -39.692  1.00 95.94           C  
ATOM   1877  HE2 LYS A 117      19.644  44.298 -40.042  1.00 95.94           H  
ATOM   1878  HE3 LYS A 117      19.305  45.280 -38.614  1.00 95.94           H  
ATOM   1879  NZ  LYS A 117      18.277  45.889 -40.374  1.00 95.94           N  
ATOM   1880  HZ1 LYS A 117      17.451  45.337 -40.191  1.00 95.94           H  
ATOM   1881  HZ2 LYS A 117      18.427  45.916 -41.372  1.00 95.94           H  
ATOM   1882  HZ3 LYS A 117      18.109  46.834 -40.061  1.00 95.94           H  
ATOM   1883  N   LYS A 118      26.243  46.298 -40.456  1.00 96.02           N  
ATOM   1884  H   LYS A 118      25.913  45.428 -40.849  1.00 96.02           H  
ATOM   1885  CA  LYS A 118      27.323  46.995 -41.157  1.00 96.02           C  
ATOM   1886  HA  LYS A 118      27.239  48.062 -40.949  1.00 96.02           H  
ATOM   1887  C   LYS A 118      27.193  46.787 -42.661  1.00 96.02           C  
ATOM   1888  CB  LYS A 118      28.665  46.473 -40.629  1.00 96.02           C  
ATOM   1889  HB2 LYS A 118      28.842  45.474 -41.029  1.00 96.02           H  
ATOM   1890  HB3 LYS A 118      28.617  46.390 -39.544  1.00 96.02           H  
ATOM   1891  O   LYS A 118      26.951  45.667 -43.098  1.00 96.02           O  
ATOM   1892  CG  LYS A 118      29.865  47.360 -40.956  1.00 96.02           C  
ATOM   1893  HG2 LYS A 118      30.748  46.807 -40.636  1.00 96.02           H  
ATOM   1894  HG3 LYS A 118      29.915  47.532 -42.032  1.00 96.02           H  
ATOM   1895  CD  LYS A 118      29.874  48.701 -40.213  1.00 96.02           C  
ATOM   1896  HD2 LYS A 118      29.799  48.512 -39.142  1.00 96.02           H  
ATOM   1897  HD3 LYS A 118      29.037  49.320 -40.536  1.00 96.02           H  
ATOM   1898  CE  LYS A 118      31.197  49.409 -40.524  1.00 96.02           C  
ATOM   1899  HE2 LYS A 118      31.231  49.637 -41.589  1.00 96.02           H  
ATOM   1900  HE3 LYS A 118      32.013  48.717 -40.313  1.00 96.02           H  
ATOM   1901  NZ  LYS A 118      31.370  50.640 -39.718  1.00 96.02           N  
ATOM   1902  HZ1 LYS A 118      32.262  51.061 -39.934  1.00 96.02           H  
ATOM   1903  HZ2 LYS A 118      31.368  50.405 -38.735  1.00 96.02           H  
ATOM   1904  HZ3 LYS A 118      30.634  51.303 -39.914  1.00 96.02           H  
ATOM   1905  N   SER A 119      27.323  47.869 -43.422  1.00 95.22           N  
ATOM   1906  H   SER A 119      27.580  48.745 -42.991  1.00 95.22           H  
ATOM   1907  CA  SER A 119      27.318  47.824 -44.885  1.00 95.22           C  
ATOM   1908  HA  SER A 119      26.678  47.010 -45.225  1.00 95.22           H  
ATOM   1909  C   SER A 119      28.727  47.581 -45.406  1.00 95.22           C  
ATOM   1910  CB  SER A 119      26.762  49.130 -45.462  1.00 95.22           C  
ATOM   1911  HB2 SER A 119      25.925  49.463 -44.849  1.00 95.22           H  
ATOM   1912  HB3 SER A 119      27.528  49.905 -45.469  1.00 95.22           H  
ATOM   1913  O   SER A 119      29.681  48.142 -44.858  1.00 95.22           O  
ATOM   1914  OG  SER A 119      26.280  48.905 -46.764  1.00 95.22           O  
ATOM   1915  HG  SER A 119      26.937  49.146 -47.422  1.00 95.22           H  
ATOM   1916  N   VAL A 120      28.838  46.774 -46.455  1.00 94.53           N  
ATOM   1917  H   VAL A 120      28.013  46.309 -46.806  1.00 94.53           H  
ATOM   1918  CA  VAL A 120      30.028  46.679 -47.300  1.00 94.53           C  
ATOM   1919  HA  VAL A 120      30.837  47.276 -46.879  1.00 94.53           H  
ATOM   1920  C   VAL A 120      29.652  47.258 -48.653  1.00 94.53           C  
ATOM   1921  CB  VAL A 120      30.515  45.228 -47.428  1.00 94.53           C  
ATOM   1922  HB  VAL A 120      29.726  44.613 -47.861  1.00 94.53           H  
ATOM   1923  O   VAL A 120      28.688  46.819 -49.265  1.00 94.53           O  
ATOM   1924  CG1 VAL A 120      31.761  45.144 -48.319  1.00 94.53           C  
ATOM   1925 HG11 VAL A 120      32.564  45.754 -47.905  1.00 94.53           H  
ATOM   1926 HG12 VAL A 120      31.533  45.493 -49.326  1.00 94.53           H  
ATOM   1927 HG13 VAL A 120      32.090  44.108 -48.390  1.00 94.53           H  
ATOM   1928  CG2 VAL A 120      30.873  44.652 -46.051  1.00 94.53           C  
ATOM   1929 HG21 VAL A 120      31.682  45.233 -45.606  1.00 94.53           H  
ATOM   1930 HG22 VAL A 120      31.185  43.614 -46.158  1.00 94.53           H  
ATOM   1931 HG23 VAL A 120      30.002  44.676 -45.396  1.00 94.53           H  
ATOM   1932  N   GLU A 121      30.384  48.267 -49.096  1.00 93.04           N  
ATOM   1933  H   GLU A 121      31.188  48.563 -48.562  1.00 93.04           H  
ATOM   1934  CA  GLU A 121      30.167  48.902 -50.395  1.00 93.04           C  
ATOM   1935  HA  GLU A 121      29.152  48.704 -50.739  1.00 93.04           H  
ATOM   1936  C   GLU A 121      31.119  48.295 -51.430  1.00 93.04           C  
ATOM   1937  CB  GLU A 121      30.322  50.425 -50.256  1.00 93.04           C  
ATOM   1938  HB2 GLU A 121      31.302  50.640 -49.830  1.00 93.04           H  
ATOM   1939  HB3 GLU A 121      30.256  50.881 -51.243  1.00 93.04           H  
ATOM   1940  O   GLU A 121      32.153  47.723 -51.076  1.00 93.04           O  
ATOM   1941  CG  GLU A 121      29.221  51.019 -49.354  1.00 93.04           C  
ATOM   1942  HG2 GLU A 121      29.225  50.505 -48.393  1.00 93.04           H  
ATOM   1943  HG3 GLU A 121      28.254  50.831 -49.821  1.00 93.04           H  
ATOM   1944  CD  GLU A 121      29.364  52.526 -49.083  1.00 93.04           C  
ATOM   1945  OE1 GLU A 121      28.547  53.031 -48.276  1.00 93.04           O  
ATOM   1946  OE2 GLU A 121      30.293  53.160 -49.627  1.00 93.04           O  
ATOM   1947  N   HIS A 122      30.790  48.413 -52.715  1.00 89.07           N  
ATOM   1948  H   HIS A 122      29.956  48.921 -52.973  1.00 89.07           H  
ATOM   1949  CA  HIS A 122      31.718  48.093 -53.792  1.00 89.07           C  
ATOM   1950  HA  HIS A 122      32.672  47.810 -53.345  1.00 89.07           H  
ATOM   1951  C   HIS A 122      31.984  49.325 -54.650  1.00 89.07           C  
ATOM   1952  CB  HIS A 122      31.252  46.892 -54.627  1.00 89.07           C  
ATOM   1953  HB2 HIS A 122      31.094  46.033 -53.976  1.00 89.07           H  
ATOM   1954  HB3 HIS A 122      32.049  46.627 -55.322  1.00 89.07           H  
ATOM   1955  O   HIS A 122      31.095  50.137 -54.897  1.00 89.07           O  
ATOM   1956  CG  HIS A 122      30.002  47.151 -55.424  1.00 89.07           C  
ATOM   1957  CD2 HIS A 122      29.946  47.594 -56.718  1.00 89.07           C  
ATOM   1958  HD2 HIS A 122      30.792  47.810 -57.353  1.00 89.07           H  
ATOM   1959  ND1 HIS A 122      28.704  47.022 -54.982  1.00 89.07           N  
ATOM   1960  HD1 HIS A 122      28.397  46.627 -54.104  1.00 89.07           H  
ATOM   1961  CE1 HIS A 122      27.891  47.385 -55.987  1.00 89.07           C  
ATOM   1962  HE1 HIS A 122      26.812  47.348 -55.952  1.00 89.07           H  
ATOM   1963  NE2 HIS A 122      28.603  47.753 -57.063  1.00 89.07           N  
ATOM   1964  N   GLU A 123      33.210  49.433 -55.143  1.00 86.71           N  
ATOM   1965  H   GLU A 123      33.893  48.737 -54.882  1.00 86.71           H  
ATOM   1966  CA  GLU A 123      33.582  50.397 -56.170  1.00 86.71           C  
ATOM   1967  HA  GLU A 123      32.701  50.949 -56.497  1.00 86.71           H  
ATOM   1968  C   GLU A 123      34.140  49.653 -57.383  1.00 86.71           C  
ATOM   1969  CB  GLU A 123      34.604  51.411 -55.635  1.00 86.71           C  
ATOM   1970  HB2 GLU A 123      35.397  50.880 -55.109  1.00 86.71           H  
ATOM   1971  HB3 GLU A 123      35.044  51.921 -56.492  1.00 86.71           H  
ATOM   1972  O   GLU A 123      34.893  48.689 -57.257  1.00 86.71           O  
ATOM   1973  CG  GLU A 123      33.984  52.474 -54.711  1.00 86.71           C  
ATOM   1974  HG2 GLU A 123      33.184  52.976 -55.255  1.00 86.71           H  
ATOM   1975  HG3 GLU A 123      33.546  51.981 -53.843  1.00 86.71           H  
ATOM   1976  CD  GLU A 123      35.009  53.529 -54.248  1.00 86.71           C  
ATOM   1977  OE1 GLU A 123      34.626  54.402 -53.439  1.00 86.71           O  
ATOM   1978  OE2 GLU A 123      36.173  53.488 -54.721  1.00 86.71           O  
ATOM   1979  N   THR A 124      33.820  50.119 -58.585  1.00 74.80           N  
ATOM   1980  H   THR A 124      33.116  50.839 -58.659  1.00 74.80           H  
ATOM   1981  CA  THR A 124      34.476  49.672 -59.819  1.00 74.80           C  
ATOM   1982  HA  THR A 124      35.000  48.732 -59.646  1.00 74.80           H  
ATOM   1983  C   THR A 124      35.500  50.719 -60.238  1.00 74.80           C  
ATOM   1984  CB  THR A 124      33.455  49.418 -60.937  1.00 74.80           C  
ATOM   1985  HB  THR A 124      33.990  49.298 -61.879  1.00 74.80           H  
ATOM   1986  O   THR A 124      35.134  51.770 -60.764  1.00 74.80           O  
ATOM   1987  CG2 THR A 124      32.641  48.151 -60.685  1.00 74.80           C  
ATOM   1988 HG21 THR A 124      31.946  47.995 -61.509  1.00 74.80           H  
ATOM   1989 HG22 THR A 124      33.302  47.288 -60.612  1.00 74.80           H  
ATOM   1990 HG23 THR A 124      32.071  48.246 -59.761  1.00 74.80           H  
ATOM   1991  OG1 THR A 124      32.575  50.514 -61.045  1.00 74.80           O  
ATOM   1992  HG1 THR A 124      33.121  51.302 -61.105  1.00 74.80           H  
ATOM   1993  N   ASN A 125      36.791  50.454 -60.022  1.00 70.72           N  
ATOM   1994  H   ASN A 125      37.028  49.604 -59.531  1.00 70.72           H  
ATOM   1995  CA  ASN A 125      37.868  51.358 -60.432  1.00 70.72           C  
ATOM   1996  HA  ASN A 125      37.431  52.265 -60.850  1.00 70.72           H  
ATOM   1997  C   ASN A 125      38.716  50.725 -61.541  1.00 70.72           C  
ATOM   1998  CB  ASN A 125      38.670  51.807 -59.202  1.00 70.72           C  
ATOM   1999  HB2 ASN A 125      39.241  50.969 -58.800  1.00 70.72           H  
ATOM   2000  HB3 ASN A 125      37.974  52.145 -58.435  1.00 70.72           H  
ATOM   2001  O   ASN A 125      39.655  49.964 -61.288  1.00 70.72           O  
ATOM   2002  CG  ASN A 125      39.634  52.940 -59.508  1.00 70.72           C  
ATOM   2003  ND2 ASN A 125      39.989  53.713 -58.511  1.00 70.72           N  
ATOM   2004 HD21 ASN A 125      39.558  53.586 -57.607  1.00 70.72           H  
ATOM   2005 HD22 ASN A 125      40.607  54.489 -58.701  1.00 70.72           H  
ATOM   2006  OD1 ASN A 125      40.089  53.137 -60.629  1.00 70.72           O  
ATOM   2007  N   SER A 126      38.410  51.090 -62.788  1.00 68.41           N  
ATOM   2008  H   SER A 126      37.628  51.712 -62.935  1.00 68.41           H  
ATOM   2009  CA  SER A 126      39.154  50.635 -63.967  1.00 68.41           C  
ATOM   2010  HA  SER A 126      39.065  49.551 -64.038  1.00 68.41           H  
ATOM   2011  C   SER A 126      40.645  50.973 -63.889  1.00 68.41           C  
ATOM   2012  CB  SER A 126      38.546  51.252 -65.233  1.00 68.41           C  
ATOM   2013  HB2 SER A 126      37.533  50.871 -65.357  1.00 68.41           H  
ATOM   2014  HB3 SER A 126      39.134  50.959 -66.103  1.00 68.41           H  
ATOM   2015  O   SER A 126      41.472  50.224 -64.400  1.00 68.41           O  
ATOM   2016  OG  SER A 126      38.492  52.667 -65.143  1.00 68.41           O  
ATOM   2017  HG  SER A 126      39.377  53.035 -65.203  1.00 68.41           H  
ATOM   2018  N   THR A 127      41.016  52.076 -63.230  1.00 75.25           N  
ATOM   2019  H   THR A 127      40.309  52.615 -62.751  1.00 75.25           H  
ATOM   2020  CA  THR A 127      42.417  52.495 -63.075  1.00 75.25           C  
ATOM   2021  HA  THR A 127      42.896  52.471 -64.054  1.00 75.25           H  
ATOM   2022  C   THR A 127      43.184  51.541 -62.163  1.00 75.25           C  
ATOM   2023  CB  THR A 127      42.517  53.930 -62.535  1.00 75.25           C  
ATOM   2024  HB  THR A 127      42.235  53.954 -61.482  1.00 75.25           H  
ATOM   2025  O   THR A 127      44.282  51.118 -62.522  1.00 75.25           O  
ATOM   2026  CG2 THR A 127      43.927  54.502 -62.671  1.00 75.25           C  
ATOM   2027 HG21 THR A 127      44.625  53.924 -62.066  1.00 75.25           H  
ATOM   2028 HG22 THR A 127      43.936  55.533 -62.317  1.00 75.25           H  
ATOM   2029 HG23 THR A 127      44.241  54.476 -63.715  1.00 75.25           H  
ATOM   2030  OG1 THR A 127      41.653  54.777 -63.261  1.00 75.25           O  
ATOM   2031  HG1 THR A 127      41.062  55.182 -62.622  1.00 75.25           H  
ATOM   2032  N   ALA A 128      42.585  51.135 -61.037  1.00 70.52           N  
ATOM   2033  H   ALA A 128      41.660  51.484 -60.830  1.00 70.52           H  
ATOM   2034  CA  ALA A 128      43.183  50.169 -60.114  1.00 70.52           C  
ATOM   2035  HA  ALA A 128      44.170  50.527 -59.820  1.00 70.52           H  
ATOM   2036  C   ALA A 128      43.365  48.789 -60.775  1.00 70.52           C  
ATOM   2037  CB  ALA A 128      42.302  50.086 -58.861  1.00 70.52           C  
ATOM   2038  HB1 ALA A 128      42.764  49.416 -58.135  1.00 70.52           H  
ATOM   2039  HB2 ALA A 128      41.314  49.703 -59.117  1.00 70.52           H  
ATOM   2040  HB3 ALA A 128      42.202  51.073 -58.410  1.00 70.52           H  
ATOM   2041  O   ALA A 128      44.402  48.142 -60.604  1.00 70.52           O  
ATOM   2042  N   LEU A 129      42.395  48.365 -61.596  1.00 68.17           N  
ATOM   2043  H   LEU A 129      41.543  48.905 -61.648  1.00 68.17           H  
ATOM   2044  CA  LEU A 129      42.486  47.124 -62.370  1.00 68.17           C  
ATOM   2045  HA  LEU A 129      42.707  46.311 -61.679  1.00 68.17           H  
ATOM   2046  C   LEU A 129      43.631  47.194 -63.395  1.00 68.17           C  
ATOM   2047  CB  LEU A 129      41.128  46.856 -63.049  1.00 68.17           C  
ATOM   2048  HB2 LEU A 129      41.003  47.565 -63.868  1.00 68.17           H  
ATOM   2049  HB3 LEU A 129      40.318  47.032 -62.341  1.00 68.17           H  
ATOM   2050  O   LEU A 129      44.451  46.279 -63.485  1.00 68.17           O  
ATOM   2051  CG  LEU A 129      40.989  45.423 -63.597  1.00 68.17           C  
ATOM   2052  HG  LEU A 129      41.889  45.159 -64.152  1.00 68.17           H  
ATOM   2053  CD1 LEU A 129      40.779  44.404 -62.476  1.00 68.17           C  
ATOM   2054 HD11 LEU A 129      39.877  44.646 -61.914  1.00 68.17           H  
ATOM   2055 HD12 LEU A 129      40.636  43.411 -62.903  1.00 68.17           H  
ATOM   2056 HD13 LEU A 129      41.635  44.378 -61.802  1.00 68.17           H  
ATOM   2057  CD2 LEU A 129      39.806  45.345 -64.558  1.00 68.17           C  
ATOM   2058 HD21 LEU A 129      39.934  46.044 -65.384  1.00 68.17           H  
ATOM   2059 HD22 LEU A 129      38.882  45.569 -64.024  1.00 68.17           H  
ATOM   2060 HD23 LEU A 129      39.720  44.332 -64.953  1.00 68.17           H  
ATOM   2061  N   ILE A 130      43.740  48.311 -64.124  1.00 73.86           N  
ATOM   2062  H   ILE A 130      43.030  49.020 -64.005  1.00 73.86           H  
ATOM   2063  CA  ILE A 130      44.814  48.551 -65.100  1.00 73.86           C  
ATOM   2064  HA  ILE A 130      44.823  47.720 -65.805  1.00 73.86           H  
ATOM   2065  C   ILE A 130      46.190  48.566 -64.422  1.00 73.86           C  
ATOM   2066  CB  ILE A 130      44.545  49.854 -65.891  1.00 73.86           C  
ATOM   2067  HB  ILE A 130      44.296  50.643 -65.182  1.00 73.86           H  
ATOM   2068  O   ILE A 130      47.137  48.000 -64.971  1.00 73.86           O  
ATOM   2069  CG1 ILE A 130      43.357  49.657 -66.861  1.00 73.86           C  
ATOM   2070 HG12 ILE A 130      42.550  49.124 -66.358  1.00 73.86           H  
ATOM   2071 HG13 ILE A 130      43.670  49.033 -67.698  1.00 73.86           H  
ATOM   2072  CG2 ILE A 130      45.784  50.304 -66.696  1.00 73.86           C  
ATOM   2073 HG21 ILE A 130      45.551  51.195 -67.280  1.00 73.86           H  
ATOM   2074 HG22 ILE A 130      46.593  50.565 -66.014  1.00 73.86           H  
ATOM   2075 HG23 ILE A 130      46.106  49.501 -67.359  1.00 73.86           H  
ATOM   2076  CD1 ILE A 130      42.782  50.973 -67.406  1.00 73.86           C  
ATOM   2077 HD11 ILE A 130      41.875  50.759 -67.970  1.00 73.86           H  
ATOM   2078 HD12 ILE A 130      43.494  51.462 -68.071  1.00 73.86           H  
ATOM   2079 HD13 ILE A 130      42.533  51.641 -66.582  1.00 73.86           H  
ATOM   2080  N   GLU A 131      46.334  49.182 -63.248  1.00 75.29           N  
ATOM   2081  H   GLU A 131      45.545  49.668 -62.846  1.00 75.29           H  
ATOM   2082  CA  GLU A 131      47.598  49.169 -62.500  1.00 75.29           C  
ATOM   2083  HA  GLU A 131      48.401  49.506 -63.154  1.00 75.29           H  
ATOM   2084  C   GLU A 131      47.990  47.763 -62.047  1.00 75.29           C  
ATOM   2085  CB  GLU A 131      47.537  50.111 -61.293  1.00 75.29           C  
ATOM   2086  HB2 GLU A 131      48.299  49.808 -60.574  1.00 75.29           H  
ATOM   2087  HB3 GLU A 131      46.559  50.044 -60.816  1.00 75.29           H  
ATOM   2088  O   GLU A 131      49.148  47.375 -62.209  1.00 75.29           O  
ATOM   2089  CG  GLU A 131      47.836  51.550 -61.721  1.00 75.29           C  
ATOM   2090  HG2 GLU A 131      47.048  51.899 -62.388  1.00 75.29           H  
ATOM   2091  HG3 GLU A 131      48.770  51.558 -62.284  1.00 75.29           H  
ATOM   2092  CD  GLU A 131      47.961  52.508 -60.530  1.00 75.29           C  
ATOM   2093  OE1 GLU A 131      48.678  53.517 -60.717  1.00 75.29           O  
ATOM   2094  OE2 GLU A 131      47.354  52.228 -59.475  1.00 75.29           O  
ATOM   2095  N   LYS A 132      47.034  46.959 -61.570  1.00 69.29           N  
ATOM   2096  H   LYS A 132      46.108  47.339 -61.435  1.00 69.29           H  
ATOM   2097  CA  LYS A 132      47.300  45.568 -61.184  1.00 69.29           C  
ATOM   2098  HA  LYS A 132      48.157  45.574 -60.511  1.00 69.29           H  
ATOM   2099  C   LYS A 132      47.707  44.715 -62.391  1.00 69.29           C  
ATOM   2100  CB  LYS A 132      46.085  45.030 -60.414  1.00 69.29           C  
ATOM   2101  HB2 LYS A 132      45.724  45.821 -59.758  1.00 69.29           H  
ATOM   2102  HB3 LYS A 132      45.283  44.776 -61.107  1.00 69.29           H  
ATOM   2103  O   LYS A 132      48.680  43.969 -62.305  1.00 69.29           O  
ATOM   2104  CG  LYS A 132      46.435  43.814 -59.542  1.00 69.29           C  
ATOM   2105  HG2 LYS A 132      47.354  44.013 -58.990  1.00 69.29           H  
ATOM   2106  HG3 LYS A 132      46.586  42.945 -60.183  1.00 69.29           H  
ATOM   2107  CD  LYS A 132      45.305  43.540 -58.539  1.00 69.29           C  
ATOM   2108  HD2 LYS A 132      44.384  43.347 -59.089  1.00 69.29           H  
ATOM   2109  HD3 LYS A 132      45.175  44.431 -57.925  1.00 69.29           H  
ATOM   2110  CE  LYS A 132      45.615  42.352 -57.618  1.00 69.29           C  
ATOM   2111  HE2 LYS A 132      46.475  42.606 -56.997  1.00 69.29           H  
ATOM   2112  HE3 LYS A 132      45.891  41.500 -58.238  1.00 69.29           H  
ATOM   2113  NZ  LYS A 132      44.450  41.990 -56.763  1.00 69.29           N  
ATOM   2114  HZ1 LYS A 132      44.127  42.743 -56.172  1.00 69.29           H  
ATOM   2115  HZ2 LYS A 132      44.654  41.211 -56.154  1.00 69.29           H  
ATOM   2116  HZ3 LYS A 132      43.656  41.713 -57.323  1.00 69.29           H  
ATOM   2117  N   ILE A 133      47.062  44.906 -63.548  1.00 69.21           N  
ATOM   2118  H   ILE A 133      46.250  45.507 -63.533  1.00 69.21           H  
ATOM   2119  CA  ILE A 133      47.463  44.283 -64.824  1.00 69.21           C  
ATOM   2120  HA  ILE A 133      47.512  43.204 -64.680  1.00 69.21           H  
ATOM   2121  C   ILE A 133      48.871  44.736 -65.253  1.00 69.21           C  
ATOM   2122  CB  ILE A 133      46.408  44.572 -65.923  1.00 69.21           C  
ATOM   2123  HB  ILE A 133      46.225  45.647 -65.949  1.00 69.21           H  
ATOM   2124  O   ILE A 133      49.661  43.918 -65.726  1.00 69.21           O  
ATOM   2125  CG1 ILE A 133      45.075  43.852 -65.610  1.00 69.21           C  
ATOM   2126 HG12 ILE A 133      44.815  43.993 -64.561  1.00 69.21           H  
ATOM   2127 HG13 ILE A 133      45.195  42.780 -65.768  1.00 69.21           H  
ATOM   2128  CG2 ILE A 133      46.910  44.136 -67.318  1.00 69.21           C  
ATOM   2129 HG21 ILE A 133      47.164  43.076 -67.300  1.00 69.21           H  
ATOM   2130 HG22 ILE A 133      46.141  44.308 -68.071  1.00 69.21           H  
ATOM   2131 HG23 ILE A 133      47.788  44.715 -67.607  1.00 69.21           H  
ATOM   2132  CD1 ILE A 133      43.888  44.351 -66.447  1.00 69.21           C  
ATOM   2133 HD11 ILE A 133      42.976  43.871 -66.091  1.00 69.21           H  
ATOM   2134 HD12 ILE A 133      43.781  45.430 -66.336  1.00 69.21           H  
ATOM   2135 HD13 ILE A 133      44.018  44.099 -67.500  1.00 69.21           H  
ATOM   2136  N   ARG A 134      49.224  46.022 -65.091  1.00 77.84           N  
ATOM   2137  H   ARG A 134      48.534  46.656 -64.714  1.00 77.84           H  
ATOM   2138  CA  ARG A 134      50.580  46.528 -65.390  1.00 77.84           C  
ATOM   2139  HA  ARG A 134      50.862  46.226 -66.399  1.00 77.84           H  
ATOM   2140  C   ARG A 134      51.637  45.919 -64.472  1.00 77.84           C  
ATOM   2141  CB  ARG A 134      50.650  48.056 -65.275  1.00 77.84           C  
ATOM   2142  HB2 ARG A 134      50.157  48.370 -64.355  1.00 77.84           H  
ATOM   2143  HB3 ARG A 134      51.697  48.348 -65.204  1.00 77.84           H  
ATOM   2144  O   ARG A 134      52.720  45.606 -64.962  1.00 77.84           O  
ATOM   2145  CG  ARG A 134      50.042  48.799 -66.469  1.00 77.84           C  
ATOM   2146  HG2 ARG A 134      48.992  48.528 -66.582  1.00 77.84           H  
ATOM   2147  HG3 ARG A 134      50.579  48.541 -67.382  1.00 77.84           H  
ATOM   2148  CD  ARG A 134      50.165  50.301 -66.195  1.00 77.84           C  
ATOM   2149  HD2 ARG A 134      51.216  50.589 -66.231  1.00 77.84           H  
ATOM   2150  HD3 ARG A 134      49.791  50.486 -65.189  1.00 77.84           H  
ATOM   2151  NE  ARG A 134      49.391  51.114 -67.151  1.00 77.84           N  
ATOM   2152  HE  ARG A 134      49.103  50.669 -68.010  1.00 77.84           H  
ATOM   2153  NH1 ARG A 134      49.227  52.990 -65.825  1.00 77.84           N  
ATOM   2154 HH11 ARG A 134      48.808  53.887 -65.625  1.00 77.84           H  
ATOM   2155 HH12 ARG A 134      49.721  52.521 -65.079  1.00 77.84           H  
ATOM   2156  NH2 ARG A 134      48.212  52.949 -67.809  1.00 77.84           N  
ATOM   2157 HH21 ARG A 134      47.857  53.873 -67.607  1.00 77.84           H  
ATOM   2158 HH22 ARG A 134      47.928  52.477 -68.656  1.00 77.84           H  
ATOM   2159  CZ  ARG A 134      48.953  52.343 -66.925  1.00 77.84           C  
ATOM   2160  N   ASN A 135      51.332  45.748 -63.187  1.00 71.75           N  
ATOM   2161  H   ASN A 135      50.448  46.103 -62.849  1.00 71.75           H  
ATOM   2162  CA  ASN A 135      52.230  45.091 -62.238  1.00 71.75           C  
ATOM   2163  HA  ASN A 135      53.217  45.547 -62.309  1.00 71.75           H  
ATOM   2164  C   ASN A 135      52.433  43.617 -62.612  1.00 71.75           C  
ATOM   2165  CB  ASN A 135      51.717  45.292 -60.802  1.00 71.75           C  
ATOM   2166  HB2 ASN A 135      52.233  44.591 -60.146  1.00 71.75           H  
ATOM   2167  HB3 ASN A 135      50.649  45.079 -60.753  1.00 71.75           H  
ATOM   2168  O   ASN A 135      53.577  43.205 -62.776  1.00 71.75           O  
ATOM   2169  CG  ASN A 135      51.985  46.691 -60.266  1.00 71.75           C  
ATOM   2170  ND2 ASN A 135      51.387  47.038 -59.150  1.00 71.75           N  
ATOM   2171 HD21 ASN A 135      50.778  46.389 -58.672  1.00 71.75           H  
ATOM   2172 HD22 ASN A 135      51.552  47.978 -58.820  1.00 71.75           H  
ATOM   2173  OD1 ASN A 135      52.737  47.481 -60.820  1.00 71.75           O  
ATOM   2174  N   PHE A 136      51.356  42.875 -62.909  1.00 63.72           N  
ATOM   2175  H   PHE A 136      50.435  43.249 -62.733  1.00 63.72           H  
ATOM   2176  CA  PHE A 136      51.471  41.489 -63.380  1.00 63.72           C  
ATOM   2177  HA  PHE A 136      52.015  40.920 -62.626  1.00 63.72           H  
ATOM   2178  C   PHE A 136      52.304  41.363 -64.667  1.00 63.72           C  
ATOM   2179  CB  PHE A 136      50.074  40.871 -63.563  1.00 63.72           C  
ATOM   2180  HB2 PHE A 136      50.175  39.979 -64.182  1.00 63.72           H  
ATOM   2181  HB3 PHE A 136      49.439  41.570 -64.107  1.00 63.72           H  
ATOM   2182  O   PHE A 136      53.150  40.479 -64.761  1.00 63.72           O  
ATOM   2183  CG  PHE A 136      49.391  40.436 -62.277  1.00 63.72           C  
ATOM   2184  CD1 PHE A 136      50.052  39.557 -61.397  1.00 63.72           C  
ATOM   2185  HD1 PHE A 136      51.051  39.210 -61.619  1.00 63.72           H  
ATOM   2186  CD2 PHE A 136      48.075  40.844 -61.985  1.00 63.72           C  
ATOM   2187  HD2 PHE A 136      47.548  41.494 -62.668  1.00 63.72           H  
ATOM   2188  CE1 PHE A 136      49.416  39.110 -60.226  1.00 63.72           C  
ATOM   2189  HE1 PHE A 136      49.935  38.437 -59.560  1.00 63.72           H  
ATOM   2190  CE2 PHE A 136      47.430  40.380 -60.823  1.00 63.72           C  
ATOM   2191  HE2 PHE A 136      46.405  40.661 -60.629  1.00 63.72           H  
ATOM   2192  CZ  PHE A 136      48.104  39.520 -59.938  1.00 63.72           C  
ATOM   2193  HZ  PHE A 136      47.609  39.149 -59.053  1.00 63.72           H  
ATOM   2194  N   LYS A 137      52.151  42.285 -65.629  1.00 66.38           N  
ATOM   2195  H   LYS A 137      51.406  42.958 -65.521  1.00 66.38           H  
ATOM   2196  CA  LYS A 137      52.978  42.302 -66.852  1.00 66.38           C  
ATOM   2197  HA  LYS A 137      52.995  41.296 -67.271  1.00 66.38           H  
ATOM   2198  C   LYS A 137      54.450  42.648 -66.602  1.00 66.38           C  
ATOM   2199  CB  LYS A 137      52.386  43.265 -67.889  1.00 66.38           C  
ATOM   2200  HB2 LYS A 137      52.070  44.189 -67.404  1.00 66.38           H  
ATOM   2201  HB3 LYS A 137      53.159  43.506 -68.618  1.00 66.38           H  
ATOM   2202  O   LYS A 137      55.308  42.196 -67.357  1.00 66.38           O  
ATOM   2203  CG  LYS A 137      51.211  42.625 -68.636  1.00 66.38           C  
ATOM   2204  HG2 LYS A 137      50.391  42.437 -67.943  1.00 66.38           H  
ATOM   2205  HG3 LYS A 137      51.538  41.676 -69.059  1.00 66.38           H  
ATOM   2206  CD  LYS A 137      50.732  43.538 -69.769  1.00 66.38           C  
ATOM   2207  HD2 LYS A 137      50.324  44.455 -69.345  1.00 66.38           H  
ATOM   2208  HD3 LYS A 137      51.575  43.773 -70.419  1.00 66.38           H  
ATOM   2209  CE  LYS A 137      49.658  42.795 -70.565  1.00 66.38           C  
ATOM   2210  HE2 LYS A 137      48.828  42.567 -69.897  1.00 66.38           H  
ATOM   2211  HE3 LYS A 137      50.077  41.843 -70.893  1.00 66.38           H  
ATOM   2212  NZ  LYS A 137      49.190  43.579 -71.733  1.00 66.38           N  
ATOM   2213  HZ1 LYS A 137      49.964  43.764 -72.355  1.00 66.38           H  
ATOM   2214  HZ2 LYS A 137      48.497  43.045 -72.238  1.00 66.38           H  
ATOM   2215  HZ3 LYS A 137      48.775  44.448 -71.431  1.00 66.38           H  
ATOM   2216  N   LYS A 138      54.768  43.462 -65.589  1.00 61.78           N  
ATOM   2217  H   LYS A 138      54.022  43.778 -64.986  1.00 61.78           H  
ATOM   2218  CA  LYS A 138      56.162  43.772 -65.218  1.00 61.78           C  
ATOM   2219  HA  LYS A 138      56.725  44.018 -66.118  1.00 61.78           H  
ATOM   2220  C   LYS A 138      56.869  42.553 -64.630  1.00 61.78           C  
ATOM   2221  CB  LYS A 138      56.212  44.952 -64.233  1.00 61.78           C  
ATOM   2222  HB2 LYS A 138      55.242  45.090 -63.757  1.00 61.78           H  
ATOM   2223  HB3 LYS A 138      56.933  44.727 -63.447  1.00 61.78           H  
ATOM   2224  O   LYS A 138      58.032  42.319 -64.961  1.00 61.78           O  
ATOM   2225  CG  LYS A 138      56.645  46.249 -64.925  1.00 61.78           C  
ATOM   2226  HG2 LYS A 138      55.921  46.512 -65.697  1.00 61.78           H  
ATOM   2227  HG3 LYS A 138      57.624  46.105 -65.382  1.00 61.78           H  
ATOM   2228  CD  LYS A 138      56.728  47.373 -63.888  1.00 61.78           C  
ATOM   2229  HD2 LYS A 138      55.734  47.540 -63.473  1.00 61.78           H  
ATOM   2230  HD3 LYS A 138      57.393  47.062 -63.083  1.00 61.78           H  
ATOM   2231  CE  LYS A 138      57.257  48.665 -64.515  1.00 61.78           C  
ATOM   2232  HE2 LYS A 138      56.594  48.951 -65.332  1.00 61.78           H  
ATOM   2233  HE3 LYS A 138      58.246  48.469 -64.930  1.00 61.78           H  
ATOM   2234  NZ  LYS A 138      57.325  49.742 -63.497  1.00 61.78           N  
ATOM   2235  HZ1 LYS A 138      56.412  49.900 -63.096  1.00 61.78           H  
ATOM   2236  HZ2 LYS A 138      57.938  49.464 -62.744  1.00 61.78           H  
ATOM   2237  HZ3 LYS A 138      57.668  50.604 -63.896  1.00 61.78           H  
ATOM   2238  N   ASP A 139      56.159  41.767 -63.829  1.00 55.08           N  
ATOM   2239  H   ASP A 139      55.241  42.070 -63.536  1.00 55.08           H  
ATOM   2240  CA  ASP A 139      56.698  40.549 -63.220  1.00 55.08           C  
ATOM   2241  HA  ASP A 139      57.687  40.766 -62.816  1.00 55.08           H  
ATOM   2242  C   ASP A 139      56.888  39.420 -64.256  1.00 55.08           C  
ATOM   2243  CB  ASP A 139      55.796  40.147 -62.040  1.00 55.08           C  
ATOM   2244  HB2 ASP A 139      56.140  39.189 -61.650  1.00 55.08           H  
ATOM   2245  HB3 ASP A 139      54.774  40.018 -62.397  1.00 55.08           H  
ATOM   2246  O   ASP A 139      57.829  38.626 -64.164  1.00 55.08           O  
ATOM   2247  CG  ASP A 139      55.817  41.171 -60.890  1.00 55.08           C  
ATOM   2248  OD1 ASP A 139      56.816  41.923 -60.782  1.00 55.08           O  
ATOM   2249  OD2 ASP A 139      54.829  41.196 -60.123  1.00 55.08           O  
ATOM   2250  N   GLU A 140      56.077  39.406 -65.319  1.00 51.14           N  
ATOM   2251  H   GLU A 140      55.260  40.000 -65.290  1.00 51.14           H  
ATOM   2252  CA  GLU A 140      56.195  38.463 -66.443  1.00 51.14           C  
ATOM   2253  HA  GLU A 140      56.281  37.457 -66.034  1.00 51.14           H  
ATOM   2254  C   GLU A 140      57.448  38.702 -67.317  1.00 51.14           C  
ATOM   2255  CB  GLU A 140      54.906  38.538 -67.290  1.00 51.14           C  
ATOM   2256  HB2 GLU A 140      55.109  39.086 -68.210  1.00 51.14           H  
ATOM   2257  HB3 GLU A 140      54.137  39.082 -66.742  1.00 51.14           H  
ATOM   2258  O   GLU A 140      58.032  37.759 -67.846  1.00 51.14           O  
ATOM   2259  CG  GLU A 140      54.342  37.149 -67.627  1.00 51.14           C  
ATOM   2260  HG2 GLU A 140      55.098  36.592 -68.181  1.00 51.14           H  
ATOM   2261  HG3 GLU A 140      54.147  36.620 -66.694  1.00 51.14           H  
ATOM   2262  CD  GLU A 140      53.043  37.203 -68.456  1.00 51.14           C  
ATOM   2263  OE1 GLU A 140      52.504  36.111 -68.740  1.00 51.14           O  
ATOM   2264  OE2 GLU A 140      52.599  38.319 -68.830  1.00 51.14           O  
ATOM   2265  N   VAL A 141      57.920  39.950 -67.451  1.00 53.02           N  
ATOM   2266  H   VAL A 141      57.405  40.692 -66.998  1.00 53.02           H  
ATOM   2267  CA  VAL A 141      59.091  40.286 -68.295  1.00 53.02           C  
ATOM   2268  HA  VAL A 141      59.092  39.613 -69.152  1.00 53.02           H  
ATOM   2269  C   VAL A 141      60.427  40.045 -67.577  1.00 53.02           C  
ATOM   2270  CB  VAL A 141      58.970  41.723 -68.846  1.00 53.02           C  
ATOM   2271  HB  VAL A 141      58.824  42.414 -68.016  1.00 53.02           H  
ATOM   2272  O   VAL A 141      61.433  39.756 -68.229  1.00 53.02           O  
ATOM   2273  CG1 VAL A 141      60.198  42.182 -69.650  1.00 53.02           C  
ATOM   2274 HG11 VAL A 141      61.061  42.269 -68.989  1.00 53.02           H  
ATOM   2275 HG12 VAL A 141      60.011  43.160 -70.091  1.00 53.02           H  
ATOM   2276 HG13 VAL A 141      60.419  41.461 -70.437  1.00 53.02           H  
ATOM   2277  CG2 VAL A 141      57.767  41.829 -69.796  1.00 53.02           C  
ATOM   2278 HG21 VAL A 141      57.910  41.177 -70.658  1.00 53.02           H  
ATOM   2279 HG22 VAL A 141      56.854  41.528 -69.284  1.00 53.02           H  
ATOM   2280 HG23 VAL A 141      57.647  42.859 -70.132  1.00 53.02           H  
ATOM   2281  N   ASN A 142      60.450  40.100 -66.244  1.00 48.98           N  
ATOM   2282  H   ASN A 142      59.588  40.314 -65.762  1.00 48.98           H  
ATOM   2283  CA  ASN A 142      61.662  39.871 -65.449  1.00 48.98           C  
ATOM   2284  HA  ASN A 142      62.529  40.118 -66.061  1.00 48.98           H  
ATOM   2285  C   ASN A 142      61.892  38.401 -65.057  1.00 48.98           C  
ATOM   2286  CB  ASN A 142      61.657  40.824 -64.241  1.00 48.98           C  
ATOM   2287  HB2 ASN A 142      60.649  40.905 -63.834  1.00 48.98           H  
ATOM   2288  HB3 ASN A 142      62.299  40.418 -63.460  1.00 48.98           H  
ATOM   2289  O   ASN A 142      62.938  38.080 -64.498  1.00 48.98           O  
ATOM   2290  CG  ASN A 142      62.191  42.209 -64.568  1.00 48.98           C  
ATOM   2291  ND2 ASN A 142      62.019  43.145 -63.666  1.00 48.98           N  
ATOM   2292 HD21 ASN A 142      61.501  42.936 -62.825  1.00 48.98           H  
ATOM   2293 HD22 ASN A 142      62.409  44.052 -63.881  1.00 48.98           H  
ATOM   2294  OD1 ASN A 142      62.794  42.479 -65.595  1.00 48.98           O  
ATOM   2295  N   SER A 143      60.976  37.489 -65.391  1.00 41.12           N  
ATOM   2296  H   SER A 143      60.130  37.795 -65.848  1.00 41.12           H  
ATOM   2297  CA  SER A 143      61.072  36.064 -65.051  1.00 41.12           C  
ATOM   2298  HA  SER A 143      61.910  35.928 -64.366  1.00 41.12           H  
ATOM   2299  C   SER A 143      61.405  35.179 -66.266  1.00 41.12           C  
ATOM   2300  CB  SER A 143      59.835  35.620 -64.257  1.00 41.12           C  
ATOM   2301  HB2 SER A 143      59.882  34.545 -64.086  1.00 41.12           H  
ATOM   2302  HB3 SER A 143      59.833  36.122 -63.290  1.00 41.12           H  
ATOM   2303  O   SER A 143      60.727  34.202 -66.568  1.00 41.12           O  
ATOM   2304  OG  SER A 143      58.638  35.935 -64.933  1.00 41.12           O  
ATOM   2305  HG  SER A 143      58.334  36.800 -64.646  1.00 41.12           H  
ATOM   2306  N   LYS A 144      62.519  35.461 -66.964  1.00 40.31           N  
ATOM   2307  H   LYS A 144      63.044  36.276 -66.681  1.00 40.31           H  
ATOM   2308  CA  LYS A 144      63.152  34.468 -67.860  1.00 40.31           C  
ATOM   2309  HA  LYS A 144      62.376  33.979 -68.448  1.00 40.31           H  
ATOM   2310  C   LYS A 144      63.821  33.371 -67.021  1.00 40.31           C  
ATOM   2311  CB  LYS A 144      64.161  35.120 -68.827  1.00 40.31           C  
ATOM   2312  HB2 LYS A 144      64.868  34.356 -69.150  1.00 40.31           H  
ATOM   2313  HB3 LYS A 144      64.721  35.896 -68.305  1.00 40.31           H  
ATOM   2314  O   LYS A 144      65.012  33.444 -66.737  1.00 40.31           O  
ATOM   2315  CG  LYS A 144      63.506  35.694 -70.089  1.00 40.31           C  
ATOM   2316  HG2 LYS A 144      62.928  34.912 -70.582  1.00 40.31           H  
ATOM   2317  HG3 LYS A 144      62.839  36.511 -69.814  1.00 40.31           H  
ATOM   2318  CD  LYS A 144      64.588  36.206 -71.050  1.00 40.31           C  
ATOM   2319  HD2 LYS A 144      65.279  35.395 -71.277  1.00 40.31           H  
ATOM   2320  HD3 LYS A 144      65.133  37.015 -70.563  1.00 40.31           H  
ATOM   2321  CE  LYS A 144      63.952  36.716 -72.346  1.00 40.31           C  
ATOM   2322  HE2 LYS A 144      63.406  35.894 -72.811  1.00 40.31           H  
ATOM   2323  HE3 LYS A 144      63.229  37.491 -72.091  1.00 40.31           H  
ATOM   2324  NZ  LYS A 144      64.978  37.250 -73.274  1.00 40.31           N  
ATOM   2325  HZ1 LYS A 144      65.464  38.022 -72.838  1.00 40.31           H  
ATOM   2326  HZ2 LYS A 144      64.543  37.581 -74.123  1.00 40.31           H  
ATOM   2327  HZ3 LYS A 144      65.650  36.533 -73.504  1.00 40.31           H  
ATOM   2328  N   CYS A 145      63.066  32.344 -66.638  1.00 35.36           N  
ATOM   2329  H   CYS A 145      62.073  32.392 -66.813  1.00 35.36           H  
ATOM   2330  CA  CYS A 145      63.631  31.131 -66.046  1.00 35.36           C  
ATOM   2331  HA  CYS A 145      64.483  31.399 -65.421  1.00 35.36           H  
ATOM   2332  C   CYS A 145      64.148  30.189 -67.147  1.00 35.36           C  
ATOM   2333  CB  CYS A 145      62.603  30.453 -65.131  1.00 35.36           C  
ATOM   2334  HB2 CYS A 145      62.943  29.445 -64.895  1.00 35.36           H  
ATOM   2335  HB3 CYS A 145      61.634  30.384 -65.625  1.00 35.36           H  
ATOM   2336  O   CYS A 145      63.379  29.528 -67.840  1.00 35.36           O  
ATOM   2337  SG  CYS A 145      62.467  31.380 -63.576  1.00 35.36           S  
ATOM   2338  HG  CYS A 145      61.849  32.456 -64.073  1.00 35.36           H  
ATOM   2339  N   THR A 146      65.469  30.118 -67.308  1.00 37.11           N  
ATOM   2340  H   THR A 146      66.053  30.762 -66.793  1.00 37.11           H  
ATOM   2341  CA  THR A 146      66.161  29.015 -67.991  1.00 37.11           C  
ATOM   2342  HA  THR A 146      65.677  28.820 -68.948  1.00 37.11           H  
ATOM   2343  C   THR A 146      66.076  27.746 -67.141  1.00 37.11           C  
ATOM   2344  CB  THR A 146      67.647  29.351 -68.241  1.00 37.11           C  
ATOM   2345  HB  THR A 146      68.240  28.437 -68.203  1.00 37.11           H  
ATOM   2346  O   THR A 146      66.695  27.673 -66.083  1.00 37.11           O  
ATOM   2347  CG2 THR A 146      67.863  29.987 -69.611  1.00 37.11           C  
ATOM   2348 HG21 THR A 146      67.563  29.289 -70.393  1.00 37.11           H  
ATOM   2349 HG22 THR A 146      68.919  30.227 -69.735  1.00 37.11           H  
ATOM   2350 HG23 THR A 146      67.274  30.900 -69.689  1.00 37.11           H  
ATOM   2351  OG1 THR A 146      68.138  30.259 -67.279  1.00 37.11           O  
ATOM   2352  HG1 THR A 146      68.180  29.792 -66.442  1.00 37.11           H  
ATOM   2353  N   LEU A 147      65.349  26.734 -67.622  1.00 36.24           N  
ATOM   2354  H   LEU A 147      64.792  26.900 -68.448  1.00 36.24           H  
ATOM   2355  CA  LEU A 147      65.383  25.367 -67.094  1.00 36.24           C  
ATOM   2356  HA  LEU A 147      65.283  25.389 -66.008  1.00 36.24           H  
ATOM   2357  C   LEU A 147      66.738  24.725 -67.430  1.00 36.24           C  
ATOM   2358  CB  LEU A 147      64.206  24.562 -67.693  1.00 36.24           C  
ATOM   2359  HB2 LEU A 147      64.096  24.840 -68.741  1.00 36.24           H  
ATOM   2360  HB3 LEU A 147      64.448  23.500 -67.671  1.00 36.24           H  
ATOM   2361  O   LEU A 147      66.922  24.154 -68.504  1.00 36.24           O  
ATOM   2362  CG  LEU A 147      62.868  24.763 -66.957  1.00 36.24           C  
ATOM   2363  HG  LEU A 147      62.783  25.797 -66.625  1.00 36.24           H  
ATOM   2364  CD1 LEU A 147      61.696  24.462 -67.894  1.00 36.24           C  
ATOM   2365 HD11 LEU A 147      61.714  25.149 -68.740  1.00 36.24           H  
ATOM   2366 HD12 LEU A 147      61.757  23.435 -68.254  1.00 36.24           H  
ATOM   2367 HD13 LEU A 147      60.757  24.598 -67.357  1.00 36.24           H  
ATOM   2368  CD2 LEU A 147      62.764  23.828 -65.750  1.00 36.24           C  
ATOM   2369 HD21 LEU A 147      62.799  22.786 -66.066  1.00 36.24           H  
ATOM   2370 HD22 LEU A 147      63.583  24.020 -65.056  1.00 36.24           H  
ATOM   2371 HD23 LEU A 147      61.826  24.009 -65.224  1.00 36.24           H  
ATOM   2372  N   GLN A 148      67.704  24.818 -66.517  1.00 37.08           N  
ATOM   2373  H   GLN A 148      67.521  25.355 -65.681  1.00 37.08           H  
ATOM   2374  CA  GLN A 148      68.823  23.880 -66.501  1.00 37.08           C  
ATOM   2375  HA  GLN A 148      69.209  23.752 -67.513  1.00 37.08           H  
ATOM   2376  C   GLN A 148      68.298  22.525 -66.011  1.00 37.08           C  
ATOM   2377  CB  GLN A 148      69.969  24.387 -65.606  1.00 37.08           C  
ATOM   2378  HB2 GLN A 148      70.596  23.532 -65.352  1.00 37.08           H  
ATOM   2379  HB3 GLN A 148      69.563  24.799 -64.683  1.00 37.08           H  
ATOM   2380  O   GLN A 148      67.873  22.401 -64.865  1.00 37.08           O  
ATOM   2381  CG  GLN A 148      70.867  25.426 -66.298  1.00 37.08           C  
ATOM   2382  HG2 GLN A 148      71.245  25.001 -67.228  1.00 37.08           H  
ATOM   2383  HG3 GLN A 148      70.280  26.313 -66.537  1.00 37.08           H  
ATOM   2384  CD  GLN A 148      72.058  25.850 -65.435  1.00 37.08           C  
ATOM   2385  NE2 GLN A 148      73.135  26.321 -66.023  1.00 37.08           N  
ATOM   2386 HE21 GLN A 148      73.200  26.380 -67.030  1.00 37.08           H  
ATOM   2387 HE22 GLN A 148      73.893  26.569 -65.403  1.00 37.08           H  
ATOM   2388  OE1 GLN A 148      72.058  25.770 -64.220  1.00 37.08           O  
ATOM   2389  N   LYS A 149      68.358  21.497 -66.871  1.00 34.96           N  
ATOM   2390  H   LYS A 149      68.650  21.702 -67.816  1.00 34.96           H  
ATOM   2391  CA  LYS A 149      68.427  20.099 -66.424  1.00 34.96           C  
ATOM   2392  HA  LYS A 149      67.638  19.893 -65.701  1.00 34.96           H  
ATOM   2393  C   LYS A 149      69.760  19.927 -65.705  1.00 34.96           C  
ATOM   2394  CB  LYS A 149      68.328  19.111 -67.604  1.00 34.96           C  
ATOM   2395  HB2 LYS A 149      68.717  19.572 -68.511  1.00 34.96           H  
ATOM   2396  HB3 LYS A 149      68.952  18.244 -67.383  1.00 34.96           H  
ATOM   2397  O   LYS A 149      70.757  19.567 -66.319  1.00 34.96           O  
ATOM   2398  CG  LYS A 149      66.916  18.573 -67.846  1.00 34.96           C  
ATOM   2399  HG2 LYS A 149      66.538  18.129 -66.924  1.00 34.96           H  
ATOM   2400  HG3 LYS A 149      66.257  19.385 -68.152  1.00 34.96           H  
ATOM   2401  CD  LYS A 149      66.976  17.499 -68.941  1.00 34.96           C  
ATOM   2402  HD2 LYS A 149      67.279  17.962 -69.880  1.00 34.96           H  
ATOM   2403  HD3 LYS A 149      67.714  16.747 -68.662  1.00 34.96           H  
ATOM   2404  CE  LYS A 149      65.614  16.822 -69.106  1.00 34.96           C  
ATOM   2405  HE2 LYS A 149      64.876  17.575 -69.381  1.00 34.96           H  
ATOM   2406  HE3 LYS A 149      65.320  16.406 -68.142  1.00 34.96           H  
ATOM   2407  NZ  LYS A 149      65.669  15.746 -70.127  1.00 34.96           N  
ATOM   2408  HZ1 LYS A 149      64.771  15.290 -70.202  1.00 34.96           H  
ATOM   2409  HZ2 LYS A 149      66.350  15.052 -69.855  1.00 34.96           H  
ATOM   2410  HZ3 LYS A 149      65.928  16.122 -71.028  1.00 34.96           H  
ATOM   2411  N   ASN A 150      69.768  20.238 -64.423  1.00 33.51           N  
ATOM   2412  H   ASN A 150      68.923  20.606 -64.010  1.00 33.51           H  
ATOM   2413  CA  ASN A 150      70.787  19.748 -63.529  1.00 33.51           C  
ATOM   2414  HA  ASN A 150      71.645  19.367 -64.082  1.00 33.51           H  
ATOM   2415  C   ASN A 150      70.164  18.597 -62.743  1.00 33.51           C  
ATOM   2416  CB  ASN A 150      71.268  20.883 -62.633  1.00 33.51           C  
ATOM   2417  HB2 ASN A 150      70.409  21.321 -62.125  1.00 33.51           H  
ATOM   2418  HB3 ASN A 150      71.929  20.422 -61.901  1.00 33.51           H  
ATOM   2419  O   ASN A 150      69.094  18.764 -62.154  1.00 33.51           O  
ATOM   2420  CG  ASN A 150      72.069  21.966 -63.338  1.00 33.51           C  
ATOM   2421  ND2 ASN A 150      71.925  23.204 -62.919  1.00 33.51           N  
ATOM   2422 HD21 ASN A 150      71.253  23.397 -62.190  1.00 33.51           H  
ATOM   2423 HD22 ASN A 150      72.343  23.952 -63.453  1.00 33.51           H  
ATOM   2424  OD1 ASN A 150      72.822  21.726 -64.266  1.00 33.51           O  
ATOM   2425  N   ASP A 151      70.838  17.447 -62.740  1.00 36.23           N  
ATOM   2426  H   ASP A 151      71.671  17.378 -63.307  1.00 36.23           H  
ATOM   2427  CA  ASP A 151      70.727  16.457 -61.669  1.00 36.23           C  
ATOM   2428  HA  ASP A 151      69.685  16.169 -61.527  1.00 36.23           H  
ATOM   2429  C   ASP A 151      71.210  17.128 -60.378  1.00 36.23           C  
ATOM   2430  CB  ASP A 151      71.566  15.202 -61.993  1.00 36.23           C  
ATOM   2431  HB2 ASP A 151      71.842  14.714 -61.059  1.00 36.23           H  
ATOM   2432  HB3 ASP A 151      72.487  15.497 -62.497  1.00 36.23           H  
ATOM   2433  O   ASP A 151      72.341  16.951 -59.933  1.00 36.23           O  
ATOM   2434  CG  ASP A 151      70.829  14.145 -62.816  1.00 36.23           C  
ATOM   2435  OD1 ASP A 151      69.603  13.987 -62.614  1.00 36.23           O  
ATOM   2436  OD2 ASP A 151      71.506  13.477 -63.628  1.00 36.23           O  
ATOM   2437  N   HIS A 152      70.359  17.986 -59.823  1.00 43.77           N  
ATOM   2438  H   HIS A 152      69.482  18.150 -60.296  1.00 43.77           H  
ATOM   2439  CA  HIS A 152      70.583  18.643 -58.552  1.00 43.77           C  
ATOM   2440  HA  HIS A 152      71.621  18.489 -58.257  1.00 43.77           H  
ATOM   2441  C   HIS A 152      69.723  17.951 -57.514  1.00 43.77           C  
ATOM   2442  CB  HIS A 152      70.367  20.159 -58.650  1.00 43.77           C  
ATOM   2443  HB2 HIS A 152      69.454  20.364 -59.209  1.00 43.77           H  
ATOM   2444  HB3 HIS A 152      70.248  20.562 -57.644  1.00 43.77           H  
ATOM   2445  O   HIS A 152      68.544  17.666 -57.715  1.00 43.77           O  
ATOM   2446  CG  HIS A 152      71.531  20.878 -59.291  1.00 43.77           C  
ATOM   2447  CD2 HIS A 152      71.502  22.128 -59.834  1.00 43.77           C  
ATOM   2448  HD2 HIS A 152      70.640  22.778 -59.870  1.00 43.77           H  
ATOM   2449  ND1 HIS A 152      72.838  20.395 -59.376  1.00 43.77           N  
ATOM   2450  CE1 HIS A 152      73.563  21.339 -59.981  1.00 43.77           C  
ATOM   2451  HE1 HIS A 152      74.619  21.259 -60.193  1.00 43.77           H  
ATOM   2452  NE2 HIS A 152      72.788  22.396 -60.264  1.00 43.77           N  
ATOM   2453  HE2 HIS A 152      73.108  23.239 -60.718  1.00 43.77           H  
ATOM   2454  N   THR A 153      70.372  17.660 -56.402  1.00 51.12           N  
ATOM   2455  H   THR A 153      71.331  17.974 -56.356  1.00 51.12           H  
ATOM   2456  CA  THR A 153      69.929  16.979 -55.187  1.00 51.12           C  
ATOM   2457  HA  THR A 153      69.541  15.995 -55.450  1.00 51.12           H  
ATOM   2458  C   THR A 153      68.804  17.715 -54.433  1.00 51.12           C  
ATOM   2459  CB  THR A 153      71.191  16.806 -54.307  1.00 51.12           C  
ATOM   2460  HB  THR A 153      70.920  16.564 -53.279  1.00 51.12           H  
ATOM   2461  O   THR A 153      68.845  17.783 -53.214  1.00 51.12           O  
ATOM   2462  CG2 THR A 153      72.095  15.690 -54.835  1.00 51.12           C  
ATOM   2463 HG21 THR A 153      72.962  15.586 -54.184  1.00 51.12           H  
ATOM   2464 HG22 THR A 153      71.547  14.748 -54.843  1.00 51.12           H  
ATOM   2465 HG23 THR A 153      72.433  15.918 -55.846  1.00 51.12           H  
ATOM   2466  OG1 THR A 153      71.966  17.995 -54.343  1.00 51.12           O  
ATOM   2467  HG1 THR A 153      72.602  17.953 -53.624  1.00 51.12           H  
ATOM   2468  N   GLY A 154      67.829  18.310 -55.128  1.00 63.51           N  
ATOM   2469  H   GLY A 154      67.814  18.167 -56.127  1.00 63.51           H  
ATOM   2470  CA  GLY A 154      66.826  19.227 -54.573  1.00 63.51           C  
ATOM   2471  HA2 GLY A 154      67.147  19.572 -53.590  1.00 63.51           H  
ATOM   2472  HA3 GLY A 154      66.756  20.105 -55.215  1.00 63.51           H  
ATOM   2473  C   GLY A 154      65.423  18.631 -54.433  1.00 63.51           C  
ATOM   2474  O   GLY A 154      65.130  17.553 -54.950  1.00 63.51           O  
ATOM   2475  N   SER A 155      64.560  19.349 -53.712  1.00 75.26           N  
ATOM   2476  H   SER A 155      64.897  20.206 -53.297  1.00 75.26           H  
ATOM   2477  CA  SER A 155      63.167  18.985 -53.418  1.00 75.26           C  
ATOM   2478  HA  SER A 155      63.175  18.099 -52.783  1.00 75.26           H  
ATOM   2479  C   SER A 155      62.341  18.659 -54.677  1.00 75.26           C  
ATOM   2480  CB  SER A 155      62.519  20.132 -52.636  1.00 75.26           C  
ATOM   2481  HB2 SER A 155      62.494  21.029 -53.255  1.00 75.26           H  
ATOM   2482  HB3 SER A 155      61.502  19.845 -52.366  1.00 75.26           H  
ATOM   2483  O   SER A 155      62.515  19.289 -55.718  1.00 75.26           O  
ATOM   2484  OG  SER A 155      63.272  20.375 -51.455  1.00 75.26           O  
ATOM   2485  HG  SER A 155      63.215  21.295 -51.186  1.00 75.26           H  
ATOM   2486  N   LYS A 156      61.424  17.683 -54.592  1.00 84.35           N  
ATOM   2487  H   LYS A 156      61.262  17.275 -53.683  1.00 84.35           H  
ATOM   2488  CA  LYS A 156      60.651  17.153 -55.736  1.00 84.35           C  
ATOM   2489  HA  LYS A 156      60.845  17.781 -56.606  1.00 84.35           H  
ATOM   2490  C   LYS A 156      59.145  17.195 -55.503  1.00 84.35           C  
ATOM   2491  CB  LYS A 156      61.094  15.719 -56.078  1.00 84.35           C  
ATOM   2492  HB2 LYS A 156      61.035  15.097 -55.185  1.00 84.35           H  
ATOM   2493  HB3 LYS A 156      60.418  15.304 -56.826  1.00 84.35           H  
ATOM   2494  O   LYS A 156      58.673  17.094 -54.372  1.00 84.35           O  
ATOM   2495  CG  LYS A 156      62.520  15.688 -56.640  1.00 84.35           C  
ATOM   2496  HG2 LYS A 156      63.212  16.054 -55.881  1.00 84.35           H  
ATOM   2497  HG3 LYS A 156      62.577  16.339 -57.513  1.00 84.35           H  
ATOM   2498  CD  LYS A 156      62.935  14.270 -57.039  1.00 84.35           C  
ATOM   2499  HD2 LYS A 156      62.866  13.620 -56.166  1.00 84.35           H  
ATOM   2500  HD3 LYS A 156      62.266  13.903 -57.818  1.00 84.35           H  
ATOM   2501  CE  LYS A 156      64.377  14.317 -57.550  1.00 84.35           C  
ATOM   2502  HE2 LYS A 156      64.422  14.996 -58.402  1.00 84.35           H  
ATOM   2503  HE3 LYS A 156      65.003  14.741 -56.765  1.00 84.35           H  
ATOM   2504  NZ  LYS A 156      64.864  12.971 -57.932  1.00 84.35           N  
ATOM   2505  HZ1 LYS A 156      64.834  12.359 -57.129  1.00 84.35           H  
ATOM   2506  HZ2 LYS A 156      64.284  12.585 -58.663  1.00 84.35           H  
ATOM   2507  HZ3 LYS A 156      65.816  13.032 -58.264  1.00 84.35           H  
ATOM   2508  N   VAL A 157      58.401  17.308 -56.600  1.00 89.88           N  
ATOM   2509  H   VAL A 157      58.878  17.299 -57.490  1.00 89.88           H  
ATOM   2510  CA  VAL A 157      56.947  17.122 -56.651  1.00 89.88           C  
ATOM   2511  HA  VAL A 157      56.555  17.068 -55.635  1.00 89.88           H  
ATOM   2512  C   VAL A 157      56.647  15.794 -57.334  1.00 89.88           C  
ATOM   2513  CB  VAL A 157      56.262  18.302 -57.357  1.00 89.88           C  
ATOM   2514  HB  VAL A 157      56.742  18.490 -58.318  1.00 89.88           H  
ATOM   2515  O   VAL A 157      57.343  15.425 -58.276  1.00 89.88           O  
ATOM   2516  CG1 VAL A 157      54.769  18.084 -57.583  1.00 89.88           C  
ATOM   2517 HG11 VAL A 157      54.319  18.985 -57.999  1.00 89.88           H  
ATOM   2518 HG12 VAL A 157      54.612  17.275 -58.297  1.00 89.88           H  
ATOM   2519 HG13 VAL A 157      54.292  17.833 -56.636  1.00 89.88           H  
ATOM   2520  CG2 VAL A 157      56.385  19.544 -56.481  1.00 89.88           C  
ATOM   2521 HG21 VAL A 157      55.900  20.379 -56.988  1.00 89.88           H  
ATOM   2522 HG22 VAL A 157      57.435  19.780 -56.307  1.00 89.88           H  
ATOM   2523 HG23 VAL A 157      55.897  19.363 -55.523  1.00 89.88           H  
ATOM   2524  N   HIS A 158      55.642  15.095 -56.816  1.00 92.46           N  
ATOM   2525  H   HIS A 158      55.166  15.496 -56.020  1.00 92.46           H  
ATOM   2526  CA  HIS A 158      55.128  13.828 -57.316  1.00 92.46           C  
ATOM   2527  HA  HIS A 158      55.590  13.587 -58.274  1.00 92.46           H  
ATOM   2528  C   HIS A 158      53.612  13.930 -57.502  1.00 92.46           C  
ATOM   2529  CB  HIS A 158      55.506  12.709 -56.342  1.00 92.46           C  
ATOM   2530  HB2 HIS A 158      55.213  12.995 -55.331  1.00 92.46           H  
ATOM   2531  HB3 HIS A 158      54.980  11.795 -56.618  1.00 92.46           H  
ATOM   2532  O   HIS A 158      52.900  14.220 -56.537  1.00 92.46           O  
ATOM   2533  CG  HIS A 158      56.980  12.429 -56.336  1.00 92.46           C  
ATOM   2534  CD2 HIS A 158      57.848  12.567 -55.286  1.00 92.46           C  
ATOM   2535  HD2 HIS A 158      57.596  12.874 -54.282  1.00 92.46           H  
ATOM   2536  ND1 HIS A 158      57.714  12.052 -57.433  1.00 92.46           N  
ATOM   2537  HD1 HIS A 158      57.370  12.022 -58.382  1.00 92.46           H  
ATOM   2538  CE1 HIS A 158      58.995  11.956 -57.053  1.00 92.46           C  
ATOM   2539  HE1 HIS A 158      59.815  11.716 -57.714  1.00 92.46           H  
ATOM   2540  NE2 HIS A 158      59.132  12.264 -55.756  1.00 92.46           N  
ATOM   2541  N   PHE A 159      53.112  13.664 -58.706  1.00 94.52           N  
ATOM   2542  H   PHE A 159      53.775  13.583 -59.463  1.00 94.52           H  
ATOM   2543  CA  PHE A 159      51.692  13.676 -59.037  1.00 94.52           C  
ATOM   2544  HA  PHE A 159      51.158  13.893 -58.112  1.00 94.52           H  
ATOM   2545  C   PHE A 159      51.225  12.309 -59.525  1.00 94.52           C  
ATOM   2546  CB  PHE A 159      51.386  14.792 -60.044  1.00 94.52           C  
ATOM   2547  HB2 PHE A 159      51.800  14.508 -61.011  1.00 94.52           H  
ATOM   2548  HB3 PHE A 159      51.918  15.684 -59.713  1.00 94.52           H  
ATOM   2549  O   PHE A 159      51.779  11.731 -60.454  1.00 94.52           O  
ATOM   2550  CG  PHE A 159      49.917  15.159 -60.216  1.00 94.52           C  
ATOM   2551  CD1 PHE A 159      49.465  15.658 -61.450  1.00 94.52           C  
ATOM   2552  HD1 PHE A 159      50.153  15.752 -62.277  1.00 94.52           H  
ATOM   2553  CD2 PHE A 159      49.007  15.086 -59.140  1.00 94.52           C  
ATOM   2554  HD2 PHE A 159      49.340  14.776 -58.160  1.00 94.52           H  
ATOM   2555  CE1 PHE A 159      48.118  16.017 -61.615  1.00 94.52           C  
ATOM   2556  HE1 PHE A 159      47.777  16.346 -62.585  1.00 94.52           H  
ATOM   2557  CE2 PHE A 159      47.670  15.476 -59.294  1.00 94.52           C  
ATOM   2558  HE2 PHE A 159      46.999  15.434 -58.449  1.00 94.52           H  
ATOM   2559  CZ  PHE A 159      47.218  15.930 -60.541  1.00 94.52           C  
ATOM   2560  HZ  PHE A 159      46.183  16.210 -60.675  1.00 94.52           H  
ATOM   2561  N   PHE A 160      50.186  11.790 -58.882  1.00 92.84           N  
ATOM   2562  H   PHE A 160      49.795  12.318 -58.114  1.00 92.84           H  
ATOM   2563  CA  PHE A 160      49.660  10.450 -59.098  1.00 92.84           C  
ATOM   2564  HA  PHE A 160      50.124  10.005 -59.978  1.00 92.84           H  
ATOM   2565  C   PHE A 160      48.147  10.488 -59.333  1.00 92.84           C  
ATOM   2566  CB  PHE A 160      50.032   9.600 -57.877  1.00 92.84           C  
ATOM   2567  HB2 PHE A 160      51.114   9.471 -57.855  1.00 92.84           H  
ATOM   2568  HB3 PHE A 160      49.750  10.138 -56.972  1.00 92.84           H  
ATOM   2569  O   PHE A 160      47.434  11.237 -58.661  1.00 92.84           O  
ATOM   2570  CG  PHE A 160      49.376   8.238 -57.855  1.00 92.84           C  
ATOM   2571  CD1 PHE A 160      48.186   8.041 -57.128  1.00 92.84           C  
ATOM   2572  HD1 PHE A 160      47.746   8.861 -56.578  1.00 92.84           H  
ATOM   2573  CD2 PHE A 160      49.921   7.183 -58.608  1.00 92.84           C  
ATOM   2574  HD2 PHE A 160      50.817   7.338 -59.191  1.00 92.84           H  
ATOM   2575  CE1 PHE A 160      47.548   6.789 -57.147  1.00 92.84           C  
ATOM   2576  HE1 PHE A 160      46.623   6.642 -56.609  1.00 92.84           H  
ATOM   2577  CE2 PHE A 160      49.281   5.932 -58.628  1.00 92.84           C  
ATOM   2578  HE2 PHE A 160      49.680   5.132 -59.233  1.00 92.84           H  
ATOM   2579  CZ  PHE A 160      48.097   5.735 -57.898  1.00 92.84           C  
ATOM   2580  HZ  PHE A 160      47.593   4.781 -57.945  1.00 92.84           H  
ATOM   2581  N   ALA A 161      47.653   9.641 -60.235  1.00 92.01           N  
ATOM   2582  H   ALA A 161      48.289   9.026 -60.723  1.00 92.01           H  
ATOM   2583  CA  ALA A 161      46.232   9.376 -60.441  1.00 92.01           C  
ATOM   2584  HA  ALA A 161      45.655   9.964 -59.727  1.00 92.01           H  
ATOM   2585  C   ALA A 161      45.924   7.892 -60.202  1.00 92.01           C  
ATOM   2586  CB  ALA A 161      45.828   9.818 -61.849  1.00 92.01           C  
ATOM   2587  HB1 ALA A 161      44.762   9.645 -61.998  1.00 92.01           H  
ATOM   2588  HB2 ALA A 161      46.037  10.880 -61.976  1.00 92.01           H  
ATOM   2589  HB3 ALA A 161      46.382   9.249 -62.595  1.00 92.01           H  
ATOM   2590  O   ALA A 161      46.767   7.039 -60.467  1.00 92.01           O  
ATOM   2591  N   SER A 162      44.716   7.562 -59.728  1.00 88.90           N  
ATOM   2592  H   SER A 162      44.066   8.299 -59.493  1.00 88.90           H  
ATOM   2593  CA  SER A 162      44.315   6.159 -59.516  1.00 88.90           C  
ATOM   2594  HA  SER A 162      45.066   5.694 -58.878  1.00 88.90           H  
ATOM   2595  C   SER A 162      44.289   5.321 -60.802  1.00 88.90           C  
ATOM   2596  CB  SER A 162      42.964   6.049 -58.790  1.00 88.90           C  
ATOM   2597  HB2 SER A 162      42.623   5.015 -58.835  1.00 88.90           H  
ATOM   2598  HB3 SER A 162      43.115   6.304 -57.741  1.00 88.90           H  
ATOM   2599  O   SER A 162      44.424   4.103 -60.723  1.00 88.90           O  
ATOM   2600  OG  SER A 162      41.960   6.898 -59.323  1.00 88.90           O  
ATOM   2601  HG  SER A 162      41.129   6.418 -59.320  1.00 88.90           H  
ATOM   2602  N   SER A 163      44.128   5.957 -61.963  1.00 85.79           N  
ATOM   2603  H   SER A 163      44.066   6.965 -61.938  1.00 85.79           H  
ATOM   2604  CA  SER A 163      44.231   5.384 -63.309  1.00 85.79           C  
ATOM   2605  HA  SER A 163      45.079   4.701 -63.352  1.00 85.79           H  
ATOM   2606  C   SER A 163      44.456   6.527 -64.310  1.00 85.79           C  
ATOM   2607  CB  SER A 163      42.944   4.618 -63.659  1.00 85.79           C  
ATOM   2608  HB2 SER A 163      42.754   3.857 -62.902  1.00 85.79           H  
ATOM   2609  HB3 SER A 163      42.102   5.309 -63.681  1.00 85.79           H  
ATOM   2610  O   SER A 163      44.174   7.680 -63.994  1.00 85.79           O  
ATOM   2611  OG  SER A 163      43.051   3.992 -64.925  1.00 85.79           O  
ATOM   2612  HG  SER A 163      42.160   3.803 -65.230  1.00 85.79           H  
ATOM   2613  N   ASP A 164      44.911   6.224 -65.523  1.00 84.57           N  
ATOM   2614  H   ASP A 164      45.212   5.275 -65.695  1.00 84.57           H  
ATOM   2615  CA  ASP A 164      44.925   7.185 -66.640  1.00 84.57           C  
ATOM   2616  HA  ASP A 164      44.966   8.203 -66.253  1.00 84.57           H  
ATOM   2617  C   ASP A 164      43.654   7.058 -67.504  1.00 84.57           C  
ATOM   2618  CB  ASP A 164      46.181   6.965 -67.493  1.00 84.57           C  
ATOM   2619  HB2 ASP A 164      46.150   5.957 -67.907  1.00 84.57           H  
ATOM   2620  HB3 ASP A 164      46.163   7.668 -68.326  1.00 84.57           H  
ATOM   2621  O   ASP A 164      43.287   7.975 -68.244  1.00 84.57           O  
ATOM   2622  CG  ASP A 164      47.499   7.158 -66.732  1.00 84.57           C  
ATOM   2623  OD1 ASP A 164      47.518   7.912 -65.734  1.00 84.57           O  
ATOM   2624  OD2 ASP A 164      48.490   6.538 -67.180  1.00 84.57           O  
ATOM   2625  N   ILE A 165      42.961   5.915 -67.400  1.00 85.14           N  
ATOM   2626  H   ILE A 165      43.279   5.253 -66.707  1.00 85.14           H  
ATOM   2627  CA  ILE A 165      41.733   5.587 -68.134  1.00 85.14           C  
ATOM   2628  HA  ILE A 165      41.408   6.479 -68.671  1.00 85.14           H  
ATOM   2629  C   ILE A 165      40.644   5.186 -67.135  1.00 85.14           C  
ATOM   2630  CB  ILE A 165      41.966   4.479 -69.190  1.00 85.14           C  
ATOM   2631  HB  ILE A 165      42.269   3.569 -68.672  1.00 85.14           H  
ATOM   2632  O   ILE A 165      40.788   4.185 -66.435  1.00 85.14           O  
ATOM   2633  CG1 ILE A 165      43.089   4.869 -70.180  1.00 85.14           C  
ATOM   2634 HG12 ILE A 165      43.998   5.095 -69.623  1.00 85.14           H  
ATOM   2635 HG13 ILE A 165      42.800   5.768 -70.725  1.00 85.14           H  
ATOM   2636  CG2 ILE A 165      40.650   4.196 -69.948  1.00 85.14           C  
ATOM   2637 HG21 ILE A 165      40.790   3.388 -70.666  1.00 85.14           H  
ATOM   2638 HG22 ILE A 165      39.869   3.883 -69.255  1.00 85.14           H  
ATOM   2639 HG23 ILE A 165      40.324   5.096 -70.471  1.00 85.14           H  
ATOM   2640  CD1 ILE A 165      43.455   3.769 -71.185  1.00 85.14           C  
ATOM   2641 HD11 ILE A 165      43.663   2.838 -70.658  1.00 85.14           H  
ATOM   2642 HD12 ILE A 165      44.347   4.070 -71.735  1.00 85.14           H  
ATOM   2643 HD13 ILE A 165      42.647   3.616 -71.901  1.00 85.14           H  
ATOM   2644  N   PHE A 166      39.531   5.918 -67.107  1.00 83.95           N  
ATOM   2645  H   PHE A 166      39.475   6.716 -67.724  1.00 83.95           H  
ATOM   2646  CA  PHE A 166      38.402   5.645 -66.210  1.00 83.95           C  
ATOM   2647  HA  PHE A 166      38.662   4.825 -65.541  1.00 83.95           H  
ATOM   2648  C   PHE A 166      37.157   5.235 -66.969  1.00 83.95           C  
ATOM   2649  CB  PHE A 166      38.086   6.851 -65.330  1.00 83.95           C  
ATOM   2650  HB2 PHE A 166      37.144   6.681 -64.809  1.00 83.95           H  
ATOM   2651  HB3 PHE A 166      37.967   7.739 -65.951  1.00 83.95           H  
ATOM   2652  O   PHE A 166      36.830   5.806 -68.008  1.00 83.95           O  
ATOM   2653  CG  PHE A 166      39.159   7.080 -64.306  1.00 83.95           C  
ATOM   2654  CD1 PHE A 166      39.082   6.473 -63.040  1.00 83.95           C  
ATOM   2655  HD1 PHE A 166      38.237   5.853 -62.779  1.00 83.95           H  
ATOM   2656  CD2 PHE A 166      40.271   7.852 -64.656  1.00 83.95           C  
ATOM   2657  HD2 PHE A 166      40.338   8.298 -65.638  1.00 83.95           H  
ATOM   2658  CE1 PHE A 166      40.121   6.652 -62.114  1.00 83.95           C  
ATOM   2659  HE1 PHE A 166      40.064   6.169 -61.150  1.00 83.95           H  
ATOM   2660  CE2 PHE A 166      41.291   8.043 -63.726  1.00 83.95           C  
ATOM   2661  HE2 PHE A 166      42.117   8.689 -63.984  1.00 83.95           H  
ATOM   2662  CZ  PHE A 166      41.224   7.450 -62.455  1.00 83.95           C  
ATOM   2663  HZ  PHE A 166      42.024   7.618 -61.750  1.00 83.95           H  
ATOM   2664  N   LYS A 167      36.424   4.276 -66.408  1.00 84.12           N  
ATOM   2665  H   LYS A 167      36.748   3.878 -65.538  1.00 84.12           H  
ATOM   2666  CA  LYS A 167      35.087   3.919 -66.871  1.00 84.12           C  
ATOM   2667  HA  LYS A 167      35.028   4.059 -67.951  1.00 84.12           H  
ATOM   2668  C   LYS A 167      34.072   4.861 -66.234  1.00 84.12           C  
ATOM   2669  CB  LYS A 167      34.798   2.445 -66.554  1.00 84.12           C  
ATOM   2670  HB2 LYS A 167      33.807   2.194 -66.931  1.00 84.12           H  
ATOM   2671  HB3 LYS A 167      34.797   2.314 -65.471  1.00 84.12           H  
ATOM   2672  O   LYS A 167      33.950   4.900 -65.009  1.00 84.12           O  
ATOM   2673  CG  LYS A 167      35.820   1.453 -67.126  1.00 84.12           C  
ATOM   2674  HG2 LYS A 167      36.781   1.590 -66.630  1.00 84.12           H  
ATOM   2675  HG3 LYS A 167      35.471   0.444 -66.908  1.00 84.12           H  
ATOM   2676  CD  LYS A 167      36.006   1.605 -68.635  1.00 84.12           C  
ATOM   2677  HD2 LYS A 167      36.449   2.581 -68.834  1.00 84.12           H  
ATOM   2678  HD3 LYS A 167      35.032   1.533 -69.118  1.00 84.12           H  
ATOM   2679  CE  LYS A 167      36.958   0.528 -69.153  1.00 84.12           C  
ATOM   2680  HE2 LYS A 167      37.022  -0.263 -68.406  1.00 84.12           H  
ATOM   2681  HE3 LYS A 167      37.952   0.958 -69.281  1.00 84.12           H  
ATOM   2682  NZ  LYS A 167      36.448  -0.055 -70.408  1.00 84.12           N  
ATOM   2683  HZ1 LYS A 167      35.623  -0.579 -70.155  1.00 84.12           H  
ATOM   2684  HZ2 LYS A 167      36.194   0.655 -71.079  1.00 84.12           H  
ATOM   2685  HZ3 LYS A 167      37.104  -0.724 -70.786  1.00 84.12           H  
ATOM   2686  N   GLU A 168      33.368   5.618 -67.072  1.00 83.76           N  
ATOM   2687  H   GLU A 168      33.572   5.542 -68.058  1.00 83.76           H  
ATOM   2688  CA  GLU A 168      32.337   6.572 -66.657  1.00 83.76           C  
ATOM   2689  HA  GLU A 168      32.826   7.414 -66.168  1.00 83.76           H  
ATOM   2690  C   GLU A 168      31.375   5.923 -65.649  1.00 83.76           C  
ATOM   2691  CB  GLU A 168      31.616   7.107 -67.908  1.00 83.76           C  
ATOM   2692  HB2 GLU A 168      32.365   7.559 -68.558  1.00 83.76           H  
ATOM   2693  HB3 GLU A 168      31.158   6.278 -68.447  1.00 83.76           H  
ATOM   2694  O   GLU A 168      30.858   4.829 -65.880  1.00 83.76           O  
ATOM   2695  CG  GLU A 168      30.540   8.160 -67.598  1.00 83.76           C  
ATOM   2696  HG2 GLU A 168      29.670   7.666 -67.165  1.00 83.76           H  
ATOM   2697  HG3 GLU A 168      30.936   8.858 -66.860  1.00 83.76           H  
ATOM   2698  CD  GLU A 168      30.113   8.952 -68.844  1.00 83.76           C  
ATOM   2699  OE1 GLU A 168      29.932  10.188 -68.709  1.00 83.76           O  
ATOM   2700  OE2 GLU A 168      30.012   8.346 -69.940  1.00 83.76           O  
ATOM   2701  N   SER A 169      31.183   6.592 -64.510  1.00 77.82           N  
ATOM   2702  H   SER A 169      31.593   7.513 -64.450  1.00 77.82           H  
ATOM   2703  CA  SER A 169      30.297   6.172 -63.411  1.00 77.82           C  
ATOM   2704  HA  SER A 169      30.418   6.919 -62.626  1.00 77.82           H  
ATOM   2705  C   SER A 169      30.594   4.830 -62.708  1.00 77.82           C  
ATOM   2706  CB  SER A 169      28.827   6.252 -63.851  1.00 77.82           C  
ATOM   2707  HB2 SER A 169      28.176   6.026 -63.006  1.00 77.82           H  
ATOM   2708  HB3 SER A 169      28.644   5.515 -64.633  1.00 77.82           H  
ATOM   2709  O   SER A 169      29.783   4.425 -61.877  1.00 77.82           O  
ATOM   2710  OG  SER A 169      28.505   7.542 -64.341  1.00 77.82           O  
ATOM   2711  HG  SER A 169      28.407   8.147 -63.603  1.00 77.82           H  
ATOM   2712  N   ILE A 170      31.726   4.158 -62.959  1.00 80.97           N  
ATOM   2713  H   ILE A 170      32.339   4.504 -63.683  1.00 80.97           H  
ATOM   2714  CA  ILE A 170      32.087   2.902 -62.262  1.00 80.97           C  
ATOM   2715  HA  ILE A 170      31.202   2.499 -61.770  1.00 80.97           H  
ATOM   2716  C   ILE A 170      33.110   3.127 -61.144  1.00 80.97           C  
ATOM   2717  CB  ILE A 170      32.566   1.824 -63.261  1.00 80.97           C  
ATOM   2718  HB  ILE A 170      33.393   2.235 -63.841  1.00 80.97           H  
ATOM   2719  O   ILE A 170      32.898   2.678 -60.016  1.00 80.97           O  
ATOM   2720  CG1 ILE A 170      31.409   1.461 -64.219  1.00 80.97           C  
ATOM   2721 HG12 ILE A 170      31.195   2.317 -64.859  1.00 80.97           H  
ATOM   2722 HG13 ILE A 170      30.515   1.247 -63.633  1.00 80.97           H  
ATOM   2723  CG2 ILE A 170      33.082   0.576 -62.516  1.00 80.97           C  
ATOM   2724 HG21 ILE A 170      33.912   0.817 -61.853  1.00 80.97           H  
ATOM   2725 HG22 ILE A 170      33.457  -0.178 -63.209  1.00 80.97           H  
ATOM   2726 HG23 ILE A 170      32.278   0.168 -61.904  1.00 80.97           H  
ATOM   2727  CD1 ILE A 170      31.676   0.252 -65.120  1.00 80.97           C  
ATOM   2728 HD11 ILE A 170      32.585   0.414 -65.700  1.00 80.97           H  
ATOM   2729 HD12 ILE A 170      30.818   0.105 -65.776  1.00 80.97           H  
ATOM   2730 HD13 ILE A 170      31.772  -0.659 -64.530  1.00 80.97           H  
ATOM   2731  N   GLU A 171      34.221   3.802 -61.447  1.00 76.36           N  
ATOM   2732  H   GLU A 171      34.320   4.190 -62.374  1.00 76.36           H  
ATOM   2733  CA  GLU A 171      35.363   3.929 -60.532  1.00 76.36           C  
ATOM   2734  HA  GLU A 171      35.171   3.307 -59.658  1.00 76.36           H  
ATOM   2735  C   GLU A 171      35.552   5.377 -60.057  1.00 76.36           C  
ATOM   2736  CB  GLU A 171      36.655   3.395 -61.171  1.00 76.36           C  
ATOM   2737  HB2 GLU A 171      37.471   3.532 -60.462  1.00 76.36           H  
ATOM   2738  HB3 GLU A 171      36.871   3.968 -62.072  1.00 76.36           H  
ATOM   2739  O   GLU A 171      35.356   6.313 -60.839  1.00 76.36           O  
ATOM   2740  CG  GLU A 171      36.549   1.903 -61.526  1.00 76.36           C  
ATOM   2741  HG2 GLU A 171      35.810   1.795 -62.320  1.00 76.36           H  
ATOM   2742  HG3 GLU A 171      36.204   1.357 -60.648  1.00 76.36           H  
ATOM   2743  CD  GLU A 171      37.860   1.287 -62.029  1.00 76.36           C  
ATOM   2744  OE1 GLU A 171      37.902   0.038 -62.103  1.00 76.36           O  
ATOM   2745  OE2 GLU A 171      38.784   2.059 -62.365  1.00 76.36           O  
ATOM   2746  N   PRO A 172      35.933   5.596 -58.785  1.00 87.20           N  
ATOM   2747  CA  PRO A 172      36.295   6.922 -58.317  1.00 87.20           C  
ATOM   2748  HA  PRO A 172      35.544   7.640 -58.645  1.00 87.20           H  
ATOM   2749  C   PRO A 172      37.664   7.346 -58.871  1.00 87.20           C  
ATOM   2750  CB  PRO A 172      36.277   6.831 -56.790  1.00 87.20           C  
ATOM   2751  HB2 PRO A 172      35.263   7.003 -56.430  1.00 87.20           H  
ATOM   2752  HB3 PRO A 172      36.970   7.534 -56.329  1.00 87.20           H  
ATOM   2753  O   PRO A 172      38.624   6.571 -58.874  1.00 87.20           O  
ATOM   2754  CG  PRO A 172      36.674   5.377 -56.527  1.00 87.20           C  
ATOM   2755  HG2 PRO A 172      36.281   5.017 -55.576  1.00 87.20           H  
ATOM   2756  HG3 PRO A 172      37.760   5.285 -56.549  1.00 87.20           H  
ATOM   2757  CD  PRO A 172      36.072   4.619 -57.711  1.00 87.20           C  
ATOM   2758  HD2 PRO A 172      36.730   3.802 -58.005  1.00 87.20           H  
ATOM   2759  HD3 PRO A 172      35.087   4.238 -57.443  1.00 87.20           H  
ATOM   2760  N   LEU A 173      37.774   8.608 -59.280  1.00 88.95           N  
ATOM   2761  H   LEU A 173      36.965   9.206 -59.190  1.00 88.95           H  
ATOM   2762  CA  LEU A 173      39.040   9.228 -59.668  1.00 88.95           C  
ATOM   2763  HA  LEU A 173      39.710   8.466 -60.064  1.00 88.95           H  
ATOM   2764  C   LEU A 173      39.694   9.840 -58.430  1.00 88.95           C  
ATOM   2765  CB  LEU A 173      38.777  10.237 -60.798  1.00 88.95           C  
ATOM   2766  HB2 LEU A 173      37.894  10.820 -60.534  1.00 88.95           H  
ATOM   2767  HB3 LEU A 173      38.565   9.667 -61.702  1.00 88.95           H  
ATOM   2768  O   LEU A 173      39.112  10.720 -57.795  1.00 88.95           O  
ATOM   2769  CG  LEU A 173      39.898  11.238 -61.122  1.00 88.95           C  
ATOM   2770  HG  LEU A 173      40.036  11.908 -60.273  1.00 88.95           H  
ATOM   2771  CD1 LEU A 173      41.238  10.604 -61.471  1.00 88.95           C  
ATOM   2772 HD11 LEU A 173      41.175  10.147 -62.459  1.00 88.95           H  
ATOM   2773 HD12 LEU A 173      41.542   9.864 -60.731  1.00 88.95           H  
ATOM   2774 HD13 LEU A 173      42.000  11.382 -61.520  1.00 88.95           H  
ATOM   2775  CD2 LEU A 173      39.475  12.056 -62.343  1.00 88.95           C  
ATOM   2776 HD21 LEU A 173      38.470  12.450 -62.195  1.00 88.95           H  
ATOM   2777 HD22 LEU A 173      40.177  12.873 -62.512  1.00 88.95           H  
ATOM   2778 HD23 LEU A 173      39.439  11.419 -63.226  1.00 88.95           H  
ATOM   2779  N   THR A 174      40.900   9.374 -58.104  1.00 91.99           N  
ATOM   2780  H   THR A 174      41.291   8.638 -58.674  1.00 91.99           H  
ATOM   2781  CA  THR A 174      41.762   9.936 -57.060  1.00 91.99           C  
ATOM   2782  HA  THR A 174      41.205  10.691 -56.506  1.00 91.99           H  
ATOM   2783  C   THR A 174      42.977  10.585 -57.702  1.00 91.99           C  
ATOM   2784  CB  THR A 174      42.220   8.874 -56.053  1.00 91.99           C  
ATOM   2785  HB  THR A 174      42.732   8.070 -56.582  1.00 91.99           H  
ATOM   2786  O   THR A 174      43.695   9.921 -58.441  1.00 91.99           O  
ATOM   2787  CG2 THR A 174      43.160   9.441 -54.986  1.00 91.99           C  
ATOM   2788 HG21 THR A 174      42.742  10.357 -54.569  1.00 91.99           H  
ATOM   2789 HG22 THR A 174      44.129   9.665 -55.432  1.00 91.99           H  
ATOM   2790 HG23 THR A 174      43.311   8.713 -54.189  1.00 91.99           H  
ATOM   2791  OG1 THR A 174      41.112   8.335 -55.368  1.00 91.99           O  
ATOM   2792  HG1 THR A 174      41.291   7.401 -55.237  1.00 91.99           H  
ATOM   2793  N   LEU A 175      43.244  11.845 -57.371  1.00 93.57           N  
ATOM   2794  H   LEU A 175      42.600  12.311 -56.748  1.00 93.57           H  
ATOM   2795  CA  LEU A 175      44.472  12.558 -57.719  1.00 93.57           C  
ATOM   2796  HA  LEU A 175      45.101  11.931 -58.350  1.00 93.57           H  
ATOM   2797  C   LEU A 175      45.240  12.875 -56.435  1.00 93.57           C  
ATOM   2798  CB  LEU A 175      44.133  13.846 -58.486  1.00 93.57           C  
ATOM   2799  HB2 LEU A 175      45.063  14.370 -58.704  1.00 93.57           H  
ATOM   2800  HB3 LEU A 175      43.540  14.488 -57.834  1.00 93.57           H  
ATOM   2801  O   LEU A 175      44.646  13.400 -55.495  1.00 93.57           O  
ATOM   2802  CG  LEU A 175      43.371  13.647 -59.805  1.00 93.57           C  
ATOM   2803  HG  LEU A 175      42.454  13.084 -59.629  1.00 93.57           H  
ATOM   2804  CD1 LEU A 175      42.986  15.011 -60.373  1.00 93.57           C  
ATOM   2805 HD11 LEU A 175      43.883  15.591 -60.588  1.00 93.57           H  
ATOM   2806 HD12 LEU A 175      42.430  14.860 -61.298  1.00 93.57           H  
ATOM   2807 HD13 LEU A 175      42.361  15.548 -59.659  1.00 93.57           H  
ATOM   2808  CD2 LEU A 175      44.228  12.918 -60.835  1.00 93.57           C  
ATOM   2809 HD21 LEU A 175      43.732  12.912 -61.805  1.00 93.57           H  
ATOM   2810 HD22 LEU A 175      45.199  13.401 -60.940  1.00 93.57           H  
ATOM   2811 HD23 LEU A 175      44.373  11.885 -60.516  1.00 93.57           H  
ATOM   2812  N   LYS A 176      46.542  12.582 -56.389  1.00 94.79           N  
ATOM   2813  H   LYS A 176      46.949  12.156 -57.209  1.00 94.79           H  
ATOM   2814  CA  LYS A 176      47.423  12.830 -55.241  1.00 94.79           C  
ATOM   2815  HA  LYS A 176      46.896  13.456 -54.520  1.00 94.79           H  
ATOM   2816  C   LYS A 176      48.675  13.582 -55.679  1.00 94.79           C  
ATOM   2817  CB  LYS A 176      47.765  11.503 -54.546  1.00 94.79           C  
ATOM   2818  HB2 LYS A 176      46.839  10.989 -54.288  1.00 94.79           H  
ATOM   2819  HB3 LYS A 176      48.334  10.872 -55.229  1.00 94.79           H  
ATOM   2820  O   LYS A 176      49.470  13.073 -56.456  1.00 94.79           O  
ATOM   2821  CG  LYS A 176      48.580  11.736 -53.265  1.00 94.79           C  
ATOM   2822  HG2 LYS A 176      48.009  12.371 -52.587  1.00 94.79           H  
ATOM   2823  HG3 LYS A 176      49.517  12.238 -53.509  1.00 94.79           H  
ATOM   2824  CD  LYS A 176      48.902  10.412 -52.567  1.00 94.79           C  
ATOM   2825  HD2 LYS A 176      47.973   9.903 -52.312  1.00 94.79           H  
ATOM   2826  HD3 LYS A 176      49.486   9.785 -53.241  1.00 94.79           H  
ATOM   2827  CE  LYS A 176      49.706  10.698 -51.294  1.00 94.79           C  
ATOM   2828  HE2 LYS A 176      49.113  11.342 -50.646  1.00 94.79           H  
ATOM   2829  HE3 LYS A 176      50.610  11.242 -51.568  1.00 94.79           H  
ATOM   2830  NZ  LYS A 176      50.061   9.449 -50.580  1.00 94.79           N  
ATOM   2831  HZ1 LYS A 176      50.637   8.864 -51.168  1.00 94.79           H  
ATOM   2832  HZ2 LYS A 176      50.582   9.669 -49.743  1.00 94.79           H  
ATOM   2833  HZ3 LYS A 176      49.223   8.947 -50.322  1.00 94.79           H  
ATOM   2834  N   CYS A 177      48.835  14.783 -55.151  1.00 94.54           N  
ATOM   2835  H   CYS A 177      48.134  15.083 -54.488  1.00 94.54           H  
ATOM   2836  CA  CYS A 177      49.949  15.698 -55.346  1.00 94.54           C  
ATOM   2837  HA  CYS A 177      50.570  15.386 -56.185  1.00 94.54           H  
ATOM   2838  C   CYS A 177      50.790  15.702 -54.063  1.00 94.54           C  
ATOM   2839  CB  CYS A 177      49.298  17.052 -55.663  1.00 94.54           C  
ATOM   2840  HB2 CYS A 177      48.729  16.932 -56.585  1.00 94.54           H  
ATOM   2841  HB3 CYS A 177      48.589  17.284 -54.868  1.00 94.54           H  
ATOM   2842  O   CYS A 177      50.262  15.997 -52.995  1.00 94.54           O  
ATOM   2843  SG  CYS A 177      50.342  18.505 -55.875  1.00 94.54           S  
ATOM   2844  N   SER A 178      52.065  15.334 -54.133  1.00 92.38           N  
ATOM   2845  H   SER A 178      52.439  15.090 -55.039  1.00 92.38           H  
ATOM   2846  CA  SER A 178      52.970  15.233 -52.979  1.00 92.38           C  
ATOM   2847  HA  SER A 178      52.493  15.719 -52.128  1.00 92.38           H  
ATOM   2848  C   SER A 178      54.274  15.981 -53.215  1.00 92.38           C  
ATOM   2849  CB  SER A 178      53.238  13.779 -52.567  1.00 92.38           C  
ATOM   2850  HB2 SER A 178      54.125  13.734 -51.936  1.00 92.38           H  
ATOM   2851  HB3 SER A 178      52.390  13.425 -51.981  1.00 92.38           H  
ATOM   2852  O   SER A 178      54.762  16.043 -54.338  1.00 92.38           O  
ATOM   2853  OG  SER A 178      53.395  12.919 -53.676  1.00 92.38           O  
ATOM   2854  HG  SER A 178      53.748  13.422 -54.413  1.00 92.38           H  
ATOM   2855  N   PHE A 179      54.836  16.541 -52.151  1.00 89.92           N  
ATOM   2856  H   PHE A 179      54.383  16.419 -51.256  1.00 89.92           H  
ATOM   2857  CA  PHE A 179      56.086  17.283 -52.151  1.00 89.92           C  
ATOM   2858  HA  PHE A 179      56.549  17.223 -53.136  1.00 89.92           H  
ATOM   2859  C   PHE A 179      57.052  16.682 -51.132  1.00 89.92           C  
ATOM   2860  CB  PHE A 179      55.799  18.756 -51.856  1.00 89.92           C  
ATOM   2861  HB2 PHE A 179      55.164  18.821 -50.972  1.00 89.92           H  
ATOM   2862  HB3 PHE A 179      55.251  19.175 -52.699  1.00 89.92           H  
ATOM   2863  O   PHE A 179      56.728  16.577 -49.945  1.00 89.92           O  
ATOM   2864  CG  PHE A 179      57.048  19.583 -51.638  1.00 89.92           C  
ATOM   2865  CD1 PHE A 179      57.518  19.841 -50.336  1.00 89.92           C  
ATOM   2866  HD1 PHE A 179      56.990  19.444 -49.482  1.00 89.92           H  
ATOM   2867  CD2 PHE A 179      57.774  20.051 -52.747  1.00 89.92           C  
ATOM   2868  HD2 PHE A 179      57.448  19.815 -53.749  1.00 89.92           H  
ATOM   2869  CE1 PHE A 179      58.685  20.600 -50.143  1.00 89.92           C  
ATOM   2870  HE1 PHE A 179      59.044  20.795 -49.143  1.00 89.92           H  
ATOM   2871  CE2 PHE A 179      58.955  20.784 -52.550  1.00 89.92           C  
ATOM   2872  HE2 PHE A 179      59.544  21.099 -53.398  1.00 89.92           H  
ATOM   2873  CZ  PHE A 179      59.399  21.081 -51.251  1.00 89.92           C  
ATOM   2874  HZ  PHE A 179      60.308  21.645 -51.105  1.00 89.92           H  
ATOM   2875  N   GLN A 180      58.244  16.341 -51.610  1.00 85.31           N  
ATOM   2876  H   GLN A 180      58.428  16.511 -52.588  1.00 85.31           H  
ATOM   2877  CA  GLN A 180      59.333  15.772 -50.829  1.00 85.31           C  
ATOM   2878  HA  GLN A 180      58.983  15.539 -49.823  1.00 85.31           H  
ATOM   2879  C   GLN A 180      60.477  16.786 -50.739  1.00 85.31           C  
ATOM   2880  CB  GLN A 180      59.766  14.455 -51.485  1.00 85.31           C  
ATOM   2881  HB2 GLN A 180      58.905  13.788 -51.539  1.00 85.31           H  
ATOM   2882  HB3 GLN A 180      60.122  14.647 -52.498  1.00 85.31           H  
ATOM   2883  O   GLN A 180      61.061  17.167 -51.757  1.00 85.31           O  
ATOM   2884  CG  GLN A 180      60.871  13.764 -50.676  1.00 85.31           C  
ATOM   2885  HG2 GLN A 180      60.534  13.635 -49.648  1.00 85.31           H  
ATOM   2886  HG3 GLN A 180      61.765  14.386 -50.660  1.00 85.31           H  
ATOM   2887  CD  GLN A 180      61.255  12.400 -51.237  1.00 85.31           C  
ATOM   2888  NE2 GLN A 180      61.844  11.550 -50.429  1.00 85.31           N  
ATOM   2889 HE21 GLN A 180      61.840  11.754 -49.440  1.00 85.31           H  
ATOM   2890 HE22 GLN A 180      61.974  10.621 -50.804  1.00 85.31           H  
ATOM   2891  OE1 GLN A 180      61.098  12.080 -52.404  1.00 85.31           O  
ATOM   2892  N   ALA A 181      60.812  17.215 -49.521  1.00 74.72           N  
ATOM   2893  H   ALA A 181      60.333  16.822 -48.723  1.00 74.72           H  
ATOM   2894  CA  ALA A 181      61.937  18.112 -49.277  1.00 74.72           C  
ATOM   2895  HA  ALA A 181      61.994  18.822 -50.103  1.00 74.72           H  
ATOM   2896  C   ALA A 181      63.256  17.322 -49.221  1.00 74.72           C  
ATOM   2897  CB  ALA A 181      61.682  18.912 -47.993  1.00 74.72           C  
ATOM   2898  HB1 ALA A 181      62.498  19.618 -47.836  1.00 74.72           H  
ATOM   2899  HB2 ALA A 181      60.746  19.463 -48.077  1.00 74.72           H  
ATOM   2900  HB3 ALA A 181      61.627  18.235 -47.140  1.00 74.72           H  
ATOM   2901  O   ALA A 181      63.362  16.360 -48.461  1.00 74.72           O  
ATOM   2902  N   ILE A 182      64.277  17.732 -49.979  1.00 69.18           N  
ATOM   2903  H   ILE A 182      64.155  18.556 -50.549  1.00 69.18           H  
ATOM   2904  CA  ILE A 182      65.625  17.140 -49.902  1.00 69.18           C  
ATOM   2905  HA  ILE A 182      65.605  16.287 -49.224  1.00 69.18           H  
ATOM   2906  C   ILE A 182      66.565  18.186 -49.291  1.00 69.18           C  
ATOM   2907  CB  ILE A 182      66.103  16.601 -51.274  1.00 69.18           C  
ATOM   2908  HB  ILE A 182      66.187  17.437 -51.969  1.00 69.18           H  
ATOM   2909  O   ILE A 182      66.705  19.280 -49.831  1.00 69.18           O  
ATOM   2910  CG1 ILE A 182      65.095  15.573 -51.849  1.00 69.18           C  
ATOM   2911 HG12 ILE A 182      64.113  16.041 -51.926  1.00 69.18           H  
ATOM   2912 HG13 ILE A 182      65.001  14.738 -51.155  1.00 69.18           H  
ATOM   2913  CG2 ILE A 182      67.491  15.951 -51.110  1.00 69.18           C  
ATOM   2914 HG21 ILE A 182      68.219  16.695 -50.787  1.00 69.18           H  
ATOM   2915 HG22 ILE A 182      67.450  15.143 -50.378  1.00 69.18           H  
ATOM   2916 HG23 ILE A 182      67.842  15.552 -52.061  1.00 69.18           H  
ATOM   2917  CD1 ILE A 182      65.440  15.020 -53.241  1.00 69.18           C  
ATOM   2918 HD11 ILE A 182      64.553  15.055 -53.872  1.00 69.18           H  
ATOM   2919 HD12 ILE A 182      65.767  13.984 -53.154  1.00 69.18           H  
ATOM   2920 HD13 ILE A 182      66.232  15.605 -53.708  1.00 69.18           H  
ATOM   2921  N   LYS A 183      67.185  17.875 -48.142  1.00 61.29           N  
ATOM   2922  H   LYS A 183      67.045  16.948 -47.766  1.00 61.29           H  
ATOM   2923  CA  LYS A 183      68.159  18.764 -47.479  1.00 61.29           C  
ATOM   2924  HA  LYS A 183      67.745  19.770 -47.416  1.00 61.29           H  
ATOM   2925  C   LYS A 183      69.433  18.843 -48.329  1.00 61.29           C  
ATOM   2926  CB  LYS A 183      68.494  18.265 -46.058  1.00 61.29           C  
ATOM   2927  HB2 LYS A 183      69.337  18.848 -45.689  1.00 61.29           H  
ATOM   2928  HB3 LYS A 183      68.804  17.221 -46.106  1.00 61.29           H  
ATOM   2929  O   LYS A 183      70.116  17.830 -48.458  1.00 61.29           O  
ATOM   2930  CG  LYS A 183      67.335  18.411 -45.060  1.00 61.29           C  
ATOM   2931  HG2 LYS A 183      67.007  19.451 -45.046  1.00 61.29           H  
ATOM   2932  HG3 LYS A 183      66.501  17.783 -45.376  1.00 61.29           H  
ATOM   2933  CD  LYS A 183      67.776  18.001 -43.646  1.00 61.29           C  
ATOM   2934  HD2 LYS A 183      68.613  18.630 -43.342  1.00 61.29           H  
ATOM   2935  HD3 LYS A 183      68.098  16.960 -43.660  1.00 61.29           H  
ATOM   2936  CE  LYS A 183      66.615  18.175 -42.659  1.00 61.29           C  
ATOM   2937  HE2 LYS A 183      66.275  19.210 -42.707  1.00 61.29           H  
ATOM   2938  HE3 LYS A 183      65.788  17.542 -42.978  1.00 61.29           H  
ATOM   2939  NZ  LYS A 183      67.016  17.836 -41.271  1.00 61.29           N  
ATOM   2940  HZ1 LYS A 183      67.766  18.441 -40.968  1.00 61.29           H  
ATOM   2941  HZ2 LYS A 183      66.230  17.954 -40.647  1.00 61.29           H  
ATOM   2942  HZ3 LYS A 183      67.329  16.877 -41.220  1.00 61.29           H  
ATOM   2943  N   GLN A 184      69.738  20.015 -48.892  1.00 55.65           N  
ATOM   2944  H   GLN A 184      69.089  20.783 -48.798  1.00 55.65           H  
ATOM   2945  CA  GLN A 184      70.920  20.215 -49.743  1.00 55.65           C  
ATOM   2946  HA  GLN A 184      71.223  19.243 -50.133  1.00 55.65           H  
ATOM   2947  C   GLN A 184      72.169  20.711 -48.996  1.00 55.65           C  
ATOM   2948  CB  GLN A 184      70.579  21.096 -50.961  1.00 55.65           C  
ATOM   2949  HB2 GLN A 184      71.505  21.475 -51.394  1.00 55.65           H  
ATOM   2950  HB3 GLN A 184      69.964  21.945 -50.661  1.00 55.65           H  
ATOM   2951  O   GLN A 184      73.258  20.388 -49.445  1.00 55.65           O  
ATOM   2952  CG  GLN A 184      69.863  20.261 -52.028  1.00 55.65           C  
ATOM   2953  HG2 GLN A 184      68.883  19.960 -51.660  1.00 55.65           H  
ATOM   2954  HG3 GLN A 184      70.462  19.367 -52.201  1.00 55.65           H  
ATOM   2955  CD  GLN A 184      69.685  20.979 -53.364  1.00 55.65           C  
ATOM   2956  NE2 GLN A 184      70.134  20.418 -54.463  1.00 55.65           N  
ATOM   2957 HE21 GLN A 184      70.702  19.585 -54.397  1.00 55.65           H  
ATOM   2958 HE22 GLN A 184      70.062  20.993 -55.290  1.00 55.65           H  
ATOM   2959  OE1 GLN A 184      69.138  22.058 -53.474  1.00 55.65           O  
ATOM   2960  N   ASP A 185      72.043  21.394 -47.852  1.00 56.91           N  
ATOM   2961  H   ASP A 185      71.124  21.680 -47.546  1.00 56.91           H  
ATOM   2962  CA  ASP A 185      73.173  21.816 -47.004  1.00 56.91           C  
ATOM   2963  HA  ASP A 185      73.865  20.980 -46.901  1.00 56.91           H  
ATOM   2964  C   ASP A 185      72.686  22.184 -45.586  1.00 56.91           C  
ATOM   2965  CB  ASP A 185      73.906  23.013 -47.655  1.00 56.91           C  
ATOM   2966  HB2 ASP A 185      74.198  23.716 -46.875  1.00 56.91           H  
ATOM   2967  HB3 ASP A 185      73.233  23.544 -48.327  1.00 56.91           H  
ATOM   2968  O   ASP A 185      71.525  22.558 -45.410  1.00 56.91           O  
ATOM   2969  CG  ASP A 185      75.189  22.608 -48.399  1.00 56.91           C  
ATOM   2970  OD1 ASP A 185      75.906  21.730 -47.864  1.00 56.91           O  
ATOM   2971  OD2 ASP A 185      75.506  23.254 -49.423  1.00 56.91           O  
ATOM   2972  N   GLU A 186      73.548  22.103 -44.558  1.00 56.77           N  
ATOM   2973  H   GLU A 186      74.494  21.815 -44.766  1.00 56.77           H  
ATOM   2974  CA  GLU A 186      73.181  22.297 -43.132  1.00 56.77           C  
ATOM   2975  HA  GLU A 186      72.428  21.553 -42.872  1.00 56.77           H  
ATOM   2976  C   GLU A 186      72.532  23.660 -42.803  1.00 56.77           C  
ATOM   2977  CB  GLU A 186      74.401  22.080 -42.208  1.00 56.77           C  
ATOM   2978  HB2 GLU A 186      74.175  22.509 -41.232  1.00 56.77           H  
ATOM   2979  HB3 GLU A 186      75.264  22.606 -42.617  1.00 56.77           H  
ATOM   2980  O   GLU A 186      71.875  23.786 -41.770  1.00 56.77           O  
ATOM   2981  CG  GLU A 186      74.745  20.596 -41.986  1.00 56.77           C  
ATOM   2982  HG2 GLU A 186      73.832  20.072 -41.706  1.00 56.77           H  
ATOM   2983  HG3 GLU A 186      75.096  20.173 -42.928  1.00 56.77           H  
ATOM   2984  CD  GLU A 186      75.809  20.364 -40.891  1.00 56.77           C  
ATOM   2985  OE1 GLU A 186      75.857  19.222 -40.376  1.00 56.77           O  
ATOM   2986  OE2 GLU A 186      76.562  21.311 -40.566  1.00 56.77           O  
ATOM   2987  N   ASN A 187      72.655  24.659 -43.682  1.00 54.28           N  
ATOM   2988  H   ASN A 187      73.146  24.455 -44.541  1.00 54.28           H  
ATOM   2989  CA  ASN A 187      72.090  26.001 -43.497  1.00 54.28           C  
ATOM   2990  HA  ASN A 187      71.604  26.049 -42.523  1.00 54.28           H  
ATOM   2991  C   ASN A 187      70.975  26.374 -44.494  1.00 54.28           C  
ATOM   2992  CB  ASN A 187      73.246  27.018 -43.501  1.00 54.28           C  
ATOM   2993  HB2 ASN A 187      73.967  26.752 -44.274  1.00 54.28           H  
ATOM   2994  HB3 ASN A 187      72.856  28.008 -43.739  1.00 54.28           H  
ATOM   2995  O   ASN A 187      70.407  27.465 -44.380  1.00 54.28           O  
ATOM   2996  CG  ASN A 187      73.945  27.143 -42.158  1.00 54.28           C  
ATOM   2997  ND2 ASN A 187      75.168  27.617 -42.154  1.00 54.28           N  
ATOM   2998 HD21 ASN A 187      75.624  27.615 -41.253  1.00 54.28           H  
ATOM   2999 HD22 ASN A 187      75.646  27.784 -43.027  1.00 54.28           H  
ATOM   3000  OD1 ASN A 187      73.414  26.884 -41.094  1.00 54.28           O  
ATOM   3001  N   GLU A 188      70.619  25.501 -45.443  1.00 58.15           N  
ATOM   3002  H   GLU A 188      71.040  24.583 -45.459  1.00 58.15           H  
ATOM   3003  CA  GLU A 188      69.551  25.776 -46.411  1.00 58.15           C  
ATOM   3004  HA  GLU A 188      69.254  26.819 -46.307  1.00 58.15           H  
ATOM   3005  C   GLU A 188      68.292  24.955 -46.112  1.00 58.15           C  
ATOM   3006  CB  GLU A 188      70.024  25.658 -47.868  1.00 58.15           C  
ATOM   3007  HB2 GLU A 188      70.528  24.704 -48.025  1.00 58.15           H  
ATOM   3008  HB3 GLU A 188      69.138  25.698 -48.501  1.00 58.15           H  
ATOM   3009  O   GLU A 188      68.268  23.729 -46.214  1.00 58.15           O  
ATOM   3010  CG  GLU A 188      70.955  26.828 -48.249  1.00 58.15           C  
ATOM   3011  HG2 GLU A 188      71.919  26.683 -47.760  1.00 58.15           H  
ATOM   3012  HG3 GLU A 188      70.525  27.752 -47.864  1.00 58.15           H  
ATOM   3013  CD  GLU A 188      71.167  26.998 -49.766  1.00 58.15           C  
ATOM   3014  OE1 GLU A 188      71.778  28.024 -50.145  1.00 58.15           O  
ATOM   3015  OE2 GLU A 188      70.665  26.164 -50.552  1.00 58.15           O  
ATOM   3016  N   THR A 189      67.215  25.645 -45.726  1.00 65.36           N  
ATOM   3017  H   THR A 189      67.268  26.653 -45.750  1.00 65.36           H  
ATOM   3018  CA  THR A 189      65.912  25.023 -45.453  1.00 65.36           C  
ATOM   3019  HA  THR A 189      66.004  23.943 -45.568  1.00 65.36           H  
ATOM   3020  C   THR A 189      64.893  25.484 -46.491  1.00 65.36           C  
ATOM   3021  CB  THR A 189      65.425  25.253 -44.009  1.00 65.36           C  
ATOM   3022  HB  THR A 189      64.400  24.892 -43.924  1.00 65.36           H  
ATOM   3023  O   THR A 189      64.542  26.659 -46.569  1.00 65.36           O  
ATOM   3024  CG2 THR A 189      66.288  24.508 -42.991  1.00 65.36           C  
ATOM   3025 HG21 THR A 189      67.321  24.851 -43.042  1.00 65.36           H  
ATOM   3026 HG22 THR A 189      66.263  23.440 -43.204  1.00 65.36           H  
ATOM   3027 HG23 THR A 189      65.900  24.678 -41.987  1.00 65.36           H  
ATOM   3028  OG1 THR A 189      65.463  26.605 -43.627  1.00 65.36           O  
ATOM   3029  HG1 THR A 189      66.391  26.826 -43.516  1.00 65.36           H  
ATOM   3030  N   SER A 190      64.408  24.551 -47.312  1.00 71.61           N  
ATOM   3031  H   SER A 190      64.812  23.626 -47.296  1.00 71.61           H  
ATOM   3032  CA  SER A 190      63.297  24.791 -48.235  1.00 71.61           C  
ATOM   3033  HA  SER A 190      63.300  25.839 -48.536  1.00 71.61           H  
ATOM   3034  C   SER A 190      61.974  24.492 -47.533  1.00 71.61           C  
ATOM   3035  CB  SER A 190      63.470  23.964 -49.511  1.00 71.61           C  
ATOM   3036  HB2 SER A 190      62.658  24.194 -50.200  1.00 71.61           H  
ATOM   3037  HB3 SER A 190      64.413  24.227 -49.990  1.00 71.61           H  
ATOM   3038  O   SER A 190      61.759  23.381 -47.052  1.00 71.61           O  
ATOM   3039  OG  SER A 190      63.464  22.578 -49.224  1.00 71.61           O  
ATOM   3040  HG  SER A 190      62.893  22.434 -48.465  1.00 71.61           H  
ATOM   3041  N   THR A 191      61.076  25.471 -47.482  1.00 80.01           N  
ATOM   3042  H   THR A 191      61.329  26.356 -47.899  1.00 80.01           H  
ATOM   3043  CA  THR A 191      59.780  25.370 -46.803  1.00 80.01           C  
ATOM   3044  HA  THR A 191      59.725  24.415 -46.282  1.00 80.01           H  
ATOM   3045  C   THR A 191      58.639  25.407 -47.811  1.00 80.01           C  
ATOM   3046  CB  THR A 191      59.605  26.463 -45.736  1.00 80.01           C  
ATOM   3047  HB  THR A 191      58.615  26.348 -45.295  1.00 80.01           H  
ATOM   3048  O   THR A 191      58.483  26.376 -48.556  1.00 80.01           O  
ATOM   3049  CG2 THR A 191      60.634  26.348 -44.613  1.00 80.01           C  
ATOM   3050 HG21 THR A 191      61.640  26.504 -45.001  1.00 80.01           H  
ATOM   3051 HG22 THR A 191      60.581  25.358 -44.160  1.00 80.01           H  
ATOM   3052 HG23 THR A 191      60.432  27.100 -43.850  1.00 80.01           H  
ATOM   3053  OG1 THR A 191      59.701  27.766 -46.268  1.00 80.01           O  
ATOM   3054  HG1 THR A 191      60.516  27.820 -46.772  1.00 80.01           H  
ATOM   3055  N   LEU A 192      57.810  24.364 -47.834  1.00 85.60           N  
ATOM   3056  H   LEU A 192      57.977  23.580 -47.219  1.00 85.60           H  
ATOM   3057  CA  LEU A 192      56.614  24.334 -48.671  1.00 85.60           C  
ATOM   3058  HA  LEU A 192      56.901  24.585 -49.692  1.00 85.60           H  
ATOM   3059  C   LEU A 192      55.591  25.364 -48.173  1.00 85.60           C  
ATOM   3060  CB  LEU A 192      56.035  22.917 -48.655  1.00 85.60           C  
ATOM   3061  HB2 LEU A 192      56.806  22.210 -48.963  1.00 85.60           H  
ATOM   3062  HB3 LEU A 192      55.750  22.675 -47.631  1.00 85.60           H  
ATOM   3063  O   LEU A 192      55.243  25.383 -46.995  1.00 85.60           O  
ATOM   3064  CG  LEU A 192      54.809  22.750 -49.567  1.00 85.60           C  
ATOM   3065  HG  LEU A 192      54.058  23.504 -49.331  1.00 85.60           H  
ATOM   3066  CD1 LEU A 192      55.162  22.838 -51.051  1.00 85.60           C  
ATOM   3067 HD11 LEU A 192      54.269  22.651 -51.648  1.00 85.60           H  
ATOM   3068 HD12 LEU A 192      55.538  23.831 -51.299  1.00 85.60           H  
ATOM   3069 HD13 LEU A 192      55.924  22.100 -51.303  1.00 85.60           H  
ATOM   3070  CD2 LEU A 192      54.203  21.385 -49.302  1.00 85.60           C  
ATOM   3071 HD21 LEU A 192      54.902  20.611 -49.619  1.00 85.60           H  
ATOM   3072 HD22 LEU A 192      53.261  21.283 -49.841  1.00 85.60           H  
ATOM   3073 HD23 LEU A 192      54.000  21.277 -48.237  1.00 85.60           H  
ATOM   3074  N   GLN A 193      55.106  26.212 -49.074  1.00 86.43           N  
ATOM   3075  H   GLN A 193      55.453  26.142 -50.020  1.00 86.43           H  
ATOM   3076  CA  GLN A 193      54.114  27.251 -48.793  1.00 86.43           C  
ATOM   3077  HA  GLN A 193      54.094  27.460 -47.724  1.00 86.43           H  
ATOM   3078  C   GLN A 193      52.703  26.821 -49.191  1.00 86.43           C  
ATOM   3079  CB  GLN A 193      54.491  28.547 -49.533  1.00 86.43           C  
ATOM   3080  HB2 GLN A 193      53.736  29.304 -49.320  1.00 86.43           H  
ATOM   3081  HB3 GLN A 193      54.487  28.368 -50.608  1.00 86.43           H  
ATOM   3082  O   GLN A 193      51.745  27.153 -48.498  1.00 86.43           O  
ATOM   3083  CG  GLN A 193      55.866  29.097 -49.132  1.00 86.43           C  
ATOM   3084  HG2 GLN A 193      56.057  30.011 -49.695  1.00 86.43           H  
ATOM   3085  HG3 GLN A 193      56.641  28.378 -49.398  1.00 86.43           H  
ATOM   3086  CD  GLN A 193      55.952  29.427 -47.646  1.00 86.43           C  
ATOM   3087  NE2 GLN A 193      56.985  29.001 -46.956  1.00 86.43           N  
ATOM   3088 HE21 GLN A 193      57.003  29.230 -45.972  1.00 86.43           H  
ATOM   3089 HE22 GLN A 193      57.687  28.402 -47.367  1.00 86.43           H  
ATOM   3090  OE1 GLN A 193      55.104  30.093 -47.077  1.00 86.43           O  
ATOM   3091  N   SER A 194      52.552  26.116 -50.315  1.00 90.52           N  
ATOM   3092  H   SER A 194      53.367  25.856 -50.852  1.00 90.52           H  
ATOM   3093  CA  SER A 194      51.248  25.638 -50.787  1.00 90.52           C  
ATOM   3094  HA  SER A 194      50.716  25.226 -49.929  1.00 90.52           H  
ATOM   3095  C   SER A 194      51.364  24.525 -51.825  1.00 90.52           C  
ATOM   3096  CB  SER A 194      50.413  26.794 -51.357  1.00 90.52           C  
ATOM   3097  HB2 SER A 194      50.066  27.409 -50.526  1.00 90.52           H  
ATOM   3098  HB3 SER A 194      49.541  26.401 -51.880  1.00 90.52           H  
ATOM   3099  O   SER A 194      52.368  24.439 -52.533  1.00 90.52           O  
ATOM   3100  OG  SER A 194      51.179  27.617 -52.220  1.00 90.52           O  
ATOM   3101  HG  SER A 194      51.804  28.075 -51.652  1.00 90.52           H  
ATOM   3102  N   LEU A 195      50.318  23.701 -51.916  1.00 91.12           N  
ATOM   3103  H   LEU A 195      49.544  23.873 -51.290  1.00 91.12           H  
ATOM   3104  CA  LEU A 195      50.095  22.695 -52.956  1.00 91.12           C  
ATOM   3105  HA  LEU A 195      50.884  22.765 -53.704  1.00 91.12           H  
ATOM   3106  C   LEU A 195      48.756  22.958 -53.649  1.00 91.12           C  
ATOM   3107  CB  LEU A 195      50.099  21.277 -52.352  1.00 91.12           C  
ATOM   3108  HB2 LEU A 195      49.513  21.299 -51.433  1.00 91.12           H  
ATOM   3109  HB3 LEU A 195      49.611  20.585 -53.039  1.00 91.12           H  
ATOM   3110  O   LEU A 195      47.762  23.261 -52.985  1.00 91.12           O  
ATOM   3111  CG  LEU A 195      51.493  20.733 -52.028  1.00 91.12           C  
ATOM   3112  HG  LEU A 195      52.090  21.538 -51.599  1.00 91.12           H  
ATOM   3113  CD1 LEU A 195      51.396  19.577 -51.028  1.00 91.12           C  
ATOM   3114 HD11 LEU A 195      50.766  18.785 -51.434  1.00 91.12           H  
ATOM   3115 HD12 LEU A 195      52.389  19.172 -50.833  1.00 91.12           H  
ATOM   3116 HD13 LEU A 195      50.967  19.928 -50.089  1.00 91.12           H  
ATOM   3117  CD2 LEU A 195      52.192  20.211 -53.278  1.00 91.12           C  
ATOM   3118 HD21 LEU A 195      52.143  20.946 -54.081  1.00 91.12           H  
ATOM   3119 HD22 LEU A 195      53.237  20.010 -53.045  1.00 91.12           H  
ATOM   3120 HD23 LEU A 195      51.724  19.283 -53.608  1.00 91.12           H  
ATOM   3121  N   TYR A 196      48.720  22.788 -54.968  1.00 92.11           N  
ATOM   3122  H   TYR A 196      49.590  22.583 -55.438  1.00 92.11           H  
ATOM   3123  CA  TYR A 196      47.529  22.933 -55.804  1.00 92.11           C  
ATOM   3124  HA  TYR A 196      46.643  23.012 -55.174  1.00 92.11           H  
ATOM   3125  C   TYR A 196      47.359  21.721 -56.716  1.00 92.11           C  
ATOM   3126  CB  TYR A 196      47.626  24.206 -56.659  1.00 92.11           C  
ATOM   3127  HB2 TYR A 196      48.549  24.174 -57.238  1.00 92.11           H  
ATOM   3128  HB3 TYR A 196      46.800  24.212 -57.370  1.00 92.11           H  
ATOM   3129  O   TYR A 196      48.334  21.217 -57.264  1.00 92.11           O  
ATOM   3130  CG  TYR A 196      47.586  25.496 -55.869  1.00 92.11           C  
ATOM   3131  CD1 TYR A 196      46.368  26.187 -55.719  1.00 92.11           C  
ATOM   3132  HD1 TYR A 196      45.476  25.812 -56.198  1.00 92.11           H  
ATOM   3133  CD2 TYR A 196      48.759  25.999 -55.278  1.00 92.11           C  
ATOM   3134  HD2 TYR A 196      49.697  25.480 -55.414  1.00 92.11           H  
ATOM   3135  CE1 TYR A 196      46.308  27.354 -54.934  1.00 92.11           C  
ATOM   3136  HE1 TYR A 196      45.377  27.883 -54.800  1.00 92.11           H  
ATOM   3137  CE2 TYR A 196      48.698  27.166 -54.496  1.00 92.11           C  
ATOM   3138  HE2 TYR A 196      49.595  27.555 -54.036  1.00 92.11           H  
ATOM   3139  OH  TYR A 196      47.403  28.919 -53.491  1.00 92.11           O  
ATOM   3140  HH  TYR A 196      48.226  29.057 -53.016  1.00 92.11           H  
ATOM   3141  CZ  TYR A 196      47.473  27.833 -54.302  1.00 92.11           C  
ATOM   3142  N   ILE A 197      46.109  21.305 -56.930  1.00 92.77           N  
ATOM   3143  H   ILE A 197      45.372  21.756 -56.408  1.00 92.77           H  
ATOM   3144  CA  ILE A 197      45.708  20.434 -58.038  1.00 92.77           C  
ATOM   3145  HA  ILE A 197      46.597  20.142 -58.596  1.00 92.77           H  
ATOM   3146  C   ILE A 197      44.808  21.249 -58.962  1.00 92.77           C  
ATOM   3147  CB  ILE A 197      45.033  19.132 -57.555  1.00 92.77           C  
ATOM   3148  HB  ILE A 197      44.173  19.388 -56.937  1.00 92.77           H  
ATOM   3149  O   ILE A 197      43.761  21.749 -58.544  1.00 92.77           O  
ATOM   3150  CG1 ILE A 197      46.034  18.305 -56.720  1.00 92.77           C  
ATOM   3151 HG12 ILE A 197      46.453  18.927 -55.930  1.00 92.77           H  
ATOM   3152 HG13 ILE A 197      46.856  17.989 -57.362  1.00 92.77           H  
ATOM   3153  CG2 ILE A 197      44.551  18.301 -58.764  1.00 92.77           C  
ATOM   3154 HG21 ILE A 197      45.406  18.022 -59.379  1.00 92.77           H  
ATOM   3155 HG22 ILE A 197      43.852  18.867 -59.380  1.00 92.77           H  
ATOM   3156 HG23 ILE A 197      44.037  17.399 -58.430  1.00 92.77           H  
ATOM   3157  CD1 ILE A 197      45.428  17.071 -56.045  1.00 92.77           C  
ATOM   3158 HD11 ILE A 197      44.589  17.367 -55.416  1.00 92.77           H  
ATOM   3159 HD12 ILE A 197      46.188  16.600 -55.421  1.00 92.77           H  
ATOM   3160 HD13 ILE A 197      45.105  16.342 -56.788  1.00 92.77           H  
ATOM   3161  N   LEU A 198      45.207  21.372 -60.220  1.00 91.01           N  
ATOM   3162  H   LEU A 198      46.074  20.920 -60.473  1.00 91.01           H  
ATOM   3163  CA  LEU A 198      44.567  22.189 -61.246  1.00 91.01           C  
ATOM   3164  HA  LEU A 198      43.687  22.687 -60.840  1.00 91.01           H  
ATOM   3165  C   LEU A 198      44.129  21.304 -62.413  1.00 91.01           C  
ATOM   3166  CB  LEU A 198      45.568  23.255 -61.721  1.00 91.01           C  
ATOM   3167  HB2 LEU A 198      45.155  23.797 -62.571  1.00 91.01           H  
ATOM   3168  HB3 LEU A 198      46.450  22.725 -62.081  1.00 91.01           H  
ATOM   3169  O   LEU A 198      44.763  20.298 -62.712  1.00 91.01           O  
ATOM   3170  CG  LEU A 198      46.003  24.256 -60.632  1.00 91.01           C  
ATOM   3171  HG  LEU A 198      45.943  23.799 -59.644  1.00 91.01           H  
ATOM   3172  CD1 LEU A 198      47.445  24.693 -60.851  1.00 91.01           C  
ATOM   3173 HD11 LEU A 198      48.100  23.825 -60.788  1.00 91.01           H  
ATOM   3174 HD12 LEU A 198      47.747  25.408 -60.086  1.00 91.01           H  
ATOM   3175 HD13 LEU A 198      47.567  25.152 -61.832  1.00 91.01           H  
ATOM   3176  CD2 LEU A 198      45.108  25.491 -60.647  1.00 91.01           C  
ATOM   3177 HD21 LEU A 198      45.224  26.020 -61.593  1.00 91.01           H  
ATOM   3178 HD22 LEU A 198      45.402  26.155 -59.834  1.00 91.01           H  
ATOM   3179 HD23 LEU A 198      44.067  25.191 -60.527  1.00 91.01           H  
ATOM   3180  N   HIS A 199      43.060  21.696 -63.092  1.00 90.33           N  
ATOM   3181  H   HIS A 199      42.580  22.524 -62.768  1.00 90.33           H  
ATOM   3182  CA  HIS A 199      42.657  21.150 -64.386  1.00 90.33           C  
ATOM   3183  HA  HIS A 199      43.184  20.217 -64.586  1.00 90.33           H  
ATOM   3184  C   HIS A 199      43.011  22.145 -65.499  1.00 90.33           C  
ATOM   3185  CB  HIS A 199      41.156  20.855 -64.320  1.00 90.33           C  
ATOM   3186  HB2 HIS A 199      40.623  21.773 -64.074  1.00 90.33           H  
ATOM   3187  HB3 HIS A 199      40.992  20.129 -63.524  1.00 90.33           H  
ATOM   3188  O   HIS A 199      42.997  23.349 -65.252  1.00 90.33           O  
ATOM   3189  CG  HIS A 199      40.589  20.286 -65.589  1.00 90.33           C  
ATOM   3190  CD2 HIS A 199      40.811  19.025 -66.070  1.00 90.33           C  
ATOM   3191  HD2 HIS A 199      41.439  18.268 -65.624  1.00 90.33           H  
ATOM   3192  ND1 HIS A 199      39.786  20.938 -66.500  1.00 90.33           N  
ATOM   3193  HD1 HIS A 199      39.441  21.886 -66.441  1.00 90.33           H  
ATOM   3194  CE1 HIS A 199      39.535  20.086 -67.511  1.00 90.33           C  
ATOM   3195  HE1 HIS A 199      38.947  20.299 -68.391  1.00 90.33           H  
ATOM   3196  NE2 HIS A 199      40.120  18.909 -67.271  1.00 90.33           N  
ATOM   3197  N   GLU A 200      43.260  21.674 -66.724  1.00 88.76           N  
ATOM   3198  H   GLU A 200      43.311  20.673 -66.842  1.00 88.76           H  
ATOM   3199  CA  GLU A 200      43.668  22.494 -67.883  1.00 88.76           C  
ATOM   3200  HA  GLU A 200      44.622  22.966 -67.649  1.00 88.76           H  
ATOM   3201  C   GLU A 200      42.711  23.631 -68.241  1.00 88.76           C  
ATOM   3202  CB  GLU A 200      43.871  21.599 -69.110  1.00 88.76           C  
ATOM   3203  HB2 GLU A 200      44.567  20.812 -68.820  1.00 88.76           H  
ATOM   3204  HB3 GLU A 200      44.334  22.191 -69.898  1.00 88.76           H  
ATOM   3205  O   GLU A 200      43.113  24.623 -68.840  1.00 88.76           O  
ATOM   3206  CG  GLU A 200      42.585  20.951 -69.657  1.00 88.76           C  
ATOM   3207  HG2 GLU A 200      41.893  21.732 -69.971  1.00 88.76           H  
ATOM   3208  HG3 GLU A 200      42.114  20.380 -68.856  1.00 88.76           H  
ATOM   3209  CD  GLU A 200      42.849  20.015 -70.846  1.00 88.76           C  
ATOM   3210  OE1 GLU A 200      41.874  19.393 -71.310  1.00 88.76           O  
ATOM   3211  OE2 GLU A 200      44.025  19.863 -71.258  1.00 88.76           O  
ATOM   3212  N   SER A 201      41.458  23.544 -67.799  1.00 82.66           N  
ATOM   3213  H   SER A 201      41.203  22.689 -67.325  1.00 82.66           H  
ATOM   3214  CA  SER A 201      40.502  24.653 -67.842  1.00 82.66           C  
ATOM   3215  HA  SER A 201      40.565  25.107 -68.831  1.00 82.66           H  
ATOM   3216  C   SER A 201      40.809  25.767 -66.820  1.00 82.66           C  
ATOM   3217  CB  SER A 201      39.083  24.101 -67.669  1.00 82.66           C  
ATOM   3218  HB2 SER A 201      38.360  24.879 -67.917  1.00 82.66           H  
ATOM   3219  HB3 SER A 201      38.933  23.261 -68.347  1.00 82.66           H  
ATOM   3220  O   SER A 201      39.903  26.513 -66.455  1.00 82.66           O  
ATOM   3221  OG  SER A 201      38.881  23.684 -66.328  1.00 82.66           O  
ATOM   3222  HG  SER A 201      38.845  24.501 -65.826  1.00 82.66           H  
ATOM   3223  N   ASN A 202      42.029  25.816 -66.270  1.00 73.42           N  
ATOM   3224  H   ASN A 202      42.724  25.191 -66.651  1.00 73.42           H  
ATOM   3225  CA  ASN A 202      42.466  26.634 -65.131  1.00 73.42           C  
ATOM   3226  HA  ASN A 202      43.417  26.218 -64.799  1.00 73.42           H  
ATOM   3227  C   ASN A 202      41.562  26.534 -63.889  1.00 73.42           C  
ATOM   3228  CB  ASN A 202      42.740  28.071 -65.605  1.00 73.42           C  
ATOM   3229  HB2 ASN A 202      41.864  28.460 -66.123  1.00 73.42           H  
ATOM   3230  HB3 ASN A 202      42.940  28.709 -64.744  1.00 73.42           H  
ATOM   3231  O   ASN A 202      41.500  27.442 -63.060  1.00 73.42           O  
ATOM   3232  CG  ASN A 202      43.956  28.160 -66.507  1.00 73.42           C  
ATOM   3233  ND2 ASN A 202      44.059  29.203 -67.294  1.00 73.42           N  
ATOM   3234 HD21 ASN A 202      43.350  29.922 -67.295  1.00 73.42           H  
ATOM   3235 HD22 ASN A 202      44.890  29.233 -67.868  1.00 73.42           H  
ATOM   3236  OD1 ASN A 202      44.840  27.323 -66.504  1.00 73.42           O  
ATOM   3237  N   ARG A 203      40.845  25.415 -63.740  1.00 81.67           N  
ATOM   3238  H   ARG A 203      41.036  24.671 -64.395  1.00 81.67           H  
ATOM   3239  CA  ARG A 203      39.962  25.172 -62.595  1.00 81.67           C  
ATOM   3240  HA  ARG A 203      39.580  26.130 -62.243  1.00 81.67           H  
ATOM   3241  C   ARG A 203      40.775  24.545 -61.469  1.00 81.67           C  
ATOM   3242  CB  ARG A 203      38.769  24.312 -63.036  1.00 81.67           C  
ATOM   3243  HB2 ARG A 203      38.237  24.839 -63.828  1.00 81.67           H  
ATOM   3244  HB3 ARG A 203      39.144  23.372 -63.440  1.00 81.67           H  
ATOM   3245  O   ARG A 203      41.290  23.442 -61.638  1.00 81.67           O  
ATOM   3246  CG  ARG A 203      37.782  24.018 -61.893  1.00 81.67           C  
ATOM   3247  HG2 ARG A 203      38.294  23.509 -61.076  1.00 81.67           H  
ATOM   3248  HG3 ARG A 203      37.386  24.961 -61.514  1.00 81.67           H  
ATOM   3249  CD  ARG A 203      36.614  23.139 -62.364  1.00 81.67           C  
ATOM   3250  HD2 ARG A 203      35.909  23.037 -61.539  1.00 81.67           H  
ATOM   3251  HD3 ARG A 203      36.112  23.635 -63.195  1.00 81.67           H  
ATOM   3252  NE  ARG A 203      37.069  21.797 -62.784  1.00 81.67           N  
ATOM   3253  HE  ARG A 203      38.060  21.615 -62.720  1.00 81.67           H  
ATOM   3254  NH1 ARG A 203      35.025  20.911 -63.352  1.00 81.67           N  
ATOM   3255 HH11 ARG A 203      34.575  21.777 -63.093  1.00 81.67           H  
ATOM   3256 HH12 ARG A 203      34.481  20.117 -63.659  1.00 81.67           H  
ATOM   3257  NH2 ARG A 203      36.856  19.666 -63.576  1.00 81.67           N  
ATOM   3258 HH21 ARG A 203      37.858  19.573 -63.658  1.00 81.67           H  
ATOM   3259 HH22 ARG A 203      36.280  18.912 -63.922  1.00 81.67           H  
ATOM   3260  CZ  ARG A 203      36.318  20.804 -63.234  1.00 81.67           C  
ATOM   3261  N   ILE A 204      40.839  25.209 -60.316  1.00 85.50           N  
ATOM   3262  H   ILE A 204      40.446  26.138 -60.268  1.00 85.50           H  
ATOM   3263  CA  ILE A 204      41.413  24.623 -59.098  1.00 85.50           C  
ATOM   3264  HA  ILE A 204      42.383  24.193 -59.346  1.00 85.50           H  
ATOM   3265  C   ILE A 204      40.489  23.493 -58.636  1.00 85.50           C  
ATOM   3266  CB  ILE A 204      41.629  25.671 -57.979  1.00 85.50           C  
ATOM   3267  HB  ILE A 204      40.656  25.974 -57.593  1.00 85.50           H  
ATOM   3268  O   ILE A 204      39.301  23.713 -58.404  1.00 85.50           O  
ATOM   3269  CG1 ILE A 204      42.361  26.934 -58.493  1.00 85.50           C  
ATOM   3270 HG12 ILE A 204      41.801  27.373 -59.318  1.00 85.50           H  
ATOM   3271 HG13 ILE A 204      43.348  26.655 -58.863  1.00 85.50           H  
ATOM   3272  CG2 ILE A 204      42.435  25.023 -56.838  1.00 85.50           C  
ATOM   3273 HG21 ILE A 204      41.986  24.080 -56.525  1.00 85.50           H  
ATOM   3274 HG22 ILE A 204      42.469  25.680 -55.969  1.00 85.50           H  
ATOM   3275 HG23 ILE A 204      43.453  24.814 -57.168  1.00 85.50           H  
ATOM   3276  CD1 ILE A 204      42.541  28.035 -57.441  1.00 85.50           C  
ATOM   3277 HD11 ILE A 204      42.949  28.925 -57.920  1.00 85.50           H  
ATOM   3278 HD12 ILE A 204      43.238  27.713 -56.667  1.00 85.50           H  
ATOM   3279 HD13 ILE A 204      41.580  28.282 -56.991  1.00 85.50           H  
ATOM   3280  N   ILE A 205      41.029  22.283 -58.530  1.00 87.54           N  
ATOM   3281  H   ILE A 205      42.012  22.186 -58.744  1.00 87.54           H  
ATOM   3282  CA  ILE A 205      40.325  21.102 -58.025  1.00 87.54           C  
ATOM   3283  HA  ILE A 205      39.258  21.202 -58.223  1.00 87.54           H  
ATOM   3284  C   ILE A 205      40.490  21.002 -56.507  1.00 87.54           C  
ATOM   3285  CB  ILE A 205      40.846  19.833 -58.736  1.00 87.54           C  
ATOM   3286  HB  ILE A 205      41.897  19.710 -58.472  1.00 87.54           H  
ATOM   3287  O   ILE A 205      39.527  20.706 -55.805  1.00 87.54           O  
ATOM   3288  CG1 ILE A 205      40.766  19.918 -60.277  1.00 87.54           C  
ATOM   3289 HG12 ILE A 205      41.375  20.752 -60.627  1.00 87.54           H  
ATOM   3290 HG13 ILE A 205      41.213  19.014 -60.691  1.00 87.54           H  
ATOM   3291  CG2 ILE A 205      40.101  18.583 -58.239  1.00 87.54           C  
ATOM   3292 HG21 ILE A 205      39.025  18.693 -58.372  1.00 87.54           H  
ATOM   3293 HG22 ILE A 205      40.293  18.443 -57.175  1.00 87.54           H  
ATOM   3294 HG23 ILE A 205      40.450  17.698 -58.772  1.00 87.54           H  
ATOM   3295  CD1 ILE A 205      39.347  20.076 -60.844  1.00 87.54           C  
ATOM   3296 HD11 ILE A 205      38.888  20.989 -60.465  1.00 87.54           H  
ATOM   3297 HD12 ILE A 205      38.730  19.216 -60.582  1.00 87.54           H  
ATOM   3298 HD13 ILE A 205      39.400  20.140 -61.931  1.00 87.54           H  
ATOM   3299  N   ALA A 206      41.695  21.275 -56.005  1.00 89.83           N  
ATOM   3300  H   ALA A 206      42.439  21.521 -56.643  1.00 89.83           H  
ATOM   3301  CA  ALA A 206      42.032  21.249 -54.586  1.00 89.83           C  
ATOM   3302  HA  ALA A 206      41.182  21.589 -53.995  1.00 89.83           H  
ATOM   3303  C   ALA A 206      43.233  22.164 -54.311  1.00 89.83           C  
ATOM   3304  CB  ALA A 206      42.362  19.801 -54.205  1.00 89.83           C  
ATOM   3305  HB1 ALA A 206      42.462  19.723 -53.122  1.00 89.83           H  
ATOM   3306  HB2 ALA A 206      43.295  19.491 -54.675  1.00 89.83           H  
ATOM   3307  HB3 ALA A 206      41.570  19.131 -54.542  1.00 89.83           H  
ATOM   3308  O   ALA A 206      44.096  22.306 -55.180  1.00 89.83           O  
ATOM   3309  N   ASN A 207      43.331  22.739 -53.111  1.00 90.03           N  
ATOM   3310  H   ASN A 207      42.581  22.656 -52.440  1.00 90.03           H  
ATOM   3311  CA  ASN A 207      44.549  23.406 -52.655  1.00 90.03           C  
ATOM   3312  HA  ASN A 207      45.396  22.885 -53.104  1.00 90.03           H  
ATOM   3313  C   ASN A 207      44.732  23.314 -51.132  1.00 90.03           C  
ATOM   3314  CB  ASN A 207      44.595  24.856 -53.164  1.00 90.03           C  
ATOM   3315  HB2 ASN A 207      44.394  24.872 -54.235  1.00 90.03           H  
ATOM   3316  HB3 ASN A 207      45.606  25.234 -53.013  1.00 90.03           H  
ATOM   3317  O   ASN A 207      43.770  23.189 -50.373  1.00 90.03           O  
ATOM   3318  CG  ASN A 207      43.610  25.790 -52.487  1.00 90.03           C  
ATOM   3319  ND2 ASN A 207      44.069  26.929 -52.022  1.00 90.03           N  
ATOM   3320 HD21 ASN A 207      43.400  27.524 -51.555  1.00 90.03           H  
ATOM   3321 HD22 ASN A 207      45.054  27.143 -52.084  1.00 90.03           H  
ATOM   3322  OD1 ASN A 207      42.419  25.544 -52.401  1.00 90.03           O  
ATOM   3323  N   ILE A 208      45.979  23.403 -50.680  1.00 87.84           N  
ATOM   3324  H   ILE A 208      46.726  23.479 -51.356  1.00 87.84           H  
ATOM   3325  CA  ILE A 208      46.342  23.511 -49.264  1.00 87.84           C  
ATOM   3326  HA  ILE A 208      45.483  23.909 -48.724  1.00 87.84           H  
ATOM   3327  C   ILE A 208      47.475  24.525 -49.118  1.00 87.84           C  
ATOM   3328  CB  ILE A 208      46.662  22.126 -48.650  1.00 87.84           C  
ATOM   3329  HB  ILE A 208      45.769  21.512 -48.765  1.00 87.84           H  
ATOM   3330  O   ILE A 208      48.434  24.507 -49.888  1.00 87.84           O  
ATOM   3331  CG1 ILE A 208      46.933  22.257 -47.136  1.00 87.84           C  
ATOM   3332 HG12 ILE A 208      47.834  22.849 -46.970  1.00 87.84           H  
ATOM   3333 HG13 ILE A 208      46.095  22.780 -46.676  1.00 87.84           H  
ATOM   3334  CG2 ILE A 208      47.809  21.405 -49.375  1.00 87.84           C  
ATOM   3335 HG21 ILE A 208      47.919  20.386 -49.003  1.00 87.84           H  
ATOM   3336 HG22 ILE A 208      48.750  21.937 -49.235  1.00 87.84           H  
ATOM   3337 HG23 ILE A 208      47.578  21.341 -50.439  1.00 87.84           H  
ATOM   3338  CD1 ILE A 208      47.107  20.919 -46.411  1.00 87.84           C  
ATOM   3339 HD11 ILE A 208      48.016  20.416 -46.742  1.00 87.84           H  
ATOM   3340 HD12 ILE A 208      46.248  20.277 -46.605  1.00 87.84           H  
ATOM   3341 HD13 ILE A 208      47.181  21.098 -45.338  1.00 87.84           H  
ATOM   3342  N   ASN A 209      47.355  25.418 -48.137  1.00 87.58           N  
ATOM   3343  H   ASN A 209      46.582  25.322 -47.495  1.00 87.58           H  
ATOM   3344  CA  ASN A 209      48.378  26.404 -47.799  1.00 87.58           C  
ATOM   3345  HA  ASN A 209      49.181  26.379 -48.536  1.00 87.58           H  
ATOM   3346  C   ASN A 209      48.982  26.075 -46.434  1.00 87.58           C  
ATOM   3347  CB  ASN A 209      47.777  27.814 -47.793  1.00 87.58           C  
ATOM   3348  HB2 ASN A 209      47.014  27.853 -47.016  1.00 87.58           H  
ATOM   3349  HB3 ASN A 209      48.550  28.537 -47.532  1.00 87.58           H  
ATOM   3350  O   ASN A 209      48.327  25.479 -45.577  1.00 87.58           O  
ATOM   3351  CG  ASN A 209      47.177  28.247 -49.117  1.00 87.58           C  
ATOM   3352  ND2 ASN A 209      46.036  28.890 -49.085  1.00 87.58           N  
ATOM   3353 HD21 ASN A 209      45.669  29.229 -49.963  1.00 87.58           H  
ATOM   3354 HD22 ASN A 209      45.563  29.015 -48.201  1.00 87.58           H  
ATOM   3355  OD1 ASN A 209      47.724  28.045 -50.187  1.00 87.58           O  
ATOM   3356  N   LYS A 210      50.229  26.489 -46.212  1.00 81.08           N  
ATOM   3357  H   LYS A 210      50.721  26.950 -46.964  1.00 81.08           H  
ATOM   3358  CA  LYS A 210      50.928  26.282 -44.946  1.00 81.08           C  
ATOM   3359  HA  LYS A 210      50.991  25.209 -44.766  1.00 81.08           H  
ATOM   3360  C   LYS A 210      50.143  26.919 -43.792  1.00 81.08           C  
ATOM   3361  CB  LYS A 210      52.347  26.847 -45.076  1.00 81.08           C  
ATOM   3362  HB2 LYS A 210      52.810  26.450 -45.979  1.00 81.08           H  
ATOM   3363  HB3 LYS A 210      52.313  27.935 -45.144  1.00 81.08           H  
ATOM   3364  O   LYS A 210      49.743  28.077 -43.879  1.00 81.08           O  
ATOM   3365  CG  LYS A 210      53.184  26.423 -43.876  1.00 81.08           C  
ATOM   3366  HG2 LYS A 210      53.193  25.333 -43.841  1.00 81.08           H  
ATOM   3367  HG3 LYS A 210      52.726  26.797 -42.961  1.00 81.08           H  
ATOM   3368  CD  LYS A 210      54.624  26.939 -43.950  1.00 81.08           C  
ATOM   3369  HD2 LYS A 210      54.653  28.026 -43.883  1.00 81.08           H  
ATOM   3370  HD3 LYS A 210      55.105  26.595 -44.865  1.00 81.08           H  
ATOM   3371  CE  LYS A 210      55.266  26.298 -42.733  1.00 81.08           C  
ATOM   3372  HE2 LYS A 210      54.878  26.744 -41.817  1.00 81.08           H  
ATOM   3373  HE3 LYS A 210      54.932  25.261 -42.718  1.00 81.08           H  
ATOM   3374  NZ  LYS A 210      56.741  26.267 -42.715  1.00 81.08           N  
ATOM   3375  HZ1 LYS A 210      57.104  25.888 -43.578  1.00 81.08           H  
ATOM   3376  HZ2 LYS A 210      57.146  27.158 -42.464  1.00 81.08           H  
ATOM   3377  HZ3 LYS A 210      56.942  25.587 -41.996  1.00 81.08           H  
ATOM   3378  N   GLY A 211      49.918  26.160 -42.719  1.00 71.63           N  
ATOM   3379  H   GLY A 211      50.267  25.212 -42.718  1.00 71.63           H  
ATOM   3380  CA  GLY A 211      49.138  26.611 -41.560  1.00 71.63           C  
ATOM   3381  HA2 GLY A 211      49.471  27.607 -41.269  1.00 71.63           H  
ATOM   3382  HA3 GLY A 211      49.326  25.934 -40.727  1.00 71.63           H  
ATOM   3383  C   GLY A 211      47.619  26.669 -41.780  1.00 71.63           C  
ATOM   3384  O   GLY A 211      46.907  27.139 -40.895  1.00 71.63           O  
ATOM   3385  N   GLN A 212      47.105  26.198 -42.922  1.00 68.32           N  
ATOM   3386  H   GLN A 212      47.724  25.809 -43.619  1.00 68.32           H  
ATOM   3387  CA  GLN A 212      45.670  26.103 -43.200  1.00 68.32           C  
ATOM   3388  HA  GLN A 212      45.112  26.495 -42.350  1.00 68.32           H  
ATOM   3389  C   GLN A 212      45.243  24.641 -43.373  1.00 68.32           C  
ATOM   3390  CB  GLN A 212      45.296  26.953 -44.428  1.00 68.32           C  
ATOM   3391  HB2 GLN A 212      44.244  26.786 -44.658  1.00 68.32           H  
ATOM   3392  HB3 GLN A 212      45.887  26.636 -45.288  1.00 68.32           H  
ATOM   3393  O   GLN A 212      45.979  23.825 -43.926  1.00 68.32           O  
ATOM   3394  CG  GLN A 212      45.504  28.456 -44.172  1.00 68.32           C  
ATOM   3395  HG2 GLN A 212      44.987  28.727 -43.252  1.00 68.32           H  
ATOM   3396  HG3 GLN A 212      46.565  28.663 -44.036  1.00 68.32           H  
ATOM   3397  CD  GLN A 212      44.985  29.346 -45.301  1.00 68.32           C  
ATOM   3398  NE2 GLN A 212      44.578  30.562 -45.004  1.00 68.32           N  
ATOM   3399 HE21 GLN A 212      44.275  31.147 -45.769  1.00 68.32           H  
ATOM   3400 HE22 GLN A 212      44.636  30.907 -44.057  1.00 68.32           H  
ATOM   3401  OE1 GLN A 212      44.906  28.984 -46.465  1.00 68.32           O  
ATOM   3402  N   GLN A 213      44.030  24.312 -42.923  1.00 63.67           N  
ATOM   3403  H   GLN A 213      43.457  25.028 -42.500  1.00 63.67           H  
ATOM   3404  CA  GLN A 213      43.387  23.052 -43.299  1.00 63.67           C  
ATOM   3405  HA  GLN A 213      44.086  22.235 -43.120  1.00 63.67           H  
ATOM   3406  C   GLN A 213      43.066  23.056 -44.799  1.00 63.67           C  
ATOM   3407  CB  GLN A 213      42.124  22.806 -42.456  1.00 63.67           C  
ATOM   3408  HB2 GLN A 213      41.506  23.704 -42.452  1.00 63.67           H  
ATOM   3409  HB3 GLN A 213      41.551  21.999 -42.912  1.00 63.67           H  
ATOM   3410  O   GLN A 213      42.871  24.114 -45.397  1.00 63.67           O  
ATOM   3411  CG  GLN A 213      42.466  22.394 -41.015  1.00 63.67           C  
ATOM   3412  HG2 GLN A 213      43.012  23.199 -40.523  1.00 63.67           H  
ATOM   3413  HG3 GLN A 213      43.107  21.513 -41.040  1.00 63.67           H  
ATOM   3414  CD  GLN A 213      41.232  22.065 -40.176  1.00 63.67           C  
ATOM   3415  NE2 GLN A 213      41.408  21.532 -38.987  1.00 63.67           N  
ATOM   3416 HE21 GLN A 213      42.334  21.329 -38.639  1.00 63.67           H  
ATOM   3417 HE22 GLN A 213      40.564  21.329 -38.470  1.00 63.67           H  
ATOM   3418  OE1 GLN A 213      40.094  22.280 -40.555  1.00 63.67           O  
ATOM   3419  N   VAL A 214      43.018  21.865 -45.398  1.00 61.26           N  
ATOM   3420  H   VAL A 214      43.200  21.049 -44.832  1.00 61.26           H  
ATOM   3421  CA  VAL A 214      42.678  21.638 -46.811  1.00 61.26           C  
ATOM   3422  HA  VAL A 214      43.501  21.972 -47.443  1.00 61.26           H  
ATOM   3423  C   VAL A 214      41.408  22.398 -47.185  1.00 61.26           C  
ATOM   3424  CB  VAL A 214      42.433  20.142 -47.044  1.00 61.26           C  
ATOM   3425  HB  VAL A 214      41.613  19.818 -46.402  1.00 61.26           H  
ATOM   3426  O   VAL A 214      40.357  22.199 -46.575  1.00 61.26           O  
ATOM   3427  CG1 VAL A 214      42.071  19.812 -48.491  1.00 61.26           C  
ATOM   3428 HG11 VAL A 214      42.866  20.128 -49.167  1.00 61.26           H  
ATOM   3429 HG12 VAL A 214      41.928  18.734 -48.557  1.00 61.26           H  
ATOM   3430 HG13 VAL A 214      41.136  20.296 -48.774  1.00 61.26           H  
ATOM   3431  CG2 VAL A 214      43.651  19.294 -46.698  1.00 61.26           C  
ATOM   3432 HG21 VAL A 214      43.315  18.259 -46.624  1.00 61.26           H  
ATOM   3433 HG22 VAL A 214      44.411  19.384 -47.474  1.00 61.26           H  
ATOM   3434 HG23 VAL A 214      44.075  19.565 -45.731  1.00 61.26           H  
ATOM   3435  N   LEU A 215      41.488  23.244 -48.210  1.00 55.94           N  
ATOM   3436  H   LEU A 215      42.350  23.309 -48.732  1.00 55.94           H  
ATOM   3437  CA  LEU A 215      40.340  23.998 -48.700  1.00 55.94           C  
ATOM   3438  HA  LEU A 215      39.545  23.973 -47.954  1.00 55.94           H  
ATOM   3439  C   LEU A 215      39.794  23.322 -49.960  1.00 55.94           C  
ATOM   3440  CB  LEU A 215      40.728  25.474 -48.915  1.00 55.94           C  
ATOM   3441  HB2 LEU A 215      41.579  25.501 -49.595  1.00 55.94           H  
ATOM   3442  HB3 LEU A 215      39.900  25.992 -49.399  1.00 55.94           H  
ATOM   3443  O   LEU A 215      40.531  23.013 -50.895  1.00 55.94           O  
ATOM   3444  CG  LEU A 215      41.095  26.228 -47.618  1.00 55.94           C  
ATOM   3445  HG  LEU A 215      41.855  25.666 -47.076  1.00 55.94           H  
ATOM   3446  CD1 LEU A 215      41.699  27.591 -47.956  1.00 55.94           C  
ATOM   3447 HD11 LEU A 215      40.951  28.239 -48.412  1.00 55.94           H  
ATOM   3448 HD12 LEU A 215      42.099  28.050 -47.052  1.00 55.94           H  
ATOM   3449 HD13 LEU A 215      42.531  27.455 -48.648  1.00 55.94           H  
ATOM   3450  CD2 LEU A 215      39.888  26.459 -46.699  1.00 55.94           C  
ATOM   3451 HD21 LEU A 215      40.203  27.015 -45.816  1.00 55.94           H  
ATOM   3452 HD22 LEU A 215      39.497  25.499 -46.361  1.00 55.94           H  
ATOM   3453 HD23 LEU A 215      39.108  27.010 -47.224  1.00 55.94           H  
ATOM   3454  N   THR A 216      38.479  23.096 -49.991  1.00 57.95           N  
ATOM   3455  H   THR A 216      37.937  23.289 -49.161  1.00 57.95           H  
ATOM   3456  CA  THR A 216      37.731  22.713 -51.197  1.00 57.95           C  
ATOM   3457  HA  THR A 216      38.355  22.058 -51.804  1.00 57.95           H  
ATOM   3458  C   THR A 216      37.397  23.993 -51.972  1.00 57.95           C  
ATOM   3459  CB  THR A 216      36.415  21.966 -50.873  1.00 57.95           C  
ATOM   3460  HB  THR A 216      35.566  22.576 -51.182  1.00 57.95           H  
ATOM   3461  O   THR A 216      36.578  24.791 -51.503  1.00 57.95           O  
ATOM   3462  CG2 THR A 216      36.281  20.623 -51.575  1.00 57.95           C  
ATOM   3463 HG21 THR A 216      36.514  20.732 -52.634  1.00 57.95           H  
ATOM   3464 HG22 THR A 216      36.926  19.887 -51.094  1.00 57.95           H  
ATOM   3465 HG23 THR A 216      35.252  20.276 -51.488  1.00 57.95           H  
ATOM   3466  OG1 THR A 216      36.267  21.707 -49.496  1.00 57.95           O  
ATOM   3467  HG1 THR A 216      36.843  20.973 -49.270  1.00 57.95           H  
ATOM   3468  N   PRO A 217      37.945  24.221 -53.177  1.00 52.89           N  
ATOM   3469  CA  PRO A 217      37.614  25.382 -53.990  1.00 52.89           C  
ATOM   3470  HA  PRO A 217      37.467  26.249 -53.347  1.00 52.89           H  
ATOM   3471  C   PRO A 217      36.302  25.155 -54.761  1.00 52.89           C  
ATOM   3472  CB  PRO A 217      38.865  25.637 -54.840  1.00 52.89           C  
ATOM   3473  HB2 PRO A 217      38.643  26.024 -55.834  1.00 52.89           H  
ATOM   3474  HB3 PRO A 217      39.514  26.328 -54.302  1.00 52.89           H  
ATOM   3475  O   PRO A 217      36.259  25.284 -55.976  1.00 52.89           O  
ATOM   3476  CG  PRO A 217      39.582  24.296 -54.919  1.00 52.89           C  
ATOM   3477  HG2 PRO A 217      40.649  24.424 -54.736  1.00 52.89           H  
ATOM   3478  HG3 PRO A 217      39.405  23.825 -55.886  1.00 52.89           H  
ATOM   3479  CD  PRO A 217      38.976  23.430 -53.825  1.00 52.89           C  
ATOM   3480  HD2 PRO A 217      38.537  22.532 -54.260  1.00 52.89           H  
ATOM   3481  HD3 PRO A 217      39.763  23.157 -53.122  1.00 52.89           H  
ATOM   3482  N   SER A 218      35.229  24.745 -54.071  1.00 47.42           N  
ATOM   3483  H   SER A 218      35.400  24.552 -53.094  1.00 47.42           H  
ATOM   3484  CA  SER A 218      33.811  24.858 -54.468  1.00 47.42           C  
ATOM   3485  HA  SER A 218      33.508  25.887 -54.275  1.00 47.42           H  
ATOM   3486  C   SER A 218      32.918  23.940 -53.624  1.00 47.42           C  
ATOM   3487  CB  SER A 218      33.536  24.563 -55.957  1.00 47.42           C  
ATOM   3488  HB2 SER A 218      33.918  25.386 -56.560  1.00 47.42           H  
ATOM   3489  HB3 SER A 218      32.460  24.497 -56.114  1.00 47.42           H  
ATOM   3490  O   SER A 218      33.010  22.724 -53.705  1.00 47.42           O  
ATOM   3491  OG  SER A 218      34.141  23.392 -56.438  1.00 47.42           O  
ATOM   3492  HG  SER A 218      35.089  23.498 -56.331  1.00 47.42           H  
ATOM   3493  N   GLN A 219      31.971  24.509 -52.872  1.00 42.28           N  
ATOM   3494  H   GLN A 219      31.947  25.515 -52.788  1.00 42.28           H  
ATOM   3495  CA  GLN A 219      30.903  23.750 -52.195  1.00 42.28           C  
ATOM   3496  HA  GLN A 219      31.336  22.830 -51.801  1.00 42.28           H  
ATOM   3497  C   GLN A 219      29.773  23.291 -53.143  1.00 42.28           C  
ATOM   3498  CB  GLN A 219      30.352  24.557 -51.006  1.00 42.28           C  
ATOM   3499  HB2 GLN A 219      30.067  25.558 -51.331  1.00 42.28           H  
ATOM   3500  HB3 GLN A 219      29.463  24.058 -50.622  1.00 42.28           H  
ATOM   3501  O   GLN A 219      28.687  22.948 -52.691  1.00 42.28           O  
ATOM   3502  CG  GLN A 219      31.355  24.647 -49.849  1.00 42.28           C  
ATOM   3503  HG2 GLN A 219      32.138  25.366 -50.089  1.00 42.28           H  
ATOM   3504  HG3 GLN A 219      31.816  23.672 -49.693  1.00 42.28           H  
ATOM   3505  CD  GLN A 219      30.664  25.071 -48.563  1.00 42.28           C  
ATOM   3506  NE2 GLN A 219      30.748  24.328 -47.484  1.00 42.28           N  
ATOM   3507 HE21 GLN A 219      31.236  23.447 -47.557  1.00 42.28           H  
ATOM   3508 HE22 GLN A 219      29.998  24.417 -46.814  1.00 42.28           H  
ATOM   3509  OE1 GLN A 219      30.051  26.108 -48.458  1.00 42.28           O  
ATOM   3510  N   SER A 220      29.998  23.291 -54.460  1.00 42.14           N  
ATOM   3511  H   SER A 220      30.931  23.482 -54.797  1.00 42.14           H  
ATOM   3512  CA  SER A 220      28.997  22.842 -55.438  1.00 42.14           C  
ATOM   3513  HA  SER A 220      28.007  22.920 -54.989  1.00 42.14           H  
ATOM   3514  C   SER A 220      29.148  21.375 -55.833  1.00 42.14           C  
ATOM   3515  CB  SER A 220      28.979  23.758 -56.663  1.00 42.14           C  
ATOM   3516  HB2 SER A 220      28.724  24.768 -56.342  1.00 42.14           H  
ATOM   3517  HB3 SER A 220      28.215  23.416 -57.361  1.00 42.14           H  
ATOM   3518  O   SER A 220      28.371  20.898 -56.651  1.00 42.14           O  
ATOM   3519  OG  SER A 220      30.237  23.781 -57.316  1.00 42.14           O  
ATOM   3520  HG  SER A 220      30.382  22.905 -57.681  1.00 42.14           H  
ATOM   3521  N   ASP A 221      30.130  20.658 -55.282  1.00 52.44           N  
ATOM   3522  H   ASP A 221      30.761  21.093 -54.624  1.00 52.44           H  
ATOM   3523  CA  ASP A 221      30.351  19.256 -55.619  1.00 52.44           C  
ATOM   3524  HA  ASP A 221      29.402  18.848 -55.968  1.00 52.44           H  
ATOM   3525  C   ASP A 221      30.720  18.452 -54.362  1.00 52.44           C  
ATOM   3526  CB  ASP A 221      31.354  19.172 -56.792  1.00 52.44           C  
ATOM   3527  HB2 ASP A 221      32.374  19.083 -56.418  1.00 52.44           H  
ATOM   3528  HB3 ASP A 221      31.312  20.103 -57.358  1.00 52.44           H  
ATOM   3529  O   ASP A 221      31.863  18.046 -54.160  1.00 52.44           O  
ATOM   3530  CG  ASP A 221      31.057  18.044 -57.785  1.00 52.44           C  
ATOM   3531  OD1 ASP A 221      30.132  17.235 -57.527  1.00 52.44           O  
ATOM   3532  OD2 ASP A 221      31.777  17.993 -58.807  1.00 52.44           O  
ATOM   3533  N   ASN A 222      29.718  18.202 -53.502  1.00 51.44           N  
ATOM   3534  H   ASN A 222      28.823  18.627 -53.700  1.00 51.44           H  
ATOM   3535  CA  ASN A 222      29.807  17.293 -52.339  1.00 51.44           C  
ATOM   3536  HA  ASN A 222      30.583  17.661 -51.668  1.00 51.44           H  
ATOM   3537  C   ASN A 222      30.229  15.855 -52.719  1.00 51.44           C  
ATOM   3538  CB  ASN A 222      28.452  17.265 -51.589  1.00 51.44           C  
ATOM   3539  HB2 ASN A 222      28.360  16.322 -51.049  1.00 51.44           H  
ATOM   3540  HB3 ASN A 222      27.628  17.312 -52.301  1.00 51.44           H  
ATOM   3541  O   ASN A 222      30.341  14.990 -51.855  1.00 51.44           O  
ATOM   3542  CG  ASN A 222      28.277  18.352 -50.543  1.00 51.44           C  
ATOM   3543  ND2 ASN A 222      27.121  18.413 -49.924  1.00 51.44           N  
ATOM   3544 HD21 ASN A 222      26.391  17.744 -50.123  1.00 51.44           H  
ATOM   3545 HD22 ASN A 222      27.032  19.140 -49.228  1.00 51.44           H  
ATOM   3546  OD1 ASN A 222      29.151  19.149 -50.253  1.00 51.44           O  
ATOM   3547  N   SER A 223      30.444  15.578 -54.006  1.00 63.61           N  
ATOM   3548  H   SER A 223      30.394  16.335 -54.672  1.00 63.61           H  
ATOM   3549  CA  SER A 223      30.942  14.304 -54.508  1.00 63.61           C  
ATOM   3550  HA  SER A 223      30.441  13.499 -53.971  1.00 63.61           H  
ATOM   3551  C   SER A 223      32.453  14.111 -54.307  1.00 63.61           C  
ATOM   3552  CB  SER A 223      30.579  14.183 -55.992  1.00 63.61           C  
ATOM   3553  HB2 SER A 223      30.785  13.166 -56.325  1.00 63.61           H  
ATOM   3554  HB3 SER A 223      29.519  14.393 -56.136  1.00 63.61           H  
ATOM   3555  O   SER A 223      32.921  12.979 -54.460  1.00 63.61           O  
ATOM   3556  OG  SER A 223      31.357  15.076 -56.761  1.00 63.61           O  
ATOM   3557  HG  SER A 223      30.819  15.794 -57.103  1.00 63.61           H  
ATOM   3558  N   LYS A 224      33.218  15.169 -53.967  1.00 76.87           N  
ATOM   3559  H   LYS A 224      32.765  16.067 -53.869  1.00 76.87           H  
ATOM   3560  CA  LYS A 224      34.690  15.126 -53.874  1.00 76.87           C  
ATOM   3561  HA  LYS A 224      35.011  14.168 -54.284  1.00 76.87           H  
ATOM   3562  C   LYS A 224      35.193  15.147 -52.422  1.00 76.87           C  
ATOM   3563  CB  LYS A 224      35.351  16.223 -54.745  1.00 76.87           C  
ATOM   3564  HB2 LYS A 224      36.393  15.940 -54.896  1.00 76.87           H  
ATOM   3565  HB3 LYS A 224      35.339  17.170 -54.206  1.00 76.87           H  
ATOM   3566  O   LYS A 224      34.999  16.113 -51.695  1.00 76.87           O  
ATOM   3567  CG  LYS A 224      34.678  16.449 -56.118  1.00 76.87           C  
ATOM   3568  HG2 LYS A 224      34.175  15.537 -56.441  1.00 76.87           H  
ATOM   3569  HG3 LYS A 224      33.896  17.199 -55.998  1.00 76.87           H  
ATOM   3570  CD  LYS A 224      35.630  16.905 -57.238  1.00 76.87           C  
ATOM   3571  HD2 LYS A 224      35.972  17.922 -57.045  1.00 76.87           H  
ATOM   3572  HD3 LYS A 224      36.486  16.232 -57.273  1.00 76.87           H  
ATOM   3573  CE  LYS A 224      34.856  16.833 -58.568  1.00 76.87           C  
ATOM   3574  HE2 LYS A 224      34.347  15.870 -58.607  1.00 76.87           H  
ATOM   3575  HE3 LYS A 224      34.072  17.590 -58.574  1.00 76.87           H  
ATOM   3576  NZ  LYS A 224      35.717  16.958 -59.770  1.00 76.87           N  
ATOM   3577  HZ1 LYS A 224      36.429  16.242 -59.757  1.00 76.87           H  
ATOM   3578  HZ2 LYS A 224      35.180  16.753 -60.600  1.00 76.87           H  
ATOM   3579  HZ3 LYS A 224      36.124  17.879 -59.848  1.00 76.87           H  
ATOM   3580  N   ASN A 225      35.889  14.090 -52.015  1.00 84.08           N  
ATOM   3581  H   ASN A 225      36.029  13.356 -52.695  1.00 84.08           H  
ATOM   3582  CA  ASN A 225      36.612  13.957 -50.751  1.00 84.08           C  
ATOM   3583  HA  ASN A 225      36.110  14.533 -49.974  1.00 84.08           H  
ATOM   3584  C   ASN A 225      38.042  14.496 -50.921  1.00 84.08           C  
ATOM   3585  CB  ASN A 225      36.582  12.465 -50.367  1.00 84.08           C  
ATOM   3586  HB2 ASN A 225      37.061  11.885 -51.156  1.00 84.08           H  
ATOM   3587  HB3 ASN A 225      35.543  12.143 -50.291  1.00 84.08           H  
ATOM   3588  O   ASN A 225      38.777  13.989 -51.767  1.00 84.08           O  
ATOM   3589  CG  ASN A 225      37.266  12.135 -49.051  1.00 84.08           C  
ATOM   3590  ND2 ASN A 225      37.261  10.878 -48.673  1.00 84.08           N  
ATOM   3591 HD21 ASN A 225      36.831  10.174 -49.255  1.00 84.08           H  
ATOM   3592 HD22 ASN A 225      37.734  10.660 -47.807  1.00 84.08           H  
ATOM   3593  OD1 ASN A 225      37.795  12.970 -48.338  1.00 84.08           O  
ATOM   3594  N   ILE A 226      38.435  15.514 -50.149  1.00 87.34           N  
ATOM   3595  H   ILE A 226      37.824  15.824 -49.407  1.00 87.34           H  
ATOM   3596  CA  ILE A 226      39.766  16.137 -50.234  1.00 87.34           C  
ATOM   3597  HA  ILE A 226      40.346  15.580 -50.970  1.00 87.34           H  
ATOM   3598  C   ILE A 226      40.488  16.011 -48.894  1.00 87.34           C  
ATOM   3599  CB  ILE A 226      39.722  17.606 -50.720  1.00 87.34           C  
ATOM   3600  HB  ILE A 226      39.388  18.241 -49.899  1.00 87.34           H  
ATOM   3601  O   ILE A 226      39.923  16.315 -47.847  1.00 87.34           O  
ATOM   3602  CG1 ILE A 226      38.733  17.770 -51.896  1.00 87.34           C  
ATOM   3603 HG12 ILE A 226      37.716  17.714 -51.507  1.00 87.34           H  
ATOM   3604 HG13 ILE A 226      38.869  16.936 -52.585  1.00 87.34           H  
ATOM   3605  CG2 ILE A 226      41.130  18.061 -51.151  1.00 87.34           C  
ATOM   3606 HG21 ILE A 226      41.897  17.733 -50.449  1.00 87.34           H  
ATOM   3607 HG22 ILE A 226      41.169  19.148 -51.218  1.00 87.34           H  
ATOM   3608 HG23 ILE A 226      41.382  17.623 -52.117  1.00 87.34           H  
ATOM   3609  CD1 ILE A 226      38.871  19.068 -52.696  1.00 87.34           C  
ATOM   3610 HD11 ILE A 226      39.761  19.021 -53.322  1.00 87.34           H  
ATOM   3611 HD12 ILE A 226      38.011  19.180 -53.357  1.00 87.34           H  
ATOM   3612 HD13 ILE A 226      38.960  19.923 -52.026  1.00 87.34           H  
ATOM   3613  N   GLN A 227      41.742  15.572 -48.933  1.00 89.16           N  
ATOM   3614  H   GLN A 227      42.147  15.400 -49.843  1.00 89.16           H  
ATOM   3615  CA  GLN A 227      42.618  15.376 -47.779  1.00 89.16           C  
ATOM   3616  HA  GLN A 227      42.233  15.928 -46.922  1.00 89.16           H  
ATOM   3617  C   GLN A 227      44.009  15.913 -48.106  1.00 89.16           C  
ATOM   3618  CB  GLN A 227      42.689  13.884 -47.422  1.00 89.16           C  
ATOM   3619  HB2 GLN A 227      43.369  13.749 -46.580  1.00 89.16           H  
ATOM   3620  HB3 GLN A 227      43.079  13.330 -48.275  1.00 89.16           H  
ATOM   3621  O   GLN A 227      44.380  16.013 -49.269  1.00 89.16           O  
ATOM   3622  CG  GLN A 227      41.312  13.324 -47.041  1.00 89.16           C  
ATOM   3623  HG2 GLN A 227      40.927  13.866 -46.177  1.00 89.16           H  
ATOM   3624  HG3 GLN A 227      40.614  13.461 -47.867  1.00 89.16           H  
ATOM   3625  CD  GLN A 227      41.325  11.839 -46.716  1.00 89.16           C  
ATOM   3626  NE2 GLN A 227      40.166  11.271 -46.474  1.00 89.16           N  
ATOM   3627 HE21 GLN A 227      39.332  11.841 -46.512  1.00 89.16           H  
ATOM   3628 HE22 GLN A 227      40.199  10.301 -46.194  1.00 89.16           H  
ATOM   3629  OE1 GLN A 227      42.339  11.163 -46.680  1.00 89.16           O  
ATOM   3630  N   GLY A 228      44.794  16.274 -47.103  1.00 87.37           N  
ATOM   3631  H   GLY A 228      44.476  16.202 -46.147  1.00 87.37           H  
ATOM   3632  CA  GLY A 228      46.102  16.869 -47.328  1.00 87.37           C  
ATOM   3633  HA2 GLY A 228      46.775  16.094 -47.692  1.00 87.37           H  
ATOM   3634  HA3 GLY A 228      46.043  17.658 -48.078  1.00 87.37           H  
ATOM   3635  C   GLY A 228      46.685  17.459 -46.060  1.00 87.37           C  
ATOM   3636  O   GLY A 228      45.961  17.826 -45.136  1.00 87.37           O  
ATOM   3637  N   GLU A 229      48.004  17.533 -46.026  1.00 87.19           N  
ATOM   3638  H   GLU A 229      48.522  17.263 -46.851  1.00 87.19           H  
ATOM   3639  CA  GLU A 229      48.769  18.009 -44.884  1.00 87.19           C  
ATOM   3640  HA  GLU A 229      48.205  18.798 -44.386  1.00 87.19           H  
ATOM   3641  C   GLU A 229      50.096  18.585 -45.383  1.00 87.19           C  
ATOM   3642  CB  GLU A 229      48.964  16.848 -43.894  1.00 87.19           C  
ATOM   3643  HB2 GLU A 229      48.019  16.312 -43.805  1.00 87.19           H  
ATOM   3644  HB3 GLU A 229      49.716  16.159 -44.279  1.00 87.19           H  
ATOM   3645  O   GLU A 229      50.733  18.017 -46.274  1.00 87.19           O  
ATOM   3646  CG  GLU A 229      49.369  17.332 -42.494  1.00 87.19           C  
ATOM   3647  HG2 GLU A 229      50.351  17.800 -42.557  1.00 87.19           H  
ATOM   3648  HG3 GLU A 229      48.656  18.089 -42.168  1.00 87.19           H  
ATOM   3649  CD  GLU A 229      49.404  16.199 -41.450  1.00 87.19           C  
ATOM   3650  OE1 GLU A 229      49.940  16.450 -40.346  1.00 87.19           O  
ATOM   3651  OE2 GLU A 229      48.953  15.067 -41.744  1.00 87.19           O  
ATOM   3652  N   ILE A 230      50.501  19.731 -44.831  1.00 85.54           N  
ATOM   3653  H   ILE A 230      49.960  20.110 -44.067  1.00 85.54           H  
ATOM   3654  CA  ILE A 230      51.827  20.311 -45.053  1.00 85.54           C  
ATOM   3655  HA  ILE A 230      52.334  19.767 -45.850  1.00 85.54           H  
ATOM   3656  C   ILE A 230      52.632  20.098 -43.776  1.00 85.54           C  
ATOM   3657  CB  ILE A 230      51.747  21.793 -45.488  1.00 85.54           C  
ATOM   3658  HB  ILE A 230      51.118  22.334 -44.781  1.00 85.54           H  
ATOM   3659  O   ILE A 230      52.277  20.634 -42.728  1.00 85.54           O  
ATOM   3660  CG1 ILE A 230      51.100  21.876 -46.891  1.00 85.54           C  
ATOM   3661 HG12 ILE A 230      50.106  21.432 -46.847  1.00 85.54           H  
ATOM   3662 HG13 ILE A 230      51.690  21.296 -47.602  1.00 85.54           H  
ATOM   3663  CG2 ILE A 230      53.151  22.435 -45.471  1.00 85.54           C  
ATOM   3664 HG21 ILE A 230      53.539  22.462 -44.452  1.00 85.54           H  
ATOM   3665 HG22 ILE A 230      53.122  23.465 -45.826  1.00 85.54           H  
ATOM   3666 HG23 ILE A 230      53.840  21.855 -46.084  1.00 85.54           H  
ATOM   3667  CD1 ILE A 230      50.941  23.299 -47.429  1.00 85.54           C  
ATOM   3668 HD11 ILE A 230      51.910  23.748 -47.646  1.00 85.54           H  
ATOM   3669 HD12 ILE A 230      50.407  23.889 -46.684  1.00 85.54           H  
ATOM   3670 HD13 ILE A 230      50.363  23.278 -48.353  1.00 85.54           H  
ATOM   3671  N   HIS A 231      53.705  19.318 -43.869  1.00 81.71           N  
ATOM   3672  H   HIS A 231      53.966  18.970 -44.780  1.00 81.71           H  
ATOM   3673  CA  HIS A 231      54.572  19.000 -42.738  1.00 81.71           C  
ATOM   3674  HA  HIS A 231      53.989  19.076 -41.820  1.00 81.71           H  
ATOM   3675  C   HIS A 231      55.732  20.000 -42.641  1.00 81.71           C  
ATOM   3676  CB  HIS A 231      55.057  17.551 -42.850  1.00 81.71           C  
ATOM   3677  HB2 HIS A 231      55.604  17.432 -43.785  1.00 81.71           H  
ATOM   3678  HB3 HIS A 231      55.748  17.345 -42.033  1.00 81.71           H  
ATOM   3679  O   HIS A 231      56.423  20.266 -43.624  1.00 81.71           O  
ATOM   3680  CG  HIS A 231      53.940  16.536 -42.791  1.00 81.71           C  
ATOM   3681  CD2 HIS A 231      53.525  15.722 -43.808  1.00 81.71           C  
ATOM   3682  HD2 HIS A 231      53.941  15.707 -44.804  1.00 81.71           H  
ATOM   3683  ND1 HIS A 231      53.171  16.225 -41.692  1.00 81.71           N  
ATOM   3684  HD1 HIS A 231      53.131  16.730 -40.818  1.00 81.71           H  
ATOM   3685  CE1 HIS A 231      52.327  15.240 -42.039  1.00 81.71           C  
ATOM   3686  HE1 HIS A 231      51.569  14.822 -41.395  1.00 81.71           H  
ATOM   3687  NE2 HIS A 231      52.522  14.879 -43.315  1.00 81.71           N  
ATOM   3688  N   ASP A 232      55.946  20.550 -41.444  1.00 70.28           N  
ATOM   3689  H   ASP A 232      55.309  20.320 -40.695  1.00 70.28           H  
ATOM   3690  CA  ASP A 232      56.946  21.594 -41.180  1.00 70.28           C  
ATOM   3691  HA  ASP A 232      56.962  22.293 -42.015  1.00 70.28           H  
ATOM   3692  C   ASP A 232      58.379  21.075 -41.037  1.00 70.28           C  
ATOM   3693  CB  ASP A 232      56.557  22.327 -39.880  1.00 70.28           C  
ATOM   3694  HB2 ASP A 232      56.082  21.635 -39.185  1.00 70.28           H  
ATOM   3695  HB3 ASP A 232      57.458  22.709 -39.398  1.00 70.28           H  
ATOM   3696  O   ASP A 232      59.338  21.779 -41.348  1.00 70.28           O  
ATOM   3697  CG  ASP A 232      55.653  23.522 -40.143  1.00 70.28           C  
ATOM   3698  OD1 ASP A 232      55.956  24.239 -41.121  1.00 70.28           O  
ATOM   3699  OD2 ASP A 232      54.727  23.784 -39.352  1.00 70.28           O  
ATOM   3700  N   ASP A 233      58.527  19.854 -40.538  1.00 64.98           N  
ATOM   3701  H   ASP A 233      57.702  19.291 -40.387  1.00 64.98           H  
ATOM   3702  CA  ASP A 233      59.791  19.306 -40.046  1.00 64.98           C  
ATOM   3703  HA  ASP A 233      60.457  20.136 -39.809  1.00 64.98           H  
ATOM   3704  C   ASP A 233      60.535  18.445 -41.081  1.00 64.98           C  
ATOM   3705  CB  ASP A 233      59.511  18.559 -38.731  1.00 64.98           C  
ATOM   3706  HB2 ASP A 233      60.458  18.216 -38.313  1.00 64.98           H  
ATOM   3707  HB3 ASP A 233      59.073  19.259 -38.020  1.00 64.98           H  
ATOM   3708  O   ASP A 233      61.609  17.912 -40.795  1.00 64.98           O  
ATOM   3709  CG  ASP A 233      58.572  17.357 -38.878  1.00 64.98           C  
ATOM   3710  OD1 ASP A 233      58.135  17.047 -40.012  1.00 64.98           O  
ATOM   3711  OD2 ASP A 233      58.294  16.706 -37.853  1.00 64.98           O  
ATOM   3712  N   GLY A 234      59.975  18.304 -42.289  1.00 62.96           N  
ATOM   3713  H   GLY A 234      59.097  18.778 -42.445  1.00 62.96           H  
ATOM   3714  CA  GLY A 234      60.499  17.425 -43.335  1.00 62.96           C  
ATOM   3715  HA2 GLY A 234      59.889  17.541 -44.231  1.00 62.96           H  
ATOM   3716  HA3 GLY A 234      61.524  17.713 -43.568  1.00 62.96           H  
ATOM   3717  C   GLY A 234      60.494  15.939 -42.954  1.00 62.96           C  
ATOM   3718  O   GLY A 234      61.123  15.142 -43.644  1.00 62.96           O  
ATOM   3719  N   SER A 235      59.817  15.552 -41.864  1.00 63.97           N  
ATOM   3720  H   SER A 235      59.318  16.246 -41.325  1.00 63.97           H  
ATOM   3721  CA  SER A 235      59.742  14.155 -41.411  1.00 63.97           C  
ATOM   3722  HA  SER A 235      60.737  13.716 -41.475  1.00 63.97           H  
ATOM   3723  C   SER A 235      58.811  13.302 -42.275  1.00 63.97           C  
ATOM   3724  CB  SER A 235      59.283  14.086 -39.951  1.00 63.97           C  
ATOM   3725  HB2 SER A 235      59.415  13.064 -39.593  1.00 63.97           H  
ATOM   3726  HB3 SER A 235      59.893  14.749 -39.338  1.00 63.97           H  
ATOM   3727  O   SER A 235      58.935  12.076 -42.303  1.00 63.97           O  
ATOM   3728  OG  SER A 235      57.918  14.435 -39.821  1.00 63.97           O  
ATOM   3729  HG  SER A 235      57.881  15.388 -39.716  1.00 63.97           H  
ATOM   3730  N   LYS A 236      57.878  13.947 -42.980  1.00 77.10           N  
ATOM   3731  H   LYS A 236      57.860  14.953 -42.897  1.00 77.10           H  
ATOM   3732  CA  LYS A 236      56.884  13.335 -43.860  1.00 77.10           C  
ATOM   3733  HA  LYS A 236      57.231  12.353 -44.179  1.00 77.10           H  
ATOM   3734  C   LYS A 236      56.687  14.192 -45.105  1.00 77.10           C  
ATOM   3735  CB  LYS A 236      55.555  13.202 -43.107  1.00 77.10           C  
ATOM   3736  HB2 LYS A 236      54.767  12.971 -43.825  1.00 77.10           H  
ATOM   3737  HB3 LYS A 236      55.330  14.161 -42.640  1.00 77.10           H  
ATOM   3738  O   LYS A 236      56.769  15.420 -45.041  1.00 77.10           O  
ATOM   3739  CG  LYS A 236      55.556  12.124 -42.019  1.00 77.10           C  
ATOM   3740  HG2 LYS A 236      56.311  12.352 -41.267  1.00 77.10           H  
ATOM   3741  HG3 LYS A 236      55.768  11.152 -42.465  1.00 77.10           H  
ATOM   3742  CD  LYS A 236      54.177  12.106 -41.359  1.00 77.10           C  
ATOM   3743  HD2 LYS A 236      53.985  13.091 -40.933  1.00 77.10           H  
ATOM   3744  HD3 LYS A 236      53.419  11.898 -42.114  1.00 77.10           H  
ATOM   3745  CE  LYS A 236      54.116  11.054 -40.254  1.00 77.10           C  
ATOM   3746  HE2 LYS A 236      54.311  10.075 -40.692  1.00 77.10           H  
ATOM   3747  HE3 LYS A 236      54.904  11.270 -39.532  1.00 77.10           H  
ATOM   3748  NZ  LYS A 236      52.786  11.089 -39.602  1.00 77.10           N  
ATOM   3749  HZ1 LYS A 236      52.629  12.008 -39.212  1.00 77.10           H  
ATOM   3750  HZ2 LYS A 236      52.720  10.403 -38.864  1.00 77.10           H  
ATOM   3751  HZ3 LYS A 236      52.059  10.933 -40.285  1.00 77.10           H  
ATOM   3752  N   ASP A 237      56.372  13.541 -46.219  1.00 84.65           N  
ATOM   3753  H   ASP A 237      56.385  12.531 -46.224  1.00 84.65           H  
ATOM   3754  CA  ASP A 237      56.027  14.227 -47.461  1.00 84.65           C  
ATOM   3755  HA  ASP A 237      56.820  14.933 -47.705  1.00 84.65           H  
ATOM   3756  C   ASP A 237      54.720  14.994 -47.284  1.00 84.65           C  
ATOM   3757  CB  ASP A 237      55.894  13.242 -48.628  1.00 84.65           C  
ATOM   3758  HB2 ASP A 237      55.575  13.792 -49.513  1.00 84.65           H  
ATOM   3759  HB3 ASP A 237      55.123  12.510 -48.390  1.00 84.65           H  
ATOM   3760  O   ASP A 237      53.704  14.443 -46.853  1.00 84.65           O  
ATOM   3761  CG  ASP A 237      57.196  12.513 -48.961  1.00 84.65           C  
ATOM   3762  OD1 ASP A 237      58.280  13.027 -48.607  1.00 84.65           O  
ATOM   3763  OD2 ASP A 237      57.081  11.424 -49.562  1.00 84.65           O  
ATOM   3764  N   SER A 238      54.735  16.272 -47.644  1.00 89.36           N  
ATOM   3765  H   SER A 238      55.552  16.604 -48.138  1.00 89.36           H  
ATOM   3766  CA  SER A 238      53.506  17.060 -47.682  1.00 89.36           C  
ATOM   3767  HA  SER A 238      52.950  16.918 -46.755  1.00 89.36           H  
ATOM   3768  C   SER A 238      52.652  16.586 -48.850  1.00 89.36           C  
ATOM   3769  CB  SER A 238      53.839  18.531 -47.841  1.00 89.36           C  
ATOM   3770  HB2 SER A 238      54.422  18.656 -48.753  1.00 89.36           H  
ATOM   3771  HB3 SER A 238      52.917  19.107 -47.919  1.00 89.36           H  
ATOM   3772  O   SER A 238      53.188  16.300 -49.920  1.00 89.36           O  
ATOM   3773  OG  SER A 238      54.594  18.979 -46.731  1.00 89.36           O  
ATOM   3774  HG  SER A 238      55.314  18.359 -46.592  1.00 89.36           H  
ATOM   3775  N   TYR A 239      51.336  16.502 -48.687  1.00 92.43           N  
ATOM   3776  H   TYR A 239      50.928  16.806 -47.815  1.00 92.43           H  
ATOM   3777  CA  TYR A 239      50.469  15.985 -49.744  1.00 92.43           C  
ATOM   3778  HA  TYR A 239      50.953  16.191 -50.698  1.00 92.43           H  
ATOM   3779  C   TYR A 239      49.114  16.684 -49.807  1.00 92.43           C  
ATOM   3780  CB  TYR A 239      50.321  14.457 -49.624  1.00 92.43           C  
ATOM   3781  HB2 TYR A 239      51.302  14.012 -49.460  1.00 92.43           H  
ATOM   3782  HB3 TYR A 239      49.954  14.075 -50.577  1.00 92.43           H  
ATOM   3783  O   TYR A 239      48.641  17.282 -48.845  1.00 92.43           O  
ATOM   3784  CG  TYR A 239      49.380  14.008 -48.523  1.00 92.43           C  
ATOM   3785  CD1 TYR A 239      49.819  14.002 -47.185  1.00 92.43           C  
ATOM   3786  HD1 TYR A 239      50.833  14.285 -46.943  1.00 92.43           H  
ATOM   3787  CD2 TYR A 239      48.049  13.656 -48.831  1.00 92.43           C  
ATOM   3788  HD2 TYR A 239      47.700  13.688 -49.853  1.00 92.43           H  
ATOM   3789  CE1 TYR A 239      48.924  13.677 -46.150  1.00 92.43           C  
ATOM   3790  HE1 TYR A 239      49.256  13.720 -45.123  1.00 92.43           H  
ATOM   3791  CE2 TYR A 239      47.157  13.308 -47.799  1.00 92.43           C  
ATOM   3792  HE2 TYR A 239      46.129  13.056 -48.014  1.00 92.43           H  
ATOM   3793  OH  TYR A 239      46.715  13.051 -45.458  1.00 92.43           O  
ATOM   3794  HH  TYR A 239      47.108  13.212 -44.597  1.00 92.43           H  
ATOM   3795  CZ  TYR A 239      47.590  13.333 -46.455  1.00 92.43           C  
ATOM   3796  N   LEU A 240      48.481  16.567 -50.968  1.00 92.94           N  
ATOM   3797  H   LEU A 240      49.001  16.145 -51.724  1.00 92.94           H  
ATOM   3798  CA  LEU A 240      47.130  16.992 -51.280  1.00 92.94           C  
ATOM   3799  HA  LEU A 240      46.557  17.100 -50.358  1.00 92.94           H  
ATOM   3800  C   LEU A 240      46.493  15.911 -52.154  1.00 92.94           C  
ATOM   3801  CB  LEU A 240      47.217  18.344 -51.999  1.00 92.94           C  
ATOM   3802  HB2 LEU A 240      47.852  18.226 -52.878  1.00 92.94           H  
ATOM   3803  HB3 LEU A 240      47.702  19.060 -51.336  1.00 92.94           H  
ATOM   3804  O   LEU A 240      47.018  15.569 -53.209  1.00 92.94           O  
ATOM   3805  CG  LEU A 240      45.861  18.908 -52.443  1.00 92.94           C  
ATOM   3806  HG  LEU A 240      45.365  18.207 -53.113  1.00 92.94           H  
ATOM   3807  CD1 LEU A 240      44.945  19.205 -51.253  1.00 92.94           C  
ATOM   3808 HD11 LEU A 240      45.483  19.783 -50.502  1.00 92.94           H  
ATOM   3809 HD12 LEU A 240      44.076  19.777 -51.576  1.00 92.94           H  
ATOM   3810 HD13 LEU A 240      44.600  18.273 -50.804  1.00 92.94           H  
ATOM   3811  CD2 LEU A 240      46.121  20.200 -53.206  1.00 92.94           C  
ATOM   3812 HD21 LEU A 240      46.857  20.034 -53.993  1.00 92.94           H  
ATOM   3813 HD22 LEU A 240      45.192  20.540 -53.662  1.00 92.94           H  
ATOM   3814 HD23 LEU A 240      46.505  20.960 -52.526  1.00 92.94           H  
ATOM   3815  N   GLN A 241      45.373  15.358 -51.718  1.00 93.17           N  
ATOM   3816  H   GLN A 241      44.984  15.698 -50.851  1.00 93.17           H  
ATOM   3817  CA  GLN A 241      44.650  14.283 -52.377  1.00 93.17           C  
ATOM   3818  HA  GLN A 241      45.093  14.119 -53.360  1.00 93.17           H  
ATOM   3819  C   GLN A 241      43.186  14.675 -52.561  1.00 93.17           C  
ATOM   3820  CB  GLN A 241      44.797  12.990 -51.564  1.00 93.17           C  
ATOM   3821  HB2 GLN A 241      45.857  12.791 -51.406  1.00 93.17           H  
ATOM   3822  HB3 GLN A 241      44.321  13.118 -50.591  1.00 93.17           H  
ATOM   3823  O   GLN A 241      42.560  15.180 -51.636  1.00 93.17           O  
ATOM   3824  CG  GLN A 241      44.172  11.784 -52.281  1.00 93.17           C  
ATOM   3825  HG2 GLN A 241      44.655  11.642 -53.248  1.00 93.17           H  
ATOM   3826  HG3 GLN A 241      43.110  11.962 -52.449  1.00 93.17           H  
ATOM   3827  CD  GLN A 241      44.334  10.510 -51.464  1.00 93.17           C  
ATOM   3828  NE2 GLN A 241      43.257   9.943 -50.968  1.00 93.17           N  
ATOM   3829 HE21 GLN A 241      43.400   9.142 -50.368  1.00 93.17           H  
ATOM   3830 HE22 GLN A 241      42.341  10.324 -51.160  1.00 93.17           H  
ATOM   3831  OE1 GLN A 241      45.432  10.016 -51.253  1.00 93.17           O  
ATOM   3832  N   VAL A 242      42.625  14.406 -53.735  1.00 91.35           N  
ATOM   3833  H   VAL A 242      43.205  13.991 -54.450  1.00 91.35           H  
ATOM   3834  CA  VAL A 242      41.208  14.611 -54.049  1.00 91.35           C  
ATOM   3835  HA  VAL A 242      40.664  14.770 -53.119  1.00 91.35           H  
ATOM   3836  C   VAL A 242      40.647  13.352 -54.699  1.00 91.35           C  
ATOM   3837  CB  VAL A 242      41.015  15.882 -54.900  1.00 91.35           C  
ATOM   3838  HB  VAL A 242      41.343  16.726 -54.294  1.00 91.35           H  
ATOM   3839  O   VAL A 242      41.239  12.831 -55.638  1.00 91.35           O  
ATOM   3840  CG1 VAL A 242      41.862  15.883 -56.178  1.00 91.35           C  
ATOM   3841 HG11 VAL A 242      42.918  15.820 -55.915  1.00 91.35           H  
ATOM   3842 HG12 VAL A 242      41.708  16.803 -56.741  1.00 91.35           H  
ATOM   3843 HG13 VAL A 242      41.616  15.021 -56.798  1.00 91.35           H  
ATOM   3844  CG2 VAL A 242      39.545  16.126 -55.254  1.00 91.35           C  
ATOM   3845 HG21 VAL A 242      38.898  15.819 -54.432  1.00 91.35           H  
ATOM   3846 HG22 VAL A 242      39.275  15.552 -56.141  1.00 91.35           H  
ATOM   3847 HG23 VAL A 242      39.387  17.186 -55.453  1.00 91.35           H  
ATOM   3848  N   THR A 243      39.516  12.859 -54.203  1.00 90.63           N  
ATOM   3849  H   THR A 243      39.126  13.312 -53.389  1.00 90.63           H  
ATOM   3850  CA  THR A 243      38.841  11.645 -54.677  1.00 90.63           C  
ATOM   3851  HA  THR A 243      39.307  11.305 -55.602  1.00 90.63           H  
ATOM   3852  C   THR A 243      37.375  11.945 -54.931  1.00 90.63           C  
ATOM   3853  CB  THR A 243      38.944  10.506 -53.652  1.00 90.63           C  
ATOM   3854  HB  THR A 243      38.512  10.838 -52.708  1.00 90.63           H  
ATOM   3855  O   THR A 243      36.702  12.433 -54.031  1.00 90.63           O  
ATOM   3856  CG2 THR A 243      38.212   9.241 -54.106  1.00 90.63           C  
ATOM   3857 HG21 THR A 243      38.475   8.407 -53.455  1.00 90.63           H  
ATOM   3858 HG22 THR A 243      37.134   9.394 -54.045  1.00 90.63           H  
ATOM   3859 HG23 THR A 243      38.484   9.001 -55.134  1.00 90.63           H  
ATOM   3860  OG1 THR A 243      40.286  10.148 -53.414  1.00 90.63           O  
ATOM   3861  HG1 THR A 243      40.559   9.575 -54.134  1.00 90.63           H  
ATOM   3862  N   TRP A 244      36.837  11.621 -56.104  1.00 87.08           N  
ATOM   3863  H   TRP A 244      37.422  11.245 -56.836  1.00 87.08           H  
ATOM   3864  CA  TRP A 244      35.400  11.757 -56.351  1.00 87.08           C  
ATOM   3865  HA  TRP A 244      34.880  11.715 -55.394  1.00 87.08           H  
ATOM   3866  C   TRP A 244      34.830  10.626 -57.190  1.00 87.08           C  
ATOM   3867  CB  TRP A 244      35.087  13.116 -56.961  1.00 87.08           C  
ATOM   3868  HB2 TRP A 244      34.008  13.270 -56.943  1.00 87.08           H  
ATOM   3869  HB3 TRP A 244      35.557  13.862 -56.320  1.00 87.08           H  
ATOM   3870  O   TRP A 244      35.525  10.006 -57.991  1.00 87.08           O  
ATOM   3871  CG  TRP A 244      35.579  13.373 -58.342  1.00 87.08           C  
ATOM   3872  CD1 TRP A 244      34.844  13.290 -59.470  1.00 87.08           C  
ATOM   3873  HD1 TRP A 244      33.805  12.999 -59.520  1.00 87.08           H  
ATOM   3874  CD2 TRP A 244      36.904  13.815 -58.753  1.00 87.08           C  
ATOM   3875  CE2 TRP A 244      36.884  14.037 -60.159  1.00 87.08           C  
ATOM   3876  CE3 TRP A 244      38.109  14.085 -58.075  1.00 87.08           C  
ATOM   3877  HE3 TRP A 244      38.175  13.867 -57.020  1.00 87.08           H  
ATOM   3878  NE1 TRP A 244      35.615  13.675 -60.546  1.00 87.08           N  
ATOM   3879  HE1 TRP A 244      35.244  13.741 -61.483  1.00 87.08           H  
ATOM   3880  CH2 TRP A 244      39.175  14.811 -60.150  1.00 87.08           C  
ATOM   3881  HH2 TRP A 244      40.056  15.142 -60.680  1.00 87.08           H  
ATOM   3882  CZ2 TRP A 244      37.982  14.567 -60.848  1.00 87.08           C  
ATOM   3883  HZ2 TRP A 244      37.921  14.709 -61.917  1.00 87.08           H  
ATOM   3884  CZ3 TRP A 244      39.235  14.563 -58.770  1.00 87.08           C  
ATOM   3885  HZ3 TRP A 244      40.173  14.698 -58.252  1.00 87.08           H  
ATOM   3886  N   SER A 245      33.548  10.346 -56.962  1.00 82.98           N  
ATOM   3887  H   SER A 245      33.037  10.982 -56.366  1.00 82.98           H  
ATOM   3888  CA  SER A 245      32.788   9.322 -57.686  1.00 82.98           C  
ATOM   3889  HA  SER A 245      33.475   8.599 -58.125  1.00 82.98           H  
ATOM   3890  C   SER A 245      31.979   9.943 -58.826  1.00 82.98           C  
ATOM   3891  CB  SER A 245      31.876   8.566 -56.716  1.00 82.98           C  
ATOM   3892  HB2 SER A 245      31.161   9.258 -56.271  1.00 82.98           H  
ATOM   3893  HB3 SER A 245      31.330   7.789 -57.251  1.00 82.98           H  
ATOM   3894  O   SER A 245      31.797  11.157 -58.873  1.00 82.98           O  
ATOM   3895  OG  SER A 245      32.650   7.966 -55.698  1.00 82.98           O  
ATOM   3896  HG  SER A 245      33.190   8.646 -55.290  1.00 82.98           H  
ATOM   3897  N   ASN A 246      31.443   9.103 -59.716  1.00 80.14           N  
ATOM   3898  H   ASN A 246      31.639   8.117 -59.621  1.00 80.14           H  
ATOM   3899  CA  ASN A 246      30.602   9.527 -60.842  1.00 80.14           C  
ATOM   3900  HA  ASN A 246      30.374   8.621 -61.405  1.00 80.14           H  
ATOM   3901  C   ASN A 246      31.320  10.452 -61.843  1.00 80.14           C  
ATOM   3902  CB  ASN A 246      29.267  10.079 -60.311  1.00 80.14           C  
ATOM   3903  HB2 ASN A 246      29.418  11.095 -59.944  1.00 80.14           H  
ATOM   3904  HB3 ASN A 246      28.913   9.461 -59.486  1.00 80.14           H  
ATOM   3905  O   ASN A 246      30.762  11.450 -62.304  1.00 80.14           O  
ATOM   3906  CG  ASN A 246      28.180  10.089 -61.365  1.00 80.14           C  
ATOM   3907  ND2 ASN A 246      27.212  10.966 -61.239  1.00 80.14           N  
ATOM   3908 HD21 ASN A 246      27.227  11.613 -60.463  1.00 80.14           H  
ATOM   3909 HD22 ASN A 246      26.448  10.868 -61.892  1.00 80.14           H  
ATOM   3910  OD1 ASN A 246      28.137   9.272 -62.270  1.00 80.14           O  
ATOM   3911  N   VAL A 247      32.570  10.102 -62.155  1.00 84.75           N  
ATOM   3912  H   VAL A 247      32.966   9.284 -61.714  1.00 84.75           H  
ATOM   3913  CA  VAL A 247      33.403  10.797 -63.139  1.00 84.75           C  
ATOM   3914  HA  VAL A 247      33.540  11.828 -62.812  1.00 84.75           H  
ATOM   3915  C   VAL A 247      32.699  10.781 -64.490  1.00 84.75           C  
ATOM   3916  CB  VAL A 247      34.784  10.132 -63.272  1.00 84.75           C  
ATOM   3917  HB  VAL A 247      34.665   9.150 -63.729  1.00 84.75           H  
ATOM   3918  O   VAL A 247      32.309   9.715 -64.970  1.00 84.75           O  
ATOM   3919  CG1 VAL A 247      35.716  10.971 -64.150  1.00 84.75           C  
ATOM   3920 HG11 VAL A 247      35.882  11.949 -63.697  1.00 84.75           H  
ATOM   3921 HG12 VAL A 247      36.674  10.464 -64.261  1.00 84.75           H  
ATOM   3922 HG13 VAL A 247      35.274  11.107 -65.137  1.00 84.75           H  
ATOM   3923  CG2 VAL A 247      35.460   9.939 -61.912  1.00 84.75           C  
ATOM   3924 HG21 VAL A 247      36.412   9.431 -62.068  1.00 84.75           H  
ATOM   3925 HG22 VAL A 247      34.866   9.299 -61.260  1.00 84.75           H  
ATOM   3926 HG23 VAL A 247      35.625  10.902 -61.428  1.00 84.75           H  
ATOM   3927  N   LYS A 248      32.544  11.962 -65.089  1.00 85.81           N  
ATOM   3928  H   LYS A 248      32.959  12.763 -64.634  1.00 85.81           H  
ATOM   3929  CA  LYS A 248      31.868  12.144 -66.381  1.00 85.81           C  
ATOM   3930  HA  LYS A 248      31.266  11.263 -66.604  1.00 85.81           H  
ATOM   3931  C   LYS A 248      32.874  12.286 -67.507  1.00 85.81           C  
ATOM   3932  CB  LYS A 248      30.942  13.364 -66.339  1.00 85.81           C  
ATOM   3933  HB2 LYS A 248      31.521  14.251 -66.082  1.00 85.81           H  
ATOM   3934  HB3 LYS A 248      30.504  13.507 -67.327  1.00 85.81           H  
ATOM   3935  O   LYS A 248      33.982  12.775 -67.292  1.00 85.81           O  
ATOM   3936  CG  LYS A 248      29.811  13.174 -65.324  1.00 85.81           C  
ATOM   3937  HG2 LYS A 248      29.276  12.251 -65.546  1.00 85.81           H  
ATOM   3938  HG3 LYS A 248      30.229  13.113 -64.319  1.00 85.81           H  
ATOM   3939  CD  LYS A 248      28.840  14.353 -65.386  1.00 85.81           C  
ATOM   3940  HD2 LYS A 248      28.401  14.407 -66.382  1.00 85.81           H  
ATOM   3941  HD3 LYS A 248      29.383  15.275 -65.175  1.00 85.81           H  
ATOM   3942  CE  LYS A 248      27.749  14.136 -64.339  1.00 85.81           C  
ATOM   3943  HE2 LYS A 248      27.237  13.201 -64.565  1.00 85.81           H  
ATOM   3944  HE3 LYS A 248      28.227  14.022 -63.366  1.00 85.81           H  
ATOM   3945  NZ  LYS A 248      26.795  15.269 -64.321  1.00 85.81           N  
ATOM   3946  HZ1 LYS A 248      27.286  16.122 -64.094  1.00 85.81           H  
ATOM   3947  HZ2 LYS A 248      26.359  15.370 -65.226  1.00 85.81           H  
ATOM   3948  HZ3 LYS A 248      26.083  15.114 -63.622  1.00 85.81           H  
ATOM   3949  N   SER A 249      32.453  11.982 -68.734  1.00 84.25           N  
ATOM   3950  H   SER A 249      31.551  11.541 -68.839  1.00 84.25           H  
ATOM   3951  CA  SER A 249      33.297  12.170 -69.923  1.00 84.25           C  
ATOM   3952  HA  SER A 249      34.123  11.461 -69.864  1.00 84.25           H  
ATOM   3953  C   SER A 249      33.905  13.582 -70.037  1.00 84.25           C  
ATOM   3954  CB  SER A 249      32.502  11.809 -71.179  1.00 84.25           C  
ATOM   3955  HB2 SER A 249      32.037  10.833 -71.037  1.00 84.25           H  
ATOM   3956  HB3 SER A 249      33.182  11.748 -72.029  1.00 84.25           H  
ATOM   3957  O   SER A 249      35.033  13.734 -70.505  1.00 84.25           O  
ATOM   3958  OG  SER A 249      31.499  12.772 -71.447  1.00 84.25           O  
ATOM   3959  HG  SER A 249      31.881  13.463 -71.993  1.00 84.25           H  
ATOM   3960  N   SER A 250      33.185  14.609 -69.559  1.00 84.73           N  
ATOM   3961  H   SER A 250      32.282  14.385 -69.165  1.00 84.73           H  
ATOM   3962  CA  SER A 250      33.595  16.023 -69.533  1.00 84.73           C  
ATOM   3963  HA  SER A 250      33.922  16.308 -70.533  1.00 84.73           H  
ATOM   3964  C   SER A 250      34.749  16.355 -68.580  1.00 84.73           C  
ATOM   3965  CB  SER A 250      32.391  16.894 -69.150  1.00 84.73           C  
ATOM   3966  HB2 SER A 250      32.680  17.944 -69.165  1.00 84.73           H  
ATOM   3967  HB3 SER A 250      31.595  16.745 -69.879  1.00 84.73           H  
ATOM   3968  O   SER A 250      35.212  17.490 -68.579  1.00 84.73           O  
ATOM   3969  OG  SER A 250      31.908  16.553 -67.858  1.00 84.73           O  
ATOM   3970  HG  SER A 250      32.628  16.663 -67.233  1.00 84.73           H  
ATOM   3971  N   GLU A 251      35.163  15.421 -67.723  1.00 85.73           N  
ATOM   3972  H   GLU A 251      34.731  14.508 -67.741  1.00 85.73           H  
ATOM   3973  CA  GLU A 251      36.306  15.588 -66.815  1.00 85.73           C  
ATOM   3974  HA  GLU A 251      36.513  16.650 -66.687  1.00 85.73           H  
ATOM   3975  C   GLU A 251      37.610  15.003 -67.379  1.00 85.73           C  
ATOM   3976  CB  GLU A 251      35.974  15.009 -65.429  1.00 85.73           C  
ATOM   3977  HB2 GLU A 251      35.740  13.949 -65.521  1.00 85.73           H  
ATOM   3978  HB3 GLU A 251      36.851  15.111 -64.789  1.00 85.73           H  
ATOM   3979  O   GLU A 251      38.629  15.007 -66.698  1.00 85.73           O  
ATOM   3980  CG  GLU A 251      34.810  15.740 -64.744  1.00 85.73           C  
ATOM   3981  HG2 GLU A 251      34.982  16.815 -64.801  1.00 85.73           H  
ATOM   3982  HG3 GLU A 251      33.877  15.519 -65.263  1.00 85.73           H  
ATOM   3983  CD  GLU A 251      34.699  15.317 -63.276  1.00 85.73           C  
ATOM   3984  OE1 GLU A 251      34.864  16.192 -62.383  1.00 85.73           O  
ATOM   3985  OE2 GLU A 251      34.482  14.110 -63.035  1.00 85.73           O  
ATOM   3986  N   SER A 252      37.601  14.518 -68.624  1.00 89.94           N  
ATOM   3987  H   SER A 252      36.744  14.573 -69.156  1.00 89.94           H  
ATOM   3988  CA  SER A 252      38.843  14.189 -69.330  1.00 89.94           C  
ATOM   3989  HA  SER A 252      39.434  13.517 -68.708  1.00 89.94           H  
ATOM   3990  C   SER A 252      39.654  15.461 -69.593  1.00 89.94           C  
ATOM   3991  CB  SER A 252      38.567  13.502 -70.669  1.00 89.94           C  
ATOM   3992  HB2 SER A 252      38.113  14.217 -71.356  1.00 89.94           H  
ATOM   3993  HB3 SER A 252      39.512  13.164 -71.094  1.00 89.94           H  
ATOM   3994  O   SER A 252      39.073  16.494 -69.924  1.00 89.94           O  
ATOM   3995  OG  SER A 252      37.699  12.394 -70.520  1.00 89.94           O  
ATOM   3996  HG  SER A 252      36.811  12.748 -70.436  1.00 89.94           H  
ATOM   3997  N   GLY A 253      40.981  15.376 -69.507  1.00 91.52           N  
ATOM   3998  H   GLY A 253      41.396  14.495 -69.241  1.00 91.52           H  
ATOM   3999  CA  GLY A 253      41.867  16.518 -69.739  1.00 91.52           C  
ATOM   4000  HA2 GLY A 253      41.385  17.430 -69.390  1.00 91.52           H  
ATOM   4001  HA3 GLY A 253      42.046  16.633 -70.809  1.00 91.52           H  
ATOM   4002  C   GLY A 253      43.208  16.391 -69.024  1.00 91.52           C  
ATOM   4003  O   GLY A 253      43.517  15.362 -68.411  1.00 91.52           O  
ATOM   4004  N   LYS A 254      44.025  17.445 -69.105  1.00 93.59           N  
ATOM   4005  H   LYS A 254      43.743  18.225 -69.682  1.00 93.59           H  
ATOM   4006  CA  LYS A 254      45.285  17.537 -68.356  1.00 93.59           C  
ATOM   4007  HA  LYS A 254      45.685  16.530 -68.238  1.00 93.59           H  
ATOM   4008  C   LYS A 254      45.047  18.093 -66.958  1.00 93.59           C  
ATOM   4009  CB  LYS A 254      46.342  18.354 -69.105  1.00 93.59           C  
ATOM   4010  HB2 LYS A 254      47.261  18.365 -68.519  1.00 93.59           H  
ATOM   4011  HB3 LYS A 254      46.000  19.383 -69.215  1.00 93.59           H  
ATOM   4012  O   LYS A 254      44.330  19.077 -66.771  1.00 93.59           O  
ATOM   4013  CG  LYS A 254      46.645  17.780 -70.490  1.00 93.59           C  
ATOM   4014  HG2 LYS A 254      45.721  17.642 -71.052  1.00 93.59           H  
ATOM   4015  HG3 LYS A 254      47.146  16.817 -70.386  1.00 93.59           H  
ATOM   4016  CD  LYS A 254      47.535  18.754 -71.256  1.00 93.59           C  
ATOM   4017  HD2 LYS A 254      47.042  19.725 -71.292  1.00 93.59           H  
ATOM   4018  HD3 LYS A 254      48.497  18.844 -70.751  1.00 93.59           H  
ATOM   4019  CE  LYS A 254      47.716  18.220 -72.672  1.00 93.59           C  
ATOM   4020  HE2 LYS A 254      46.726  18.035 -73.088  1.00 93.59           H  
ATOM   4021  HE3 LYS A 254      48.244  17.267 -72.623  1.00 93.59           H  
ATOM   4022  NZ  LYS A 254      48.445  19.199 -73.507  1.00 93.59           N  
ATOM   4023  HZ1 LYS A 254      49.356  19.380 -73.110  1.00 93.59           H  
ATOM   4024  HZ2 LYS A 254      48.542  18.848 -74.449  1.00 93.59           H  
ATOM   4025  HZ3 LYS A 254      47.917  20.059 -73.529  1.00 93.59           H  
ATOM   4026  N   TYR A 255      45.699  17.481 -65.984  1.00 93.68           N  
ATOM   4027  H   TYR A 255      46.294  16.704 -66.234  1.00 93.68           H  
ATOM   4028  CA  TYR A 255      45.728  17.918 -64.599  1.00 93.68           C  
ATOM   4029  HA  TYR A 255      45.111  18.810 -64.495  1.00 93.68           H  
ATOM   4030  C   TYR A 255      47.157  18.285 -64.208  1.00 93.68           C  
ATOM   4031  CB  TYR A 255      45.147  16.828 -63.693  1.00 93.68           C  
ATOM   4032  HB2 TYR A 255      45.372  17.092 -62.659  1.00 93.68           H  
ATOM   4033  HB3 TYR A 255      45.641  15.879 -63.903  1.00 93.68           H  
ATOM   4034  O   TYR A 255      48.106  17.669 -64.688  1.00 93.68           O  
ATOM   4035  CG  TYR A 255      43.646  16.645 -63.814  1.00 93.68           C  
ATOM   4036  CD1 TYR A 255      42.800  17.219 -62.845  1.00 93.68           C  
ATOM   4037  HD1 TYR A 255      43.226  17.806 -62.045  1.00 93.68           H  
ATOM   4038  CD2 TYR A 255      43.096  15.895 -64.873  1.00 93.68           C  
ATOM   4039  HD2 TYR A 255      43.737  15.470 -65.631  1.00 93.68           H  
ATOM   4040  CE1 TYR A 255      41.412  16.994 -62.900  1.00 93.68           C  
ATOM   4041  HE1 TYR A 255      40.764  17.395 -62.135  1.00 93.68           H  
ATOM   4042  CE2 TYR A 255      41.703  15.697 -64.949  1.00 93.68           C  
ATOM   4043  HE2 TYR A 255      41.263  15.139 -65.761  1.00 93.68           H  
ATOM   4044  OH  TYR A 255      39.526  16.011 -63.977  1.00 93.68           O  
ATOM   4045  HH  TYR A 255      39.087  16.286 -63.169  1.00 93.68           H  
ATOM   4046  CZ  TYR A 255      40.865  16.226 -63.948  1.00 93.68           C  
ATOM   4047  N   PHE A 256      47.310  19.258 -63.314  1.00 94.97           N  
ATOM   4048  H   PHE A 256      46.481  19.695 -62.939  1.00 94.97           H  
ATOM   4049  CA  PHE A 256      48.603  19.759 -62.858  1.00 94.97           C  
ATOM   4050  HA  PHE A 256      49.393  19.105 -63.227  1.00 94.97           H  
ATOM   4051  C   PHE A 256      48.664  19.759 -61.333  1.00 94.97           C  
ATOM   4052  CB  PHE A 256      48.869  21.164 -63.420  1.00 94.97           C  
ATOM   4053  HB2 PHE A 256      48.176  21.874 -62.967  1.00 94.97           H  
ATOM   4054  HB3 PHE A 256      49.871  21.470 -63.120  1.00 94.97           H  
ATOM   4055  O   PHE A 256      47.721  20.195 -60.675  1.00 94.97           O  
ATOM   4056  CG  PHE A 256      48.751  21.275 -64.927  1.00 94.97           C  
ATOM   4057  CD1 PHE A 256      49.903  21.169 -65.727  1.00 94.97           C  
ATOM   4058  HD1 PHE A 256      50.867  21.032 -65.261  1.00 94.97           H  
ATOM   4059  CD2 PHE A 256      47.494  21.468 -65.533  1.00 94.97           C  
ATOM   4060  HD2 PHE A 256      46.607  21.552 -64.923  1.00 94.97           H  
ATOM   4061  CE1 PHE A 256      49.799  21.250 -67.127  1.00 94.97           C  
ATOM   4062  HE1 PHE A 256      50.690  21.180 -67.733  1.00 94.97           H  
ATOM   4063  CE2 PHE A 256      47.389  21.528 -66.933  1.00 94.97           C  
ATOM   4064  HE2 PHE A 256      46.420  21.651 -67.395  1.00 94.97           H  
ATOM   4065  CZ  PHE A 256      48.541  21.425 -67.730  1.00 94.97           C  
ATOM   4066  HZ  PHE A 256      48.457  21.486 -68.805  1.00 94.97           H  
ATOM   4067  N   CYS A 257      49.779  19.299 -60.783  1.00 94.98           N  
ATOM   4068  H   CYS A 257      50.495  18.950 -61.405  1.00 94.98           H  
ATOM   4069  CA  CYS A 257      50.151  19.442 -59.382  1.00 94.98           C  
ATOM   4070  HA  CYS A 257      49.280  19.702 -58.780  1.00 94.98           H  
ATOM   4071  C   CYS A 257      51.197  20.546 -59.292  1.00 94.98           C  
ATOM   4072  CB  CYS A 257      50.680  18.093 -58.912  1.00 94.98           C  
ATOM   4073  HB2 CYS A 257      49.824  17.421 -58.847  1.00 94.98           H  
ATOM   4074  HB3 CYS A 257      51.351  17.729 -59.689  1.00 94.98           H  
ATOM   4075  O   CYS A 257      52.238  20.437 -59.933  1.00 94.98           O  
ATOM   4076  SG  CYS A 257      51.594  17.987 -57.356  1.00 94.98           S  
ATOM   4077  N   GLU A 258      50.923  21.616 -58.549  1.00 93.03           N  
ATOM   4078  H   GLU A 258      50.054  21.628 -58.034  1.00 93.03           H  
ATOM   4079  CA  GLU A 258      51.853  22.737 -58.373  1.00 93.03           C  
ATOM   4080  HA  GLU A 258      52.777  22.528 -58.911  1.00 93.03           H  
ATOM   4081  C   GLU A 258      52.222  22.895 -56.895  1.00 93.03           C  
ATOM   4082  CB  GLU A 258      51.288  24.052 -58.949  1.00 93.03           C  
ATOM   4083  HB2 GLU A 258      50.328  24.278 -58.485  1.00 93.03           H  
ATOM   4084  HB3 GLU A 258      51.988  24.846 -58.691  1.00 93.03           H  
ATOM   4085  O   GLU A 258      51.338  23.004 -56.045  1.00 93.03           O  
ATOM   4086  CG  GLU A 258      51.117  24.031 -60.478  1.00 93.03           C  
ATOM   4087  HG2 GLU A 258      52.060  23.701 -60.914  1.00 93.03           H  
ATOM   4088  HG3 GLU A 258      50.357  23.295 -60.743  1.00 93.03           H  
ATOM   4089  CD  GLU A 258      50.756  25.402 -61.096  1.00 93.03           C  
ATOM   4090  OE1 GLU A 258      50.447  25.434 -62.306  1.00 93.03           O  
ATOM   4091  OE2 GLU A 258      50.897  26.454 -60.428  1.00 93.03           O  
ATOM   4092  N   ALA A 259      53.521  22.933 -56.590  1.00 91.86           N  
ATOM   4093  H   ALA A 259      54.188  22.857 -57.345  1.00 91.86           H  
ATOM   4094  CA  ALA A 259      54.054  23.189 -55.256  1.00 91.86           C  
ATOM   4095  HA  ALA A 259      53.228  23.266 -54.548  1.00 91.86           H  
ATOM   4096  C   ALA A 259      54.834  24.505 -55.239  1.00 91.86           C  
ATOM   4097  CB  ALA A 259      54.935  22.021 -54.810  1.00 91.86           C  
ATOM   4098  HB1 ALA A 259      55.194  22.132 -53.757  1.00 91.86           H  
ATOM   4099  HB2 ALA A 259      55.859  22.019 -55.389  1.00 91.86           H  
ATOM   4100  HB3 ALA A 259      54.404  21.080 -54.953  1.00 91.86           H  
ATOM   4101  O   ALA A 259      55.774  24.690 -56.014  1.00 91.86           O  
ATOM   4102  N   ASN A 260      54.471  25.400 -54.324  1.00 90.86           N  
ATOM   4103  H   ASN A 260      53.712  25.158 -53.703  1.00 90.86           H  
ATOM   4104  CA  ASN A 260      55.187  26.653 -54.106  1.00 90.86           C  
ATOM   4105  HA  ASN A 260      55.803  26.886 -54.974  1.00 90.86           H  
ATOM   4106  C   ASN A 260      56.104  26.504 -52.894  1.00 90.86           C  
ATOM   4107  CB  ASN A 260      54.181  27.793 -53.922  1.00 90.86           C  
ATOM   4108  HB2 ASN A 260      54.719  28.719 -53.719  1.00 90.86           H  
ATOM   4109  HB3 ASN A 260      53.549  27.565 -53.063  1.00 90.86           H  
ATOM   4110  O   ASN A 260      55.627  26.287 -51.780  1.00 90.86           O  
ATOM   4111  CG  ASN A 260      53.328  28.018 -55.155  1.00 90.86           C  
ATOM   4112  ND2 ASN A 260      52.033  28.139 -54.992  1.00 90.86           N  
ATOM   4113 HD21 ASN A 260      51.625  27.962 -54.085  1.00 90.86           H  
ATOM   4114 HD22 ASN A 260      51.486  28.216 -55.838  1.00 90.86           H  
ATOM   4115  OD1 ASN A 260      53.810  28.105 -56.269  1.00 90.86           O  
ATOM   4116  N   VAL A 261      57.408  26.639 -53.099  1.00 87.18           N  
ATOM   4117  H   VAL A 261      57.719  26.843 -54.038  1.00 87.18           H  
ATOM   4118  CA  VAL A 261      58.460  26.411 -52.103  1.00 87.18           C  
ATOM   4119  HA  VAL A 261      58.014  26.068 -51.170  1.00 87.18           H  
ATOM   4120  C   VAL A 261      59.195  27.720 -51.838  1.00 87.18           C  
ATOM   4121  CB  VAL A 261      59.437  25.325 -52.593  1.00 87.18           C  
ATOM   4122  HB  VAL A 261      59.987  25.706 -53.454  1.00 87.18           H  
ATOM   4123  O   VAL A 261      59.427  28.505 -52.754  1.00 87.18           O  
ATOM   4124  CG1 VAL A 261      60.444  24.937 -51.503  1.00 87.18           C  
ATOM   4125 HG11 VAL A 261      61.084  24.138 -51.880  1.00 87.18           H  
ATOM   4126 HG12 VAL A 261      59.925  24.592 -50.609  1.00 87.18           H  
ATOM   4127 HG13 VAL A 261      61.086  25.785 -51.263  1.00 87.18           H  
ATOM   4128  CG2 VAL A 261      58.706  24.049 -53.024  1.00 87.18           C  
ATOM   4129 HG21 VAL A 261      58.026  24.253 -53.851  1.00 87.18           H  
ATOM   4130 HG22 VAL A 261      58.151  23.622 -52.189  1.00 87.18           H  
ATOM   4131 HG23 VAL A 261      59.445  23.335 -53.389  1.00 87.18           H  
ATOM   4132  N   LYS A 262      59.563  27.976 -50.584  1.00 84.39           N  
ATOM   4133  H   LYS A 262      59.318  27.298 -49.876  1.00 84.39           H  
ATOM   4134  CA  LYS A 262      60.349  29.140 -50.170  1.00 84.39           C  
ATOM   4135  HA  LYS A 262      60.633  29.717 -51.050  1.00 84.39           H  
ATOM   4136  C   LYS A 262      61.633  28.683 -49.490  1.00 84.39           C  
ATOM   4137  CB  LYS A 262      59.482  30.029 -49.275  1.00 84.39           C  
ATOM   4138  HB2 LYS A 262      59.266  29.504 -48.345  1.00 84.39           H  
ATOM   4139  HB3 LYS A 262      58.544  30.231 -49.793  1.00 84.39           H  
ATOM   4140  O   LYS A 262      61.574  28.027 -48.450  1.00 84.39           O  
ATOM   4141  CG  LYS A 262      60.162  31.364 -48.961  1.00 84.39           C  
ATOM   4142  HG2 LYS A 262      60.403  31.874 -49.893  1.00 84.39           H  
ATOM   4143  HG3 LYS A 262      61.082  31.187 -48.404  1.00 84.39           H  
ATOM   4144  CD  LYS A 262      59.226  32.241 -48.125  1.00 84.39           C  
ATOM   4145  HD2 LYS A 262      59.009  31.738 -47.182  1.00 84.39           H  
ATOM   4146  HD3 LYS A 262      58.297  32.399 -48.673  1.00 84.39           H  
ATOM   4147  CE  LYS A 262      59.907  33.585 -47.860  1.00 84.39           C  
ATOM   4148  HE2 LYS A 262      60.158  34.042 -48.817  1.00 84.39           H  
ATOM   4149  HE3 LYS A 262      60.842  33.398 -47.331  1.00 84.39           H  
ATOM   4150  NZ  LYS A 262      59.034  34.484 -47.067  1.00 84.39           N  
ATOM   4151  HZ1 LYS A 262      58.812  34.057 -46.179  1.00 84.39           H  
ATOM   4152  HZ2 LYS A 262      59.506  35.361 -46.898  1.00 84.39           H  
ATOM   4153  HZ3 LYS A 262      58.176  34.666 -47.568  1.00 84.39           H  
ATOM   4154  N   HIS A 263      62.767  29.027 -50.078  1.00 80.00           N  
ATOM   4155  H   HIS A 263      62.714  29.587 -50.917  1.00 80.00           H  
ATOM   4156  CA  HIS A 263      64.107  28.749 -49.564  1.00 80.00           C  
ATOM   4157  HA  HIS A 263      64.145  27.741 -49.151  1.00 80.00           H  
ATOM   4158  C   HIS A 263      64.476  29.716 -48.430  1.00 80.00           C  
ATOM   4159  CB  HIS A 263      65.084  28.801 -50.746  1.00 80.00           C  
ATOM   4160  HB2 HIS A 263      65.003  29.771 -51.236  1.00 80.00           H  
ATOM   4161  HB3 HIS A 263      66.103  28.693 -50.376  1.00 80.00           H  
ATOM   4162  O   HIS A 263      63.898  30.802 -48.311  1.00 80.00           O  
ATOM   4163  CG  HIS A 263      64.832  27.706 -51.759  1.00 80.00           C  
ATOM   4164  CD2 HIS A 263      64.182  27.818 -52.958  1.00 80.00           C  
ATOM   4165  HD2 HIS A 263      63.751  28.718 -53.371  1.00 80.00           H  
ATOM   4166  ND1 HIS A 263      65.226  26.382 -51.588  1.00 80.00           N  
ATOM   4167  CE1 HIS A 263      64.862  25.736 -52.704  1.00 80.00           C  
ATOM   4168  HE1 HIS A 263      65.058  24.693 -52.908  1.00 80.00           H  
ATOM   4169  NE2 HIS A 263      64.213  26.563 -53.536  1.00 80.00           N  
ATOM   4170  HE2 HIS A 263      63.851  26.266 -54.431  1.00 80.00           H  
ATOM   4171  N   SER A 264      65.426  29.328 -47.577  1.00 76.36           N  
ATOM   4172  H   SER A 264      65.857  28.422 -47.698  1.00 76.36           H  
ATOM   4173  CA  SER A 264      65.867  30.124 -46.419  1.00 76.36           C  
ATOM   4174  HA  SER A 264      64.994  30.352 -45.807  1.00 76.36           H  
ATOM   4175  C   SER A 264      66.503  31.462 -46.805  1.00 76.36           C  
ATOM   4176  CB  SER A 264      66.844  29.318 -45.557  1.00 76.36           C  
ATOM   4177  HB2 SER A 264      67.303  29.971 -44.815  1.00 76.36           H  
ATOM   4178  HB3 SER A 264      66.286  28.538 -45.040  1.00 76.36           H  
ATOM   4179  O   SER A 264      66.437  32.412 -46.028  1.00 76.36           O  
ATOM   4180  OG  SER A 264      67.842  28.712 -46.353  1.00 76.36           O  
ATOM   4181  HG  SER A 264      68.700  28.831 -45.939  1.00 76.36           H  
ATOM   4182  N   ASP A 265      67.047  31.573 -48.017  1.00 76.50           N  
ATOM   4183  H   ASP A 265      67.061  30.752 -48.606  1.00 76.50           H  
ATOM   4184  CA  ASP A 265      67.575  32.815 -48.596  1.00 76.50           C  
ATOM   4185  HA  ASP A 265      68.069  33.376 -47.802  1.00 76.50           H  
ATOM   4186  C   ASP A 265      66.493  33.746 -49.180  1.00 76.50           C  
ATOM   4187  CB  ASP A 265      68.640  32.461 -49.636  1.00 76.50           C  
ATOM   4188  HB2 ASP A 265      69.130  33.378 -49.962  1.00 76.50           H  
ATOM   4189  HB3 ASP A 265      69.397  31.835 -49.162  1.00 76.50           H  
ATOM   4190  O   ASP A 265      66.792  34.814 -49.716  1.00 76.50           O  
ATOM   4191  CG  ASP A 265      68.095  31.736 -50.864  1.00 76.50           C  
ATOM   4192  OD1 ASP A 265      66.863  31.569 -51.021  1.00 76.50           O  
ATOM   4193  OD2 ASP A 265      68.938  31.355 -51.697  1.00 76.50           O  
ATOM   4194  N   GLY A 266      65.221  33.355 -49.071  1.00 74.08           N  
ATOM   4195  H   GLY A 266      65.051  32.442 -48.674  1.00 74.08           H  
ATOM   4196  CA  GLY A 266      64.080  34.110 -49.571  1.00 74.08           C  
ATOM   4197  HA2 GLY A 266      64.289  35.176 -49.483  1.00 74.08           H  
ATOM   4198  HA3 GLY A 266      63.216  33.871 -48.951  1.00 74.08           H  
ATOM   4199  C   GLY A 266      63.706  33.821 -51.026  1.00 74.08           C  
ATOM   4200  O   GLY A 266      62.670  34.332 -51.461  1.00 74.08           O  
ATOM   4201  N   ARG A 267      64.458  32.994 -51.772  1.00 79.74           N  
ATOM   4202  H   ARG A 267      65.281  32.576 -51.363  1.00 79.74           H  
ATOM   4203  CA  ARG A 267      64.050  32.563 -53.120  1.00 79.74           C  
ATOM   4204  HA  ARG A 267      63.858  33.453 -53.719  1.00 79.74           H  
ATOM   4205  C   ARG A 267      62.746  31.767 -53.049  1.00 79.74           C  
ATOM   4206  CB  ARG A 267      65.149  31.734 -53.812  1.00 79.74           C  
ATOM   4207  HB2 ARG A 267      65.491  30.944 -53.143  1.00 79.74           H  
ATOM   4208  HB3 ARG A 267      64.714  31.255 -54.689  1.00 79.74           H  
ATOM   4209  O   ARG A 267      62.598  30.861 -52.231  1.00 79.74           O  
ATOM   4210  CG  ARG A 267      66.347  32.577 -54.281  1.00 79.74           C  
ATOM   4211  HG2 ARG A 267      65.983  33.367 -54.938  1.00 79.74           H  
ATOM   4212  HG3 ARG A 267      66.839  33.038 -53.425  1.00 79.74           H  
ATOM   4213  CD  ARG A 267      67.357  31.719 -55.065  1.00 79.74           C  
ATOM   4214  HD2 ARG A 267      68.061  32.383 -55.567  1.00 79.74           H  
ATOM   4215  HD3 ARG A 267      66.829  31.133 -55.816  1.00 79.74           H  
ATOM   4216  NE  ARG A 267      68.108  30.846 -54.158  1.00 79.74           N  
ATOM   4217  HE  ARG A 267      68.248  31.204 -53.224  1.00 79.74           H  
ATOM   4218  NH1 ARG A 267      68.541  28.965 -55.405  1.00 79.74           N  
ATOM   4219 HH11 ARG A 267      67.962  29.321 -56.152  1.00 79.74           H  
ATOM   4220 HH12 ARG A 267      68.890  28.017 -55.399  1.00 79.74           H  
ATOM   4221  NH2 ARG A 267      69.279  29.136 -53.294  1.00 79.74           N  
ATOM   4222 HH21 ARG A 267      69.668  28.204 -53.255  1.00 79.74           H  
ATOM   4223 HH22 ARG A 267      69.352  29.712 -52.468  1.00 79.74           H  
ATOM   4224  CZ  ARG A 267      68.638  29.649 -54.302  1.00 79.74           C  
ATOM   4225  N   ALA A 268      61.803  32.091 -53.929  1.00 81.74           N  
ATOM   4226  H   ALA A 268      62.002  32.822 -54.597  1.00 81.74           H  
ATOM   4227  CA  ALA A 268      60.600  31.298 -54.148  1.00 81.74           C  
ATOM   4228  HA  ALA A 268      60.454  30.625 -53.303  1.00 81.74           H  
ATOM   4229  C   ALA A 268      60.775  30.444 -55.409  1.00 81.74           C  
ATOM   4230  CB  ALA A 268      59.376  32.216 -54.218  1.00 81.74           C  
ATOM   4231  HB1 ALA A 268      59.294  32.791 -53.296  1.00 81.74           H  
ATOM   4232  HB2 ALA A 268      58.477  31.612 -54.344  1.00 81.74           H  
ATOM   4233  HB3 ALA A 268      59.469  32.896 -55.064  1.00 81.74           H  
ATOM   4234  O   ALA A 268      61.244  30.933 -56.435  1.00 81.74           O  
ATOM   4235  N   GLU A 269      60.385  29.180 -55.332  1.00 84.69           N  
ATOM   4236  H   GLU A 269      59.998  28.848 -54.460  1.00 84.69           H  
ATOM   4237  CA  GLU A 269      60.453  28.217 -56.424  1.00 84.69           C  
ATOM   4238  HA  GLU A 269      60.736  28.724 -57.347  1.00 84.69           H  
ATOM   4239  C   GLU A 269      59.078  27.580 -56.627  1.00 84.69           C  
ATOM   4240  CB  GLU A 269      61.536  27.181 -56.107  1.00 84.69           C  
ATOM   4241  HB2 GLU A 269      61.275  26.668 -55.181  1.00 84.69           H  
ATOM   4242  HB3 GLU A 269      62.479  27.707 -55.960  1.00 84.69           H  
ATOM   4243  O   GLU A 269      58.397  27.231 -55.660  1.00 84.69           O  
ATOM   4244  CG  GLU A 269      61.717  26.149 -57.229  1.00 84.69           C  
ATOM   4245  HG2 GLU A 269      60.797  25.575 -57.341  1.00 84.69           H  
ATOM   4246  HG3 GLU A 269      61.902  26.680 -58.163  1.00 84.69           H  
ATOM   4247  CD  GLU A 269      62.876  25.184 -56.948  1.00 84.69           C  
ATOM   4248  OE1 GLU A 269      63.293  24.506 -57.910  1.00 84.69           O  
ATOM   4249  OE2 GLU A 269      63.346  25.155 -55.785  1.00 84.69           O  
ATOM   4250  N   ARG A 270      58.659  27.433 -57.887  1.00 88.77           N  
ATOM   4251  H   ARG A 270      59.290  27.692 -58.633  1.00 88.77           H  
ATOM   4252  CA  ARG A 270      57.426  26.733 -58.252  1.00 88.77           C  
ATOM   4253  HA  ARG A 270      56.894  26.451 -57.343  1.00 88.77           H  
ATOM   4254  C   ARG A 270      57.774  25.453 -58.993  1.00 88.77           C  
ATOM   4255  CB  ARG A 270      56.493  27.648 -59.056  1.00 88.77           C  
ATOM   4256  HB2 ARG A 270      56.965  27.921 -60.000  1.00 88.77           H  
ATOM   4257  HB3 ARG A 270      56.306  28.554 -58.479  1.00 88.77           H  
ATOM   4258  O   ARG A 270      58.288  25.505 -60.108  1.00 88.77           O  
ATOM   4259  CG  ARG A 270      55.153  26.940 -59.318  1.00 88.77           C  
ATOM   4260  HG2 ARG A 270      54.725  26.635 -58.363  1.00 88.77           H  
ATOM   4261  HG3 ARG A 270      55.306  26.045 -59.920  1.00 88.77           H  
ATOM   4262  CD  ARG A 270      54.144  27.843 -60.026  1.00 88.77           C  
ATOM   4263  HD2 ARG A 270      54.059  28.786 -59.485  1.00 88.77           H  
ATOM   4264  HD3 ARG A 270      53.177  27.342 -59.974  1.00 88.77           H  
ATOM   4265  NE  ARG A 270      54.511  28.096 -61.434  1.00 88.77           N  
ATOM   4266  HE  ARG A 270      55.497  28.088 -61.657  1.00 88.77           H  
ATOM   4267  NH1 ARG A 270      52.365  28.297 -62.237  1.00 88.77           N  
ATOM   4268 HH11 ARG A 270      51.999  27.845 -61.412  1.00 88.77           H  
ATOM   4269 HH12 ARG A 270      51.724  28.274 -63.017  1.00 88.77           H  
ATOM   4270  NH2 ARG A 270      54.097  28.593 -63.616  1.00 88.77           N  
ATOM   4271 HH21 ARG A 270      55.090  28.622 -63.797  1.00 88.77           H  
ATOM   4272 HH22 ARG A 270      53.424  28.772 -64.347  1.00 88.77           H  
ATOM   4273  CZ  ARG A 270      53.657  28.330 -62.415  1.00 88.77           C  
ATOM   4274  N   LEU A 271      57.447  24.323 -58.385  1.00 89.84           N  
ATOM   4275  H   LEU A 271      56.975  24.390 -57.494  1.00 89.84           H  
ATOM   4276  CA  LEU A 271      57.592  22.998 -58.976  1.00 89.84           C  
ATOM   4277  HA  LEU A 271      58.290  23.037 -59.813  1.00 89.84           H  
ATOM   4278  C   LEU A 271      56.233  22.538 -59.511  1.00 89.84           C  
ATOM   4279  CB  LEU A 271      58.149  22.045 -57.913  1.00 89.84           C  
ATOM   4280  HB2 LEU A 271      57.447  22.048 -57.079  1.00 89.84           H  
ATOM   4281  HB3 LEU A 271      58.193  21.039 -58.330  1.00 89.84           H  
ATOM   4282  O   LEU A 271      55.206  22.804 -58.886  1.00 89.84           O  
ATOM   4283  CG  LEU A 271      59.535  22.415 -57.354  1.00 89.84           C  
ATOM   4284  HG  LEU A 271      59.509  23.421 -56.936  1.00 89.84           H  
ATOM   4285  CD1 LEU A 271      59.880  21.445 -56.228  1.00 89.84           C  
ATOM   4286 HD11 LEU A 271      59.088  21.473 -55.479  1.00 89.84           H  
ATOM   4287 HD12 LEU A 271      60.824  21.743 -55.773  1.00 89.84           H  
ATOM   4288 HD13 LEU A 271      59.984  20.432 -56.619  1.00 89.84           H  
ATOM   4289  CD2 LEU A 271      60.621  22.341 -58.423  1.00 89.84           C  
ATOM   4290 HD21 LEU A 271      61.595  22.505 -57.960  1.00 89.84           H  
ATOM   4291 HD22 LEU A 271      60.624  21.362 -58.902  1.00 89.84           H  
ATOM   4292 HD23 LEU A 271      60.475  23.124 -59.166  1.00 89.84           H  
ATOM   4293  N   SER A 272      56.210  21.868 -60.664  1.00 91.76           N  
ATOM   4294  H   SER A 272      57.077  21.616 -61.116  1.00 91.76           H  
ATOM   4295  CA  SER A 272      54.964  21.404 -61.282  1.00 91.76           C  
ATOM   4296  HA  SER A 272      54.241  21.270 -60.477  1.00 91.76           H  
ATOM   4297  C   SER A 272      55.129  20.061 -61.989  1.00 91.76           C  
ATOM   4298  CB  SER A 272      54.417  22.459 -62.248  1.00 91.76           C  
ATOM   4299  HB2 SER A 272      55.109  22.577 -63.082  1.00 91.76           H  
ATOM   4300  HB3 SER A 272      54.334  23.413 -61.727  1.00 91.76           H  
ATOM   4301  O   SER A 272      56.152  19.821 -62.628  1.00 91.76           O  
ATOM   4302  OG  SER A 272      53.147  22.090 -62.750  1.00 91.76           O  
ATOM   4303  HG  SER A 272      52.520  22.089 -62.023  1.00 91.76           H  
ATOM   4304  N   GLU A 273      54.107  19.211 -61.903  1.00 93.16           N  
ATOM   4305  H   GLU A 273      53.307  19.492 -61.355  1.00 93.16           H  
ATOM   4306  CA  GLU A 273      54.010  17.935 -62.617  1.00 93.16           C  
ATOM   4307  HA  GLU A 273      54.730  17.940 -63.436  1.00 93.16           H  
ATOM   4308  C   GLU A 273      52.609  17.764 -63.225  1.00 93.16           C  
ATOM   4309  CB  GLU A 273      54.387  16.795 -61.667  1.00 93.16           C  
ATOM   4310  HB2 GLU A 273      55.330  17.057 -61.187  1.00 93.16           H  
ATOM   4311  HB3 GLU A 273      53.620  16.700 -60.899  1.00 93.16           H  
ATOM   4312  O   GLU A 273      51.630  18.297 -62.700  1.00 93.16           O  
ATOM   4313  CG  GLU A 273      54.577  15.452 -62.395  1.00 93.16           C  
ATOM   4314  HG2 GLU A 273      53.615  15.115 -62.782  1.00 93.16           H  
ATOM   4315  HG3 GLU A 273      55.250  15.607 -63.238  1.00 93.16           H  
ATOM   4316  CD  GLU A 273      55.148  14.367 -61.476  1.00 93.16           C  
ATOM   4317  OE1 GLU A 273      55.571  13.309 -61.986  1.00 93.16           O  
ATOM   4318  OE2 GLU A 273      55.134  14.586 -60.250  1.00 93.16           O  
ATOM   4319  N   MET A 274      52.504  17.049 -64.350  1.00 94.39           N  
ATOM   4320  H   MET A 274      53.302  16.508 -64.652  1.00 94.39           H  
ATOM   4321  CA  MET A 274      51.281  16.941 -65.153  1.00 94.39           C  
ATOM   4322  HA  MET A 274      50.462  17.403 -64.601  1.00 94.39           H  
ATOM   4323  C   MET A 274      50.894  15.485 -65.410  1.00 94.39           C  
ATOM   4324  CB  MET A 274      51.462  17.730 -66.462  1.00 94.39           C  
ATOM   4325  HB2 MET A 274      52.355  17.374 -66.977  1.00 94.39           H  
ATOM   4326  HB3 MET A 274      51.636  18.772 -66.191  1.00 94.39           H  
ATOM   4327  O   MET A 274      51.752  14.656 -65.699  1.00 94.39           O  
ATOM   4328  CG  MET A 274      50.264  17.694 -67.430  1.00 94.39           C  
ATOM   4329  HG2 MET A 274      49.343  17.773 -66.852  1.00 94.39           H  
ATOM   4330  HG3 MET A 274      50.320  18.587 -68.053  1.00 94.39           H  
ATOM   4331  SD  MET A 274      50.125  16.270 -68.558  1.00 94.39           S  
ATOM   4332  CE  MET A 274      51.613  16.479 -69.570  1.00 94.39           C  
ATOM   4333  HE1 MET A 274      52.498  16.320 -68.955  1.00 94.39           H  
ATOM   4334  HE2 MET A 274      51.607  15.741 -70.372  1.00 94.39           H  
ATOM   4335  HE3 MET A 274      51.634  17.483 -69.994  1.00 94.39           H  
ATOM   4336  N   LEU A 275      49.589  15.212 -65.370  1.00 93.37           N  
ATOM   4337  H   LEU A 275      48.962  15.978 -65.168  1.00 93.37           H  
ATOM   4338  CA  LEU A 275      48.975  13.941 -65.759  1.00 93.37           C  
ATOM   4339  HA  LEU A 275      49.718  13.311 -66.249  1.00 93.37           H  
ATOM   4340  C   LEU A 275      47.845  14.181 -66.763  1.00 93.37           C  
ATOM   4341  CB  LEU A 275      48.443  13.213 -64.516  1.00 93.37           C  
ATOM   4342  HB2 LEU A 275      47.879  12.337 -64.837  1.00 93.37           H  
ATOM   4343  HB3 LEU A 275      47.751  13.879 -63.998  1.00 93.37           H  
ATOM   4344  O   LEU A 275      47.232  15.248 -66.781  1.00 93.37           O  
ATOM   4345  CG  LEU A 275      49.523  12.750 -63.525  1.00 93.37           C  
ATOM   4346  HG  LEU A 275      50.122  13.599 -63.195  1.00 93.37           H  
ATOM   4347  CD1 LEU A 275      48.813  12.151 -62.317  1.00 93.37           C  
ATOM   4348 HD11 LEU A 275      48.193  12.902 -61.827  1.00 93.37           H  
ATOM   4349 HD12 LEU A 275      48.203  11.307 -62.637  1.00 93.37           H  
ATOM   4350 HD13 LEU A 275      49.563  11.790 -61.613  1.00 93.37           H  
ATOM   4351  CD2 LEU A 275      50.453  11.689 -64.112  1.00 93.37           C  
ATOM   4352 HD21 LEU A 275      51.147  11.350 -63.343  1.00 93.37           H  
ATOM   4353 HD22 LEU A 275      49.879  10.837 -64.476  1.00 93.37           H  
ATOM   4354 HD23 LEU A 275      51.043  12.112 -64.925  1.00 93.37           H  
ATOM   4355  N   THR A 276      47.543  13.184 -67.594  1.00 93.33           N  
ATOM   4356  H   THR A 276      48.001  12.294 -67.461  1.00 93.33           H  
ATOM   4357  CA  THR A 276      46.420  13.228 -68.543  1.00 93.33           C  
ATOM   4358  HA  THR A 276      45.901  14.184 -68.473  1.00 93.33           H  
ATOM   4359  C   THR A 276      45.425  12.131 -68.199  1.00 93.33           C  
ATOM   4360  CB  THR A 276      46.909  13.072 -69.988  1.00 93.33           C  
ATOM   4361  HB  THR A 276      47.419  12.115 -70.100  1.00 93.33           H  
ATOM   4362  O   THR A 276      45.803  10.967 -68.140  1.00 93.33           O  
ATOM   4363  CG2 THR A 276      45.772  13.166 -71.005  1.00 93.33           C  
ATOM   4364 HG21 THR A 276      45.097  12.317 -70.893  1.00 93.33           H  
ATOM   4365 HG22 THR A 276      46.186  13.147 -72.014  1.00 93.33           H  
ATOM   4366 HG23 THR A 276      45.217  14.092 -70.859  1.00 93.33           H  
ATOM   4367  OG1 THR A 276      47.814  14.114 -70.290  1.00 93.33           O  
ATOM   4368  HG1 THR A 276      48.387  14.206 -69.525  1.00 93.33           H  
ATOM   4369  N   ILE A 277      44.158  12.498 -68.009  1.00 91.94           N  
ATOM   4370  H   ILE A 277      43.913  13.473 -68.115  1.00 91.94           H  
ATOM   4371  CA  ILE A 277      43.086  11.569 -67.643  1.00 91.94           C  
ATOM   4372  HA  ILE A 277      43.510  10.582 -67.460  1.00 91.94           H  
ATOM   4373  C   ILE A 277      42.097  11.435 -68.802  1.00 91.94           C  
ATOM   4374  CB  ILE A 277      42.390  12.033 -66.345  1.00 91.94           C  
ATOM   4375  HB  ILE A 277      41.894  12.982 -66.548  1.00 91.94           H  
ATOM   4376  O   ILE A 277      41.635  12.440 -69.345  1.00 91.94           O  
ATOM   4377  CG1 ILE A 277      43.370  12.271 -65.172  1.00 91.94           C  
ATOM   4378 HG12 ILE A 277      42.803  12.618 -64.308  1.00 91.94           H  
ATOM   4379 HG13 ILE A 277      44.057  13.073 -65.440  1.00 91.94           H  
ATOM   4380  CG2 ILE A 277      41.310  11.021 -65.938  1.00 91.94           C  
ATOM   4381 HG21 ILE A 277      40.917  11.276 -64.954  1.00 91.94           H  
ATOM   4382 HG22 ILE A 277      40.485  11.035 -66.650  1.00 91.94           H  
ATOM   4383 HG23 ILE A 277      41.747  10.023 -65.905  1.00 91.94           H  
ATOM   4384  CD1 ILE A 277      44.205  11.059 -64.743  1.00 91.94           C  
ATOM   4385 HD11 ILE A 277      44.770  10.654 -65.583  1.00 91.94           H  
ATOM   4386 HD12 ILE A 277      44.912  11.382 -63.979  1.00 91.94           H  
ATOM   4387 HD13 ILE A 277      43.561  10.286 -64.323  1.00 91.94           H  
ATOM   4388  N   THR A 278      41.746  10.198 -69.161  1.00 91.50           N  
ATOM   4389  H   THR A 278      42.192   9.426 -68.687  1.00 91.50           H  
ATOM   4390  CA  THR A 278      40.767   9.878 -70.213  1.00 91.50           C  
ATOM   4391  HA  THR A 278      40.387  10.802 -70.649  1.00 91.50           H  
ATOM   4392  C   THR A 278      39.587   9.101 -69.638  1.00 91.50           C  
ATOM   4393  CB  THR A 278      41.418   9.068 -71.343  1.00 91.50           C  
ATOM   4394  HB  THR A 278      41.731   8.096 -70.963  1.00 91.50           H  
ATOM   4395  O   THR A 278      39.756   8.023 -69.074  1.00 91.50           O  
ATOM   4396  CG2 THR A 278      40.474   8.867 -72.531  1.00 91.50           C  
ATOM   4397 HG21 THR A 278      39.608   8.278 -72.229  1.00 91.50           H  
ATOM   4398 HG22 THR A 278      41.002   8.333 -73.321  1.00 91.50           H  
ATOM   4399 HG23 THR A 278      40.144   9.834 -72.908  1.00 91.50           H  
ATOM   4400  OG1 THR A 278      42.547   9.747 -71.839  1.00 91.50           O  
ATOM   4401  HG1 THR A 278      43.168   9.812 -71.110  1.00 91.50           H  
ATOM   4402  N   VAL A 279      38.368   9.604 -69.814  1.00 88.34           N  
ATOM   4403  H   VAL A 279      38.270  10.509 -70.251  1.00 88.34           H  
ATOM   4404  CA  VAL A 279      37.143   8.942 -69.343  1.00 88.34           C  
ATOM   4405  HA  VAL A 279      37.406   8.160 -68.631  1.00 88.34           H  
ATOM   4406  C   VAL A 279      36.424   8.289 -70.528  1.00 88.34           C  
ATOM   4407  CB  VAL A 279      36.246   9.937 -68.592  1.00 88.34           C  
ATOM   4408  HB  VAL A 279      35.912  10.695 -69.301  1.00 88.34           H  
ATOM   4409  O   VAL A 279      36.075   8.956 -71.501  1.00 88.34           O  
ATOM   4410  CG1 VAL A 279      35.022   9.229 -67.992  1.00 88.34           C  
ATOM   4411 HG11 VAL A 279      34.390   8.835 -68.787  1.00 88.34           H  
ATOM   4412 HG12 VAL A 279      35.342   8.412 -67.346  1.00 88.34           H  
ATOM   4413 HG13 VAL A 279      34.437   9.932 -67.400  1.00 88.34           H  
ATOM   4414  CG2 VAL A 279      36.991  10.666 -67.465  1.00 88.34           C  
ATOM   4415 HG21 VAL A 279      36.339  11.425 -67.034  1.00 88.34           H  
ATOM   4416 HG22 VAL A 279      37.303   9.960 -66.695  1.00 88.34           H  
ATOM   4417 HG23 VAL A 279      37.867  11.187 -67.851  1.00 88.34           H  
ATOM   4418  N   VAL A 280      36.196   6.976 -70.458  1.00 89.95           N  
ATOM   4419  H   VAL A 280      36.457   6.508 -69.602  1.00 89.95           H  
ATOM   4420  CA  VAL A 280      35.563   6.158 -71.507  1.00 89.95           C  
ATOM   4421  HA  VAL A 280      35.282   6.817 -72.329  1.00 89.95           H  
ATOM   4422  C   VAL A 280      34.275   5.509 -70.999  1.00 89.95           C  
ATOM   4423  CB  VAL A 280      36.531   5.102 -72.087  1.00 89.95           C  
ATOM   4424  HB  VAL A 280      36.028   4.619 -72.924  1.00 89.95           H  
ATOM   4425  O   VAL A 280      34.108   5.281 -69.803  1.00 89.95           O  
ATOM   4426  CG1 VAL A 280      37.815   5.735 -72.632  1.00 89.95           C  
ATOM   4427 HG11 VAL A 280      38.406   6.150 -71.816  1.00 89.95           H  
ATOM   4428 HG12 VAL A 280      38.411   4.984 -73.152  1.00 89.95           H  
ATOM   4429 HG13 VAL A 280      37.566   6.535 -73.329  1.00 89.95           H  
ATOM   4430  CG2 VAL A 280      36.917   4.008 -71.089  1.00 89.95           C  
ATOM   4431 HG21 VAL A 280      37.629   3.322 -71.548  1.00 89.95           H  
ATOM   4432 HG22 VAL A 280      36.019   3.456 -70.812  1.00 89.95           H  
ATOM   4433 HG23 VAL A 280      37.371   4.452 -70.203  1.00 89.95           H  
ATOM   4434  N   ARG A 281      33.354   5.161 -71.903  1.00 86.45           N  
ATOM   4435  H   ARG A 281      33.548   5.330 -72.880  1.00 86.45           H  
ATOM   4436  CA  ARG A 281      32.116   4.459 -71.523  1.00 86.45           C  
ATOM   4437  HA  ARG A 281      31.671   5.017 -70.700  1.00 86.45           H  
ATOM   4438  C   ARG A 281      32.408   3.032 -71.020  1.00 86.45           C  
ATOM   4439  CB  ARG A 281      31.113   4.422 -72.682  1.00 86.45           C  
ATOM   4440  HB2 ARG A 281      30.266   3.802 -72.388  1.00 86.45           H  
ATOM   4441  HB3 ARG A 281      31.584   3.966 -73.552  1.00 86.45           H  
ATOM   4442  O   ARG A 281      33.314   2.381 -71.553  1.00 86.45           O  
ATOM   4443  CG  ARG A 281      30.595   5.819 -73.041  1.00 86.45           C  
ATOM   4444  HG2 ARG A 281      31.423   6.427 -73.406  1.00 86.45           H  
ATOM   4445  HG3 ARG A 281      30.165   6.297 -72.161  1.00 86.45           H  
ATOM   4446  CD  ARG A 281      29.529   5.703 -74.133  1.00 86.45           C  
ATOM   4447  HD2 ARG A 281      28.630   5.262 -73.701  1.00 86.45           H  
ATOM   4448  HD3 ARG A 281      29.905   5.046 -74.917  1.00 86.45           H  
ATOM   4449  NE  ARG A 281      29.217   7.020 -74.712  1.00 86.45           N  
ATOM   4450  HE  ARG A 281      29.576   7.819 -74.210  1.00 86.45           H  
ATOM   4451  NH1 ARG A 281      27.898   6.279 -76.438  1.00 86.45           N  
ATOM   4452 HH11 ARG A 281      27.343   6.466 -77.261  1.00 86.45           H  
ATOM   4453 HH12 ARG A 281      27.966   5.345 -76.060  1.00 86.45           H  
ATOM   4454  NH2 ARG A 281      28.376   8.455 -76.263  1.00 86.45           N  
ATOM   4455 HH21 ARG A 281      27.823   8.635 -77.089  1.00 86.45           H  
ATOM   4456 HH22 ARG A 281      28.813   9.220 -75.770  1.00 86.45           H  
ATOM   4457  CZ  ARG A 281      28.501   7.244 -75.798  1.00 86.45           C  
ATOM   4458  N   PRO A 282      31.643   2.524 -70.038  1.00 87.13           N  
ATOM   4459  CA  PRO A 282      31.785   1.155 -69.555  1.00 87.13           C  
ATOM   4460  HA  PRO A 282      32.827   0.956 -69.308  1.00 87.13           H  
ATOM   4461  C   PRO A 282      31.323   0.115 -70.585  1.00 87.13           C  
ATOM   4462  CB  PRO A 282      30.963   1.112 -68.271  1.00 87.13           C  
ATOM   4463  HB2 PRO A 282      30.555   0.122 -68.070  1.00 87.13           H  
ATOM   4464  HB3 PRO A 282      31.602   1.457 -67.458  1.00 87.13           H  
ATOM   4465  O   PRO A 282      30.380   0.337 -71.344  1.00 87.13           O  
ATOM   4466  CG  PRO A 282      29.870   2.154 -68.483  1.00 87.13           C  
ATOM   4467  HG2 PRO A 282      29.061   1.730 -69.077  1.00 87.13           H  
ATOM   4468  HG3 PRO A 282      29.495   2.548 -67.538  1.00 87.13           H  
ATOM   4469  CD  PRO A 282      30.601   3.223 -69.289  1.00 87.13           C  
ATOM   4470  HD2 PRO A 282      31.065   3.932 -68.604  1.00 87.13           H  
ATOM   4471  HD3 PRO A 282      29.901   3.736 -69.949  1.00 87.13           H  
ATOM   4472  N   THR A 283      32.000  -1.032 -70.606  1.00 88.98           N  
ATOM   4473  H   THR A 283      32.750  -1.139 -69.938  1.00 88.98           H  
ATOM   4474  CA  THR A 283      31.631  -2.226 -71.382  1.00 88.98           C  
ATOM   4475  HA  THR A 283      31.080  -1.914 -72.270  1.00 88.98           H  
ATOM   4476  C   THR A 283      30.716  -3.148 -70.571  1.00 88.98           C  
ATOM   4477  CB  THR A 283      32.873  -3.006 -71.845  1.00 88.98           C  
ATOM   4478  HB  THR A 283      32.545  -3.839 -72.466  1.00 88.98           H  
ATOM   4479  O   THR A 283      30.560  -2.972 -69.364  1.00 88.98           O  
ATOM   4480  CG2 THR A 283      33.846  -2.160 -72.666  1.00 88.98           C  
ATOM   4481 HG21 THR A 283      33.333  -1.759 -73.540  1.00 88.98           H  
ATOM   4482 HG22 THR A 283      34.673  -2.789 -72.996  1.00 88.98           H  
ATOM   4483 HG23 THR A 283      34.234  -1.337 -72.066  1.00 88.98           H  
ATOM   4484  OG1 THR A 283      33.571  -3.530 -70.745  1.00 88.98           O  
ATOM   4485  HG1 THR A 283      33.937  -2.804 -70.236  1.00 88.98           H  
ATOM   4486  N   PHE A 284      30.125  -4.161 -71.213  1.00 87.23           N  
ATOM   4487  H   PHE A 284      30.293  -4.295 -72.200  1.00 87.23           H  
ATOM   4488  CA  PHE A 284      29.339  -5.174 -70.498  1.00 87.23           C  
ATOM   4489  HA  PHE A 284      28.534  -4.674 -69.960  1.00 87.23           H  
ATOM   4490  C   PHE A 284      30.179  -5.918 -69.445  1.00 87.23           C  
ATOM   4491  CB  PHE A 284      28.714  -6.142 -71.509  1.00 87.23           C  
ATOM   4492  HB2 PHE A 284      28.154  -5.569 -72.248  1.00 87.23           H  
ATOM   4493  HB3 PHE A 284      29.507  -6.675 -72.034  1.00 87.23           H  
ATOM   4494  O   PHE A 284      29.711  -6.101 -68.327  1.00 87.23           O  
ATOM   4495  CG  PHE A 284      27.773  -7.148 -70.874  1.00 87.23           C  
ATOM   4496  CD1 PHE A 284      28.215  -8.456 -70.596  1.00 87.23           C  
ATOM   4497  HD1 PHE A 284      29.230  -8.749 -70.824  1.00 87.23           H  
ATOM   4498  CD2 PHE A 284      26.461  -6.767 -70.532  1.00 87.23           C  
ATOM   4499  HD2 PHE A 284      26.123  -5.760 -70.726  1.00 87.23           H  
ATOM   4500  CE1 PHE A 284      27.345  -9.379 -69.992  1.00 87.23           C  
ATOM   4501  HE1 PHE A 284      27.696 -10.375 -69.765  1.00 87.23           H  
ATOM   4502  CE2 PHE A 284      25.592  -7.691 -69.923  1.00 87.23           C  
ATOM   4503  HE2 PHE A 284      24.590  -7.394 -69.651  1.00 87.23           H  
ATOM   4504  CZ  PHE A 284      26.034  -8.998 -69.655  1.00 87.23           C  
ATOM   4505  HZ  PHE A 284      25.375  -9.706 -69.175  1.00 87.23           H  
ATOM   4506  N   ASP A 285      31.437  -6.249 -69.751  1.00 88.78           N  
ATOM   4507  H   ASP A 285      31.771  -6.122 -70.695  1.00 88.78           H  
ATOM   4508  CA  ASP A 285      32.349  -6.899 -68.798  1.00 88.78           C  
ATOM   4509  HA  ASP A 285      31.879  -7.804 -68.412  1.00 88.78           H  
ATOM   4510  C   ASP A 285      32.676  -5.997 -67.599  1.00 88.78           C  
ATOM   4511  CB  ASP A 285      33.656  -7.291 -69.505  1.00 88.78           C  
ATOM   4512  HB2 ASP A 285      34.358  -7.658 -68.756  1.00 88.78           H  
ATOM   4513  HB3 ASP A 285      34.091  -6.404 -69.964  1.00 88.78           H  
ATOM   4514  O   ASP A 285      32.776  -6.478 -66.470  1.00 88.78           O  
ATOM   4515  CG  ASP A 285      33.489  -8.383 -70.566  1.00 88.78           C  
ATOM   4516  OD1 ASP A 285      32.499  -9.144 -70.488  1.00 88.78           O  
ATOM   4517  OD2 ASP A 285      34.353  -8.423 -71.468  1.00 88.78           O  
ATOM   4518  N   ASP A 286      32.795  -4.679 -67.818  1.00 86.35           N  
ATOM   4519  H   ASP A 286      32.709  -4.344 -68.766  1.00 86.35           H  
ATOM   4520  CA  ASP A 286      32.971  -3.718 -66.721  1.00 86.35           C  
ATOM   4521  HA  ASP A 286      33.839  -4.016 -66.134  1.00 86.35           H  
ATOM   4522  C   ASP A 286      31.748  -3.744 -65.781  1.00 86.35           C  
ATOM   4523  CB  ASP A 286      33.221  -2.289 -67.248  1.00 86.35           C  
ATOM   4524  HB2 ASP A 286      33.350  -1.640 -66.382  1.00 86.35           H  
ATOM   4525  HB3 ASP A 286      32.343  -1.942 -67.791  1.00 86.35           H  
ATOM   4526  O   ASP A 286      31.901  -3.715 -64.561  1.00 86.35           O  
ATOM   4527  CG  ASP A 286      34.468  -2.119 -68.129  1.00 86.35           C  
ATOM   4528  OD1 ASP A 286      35.559  -2.599 -67.767  1.00 86.35           O  
ATOM   4529  OD2 ASP A 286      34.364  -1.463 -69.202  1.00 86.35           O  
ATOM   4530  N   LEU A 287      30.535  -3.875 -66.333  1.00 85.67           N  
ATOM   4531  H   LEU A 287      30.478  -3.941 -67.340  1.00 85.67           H  
ATOM   4532  CA  LEU A 287      29.308  -4.015 -65.543  1.00 85.67           C  
ATOM   4533  HA  LEU A 287      29.313  -3.253 -64.764  1.00 85.67           H  
ATOM   4534  C   LEU A 287      29.229  -5.364 -64.812  1.00 85.67           C  
ATOM   4535  CB  LEU A 287      28.068  -3.805 -66.432  1.00 85.67           C  
ATOM   4536  HB2 LEU A 287      28.076  -4.547 -67.230  1.00 85.67           H  
ATOM   4537  HB3 LEU A 287      27.181  -3.989 -65.826  1.00 85.67           H  
ATOM   4538  O   LEU A 287      28.772  -5.393 -63.672  1.00 85.67           O  
ATOM   4539  CG  LEU A 287      27.941  -2.406 -67.060  1.00 85.67           C  
ATOM   4540  HG  LEU A 287      28.833  -2.175 -67.642  1.00 85.67           H  
ATOM   4541  CD1 LEU A 287      26.734  -2.382 -68.000  1.00 85.67           C  
ATOM   4542 HD11 LEU A 287      26.864  -3.137 -68.776  1.00 85.67           H  
ATOM   4543 HD12 LEU A 287      25.821  -2.589 -67.442  1.00 85.67           H  
ATOM   4544 HD13 LEU A 287      26.660  -1.403 -68.473  1.00 85.67           H  
ATOM   4545  CD2 LEU A 287      27.753  -1.312 -66.007  1.00 85.67           C  
ATOM   4546 HD21 LEU A 287      27.605  -0.350 -66.498  1.00 85.67           H  
ATOM   4547 HD22 LEU A 287      28.644  -1.239 -65.383  1.00 85.67           H  
ATOM   4548 HD23 LEU A 287      26.891  -1.537 -65.379  1.00 85.67           H  
ATOM   4549  N   VAL A 288      29.700  -6.465 -65.409  1.00 88.88           N  
ATOM   4550  H   VAL A 288      30.034  -6.388 -66.360  1.00 88.88           H  
ATOM   4551  CA  VAL A 288      29.772  -7.776 -64.733  1.00 88.88           C  
ATOM   4552  HA  VAL A 288      28.777  -8.036 -64.374  1.00 88.88           H  
ATOM   4553  C   VAL A 288      30.675  -7.697 -63.500  1.00 88.88           C  
ATOM   4554  CB  VAL A 288      30.234  -8.893 -65.692  1.00 88.88           C  
ATOM   4555  HB  VAL A 288      31.164  -8.592 -66.175  1.00 88.88           H  
ATOM   4556  O   VAL A 288      30.262  -8.137 -62.430  1.00 88.88           O  
ATOM   4557  CG1 VAL A 288      30.475 -10.226 -64.970  1.00 88.88           C  
ATOM   4558 HG11 VAL A 288      30.721 -11.005 -65.691  1.00 88.88           H  
ATOM   4559 HG12 VAL A 288      29.589 -10.522 -64.407  1.00 88.88           H  
ATOM   4560 HG13 VAL A 288      31.316 -10.141 -64.283  1.00 88.88           H  
ATOM   4561  CG2 VAL A 288      29.174  -9.155 -66.771  1.00 88.88           C  
ATOM   4562 HG21 VAL A 288      28.259  -9.531 -66.313  1.00 88.88           H  
ATOM   4563 HG22 VAL A 288      29.553  -9.888 -67.484  1.00 88.88           H  
ATOM   4564 HG23 VAL A 288      28.945  -8.242 -67.320  1.00 88.88           H  
ATOM   4565  N   LYS A 289      31.841  -7.042 -63.596  1.00 86.78           N  
ATOM   4566  H   LYS A 289      32.129  -6.716 -64.507  1.00 86.78           H  
ATOM   4567  CA  LYS A 289      32.730  -6.818 -62.439  1.00 86.78           C  
ATOM   4568  HA  LYS A 289      32.990  -7.778 -61.994  1.00 86.78           H  
ATOM   4569  C   LYS A 289      32.068  -5.987 -61.340  1.00 86.78           C  
ATOM   4570  CB  LYS A 289      34.009  -6.110 -62.889  1.00 86.78           C  
ATOM   4571  HB2 LYS A 289      33.745  -5.217 -63.454  1.00 86.78           H  
ATOM   4572  HB3 LYS A 289      34.568  -5.802 -62.006  1.00 86.78           H  
ATOM   4573  O   LYS A 289      32.267  -6.255 -60.156  1.00 86.78           O  
ATOM   4574  CG  LYS A 289      34.912  -7.012 -63.735  1.00 86.78           C  
ATOM   4575  HG2 LYS A 289      35.257  -7.853 -63.135  1.00 86.78           H  
ATOM   4576  HG3 LYS A 289      34.364  -7.391 -64.598  1.00 86.78           H  
ATOM   4577  CD  LYS A 289      36.106  -6.186 -64.212  1.00 86.78           C  
ATOM   4578  HD2 LYS A 289      36.672  -5.835 -63.349  1.00 86.78           H  
ATOM   4579  HD3 LYS A 289      35.735  -5.327 -64.771  1.00 86.78           H  
ATOM   4580  CE  LYS A 289      37.000  -7.029 -65.115  1.00 86.78           C  
ATOM   4581  HE2 LYS A 289      37.408  -7.856 -64.534  1.00 86.78           H  
ATOM   4582  HE3 LYS A 289      36.383  -7.446 -65.911  1.00 86.78           H  
ATOM   4583  NZ  LYS A 289      38.079  -6.189 -65.685  1.00 86.78           N  
ATOM   4584  HZ1 LYS A 289      38.664  -6.735 -66.301  1.00 86.78           H  
ATOM   4585  HZ2 LYS A 289      38.637  -5.789 -64.945  1.00 86.78           H  
ATOM   4586  HZ3 LYS A 289      37.668  -5.432 -66.212  1.00 86.78           H  
ATOM   4587  N   VAL A 290      31.261  -4.987 -61.709  1.00 86.15           N  
ATOM   4588  H   VAL A 290      31.177  -4.782 -62.695  1.00 86.15           H  
ATOM   4589  CA  VAL A 290      30.459  -4.226 -60.735  1.00 86.15           C  
ATOM   4590  HA  VAL A 290      31.124  -3.851 -59.958  1.00 86.15           H  
ATOM   4591  C   VAL A 290      29.450  -5.139 -60.044  1.00 86.15           C  
ATOM   4592  CB  VAL A 290      29.753  -3.018 -61.380  1.00 86.15           C  
ATOM   4593  HB  VAL A 290      29.177  -3.338 -62.249  1.00 86.15           H  
ATOM   4594  O   VAL A 290      29.319  -5.067 -58.826  1.00 86.15           O  
ATOM   4595  CG1 VAL A 290      28.805  -2.299 -60.409  1.00 86.15           C  
ATOM   4596 HG11 VAL A 290      27.960  -2.943 -60.164  1.00 86.15           H  
ATOM   4597 HG12 VAL A 290      29.333  -2.035 -59.492  1.00 86.15           H  
ATOM   4598 HG13 VAL A 290      28.414  -1.394 -60.873  1.00 86.15           H  
ATOM   4599  CG2 VAL A 290      30.784  -1.984 -61.825  1.00 86.15           C  
ATOM   4600 HG21 VAL A 290      31.510  -2.429 -62.505  1.00 86.15           H  
ATOM   4601 HG22 VAL A 290      31.314  -1.606 -60.951  1.00 86.15           H  
ATOM   4602 HG23 VAL A 290      30.286  -1.163 -62.340  1.00 86.15           H  
ATOM   4603  N   VAL A 291      28.774  -6.024 -60.781  1.00 87.78           N  
ATOM   4604  H   VAL A 291      28.939  -6.045 -61.777  1.00 87.78           H  
ATOM   4605  CA  VAL A 291      27.836  -7.000 -60.203  1.00 87.78           C  
ATOM   4606  HA  VAL A 291      27.111  -6.460 -59.594  1.00 87.78           H  
ATOM   4607  C   VAL A 291      28.551  -7.973 -59.262  1.00 87.78           C  
ATOM   4608  CB  VAL A 291      27.057  -7.747 -61.304  1.00 87.78           C  
ATOM   4609  HB  VAL A 291      27.752  -8.176 -62.026  1.00 87.78           H  
ATOM   4610  O   VAL A 291      28.050  -8.220 -58.170  1.00 87.78           O  
ATOM   4611  CG1 VAL A 291      26.189  -8.882 -60.742  1.00 87.78           C  
ATOM   4612 HG11 VAL A 291      26.822  -9.668 -60.331  1.00 87.78           H  
ATOM   4613 HG12 VAL A 291      25.534  -8.502 -59.957  1.00 87.78           H  
ATOM   4614 HG13 VAL A 291      25.588  -9.319 -61.539  1.00 87.78           H  
ATOM   4615  CG2 VAL A 291      26.113  -6.787 -62.043  1.00 87.78           C  
ATOM   4616 HG21 VAL A 291      25.628  -7.311 -62.866  1.00 87.78           H  
ATOM   4617 HG22 VAL A 291      26.669  -5.945 -62.454  1.00 87.78           H  
ATOM   4618 HG23 VAL A 291      25.357  -6.405 -61.358  1.00 87.78           H  
ATOM   4619  N   GLU A 292      29.729  -8.477 -59.625  1.00 89.68           N  
ATOM   4620  H   GLU A 292      30.076  -8.281 -60.553  1.00 89.68           H  
ATOM   4621  CA  GLU A 292      30.549  -9.330 -58.752  1.00 89.68           C  
ATOM   4622  HA  GLU A 292      29.976 -10.211 -58.460  1.00 89.68           H  
ATOM   4623  C   GLU A 292      30.944  -8.605 -57.459  1.00 89.68           C  
ATOM   4624  CB  GLU A 292      31.803  -9.799 -59.502  1.00 89.68           C  
ATOM   4625  HB2 GLU A 292      32.488 -10.261 -58.791  1.00 89.68           H  
ATOM   4626  HB3 GLU A 292      32.294  -8.930 -59.940  1.00 89.68           H  
ATOM   4627  O   GLU A 292      30.744  -9.139 -56.368  1.00 89.68           O  
ATOM   4628  CG  GLU A 292      31.477 -10.827 -60.597  1.00 89.68           C  
ATOM   4629  HG2 GLU A 292      31.052 -11.710 -60.119  1.00 89.68           H  
ATOM   4630  HG3 GLU A 292      30.718 -10.422 -61.266  1.00 89.68           H  
ATOM   4631  CD  GLU A 292      32.705 -11.232 -61.428  1.00 89.68           C  
ATOM   4632  OE1 GLU A 292      32.641 -12.325 -62.035  1.00 89.68           O  
ATOM   4633  OE2 GLU A 292      33.684 -10.450 -61.482  1.00 89.68           O  
ATOM   4634  N   LYS A 293      31.401  -7.350 -57.560  1.00 86.17           N  
ATOM   4635  H   LYS A 293      31.575  -6.985 -58.485  1.00 86.17           H  
ATOM   4636  CA  LYS A 293      31.715  -6.511 -56.393  1.00 86.17           C  
ATOM   4637  HA  LYS A 293      32.421  -7.052 -55.764  1.00 86.17           H  
ATOM   4638  C   LYS A 293      30.480  -6.234 -55.531  1.00 86.17           C  
ATOM   4639  CB  LYS A 293      32.370  -5.214 -56.881  1.00 86.17           C  
ATOM   4640  HB2 LYS A 293      31.650  -4.636 -57.461  1.00 86.17           H  
ATOM   4641  HB3 LYS A 293      33.209  -5.471 -57.527  1.00 86.17           H  
ATOM   4642  O   LYS A 293      30.573  -6.229 -54.307  1.00 86.17           O  
ATOM   4643  CG  LYS A 293      32.888  -4.367 -55.712  1.00 86.17           C  
ATOM   4644  HG2 LYS A 293      33.592  -4.957 -55.125  1.00 86.17           H  
ATOM   4645  HG3 LYS A 293      32.058  -4.063 -55.074  1.00 86.17           H  
ATOM   4646  CD  LYS A 293      33.590  -3.114 -56.239  1.00 86.17           C  
ATOM   4647  HD2 LYS A 293      32.876  -2.513 -56.800  1.00 86.17           H  
ATOM   4648  HD3 LYS A 293      34.405  -3.415 -56.898  1.00 86.17           H  
ATOM   4649  CE  LYS A 293      34.146  -2.309 -55.064  1.00 86.17           C  
ATOM   4650  HE2 LYS A 293      34.815  -2.954 -54.494  1.00 86.17           H  
ATOM   4651  HE3 LYS A 293      33.320  -2.027 -54.411  1.00 86.17           H  
ATOM   4652  NZ  LYS A 293      34.872  -1.109 -55.546  1.00 86.17           N  
ATOM   4653  HZ1 LYS A 293      35.625  -1.390 -56.158  1.00 86.17           H  
ATOM   4654  HZ2 LYS A 293      35.263  -0.596 -54.769  1.00 86.17           H  
ATOM   4655  HZ3 LYS A 293      34.250  -0.508 -56.068  1.00 86.17           H  
ATOM   4656  N   LEU A 294      29.315  -6.026 -56.145  1.00 87.88           N  
ATOM   4657  H   LEU A 294      29.311  -6.004 -57.155  1.00 87.88           H  
ATOM   4658  CA  LEU A 294      28.048  -5.868 -55.426  1.00 87.88           C  
ATOM   4659  HA  LEU A 294      28.179  -5.118 -54.646  1.00 87.88           H  
ATOM   4660  C   LEU A 294      27.636  -7.163 -54.709  1.00 87.88           C  
ATOM   4661  CB  LEU A 294      26.941  -5.408 -56.392  1.00 87.88           C  
ATOM   4662  HB2 LEU A 294      26.963  -6.047 -57.275  1.00 87.88           H  
ATOM   4663  HB3 LEU A 294      25.976  -5.556 -55.908  1.00 87.88           H  
ATOM   4664  O   LEU A 294      27.114  -7.091 -53.599  1.00 87.88           O  
ATOM   4665  CG  LEU A 294      27.028  -3.936 -56.835  1.00 87.88           C  
ATOM   4666  HG  LEU A 294      28.022  -3.709 -57.220  1.00 87.88           H  
ATOM   4667  CD1 LEU A 294      25.998  -3.683 -57.940  1.00 87.88           C  
ATOM   4668 HD11 LEU A 294      26.062  -2.646 -58.268  1.00 87.88           H  
ATOM   4669 HD12 LEU A 294      26.216  -4.330 -58.790  1.00 87.88           H  
ATOM   4670 HD13 LEU A 294      24.994  -3.891 -57.572  1.00 87.88           H  
ATOM   4671  CD2 LEU A 294      26.737  -2.966 -55.688  1.00 87.88           C  
ATOM   4672 HD21 LEU A 294      26.751  -1.942 -56.060  1.00 87.88           H  
ATOM   4673 HD22 LEU A 294      25.764  -3.181 -55.248  1.00 87.88           H  
ATOM   4674 HD23 LEU A 294      27.505  -3.055 -54.920  1.00 87.88           H  
ATOM   4675  N   LEU A 295      27.887  -8.339 -55.297  1.00 91.17           N  
ATOM   4676  H   LEU A 295      28.295  -8.331 -56.221  1.00 91.17           H  
ATOM   4677  CA  LEU A 295      27.664  -9.635 -54.645  1.00 91.17           C  
ATOM   4678  HA  LEU A 295      26.651  -9.658 -54.245  1.00 91.17           H  
ATOM   4679  C   LEU A 295      28.609  -9.838 -53.451  1.00 91.17           C  
ATOM   4680  CB  LEU A 295      27.838 -10.780 -55.663  1.00 91.17           C  
ATOM   4681  HB2 LEU A 295      28.781 -10.640 -56.191  1.00 91.17           H  
ATOM   4682  HB3 LEU A 295      27.915 -11.722 -55.119  1.00 91.17           H  
ATOM   4683  O   LEU A 295      28.187 -10.365 -52.421  1.00 91.17           O  
ATOM   4684  CG  LEU A 295      26.708 -10.916 -56.697  1.00 91.17           C  
ATOM   4685  HG  LEU A 295      26.500  -9.953 -57.162  1.00 91.17           H  
ATOM   4686  CD1 LEU A 295      27.122 -11.910 -57.784  1.00 91.17           C  
ATOM   4687 HD11 LEU A 295      27.339 -12.884 -57.347  1.00 91.17           H  
ATOM   4688 HD12 LEU A 295      26.325 -12.005 -58.522  1.00 91.17           H  
ATOM   4689 HD13 LEU A 295      28.013 -11.539 -58.291  1.00 91.17           H  
ATOM   4690  CD2 LEU A 295      25.415 -11.430 -56.056  1.00 91.17           C  
ATOM   4691 HD21 LEU A 295      24.654 -11.556 -56.827  1.00 91.17           H  
ATOM   4692 HD22 LEU A 295      25.049 -10.705 -55.329  1.00 91.17           H  
ATOM   4693 HD23 LEU A 295      25.595 -12.384 -55.562  1.00 91.17           H  
ATOM   4694  N   GLU A 296      29.861  -9.397 -53.561  1.00 89.38           N  
ATOM   4695  H   GLU A 296      30.176  -9.052 -54.456  1.00 89.38           H  
ATOM   4696  CA  GLU A 296      30.826  -9.417 -52.457  1.00 89.38           C  
ATOM   4697  HA  GLU A 296      30.861 -10.425 -52.044  1.00 89.38           H  
ATOM   4698  C   GLU A 296      30.399  -8.478 -51.320  1.00 89.38           C  
ATOM   4699  CB  GLU A 296      32.222  -9.093 -53.001  1.00 89.38           C  
ATOM   4700  HB2 GLU A 296      32.250  -8.059 -53.345  1.00 89.38           H  
ATOM   4701  HB3 GLU A 296      32.418  -9.749 -53.849  1.00 89.38           H  
ATOM   4702  O   GLU A 296      30.242  -8.932 -50.186  1.00 89.38           O  
ATOM   4703  CG  GLU A 296      33.316  -9.318 -51.948  1.00 89.38           C  
ATOM   4704  HG2 GLU A 296      33.189  -8.595 -51.142  1.00 89.38           H  
ATOM   4705  HG3 GLU A 296      33.193 -10.318 -51.532  1.00 89.38           H  
ATOM   4706  CD  GLU A 296      34.729  -9.182 -52.538  1.00 89.38           C  
ATOM   4707  OE1 GLU A 296      35.659  -9.762 -51.934  1.00 89.38           O  
ATOM   4708  OE2 GLU A 296      34.872  -8.530 -53.599  1.00 89.38           O  
ATOM   4709  N   GLN A 297      30.064  -7.219 -51.631  1.00 87.61           N  
ATOM   4710  H   GLN A 297      30.229  -6.903 -52.576  1.00 87.61           H  
ATOM   4711  CA  GLN A 297      29.505  -6.274 -50.655  1.00 87.61           C  
ATOM   4712  HA  GLN A 297      30.231  -6.116 -49.857  1.00 87.61           H  
ATOM   4713  C   GLN A 297      28.225  -6.815 -50.010  1.00 87.61           C  
ATOM   4714  CB  GLN A 297      29.198  -4.930 -51.333  1.00 87.61           C  
ATOM   4715  HB2 GLN A 297      28.647  -5.101 -52.259  1.00 87.61           H  
ATOM   4716  HB3 GLN A 297      28.573  -4.338 -50.665  1.00 87.61           H  
ATOM   4717  O   GLN A 297      28.016  -6.668 -48.809  1.00 87.61           O  
ATOM   4718  CG  GLN A 297      30.472  -4.130 -51.620  1.00 87.61           C  
ATOM   4719  HG2 GLN A 297      31.112  -4.674 -52.314  1.00 87.61           H  
ATOM   4720  HG3 GLN A 297      31.021  -4.009 -50.687  1.00 87.61           H  
ATOM   4721  CD  GLN A 297      30.184  -2.749 -52.199  1.00 87.61           C  
ATOM   4722  NE2 GLN A 297      31.101  -1.818 -52.048  1.00 87.61           N  
ATOM   4723 HE21 GLN A 297      31.888  -2.021 -51.447  1.00 87.61           H  
ATOM   4724 HE22 GLN A 297      30.817  -0.887 -52.318  1.00 87.61           H  
ATOM   4725  OE1 GLN A 297      29.152  -2.454 -52.781  1.00 87.61           O  
ATOM   4726  N   PHE A 298      27.363  -7.488 -50.775  1.00 90.29           N  
ATOM   4727  H   PHE A 298      27.541  -7.544 -51.767  1.00 90.29           H  
ATOM   4728  CA  PHE A 298      26.169  -8.135 -50.235  1.00 90.29           C  
ATOM   4729  HA  PHE A 298      25.584  -7.388 -49.698  1.00 90.29           H  
ATOM   4730  C   PHE A 298      26.513  -9.247 -49.230  1.00 90.29           C  
ATOM   4731  CB  PHE A 298      25.319  -8.666 -51.393  1.00 90.29           C  
ATOM   4732  HB2 PHE A 298      25.039  -7.832 -52.036  1.00 90.29           H  
ATOM   4733  HB3 PHE A 298      25.910  -9.360 -51.992  1.00 90.29           H  
ATOM   4734  O   PHE A 298      25.852  -9.367 -48.196  1.00 90.29           O  
ATOM   4735  CG  PHE A 298      24.061  -9.368 -50.937  1.00 90.29           C  
ATOM   4736  CD1 PHE A 298      24.032 -10.771 -50.824  1.00 90.29           C  
ATOM   4737  HD1 PHE A 298      24.909 -11.348 -51.076  1.00 90.29           H  
ATOM   4738  CD2 PHE A 298      22.926  -8.612 -50.595  1.00 90.29           C  
ATOM   4739  HD2 PHE A 298      22.953  -7.536 -50.675  1.00 90.29           H  
ATOM   4740  CE1 PHE A 298      22.864 -11.416 -50.378  1.00 90.29           C  
ATOM   4741  HE1 PHE A 298      22.843 -12.493 -50.305  1.00 90.29           H  
ATOM   4742  CE2 PHE A 298      21.759  -9.256 -50.148  1.00 90.29           C  
ATOM   4743  HE2 PHE A 298      20.889  -8.671 -49.890  1.00 90.29           H  
ATOM   4744  CZ  PHE A 298      21.728 -10.658 -50.042  1.00 90.29           C  
ATOM   4745  HZ  PHE A 298      20.828 -11.151 -49.705  1.00 90.29           H  
ATOM   4746  N   ASN A 299      27.558 -10.038 -49.488  1.00 92.02           N  
ATOM   4747  H   ASN A 299      28.086  -9.875 -50.334  1.00 92.02           H  
ATOM   4748  CA  ASN A 299      28.046 -11.045 -48.545  1.00 92.02           C  
ATOM   4749  HA  ASN A 299      27.199 -11.645 -48.213  1.00 92.02           H  
ATOM   4750  C   ASN A 299      28.655 -10.413 -47.279  1.00 92.02           C  
ATOM   4751  CB  ASN A 299      29.043 -11.975 -49.254  1.00 92.02           C  
ATOM   4752  HB2 ASN A 299      29.800 -11.380 -49.766  1.00 92.02           H  
ATOM   4753  HB3 ASN A 299      29.556 -12.584 -48.510  1.00 92.02           H  
ATOM   4754  O   ASN A 299      28.432 -10.929 -46.179  1.00 92.02           O  
ATOM   4755  CG  ASN A 299      28.385 -12.925 -50.237  1.00 92.02           C  
ATOM   4756  ND2 ASN A 299      29.057 -13.235 -51.321  1.00 92.02           N  
ATOM   4757 HD21 ASN A 299      29.905 -12.729 -51.531  1.00 92.02           H  
ATOM   4758 HD22 ASN A 299      28.578 -13.783 -52.021  1.00 92.02           H  
ATOM   4759  OD1 ASN A 299      27.296 -13.445 -50.020  1.00 92.02           O  
ATOM   4760  N   GLU A 300      29.352  -9.279 -47.394  1.00 89.70           N  
ATOM   4761  H   GLU A 300      29.581  -8.941 -48.318  1.00 89.70           H  
ATOM   4762  CA  GLU A 300      29.821  -8.497 -46.239  1.00 89.70           C  
ATOM   4763  HA  GLU A 300      30.421  -9.131 -45.586  1.00 89.70           H  
ATOM   4764  C   GLU A 300      28.643  -7.963 -45.413  1.00 89.70           C  
ATOM   4765  CB  GLU A 300      30.693  -7.317 -46.684  1.00 89.70           C  
ATOM   4766  HB2 GLU A 300      30.881  -6.687 -45.815  1.00 89.70           H  
ATOM   4767  HB3 GLU A 300      30.147  -6.727 -47.421  1.00 89.70           H  
ATOM   4768  O   GLU A 300      28.572  -8.197 -44.205  1.00 89.70           O  
ATOM   4769  CG  GLU A 300      32.048  -7.736 -47.267  1.00 89.70           C  
ATOM   4770  HG2 GLU A 300      32.578  -8.323 -46.517  1.00 89.70           H  
ATOM   4771  HG3 GLU A 300      31.886  -8.369 -48.139  1.00 89.70           H  
ATOM   4772  CD  GLU A 300      32.903  -6.522 -47.673  1.00 89.70           C  
ATOM   4773  OE1 GLU A 300      34.127  -6.712 -47.832  1.00 89.70           O  
ATOM   4774  OE2 GLU A 300      32.340  -5.410 -47.818  1.00 89.70           O  
ATOM   4775  N   TYR A 301      27.652  -7.338 -46.057  1.00 89.55           N  
ATOM   4776  H   TYR A 301      27.784  -7.132 -47.037  1.00 89.55           H  
ATOM   4777  CA  TYR A 301      26.425  -6.881 -45.398  1.00 89.55           C  
ATOM   4778  HA  TYR A 301      26.697  -6.162 -44.625  1.00 89.55           H  
ATOM   4779  C   TYR A 301      25.682  -8.024 -44.705  1.00 89.55           C  
ATOM   4780  CB  TYR A 301      25.491  -6.201 -46.410  1.00 89.55           C  
ATOM   4781  HB2 TYR A 301      25.530  -6.731 -47.362  1.00 89.55           H  
ATOM   4782  HB3 TYR A 301      24.466  -6.274 -46.047  1.00 89.55           H  
ATOM   4783  O   TYR A 301      25.193  -7.860 -43.586  1.00 89.55           O  
ATOM   4784  CG  TYR A 301      25.775  -4.729 -46.620  1.00 89.55           C  
ATOM   4785  CD1 TYR A 301      25.577  -3.829 -45.555  1.00 89.55           C  
ATOM   4786  HD1 TYR A 301      25.237  -4.194 -44.597  1.00 89.55           H  
ATOM   4787  CD2 TYR A 301      26.214  -4.252 -47.869  1.00 89.55           C  
ATOM   4788  HD2 TYR A 301      26.350  -4.931 -48.697  1.00 89.55           H  
ATOM   4789  CE1 TYR A 301      25.843  -2.458 -45.730  1.00 89.55           C  
ATOM   4790  HE1 TYR A 301      25.707  -1.770 -44.908  1.00 89.55           H  
ATOM   4791  CE2 TYR A 301      26.488  -2.884 -48.047  1.00 89.55           C  
ATOM   4792  HE2 TYR A 301      26.846  -2.515 -48.997  1.00 89.55           H  
ATOM   4793  OH  TYR A 301      26.568  -0.665 -47.153  1.00 89.55           O  
ATOM   4794  HH  TYR A 301      26.482  -0.172 -46.334  1.00 89.55           H  
ATOM   4795  CZ  TYR A 301      26.307  -1.986 -46.978  1.00 89.55           C  
ATOM   4796  N   LYS A 302      25.619  -9.201 -45.335  1.00 93.16           N  
ATOM   4797  H   LYS A 302      25.994  -9.248 -46.271  1.00 93.16           H  
ATOM   4798  CA  LYS A 302      25.052 -10.414 -44.735  1.00 93.16           C  
ATOM   4799  HA  LYS A 302      24.030 -10.205 -44.421  1.00 93.16           H  
ATOM   4800  C   LYS A 302      25.826 -10.838 -43.485  1.00 93.16           C  
ATOM   4801  CB  LYS A 302      25.038 -11.512 -45.804  1.00 93.16           C  
ATOM   4802  HB2 LYS A 302      24.432 -11.174 -46.645  1.00 93.16           H  
ATOM   4803  HB3 LYS A 302      26.055 -11.670 -46.162  1.00 93.16           H  
ATOM   4804  O   LYS A 302      25.200 -11.212 -42.496  1.00 93.16           O  
ATOM   4805  CG  LYS A 302      24.487 -12.848 -45.296  1.00 93.16           C  
ATOM   4806  HG2 LYS A 302      25.069 -13.195 -44.443  1.00 93.16           H  
ATOM   4807  HG3 LYS A 302      23.444 -12.731 -45.001  1.00 93.16           H  
ATOM   4808  CD  LYS A 302      24.603 -13.880 -46.418  1.00 93.16           C  
ATOM   4809  HD2 LYS A 302      23.990 -13.564 -47.263  1.00 93.16           H  
ATOM   4810  HD3 LYS A 302      25.643 -13.932 -46.741  1.00 93.16           H  
ATOM   4811  CE  LYS A 302      24.154 -15.256 -45.928  1.00 93.16           C  
ATOM   4812  HE2 LYS A 302      23.101 -15.206 -45.652  1.00 93.16           H  
ATOM   4813  HE3 LYS A 302      24.733 -15.506 -45.039  1.00 93.16           H  
ATOM   4814  NZ  LYS A 302      24.378 -16.266 -46.989  1.00 93.16           N  
ATOM   4815  HZ1 LYS A 302      23.862 -16.021 -47.822  1.00 93.16           H  
ATOM   4816  HZ2 LYS A 302      25.356 -16.277 -47.241  1.00 93.16           H  
ATOM   4817  HZ3 LYS A 302      24.111 -17.190 -46.683  1.00 93.16           H  
ATOM   4818  N   THR A 303      27.152 -10.749 -43.511  1.00 91.90           N  
ATOM   4819  H   THR A 303      27.592 -10.419 -44.358  1.00 91.90           H  
ATOM   4820  CA  THR A 303      28.013 -11.061 -42.360  1.00 91.90           C  
ATOM   4821  HA  THR A 303      27.756 -12.052 -41.987  1.00 91.90           H  
ATOM   4822  C   THR A 303      27.781 -10.066 -41.219  1.00 91.90           C  
ATOM   4823  CB  THR A 303      29.491 -11.100 -42.777  1.00 91.90           C  
ATOM   4824  HB  THR A 303      29.820 -10.112 -43.099  1.00 91.90           H  
ATOM   4825  O   THR A 303      27.488 -10.479 -40.100  1.00 91.90           O  
ATOM   4826  CG2 THR A 303      30.389 -11.577 -41.637  1.00 91.90           C  
ATOM   4827 HG21 THR A 303      30.366 -10.867 -40.811  1.00 91.90           H  
ATOM   4828 HG22 THR A 303      30.061 -12.555 -41.285  1.00 91.90           H  
ATOM   4829 HG23 THR A 303      31.416 -11.651 -41.997  1.00 91.90           H  
ATOM   4830  OG1 THR A 303      29.641 -12.009 -43.847  1.00 91.90           O  
ATOM   4831  HG1 THR A 303      29.345 -11.575 -44.651  1.00 91.90           H  
ATOM   4832  N   HIS A 304      27.760  -8.759 -41.497  1.00 90.25           N  
ATOM   4833  H   HIS A 304      28.046  -8.453 -42.416  1.00 90.25           H  
ATOM   4834  CA  HIS A 304      27.410  -7.739 -40.497  1.00 90.25           C  
ATOM   4835  HA  HIS A 304      28.100  -7.814 -39.657  1.00 90.25           H  
ATOM   4836  C   HIS A 304      25.995  -7.914 -39.934  1.00 90.25           C  
ATOM   4837  CB  HIS A 304      27.529  -6.349 -41.125  1.00 90.25           C  
ATOM   4838  HB2 HIS A 304      26.998  -5.632 -40.500  1.00 90.25           H  
ATOM   4839  HB3 HIS A 304      27.065  -6.344 -42.112  1.00 90.25           H  
ATOM   4840  O   HIS A 304      25.744  -7.678 -38.749  1.00 90.25           O  
ATOM   4841  CG  HIS A 304      28.947  -5.872 -41.228  1.00 90.25           C  
ATOM   4842  CD2 HIS A 304      29.529  -5.287 -42.320  1.00 90.25           C  
ATOM   4843  HD2 HIS A 304      29.065  -5.116 -43.281  1.00 90.25           H  
ATOM   4844  ND1 HIS A 304      29.886  -5.895 -40.216  1.00 90.25           N  
ATOM   4845  HD1 HIS A 304      29.852  -6.429 -39.360  1.00 90.25           H  
ATOM   4846  CE1 HIS A 304      30.999  -5.318 -40.692  1.00 90.25           C  
ATOM   4847  HE1 HIS A 304      31.933  -5.250 -40.154  1.00 90.25           H  
ATOM   4848  NE2 HIS A 304      30.825  -4.917 -41.960  1.00 90.25           N  
ATOM   4849  N   LEU A 305      25.044  -8.351 -40.761  1.00 91.14           N  
ATOM   4850  H   LEU A 305      25.267  -8.453 -41.741  1.00 91.14           H  
ATOM   4851  CA  LEU A 305      23.702  -8.680 -40.297  1.00 91.14           C  
ATOM   4852  HA  LEU A 305      23.325  -7.818 -39.748  1.00 91.14           H  
ATOM   4853  C   LEU A 305      23.730  -9.869 -39.325  1.00 91.14           C  
ATOM   4854  CB  LEU A 305      22.793  -8.930 -41.512  1.00 91.14           C  
ATOM   4855  HB2 LEU A 305      23.142  -9.822 -42.032  1.00 91.14           H  
ATOM   4856  HB3 LEU A 305      22.879  -8.087 -42.198  1.00 91.14           H  
ATOM   4857  O   LEU A 305      23.044  -9.822 -38.306  1.00 91.14           O  
ATOM   4858  CG  LEU A 305      21.311  -9.121 -41.151  1.00 91.14           C  
ATOM   4859  HG  LEU A 305      21.207  -9.927 -40.425  1.00 91.14           H  
ATOM   4860  CD1 LEU A 305      20.689  -7.846 -40.574  1.00 91.14           C  
ATOM   4861 HD11 LEU A 305      20.842  -7.013 -41.259  1.00 91.14           H  
ATOM   4862 HD12 LEU A 305      19.620  -7.995 -40.424  1.00 91.14           H  
ATOM   4863 HD13 LEU A 305      21.139  -7.615 -39.609  1.00 91.14           H  
ATOM   4864  CD2 LEU A 305      20.531  -9.514 -42.405  1.00 91.14           C  
ATOM   4865 HD21 LEU A 305      19.483  -9.677 -42.154  1.00 91.14           H  
ATOM   4866 HD22 LEU A 305      20.942 -10.435 -42.818  1.00 91.14           H  
ATOM   4867 HD23 LEU A 305      20.605  -8.724 -43.153  1.00 91.14           H  
ATOM   4868  N   GLN A 306      24.544 -10.896 -39.590  1.00 93.12           N  
ATOM   4869  H   GLN A 306      25.110 -10.856 -40.425  1.00 93.12           H  
ATOM   4870  CA  GLN A 306      24.749 -12.019 -38.669  1.00 93.12           C  
ATOM   4871  HA  GLN A 306      23.779 -12.451 -38.423  1.00 93.12           H  
ATOM   4872  C   GLN A 306      25.378 -11.563 -37.345  1.00 93.12           C  
ATOM   4873  CB  GLN A 306      25.607 -13.112 -39.328  1.00 93.12           C  
ATOM   4874  HB2 GLN A 306      25.900 -13.836 -38.567  1.00 93.12           H  
ATOM   4875  HB3 GLN A 306      26.519 -12.674 -39.733  1.00 93.12           H  
ATOM   4876  O   GLN A 306      24.888 -11.944 -36.284  1.00 93.12           O  
ATOM   4877  CG  GLN A 306      24.858 -13.865 -40.436  1.00 93.12           C  
ATOM   4878  HG2 GLN A 306      24.414 -13.163 -41.142  1.00 93.12           H  
ATOM   4879  HG3 GLN A 306      24.049 -14.435 -39.979  1.00 93.12           H  
ATOM   4880  CD  GLN A 306      25.765 -14.814 -41.214  1.00 93.12           C  
ATOM   4881  NE2 GLN A 306      25.256 -15.934 -41.682  1.00 93.12           N  
ATOM   4882 HE21 GLN A 306      24.319 -16.210 -41.427  1.00 93.12           H  
ATOM   4883 HE22 GLN A 306      25.950 -16.556 -42.072  1.00 93.12           H  
ATOM   4884  OE1 GLN A 306      26.940 -14.600 -41.431  1.00 93.12           O  
ATOM   4885  N   GLU A 307      26.383 -10.687 -37.376  1.00 92.77           N  
ATOM   4886  H   GLU A 307      26.789 -10.448 -38.269  1.00 92.77           H  
ATOM   4887  CA  GLU A 307      26.976 -10.102 -36.163  1.00 92.77           C  
ATOM   4888  HA  GLU A 307      27.374 -10.895 -35.530  1.00 92.77           H  
ATOM   4889  C   GLU A 307      25.947  -9.314 -35.342  1.00 92.77           C  
ATOM   4890  CB  GLU A 307      28.116  -9.150 -36.539  1.00 92.77           C  
ATOM   4891  HB2 GLU A 307      28.441  -8.624 -35.641  1.00 92.77           H  
ATOM   4892  HB3 GLU A 307      27.733  -8.414 -37.245  1.00 92.77           H  
ATOM   4893  O   GLU A 307      25.860  -9.464 -34.122  1.00 92.77           O  
ATOM   4894  CG  GLU A 307      29.330  -9.863 -37.141  1.00 92.77           C  
ATOM   4895  HG2 GLU A 307      29.732 -10.546 -36.393  1.00 92.77           H  
ATOM   4896  HG3 GLU A 307      29.020 -10.455 -38.002  1.00 92.77           H  
ATOM   4897  CD  GLU A 307      30.416  -8.870 -37.582  1.00 92.77           C  
ATOM   4898  OE1 GLU A 307      31.587  -9.300 -37.610  1.00 92.77           O  
ATOM   4899  OE2 GLU A 307      30.078  -7.696 -37.883  1.00 92.77           O  
ATOM   4900  N   ASN A 308      25.113  -8.507 -36.003  1.00 92.43           N  
ATOM   4901  H   ASN A 308      25.271  -8.376 -36.992  1.00 92.43           H  
ATOM   4902  CA  ASN A 308      24.028  -7.780 -35.347  1.00 92.43           C  
ATOM   4903  HA  ASN A 308      24.446  -7.210 -34.517  1.00 92.43           H  
ATOM   4904  C   ASN A 308      22.985  -8.729 -34.739  1.00 92.43           C  
ATOM   4905  CB  ASN A 308      23.394  -6.808 -36.354  1.00 92.43           C  
ATOM   4906  HB2 ASN A 308      22.424  -6.480 -35.980  1.00 92.43           H  
ATOM   4907  HB3 ASN A 308      23.238  -7.315 -37.306  1.00 92.43           H  
ATOM   4908  O   ASN A 308      22.472  -8.463 -33.650  1.00 92.43           O  
ATOM   4909  CG  ASN A 308      24.232  -5.560 -36.568  1.00 92.43           C  
ATOM   4910  ND2 ASN A 308      24.158  -4.963 -37.732  1.00 92.43           N  
ATOM   4911 HD21 ASN A 308      24.813  -4.207 -37.871  1.00 92.43           H  
ATOM   4912 HD22 ASN A 308      23.744  -5.448 -38.515  1.00 92.43           H  
ATOM   4913  OD1 ASN A 308      24.902  -5.066 -35.674  1.00 92.43           O  
ATOM   4914  N   VAL A 309      22.696  -9.856 -35.398  1.00 94.75           N  
ATOM   4915  H   VAL A 309      23.141 -10.010 -36.292  1.00 94.75           H  
ATOM   4916  CA  VAL A 309      21.841 -10.919 -34.848  1.00 94.75           C  
ATOM   4917  HA  VAL A 309      20.896 -10.474 -34.537  1.00 94.75           H  
ATOM   4918  C   VAL A 309      22.466 -11.527 -33.590  1.00 94.75           C  
ATOM   4919  CB  VAL A 309      21.522 -11.987 -35.917  1.00 94.75           C  
ATOM   4920  HB  VAL A 309      22.435 -12.280 -36.436  1.00 94.75           H  
ATOM   4921  O   VAL A 309      21.763 -11.674 -32.590  1.00 94.75           O  
ATOM   4922  CG1 VAL A 309      20.886 -13.253 -35.326  1.00 94.75           C  
ATOM   4923 HG11 VAL A 309      20.590 -13.924 -36.133  1.00 94.75           H  
ATOM   4924 HG12 VAL A 309      20.013 -12.992 -34.728  1.00 94.75           H  
ATOM   4925 HG13 VAL A 309      21.614 -13.777 -34.706  1.00 94.75           H  
ATOM   4926  CG2 VAL A 309      20.533 -11.432 -36.950  1.00 94.75           C  
ATOM   4927 HG21 VAL A 309      19.556 -11.277 -36.492  1.00 94.75           H  
ATOM   4928 HG22 VAL A 309      20.882 -10.477 -37.344  1.00 94.75           H  
ATOM   4929 HG23 VAL A 309      20.438 -12.132 -37.780  1.00 94.75           H  
ATOM   4930  N   GLU A 310      23.770 -11.810 -33.582  1.00 93.72           N  
ATOM   4931  H   GLU A 310      24.298 -11.704 -34.436  1.00 93.72           H  
ATOM   4932  CA  GLU A 310      24.472 -12.305 -32.387  1.00 93.72           C  
ATOM   4933  HA  GLU A 310      23.930 -13.163 -31.991  1.00 93.72           H  
ATOM   4934  C   GLU A 310      24.502 -11.261 -31.259  1.00 93.72           C  
ATOM   4935  CB  GLU A 310      25.901 -12.759 -32.734  1.00 93.72           C  
ATOM   4936  HB2 GLU A 310      26.432 -11.943 -33.224  1.00 93.72           H  
ATOM   4937  HB3 GLU A 310      26.427 -12.978 -31.805  1.00 93.72           H  
ATOM   4938  O   GLU A 310      24.242 -11.584 -30.099  1.00 93.72           O
[truncated: 381,519 more chars]
