# Supplementary material for: Nuclear genome of Bulinus truncatus, an intermediate host of the carcinogenic human blood fluke Schistosoma haematobium
Source: Nat Commun. 2022 Feb 21;13:977. doi: 10.1038/s41467-022-28634-9 (PMC8861042; doi:10.1038/s41467-022-28634-9)
Supplement: Supplementary file 6 — Supplementary Data 3 [file 41467_2022_28634_MOESM6_ESM.zip › Supplementary_Data_3/btru_050088-t1.mature.pep.pdb]

ATOM      1  N   MET A   1     -26.173 -49.564  28.201  1.00 53.77           N  
ATOM      2  H   MET A   1     -26.582 -50.294  28.767  1.00 53.77           H  
ATOM      3  H2  MET A   1     -25.235 -49.381  28.527  1.00 53.77           H  
ATOM      4  H3  MET A   1     -26.715 -48.721  28.326  1.00 53.77           H  
ATOM      5  CA  MET A   1     -26.154 -49.950  26.768  1.00 53.77           C  
ATOM      6  HA  MET A   1     -25.723 -49.118  26.212  1.00 53.77           H  
ATOM      7  C   MET A   1     -27.558 -50.074  26.195  1.00 53.77           C  
ATOM      8  CB  MET A   1     -25.298 -51.189  26.442  1.00 53.77           C  
ATOM      9  HB2 MET A   1     -25.761 -51.725  25.614  1.00 53.77           H  
ATOM     10  HB3 MET A   1     -25.242 -51.866  27.295  1.00 53.77           H  
ATOM     11  O   MET A   1     -27.812 -49.383  25.228  1.00 53.77           O  
ATOM     12  CG  MET A   1     -23.891 -50.773  25.990  1.00 53.77           C  
ATOM     13  HG2 MET A   1     -23.275 -50.544  26.860  1.00 53.77           H  
ATOM     14  HG3 MET A   1     -23.979 -49.865  25.395  1.00 53.77           H  
ATOM     15  SD  MET A   1     -23.038 -51.985  24.943  1.00 53.77           S  
ATOM     16  CE  MET A   1     -22.483 -53.209  26.156  1.00 53.77           C  
ATOM     17  HE1 MET A   1     -21.932 -53.997  25.642  1.00 53.77           H  
ATOM     18  HE2 MET A   1     -23.343 -53.646  26.662  1.00 53.77           H  
ATOM     19  HE3 MET A   1     -21.828 -52.732  26.885  1.00 53.77           H  
ATOM     20  N   LEU A   2     -28.469 -50.872  26.769  1.00 58.56           N  
ATOM     21  H   LEU A   2     -28.220 -51.492  27.526  1.00 58.56           H  
ATOM     22  CA  LEU A   2     -29.855 -50.970  26.271  1.00 58.56           C  
ATOM     23  HA  LEU A   2     -29.826 -51.273  25.225  1.00 58.56           H  
ATOM     24  C   LEU A   2     -30.615 -49.629  26.280  1.00 58.56           C  
ATOM     25  CB  LEU A   2     -30.607 -52.051  27.072  1.00 58.56           C  
ATOM     26  HB2 LEU A   2     -30.202 -52.101  28.083  1.00 58.56           H  
ATOM     27  HB3 LEU A   2     -31.657 -51.773  27.167  1.00 58.56           H  
ATOM     28  O   LEU A   2     -31.265 -49.320  25.291  1.00 58.56           O  
ATOM     29  CG  LEU A   2     -30.532 -53.435  26.400  1.00 58.56           C  
ATOM     30  HG  LEU A   2     -29.546 -53.567  25.954  1.00 58.56           H  
ATOM     31  CD1 LEU A   2     -30.733 -54.544  27.430  1.00 58.56           C  
ATOM     32 HD11 LEU A   2     -29.955 -54.498  28.192  1.00 58.56           H  
ATOM     33 HD12 LEU A   2     -30.686 -55.515  26.937  1.00 58.56           H  
ATOM     34 HD13 LEU A   2     -31.708 -54.438  27.905  1.00 58.56           H  
ATOM     35  CD2 LEU A   2     -31.601 -53.575  25.315  1.00 58.56           C  
ATOM     36 HD21 LEU A   2     -31.507 -54.544  24.826  1.00 58.56           H  
ATOM     37 HD22 LEU A   2     -31.482 -52.795  24.563  1.00 58.56           H  
ATOM     38 HD23 LEU A   2     -32.597 -53.495  25.751  1.00 58.56           H  
ATOM     39  N   GLU A   3     -30.468 -48.803  27.322  1.00 68.08           N  
ATOM     40  H   GLU A   3     -30.085 -49.144  28.192  1.00 68.08           H  
ATOM     41  CA  GLU A   3     -31.021 -47.432  27.322  1.00 68.08           C  
ATOM     42  HA  GLU A   3     -32.092 -47.472  27.122  1.00 68.08           H  
ATOM     43  C   GLU A   3     -30.431 -46.561  26.210  1.00 68.08           C  
ATOM     44  CB  GLU A   3     -30.810 -46.774  28.692  1.00 68.08           C  
ATOM     45  HB2 GLU A   3     -30.671 -45.699  28.575  1.00 68.08           H  
ATOM     46  HB3 GLU A   3     -29.908 -47.188  29.143  1.00 68.08           H  
ATOM     47  O   GLU A   3     -31.185 -45.938  25.480  1.00 68.08           O  
ATOM     48  CG  GLU A   3     -32.047 -47.007  29.570  1.00 68.08           C  
ATOM     49  HG2 GLU A   3     -32.855 -46.367  29.216  1.00 68.08           H  
ATOM     50  HG3 GLU A   3     -32.367 -48.042  29.447  1.00 68.08           H  
ATOM     51  CD  GLU A   3     -31.790 -46.776  31.062  1.00 68.08           C  
ATOM     52  OE1 GLU A   3     -32.754 -46.395  31.757  1.00 68.08           O  
ATOM     53  OE2 GLU A   3     -30.662 -47.111  31.501  1.00 68.08           O  
ATOM     54  N   ILE A   4     -29.112 -46.615  25.986  1.00 66.64           N  
ATOM     55  H   ILE A   4     -28.546 -47.132  26.644  1.00 66.64           H  
ATOM     56  CA  ILE A   4     -28.446 -45.876  24.895  1.00 66.64           C  
ATOM     57  HA  ILE A   4     -28.719 -44.825  24.980  1.00 66.64           H  
ATOM     58  C   ILE A   4     -28.939 -46.356  23.517  1.00 66.64           C  
ATOM     59  CB  ILE A   4     -26.905 -45.991  25.019  1.00 66.64           C  
ATOM     60  HB  ILE A   4     -26.636 -47.047  24.986  1.00 66.64           H  
ATOM     61  O   ILE A   4     -29.131 -45.550  22.612  1.00 66.64           O  
ATOM     62  CG1 ILE A   4     -26.412 -45.408  26.367  1.00 66.64           C  
ATOM     63 HG12 ILE A   4     -26.610 -44.337  26.389  1.00 66.64           H  
ATOM     64 HG13 ILE A   4     -26.969 -45.861  27.187  1.00 66.64           H  
ATOM     65  CG2 ILE A   4     -26.194 -45.293  23.844  1.00 66.64           C  
ATOM     66 HG21 ILE A   4     -25.111 -45.376  23.929  1.00 66.64           H  
ATOM     67 HG22 ILE A   4     -26.471 -44.239  23.821  1.00 66.64           H  
ATOM     68 HG23 ILE A   4     -26.477 -45.746  22.893  1.00 66.64           H  
ATOM     69  CD1 ILE A   4     -24.922 -45.646  26.655  1.00 66.64           C  
ATOM     70 HD11 ILE A   4     -24.683 -46.704  26.541  1.00 66.64           H  
ATOM     71 HD12 ILE A   4     -24.302 -45.054  25.981  1.00 66.64           H  
ATOM     72 HD13 ILE A   4     -24.703 -45.338  27.677  1.00 66.64           H  
ATOM     73  N   VAL A   5     -29.169 -47.663  23.333  1.00 70.66           N  
ATOM     74  H   VAL A   5     -29.001 -48.291  24.106  1.00 70.66           H  
ATOM     75  CA  VAL A   5     -29.728 -48.215  22.082  1.00 70.66           C  
ATOM     76  HA  VAL A   5     -29.151 -47.832  21.240  1.00 70.66           H  
ATOM     77  C   VAL A   5     -31.174 -47.753  21.876  1.00 70.66           C  
ATOM     78  CB  VAL A   5     -29.611 -49.750  22.034  1.00 70.66           C  
ATOM     79  HB  VAL A   5     -30.046 -50.176  22.939  1.00 70.66           H  
ATOM     80  O   VAL A   5     -31.560 -47.437  20.755  1.00 70.66           O  
ATOM     81  CG1 VAL A   5     -30.318 -50.362  20.816  1.00 70.66           C  
ATOM     82 HG11 VAL A   5     -30.129 -51.435  20.769  1.00 70.66           H  
ATOM     83 HG12 VAL A   5     -29.961 -49.892  19.900  1.00 70.66           H  
ATOM     84 HG13 VAL A   5     -31.395 -50.215  20.889  1.00 70.66           H  
ATOM     85  CG2 VAL A   5     -28.138 -50.176  21.947  1.00 70.66           C  
ATOM     86 HG21 VAL A   5     -28.065 -51.263  21.992  1.00 70.66           H  
ATOM     87 HG22 VAL A   5     -27.561 -49.747  22.766  1.00 70.66           H  
ATOM     88 HG23 VAL A   5     -27.710 -49.828  21.006  1.00 70.66           H  
ATOM     89  N   ARG A   6     -31.966 -47.663  22.949  1.00 73.94           N  
ATOM     90  H   ARG A   6     -31.591 -47.922  23.851  1.00 73.94           H  
ATOM     91  CA  ARG A   6     -33.348 -47.176  22.886  1.00 73.94           C  
ATOM     92  HA  ARG A   6     -33.848 -47.666  22.051  1.00 73.94           H  
ATOM     93  C   ARG A   6     -33.405 -45.678  22.581  1.00 73.94           C  
ATOM     94  CB  ARG A   6     -34.066 -47.549  24.187  1.00 73.94           C  
ATOM     95  HB2 ARG A   6     -33.788 -48.567  24.461  1.00 73.94           H  
ATOM     96  HB3 ARG A   6     -33.758 -46.877  24.988  1.00 73.94           H  
ATOM     97  O   ARG A   6     -34.096 -45.285  21.650  1.00 73.94           O  
ATOM     98  CG  ARG A   6     -35.587 -47.499  24.018  1.00 73.94           C  
ATOM     99  HG2 ARG A   6     -35.881 -48.164  23.206  1.00 73.94           H  
ATOM    100  HG3 ARG A   6     -35.904 -46.483  23.782  1.00 73.94           H  
ATOM    101  CD  ARG A   6     -36.249 -47.957  25.319  1.00 73.94           C  
ATOM    102  HD2 ARG A   6     -36.045 -47.217  26.093  1.00 73.94           H  
ATOM    103  HD3 ARG A   6     -35.813 -48.912  25.612  1.00 73.94           H  
ATOM    104  NE  ARG A   6     -37.701 -48.111  25.146  1.00 73.94           N  
ATOM    105  HE  ARG A   6     -38.095 -47.654  24.336  1.00 73.94           H  
ATOM    106  NH1 ARG A   6     -38.112 -49.237  27.103  1.00 73.94           N  
ATOM    107 HH11 ARG A   6     -38.765 -49.653  27.751  1.00 73.94           H  
ATOM    108 HH12 ARG A   6     -37.153 -49.067  27.370  1.00 73.94           H  
ATOM    109  NH2 ARG A   6     -39.788 -48.835  25.679  1.00 73.94           N  
ATOM    110 HH21 ARG A   6     -40.126 -48.405  24.830  1.00 73.94           H  
ATOM    111 HH22 ARG A   6     -40.434 -49.269  26.322  1.00 73.94           H  
ATOM    112  CZ  ARG A   6     -38.524 -48.727  25.973  1.00 73.94           C  
ATOM    113  N   GLU A   7     -32.595 -44.872  23.266  1.00 72.50           N  
ATOM    114  H   GLU A   7     -32.073 -45.251  24.043  1.00 72.50           H  
ATOM    115  CA  GLU A   7     -32.471 -43.433  22.997  1.00 72.50           C  
ATOM    116  HA  GLU A   7     -33.450 -42.961  23.084  1.00 72.50           H  
ATOM    117  C   GLU A   7     -31.963 -43.156  21.578  1.00 72.50           C  
ATOM    118  CB  GLU A   7     -31.513 -42.781  24.005  1.00 72.50           C  
ATOM    119  HB2 GLU A   7     -31.219 -41.806  23.617  1.00 72.50           H  
ATOM    120  HB3 GLU A   7     -30.617 -43.396  24.093  1.00 72.50           H  
ATOM    121  O   GLU A   7     -32.450 -42.245  20.914  1.00 72.50           O  
ATOM    122  CG  GLU A   7     -32.145 -42.564  25.387  1.00 72.50           C  
ATOM    123  HG2 GLU A   7     -32.418 -43.529  25.813  1.00 72.50           H  
ATOM    124  HG3 GLU A   7     -33.058 -41.981  25.260  1.00 72.50           H  
ATOM    125  CD  GLU A   7     -31.198 -41.829  26.351  1.00 72.50           C  
ATOM    126  OE1 GLU A   7     -31.714 -41.237  27.324  1.00 72.50           O  
ATOM    127  OE2 GLU A   7     -29.963 -41.883  26.131  1.00 72.50           O  
ATOM    128  N   THR A   8     -31.020 -43.955  21.064  1.00 65.53           N  
ATOM    129  H   THR A   8     -30.626 -44.672  21.656  1.00 65.53           H  
ATOM    130  CA  THR A   8     -30.550 -43.805  19.676  1.00 65.53           C  
ATOM    131  HA  THR A   8     -30.376 -42.743  19.501  1.00 65.53           H  
ATOM    132  C   THR A   8     -31.603 -44.219  18.650  1.00 65.53           C  
ATOM    133  CB  THR A   8     -29.221 -44.519  19.392  1.00 65.53           C  
ATOM    134  HB  THR A   8     -29.071 -44.568  18.313  1.00 65.53           H  
ATOM    135  O   THR A   8     -31.717 -43.550  17.625  1.00 65.53           O  
ATOM    136  CG2 THR A   8     -28.031 -43.782  20.002  1.00 65.53           C  
ATOM    137 HG21 THR A   8     -28.174 -43.650  21.075  1.00 65.53           H  
ATOM    138 HG22 THR A   8     -27.938 -42.800  19.538  1.00 65.53           H  
ATOM    139 HG23 THR A   8     -27.117 -44.347  19.822  1.00 65.53           H  
ATOM    140  OG1 THR A   8     -29.188 -45.818  19.912  1.00 65.53           O  
ATOM    141  HG1 THR A   8     -29.196 -45.720  20.867  1.00 65.53           H  
ATOM    142  N   GLN A   9     -32.413 -45.253  18.907  1.00 72.28           N  
ATOM    143  H   GLN A   9     -32.277 -45.786  19.755  1.00 72.28           H  
ATOM    144  CA  GLN A   9     -33.553 -45.584  18.043  1.00 72.28           C  
ATOM    145  HA  GLN A   9     -33.198 -45.658  17.015  1.00 72.28           H  
ATOM    146  C   GLN A   9     -34.616 -44.478  18.040  1.00 72.28           C  
ATOM    147  CB  GLN A   9     -34.178 -46.931  18.438  1.00 72.28           C  
ATOM    148  HB2 GLN A   9     -34.249 -47.014  19.523  1.00 72.28           H  
ATOM    149  HB3 GLN A   9     -35.187 -46.978  18.029  1.00 72.28           H  
ATOM    150  O   GLN A   9     -35.079 -44.099  16.963  1.00 72.28           O  
ATOM    151  CG  GLN A   9     -33.388 -48.114  17.864  1.00 72.28           C  
ATOM    152  HG2 GLN A   9     -33.230 -47.944  16.799  1.00 72.28           H  
ATOM    153  HG3 GLN A   9     -32.412 -48.180  18.346  1.00 72.28           H  
ATOM    154  CD  GLN A   9     -34.118 -49.444  18.036  1.00 72.28           C  
ATOM    155  NE2 GLN A   9     -33.965 -50.365  17.109  1.00 72.28           N  
ATOM    156 HE21 GLN A   9     -33.397 -50.184  16.293  1.00 72.28           H  
ATOM    157 HE22 GLN A   9     -34.484 -51.218  17.256  1.00 72.28           H  
ATOM    158  OE1 GLN A   9     -34.831 -49.701  18.990  1.00 72.28           O  
ATOM    159  N   ASP A  10     -34.943 -43.912  19.204  1.00 77.43           N  
ATOM    160  H   ASP A  10     -34.585 -44.309  20.060  1.00 77.43           H  
ATOM    161  CA  ASP A  10     -35.904 -42.809  19.316  1.00 77.43           C  
ATOM    162  HA  ASP A  10     -36.821 -43.088  18.798  1.00 77.43           H  
ATOM    163  C   ASP A  10     -35.382 -41.532  18.630  1.00 77.43           C  
ATOM    164  CB  ASP A  10     -36.252 -42.562  20.798  1.00 77.43           C  
ATOM    165  HB2 ASP A  10     -36.774 -41.607  20.873  1.00 77.43           H  
ATOM    166  HB3 ASP A  10     -35.332 -42.485  21.377  1.00 77.43           H  
ATOM    167  O   ASP A  10     -36.128 -40.850  17.921  1.00 77.43           O  
ATOM    168  CG  ASP A  10     -37.166 -43.640  21.410  1.00 77.43           C  
ATOM    169  OD1 ASP A  10     -37.897 -44.309  20.645  1.00 77.43           O  
ATOM    170  OD2 ASP A  10     -37.158 -43.780  22.655  1.00 77.43           O  
ATOM    171  N   LEU A  11     -34.080 -41.239  18.737  1.00 77.23           N  
ATOM    172  H   LEU A  11     -33.528 -41.786  19.382  1.00 77.23           H  
ATOM    173  CA  LEU A  11     -33.438 -40.127  18.025  1.00 77.23           C  
ATOM    174  HA  LEU A  11     -34.001 -39.216  18.229  1.00 77.23           H  
ATOM    175  C   LEU A  11     -33.459 -40.319  16.503  1.00 77.23           C  
ATOM    176  CB  LEU A  11     -31.993 -39.954  18.526  1.00 77.23           C  
ATOM    177  HB2 LEU A  11     -31.546 -40.942  18.640  1.00 77.23           H  
ATOM    178  HB3 LEU A  11     -31.412 -39.420  17.774  1.00 77.23           H  
ATOM    179  O   LEU A  11     -33.763 -39.373  15.777  1.00 77.23           O  
ATOM    180  CG  LEU A  11     -31.888 -39.182  19.854  1.00 77.23           C  
ATOM    181  HG  LEU A  11     -32.642 -39.540  20.555  1.00 77.23           H  
ATOM    182  CD1 LEU A  11     -30.504 -39.392  20.470  1.00 77.23           C  
ATOM    183 HD11 LEU A  11     -30.360 -40.452  20.682  1.00 77.23           H  
ATOM    184 HD12 LEU A  11     -29.727 -39.044  19.789  1.00 77.23           H  
ATOM    185 HD13 LEU A  11     -30.439 -38.847  21.411  1.00 77.23           H  
ATOM    186  CD2 LEU A  11     -32.079 -37.677  19.634  1.00 77.23           C  
ATOM    187 HD21 LEU A  11     -33.075 -37.480  19.239  1.00 77.23           H  
ATOM    188 HD22 LEU A  11     -31.985 -37.159  20.589  1.00 77.23           H  
ATOM    189 HD23 LEU A  11     -31.329 -37.296  18.941  1.00 77.23           H  
ATOM    190  N   VAL A  12     -33.180 -41.528  16.002  1.00 81.19           N  
ATOM    191  H   VAL A  12     -32.931 -42.264  16.647  1.00 81.19           H  
ATOM    192  CA  VAL A  12     -33.233 -41.828  14.559  1.00 81.19           C  
ATOM    193  HA  VAL A  12     -32.658 -41.071  14.026  1.00 81.19           H  
ATOM    194  C   VAL A  12     -34.667 -41.736  14.032  1.00 81.19           C  
ATOM    195  CB  VAL A  12     -32.602 -43.203  14.256  1.00 81.19           C  
ATOM    196  HB  VAL A  12     -33.032 -43.951  14.922  1.00 81.19           H  
ATOM    197  O   VAL A  12     -34.888 -41.158  12.966  1.00 81.19           O  
ATOM    198  CG1 VAL A  12     -32.826 -43.654  12.806  1.00 81.19           C  
ATOM    199 HG11 VAL A  12     -32.273 -44.574  12.612  1.00 81.19           H  
ATOM    200 HG12 VAL A  12     -33.883 -43.858  12.634  1.00 81.19           H  
ATOM    201 HG13 VAL A  12     -32.495 -42.881  12.112  1.00 81.19           H  
ATOM    202  CG2 VAL A  12     -31.082 -43.158  14.470  1.00 81.19           C  
ATOM    203 HG21 VAL A  12     -30.618 -42.518  13.720  1.00 81.19           H  
ATOM    204 HG22 VAL A  12     -30.671 -44.165  14.394  1.00 81.19           H  
ATOM    205 HG23 VAL A  12     -30.842 -42.759  15.455  1.00 81.19           H  
ATOM    206  N   ALA A  13     -35.652 -42.236  14.784  1.00 81.85           N  
ATOM    207  H   ALA A  13     -35.418 -42.711  15.644  1.00 81.85           H  
ATOM    208  CA  ALA A  13     -37.065 -42.112  14.431  1.00 81.85           C  
ATOM    209  HA  ALA A  13     -37.215 -42.530  13.436  1.00 81.85           H  
ATOM    210  C   ALA A  13     -37.514 -40.641  14.389  1.00 81.85           C  
ATOM    211  CB  ALA A  13     -37.890 -42.932  15.430  1.00 81.85           C  
ATOM    212  HB1 ALA A  13     -38.946 -42.878  15.167  1.00 81.85           H  
ATOM    213  HB2 ALA A  13     -37.571 -43.974  15.410  1.00 81.85           H  
ATOM    214  HB3 ALA A  13     -37.756 -42.543  16.440  1.00 81.85           H  
ATOM    215  O   ALA A  13     -38.173 -40.220  13.437  1.00 81.85           O  
ATOM    216  N   THR A  14     -37.089 -39.840  15.370  1.00 83.77           N  
ATOM    217  H   THR A  14     -36.589 -40.260  16.141  1.00 83.77           H  
ATOM    218  CA  THR A  14     -37.382 -38.400  15.431  1.00 83.77           C  
ATOM    219  HA  THR A  14     -38.460 -38.262  15.349  1.00 83.77           H  
ATOM    220  C   THR A  14     -36.727 -37.650  14.269  1.00 83.77           C  
ATOM    221  CB  THR A  14     -36.934 -37.802  16.774  1.00 83.77           C  
ATOM    222  HB  THR A  14     -35.848 -37.838  16.855  1.00 83.77           H  
ATOM    223  O   THR A  14     -37.374 -36.824  13.626  1.00 83.77           O  
ATOM    224  CG2 THR A  14     -37.413 -36.360  16.946  1.00 83.77           C  
ATOM    225 HG21 THR A  14     -37.139 -36.005  17.940  1.00 83.77           H  
ATOM    226 HG22 THR A  14     -38.496 -36.313  16.839  1.00 83.77           H  
ATOM    227 HG23 THR A  14     -36.944 -35.714  16.204  1.00 83.77           H  
ATOM    228  OG1 THR A  14     -37.499 -38.525  17.840  1.00 83.77           O  
ATOM    229  HG1 THR A  14     -37.037 -39.362  17.930  1.00 83.77           H  
ATOM    230  N   LEU A  15     -35.474 -37.973  13.932  1.00 81.11           N  
ATOM    231  H   LEU A  15     -34.978 -38.643  14.503  1.00 81.11           H  
ATOM    232  CA  LEU A  15     -34.763 -37.364  12.806  1.00 81.11           C  
ATOM    233  HA  LEU A  15     -34.799 -36.282  12.938  1.00 81.11           H  
ATOM    234  C   LEU A  15     -35.437 -37.689  11.464  1.00 81.11           C  
ATOM    235  CB  LEU A  15     -33.296 -37.831  12.830  1.00 81.11           C  
ATOM    236  HB2 LEU A  15     -32.912 -37.770  13.848  1.00 81.11           H  
ATOM    237  HB3 LEU A  15     -33.263 -38.877  12.526  1.00 81.11           H  
ATOM    238  O   LEU A  15     -35.577 -36.803  10.620  1.00 81.11           O  
ATOM    239  CG  LEU A  15     -32.373 -37.003  11.917  1.00 81.11           C  
ATOM    240  HG  LEU A  15     -32.836 -36.871  10.939  1.00 81.11           H  
ATOM    241  CD1 LEU A  15     -32.069 -35.629  12.521  1.00 81.11           C  
ATOM    242 HD11 LEU A  15     -32.987 -35.049  12.615  1.00 81.11           H  
ATOM    243 HD12 LEU A  15     -31.615 -35.742  13.505  1.00 81.11           H  
ATOM    244 HD13 LEU A  15     -31.386 -35.082  11.871  1.00 81.11           H  
ATOM    245  CD2 LEU A  15     -31.046 -37.735  11.713  1.00 81.11           C  
ATOM    246 HD21 LEU A  15     -30.554 -37.885  12.673  1.00 81.11           H  
ATOM    247 HD22 LEU A  15     -30.399 -37.150  11.060  1.00 81.11           H  
ATOM    248 HD23 LEU A  15     -31.231 -38.705  11.249  1.00 81.11           H  
ATOM    249  N   HIS A  16     -35.906 -38.928  11.276  1.00 82.75           N  
ATOM    250  H   HIS A  16     -35.734 -39.626  11.986  1.00 82.75           H  
ATOM    251  CA  HIS A  16     -36.680 -39.304  10.092  1.00 82.75           C  
ATOM    252  HA  HIS A  16     -36.110 -39.008   9.211  1.00 82.75           H  
ATOM    253  C   HIS A  16     -38.003 -38.538   9.998  1.00 82.75           C  
ATOM    254  CB  HIS A  16     -36.900 -40.824  10.048  1.00 82.75           C  
ATOM    255  HB2 HIS A  16     -37.783 -41.034   9.443  1.00 82.75           H  
ATOM    256  HB3 HIS A  16     -37.090 -41.203  11.052  1.00 82.75           H  
ATOM    257  O   HIS A  16     -38.314 -38.027   8.922  1.00 82.75           O  
ATOM    258  CG  HIS A  16     -35.748 -41.571   9.424  1.00 82.75           C  
ATOM    259  CD2 HIS A  16     -35.202 -42.753   9.847  1.00 82.75           C  
ATOM    260  HD2 HIS A  16     -35.504 -43.312  10.720  1.00 82.75           H  
ATOM    261  ND1 HIS A  16     -35.081 -41.208   8.275  1.00 82.75           N  
ATOM    262  HD1 HIS A  16     -35.271 -40.389   7.715  1.00 82.75           H  
ATOM    263  CE1 HIS A  16     -34.151 -42.140   8.018  1.00 82.75           C  
ATOM    264  HE1 HIS A  16     -33.473 -42.128   7.178  1.00 82.75           H  
ATOM    265  NE2 HIS A  16     -34.190 -43.108   8.945  1.00 82.75           N  
ATOM    266  N   LEU A  17     -38.730 -38.384  11.110  1.00 85.57           N  
ATOM    267  H   LEU A  17     -38.415 -38.845  11.952  1.00 85.57           H  
ATOM    268  CA  LEU A  17     -39.971 -37.605  11.174  1.00 85.57           C  
ATOM    269  HA  LEU A  17     -40.663 -38.013  10.438  1.00 85.57           H  
ATOM    270  C   LEU A  17     -39.748 -36.131  10.801  1.00 85.57           C  
ATOM    271  CB  LEU A  17     -40.587 -37.759  12.581  1.00 85.57           C  
ATOM    272  HB2 LEU A  17     -39.860 -38.224  13.247  1.00 85.57           H  
ATOM    273  HB3 LEU A  17     -40.810 -36.780  13.005  1.00 85.57           H  
ATOM    274  O   LEU A  17     -40.461 -35.595   9.949  1.00 85.57           O  
ATOM    275  CG  LEU A  17     -41.872 -38.603  12.566  1.00 85.57           C  
ATOM    276  HG  LEU A  17     -41.773 -39.411  11.840  1.00 85.57           H  
ATOM    277  CD1 LEU A  17     -42.119 -39.234  13.934  1.00 85.57           C  
ATOM    278 HD11 LEU A  17     -43.033 -39.828  13.909  1.00 85.57           H  
ATOM    279 HD12 LEU A  17     -41.286 -39.887  14.192  1.00 85.57           H  
ATOM    280 HD13 LEU A  17     -42.213 -38.458  14.694  1.00 85.57           H  
ATOM    281  CD2 LEU A  17     -43.080 -37.738  12.196  1.00 85.57           C  
ATOM    282 HD21 LEU A  17     -42.924 -37.286  11.217  1.00 85.57           H  
ATOM    283 HD22 LEU A  17     -43.220 -36.950  12.937  1.00 85.57           H  
ATOM    284 HD23 LEU A  17     -43.976 -38.357  12.158  1.00 85.57           H  
ATOM    285  N   VAL A  18     -38.721 -35.491  11.367  1.00 86.35           N  
ATOM    286  H   VAL A  18     -38.184 -35.985  12.066  1.00 86.35           H  
ATOM    287  CA  VAL A  18     -38.371 -34.092  11.066  1.00 86.35           C  
ATOM    288  HA  VAL A  18     -39.256 -33.473  11.214  1.00 86.35           H  
ATOM    289  C   VAL A  18     -37.958 -33.926   9.601  1.00 86.35           C  
ATOM    290  CB  VAL A  18     -37.275 -33.583  12.025  1.00 86.35           C  
ATOM    291  HB  VAL A  18     -36.426 -34.265  11.994  1.00 86.35           H  
ATOM    292  O   VAL A  18     -38.429 -33.004   8.934  1.00 86.35           O  
ATOM    293  CG1 VAL A  18     -36.785 -32.174  11.659  1.00 86.35           C  
ATOM    294 HG11 VAL A  18     -36.276 -32.183  10.695  1.00 86.35           H  
ATOM    295 HG12 VAL A  18     -37.625 -31.481  11.608  1.00 86.35           H  
ATOM    296 HG13 VAL A  18     -36.077 -31.820  12.408  1.00 86.35           H  
ATOM    297  CG2 VAL A  18     -37.803 -33.510  13.465  1.00 86.35           C  
ATOM    298 HG21 VAL A  18     -36.994 -33.232  14.140  1.00 86.35           H  
ATOM    299 HG22 VAL A  18     -38.199 -34.474  13.785  1.00 86.35           H  
ATOM    300 HG23 VAL A  18     -38.599 -32.769  13.535  1.00 86.35           H  
ATOM    301  N   ALA A  19     -37.153 -34.846   9.059  1.00 81.85           N  
ATOM    302  H   ALA A  19     -36.788 -35.582   9.646  1.00 81.85           H  
ATOM    303  CA  ALA A  19     -36.764 -34.821   7.650  1.00 81.85           C  
ATOM    304  HA  ALA A  19     -36.301 -33.858   7.438  1.00 81.85           H  
ATOM    305  C   ALA A  19     -37.979 -34.960   6.715  1.00 81.85           C  
ATOM    306  CB  ALA A  19     -35.725 -35.920   7.404  1.00 81.85           C  
ATOM    307  HB1 ALA A  19     -35.400 -35.889   6.364  1.00 81.85           H  
ATOM    308  HB2 ALA A  19     -36.156 -36.898   7.618  1.00 81.85           H  
ATOM    309  HB3 ALA A  19     -34.862 -35.761   8.051  1.00 81.85           H  
ATOM    310  O   ALA A  19     -38.096 -34.208   5.746  1.00 81.85           O  
ATOM    311  N   THR A  20     -38.924 -35.860   7.020  1.00 83.40           N  
ATOM    312  H   THR A  20     -38.774 -36.489   7.795  1.00 83.40           H  
ATOM    313  CA  THR A  20     -40.164 -35.987   6.237  1.00 83.40           C  
ATOM    314  HA  THR A  20     -39.891 -36.083   5.186  1.00 83.40           H  
ATOM    315  C   THR A  20     -41.045 -34.743   6.323  1.00 83.40           C  
ATOM    316  CB  THR A  20     -40.985 -37.230   6.612  1.00 83.40           C  
ATOM    317  HB  THR A  20     -41.990 -37.119   6.205  1.00 83.40           H  
ATOM    318  O   THR A  20     -41.565 -34.306   5.299  1.00 83.40           O  
ATOM    319  CG2 THR A  20     -40.373 -38.494   6.010  1.00 83.40           C  
ATOM    320 HG21 THR A  20     -39.363 -38.637   6.394  1.00 83.40           H  
ATOM    321 HG22 THR A  20     -40.983 -39.354   6.284  1.00 83.40           H  
ATOM    322 HG23 THR A  20     -40.342 -38.411   4.924  1.00 83.40           H  
ATOM    323  OG1 THR A  20     -41.083 -37.454   7.998  1.00 83.40           O  
ATOM    324  HG1 THR A  20     -40.917 -36.649   8.494  1.00 83.40           H  
ATOM    325  N   LEU A  21     -41.166 -34.117   7.499  1.00 85.36           N  
ATOM    326  H   LEU A  21     -40.700 -34.498   8.310  1.00 85.36           H  
ATOM    327  CA  LEU A  21     -41.939 -32.883   7.665  1.00 85.36           C  
ATOM    328  HA  LEU A  21     -42.932 -33.032   7.241  1.00 85.36           H  
ATOM    329  C   LEU A  21     -41.322 -31.708   6.893  1.00 85.36           C  
ATOM    330  CB  LEU A  21     -42.073 -32.557   9.163  1.00 85.36           C  
ATOM    331  HB2 LEU A  21     -42.408 -31.526   9.272  1.00 85.36           H  
ATOM    332  HB3 LEU A  21     -41.088 -32.632   9.624  1.00 85.36           H  
ATOM    333  O   LEU A  21     -42.054 -30.939   6.273  1.00 85.36           O  
ATOM    334  CG  LEU A  21     -43.059 -33.466   9.921  1.00 85.36           C  
ATOM    335  HG  LEU A  21     -42.842 -34.513   9.707  1.00 85.36           H  
ATOM    336  CD1 LEU A  21     -42.912 -33.238  11.426  1.00 85.36           C  
ATOM    337 HD11 LEU A  21     -41.895 -33.482  11.734  1.00 85.36           H  
ATOM    338 HD12 LEU A  21     -43.600 -33.889  11.965  1.00 85.36           H  
ATOM    339 HD13 LEU A  21     -43.127 -32.199  11.674  1.00 85.36           H  
ATOM    340  CD2 LEU A  21     -44.514 -33.181   9.536  1.00 85.36           C  
ATOM    341 HD21 LEU A  21     -44.681 -33.417   8.485  1.00 85.36           H  
ATOM    342 HD22 LEU A  21     -45.178 -33.806  10.133  1.00 85.36           H  
ATOM    343 HD23 LEU A  21     -44.752 -32.133   9.716  1.00 85.36           H  
ATOM    344  N   HIS A  22     -39.991 -31.587   6.863  1.00 79.83           N  
ATOM    345  H   HIS A  22     -39.432 -32.208   7.430  1.00 79.83           H  
ATOM    346  CA  HIS A  22     -39.313 -30.567   6.058  1.00 79.83           C  
ATOM    347  HA  HIS A  22     -39.775 -29.600   6.261  1.00 79.83           H  
ATOM    348  C   HIS A  22     -39.489 -30.785   4.553  1.00 79.83           C  
ATOM    349  CB  HIS A  22     -37.831 -30.481   6.448  1.00 79.83           C  
ATOM    350  HB2 HIS A  22     -37.295 -29.954   5.659  1.00 79.83           H  
ATOM    351  HB3 HIS A  22     -37.412 -31.484   6.526  1.00 79.83           H  
ATOM    352  O   HIS A  22     -39.754 -29.821   3.837  1.00 79.83           O  
ATOM    353  CG  HIS A  22     -37.587 -29.730   7.734  1.00 79.83           C  
ATOM    354  CD2 HIS A  22     -36.402 -29.650   8.415  1.00 79.83           C  
ATOM    355  HD2 HIS A  22     -35.480 -30.143   8.143  1.00 79.83           H  
ATOM    356  ND1 HIS A  22     -38.487 -28.928   8.404  1.00 79.83           N  
ATOM    357  HD1 HIS A  22     -39.454 -28.779   8.156  1.00 79.83           H  
ATOM    358  CE1 HIS A  22     -37.861 -28.385   9.459  1.00 79.83           C  
ATOM    359  HE1 HIS A  22     -38.312 -27.711  10.172  1.00 79.83           H  
ATOM    360  NE2 HIS A  22     -36.586 -28.795   9.506  1.00 79.83           N  
ATOM    361  N   LEU A  23     -39.426 -32.027   4.064  1.00 80.58           N  
ATOM    362  H   LEU A  23     -39.186 -32.785   4.687  1.00 80.58           H  
ATOM    363  CA  LEU A  23     -39.694 -32.319   2.652  1.00 80.58           C  
ATOM    364  HA  LEU A  23     -39.068 -31.674   2.035  1.00 80.58           H  
ATOM    365  C   LEU A  23     -41.143 -31.989   2.264  1.00 80.58           C  
ATOM    366  CB  LEU A  23     -39.356 -33.789   2.353  1.00 80.58           C  
ATOM    367  HB2 LEU A  23     -39.863 -34.418   3.084  1.00 80.58           H  
ATOM    368  HB3 LEU A  23     -39.748 -34.043   1.368  1.00 80.58           H  
ATOM    369  O   LEU A  23     -41.372 -31.390   1.215  1.00 80.58           O  
ATOM    370  CG  LEU A  23     -37.849 -34.105   2.370  1.00 80.58           C  
ATOM    371  HG  LEU A  23     -37.408 -33.780   3.312  1.00 80.58           H  
ATOM    372  CD1 LEU A  23     -37.650 -35.616   2.237  1.00 80.58           C  
ATOM    373 HD11 LEU A  23     -36.586 -35.849   2.264  1.00 80.58           H  
ATOM    374 HD12 LEU A  23     -38.137 -36.120   3.072  1.00 80.58           H  
ATOM    375 HD13 LEU A  23     -38.076 -35.970   1.298  1.00 80.58           H  
ATOM    376  CD2 LEU A  23     -37.095 -33.420   1.227  1.00 80.58           C  
ATOM    377 HD21 LEU A  23     -36.053 -33.738   1.232  1.00 80.58           H  
ATOM    378 HD22 LEU A  23     -37.117 -32.338   1.354  1.00 80.58           H  
ATOM    379 HD23 LEU A  23     -37.546 -33.680   0.269  1.00 80.58           H  
ATOM    380  N   VAL A  24     -42.114 -32.301   3.128  1.00 84.51           N  
ATOM    381  H   VAL A  24     -41.869 -32.814   3.963  1.00 84.51           H  
ATOM    382  CA  VAL A  24     -43.523 -31.934   2.910  1.00 84.51           C  
ATOM    383  HA  VAL A  24     -43.819 -32.277   1.919  1.00 84.51           H  
ATOM    384  C   VAL A  24     -43.704 -30.411   2.915  1.00 84.51           C  
ATOM    385  CB  VAL A  24     -44.435 -32.630   3.941  1.00 84.51           C  
ATOM    386  HB  VAL A  24     -44.058 -32.436   4.945  1.00 84.51           H  
ATOM    387  O   VAL A  24     -44.382 -29.882   2.037  1.00 84.51           O  
ATOM    388  CG1 VAL A  24     -45.888 -32.147   3.863  1.00 84.51           C  
ATOM    389 HG11 VAL A  24     -45.950 -31.108   4.186  1.00 84.51           H  
ATOM    390 HG12 VAL A  24     -46.514 -32.741   4.529  1.00 84.51           H  
ATOM    391 HG13 VAL A  24     -46.262 -32.232   2.843  1.00 84.51           H  
ATOM    392  CG2 VAL A  24     -44.460 -34.147   3.705  1.00 84.51           C  
ATOM    393 HG21 VAL A  24     -44.934 -34.368   2.748  1.00 84.51           H  
ATOM    394 HG22 VAL A  24     -45.018 -34.633   4.504  1.00 84.51           H  
ATOM    395 HG23 VAL A  24     -43.450 -34.555   3.692  1.00 84.51           H  
ATOM    396  N   ALA A  25     -43.058 -29.688   3.835  1.00 78.42           N  
ATOM    397  H   ALA A  25     -42.531 -30.169   4.550  1.00 78.42           H  
ATOM    398  CA  ALA A  25     -43.126 -28.227   3.894  1.00 78.42           C  
ATOM    399  HA  ALA A  25     -44.175 -27.934   3.939  1.00 78.42           H  
ATOM    400  C   ALA A  25     -42.520 -27.554   2.649  1.00 78.42           C  
ATOM    401  CB  ALA A  25     -42.442 -27.752   5.180  1.00 78.42           C  
ATOM    402  HB1 ALA A  25     -41.386 -28.024   5.165  1.00 78.42           H  
ATOM    403  HB2 ALA A  25     -42.920 -28.213   6.045  1.00 78.42           H  
ATOM    404  HB3 ALA A  25     -42.530 -26.669   5.261  1.00 78.42           H  
ATOM    405  O   ALA A  25     -43.118 -26.620   2.116  1.00 78.42           O  
ATOM    406  N   ILE A  26     -41.386 -28.056   2.144  1.00 78.35           N  
ATOM    407  H   ILE A  26     -40.931 -28.807   2.644  1.00 78.35           H  
ATOM    408  CA  ILE A  26     -40.771 -27.575   0.897  1.00 78.35           C  
ATOM    409  HA  ILE A  26     -40.638 -26.496   0.969  1.00 78.35           H  
ATOM    410  C   ILE A  26     -41.714 -27.825  -0.287  1.00 78.35           C  
ATOM    411  CB  ILE A  26     -39.377 -28.217   0.690  1.00 78.35           C  
ATOM    412  HB  ILE A  26     -39.479 -29.298   0.786  1.00 78.35           H  
ATOM    413  O   ILE A  26     -41.944 -26.917  -1.082  1.00 78.35           O  
ATOM    414  CG1 ILE A  26     -38.384 -27.708   1.763  1.00 78.35           C  
ATOM    415 HG12 ILE A  26     -38.862 -27.705   2.743  1.00 78.35           H  
ATOM    416 HG13 ILE A  26     -38.107 -26.678   1.541  1.00 78.35           H  
ATOM    417  CG2 ILE A  26     -38.814 -27.905  -0.711  1.00 78.35           C  
ATOM    418 HG21 ILE A  26     -37.825 -28.346  -0.836  1.00 78.35           H  
ATOM    419 HG22 ILE A  26     -38.747 -26.827  -0.860  1.00 78.35           H  
ATOM    420 HG23 ILE A  26     -39.453 -28.329  -1.486  1.00 78.35           H  
ATOM    421  CD1 ILE A  26     -37.110 -28.556   1.878  1.00 78.35           C  
ATOM    422 HD11 ILE A  26     -37.373 -29.598   2.059  1.00 78.35           H  
ATOM    423 HD12 ILE A  26     -36.513 -28.482   0.969  1.00 78.35           H  
ATOM    424 HD13 ILE A  26     -36.513 -28.193   2.715  1.00 78.35           H  
ATOM    425  N   CYS A  27     -42.335 -29.005  -0.380  1.00 75.81           N  
ATOM    426  H   CYS A  27     -42.091 -29.745   0.263  1.00 75.81           H  
ATOM    427  CA  CYS A  27     -43.316 -29.281  -1.431  1.00 75.81           C  
ATOM    428  HA  CYS A  27     -42.848 -29.117  -2.401  1.00 75.81           H  
ATOM    429  C   CYS A  27     -44.523 -28.328  -1.363  1.00 75.81           C  
ATOM    430  CB  CYS A  27     -43.751 -30.749  -1.345  1.00 75.81           C  
ATOM    431  HB2 CYS A  27     -44.617 -30.905  -1.989  1.00 75.81           H  
ATOM    432  HB3 CYS A  27     -44.023 -30.991  -0.317  1.00 75.81           H  
ATOM    433  O   CYS A  27     -44.940 -27.807  -2.393  1.00 75.81           O  
ATOM    434  SG  CYS A  27     -42.398 -31.825  -1.903  1.00 75.81           S  
ATOM    435  HG  CYS A  27     -42.949 -32.986  -1.537  1.00 75.81           H  
ATOM    436  N   ILE A  28     -45.057 -28.045  -0.169  1.00 80.15           N  
ATOM    437  H   ILE A  28     -44.679 -28.506   0.646  1.00 80.15           H  
ATOM    438  CA  ILE A  28     -46.204 -27.135   0.005  1.00 80.15           C  
ATOM    439  HA  ILE A  28     -46.984 -27.427  -0.698  1.00 80.15           H  
ATOM    440  C   ILE A  28     -45.835 -25.687  -0.352  1.00 80.15           C  
ATOM    441  CB  ILE A  28     -46.792 -27.263   1.430  1.00 80.15           C  
ATOM    442  HB  ILE A  28     -45.984 -27.127   2.150  1.00 80.15           H  
ATOM    443  O   ILE A  28     -46.641 -25.002  -0.975  1.00 80.15           O  
ATOM    444  CG1 ILE A  28     -47.415 -28.666   1.626  1.00 80.15           C  
ATOM    445 HG12 ILE A  28     -48.331 -28.740   1.039  1.00 80.15           H  
ATOM    446 HG13 ILE A  28     -46.736 -29.434   1.256  1.00 80.15           H  
ATOM    447  CG2 ILE A  28     -47.869 -26.191   1.696  1.00 80.15           C  
ATOM    448 HG21 ILE A  28     -47.435 -25.192   1.648  1.00 80.15           H  
ATOM    449 HG22 ILE A  28     -48.665 -26.264   0.956  1.00 80.15           H  
ATOM    450 HG23 ILE A  28     -48.292 -26.304   2.694  1.00 80.15           H  
ATOM    451  CD1 ILE A  28     -47.733 -29.000   3.089  1.00 80.15           C  
ATOM    452 HD11 ILE A  28     -48.057 -30.039   3.156  1.00 80.15           H  
ATOM    453 HD12 ILE A  28     -48.537 -28.368   3.465  1.00 80.15           H  
ATOM    454 HD13 ILE A  28     -46.843 -28.863   3.702  1.00 80.15           H  
ATOM    455  N   TRP A  29     -44.626 -25.227  -0.015  1.00 71.81           N  
ATOM    456  H   TRP A  29     -44.010 -25.824   0.518  1.00 71.81           H  
ATOM    457  CA  TRP A  29     -44.178 -23.860  -0.318  1.00 71.81           C  
ATOM    458  HA  TRP A  29     -44.985 -23.168  -0.075  1.00 71.81           H  
ATOM    459  C   TRP A  29     -43.867 -23.616  -1.798  1.00 71.81           C  
ATOM    460  CB  TRP A  29     -42.975 -23.499   0.562  1.00 71.81           C  
ATOM    461  HB2 TRP A  29     -42.306 -22.852  -0.004  1.00 71.81           H  
ATOM    462  HB3 TRP A  29     -42.405 -24.394   0.813  1.00 71.81           H  
ATOM    463  O   TRP A  29     -43.970 -22.481  -2.254  1.00 71.81           O  
ATOM    464  CG  TRP A  29     -43.343 -22.766   1.813  1.00 71.81           C  
ATOM    465  CD1 TRP A  29     -43.922 -23.302   2.910  1.00 71.81           C  
ATOM    466  HD1 TRP A  29     -44.175 -24.347   3.017  1.00 71.81           H  
ATOM    467  CD2 TRP A  29     -43.200 -21.340   2.089  1.00 71.81           C  
ATOM    468  CE2 TRP A  29     -43.713 -21.080   3.394  1.00 71.81           C  
ATOM    469  CE3 TRP A  29     -42.693 -20.239   1.364  1.00 71.81           C  
ATOM    470  HE3 TRP A  29     -42.313 -20.396   0.365  1.00 71.81           H  
ATOM    471  NE1 TRP A  29     -44.144 -22.310   3.847  1.00 71.81           N  
ATOM    472  HE1 TRP A  29     -44.577 -22.474   4.744  1.00 71.81           H  
ATOM    473  CH2 TRP A  29     -43.193 -18.723   3.214  1.00 71.81           C  
ATOM    474  HH2 TRP A  29     -43.187 -17.727   3.631  1.00 71.81           H  
ATOM    475  CZ2 TRP A  29     -43.714 -19.796   3.958  1.00 71.81           C  
ATOM    476  HZ2 TRP A  29     -44.112 -19.633   4.949  1.00 71.81           H  
ATOM    477  CZ3 TRP A  29     -42.685 -18.946   1.921  1.00 71.81           C  
ATOM    478  HZ3 TRP A  29     -42.295 -18.117   1.350  1.00 71.81           H  
ATOM    479  N   TRP A  30     -43.515 -24.653  -2.562  1.00 66.78           N  
ATOM    480  H   TRP A  30     -43.383 -25.553  -2.123  1.00 66.78           H  
ATOM    481  CA  TRP A  30     -43.203 -24.513  -3.991  1.00 66.78           C  
ATOM    482  HA  TRP A  30     -42.865 -23.495  -4.181  1.00 66.78           H  
ATOM    483  C   TRP A  30     -44.412 -24.715  -4.918  1.00 66.78           C  
ATOM    484  CB  TRP A  30     -42.030 -25.435  -4.340  1.00 66.78           C  
ATOM    485  HB2 TRP A  30     -42.178 -26.411  -3.880  1.00 66.78           H  
ATOM    486  HB3 TRP A  30     -42.018 -25.585  -5.420  1.00 66.78           H  
ATOM    487  O   TRP A  30     -44.393 -24.238  -6.054  1.00 66.78           O  
ATOM    488  CG  TRP A  30     -40.686 -24.893  -3.947  1.00 66.78           C  
ATOM    489  CD1 TRP A  30     -40.197 -24.795  -2.689  1.00 66.78           C  
ATOM    490  HD1 TRP A  30     -40.727 -25.091  -1.796  1.00 66.78           H  
ATOM    491  CD2 TRP A  30     -39.666 -24.303  -4.808  1.00 66.78           C  
ATOM    492  CE2 TRP A  30     -38.561 -23.904  -3.996  1.00 66.78           C  
ATOM    493  CE3 TRP A  30     -39.570 -24.045  -6.192  1.00 66.78           C  
ATOM    494  HE3 TRP A  30     -40.393 -24.320  -6.836  1.00 66.78           H  
ATOM    495  NE1 TRP A  30     -38.938 -24.234  -2.714  1.00 66.78           N  
ATOM    496  HE1 TRP A  30     -38.395 -24.046  -1.883  1.00 66.78           H  
ATOM    497  CH2 TRP A  30     -37.348 -23.066  -5.911  1.00 66.78           C  
ATOM    498  HH2 TRP A  30     -36.473 -22.599  -6.339  1.00 66.78           H  
ATOM    499  CZ2 TRP A  30     -37.414 -23.299  -4.527  1.00 66.78           C  
ATOM    500  HZ2 TRP A  30     -36.599 -23.009  -3.881  1.00 66.78           H  
ATOM    501  CZ3 TRP A  30     -38.425 -23.433  -6.738  1.00 66.78           C  
ATOM    502  HZ3 TRP A  30     -38.371 -23.245  -7.800  1.00 66.78           H  
ATOM    503  N   LEU A  31     -45.487 -25.361  -4.452  1.00 62.20           N  
ATOM    504  H   LEU A  31     -45.447 -25.740  -3.516  1.00 62.20           H  
ATOM    505  CA  LEU A  31     -46.703 -25.580  -5.249  1.00 62.20           C  
ATOM    506  HA  LEU A  31     -46.394 -26.076  -6.169  1.00 62.20           H  
ATOM    507  C   LEU A  31     -47.416 -24.288  -5.728  1.00 62.20           C  
ATOM    508  CB  LEU A  31     -47.647 -26.532  -4.485  1.00 62.20           C  
ATOM    509  HB2 LEU A  31     -47.661 -26.245  -3.434  1.00 62.20           H  
ATOM    510  HB3 LEU A  31     -48.661 -26.419  -4.869  1.00 62.20           H  
ATOM    511  O   LEU A  31     -47.955 -24.313  -6.837  1.00 62.20           O  
ATOM    512  CG  LEU A  31     -47.242 -28.015  -4.609  1.00 62.20           C  
ATOM    513  HG  LEU A  31     -46.164 -28.120  -4.480  1.00 62.20           H  
ATOM    514  CD1 LEU A  31     -47.955 -28.854  -3.546  1.00 62.20           C  
ATOM    515 HD11 LEU A  31     -49.035 -28.776  -3.670  1.00 62.20           H  
ATOM    516 HD12 LEU A  31     -47.678 -28.493  -2.556  1.00 62.20           H  
ATOM    517 HD13 LEU A  31     -47.648 -29.897  -3.633  1.00 62.20           H  
ATOM    518  CD2 LEU A  31     -47.595 -28.601  -5.978  1.00 62.20           C  
ATOM    519 HD21 LEU A  31     -47.303 -29.650  -6.014  1.00 62.20           H  
ATOM    520 HD22 LEU A  31     -48.668 -28.517  -6.155  1.00 62.20           H  
ATOM    521 HD23 LEU A  31     -47.060 -28.068  -6.764  1.00 62.20           H  
ATOM    522  N   PRO A  32     -47.398 -23.147  -5.007  1.00 54.56           N  
ATOM    523  CA  PRO A  32     -48.042 -21.917  -5.482  1.00 54.56           C  
ATOM    524  HA  PRO A  32     -49.028 -22.177  -5.866  1.00 54.56           H  
ATOM    525  C   PRO A  32     -47.290 -21.164  -6.595  1.00 54.56           C  
ATOM    526  CB  PRO A  32     -48.235 -21.035  -4.242  1.00 54.56           C  
ATOM    527  HB2 PRO A  32     -49.202 -20.531  -4.254  1.00 54.56           H  
ATOM    528  HB3 PRO A  32     -47.430 -20.303  -4.179  1.00 54.56           H  
ATOM    529  O   PRO A  32     -47.891 -20.322  -7.257  1.00 54.56           O  
ATOM    530  CG  PRO A  32     -48.119 -22.001  -3.067  1.00 54.56           C  
ATOM    531  HG2 PRO A  32     -49.079 -22.483  -2.886  1.00 54.56           H  
ATOM    532  HG3 PRO A  32     -47.756 -21.507  -2.165  1.00 54.56           H  
ATOM    533  CD  PRO A  32     -47.121 -23.025  -3.588  1.00 54.56           C  
ATOM    534  HD2 PRO A  32     -46.105 -22.657  -3.449  1.00 54.56           H  
ATOM    535  HD3 PRO A  32     -47.266 -23.971  -3.066  1.00 54.56           H  
ATOM    536  N   CYS A  33     -46.013 -21.456  -6.866  1.00 53.23           N  
ATOM    537  H   CYS A  33     -45.538 -22.153  -6.310  1.00 53.23           H  
ATOM    538  CA  CYS A  33     -45.223 -20.679  -7.837  1.00 53.23           C  
ATOM    539  HA  CYS A  33     -45.502 -19.630  -7.741  1.00 53.23           H  
ATOM    540  C   CYS A  33     -45.491 -21.035  -9.314  1.00 53.23           C  
ATOM    541  CB  CYS A  33     -43.735 -20.782  -7.478  1.00 53.23           C  
ATOM    542  HB2 CYS A  33     -43.445 -21.829  -7.390  1.00 53.23           H  
ATOM    543  HB3 CYS A  33     -43.142 -20.310  -8.261  1.00 53.23           H  
ATOM    544  O   CYS A  33     -45.003 -20.347 -10.205  1.00 53.23           O  
ATOM    545  SG  CYS A  33     -43.439 -19.914  -5.909  1.00 53.23           S  
ATOM    546  HG  CYS A  33     -42.149 -20.233  -5.774  1.00 53.23           H  
ATOM    547  N   ILE A  34     -46.276 -22.080  -9.604  1.00 55.60           N  
ATOM    548  H   ILE A  34     -46.651 -22.613  -8.832  1.00 55.60           H  
ATOM    549  CA  ILE A  34     -46.522 -22.552 -10.983  1.00 55.60           C  
ATOM    550  HA  ILE A  34     -45.705 -22.199 -11.614  1.00 55.60           H  
ATOM    551  C   ILE A  34     -47.780 -21.921 -11.621  1.00 55.60           C  
ATOM    552  CB  ILE A  34     -46.445 -24.103 -11.012  1.00 55.60           C  
ATOM    553  HB  ILE A  34     -47.075 -24.493 -10.213  1.00 55.60           H  
ATOM    554  O   ILE A  34     -47.974 -22.019 -12.829  1.00 55.60           O  
ATOM    555  CG1 ILE A  34     -44.976 -24.523 -10.738  1.00 55.60           C  
ATOM    556 HG12 ILE A  34     -44.339 -24.153 -11.542  1.00 55.60           H  
ATOM    557 HG13 ILE A  34     -44.637 -24.062  -9.810  1.00 55.60           H  
ATOM    558  CG2 ILE A  34     -46.931 -24.725 -12.335  1.00 55.60           C  
ATOM    559 HG21 ILE A  34     -46.361 -24.322 -13.171  1.00 55.60           H  
ATOM    560 HG22 ILE A  34     -47.989 -24.508 -12.486  1.00 55.60           H  
ATOM    561 HG23 ILE A  34     -46.832 -25.811 -12.315  1.00 55.60           H  
ATOM    562  CD1 ILE A  34     -44.743 -26.031 -10.586  1.00 55.60           C  
ATOM    563 HD11 ILE A  34     -45.437 -26.441  -9.852  1.00 55.60           H  
ATOM    564 HD12 ILE A  34     -44.871 -26.540 -11.541  1.00 55.60           H  
ATOM    565 HD13 ILE A  34     -43.723 -26.202 -10.241  1.00 55.60           H  
ATOM    566  N   TRP A  35     -48.611 -21.198 -10.862  1.00 49.04           N  
ATOM    567  H   TRP A  35     -48.386 -21.073  -9.886  1.00 49.04           H  
ATOM    568  CA  TRP A  35     -49.900 -20.676 -11.354  1.00 49.04           C  
ATOM    569  HA  TRP A  35     -50.147 -21.199 -12.279  1.00 49.04           H  
ATOM    570  C   TRP A  35     -49.913 -19.197 -11.781  1.00 49.04           C  
ATOM    571  CB  TRP A  35     -51.010 -21.059 -10.368  1.00 49.04           C  
ATOM    572  HB2 TRP A  35     -51.855 -20.380 -10.485  1.00 49.04           H  
ATOM    573  HB3 TRP A  35     -50.652 -20.951  -9.344  1.00 49.04           H  
ATOM    574  O   TRP A  35     -50.973 -18.665 -12.099  1.00 49.04           O  
ATOM    575  CG  TRP A  35     -51.526 -22.450 -10.578  1.00 49.04           C  
ATOM    576  CD1 TRP A  35     -50.881 -23.596 -10.259  1.00 49.04           C  
ATOM    577  HD1 TRP A  35     -49.913 -23.644  -9.783  1.00 49.04           H  
ATOM    578  CD2 TRP A  35     -52.785 -22.859 -11.196  1.00 49.04           C  
ATOM    579  CE2 TRP A  35     -52.838 -24.285 -11.211  1.00 49.04           C  
ATOM    580  CE3 TRP A  35     -53.890 -22.168 -11.741  1.00 49.04           C  
ATOM    581  HE3 TRP A  35     -53.878 -21.089 -11.754  1.00 49.04           H  
ATOM    582  NE1 TRP A  35     -51.649 -24.680 -10.635  1.00 49.04           N  
ATOM    583  HE1 TRP A  35     -51.366 -25.638 -10.484  1.00 49.04           H  
ATOM    584  CH2 TRP A  35     -55.022 -24.273 -12.254  1.00 49.04           C  
ATOM    585  HH2 TRP A  35     -55.875 -24.799 -12.656  1.00 49.04           H  
ATOM    586  CZ2 TRP A  35     -53.934 -24.991 -11.729  1.00 49.04           C  
ATOM    587  HZ2 TRP A  35     -53.940 -26.071 -11.720  1.00 49.04           H  
ATOM    588  CZ3 TRP A  35     -54.997 -22.867 -12.261  1.00 49.04           C  
ATOM    589  HZ3 TRP A  35     -55.833 -22.318 -12.670  1.00 49.04           H  
ATOM    590  N   TRP A  36     -48.759 -18.529 -11.857  1.00 48.90           N  
ATOM    591  H   TRP A  36     -47.908 -19.013 -11.608  1.00 48.90           H  
ATOM    592  CA  TRP A  36     -48.657 -17.134 -12.312  1.00 48.90           C  
ATOM    593  HA  TRP A  36     -49.623 -16.816 -12.702  1.00 48.90           H  
ATOM    594  C   TRP A  36     -47.698 -17.000 -13.504  1.00 48.90           C  
ATOM    595  CB  TRP A  36     -48.359 -16.202 -11.121  1.00 48.90           C  
ATOM    596  HB2 TRP A  36     -47.540 -15.527 -11.367  1.00 48.90           H  
ATOM    597  HB3 TRP A  36     -48.026 -16.789 -10.265  1.00 48.90           H  
ATOM    598  O   TRP A  36     -46.588 -16.489 -13.397  1.00 48.90           O  
ATOM    599  CG  TRP A  36     -49.517 -15.349 -10.696  1.00 48.90           C  
ATOM    600  CD1 TRP A  36     -50.621 -15.778 -10.043  1.00 48.90           C  
ATOM    601  HD1 TRP A  36     -50.802 -16.803  -9.755  1.00 48.90           H  
ATOM    602  CD2 TRP A  36     -49.709 -13.915 -10.900  1.00 48.90           C  
ATOM    603  CE2 TRP A  36     -50.952 -13.536 -10.311  1.00 48.90           C  
ATOM    604  CE3 TRP A  36     -48.955 -12.895 -11.523  1.00 48.90           C  
ATOM    605  HE3 TRP A  36     -48.008 -13.147 -11.977  1.00 48.90           H  
ATOM    606  NE1 TRP A  36     -51.466 -14.711  -9.806  1.00 48.90           N  
ATOM    607  HE1 TRP A  36     -52.349 -14.799  -9.323  1.00 48.90           H  
ATOM    608  CH2 TRP A  36     -50.641 -11.222 -10.947  1.00 48.90           C  
ATOM    609  HH2 TRP A  36     -50.982 -10.197 -10.964  1.00 48.90           H  
ATOM    610  CZ2 TRP A  36     -51.419 -12.213 -10.325  1.00 48.90           C  
ATOM    611  HZ2 TRP A  36     -52.363 -11.962  -9.864  1.00 48.90           H  
ATOM    612  CZ3 TRP A  36     -49.415 -11.564 -11.547  1.00 48.90           C  
ATOM    613  HZ3 TRP A  36     -48.819 -10.798 -12.020  1.00 48.90           H  
ATOM    614  N   LEU A  37     -48.146 -17.464 -14.671  1.00 40.65           N  
ATOM    615  H   LEU A  37     -49.040 -17.934 -14.682  1.00 40.65           H  
ATOM    616  CA  LEU A  37     -47.602 -17.054 -15.966  1.00 40.65           C  
ATOM    617  HA  LEU A  37     -46.851 -16.280 -15.801  1.00 40.65           H  
ATOM    618  C   LEU A  37     -48.750 -16.467 -16.796  1.00 40.65           C  
ATOM    619  CB  LEU A  37     -46.914 -18.231 -16.681  1.00 40.65           C  
ATOM    620  HB2 LEU A  37     -46.891 -18.030 -17.752  1.00 40.65           H  
ATOM    621  HB3 LEU A  37     -47.516 -19.128 -16.529  1.00 40.65           H  
ATOM    622  O   LEU A  37     -49.696 -17.194 -17.112  1.00 40.65           O  
ATOM    623  CG  LEU A  37     -45.472 -18.488 -16.207  1.00 40.65           C  
ATOM    624  HG  LEU A  37     -45.444 -18.532 -15.118  1.00 40.65           H  
ATOM    625  CD1 LEU A  37     -44.986 -19.831 -16.753  1.00 40.65           C  
ATOM    626 HD11 LEU A  37     -43.972 -20.024 -16.404  1.00 40.65           H  
ATOM    627 HD12 LEU A  37     -45.635 -20.627 -16.386  1.00 40.65           H  
ATOM    628 HD13 LEU A  37     -45.004 -19.822 -17.843  1.00 40.65           H  
ATOM    629  CD2 LEU A  37     -44.499 -17.409 -16.698  1.00 40.65           C  
ATOM    630 HD21 LEU A  37     -44.546 -17.322 -17.784  1.00 40.65           H  
ATOM    631 HD22 LEU A  37     -43.484 -17.669 -16.398  1.00 40.65           H  
ATOM    632 HD23 LEU A  37     -44.744 -16.449 -16.244  1.00 40.65           H  
ATOM    633  N   PRO A  38     -48.717 -15.166 -17.133  1.00 49.12           N  
ATOM    634  CA  PRO A  38     -49.706 -14.583 -18.022  1.00 49.12           C  
ATOM    635  HA  PRO A  38     -50.704 -14.813 -17.647  1.00 49.12           H  
ATOM    636  C   PRO A  38     -49.562 -15.164 -19.432  1.00 49.12           C  
ATOM    637  CB  PRO A  38     -49.499 -13.069 -17.960  1.00 49.12           C  
ATOM    638  HB2 PRO A  38     -49.699 -12.585 -18.916  1.00 49.12           H  
ATOM    639  HB3 PRO A  38     -50.138 -12.650 -17.183  1.00 49.12           H  
ATOM    640  O   PRO A  38     -48.461 -15.332 -19.958  1.00 49.12           O  
ATOM    641  CG  PRO A  38     -48.037 -12.919 -17.544  1.00 49.12           C  
ATOM    642  HG2 PRO A  38     -47.407 -12.936 -18.434  1.00 49.12           H  
ATOM    643  HG3 PRO A  38     -47.869 -12.003 -16.978  1.00 49.12           H  
ATOM    644  CD  PRO A  38     -47.755 -14.162 -16.705  1.00 49.12           C  
ATOM    645  HD2 PRO A  38     -46.730 -14.489 -16.879  1.00 49.12           H  
ATOM    646  HD3 PRO A  38     -47.909 -13.940 -15.649  1.00 49.12           H  
ATOM    647  N   ALA A  39     -50.712 -15.467 -20.027  1.00 45.42           N  
ATOM    648  H   ALA A  39     -51.564 -15.311 -19.507  1.00 45.42           H  
ATOM    649  CA  ALA A  39     -50.847 -15.948 -21.389  1.00 45.42           C  
ATOM    650  HA  ALA A  39     -50.354 -16.917 -21.461  1.00 45.42           H  
ATOM    651  C   ALA A  39     -50.193 -14.988 -22.397  1.00 45.42           C  
ATOM    652  CB  ALA A  39     -52.344 -16.132 -21.672  1.00 45.42           C  
ATOM    653  HB1 ALA A  39     -52.858 -15.174 -21.593  1.00 45.42           H  
ATOM    654  HB2 ALA A  39     -52.478 -16.523 -22.680  1.00 45.42           H  
ATOM    655  HB3 ALA A  39     -52.774 -16.836 -20.960  1.00 45.42           H  
ATOM    656  O   ALA A  39     -50.363 -13.770 -22.341  1.00 45.42           O  
ATOM    657  N   SER A  40     -49.472 -15.567 -23.351  1.00 41.59           N  
ATOM    658  H   SER A  40     -49.392 -16.573 -23.347  1.00 41.59           H  
ATOM    659  CA  SER A  40     -48.934 -14.912 -24.537  1.00 41.59           C  
ATOM    660  HA  SER A  40     -48.238 -14.131 -24.227  1.00 41.59           H  
ATOM    661  C   SER A  40     -50.051 -14.270 -25.373  1.00 41.59           C  
ATOM    662  CB  SER A  40     -48.158 -15.959 -25.353  1.00 41.59           C  
ATOM    663  HB2 SER A  40     -48.097 -15.640 -26.394  1.00 41.59           H  
ATOM    664  HB3 SER A  40     -47.145 -16.028 -24.956  1.00 41.59           H  
ATOM    665  O   SER A  40     -50.876 -14.960 -25.970  1.00 41.59           O  
ATOM    666  OG  SER A  40     -48.752 -17.250 -25.271  1.00 41.59           O  
ATOM    667  HG  SER A  40     -48.842 -17.603 -26.160  1.00 41.59           H  
ATOM    668  N   GLY A  41     -50.067 -12.936 -25.428  1.00 40.50           N  
ATOM    669  H   GLY A  41     -49.399 -12.435 -24.860  1.00 40.50           H  
ATOM    670  CA  GLY A  41     -50.914 -12.141 -26.322  1.00 40.50           C  
ATOM    671  HA2 GLY A  41     -51.100 -11.165 -25.875  1.00 40.50           H  
ATOM    672  HA3 GLY A  41     -51.872 -12.643 -26.457  1.00 40.50           H  
ATOM    673  C   GLY A  41     -50.246 -11.926 -27.684  1.00 40.50           C  
ATOM    674  O   GLY A  41     -49.055 -11.633 -27.756  1.00 40.50           O  
ATOM    675  N   GLY A  42     -51.016 -12.115 -28.757  1.00 38.98           N  
ATOM    676  H   GLY A  42     -51.991 -12.320 -28.592  1.00 38.98           H  
ATOM    677  CA  GLY A  42     -50.560 -12.112 -30.147  1.00 38.98           C  
ATOM    678  HA2 GLY A  42     -49.683 -12.757 -30.214  1.00 38.98           H  
ATOM    679  HA3 GLY A  42     -51.336 -12.544 -30.779  1.00 38.98           H  
ATOM    680  C   GLY A  42     -50.190 -10.744 -30.734  1.00 38.98           C  
ATOM    681  O   GLY A  42     -50.647  -9.693 -30.291  1.00 38.98           O  
ATOM    682  N   TYR A  43     -49.370 -10.794 -31.783  1.00 33.02           N  
ATOM    683  H   TYR A  43     -49.039 -11.703 -32.072  1.00 33.02           H  
ATOM    684  CA  TYR A  43     -48.962  -9.660 -32.615  1.00 33.02           C  
ATOM    685  HA  TYR A  43     -48.671  -8.831 -31.970  1.00 33.02           H  
ATOM    686  C   TYR A  43     -50.084  -9.213 -33.576  1.00 33.02           C  
ATOM    687  CB  TYR A  43     -47.750 -10.088 -33.463  1.00 33.02           C  
ATOM    688  HB2 TYR A  43     -48.049 -10.905 -34.120  1.00 33.02           H  
ATOM    689  HB3 TYR A  43     -47.470  -9.253 -34.105  1.00 33.02           H  
ATOM    690  O   TYR A  43     -50.725 -10.076 -34.181  1.00 33.02           O  
ATOM    691  CG  TYR A  43     -46.523 -10.520 -32.682  1.00 33.02           C  
ATOM    692  CD1 TYR A  43     -45.577  -9.553 -32.292  1.00 33.02           C  
ATOM    693  HD1 TYR A  43     -45.736  -8.514 -32.540  1.00 33.02           H  
ATOM    694  CD2 TYR A  43     -46.312 -11.878 -32.363  1.00 33.02           C  
ATOM    695  HD2 TYR A  43     -47.025 -12.627 -32.675  1.00 33.02           H  
ATOM    696  CE1 TYR A  43     -44.427  -9.934 -31.576  1.00 33.02           C  
ATOM    697  HE1 TYR A  43     -43.707  -9.187 -31.274  1.00 33.02           H  
ATOM    698  CE2 TYR A  43     -45.165 -12.262 -31.641  1.00 33.02           C  
ATOM    699  HE2 TYR A  43     -44.993 -13.297 -31.385  1.00 33.02           H  
ATOM    700  OH  TYR A  43     -43.116 -11.667 -30.553  1.00 33.02           O  
ATOM    701  HH  TYR A  43     -42.568 -10.914 -30.317  1.00 33.02           H  
ATOM    702  CZ  TYR A  43     -44.222 -11.291 -31.246  1.00 33.02           C  
ATOM    703  N   PRO A  44     -50.272  -7.901 -33.819  1.00 50.58           N  
ATOM    704  CA  PRO A  44     -50.978  -7.397 -34.994  1.00 50.58           C  
ATOM    705  HA  PRO A  44     -51.683  -8.147 -35.353  1.00 50.58           H  
ATOM    706  C   PRO A  44     -50.029  -7.045 -36.157  1.00 50.58           C  
ATOM    707  CB  PRO A  44     -51.781  -6.202 -34.490  1.00 50.58           C  
ATOM    708  HB2 PRO A  44     -51.979  -5.470 -35.273  1.00 50.58           H  
ATOM    709  HB3 PRO A  44     -52.715  -6.552 -34.050  1.00 50.58           H  
ATOM    710  O   PRO A  44     -48.829  -6.834 -35.989  1.00 50.58           O  
ATOM    711  CG  PRO A  44     -50.887  -5.630 -33.390  1.00 50.58           C  
ATOM    712  HG2 PRO A  44     -51.475  -5.160 -32.602  1.00 50.58           H  
ATOM    713  HG3 PRO A  44     -50.197  -4.907 -33.825  1.00 50.58           H  
ATOM    714  CD  PRO A  44     -50.089  -6.827 -32.856  1.00 50.58           C  
ATOM    715  HD2 PRO A  44     -50.487  -7.131 -31.888  1.00 50.58           H  
ATOM    716  HD3 PRO A  44     -49.034  -6.566 -32.764  1.00 50.58           H  
ATOM    717  N   ALA A  45     -50.614  -7.022 -37.354  1.00 42.64           N  
ATOM    718  H   ALA A  45     -51.618  -7.134 -37.365  1.00 42.64           H  
ATOM    719  CA  ALA A  45     -49.971  -6.959 -38.660  1.00 42.64           C  
ATOM    720  HA  ALA A  45     -49.152  -7.678 -38.653  1.00 42.64           H  
ATOM    721  C   ALA A  45     -49.370  -5.590 -39.056  1.00 42.64           C  
ATOM    722  CB  ALA A  45     -51.013  -7.432 -39.685  1.00 42.64           C  
ATOM    723  HB1 ALA A  45     -50.562  -7.497 -40.676  1.00 42.64           H  
ATOM    724  HB2 ALA A  45     -51.842  -6.726 -39.723  1.00 42.64           H  
ATOM    725  HB3 ALA A  45     -51.389  -8.418 -39.410  1.00 42.64           H  
ATOM    726  O   ALA A  45     -49.688  -4.538 -38.512  1.00 42.64           O  
ATOM    727  N   SER A  46     -48.513  -5.678 -40.074  1.00 39.04           N  
ATOM    728  H   SER A  46     -48.445  -6.603 -40.475  1.00 39.04           H  
ATOM    729  CA  SER A  46     -47.687  -4.682 -40.764  1.00 39.04           C  
ATOM    730  HA  SER A  46     -46.815  -4.458 -40.148  1.00 39.04           H  
ATOM    731  C   SER A  46     -48.340  -3.362 -41.206  1.00 39.04           C  
ATOM    732  CB  SER A  46     -47.232  -5.365 -42.062  1.00 39.04           C  
ATOM    733  HB2 SER A  46     -46.634  -6.246 -41.826  1.00 39.04           H  
ATOM    734  HB3 SER A  46     -46.620  -4.677 -42.645  1.00 39.04           H  
ATOM    735  O   SER A  46     -49.430  -3.369 -41.776  1.00 39.04           O  
ATOM    736  OG  SER A  46     -48.366  -5.755 -42.824  1.00 39.04           O  
ATOM    737  HG  SER A  46     -49.020  -5.056 -42.750  1.00 39.04           H  
ATOM    738  N   GLY A  47     -47.555  -2.278 -41.171  1.00 38.93           N  
ATOM    739  H   GLY A  47     -46.728  -2.297 -40.592  1.00 38.93           H  
ATOM    740  CA  GLY A  47     -47.738  -1.101 -42.029  1.00 38.93           C  
ATOM    741  HA2 GLY A  47     -48.695  -0.636 -41.789  1.00 38.93           H  
ATOM    742  HA3 GLY A  47     -47.775  -1.418 -43.071  1.00 38.93           H  
ATOM    743  C   GLY A  47     -46.641  -0.036 -41.855  1.00 38.93           C  
ATOM    744  O   GLY A  47     -46.496   0.501 -40.766  1.00 38.93           O  
ATOM    745  N   GLY A  48     -45.915   0.290 -42.936  1.00 37.61           N  
ATOM    746  H   GLY A  48     -46.062  -0.266 -43.766  1.00 37.61           H  
ATOM    747  CA  GLY A  48     -45.230   1.586 -43.131  1.00 37.61           C  
ATOM    748  HA2 GLY A  48     -45.703   2.324 -42.484  1.00 37.61           H  
ATOM    749  HA3 GLY A  48     -45.404   1.919 -44.155  1.00 37.61           H  
ATOM    750  C   GLY A  48     -43.714   1.680 -42.858  1.00 37.61           C  
ATOM    751  O   GLY A  48     -43.301   2.032 -41.762  1.00 37.61           O  
ATOM    752  N   TYR A  49     -42.890   1.460 -43.891  1.00 38.59           N  
ATOM    753  H   TYR A  49     -43.342   1.196 -44.755  1.00 38.59           H  
ATOM    754  CA  TYR A  49     -41.502   1.970 -44.049  1.00 38.59           C  
ATOM    755  HA  TYR A  49     -40.997   2.004 -43.084  1.00 38.59           H  
ATOM    756  C   TYR A  49     -41.534   3.413 -44.654  1.00 38.59           C  
ATOM    757  CB  TYR A  49     -40.794   0.968 -44.985  1.00 38.59           C  
ATOM    758  HB2 TYR A  49     -39.818   1.343 -45.293  1.00 38.59           H  
ATOM    759  HB3 TYR A  49     -41.382   0.855 -45.896  1.00 38.59           H  
ATOM    760  O   TYR A  49     -42.646   3.821 -45.002  1.00 38.59           O  
ATOM    761  CG  TYR A  49     -40.489  -0.394 -44.408  1.00 38.59           C  
ATOM    762  CD1 TYR A  49     -39.371  -0.559 -43.565  1.00 38.59           C  
ATOM    763  HD1 TYR A  49     -38.777   0.296 -43.279  1.00 38.59           H  
ATOM    764  CD2 TYR A  49     -41.264  -1.507 -44.782  1.00 38.59           C  
ATOM    765  HD2 TYR A  49     -42.110  -1.385 -45.442  1.00 38.59           H  
ATOM    766  CE1 TYR A  49     -39.031  -1.838 -43.087  1.00 38.59           C  
ATOM    767  HE1 TYR A  49     -38.181  -1.964 -42.433  1.00 38.59           H  
ATOM    768  CE2 TYR A  49     -40.928  -2.786 -44.303  1.00 38.59           C  
ATOM    769  HE2 TYR A  49     -41.513  -3.651 -44.578  1.00 38.59           H  
ATOM    770  OH  TYR A  49     -39.500  -4.192 -42.999  1.00 38.59           O  
ATOM    771  HH  TYR A  49     -38.743  -4.179 -42.408  1.00 38.59           H  
ATOM    772  CZ  TYR A  49     -39.814  -2.953 -43.455  1.00 38.59           C  
ATOM    773  N   PRO A  50     -40.423   4.173 -44.905  1.00 49.60           N  
ATOM    774  CA  PRO A  50     -38.998   3.776 -44.932  1.00 49.60           C  
ATOM    775  HA  PRO A  50     -38.834   2.853 -44.375  1.00 49.60           H  
ATOM    776  C   PRO A  50     -37.906   4.791 -44.457  1.00 49.60           C  
ATOM    777  CB  PRO A  50     -38.790   3.570 -46.448  1.00 49.60           C  
ATOM    778  HB2 PRO A  50     -37.745   3.615 -46.752  1.00 49.60           H  
ATOM    779  HB3 PRO A  50     -39.214   2.627 -46.794  1.00 49.60           H  
ATOM    780  O   PRO A  50     -38.133   5.982 -44.300  1.00 49.60           O  
ATOM    781  CG  PRO A  50     -39.600   4.711 -47.074  1.00 49.60           C  
ATOM    782  HG2 PRO A  50     -40.177   4.344 -47.923  1.00 49.60           H  
ATOM    783  HG3 PRO A  50     -38.944   5.525 -47.383  1.00 49.60           H  
ATOM    784  CD  PRO A  50     -40.525   5.192 -45.953  1.00 49.60           C  
ATOM    785  HD2 PRO A  50     -41.532   5.321 -46.350  1.00 49.60           H  
ATOM    786  HD3 PRO A  50     -40.189   6.157 -45.574  1.00 49.60           H  
ATOM    787  N   ALA A  51     -36.680   4.240 -44.377  1.00 43.15           N  
ATOM    788  H   ALA A  51     -36.701   3.230 -44.360  1.00 43.15           H  
ATOM    789  CA  ALA A  51     -35.345   4.773 -44.735  1.00 43.15           C  
ATOM    790  HA  ALA A  51     -34.662   3.942 -44.558  1.00 43.15           H  
ATOM    791  C   ALA A  51     -34.699   5.965 -43.985  1.00 43.15           C  
ATOM    792  CB  ALA A  51     -35.303   4.999 -46.257  1.00 43.15           C  
ATOM    793  HB1 ALA A  51     -34.312   5.347 -46.549  1.00 43.15           H  
ATOM    794  HB2 ALA A  51     -35.514   4.070 -46.787  1.00 43.15           H  
ATOM    795  HB3 ALA A  51     -36.031   5.760 -46.537  1.00 43.15           H  
ATOM    796  O   ALA A  51     -35.045   7.110 -44.235  1.00 43.15           O  
ATOM    797  N   SER A  52     -33.588   5.704 -43.265  1.00 39.23           N  
ATOM    798  H   SER A  52     -33.623   4.868 -42.699  1.00 39.23           H  
ATOM    799  CA  SER A  52     -32.212   6.069 -43.701  1.00 39.23           C  
ATOM    800  HA  SER A  52     -31.987   5.495 -44.600  1.00 39.23           H  
ATOM    801  C   SER A  52     -31.123   5.755 -42.644  1.00 39.23           C  
ATOM    802  CB  SER A  52     -32.065   7.559 -44.070  1.00 39.23           C  
ATOM    803  HB2 SER A  52     -32.762   7.826 -44.864  1.00 39.23           H  
ATOM    804  HB3 SER A  52     -31.056   7.724 -44.449  1.00 39.23           H  
ATOM    805  O   SER A  52     -31.219   6.250 -41.527  1.00 39.23           O  
ATOM    806  OG  SER A  52     -32.264   8.408 -42.962  1.00 39.23           O  
ATOM    807  HG  SER A  52     -32.060   7.920 -42.161  1.00 39.23           H  
ATOM    808  N   GLY A  53     -30.062   5.030 -43.053  1.00 38.46           N  
ATOM    809  H   GLY A  53     -30.127   4.641 -43.982  1.00 38.46           H  
ATOM    810  CA  GLY A  53     -28.722   4.933 -42.419  1.00 38.46           C  
ATOM    811  HA2 GLY A  53     -28.017   4.546 -43.155  1.00 38.46           H  
ATOM    812  HA3 GLY A  53     -28.393   5.936 -42.147  1.00 38.46           H  
ATOM    813  C   GLY A  53     -28.618   4.067 -41.149  1.00 38.46           C  
ATOM    814  O   GLY A  53     -29.439   4.185 -40.260  1.00 38.46           O  
ATOM    815  N   GLY A  54     -27.656   3.170 -40.925  1.00 35.64           N  
ATOM    816  H   GLY A  54     -27.738   2.793 -39.992  1.00 35.64           H  
ATOM    817  CA  GLY A  54     -26.447   2.735 -41.624  1.00 35.64           C  
ATOM    818  HA2 GLY A  54     -26.710   2.072 -42.449  1.00 35.64           H  
ATOM    819  HA3 GLY A  54     -25.894   3.595 -42.002  1.00 35.64           H  
ATOM    820  C   GLY A  54     -25.562   1.988 -40.601  1.00 35.64           C  
ATOM    821  O   GLY A  54     -25.287   2.545 -39.546  1.00 35.64           O  
ATOM    822  N   TYR A  55     -25.129   0.763 -40.943  1.00 37.83           N  
ATOM    823  H   TYR A  55     -25.429   0.443 -41.852  1.00 37.83           H  
ATOM    824  CA  TYR A  55     -24.232  -0.184 -40.228  1.00 37.83           C  
ATOM    825  HA  TYR A  55     -24.006  -0.956 -40.964  1.00 37.83           H  
ATOM    826  C   TYR A  55     -24.788  -0.964 -39.019  1.00 37.83           C  
ATOM    827  CB  TYR A  55     -22.875   0.456 -39.914  1.00 37.83           C  
ATOM    828  HB2 TYR A  55     -23.008   1.255 -39.184  1.00 37.83           H  
ATOM    829  HB3 TYR A  55     -22.233  -0.295 -39.453  1.00 37.83           H  
ATOM    830  O   TYR A  55     -25.187  -0.394 -38.009  1.00 37.83           O  
ATOM    831  CG  TYR A  55     -22.174   0.997 -41.141  1.00 37.83           C  
ATOM    832  CD1 TYR A  55     -21.470   0.119 -41.987  1.00 37.83           C  
ATOM    833  HD1 TYR A  55     -21.404  -0.932 -41.746  1.00 37.83           H  
ATOM    834  CD2 TYR A  55     -22.258   2.367 -41.455  1.00 37.83           C  
ATOM    835  HD2 TYR A  55     -22.792   3.035 -40.795  1.00 37.83           H  
ATOM    836  CE1 TYR A  55     -20.844   0.613 -43.147  1.00 37.83           C  
ATOM    837  HE1 TYR A  55     -20.294  -0.047 -43.801  1.00 37.83           H  
ATOM    838  CE2 TYR A  55     -21.636   2.864 -42.616  1.00 37.83           C  
ATOM    839  HE2 TYR A  55     -21.692   3.917 -42.849  1.00 37.83           H  
ATOM    840  OH  TYR A  55     -20.314   2.455 -44.579  1.00 37.83           O  
ATOM    841  HH  TYR A  55     -20.399   3.407 -44.662  1.00 37.83           H  
ATOM    842  CZ  TYR A  55     -20.925   1.985 -43.461  1.00 37.83           C  
ATOM    843  N   PRO A  56     -24.796  -2.307 -39.118  1.00 50.38           N  
ATOM    844  CA  PRO A  56     -23.967  -3.156 -38.231  1.00 50.38           C  
ATOM    845  HA  PRO A  56     -23.123  -2.604 -37.818  1.00 50.38           H  
ATOM    846  C   PRO A  56     -23.446  -4.408 -39.006  1.00 50.38           C  
ATOM    847  CB  PRO A  56     -24.971  -3.494 -37.125  1.00 50.38           C  
ATOM    848  HB2 PRO A  56     -25.114  -2.620 -36.490  1.00 50.38           H  
ATOM    849  HB3 PRO A  56     -24.670  -4.336 -36.501  1.00 50.38           H  
ATOM    850  O   PRO A  56     -23.599  -4.413 -40.231  1.00 50.38           O  
ATOM    851  CG  PRO A  56     -26.262  -3.777 -37.894  1.00 50.38           C  
ATOM    852  HG2 PRO A  56     -26.324  -4.835 -38.148  1.00 50.38           H  
ATOM    853  HG3 PRO A  56     -27.134  -3.468 -37.317  1.00 50.38           H  
ATOM    854  CD  PRO A  56     -26.112  -2.947 -39.171  1.00 50.38           C  
ATOM    855  HD2 PRO A  56     -26.905  -2.201 -39.216  1.00 50.38           H  
ATOM    856  HD3 PRO A  56     -26.175  -3.594 -40.046  1.00 50.38           H  
ATOM    857  N   PRO A  57     -22.937  -5.524 -38.413  1.00 43.99           N  
ATOM    858  CA  PRO A  57     -22.397  -5.840 -37.066  1.00 43.99           C  
ATOM    859  HA  PRO A  57     -22.293  -4.947 -36.450  1.00 43.99           H  
ATOM    860  C   PRO A  57     -21.040  -6.618 -37.102  1.00 43.99           C  
ATOM    861  CB  PRO A  57     -23.453  -6.798 -36.477  1.00 43.99           C  
ATOM    862  HB2 PRO A  57     -23.000  -7.578 -35.865  1.00 43.99           H  
ATOM    863  HB3 PRO A  57     -24.179  -6.267 -35.860  1.00 43.99           H  
ATOM    864  O   PRO A  57     -20.596  -7.072 -38.154  1.00 43.99           O  
ATOM    865  CG  PRO A  57     -24.149  -7.416 -37.696  1.00 43.99           C  
ATOM    866  HG2 PRO A  57     -24.028  -8.499 -37.714  1.00 43.99           H  
ATOM    867  HG3 PRO A  57     -25.208  -7.156 -37.684  1.00 43.99           H  
ATOM    868  CD  PRO A  57     -23.474  -6.785 -38.909  1.00 43.99           C  
ATOM    869  HD2 PRO A  57     -22.676  -7.429 -39.280  1.00 43.99           H  
ATOM    870  HD3 PRO A  57     -24.211  -6.658 -39.702  1.00 43.99           H  
ATOM    871  N   SER A  58     -20.421  -6.905 -35.942  1.00 39.65           N  
ATOM    872  H   SER A  58     -20.752  -6.482 -35.087  1.00 39.65           H  
ATOM    873  CA  SER A  58     -19.365  -7.938 -35.818  1.00 39.65           C  
ATOM    874  HA  SER A  58     -19.516  -8.671 -36.612  1.00 39.65           H  
ATOM    875  C   SER A  58     -19.397  -8.702 -34.477  1.00 39.65           C  
ATOM    876  CB  SER A  58     -17.970  -7.334 -36.045  1.00 39.65           C  
ATOM    877  HB2 SER A  58     -17.218  -8.119 -35.955  1.00 39.65           H  
ATOM    878  HB3 SER A  58     -17.917  -6.920 -37.052  1.00 39.65           H  
ATOM    879  O   SER A  58     -19.236  -8.081 -33.431  1.00 39.65           O  
ATOM    880  OG  SER A  58     -17.690  -6.312 -35.110  1.00 39.65           O  
ATOM    881  HG  SER A  58     -17.943  -6.625 -34.239  1.00 39.65           H  
ATOM    882  N   GLY A  59     -19.524 -10.042 -34.556  1.00 36.99           N  
ATOM    883  H   GLY A  59     -19.712 -10.402 -35.481  1.00 36.99           H  
ATOM    884  CA  GLY A  59     -19.253 -11.076 -33.522  1.00 36.99           C  
ATOM    885  HA2 GLY A  59     -18.385 -10.771 -32.938  1.00 36.99           H  
ATOM    886  HA3 GLY A  59     -19.006 -12.016 -34.017  1.00 36.99           H  
ATOM    887  C   GLY A  59     -20.401 -11.332 -32.530  1.00 36.99           C  
ATOM    888  O   GLY A  59     -20.725 -10.443 -31.761  1.00 36.99           O  
ATOM    889  N   GLY A  60     -21.127 -12.463 -32.492  1.00 35.80           N  
ATOM    890  H   GLY A  60     -21.953 -12.311 -31.930  1.00 35.80           H  
ATOM    891  CA  GLY A  60     -20.732 -13.886 -32.559  1.00 35.80           C  
ATOM    892  HA2 GLY A  60     -19.861 -14.018 -33.202  1.00 35.80           H  
ATOM    893  HA3 GLY A  60     -21.558 -14.484 -32.943  1.00 35.80           H  
ATOM    894  C   GLY A  60     -20.378 -14.349 -31.131  1.00 35.80           C  
ATOM    895  O   GLY A  60     -19.407 -13.846 -30.594  1.00 35.80           O  
ATOM    896  N   TYR A  61     -21.092 -15.219 -30.407  1.00 35.02           N  
ATOM    897  H   TYR A  61     -20.903 -15.137 -29.418  1.00 35.02           H  
ATOM    898  CA  TYR A  61     -21.612 -16.542 -30.760  1.00 35.02           C  
ATOM    899  HA  TYR A  61     -22.104 -16.518 -31.732  1.00 35.02           H  
ATOM    900  C   TYR A  61     -22.599 -17.081 -29.691  1.00 35.02           C  
ATOM    901  CB  TYR A  61     -20.409 -17.515 -30.791  1.00 35.02           C  
ATOM    902  HB2 TYR A  61     -19.602 -17.136 -30.165  1.00 35.02           H  
ATOM    903  HB3 TYR A  61     -20.704 -18.462 -30.340  1.00 35.02           H  
ATOM    904  O   TYR A  61     -22.468 -16.784 -28.509  1.00 35.02           O  
ATOM    905  CG  TYR A  61     -19.864 -17.826 -32.168  1.00 35.02           C  
ATOM    906  CD1 TYR A  61     -20.288 -18.994 -32.831  1.00 35.02           C  
ATOM    907  HD1 TYR A  61     -20.993 -19.664 -32.364  1.00 35.02           H  
ATOM    908  CD2 TYR A  61     -18.915 -16.980 -32.773  1.00 35.02           C  
ATOM    909  HD2 TYR A  61     -18.549 -16.112 -32.245  1.00 35.02           H  
ATOM    910  CE1 TYR A  61     -19.781 -19.309 -34.104  1.00 35.02           C  
ATOM    911  HE1 TYR A  61     -20.095 -20.206 -34.618  1.00 35.02           H  
ATOM    912  CE2 TYR A  61     -18.412 -17.287 -34.053  1.00 35.02           C  
ATOM    913  HE2 TYR A  61     -17.678 -16.642 -34.514  1.00 35.02           H  
ATOM    914  OH  TYR A  61     -18.366 -18.767 -35.950  1.00 35.02           O  
ATOM    915  HH  TYR A  61     -17.710 -18.136 -36.255  1.00 35.02           H  
ATOM    916  CZ  TYR A  61     -18.847 -18.454 -34.719  1.00 35.02           C  
ATOM    917  N   LEU A  62     -23.470 -17.989 -30.158  1.00 33.10           N  
ATOM    918  H   LEU A  62     -23.501 -18.047 -31.166  1.00 33.10           H  
ATOM    919  CA  LEU A  62     -24.109 -19.132 -29.476  1.00 33.10           C  
ATOM    920  HA  LEU A  62     -24.633 -19.645 -30.282  1.00 33.10           H  
ATOM    921  C   LEU A  62     -25.238 -18.908 -28.447  1.00 33.10           C  
ATOM    922  CB  LEU A  62     -23.038 -20.152 -29.039  1.00 33.10           C  
ATOM    923  HB2 LEU A  62     -22.181 -19.620 -28.625  1.00 33.10           H  
ATOM    924  HB3 LEU A  62     -23.433 -20.786 -28.245  1.00 33.10           H  
ATOM    925  O   LEU A  62     -25.050 -18.851 -27.237  1.00 33.10           O  
ATOM    926  CG  LEU A  62     -22.602 -21.043 -30.221  1.00 33.10           C  
ATOM    927  HG  LEU A  62     -22.679 -20.477 -31.149  1.00 33.10           H  
ATOM    928  CD1 LEU A  62     -21.157 -21.512 -30.083  1.00 33.10           C  
ATOM    929 HD11 LEU A  62     -20.481 -20.660 -30.009  1.00 33.10           H  
ATOM    930 HD12 LEU A  62     -21.052 -22.117 -29.183  1.00 33.10           H  
ATOM    931 HD13 LEU A  62     -20.876 -22.110 -30.950  1.00 33.10           H  
ATOM    932  CD2 LEU A  62     -23.496 -22.279 -30.335  1.00 33.10           C  
ATOM    933 HD21 LEU A  62     -24.539 -21.983 -30.441  1.00 33.10           H  
ATOM    934 HD22 LEU A  62     -23.399 -22.895 -29.441  1.00 33.10           H  
ATOM    935 HD23 LEU A  62     -23.207 -22.868 -31.206  1.00 33.10           H  
ATOM    936  N   HIS A  63     -26.456 -18.986 -28.994  1.00 34.61           N  
ATOM    937  H   HIS A  63     -26.483 -18.954 -30.003  1.00 34.61           H  
ATOM    938  CA  HIS A  63     -27.643 -19.575 -28.373  1.00 34.61           C  
ATOM    939  HA  HIS A  63     -27.949 -18.979 -27.513  1.00 34.61           H  
ATOM    940  C   HIS A  63     -27.379 -21.028 -27.929  1.00 34.61           C  
ATOM    941  CB  HIS A  63     -28.769 -19.603 -29.438  1.00 34.61           C  
ATOM    942  HB2 HIS A  63     -29.220 -20.595 -29.461  1.00 34.61           H  
ATOM    943  HB3 HIS A  63     -28.356 -19.442 -30.434  1.00 34.61           H  
ATOM    944  O   HIS A  63     -26.981 -21.859 -28.746  1.00 34.61           O  
ATOM    945  CG  HIS A  63     -29.897 -18.632 -29.225  1.00 34.61           C  
ATOM    946  CD2 HIS A  63     -29.960 -17.332 -29.651  1.00 34.61           C  
ATOM    947  HD2 HIS A  63     -29.182 -16.792 -30.170  1.00 34.61           H  
ATOM    948  ND1 HIS A  63     -31.112 -18.930 -28.651  1.00 34.61           N  
ATOM    949  HD1 HIS A  63     -31.387 -19.815 -28.248  1.00 34.61           H  
ATOM    950  CE1 HIS A  63     -31.885 -17.835 -28.721  1.00 34.61           C  
ATOM    951  HE1 HIS A  63     -32.896 -17.760 -28.349  1.00 34.61           H  
ATOM    952  NE2 HIS A  63     -31.225 -16.837 -29.324  1.00 34.61           N  
ATOM    953  N   LEU A  64     -27.735 -21.362 -26.687  1.00 35.06           N  
ATOM    954  H   LEU A  64     -27.947 -20.619 -26.036  1.00 35.06           H  
ATOM    955  CA  LEU A  64     -28.169 -22.705 -26.304  1.00 35.06           C  
ATOM    956  HA  LEU A  64     -28.294 -23.300 -27.209  1.00 35.06           H  
ATOM    957  C   LEU A  64     -29.546 -22.582 -25.654  1.00 35.06           C  
ATOM    958  CB  LEU A  64     -27.131 -23.418 -25.412  1.00 35.06           C  
ATOM    959  HB2 LEU A  64     -26.470 -22.671 -24.972  1.00 35.06           H  
ATOM    960  HB3 LEU A  64     -27.637 -23.926 -24.592  1.00 35.06           H  
ATOM    961  O   LEU A  64     -29.708 -22.061 -24.554  1.00 35.06           O  
ATOM    962  CG  LEU A  64     -26.295 -24.456 -26.187  1.00 35.06           C  
ATOM    963  HG  LEU A  64     -25.956 -24.022 -27.127  1.00 35.06           H  
ATOM    964  CD1 LEU A  64     -25.063 -24.850 -25.374  1.00 35.06           C  
ATOM    965 HD11 LEU A  64     -24.469 -25.574 -25.931  1.00 35.06           H  
ATOM    966 HD12 LEU A  64     -25.366 -25.286 -24.421  1.00 35.06           H  
ATOM    967 HD13 LEU A  64     -24.452 -23.968 -25.186  1.00 35.06           H  
ATOM    968  CD2 LEU A  64     -27.092 -25.734 -26.480  1.00 35.06           C  
ATOM    969 HD21 LEU A  64     -27.426 -26.190 -25.549  1.00 35.06           H  
ATOM    970 HD22 LEU A  64     -26.463 -26.442 -27.020  1.00 35.06           H  
ATOM    971 HD23 LEU A  64     -27.962 -25.507 -27.097  1.00 35.06           H  
ATOM    972  N   VAL A  65     -30.544 -23.038 -26.403  1.00 36.65           N  
ATOM    973  H   VAL A  65     -30.290 -23.441 -27.294  1.00 36.65           H  
ATOM    974  CA  VAL A  65     -31.884 -23.354 -25.922  1.00 36.65           C  
ATOM    975  HA  VAL A  65     -32.228 -22.587 -25.228  1.00 36.65           H  
ATOM    976  C   VAL A  65     -31.760 -24.694 -25.198  1.00 36.65           C  
ATOM    977  CB  VAL A  65     -32.851 -23.449 -27.125  1.00 36.65           C  
ATOM    978  HB  VAL A  65     -32.508 -24.234 -27.799  1.00 36.65           H  
ATOM    979  O   VAL A  65     -31.431 -25.692 -25.833  1.00 36.65           O  
ATOM    980  CG1 VAL A  65     -34.284 -23.781 -26.698  1.00 36.65           C  
ATOM    981 HG11 VAL A  65     -34.310 -24.751 -26.202  1.00 36.65           H  
ATOM    982 HG12 VAL A  65     -34.930 -23.830 -27.574  1.00 36.65           H  
ATOM    983 HG13 VAL A  65     -34.660 -23.018 -26.016  1.00 36.65           H  
ATOM    984  CG2 VAL A  65     -32.878 -22.134 -27.922  1.00 36.65           C  
ATOM    985 HG21 VAL A  65     -31.902 -21.940 -28.366  1.00 36.65           H  
ATOM    986 HG22 VAL A  65     -33.606 -22.209 -28.731  1.00 36.65           H  
ATOM    987 HG23 VAL A  65     -33.158 -21.309 -27.267  1.00 36.65           H  
ATOM    988  N   ALA A  66     -31.995 -24.725 -23.888  1.00 37.34           N  
ATOM    989  H   ALA A  66     -32.169 -23.860 -23.396  1.00 37.34           H  
ATOM    990  CA  ALA A  66     -32.198 -25.966 -23.152  1.00 37.34           C  
ATOM    991  HA  ALA A  66     -32.203 -26.798 -23.857  1.00 37.34           H  
ATOM    992  C   ALA A  66     -33.572 -25.919 -22.485  1.00 37.34           C  
ATOM    993  CB  ALA A  66     -31.046 -26.247 -22.190  1.00 37.34           C  
ATOM    994  HB1 ALA A  66     -30.109 -26.309 -22.745  1.00 37.34           H  
ATOM    995  HB2 ALA A  66     -30.975 -25.448 -21.453  1.00 37.34           H  
ATOM    996  HB3 ALA A  66     -31.221 -27.191 -21.674  1.00 37.34           H  
ATOM    997  O   ALA A  66     -33.870 -25.115 -21.607  1.00 37.34           O  
ATOM    998  N   THR A  67     -34.408 -26.777 -23.034  1.00 36.60           N  
ATOM    999  H   THR A  67     -34.021 -27.360 -23.762  1.00 36.60           H  
ATOM   1000  CA  THR A  67     -35.806 -27.062 -22.783  1.00 36.60           C  
ATOM   1001  HA  THR A  67     -36.395 -26.199 -23.092  1.00 36.60           H  
ATOM   1002  C   THR A  67     -36.096 -27.369 -21.312  1.00 36.60           C  
ATOM   1003  CB  THR A  67     -36.188 -28.284 -23.657  1.00 36.60           C  
ATOM   1004  HB  THR A  67     -36.393 -29.145 -23.021  1.00 36.60           H  
ATOM   1005  O   THR A  67     -35.518 -28.272 -20.715  1.00 36.60           O  
ATOM   1006  CG2 THR A  67     -37.410 -28.010 -24.524  1.00 36.60           C  
ATOM   1007 HG21 THR A  67     -38.259 -27.755 -23.890  1.00 36.60           H  
ATOM   1008 HG22 THR A  67     -37.660 -28.901 -25.101  1.00 36.60           H  
ATOM   1009 HG23 THR A  67     -37.207 -27.184 -25.206  1.00 36.60           H  
ATOM   1010  OG1 THR A  67     -35.164 -28.644 -24.576  1.00 36.60           O  
ATOM   1011  HG1 THR A  67     -35.348 -29.536 -24.878  1.00 36.60           H  
ATOM   1012  N   LEU A  68     -37.077 -26.653 -20.769  1.00 32.05           N  
ATOM   1013  H   LEU A  68     -37.416 -25.868 -21.307  1.00 32.05           H  
ATOM   1014  CA  LEU A  68     -37.884 -27.017 -19.607  1.00 32.05           C  
ATOM   1015  HA  LEU A  68     -37.265 -27.053 -18.711  1.00 32.05           H  
ATOM   1016  C   LEU A  68     -38.551 -28.379 -19.883  1.00 32.05           C  
ATOM   1017  CB  LEU A  68     -38.954 -25.893 -19.516  1.00 32.05           C  
ATOM   1018  HB2 LEU A  68     -38.507 -24.945 -19.815  1.00 32.05           H  
ATOM   1019  HB3 LEU A  68     -39.738 -26.077 -20.252  1.00 32.05           H  
ATOM   1020  O   LEU A  68     -39.364 -28.399 -20.789  1.00 32.05           O  
ATOM   1021  CG  LEU A  68     -39.602 -25.692 -18.140  1.00 32.05           C  
ATOM   1022  HG  LEU A  68     -39.530 -26.612 -17.560  1.00 32.05           H  
ATOM   1023  CD1 LEU A  68     -38.878 -24.562 -17.408  1.00 32.05           C  
ATOM   1024 HD11 LEU A  68     -37.817 -24.798 -17.319  1.00 32.05           H  
ATOM   1025 HD12 LEU A  68     -39.293 -24.449 -16.406  1.00 32.05           H  
ATOM   1026 HD13 LEU A  68     -38.993 -23.621 -17.945  1.00 32.05           H  
ATOM   1027  CD2 LEU A  68     -41.076 -25.307 -18.270  1.00 32.05           C  
ATOM   1028 HD21 LEU A  68     -41.500 -25.136 -17.281  1.00 32.05           H  
ATOM   1029 HD22 LEU A  68     -41.178 -24.398 -18.864  1.00 32.05           H  
ATOM   1030 HD23 LEU A  68     -41.628 -26.115 -18.751  1.00 32.05           H  
ATOM   1031  N   HIS A  69     -38.210 -29.480 -19.199  1.00 39.85           N  
ATOM   1032  H   HIS A  69     -37.376 -29.419 -18.633  1.00 39.85           H  
ATOM   1033  CA  HIS A  69     -38.994 -30.733 -19.071  1.00 39.85           C  
ATOM   1034  HA  HIS A  69     -39.983 -30.501 -18.677  1.00 39.85           H  
ATOM   1035  C   HIS A  69     -38.270 -31.667 -18.080  1.00 39.85           C  
ATOM   1036  CB  HIS A  69     -39.165 -31.507 -20.408  1.00 39.85           C  
ATOM   1037  HB2 HIS A  69     -38.301 -31.315 -21.044  1.00 39.85           H  
ATOM   1038  HB3 HIS A  69     -39.167 -32.577 -20.199  1.00 39.85           H  
ATOM   1039  O   HIS A  69     -37.143 -32.064 -18.349  1.00 39.85           O  
ATOM   1040  CG  HIS A  69     -40.433 -31.222 -21.192  1.00 39.85           C  
ATOM   1041  CD2 HIS A  69     -41.632 -31.881 -21.125  1.00 39.85           C  
ATOM   1042  HD2 HIS A  69     -41.855 -32.728 -20.494  1.00 39.85           H  
ATOM   1043  ND1 HIS A  69     -40.600 -30.224 -22.118  1.00 39.85           N  
ATOM   1044  HD1 HIS A  69     -39.975 -29.433 -22.186  1.00 39.85           H  
ATOM   1045  CE1 HIS A  69     -41.870 -30.214 -22.533  1.00 39.85           C  
ATOM   1046  HE1 HIS A  69     -42.311 -29.473 -23.183  1.00 39.85           H  
ATOM   1047  NE2 HIS A  69     -42.537 -31.230 -21.973  1.00 39.85           N  
ATOM   1048  N   LEU A  70     -38.917 -31.997 -16.958  1.00 37.72           N  
ATOM   1049  H   LEU A  70     -39.725 -31.425 -16.756  1.00 37.72           H  
ATOM   1050  CA  LEU A  70     -38.883 -33.261 -16.190  1.00 37.72           C  
ATOM   1051  HA  LEU A  70     -39.501 -33.990 -16.714  1.00 37.72           H  
ATOM   1052  C   LEU A  70     -39.569 -32.964 -14.846  1.00 37.72           C  
ATOM   1053  CB  LEU A  70     -37.483 -33.890 -16.023  1.00 37.72           C  
ATOM   1054  HB2 LEU A  70     -36.737 -33.097 -15.951  1.00 37.72           H  
ATOM   1055  HB3 LEU A  70     -37.457 -34.444 -15.085  1.00 37.72           H  
ATOM   1056  O   LEU A  70     -38.972 -32.434 -13.919  1.00 37.72           O  
ATOM   1057  CG  LEU A  70     -37.107 -34.876 -17.160  1.00 37.72           C  
ATOM   1058  HG  LEU A  70     -37.199 -34.410 -18.141  1.00 37.72           H  
ATOM   1059  CD1 LEU A  70     -35.656 -35.322 -16.990  1.00 37.72           C  
ATOM   1060 HD11 LEU A  70     -35.372 -35.986 -17.807  1.00 37.72           H  
ATOM   1061 HD12 LEU A  70     -35.531 -35.838 -16.038  1.00 37.72           H  
ATOM   1062 HD13 LEU A  70     -35.007 -34.447 -17.014  1.00 37.72           H  
ATOM   1063  CD2 LEU A  70     -37.987 -36.131 -17.200  1.00 37.72           C  
ATOM   1064 HD21 LEU A  70     -38.005 -36.604 -16.218  1.00 37.72           H  
ATOM   1065 HD22 LEU A  70     -37.586 -36.836 -17.928  1.00 37.72           H  
ATOM   1066 HD23 LEU A  70     -39.003 -35.880 -17.506  1.00 37.72           H  
ATOM   1067  N   VAL A  71     -40.901 -32.926 -14.862  1.00 38.36           N  
ATOM   1068  H   VAL A  71     -41.202 -32.112 -14.347  1.00 38.36           H  
ATOM   1069  CA  VAL A  71     -41.802 -34.062 -14.584  1.00 38.36           C  
ATOM   1070  HA  VAL A  71     -42.792 -33.722 -14.888  1.00 38.36           H  
ATOM   1071  C   VAL A  71     -41.897 -34.325 -13.084  1.00 38.36           C  
ATOM   1072  CB  VAL A  71     -41.582 -35.337 -15.426  1.00 38.36           C  
ATOM   1073  HB  VAL A  71     -40.547 -35.665 -15.335  1.00 38.36           H  
ATOM   1074  O   VAL A  71     -41.063 -34.970 -12.458  1.00 38.36           O  
ATOM   1075  CG1 VAL A  71     -42.515 -36.482 -14.992  1.00 38.36           C  
ATOM   1076 HG11 VAL A  71     -42.247 -36.832 -13.995  1.00 38.36           H  
ATOM   1077 HG12 VAL A  71     -42.410 -37.326 -15.674  1.00 38.36           H  
ATOM   1078 HG13 VAL A  71     -43.555 -36.154 -14.985  1.00 38.36           H  
ATOM   1079  CG2 VAL A  71     -41.915 -35.074 -16.904  1.00 38.36           C  
ATOM   1080 HG21 VAL A  71     -41.461 -34.153 -17.268  1.00 38.36           H  
ATOM   1081 HG22 VAL A  71     -42.993 -34.977 -17.031  1.00 38.36           H  
ATOM   1082 HG23 VAL A  71     -41.567 -35.910 -17.511  1.00 38.36           H  
ATOM   1083  N   ALA A  72     -42.995 -33.803 -12.549  1.00 36.10           N  
ATOM   1084  H   ALA A  72     -43.587 -33.259 -13.161  1.00 36.10           H  
ATOM   1085  CA  ALA A  72     -43.617 -34.222 -11.317  1.00 36.10           C  
ATOM   1086  HA  ALA A  72     -42.905 -34.146 -10.495  1.00 36.10           H  
ATOM   1087  C   ALA A  72     -44.123 -35.663 -11.448  1.00 36.10           C  
ATOM   1088  CB  ALA A  72     -44.797 -33.265 -11.088  1.00 36.10           C  
ATOM   1089  HB1 ALA A  72     -45.500 -33.316 -11.919  1.00 36.10           H  
ATOM   1090  HB2 ALA A  72     -45.318 -33.541 -10.171  1.00 36.10           H  
ATOM   1091  HB3 ALA A  72     -44.433 -32.242 -10.987  1.00 36.10           H  
ATOM   1092  O   ALA A  72     -44.970 -35.928 -12.292  1.00 36.10           O  
ATOM   1093  N   THR A  73     -43.680 -36.556 -10.567  1.00 38.27           N  
ATOM   1094  H   THR A  73     -42.849 -36.328 -10.039  1.00 38.27           H  
ATOM   1095  CA  THR A  73     -44.445 -37.741 -10.149  1.00 38.27           C  
ATOM   1096  HA  THR A  73     -45.502 -37.480 -10.085  1.00 38.27           H  
ATOM   1097  C   THR A  73     -43.961 -38.169  -8.768  1.00 38.27           C  
ATOM   1098  CB  THR A  73     -44.323 -38.956 -11.095  1.00 38.27           C  
ATOM   1099  HB  THR A  73     -44.736 -39.817 -10.569  1.00 38.27           H  
ATOM   1100  O   THR A  73     -42.890 -38.751  -8.652  1.00 38.27           O  
ATOM   1101  CG2 THR A  73     -45.083 -38.842 -12.414  1.00 38.27           C  
ATOM   1102 HG21 THR A  73     -46.077 -38.427 -12.246  1.00 38.27           H  
ATOM   1103 HG22 THR A  73     -44.531 -38.217 -13.115  1.00 38.27           H  
ATOM   1104 HG23 THR A  73     -45.182 -39.835 -12.852  1.00 38.27           H  
ATOM   1105  OG1 THR A  73     -42.979 -39.232 -11.399  1.00 38.27           O  
ATOM   1106  HG1 THR A  73     -42.508 -39.262 -10.564  1.00 38.27           H  
ATOM   1107  N   CYS A  74     -44.739 -37.872  -7.728  1.00 33.48           N  
ATOM   1108  H   CYS A  74     -45.536 -37.275  -7.897  1.00 33.48           H  
ATOM   1109  CA  CYS A  74     -44.686 -38.549  -6.428  1.00 33.48           C  
ATOM   1110  HA  CYS A  74     -44.661 -39.626  -6.596  1.00 33.48           H  
ATOM   1111  C   CYS A  74     -45.989 -38.259  -5.665  1.00 33.48           C  
ATOM   1112  CB  CYS A  74     -43.415 -38.163  -5.635  1.00 33.48           C  
ATOM   1113  HB2 CYS A  74     -43.650 -37.959  -4.590  1.00 33.48           H  
ATOM   1114  HB3 CYS A  74     -42.963 -37.270  -6.065  1.00 33.48           H  
ATOM   1115  O   CYS A  74     -45.976 -37.640  -4.609  1.00 33.48           O  
ATOM   1116  SG  CYS A  74     -42.223 -39.536  -5.676  1.00 33.48           S  
ATOM   1117  HG  CYS A  74     -41.206 -38.890  -5.099  1.00 33.48           H  
ATOM   1118  N   ILE A  75     -47.136 -38.663  -6.223  1.00 41.85           N  
ATOM   1119  H   ILE A  75     -47.109 -39.119  -7.123  1.00 41.85           H  
ATOM   1120  CA  ILE A  75     -48.376 -38.829  -5.456  1.00 41.85           C  
ATOM   1121  HA  ILE A  75     -48.093 -39.055  -4.428  1.00 41.85           H  
ATOM   1122  C   ILE A  75     -49.123 -40.048  -6.025  1.00 41.85           C  
ATOM   1123  CB  ILE A  75     -49.279 -37.560  -5.422  1.00 41.85           C  
ATOM   1124  HB  ILE A  75     -49.884 -37.541  -6.328  1.00 41.85           H  
ATOM   1125  O   ILE A  75     -49.291 -40.144  -7.237  1.00 41.85           O  
ATOM   1126  CG1 ILE A  75     -48.538 -36.205  -5.303  1.00 41.85           C  
ATOM   1127 HG12 ILE A  75     -47.951 -36.184  -4.385  1.00 41.85           H  
ATOM   1128 HG13 ILE A  75     -47.860 -36.100  -6.150  1.00 41.85           H  
ATOM   1129  CG2 ILE A  75     -50.196 -37.659  -4.193  1.00 41.85           C  
ATOM   1130 HG21 ILE A  75     -49.646 -37.374  -3.296  1.00 41.85           H  
ATOM   1131 HG22 ILE A  75     -51.048 -36.987  -4.302  1.00 41.85           H  
ATOM   1132 HG23 ILE A  75     -50.547 -38.678  -4.029  1.00 41.85           H  
ATOM   1133  CD1 ILE A  75     -49.444 -34.966  -5.295  1.00 41.85           C  
ATOM   1134 HD11 ILE A  75     -50.027 -34.919  -4.375  1.00 41.85           H  
ATOM   1135 HD12 ILE A  75     -48.825 -34.071  -5.353  1.00 41.85           H  
ATOM   1136 HD13 ILE A  75     -50.114 -34.990  -6.154  1.00 41.85           H  
ATOM   1137  N   TRP A  76     -49.566 -40.937  -5.131  1.00 32.52           N  
ATOM   1138  H   TRP A  76     -49.357 -40.723  -4.167  1.00 32.52           H  
ATOM   1139  CA  TRP A  76     -50.459 -42.087  -5.348  1.00 32.52           C  
ATOM   1140  HA  TRP A  76     -50.732 -42.450  -4.357  1.00 32.52           H  
ATOM   1141  C   TRP A  76     -49.889 -43.299  -6.094  1.00 32.52           C  
ATOM   1142  CB  TRP A  76     -51.783 -41.630  -5.981  1.00 32.52           C  
ATOM   1143  HB2 TRP A  76     -51.606 -41.293  -7.002  1.00 32.52           H  
ATOM   1144  HB3 TRP A  76     -52.451 -42.490  -6.044  1.00 32.52           H  
ATOM   1145  O   TRP A  76     -49.922 -43.357  -7.313  1.00 32.52           O  
ATOM   1146  CG  TRP A  76     -52.492 -40.551  -5.234  1.00 32.52           C  
ATOM   1147  CD1 TRP A  76     -52.474 -39.237  -5.541  1.00 32.52           C  
ATOM   1148  HD1 TRP A  76     -51.945 -38.813  -6.382  1.00 32.52           H  
ATOM   1149  CD2 TRP A  76     -53.359 -40.679  -4.073  1.00 32.52           C  
ATOM   1150  CE2 TRP A  76     -53.753 -39.373  -3.659  1.00 32.52           C  
ATOM   1151  CE3 TRP A  76     -53.875 -41.772  -3.346  1.00 32.52           C  
ATOM   1152  HE3 TRP A  76     -53.623 -42.777  -3.650  1.00 32.52           H  
ATOM   1153  NE1 TRP A  76     -53.191 -38.533  -4.592  1.00 32.52           N  
ATOM   1154  HE1 TRP A  76     -53.319 -37.531  -4.618  1.00 32.52           H  
ATOM   1155  CH2 TRP A  76     -55.080 -40.262  -1.848  1.00 32.52           C  
ATOM   1156  HH2 TRP A  76     -55.739 -40.115  -1.005  1.00 32.52           H  
ATOM   1157  CZ2 TRP A  76     -54.582 -39.153  -2.552  1.00 32.52           C  
ATOM   1158  HZ2 TRP A  76     -54.862 -38.150  -2.267  1.00 32.52           H  
ATOM   1159  CZ3 TRP A  76     -54.736 -41.565  -2.252  1.00 32.52           C  
ATOM   1160  HZ3 TRP A  76     -55.135 -42.413  -1.713  1.00 32.52           H  
ATOM   1161  N   TRP A  77     -49.514 -44.340  -5.346  1.00 28.52           N  
ATOM   1162  H   TRP A  77     -49.354 -44.183  -4.361  1.00 28.52           H  
ATOM   1163  CA  TRP A  77     -49.811 -45.724  -5.734  1.00 28.52           C  
ATOM   1164  HA  TRP A  77     -50.772 -45.731  -6.248  1.00 28.52           H  
ATOM   1165  C   TRP A  77     -49.968 -46.585  -4.473  1.00 28.52           C  
ATOM   1166  CB  TRP A  77     -48.783 -46.302  -6.731  1.00 28.52           C  
ATOM   1167  HB2 TRP A  77     -47.888 -45.680  -6.740  1.00 28.52           H  
ATOM   1168  HB3 TRP A  77     -48.475 -47.294  -6.399  1.00 28.52           H  
ATOM   1169  O   TRP A  77     -48.996 -46.981  -3.837  1.00 28.52           O  
ATOM   1170  CG  TRP A  77     -49.298 -46.447  -8.138  1.00 28.52           C  
ATOM   1171  CD1 TRP A  77     -49.197 -45.515  -9.113  1.00 28.52           C  
ATOM   1172  HD1 TRP A  77     -48.725 -44.551  -8.994  1.00 28.52           H  
ATOM   1173  CD2 TRP A  77     -50.016 -47.567  -8.749  1.00 28.52           C  
ATOM   1174  CE2 TRP A  77     -50.346 -47.216 -10.095  1.00 28.52           C  
ATOM   1175  CE3 TRP A  77     -50.421 -48.847  -8.307  1.00 28.52           C  
ATOM   1176  HE3 TRP A  77     -50.184 -49.149  -7.297  1.00 28.52           H  
ATOM   1177  NE1 TRP A  77     -49.834 -45.950 -10.256  1.00 28.52           N  
ATOM   1178  HE1 TRP A  77     -49.917 -45.386 -11.090  1.00 28.52           H  
ATOM   1179  CH2 TRP A  77     -51.424 -49.345 -10.482  1.00 28.52           C  
ATOM   1180  HH2 TRP A  77     -51.961 -50.023 -11.129  1.00 28.52           H  
ATOM   1181  CZ2 TRP A  77     -51.042 -48.078 -10.953  1.00 28.52           C  
ATOM   1182  HZ2 TRP A  77     -51.276 -47.772 -11.962  1.00 28.52           H  
ATOM   1183  CZ3 TRP A  77     -51.112 -49.727  -9.164  1.00 28.52           C  
ATOM   1184  HZ3 TRP A  77     -51.407 -50.704  -8.810  1.00 28.52           H  
ATOM   1185  N   LEU A  78     -51.222 -46.871  -4.126  1.00 37.08           N  
ATOM   1186  H   LEU A  78     -51.956 -46.434  -4.664  1.00 37.08           H  
ATOM   1187  CA  LEU A  78     -51.643 -48.105  -3.464  1.00 37.08           C  
ATOM   1188  HA  LEU A  78     -50.798 -48.793  -3.492  1.00 37.08           H  
ATOM   1189  C   LEU A  78     -52.776 -48.702  -4.324  1.00 37.08           C  
ATOM   1190  CB  LEU A  78     -52.063 -47.866  -2.000  1.00 37.08           C  
ATOM   1191  HB2 LEU A  78     -52.801 -48.616  -1.715  1.00 37.08           H  
ATOM   1192  HB3 LEU A  78     -52.549 -46.893  -1.932  1.00 37.08           H  
ATOM   1193  O   LEU A  78     -53.519 -47.939  -4.945  1.00 37.08           O  
ATOM   1194  CG  LEU A  78     -50.901 -47.935  -0.989  1.00 37.08           C  
ATOM   1195  HG  LEU A  78     -50.088 -47.287  -1.318  1.00 37.08           H  
ATOM   1196  CD1 LEU A  78     -51.382 -47.442   0.375  1.00 37.08           C  
ATOM   1197 HD11 LEU A  78     -51.740 -46.416   0.289  1.00 37.08           H  
ATOM   1198 HD12 LEU A  78     -52.190 -48.075   0.741  1.00 37.08           H  
ATOM   1199 HD13 LEU A  78     -50.557 -47.460   1.087  1.00 37.08           H  
ATOM   1200  CD2 LEU A  78     -50.371 -49.362  -0.804  1.00 37.08           C  
ATOM   1201 HD21 LEU A  78     -49.628 -49.373  -0.006  1.00 37.08           H  
ATOM   1202 HD22 LEU A  78     -51.184 -50.039  -0.544  1.00 37.08           H  
ATOM   1203 HD23 LEU A  78     -49.879 -49.700  -1.716  1.00 37.08           H  
ATOM   1204  N   PRO A  79     -52.857 -50.038  -4.447  1.00 35.91           N  
ATOM   1205  CA  PRO A  79     -53.265 -50.696  -5.686  1.00 35.91           C  
ATOM   1206  HA  PRO A  79     -53.112 -50.031  -6.536  1.00 35.91           H  
ATOM   1207  C   PRO A  79     -54.726 -51.163  -5.676  1.00 35.91           C  
ATOM   1208  CB  PRO A  79     -52.302 -51.884  -5.787  1.00 35.91           C  
ATOM   1209  HB2 PRO A  79     -52.696 -52.685  -6.414  1.00 35.91           H  
ATOM   1210  HB3 PRO A  79     -51.341 -51.542  -6.169  1.00 35.91           H  
ATOM   1211  O   PRO A  79     -55.265 -51.525  -4.633  1.00 35.91           O  
ATOM   1212  CG  PRO A  79     -52.149 -52.323  -4.329  1.00 35.91           C  
ATOM   1213  HG2 PRO A  79     -51.187 -52.807  -4.156  1.00 35.91           H  
ATOM   1214  HG3 PRO A  79     -52.964 -52.994  -4.057  1.00 35.91           H  
ATOM   1215  CD  PRO A  79     -52.274 -51.022  -3.540  1.00 35.91           C  
ATOM   1216  HD2 PRO A  79     -51.275 -50.728  -3.218  1.00 35.91           H  
ATOM   1217  HD3 PRO A  79     -52.915 -51.168  -2.671  1.00 35.91           H  
ATOM   1218  N   ALA A  80     -55.330 -51.270  -6.862  1.00 37.90           N  
ATOM   1219  H   ALA A  80     -54.865 -50.914  -7.684  1.00 37.90           H  
ATOM   1220  CA  ALA A  80     -56.519 -52.089  -7.085  1.00 37.90           C  
ATOM   1221  HA  ALA A  80     -56.550 -52.848  -6.304  1.00 37.90           H  
ATOM   1222  C   ALA A  80     -56.428 -52.824  -8.435  1.00 37.90           C  
ATOM   1223  CB  ALA A  80     -57.794 -51.254  -6.935  1.00 37.90           C  
ATOM   1224  HB1 ALA A  80     -57.813 -50.469  -7.692  1.00 37.90           H  
ATOM   1225  HB2 ALA A  80     -58.669 -51.890  -7.059  1.00 37.90           H  
ATOM   1226  HB3 ALA A  80     -57.823 -50.798  -5.946  1.00 37.90           H  
ATOM   1227  O   ALA A  80     -55.979 -52.300  -9.448  1.00 37.90           O  
ATOM   1228  N   SER A  81     -56.815 -54.087  -8.367  1.00 38.07           N  
ATOM   1229  H   SER A  81     -57.253 -54.343  -7.494  1.00 38.07           H  
ATOM   1230  CA  SER A  81     -56.733 -55.212  -9.298  1.00 38.07           C  
ATOM   1231  HA  SER A  81     -55.695 -55.378  -9.585  1.00 38.07           H  
ATOM   1232  C   SER A  81     -57.610 -55.147 -10.561  1.00 38.07           C  
ATOM   1233  CB  SER A  81     -57.240 -56.398  -8.460  1.00 38.07           C  
ATOM   1234  HB2 SER A  81     -57.463 -57.250  -9.103  1.00 38.07           H  
ATOM   1235  HB3 SER A  81     -56.464 -56.691  -7.752  1.00 38.07           H  
ATOM   1236  O   SER A  81     -58.758 -54.725 -10.473  1.00 38.07           O  
ATOM   1237  OG  SER A  81     -58.402 -56.018  -7.727  1.00 38.07           O  
ATOM   1238  HG  SER A  81     -59.034 -55.648  -8.347  1.00 38.07           H  
ATOM   1239  N   GLY A  82     -57.148 -55.783 -11.654  1.00 38.03           N  
ATOM   1240  H   GLY A  82     -56.153 -55.946 -11.708  1.00 38.03           H  
ATOM   1241  CA  GLY A  82     -58.006 -56.622 -12.519  1.00 38.03           C  
ATOM   1242  HA2 GLY A  82     -57.744 -57.666 -12.345  1.00 38.03           H  
ATOM   1243  HA3 GLY A  82     -59.042 -56.508 -12.203  1.00 38.03           H  
ATOM   1244  C   GLY A  82     -57.998 -56.369 -14.041  1.00 38.03           C  
ATOM   1245  O   GLY A  82     -58.469 -55.334 -14.490  1.00 38.03           O  
ATOM   1246  N   GLY A  83     -57.600 -57.391 -14.823  1.00 36.32           N  
ATOM   1247  H   GLY A  83     -57.119 -58.148 -14.358  1.00 36.32           H  
ATOM   1248  CA  GLY A  83     -58.228 -57.738 -16.119  1.00 36.32           C  
ATOM   1249  HA2 GLY A  83     -58.450 -58.805 -16.115  1.00 36.32           H  
ATOM   1250  HA3 GLY A  83     -59.191 -57.229 -16.174  1.00 36.32           H  
ATOM   1251  C   GLY A  83     -57.500 -57.412 -17.441  1.00 36.32           C  
ATOM   1252  O   GLY A  83     -57.625 -56.315 -17.964  1.00 36.32           O  
ATOM   1253  N   TYR A  84     -56.850 -58.419 -18.041  1.00 33.03           N  
ATOM   1254  H   TYR A  84     -56.856 -59.294 -17.537  1.00 33.03           H  
ATOM   1255  CA  TYR A  84     -56.499 -58.560 -19.481  1.00 33.03           C  
ATOM   1256  HA  TYR A  84     -56.433 -57.582 -19.957  1.00 33.03           H  
ATOM   1257  C   TYR A  84     -57.613 -59.387 -20.192  1.00 33.03           C  
ATOM   1258  CB  TYR A  84     -55.127 -59.264 -19.523  1.00 33.03           C  
ATOM   1259  HB2 TYR A  84     -55.125 -60.066 -18.784  1.00 33.03           H  
ATOM   1260  HB3 TYR A  84     -54.951 -59.765 -20.475  1.00 33.03           H  
ATOM   1261  O   TYR A  84     -58.330 -60.070 -19.453  1.00 33.03           O  
ATOM   1262  CG  TYR A  84     -53.928 -58.370 -19.289  1.00 33.03           C  
ATOM   1263  CD1 TYR A  84     -53.466 -57.520 -20.315  1.00 33.03           C  
ATOM   1264  HD1 TYR A  84     -53.991 -57.469 -21.257  1.00 33.03           H  
ATOM   1265  CD2 TYR A  84     -53.245 -58.428 -18.060  1.00 33.03           C  
ATOM   1266  HD2 TYR A  84     -53.597 -59.081 -17.276  1.00 33.03           H  
ATOM   1267  CE1 TYR A  84     -52.320 -56.728 -20.107  1.00 33.03           C  
ATOM   1268  HE1 TYR A  84     -51.959 -56.065 -20.880  1.00 33.03           H  
ATOM   1269  CE2 TYR A  84     -52.102 -57.634 -17.849  1.00 33.03           C  
ATOM   1270  HE2 TYR A  84     -51.581 -57.676 -16.904  1.00 33.03           H  
ATOM   1271  OH  TYR A  84     -50.535 -56.017 -18.677  1.00 33.03           O  
ATOM   1272  HH  TYR A  84     -50.178 -56.112 -17.791  1.00 33.03           H  
ATOM   1273  CZ  TYR A  84     -51.639 -56.783 -18.874  1.00 33.03           C  
ATOM   1274  N   PRO A  85     -57.802 -59.420 -21.547  1.00 45.67           N  
ATOM   1275  CA  PRO A  85     -56.829 -59.972 -22.513  1.00 45.67           C  
ATOM   1276  HA  PRO A  85     -55.795 -59.836 -22.196  1.00 45.67           H  
ATOM   1277  C   PRO A  85     -56.876 -59.414 -23.966  1.00 45.67           C  
ATOM   1278  CB  PRO A  85     -57.181 -61.468 -22.465  1.00 45.67           C  
ATOM   1279  HB2 PRO A  85     -56.802 -61.893 -21.535  1.00 45.67           H  
ATOM   1280  HB3 PRO A  85     -56.804 -62.054 -23.303  1.00 45.67           H  
ATOM   1281  O   PRO A  85     -57.422 -58.353 -24.239  1.00 45.67           O  
ATOM   1282  CG  PRO A  85     -58.711 -61.451 -22.418  1.00 45.67           C  
ATOM   1283  HG2 PRO A  85     -59.133 -61.687 -23.395  1.00 45.67           H  
ATOM   1284  HG3 PRO A  85     -59.074 -62.148 -21.663  1.00 45.67           H  
ATOM   1285  CD  PRO A  85     -59.052 -60.006 -22.034  1.00 45.67           C  
ATOM   1286  HD2 PRO A  85     -59.851 -59.980 -21.294  1.00 45.67           H  
ATOM   1287  HD3 PRO A  85     -59.388 -59.462 -22.917  1.00 45.67           H  
ATOM   1288  N   ALA A  86     -56.199 -60.140 -24.866  1.00 39.96           N  
ATOM   1289  H   ALA A  86     -55.993 -61.085 -24.578  1.00 39.96           H  
ATOM   1290  CA  ALA A  86     -55.413 -59.705 -26.023  1.00 39.96           C  
ATOM   1291  HA  ALA A  86     -55.265 -58.627 -25.973  1.00 39.96           H  
ATOM   1292  C   ALA A  86     -55.982 -60.060 -27.426  1.00 39.96           C  
ATOM   1293  CB  ALA A  86     -54.061 -60.419 -25.814  1.00 39.96           C  
ATOM   1294  HB1 ALA A  86     -54.180 -61.496 -25.928  1.00 39.96           H  
ATOM   1295  HB2 ALA A  86     -53.326 -60.068 -26.539  1.00 39.96           H  
ATOM   1296  HB3 ALA A  86     -53.668 -60.203 -24.821  1.00 39.96           H  
ATOM   1297  O   ALA A  86     -57.040 -60.671 -27.553  1.00 39.96           O  
ATOM   1298  N   SER A  87     -55.136 -59.802 -28.443  1.00 39.38           N  
ATOM   1299  H   SER A  87     -54.361 -59.206 -28.191  1.00 39.38           H  
ATOM   1300  CA  SER A  87     -55.086 -60.307 -29.841  1.00 39.38           C  
ATOM   1301  HA  SER A  87     -54.024 -60.361 -30.081  1.00 39.38           H  
ATOM   1302  C   SER A  87     -55.691 -59.379 -30.908  1.00 39.38           C  
ATOM   1303  CB  SER A  87     -55.593 -61.752 -29.973  1.00 39.38           C  
ATOM   1304  HB2 SER A  87     -55.252 -62.342 -29.122  1.00 39.38           H  
ATOM   1305  HB3 SER A  87     -55.181 -62.188 -30.883  1.00 39.38           H  
ATOM   1306  O   SER A  87     -56.728 -58.778 -30.679  1.00 39.38           O  
ATOM   1307  OG  SER A  87     -56.998 -61.806 -30.056  1.00 39.38           O  
ATOM   1308  HG  SER A  87     -57.346 -61.357 -29.282  1.00 39.38           H  
ATOM   1309  N   GLY A  88     -55.118 -59.179 -32.100  1.00 37.66           N  
ATOM   1310  H   GLY A  88     -55.676 -58.580 -32.692  1.00 37.66           H  
ATOM   1311  CA  GLY A  88     -53.918 -59.699 -32.765  1.00 37.66           C  
ATOM   1312  HA2 GLY A  88     -53.027 -59.361 -32.237  1.00 37.66           H  
ATOM   1313  HA3 GLY A  88     -53.941 -60.789 -32.786  1.00 37.66           H  
ATOM   1314  C   GLY A  88     -53.877 -59.169 -34.218  1.00 37.66           C  
ATOM   1315  O   GLY A  88     -54.899 -58.714 -34.724  1.00 37.66           O  
ATOM   1316  N   GLY A  89     -52.720 -59.223 -34.894  1.00 35.62           N  
ATOM   1317  H   GLY A  89     -51.885 -59.510 -34.403  1.00 35.62           H  
ATOM   1318  CA  GLY A  89     -52.609 -58.964 -36.343  1.00 35.62           C  
ATOM   1319  HA2 GLY A  89     -53.301 -58.169 -36.620  1.00 35.62           H  
ATOM   1320  HA3 GLY A  89     -52.904 -59.859 -36.891  1.00 35.62           H  
ATOM   1321  C   GLY A  89     -51.210 -58.526 -36.806  1.00 35.62           C  
ATOM   1322  O   GLY A  89     -50.834 -57.376 -36.611  1.00 35.62           O  
ATOM   1323  N   TYR A  90     -50.451 -59.449 -37.411  1.00 41.36           N  
ATOM   1324  H   TYR A  90     -50.899 -60.330 -37.617  1.00 41.36           H  
ATOM   1325  CA  TYR A  90     -49.077 -59.303 -37.937  1.00 41.36           C  
ATOM   1326  HA  TYR A  90     -48.646 -58.399 -37.506  1.00 41.36           H  
ATOM   1327  C   TYR A  90     -49.039 -59.131 -39.490  1.00 41.36           C  
ATOM   1328  CB  TYR A  90     -48.253 -60.519 -37.445  1.00 41.36           C  
ATOM   1329  HB2 TYR A  90     -47.506 -60.823 -38.178  1.00 41.36           H  
ATOM   1330  HB3 TYR A  90     -48.914 -61.383 -37.378  1.00 41.36           H  
ATOM   1331  O   TYR A  90     -50.080 -59.285 -40.128  1.00 41.36           O  
ATOM   1332  CG  TYR A  90     -47.551 -60.335 -36.106  1.00 41.36           C  
ATOM   1333  CD1 TYR A  90     -46.302 -59.679 -35.999  1.00 41.36           C  
ATOM   1334  HD1 TYR A  90     -45.792 -59.306 -36.875  1.00 41.36           H  
ATOM   1335  CD2 TYR A  90     -48.141 -60.881 -34.951  1.00 41.36           C  
ATOM   1336  HD2 TYR A  90     -49.082 -61.405 -35.022  1.00 41.36           H  
ATOM   1337  CE1 TYR A  90     -45.672 -59.537 -34.748  1.00 41.36           C  
ATOM   1338  HE1 TYR A  90     -44.720 -59.032 -34.674  1.00 41.36           H  
ATOM   1339  CE2 TYR A  90     -47.502 -60.764 -33.704  1.00 41.36           C  
ATOM   1340  HE2 TYR A  90     -47.945 -61.187 -32.814  1.00 41.36           H  
ATOM   1341  OH  TYR A  90     -45.667 -59.979 -32.386  1.00 41.36           O  
ATOM   1342  HH  TYR A  90     -44.839 -59.496 -32.435  1.00 41.36           H  
ATOM   1343  CZ  TYR A  90     -46.272 -60.085 -33.597  1.00 41.36           C  
ATOM   1344  N   PRO A  91     -47.860 -58.810 -40.091  1.00 53.87           N  
ATOM   1345  CA  PRO A  91     -47.664 -58.098 -41.371  1.00 53.87           C  
ATOM   1346  HA  PRO A  91     -48.589 -57.633 -41.712  1.00 53.87           H  
ATOM   1347  C   PRO A  91     -47.064 -58.974 -42.504  1.00 53.87           C  
ATOM   1348  CB  PRO A  91     -46.643 -57.025 -40.961  1.00 53.87           C  
ATOM   1349  HB2 PRO A  91     -47.129 -56.274 -40.340  1.00 53.87           H  
ATOM   1350  HB3 PRO A  91     -46.157 -56.542 -41.809  1.00 53.87           H  
ATOM   1351  O   PRO A  91     -46.927 -60.181 -42.330  1.00 53.87           O  
ATOM   1352  CG  PRO A  91     -45.656 -57.834 -40.124  1.00 53.87           C  
ATOM   1353  HG2 PRO A  91     -45.100 -57.200 -39.433  1.00 53.87           H  
ATOM   1354  HG3 PRO A  91     -44.976 -58.392 -40.768  1.00 53.87           H  
ATOM   1355  CD  PRO A  91     -46.581 -58.787 -39.391  1.00 53.87           C  
ATOM   1356  HD2 PRO A  91     -46.123 -59.775 -39.353  1.00 53.87           H  
ATOM   1357  HD3 PRO A  91     -46.727 -58.365 -38.396  1.00 53.87           H  
ATOM   1358  N   ALA A  92     -46.592 -58.369 -43.615  1.00 43.57           N  
ATOM   1359  H   ALA A  92     -46.802 -57.393 -43.771  1.00 43.57           H  
ATOM   1360  CA  ALA A  92     -45.589 -58.980 -44.510  1.00 43.57           C  
ATOM   1361  HA  ALA A  92     -44.896 -59.544 -43.886  1.00 43.57           H  
ATOM   1362  C   ALA A  92     -44.755 -57.983 -45.367  1.00 43.57           C  
ATOM   1363  CB  ALA A  92     -46.283 -59.982 -45.442  1.00 43.57           C  
ATOM   1364  HB1 ALA A  92     -45.547 -60.443 -46.101  1.00 43.57           H  
ATOM   1365  HB2 ALA A  92     -47.023 -59.461 -46.049  1.00 43.57           H  
ATOM   1366  HB3 ALA A  92     -46.777 -60.765 -44.866  1.00 43.57           H  
ATOM   1367  O   ALA A  92     -45.317 -57.083 -45.978  1.00 43.57           O  
ATOM   1368  N   SER A  93     -43.429 -58.240 -45.399  1.00 40.85           N  
ATOM   1369  H   SER A  93     -43.175 -58.941 -44.718  1.00 40.85           H  
ATOM   1370  CA  SER A  93     -42.373 -58.101 -46.452  1.00 40.85           C  
ATOM   1371  HA  SER A  93     -41.420 -58.060 -45.924  1.00 40.85           H  
ATOM   1372  C   SER A  93     -42.347 -56.922 -47.452  1.00 40.85           C  
ATOM   1373  CB  SER A  93     -42.367 -59.390 -47.277  1.00 40.85           C  
ATOM   1374  HB2 SER A  93     -42.247 -60.252 -46.622  1.00 40.85           H  
ATOM   1375  HB3 SER A  93     -41.531 -59.364 -47.976  1.00 40.85           H  
ATOM   1376  O   SER A  93     -43.369 -56.575 -48.017  1.00 40.85           O  
ATOM   1377  OG  SER A  93     -43.564 -59.512 -48.012  1.00 40.85           O  
ATOM   1378  HG  SER A  93     -43.849 -58.636 -48.284  1.00 40.85           H  
ATOM   1379  N   GLY A  94     -41.210 -56.364 -47.894  1.00 39.17           N  
ATOM   1380  H   GLY A  94     -41.386 -55.617 -48.551  1.00 39.17           H  
ATOM   1381  CA  GLY A  94     -39.789 -56.740 -47.821  1.00 39.17           C  
ATOM   1382  HA2 GLY A  94     -39.665 -57.786 -48.101  1.00 39.17           H  
ATOM   1383  HA3 GLY A  94     -39.421 -56.593 -46.806  1.00 39.17           H  
ATOM   1384  C   GLY A  94     -38.951 -55.864 -48.790  1.00 39.17           C  
ATOM   1385  O   GLY A  94     -39.523 -55.150 -49.610  1.00 39.17           O  
ATOM   1386  N   GLY A  95     -37.612 -55.917 -48.707  1.00 38.68           N  
ATOM   1387  H   GLY A  95     -37.199 -56.451 -47.955  1.00 38.68           H  
ATOM   1388  CA  GLY A  95     -36.685 -55.296 -49.678  1.00 38.68           C  
ATOM   1389  HA2 GLY A  95     -36.523 -55.987 -50.506  1.00 38.68           H  
ATOM   1390  HA3 GLY A  95     -37.140 -54.395 -50.089  1.00 38.68           H  
ATOM   1391  C   GLY A  95     -35.325 -54.889 -49.079  1.00 38.68           C  
ATOM   1392  O   GLY A  95     -35.274 -54.024 -48.213  1.00 38.68           O  
ATOM   1393  N   TYR A  96     -34.237 -55.529 -49.524  1.00 46.25           N  
ATOM   1394  H   TYR A  96     -34.366 -56.142 -50.316  1.00 46.25           H  
ATOM   1395  CA  TYR A  96     -32.857 -55.461 -48.996  1.00 46.25           C  
ATOM   1396  HA  TYR A  96     -32.919 -55.259 -47.926  1.00 46.25           H  
ATOM   1397  C   TYR A  96     -31.962 -54.378 -49.665  1.00 46.25           C  
ATOM   1398  CB  TYR A  96     -32.208 -56.841 -49.209  1.00 46.25           C  
ATOM   1399  HB2 TYR A  96     -31.166 -56.803 -48.888  1.00 46.25           H  
ATOM   1400  HB3 TYR A  96     -32.194 -57.060 -50.276  1.00 46.25           H  
ATOM   1401  O   TYR A  96     -32.323 -53.903 -50.741  1.00 46.25           O  
ATOM   1402  CG  TYR A  96     -32.874 -57.996 -48.484  1.00 46.25           C  
ATOM   1403  CD1 TYR A  96     -32.419 -58.371 -47.205  1.00 46.25           C  
ATOM   1404  HD1 TYR A  96     -31.609 -57.828 -46.740  1.00 46.25           H  
ATOM   1405  CD2 TYR A  96     -33.917 -58.717 -49.099  1.00 46.25           C  
ATOM   1406  HD2 TYR A  96     -34.248 -58.453 -50.092  1.00 46.25           H  
ATOM   1407  CE1 TYR A  96     -33.006 -59.462 -46.536  1.00 46.25           C  
ATOM   1408  HE1 TYR A  96     -32.650 -59.751 -45.559  1.00 46.25           H  
ATOM   1409  CE2 TYR A  96     -34.515 -59.801 -48.428  1.00 46.25           C  
ATOM   1410  HE2 TYR A  96     -35.309 -60.367 -48.892  1.00 46.25           H  
ATOM   1411  OH  TYR A  96     -34.634 -61.229 -46.512  1.00 46.25           O  
ATOM   1412  HH  TYR A  96     -34.221 -61.406 -45.663  1.00 46.25           H  
ATOM   1413  CZ  TYR A  96     -34.058 -60.177 -47.149  1.00 46.25           C  
ATOM   1414  N   PRO A  97     -30.776 -54.033 -49.092  1.00 49.86           N  
ATOM   1415  CA  PRO A  97     -29.865 -52.975 -49.573  1.00 49.86           C  
ATOM   1416  HA  PRO A  97     -30.344 -52.370 -50.343  1.00 49.86           H  
ATOM   1417  C   PRO A  97     -28.489 -53.469 -50.102  1.00 49.86           C  
ATOM   1418  CB  PRO A  97     -29.658 -52.135 -48.310  1.00 49.86           C  
ATOM   1419  HB2 PRO A  97     -30.548 -51.534 -48.125  1.00 49.86           H  
ATOM   1420  HB3 PRO A  97     -28.777 -51.496 -48.365  1.00 49.86           H  
ATOM   1421  O   PRO A  97     -28.129 -54.631 -49.932  1.00 49.86           O  
ATOM   1422  CG  PRO A  97     -29.520 -53.204 -47.221  1.00 49.86           C  
ATOM   1423  HG2 PRO A  97     -29.884 -52.835 -46.262  1.00 49.86           H  
ATOM   1424  HG3 PRO A  97     -28.480 -53.517 -47.136  1.00 49.86           H  
ATOM   1425  CD  PRO A  97     -30.366 -54.376 -47.730  1.00 49.86           C  
ATOM   1426  HD2 PRO A  97     -31.228 -54.486 -47.072  1.00 49.86           H  
ATOM   1427  HD3 PRO A  97     -29.775 -55.291 -47.727  1.00 49.86           H  
ATOM   1428  N   ALA A  98     -27.685 -52.550 -50.664  1.00 44.50           N  
ATOM   1429  H   ALA A  98     -28.090 -51.647 -50.866  1.00 44.50           H  
ATOM   1430  CA  ALA A  98     -26.220 -52.622 -50.873  1.00 44.50           C  
ATOM   1431  HA  ALA A  98     -25.732 -52.994 -49.973  1.00 44.50           H  
ATOM   1432  C   ALA A  98     -25.685 -51.211 -51.229  1.00 44.50           C  
ATOM   1433  CB  ALA A  98     -25.925 -53.553 -52.061  1.00 44.50           C  
ATOM   1434  HB1 ALA A  98     -26.418 -53.174 -52.956  1.00 44.50           H  
ATOM   1435  HB2 ALA A  98     -24.851 -53.591 -52.243  1.00 44.50           H  
ATOM   1436  HB3 ALA A  98     -26.283 -54.561 -51.851  1.00 44.50           H  
ATOM   1437  O   ALA A  98     -26.456 -50.402 -51.730  1.00 44.50           O  
ATOM   1438  N   SER A  99     -24.406 -50.832 -51.181  1.00 41.05           N  
ATOM   1439  H   SER A  99     -24.258 -50.082 -51.842  1.00 41.05           H  
ATOM   1440  CA  SER A  99     -23.251 -50.993 -50.281  1.00 41.05           C  
ATOM   1441  HA  SER A  99     -23.490 -50.605 -49.290  1.00 41.05           H  
ATOM   1442  C   SER A  99     -22.122 -50.155 -50.920  1.00 41.05           C  
ATOM   1443  CB  SER A  99     -22.738 -52.439 -50.172  1.00 41.05           C  
ATOM   1444  HB2 SER A  99     -23.527 -53.088 -49.792  1.00 41.05           H  
ATOM   1445  HB3 SER A  99     -21.909 -52.465 -49.465  1.00 41.05           H  
ATOM   1446  O   SER A  99     -21.977 -50.227 -52.139  1.00 41.05           O  
ATOM   1447  OG  SER A  99     -22.282 -52.928 -51.417  1.00 41.05           O  
ATOM   1448  HG  SER A  99     -22.151 -52.188 -52.014  1.00 41.05           H  
ATOM   1449  N   GLY A 100     -21.278 -49.464 -50.143  1.00 40.87           N  
ATOM   1450  H   GLY A 100     -21.498 -49.373 -49.161  1.00 40.87           H  
ATOM   1451  CA  GLY A 100     -19.905 -49.118 -50.564  1.00 40.87           C  
ATOM   1452  HA2 GLY A 100     -19.727 -49.498 -51.570  1.00 40.87           H  
ATOM   1453  HA3 GLY A 100     -19.206 -49.642 -49.911  1.00 40.87           H  
ATOM   1454  C   GLY A 100     -19.519 -47.630 -50.601  1.00 40.87           C  
ATOM   1455  O   GLY A 100     -20.018 -46.881 -51.432  1.00 40.87           O  
ATOM   1456  N   GLY A 101     -18.544 -47.242 -49.764  1.00 37.72           N  
ATOM   1457  H   GLY A 101     -18.237 -47.900 -49.063  1.00 37.72           H  
ATOM   1458  CA  GLY A 101     -17.751 -46.008 -49.911  1.00 37.72           C  
ATOM   1459  HA2 GLY A 101     -16.871 -46.218 -50.519  1.00 37.72           H  
ATOM   1460  HA3 GLY A 101     -18.340 -45.257 -50.436  1.00 37.72           H  
ATOM   1461  C   GLY A 101     -17.307 -45.383 -48.580  1.00 37.72           C  
ATOM   1462  O   GLY A 101     -18.111 -44.763 -47.904  1.00 37.72           O  
ATOM   1463  N   TYR A 102     -16.037 -45.579 -48.214  1.00 44.38           N  
ATOM   1464  H   TYR A 102     -15.444 -46.000 -48.914  1.00 44.38           H  
ATOM   1465  CA  TYR A 102     -15.379 -45.357 -46.909  1.00 44.38           C  
ATOM   1466  HA  TYR A 102     -16.041 -45.739 -46.131  1.00 44.38           H  
ATOM   1467  C   TYR A 102     -15.074 -43.877 -46.534  1.00 44.38           C  
ATOM   1468  CB  TYR A 102     -14.119 -46.245 -46.954  1.00 44.38           C  
ATOM   1469  HB2 TYR A 102     -13.391 -45.973 -46.190  1.00 44.38           H  
ATOM   1470  HB3 TYR A 102     -13.605 -46.087 -47.902  1.00 44.38           H  
ATOM   1471  O   TYR A 102     -15.235 -42.997 -47.377  1.00 44.38           O  
ATOM   1472  CG  TYR A 102     -14.430 -47.720 -46.791  1.00 44.38           C  
ATOM   1473  CD1 TYR A 102     -14.505 -48.290 -45.503  1.00 44.38           C  
ATOM   1474  HD1 TYR A 102     -14.331 -47.682 -44.628  1.00 44.38           H  
ATOM   1475  CD2 TYR A 102     -14.640 -48.522 -47.929  1.00 44.38           C  
ATOM   1476  HD2 TYR A 102     -14.560 -48.097 -48.918  1.00 44.38           H  
ATOM   1477  CE1 TYR A 102     -14.783 -49.662 -45.353  1.00 44.38           C  
ATOM   1478  HE1 TYR A 102     -14.828 -50.100 -44.367  1.00 44.38           H  
ATOM   1479  CE2 TYR A 102     -14.925 -49.891 -47.781  1.00 44.38           C  
ATOM   1480  HE2 TYR A 102     -15.071 -50.522 -48.645  1.00 44.38           H  
ATOM   1481  OH  TYR A 102     -15.248 -51.791 -46.368  1.00 44.38           O  
ATOM   1482  HH  TYR A 102     -15.231 -52.077 -45.451  1.00 44.38           H  
ATOM   1483  CZ  TYR A 102     -14.991 -50.464 -46.496  1.00 44.38           C  
ATOM   1484  N   PRO A 103     -14.669 -43.587 -45.269  1.00 39.62           N  
ATOM   1485  CA  PRO A 103     -15.035 -42.362 -44.551  1.00 39.62           C  
ATOM   1486  HA  PRO A 103     -15.914 -41.912 -45.013  1.00 39.62           H  
ATOM   1487  C   PRO A 103     -13.936 -41.290 -44.449  1.00 39.62           C  
ATOM   1488  CB  PRO A 103     -15.404 -42.868 -43.150  1.00 39.62           C  
ATOM   1489  HB2 PRO A 103     -16.392 -43.327 -43.175  1.00 39.62           H  
ATOM   1490  HB3 PRO A 103     -15.371 -42.084 -42.394  1.00 39.62           H  
ATOM   1491  O   PRO A 103     -12.748 -41.554 -44.626  1.00 39.62           O  
ATOM   1492  CG  PRO A 103     -14.346 -43.938 -42.903  1.00 39.62           C  
ATOM   1493  HG2 PRO A 103     -13.419 -43.473 -42.567  1.00 39.62           H  
ATOM   1494  HG3 PRO A 103     -14.685 -44.683 -42.182  1.00 39.62           H  
ATOM   1495  CD  PRO A 103     -14.149 -44.540 -44.288  1.00 39.62           C  
ATOM   1496  HD2 PRO A 103     -14.711 -45.473 -44.333  1.00 39.62           H  
ATOM   1497  HD3 PRO A 103     -13.087 -44.721 -44.453  1.00 39.62           H  
ATOM   1498  N   ALA A 104     -14.362 -40.084 -44.053  1.00 39.99           N  
ATOM   1499  H   ALA A 104     -15.354 -39.962 -43.913  1.00 39.99           H  
ATOM   1500  CA  ALA A 104     -13.503 -39.007 -43.573  1.00 39.99           C  
ATOM   1501  HA  ALA A 104     -12.599 -38.996 -44.181  1.00 39.99           H  
ATOM   1502  C   ALA A 104     -13.093 -39.225 -42.104  1.00 39.99           C  
ATOM   1503  CB  ALA A 104     -14.220 -37.665 -43.771  1.00 39.99           C  
ATOM   1504  HB1 ALA A 104     -15.132 -37.637 -43.174  1.00 39.99           H  
ATOM   1505  HB2 ALA A 104     -14.472 -37.530 -44.823  1.00 39.99           H  
ATOM   1506  HB3 ALA A 104     -13.566 -36.851 -43.457  1.00 39.99           H  
ATOM   1507  O   ALA A 104     -13.887 -39.637 -41.256  1.00 39.99           O  
ATOM   1508  N   SER A 105     -11.828 -38.931 -41.827  1.00 40.29           N  
ATOM   1509  H   SER A 105     -11.260 -38.567 -42.579  1.00 40.29           H  
ATOM   1510  CA  SER A 105     -11.141 -39.059 -40.547  1.00 40.29           C  
ATOM   1511  HA  SER A 105     -11.366 -40.035 -40.116  1.00 40.29           H  
ATOM   1512  C   SER A 105     -11.505 -37.962 -39.539  1.00 40.29           C  
ATOM   1513  CB  SER A 105      -9.635 -38.979 -40.834  1.00 40.29           C  
ATOM   1514  HB2 SER A 105      -9.327 -39.861 -41.395  1.00 40.29           H  
ATOM   1515  HB3 SER A 105      -9.079 -38.946 -39.898  1.00 40.29           H  
ATOM   1516  O   SER A 105     -11.416 -36.779 -39.858  1.00 40.29           O  
ATOM   1517  OG  SER A 105      -9.356 -37.819 -41.603  1.00 40.29           O  
ATOM   1518  HG  SER A 105      -9.744 -37.065 -41.153  1.00 40.29           H  
ATOM   1519  N   GLY A 106     -11.740 -38.371 -38.287  1.00 34.51           N  
ATOM   1520  H   GLY A 106     -11.958 -39.351 -38.172  1.00 34.51           H  
ATOM   1521  CA  GLY A 106     -11.131 -37.717 -37.121  1.00 34.51           C  
ATOM   1522  HA2 GLY A 106     -10.950 -38.477 -36.361  1.00 34.51           H  
ATOM   1523  HA3 GLY A 106     -10.159 -37.319 -37.413  1.00 34.51           H  
ATOM   1524  C   GLY A 106     -11.896 -36.580 -36.441  1.00 34.51           C  
ATOM   1525  O   GLY A 106     -11.335 -35.507 -36.254  1.00 34.51           O  
ATOM   1526  N   GLY A 107     -13.134 -36.817 -36.002  1.00 33.55           N  
ATOM   1527  H   GLY A 107     -13.554 -37.710 -36.217  1.00 33.55           H  
ATOM   1528  CA  GLY A 107     -13.764 -36.022 -34.943  1.00 33.55           C  
ATOM   1529  HA2 GLY A 107     -14.836 -35.956 -35.128  1.00 33.55           H  
ATOM   1530  HA3 GLY A 107     -13.359 -35.010 -34.928  1.00 33.55           H  
ATOM   1531  C   GLY A 107     -13.551 -36.687 -33.582  1.00 33.55           C  
ATOM   1532  O   GLY A 107     -14.076 -37.773 -33.345  1.00 33.55           O  
ATOM   1533  N   TYR A 108     -12.800 -36.047 -32.682  1.00 31.80           N  
ATOM   1534  H   TYR A 108     -12.368 -35.173 -32.945  1.00 31.80           H  
ATOM   1535  CA  TYR A 108     -12.778 -36.424 -31.267  1.00 31.80           C  
ATOM   1536  HA  TYR A 108     -12.726 -37.510 -31.186  1.00 31.80           H  
ATOM   1537  C   TYR A 108     -14.086 -35.966 -30.613  1.00 31.80           C  
ATOM   1538  CB  TYR A 108     -11.541 -35.851 -30.553  1.00 31.80           C  
ATOM   1539  HB2 TYR A 108     -11.780 -35.721 -29.497  1.00 31.80           H  
ATOM   1540  HB3 TYR A 108     -11.311 -34.861 -30.947  1.00 31.80           H  
ATOM   1541  O   TYR A 108     -14.256 -34.804 -30.258  1.00 31.80           O  
ATOM   1542  CG  TYR A 108     -10.312 -36.738 -30.635  1.00 31.80           C  
ATOM   1543  CD1 TYR A 108     -10.080 -37.709 -29.638  1.00 31.80           C  
ATOM   1544  HD1 TYR A 108     -10.776 -37.819 -28.819  1.00 31.80           H  
ATOM   1545  CD2 TYR A 108      -9.395 -36.591 -31.694  1.00 31.80           C  
ATOM   1546  HD2 TYR A 108      -9.563 -35.845 -32.457  1.00 31.80           H  
ATOM   1547  CE1 TYR A 108      -8.934 -38.527 -29.693  1.00 31.80           C  
ATOM   1548  HE1 TYR A 108      -8.757 -39.264 -28.924  1.00 31.80           H  
ATOM   1549  CE2 TYR A 108      -8.249 -37.407 -31.753  1.00 31.80           C  
ATOM   1550  HE2 TYR A 108      -7.534 -37.295 -32.554  1.00 31.80           H  
ATOM   1551  OH  TYR A 108      -6.903 -39.152 -30.815  1.00 31.80           O  
ATOM   1552  HH  TYR A 108      -6.834 -39.749 -30.067  1.00 31.80           H  
ATOM   1553  CZ  TYR A 108      -8.014 -38.374 -30.753  1.00 31.80           C  
ATOM   1554  N   LEU A 109     -15.017 -36.905 -30.468  1.00 29.28           N  
ATOM   1555  H   LEU A 109     -14.851 -37.791 -30.923  1.00 29.28           H  
ATOM   1556  CA  LEU A 109     -16.215 -36.799 -29.641  1.00 29.28           C  
ATOM   1557  HA  LEU A 109     -16.117 -35.942 -28.975  1.00 29.28           H  
ATOM   1558  C   LEU A 109     -16.233 -38.066 -28.784  1.00 29.28           C  
ATOM   1559  CB  LEU A 109     -17.455 -36.597 -30.549  1.00 29.28           C  
ATOM   1560  HB2 LEU A 109     -17.112 -36.504 -31.580  1.00 29.28           H  
ATOM   1561  HB3 LEU A 109     -18.109 -37.468 -30.521  1.00 29.28           H  
ATOM   1562  O   LEU A 109     -16.756 -39.102 -29.184  1.00 29.28           O  
ATOM   1563  CG  LEU A 109     -18.272 -35.336 -30.205  1.00 29.28           C  
ATOM   1564  HG  LEU A 109     -17.599 -34.535 -29.898  1.00 29.28           H  
ATOM   1565  CD1 LEU A 109     -19.037 -34.857 -31.438  1.00 29.28           C  
ATOM   1566 HD11 LEU A 109     -19.615 -33.966 -31.188  1.00 29.28           H  
ATOM   1567 HD12 LEU A 109     -19.711 -35.638 -31.789  1.00 29.28           H  
ATOM   1568 HD13 LEU A 109     -18.334 -34.601 -32.230  1.00 29.28           H  
ATOM   1569  CD2 LEU A 109     -19.280 -35.600 -29.084  1.00 29.28           C  
ATOM   1570 HD21 LEU A 109     -19.989 -36.370 -29.390  1.00 29.28           H  
ATOM   1571 HD22 LEU A 109     -19.822 -34.682 -28.855  1.00 29.28           H  
ATOM   1572 HD23 LEU A 109     -18.754 -35.929 -28.188  1.00 29.28           H  
ATOM   1573  N   HIS A 110     -15.563 -38.013 -27.632  1.00 33.92           N  
ATOM   1574  H   HIS A 110     -15.132 -37.144 -27.352  1.00 33.92           H  
ATOM   1575  CA  HIS A 110     -15.573 -39.115 -26.678  1.00 33.92           C  
ATOM   1576  HA  HIS A 110     -15.877 -40.020 -27.205  1.00 33.92           H  
ATOM   1577  C   HIS A 110     -16.639 -38.862 -25.613  1.00 33.92           C  
ATOM   1578  CB  HIS A 110     -14.171 -39.427 -26.129  1.00 33.92           C  
ATOM   1579  HB2 HIS A 110     -13.460 -38.665 -26.449  1.00 33.92           H  
ATOM   1580  HB3 HIS A 110     -14.192 -39.419 -25.039  1.00 33.92           H  
ATOM   1581  O   HIS A 110     -16.475 -38.047 -24.713  1.00 33.92           O  
ATOM   1582  CG  HIS A 110     -13.684 -40.782 -26.589  1.00 33.92           C  
ATOM   1583  CD2 HIS A 110     -13.041 -41.071 -27.763  1.00 33.92           C  
ATOM   1584  HD2 HIS A 110     -12.762 -40.359 -28.526  1.00 33.92           H  
ATOM   1585  ND1 HIS A 110     -13.878 -41.978 -25.936  1.00 33.92           N  
ATOM   1586  HD1 HIS A 110     -14.285 -42.095 -25.019  1.00 33.92           H  
ATOM   1587  CE1 HIS A 110     -13.370 -42.962 -26.698  1.00 33.92           C  
ATOM   1588  HE1 HIS A 110     -13.360 -44.010 -26.440  1.00 33.92           H  
ATOM   1589  NE2 HIS A 110     -12.845 -42.454 -27.822  1.00 33.92           N  
ATOM   1590  N   LEU A 111     -17.734 -39.600 -25.792  1.00 31.63           N  
ATOM   1591  H   LEU A 111     -17.805 -40.016 -26.710  1.00 31.63           H  
ATOM   1592  CA  LEU A 111     -18.511 -40.283 -24.762  1.00 31.63           C  
ATOM   1593  HA  LEU A 111     -19.467 -40.538 -25.220  1.00 31.63           H  
ATOM   1594  C   LEU A 111     -18.878 -39.468 -23.515  1.00 31.63           C  
ATOM   1595  CB  LEU A 111     -17.811 -41.620 -24.444  1.00 31.63           C  
ATOM   1596  HB2 LEU A 111     -18.163 -42.000 -23.485  1.00 31.63           H  
ATOM   1597  HB3 LEU A 111     -16.739 -41.446 -24.348  1.00 31.63           H  
ATOM   1598  O   LEU A 111     -18.217 -39.503 -22.480  1.00 31.63           O  
ATOM   1599  CG  LEU A 111     -18.083 -42.684 -25.526  1.00 31.63           C  
ATOM   1600  HG  LEU A 111     -18.096 -42.218 -26.511  1.00 31.63           H  
ATOM   1601  CD1 LEU A 111     -17.004 -43.763 -25.534  1.00 31.63           C  
ATOM   1602 HD11 LEU A 111     -16.904 -44.202 -24.541  1.00 31.63           H  
ATOM   1603 HD12 LEU A 111     -16.056 -43.325 -25.845  1.00 31.63           H  
ATOM   1604 HD13 LEU A 111     -17.267 -44.542 -26.249  1.00 31.63           H  
ATOM   1605  CD2 LEU A 111     -19.427 -43.374 -25.284  1.00 31.63           C  
ATOM   1606 HD21 LEU A 111     -19.621 -44.093 -26.079  1.00 31.63           H  
ATOM   1607 HD22 LEU A 111     -20.236 -42.643 -25.277  1.00 31.63           H  
ATOM   1608 HD23 LEU A 111     -19.416 -43.895 -24.326  1.00 31.63           H  
ATOM   1609  N   VAL A 112     -20.078 -38.893 -23.589  1.00 30.13           N  
ATOM   1610  H   VAL A 112     -20.513 -38.851 -24.500  1.00 30.13           H  
ATOM   1611  CA  VAL A 112     -20.981 -38.824 -22.439  1.00 30.13           C  
ATOM   1612  HA  VAL A 112     -20.486 -38.307 -21.617  1.00 30.13           H  
ATOM   1613  C   VAL A 112     -21.288 -40.266 -22.021  1.00 30.13           C  
ATOM   1614  CB  VAL A 112     -22.272 -38.059 -22.808  1.00 30.13           C  
ATOM   1615  HB  VAL A 112     -22.778 -38.574 -23.625  1.00 30.13           H  
ATOM   1616  O   VAL A 112     -22.071 -40.959 -22.667  1.00 30.13           O  
ATOM   1617  CG1 VAL A 112     -23.238 -37.962 -21.620  1.00 30.13           C  
ATOM   1618 HG11 VAL A 112     -23.564 -38.956 -21.316  1.00 30.13           H  
ATOM   1619 HG12 VAL A 112     -24.121 -37.392 -21.907  1.00 30.13           H  
ATOM   1620 HG13 VAL A 112     -22.752 -37.468 -20.778  1.00 30.13           H  
ATOM   1621  CG2 VAL A 112     -21.952 -36.633 -23.276  1.00 30.13           C  
ATOM   1622 HG21 VAL A 112     -21.347 -36.653 -24.183  1.00 30.13           H  
ATOM   1623 HG22 VAL A 112     -22.876 -36.100 -23.498  1.00 30.13           H  
ATOM   1624 HG23 VAL A 112     -21.410 -36.097 -22.497  1.00 30.13           H  
ATOM   1625  N   ALA A 113     -20.628 -40.740 -20.967  1.00 31.82           N  
ATOM   1626  H   ALA A 113     -19.899 -40.170 -20.564  1.00 31.82           H  
ATOM   1627  CA  ALA A 113     -21.014 -41.954 -20.265  1.00 31.82           C  
ATOM   1628  HA  ALA A 113     -21.540 -42.621 -20.948  1.00 31.82           H  
ATOM   1629  C   ALA A 113     -21.980 -41.564 -19.142  1.00 31.82           C  
ATOM   1630  CB  ALA A 113     -19.766 -42.698 -19.777  1.00 31.82           C  
ATOM   1631  HB1 ALA A 113     -20.063 -43.607 -19.255  1.00 31.82           H  
ATOM   1632  HB2 ALA A 113     -19.195 -42.067 -19.095  1.00 31.82           H  
ATOM   1633  HB3 ALA A 113     -19.139 -42.963 -20.628  1.00 31.82           H  
ATOM   1634  O   ALA A 113     -21.580 -41.188 -18.041  1.00 31.82           O  
ATOM   1635  N   THR A 114     -23.272 -41.643 -19.437  1.00 31.76           N  
ATOM   1636  H   THR A 114     -23.552 -41.806 -20.394  1.00 31.76           H  
ATOM   1637  CA  THR A 114     -24.336 -41.643 -18.436  1.00 31.76           C  
ATOM   1638  HA  THR A 114     -24.165 -40.818 -17.745  1.00 31.76           H  
ATOM   1639  C   THR A 114     -24.235 -42.959 -17.665  1.00 31.76           C  
ATOM   1640  CB  THR A 114     -25.730 -41.471 -19.087  1.00 31.76           C  
ATOM   1641  HB  THR A 114     -26.260 -42.423 -19.124  1.00 31.76           H  
ATOM   1642  O   THR A 114     -24.761 -43.987 -18.087  1.00 31.76           O  
ATOM   1643  CG2 THR A 114     -26.582 -40.469 -18.312  1.00 31.76           C  
ATOM   1644 HG21 THR A 114     -27.571 -40.398 -18.765  1.00 31.76           H  
ATOM   1645 HG22 THR A 114     -26.107 -39.488 -18.326  1.00 31.76           H  
ATOM   1646 HG23 THR A 114     -26.693 -40.804 -17.281  1.00 31.76           H  
ATOM   1647  OG1 THR A 114     -25.635 -40.982 -20.408  1.00 31.76           O  
ATOM   1648  HG1 THR A 114     -26.520 -40.966 -20.779  1.00 31.76           H  
ATOM   1649  N   LEU A 115     -23.507 -42.962 -16.547  1.00 28.83           N  
ATOM   1650  H   LEU A 115     -22.976 -42.136 -16.309  1.00 28.83           H  
ATOM   1651  CA  LEU A 115     -23.481 -44.108 -15.644  1.00 28.83           C  
ATOM   1652  HA  LEU A 115     -23.509 -45.011 -16.253  1.00 28.83           H  
ATOM   1653  C   LEU A 115     -24.754 -44.083 -14.790  1.00 28.83           C  
ATOM   1654  CB  LEU A 115     -22.172 -44.143 -14.831  1.00 28.83           C  
ATOM   1655  HB2 LEU A 115     -22.246 -43.427 -14.012  1.00 28.83           H  
ATOM   1656  HB3 LEU A 115     -21.340 -43.833 -15.463  1.00 28.83           H  
ATOM   1657  O   LEU A 115     -24.832 -43.436 -13.748  1.00 28.83           O  
ATOM   1658  CG  LEU A 115     -21.869 -45.549 -14.272  1.00 28.83           C  
ATOM   1659  HG  LEU A 115     -22.785 -45.991 -13.880  1.00 28.83           H  
ATOM   1660  CD1 LEU A 115     -21.286 -46.470 -15.351  1.00 28.83           C  
ATOM   1661 HD11 LEU A 115     -21.998 -46.601 -16.166  1.00 28.83           H  
ATOM   1662 HD12 LEU A 115     -20.362 -46.048 -15.747  1.00 28.83           H  
ATOM   1663 HD13 LEU A 115     -21.075 -47.449 -14.921  1.00 28.83           H  
ATOM   1664  CD2 LEU A 115     -20.853 -45.469 -13.134  1.00 28.83           C  
ATOM   1665 HD21 LEU A 115     -20.665 -46.466 -12.735  1.00 28.83           H  
ATOM   1666 HD22 LEU A 115     -21.248 -44.842 -12.335  1.00 28.83           H  
ATOM   1667 HD23 LEU A 115     -19.918 -45.041 -13.495  1.00 28.83           H  
ATOM   1668  N   HIS A 116     -25.778 -44.786 -15.265  1.00 31.61           N  
ATOM   1669  H   HIS A 116     -25.683 -45.185 -16.188  1.00 31.61           H  
ATOM   1670  CA  HIS A 116     -26.905 -45.214 -14.450  1.00 31.61           C  
ATOM   1671  HA  HIS A 116     -27.245 -44.389 -13.823  1.00 31.61           H  
ATOM   1672  C   HIS A 116     -26.447 -46.346 -13.525  1.00 31.61           C  
ATOM   1673  CB  HIS A 116     -28.066 -45.649 -15.361  1.00 31.61           C  
ATOM   1674  HB2 HIS A 116     -27.700 -46.356 -16.105  1.00 31.61           H  
ATOM   1675  HB3 HIS A 116     -28.808 -46.164 -14.751  1.00 31.61           H  
ATOM   1676  O   HIS A 116     -26.396 -47.506 -13.923  1.00 31.61           O  
ATOM   1677  CG  HIS A 116     -28.770 -44.514 -16.062  1.00 31.61           C  
ATOM   1678  CD2 HIS A 116     -29.668 -44.630 -17.089  1.00 31.61           C  
ATOM   1679  HD2 HIS A 116     -29.976 -45.551 -17.563  1.00 31.61           H  
ATOM   1680  ND1 HIS A 116     -28.696 -43.175 -15.744  1.00 31.61           N  
ATOM   1681  HD1 HIS A 116     -28.118 -42.761 -15.026  1.00 31.61           H  
ATOM   1682  CE1 HIS A 116     -29.529 -42.505 -16.556  1.00 31.61           C  
ATOM   1683  HE1 HIS A 116     -29.690 -41.437 -16.542  1.00 31.61           H  
ATOM   1684  NE2 HIS A 116     -30.139 -43.351 -17.398  1.00 31.61           N  
ATOM   1685  N   LEU A 117     -26.129 -46.013 -12.273  1.00 31.67           N  
ATOM   1686  H   LEU A 117     -26.086 -45.032 -12.035  1.00 31.67           H  
ATOM   1687  CA  LEU A 117     -26.117 -46.983 -11.180  1.00 31.67           C  
ATOM   1688  HA  LEU A 117     -25.956 -47.980 -11.590  1.00 31.67           H  
ATOM   1689  C   LEU A 117     -27.509 -47.004 -10.546  1.00 31.67           C  
ATOM   1690  CB  LEU A 117     -24.963 -46.696 -10.200  1.00 31.67           C  
ATOM   1691  HB2 LEU A 117     -25.274 -46.931  -9.182  1.00 31.67           H  
ATOM   1692  HB3 LEU A 117     -24.725 -45.633 -10.232  1.00 31.67           H  
ATOM   1693  O   LEU A 117     -27.801 -46.300  -9.584  1.00 31.67           O  
ATOM   1694  CG  LEU A 117     -23.710 -47.530 -10.530  1.00 31.67           C  
ATOM   1695  HG  LEU A 117     -23.558 -47.548 -11.610  1.00 31.67           H  
ATOM   1696  CD1 LEU A 117     -22.473 -46.908  -9.887  1.00 31.67           C  
ATOM   1697 HD11 LEU A 117     -22.336 -45.894 -10.262  1.00 31.67           H  
ATOM   1698 HD12 LEU A 117     -22.588 -46.878  -8.804  1.00 31.67           H  
ATOM   1699 HD13 LEU A 117     -21.591 -47.495 -10.142  1.00 31.67           H  
ATOM   1700  CD2 LEU A 117     -23.840 -48.968 -10.011  1.00 31.67           C  
ATOM   1701 HD21 LEU A 117     -23.967 -48.969  -8.929  1.00 31.67           H  
ATOM   1702 HD22 LEU A 117     -22.941 -49.530 -10.267  1.00 31.67           H  
ATOM   1703 HD23 LEU A 117     -24.695 -49.461 -10.473  1.00 31.67           H  
ATOM   1704  N   VAL A 118     -28.374 -47.832 -11.130  1.00 31.05           N  
ATOM   1705  H   VAL A 118     -28.059 -48.314 -11.960  1.00 31.05           H  
ATOM   1706  CA  VAL A 118     -29.564 -48.361 -10.465  1.00 31.05           C  
ATOM   1707  HA  VAL A 118     -30.010 -47.590  -9.837  1.00 31.05           H  
ATOM   1708  C   VAL A 118     -29.081 -49.510  -9.582  1.00 31.05           C  
ATOM   1709  CB  VAL A 118     -30.620 -48.826 -11.492  1.00 31.05           C  
ATOM   1710  HB  VAL A 118     -30.195 -49.605 -12.125  1.00 31.05           H  
ATOM   1711  O   VAL A 118     -28.868 -50.620 -10.060  1.00 31.05           O  
ATOM   1712  CG1 VAL A 118     -31.874 -49.383 -10.803  1.00 31.05           C  
ATOM   1713 HG11 VAL A 118     -32.313 -48.629 -10.150  1.00 31.05           H  
ATOM   1714 HG12 VAL A 118     -32.609 -49.674 -11.554  1.00 31.05           H  
ATOM   1715 HG13 VAL A 118     -31.623 -50.266 -10.216  1.00 31.05           H  
ATOM   1716  CG2 VAL A 118     -31.055 -47.666 -12.399  1.00 31.05           C  
ATOM   1717 HG21 VAL A 118     -31.821 -48.008 -13.095  1.00 31.05           H  
ATOM   1718 HG22 VAL A 118     -31.456 -46.850 -11.798  1.00 31.05           H  
ATOM   1719 HG23 VAL A 118     -30.208 -47.302 -12.979  1.00 31.05           H  
ATOM   1720  N   ALA A 119     -28.865 -49.240  -8.297  1.00 32.60           N  
ATOM   1721  H   ALA A 119     -28.970 -48.287  -7.980  1.00 32.60           H  
ATOM   1722  CA  ALA A 119     -28.687 -50.281  -7.292  1.00 32.60           C  
ATOM   1723  HA  ALA A 119     -28.487 -51.235  -7.778  1.00 32.60           H  
ATOM   1724  C   ALA A 119     -30.001 -50.433  -6.516  1.00 32.60           C  
ATOM   1725  CB  ALA A 119     -27.463 -49.979  -6.423  1.00 32.60           C  
ATOM   1726  HB1 ALA A 119     -26.571 -49.929  -7.047  1.00 32.60           H  
ATOM   1727  HB2 ALA A 119     -27.337 -50.771  -5.684  1.00 32.60           H  
ATOM   1728  HB3 ALA A 119     -27.597 -49.029  -5.906  1.00 32.60           H  
ATOM   1729  O   ALA A 119     -30.255 -49.749  -5.527  1.00 32.60           O  
ATOM   1730  N   ASN A 120     -30.843 -51.337  -7.017  1.00 31.07           N  
ATOM   1731  H   ASN A 120     -30.559 -51.796  -7.871  1.00 31.07           H  
ATOM   1732  CA  ASN A 120     -31.902 -51.980  -6.252  1.00 31.07           C  
ATOM   1733  HA  ASN A 120     -32.614 -51.241  -5.885  1.00 31.07           H  
ATOM   1734  C   ASN A 120     -31.278 -52.731  -5.071  1.00 31.07           C  
ATOM   1735  CB  ASN A 120     -32.608 -53.014  -7.156  1.00 31.07           C  
ATOM   1736  HB2 ASN A 120     -33.151 -53.720  -6.528  1.00 31.07           H  
ATOM   1737  HB3 ASN A 120     -31.865 -53.583  -7.714  1.00 31.07           H  
ATOM   1738  O   ASN A 120     -30.463 -53.618  -5.294  1.00 31.07           O  
ATOM   1739  CG  ASN A 120     -33.628 -52.426  -8.105  1.00 31.07           C  
ATOM   1740  ND2 ASN A 120     -33.784 -52.994  -9.278  1.00 31.07           N  
ATOM   1741 HD21 ASN A 120     -34.493 -52.586  -9.871  1.00 31.07           H  
ATOM   1742 HD22 ASN A 120     -33.237 -53.801  -9.541  1.00 31.07           H  
ATOM   1743  OD1 ASN A 120     -34.321 -51.476  -7.795  1.00 31.07           O  
ATOM   1744  N   CYS A 121     -31.722 -52.450  -3.849  1.00 28.78           N  
ATOM   1745  H   CYS A 121     -32.287 -51.620  -3.733  1.00 28.78           H  
ATOM   1746  CA  CYS A 121     -31.710 -53.418  -2.753  1.00 28.78           C  
ATOM   1747  HA  CYS A 121     -31.817 -54.421  -3.166  1.00 28.78           H  
ATOM   1748  C   CYS A 121     -32.949 -53.177  -1.884  1.00 28.78           C  
ATOM   1749  CB  CYS A 121     -30.386 -53.393  -1.969  1.00 28.78           C  
ATOM   1750  HB2 CYS A 121     -29.928 -52.406  -2.040  1.00 28.78           H  
ATOM   1751  HB3 CYS A 121     -30.578 -53.616  -0.920  1.00 28.78           H  
ATOM   1752  O   CYS A 121     -32.895 -52.606  -0.799  1.00 28.78           O  
ATOM   1753  SG  CYS A 121     -29.257 -54.665  -2.619  1.00 28.78           S  
ATOM   1754  HG  CYS A 121     -28.233 -54.422  -1.796  1.00 28.78           H  
ATOM   1755  N   THR A 122     -34.095 -53.609  -2.403  1.00 29.56           N  
ATOM   1756  H   THR A 122     -34.083 -53.967  -3.347  1.00 29.56           H  
ATOM   1757  CA  THR A 122     -35.212 -54.087  -1.589  1.00 29.56           C  
ATOM   1758  HA  THR A 122     -35.491 -53.349  -0.837  1.00 29.56           H  
ATOM   1759  C   THR A 122     -34.787 -55.386  -0.919  1.00 29.56           C  
ATOM   1760  CB  THR A 122     -36.420 -54.420  -2.486  1.00 29.56           C  
ATOM   1761  HB  THR A 122     -37.099 -55.081  -1.947  1.00 29.56           H  
ATOM   1762  O   THR A 122     -34.506 -56.338  -1.636  1.00 29.56           O  
ATOM   1763  CG2 THR A 122     -37.198 -53.166  -2.871  1.00 29.56           C  
ATOM   1764 HG21 THR A 122     -37.596 -52.697  -1.971  1.00 29.56           H  
ATOM   1765 HG22 THR A 122     -38.030 -53.434  -3.522  1.00 29.56           H  
ATOM   1766 HG23 THR A 122     -36.549 -52.458  -3.386  1.00 29.56           H  
ATOM   1767  OG1 THR A 122     -35.991 -55.067  -3.670  1.00 29.56           O  
ATOM   1768  HG1 THR A 122     -35.575 -55.888  -3.398  1.00 29.56           H  
ATOM   1769  N   LEU A 123     -34.775 -55.449   0.411  1.00 31.80           N  
ATOM   1770  H   LEU A 123     -34.767 -54.576   0.919  1.00 31.80           H  
ATOM   1771  CA  LEU A 123     -35.188 -56.640   1.164  1.00 31.80           C  
ATOM   1772  HA  LEU A 123     -36.206 -56.877   0.857  1.00 31.80           H  
ATOM   1773  C   LEU A 123     -35.259 -56.314   2.658  1.00 31.80           C  
ATOM   1774  CB  LEU A 123     -34.319 -57.884   0.859  1.00 31.80           C  
ATOM   1775  HB2 LEU A 123     -34.082 -58.410   1.784  1.00 31.80           H  
ATOM   1776  HB3 LEU A 123     -33.370 -57.564   0.430  1.00 31.80           H  
ATOM   1777  O   LEU A 123     -34.271 -56.226   3.378  1.00 31.80           O  
ATOM   1778  CG  LEU A 123     -35.047 -58.857  -0.106  1.00 31.80           C  
ATOM   1779  HG  LEU A 123     -35.826 -58.332  -0.659  1.00 31.80           H  
ATOM   1780  CD1 LEU A 123     -34.100 -59.470  -1.135  1.00 31.80           C  
ATOM   1781 HD11 LEU A 123     -34.655 -60.123  -1.808  1.00 31.80           H  
ATOM   1782 HD12 LEU A 123     -33.625 -58.685  -1.724  1.00 31.80           H  
ATOM   1783 HD13 LEU A 123     -33.326 -60.045  -0.628  1.00 31.80           H  
ATOM   1784  CD2 LEU A 123     -35.711 -60.002   0.659  1.00 31.80           C  
ATOM   1785 HD21 LEU A 123     -36.403 -59.598   1.398  1.00 31.80           H  
ATOM   1786 HD22 LEU A 123     -34.957 -60.599   1.172  1.00 31.80           H  
ATOM   1787 HD23 LEU A 123     -36.264 -60.637  -0.032  1.00 31.80           H  
ATOM   1788  N   SER A 124     -36.502 -56.131   3.083  1.00 33.67           N  
ATOM   1789  H   SER A 124     -37.221 -56.175   2.375  1.00 33.67           H  
ATOM   1790  CA  SER A 124     -37.010 -56.362   4.424  1.00 33.67           C  
ATOM   1791  HA  SER A 124     -36.681 -55.575   5.103  1.00 33.67           H  
ATOM   1792  C   SER A 124     -36.605 -57.740   4.962  1.00 33.67           C  
ATOM   1793  CB  SER A 124     -38.541 -56.355   4.289  1.00 33.67           C  
ATOM   1794  HB2 SER A 124     -38.882 -55.344   4.066  1.00 33.67           H  
ATOM   1795  HB3 SER A 124     -38.998 -56.679   5.224  1.00 33.67           H  
ATOM   1796  O   SER A 124     -36.809 -58.737   4.272  1.00 33.67           O  
ATOM   1797  OG  SER A 124     -38.937 -57.224   3.232  1.00 33.67           O  
ATOM   1798  HG  SER A 124     -38.518 -58.075   3.382  1.00 33.67           H  
ATOM   1799  N   THR A 125     -36.113 -57.813   6.199  1.00 33.21           N  
ATOM   1800  H   THR A 125     -35.562 -57.021   6.499  1.00 33.21           H  
ATOM   1801  CA  THR A 125     -36.632 -58.631   7.327  1.00 33.21           C  
ATOM   1802  HA  THR A 125     -37.557 -58.156   7.656  1.00 33.21           H  
ATOM   1803  C   THR A 125     -35.636 -58.592   8.505  1.00 33.21           C  
ATOM   1804  CB  THR A 125     -36.961 -60.106   7.014  1.00 33.21           C  
ATOM   1805  HB  THR A 125     -36.879 -60.689   7.931  1.00 33.21           H  
ATOM   1806  O   THR A 125     -34.435 -58.471   8.268  1.00 33.21           O  
ATOM   1807  CG2 THR A 125     -38.401 -60.269   6.512  1.00 33.21           C  
ATOM   1808 HG21 THR A 125     -39.091 -60.042   7.324  1.00 33.21           H  
ATOM   1809 HG22 THR A 125     -38.618 -59.610   5.671  1.00 33.21           H  
ATOM   1810 HG23 THR A 125     -38.558 -61.303   6.207  1.00 33.21           H  
ATOM   1811  OG1 THR A 125     -36.093 -60.668   6.069  1.00 33.21           O  
ATOM   1812  HG1 THR A 125     -36.147 -60.114   5.287  1.00 33.21           H  
ATOM   1813  N   PRO A 126     -36.100 -58.630   9.772  1.00 33.27           N  
ATOM   1814  CA  PRO A 126     -35.263 -58.428  10.958  1.00 33.27           C  
ATOM   1815  HA  PRO A 126     -34.409 -57.792  10.729  1.00 33.27           H  
ATOM   1816  C   PRO A 126     -34.762 -59.763  11.537  1.00 33.27           C  
ATOM   1817  CB  PRO A 126     -36.195 -57.706  11.936  1.00 33.27           C  
ATOM   1818  HB2 PRO A 126     -35.886 -57.840  12.973  1.00 33.27           H  
ATOM   1819  HB3 PRO A 126     -36.234 -56.646  11.684  1.00 33.27           H  
ATOM   1820  O   PRO A 126     -35.521 -60.728  11.570  1.00 33.27           O  
ATOM   1821  CG  PRO A 126     -37.557 -58.351  11.660  1.00 33.27           C  
ATOM   1822  HG2 PRO A 126     -37.676 -59.242  12.278  1.00 33.27           H  
ATOM   1823  HG3 PRO A 126     -38.371 -57.652  11.850  1.00 33.27           H  
ATOM   1824  CD  PRO A 126     -37.495 -58.756  10.186  1.00 33.27           C  
ATOM   1825  HD2 PRO A 126     -38.130 -58.075   9.619  1.00 33.27           H  
ATOM   1826  HD3 PRO A 126     -37.841 -59.783  10.064  1.00 33.27           H  
ATOM   1827  N   ILE A 127     -33.518 -59.821  12.030  1.00 33.38           N  
ATOM   1828  H   ILE A 127     -32.935 -58.997  11.987  1.00 33.38           H  
ATOM   1829  CA  ILE A 127     -33.013 -60.933  12.856  1.00 33.38           C  
ATOM   1830  HA  ILE A 127     -33.877 -61.443  13.283  1.00 33.38           H  
ATOM   1831  C   ILE A 127     -32.215 -60.384  14.043  1.00 33.38           C  
ATOM   1832  CB  ILE A 127     -32.231 -62.000  12.042  1.00 33.38           C  
ATOM   1833  HB  ILE A 127     -31.449 -61.496  11.474  1.00 33.38           H  
ATOM   1834  O   ILE A 127     -31.489 -59.395  13.942  1.00 33.38           O  
ATOM   1835  CG1 ILE A 127     -33.190 -62.706  11.052  1.00 33.38           C  
ATOM   1836 HG12 ILE A 127     -34.030 -63.130  11.602  1.00 33.38           H  
ATOM   1837 HG13 ILE A 127     -33.578 -61.962  10.357  1.00 33.38           H  
ATOM   1838  CG2 ILE A 127     -31.557 -63.047  12.958  1.00 33.38           C  
ATOM   1839 HG21 ILE A 127     -32.307 -63.565  13.555  1.00 33.38           H  
ATOM   1840 HG22 ILE A 127     -31.000 -63.774  12.368  1.00 33.38           H  
ATOM   1841 HG23 ILE A 127     -30.833 -62.570  13.619  1.00 33.38           H  
ATOM   1842  CD1 ILE A 127     -32.568 -63.812  10.192  1.00 33.38           C  
ATOM   1843 HD11 ILE A 127     -32.336 -64.686  10.801  1.00 33.38           H  
ATOM   1844 HD12 ILE A 127     -33.282 -64.110   9.424  1.00 33.38           H  
ATOM   1845 HD13 ILE A 127     -31.662 -63.444   9.711  1.00 33.38           H  
ATOM   1846  N   ASP A 128     -32.436 -61.066  15.159  1.00 28.55           N  
ATOM   1847  H   ASP A 128     -33.041 -61.867  15.051  1.00 28.55           H  
ATOM   1848  CA  ASP A 128     -32.128 -60.775  16.547  1.00 28.55           C  
ATOM   1849  HA  ASP A 128     -32.695 -59.887  16.827  1.00 28.55           H  
ATOM   1850  C   ASP A 128     -30.660 -60.539  16.933  1.00 28.55           C  
ATOM   1851  CB  ASP A 128     -32.677 -61.957  17.357  1.00 28.55           C  
ATOM   1852  HB2 ASP A 128     -32.207 -62.882  17.021  1.00 28.55           H  
ATOM   1853  HB3 ASP A 128     -32.434 -61.820  18.411  1.00 28.55           H  
ATOM   1854  O   ASP A 128     -29.700 -61.054  16.360  1.00 28.55           O  
ATOM   1855  CG  ASP A 128     -34.194 -62.054  17.221  1.00 28.55           C  
ATOM   1856  OD1 ASP A 128     -34.855 -61.118  17.720  1.00 28.55           O  
ATOM   1857  OD2 ASP A 128     -34.657 -63.020  16.577  1.00 28.55           O  
ATOM   1858  N   VAL A 129     -30.539 -59.789  18.029  1.00 26.14           N  
ATOM   1859  H   VAL A 129     -31.414 -59.474  18.424  1.00 26.14           H  
ATOM   1860  CA  VAL A 129     -29.345 -59.551  18.839  1.00 26.14           C  
ATOM   1861  HA  VAL A 129     -28.554 -59.148  18.206  1.00 26.14           H  
ATOM   1862  C   VAL A 129     -28.863 -60.854  19.489  1.00 26.14           C  
ATOM   1863  CB  VAL A 129     -29.714 -58.519  19.934  1.00 26.14           C  
ATOM   1864  HB  VAL A 129     -30.591 -58.876  20.474  1.00 26.14           H  
ATOM   1865  O   VAL A 129     -29.569 -61.439  20.306  1.00 26.14           O  
ATOM   1866  CG1 VAL A 129     -28.602 -58.286  20.967  1.00 26.14           C  
ATOM   1867 HG11 VAL A 129     -27.688 -57.970  20.464  1.00 26.14           H  
ATOM   1868 HG12 VAL A 129     -28.912 -57.515  21.673  1.00 26.14           H  
ATOM   1869 HG13 VAL A 129     -28.414 -59.201  21.529  1.00 26.14           H  
ATOM   1870  CG2 VAL A 129     -30.069 -57.158  19.317  1.00 26.14           C  
ATOM   1871 HG21 VAL A 129     -30.922 -57.255  18.645  1.00 26.14           H  
ATOM   1872 HG22 VAL A 129     -30.339 -56.451  20.102  1.00 26.14           H  
ATOM   1873 HG23 VAL A 129     -29.220 -56.769  18.755  1.00 26.14           H  
ATOM   1874  N   ALA A 130     -27.609 -61.239  19.240  1.00 29.02           N  
ATOM   1875  H   ALA A 130     -27.116 -60.806  18.472  1.00 29.02           H  
ATOM   1876  CA  ALA A 130     -26.857 -62.144  20.108  1.00 29.02           C  
ATOM   1877  HA  ALA A 130     -27.365 -62.188  21.072  1.00 29.02           H  
ATOM   1878  C   ALA A 130     -25.440 -61.598  20.353  1.00 29.02           C  
ATOM   1879  CB  ALA A 130     -26.868 -63.570  19.553  1.00 29.02           C  
ATOM   1880  HB1 ALA A 130     -26.339 -64.237  20.233  1.00 29.02           H  
ATOM   1881  HB2 ALA A 130     -26.382 -63.591  18.578  1.00 29.02           H  
ATOM   1882  HB3 ALA A 130     -27.897 -63.913  19.444  1.00 29.02           H  
ATOM   1883  O   ALA A 130     -24.635 -61.400  19.448  1.00 29.02           O  
ATOM   1884  N   ILE A 131     -25.185 -61.318  21.627  1.00 25.82           N  
ATOM   1885  H   ILE A 131     -25.920 -61.568  22.273  1.00 25.82           H  
ATOM   1886  CA  ILE A 131     -23.971 -60.768  22.230  1.00 25.82           C  
ATOM   1887  HA  ILE A 131     -23.627 -59.901  21.666  1.00 25.82           H  
ATOM   1888  C   ILE A 131     -22.872 -61.838  22.271  1.00 25.82           C  
ATOM   1889  CB  ILE A 131     -24.362 -60.359  23.680  1.00 25.82           C  
ATOM   1890  HB  ILE A 131     -24.845 -61.220  24.141  1.00 25.82           H  
ATOM   1891  O   ILE A 131     -23.114 -62.889  22.854  1.00 25.82           O  
ATOM   1892  CG1 ILE A 131     -25.384 -59.195  23.692  1.00 25.82           C  
ATOM   1893 HG12 ILE A 131     -26.134 -59.345  22.915  1.00 25.82           H  
ATOM   1894 HG13 ILE A 131     -24.873 -58.257  23.474  1.00 25.82           H  
ATOM   1895  CG2 ILE A 131     -23.145 -60.013  24.561  1.00 25.82           C  
ATOM   1896 HG21 ILE A 131     -22.579 -59.199  24.108  1.00 25.82           H  
ATOM   1897 HG22 ILE A 131     -22.507 -60.888  24.683  1.00 25.82           H  
ATOM   1898 HG23 ILE A 131     -23.471 -59.714  25.557  1.00 25.82           H  
ATOM   1899  CD1 ILE A 131     -26.147 -59.063  25.018  1.00 25.82           C  
ATOM   1900 HD11 ILE A 131     -25.474 -58.774  25.826  1.00 25.82           H  
ATOM   1901 HD12 ILE A 131     -26.912 -58.293  24.915  1.00 25.82           H  
ATOM   1902 HD13 ILE A 131     -26.632 -60.007  25.265  1.00 25.82           H  
ATOM   1903  N   ALA A 132     -21.649 -61.539  21.810  1.00 28.12           N  
ATOM   1904  H   ALA A 132     -21.573 -60.798  21.129  1.00 28.12           H  
ATOM   1905  CA  ALA A 132     -20.411 -61.985  22.474  1.00 28.12           C  
ATOM   1906  HA  ALA A 132     -20.469 -61.676  23.517  1.00 28.12           H  
ATOM   1907  C   ALA A 132     -19.131 -61.368  21.870  1.00 28.12           C  
ATOM   1908  CB  ALA A 132     -20.269 -63.517  22.486  1.00 28.12           C  
ATOM   1909  HB1 ALA A 132     -20.429 -63.909  21.481  1.00 28.12           H  
ATOM   1910  HB2 ALA A 132     -19.265 -63.795  22.809  1.00 28.12           H  
ATOM   1911  HB3 ALA A 132     -20.979 -63.980  23.170  1.00 28.12           H  
ATOM   1912  O   ALA A 132     -18.663 -61.763  20.813  1.00 28.12           O  
ATOM   1913  N   ARG A 133     -18.546 -60.460  22.661  1.00 29.70           N  
ATOM   1914  H   ARG A 133     -19.179 -60.064  23.341  1.00 29.70           H  
ATOM   1915  CA  ARG A 133     -17.117 -60.338  23.015  1.00 29.70           C  
ATOM   1916  HA  ARG A 133     -17.048 -59.425  23.608  1.00 29.70           H  
ATOM   1917  C   ARG A 133     -16.042 -60.176  21.918  1.00 29.70           C  
ATOM   1918  CB  ARG A 133     -16.740 -61.484  23.975  1.00 29.70           C  
ATOM   1919  HB2 ARG A 133     -15.657 -61.505  24.096  1.00 29.70           H  
ATOM   1920  HB3 ARG A 133     -17.043 -62.440  23.546  1.00 29.70           H  
ATOM   1921  O   ARG A 133     -15.657 -61.115  21.245  1.00 29.70           O  
ATOM   1922  CG  ARG A 133     -17.375 -61.296  25.360  1.00 29.70           C  
ATOM   1923  HG2 ARG A 133     -18.461 -61.267  25.270  1.00 29.70           H  
ATOM   1924  HG3 ARG A 133     -17.029 -60.353  25.782  1.00 29.70           H  
ATOM   1925  CD  ARG A 133     -16.991 -62.437  26.306  1.00 29.70           C  
ATOM   1926  HD2 ARG A 133     -17.429 -63.361  25.928  1.00 29.70           H  
ATOM   1927  HD3 ARG A 133     -15.906 -62.542  26.312  1.00 29.70           H  
ATOM   1928  NE  ARG A 133     -17.461 -62.171  27.681  1.00 29.70           N  
ATOM   1929  HE  ARG A 133     -17.771 -61.232  27.885  1.00 29.70           H  
ATOM   1930  NH1 ARG A 133     -17.128 -64.282  28.524  1.00 29.70           N  
ATOM   1931 HH11 ARG A 133     -16.807 -64.589  27.617  1.00 29.70           H  
ATOM   1932 HH12 ARG A 133     -17.165 -64.937  29.292  1.00 29.70           H  
ATOM   1933  NH2 ARG A 133     -17.900 -62.670  29.861  1.00 29.70           N  
ATOM   1934 HH21 ARG A 133     -17.930 -63.343  30.613  1.00 29.70           H  
ATOM   1935 HH22 ARG A 133     -18.194 -61.719  30.031  1.00 29.70           H  
ATOM   1936  CZ  ARG A 133     -17.495 -63.040  28.678  1.00 29.70           C  
ATOM   1937  N   GLN A 134     -15.399 -59.009  22.049  1.00 30.13           N  
ATOM   1938  H   GLN A 134     -15.918 -58.300  22.548  1.00 30.13           H  
ATOM   1939  CA  GLN A 134     -13.995 -58.666  21.780  1.00 30.13           C  
ATOM   1940  HA  GLN A 134     -13.834 -57.754  22.356  1.00 30.13           H  
ATOM   1941  C   GLN A 134     -13.593 -58.278  20.350  1.00 30.13           C  
ATOM   1942  CB  GLN A 134     -13.010 -59.676  22.405  1.00 30.13           C  
ATOM   1943  HB2 GLN A 134     -12.011 -59.473  22.020  1.00 30.13           H  
ATOM   1944  HB3 GLN A 134     -13.274 -60.692  22.109  1.00 30.13           H  
ATOM   1945  O   GLN A 134     -13.451 -59.106  19.465  1.00 30.13           O  
ATOM   1946  CG  GLN A 134     -12.947 -59.565  23.938  1.00 30.13           C  
ATOM   1947  HG2 GLN A 134     -13.940 -59.715  24.360  1.00 30.13           H  
ATOM   1948  HG3 GLN A 134     -12.607 -58.564  24.204  1.00 30.13           H  
ATOM   1949  CD  GLN A 134     -12.004 -60.584  24.575  1.00 30.13           C  
ATOM   1950  NE2 GLN A 134     -11.554 -60.356  25.789  1.00 30.13           N  
ATOM   1951 HE21 GLN A 134     -10.888 -61.040  26.119  1.00 30.13           H  
ATOM   1952 HE22 GLN A 134     -11.716 -59.477  26.259  1.00 30.13           H  
ATOM   1953  OE1 GLN A 134     -11.675 -61.617  24.028  1.00 30.13           O  
ATOM   1954  N   GLY A 135     -13.222 -56.997  20.231  1.00 29.83           N  
ATOM   1955  H   GLY A 135     -13.509 -56.366  20.966  1.00 29.83           H  
ATOM   1956  CA  GLY A 135     -12.026 -56.598  19.495  1.00 29.83           C  
ATOM   1957  HA2 GLY A 135     -11.450 -55.904  20.107  1.00 29.83           H  
ATOM   1958  HA3 GLY A 135     -11.399 -57.476  19.339  1.00 29.83           H  
ATOM   1959  C   GLY A 135     -12.252 -55.972  18.122  1.00 29.83           C  
ATOM   1960  O   GLY A 135     -12.320 -56.671  17.124  1.00 29.83           O  
ATOM   1961  N   ASN A 136     -12.153 -54.641  18.084  1.00 30.92           N  
ATOM   1962  H   ASN A 136     -12.200 -54.161  18.972  1.00 30.92           H  
ATOM   1963  CA  ASN A 136     -11.407 -53.933  17.039  1.00 30.92           C  
ATOM   1964  HA  ASN A 136     -11.250 -52.931  17.439  1.00 30.92           H  
ATOM   1965  C   ASN A 136     -12.088 -53.694  15.670  1.00 30.92           C  
ATOM   1966  CB  ASN A 136     -10.009 -54.598  16.942  1.00 30.92           C  
ATOM   1967  HB2 ASN A 136      -9.732 -55.044  17.898  1.00 30.92           H  
ATOM   1968  HB3 ASN A 136     -10.029 -55.397  16.201  1.00 30.92           H  
ATOM   1969  O   ASN A 136     -11.622 -54.196  14.657  1.00 30.92           O  
ATOM   1970  CG  ASN A 136      -8.892 -53.638  16.614  1.00 30.92           C  
ATOM   1971  ND2 ASN A 136      -7.722 -54.151  16.319  1.00 30.92           N  
ATOM   1972 HD21 ASN A 136      -7.614 -55.149  16.209  1.00 30.92           H  
ATOM   1973 HD22 ASN A 136      -6.986 -53.493  16.109  1.00 30.92           H  
ATOM   1974  OD1 ASN A 136      -9.029 -52.431  16.702  1.00 30.92           O  
ATOM   1975  N   TYR A 137     -13.118 -52.836  15.617  1.00 30.82           N  
ATOM   1976  H   TYR A 137     -13.509 -52.500  16.485  1.00 30.82           H  
ATOM   1977  CA  TYR A 137     -13.561 -52.184  14.369  1.00 30.82           C  
ATOM   1978  HA  TYR A 137     -12.699 -52.061  13.712  1.00 30.82           H  
ATOM   1979  C   TYR A 137     -14.126 -50.779  14.647  1.00 30.82           C  
ATOM   1980  CB  TYR A 137     -14.596 -53.046  13.614  1.00 30.82           C  
ATOM   1981  HB2 TYR A 137     -15.403 -53.315  14.297  1.00 30.82           H  
ATOM   1982  HB3 TYR A 137     -15.036 -52.446  12.819  1.00 30.82           H  
ATOM   1983  O   TYR A 137     -15.336 -50.598  14.739  1.00 30.82           O  
ATOM   1984  CG  TYR A 137     -14.043 -54.304  12.971  1.00 30.82           C  
ATOM   1985  CD1 TYR A 137     -13.378 -54.234  11.730  1.00 30.82           C  
ATOM   1986  HD1 TYR A 137     -13.285 -53.291  11.211  1.00 30.82           H  
ATOM   1987  CD2 TYR A 137     -14.165 -55.540  13.635  1.00 30.82           C  
ATOM   1988  HD2 TYR A 137     -14.652 -55.593  14.597  1.00 30.82           H  
ATOM   1989  CE1 TYR A 137     -12.821 -55.396  11.163  1.00 30.82           C  
ATOM   1990  HE1 TYR A 137     -12.305 -55.356  10.215  1.00 30.82           H  
ATOM   1991  CE2 TYR A 137     -13.601 -56.702  13.076  1.00 30.82           C  
ATOM   1992  HE2 TYR A 137     -13.668 -57.640  13.606  1.00 30.82           H  
ATOM   1993  OH  TYR A 137     -12.374 -57.746  11.296  1.00 30.82           O  
ATOM   1994  HH  TYR A 137     -12.495 -58.509  11.866  1.00 30.82           H  
ATOM   1995  CZ  TYR A 137     -12.925 -56.629  11.839  1.00 30.82           C  
ATOM   1996  N   THR A 138     -13.269 -49.764  14.802  1.00 36.28           N  
ATOM   1997  H   THR A 138     -12.284 -49.965  14.899  1.00 36.28           H  
ATOM   1998  CA  THR A 138     -13.712 -48.355  14.948  1.00 36.28           C  
ATOM   1999  HA  THR A 138     -14.774 -48.304  14.710  1.00 36.28           H  
ATOM   2000  C   THR A 138     -13.087 -47.375  13.949  1.00 36.28           C  
ATOM   2001  CB  THR A 138     -13.589 -47.841  16.395  1.00 36.28           C  
ATOM   2002  HB  THR A 138     -13.682 -46.755  16.407  1.00 36.28           H  
ATOM   2003  O   THR A 138     -13.488 -46.217  13.920  1.00 36.28           O  
ATOM   2004  CG2 THR A 138     -14.678 -48.422  17.298  1.00 36.28           C  
ATOM   2005 HG21 THR A 138     -14.586 -48.004  18.300  1.00 36.28           H  
ATOM   2006 HG22 THR A 138     -15.660 -48.166  16.900  1.00 36.28           H  
ATOM   2007 HG23 THR A 138     -14.586 -49.507  17.349  1.00 36.28           H  
ATOM   2008  OG1 THR A 138     -12.346 -48.207  16.946  1.00 36.28           O  
ATOM   2009  HG1 THR A 138     -12.208 -47.677  17.735  1.00 36.28           H  
ATOM   2010  N   SER A 139     -12.202 -47.809  13.044  1.00 37.59           N  
ATOM   2011  H   SER A 139     -11.844 -48.751  13.110  1.00 37.59           H  
ATOM   2012  CA  SER A 139     -11.583 -46.924  12.037  1.00 37.59           C  
ATOM   2013  HA  SER A 139     -11.664 -45.892  12.377  1.00 37.59           H  
ATOM   2014  C   SER A 139     -12.242 -46.952  10.647  1.00 37.59           C  
ATOM   2015  CB  SER A 139     -10.083 -47.217  11.951  1.00 37.59           C  
ATOM   2016  HB2 SER A 139      -9.648 -46.674  11.113  1.00 37.59           H  
ATOM   2017  HB3 SER A 139      -9.605 -46.884  12.872  1.00 37.59           H  
ATOM   2018  O   SER A 139     -12.151 -45.970   9.918  1.00 37.59           O  
ATOM   2019  OG  SER A 139      -9.867 -48.609  11.798  1.00 37.59           O  
ATOM   2020  HG  SER A 139      -8.920 -48.767  11.780  1.00 37.59           H  
ATOM   2021  N   GLN A 140     -12.967 -48.011  10.266  1.00 35.14           N  
ATOM   2022  H   GLN A 140     -12.989 -48.819  10.872  1.00 35.14           H  
ATOM   2023  CA  GLN A 140     -13.541 -48.114   8.910  1.00 35.14           C  
ATOM   2024  HA  GLN A 140     -12.892 -47.575   8.219  1.00 35.14           H  
ATOM   2025  C   GLN A 140     -14.921 -47.451   8.750  1.00 35.14           C  
ATOM   2026  CB  GLN A 140     -13.541 -49.580   8.456  1.00 35.14           C  
ATOM   2027  HB2 GLN A 140     -14.182 -49.684   7.581  1.00 35.14           H  
ATOM   2028  HB3 GLN A 140     -13.936 -50.212   9.252  1.00 35.14           H  
ATOM   2029  O   GLN A 140     -15.254 -46.987   7.662  1.00 35.14           O  
ATOM   2030  CG  GLN A 140     -12.121 -50.032   8.069  1.00 35.14           C  
ATOM   2031  HG2 GLN A 140     -11.766 -49.423   7.238  1.00 35.14           H  
ATOM   2032  HG3 GLN A 140     -11.446 -49.883   8.912  1.00 35.14           H  
ATOM   2033  CD  GLN A 140     -12.045 -51.499   7.659  1.00 35.14           C  
ATOM   2034  NE2 GLN A 140     -10.904 -51.964   7.201  1.00 35.14           N  
ATOM   2035 HE21 GLN A 140     -10.901 -52.942   6.950  1.00 35.14           H  
ATOM   2036 HE22 GLN A 140     -10.092 -51.370   7.108  1.00 35.14           H  
ATOM   2037  OE1 GLN A 140     -12.993 -52.257   7.755  1.00 35.14           O  
ATOM   2038  N   ALA A 141     -15.708 -47.317   9.823  1.00 33.51           N  
ATOM   2039  H   ALA A 141     -15.401 -47.705  10.704  1.00 33.51           H  
ATOM   2040  CA  ALA A 141     -17.041 -46.705   9.751  1.00 33.51           C  
ATOM   2041  HA  ALA A 141     -17.549 -47.085   8.866  1.00 33.51           H  
ATOM   2042  C   ALA A 141     -17.001 -45.167   9.612  1.00 33.51           C  
ATOM   2043  CB  ALA A 141     -17.841 -47.158  10.976  1.00 33.51           C  
ATOM   2044  HB1 ALA A 141     -18.852 -46.756  10.918  1.00 33.51           H  
ATOM   2045  HB2 ALA A 141     -17.899 -48.246  11.003  1.00 33.51           H  
ATOM   2046  HB3 ALA A 141     -17.370 -46.797  11.890  1.00 33.51           H  
ATOM   2047  O   ALA A 141     -17.918 -44.569   9.051  1.00 33.51           O  
ATOM   2048  N   VAL A 142     -15.916 -44.524  10.059  1.00 33.46           N  
ATOM   2049  H   VAL A 142     -15.191 -45.068  10.505  1.00 33.46           H  
ATOM   2050  CA  VAL A 142     -15.751 -43.060  10.008  1.00 33.46           C  
ATOM   2051  HA  VAL A 142     -16.723 -42.601  10.186  1.00 33.46           H  
ATOM   2052  C   VAL A 142     -15.303 -42.588   8.615  1.00 33.46           C  
ATOM   2053  CB  VAL A 142     -14.818 -42.591  11.146  1.00 33.46           C  
ATOM   2054  HB  VAL A 142     -13.835 -43.039  11.007  1.00 33.46           H  
ATOM   2055  O   VAL A 142     -15.724 -41.525   8.161  1.00 33.46           O  
ATOM   2056  CG1 VAL A 142     -14.662 -41.067  11.180  1.00 33.46           C  
ATOM   2057 HG11 VAL A 142     -14.029 -40.777  12.019  1.00 33.46           H  
ATOM   2058 HG12 VAL A 142     -14.187 -40.714  10.264  1.00 33.46           H  
ATOM   2059 HG13 VAL A 142     -15.636 -40.590  11.285  1.00 33.46           H  
ATOM   2060  CG2 VAL A 142     -15.371 -43.026  12.515  1.00 33.46           C  
ATOM   2061 HG21 VAL A 142     -14.731 -42.642  13.309  1.00 33.46           H  
ATOM   2062 HG22 VAL A 142     -16.380 -42.639  12.655  1.00 33.46           H  
ATOM   2063 HG23 VAL A 142     -15.383 -44.113  12.600  1.00 33.46           H  
ATOM   2064  N   CYS A 143     -14.564 -43.408   7.858  1.00 31.46           N  
ATOM   2065  H   CYS A 143     -14.206 -44.261   8.265  1.00 31.46           H  
ATOM   2066  CA  CYS A 143     -14.178 -43.080   6.479  1.00 31.46           C  
ATOM   2067  HA  CYS A 143     -13.800 -42.058   6.459  1.00 31.46           H  
ATOM   2068  C   CYS A 143     -15.356 -43.111   5.486  1.00 31.46           C  
ATOM   2069  CB  CYS A 143     -13.045 -44.012   6.034  1.00 31.46           C  
ATOM   2070  HB2 CYS A 143     -13.286 -45.047   6.279  1.00 31.46           H  
ATOM   2071  HB3 CYS A 143     -12.909 -43.932   4.956  1.00 31.46           H  
ATOM   2072  O   CYS A 143     -15.375 -42.325   4.538  1.00 31.46           O  
ATOM   2073  SG  CYS A 143     -11.500 -43.520   6.852  1.00 31.46           S  
ATOM   2074  HG  CYS A 143     -11.369 -42.313   6.296  1.00 31.46           H  
ATOM   2075  N   PHE A 144     -16.377 -43.943   5.717  1.00 34.93           N  
ATOM   2076  H   PHE A 144     -16.318 -44.583   6.496  1.00 34.93           H  
ATOM   2077  CA  PHE A 144     -17.546 -44.014   4.830  1.00 34.93           C  
ATOM   2078  HA  PHE A 144     -17.194 -43.950   3.800  1.00 34.93           H  
ATOM   2079  C   PHE A 144     -18.525 -42.841   4.995  1.00 34.93           C  
ATOM   2080  CB  PHE A 144     -18.238 -45.374   4.993  1.00 34.93           C  
ATOM   2081  HB2 PHE A 144     -18.130 -45.735   6.016  1.00 34.93           H  
ATOM   2082  HB3 PHE A 144     -19.305 -45.257   4.805  1.00 34.93           H  
ATOM   2083  O   PHE A 144     -19.271 -42.525   4.066  1.00 34.93           O  
ATOM   2084  CG  PHE A 144     -17.709 -46.401   4.013  1.00 34.93           C  
ATOM   2085  CD1 PHE A 144     -18.190 -46.404   2.690  1.00 34.93           C  
ATOM   2086  HD1 PHE A 144     -18.938 -45.688   2.384  1.00 34.93           H  
ATOM   2087  CD2 PHE A 144     -16.710 -47.316   4.395  1.00 34.93           C  
ATOM   2088  HD2 PHE A 144     -16.329 -47.314   5.405  1.00 34.93           H  
ATOM   2089  CE1 PHE A 144     -17.683 -47.324   1.755  1.00 34.93           C  
ATOM   2090  HE1 PHE A 144     -18.045 -47.319   0.738  1.00 34.93           H  
ATOM   2091  CE2 PHE A 144     -16.203 -48.235   3.460  1.00 34.93           C  
ATOM   2092  HE2 PHE A 144     -15.437 -48.938   3.755  1.00 34.93           H  
ATOM   2093  CZ  PHE A 144     -16.690 -48.240   2.141  1.00 34.93           C  
ATOM   2094  HZ  PHE A 144     -16.295 -48.944   1.423  1.00 34.93           H  
ATOM   2095  N   TYR A 145     -18.504 -42.149   6.137  1.00 33.21           N  
ATOM   2096  H   TYR A 145     -17.885 -42.448   6.877  1.00 33.21           H  
ATOM   2097  CA  TYR A 145     -19.413 -41.028   6.389  1.00 33.21           C  
ATOM   2098  HA  TYR A 145     -20.345 -41.229   5.860  1.00 33.21           H  
ATOM   2099  C   TYR A 145     -18.890 -39.695   5.826  1.00 33.21           C  
ATOM   2100  CB  TYR A 145     -19.752 -40.972   7.885  1.00 33.21           C  
ATOM   2101  HB2 TYR A 145     -19.240 -40.129   8.348  1.00 33.21           H  
ATOM   2102  HB3 TYR A 145     -19.399 -41.873   8.387  1.00 33.21           H  
ATOM   2103  O   TYR A 145     -19.669 -38.863   5.361  1.00 33.21           O  
ATOM   2104  CG  TYR A 145     -21.245 -40.867   8.124  1.00 33.21           C  
ATOM   2105  CD1 TYR A 145     -21.838 -39.611   8.354  1.00 33.21           C  
ATOM   2106  HD1 TYR A 145     -21.226 -38.721   8.379  1.00 33.21           H  
ATOM   2107  CD2 TYR A 145     -22.043 -42.027   8.081  1.00 33.21           C  
ATOM   2108  HD2 TYR A 145     -21.585 -42.991   7.915  1.00 33.21           H  
ATOM   2109  CE1 TYR A 145     -23.227 -39.514   8.560  1.00 33.21           C  
ATOM   2110  HE1 TYR A 145     -23.678 -38.551   8.750  1.00 33.21           H  
ATOM   2111  CE2 TYR A 145     -23.435 -41.932   8.275  1.00 33.21           C  
ATOM   2112  HE2 TYR A 145     -24.057 -42.815   8.266  1.00 33.21           H  
ATOM   2113  OH  TYR A 145     -25.370 -40.594   8.711  1.00 33.21           O  
ATOM   2114  HH  TYR A 145     -25.650 -39.710   8.956  1.00 33.21           H  
ATOM   2115  CZ  TYR A 145     -24.028 -40.677   8.521  1.00 33.21           C  
ATOM   2116  N   VAL A 146     -17.565 -39.527   5.750  1.00 38.77           N  
ATOM   2117  H   VAL A 146     -16.976 -40.234   6.166  1.00 38.77           H  
ATOM   2118  CA  VAL A 146     -16.920 -38.321   5.195  1.00 38.77           C  
ATOM   2119  HA  VAL A 146     -17.457 -37.447   5.563  1.00 38.77           H  
ATOM   2120  C   VAL A 146     -17.011 -38.269   3.660  1.00 38.77           C  
ATOM   2121  CB  VAL A 146     -15.470 -38.217   5.716  1.00 38.77           C  
ATOM   2122  HB  VAL A 146     -14.921 -39.112   5.422  1.00 38.77           H  
ATOM   2123  O   VAL A 146     -17.115 -37.186   3.083  1.00 38.77           O  
ATOM   2124  CG1 VAL A 146     -14.730 -36.990   5.171  1.00 38.77           C  
ATOM   2125 HG11 VAL A 146     -14.608 -37.070   4.091  1.00 38.77           H  
ATOM   2126 HG12 VAL A 146     -15.287 -36.082   5.405  1.00 38.77           H  
ATOM   2127 HG13 VAL A 146     -13.739 -36.925   5.620  1.00 38.77           H  
ATOM   2128  CG2 VAL A 146     -15.455 -38.109   7.249  1.00 38.77           C  
ATOM   2129 HG21 VAL A 146     -15.995 -37.218   7.570  1.00 38.77           H  
ATOM   2130 HG22 VAL A 146     -15.912 -38.985   7.708  1.00 38.77           H  
ATOM   2131 HG23 VAL A 146     -14.426 -38.046   7.605  1.00 38.77           H  
ATOM   2132  N   GLN A 147     -17.087 -39.416   2.974  1.00 34.45           N  
ATOM   2133  H   GLN A 147     -16.972 -40.289   3.471  1.00 34.45           H  
ATOM   2134  CA  GLN A 147     -17.311 -39.447   1.521  1.00 34.45           C  
ATOM   2135  HA  GLN A 147     -16.673 -38.694   1.059  1.00 34.45           H  
ATOM   2136  C   GLN A 147     -18.746 -39.075   1.112  1.00 34.45           C  
ATOM   2137  CB  GLN A 147     -16.921 -40.815   0.943  1.00 34.45           C  
ATOM   2138  HB2 GLN A 147     -17.193 -41.609   1.639  1.00 34.45           H  
ATOM   2139  HB3 GLN A 147     -17.474 -40.974   0.017  1.00 34.45           H  
ATOM   2140  O   GLN A 147     -18.936 -38.461   0.063  1.00 34.45           O  
ATOM   2141  CG  GLN A 147     -15.423 -40.887   0.607  1.00 34.45           C  
ATOM   2142  HG2 GLN A 147     -15.155 -40.038  -0.022  1.00 34.45           H  
ATOM   2143  HG3 GLN A 147     -14.839 -40.836   1.526  1.00 34.45           H  
ATOM   2144  CD  GLN A 147     -15.057 -42.168  -0.139  1.00 34.45           C  
ATOM   2145  NE2 GLN A 147     -13.938 -42.203  -0.830  1.00 34.45           N  
ATOM   2146 HE21 GLN A 147     -13.306 -41.416  -0.855  1.00 34.45           H  
ATOM   2147 HE22 GLN A 147     -13.742 -43.078  -1.294  1.00 34.45           H  
ATOM   2148  OE1 GLN A 147     -15.768 -43.157  -0.126  1.00 34.45           O  
ATOM   2149  N   LYS A 148     -19.762 -39.368   1.936  1.00 33.12           N  
ATOM   2150  H   LYS A 148     -19.562 -39.859   2.795  1.00 33.12           H  
ATOM   2151  CA  LYS A 148     -21.160 -39.023   1.611  1.00 33.12           C  
ATOM   2152  HA  LYS A 148     -21.324 -39.243   0.556  1.00 33.12           H  
ATOM   2153  C   LYS A 148     -21.469 -37.525   1.725  1.00 33.12           C  
ATOM   2154  CB  LYS A 148     -22.137 -39.879   2.434  1.00 33.12           C  
ATOM   2155  HB2 LYS A 148     -23.065 -39.321   2.561  1.00 33.12           H  
ATOM   2156  HB3 LYS A 148     -21.727 -40.082   3.423  1.00 33.12           H  
ATOM   2157  O   LYS A 148     -22.331 -37.037   0.998  1.00 33.12           O  
ATOM   2158  CG  LYS A 148     -22.468 -41.194   1.708  1.00 33.12           C  
ATOM   2159  HG2 LYS A 148     -21.575 -41.816   1.654  1.00 33.12           H  
ATOM   2160  HG3 LYS A 148     -22.802 -40.966   0.696  1.00 33.12           H  
ATOM   2161  CD  LYS A 148     -23.586 -41.957   2.432  1.00 33.12           C  
ATOM   2162  HD2 LYS A 148     -23.223 -42.280   3.408  1.00 33.12           H  
ATOM   2163  HD3 LYS A 148     -24.436 -41.289   2.575  1.00 33.12           H  
ATOM   2164  CE  LYS A 148     -24.030 -43.171   1.607  1.00 33.12           C  
ATOM   2165  HE2 LYS A 148     -23.179 -43.842   1.493  1.00 33.12           H  
ATOM   2166  HE3 LYS A 148     -24.319 -42.828   0.614  1.00 33.12           H  
ATOM   2167  NZ  LYS A 148     -25.165 -43.883   2.249  1.00 33.12           N  
ATOM   2168  HZ1 LYS A 148     -25.962 -43.271   2.346  1.00 33.12           H  
ATOM   2169  HZ2 LYS A 148     -24.902 -44.211   3.168  1.00 33.12           H  
ATOM   2170  HZ3 LYS A 148     -25.443 -44.681   1.696  1.00 33.12           H  
ATOM   2171  N   ILE A 149     -20.731 -36.774   2.546  1.00 39.23           N  
ATOM   2172  H   ILE A 149     -20.060 -37.237   3.141  1.00 39.23           H  
ATOM   2173  CA  ILE A 149     -20.895 -35.312   2.661  1.00 39.23           C  
ATOM   2174  HA  ILE A 149     -21.961 -35.087   2.670  1.00 39.23           H  
ATOM   2175  C   ILE A 149     -20.326 -34.588   1.425  1.00 39.23           C  
ATOM   2176  CB  ILE A 149     -20.319 -34.820   4.011  1.00 39.23           C  
ATOM   2177  HB  ILE A 149     -19.283 -35.150   4.091  1.00 39.23           H  
ATOM   2178  O   ILE A 149     -20.925 -33.622   0.954  1.00 39.23           O  
ATOM   2179  CG1 ILE A 149     -21.138 -35.445   5.170  1.00 39.23           C  
ATOM   2180 HG12 ILE A 149     -21.155 -36.530   5.062  1.00 39.23           H  
ATOM   2181 HG13 ILE A 149     -22.168 -35.091   5.117  1.00 39.23           H  
ATOM   2182  CG2 ILE A 149     -20.345 -33.283   4.105  1.00 39.23           C  
ATOM   2183 HG21 ILE A 149     -19.922 -32.948   5.052  1.00 39.23           H  
ATOM   2184 HG22 ILE A 149     -19.744 -32.836   3.313  1.00 39.23           H  
ATOM   2185 HG23 ILE A 149     -21.368 -32.916   4.021  1.00 39.23           H  
ATOM   2186  CD1 ILE A 149     -20.595 -35.155   6.574  1.00 39.23           C  
ATOM   2187 HD11 ILE A 149     -21.153 -35.742   7.303  1.00 39.23           H  
ATOM   2188 HD12 ILE A 149     -19.542 -35.433   6.629  1.00 39.23           H  
ATOM   2189 HD13 ILE A 149     -20.710 -34.100   6.821  1.00 39.23           H  
ATOM   2190  N   LYS A 150     -19.263 -35.123   0.802  1.00 36.04           N  
ATOM   2191  H   LYS A 150     -18.815 -35.922   1.229  1.00 36.04           H  
ATOM   2192  CA  LYS A 150     -18.716 -34.605  -0.470  1.00 36.04           C  
ATOM   2193  HA  LYS A 150     -18.654 -33.520  -0.396  1.00 36.04           H  
ATOM   2194  C   LYS A 150     -19.629 -34.845  -1.685  1.00 36.04           C  
ATOM   2195  CB  LYS A 150     -17.290 -35.151  -0.704  1.00 36.04           C  
ATOM   2196  HB2 LYS A 150     -17.038 -35.023  -1.757  1.00 36.04           H  
ATOM   2197  HB3 LYS A 150     -17.252 -36.216  -0.473  1.00 36.04           H  
ATOM   2198  O   LYS A 150     -19.485 -34.159  -2.691  1.00 36.04           O  
ATOM   2199  CG  LYS A 150     -16.242 -34.388   0.128  1.00 36.04           C  
ATOM   2200  HG2 LYS A 150     -16.437 -34.552   1.188  1.00 36.04           H  
ATOM   2201  HG3 LYS A 150     -16.350 -33.323  -0.078  1.00 36.04           H  
ATOM   2202  CD  LYS A 150     -14.787 -34.797  -0.185  1.00 36.04           C  
ATOM   2203  HD2 LYS A 150     -14.621 -34.716  -1.259  1.00 36.04           H  
ATOM   2204  HD3 LYS A 150     -14.623 -35.827   0.129  1.00 36.04           H  
ATOM   2205  CE  LYS A 150     -13.816 -33.853   0.554  1.00 36.04           C  
ATOM   2206  HE2 LYS A 150     -13.965 -33.970   1.627  1.00 36.04           H  
ATOM   2207  HE3 LYS A 150     -14.090 -32.828   0.306  1.00 36.04           H  
ATOM   2208  NZ  LYS A 150     -12.380 -34.062   0.214  1.00 36.04           N  
ATOM   2209  HZ1 LYS A 150     -12.046 -34.971   0.504  1.00 36.04           H  
ATOM   2210  HZ2 LYS A 150     -11.807 -33.364   0.665  1.00 36.04           H  
ATOM   2211  HZ3 LYS A 150     -12.215 -33.941  -0.775  1.00 36.04           H  
ATOM   2212  N   ILE A 151     -20.594 -35.766  -1.600  1.00 40.05           N  
ATOM   2213  H   ILE A 151     -20.648 -36.314  -0.754  1.00 40.05           H  
ATOM   2214  CA  ILE A 151     -21.549 -36.045  -2.689  1.00 40.05           C  
ATOM   2215  HA  ILE A 151     -21.086 -35.767  -3.636  1.00 40.05           H  
ATOM   2216  C   ILE A 151     -22.806 -35.163  -2.583  1.00 40.05           C  
ATOM   2217  CB  ILE A 151     -21.833 -37.565  -2.770  1.00 40.05           C  
ATOM   2218  HB  ILE A 151     -22.140 -37.914  -1.784  1.00 40.05           H  
ATOM   2219  O   ILE A 151     -23.336 -34.747  -3.608  1.00 40.05           O  
ATOM   2220  CG1 ILE A 151     -20.533 -38.301  -3.184  1.00 40.05           C  
ATOM   2221 HG12 ILE A 151     -20.259 -38.008  -4.198  1.00 40.05           H  
ATOM   2222 HG13 ILE A 151     -19.718 -38.003  -2.524  1.00 40.05           H  
ATOM   2223  CG2 ILE A 151     -22.963 -37.884  -3.767  1.00 40.05           C  
ATOM   2224 HG21 ILE A 151     -23.894 -37.409  -3.457  1.00 40.05           H  
ATOM   2225 HG22 ILE A 151     -22.700 -37.524  -4.762  1.00 40.05           H  
ATOM   2226 HG23 ILE A 151     -23.149 -38.957  -3.812  1.00 40.05           H  
ATOM   2227  CD1 ILE A 151     -20.613 -39.831  -3.120  1.00 40.05           C  
ATOM   2228 HD11 ILE A 151     -19.623 -40.249  -3.299  1.00 40.05           H  
ATOM   2229 HD12 ILE A 151     -21.291 -40.214  -3.883  1.00 40.05           H  
ATOM   2230 HD13 ILE A 151     -20.955 -40.143  -2.133  1.00 40.05           H  
ATOM   2231  N   MET A 152     -23.247 -34.785  -1.376  1.00 34.41           N  
ATOM   2232  H   MET A 152     -22.786 -35.136  -0.549  1.00 34.41           H  
ATOM   2233  CA  MET A 152     -24.421 -33.907  -1.223  1.00 34.41           C  
ATOM   2234  HA  MET A 152     -25.173 -34.217  -1.949  1.00 34.41           H  
ATOM   2235  C   MET A 152     -24.150 -32.429  -1.547  1.00 34.41           C  
ATOM   2236  CB  MET A 152     -25.049 -34.064   0.168  1.00 34.41           C  
ATOM   2237  HB2 MET A 152     -25.754 -33.247   0.318  1.00 34.41           H  
ATOM   2238  HB3 MET A 152     -24.285 -34.007   0.943  1.00 34.41           H  
ATOM   2239  O   MET A 152     -25.062 -31.731  -1.981  1.00 34.41           O  
ATOM   2240  CG  MET A 152     -25.828 -35.378   0.287  1.00 34.41           C  
ATOM   2241  HG2 MET A 152     -26.392 -35.540  -0.632  1.00 34.41           H  
ATOM   2242  HG3 MET A 152     -25.124 -36.201   0.404  1.00 34.41           H  
ATOM   2243  SD  MET A 152     -27.017 -35.377   1.657  1.00 34.41           S  
ATOM   2244  CE  MET A 152     -26.447 -36.813   2.596  1.00 34.41           C  
ATOM   2245  HE1 MET A 152     -27.076 -36.938   3.478  1.00 34.41           H  
ATOM   2246  HE2 MET A 152     -26.513 -37.706   1.974  1.00 34.41           H  
ATOM   2247  HE3 MET A 152     -25.414 -36.657   2.908  1.00 34.41           H  
ATOM   2248  N   GLN A 153     -22.908 -31.947  -1.432  1.00 38.90           N  
ATOM   2249  H   GLN A 153     -22.188 -32.531  -1.032  1.00 38.90           H  
ATOM   2250  CA  GLN A 153     -22.569 -30.567  -1.818  1.00 38.90           C  
ATOM   2251  HA  GLN A 153     -23.346 -29.901  -1.443  1.00 38.90           H  
ATOM   2252  C   GLN A 153     -22.546 -30.349  -3.342  1.00 38.90           C  
ATOM   2253  CB  GLN A 153     -21.245 -30.157  -1.158  1.00 38.90           C  
ATOM   2254  HB2 GLN A 153     -20.871 -29.251  -1.634  1.00 38.90           H  
ATOM   2255  HB3 GLN A 153     -20.508 -30.948  -1.289  1.00 38.90           H  
ATOM   2256  O   GLN A 153     -22.808 -29.241  -3.801  1.00 38.90           O  
ATOM   2257  CG  GLN A 153     -21.457 -29.863   0.337  1.00 38.90           C  
ATOM   2258  HG2 GLN A 153     -22.174 -29.048   0.436  1.00 38.90           H  
ATOM   2259  HG3 GLN A 153     -21.870 -30.742   0.833  1.00 38.90           H  
ATOM   2260  CD  GLN A 153     -20.169 -29.480   1.058  1.00 38.90           C  
ATOM   2261  NE2 GLN A 153     -20.238 -28.625   2.055  1.00 38.90           N  
ATOM   2262 HE21 GLN A 153     -21.115 -28.197   2.314  1.00 38.90           H  
ATOM   2263 HE22 GLN A 153     -19.359 -28.384   2.491  1.00 38.90           H  
ATOM   2264  OE1 GLN A 153     -19.084 -29.953   0.763  1.00 38.90           O  
ATOM   2265  N   ASN A 154     -22.335 -31.404  -4.135  1.00 38.59           N  
ATOM   2266  H   ASN A 154     -22.147 -32.300  -3.709  1.00 38.59           H  
ATOM   2267  CA  ASN A 154     -22.331 -31.315  -5.600  1.00 38.59           C  
ATOM   2268  HA  ASN A 154     -21.927 -30.344  -5.888  1.00 38.59           H  
ATOM   2269  C   ASN A 154     -23.731 -31.352  -6.237  1.00 38.59           C  
ATOM   2270  CB  ASN A 154     -21.400 -32.405  -6.162  1.00 38.59           C  
ATOM   2271  HB2 ASN A 154     -21.634 -32.567  -7.214  1.00 38.59           H  
ATOM   2272  HB3 ASN A 154     -21.560 -33.344  -5.632  1.00 38.59           H  
ATOM   2273  O   ASN A 154     -23.861 -31.060  -7.421  1.00 38.59           O  
ATOM   2274  CG  ASN A 154     -19.932 -32.014  -6.100  1.00 38.59           C  
ATOM   2275  ND2 ASN A 154     -19.038 -32.970  -6.156  1.00 38.59           N  
ATOM   2276 HD21 ASN A 154     -18.076 -32.668  -6.103  1.00 38.59           H  
ATOM   2277 HD22 ASN A 154     -19.321 -33.939  -6.186  1.00 38.59           H  
ATOM   2278  OD1 ASN A 154     -19.555 -30.858  -6.025  1.00 38.59           O  
ATOM   2279  N   VAL A 155     -24.783 -31.674  -5.477  1.00 41.79           N  
ATOM   2280  H   VAL A 155     -24.617 -31.913  -4.510  1.00 41.79           H  
ATOM   2281  CA  VAL A 155     -26.165 -31.763  -5.994  1.00 41.79           C  
ATOM   2282  HA  VAL A 155     -26.131 -31.815  -7.082  1.00 41.79           H  
ATOM   2283  C   VAL A 155     -26.989 -30.503  -5.682  1.00 41.79           C  
ATOM   2284  CB  VAL A 155     -26.818 -33.080  -5.518  1.00 41.79           C  
ATOM   2285  HB  VAL A 155     -26.813 -33.106  -4.428  1.00 41.79           H  
ATOM   2286  O   VAL A 155     -28.031 -30.283  -6.289  1.00 41.79           O  
ATOM   2287  CG1 VAL A 155     -28.262 -33.270  -6.000  1.00 41.79           C  
ATOM   2288 HG11 VAL A 155     -28.625 -34.261  -5.727  1.00 41.79           H  
ATOM   2289 HG12 VAL A 155     -28.315 -33.150  -7.082  1.00 41.79           H  
ATOM   2290 HG13 VAL A 155     -28.915 -32.537  -5.526  1.00 41.79           H  
ATOM   2291  CG2 VAL A 155     -26.020 -34.288  -6.041  1.00 41.79           C  
ATOM   2292 HG21 VAL A 155     -25.989 -34.270  -7.130  1.00 41.79           H  
ATOM   2293 HG22 VAL A 155     -25.001 -34.271  -5.655  1.00 41.79           H  
ATOM   2294 HG23 VAL A 155     -26.488 -35.215  -5.710  1.00 41.79           H  
ATOM   2295  N   LEU A 156     -26.506 -29.620  -4.800  1.00 38.47           N  
ATOM   2296  H   LEU A 156     -25.633 -29.838  -4.342  1.00 38.47           H  
ATOM   2297  CA  LEU A 156     -27.225 -28.406  -4.375  1.00 38.47           C  
ATOM   2298  HA  LEU A 156     -28.189 -28.371  -4.883  1.00 38.47           H  
ATOM   2299  C   LEU A 156     -26.547 -27.088  -4.806  1.00 38.47           C  
ATOM   2300  CB  LEU A 156     -27.509 -28.504  -2.864  1.00 38.47           C  
ATOM   2301  HB2 LEU A 156     -26.563 -28.652  -2.343  1.00 38.47           H  
ATOM   2302  HB3 LEU A 156     -27.934 -27.562  -2.518  1.00 38.47           H  
ATOM   2303  O   LEU A 156     -26.992 -26.007  -4.430  1.00 38.47           O  
ATOM   2304  CG  LEU A 156     -28.482 -29.642  -2.486  1.00 38.47           C  
ATOM   2305  HG  LEU A 156     -28.119 -30.589  -2.885  1.00 38.47           H  
ATOM   2306  CD1 LEU A 156     -28.556 -29.777  -0.965  1.00 38.47           C  
ATOM   2307 HD11 LEU A 156     -29.225 -30.596  -0.700  1.00 38.47           H  
ATOM   2308 HD12 LEU A 156     -27.564 -29.995  -0.571  1.00 38.47           H  
ATOM   2309 HD13 LEU A 156     -28.925 -28.851  -0.526  1.00 38.47           H  
ATOM   2310  CD2 LEU A 156     -29.901 -29.397  -3.010  1.00 38.47           C  
ATOM   2311 HD21 LEU A 156     -29.911 -29.434  -4.099  1.00 38.47           H  
ATOM   2312 HD22 LEU A 156     -30.263 -28.425  -2.676  1.00 38.47           H  
ATOM   2313 HD23 LEU A 156     -30.570 -30.175  -2.643  1.00 38.47           H  
ATOM   2314  N   GLY A 157     -25.512 -27.152  -5.649  1.00 32.99           N  
ATOM   2315  H   GLY A 157     -25.215 -28.069  -5.948  1.00 32.99           H  
ATOM   2316  CA  GLY A 157     -24.751 -25.995  -6.150  1.00 32.99           C  
ATOM   2317  HA2 GLY A 157     -23.775 -26.340  -6.490  1.00 32.99           H  
ATOM   2318  HA3 GLY A 157     -24.591 -25.300  -5.326  1.00 32.99           H  
ATOM   2319  C   GLY A 157     -25.404 -25.209  -7.299  1.00 32.99           C  
ATOM   2320  O   GLY A 157     -24.698 -24.780  -8.206  1.00 32.99           O  
ATOM   2321  N   GLY A 158     -26.732 -25.047  -7.295  1.00 34.42           N  
ATOM   2322  H   GLY A 158     -27.234 -25.404  -6.495  1.00 34.42           H  
ATOM   2323  CA  GLY A 158     -27.500 -24.400  -8.374  1.00 34.42           C  
ATOM   2324  HA2 GLY A 158     -28.481 -24.873  -8.429  1.00 34.42           H  
ATOM   2325  HA3 GLY A 158     -26.997 -24.570  -9.326  1.00 34.42           H  
ATOM   2326  C   GLY A 158     -27.731 -22.889  -8.234  1.00 34.42           C  
ATOM   2327  O   GLY A 158     -28.236 -22.271  -9.166  1.00 34.42           O  
ATOM   2328  N   TYR A 159     -27.355 -22.270  -7.113  1.00 33.13           N  
ATOM   2329  H   TYR A 159     -26.917 -22.809  -6.380  1.00 33.13           H  
ATOM   2330  CA  TYR A 159     -27.506 -20.825  -6.913  1.00 33.13           C  
ATOM   2331  HA  TYR A 159     -27.810 -20.362  -7.852  1.00 33.13           H  
ATOM   2332  C   TYR A 159     -26.161 -20.209  -6.541  1.00 33.13           C  
ATOM   2333  CB  TYR A 159     -28.633 -20.538  -5.917  1.00 33.13           C  
ATOM   2334  HB2 TYR A 159     -28.483 -21.125  -5.011  1.00 33.13           H  
ATOM   2335  HB3 TYR A 159     -28.595 -19.485  -5.638  1.00 33.13           H  
ATOM   2336  O   TYR A 159     -25.584 -20.497  -5.495  1.00 33.13           O  
ATOM   2337  CG  TYR A 159     -30.004 -20.828  -6.506  1.00 33.13           C  
ATOM   2338  CD1 TYR A 159     -30.624 -19.874  -7.338  1.00 33.13           C  
ATOM   2339  HD1 TYR A 159     -30.139 -18.929  -7.529  1.00 33.13           H  
ATOM   2340  CD2 TYR A 159     -30.633 -22.067  -6.271  1.00 33.13           C  
ATOM   2341  HD2 TYR A 159     -30.158 -22.804  -5.641  1.00 33.13           H  
ATOM   2342  CE1 TYR A 159     -31.872 -20.151  -7.930  1.00 33.13           C  
ATOM   2343  HE1 TYR A 159     -32.343 -19.418  -8.567  1.00 33.13           H  
ATOM   2344  CE2 TYR A 159     -31.881 -22.348  -6.862  1.00 33.13           C  
ATOM   2345  HE2 TYR A 159     -32.373 -23.293  -6.688  1.00 33.13           H  
ATOM   2346  OH  TYR A 159     -33.709 -21.667  -8.253  1.00 33.13           O  
ATOM   2347  HH  TYR A 159     -34.027 -20.940  -8.793  1.00 33.13           H  
ATOM   2348  CZ  TYR A 159     -32.502 -21.392  -7.691  1.00 33.13           C  
ATOM   2349  N   GLY A 160     -25.635 -19.409  -7.468  1.00 25.99           N  
ATOM   2350  H   GLY A 160     -26.187 -19.226  -8.294  1.00 25.99           H  
ATOM   2351  CA  GLY A 160     -24.280 -18.884  -7.439  1.00 25.99           C  
ATOM   2352  HA2 GLY A 160     -23.578 -19.718  -7.440  1.00 25.99           H  
ATOM   2353  HA3 GLY A 160     -24.105 -18.294  -8.339  1.00 25.99           H  
ATOM   2354  C   GLY A 160     -24.002 -17.993  -6.238  1.00 25.99           C  
ATOM   2355  O   GLY A 160     -24.485 -16.870  -6.183  1.00 25.99           O  
ATOM   2356  N   TRP A 161     -23.144 -18.477  -5.344  1.00 28.49           N  
ATOM   2357  H   TRP A 161     -22.932 -19.464  -5.378  1.00 28.49           H  
ATOM   2358  CA  TRP A 161     -22.303 -17.658  -4.476  1.00 28.49           C  
ATOM   2359  HA  TRP A 161     -22.238 -16.657  -4.902  1.00 28.49           H  
ATOM   2360  C   TRP A 161     -20.907 -18.299  -4.428  1.00 28.49           C  
ATOM   2361  CB  TRP A 161     -22.919 -17.510  -3.080  1.00 28.49           C  
ATOM   2362  HB2 TRP A 161     -23.249 -18.485  -2.722  1.00 28.49           H  
ATOM   2363  HB3 TRP A 161     -22.147 -17.155  -2.397  1.00 28.49           H  
ATOM   2364  O   TRP A 161     -20.797 -19.505  -4.188  1.00 28.49           O  
ATOM   2365  CG  TRP A 161     -24.063 -16.544  -3.015  1.00 28.49           C  
ATOM   2366  CD1 TRP A 161     -25.328 -16.796  -3.424  1.00 28.49           C  
ATOM   2367  HD1 TRP A 161     -25.659 -17.733  -3.847  1.00 28.49           H  
ATOM   2368  CD2 TRP A 161     -24.068 -15.159  -2.549  1.00 28.49           C  
ATOM   2369  CE2 TRP A 161     -25.377 -14.621  -2.746  1.00 28.49           C  
ATOM   2370  CE3 TRP A 161     -23.105 -14.303  -1.971  1.00 28.49           C  
ATOM   2371  HE3 TRP A 161     -22.104 -14.673  -1.799  1.00 28.49           H  
ATOM   2372  NE1 TRP A 161     -26.096 -15.657  -3.298  1.00 28.49           N  
ATOM   2373  HE1 TRP A 161     -27.062 -15.602  -3.590  1.00 28.49           H  
ATOM   2374  CH2 TRP A 161     -24.733 -12.486  -1.814  1.00 28.49           C  
ATOM   2375  HH2 TRP A 161     -24.974 -11.472  -1.529  1.00 28.49           H  
ATOM   2376  CZ2 TRP A 161     -25.714 -13.307  -2.394  1.00 28.49           C  
ATOM   2377  HZ2 TRP A 161     -26.715 -12.936  -2.558  1.00 28.49           H  
ATOM   2378  CZ3 TRP A 161     -23.435 -12.984  -1.603  1.00 28.49           C  
ATOM   2379  HZ3 TRP A 161     -22.687 -12.345  -1.157  1.00 28.49           H  
ATOM   2380  N   PRO A 162     -19.821 -17.552  -4.693  1.00 32.91           N  
ATOM   2381  CA  PRO A 162     -18.482 -18.117  -4.750  1.00 32.91           C  
ATOM   2382  HA  PRO A 162     -18.505 -19.093  -5.236  1.00 32.91           H  
ATOM   2383  C   PRO A 162     -17.916 -18.295  -3.333  1.00 32.91           C  
ATOM   2384  CB  PRO A 162     -17.687 -17.149  -5.636  1.00 32.91           C  
ATOM   2385  HB2 PRO A 162     -16.623 -17.141  -5.398  1.00 32.91           H  
ATOM   2386  HB3 PRO A 162     -17.835 -17.417  -6.682  1.00 32.91           H  
ATOM   2387  O   PRO A 162     -17.203 -17.435  -2.822  1.00 32.91           O  
ATOM   2388  CG  PRO A 162     -18.345 -15.795  -5.368  1.00 32.91           C  
ATOM   2389  HG2 PRO A 162     -17.892 -15.334  -4.490  1.00 32.91           H  
ATOM   2390  HG3 PRO A 162     -18.263 -15.130  -6.228  1.00 32.91           H  
ATOM   2391  CD  PRO A 162     -19.801 -16.143  -5.062  1.00 32.91           C  
ATOM   2392  HD2 PRO A 162     -20.177 -15.520  -4.251  1.00 32.91           H  
ATOM   2393  HD3 PRO A 162     -20.400 -15.992  -5.960  1.00 32.91           H  
ATOM   2394  N   CYS A 163     -18.180 -19.441  -2.698  1.00 29.66           N  
ATOM   2395  H   CYS A 163     -18.873 -20.062  -3.092  1.00 29.66           H  
ATOM   2396  CA  CYS A 163     -17.375 -19.900  -1.565  1.00 29.66           C  
ATOM   2397  HA  CYS A 163     -17.136 -19.041  -0.937  1.00 29.66           H  
ATOM   2398  C   CYS A 163     -16.050 -20.464  -2.092  1.00 29.66           C  
ATOM   2399  CB  CYS A 163     -18.146 -20.887  -0.684  1.00 29.66           C  
ATOM   2400  HB2 CYS A 163     -17.445 -21.478  -0.095  1.00 29.66           H  
ATOM   2401  HB3 CYS A 163     -18.738 -21.562  -1.302  1.00 29.66           H  
ATOM   2402  O   CYS A 163     -15.968 -21.554  -2.659  1.00 29.66           O  
ATOM   2403  SG  CYS A 163     -19.220 -19.955   0.447  1.00 29.66           S  
ATOM   2404  HG  CYS A 163     -18.267 -19.337   1.150  1.00 29.66           H  
ATOM   2405  N   ARG A 164     -15.008 -19.650  -1.938  1.00 32.67           N  
ATOM   2406  H   ARG A 164     -15.198 -18.765  -1.491  1.00 32.67           H  
ATOM   2407  CA  ARG A 164     -13.622 -19.945  -2.288  1.00 32.67           C  
ATOM   2408  HA  ARG A 164     -13.622 -20.330  -3.307  1.00 32.67           H  
ATOM   2409  C   ARG A 164     -13.043 -21.023  -1.358  1.00 32.67           C  
ATOM   2410  CB  ARG A 164     -12.864 -18.609  -2.239  1.00 32.67           C  
ATOM   2411  HB2 ARG A 164     -12.786 -18.278  -1.203  1.00 32.67           H  
ATOM   2412  HB3 ARG A 164     -13.459 -17.873  -2.779  1.00 32.67           H  
ATOM   2413  O   ARG A 164     -13.337 -21.057  -0.171  1.00 32.67           O  
ATOM   2414  CG  ARG A 164     -11.464 -18.636  -2.862  1.00 32.67           C  
ATOM   2415  HG2 ARG A 164     -10.778 -19.169  -2.204  1.00 32.67           H  
ATOM   2416  HG3 ARG A 164     -11.505 -19.134  -3.831  1.00 32.67           H  
ATOM   2417  CD  ARG A 164     -10.999 -17.188  -3.058  1.00 32.67           C  
ATOM   2418  HD2 ARG A 164     -11.718 -16.670  -3.691  1.00 32.67           H  
ATOM   2419  HD3 ARG A 164     -10.978 -16.702  -2.083  1.00 32.67           H  
ATOM   2420  NE  ARG A 164      -9.662 -17.110  -3.672  1.00 32.67           N  
ATOM   2421  HE  ARG A 164      -9.167 -17.982  -3.794  1.00 32.67           H  
ATOM   2422  NH1 ARG A 164      -9.525 -14.818  -3.700  1.00 32.67           N  
ATOM   2423 HH11 ARG A 164     -10.437 -14.775  -3.268  1.00 32.67           H  
ATOM   2424 HH12 ARG A 164      -9.000 -13.966  -3.835  1.00 32.67           H  
ATOM   2425  NH2 ARG A 164      -7.803 -16.040  -4.433  1.00 32.67           N  
ATOM   2426 HH21 ARG A 164      -7.344 -16.931  -4.550  1.00 32.67           H  
ATOM   2427 HH22 ARG A 164      -7.292 -15.181  -4.585  1.00 32.67           H  
ATOM   2428  CZ  ARG A 164      -9.007 -15.993  -3.935  1.00 32.67           C  
ATOM   2429  N   ARG A 165     -12.232 -21.886  -1.976  1.00 31.19           N  
ATOM   2430  H   ARG A 165     -12.169 -21.740  -2.973  1.00 31.19           H  
ATOM   2431  CA  ARG A 165     -11.381 -22.963  -1.436  1.00 31.19           C  
ATOM   2432  HA  ARG A 165     -11.941 -23.896  -1.376  1.00 31.19           H  
ATOM   2433  C   ARG A 165     -10.798 -22.643  -0.052  1.00 31.19           C  
ATOM   2434  CB  ARG A 165     -10.173 -23.116  -2.393  1.00 31.19           C  
ATOM   2435  HB2 ARG A 165      -9.597 -22.190  -2.370  1.00 31.19           H  
ATOM   2436  HB3 ARG A 165      -9.529 -23.909  -2.012  1.00 31.19           H  
ATOM   2437  O   ARG A 165     -10.089 -21.653   0.025  1.00 31.19           O  
ATOM   2438  CG  ARG A 165     -10.501 -23.425  -3.861  1.00 31.19           C  
ATOM   2439  HG2 ARG A 165     -11.217 -22.694  -4.238  1.00 31.19           H  
ATOM   2440  HG3 ARG A 165     -10.939 -24.420  -3.940  1.00 31.19           H  
ATOM   2441  CD  ARG A 165      -9.230 -23.339  -4.719  1.00 31.19           C  
ATOM   2442  HD2 ARG A 165      -8.610 -24.213  -4.520  1.00 31.19           H  
ATOM   2443  HD3 ARG A 165      -8.675 -22.446  -4.433  1.00 31.19           H  
ATOM   2444  NE  ARG A 165      -9.560 -23.265  -6.156  1.00 31.19           N  
ATOM   2445  HE  ARG A 165     -10.479 -23.589  -6.422  1.00 31.19           H  
ATOM   2446  NH1 ARG A 165      -7.518 -22.529  -6.917  1.00 31.19           N  
ATOM   2447 HH11 ARG A 165      -6.900 -22.321  -7.688  1.00 31.19           H  
ATOM   2448 HH12 ARG A 165      -7.134 -22.679  -5.995  1.00 31.19           H  
ATOM   2449  NH2 ARG A 165      -9.197 -22.815  -8.360  1.00 31.19           N  
ATOM   2450 HH21 ARG A 165     -10.137 -23.113  -8.579  1.00 31.19           H  
ATOM   2451 HH22 ARG A 165      -8.570 -22.570  -9.113  1.00 31.19           H  
ATOM   2452  CZ  ARG A 165      -8.759 -22.870  -7.133  1.00 31.19           C  
ATOM   2453  N   ASP A 166     -11.031 -23.506   0.946  1.00 32.51           N  
ATOM   2454  H   ASP A 166     -11.796 -24.155   0.833  1.00 32.51           H  
ATOM   2455  CA  ASP A 166     -10.156 -23.677   2.133  1.00 32.51           C  
ATOM   2456  HA  ASP A 166      -9.146 -23.831   1.754  1.00 32.51           H  
ATOM   2457  C   ASP A 166     -10.430 -24.968   2.956  1.00 32.51           C  
ATOM   2458  CB  ASP A 166     -10.141 -22.399   3.016  1.00 32.51           C  
ATOM   2459  HB2 ASP A 166     -11.094 -21.880   2.913  1.00 32.51           H  
ATOM   2460  HB3 ASP A 166     -10.036 -22.654   4.070  1.00 32.51           H  
ATOM   2461  O   ASP A 166     -10.088 -25.060   4.131  1.00 32.51           O  
ATOM   2462  CG  ASP A 166      -8.986 -21.437   2.683  1.00 32.51           C  
ATOM   2463  OD1 ASP A 166      -7.950 -21.904   2.147  1.00 32.51           O  
ATOM   2464  OD2 ASP A 166      -9.139 -20.235   2.995  1.00 32.51           O  
ATOM   2465  N   LEU A 167     -11.007 -26.027   2.364  1.00 30.96           N  
ATOM   2466  H   LEU A 167     -11.220 -25.984   1.378  1.00 30.96           H  
ATOM   2467  CA  LEU A 167     -11.326 -27.274   3.096  1.00 30.96           C  
ATOM   2468  HA  LEU A 167     -11.306 -27.041   4.161  1.00 30.96           H  
ATOM   2469  C   LEU A 167     -10.279 -28.404   2.995  1.00 30.96           C  
ATOM   2470  CB  LEU A 167     -12.773 -27.714   2.784  1.00 30.96           C  
ATOM   2471  HB2 LEU A 167     -13.047 -27.356   1.792  1.00 30.96           H  
ATOM   2472  HB3 LEU A 167     -12.842 -28.802   2.763  1.00 30.96           H  
ATOM   2473  O   LEU A 167     -10.514 -29.485   3.528  1.00 30.96           O  
ATOM   2474  CG  LEU A 167     -13.774 -27.180   3.828  1.00 30.96           C  
ATOM   2475  HG  LEU A 167     -13.547 -26.137   4.049  1.00 30.96           H  
ATOM   2476  CD1 LEU A 167     -15.198 -27.247   3.278  1.00 30.96           C  
ATOM   2477 HD11 LEU A 167     -15.460 -28.277   3.037  1.00 30.96           H  
ATOM   2478 HD12 LEU A 167     -15.896 -26.858   4.020  1.00 30.96           H  
ATOM   2479 HD13 LEU A 167     -15.273 -26.635   2.378  1.00 30.96           H  
ATOM   2480  CD2 LEU A 167     -13.736 -27.992   5.128  1.00 30.96           C  
ATOM   2481 HD21 LEU A 167     -12.740 -27.945   5.570  1.00 30.96           H  
ATOM   2482 HD22 LEU A 167     -13.984 -29.035   4.928  1.00 30.96           H  
ATOM   2483 HD23 LEU A 167     -14.449 -27.579   5.841  1.00 30.96           H  
ATOM   2484  N   ASP A 168      -9.106 -28.162   2.402  1.00 31.56           N  
ATOM   2485  H   ASP A 168      -8.947 -27.242   2.016  1.00 31.56           H  
ATOM   2486  CA  ASP A 168      -8.068 -29.195   2.202  1.00 31.56           C  
ATOM   2487  HA  ASP A 168      -8.490 -30.160   2.484  1.00 31.56           H  
ATOM   2488  C   ASP A 168      -6.840 -29.062   3.131  1.00 31.56           C  
ATOM   2489  CB  ASP A 168      -7.712 -29.325   0.708  1.00 31.56           C  
ATOM   2490  HB2 ASP A 168      -7.496 -28.335   0.306  1.00 31.56           H  
ATOM   2491  HB3 ASP A 168      -6.814 -29.932   0.597  1.00 31.56           H  
ATOM   2492  O   ASP A 168      -5.745 -29.513   2.801  1.00 31.56           O  
ATOM   2493  CG  ASP A 168      -8.804 -30.009  -0.130  1.00 31.56           C  
ATOM   2494  OD1 ASP A 168      -9.525 -30.898   0.389  1.00 31.56           O  
ATOM   2495  OD2 ASP A 168      -8.910 -29.643  -1.321  1.00 31.56           O  
ATOM   2496  N   ARG A 169      -6.984 -28.478   4.330  1.00 32.68           N  
ATOM   2497  H   ARG A 169      -7.885 -28.086   4.564  1.00 32.68           H  
ATOM   2498  CA  ARG A 169      -5.892 -28.465   5.326  1.00 32.68           C  
ATOM   2499  HA  ARG A 169      -5.290 -29.355   5.143  1.00 32.68           H  
ATOM   2500  C   ARG A 169      -6.395 -28.649   6.764  1.00 32.68           C  
ATOM   2501  CB  ARG A 169      -4.973 -27.243   5.076  1.00 32.68           C  
ATOM   2502  HB2 ARG A 169      -5.268 -26.406   5.709  1.00 32.68           H  
ATOM   2503  HB3 ARG A 169      -5.074 -26.921   4.040  1.00 32.68           H  
ATOM   2504  O   ARG A 169      -6.208 -27.792   7.620  1.00 32.68           O  
ATOM   2505  CG  ARG A 169      -3.495 -27.599   5.306  1.00 32.68           C  
ATOM   2506  HG2 ARG A 169      -3.213 -28.441   4.674  1.00 32.68           H  
ATOM   2507  HG3 ARG A 169      -3.383 -27.907   6.346  1.00 32.68           H  
ATOM   2508  CD  ARG A 169      -2.532 -26.428   5.048  1.00 32.68           C  
ATOM   2509  HD2 ARG A 169      -2.953 -25.519   5.476  1.00 32.68           H  
ATOM   2510  HD3 ARG A 169      -1.606 -26.657   5.576  1.00 32.68           H  
ATOM   2511  NE  ARG A 169      -2.226 -26.219   3.615  1.00 32.68           N  
ATOM   2512  HE  ARG A 169      -2.869 -26.626   2.952  1.00 32.68           H  
ATOM   2513  NH1 ARG A 169      -0.284 -25.014   3.905  1.00 32.68           N  
ATOM   2514 HH11 ARG A 169      -0.407 -25.072   4.906  1.00 32.68           H  
ATOM   2515 HH12 ARG A 169       0.508 -24.523   3.515  1.00 32.68           H  
ATOM   2516  NH2 ARG A 169      -0.981 -25.475   1.844  1.00 32.68           N  
ATOM   2517 HH21 ARG A 169      -0.169 -24.992   1.488  1.00 32.68           H  
ATOM   2518 HH22 ARG A 169      -1.633 -25.906   1.204  1.00 32.68           H  
ATOM   2519  CZ  ARG A 169      -1.173 -25.573   3.130  1.00 32.68           C  
ATOM   2520  N   TYR A 170      -7.055 -29.781   7.020  1.00 28.79           N  
ATOM   2521  H   TYR A 170      -7.182 -30.436   6.262  1.00 28.79           H  
ATOM   2522  CA  TYR A 170      -7.354 -30.247   8.379  1.00 28.79           C  
ATOM   2523  HA  TYR A 170      -7.430 -29.382   9.039  1.00 28.79           H  
ATOM   2524  C   TYR A 170      -6.192 -31.123   8.869  1.00 28.79           C  
ATOM   2525  CB  TYR A 170      -8.715 -30.966   8.418  1.00 28.79           C  
ATOM   2526  HB2 TYR A 170      -9.376 -30.500   7.687  1.00 28.79           H  
ATOM   2527  HB3 TYR A 170      -8.600 -32.007   8.116  1.00 28.79           H  
ATOM   2528  O   TYR A 170      -6.052 -32.269   8.450  1.00 28.79           O  
ATOM   2529  CG  TYR A 170      -9.411 -30.896   9.768  1.00 28.79           C  
ATOM   2530  CD1 TYR A 170      -9.215 -31.899  10.739  1.00 28.79           C  
ATOM   2531  HD1 TYR A 170      -8.548 -32.723  10.535  1.00 28.79           H  
ATOM   2532  CD2 TYR A 170     -10.267 -29.812  10.045  1.00 28.79           C  
ATOM   2533  HD2 TYR A 170     -10.411 -29.039   9.304  1.00 28.79           H  
ATOM   2534  CE1 TYR A 170      -9.888 -31.821  11.977  1.00 28.79           C  
ATOM   2535  HE1 TYR A 170      -9.744 -32.582  12.730  1.00 28.79           H  
ATOM   2536  CE2 TYR A 170     -10.939 -29.730  11.280  1.00 28.79           C  
ATOM   2537  HE2 TYR A 170     -11.596 -28.897  11.483  1.00 28.79           H  
ATOM   2538  OH  TYR A 170     -11.404 -30.671  13.438  1.00 28.79           O  
ATOM   2539  HH  TYR A 170     -11.951 -29.885  13.506  1.00 28.79           H  
ATOM   2540  CZ  TYR A 170     -10.752 -30.740  12.248  1.00 28.79           C  
ATOM   2541  N   ASP A 171      -5.337 -30.558   9.719  1.00 31.54           N  
ATOM   2542  H   ASP A 171      -5.500 -29.600   9.996  1.00 31.54           H  
ATOM   2543  CA  ASP A 171      -4.280 -31.273  10.438  1.00 31.54           C  
ATOM   2544  HA  ASP A 171      -4.021 -32.187   9.904  1.00 31.54           H  
ATOM   2545  C   ASP A 171      -4.786 -31.602  11.861  1.00 31.54           C  
ATOM   2546  CB  ASP A 171      -3.005 -30.418  10.444  1.00 31.54           C  
ATOM   2547  HB2 ASP A 171      -3.223 -29.455  10.906  1.00 31.54           H  
ATOM   2548  HB3 ASP A 171      -2.705 -30.234   9.413  1.00 31.54           H  
ATOM   2549  O   ASP A 171      -5.011 -30.674  12.646  1.00 31.54           O  
ATOM   2550  CG  ASP A 171      -1.831 -31.065  11.185  1.00 31.54           C  
ATOM   2551  OD1 ASP A 171      -1.992 -32.167  11.760  1.00 31.54           O  
ATOM   2552  OD2 ASP A 171      -0.777 -30.405  11.257  1.00 31.54           O  
ATOM   2553  N   PRO A 172      -4.994 -32.885  12.222  1.00 34.14           N  
ATOM   2554  CA  PRO A 172      -5.510 -33.286  13.534  1.00 34.14           C  
ATOM   2555  HA  PRO A 172      -6.399 -32.691  13.747  1.00 34.14           H  
ATOM   2556  C   PRO A 172      -4.524 -33.104  14.704  1.00 34.14           C  
ATOM   2557  CB  PRO A 172      -5.920 -34.761  13.395  1.00 34.14           C  
ATOM   2558  HB2 PRO A 172      -5.184 -35.402  13.880  1.00 34.14           H  
ATOM   2559  HB3 PRO A 172      -6.907 -34.941  13.821  1.00 34.14           H  
ATOM   2560  O   PRO A 172      -4.850 -33.478  15.829  1.00 34.14           O  
ATOM   2561  CG  PRO A 172      -5.901 -35.044  11.896  1.00 34.14           C  
ATOM   2562  HG2 PRO A 172      -6.877 -34.815  11.469  1.00 34.14           H  
ATOM   2563  HG3 PRO A 172      -5.618 -36.074  11.678  1.00 34.14           H  
ATOM   2564  CD  PRO A 172      -4.874 -34.054  11.366  1.00 34.14           C  
ATOM   2565  HD2 PRO A 172      -5.106 -33.840  10.322  1.00 34.14           H  
ATOM   2566  HD3 PRO A 172      -3.869 -34.467  11.453  1.00 34.14           H  
ATOM   2567  N   SER A 173      -3.317 -32.574  14.485  1.00 32.18           N  
ATOM   2568  H   SER A 173      -3.066 -32.316  13.541  1.00 32.18           H  
ATOM   2569  CA  SER A 173      -2.234 -32.600  15.483  1.00 32.18           C  
ATOM   2570  HA  SER A 173      -2.334 -33.526  16.049  1.00 32.18           H  
ATOM   2571  C   SER A 173      -2.238 -31.476  16.536  1.00 32.18           C  
ATOM   2572  CB  SER A 173      -0.884 -32.686  14.769  1.00 32.18           C  
ATOM   2573  HB2 SER A 173      -0.088 -32.781  15.507  1.00 32.18           H  
ATOM   2574  HB3 SER A 173      -0.866 -33.560  14.119  1.00 32.18           H  
ATOM   2575  O   SER A 173      -1.424 -31.506  17.456  1.00 32.18           O  
ATOM   2576  OG  SER A 173      -0.672 -31.524  14.002  1.00 32.18           O  
ATOM   2577  HG  SER A 173      -0.922 -31.702  13.093  1.00 32.18           H  
ATOM   2578  N   HIS A 174      -3.170 -30.517  16.496  1.00 30.23           N  
ATOM   2579  H   HIS A 174      -3.843 -30.547  15.744  1.00 30.23           H  
ATOM   2580  CA  HIS A 174      -3.222 -29.409  17.466  1.00 30.23           C  
ATOM   2581  HA  HIS A 174      -2.321 -29.435  18.079  1.00 30.23           H  
ATOM   2582  C   HIS A 174      -4.381 -29.541  18.466  1.00 30.23           C  
ATOM   2583  CB  HIS A 174      -3.178 -28.058  16.742  1.00 30.23           C  
ATOM   2584  HB2 HIS A 174      -3.382 -27.264  17.460  1.00 30.23           H  
ATOM   2585  HB3 HIS A 174      -3.958 -28.029  15.981  1.00 30.23           H  
ATOM   2586  O   HIS A 174      -5.306 -28.732  18.486  1.00 30.23           O  
ATOM   2587  CG  HIS A 174      -1.841 -27.767  16.106  1.00 30.23           C  
ATOM   2588  CD2 HIS A 174      -0.769 -27.155  16.699  1.00 30.23           C  
ATOM   2589  HD2 HIS A 174      -0.729 -26.794  17.716  1.00 30.23           H  
ATOM   2590  ND1 HIS A 174      -1.464 -28.082  14.821  1.00 30.23           N  
ATOM   2591  HD1 HIS A 174      -1.930 -28.734  14.206  1.00 30.23           H  
ATOM   2592  CE1 HIS A 174      -0.198 -27.674  14.648  1.00 30.23           C  
ATOM   2593  HE1 HIS A 174       0.398 -27.888  13.773  1.00 30.23           H  
ATOM   2594  NE2 HIS A 174       0.256 -27.056  15.751  1.00 30.23           N  
ATOM   2595  N   VAL A 175      -4.304 -30.542  19.345  1.00 26.55           N  
ATOM   2596  H   VAL A 175      -3.552 -31.206  19.229  1.00 26.55           H  
ATOM   2597  CA  VAL A 175      -5.079 -30.584  20.597  1.00 26.55           C  
ATOM   2598  HA  VAL A 175      -5.772 -29.743  20.622  1.00 26.55           H  
ATOM   2599  C   VAL A 175      -4.100 -30.397  21.754  1.00 26.55           C  
ATOM   2600  CB  VAL A 175      -5.936 -31.862  20.721  1.00 26.55           C  
ATOM   2601  HB  VAL A 175      -5.289 -32.739  20.716  1.00 26.55           H  
ATOM   2602  O   VAL A 175      -3.550 -31.355  22.293  1.00 26.55           O  
ATOM   2603  CG1 VAL A 175      -6.762 -31.858  22.018  1.00 26.55           C  
ATOM   2604 HG11 VAL A 175      -7.381 -32.754  22.060  1.00 26.55           H  
ATOM   2605 HG12 VAL A 175      -7.405 -30.978  22.051  1.00 26.55           H  
ATOM   2606 HG13 VAL A 175      -6.104 -31.858  22.886  1.00 26.55           H  
ATOM   2607  CG2 VAL A 175      -6.923 -31.975  19.551  1.00 26.55           C  
ATOM   2608 HG21 VAL A 175      -7.555 -31.088  19.502  1.00 26.55           H  
ATOM   2609 HG22 VAL A 175      -6.380 -32.075  18.612  1.00 26.55           H  
ATOM   2610 HG23 VAL A 175      -7.548 -32.860  19.674  1.00 26.55           H  
ATOM   2611  N   VAL A 176      -3.847 -29.140  22.126  1.00 29.29           N  
ATOM   2612  H   VAL A 176      -4.309 -28.390  21.633  1.00 29.29           H  
ATOM   2613  CA  VAL A 176      -3.112 -28.821  23.357  1.00 29.29           C  
ATOM   2614  HA  VAL A 176      -2.307 -29.546  23.476  1.00 29.29           H  
ATOM   2615  C   VAL A 176      -4.075 -28.979  24.530  1.00 29.29           C  
ATOM   2616  CB  VAL A 176      -2.452 -27.430  23.317  1.00 29.29           C  
ATOM   2617  HB  VAL A 176      -3.213 -26.669  23.145  1.00 29.29           H  
ATOM   2618  O   VAL A 176      -5.015 -28.208  24.710  1.00 29.29           O  
ATOM   2619  CG1 VAL A 176      -1.723 -27.119  24.632  1.00 29.29           C  
ATOM   2620 HG11 VAL A 176      -1.226 -26.151  24.555  1.00 29.29           H  
ATOM   2621 HG12 VAL A 176      -0.978 -27.886  24.844  1.00 29.29           H  
ATOM   2622 HG13 VAL A 176      -2.434 -27.064  25.456  1.00 29.29           H  
ATOM   2623  CG2 VAL A 176      -1.418 -27.362  22.184  1.00 29.29           C  
ATOM   2624 HG21 VAL A 176      -0.946 -26.380  22.175  1.00 29.29           H  
ATOM   2625 HG22 VAL A 176      -1.903 -27.516  21.220  1.00 29.29           H  
ATOM   2626 HG23 VAL A 176      -0.653 -28.125  22.324  1.00 29.29           H  
ATOM   2627  N   VAL A 177      -3.838 -30.020  25.323  1.00 27.93           N  
ATOM   2628  H   VAL A 177      -3.092 -30.643  25.048  1.00 27.93           H  
ATOM   2629  CA  VAL A 177      -4.566 -30.327  26.555  1.00 27.93           C  
ATOM   2630  HA  VAL A 177      -5.634 -30.202  26.377  1.00 27.93           H  
ATOM   2631  C   VAL A 177      -4.138 -29.347  27.650  1.00 27.93           C  
ATOM   2632  CB  VAL A 177      -4.307 -31.797  26.960  1.00 27.93           C  
ATOM   2633  HB  VAL A 177      -3.235 -31.955  27.076  1.00 27.93           H  
ATOM   2634  O   VAL A 177      -3.126 -29.554  28.319  1.00 27.93           O  
ATOM   2635  CG1 VAL A 177      -4.993 -32.179  28.281  1.00 27.93           C  
ATOM   2636 HG11 VAL A 177      -4.807 -33.230  28.499  1.00 27.93           H  
ATOM   2637 HG12 VAL A 177      -6.067 -32.009  28.200  1.00 27.93           H  
ATOM   2638 HG13 VAL A 177      -4.594 -31.578  29.098  1.00 27.93           H  
ATOM   2639  CG2 VAL A 177      -4.816 -32.764  25.882  1.00 27.93           C  
ATOM   2640 HG21 VAL A 177      -4.635 -33.795  26.186  1.00 27.93           H  
ATOM   2641 HG22 VAL A 177      -5.884 -32.618  25.719  1.00 27.93           H  
ATOM   2642 HG23 VAL A 177      -4.293 -32.597  24.941  1.00 27.93           H  
ATOM   2643  N   ALA A 178      -4.929 -28.301  27.884  1.00 28.85           N  
ATOM   2644  H   ALA A 178      -5.677 -28.100  27.235  1.00 28.85           H  
ATOM   2645  CA  ALA A 178      -4.855 -27.533  29.122  1.00 28.85           C  
ATOM   2646  HA  ALA A 178      -3.810 -27.439  29.419  1.00 28.85           H  
ATOM   2647  C   ALA A 178      -5.609 -28.290  30.232  1.00 28.85           C  
ATOM   2648  CB  ALA A 178      -5.377 -26.112  28.884  1.00 28.85           C  
ATOM   2649  HB1 ALA A 178      -4.787 -25.625  28.107  1.00 28.85           H  
ATOM   2650  HB2 ALA A 178      -6.421 -26.142  28.572  1.00 28.85           H  
ATOM   2651  HB3 ALA A 178      -5.300 -25.530  29.802  1.00 28.85           H  
ATOM   2652  O   ALA A 178      -6.837 -28.312  30.289  1.00 28.85           O  
ATOM   2653  N   ARG A 179      -4.863 -28.952  31.126  1.00 26.61           N  
ATOM   2654  H   ARG A 179      -3.863 -28.932  30.980  1.00 26.61           H  
ATOM   2655  CA  ARG A 179      -5.380 -29.469  32.403  1.00 26.61           C  
ATOM   2656  HA  ARG A 179      -6.372 -29.896  32.258  1.00 26.61           H  
ATOM   2657  C   ARG A 179      -5.499 -28.316  33.409  1.00 26.61           C  
ATOM   2658  CB  ARG A 179      -4.421 -30.526  33.001  1.00 26.61           C  
ATOM   2659  HB2 ARG A 179      -3.393 -30.202  32.839  1.00 26.61           H  
ATOM   2660  HB3 ARG A 179      -4.584 -30.547  34.078  1.00 26.61           H  
ATOM   2661  O   ARG A 179      -4.479 -27.918  33.962  1.00 26.61           O  
ATOM   2662  CG  ARG A 179      -4.579 -31.970  32.516  1.00 26.61           C  
ATOM   2663  HG2 ARG A 179      -5.601 -32.308  32.689  1.00 26.61           H  
ATOM   2664  HG3 ARG A 179      -4.351 -32.024  31.452  1.00 26.61           H  
ATOM   2665  CD  ARG A 179      -3.595 -32.851  33.307  1.00 26.61           C  
ATOM   2666  HD2 ARG A 179      -3.837 -32.785  34.368  1.00 26.61           H  
ATOM   2667  HD3 ARG A 179      -2.588 -32.462  33.155  1.00 26.61           H  
ATOM   2668  NE  ARG A 179      -3.633 -34.264  32.884  1.00 26.61           N  
ATOM   2669  HE  ARG A 179      -4.270 -34.496  32.135  1.00 26.61           H  
ATOM   2670  NH1 ARG A 179      -1.957 -35.032  34.263  1.00 26.61           N  
ATOM   2671 HH11 ARG A 179      -1.350 -35.778  34.570  1.00 26.61           H  
ATOM   2672 HH12 ARG A 179      -1.819 -34.094  34.613  1.00 26.61           H  
ATOM   2673  NH2 ARG A 179      -2.961 -36.444  32.864  1.00 26.61           N  
ATOM   2674 HH21 ARG A 179      -3.593 -36.640  32.100  1.00 26.61           H  
ATOM   2675 HH22 ARG A 179      -2.343 -37.171  33.194  1.00 26.61           H  
ATOM   2676  CZ  ARG A 179      -2.855 -35.235  33.339  1.00 26.61           C  
ATOM   2677  N   LYS A 180      -6.716 -27.883  33.750  1.00 31.81           N  
ATOM   2678  H   LYS A 180      -7.456 -28.000  33.072  1.00 31.81           H  
ATOM   2679  CA  LYS A 180      -7.139 -27.557  35.132  1.00 31.81           C  
ATOM   2680  HA  LYS A 180      -6.941 -28.442  35.736  1.00 31.81           H  
ATOM   2681  C   LYS A 180      -8.662 -27.336  35.190  1.00 31.81           C  
ATOM   2682  CB  LYS A 180      -6.344 -26.375  35.739  1.00 31.81           C  
ATOM   2683  HB2 LYS A 180      -7.033 -25.661  36.191  1.00 31.81           H  
ATOM   2684  HB3 LYS A 180      -5.805 -25.846  34.953  1.00 31.81           H  
ATOM   2685  O   LYS A 180      -9.267 -26.962  34.202  1.00 31.81           O  
ATOM   2686  CG  LYS A 180      -5.357 -26.861  36.827  1.00 31.81           C  
ATOM   2687  HG2 LYS A 180      -5.926 -27.219  37.685  1.00 31.81           H  
ATOM   2688  HG3 LYS A 180      -4.759 -27.689  36.448  1.00 31.81           H  
ATOM   2689  CD  LYS A 180      -4.410 -25.740  37.282  1.00 31.81           C  
ATOM   2690  HD2 LYS A 180      -5.005 -24.920  37.684  1.00 31.81           H  
ATOM   2691  HD3 LYS A 180      -3.863 -25.375  36.413  1.00 31.81           H  
ATOM   2692  CE  LYS A 180      -3.412 -26.228  38.343  1.00 31.81           C  
ATOM   2693  HE2 LYS A 180      -3.968 -26.614  39.197  1.00 31.81           H  
ATOM   2694  HE3 LYS A 180      -2.828 -27.044  37.919  1.00 31.81           H  
ATOM   2695  NZ  LYS A 180      -2.508 -25.129  38.777  1.00 31.81           N  
ATOM   2696  HZ1 LYS A 180      -3.035 -24.356  39.159  1.00 31.81           H  
ATOM   2697  HZ2 LYS A 180      -1.847 -25.440  39.474  1.00 31.81           H  
ATOM   2698  HZ3 LYS A 180      -1.987 -24.769  37.991  1.00 31.81           H  
ATOM   2699  N   ARG A 181      -9.210 -27.726  36.346  1.00 32.56           N  
ATOM   2700  H   ARG A 181      -8.515 -27.926  37.051  1.00 32.56           H  
ATOM   2701  CA  ARG A 181     -10.601 -27.980  36.794  1.00 32.56           C  
ATOM   2702  HA  ARG A 181     -10.769 -29.054  36.723  1.00 32.56           H  
ATOM   2703  C   ARG A 181     -11.785 -27.288  36.070  1.00 32.56           C  
ATOM   2704  CB  ARG A 181     -10.659 -27.585  38.279  1.00 32.56           C  
ATOM   2705  HB2 ARG A 181     -11.698 -27.625  38.606  1.00 32.56           H  
ATOM   2706  HB3 ARG A 181     -10.307 -26.563  38.412  1.00 32.56           H  
ATOM   2707  O   ARG A 181     -11.665 -26.121  35.735  1.00 32.56           O  
ATOM   2708  CG  ARG A 181      -9.833 -28.554  39.139  1.00 32.56           C  
ATOM   2709  HG2 ARG A 181     -10.110 -29.571  38.863  1.00 32.56           H  
ATOM   2710  HG3 ARG A 181      -8.766 -28.427  38.953  1.00 32.56           H  
ATOM   2711  CD  ARG A 181     -10.130 -28.393  40.633  1.00 32.56           C  
ATOM   2712  HD2 ARG A 181     -10.078 -29.387  41.076  1.00 32.56           H  
ATOM   2713  HD3 ARG A 181     -11.146 -28.024  40.770  1.00 32.56           H  
ATOM   2714  NE  ARG A 181      -9.180 -27.493  41.317  1.00 32.56           N  
ATOM   2715  HE  ARG A 181      -8.976 -26.619  40.853  1.00 32.56           H  
ATOM   2716  NH1 ARG A 181      -9.162 -28.602  43.333  1.00 32.56           N  
ATOM   2717 HH11 ARG A 181      -8.894 -28.633  44.306  1.00 32.56           H  
ATOM   2718 HH12 ARG A 181      -9.921 -29.184  43.006  1.00 32.56           H  
ATOM   2719  NH2 ARG A 181      -7.922 -26.771  43.081  1.00 32.56           N  
ATOM   2720 HH21 ARG A 181      -7.683 -26.834  44.060  1.00 32.56           H  
ATOM   2721 HH22 ARG A 181      -7.721 -25.915  42.585  1.00 32.56           H  
ATOM   2722  CZ  ARG A 181      -8.757 -27.628  42.565  1.00 32.56           C  
ATOM   2723  N   PRO A 182     -12.938 -27.984  35.903  1.00 31.02           N  
ATOM   2724  CA  PRO A 182     -14.150 -27.415  35.324  1.00 31.02           C  
ATOM   2725  HA  PRO A 182     -13.924 -26.547  34.705  1.00 31.02           H  
ATOM   2726  C   PRO A 182     -15.155 -27.009  36.415  1.00 31.02           C  
ATOM   2727  CB  PRO A 182     -14.697 -28.544  34.445  1.00 31.02           C  
ATOM   2728  HB2 PRO A 182     -15.768 -28.445  34.266  1.00 31.02           H  
ATOM   2729  HB3 PRO A 182     -14.157 -28.555  33.498  1.00 31.02           H  
ATOM   2730  O   PRO A 182     -15.828 -27.863  36.991  1.00 31.02           O  
ATOM   2731  CG  PRO A 182     -14.364 -29.811  35.239  1.00 31.02           C  
ATOM   2732  HG2 PRO A 182     -14.094 -30.626  34.568  1.00 31.02           H  
ATOM   2733  HG3 PRO A 182     -15.213 -30.106  35.857  1.00 31.02           H  
ATOM   2734  CD  PRO A 182     -13.182 -29.409  36.131  1.00 31.02           C  
ATOM   2735  HD2 PRO A 182     -13.429 -29.584  37.179  1.00 31.02           H  
ATOM   2736  HD3 PRO A 182     -12.319 -30.005  35.837  1.00 31.02           H  
ATOM   2737  N   ASP A 183     -15.300 -25.715  36.663  1.00 36.59           N  
ATOM   2738  H   ASP A 183     -14.572 -25.067  36.398  1.00 36.59           H  
ATOM   2739  CA  ASP A 183     -16.439 -25.139  37.374  1.00 36.59           C  
ATOM   2740  HA  ASP A 183     -17.311 -25.742  37.124  1.00 36.59           H  
ATOM   2741  C   ASP A 183     -16.725 -23.717  36.860  1.00 36.59           C  
ATOM   2742  CB  ASP A 183     -16.302 -25.234  38.910  1.00 36.59           C  
ATOM   2743  HB2 ASP A 183     -17.164 -24.732  39.349  1.00 36.59           H  
ATOM   2744  HB3 ASP A 183     -16.379 -26.285  39.187  1.00 36.59           H  
ATOM   2745  O   ASP A 183     -15.860 -22.855  36.832  1.00 36.59           O  
ATOM   2746  CG  ASP A 183     -15.025 -24.682  39.566  1.00 36.59           C  
ATOM   2747  OD1 ASP A 183     -13.949 -24.686  38.926  1.00 36.59           O  
ATOM   2748  OD2 ASP A 183     -15.106 -24.404  40.783  1.00 36.59           O  
ATOM   2749  N   LEU A 184     -17.960 -23.513  36.387  1.00 38.33           N  
ATOM   2750  H   LEU A 184     -18.563 -24.322  36.423  1.00 38.33           H  
ATOM   2751  CA  LEU A 184     -18.647 -22.247  36.065  1.00 38.33           C  
ATOM   2752  HA  LEU A 184     -19.568 -22.548  35.564  1.00 38.33           H  
ATOM   2753  C   LEU A 184     -18.045 -21.225  35.068  1.00 38.33           C  
ATOM   2754  CB  LEU A 184     -19.063 -21.561  37.384  1.00 38.33           C  
ATOM   2755  HB2 LEU A 184     -18.782 -20.510  37.325  1.00 38.33           H  
ATOM   2756  HB3 LEU A 184     -18.520 -21.979  38.232  1.00 38.33           H  
ATOM   2757  O   LEU A 184     -18.813 -20.447  34.506  1.00 38.33           O  
ATOM   2758  CG  LEU A 184     -20.576 -21.635  37.652  1.00 38.33           C  
ATOM   2759  HG  LEU A 184     -21.117 -21.348  36.750  1.00 38.33           H  
ATOM   2760  CD1 LEU A 184     -21.021 -23.040  38.072  1.00 38.33           C  
ATOM   2761 HD11 LEU A 184     -20.819 -23.751  37.271  1.00 38.33           H  
ATOM   2762 HD12 LEU A 184     -22.092 -23.038  38.276  1.00 38.33           H  
ATOM   2763 HD13 LEU A 184     -20.486 -23.344  38.971  1.00 38.33           H  
ATOM   2764  CD2 LEU A 184     -20.952 -20.655  38.760  1.00 38.33           C  
ATOM   2765 HD21 LEU A 184     -20.419 -20.904  39.677  1.00 38.33           H  
ATOM   2766 HD22 LEU A 184     -22.026 -20.695  38.943  1.00 38.33           H  
ATOM   2767 HD23 LEU A 184     -20.689 -19.641  38.459  1.00 38.33           H  
ATOM   2768  N   GLU A 185     -16.745 -21.209  34.778  1.00 41.49           N  
ATOM   2769  H   GLU A 185     -16.143 -21.779  35.355  1.00 41.49           H  
ATOM   2770  CA  GLU A 185     -16.126 -20.079  34.057  1.00 41.49           C  
ATOM   2771  HA  GLU A 185     -16.637 -19.173  34.383  1.00 41.49           H  
ATOM   2772  C   GLU A 185     -16.307 -20.117  32.524  1.00 41.49           C  
ATOM   2773  CB  GLU A 185     -14.654 -19.948  34.492  1.00 41.49           C  
ATOM   2774  HB2 GLU A 185     -14.001 -20.267  33.680  1.00 41.49           H  
ATOM   2775  HB3 GLU A 185     -14.472 -20.594  35.351  1.00 41.49           H  
ATOM   2776  O   GLU A 185     -16.360 -19.076  31.872  1.00 41.49           O  
ATOM   2777  CG  GLU A 185     -14.324 -18.503  34.901  1.00 41.49           C  
ATOM   2778  HG2 GLU A 185     -14.423 -17.863  34.024  1.00 41.49           H  
ATOM   2779  HG3 GLU A 185     -15.058 -18.177  35.637  1.00 41.49           H  
ATOM   2780  CD  GLU A 185     -12.918 -18.338  35.502  1.00 41.49           C  
ATOM   2781  OE1 GLU A 185     -12.630 -17.208  35.953  1.00 41.49           O  
ATOM   2782  OE2 GLU A 185     -12.142 -19.322  35.502  1.00 41.49           O  
ATOM   2783  N   TYR A 186     -16.528 -21.300  31.938  1.00 37.24           N  
ATOM   2784  H   TYR A 186     -16.481 -22.118  32.528  1.00 37.24           H  
ATOM   2785  CA  TYR A 186     -16.696 -21.468  30.483  1.00 37.24           C  
ATOM   2786  HA  TYR A 186     -15.877 -20.948  29.985  1.00 37.24           H  
ATOM   2787  C   TYR A 186     -18.006 -20.863  29.938  1.00 37.24           C  
ATOM   2788  CB  TYR A 186     -16.592 -22.966  30.155  1.00 37.24           C  
ATOM   2789  HB2 TYR A 186     -15.696 -23.364  30.631  1.00 37.24           H  
ATOM   2790  HB3 TYR A 186     -17.448 -23.483  30.589  1.00 37.24           H  
ATOM   2791  O   TYR A 186     -18.056 -20.382  28.804  1.00 37.24           O  
ATOM   2792  CG  TYR A 186     -16.508 -23.288  28.675  1.00 37.24           C  
ATOM   2793  CD1 TYR A 186     -17.623 -23.816  27.993  1.00 37.24           C  
ATOM   2794  HD1 TYR A 186     -18.555 -23.974  28.515  1.00 37.24           H  
ATOM   2795  CD2 TYR A 186     -15.304 -23.062  27.980  1.00 37.24           C  
ATOM   2796  HD2 TYR A 186     -14.455 -22.645  28.502  1.00 37.24           H  
ATOM   2797  CE1 TYR A 186     -17.530 -24.123  26.621  1.00 37.24           C  
ATOM   2798  HE1 TYR A 186     -18.382 -24.516  26.086  1.00 37.24           H  
ATOM   2799  CE2 TYR A 186     -15.210 -23.359  26.607  1.00 37.24           C  
ATOM   2800  HE2 TYR A 186     -14.287 -23.169  26.078  1.00 37.24           H  
ATOM   2801  OH  TYR A 186     -16.244 -24.172  24.599  1.00 37.24           O  
ATOM   2802  HH  TYR A 186     -15.385 -23.936  24.241  1.00 37.24           H  
ATOM   2803  CZ  TYR A 186     -16.326 -23.889  25.925  1.00 37.24           C  
ATOM   2804  N   TRP A 187     -19.068 -20.841  30.753  1.00 35.24           N  
ATOM   2805  H   TRP A 187     -18.952 -21.176  31.699  1.00 35.24           H  
ATOM   2806  CA  TRP A 187     -20.363 -20.269  30.364  1.00 35.24           C  
ATOM   2807  HA  TRP A 187     -20.597 -20.587  29.348  1.00 35.24           H  
ATOM   2808  C   TRP A 187     -20.342 -18.742  30.329  1.00 35.24           C  
ATOM   2809  CB  TRP A 187     -21.467 -20.792  31.290  1.00 35.24           C  
ATOM   2810  HB2 TRP A 187     -22.287 -20.074  31.296  1.00 35.24           H  
ATOM   2811  HB3 TRP A 187     -21.096 -20.867  32.312  1.00 35.24           H  
ATOM   2812  O   TRP A 187     -20.954 -18.145  29.444  1.00 35.24           O  
ATOM   2813  CG  TRP A 187     -22.039 -22.100  30.847  1.00 35.24           C  
ATOM   2814  CD1 TRP A 187     -21.833 -23.307  31.421  1.00 35.24           C  
ATOM   2815  HD1 TRP A 187     -21.228 -23.474  32.299  1.00 35.24           H  
ATOM   2816  CD2 TRP A 187     -22.920 -22.341  29.708  1.00 35.24           C  
ATOM   2817  CE2 TRP A 187     -23.210 -23.736  29.649  1.00 35.24           C  
ATOM   2818  CE3 TRP A 187     -23.501 -21.516  28.721  1.00 35.24           C  
ATOM   2819  HE3 TRP A 187     -23.302 -20.454  28.737  1.00 35.24           H  
ATOM   2820  NE1 TRP A 187     -22.524 -24.276  30.716  1.00 35.24           N  
ATOM   2821  HE1 TRP A 187     -22.542 -25.252  30.977  1.00 35.24           H  
ATOM   2822  CH2 TRP A 187     -24.605 -23.440  27.694  1.00 35.24           C  
ATOM   2823  HH2 TRP A 187     -25.250 -23.845  26.929  1.00 35.24           H  
ATOM   2824  CZ2 TRP A 187     -24.038 -24.288  28.661  1.00 35.24           C  
ATOM   2825  HZ2 TRP A 187     -24.243 -25.349  28.647  1.00 35.24           H  
ATOM   2826  CZ3 TRP A 187     -24.336 -22.059  27.725  1.00 35.24           C  
ATOM   2827  HZ3 TRP A 187     -24.776 -21.412  26.981  1.00 35.24           H  
ATOM   2828  N   ASN A 188     -19.592 -18.105  31.230  1.00 38.51           N  
ATOM   2829  H   ASN A 188     -19.070 -18.640  31.908  1.00 38.51           H  
ATOM   2830  CA  ASN A 188     -19.469 -16.652  31.230  1.00 38.51           C  
ATOM   2831  HA  ASN A 188     -20.461 -16.219  31.100  1.00 38.51           H  
ATOM   2832  C   ASN A 188     -18.661 -16.172  30.021  1.00 38.51           C  
ATOM   2833  CB  ASN A 188     -18.926 -16.182  32.586  1.00 38.51           C  
ATOM   2834  HB2 ASN A 188     -18.051 -16.771  32.862  1.00 38.51           H  
ATOM   2835  HB3 ASN A 188     -18.623 -15.137  32.509  1.00 38.51           H  
ATOM   2836  O   ASN A 188     -19.108 -15.259  29.342  1.00 38.51           O  
ATOM   2837  CG  ASN A 188     -19.981 -16.268  33.680  1.00 38.51           C  
ATOM   2838  ND2 ASN A 188     -19.573 -16.422  34.917  1.00 38.51           N  
ATOM   2839 HD21 ASN A 188     -20.288 -16.475  35.627  1.00 38.51           H  
ATOM   2840 HD22 ASN A 188     -18.588 -16.487  35.130  1.00 38.51           H  
ATOM   2841  OD1 ASN A 188     -21.178 -16.188  33.447  1.00 38.51           O  
ATOM   2842  N   THR A 189     -17.571 -16.845  29.637  1.00 44.62           N  
ATOM   2843  H   THR A 189     -17.201 -17.576  30.228  1.00 44.62           H  
ATOM   2844  CA  THR A 189     -16.789 -16.449  28.451  1.00 44.62           C  
ATOM   2845  HA  THR A 189     -16.489 -15.408  28.578  1.00 44.62           H  
ATOM   2846  C   THR A 189     -17.598 -16.526  27.148  1.00 44.62           C  
ATOM   2847  CB  THR A 189     -15.518 -17.301  28.331  1.00 44.62           C  
ATOM   2848  HB  THR A 189     -15.789 -18.300  27.989  1.00 44.62           H  
ATOM   2849  O   THR A 189     -17.480 -15.642  26.302  1.00 44.62           O  
ATOM   2850  CG2 THR A 189     -14.491 -16.704  27.373  1.00 44.62           C  
ATOM   2851 HG21 THR A 189     -14.892 -16.694  26.360  1.00 44.62           H  
ATOM   2852 HG22 THR A 189     -14.243 -15.685  27.671  1.00 44.62           H  
ATOM   2853 HG23 THR A 189     -13.587 -17.313  27.384  1.00 44.62           H  
ATOM   2854  OG1 THR A 189     -14.880 -17.423  29.578  1.00 44.62           O  
ATOM   2855  HG1 THR A 189     -14.591 -16.558  29.878  1.00 44.62           H  
ATOM   2856  N   LEU A 190     -18.474 -17.525  26.988  1.00 32.98           N  
ATOM   2857  H   LEU A 190     -18.532 -18.228  27.711  1.00 32.98           H  
ATOM   2858  CA  LEU A 190     -19.350 -17.653  25.812  1.00 32.98           C  
ATOM   2859  HA  LEU A 190     -18.757 -17.460  24.918  1.00 32.98           H  
ATOM   2860  C   LEU A 190     -20.483 -16.614  25.787  1.00 32.98           C  
ATOM   2861  CB  LEU A 190     -19.887 -19.097  25.751  1.00 32.98           C  
ATOM   2862  HB2 LEU A 190     -20.932 -19.092  25.440  1.00 32.98           H  
ATOM   2863  HB3 LEU A 190     -19.858 -19.534  26.749  1.00 32.98           H  
ATOM   2864  O   LEU A 190     -20.809 -16.091  24.723  1.00 32.98           O  
ATOM   2865  CG  LEU A 190     -19.080 -19.968  24.771  1.00 32.98           C  
ATOM   2866  HG  LEU A 190     -18.035 -19.657  24.780  1.00 32.98           H  
ATOM   2867  CD1 LEU A 190     -19.132 -21.436  25.179  1.00 32.98           C  
ATOM   2868 HD11 LEU A 190     -18.551 -22.038  24.480  1.00 32.98           H  
ATOM   2869 HD12 LEU A 190     -18.704 -21.547  26.175  1.00 32.98           H  
ATOM   2870 HD13 LEU A 190     -20.165 -21.786  25.192  1.00 32.98           H  
ATOM   2871  CD2 LEU A 190     -19.632 -19.838  23.349  1.00 32.98           C  
ATOM   2872 HD21 LEU A 190     -19.021 -20.426  22.663  1.00 32.98           H  
ATOM   2873 HD22 LEU A 190     -20.661 -20.196  23.311  1.00 32.98           H  
ATOM   2874 HD23 LEU A 190     -19.609 -18.793  23.038  1.00 32.98           H  
ATOM   2875  N   VAL A 191     -21.047 -16.266  26.946  1.00 40.63           N  
ATOM   2876  H   VAL A 191     -20.743 -16.738  27.786  1.00 40.63           H  
ATOM   2877  CA  VAL A 191     -22.101 -15.243  27.067  1.00 40.63           C  
ATOM   2878  HA  VAL A 191     -22.800 -15.368  26.240  1.00 40.63           H  
ATOM   2879  C   VAL A 191     -21.532 -13.821  26.933  1.00 40.63           C  
ATOM   2880  CB  VAL A 191     -22.886 -15.462  28.376  1.00 40.63           C  
ATOM   2881  HB  VAL A 191     -22.186 -15.507  29.210  1.00 40.63           H  
ATOM   2882  O   VAL A 191     -22.200 -12.949  26.376  1.00 40.63           O  
ATOM   2883  CG1 VAL A 191     -23.907 -14.354  28.662  1.00 40.63           C  
ATOM   2884 HG11 VAL A 191     -24.462 -14.603  29.566  1.00 40.63           H  
ATOM   2885 HG12 VAL A 191     -23.392 -13.408  28.831  1.00 40.63           H  
ATOM   2886 HG13 VAL A 191     -24.588 -14.245  27.818  1.00 40.63           H  
ATOM   2887  CG2 VAL A 191     -23.679 -16.778  28.311  1.00 40.63           C  
ATOM   2888 HG21 VAL A 191     -24.145 -16.979  29.276  1.00 40.63           H  
ATOM   2889 HG22 VAL A 191     -23.019 -17.614  28.077  1.00 40.63           H  
ATOM   2890 HG23 VAL A 191     -24.446 -16.720  27.539  1.00 40.63           H  
ATOM   2891  N   THR A 192     -20.281 -13.594  27.346  1.00 44.14           N  
ATOM   2892  H   THR A 192     -19.822 -14.302  27.901  1.00 44.14           H  
ATOM   2893  CA  THR A 192     -19.552 -12.330  27.142  1.00 44.14           C  
ATOM   2894  HA  THR A 192     -20.227 -11.502  27.357  1.00 44.14           H  
ATOM   2895  C   THR A 192     -19.079 -12.160  25.694  1.00 44.14           C  
ATOM   2896  CB  THR A 192     -18.356 -12.231  28.108  1.00 44.14           C  
ATOM   2897  HB  THR A 192     -17.597 -12.959  27.822  1.00 44.14           H  
ATOM   2898  O   THR A 192     -19.073 -11.040  25.191  1.00 44.14           O  
ATOM   2899  CG2 THR A 192     -17.738 -10.837  28.168  1.00 44.14           C  
ATOM   2900 HG21 THR A 192     -17.290 -10.590  27.206  1.00 44.14           H  
ATOM   2901 HG22 THR A 192     -16.954 -10.814  28.924  1.00 44.14           H  
ATOM   2902 HG23 THR A 192     -18.498 -10.092  28.405  1.00 44.14           H  
ATOM   2903  OG1 THR A 192     -18.760 -12.490  29.428  1.00 44.14           O  
ATOM   2904  HG1 THR A 192     -19.089 -11.669  29.803  1.00 44.14           H  
ATOM   2905  N   LEU A 193     -18.740 -13.248  24.989  1.00 37.47           N  
ATOM   2906  H   LEU A 193     -18.693 -14.136  25.468  1.00 37.47           H  
ATOM   2907  CA  LEU A 193     -18.318 -13.195  23.582  1.00 37.47           C  
ATOM   2908  HA  LEU A 193     -17.678 -12.323  23.449  1.00 37.47           H  
ATOM   2909  C   LEU A 193     -19.474 -13.001  22.589  1.00 37.47           C  
ATOM   2910  CB  LEU A 193     -17.512 -14.462  23.235  1.00 37.47           C  
ATOM   2911  HB2 LEU A 193     -18.011 -15.324  23.677  1.00 37.47           H  
ATOM   2912  HB3 LEU A 193     -17.519 -14.606  22.154  1.00 37.47           H  
ATOM   2913  O   LEU A 193     -19.235 -12.490  21.498  1.00 37.47           O  
ATOM   2914  CG  LEU A 193     -16.045 -14.407  23.700  1.00 37.47           C  
ATOM   2915  HG  LEU A 193     -15.994 -14.067  24.735  1.00 37.47           H  
ATOM   2916  CD1 LEU A 193     -15.420 -15.800  23.609  1.00 37.47           C  
ATOM   2917 HD11 LEU A 193     -15.422 -16.145  22.575  1.00 37.47           H  
ATOM   2918 HD12 LEU A 193     -14.397 -15.766  23.982  1.00 37.47           H  
ATOM   2919 HD13 LEU A 193     -15.993 -16.497  24.221  1.00 37.47           H  
ATOM   2920  CD2 LEU A 193     -15.207 -13.471  22.824  1.00 37.47           C  
ATOM   2921 HD21 LEU A 193     -15.259 -13.779  21.780  1.00 37.47           H  
ATOM   2922 HD22 LEU A 193     -15.571 -12.447  22.912  1.00 37.47           H  
ATOM   2923 HD23 LEU A 193     -14.169 -13.489  23.157  1.00 37.47           H  
ATOM   2924  N   TYR A 194     -20.705 -13.389  22.941  1.00 38.73           N  
ATOM   2925  H   TYR A 194     -20.819 -13.867  23.823  1.00 38.73           H  
ATOM   2926  CA  TYR A 194     -21.823 -13.397  21.987  1.00 38.73           C  
ATOM   2927  HA  TYR A 194     -21.460 -13.021  21.030  1.00 38.73           H  
ATOM   2928  C   TYR A 194     -22.991 -12.455  22.292  1.00 38.73           C  
ATOM   2929  CB  TYR A 194     -22.269 -14.835  21.712  1.00 38.73           C  
ATOM   2930  HB2 TYR A 194     -22.327 -15.404  22.641  1.00 38.73           H  
ATOM   2931  HB3 TYR A 194     -23.266 -14.809  21.273  1.00 38.73           H  
ATOM   2932  O   TYR A 194     -23.901 -12.381  21.474  1.00 38.73           O  
ATOM   2933  CG  TYR A 194     -21.375 -15.530  20.709  1.00 38.73           C  
ATOM   2934  CD1 TYR A 194     -21.630 -15.362  19.334  1.00 38.73           C  
ATOM   2935  HD1 TYR A 194     -22.469 -14.763  19.013  1.00 38.73           H  
ATOM   2936  CD2 TYR A 194     -20.275 -16.294  21.137  1.00 38.73           C  
ATOM   2937  HD2 TYR A 194     -20.083 -16.405  22.194  1.00 38.73           H  
ATOM   2938  CE1 TYR A 194     -20.788 -15.963  18.382  1.00 38.73           C  
ATOM   2939  HE1 TYR A 194     -20.975 -15.840  17.325  1.00 38.73           H  
ATOM   2940  CE2 TYR A 194     -19.429 -16.899  20.188  1.00 38.73           C  
ATOM   2941  HE2 TYR A 194     -18.584 -17.485  20.520  1.00 38.73           H  
ATOM   2942  OH  TYR A 194     -18.872 -17.313  17.889  1.00 38.73           O  
ATOM   2943  HH  TYR A 194     -18.186 -17.828  18.319  1.00 38.73           H  
ATOM   2944  CZ  TYR A 194     -19.686 -16.731  18.808  1.00 38.73           C  
ATOM   2945  N   GLY A 195     -22.951 -11.678  23.380  1.00 34.39           N  
ATOM   2946  H   GLY A 195     -22.178 -11.793  24.020  1.00 34.39           H  
ATOM   2947  CA  GLY A 195     -23.941 -10.629  23.651  1.00 34.39           C  
ATOM   2948  HA2 GLY A 195     -23.643 -10.081  24.545  1.00 34.39           H  
ATOM   2949  HA3 GLY A 195     -23.956  -9.930  22.815  1.00 34.39           H  
ATOM   2950  C   GLY A 195     -25.363 -11.174  23.836  1.00 34.39           C  
ATOM   2951  O   GLY A 195     -26.075 -11.482  22.879  1.00 34.39           O  
ATOM   2952  N   ARG A 196     -25.803 -11.235  25.096  1.00 36.50           N  
ATOM   2953  H   ARG A 196     -25.161 -10.933  25.815  1.00 36.50           H  
ATOM   2954  CA  ARG A 196     -27.084 -11.816  25.538  1.00 36.50           C  
ATOM   2955  HA  ARG A 196     -27.071 -12.877  25.288  1.00 36.50           H  
ATOM   2956  C   ARG A 196     -28.333 -11.253  24.816  1.00 36.50           C  
ATOM   2957  CB  ARG A 196     -27.133 -11.677  27.077  1.00 36.50           C  
ATOM   2958  HB2 ARG A 196     -26.149 -11.912  27.482  1.00 36.50           H  
ATOM   2959  HB3 ARG A 196     -27.365 -10.642  27.329  1.00 36.50           H  
ATOM   2960  O   ARG A 196     -29.324 -11.966  24.719  1.00 36.50           O  
ATOM   2961  CG  ARG A 196     -28.147 -12.603  27.766  1.00 36.50           C  
ATOM   2962  HG2 ARG A 196     -29.144 -12.328  27.423  1.00 36.50           H  
ATOM   2963  HG3 ARG A 196     -27.964 -13.640  27.485  1.00 36.50           H  
ATOM   2964  CD  ARG A 196     -28.115 -12.462  29.301  1.00 36.50           C  
ATOM   2965  HD2 ARG A 196     -29.101 -12.740  29.672  1.00 36.50           H  
ATOM   2966  HD3 ARG A 196     -27.946 -11.416  29.555  1.00 36.50           H  
ATOM   2967  NE  ARG A 196     -27.110 -13.329  29.962  1.00 36.50           N  
ATOM   2968  HE  ARG A 196     -26.632 -13.999  29.376  1.00 36.50           H  
ATOM   2969  NH1 ARG A 196     -27.407 -12.522  32.095  1.00 36.50           N  
ATOM   2970 HH11 ARG A 196     -27.210 -12.552  33.085  1.00 36.50           H  
ATOM   2971 HH12 ARG A 196     -28.035 -11.820  31.730  1.00 36.50           H  
ATOM   2972  NH2 ARG A 196     -26.051 -14.257  31.770  1.00 36.50           N  
ATOM   2973 HH21 ARG A 196     -25.868 -14.266  32.763  1.00 36.50           H  
ATOM   2974 HH22 ARG A 196     -25.598 -14.935  31.174  1.00 36.50           H  
ATOM   2975  CZ  ARG A 196     -26.858 -13.365  31.264  1.00 36.50           C  
ATOM   2976  N   ASP A 197     -28.250 -10.071  24.199  1.00 39.97           N  
ATOM   2977  H   ASP A 197     -27.428  -9.512  24.381  1.00 39.97           H  
ATOM   2978  CA  ASP A 197     -29.390  -9.406  23.543  1.00 39.97           C  
ATOM   2979  HA  ASP A 197     -30.311  -9.788  23.984  1.00 39.97           H  
ATOM   2980  C   ASP A 197     -29.529  -9.652  22.030  1.00 39.97           C  
ATOM   2981  CB  ASP A 197     -29.339  -7.906  23.859  1.00 39.97           C  
ATOM   2982  HB2 ASP A 197     -30.147  -7.399  23.331  1.00 39.97           H  
ATOM   2983  HB3 ASP A 197     -28.392  -7.498  23.506  1.00 39.97           H  
ATOM   2984  O   ASP A 197     -30.579  -9.363  21.455  1.00 39.97           O  
ATOM   2985  CG  ASP A 197     -29.504  -7.636  25.357  1.00 39.97           C  
ATOM   2986  OD1 ASP A 197     -30.200  -8.436  26.020  1.00 39.97           O  
ATOM   2987  OD2 ASP A 197     -28.859  -6.677  25.823  1.00 39.97           O  
ATOM   2988  N   LYS A 198     -28.523 -10.232  21.355  1.00 38.27           N  
ATOM   2989  H   LYS A 198     -27.692 -10.487  21.869  1.00 38.27           H  
ATOM   2990  CA  LYS A 198     -28.625 -10.554  19.912  1.00 38.27           C  
ATOM   2991  HA  LYS A 198     -29.417  -9.936  19.488  1.00 38.27           H  
ATOM   2992  C   LYS A 198     -29.093 -11.987  19.647  1.00 38.27           C  
ATOM   2993  CB  LYS A 198     -27.317 -10.192  19.185  1.00 38.27           C  
ATOM   2994  HB2 LYS A 198     -26.660  -9.635  19.853  1.00 38.27           H  
ATOM   2995  HB3 LYS A 198     -26.800 -11.101  18.878  1.00 38.27           H  
ATOM   2996  O   LYS A 198     -29.725 -12.253  18.629  1.00 38.27           O  
ATOM   2997  CG  LYS A 198     -27.623  -9.320  17.957  1.00 38.27           C  
ATOM   2998  HG2 LYS A 198     -28.130  -8.412  18.286  1.00 38.27           H  
ATOM   2999  HG3 LYS A 198     -28.285  -9.868  17.287  1.00 38.27           H  
ATOM   3000  CD  LYS A 198     -26.351  -8.931  17.198  1.00 38.27           C  
ATOM   3001  HD2 LYS A 198     -25.873  -9.840  16.832  1.00 38.27           H  
ATOM   3002  HD3 LYS A 198     -25.669  -8.406  17.867  1.00 38.27           H  
ATOM   3003  CE  LYS A 198     -26.737  -8.031  16.020  1.00 38.27           C  
ATOM   3004  HE2 LYS A 198     -27.540  -8.523  15.471  1.00 38.27           H  
ATOM   3005  HE3 LYS A 198     -27.135  -7.093  16.407  1.00 38.27           H  
ATOM   3006  NZ  LYS A 198     -25.591  -7.787  15.111  1.00 38.27           N  
ATOM   3007  HZ1 LYS A 198     -25.882  -7.200  14.342  1.00 38.27           H  
ATOM   3008  HZ2 LYS A 198     -24.816  -7.360  15.598  1.00 38.27           H  
ATOM   3009  HZ3 LYS A 198     -25.289  -8.667  14.718  1.00 38.27           H  
ATOM   3010  N   ILE A 199     -28.873 -12.886  20.608  1.00 37.90           N  
ATOM   3011  H   ILE A 199     -28.351 -12.578  21.416  1.00 37.90           H  
ATOM   3012  CA  ILE A 199     -29.271 -14.302  20.538  1.00 37.90           C  
ATOM   3013  HA  ILE A 199     -29.050 -14.670  19.536  1.00 37.90           H  
ATOM   3014  C   ILE A 199     -30.786 -14.498  20.726  1.00 37.90           C  
ATOM   3015  CB  ILE A 199     -28.416 -15.125  21.535  1.00 37.90           C  
ATOM   3016  HB  ILE A 199     -28.470 -14.645  22.513  1.00 37.90           H  
ATOM   3017  O   ILE A 199     -31.315 -15.537  20.351  1.00 37.90           O  
ATOM   3018  CG1 ILE A 199     -26.941 -15.152  21.068  1.00 37.90           C  
ATOM   3019 HG12 ILE A 199     -26.850 -15.842  20.229  1.00 37.90           H  
ATOM   3020 HG13 ILE A 199     -26.629 -14.168  20.717  1.00 37.90           H  
ATOM   3021  CG2 ILE A 199     -28.920 -16.577  21.678  1.00 37.90           C  
ATOM   3022 HG21 ILE A 199     -29.008 -17.043  20.697  1.00 37.90           H  
ATOM   3023 HG22 ILE A 199     -28.252 -17.180  22.294  1.00 37.90           H  
ATOM   3024 HG23 ILE A 199     -29.893 -16.592  22.169  1.00 37.90           H  
ATOM   3025  CD1 ILE A 199     -25.956 -15.571  22.167  1.00 37.90           C  
ATOM   3026 HD11 ILE A 199     -26.337 -16.397  22.768  1.00 37.90           H  
ATOM   3027 HD12 ILE A 199     -25.754 -14.723  22.821  1.00 37.90           H  
ATOM   3028 HD13 ILE A 199     -25.030 -15.908  21.702  1.00 37.90           H  
ATOM   3029  N   HIS A 200     -31.523 -13.509  21.236  1.00 35.65           N  
ATOM   3030  H   HIS A 200     -31.060 -12.685  21.593  1.00 35.65           H  
ATOM   3031  CA  HIS A 200     -32.985 -13.597  21.343  1.00 35.65           C  
ATOM   3032  HA  HIS A 200     -33.287 -14.639  21.231  1.00 35.65           H  
ATOM   3033  C   HIS A 200     -33.751 -12.878  20.220  1.00 35.65           C  
ATOM   3034  CB  HIS A 200     -33.429 -13.183  22.754  1.00 35.65           C  
ATOM   3035  HB2 HIS A 200     -34.388 -12.668  22.696  1.00 35.65           H  
ATOM   3036  HB3 HIS A 200     -32.712 -12.492  23.198  1.00 35.65           H  
ATOM   3037  O   HIS A 200     -34.938 -13.151  20.052  1.00 35.65           O  
ATOM   3038  CG  HIS A 200     -33.611 -14.384  23.650  1.00 35.65           C  
ATOM   3039  CD2 HIS A 200     -32.739 -14.863  24.591  1.00 35.65           C  
ATOM   3040  HD2 HIS A 200     -31.786 -14.427  24.850  1.00 35.65           H  
ATOM   3041  ND1 HIS A 200     -34.693 -15.234  23.629  1.00 35.65           N  
ATOM   3042  HD1 HIS A 200     -35.515 -15.132  23.051  1.00 35.65           H  
ATOM   3043  CE1 HIS A 200     -34.484 -16.198  24.541  1.00 35.65           C  
ATOM   3044  HE1 HIS A 200     -35.170 -17.002  24.764  1.00 35.65           H  
ATOM   3045  NE2 HIS A 200     -33.300 -16.019  25.148  1.00 35.65           N  
ATOM   3046  N   ARG A 201     -33.106 -12.009  19.420  1.00 39.59           N  
ATOM   3047  H   ARG A 201     -32.118 -11.863  19.570  1.00 39.59           H  
ATOM   3048  CA  ARG A 201     -33.798 -11.188  18.401  1.00 39.59           C  
ATOM   3049  HA  ARG A 201     -34.860 -11.202  18.642  1.00 39.59           H  
ATOM   3050  C   ARG A 201     -33.772 -11.750  16.976  1.00 39.59           C  
ATOM   3051  CB  ARG A 201     -33.329  -9.720  18.468  1.00 39.59           C  
ATOM   3052  HB2 ARG A 201     -32.922  -9.419  17.502  1.00 39.59           H  
ATOM   3053  HB3 ARG A 201     -32.545  -9.607  19.216  1.00 39.59           H  
ATOM   3054  O   ARG A 201     -34.745 -11.547  16.261  1.00 39.59           O  
ATOM   3055  CG  ARG A 201     -34.504  -8.796  18.830  1.00 39.59           C  
ATOM   3056  HG2 ARG A 201     -34.885  -9.100  19.805  1.00 39.59           H  
ATOM   3057  HG3 ARG A 201     -35.301  -8.908  18.094  1.00 39.59           H  
ATOM   3058  CD  ARG A 201     -34.085  -7.322  18.895  1.00 39.59           C  
ATOM   3059  HD2 ARG A 201     -33.955  -6.953  17.878  1.00 39.59           H  
ATOM   3060  HD3 ARG A 201     -33.133  -7.251  19.421  1.00 39.59           H  
ATOM   3061  NE  ARG A 201     -35.085  -6.514  19.624  1.00 39.59           N  
ATOM   3062  HE  ARG A 201     -35.699  -7.019  20.248  1.00 39.59           H  
ATOM   3063  NH1 ARG A 201     -34.487  -4.429  18.860  1.00 39.59           N  
ATOM   3064 HH11 ARG A 201     -34.594  -3.426  18.904  1.00 39.59           H  
ATOM   3065 HH12 ARG A 201     -33.817  -4.856  18.236  1.00 39.59           H  
ATOM   3066  NH2 ARG A 201     -36.068  -4.614  20.416  1.00 39.59           N  
ATOM   3067 HH21 ARG A 201     -36.137  -3.607  20.449  1.00 39.59           H  
ATOM   3068 HH22 ARG A 201     -36.628  -5.154  21.060  1.00 39.59           H  
ATOM   3069  CZ  ARG A 201     -35.209  -5.196  19.627  1.00 39.59           C  
ATOM   3070  N   ASP A 202     -32.746 -12.517  16.599  1.00 35.72           N  
ATOM   3071  H   ASP A 202     -31.949 -12.593  17.214  1.00 35.72           H  
ATOM   3072  CA  ASP A 202     -32.664 -13.173  15.274  1.00 35.72           C  
ATOM   3073  HA  ASP A 202     -33.373 -12.691  14.601  1.00 35.72           H  
ATOM   3074  C   ASP A 202     -33.099 -14.654  15.298  1.00 35.72           C  
ATOM   3075  CB  ASP A 202     -31.265 -12.962  14.666  1.00 35.72           C  
ATOM   3076  HB2 ASP A 202     -31.144 -13.625  13.809  1.00 35.72           H  
ATOM   3077  HB3 ASP A 202     -30.509 -13.230  15.404  1.00 35.72           H  
ATOM   3078  O   ASP A 202     -33.028 -15.374  14.301  1.00 35.72           O  
ATOM   3079  CG  ASP A 202     -31.028 -11.527  14.169  1.00 35.72           C  
ATOM   3080  OD1 ASP A 202     -32.015 -10.846  13.816  1.00 35.72           O  
ATOM   3081  OD2 ASP A 202     -29.845 -11.110  14.139  1.00 35.72           O  
ATOM   3082  N   THR A 203     -33.617 -15.112  16.438  1.00 35.01           N  
ATOM   3083  H   THR A 203     -33.637 -14.473  17.220  1.00 35.01           H  
ATOM   3084  CA  THR A 203     -33.991 -16.511  16.693  1.00 35.01           C  
ATOM   3085  HA  THR A 203     -33.583 -17.119  15.885  1.00 35.01           H  
ATOM   3086  C   THR A 203     -35.510 -16.679  16.637  1.00 35.01           C  
ATOM   3087  CB  THR A 203     -33.354 -17.033  17.994  1.00 35.01           C  
ATOM   3088  HB  THR A 203     -33.946 -16.733  18.859  1.00 35.01           H  
ATOM   3089  O   THR A 203     -36.119 -17.283  17.512  1.00 35.01           O  
ATOM   3090  CG2 THR A 203     -33.128 -18.545  17.980  1.00 35.01           C  
ATOM   3091 HG21 THR A 203     -34.085 -19.057  17.887  1.00 35.01           H  
ATOM   3092 HG22 THR A 203     -32.487 -18.822  17.143  1.00 35.01           H  
ATOM   3093 HG23 THR A 203     -32.654 -18.849  18.914  1.00 35.01           H  
ATOM   3094  OG1 THR A 203     -32.069 -16.488  18.099  1.00 35.01           O  
ATOM   3095  HG1 THR A 203     -31.883 -16.273  19.016  1.00 35.01           H  
ATOM   3096  N   SER A 204     -36.148 -16.114  15.607  1.00 36.59           N  
ATOM   3097  H   SER A 204     -35.613 -15.552  14.961  1.00 36.59           H  
ATOM   3098  CA  SER A 204     -37.582 -16.306  15.325  1.00 36.59           C  
ATOM   3099  HA  SER A 204     -38.085 -16.592  16.249  1.00 36.59           H  
ATOM   3100  C   SER A 204     -37.855 -17.436  14.324  1.00 36.59           C  
ATOM   3101  CB  SER A 204     -38.221 -14.992  14.876  1.00 36.59           C  
ATOM   3102  HB2 SER A 204     -38.037 -14.227  15.631  1.00 36.59           H  
ATOM   3103  HB3 SER A 204     -39.297 -15.126  14.765  1.00 36.59           H  
ATOM   3104  O   SER A 204     -38.999 -17.695  13.960  1.00 36.59           O  
ATOM   3105  OG  SER A 204     -37.665 -14.583  13.643  1.00 36.59           O  
ATOM   3106  HG  SER A 204     -37.879 -13.658  13.502  1.00 36.59           H  
ATOM   3107  N   SER A 205     -36.818 -18.159  13.901  1.00 43.88           N  
ATOM   3108  H   SER A 205     -35.901 -17.911  14.245  1.00 43.88           H  
ATOM   3109  CA  SER A 205     -36.941 -19.285  12.983  1.00 43.88           C  
ATOM   3110  HA  SER A 205     -37.967 -19.362  12.622  1.00 43.88           H  
ATOM   3111  C   SER A 205     -36.592 -20.587  13.700  1.00 43.88           C  
ATOM   3112  CB  SER A 205     -36.057 -19.014  11.770  1.00 43.88           C  
ATOM   3113  HB2 SER A 205     -36.308 -18.044  11.340  1.00 43.88           H  
ATOM   3114  HB3 SER A 205     -35.011 -19.003  12.077  1.00 43.88           H  
ATOM   3115  O   SER A 205     -35.421 -20.873  13.955  1.00 43.88           O  
ATOM   3116  OG  SER A 205     -36.254 -20.015  10.805  1.00 43.88           O  
ATOM   3117  HG  SER A 205     -36.975 -19.749  10.229  1.00 43.88           H  
ATOM   3118  N   THR A 206     -37.605 -21.404  14.001  1.00 43.89           N  
ATOM   3119  H   THR A 206     -38.542 -21.114  13.758  1.00 43.89           H  
ATOM   3120  CA  THR A 206     -37.474 -22.760  14.575  1.00 43.89           C  
ATOM   3121  HA  THR A 206     -37.099 -22.674  15.595  1.00 43.89           H  
ATOM   3122  C   THR A 206     -36.479 -23.639  13.816  1.00 43.89           C  
ATOM   3123  CB  THR A 206     -38.841 -23.477  14.600  1.00 43.89           C  
ATOM   3124  HB  THR A 206     -38.698 -24.550  14.472  1.00 43.89           H  
ATOM   3125  O   THR A 206     -35.880 -24.535  14.405  1.00 43.89           O  
ATOM   3126  CG2 THR A 206     -39.578 -23.253  15.917  1.00 43.89           C  
ATOM   3127 HG21 THR A 206     -39.749 -22.188  16.073  1.00 43.89           H  
ATOM   3128 HG22 THR A 206     -38.979 -23.642  16.741  1.00 43.89           H  
ATOM   3129 HG23 THR A 206     -40.534 -23.776  15.904  1.00 43.89           H  
ATOM   3130  OG1 THR A 206     -39.687 -22.994  13.575  1.00 43.89           O  
ATOM   3131  HG1 THR A 206     -40.568 -23.339  13.737  1.00 43.89           H  
ATOM   3132  N   THR A 207     -36.231 -23.357  12.535  1.00 46.59           N  
ATOM   3133  H   THR A 207     -36.767 -22.630  12.084  1.00 46.59           H  
ATOM   3134  CA  THR A 207     -35.214 -24.047  11.737  1.00 46.59           C  
ATOM   3135  HA  THR A 207     -35.323 -25.117  11.911  1.00 46.59           H  
ATOM   3136  C   THR A 207     -33.776 -23.721  12.157  1.00 46.59           C  
ATOM   3137  CB  THR A 207     -35.436 -23.808  10.233  1.00 46.59           C  
ATOM   3138  HB  THR A 207     -34.513 -23.992   9.684  1.00 46.59           H  
ATOM   3139  O   THR A 207     -32.953 -24.629  12.174  1.00 46.59           O  
ATOM   3140  CG2 THR A 207     -36.526 -24.740   9.705  1.00 46.59           C  
ATOM   3141 HG21 THR A 207     -36.215 -25.777   9.833  1.00 46.59           H  
ATOM   3142 HG22 THR A 207     -36.683 -24.554   8.643  1.00 46.59           H  
ATOM   3143 HG23 THR A 207     -37.460 -24.571  10.241  1.00 46.59           H  
ATOM   3144  OG1 THR A 207     -35.935 -22.530   9.928  1.00 46.59           O  
ATOM   3145  HG1 THR A 207     -35.402 -21.828  10.308  1.00 46.59           H  
ATOM   3146  N   MET A 208     -33.452 -22.494  12.582  1.00 49.99           N  
ATOM   3147  H   MET A 208     -34.185 -21.811  12.710  1.00 49.99           H  
ATOM   3148  CA  MET A 208     -32.080 -22.129  12.987  1.00 49.99           C  
ATOM   3149  HA  MET A 208     -31.378 -22.547  12.265  1.00 49.99           H  
ATOM   3150  C   MET A 208     -31.681 -22.717  14.346  1.00 49.99           C  
ATOM   3151  CB  MET A 208     -31.907 -20.602  12.985  1.00 49.99           C  
ATOM   3152  HB2 MET A 208     -32.821 -20.125  13.340  1.00 49.99           H  
ATOM   3153  HB3 MET A 208     -31.103 -20.327  13.668  1.00 49.99           H  
ATOM   3154  O   MET A 208     -30.553 -23.185  14.506  1.00 49.99           O  
ATOM   3155  CG  MET A 208     -31.547 -20.055  11.601  1.00 49.99           C  
ATOM   3156  HG2 MET A 208     -31.615 -18.968  11.653  1.00 49.99           H  
ATOM   3157  HG3 MET A 208     -32.274 -20.401  10.867  1.00 49.99           H  
ATOM   3158  SD  MET A 208     -29.872 -20.496  11.046  1.00 49.99           S  
ATOM   3159  CE  MET A 208     -29.340 -18.900  10.367  1.00 49.99           C  
ATOM   3160  HE1 MET A 208     -30.014 -18.599   9.565  1.00 49.99           H  
ATOM   3161  HE2 MET A 208     -29.352 -18.145  11.152  1.00 49.99           H  
ATOM   3162  HE3 MET A 208     -28.328 -18.992   9.972  1.00 49.99           H  
ATOM   3163  N   THR A 209     -32.605 -22.787  15.307  1.00 48.12           N  
ATOM   3164  H   THR A 209     -33.491 -22.321  15.173  1.00 48.12           H  
ATOM   3165  CA  THR A 209     -32.348 -23.392  16.627  1.00 48.12           C  
ATOM   3166  HA  THR A 209     -31.494 -22.886  17.078  1.00 48.12           H  
ATOM   3167  C   THR A 209     -32.006 -24.880  16.510  1.00 48.12           C  
ATOM   3168  CB  THR A 209     -33.562 -23.212  17.552  1.00 48.12           C  
ATOM   3169  HB  THR A 209     -34.320 -23.958  17.310  1.00 48.12           H  
ATOM   3170  O   THR A 209     -31.152 -25.385  17.236  1.00 48.12           O  
ATOM   3171  CG2 THR A 209     -33.187 -23.331  19.028  1.00 48.12           C  
ATOM   3172 HG21 THR A 209     -32.753 -24.312  19.221  1.00 48.12           H  
ATOM   3173 HG22 THR A 209     -32.460 -22.562  19.290  1.00 48.12           H  
ATOM   3174 HG23 THR A 209     -34.077 -23.213  19.647  1.00 48.12           H  
ATOM   3175  OG1 THR A 209     -34.122 -21.933  17.371  1.00 48.12           O  
ATOM   3176  HG1 THR A 209     -34.668 -21.727  18.133  1.00 48.12           H  
ATOM   3177  N   VAL A 210     -32.613 -25.582  15.546  1.00 51.93           N  
ATOM   3178  H   VAL A 210     -33.301 -25.114  14.973  1.00 51.93           H  
ATOM   3179  CA  VAL A 210     -32.300 -26.988  15.251  1.00 51.93           C  
ATOM   3180  HA  VAL A 210     -32.316 -27.550  16.185  1.00 51.93           H  
ATOM   3181  C   VAL A 210     -30.886 -27.135  14.679  1.00 51.93           C  
ATOM   3182  CB  VAL A 210     -33.371 -27.597  14.323  1.00 51.93           C  
ATOM   3183  HB  VAL A 210     -33.475 -26.975  13.434  1.00 51.93           H  
ATOM   3184  O   VAL A 210     -30.163 -28.030  15.109  1.00 51.93           O  
ATOM   3185  CG1 VAL A 210     -33.028 -29.024  13.882  1.00 51.93           C  
ATOM   3186 HG11 VAL A 210     -33.866 -29.455  13.335  1.00 51.93           H  
ATOM   3187 HG12 VAL A 210     -32.170 -29.001  13.210  1.00 51.93           H  
ATOM   3188 HG13 VAL A 210     -32.801 -29.647  14.747  1.00 51.93           H  
ATOM   3189  CG2 VAL A 210     -34.727 -27.663  15.040  1.00 51.93           C  
ATOM   3190 HG21 VAL A 210     -35.492 -28.008  14.345  1.00 51.93           H  
ATOM   3191 HG22 VAL A 210     -35.019 -26.678  15.406  1.00 51.93           H  
ATOM   3192 HG23 VAL A 210     -34.673 -28.349  15.885  1.00 51.93           H  
ATOM   3193  N   PHE A 211     -30.444 -26.242  13.784  1.00 51.10           N  
ATOM   3194  H   PHE A 211     -31.074 -25.524  13.457  1.00 51.10           H  
ATOM   3195  CA  PHE A 211     -29.078 -26.279  13.239  1.00 51.10           C  
ATOM   3196  HA  PHE A 211     -28.872 -27.296  12.903  1.00 51.10           H  
ATOM   3197  C   PHE A 211     -28.008 -25.951  14.283  1.00 51.10           C  
ATOM   3198  CB  PHE A 211     -28.947 -25.345  12.028  1.00 51.10           C  
ATOM   3199  HB2 PHE A 211     -27.889 -25.216  11.799  1.00 51.10           H  
ATOM   3200  HB3 PHE A 211     -29.347 -24.363  12.280  1.00 51.10           H  
ATOM   3201  O   PHE A 211     -26.971 -26.613  14.312  1.00 51.10           O  
ATOM   3202  CG  PHE A 211     -29.619 -25.878  10.779  1.00 51.10           C  
ATOM   3203  CD1 PHE A 211     -29.104 -27.017  10.134  1.00 51.10           C  
ATOM   3204  HD1 PHE A 211     -28.216 -27.499  10.516  1.00 51.10           H  
ATOM   3205  CD2 PHE A 211     -30.757 -25.242  10.257  1.00 51.10           C  
ATOM   3206  HD2 PHE A 211     -31.112 -24.325  10.705  1.00 51.10           H  
ATOM   3207  CE1 PHE A 211     -29.751 -27.538   8.999  1.00 51.10           C  
ATOM   3208  HE1 PHE A 211     -29.358 -28.417   8.509  1.00 51.10           H  
ATOM   3209  CE2 PHE A 211     -31.426 -25.780   9.146  1.00 51.10           C  
ATOM   3210  HE2 PHE A 211     -32.314 -25.296   8.765  1.00 51.10           H  
ATOM   3211  CZ  PHE A 211     -30.924 -26.931   8.516  1.00 51.10           C  
ATOM   3212  HZ  PHE A 211     -31.431 -27.339   7.655  1.00 51.10           H  
ATOM   3213  N   VAL A 212     -28.262 -24.987  15.172  1.00 62.90           N  
ATOM   3214  H   VAL A 212     -29.108 -24.445  15.068  1.00 62.90           H  
ATOM   3215  CA  VAL A 212     -27.342 -24.665  16.275  1.00 62.90           C  
ATOM   3216  HA  VAL A 212     -26.340 -24.540  15.864  1.00 62.90           H  
ATOM   3217  C   VAL A 212     -27.264 -25.825  17.272  1.00 62.90           C  
ATOM   3218  CB  VAL A 212     -27.734 -23.339  16.955  1.00 62.90           C  
ATOM   3219  HB  VAL A 212     -28.773 -23.395  17.279  1.00 62.90           H  
ATOM   3220  O   VAL A 212     -26.163 -26.224  17.647  1.00 62.90           O  
ATOM   3221  CG1 VAL A 212     -26.854 -23.031  18.173  1.00 62.90           C  
ATOM   3222 HG11 VAL A 212     -27.113 -22.053  18.578  1.00 62.90           H  
ATOM   3223 HG12 VAL A 212     -27.020 -23.771  18.956  1.00 62.90           H  
ATOM   3224 HG13 VAL A 212     -25.801 -23.035  17.890  1.00 62.90           H  
ATOM   3225  CG2 VAL A 212     -27.581 -22.166  15.975  1.00 62.90           C  
ATOM   3226 HG21 VAL A 212     -27.895 -21.240  16.458  1.00 62.90           H  
ATOM   3227 HG22 VAL A 212     -26.542 -22.071  15.660  1.00 62.90           H  
ATOM   3228 HG23 VAL A 212     -28.205 -22.315  15.093  1.00 62.90           H  
ATOM   3229  N   ASN A 213     -28.398 -26.437  17.634  1.00 60.79           N  
ATOM   3230  H   ASN A 213     -29.278 -26.053  17.321  1.00 60.79           H  
ATOM   3231  CA  ASN A 213     -28.425 -27.578  18.553  1.00 60.79           C  
ATOM   3232  HA  ASN A 213     -27.819 -27.332  19.426  1.00 60.79           H  
ATOM   3233  C   ASN A 213     -27.794 -28.842  17.949  1.00 60.79           C  
ATOM   3234  CB  ASN A 213     -29.869 -27.822  19.024  1.00 60.79           C  
ATOM   3235  HB2 ASN A 213     -29.925 -28.793  19.515  1.00 60.79           H  
ATOM   3236  HB3 ASN A 213     -30.541 -27.835  18.165  1.00 60.79           H  
ATOM   3237  O   ASN A 213     -27.047 -29.531  18.640  1.00 60.79           O  
ATOM   3238  CG  ASN A 213     -30.343 -26.787  20.032  1.00 60.79           C  
ATOM   3239  ND2 ASN A 213     -31.634 -26.659  20.227  1.00 60.79           N  
ATOM   3240 HD21 ASN A 213     -32.292 -27.196  19.680  1.00 60.79           H  
ATOM   3241 HD22 ASN A 213     -31.905 -25.975  20.919  1.00 60.79           H  
ATOM   3242  OD1 ASN A 213     -29.573 -26.111  20.691  1.00 60.79           O  
ATOM   3243  N   LEU A 214     -28.016 -29.128  16.660  1.00 65.62           N  
ATOM   3244  H   LEU A 214     -28.668 -28.555  16.143  1.00 65.62           H  
ATOM   3245  CA  LEU A 214     -27.337 -30.224  15.954  1.00 65.62           C  
ATOM   3246  HA  LEU A 214     -27.432 -31.134  16.546  1.00 65.62           H  
ATOM   3247  C   LEU A 214     -25.833 -29.960  15.812  1.00 65.62           C  
ATOM   3248  CB  LEU A 214     -27.983 -30.444  14.573  1.00 65.62           C  
ATOM   3249  HB2 LEU A 214     -27.285 -30.989  13.938  1.00 65.62           H  
ATOM   3250  HB3 LEU A 214     -28.148 -29.471  14.108  1.00 65.62           H  
ATOM   3251  O   LEU A 214     -25.032 -30.870  16.019  1.00 65.62           O  
ATOM   3252  CG  LEU A 214     -29.305 -31.232  14.615  1.00 65.62           C  
ATOM   3253  HG  LEU A 214     -29.957 -30.822  15.386  1.00 65.62           H  
ATOM   3254  CD1 LEU A 214     -30.014 -31.124  13.266  1.00 65.62           C  
ATOM   3255 HD11 LEU A 214     -30.986 -31.614  13.321  1.00 65.62           H  
ATOM   3256 HD12 LEU A 214     -29.414 -31.591  12.485  1.00 65.62           H  
ATOM   3257 HD13 LEU A 214     -30.164 -30.073  13.018  1.00 65.62           H  
ATOM   3258  CD2 LEU A 214     -29.066 -32.721  14.891  1.00 65.62           C  
ATOM   3259 HD21 LEU A 214     -30.017 -33.253  14.868  1.00 65.62           H  
ATOM   3260 HD22 LEU A 214     -28.399 -33.144  14.140  1.00 65.62           H  
ATOM   3261 HD23 LEU A 214     -28.626 -32.854  15.880  1.00 65.62           H  
ATOM   3262  N   GLY A 215     -25.436 -28.718  15.518  1.00 63.42           N  
ATOM   3263  H   GLY A 215     -26.137 -28.017  15.327  1.00 63.42           H  
ATOM   3264  CA  GLY A 215     -24.032 -28.307  15.476  1.00 63.42           C  
ATOM   3265  HA2 GLY A 215     -23.502 -28.893  14.725  1.00 63.42           H  
ATOM   3266  HA3 GLY A 215     -23.984 -27.253  15.202  1.00 63.42           H  
ATOM   3267  C   GLY A 215     -23.330 -28.485  16.825  1.00 63.42           C  
ATOM   3268  O   GLY A 215     -22.239 -29.051  16.880  1.00 63.42           O  
ATOM   3269  N   LEU A 216     -23.982 -28.093  17.926  1.00 64.56           N  
ATOM   3270  H   LEU A 216     -24.860 -27.606  17.818  1.00 64.56           H  
ATOM   3271  CA  LEU A 216     -23.474 -28.309  19.285  1.00 64.56           C  
ATOM   3272  HA  LEU A 216     -22.451 -27.936  19.325  1.00 64.56           H  
ATOM   3273  C   LEU A 216     -23.390 -29.796  19.647  1.00 64.56           C  
ATOM   3274  CB  LEU A 216     -24.344 -27.553  20.312  1.00 64.56           C  
ATOM   3275  HB2 LEU A 216     -25.304 -27.278  19.874  1.00 64.56           H  
ATOM   3276  HB3 LEU A 216     -24.584 -28.240  21.124  1.00 64.56           H  
ATOM   3277  O   LEU A 216     -22.394 -30.218  20.235  1.00 64.56           O  
ATOM   3278  CG  LEU A 216     -23.650 -26.311  20.912  1.00 64.56           C  
ATOM   3279  HG  LEU A 216     -22.605 -26.273  20.604  1.00 64.56           H  
ATOM   3280  CD1 LEU A 216     -24.325 -25.019  20.459  1.00 64.56           C  
ATOM   3281 HD11 LEU A 216     -24.303 -24.959  19.371  1.00 64.56           H  
ATOM   3282 HD12 LEU A 216     -23.799 -24.158  20.873  1.00 64.56           H  
ATOM   3283 HD13 LEU A 216     -25.363 -25.001  20.793  1.00 64.56           H  
ATOM   3284  CD2 LEU A 216     -23.676 -26.370  22.440  1.00 64.56           C  
ATOM   3285 HD21 LEU A 216     -24.706 -26.392  22.795  1.00 64.56           H  
ATOM   3286 HD22 LEU A 216     -23.154 -27.263  22.782  1.00 64.56           H  
ATOM   3287 HD23 LEU A 216     -23.175 -25.492  22.849  1.00 64.56           H  
ATOM   3288  N   LEU A 217     -24.380 -30.609  19.266  1.00 62.17           N  
ATOM   3289  H   LEU A 217     -25.199 -30.205  18.834  1.00 62.17           H  
ATOM   3290  CA  LEU A 217     -24.359 -32.050  19.530  1.00 62.17           C  
ATOM   3291  HA  LEU A 217     -24.209 -32.180  20.602  1.00 62.17           H  
ATOM   3292  C   LEU A 217     -23.184 -32.732  18.808  1.00 62.17           C  
ATOM   3293  CB  LEU A 217     -25.711 -32.673  19.127  1.00 62.17           C  
ATOM   3294  HB2 LEU A 217     -26.480 -31.902  19.097  1.00 62.17           H  
ATOM   3295  HB3 LEU A 217     -25.633 -33.065  18.113  1.00 62.17           H  
ATOM   3296  O   LEU A 217     -22.508 -33.580  19.386  1.00 62.17           O  
ATOM   3297  CG  LEU A 217     -26.172 -33.780  20.099  1.00 62.17           C  
ATOM   3298  HG  LEU A 217     -25.369 -34.032  20.793  1.00 62.17           H  
ATOM   3299  CD1 LEU A 217     -27.387 -33.312  20.904  1.00 62.17           C  
ATOM   3300 HD11 LEU A 217     -28.225 -33.105  20.238  1.00 62.17           H  
ATOM   3301 HD12 LEU A 217     -27.679 -34.085  21.615  1.00 62.17           H  
ATOM   3302 HD13 LEU A 217     -27.136 -32.406  21.455  1.00 62.17           H  
ATOM   3303  CD2 LEU A 217     -26.554 -35.053  19.348  1.00 62.17           C  
ATOM   3304 HD21 LEU A 217     -26.897 -35.809  20.054  1.00 62.17           H  
ATOM   3305 HD22 LEU A 217     -25.685 -35.437  18.813  1.00 62.17           H  
ATOM   3306 HD23 LEU A 217     -27.352 -34.842  18.637  1.00 62.17           H  
ATOM   3307  N   MET A 218     -22.881 -32.310  17.577  1.00 58.39           N  
ATOM   3308  H   MET A 218     -23.491 -31.628  17.150  1.00 58.39           H  
ATOM   3309  CA  MET A 218     -21.744 -32.818  16.798  1.00 58.39           C  
ATOM   3310  HA  MET A 218     -21.786 -33.907  16.788  1.00 58.39           H  
ATOM   3311  C   MET A 218     -20.389 -32.432  17.416  1.00 58.39           C  
ATOM   3312  CB  MET A 218     -21.860 -32.313  15.351  1.00 58.39           C  
ATOM   3313  HB2 MET A 218     -20.936 -32.534  14.816  1.00 58.39           H  
ATOM   3314  HB3 MET A 218     -21.993 -31.232  15.356  1.00 58.39           H  
ATOM   3315  O   MET A 218     -19.461 -33.246  17.436  1.00 58.39           O  
ATOM   3316  CG  MET A 218     -23.037 -32.956  14.601  1.00 58.39           C  
ATOM   3317  HG2 MET A 218     -23.206 -32.399  13.680  1.00 58.39           H  
ATOM   3318  HG3 MET A 218     -23.937 -32.866  15.209  1.00 58.39           H  
ATOM   3319  SD  MET A 218     -22.845 -34.711  14.182  1.00 58.39           S  
ATOM   3320  CE  MET A 218     -21.640 -34.591  12.836  1.00 58.39           C  
ATOM   3321  HE1 MET A 218     -20.703 -34.181  13.213  1.00 58.39           H  
ATOM   3322  HE2 MET A 218     -22.031 -33.946  12.049  1.00 58.39           H  
ATOM   3323  HE3 MET A 218     -21.455 -35.585  12.429  1.00 58.39           H  
ATOM   3324  N   ILE A 219     -20.270 -31.228  17.986  1.00 63.33           N  
ATOM   3325  H   ILE A 219     -21.050 -30.590  17.920  1.00 63.33           H  
ATOM   3326  CA  ILE A 219     -19.061 -30.788  18.708  1.00 63.33           C  
ATOM   3327  HA  ILE A 219     -18.188 -31.030  18.101  1.00 63.33           H  
ATOM   3328  C   ILE A 219     -18.901 -31.561  20.033  1.00 63.33           C  
ATOM   3329  CB  ILE A 219     -19.089 -29.251  18.894  1.00 63.33           C  
ATOM   3330  HB  ILE A 219     -20.030 -28.978  19.372  1.00 63.33           H  
ATOM   3331  O   ILE A 219     -17.788 -31.956  20.397  1.00 63.33           O  
ATOM   3332  CG1 ILE A 219     -18.999 -28.542  17.519  1.00 63.33           C  
ATOM   3333 HG12 ILE A 219     -19.681 -29.013  16.810  1.00 63.33           H  
ATOM   3334 HG13 ILE A 219     -17.992 -28.658  17.118  1.00 63.33           H  
ATOM   3335  CG2 ILE A 219     -17.931 -28.775  19.791  1.00 63.33           C  
ATOM   3336 HG21 ILE A 219     -18.022 -29.201  20.790  1.00 63.33           H  
ATOM   3337 HG22 ILE A 219     -16.974 -29.071  19.361  1.00 63.33           H  
ATOM   3338 HG23 ILE A 219     -17.954 -27.691  19.903  1.00 63.33           H  
ATOM   3339  CD1 ILE A 219     -19.350 -27.049  17.559  1.00 63.33           C  
ATOM   3340 HD11 ILE A 219     -18.607 -26.492  18.130  1.00 63.33           H  
ATOM   3341 HD12 ILE A 219     -20.335 -26.912  18.007  1.00 63.33           H  
ATOM   3342 HD13 ILE A 219     -19.370 -26.658  16.542  1.00 63.33           H  
ATOM   3343  N   LEU A 220     -20.002 -31.865  20.726  1.00 53.75           N  
ATOM   3344  H   LEU A 220     -20.886 -31.492  20.408  1.00 53.75           H  
ATOM   3345  CA  LEU A 220     -19.985 -32.655  21.961  1.00 53.75           C  
ATOM   3346  HA  LEU A 220     -19.184 -32.281  22.599  1.00 53.75           H  
ATOM   3347  C   LEU A 220     -19.651 -34.137  21.711  1.00 53.75           C  
ATOM   3348  CB  LEU A 220     -21.316 -32.462  22.709  1.00 53.75           C  
ATOM   3349  HB2 LEU A 220     -22.135 -32.656  22.017  1.00 53.75           H  
ATOM   3350  HB3 LEU A 220     -21.378 -33.197  23.512  1.00 53.75           H  
ATOM   3351  O   LEU A 220     -18.860 -34.715  22.450  1.00 53.75           O  
ATOM   3352  CG  LEU A 220     -21.488 -31.056  23.322  1.00 53.75           C  
ATOM   3353  HG  LEU A 220     -21.305 -30.293  22.565  1.00 53.75           H  
ATOM   3354  CD1 LEU A 220     -22.917 -30.889  23.838  1.00 53.75           C  
ATOM   3355 HD11 LEU A 220     -23.132 -31.632  24.606  1.00 53.75           H  
ATOM   3356 HD12 LEU A 220     -23.045 -29.889  24.254  1.00 53.75           H  
ATOM   3357 HD13 LEU A 220     -23.618 -31.008  23.011  1.00 53.75           H  
ATOM   3358  CD2 LEU A 220     -20.530 -30.807  24.491  1.00 53.75           C  
ATOM   3359 HD21 LEU A 220     -20.736 -29.830  24.930  1.00 53.75           H  
ATOM   3360 HD22 LEU A 220     -20.658 -31.577  25.252  1.00 53.75           H  
ATOM   3361 HD23 LEU A 220     -19.497 -30.809  24.143  1.00 53.75           H  
ATOM   3362  N   PHE A 221     -20.138 -34.752  20.630  1.00 47.46           N  
ATOM   3363  H   PHE A 221     -20.835 -34.279  20.072  1.00 47.46           H  
ATOM   3364  CA  PHE A 221     -19.759 -36.133  20.291  1.00 47.46           C  
ATOM   3365  HA  PHE A 221     -19.860 -36.743  21.188  1.00 47.46           H  
ATOM   3366  C   PHE A 221     -18.287 -36.266  19.867  1.00 47.46           C  
ATOM   3367  CB  PHE A 221     -20.715 -36.702  19.234  1.00 47.46           C  
ATOM   3368  HB2 PHE A 221     -21.109 -35.900  18.609  1.00 47.46           H  
ATOM   3369  HB3 PHE A 221     -20.163 -37.376  18.579  1.00 47.46           H  
ATOM   3370  O   PHE A 221     -17.639 -37.263  20.186  1.00 47.46           O  
ATOM   3371  CG  PHE A 221     -21.853 -37.489  19.854  1.00 47.46           C  
ATOM   3372  CD1 PHE A 221     -21.671 -38.851  20.159  1.00 47.46           C  
ATOM   3373  HD1 PHE A 221     -20.731 -39.333  19.932  1.00 47.46           H  
ATOM   3374  CD2 PHE A 221     -23.075 -36.864  20.168  1.00 47.46           C  
ATOM   3375  HD2 PHE A 221     -23.224 -35.818  19.948  1.00 47.46           H  
ATOM   3376  CE1 PHE A 221     -22.707 -39.585  20.763  1.00 47.46           C  
ATOM   3377  HE1 PHE A 221     -22.566 -40.631  20.995  1.00 47.46           H  
ATOM   3378  CE2 PHE A 221     -24.108 -37.597  20.776  1.00 47.46           C  
ATOM   3379  HE2 PHE A 221     -25.042 -37.113  21.021  1.00 47.46           H  
ATOM   3380  CZ  PHE A 221     -23.926 -38.958  21.072  1.00 47.46           C  
ATOM   3381  HZ  PHE A 221     -24.722 -39.518  21.539  1.00 47.46           H  
ATOM   3382  N   SER A 222     -17.727 -35.237  19.225  1.00 50.22           N  
ATOM   3383  H   SER A 222     -18.317 -34.457  18.973  1.00 50.22           H  
ATOM   3384  CA  SER A 222     -16.315 -35.214  18.816  1.00 50.22           C  
ATOM   3385  HA  SER A 222     -16.082 -36.139  18.289  1.00 50.22           H  
ATOM   3386  C   SER A 222     -15.353 -35.103  20.007  1.00 50.22           C  
ATOM   3387  CB  SER A 222     -16.072 -34.046  17.856  1.00 50.22           C  
ATOM   3388  HB2 SER A 222     -15.047 -34.097  17.486  1.00 50.22           H  
ATOM   3389  HB3 SER A 222     -16.206 -33.102  18.384  1.00 50.22           H  
ATOM   3390  O   SER A 222     -14.230 -35.598  19.953  1.00 50.22           O  
ATOM   3391  OG  SER A 222     -16.964 -34.094  16.759  1.00 50.22           O  
ATOM   3392  HG  SER A 222     -17.839 -33.806  17.030  1.00 50.22           H  
ATOM   3393  N   THR A 223     -15.791 -34.486  21.108  1.00 44.56           N  
ATOM   3394  H   THR A 223     -16.732 -34.120  21.115  1.00 44.56           H  
ATOM   3395  CA  THR A 223     -14.966 -34.284  22.312  1.00 44.56           C  
ATOM   3396  HA  THR A 223     -13.921 -34.234  22.006  1.00 44.56           H  
ATOM   3397  C   THR A 223     -15.037 -35.450  23.306  1.00 44.56           C  
ATOM   3398  CB  THR A 223     -15.292 -32.941  22.985  1.00 44.56           C  
ATOM   3399  HB  THR A 223     -14.824 -32.912  23.970  1.00 44.56           H  
ATOM   3400  O   THR A 223     -14.138 -35.597  24.133  1.00 44.56           O  
ATOM   3401  CG2 THR A 223     -14.779 -31.759  22.164  1.00 44.56           C  
ATOM   3402 HG21 THR A 223     -15.218 -31.763  21.167  1.00 44.56           H  
ATOM   3403 HG22 THR A 223     -15.039 -30.827  22.667  1.00 44.56           H  
ATOM   3404 HG23 THR A 223     -13.694 -31.818  22.076  1.00 44.56           H  
ATOM   3405  OG1 THR A 223     -16.676 -32.748  23.125  1.00 44.56           O  
ATOM   3406  HG1 THR A 223     -17.011 -32.420  22.287  1.00 44.56           H  
ATOM   3407  N   VAL A 224     -16.034 -36.338  23.199  1.00 42.75           N  
ATOM   3408  H   VAL A 224     -16.773 -36.134  22.541  1.00 42.75           H  
ATOM   3409  CA  VAL A 224     -16.203 -37.494  24.104  1.00 42.75           C  
ATOM   3410  HA  VAL A 224     -15.745 -37.243  25.061  1.00 42.75           H  
ATOM   3411  C   VAL A 224     -15.460 -38.758  23.626  1.00 42.75           C  
ATOM   3412  CB  VAL A 224     -17.706 -37.716  24.392  1.00 42.75           C  
ATOM   3413  HB  VAL A 224     -18.238 -37.817  23.446  1.00 42.75           H  
ATOM   3414  O   VAL A 224     -15.183 -39.644  24.432  1.00 42.75           O  
ATOM   3415  CG1 VAL A 224     -18.003 -38.949  25.257  1.00 42.75           C  
ATOM   3416 HG11 VAL A 224     -19.064 -38.984  25.501  1.00 42.75           H  
ATOM   3417 HG12 VAL A 224     -17.757 -39.857  24.706  1.00 42.75           H  
ATOM   3418 HG13 VAL A 224     -17.419 -38.914  26.176  1.00 42.75           H  
ATOM   3419  CG2 VAL A 224     -18.280 -36.517  25.165  1.00 42.75           C  
ATOM   3420 HG21 VAL A 224     -17.835 -36.459  26.158  1.00 42.75           H  
ATOM   3421 HG22 VAL A 224     -18.076 -35.581  24.644  1.00 42.75           H  
ATOM   3422 HG23 VAL A 224     -19.361 -36.621  25.257  1.00 42.75           H  
ATOM   3423  N   ALA A 225     -15.031 -38.834  22.361  1.00 39.12           N  
ATOM   3424  H   ALA A 225     -15.279 -38.092  21.723  1.00 39.12           H  
ATOM   3425  CA  ALA A 225     -14.329 -40.011  21.824  1.00 39.12           C  
ATOM   3426  HA  ALA A 225     -14.808 -40.900  22.235  1.00 39.12           H  
ATOM   3427  C   ALA A 225     -12.833 -40.120  22.208  1.00 39.12           C  
ATOM   3428  CB  ALA A 225     -14.544 -40.048  20.308  1.00 39.12           C  
ATOM   3429  HB1 ALA A 225     -14.074 -39.181  19.844  1.00 39.12           H  
ATOM   3430  HB2 ALA A 225     -15.610 -40.042  20.082  1.00 39.12           H  
ATOM   3431  HB3 ALA A 225     -14.100 -40.955  19.897  1.00 39.12           H  
ATOM   3432  O   ALA A 225     -12.224 -41.166  21.995  1.00 39.12           O  
ATOM   3433  N   CYS A 226     -12.234 -39.091  22.817  1.00 28.02           N  
ATOM   3434  H   CYS A 226     -12.783 -38.261  22.989  1.00 28.02           H  
ATOM   3435  CA  CYS A 226     -10.819 -39.087  23.210  1.00 28.02           C  
ATOM   3436  HA  CYS A 226     -10.339 -39.995  22.846  1.00 28.02           H  
ATOM   3437  C   CYS A 226     -10.650 -39.125  24.738  1.00 28.02           C  
ATOM   3438  CB  CYS A 226     -10.101 -37.903  22.534  1.00 28.02           C  
ATOM   3439  HB2 CYS A 226     -10.816 -37.121  22.277  1.00 28.02           H  
ATOM   3440  HB3 CYS A 226      -9.355 -37.480  23.206  1.00 28.02           H  
ATOM   3441  O   CYS A 226     -10.275 -38.134  25.366  1.00 28.02           O  
ATOM   3442  SG  CYS A 226      -9.244 -38.485  21.043  1.00 28.02           S  
ATOM   3443  HG  CYS A 226      -8.851 -37.292  20.589  1.00 28.02           H  
ATOM   3444  N   LYS A 227     -10.919 -40.276  25.371  1.00 28.71           N  
ATOM   3445  H   LYS A 227     -11.307 -41.038  24.833  1.00 28.71           H  
ATOM   3446  CA  LYS A 227     -10.512 -40.530  26.766  1.00 28.71           C  
ATOM   3447  HA  LYS A 227      -9.527 -40.082  26.893  1.00 28.71           H  
ATOM   3448  C   LYS A 227     -10.404 -42.032  27.063  1.00 28.71           C  
ATOM   3449  CB  LYS A 227     -11.503 -39.831  27.725  1.00 28.71           C  
ATOM   3450  HB2 LYS A 227     -11.804 -38.878  27.289  1.00 28.71           H  
ATOM   3451  HB3 LYS A 227     -12.404 -40.436  27.830  1.00 28.71           H  
ATOM   3452  O   LYS A 227     -11.321 -42.770  26.725  1.00 28.71           O  
ATOM   3453  CG  LYS A 227     -10.898 -39.544  29.110  1.00 28.71           C  
ATOM   3454  HG2 LYS A 227     -10.782 -40.477  29.661  1.00 28.71           H  
ATOM   3455  HG3 LYS A 227      -9.920 -39.080  28.984  1.00 28.71           H  
ATOM   3456  CD  LYS A 227     -11.800 -38.580  29.896  1.00 28.71           C  
ATOM   3457  HD2 LYS A 227     -11.938 -37.675  29.305  1.00 28.71           H  
ATOM   3458  HD3 LYS A 227     -12.774 -39.047  30.045  1.00 28.71           H  
ATOM   3459  CE  LYS A 227     -11.188 -38.207  31.252  1.00 28.71           C  
ATOM   3460  HE2 LYS A 227     -10.184 -37.820  31.080  1.00 28.71           H  
ATOM   3461  HE3 LYS A 227     -11.107 -39.109  31.859  1.00 28.71           H  
ATOM   3462  NZ  LYS A 227     -12.017 -37.186  31.944  1.00 28.71           N  
ATOM   3463  HZ1 LYS A 227     -12.091 -36.353  31.377  1.00 28.71           H  
ATOM   3464  HZ2 LYS A 227     -11.624 -36.936  32.840  1.00 28.71           H  
ATOM   3465  HZ3 LYS A 227     -12.954 -37.533  32.089  1.00 28.71           H  
ATOM   3466  N   LYS A 228      -9.352 -42.403  27.821  1.00 28.53           N  
ATOM   3467  H   LYS A 228      -8.661 -41.677  27.943  1.00 28.53           H  
ATOM   3468  CA  LYS A 228      -9.006 -43.726  28.417  1.00 28.53           C  
ATOM   3469  HA  LYS A 228      -8.464 -43.518  29.340  1.00 28.53           H  
ATOM   3470  C   LYS A 228      -8.043 -44.533  27.521  1.00 28.53           C  
ATOM   3471  CB  LYS A 228     -10.303 -44.473  28.801  1.00 28.53           C  
ATOM   3472  HB2 LYS A 228     -10.643 -45.071  27.956  1.00 28.53           H  
ATOM   3473  HB3 LYS A 228     -11.071 -43.730  29.018  1.00 28.53           H  
ATOM   3474  O   LYS A 228      -8.335 -44.740  26.360  1.00 28.53           O  
ATOM   3475  CG  LYS A 228     -10.222 -45.348  30.050  1.00 28.53           C  
ATOM   3476  HG2 LYS A 228      -9.573 -46.201  29.853  1.00 28.53           H  
ATOM   3477  HG3 LYS A 228      -9.821 -44.759  30.875  1.00 28.53           H  
ATOM   3478  CD  LYS A 228     -11.633 -45.843  30.408  1.00 28.53           C  
ATOM   3479  HD2 LYS A 228     -11.954 -46.575  29.667  1.00 28.53           H  
ATOM   3480  HD3 LYS A 228     -12.328 -45.004  30.374  1.00 28.53           H  
ATOM   3481  CE  LYS A 228     -11.690 -46.428  31.823  1.00 28.53           C  
ATOM   3482  HE2 LYS A 228     -12.548 -45.999  32.342  1.00 28.53           H  
ATOM   3483  HE3 LYS A 228     -10.787 -46.142  32.362  1.00 28.53           H  
ATOM   3484  NZ  LYS A 228     -11.804 -47.899  31.806  1.00 28.53           N  
ATOM   3485  HZ1 LYS A 228     -11.861 -48.288  32.737  1.00 28.53           H  
ATOM   3486  HZ2 LYS A 228     -12.565 -48.226  31.228  1.00 28.53           H  
ATOM   3487  HZ3 LYS A 228     -10.950 -48.279  31.424  1.00 28.53           H  
ATOM   3488  N   GLU A 229      -6.851 -44.954  27.943  1.00 34.00           N  
ATOM   3489  H   GLU A 229      -6.289 -45.310  27.183  1.00 34.00           H  
ATOM   3490  CA  GLU A 229      -6.406 -45.437  29.254  1.00 34.00           C  
ATOM   3491  HA  GLU A 229      -6.913 -44.905  30.058  1.00 34.00           H  
ATOM   3492  C   GLU A 229      -4.876 -45.224  29.361  1.00 34.00           C  
ATOM   3493  CB  GLU A 229      -6.783 -46.940  29.293  1.00 34.00           C  
ATOM   3494  HB2 GLU A 229      -7.616 -47.090  28.606  1.00 34.00           H  
ATOM   3495  HB3 GLU A 229      -5.960 -47.547  28.917  1.00 34.00           H  
ATOM   3496  O   GLU A 229      -4.112 -45.692  28.523  1.00 34.00           O  
ATOM   3497  CG  GLU A 229      -7.248 -47.489  30.648  1.00 34.00           C  
ATOM   3498  HG2 GLU A 229      -7.727 -46.689  31.212  1.00 34.00           H  
ATOM   3499  HG3 GLU A 229      -6.380 -47.818  31.218  1.00 34.00           H  
ATOM   3500  CD  GLU A 229      -8.245 -48.653  30.459  1.00 34.00           C  
ATOM   3501  OE1 GLU A 229      -9.296 -48.634  31.154  1.00 34.00           O  
ATOM   3502  OE2 GLU A 229      -8.019 -49.506  29.580  1.00 34.00           O  
ATOM   3503  N   SER A 230      -4.413 -44.458  30.353  1.00 32.32           N  
ATOM   3504  H   SER A 230      -5.062 -44.077  31.026  1.00 32.32           H  
ATOM   3505  CA  SER A 230      -2.986 -44.271  30.646  1.00 32.32           C  
ATOM   3506  HA  SER A 230      -2.413 -44.274  29.719  1.00 32.32           H  
ATOM   3507  C   SER A 230      -2.491 -45.405  31.542  1.00 32.32           C  
ATOM   3508  CB  SER A 230      -2.777 -42.921  31.348  1.00 32.32           C  
ATOM   3509  HB2 SER A 230      -1.745 -42.842  31.689  1.00 32.32           H  
ATOM   3510  HB3 SER A 230      -2.976 -42.115  30.642  1.00 32.32           H  
ATOM   3511  O   SER A 230      -2.993 -45.542  32.658  1.00 32.32           O  
ATOM   3512  OG  SER A 230      -3.661 -42.801  32.452  1.00 32.32           O  
ATOM   3513  HG  SER A 230      -3.566 -43.609  32.962  1.00 32.32           H  
ATOM   3514  N   GLY A 231      -1.490 -46.168  31.103  1.00 33.66           N  
ATOM   3515  H   GLY A 231      -1.204 -46.101  30.137  1.00 33.66           H  
ATOM   3516  CA  GLY A 231      -0.862 -47.185  31.943  1.00 33.66           C  
ATOM   3517  HA2 GLY A 231      -0.540 -46.733  32.881  1.00 33.66           H  
ATOM   3518  HA3 GLY A 231      -1.605 -47.946  32.182  1.00 33.66           H  
ATOM   3519  C   GLY A 231       0.323 -47.892  31.287  1.00 33.66           C  
ATOM   3520  O   GLY A 231       0.134 -48.839  30.539  1.00 33.66           O  
ATOM   3521  N   SER A 232       1.520 -47.474  31.701  1.00 30.20           N  
ATOM   3522  H   SER A 232       1.514 -46.639  32.269  1.00 30.20           H  
ATOM   3523  CA  SER A 232       2.821 -48.163  31.629  1.00 30.20           C  
ATOM   3524  HA  SER A 232       3.252 -47.890  32.592  1.00 30.20           H  
ATOM   3525  C   SER A 232       3.810 -47.738  30.519  1.00 30.20           C  
ATOM   3526  CB  SER A 232       2.718 -49.682  31.745  1.00 30.20           C  
ATOM   3527  HB2 SER A 232       1.907 -49.943  32.424  1.00 30.20           H  
ATOM   3528  HB3 SER A 232       2.527 -50.127  30.768  1.00 30.20           H  
ATOM   3529  O   SER A 232       3.461 -47.765  29.340  1.00 30.20           O  
ATOM   3530  OG  SER A 232       3.931 -50.164  32.290  1.00 30.20           O  
ATOM   3531  HG  SER A 232       4.538 -50.358  31.572  1.00 30.20           H  
ATOM   3532  N   PRO A 233       5.054 -47.355  30.895  1.00 33.63           N  
ATOM   3533  CA  PRO A 233       6.082 -46.806  30.011  1.00 33.63           C  
ATOM   3534  HA  PRO A 233       5.626 -46.311  29.154  1.00 33.63           H  
ATOM   3535  C   PRO A 233       7.079 -47.869  29.504  1.00 33.63           C  
ATOM   3536  CB  PRO A 233       6.786 -45.767  30.896  1.00 33.63           C  
ATOM   3537  HB2 PRO A 233       7.781 -45.507  30.534  1.00 33.63           H  
ATOM   3538  HB3 PRO A 233       6.167 -44.873  30.972  1.00 33.63           H  
ATOM   3539  O   PRO A 233       7.153 -48.970  30.046  1.00 33.63           O  
ATOM   3540  CG  PRO A 233       6.840 -46.472  32.249  1.00 33.63           C  
ATOM   3541  HG2 PRO A 233       6.898 -45.761  33.072  1.00 33.63           H  
ATOM   3542  HG3 PRO A 233       7.688 -47.157  32.275  1.00 33.63           H  
ATOM   3543  CD  PRO A 233       5.540 -47.265  32.274  1.00 33.63           C  
ATOM   3544  HD2 PRO A 233       5.712 -48.255  32.697  1.00 33.63           H  
ATOM   3545  HD3 PRO A 233       4.833 -46.706  32.888  1.00 33.63           H  
ATOM   3546  N   ASN A 234       7.918 -47.446  28.549  1.00 34.27           N  
ATOM   3547  H   ASN A 234       7.751 -46.506  28.218  1.00 34.27           H  
ATOM   3548  CA  ASN A 234       9.153 -48.073  28.046  1.00 34.27           C  
ATOM   3549  HA  ASN A 234       9.727 -47.258  27.605  1.00 34.27           H  
ATOM   3550  C   ASN A 234       9.016 -49.106  26.918  1.00 34.27           C  
ATOM   3551  CB  ASN A 234      10.045 -48.602  29.189  1.00 34.27           C  
ATOM   3552  HB2 ASN A 234      10.983 -48.963  28.768  1.00 34.27           H  
ATOM   3553  HB3 ASN A 234       9.562 -49.454  29.668  1.00 34.27           H  
ATOM   3554  O   ASN A 234       9.088 -50.300  27.163  1.00 34.27           O  
ATOM   3555  CG  ASN A 234      10.389 -47.568  30.236  1.00 34.27           C  
ATOM   3556  ND2 ASN A 234      10.740 -48.000  31.423  1.00 34.27           N  
ATOM   3557 HD21 ASN A 234      10.742 -48.991  31.616  1.00 34.27           H  
ATOM   3558 HD22 ASN A 234      11.001 -47.296  32.100  1.00 34.27           H  
ATOM   3559  OD1 ASN A 234      10.365 -46.370  30.008  1.00 34.27           O  
ATOM   3560  N   THR A 235       9.007 -48.615  25.677  1.00 36.99           N  
ATOM   3561  H   THR A 235       8.670 -47.670  25.562  1.00 36.99           H  
ATOM   3562  CA  THR A 235       9.889 -49.084  24.588  1.00 36.99           C  
ATOM   3563  HA  THR A 235      10.890 -49.255  24.983  1.00 36.99           H  
ATOM   3564  C   THR A 235       9.962 -47.967  23.548  1.00 36.99           C  
ATOM   3565  CB  THR A 235       9.436 -50.373  23.874  1.00 36.99           C  
ATOM   3566  HB  THR A 235       9.973 -50.426  22.927  1.00 36.99           H  
ATOM   3567  O   THR A 235       8.935 -47.586  22.988  1.00 36.99           O  
ATOM   3568  CG2 THR A 235       9.750 -51.662  24.635  1.00 36.99           C  
ATOM   3569 HG21 THR A 235       9.818 -52.482  23.920  1.00 36.99           H  
ATOM   3570 HG22 THR A 235      10.697 -51.576  25.167  1.00 36.99           H  
ATOM   3571 HG23 THR A 235       8.947 -51.897  25.334  1.00 36.99           H  
ATOM   3572  OG1 THR A 235       8.057 -50.339  23.599  1.00 36.99           O  
ATOM   3573  HG1 THR A 235       7.882 -49.512  23.144  1.00 36.99           H  
ATOM   3574  N   GLY A 236      11.150 -47.401  23.337  1.00 26.29           N  
ATOM   3575  H   GLY A 236      11.964 -47.790  23.792  1.00 26.29           H  
ATOM   3576  CA  GLY A 236      11.385 -46.414  22.287  1.00 26.29           C  
ATOM   3577  HA2 GLY A 236      10.622 -45.637  22.341  1.00 26.29           H  
ATOM   3578  HA3 GLY A 236      12.361 -45.949  22.422  1.00 26.29           H  
ATOM   3579  C   GLY A 236      11.348 -47.055  20.903  1.00 26.29           C  
ATOM   3580  O   GLY A 236      11.844 -48.165  20.738  1.00 26.29           O  
ATOM   3581  N   PHE A 237      10.795 -46.335  19.931  1.00 30.43           N  
ATOM   3582  H   PHE A 237      10.320 -45.476  20.168  1.00 30.43           H  
ATOM   3583  CA  PHE A 237      11.118 -46.489  18.517  1.00 30.43           C  
ATOM   3584  HA  PHE A 237      12.138 -46.869  18.449  1.00 30.43           H  
ATOM   3585  C   PHE A 237      11.104 -45.114  17.843  1.00 30.43           C  
ATOM   3586  CB  PHE A 237      10.214 -47.508  17.807  1.00 30.43           C  
ATOM   3587  HB2 PHE A 237      10.056 -47.183  16.779  1.00 30.43           H  
ATOM   3588  HB3 PHE A 237       9.236 -47.541  18.289  1.00 30.43           H  
ATOM   3589  O   PHE A 237      10.190 -44.312  18.028  1.00 30.43           O  
ATOM   3590  CG  PHE A 237      10.828 -48.896  17.762  1.00 30.43           C  
ATOM   3591  CD1 PHE A 237      11.786 -49.206  16.777  1.00 30.43           C  
ATOM   3592  HD1 PHE A 237      12.049 -48.471  16.031  1.00 30.43           H  
ATOM   3593  CD2 PHE A 237      10.489 -49.862  18.728  1.00 30.43           C  
ATOM   3594  HD2 PHE A 237       9.771 -49.620  19.498  1.00 30.43           H  
ATOM   3595  CE1 PHE A 237      12.407 -50.468  16.766  1.00 30.43           C  
ATOM   3596  HE1 PHE A 237      13.144 -50.696  16.010  1.00 30.43           H  
ATOM   3597  CE2 PHE A 237      11.116 -51.121  18.723  1.00 30.43           C  
ATOM   3598  HE2 PHE A 237      10.865 -51.850  19.480  1.00 30.43           H  
ATOM   3599  CZ  PHE A 237      12.075 -51.425  17.742  1.00 30.43           C  
ATOM   3600  HZ  PHE A 237      12.560 -52.390  17.737  1.00 30.43           H  
ATOM   3601  N   ASP A 238      12.198 -44.888  17.130  1.00 25.07           N  
ATOM   3602  H   ASP A 238      12.845 -45.662  17.074  1.00 25.07           H  
ATOM   3603  CA  ASP A 238      12.537 -43.816  16.204  1.00 25.07           C  
ATOM   3604  HA  ASP A 238      12.378 -42.840  16.663  1.00 25.07           H  
ATOM   3605  C   ASP A 238      11.708 -43.938  14.910  1.00 25.07           C  
ATOM   3606  CB  ASP A 238      14.039 -44.047  15.946  1.00 25.07           C  
ATOM   3607  HB2 ASP A 238      14.166 -45.006  15.445  1.00 25.07           H  
ATOM   3608  HB3 ASP A 238      14.547 -44.111  16.908  1.00 25.07           H  
ATOM   3609  O   ASP A 238      11.416 -45.055  14.483  1.00 25.07           O  
ATOM   3610  CG  ASP A 238      14.760 -42.982  15.130  1.00 25.07           C  
ATOM   3611  OD1 ASP A 238      14.132 -41.941  14.832  1.00 25.07           O  
ATOM   3612  OD2 ASP A 238      15.951 -43.225  14.847  1.00 25.07           O  
ATOM   3613  N   CYS A 239      11.356 -42.813  14.283  1.00 29.37           N  
ATOM   3614  H   CYS A 239      11.775 -41.963  14.632  1.00 29.37           H  
ATOM   3615  CA  CYS A 239      10.777 -42.768  12.936  1.00 29.37           C  
ATOM   3616  HA  CYS A 239      11.106 -43.641  12.372  1.00 29.37           H  
ATOM   3617  C   CYS A 239      11.295 -41.522  12.200  1.00 29.37           C  
ATOM   3618  CB  CYS A 239       9.236 -42.779  12.977  1.00 29.37           C  
ATOM   3619  HB2 CYS A 239       8.898 -42.085  13.747  1.00 29.37           H  
ATOM   3620  HB3 CYS A 239       8.863 -42.431  12.014  1.00 29.37           H  
ATOM   3621  O   CYS A 239      10.672 -40.458  12.235  1.00 29.37           O  
ATOM   3622  SG  CYS A 239       8.553 -44.436  13.285  1.00 29.37           S  
ATOM   3623  HG  CYS A 239       7.265 -44.081  13.285  1.00 29.37           H  
ATOM   3624  N   THR A 240      12.419 -41.679  11.501  1.00 30.40           N  
ATOM   3625  H   THR A 240      12.914 -42.555  11.589  1.00 30.40           H  
ATOM   3626  CA  THR A 240      12.806 -40.859  10.347  1.00 30.40           C  
ATOM   3627  HA  THR A 240      12.268 -39.913  10.399  1.00 30.40           H  
ATOM   3628  C   THR A 240      12.399 -41.553   9.041  1.00 30.40           C  
ATOM   3629  CB  THR A 240      14.315 -40.534  10.326  1.00 30.40           C  
ATOM   3630  HB  THR A 240      14.645 -40.432   9.292  1.00 30.40           H  
ATOM   3631  O   THR A 240      12.581 -42.753   8.879  1.00 30.40           O  
ATOM   3632  CG2 THR A 240      14.618 -39.222  11.046  1.00 30.40           C  
ATOM   3633 HG21 THR A 240      14.136 -38.396  10.522  1.00 30.40           H  
ATOM   3634 HG22 THR A 240      15.695 -39.054  11.055  1.00 30.40           H  
ATOM   3635 HG23 THR A 240      14.249 -39.267  12.071  1.00 30.40           H  
ATOM   3636  OG1 THR A 240      15.088 -41.534  10.952  1.00 30.40           O  
ATOM   3637  HG1 THR A 240      14.947 -41.489  11.900  1.00 30.40           H  
ATOM   3638  N   GLU A 241      11.867 -40.726   8.138  1.00 26.96           N  
ATOM   3639  H   GLU A 241      11.683 -39.799   8.494  1.00 26.96           H  
ATOM   3640  CA  GLU A 241      11.874 -40.802   6.669  1.00 26.96           C  
ATOM   3641  HA  GLU A 241      11.321 -39.903   6.395  1.00 26.96           H  
ATOM   3642  C   GLU A 241      11.140 -41.935   5.916  1.00 26.96           C  
ATOM   3643  CB  GLU A 241      13.302 -40.550   6.158  1.00 26.96           C  
ATOM   3644  HB2 GLU A 241      13.818 -41.499   6.013  1.00 26.96           H  
ATOM   3645  HB3 GLU A 241      13.842 -39.978   6.913  1.00 26.96           H  
ATOM   3646  O   GLU A 241      11.306 -43.131   6.129  1.00 26.96           O  
ATOM   3647  CG  GLU A 241      13.321 -39.727   4.862  1.00 26.96           C  
ATOM   3648  HG2 GLU A 241      12.607 -38.909   4.954  1.00 26.96           H  
ATOM   3649  HG3 GLU A 241      12.998 -40.358   4.034  1.00 26.96           H  
ATOM   3650  CD  GLU A 241      14.709 -39.140   4.564  1.00 26.96           C  
ATOM   3651  OE1 GLU A 241      14.732 -38.082   3.895  1.00 26.96           O  
ATOM   3652  OE2 GLU A 241      15.716 -39.743   4.992  1.00 26.96           O  
ATOM   3653  N   GLY A 242      10.351 -41.505   4.929  1.00 27.94           N  
ATOM   3654  H   GLY A 242      10.265 -40.506   4.808  1.00 27.94           H  
ATOM   3655  CA  GLY A 242       9.695 -42.345   3.935  1.00 27.94           C  
ATOM   3656  HA2 GLY A 242      10.389 -43.103   3.572  1.00 27.94           H  
ATOM   3657  HA3 GLY A 242       8.834 -42.840   4.384  1.00 27.94           H  
ATOM   3658  C   GLY A 242       9.225 -41.483   2.770  1.00 27.94           C  
ATOM   3659  O   GLY A 242       8.052 -41.127   2.685  1.00 27.94           O  
ATOM   3660  N   GLN A 243      10.167 -41.102   1.903  1.00 28.67           N  
ATOM   3661  H   GLN A 243      11.113 -41.411   2.078  1.00 28.67           H  
ATOM   3662  CA  GLN A 243       9.886 -40.530   0.589  1.00 28.67           C  
ATOM   3663  HA  GLN A 243       9.383 -39.571   0.709  1.00 28.67           H  
ATOM   3664  C   GLN A 243       8.987 -41.473  -0.230  1.00 28.67           C  
ATOM   3665  CB  GLN A 243      11.203 -40.333  -0.188  1.00 28.67           C  
ATOM   3666  HB2 GLN A 243      10.944 -40.041  -1.205  1.00 28.67           H  
ATOM   3667  HB3 GLN A 243      11.735 -41.283  -0.244  1.00 28.67           H  
ATOM   3668  O   GLN A 243       9.239 -42.675  -0.291  1.00 28.67           O  
ATOM   3669  CG  GLN A 243      12.150 -39.262   0.376  1.00 28.67           C  
ATOM   3670  HG2 GLN A 243      12.589 -39.601   1.315  1.00 28.67           H  
ATOM   3671  HG3 GLN A 243      11.581 -38.353   0.571  1.00 28.67           H  
ATOM   3672  CD  GLN A 243      13.276 -38.939  -0.609  1.00 28.67           C  
ATOM   3673  NE2 GLN A 243      13.714 -37.704  -0.684  1.00 28.67           N  
ATOM   3674 HE21 GLN A 243      14.510 -37.563  -1.290  1.00 28.67           H  
ATOM   3675 HE22 GLN A 243      13.457 -37.033   0.026  1.00 28.67           H  
ATOM   3676  OE1 GLN A 243      13.755 -39.774  -1.359  1.00 28.67           O  
ATOM   3677  N   SER A 244       8.011 -40.920  -0.954  1.00 32.41           N  
ATOM   3678  H   SER A 244       7.783 -39.948  -0.800  1.00 32.41           H  
ATOM   3679  CA  SER A 244       7.510 -41.543  -2.182  1.00 32.41           C  
ATOM   3680  HA  SER A 244       8.173 -42.369  -2.439  1.00 32.41           H  
ATOM   3681  C   SER A 244       7.580 -40.533  -3.321  1.00 32.41           C  
ATOM   3682  CB  SER A 244       6.118 -42.170  -2.033  1.00 32.41           C  
ATOM   3683  HB2 SER A 244       5.966 -42.864  -2.860  1.00 32.41           H  
ATOM   3684  HB3 SER A 244       6.065 -42.731  -1.100  1.00 32.41           H  
ATOM   3685  O   SER A 244       6.883 -39.517  -3.318  1.00 32.41           O  
ATOM   3686  OG  SER A 244       5.084 -41.208  -2.076  1.00 32.41           O  
ATOM   3687  HG  SER A 244       5.402 -40.456  -2.580  1.00 32.41           H  
ATOM   3688  N   GLN A 245       8.458 -40.844  -4.269  1.00 28.92           N  
ATOM   3689  H   GLN A 245       8.969 -41.706  -4.141  1.00 28.92           H  
ATOM   3690  CA  GLN A 245       8.644 -40.195  -5.557  1.00 28.92           C  
ATOM   3691  HA  GLN A 245       9.063 -39.198  -5.420  1.00 28.92           H  
ATOM   3692  C   GLN A 245       7.326 -40.106  -6.333  1.00 28.92           C  
ATOM   3693  CB  GLN A 245       9.616 -41.076  -6.366  1.00 28.92           C  
ATOM   3694  HB2 GLN A 245       9.204 -42.084  -6.409  1.00 28.92           H  
ATOM   3695  HB3 GLN A 245       9.675 -40.699  -7.387  1.00 28.92           H  
ATOM   3696  O   GLN A 245       6.593 -41.086  -6.403  1.00 28.92           O  
ATOM   3697  CG  GLN A 245      11.044 -41.129  -5.794  1.00 28.92           C  
ATOM   3698  HG2 GLN A 245      11.020 -41.229  -4.709  1.00 28.92           H  
ATOM   3699  HG3 GLN A 245      11.552 -40.194  -6.031  1.00 28.92           H  
ATOM   3700  CD  GLN A 245      11.854 -42.308  -6.333  1.00 28.92           C  
ATOM   3701  NE2 GLN A 245      13.121 -42.125  -6.628  1.00 28.92           N  
ATOM   3702 HE21 GLN A 245      13.623 -42.942  -6.945  1.00 28.92           H  
ATOM   3703 HE22 GLN A 245      13.561 -41.226  -6.488  1.00 28.92           H  
ATOM   3704  OE1 GLN A 245      11.377 -43.422  -6.473  1.00 28.92           O  
ATOM   3705  N   ASN A 246       7.088 -38.965  -6.979  1.00 33.89           N  
ATOM   3706  H   ASN A 246       7.656 -38.165  -6.739  1.00 33.89           H  
ATOM   3707  CA  ASN A 246       6.412 -38.889  -8.271  1.00 33.89           C  
ATOM   3708  HA  ASN A 246       6.635 -39.790  -8.840  1.00 33.89           H  
ATOM   3709  C   ASN A 246       7.009 -37.701  -9.035  1.00 33.89           C  
ATOM   3710  CB  ASN A 246       4.884 -38.794  -8.110  1.00 33.89           C  
ATOM   3711  HB2 ASN A 246       4.459 -38.336  -9.003  1.00 33.89           H  
ATOM   3712  HB3 ASN A 246       4.646 -38.157  -7.258  1.00 33.89           H  
ATOM   3713  O   ASN A 246       6.763 -36.543  -8.706  1.00 33.89           O  
ATOM   3714  CG  ASN A 246       4.224 -40.157  -7.951  1.00 33.89           C  
ATOM   3715  ND2 ASN A 246       3.154 -40.242  -7.198  1.00 33.89           N  
ATOM   3716 HD21 ASN A 246       2.851 -39.442  -6.660  1.00 33.89           H  
ATOM   3717 HD22 ASN A 246       2.799 -41.178  -7.067  1.00 33.89           H  
ATOM   3718  OD1 ASN A 246       4.615 -41.152  -8.536  1.00 33.89           O  
ATOM   3719  N   ASN A 247       7.841 -38.039 -10.020  1.00 28.20           N  
ATOM   3720  H   ASN A 247       7.985 -39.027 -10.174  1.00 28.20           H  
ATOM   3721  CA  ASN A 247       8.394 -37.154 -11.039  1.00 28.20           C  
ATOM   3722  HA  ASN A 247       9.001 -36.370 -10.585  1.00 28.20           H  
ATOM   3723  C   ASN A 247       7.269 -36.527 -11.872  1.00 28.20           C  
ATOM   3724  CB  ASN A 247       9.247 -38.016 -11.998  1.00 28.20           C  
ATOM   3725  HB2 ASN A 247       9.528 -37.406 -12.857  1.00 28.20           H  
ATOM   3726  HB3 ASN A 247       8.646 -38.844 -12.373  1.00 28.20           H  
ATOM   3727  O   ASN A 247       6.463 -37.284 -12.409  1.00 28.20           O  
ATOM   3728  CG  ASN A 247      10.535 -38.556 -11.416  1.00 28.20           C  
ATOM   3729  ND2 ASN A 247      10.988 -39.700 -11.873  1.00 28.20           N  
ATOM   3730 HD21 ASN A 247      10.537 -40.145 -12.660  1.00 28.20           H  
ATOM   3731 HD22 ASN A 247      11.889 -39.984 -11.515  1.00 28.20           H  
ATOM   3732  OD1 ASN A 247      11.153 -37.973 -10.549  1.00 28.20           O  
ATOM   3733  N   VAL A 248       7.282 -35.204 -12.056  1.00 36.56           N  
ATOM   3734  H   VAL A 248       7.879 -34.655 -11.454  1.00 36.56           H  
ATOM   3735  CA  VAL A 248       6.948 -34.529 -13.326  1.00 36.56           C  
ATOM   3736  HA  VAL A 248       7.248 -35.186 -14.142  1.00 36.56           H  
ATOM   3737  C   VAL A 248       7.800 -33.256 -13.414  1.00 36.56           C  
ATOM   3738  CB  VAL A 248       5.451 -34.197 -13.527  1.00 36.56           C  
ATOM   3739  HB  VAL A 248       5.123 -33.512 -12.745  1.00 36.56           H  
ATOM   3740  O   VAL A 248       7.996 -32.567 -12.415  1.00 36.56           O  
ATOM   3741  CG1 VAL A 248       5.208 -33.533 -14.893  1.00 36.56           C  
ATOM   3742 HG11 VAL A 248       4.143 -33.363 -15.050  1.00 36.56           H  
ATOM   3743 HG12 VAL A 248       5.595 -34.162 -15.695  1.00 36.56           H  
ATOM   3744 HG13 VAL A 248       5.698 -32.560 -14.934  1.00 36.56           H  
ATOM   3745  CG2 VAL A 248       4.534 -35.428 -13.508  1.00 36.56           C  
ATOM   3746 HG21 VAL A 248       4.490 -35.831 -12.496  1.00 36.56           H  
ATOM   3747 HG22 VAL A 248       4.906 -36.185 -14.199  1.00 36.56           H  
ATOM   3748 HG23 VAL A 248       3.519 -35.150 -13.790  1.00 36.56           H  
ATOM   3749  N   ASP A 249       8.325 -33.032 -14.612  1.00 33.82           N  
ATOM   3750  H   ASP A 249       8.027 -33.649 -15.354  1.00 33.82           H  
ATOM   3751  CA  ASP A 249       9.454 -32.190 -15.000  1.00 33.82           C  
ATOM   3752  HA  ASP A 249      10.343 -32.596 -14.517  1.00 33.82           H  
ATOM   3753  C   ASP A 249       9.382 -30.694 -14.650  1.00 33.82           C  
ATOM   3754  CB  ASP A 249       9.642 -32.368 -16.514  1.00 33.82           C  
ATOM   3755  HB2 ASP A 249       8.737 -32.054 -17.034  1.00 33.82           H  
ATOM   3756  HB3 ASP A 249      10.462 -31.733 -16.850  1.00 33.82           H  
ATOM   3757  O   ASP A 249       8.346 -30.032 -14.732  1.00 33.82           O  
ATOM   3758  CG  ASP A 249       9.976 -33.818 -16.868  1.00 33.82           C  
ATOM   3759  OD1 ASP A 249      11.029 -34.298 -16.395  1.00 33.82           O  
ATOM   3760  OD2 ASP A 249       9.129 -34.473 -17.520  1.00 33.82           O  
ATOM   3761  N   THR A 250      10.563 -30.181 -14.305  1.00 28.88           N  
ATOM   3762  H   THR A 250      11.342 -30.825 -14.297  1.00 28.88           H  
ATOM   3763  CA  THR A 250      10.962 -28.777 -14.184  1.00 28.88           C  
ATOM   3764  HA  THR A 250      10.195 -28.204 -13.663  1.00 28.88           H  
ATOM   3765  C   THR A 250      11.231 -28.155 -15.551  1.00 28.88           C  
ATOM   3766  CB  THR A 250      12.302 -28.708 -13.422  1.00 28.88           C  
ATOM   3767  HB  THR A 250      12.744 -27.721 -13.557  1.00 28.88           H  
ATOM   3768  O   THR A 250      11.926 -28.779 -16.344  1.00 28.88           O  
ATOM   3769  CG2 THR A 250      12.142 -28.961 -11.924  1.00 28.88           C  
ATOM   3770 HG21 THR A 250      11.476 -28.213 -11.496  1.00 28.88           H  
ATOM   3771 HG22 THR A 250      11.728 -29.955 -11.757  1.00 28.88           H  
ATOM   3772 HG23 THR A 250      13.117 -28.892 -11.441  1.00 28.88           H  
ATOM   3773  OG1 THR A 250      13.194 -29.690 -13.916  1.00 28.88           O  
ATOM   3774  HG1 THR A 250      13.234 -29.557 -14.866  1.00 28.88           H  
ATOM   3775  N   ASP A 251      10.812 -26.904 -15.756  1.00 36.34           N  
ATOM   3776  H   ASP A 251      10.120 -26.507 -15.136  1.00 36.34           H  
ATOM   3777  CA  ASP A 251      11.563 -25.934 -16.563  1.00 36.34           C  
ATOM   3778  HA  ASP A 251      12.622 -26.111 -16.378  1.00 36.34           H  
ATOM   3779  C   ASP A 251      11.276 -24.491 -16.099  1.00 36.34           C  
ATOM   3780  CB  ASP A 251      11.314 -26.100 -18.081  1.00 36.34           C  
ATOM   3781  HB2 ASP A 251      10.330 -26.537 -18.243  1.00 36.34           H  
ATOM   3782  HB3 ASP A 251      11.307 -25.112 -18.542  1.00 36.34           H  
ATOM   3783  O   ASP A 251      10.127 -24.066 -15.984  1.00 36.34           O  
ATOM   3784  CG  ASP A 251      12.384 -26.931 -18.817  1.00 36.34           C  
ATOM   3785  OD1 ASP A 251      13.522 -27.042 -18.302  1.00 36.34           O  
ATOM   3786  OD2 ASP A 251      12.070 -27.391 -19.940  1.00 36.34           O  
ATOM   3787  N   ASP A 252      12.378 -23.786 -15.825  1.00 33.71           N  
ATOM   3788  H   ASP A 252      13.227 -24.325 -15.917  1.00 33.71           H  
ATOM   3789  CA  ASP A 252      12.629 -22.345 -15.960  1.00 33.71           C  
ATOM   3790  HA  ASP A 252      13.580 -22.189 -15.450  1.00 33.71           H  
ATOM   3791  C   ASP A 252      11.700 -21.307 -15.286  1.00 33.71           C  
ATOM   3792  CB  ASP A 252      12.866 -22.043 -17.459  1.00 33.71           C  
ATOM   3793  HB2 ASP A 252      12.506 -21.040 -17.687  1.00 33.71           H  
ATOM   3794  HB3 ASP A 252      12.283 -22.726 -18.077  1.00 33.71           H  
ATOM   3795  O   ASP A 252      10.647 -20.924 -15.793  1.00 33.71           O  
ATOM   3796  CG  ASP A 252      14.336 -22.084 -17.898  1.00 33.71           C  
ATOM   3797  OD1 ASP A 252      15.222 -22.010 -17.014  1.00 33.71           O  
ATOM   3798  OD2 ASP A 252      14.564 -22.071 -19.127  1.00 33.71           O  
ATOM   3799  N   LEU A 253      12.176 -20.691 -14.193  1.00 33.02           N  
ATOM   3800  H   LEU A 253      12.599 -21.331 -13.537  1.00 33.02           H  
ATOM   3801  CA  LEU A 253      12.921 -19.421 -14.265  1.00 33.02           C  
ATOM   3802  HA  LEU A 253      13.801 -19.610 -14.879  1.00 33.02           H  
ATOM   3803  C   LEU A 253      13.428 -19.001 -12.872  1.00 33.02           C  
ATOM   3804  CB  LEU A 253      12.115 -18.269 -14.907  1.00 33.02           C  
ATOM   3805  HB2 LEU A 253      12.476 -17.323 -14.504  1.00 33.02           H  
ATOM   3806  HB3 LEU A 253      11.070 -18.370 -14.612  1.00 33.02           H  
ATOM   3807  O   LEU A 253      12.685 -18.877 -11.902  1.00 33.02           O  
ATOM   3808  CG  LEU A 253      12.210 -18.186 -16.448  1.00 33.02           C  
ATOM   3809  HG  LEU A 253      11.865 -19.111 -16.909  1.00 33.02           H  
ATOM   3810  CD1 LEU A 253      11.295 -17.071 -16.954  1.00 33.02           C  
ATOM   3811 HD11 LEU A 253      10.272 -17.284 -16.641  1.00 33.02           H  
ATOM   3812 HD12 LEU A 253      11.615 -16.111 -16.548  1.00 33.02           H  
ATOM   3813 HD13 LEU A 253      11.326 -17.044 -18.043  1.00 33.02           H  
ATOM   3814  CD2 LEU A 253      13.629 -17.901 -16.953  1.00 33.02           C  
ATOM   3815 HD21 LEU A 253      13.609 -17.736 -18.030  1.00 33.02           H  
ATOM   3816 HD22 LEU A 253      14.045 -17.026 -16.453  1.00 33.02           H  
ATOM   3817 HD23 LEU A 253      14.270 -18.764 -16.777  1.00 33.02           H  
ATOM   3818  N   THR A 254      14.735 -18.771 -12.843  1.00 33.20           N  
ATOM   3819  H   THR A 254      15.206 -18.856 -13.733  1.00 33.20           H  
ATOM   3820  CA  THR A 254      15.627 -18.386 -11.746  1.00 33.20           C  
ATOM   3821  HA  THR A 254      15.759 -19.243 -11.086  1.00 33.20           H  
ATOM   3822  C   THR A 254      15.171 -17.190 -10.906  1.00 33.20           C  
ATOM   3823  CB  THR A 254      16.985 -18.032 -12.371  1.00 33.20           C  
ATOM   3824  HB  THR A 254      17.602 -17.511 -11.639  1.00 33.20           H  
ATOM   3825  O   THR A 254      14.901 -16.102 -11.420  1.00 33.20           O  
ATOM   3826  CG2 THR A 254      17.737 -19.272 -12.856  1.00 33.20           C  
ATOM   3827 HG21 THR A 254      18.701 -18.971 -13.266  1.00 33.20           H  
ATOM   3828 HG22 THR A 254      17.906 -19.951 -12.021  1.00 33.20           H  
ATOM   3829 HG23 THR A 254      17.170 -19.788 -13.632  1.00 33.20           H  
ATOM   3830  OG1 THR A 254      16.767 -17.201 -13.495  1.00 33.20           O  
ATOM   3831  HG1 THR A 254      16.190 -16.498 -13.188  1.00 33.20           H  
ATOM   3832  N   GLU A 255      15.202 -17.402  -9.594  1.00 31.91           N  
ATOM   3833  H   GLU A 255      15.424 -18.337  -9.283  1.00 31.91           H  
ATOM   3834  CA  GLU A 255      15.053 -16.435  -8.511  1.00 31.91           C  
ATOM   3835  HA  GLU A 255      14.255 -15.737  -8.764  1.00 31.91           H  
ATOM   3836  C   GLU A 255      16.378 -15.665  -8.318  1.00 31.91           C  
ATOM   3837  CB  GLU A 255      14.620 -17.262  -7.280  1.00 31.91           C  
ATOM   3838  HB2 GLU A 255      15.478 -17.817  -6.899  1.00 31.91           H  
ATOM   3839  HB3 GLU A 255      13.887 -17.988  -7.630  1.00 31.91           H  
ATOM   3840  O   GLU A 255      17.440 -16.261  -8.149  1.00 31.91           O  
ATOM   3841  CG  GLU A 255      13.957 -16.495  -6.130  1.00 31.91           C  
ATOM   3842  HG2 GLU A 255      13.236 -15.797  -6.556  1.00 31.91           H  
ATOM   3843  HG3 GLU A 255      14.715 -15.914  -5.605  1.00 31.91           H  
ATOM   3844  CD  GLU A 255      13.228 -17.439  -5.144  1.00 31.91           C  
ATOM   3845  OE1 GLU A 255      12.316 -16.935  -4.445  1.00 31.91           O  
ATOM   3846  OE2 GLU A 255      13.522 -18.655  -5.141  1.00 31.91           O  
ATOM   3847  N   LEU A 256      16.331 -14.331  -8.404  1.00 32.56           N  
ATOM   3848  H   LEU A 256      15.425 -13.909  -8.548  1.00 32.56           H  
ATOM   3849  CA  LEU A 256      17.433 -13.437  -8.033  1.00 32.56           C  
ATOM   3850  HA  LEU A 256      18.382 -13.966  -8.118  1.00 32.56           H  
ATOM   3851  C   LEU A 256      17.249 -13.053  -6.561  1.00 32.56           C  
ATOM   3852  CB  LEU A 256      17.460 -12.202  -8.967  1.00 32.56           C  
ATOM   3853  HB2 LEU A 256      17.729 -11.318  -8.390  1.00 32.56           H  
ATOM   3854  HB3 LEU A 256      16.454 -12.036  -9.352  1.00 32.56           H  
ATOM   3855  O   LEU A 256      16.465 -12.158  -6.242  1.00 32.56           O  
ATOM   3856  CG  LEU A 256      18.452 -12.324 -10.139  1.00 32.56           C  
ATOM   3857  HG  LEU A 256      18.428 -13.338 -10.538  1.00 32.56           H  
ATOM   3858  CD1 LEU A 256      18.067 -11.355 -11.261  1.00 32.56           C  
ATOM   3859 HD11 LEU A 256      18.070 -10.331 -10.886  1.00 32.56           H  
ATOM   3860 HD12 LEU A 256      17.074 -11.610 -11.631  1.00 32.56           H  
ATOM   3861 HD13 LEU A 256      18.779 -11.448 -12.081  1.00 32.56           H  
ATOM   3862  CD2 LEU A 256      19.879 -11.978  -9.700  1.00 32.56           C  
ATOM   3863 HD21 LEU A 256      20.563 -12.100 -10.540  1.00 32.56           H  
ATOM   3864 HD22 LEU A 256      19.928 -10.954  -9.331  1.00 32.56           H  
ATOM   3865 HD23 LEU A 256      20.188 -12.654  -8.903  1.00 32.56           H  
ATOM   3866  N   GLU A 257      17.969 -13.741  -5.679  1.00 33.48           N  
ATOM   3867  H   GLU A 257      18.503 -14.533  -6.006  1.00 33.48           H  
ATOM   3868  CA  GLU A 257      18.140 -13.359  -4.278  1.00 33.48           C  
ATOM   3869  HA  GLU A 257      17.160 -13.186  -3.833  1.00 33.48           H  
ATOM   3870  C   GLU A 257      18.966 -12.063  -4.180  1.00 33.48           C  
ATOM   3871  CB  GLU A 257      18.830 -14.492  -3.496  1.00 33.48           C  
ATOM   3872  HB2 GLU A 257      19.072 -14.123  -2.499  1.00 33.48           H  
ATOM   3873  HB3 GLU A 257      19.761 -14.747  -4.002  1.00 33.48           H  
ATOM   3874  O   GLU A 257      20.034 -11.935  -4.783  1.00 33.48           O  
ATOM   3875  CG  GLU A 257      17.958 -15.752  -3.344  1.00 33.48           C  
ATOM   3876  HG2 GLU A 257      17.028 -15.468  -2.852  1.00 33.48           H  
ATOM   3877  HG3 GLU A 257      17.714 -16.139  -4.333  1.00 33.48           H  
ATOM   3878  CD  GLU A 257      18.666 -16.854  -2.533  1.00 33.48           C  
ATOM   3879  OE1 GLU A 257      17.979 -17.523  -1.729  1.00 33.48           O  
ATOM   3880  OE2 GLU A 257      19.896 -17.014  -2.713  1.00 33.48           O  
ATOM   3881  N   VAL A 258      18.480 -11.091  -3.402  1.00 35.95           N  
ATOM   3882  H   VAL A 258      17.617 -11.274  -2.911  1.00 35.95           H  
ATOM   3883  CA  VAL A 258      19.261  -9.929  -2.948  1.00 35.95           C  
ATOM   3884  HA  VAL A 258      20.223  -9.937  -3.460  1.00 35.95           H  
ATOM   3885  C   VAL A 258      19.470 -10.093  -1.438  1.00 35.95           C  
ATOM   3886  CB  VAL A 258      18.576  -8.590  -3.282  1.00 35.95           C  
ATOM   3887  HB  VAL A 258      17.592  -8.561  -2.814  1.00 35.95           H  
ATOM   3888  O   VAL A 258      18.484 -10.305  -0.732  1.00 35.95           O  
ATOM   3889  CG1 VAL A 258      19.390  -7.385  -2.783  1.00 35.95           C  
ATOM   3890 HG11 VAL A 258      20.375  -7.376  -3.249  1.00 35.95           H  
ATOM   3891 HG12 VAL A 258      18.867  -6.461  -3.030  1.00 35.95           H  
ATOM   3892 HG13 VAL A 258      19.502  -7.427  -1.699  1.00 35.95           H  
ATOM   3893  CG2 VAL A 258      18.400  -8.423  -4.798  1.00 35.95           C  
ATOM   3894 HG21 VAL A 258      17.760  -9.217  -5.183  1.00 35.95           H  
ATOM   3895 HG22 VAL A 258      17.934  -7.463  -5.017  1.00 35.95           H  
ATOM   3896 HG23 VAL A 258      19.369  -8.485  -5.294  1.00 35.95           H  
ATOM   3897  N   PRO A 259      20.714 -10.017  -0.931  1.00 31.00           N  
ATOM   3898  CA  PRO A 259      21.034 -10.353   0.453  1.00 31.00           C  
ATOM   3899  HA  PRO A 259      20.528 -11.280   0.722  1.00 31.00           H  
ATOM   3900  C   PRO A 259      20.602  -9.259   1.438  1.00 31.00           C  
ATOM   3901  CB  PRO A 259      22.546 -10.600   0.469  1.00 31.00           C  
ATOM   3902  HB2 PRO A 259      22.743 -11.646   0.235  1.00 31.00           H  
ATOM   3903  HB3 PRO A 259      22.996 -10.336   1.426  1.00 31.00           H  
ATOM   3904  O   PRO A 259      20.854  -8.071   1.228  1.00 31.00           O  
ATOM   3905  CG  PRO A 259      23.066  -9.720  -0.666  1.00 31.00           C  
ATOM   3906  HG2 PRO A 259      23.212  -8.703  -0.301  1.00 31.00           H  
ATOM   3907  HG3 PRO A 259      23.990 -10.111  -1.090  1.00 31.00           H  
ATOM   3908  CD  PRO A 259      21.928  -9.736  -1.680  1.00 31.00           C  
ATOM   3909  HD2 PRO A 259      21.871  -8.774  -2.190  1.00 31.00           H  
ATOM   3910  HD3 PRO A 259      22.100 -10.536  -2.400  1.00 31.00           H  
ATOM   3911  N   GLU A 260      19.982  -9.683   2.539  1.00 35.16           N  
ATOM   3912  H   GLU A 260      19.783 -10.670   2.621  1.00 35.16           H  
ATOM   3913  CA  GLU A 260      19.651  -8.856   3.701  1.00 35.16           C  
ATOM   3914  HA  GLU A 260      19.154  -7.947   3.360  1.00 35.16           H  
ATOM   3915  C   GLU A 260      20.925  -8.464   4.467  1.00 35.16           C  
ATOM   3916  CB  GLU A 260      18.689  -9.618   4.635  1.00 35.16           C  
ATOM   3917  HB2 GLU A 260      18.558  -9.032   5.544  1.00 35.16           H  
ATOM   3918  HB3 GLU A 260      19.142 -10.573   4.903  1.00 35.16           H  
ATOM   3919  O   GLU A 260      21.714  -9.318   4.872  1.00 35.16           O  
ATOM   3920  CG  GLU A 260      17.303  -9.862   4.013  1.00 35.16           C  
ATOM   3921  HG2 GLU A 260      16.884  -8.897   3.726  1.00 35.16           H  
ATOM   3922  HG3 GLU A 260      17.419 -10.458   3.108  1.00 35.16           H  
ATOM   3923  CD  GLU A 260      16.325 -10.586   4.959  1.00 35.16           C  
ATOM   3924  OE1 GLU A 260      15.102 -10.390   4.770  1.00 35.16           O  
ATOM   3925  OE2 GLU A 260      16.791 -11.324   5.856  1.00 35.16           O  
ATOM   3926  N   SER A 261      21.125  -7.164   4.696  1.00 39.06           N  
ATOM   3927  H   SER A 261      20.487  -6.496   4.288  1.00 39.06           H  
ATOM   3928  CA  SER A 261      22.166  -6.642   5.585  1.00 39.06           C  
ATOM   3929  HA  SER A 261      22.875  -7.439   5.809  1.00 39.06           H  
ATOM   3930  C   SER A 261      21.558  -6.163   6.908  1.00 39.06           C  
ATOM   3931  CB  SER A 261      22.969  -5.531   4.896  1.00 39.06           C  
ATOM   3932  HB2 SER A 261      23.755  -5.190   5.569  1.00 39.06           H  
ATOM   3933  HB3 SER A 261      23.429  -5.926   3.991  1.00 39.06           H  
ATOM   3934  O   SER A 261      20.799  -5.197   6.918  1.00 39.06           O  
ATOM   3935  OG  SER A 261      22.136  -4.439   4.560  1.00 39.06           O  
ATOM   3936  HG  SER A 261      21.572  -4.276   5.320  1.00 39.06           H  
ATOM   3937  N   ASN A 262      21.933  -6.860   7.986  1.00 30.33           N  
ATOM   3938  H   ASN A 262      22.364  -7.749   7.779  1.00 30.33           H  
ATOM   3939  CA  ASN A 262      22.114  -6.449   9.386  1.00 30.33           C  
ATOM   3940  HA  ASN A 262      21.765  -7.266  10.018  1.00 30.33           H  
ATOM   3941  C   ASN A 262      21.421  -5.164   9.874  1.00 30.33           C  
ATOM   3942  CB  ASN A 262      23.637  -6.290   9.610  1.00 30.33           C  
ATOM   3943  HB2 ASN A 262      23.814  -5.950  10.630  1.00 30.33           H  
ATOM   3944  HB3 ASN A 262      24.019  -5.526   8.932  1.00 30.33           H  
ATOM   3945  O   ASN A 262      21.847  -4.087   9.480  1.00 30.33           O  
ATOM   3946  CG  ASN A 262      24.438  -7.562   9.411  1.00 30.33           C  
ATOM   3947  ND2 ASN A 262      25.742  -7.460   9.310  1.00 30.33           N  
ATOM   3948 HD21 ASN A 262      26.196  -6.562   9.399  1.00 30.33           H  
ATOM   3949 HD22 ASN A 262      26.242  -8.330   9.193  1.00 30.33           H  
ATOM   3950  OD1 ASN A 262      23.914  -8.657   9.338  1.00 30.33           O  
ATOM   3951  N   ILE A 263      20.500  -5.284  10.843  1.00 35.35           N  
ATOM   3952  H   ILE A 263      20.072  -6.194  10.938  1.00 35.35           H  
ATOM   3953  CA  ILE A 263      20.335  -4.406  12.028  1.00 35.35           C  
ATOM   3954  HA  ILE A 263      21.304  -4.270  12.509  1.00 35.35           H  
ATOM   3955  C   ILE A 263      19.421  -5.156  13.024  1.00 35.35           C  
ATOM   3956  CB  ILE A 263      19.774  -2.991  11.680  1.00 35.35           C  
ATOM   3957  HB  ILE A 263      19.039  -3.107  10.883  1.00 35.35           H  
ATOM   3958  O   ILE A 263      18.224  -5.281  12.791  1.00 35.35           O  
ATOM   3959  CG1 ILE A 263      20.864  -1.972  11.242  1.00 35.35           C  
ATOM   3960 HG12 ILE A 263      21.835  -2.448  11.105  1.00 35.35           H  
ATOM   3961 HG13 ILE A 263      21.047  -1.244  12.032  1.00 35.35           H  
ATOM   3962  CG2 ILE A 263      19.069  -2.302  12.871  1.00 35.35           C  
ATOM   3963 HG21 ILE A 263      19.726  -2.277  13.740  1.00 35.35           H  
ATOM   3964 HG22 ILE A 263      18.148  -2.822  13.131  1.00 35.35           H  
ATOM   3965 HG23 ILE A 263      18.790  -1.282  12.604  1.00 35.35           H  
ATOM   3966  CD1 ILE A 263      20.465  -1.194   9.982  1.00 35.35           C  
ATOM   3967 HD11 ILE A 263      20.314  -1.881   9.150  1.00 35.35           H  
ATOM   3968 HD12 ILE A 263      21.259  -0.492   9.724  1.00 35.35           H  
ATOM   3969 HD13 ILE A 263      19.544  -0.640  10.165  1.00 35.35           H  
ATOM   3970  N   ASP A 264      19.996  -5.691  14.105  1.00 28.98           N  
ATOM   3971  H   ASP A 264      21.004  -5.652  14.162  1.00 28.98           H  
ATOM   3972  CA  ASP A 264      19.304  -6.091  15.345  1.00 28.98           C  
ATOM   3973  HA  ASP A 264      18.664  -5.275  15.679  1.00 28.98           H  
ATOM   3974  C   ASP A 264      20.371  -6.341  16.442  1.00 28.98           C  
ATOM   3975  CB  ASP A 264      18.422  -7.353  15.151  1.00 28.98           C  
ATOM   3976  HB2 ASP A 264      18.829  -7.957  14.340  1.00 28.98           H  
ATOM   3977  HB3 ASP A 264      18.480  -7.959  16.056  1.00 28.98           H  
ATOM   3978  O   ASP A 264      20.909  -7.436  16.569  1.00 28.98           O  
ATOM   3979  CG  ASP A 264      16.915  -7.131  14.913  1.00 28.98           C  
ATOM   3980  OD1 ASP A 264      16.334  -6.088  15.295  1.00 28.98           O  
ATOM   3981  OD2 ASP A 264      16.218  -8.119  14.575  1.00 28.98           O  
ATOM   3982  N   GLN A 265      20.699  -5.298  17.204  1.00 37.72           N  
ATOM   3983  H   GLN A 265      20.353  -4.398  16.902  1.00 37.72           H  
ATOM   3984  CA  GLN A 265      21.313  -5.268  18.548  1.00 37.72           C  
ATOM   3985  HA  GLN A 265      20.769  -5.918  19.233  1.00 37.72           H  
ATOM   3986  C   GLN A 265      21.106  -3.800  18.977  1.00 37.72           C  
ATOM   3987  CB  GLN A 265      22.815  -5.656  18.503  1.00 37.72           C  
ATOM   3988  HB2 GLN A 265      23.375  -4.990  19.160  1.00 37.72           H  
ATOM   3989  HB3 GLN A 265      23.201  -5.524  17.492  1.00 37.72           H  
ATOM   3990  O   GLN A 265      21.512  -2.910  18.245  1.00 37.72           O  
ATOM   3991  CG  GLN A 265      23.073  -7.100  18.977  1.00 37.72           C  
ATOM   3992  HG2 GLN A 265      22.501  -7.807  18.376  1.00 37.72           H  
ATOM   3993  HG3 GLN A 265      22.726  -7.186  20.007  1.00 37.72           H  
ATOM   3994  CD  GLN A 265      24.539  -7.536  18.929  1.00 37.72           C  
ATOM   3995  NE2 GLN A 265      24.902  -8.576  19.650  1.00 37.72           N  
ATOM   3996 HE21 GLN A 265      25.890  -8.785  19.624  1.00 37.72           H  
ATOM   3997 HE22 GLN A 265      24.241  -9.027  20.267  1.00 37.72           H  
ATOM   3998  OE1 GLN A 265      25.390  -6.989  18.249  1.00 37.72           O  
ATOM   3999  N   GLU A 266      20.301  -3.435  19.973  1.00 36.39           N  
ATOM   4000  H   GLU A 266      19.983  -2.484  19.853  1.00 36.39           H  
ATOM   4001  CA  GLU A 266      20.411  -3.762  21.395  1.00 36.39           C  
ATOM   4002  HA  GLU A 266      20.794  -4.773  21.536  1.00 36.39           H  
ATOM   4003  C   GLU A 266      19.058  -3.627  22.122  1.00 36.39           C  
ATOM   4004  CB  GLU A 266      21.374  -2.752  22.049  1.00 36.39           C  
ATOM   4005  HB2 GLU A 266      21.183  -2.712  23.121  1.00 36.39           H  
ATOM   4006  HB3 GLU A 266      21.176  -1.761  21.640  1.00 36.39           H  
ATOM   4007  O   GLU A 266      18.168  -2.876  21.720  1.00 36.39           O  
ATOM   4008  CG  GLU A 266      22.848  -3.123  21.867  1.00 36.39           C  
ATOM   4009  HG2 GLU A 266      23.050  -3.297  20.810  1.00 36.39           H  
ATOM   4010  HG3 GLU A 266      23.039  -4.057  22.396  1.00 36.39           H  
ATOM   4011  CD  GLU A 266      23.788  -2.017  22.364  1.00 36.39           C  
ATOM   4012  OE1 GLU A 266      24.736  -2.361  23.103  1.00 36.39           O  
ATOM   4013  OE2 GLU A 266      23.572  -0.852  21.961  1.00 36.39           O  
ATOM   4014  N   VAL A 267      18.946  -4.355  23.235  1.00 35.19           N  
ATOM   4015  H   VAL A 267      19.780  -4.836  23.542  1.00 35.19           H  
ATOM   4016  CA  VAL A 267      17.879  -4.310  24.239  1.00 35.19           C  
ATOM   4017  HA  VAL A 267      17.104  -3.610  23.927  1.00 35.19           H  
ATOM   4018  C   VAL A 267      18.491  -3.824  25.555  1.00 35.19           C  
ATOM   4019  CB  VAL A 267      17.259  -5.720  24.412  1.00 35.19           C  
ATOM   4020  HB  VAL A 267      18.062  -6.456  24.432  1.00 35.19           H  
ATOM   4021  O   VAL A 267      19.515  -4.360  25.957  1.00 35.19           O  
ATOM   4022  CG1 VAL A 267      16.430  -5.914  25.688  1.00 35.19           C  
ATOM   4023 HG11 VAL A 267      15.948  -6.892  25.678  1.00 35.19           H  
ATOM   4024 HG12 VAL A 267      17.088  -5.885  26.556  1.00 35.19           H  
ATOM   4025 HG13 VAL A 267      15.670  -5.137  25.768  1.00 35.19           H  
ATOM   4026  CG2 VAL A 267      16.343  -6.050  23.227  1.00 35.19           C  
ATOM   4027 HG21 VAL A 267      15.968  -7.070  23.318  1.00 35.19           H  
ATOM   4028 HG22 VAL A 267      15.506  -5.352  23.198  1.00 35.19           H  
ATOM   4029 HG23 VAL A 267      16.904  -5.967  22.296  1.00 35.19           H  
ATOM   4030  N   ALA A 268      17.780  -2.884  26.193  1.00 31.96           N  
ATOM   4031  H   ALA A 268      17.056  -2.455  25.635  1.00 31.96           H  
ATOM   4032  CA  ALA A 268      17.702  -2.558  27.626  1.00 31.96           C  
ATOM   4033  HA  ALA A 268      17.084  -1.663  27.691  1.00 31.96           H  
ATOM   4034  C   ALA A 268      18.991  -2.221  28.405  1.00 31.96           C  
ATOM   4035  CB  ALA A 268      16.911  -3.669  28.335  1.00 31.96           C  
ATOM   4036  HB1 ALA A 268      16.687  -3.358  29.355  1.00 31.96           H  
ATOM   4037  HB2 ALA A 268      15.972  -3.863  27.816  1.00 31.96           H  
ATOM   4038  HB3 ALA A 268      17.513  -4.576  28.382  1.00 31.96           H  
ATOM   4039  O   ALA A 268      19.840  -3.076  28.602  1.00 31.96           O  
ATOM   4040  N   GLU A 269      19.042  -1.032  29.019  1.00 39.94           N  
ATOM   4041  H   GLU A 269      18.783  -0.219  28.480  1.00 39.94           H  
ATOM   4042  CA  GLU A 269      18.712  -0.885  30.449  1.00 39.94           C  
ATOM   4043  HA  GLU A 269      17.689  -1.243  30.569  1.00 39.94           H  
ATOM   4044  C   GLU A 269      18.659   0.587  30.912  1.00 39.94           C  
ATOM   4045  CB  GLU A 269      19.603  -1.745  31.380  1.00 39.94           C  
ATOM   4046  HB2 GLU A 269      20.494  -2.088  30.854  1.00 39.94           H  
ATOM   4047  HB3 GLU A 269      19.938  -1.155  32.234  1.00 39.94           H  
ATOM   4048  O   GLU A 269      19.015   1.523  30.203  1.00 39.94           O  
ATOM   4049  CG  GLU A 269      18.786  -2.940  31.914  1.00 39.94           C  
ATOM   4050  HG2 GLU A 269      18.374  -3.485  31.064  1.00 39.94           H  
ATOM   4051  HG3 GLU A 269      17.947  -2.549  32.489  1.00 39.94           H  
ATOM   4052  CD  GLU A 269      19.579  -3.931  32.784  1.00 39.94           C  
ATOM   4053  OE1 GLU A 269      18.922  -4.823  33.372  1.00 39.94           O  
ATOM   4054  OE2 GLU A 269      20.823  -3.823  32.852  1.00 39.94           O  
ATOM   4055  N   GLU A 270      18.086   0.729  32.099  1.00 37.44           N  
ATOM   4056  H   GLU A 270      17.986  -0.141  32.603  1.00 37.44           H  
ATOM   4057  CA  GLU A 270      17.466   1.849  32.804  1.00 37.44           C  
ATOM   4058  HA  GLU A 270      16.682   2.264  32.171  1.00 37.44           H  
ATOM   4059  C   GLU A 270      18.352   3.032  33.291  1.00 37.44           C  
ATOM   4060  CB  GLU A 270      16.800   1.159  34.017  1.00 37.44           C  
ATOM   4061  HB2 GLU A 270      17.404   0.306  34.325  1.00 37.44           H  
ATOM   4062  HB3 GLU A 270      16.789   1.818  34.884  1.00 37.44           H  
ATOM   4063  O   GLU A 270      19.413   2.865  33.875  1.00 37.44           O  
ATOM   4064  CG  GLU A 270      15.368   0.677  33.721  1.00 37.44           C  
ATOM   4065  HG2 GLU A 270      15.392   0.002  32.865  1.00 37.44           H  
ATOM   4066  HG3 GLU A 270      14.758   1.538  33.449  1.00 37.44           H  
ATOM   4067  CD  GLU A 270      14.724  -0.050  34.916  1.00 37.44           C  
ATOM   4068  OE1 GLU A 270      13.477  -0.170  34.911  1.00 37.44           O  
ATOM   4069  OE2 GLU A 270      15.465  -0.474  35.829  1.00 37.44           O  
ATOM   4070  N   THR A 271      17.790   4.241  33.130  1.00 37.44           N  
ATOM   4071  H   THR A 271      17.028   4.204  32.467  1.00 37.44           H  
ATOM   4072  CA  THR A 271      17.592   5.346  34.109  1.00 37.44           C  
ATOM   4073  HA  THR A 271      17.282   6.163  33.458  1.00 37.44           H  
ATOM   4074  C   THR A 271      18.740   5.969  34.959  1.00 37.44           C  
ATOM   4075  CB  THR A 271      16.344   5.082  35.004  1.00 37.44           C  
ATOM   4076  HB  THR A 271      16.621   5.047  36.058  1.00 37.44           H  
ATOM   4077  O   THR A 271      19.167   5.427  35.974  1.00 37.44           O  
ATOM   4078  CG2 THR A 271      15.237   6.114  34.789  1.00 37.44           C  
ATOM   4079 HG21 THR A 271      14.401   5.892  35.452  1.00 37.44           H  
ATOM   4080 HG22 THR A 271      15.608   7.112  35.023  1.00 37.44           H  
ATOM   4081 HG23 THR A 271      14.894   6.087  33.755  1.00 37.44           H  
ATOM   4082  OG1 THR A 271      15.661   3.899  34.691  1.00 37.44           O  
ATOM   4083  HG1 THR A 271      16.053   3.185  35.198  1.00 37.44           H  
ATOM   4084  N   THR A 272      18.925   7.290  34.721  1.00 36.34           N  
ATOM   4085  H   THR A 272      18.660   7.565  33.786  1.00 36.34           H  
ATOM   4086  CA  THR A 272      19.073   8.443  35.679  1.00 36.34           C  
ATOM   4087  HA  THR A 272      18.895   9.299  35.027  1.00 36.34           H  
ATOM   4088  C   THR A 272      20.443   8.856  36.289  1.00 36.34           C  
ATOM   4089  CB  THR A 272      17.916   8.506  36.701  1.00 36.34           C  
ATOM   4090  HB  THR A 272      18.279   8.881  37.658  1.00 36.34           H  
ATOM   4091  O   THR A 272      21.367   8.056  36.314  1.00 36.34           O  
ATOM   4092  CG2 THR A 272      16.781   9.395  36.165  1.00 36.34           C  
ATOM   4093 HG21 THR A 272      16.492   9.075  35.164  1.00 36.34           H  
ATOM   4094 HG22 THR A 272      15.919   9.321  36.829  1.00 36.34           H  
ATOM   4095 HG23 THR A 272      17.086  10.440  36.107  1.00 36.34           H  
ATOM   4096  OG1 THR A 272      17.348   7.276  37.033  1.00 36.34           O  
ATOM   4097  HG1 THR A 272      18.051   6.624  37.065  1.00 36.34           H  
ATOM   4098  N   PRO A 273      20.639  10.151  36.691  1.00 35.86           N  
ATOM   4099  CA  PRO A 273      21.601  11.034  36.010  1.00 35.86           C  
ATOM   4100  HA  PRO A 273      22.193  10.472  35.288  1.00 35.86           H  
ATOM   4101  C   PRO A 273      22.559  11.846  36.926  1.00 35.86           C  
ATOM   4102  CB  PRO A 273      20.667  12.014  35.280  1.00 35.86           C  
ATOM   4103  HB2 PRO A 273      20.253  11.524  34.399  1.00 35.86           H  
ATOM   4104  HB3 PRO A 273      21.163  12.940  34.989  1.00 35.86           H  
ATOM   4105  O   PRO A 273      22.362  11.964  38.131  1.00 35.86           O  
ATOM   4106  CG  PRO A 273      19.546  12.266  36.290  1.00 35.86           C  
ATOM   4107  HG2 PRO A 273      19.708  13.203  36.824  1.00 35.86           H  
ATOM   4108  HG3 PRO A 273      18.578  12.275  35.789  1.00 35.86           H  
ATOM   4109  CD  PRO A 273      19.662  11.093  37.259  1.00 35.86           C  
ATOM   4110  HD2 PRO A 273      20.034  11.455  38.217  1.00 35.86           H  
ATOM   4111  HD3 PRO A 273      18.663  10.710  37.464  1.00 35.86           H  
ATOM   4112  N   GLY A 274      23.512  12.547  36.294  1.00 34.58           N  
ATOM   4113  H   GLY A 274      23.677  12.320  35.324  1.00 34.58           H  
ATOM   4114  CA  GLY A 274      24.099  13.797  36.802  1.00 34.58           C  
ATOM   4115  HA2 GLY A 274      23.441  14.212  37.565  1.00 34.58           H  
ATOM   4116  HA3 GLY A 274      24.134  14.518  35.985  1.00 34.58           H  
ATOM   4117  C   GLY A 274      25.495  13.700  37.428  1.00 34.58           C  
ATOM   4118  O   GLY A 274      25.653  13.123  38.493  1.00 34.58           O  
ATOM   4119  N   GLN A 275      26.489  14.344  36.798  1.00 37.43           N  
ATOM   4120  H   GLN A 275      26.413  14.362  35.792  1.00 37.43           H  
ATOM   4121  CA  GLN A 275      27.244  15.489  37.351  1.00 37.43           C  
ATOM   4122  HA  GLN A 275      26.570  16.346  37.341  1.00 37.43           H  
ATOM   4123  C   GLN A 275      28.449  15.878  36.458  1.00 37.43           C  
ATOM   4124  CB  GLN A 275      27.707  15.297  38.817  1.00 37.43           C  
ATOM   4125  HB2 GLN A 275      27.916  14.248  39.026  1.00 37.43           H  
ATOM   4126  HB3 GLN A 275      28.635  15.847  38.970  1.00 37.43           H  
ATOM   4127  O   GLN A 275      29.434  15.161  36.372  1.00 37.43           O  
ATOM   4128  CG  GLN A 275      26.670  15.860  39.812  1.00 37.43           C  
ATOM   4129  HG2 GLN A 275      26.401  16.871  39.507  1.00 37.43           H  
ATOM   4130  HG3 GLN A 275      25.762  15.257  39.803  1.00 37.43           H  
ATOM   4131  CD  GLN A 275      27.189  15.911  41.244  1.00 37.43           C  
ATOM   4132  NE2 GLN A 275      27.351  17.086  41.814  1.00 37.43           N  
ATOM   4133 HE21 GLN A 275      27.711  17.056  42.758  1.00 37.43           H  
ATOM   4134 HE22 GLN A 275      27.189  17.936  41.293  1.00 37.43           H  
ATOM   4135  OE1 GLN A 275      27.461  14.918  41.892  1.00 37.43           O  
ATOM   4136  N   THR A 276      28.315  17.055  35.830  1.00 33.29           N  
ATOM   4137  H   THR A 276      27.356  17.370  35.813  1.00 33.29           H  
ATOM   4138  CA  THR A 276      29.259  18.198  35.705  1.00 33.29           C  
ATOM   4139  HA  THR A 276      28.891  18.757  34.844  1.00 33.29           H  
ATOM   4140  C   THR A 276      30.773  18.046  35.453  1.00 33.29           C  
ATOM   4141  CB  THR A 276      29.106  19.138  36.921  1.00 33.29           C  
ATOM   4142  HB  THR A 276      29.996  19.759  37.024  1.00 33.29           H  
ATOM   4143  O   THR A 276      31.471  17.444  36.261  1.00 33.29           O  
ATOM   4144  CG2 THR A 276      27.904  20.068  36.769  1.00 33.29           C  
ATOM   4145 HG21 THR A 276      27.831  20.711  37.646  1.00 33.29           H  
ATOM   4146 HG22 THR A 276      28.026  20.694  35.885  1.00 33.29           H  
ATOM   4147 HG23 THR A 276      26.988  19.486  36.679  1.00 33.29           H  
ATOM   4148  OG1 THR A 276      28.919  18.416  38.118  1.00 33.29           O  
ATOM   4149  HG1 THR A 276      29.657  17.805  38.177  1.00 33.29           H  
ATOM   4150  N   LYS A 277      31.228  18.916  34.516  1.00 33.98           N  
ATOM   4151  H   LYS A 277      30.526  19.225  33.858  1.00 33.98           H  
ATOM   4152  CA  LYS A 277      32.545  19.600  34.353  1.00 33.98           C  
ATOM   4153  HA  LYS A 277      32.409  20.399  33.624  1.00 33.98           H  
ATOM   4154  C   LYS A 277      33.679  18.756  33.745  1.00 33.98           C  
ATOM   4155  CB  LYS A 277      32.949  20.264  35.680  1.00 33.98           C  
ATOM   4156  HB2 LYS A 277      34.026  20.431  35.675  1.00 33.98           H  
ATOM   4157  HB3 LYS A 277      32.753  19.600  36.522  1.00 33.98           H  
ATOM   4158  O   LYS A 277      33.864  17.628  34.158  1.00 33.98           O  
ATOM   4159  CG  LYS A 277      32.236  21.606  35.890  1.00 33.98           C  
ATOM   4160  HG2 LYS A 277      31.155  21.465  35.908  1.00 33.98           H  
ATOM   4161  HG3 LYS A 277      32.497  22.276  35.070  1.00 33.98           H  
ATOM   4162  CD  LYS A 277      32.703  22.212  37.212  1.00 33.98           C  
ATOM   4163  HD2 LYS A 277      32.321  21.621  38.044  1.00 33.98           H  
ATOM   4164  HD3 LYS A 277      33.793  22.180  37.234  1.00 33.98           H  
ATOM   4165  CE  LYS A 277      32.249  23.664  37.329  1.00 33.98           C  
ATOM   4166  HE2 LYS A 277      31.168  23.698  37.464  1.00 33.98           H  
ATOM   4167  HE3 LYS A 277      32.499  24.171  36.397  1.00 33.98           H  
ATOM   4168  NZ  LYS A 277      32.963  24.305  38.453  1.00 33.98           N  
ATOM   4169  HZ1 LYS A 277      33.954  24.207  38.285  1.00 33.98           H  
ATOM   4170  HZ2 LYS A 277      32.744  25.290  38.510  1.00 33.98           H  
ATOM   4171  HZ3 LYS A 277      32.752  23.838  39.323  1.00 33.98           H  
ATOM   4172  N   GLU A 278      34.467  19.195  32.757  1.00 41.32           N  
ATOM   4173  H   GLU A 278      35.029  18.453  32.364  1.00 41.32           H  
ATOM   4174  CA  GLU A 278      34.970  20.527  32.367  1.00 41.32           C  
ATOM   4175  HA  GLU A 278      34.202  21.289  32.503  1.00 41.32           H  
ATOM   4176  C   GLU A 278      35.400  20.542  30.870  1.00 41.32           C  
ATOM   4177  CB  GLU A 278      36.200  20.841  33.262  1.00 41.32           C  
ATOM   4178  HB2 GLU A 278      37.053  21.121  32.644  1.00 41.32           H  
ATOM   4179  HB3 GLU A 278      36.487  19.937  33.800  1.00 41.32           H  
ATOM   4180  O   GLU A 278      35.872  19.538  30.343  1.00 41.32           O  
ATOM   4181  CG  GLU A 278      35.964  21.975  34.274  1.00 41.32           C  
ATOM   4182  HG2 GLU A 278      34.901  22.040  34.506  1.00 41.32           H  
ATOM   4183  HG3 GLU A 278      36.221  22.921  33.796  1.00 41.32           H  
ATOM   4184  CD  GLU A 278      36.768  21.837  35.584  1.00 41.32           C  
ATOM   4185  OE1 GLU A 278      36.306  22.452  36.582  1.00 41.32           O  
ATOM   4186  OE2 GLU A 278      37.797  21.128  35.608  1.00 41.32           O  
ATOM   4187  N   GLU A 279      35.206  21.690  30.212  1.00 39.44           N  
ATOM   4188  H   GLU A 279      34.844  22.449  30.771  1.00 39.44           H  
ATOM   4189  CA  GLU A 279      35.674  22.142  28.873  1.00 39.44           C  
ATOM   4190  HA  GLU A 279      35.602  21.341  28.138  1.00 39.44           H  
ATOM   4191  C   GLU A 279      37.145  22.665  28.951  1.00 39.44           C  
ATOM   4192  CB  GLU A 279      34.718  23.315  28.524  1.00 39.44           C  
ATOM   4193  HB2 GLU A 279      33.997  23.456  29.329  1.00 39.44           H  
ATOM   4194  HB3 GLU A 279      35.280  24.249  28.502  1.00 39.44           H  
ATOM   4195  O   GLU A 279      37.697  22.649  30.055  1.00 39.44           O  
ATOM   4196  CG  GLU A 279      33.896  23.204  27.237  1.00 39.44           C  
ATOM   4197  HG2 GLU A 279      34.504  22.804  26.426  1.00 39.44           H  
ATOM   4198  HG3 GLU A 279      33.086  22.494  27.402  1.00 39.44           H  
ATOM   4199  CD  GLU A 279      33.312  24.590  26.895  1.00 39.44           C  
ATOM   4200  OE1 GLU A 279      33.551  25.074  25.768  1.00 39.44           O  
ATOM   4201  OE2 GLU A 279      32.650  25.161  27.793  1.00 39.44           O  
ATOM   4202  N   PRO A 280      37.754  23.355  27.949  1.00 46.73           N  
ATOM   4203  CA  PRO A 280      37.790  23.247  26.472  1.00 46.73           C  
ATOM   4204  HA  PRO A 280      37.334  22.324  26.116  1.00 46.73           H  
ATOM   4205  C   PRO A 280      39.233  23.404  25.890  1.00 46.73           C  
ATOM   4206  CB  PRO A 280      36.996  24.474  26.003  1.00 46.73           C  
ATOM   4207  HB2 PRO A 280      37.294  24.835  25.018  1.00 46.73           H  
ATOM   4208  HB3 PRO A 280      35.930  24.251  25.966  1.00 46.73           H  
ATOM   4209  O   PRO A 280      40.193  23.589  26.637  1.00 46.73           O  
ATOM   4210  CG  PRO A 280      37.269  25.529  27.078  1.00 46.73           C  
ATOM   4211  HG2 PRO A 280      37.946  26.293  26.698  1.00 46.73           H  
ATOM   4212  HG3 PRO A 280      36.334  25.989  27.400  1.00 46.73           H  
ATOM   4213  CD  PRO A 280      37.939  24.774  28.231  1.00 46.73           C  
ATOM   4214  HD2 PRO A 280      39.001  25.015  28.274  1.00 46.73           H  
ATOM   4215  HD3 PRO A 280      37.476  25.065  29.174  1.00 46.73           H  
ATOM   4216  N   SER A 281      39.375  23.380  24.552  1.00 42.20           N  
ATOM   4217  H   SER A 281      38.580  23.012  24.048  1.00 42.20           H  
ATOM   4218  CA  SER A 281      40.344  24.111  23.673  1.00 42.20           C  
ATOM   4219  HA  SER A 281      39.855  25.022  23.327  1.00 42.20           H  
ATOM   4220  C   SER A 281      40.677  23.256  22.432  1.00 42.20           C  
ATOM   4221  CB  SER A 281      41.673  24.520  24.353  1.00 42.20           C  
ATOM   4222  HB2 SER A 281      41.468  25.293  25.094  1.00 42.20           H  
ATOM   4223  HB3 SER A 281      42.354  24.939  23.613  1.00 42.20           H  
ATOM   4224  O   SER A 281      40.746  22.039  22.547  1.00 42.20           O  
ATOM   4225  OG  SER A 281      42.318  23.439  24.991  1.00 42.20           O  
ATOM   4226  HG  SER A 281      41.742  23.223  25.728  1.00 42.20           H  
ATOM   4227  N   GLU A 282      40.953  23.719  21.212  1.00 41.23           N  
ATOM   4228  H   GLU A 282      41.350  22.981  20.648  1.00 41.23           H  
ATOM   4229  CA  GLU A 282      40.869  24.974  20.443  1.00 41.23           C  
ATOM   4230  HA  GLU A 282      39.832  25.279  20.303  1.00 41.23           H  
ATOM   4231  C   GLU A 282      41.525  24.620  19.079  1.00 41.23           C  
ATOM   4232  CB  GLU A 282      41.671  26.085  21.148  1.00 41.23           C  
ATOM   4233  HB2 GLU A 282      41.286  26.155  22.166  1.00 41.23           H  
ATOM   4234  HB3 GLU A 282      42.722  25.799  21.194  1.00 41.23           H  
ATOM   4235  O   GLU A 282      42.487  23.851  19.096  1.00 41.23           O  
ATOM   4236  CG  GLU A 282      41.551  27.502  20.569  1.00 41.23           C  
ATOM   4237  HG2 GLU A 282      40.496  27.718  20.405  1.00 41.23           H  
ATOM   4238  HG3 GLU A 282      42.060  27.534  19.606  1.00 41.23           H  
ATOM   4239  CD  GLU A 282      42.151  28.565  21.520  1.00 41.23           C  
ATOM   4240  OE1 GLU A 282      41.954  29.768  21.240  1.00 41.23           O  
ATOM   4241  OE2 GLU A 282      42.799  28.182  22.523  1.00 41.23           O  
ATOM   4242  N   LEU A 283      41.007  25.110  17.935  1.00 41.96           N  
ATOM   4243  H   LEU A 283      40.096  25.539  18.024  1.00 41.96           H  
ATOM   4244  CA  LEU A 283      41.729  25.506  16.692  1.00 41.96           C  
ATOM   4245  HA  LEU A 283      41.989  26.556  16.822  1.00 41.96           H  
ATOM   4246  C   LEU A 283      40.840  25.459  15.419  1.00 41.96           C  
ATOM   4247  CB  LEU A 283      43.070  24.768  16.447  1.00 41.96           C  
ATOM   4248  HB2 LEU A 283      43.300  24.790  15.382  1.00 41.96           H  
ATOM   4249  HB3 LEU A 283      42.968  23.716  16.713  1.00 41.96           H  
ATOM   4250  O   LEU A 283      40.600  24.409  14.828  1.00 41.96           O  
ATOM   4251  CG  LEU A 283      44.247  25.432  17.204  1.00 41.96           C  
ATOM   4252  HG  LEU A 283      43.901  25.847  18.151  1.00 41.96           H  
ATOM   4253  CD1 LEU A 283      45.365  24.433  17.502  1.00 41.96           C  
ATOM   4254 HD11 LEU A 283      45.742  24.012  16.570  1.00 41.96           H  
ATOM   4255 HD12 LEU A 283      44.968  23.634  18.127  1.00 41.96           H  
ATOM   4256 HD13 LEU A 283      46.170  24.933  18.041  1.00 41.96           H  
ATOM   4257  CD2 LEU A 283      44.858  26.571  16.380  1.00 41.96           C  
ATOM   4258 HD21 LEU A 283      45.642  27.063  16.954  1.00 41.96           H  
ATOM   4259 HD22 LEU A 283      45.272  26.181  15.450  1.00 41.96           H  
ATOM   4260 HD23 LEU A 283      44.089  27.305  16.137  1.00 41.96           H  
ATOM   4261  N   GLU A 284      40.404  26.657  15.021  1.00 44.76           N  
ATOM   4262  H   GLU A 284      40.632  27.407  15.657  1.00 44.76           H  
ATOM   4263  CA  GLU A 284      39.929  27.161  13.705  1.00 44.76           C  
ATOM   4264  HA  GLU A 284      39.219  26.483  13.230  1.00 44.76           H  
ATOM   4265  C   GLU A 284      41.131  27.445  12.745  1.00 44.76           C  
ATOM   4266  CB  GLU A 284      39.250  28.495  14.088  1.00 44.76           C  
ATOM   4267  HB2 GLU A 284      39.899  29.010  14.795  1.00 44.76           H  
ATOM   4268  HB3 GLU A 284      39.206  29.170  13.233  1.00 44.76           H  
ATOM   4269  O   GLU A 284      42.261  27.152  13.158  1.00 44.76           O  
ATOM   4270  CG  GLU A 284      37.856  28.390  14.732  1.00 44.76           C  
ATOM   4271  HG2 GLU A 284      37.768  29.199  15.458  1.00 44.76           H  
ATOM   4272  HG3 GLU A 284      37.781  27.454  15.285  1.00 44.76           H  
ATOM   4273  CD  GLU A 284      36.683  28.519  13.744  1.00 44.76           C  
ATOM   4274  OE1 GLU A 284      35.580  28.062  14.114  1.00 44.76           O  
ATOM   4275  OE2 GLU A 284      36.886  29.076  12.643  1.00 44.76           O  
ATOM   4276  N   PRO A 285      41.029  28.136  11.570  1.00 51.05           N  
ATOM   4277  CA  PRO A 285      39.905  28.482  10.654  1.00 51.05           C  
ATOM   4278  HA  PRO A 285      38.987  27.959  10.920  1.00 51.05           H  
ATOM   4279  C   PRO A 285      40.242  28.244   9.145  1.00 51.05           C  
ATOM   4280  CB  PRO A 285      39.722  30.007  10.830  1.00 51.05           C  
ATOM   4281  HB2 PRO A 285      38.872  30.246  11.470  1.00 51.05           H  
ATOM   4282  HB3 PRO A 285      39.567  30.523   9.883  1.00 51.05           H  
ATOM   4283  O   PRO A 285      41.351  27.829   8.799  1.00 51.05           O  
ATOM   4284  CG  PRO A 285      41.033  30.490  11.460  1.00 51.05           C  
ATOM   4285  HG2 PRO A 285      41.469  31.312  10.893  1.00 51.05           H  
ATOM   4286  HG3 PRO A 285      40.855  30.795  12.491  1.00 51.05           H  
ATOM   4287  CD  PRO A 285      41.943  29.264  11.434  1.00 51.05           C  
ATOM   4288  HD2 PRO A 285      42.666  29.333  12.246  1.00 51.05           H  
ATOM   4289  HD3 PRO A 285      42.478  29.213  10.486  1.00 51.05           H  
ATOM   4290  N   GLY A 286      39.330  28.596   8.221  1.00 48.43           N  
ATOM   4291  H   GLY A 286      38.430  28.925   8.539  1.00 48.43           H  
ATOM   4292  CA  GLY A 286      39.659  28.802   6.797  1.00 48.43           C  
ATOM   4293  HA2 GLY A 286      40.046  27.870   6.386  1.00 48.43           H  
ATOM   4294  HA3 GLY A 286      40.450  29.549   6.720  1.00 48.43           H  
ATOM   4295  C   GLY A 286      38.483  29.244   5.913  1.00 48.43           C  
ATOM   4296  O   GLY A 286      37.743  28.398   5.418  1.00 48.43           O  
ATOM   4297  N   ASP A 287      38.356  30.562   5.736  1.00 41.43           N  
ATOM   4298  H   ASP A 287      39.018  31.150   6.222  1.00 41.43           H  
ATOM   4299  CA  ASP A 287      37.423  31.311   4.876  1.00 41.43           C  
ATOM   4300  HA  ASP A 287      36.398  31.056   5.146  1.00 41.43           H  
ATOM   4301  C   ASP A 287      37.621  31.083   3.361  1.00 41.43           C  
ATOM   4302  CB  ASP A 287      37.659  32.810   5.149  1.00 41.43           C  
ATOM   4303  HB2 ASP A 287      37.015  33.395   4.492  1.00 41.43           H  
ATOM   4304  HB3 ASP A 287      38.692  33.061   4.908  1.00 41.43           H  
ATOM   4305  O   ASP A 287      38.713  30.716   2.941  1.00 41.43           O  
ATOM   4306  CG  ASP A 287      37.356  33.214   6.591  1.00 41.43           C  
ATOM   4307  OD1 ASP A 287      36.172  33.090   6.973  1.00 41.43           O  
ATOM   4308  OD2 ASP A 287      38.303  33.636   7.296  1.00 41.43           O  
ATOM   4309  N   ASP A 288      36.568  31.334   2.560  1.00 50.82           N  
ATOM   4310  H   ASP A 288      35.681  31.372   3.041  1.00 50.82           H  
ATOM   4311  CA  ASP A 288      36.602  32.159   1.326  1.00 50.82           C  
ATOM   4312  HA  ASP A 288      36.815  33.185   1.627  1.00 50.82           H  
ATOM   4313  C   ASP A 288      35.217  32.183   0.613  1.00 50.82           C  
ATOM   4314  CB  ASP A 288      37.711  31.741   0.328  1.00 50.82           C  
ATOM   4315  HB2 ASP A 288      37.415  32.068  -0.668  1.00 50.82           H  
ATOM   4316  HB3 ASP A 288      37.788  30.654   0.302  1.00 50.82           H  
ATOM   4317  O   ASP A 288      34.750  31.189   0.054  1.00 50.82           O  
ATOM   4318  CG  ASP A 288      39.094  32.369   0.607  1.00 50.82           C  
ATOM   4319  OD1 ASP A 288      39.138  33.491   1.169  1.00 50.82           O  
ATOM   4320  OD2 ASP A 288      40.102  31.781   0.142  1.00 50.82           O  
ATOM   4321  N   ALA A 289      34.564  33.355   0.623  1.00 42.66           N  
ATOM   4322  H   ALA A 289      35.055  34.104   1.090  1.00 42.66           H  
ATOM   4323  CA  ALA A 289      33.517  33.806  -0.324  1.00 42.66           C  
ATOM   4324  HA  ALA A 289      33.051  32.935  -0.785  1.00 42.66           H  
ATOM   4325  C   ALA A 289      34.199  34.653  -1.452  1.00 42.66           C  
ATOM   4326  CB  ALA A 289      32.466  34.547   0.519  1.00 42.66           C  
ATOM   4327  HB1 ALA A 289      31.511  34.576  -0.007  1.00 42.66           H  
ATOM   4328  HB2 ALA A 289      32.298  34.011   1.453  1.00 42.66           H  
ATOM   4329  HB3 ALA A 289      32.808  35.557   0.747  1.00 42.66           H  
ATOM   4330  O   ALA A 289      35.423  34.780  -1.349  1.00 42.66           O  
ATOM   4331  N   PRO A 290      33.555  35.262  -2.497  1.00 52.23           N  
ATOM   4332  CA  PRO A 290      32.369  36.148  -2.398  1.00 52.23           C  
ATOM   4333  HA  PRO A 290      31.737  35.907  -1.543  1.00 52.23           H  
ATOM   4334  C   PRO A 290      31.432  36.282  -3.648  1.00 52.23           C  
ATOM   4335  CB  PRO A 290      33.053  37.500  -2.141  1.00 52.23           C  
ATOM   4336  HB2 PRO A 290      32.425  38.356  -2.386  1.00 52.23           H  
ATOM   4337  HB3 PRO A 290      33.357  37.560  -1.096  1.00 52.23           H  
ATOM   4338  O   PRO A 290      31.670  35.691  -4.697  1.00 52.23           O  
ATOM   4339  CG  PRO A 290      34.302  37.454  -3.031  1.00 52.23           C  
ATOM   4340  HG2 PRO A 290      34.177  38.088  -3.909  1.00 52.23           H  
ATOM   4341  HG3 PRO A 290      35.180  37.755  -2.461  1.00 52.23           H  
ATOM   4342  CD  PRO A 290      34.403  35.987  -3.452  1.00 52.23           C  
ATOM   4343  HD2 PRO A 290      34.027  35.865  -4.467  1.00 52.23           H  
ATOM   4344  HD3 PRO A 290      35.445  35.667  -3.461  1.00 52.23           H  
ATOM   4345  N   ASP A 291      30.355  37.065  -3.446  1.00 44.53           N  
ATOM   4346  H   ASP A 291      30.246  37.348  -2.483  1.00 44.53           H  
ATOM   4347  CA  ASP A 291      29.617  38.025  -4.309  1.00 44.53           C  
ATOM   4348  HA  ASP A 291      28.639  38.128  -3.839  1.00 44.53           H  
ATOM   4349  C   ASP A 291      29.298  37.744  -5.798  1.00 44.53           C  
ATOM   4350  CB  ASP A 291      30.284  39.412  -4.166  1.00 44.53           C  
ATOM   4351  HB2 ASP A 291      29.742  40.129  -4.782  1.00 44.53           H  
ATOM   4352  HB3 ASP A 291      31.309  39.355  -4.534  1.00 44.53           H  
ATOM   4353  O   ASP A 291      30.193  37.484  -6.593  1.00 44.53           O  
ATOM   4354  CG  ASP A 291      30.284  39.938  -2.722  1.00 44.53           C  
ATOM   4355  OD1 ASP A 291      29.405  39.495  -1.945  1.00 44.53           O  
ATOM   4356  OD2 ASP A 291      31.182  40.739  -2.380  1.00 44.53           O  
ATOM   4357  N   ASP A 292      28.021  37.928  -6.206  1.00 43.23           N  
ATOM   4358  H   ASP A 292      27.329  37.729  -5.497  1.00 43.23           H  
ATOM   4359  CA  ASP A 292      27.635  39.093  -7.039  1.00 43.23           C  
ATOM   4360  HA  ASP A 292      27.816  39.949  -6.389  1.00 43.23           H  
ATOM   4361  C   ASP A 292      26.132  39.207  -7.446  1.00 43.23           C  
ATOM   4362  CB  ASP A 292      28.523  39.253  -8.305  1.00 43.23           C  
ATOM   4363  HB2 ASP A 292      27.886  39.420  -9.174  1.00 43.23           H  
ATOM   4364  HB3 ASP A 292      29.044  38.325  -8.540  1.00 43.23           H  
ATOM   4365  O   ASP A 292      25.520  38.287  -7.989  1.00 43.23           O  
ATOM   4366  CG  ASP A 292      29.529  40.421  -8.213  1.00 43.23           C  
ATOM   4367  OD1 ASP A 292      29.307  41.332  -7.379  1.00 43.23           O  
ATOM   4368  OD2 ASP A 292      30.432  40.479  -9.079  1.00 43.23           O  
ATOM   4369  N   LEU A 293      25.631  40.444  -7.273  1.00 43.70           N  
ATOM   4370  H   LEU A 293      26.260  41.021  -6.733  1.00 43.70           H  
ATOM   4371  CA  LEU A 293      24.682  41.243  -8.083  1.00 43.70           C  
ATOM   4372  HA  LEU A 293      24.891  42.243  -7.704  1.00 43.70           H  
ATOM   4373  C   LEU A 293      23.141  41.161  -7.932  1.00 43.70           C  
ATOM   4374  CB  LEU A 293      25.146  41.334  -9.545  1.00 43.70           C  
ATOM   4375  HB2 LEU A 293      24.425  41.922 -10.112  1.00 43.70           H  
ATOM   4376  HB3 LEU A 293      25.161  40.328  -9.963  1.00 43.70           H  
ATOM   4377  O   LEU A 293      22.443  40.255  -8.384  1.00 43.70           O  
ATOM   4378  CG  LEU A 293      26.539  41.979  -9.703  1.00 43.70           C  
ATOM   4379  HG  LEU A 293      27.258  41.464  -9.065  1.00 43.70           H  
ATOM   4380  CD1 LEU A 293      27.009  41.839 -11.149  1.00 43.70           C  
ATOM   4381 HD11 LEU A 293      28.024  42.226 -11.233  1.00 43.70           H  
ATOM   4382 HD12 LEU A 293      27.027  40.783 -11.419  1.00 43.70           H  
ATOM   4383 HD13 LEU A 293      26.342  42.384 -11.817  1.00 43.70           H  
ATOM   4384  CD2 LEU A 293      26.583  43.457  -9.308  1.00 43.70           C  
ATOM   4385 HD21 LEU A 293      25.810  44.014  -9.837  1.00 43.70           H  
ATOM   4386 HD22 LEU A 293      26.458  43.564  -8.230  1.00 43.70           H  
ATOM   4387 HD23 LEU A 293      27.565  43.861  -9.554  1.00 43.70           H  
ATOM   4388  N   ALA A 294      22.641  42.283  -7.398  1.00 35.81           N  
ATOM   4389  H   ALA A 294      23.341  42.947  -7.098  1.00 35.81           H  
ATOM   4390  CA  ALA A 294      21.277  42.797  -7.332  1.00 35.81           C  
ATOM   4391  HA  ALA A 294      20.610  42.013  -6.974  1.00 35.81           H  
ATOM   4392  C   ALA A 294      20.744  43.354  -8.670  1.00 35.81           C  
ATOM   4393  CB  ALA A 294      21.339  43.948  -6.313  1.00 35.81           C  
ATOM   4394  HB1 ALA A 294      21.997  44.738  -6.675  1.00 35.81           H  
ATOM   4395  HB2 ALA A 294      21.710  43.579  -5.356  1.00 35.81           H  
ATOM   4396  HB3 ALA A 294      20.343  44.363  -6.160  1.00 35.81           H  
ATOM   4397  O   ALA A 294      21.525  43.723  -9.545  1.00 35.81           O  
ATOM   4398  N   LEU A 295      19.417  43.540  -8.761  1.00 40.13           N  
ATOM   4399  H   LEU A 295      18.839  43.056  -8.089  1.00 40.13           H  
ATOM   4400  CA  LEU A 295      18.796  44.734  -9.356  1.00 40.13           C  
ATOM   4401  HA  LEU A 295      19.327  45.591  -8.941  1.00 40.13           H  
ATOM   4402  C   LEU A 295      17.323  44.881  -8.925  1.00 40.13           C  
ATOM   4403  CB  LEU A 295      18.952  44.778 -10.891  1.00 40.13           C  
ATOM   4404  HB2 LEU A 295      17.991  44.994 -11.358  1.00 40.13           H  
ATOM   4405  HB3 LEU A 295      19.269  43.796 -11.241  1.00 40.13           H  
ATOM   4406  O   LEU A 295      16.546  43.929  -8.924  1.00 40.13           O  
ATOM   4407  CG  LEU A 295      19.979  45.840 -11.343  1.00 40.13           C  
ATOM   4408  HG  LEU A 295      20.870  45.801 -10.718  1.00 40.13           H  
ATOM   4409  CD1 LEU A 295      20.407  45.573 -12.786  1.00 40.13           C  
ATOM   4410 HD11 LEU A 295      21.138  46.320 -13.095  1.00 40.13           H  
ATOM   4411 HD12 LEU A 295      19.540  45.609 -13.445  1.00 40.13           H  
ATOM   4412 HD13 LEU A 295      20.870  44.588 -12.842  1.00 40.13           H  
ATOM   4413  CD2 LEU A 295      19.414  47.262 -11.262  1.00 40.13           C  
ATOM   4414 HD21 LEU A 295      19.166  47.509 -10.230  1.00 40.13           H  
ATOM   4415 HD22 LEU A 295      20.160  47.975 -11.612  1.00 40.13           H  
ATOM   4416 HD23 LEU A 295      18.515  47.346 -11.872  1.00 40.13           H  
ATOM   4417  N   GLU A 296      17.005  46.110  -8.532  1.00 38.85           N  
ATOM   4418  H   GLU A 296      17.729  46.806  -8.641  1.00 38.85           H  
ATOM   4419  CA  GLU A 296      15.773  46.637  -7.945  1.00 38.85           C  
ATOM   4420  HA  GLU A 296      15.407  45.962  -7.172  1.00 38.85           H  
ATOM   4421  C   GLU A 296      14.661  46.901  -8.978  1.00 38.85           C  
ATOM   4422  CB  GLU A 296      16.127  48.008  -7.332  1.00 38.85           C  
ATOM   4423  HB2 GLU A 296      15.235  48.424  -6.863  1.00 38.85           H  
ATOM   4424  HB3 GLU A 296      16.405  48.666  -8.156  1.00 38.85           H  
ATOM   4425  O   GLU A 296      14.943  47.143 -10.150  1.00 38.85           O  
ATOM   4426  CG  GLU A 296      17.261  48.015  -6.290  1.00 38.85           C  
ATOM   4427  HG2 GLU A 296      16.923  47.471  -5.408  1.00 38.85           H  
ATOM   4428  HG3 GLU A 296      18.134  47.499  -6.688  1.00 38.85           H  
ATOM   4429  CD  GLU A 296      17.689  49.444  -5.912  1.00 38.85           C  
ATOM   4430  OE1 GLU A 296      17.940  49.672  -4.710  1.00 38.85           O  
ATOM   4431  OE2 GLU A 296      17.788  50.286  -6.834  1.00 38.85           O  
ATOM   4432  N   SER A 297      13.413  47.025  -8.503  1.00 43.18           N  
ATOM   4433  H   SER A 297      13.231  46.610  -7.600  1.00 43.18           H  
ATOM   4434  CA  SER A 297      12.565  48.187  -8.831  1.00 43.18           C  
ATOM   4435  HA  SER A 297      13.182  49.078  -8.717  1.00 43.18           H  
ATOM   4436  C   SER A 297      11.373  48.304  -7.869  1.00 43.18           C  
ATOM   4437  CB  SER A 297      12.056  48.198 -10.281  1.00 43.18           C  
ATOM   4438  HB2 SER A 297      12.893  48.209 -10.979  1.00 43.18           H  
ATOM   4439  HB3 SER A 297      11.476  49.107 -10.439  1.00 43.18           H  
ATOM   4440  O   SER A 297      10.527  47.412  -7.796  1.00 43.18           O  
ATOM   4441  OG  SER A 297      11.233  47.085 -10.552  1.00 43.18           O  
ATOM   4442  HG  SER A 297      10.751  46.890  -9.745  1.00 43.18           H  
ATOM   4443  N   VAL A 298      11.341  49.432  -7.160  1.00 38.08           N  
ATOM   4444  H   VAL A 298      12.098  50.074  -7.342  1.00 38.08           H  
ATOM   4445  CA  VAL A 298      10.298  49.980  -6.274  1.00 38.08           C  
ATOM   4446  HA  VAL A 298       9.848  49.184  -5.680  1.00 38.08           H  
ATOM   4447  C   VAL A 298       9.208  50.682  -7.103  1.00 38.08           C  
ATOM   4448  CB  VAL A 298      11.004  51.004  -5.346  1.00 38.08           C  
ATOM   4449  HB  VAL A 298      11.542  51.718  -5.970  1.00 38.08           H  
ATOM   4450  O   VAL A 298       9.520  51.141  -8.198  1.00 38.08           O  
ATOM   4451  CG1 VAL A 298      10.070  51.810  -4.438  1.00 38.08           C  
ATOM   4452 HG11 VAL A 298       9.456  52.488  -5.030  1.00 38.08           H  
ATOM   4453 HG12 VAL A 298       9.437  51.144  -3.852  1.00 38.08           H  
ATOM   4454 HG13 VAL A 298      10.655  52.430  -3.757  1.00 38.08           H  
ATOM   4455  CG2 VAL A 298      12.037  50.304  -4.447  1.00 38.08           C  
ATOM   4456 HG21 VAL A 298      12.529  51.039  -3.810  1.00 38.08           H  
ATOM   4457 HG22 VAL A 298      11.545  49.562  -3.819  1.00 38.08           H  
ATOM   4458 HG23 VAL A 298      12.809  49.817  -5.044  1.00 38.08           H  
ATOM   4459  N   ASN A 299       7.969  50.777  -6.587  1.00 44.46           N  
ATOM   4460  H   ASN A 299       7.777  50.196  -5.783  1.00 44.46           H  
ATOM   4461  CA  ASN A 299       7.054  51.933  -6.733  1.00 44.46           C  
ATOM   4462  HA  ASN A 299       7.575  52.829  -6.394  1.00 44.46           H  
ATOM   4463  C   ASN A 299       5.801  51.784  -5.826  1.00 44.46           C  
ATOM   4464  CB  ASN A 299       6.633  52.160  -8.201  1.00 44.46           C  
ATOM   4465  HB2 ASN A 299       5.664  52.659  -8.221  1.00 44.46           H  
ATOM   4466  HB3 ASN A 299       6.525  51.197  -8.701  1.00 44.46           H  
ATOM   4467  O   ASN A 299       4.859  51.078  -6.169  1.00 44.46           O  
ATOM   4468  CG  ASN A 299       7.590  53.049  -8.986  1.00 44.46           C  
ATOM   4469  ND2 ASN A 299       7.560  52.969 -10.296  1.00 44.46           N  
ATOM   4470 HD21 ASN A 299       8.263  53.521 -10.766  1.00 44.46           H  
ATOM   4471 HD22 ASN A 299       6.979  52.271 -10.739  1.00 44.46           H  
ATOM   4472  OD1 ASN A 299       8.355  53.845  -8.468  1.00 44.46           O  
ATOM   4473  N   ASP A 300       5.872  52.350  -4.618  1.00 39.74           N  
ATOM   4474  H   ASP A 300       6.821  52.412  -4.277  1.00 39.74           H  
ATOM   4475  CA  ASP A 300       5.145  53.537  -4.122  1.00 39.74           C  
ATOM   4476  HA  ASP A 300       5.222  53.430  -3.040  1.00 39.74           H  
ATOM   4477  C   ASP A 300       3.616  53.799  -4.325  1.00 39.74           C  
ATOM   4478  CB  ASP A 300       6.005  54.764  -4.520  1.00 39.74           C  
ATOM   4479  HB2 ASP A 300       6.517  54.561  -5.461  1.00 39.74           H  
ATOM   4480  HB3 ASP A 300       5.377  55.628  -4.740  1.00 39.74           H  
ATOM   4481  O   ASP A 300       3.073  53.728  -5.424  1.00 39.74           O  
ATOM   4482  CG  ASP A 300       7.047  55.185  -3.476  1.00 39.74           C  
ATOM   4483  OD1 ASP A 300       6.919  54.764  -2.305  1.00 39.74           O  
ATOM   4484  OD2 ASP A 300       7.978  55.917  -3.873  1.00 39.74           O  
ATOM   4485  N   VAL A 301       3.035  54.303  -3.210  1.00 45.48           N  
ATOM   4486  H   VAL A 301       3.653  54.241  -2.414  1.00 45.48           H  
ATOM   4487  CA  VAL A 301       1.862  55.194  -2.940  1.00 45.48           C  
ATOM   4488  HA  VAL A 301       1.967  55.360  -1.868  1.00 45.48           H  
ATOM   4489  C   VAL A 301       0.398  54.706  -3.072  1.00 45.48           C  
ATOM   4490  CB  VAL A 301       1.985  56.616  -3.562  1.00 45.48           C  
ATOM   4491  HB  VAL A 301       1.170  56.775  -4.267  1.00 45.48           H  
ATOM   4492  O   VAL A 301      -0.115  54.546  -4.173  1.00 45.48           O  
ATOM   4493  CG1 VAL A 301       1.883  57.688  -2.476  1.00 45.48           C  
ATOM   4494 HG11 VAL A 301       1.652  58.655  -2.922  1.00 45.48           H  
ATOM   4495 HG12 VAL A 301       2.818  57.762  -1.921  1.00 45.48           H  
ATOM   4496 HG13 VAL A 301       1.107  57.436  -1.753  1.00 45.48           H  
ATOM   4497  CG2 VAL A 301       3.281  56.984  -4.280  1.00 45.48           C  
ATOM   4498 HG21 VAL A 301       3.236  58.019  -4.620  1.00 45.48           H  
ATOM   4499 HG22 VAL A 301       4.126  56.878  -3.600  1.00 45.48           H  
ATOM   4500 HG23 VAL A 301       3.388  56.358  -5.165  1.00 45.48           H  
ATOM   4501  N   ASN A 302      -0.348  54.628  -1.952  1.00 43.49           N  
ATOM   4502  H   ASN A 302       0.104  54.144  -1.189  1.00 43.49           H  
ATOM   4503  CA  ASN A 302      -1.255  55.692  -1.445  1.00 43.49           C  
ATOM   4504  HA  ASN A 302      -0.627  56.465  -1.002  1.00 43.49           H  
ATOM   4505  C   ASN A 302      -2.170  55.216  -0.294  1.00 43.49           C  
ATOM   4506  CB  ASN A 302      -2.128  56.347  -2.540  1.00 43.49           C  
ATOM   4507  HB2 ASN A 302      -2.258  55.668  -3.382  1.00 43.49           H  
ATOM   4508  HB3 ASN A 302      -3.122  56.545  -2.140  1.00 43.49           H  
ATOM   4509  O   ASN A 302      -2.760  54.140  -0.341  1.00 43.49           O  
ATOM   4510  CG  ASN A 302      -1.593  57.691  -3.010  1.00 43.49           C  
ATOM   4511  ND2 ASN A 302      -1.789  58.033  -4.259  1.00 43.49           N  
ATOM   4512 HD21 ASN A 302      -1.461  58.952  -4.522  1.00 43.49           H  
ATOM   4513 HD22 ASN A 302      -2.269  57.394  -4.876  1.00 43.49           H  
ATOM   4514  OD1 ASN A 302      -1.003  58.467  -2.278  1.00 43.49           O  
ATOM   4515  N   SER A 303      -2.263  56.084   0.711  1.00 40.79           N  
ATOM   4516  H   SER A 303      -1.714  56.927   0.631  1.00 40.79           H  
ATOM   4517  CA  SER A 303      -3.167  56.111   1.864  1.00 40.79           C  
ATOM   4518  HA  SER A 303      -3.154  55.152   2.382  1.00 40.79           H  
ATOM   4519  C   SER A 303      -4.603  56.476   1.459  1.00 40.79           C  
ATOM   4520  CB  SER A 303      -2.674  57.233   2.799  1.00 40.79           C  
ATOM   4521  HB2 SER A 303      -3.105  58.179   2.473  1.00 40.79           H  
ATOM   4522  HB3 SER A 303      -3.023  57.032   3.812  1.00 40.79           H  
ATOM   4523  O   SER A 303      -4.762  57.172   0.462  1.00 40.79           O  
ATOM   4524  OG  SER A 303      -1.254  57.375   2.790  1.00 40.79           O  
ATOM   4525  HG  SER A 303      -1.048  58.066   3.424  1.00 40.79           H  
ATOM   4526  N   ASP A 304      -5.610  56.081   2.246  1.00 51.93           N  
ATOM   4527  H   ASP A 304      -5.440  55.340   2.910  1.00 51.93           H  
ATOM   4528  CA  ASP A 304      -6.712  56.980   2.640  1.00 51.93           C  
ATOM   4529  HA  ASP A 304      -6.244  57.850   3.101  1.00 51.93           H  
ATOM   4530  C   ASP A 304      -7.592  56.360   3.743  1.00 51.93           C  
ATOM   4531  CB  ASP A 304      -7.582  57.472   1.458  1.00 51.93           C  
ATOM   4532  HB2 ASP A 304      -7.510  56.768   0.629  1.00 51.93           H  
ATOM   4533  HB3 ASP A 304      -8.626  57.490   1.772  1.00 51.93           H  
ATOM   4534  O   ASP A 304      -8.002  55.199   3.673  1.00 51.93           O  
ATOM   4535  CG  ASP A 304      -7.232  58.896   0.975  1.00 51.93           C  
ATOM   4536  OD1 ASP A 304      -6.604  59.665   1.743  1.00 51.93           O  
ATOM   4537  OD2 ASP A 304      -7.640  59.237  -0.162  1.00 51.93           O  
ATOM   4538  N   ASP A 305      -7.828  57.185   4.763  1.00 46.33           N  
ATOM   4539  H   ASP A 305      -7.449  58.117   4.669  1.00 46.33           H  
ATOM   4540  CA  ASP A 305      -8.663  56.995   5.948  1.00 46.33           C  
ATOM   4541  HA  ASP A 305      -8.512  55.992   6.346  1.00 46.33           H  
ATOM   4542  C   ASP A 305     -10.162  57.198   5.641  1.00 46.33           C  
ATOM   4543  CB  ASP A 305      -8.222  58.032   7.003  1.00 46.33           C  
ATOM   4544  HB2 ASP A 305      -8.329  59.033   6.586  1.00 46.33           H  
ATOM   4545  HB3 ASP A 305      -8.888  57.961   7.863  1.00 46.33           H  
ATOM   4546  O   ASP A 305     -10.531  57.856   4.666  1.00 46.33           O  
ATOM   4547  CG  ASP A 305      -6.787  57.834   7.503  1.00 46.33           C  
ATOM   4548  OD1 ASP A 305      -6.506  56.733   8.027  1.00 46.33           O  
ATOM   4549  OD2 ASP A 305      -5.975  58.780   7.368  1.00 46.33           O  
ATOM   4550  N   GLY A 306     -11.040  56.697   6.516  1.00 50.83           N  
ATOM   4551  H   GLY A 306     -10.691  56.182   7.312  1.00 50.83           H  
ATOM   4552  CA  GLY A 306     -12.476  56.983   6.457  1.00 50.83           C  
ATOM   4553  HA2 GLY A 306     -12.626  58.062   6.422  1.00 50.83           H  
ATOM   4554  HA3 GLY A 306     -12.884  56.557   5.540  1.00 50.83           H  
ATOM   4555  C   GLY A 306     -13.271  56.420   7.636  1.00 50.83           C  
ATOM   4556  O   GLY A 306     -13.883  55.363   7.507  1.00 50.83           O  
ATOM   4557  N   ASP A 307     -13.264  57.151   8.754  1.00 43.85           N  
ATOM   4558  H   ASP A 307     -12.670  57.967   8.771  1.00 43.85           H  
ATOM   4559  CA  ASP A 307     -14.248  57.074   9.847  1.00 43.85           C  
ATOM   4560  HA  ASP A 307     -14.343  56.046  10.197  1.00 43.85           H  
ATOM   4561  C   ASP A 307     -15.628  57.587   9.391  1.00 43.85           C  
ATOM   4562  CB  ASP A 307     -13.795  57.981  11.015  1.00 43.85           C  
ATOM   4563  HB2 ASP A 307     -14.646  58.146  11.676  1.00 43.85           H  
ATOM   4564  HB3 ASP A 307     -13.502  58.953  10.618  1.00 43.85           H  
ATOM   4565  O   ASP A 307     -15.706  58.488   8.550  1.00 43.85           O  
ATOM   4566  CG  ASP A 307     -12.668  57.411  11.877  1.00 43.85           C  
ATOM   4567  OD1 ASP A 307     -12.715  56.195  12.164  1.00 43.85           O  
ATOM   4568  OD2 ASP A 307     -11.770  58.202  12.250  1.00 43.85           O  
ATOM   4569  N   THR A 308     -16.717  57.078   9.980  1.00 52.51           N  
ATOM   4570  H   THR A 308     -16.591  56.221  10.499  1.00 52.51           H  
ATOM   4571  CA  THR A 308     -17.864  57.889  10.456  1.00 52.51           C  
ATOM   4572  HA  THR A 308     -17.451  58.616  11.156  1.00 52.51           H  
ATOM   4573  C   THR A 308     -18.859  57.050  11.263  1.00 52.51           C  
ATOM   4574  CB  THR A 308     -18.650  58.675   9.382  1.00 52.51           C  
ATOM   4575  HB  THR A 308     -19.722  58.579   9.559  1.00 52.51           H  
ATOM   4576  O   THR A 308     -19.163  55.908  10.916  1.00 52.51           O  
ATOM   4577  CG2 THR A 308     -18.292  60.163   9.447  1.00 52.51           C  
ATOM   4578 HG21 THR A 308     -18.612  60.565  10.408  1.00 52.51           H  
ATOM   4579 HG22 THR A 308     -18.818  60.695   8.655  1.00 52.51           H  
ATOM   4580 HG23 THR A 308     -17.218  60.314   9.338  1.00 52.51           H  
ATOM   4581  OG1 THR A 308     -18.371  58.256   8.068  1.00 52.51           O  
ATOM   4582  HG1 THR A 308     -17.412  58.237   8.038  1.00 52.51           H  
ATOM   4583  N   ASP A 309     -19.305  57.671  12.351  1.00 46.91           N  
ATOM   4584  H   ASP A 309     -18.960  58.607  12.513  1.00 46.91           H  
ATOM   4585  CA  ASP A 309     -20.181  57.212  13.423  1.00 46.91           C  
ATOM   4586  HA  ASP A 309     -19.855  56.229  13.762  1.00 46.91           H  
ATOM   4587  C   ASP A 309     -21.680  57.135  13.047  1.00 46.91           C  
ATOM   4588  CB  ASP A 309     -19.989  58.225  14.575  1.00 46.91           C  
ATOM   4589  HB2 ASP A 309     -20.322  59.209  14.244  1.00 46.91           H  
ATOM   4590  HB3 ASP A 309     -20.604  57.920  15.422  1.00 46.91           H  
ATOM   4591  O   ASP A 309     -22.089  57.531  11.954  1.00 46.91           O  
ATOM   4592  CG  ASP A 309     -18.549  58.327  15.082  1.00 46.91           C  
ATOM   4593  OD1 ASP A 309     -18.094  57.343  15.710  1.00 46.91           O  
ATOM   4594  OD2 ASP A 309     -17.894  59.365  14.819  1.00 46.91           O  
ATOM   4595  N   ASP A 310     -22.457  56.667  14.034  1.00 50.97           N  
ATOM   4596  H   ASP A 310     -21.929  56.312  14.819  1.00 50.97           H  
ATOM   4597  CA  ASP A 310     -23.792  57.147  14.439  1.00 50.97           C  
ATOM   4598  HA  ASP A 310     -23.664  57.271  15.514  1.00 50.97           H  
ATOM   4599  C   ASP A 310     -24.999  56.176  14.350  1.00 50.97           C  
ATOM   4600  CB  ASP A 310     -24.103  58.595  13.992  1.00 50.97           C  
ATOM   4601  HB2 ASP A 310     -24.103  58.667  12.905  1.00 50.97           H  
ATOM   4602  HB3 ASP A 310     -25.113  58.848  14.315  1.00 50.97           H  
ATOM   4603  O   ASP A 310     -25.371  55.644  13.302  1.00 50.97           O  
ATOM   4604  CG  ASP A 310     -23.176  59.660  14.603  1.00 50.97           C  
ATOM   4605  OD1 ASP A 310     -22.697  59.452  15.746  1.00 50.97           O  
ATOM   4606  OD2 ASP A 310     -22.954  60.704  13.940  1.00 50.97           O  
ATOM   4607  N   ASP A 311     -25.613  56.045  15.536  1.00 56.42           N  
ATOM   4608  H   ASP A 311     -25.087  56.475  16.284  1.00 56.42           H  
ATOM   4609  CA  ASP A 311     -27.049  56.041  15.857  1.00 56.42           C  
ATOM   4610  HA  ASP A 311     -27.027  56.690  16.733  1.00 56.42           H  
ATOM   4611  C   ASP A 311     -27.736  54.786  16.445  1.00 56.42           C  
ATOM   4612  CB  ASP A 311     -27.913  56.871  14.893  1.00 56.42           C  
ATOM   4613  HB2 ASP A 311     -28.954  56.786  15.205  1.00 56.42           H  
ATOM   4614  HB3 ASP A 311     -27.839  56.462  13.885  1.00 56.42           H  
ATOM   4615  O   ASP A 311     -27.727  53.672  15.921  1.00 56.42           O  
ATOM   4616  CG  ASP A 311     -27.553  58.366  14.889  1.00 56.42           C  
ATOM   4617  OD1 ASP A 311     -27.086  58.870  15.939  1.00 56.42           O  
ATOM   4618  OD2 ASP A 311     -27.811  59.018  13.850  1.00 56.42           O  
ATOM   4619  N   GLU A 312     -28.340  55.080  17.604  1.00 49.82           N  
ATOM   4620  H   GLU A 312     -28.303  56.064  17.829  1.00 49.82           H  
ATOM   4621  CA  GLU A 312     -29.110  54.320  18.589  1.00 49.82           C  
ATOM   4622  HA  GLU A 312     -28.523  53.479  18.957  1.00 49.82           H  
ATOM   4623  C   GLU A 312     -30.475  53.819  18.077  1.00 49.82           C  
ATOM   4624  CB  GLU A 312     -29.422  55.308  19.746  1.00 49.82           C  
ATOM   4625  HB2 GLU A 312     -29.999  54.782  20.506  1.00 49.82           H  
ATOM   4626  HB3 GLU A 312     -30.058  56.095  19.339  1.00 49.82           H  
ATOM   4627  O   GLU A 312     -31.067  54.420  17.185  1.00 49.82           O  
ATOM   4628  CG  GLU A 312     -28.216  55.970  20.447  1.00 49.82           C  
ATOM   4629  HG2 GLU A 312     -27.657  55.195  20.969  1.00 49.82           H  
ATOM   4630  HG3 GLU A 312     -27.554  56.403  19.697  1.00 49.82           H  
ATOM   4631  CD  GLU A 312     -28.609  57.096  21.433  1.00 49.82           C  
ATOM   4632  OE1 GLU A 312     -27.892  57.251  22.451  1.00 49.82           O  
ATOM   4633  OE2 GLU A 312     -29.579  57.839  21.153  1.00 49.82           O  
ATOM   4634  N   GLU A 313     -31.050  52.808  18.747  1.00 56.90           N  
ATOM   4635  H   GLU A 313     -30.472  52.288  19.392  1.00 56.90           H  
ATOM   4636  CA  GLU A 313     -32.489  52.820  19.074  1.00 56.90           C  
ATOM   4637  HA  GLU A 313     -32.710  53.827  19.426  1.00 56.90           H  
ATOM   4638  C   GLU A 313     -32.817  51.858  20.239  1.00 56.90           C  
ATOM   4639  CB  GLU A 313     -33.401  52.562  17.847  1.00 56.90           C  
ATOM   4640  HB2 GLU A 313     -32.801  52.444  16.944  1.00 56.90           H  
ATOM   4641  HB3 GLU A 313     -33.966  51.641  17.993  1.00 56.90           H  
ATOM   4642  O   GLU A 313     -32.671  50.636  20.134  1.00 56.90           O  
ATOM   4643  CG  GLU A 313     -34.390  53.733  17.649  1.00 56.90           C  
ATOM   4644  HG2 GLU A 313     -33.823  54.657  17.545  1.00 56.90           H  
ATOM   4645  HG3 GLU A 313     -34.997  53.821  18.551  1.00 56.90           H  
ATOM   4646  CD  GLU A 313     -35.334  53.594  16.435  1.00 56.90           C  
ATOM   4647  OE1 GLU A 313     -36.031  54.590  16.117  1.00 56.90           O  
ATOM   4648  OE2 GLU A 313     -35.417  52.493  15.835  1.00 56.90           O  
ATOM   4649  N   ASP A 314     -33.273  52.443  21.351  1.00 44.55           N  
ATOM   4650  H   ASP A 314     -33.307  53.453  21.355  1.00 44.55           H  
ATOM   4651  CA  ASP A 314     -33.948  51.803  22.484  1.00 44.55           C  
ATOM   4652  HA  ASP A 314     -33.440  50.876  22.748  1.00 44.55           H  
ATOM   4653  C   ASP A 314     -35.420  51.511  22.143  1.00 44.55           C  
ATOM   4654  CB  ASP A 314     -33.938  52.764  23.693  1.00 44.55           C  
ATOM   4655  HB2 ASP A 314     -34.278  53.748  23.372  1.00 44.55           H  
ATOM   4656  HB3 ASP A 314     -34.653  52.397  24.429  1.00 44.55           H  
ATOM   4657  O   ASP A 314     -36.077  52.327  21.501  1.00 44.55           O  
ATOM   4658  CG  ASP A 314     -32.588  52.889  24.403  1.00 44.55           C  
ATOM   4659  OD1 ASP A 314     -31.985  51.826  24.683  1.00 44.55           O  
ATOM   4660  OD2 ASP A 314     -32.203  54.034  24.729  1.00 44.55           O  
ATOM   4661  N   THR A 315     -35.981  50.403  22.647  1.00 54.71           N  
ATOM   4662  H   THR A 315     -35.368  49.759  23.126  1.00 54.71           H  
ATOM   4663  CA  THR A 315     -37.403  50.359  23.043  1.00 54.71           C  
ATOM   4664  HA  THR A 315     -37.651  51.356  23.407  1.00 54.71           H  
ATOM   4665  C   THR A 315     -37.646  49.394  24.208  1.00 54.71           C  
ATOM   4666  CB  THR A 315     -38.413  50.038  21.923  1.00 54.71           C  
ATOM   4667  HB  THR A 315     -39.335  49.694  22.390  1.00 54.71           H  
ATOM   4668  O   THR A 315     -37.285  48.218  24.206  1.00 54.71           O  
ATOM   4669  CG2 THR A 315     -38.785  51.223  21.030  1.00 54.71           C  
ATOM   4670 HG21 THR A 315     -38.003  51.410  20.294  1.00 54.71           H  
ATOM   4671 HG22 THR A 315     -38.932  52.116  21.637  1.00 54.71           H  
ATOM   4672 HG23 THR A 315     -39.709  50.994  20.500  1.00 54.71           H  
ATOM   4673  OG1 THR A 315     -37.933  49.026  21.075  1.00 54.71           O  
ATOM   4674  HG1 THR A 315     -37.057  49.325  20.821  1.00 54.71           H  
ATOM   4675  N   ASP A 316     -38.306  49.965  25.199  1.00 46.58           N  
ATOM   4676  H   ASP A 316     -38.383  50.967  25.097  1.00 46.58           H  
ATOM   4677  CA  ASP A 316     -38.723  49.511  26.512  1.00 46.58           C  
ATOM   4678  HA  ASP A 316     -38.092  48.668  26.796  1.00 46.58           H  
ATOM   4679  C   ASP A 316     -40.181  49.007  26.481  1.00 46.58           C  
ATOM   4680  CB  ASP A 316     -38.480  50.657  27.538  1.00 46.58           C  
ATOM   4681  HB2 ASP A 316     -37.508  50.478  27.996  1.00 46.58           H  
ATOM   4682  HB3 ASP A 316     -39.218  50.579  28.336  1.00 46.58           H  
ATOM   4683  O   ASP A 316     -41.010  49.452  25.684  1.00 46.58           O  
ATOM   4684  CG  ASP A 316     -38.456  52.110  26.989  1.00 46.58           C  
ATOM   4685  OD1 ASP A 316     -37.727  52.376  26.006  1.00 46.58           O  
ATOM   4686  OD2 ASP A 316     -39.154  52.967  27.568  1.00 46.58           O  
ATOM   4687  N   GLY A 317     -40.505  48.042  27.347  1.00 49.86           N  
ATOM   4688  H   GLY A 317     -39.789  47.702  27.973  1.00 49.86           H  
ATOM   4689  CA  GLY A 317     -41.840  47.449  27.452  1.00 49.86           C  
ATOM   4690  HA2 GLY A 317     -42.590  48.237  27.387  1.00 49.86           H  
ATOM   4691  HA3 GLY A 317     -41.992  46.764  26.618  1.00 49.86           H  
ATOM   4692  C   GLY A 317     -42.019  46.669  28.756  1.00 49.86           C  
ATOM   4693  O   GLY A 317     -41.390  45.638  28.965  1.00 49.86           O  
ATOM   4694  N   GLU A 318     -42.874  47.206  29.620  1.00 47.39           N  
ATOM   4695  H   GLU A 318     -43.382  48.012  29.286  1.00 47.39           H  
ATOM   4696  CA  GLU A 318     -43.006  46.972  31.062  1.00 47.39           C  
ATOM   4697  HA  GLU A 318     -42.081  46.533  31.436  1.00 47.39           H  
ATOM   4698  C   GLU A 318     -44.179  46.043  31.460  1.00 47.39           C  
ATOM   4699  CB  GLU A 318     -43.155  48.391  31.647  1.00 47.39           C  
ATOM   4700  HB2 GLU A 318     -42.288  48.951  31.297  1.00 47.39           H  
ATOM   4701  HB3 GLU A 318     -44.048  48.862  31.237  1.00 47.39           H  
ATOM   4702  O   GLU A 318     -45.117  45.852  30.685  1.00 47.39           O  
ATOM   4703  CG  GLU A 318     -43.208  48.496  33.176  1.00 47.39           C  
ATOM   4704  HG2 GLU A 318     -44.192  48.181  33.522  1.00 47.39           H  
ATOM   4705  HG3 GLU A 318     -42.471  47.807  33.588  1.00 47.39           H  
ATOM   4706  CD  GLU A 318     -42.896  49.907  33.706  1.00 47.39           C  
ATOM   4707  OE1 GLU A 318     -42.986  50.079  34.943  1.00 47.39           O  
ATOM   4708  OE2 GLU A 318     -42.546  50.798  32.902  1.00 47.39           O  
ATOM   4709  N   GLY A 319     -44.141  45.536  32.706  1.00 47.64           N  
ATOM   4710  H   GLY A 319     -43.308  45.741  33.239  1.00 47.64           H  
ATOM   4711  CA  GLY A 319     -45.291  45.036  33.492  1.00 47.64           C  
ATOM   4712  HA2 GLY A 319     -46.211  45.211  32.935  1.00 47.64           H  
ATOM   4713  HA3 GLY A 319     -45.353  45.615  34.413  1.00 47.64           H  
ATOM   4714  C   GLY A 319     -45.251  43.535  33.851  1.00 47.64           C  
ATOM   4715  O   GLY A 319     -44.943  42.708  33.003  1.00 47.64           O  
ATOM   4716  N   ASP A 320     -45.601  43.052  35.048  1.00 49.97           N  
ATOM   4717  H   ASP A 320     -45.581  42.043  35.097  1.00 49.97           H  
ATOM   4718  CA  ASP A 320     -46.047  43.685  36.293  1.00 49.97           C  
ATOM   4719  HA  ASP A 320     -45.339  44.472  36.553  1.00 49.97           H  
ATOM   4720  C   ASP A 320     -46.076  42.623  37.438  1.00 49.97           C  
ATOM   4721  CB  ASP A 320     -47.452  44.299  36.082  1.00 49.97           C  
ATOM   4722  HB2 ASP A 320     -47.605  44.509  35.023  1.00 49.97           H  
ATOM   4723  HB3 ASP A 320     -48.213  43.577  36.379  1.00 49.97           H  
ATOM   4724  O   ASP A 320     -46.280  41.437  37.188  1.00 49.97           O  
ATOM   4725  CG  ASP A 320     -47.670  45.607  36.844  1.00 49.97           C  
ATOM   4726  OD1 ASP A 320     -46.920  45.829  37.824  1.00 49.97           O  
ATOM   4727  OD2 ASP A 320     -48.602  46.350  36.469  1.00 49.97           O  
ATOM   4728  N   THR A 321     -45.813  43.108  38.656  1.00 46.61           N  
ATOM   4729  H   THR A 321     -45.670  44.106  38.594  1.00 46.61           H  
ATOM   4730  CA  THR A 321     -46.088  42.691  40.066  1.00 46.61           C  
ATOM   4731  HA  THR A 321     -45.117  42.787  40.552  1.00 46.61           H  
ATOM   4732  C   THR A 321     -46.596  41.271  40.493  1.00 46.61           C  
ATOM   4733  CB  THR A 321     -47.002  43.785  40.651  1.00 46.61           C  
ATOM   4734  HB  THR A 321     -47.441  43.451  41.591  1.00 46.61           H  
ATOM   4735  O   THR A 321     -47.528  40.727  39.918  1.00 46.61           O  
ATOM   4736  CG2 THR A 321     -46.220  45.077  40.912  1.00 46.61           C  
ATOM   4737 HG21 THR A 321     -45.729  45.436  40.008  1.00 46.61           H  
ATOM   4738 HG22 THR A 321     -45.462  44.910  41.677  1.00 46.61           H  
ATOM   4739 HG23 THR A 321     -46.908  45.844  41.267  1.00 46.61           H  
ATOM   4740  OG1 THR A 321     -48.050  44.146  39.783  1.00 46.61           O  
ATOM   4741  HG1 THR A 321     -47.693  44.759  39.135  1.00 46.61           H  
ATOM   4742  N   VAL A 322     -45.925  40.570  41.446  1.00 51.89           N  
ATOM   4743  H   VAL A 322     -45.860  39.628  41.090  1.00 51.89           H  
ATOM   4744  CA  VAL A 322     -46.091  40.468  42.948  1.00 51.89           C  
ATOM   4745  HA  VAL A 322     -45.133  40.117  43.333  1.00 51.89           H  
ATOM   4746  C   VAL A 322     -47.124  39.414  43.427  1.00 51.89           C  
ATOM   4747  CB  VAL A 322     -46.339  41.822  43.664  1.00 51.89           C  
ATOM   4748  HB  VAL A 322     -47.226  42.284  43.232  1.00 51.89           H  
ATOM   4749  O   VAL A 322     -48.294  39.528  43.091  1.00 51.89           O  
ATOM   4750  CG1 VAL A 322     -46.574  41.735  45.179  1.00 51.89           C  
ATOM   4751 HG11 VAL A 322     -46.586  42.731  45.622  1.00 51.89           H  
ATOM   4752 HG12 VAL A 322     -45.801  41.139  45.663  1.00 51.89           H  
ATOM   4753 HG13 VAL A 322     -47.556  41.302  45.369  1.00 51.89           H  
ATOM   4754  CG2 VAL A 322     -45.145  42.778  43.541  1.00 51.89           C  
ATOM   4755 HG21 VAL A 322     -45.458  43.789  43.805  1.00 51.89           H  
ATOM   4756 HG22 VAL A 322     -44.351  42.464  44.219  1.00 51.89           H  
ATOM   4757 HG23 VAL A 322     -44.728  42.775  42.534  1.00 51.89           H  
ATOM   4758  N   ASP A 323     -46.722  38.397  44.216  1.00 50.84           N  
ATOM   4759  H   ASP A 323     -45.832  37.991  43.962  1.00 50.84           H  
ATOM   4760  CA  ASP A 323     -46.910  38.308  45.694  1.00 50.84           C  
ATOM   4761  HA  ASP A 323     -46.138  38.954  46.113  1.00 50.84           H  
ATOM   4762  C   ASP A 323     -46.646  36.894  46.285  1.00 50.84           C  
ATOM   4763  CB  ASP A 323     -48.277  38.806  46.232  1.00 50.84           C  
ATOM   4764  HB2 ASP A 323     -48.748  39.501  45.536  1.00 50.84           H  
ATOM   4765  HB3 ASP A 323     -48.957  37.959  46.321  1.00 50.84           H  
ATOM   4766  O   ASP A 323     -46.780  35.872  45.613  1.00 50.84           O  
ATOM   4767  CG  ASP A 323     -48.168  39.517  47.599  1.00 50.84           C  
ATOM   4768  OD1 ASP A 323     -47.071  39.501  48.199  1.00 50.84           O  
ATOM   4769  OD2 ASP A 323     -49.180  40.120  48.023  1.00 50.84           O  
ATOM   4770  N   ASP A 324     -46.267  36.902  47.562  1.00 47.96           N  
ATOM   4771  H   ASP A 324     -46.333  37.814  47.991  1.00 47.96           H  
ATOM   4772  CA  ASP A 324     -45.743  35.873  48.468  1.00 47.96           C  
ATOM   4773  HA  ASP A 324     -44.883  35.392  48.002  1.00 47.96           H  
ATOM   4774  C   ASP A 324     -46.730  34.772  48.938  1.00 47.96           C  
ATOM   4775  CB  ASP A 324     -45.274  36.649  49.720  1.00 47.96           C  
ATOM   4776  HB2 ASP A 324     -46.099  37.247  50.106  1.00 47.96           H  
ATOM   4777  HB3 ASP A 324     -45.001  35.936  50.497  1.00 47.96           H  
ATOM   4778  O   ASP A 324     -47.949  34.923  48.859  1.00 47.96           O  
ATOM   4779  CG  ASP A 324     -44.051  37.544  49.485  1.00 47.96           C  
ATOM   4780  OD1 ASP A 324     -43.061  37.002  48.940  1.00 47.96           O  
ATOM   4781  OD2 ASP A 324     -44.049  38.710  49.941  1.00 47.96           O  
ATOM   4782  N   GLY A 325     -46.205  33.694  49.558  1.00 43.85           N  
ATOM   4783  H   GLY A 325     -45.198  33.616  49.581  1.00 43.85           H  
ATOM   4784  CA  GLY A 325     -46.997  32.893  50.515  1.00 43.85           C  
ATOM   4785  HA2 GLY A 325     -47.031  33.435  51.460  1.00 43.85           H  
ATOM   4786  HA3 GLY A 325     -48.024  32.840  50.152  1.00 43.85           H  
ATOM   4787  C   GLY A 325     -46.578  31.441  50.818  1.00 43.85           C  
ATOM   4788  O   GLY A 325     -47.140  30.511  50.257  1.00 43.85           O  
ATOM   4789  N   ASP A 326     -45.625  31.280  51.741  1.00 44.57           N  
ATOM   4790  H   ASP A 326     -45.151  32.145  51.957  1.00 44.57           H  
ATOM   4791  CA  ASP A 326     -45.521  30.320  52.870  1.00 44.57           C  
ATOM   4792  HA  ASP A 326     -44.445  30.164  52.956  1.00 44.57           H  
ATOM   4793  C   ASP A 326     -46.096  28.864  52.878  1.00 44.57           C  
ATOM   4794  CB  ASP A 326     -45.974  31.069  54.144  1.00 44.57           C  
ATOM   4795  HB2 ASP A 326     -46.721  31.821  53.890  1.00 44.57           H  
ATOM   4796  HB3 ASP A 326     -46.453  30.371  54.831  1.00 44.57           H  
ATOM   4797  O   ASP A 326     -47.299  28.631  52.868  1.00 44.57           O  
ATOM   4798  CG  ASP A 326     -44.812  31.726  54.897  1.00 44.57           C  
ATOM   4799  OD1 ASP A 326     -43.722  31.104  54.922  1.00 44.57           O  
ATOM   4800  OD2 ASP A 326     -45.024  32.807  55.485  1.00 44.57           O  
ATOM   4801  N   THR A 327     -45.154  27.908  53.023  1.00 40.01           N  
ATOM   4802  H   THR A 327     -44.277  28.244  52.652  1.00 40.01           H  
ATOM   4803  CA  THR A 327     -44.901  26.887  54.093  1.00 40.01           C  
ATOM   4804  HA  THR A 327     -44.192  26.223  53.599  1.00 40.01           H  
ATOM   4805  C   THR A 327     -45.937  25.870  54.678  1.00 40.01           C  
ATOM   4806  CB  THR A 327     -44.082  27.514  55.251  1.00 40.01           C  
ATOM   4807  HB  THR A 327     -43.912  26.746  56.005  1.00 40.01           H  
ATOM   4808  O   THR A 327     -47.080  26.188  54.980  1.00 40.01           O  
ATOM   4809  CG2 THR A 327     -42.689  27.975  54.832  1.00 40.01           C  
ATOM   4810 HG21 THR A 327     -42.165  28.373  55.701  1.00 40.01           H  
ATOM   4811 HG22 THR A 327     -42.125  27.133  54.433  1.00 40.01           H  
ATOM   4812 HG23 THR A 327     -42.756  28.759  54.078  1.00 40.01           H  
ATOM   4813  OG1 THR A 327     -44.704  28.615  55.865  1.00 40.01           O  
ATOM   4814  HG1 THR A 327     -44.309  29.425  55.534  1.00 40.01           H  
ATOM   4815  N   VAL A 328     -45.373  24.674  55.014  1.00 46.54           N  
ATOM   4816  H   VAL A 328     -44.461  24.531  54.605  1.00 46.54           H  
ATOM   4817  CA  VAL A 328     -45.729  23.608  56.021  1.00 46.54           C  
ATOM   4818  HA  VAL A 328     -44.793  23.086  56.216  1.00 46.54           H  
ATOM   4819  C   VAL A 328     -46.704  22.487  55.565  1.00 46.54           C  
ATOM   4820  CB  VAL A 328     -46.129  24.228  57.383  1.00 46.54           C  
ATOM   4821  HB  VAL A 328     -47.140  24.628  57.314  1.00 46.54           H  
ATOM   4822  O   VAL A 328     -47.848  22.775  55.247  1.00 46.54           O  
ATOM   4823  CG1 VAL A 328     -46.106  23.208  58.522  1.00 46.54           C  
ATOM   4824 HG11 VAL A 328     -46.423  23.678  59.452  1.00 46.54           H  
ATOM   4825 HG12 VAL A 328     -45.105  22.798  58.656  1.00 46.54           H  
ATOM   4826 HG13 VAL A 328     -46.828  22.419  58.309  1.00 46.54           H  
ATOM   4827  CG2 VAL A 328     -45.193  25.360  57.838  1.00 46.54           C  
ATOM   4828 HG21 VAL A 328     -45.473  26.277  57.319  1.00 46.54           H  
ATOM   4829 HG22 VAL A 328     -44.153  25.097  57.649  1.00 46.54           H  
ATOM   4830 HG23 VAL A 328     -45.324  25.565  58.900  1.00 46.54           H  
ATOM   4831  N   ASP A 329     -46.270  21.240  55.292  1.00 42.27           N  
ATOM   4832  H   ASP A 329     -46.915  20.901  54.593  1.00 42.27           H  
ATOM   4833  CA  ASP A 329     -45.908  20.039  56.120  1.00 42.27           C  
ATOM   4834  HA  ASP A 329     -45.221  19.491  55.475  1.00 42.27           H  
ATOM   4835  C   ASP A 329     -47.084  19.049  56.349  1.00 42.27           C  
ATOM   4836  CB  ASP A 329     -45.091  20.300  57.412  1.00 42.27           C  
ATOM   4837  HB2 ASP A 329     -44.426  21.145  57.234  1.00 42.27           H  
ATOM   4838  HB3 ASP A 329     -45.787  20.539  58.216  1.00 42.27           H  
ATOM   4839  O   ASP A 329     -48.245  19.438  56.302  1.00 42.27           O  
ATOM   4840  CG  ASP A 329     -44.211  19.129  57.903  1.00 42.27           C  
ATOM   4841  OD1 ASP A 329     -44.026  18.155  57.130  1.00 42.27           O  
ATOM   4842  OD2 ASP A 329     -43.622  19.274  58.999  1.00 42.27           O  
ATOM   4843  N   ASP A 330     -46.726  17.781  56.597  1.00 43.44           N  
ATOM   4844  H   ASP A 330     -45.729  17.671  56.715  1.00 43.44           H  
ATOM   4845  CA  ASP A 330     -47.509  16.609  57.041  1.00 43.44           C  
ATOM   4846  HA  ASP A 330     -46.761  16.010  57.561  1.00 43.44           H  
ATOM   4847  C   ASP A 330     -48.052  15.611  55.986  1.00 43.44           C  
ATOM   4848  CB  ASP A 330     -48.508  16.946  58.165  1.00 43.44           C  
ATOM   4849  HB2 ASP A 330     -49.060  16.038  58.409  1.00 43.44           H  
ATOM   4850  HB3 ASP A 330     -49.235  17.679  57.818  1.00 43.44           H  
ATOM   4851  O   ASP A 330     -49.186  15.666  55.525  1.00 43.44           O  
ATOM   4852  CG  ASP A 330     -47.838  17.431  59.459  1.00 43.44           C  
ATOM   4853  OD1 ASP A 330     -46.691  17.002  59.721  1.00 43.44           O  
ATOM   4854  OD2 ASP A 330     -48.527  18.111  60.255  1.00 43.44           O  
ATOM   4855  N   GLY A 331     -47.216  14.606  55.681  1.00 37.19           N  
ATOM   4856  H   GLY A 331     -46.255  14.912  55.729  1.00 37.19           H  
ATOM   4857  CA  GLY A 331     -47.377  13.241  56.215  1.00 37.19           C  
ATOM   4858  HA2 GLY A 331     -46.423  12.732  56.074  1.00 37.19           H  
ATOM   4859  HA3 GLY A 331     -47.514  13.338  57.292  1.00 37.19           H  
ATOM   4860  C   GLY A 331     -48.502  12.296  55.730  1.00 37.19           C  
ATOM   4861  O   GLY A 331     -49.681  12.570  55.908  1.00 37.19           O  
ATOM   4862  N   VAL A 332     -48.066  11.054  55.412  1.00 38.29           N  
ATOM   4863  H   VAL A 332     -47.076  10.988  55.227  1.00 38.29           H  
ATOM   4864  CA  VAL A 332     -48.785   9.752  55.572  1.00 38.29           C  
ATOM   4865  HA  VAL A 332     -48.026   8.971  55.524  1.00 38.29           H  
ATOM   4866  C   VAL A 332     -49.782   9.439  54.419  1.00 38.29           C  
ATOM   4867  CB  VAL A 332     -49.384   9.694  57.011  1.00 38.29           C  
ATOM   4868  HB  VAL A 332     -50.277  10.317  57.065  1.00 38.29           H  
ATOM   4869  O   VAL A 332     -50.561  10.296  54.040  1.00 38.29           O  
ATOM   4870  CG1 VAL A 332     -49.767   8.295  57.459  1.00 38.29           C  
ATOM   4871 HG11 VAL A 332     -50.147   8.311  58.480  1.00 38.29           H  
ATOM   4872 HG12 VAL A 332     -50.596   7.961  56.834  1.00 38.29           H  
ATOM   4873 HG13 VAL A 332     -48.902   7.634  57.404  1.00 38.29           H  
ATOM   4874  CG2 VAL A 332     -48.400  10.148  58.112  1.00 38.29           C  
ATOM   4875 HG21 VAL A 332     -48.816   9.957  59.101  1.00 38.29           H  
ATOM   4876 HG22 VAL A 332     -48.233  11.225  58.066  1.00 38.29           H  
ATOM   4877 HG23 VAL A 332     -47.449   9.625  58.011  1.00 38.29           H  
ATOM   4878  N   THR A 333     -49.841   8.292  53.719  1.00 39.34           N  
ATOM   4879  H   THR A 333     -50.420   8.416  52.900  1.00 39.34           H  
ATOM   4880  CA  THR A 333     -49.500   6.867  53.944  1.00 39.34           C  
ATOM   4881  HA  THR A 333     -48.527   6.778  54.427  1.00 39.34           H  
ATOM   4882  C   THR A 333     -49.469   6.123  52.594  1.00 39.34           C  
ATOM   4883  CB  THR A 333     -50.606   6.119  54.739  1.00 39.34           C  
ATOM   4884  HB  THR A 333     -50.996   5.299  54.136  1.00 39.34           H  
ATOM   4885  O   THR A 333     -50.102   6.561  51.637  1.00 39.34           O  
ATOM   4886  CG2 THR A 333     -50.080   5.477  56.028  1.00 39.34           C  
ATOM   4887 HG21 THR A 333     -49.081   5.831  56.282  1.00 39.34           H  
ATOM   4888 HG22 THR A 333     -50.015   4.401  55.866  1.00 39.34           H  
ATOM   4889 HG23 THR A 333     -50.773   5.646  56.852  1.00 39.34           H  
ATOM   4890  OG1 THR A 333     -51.725   6.929  55.019  1.00 39.34           O  
ATOM   4891  HG1 THR A 333     -52.153   7.132  54.184  1.00 39.34           H  
ATOM   4892  N   TYR A 334     -48.791   4.971  52.555  1.00 32.54           N  
ATOM   4893  H   TYR A 334     -48.379   4.645  53.417  1.00 32.54           H  
ATOM   4894  CA  TYR A 334     -48.818   3.979  51.471  1.00 32.54           C  
ATOM   4895  HA  TYR A 334     -48.635   4.465  50.512  1.00 32.54           H  
ATOM   4896  C   TYR A 334     -50.156   3.232  51.409  1.00 32.54           C  
ATOM   4897  CB  TYR A 334     -47.723   2.931  51.748  1.00 32.54           C  
ATOM   4898  HB2 TYR A 334     -47.883   2.499  52.736  1.00 32.54           H  
ATOM   4899  HB3 TYR A 334     -47.836   2.118  51.031  1.00 32.54           H  
ATOM   4900  O   TYR A 334     -50.690   2.918  52.467  1.00 32.54           O  
ATOM   4901  CG  TYR A 334     -46.301   3.445  51.663  1.00 32.54           C  
ATOM   4902  CD1 TYR A 334     -45.577   3.266  50.471  1.00 32.54           C  
ATOM   4903  HD1 TYR A 334     -46.035   2.758  49.634  1.00 32.54           H  
ATOM   4904  CD2 TYR A 334     -45.702   4.099  52.760  1.00 32.54           C  
ATOM   4905  HD2 TYR A 334     -46.252   4.215  53.682  1.00 32.54           H  
ATOM   4906  CE1 TYR A 334     -44.264   3.756  50.361  1.00 32.54           C  
ATOM   4907  HE1 TYR A 334     -43.707   3.630  49.445  1.00 32.54           H  
ATOM   4908  CE2 TYR A 334     -44.392   4.606  52.650  1.00 32.54           C  
ATOM   4909  HE2 TYR A 334     -43.940   5.120  53.485  1.00 32.54           H  
ATOM   4910  OH  TYR A 334     -42.413   4.928  51.327  1.00 32.54           O  
ATOM   4911  HH  TYR A 334     -42.149   5.413  52.112  1.00 32.54           H  
ATOM   4912  CZ  TYR A 334     -43.675   4.436  51.445  1.00 32.54           C  
ATOM   4913  N   ASP A 335     -50.603   2.871  50.204  1.00 39.11           N  
ATOM   4914  H   ASP A 335     -50.191   3.286  49.380  1.00 39.11           H  
ATOM   4915  CA  ASP A 335     -51.306   1.610  49.945  1.00 39.11           C  
ATOM   4916  HA  ASP A 335     -50.820   0.843  50.549  1.00 39.11           H  
ATOM   4917  C   ASP A 335     -51.109   1.169  48.485  1.00 39.11           C  
ATOM   4918  CB  ASP A 335     -52.794   1.651  50.344  1.00 39.11           C  
ATOM   4919  HB2 ASP A 335     -53.175   2.666  50.234  1.00 39.11           H  
ATOM   4920  HB3 ASP A 335     -53.362   1.014  49.665  1.00 39.11           H  
ATOM   4921  O   ASP A 335     -50.923   1.983  47.578  1.00 39.11           O  
ATOM   4922  CG  ASP A 335     -53.051   1.137  51.772  1.00 39.11           C  
ATOM   4923  OD1 ASP A 335     -52.343   0.198  52.207  1.00 39.11           O  
ATOM   4924  OD2 ASP A 335     -54.013   1.637  52.402  1.00 39.11           O  
ATOM   4925  N   GLU A 336     -51.048  -0.151  48.336  1.00 39.76           N  
ATOM   4926  H   GLU A 336     -51.312  -0.694  49.145  1.00 39.76           H  
ATOM   4927  CA  GLU A 336     -50.588  -0.944  47.199  1.00 39.76           C  
ATOM   4928  HA  GLU A 336     -49.682  -0.488  46.799  1.00 39.76           H  
ATOM   4929  C   GLU A 336     -51.602  -1.045  46.041  1.00 39.76           C  
ATOM   4930  CB  GLU A 336     -50.239  -2.356  47.740  1.00 39.76           C  
ATOM   4931  HB2 GLU A 336     -51.122  -2.767  48.230  1.00 39.76           H  
ATOM   4932  HB3 GLU A 336     -49.979  -3.008  46.906  1.00 39.76           H  
ATOM   4933  O   GLU A 336     -52.781  -0.720  46.169  1.00 39.76           O  
ATOM   4934  CG  GLU A 336     -49.050  -2.373  48.721  1.00 39.76           C  
ATOM   4935  HG2 GLU A 336     -49.219  -1.635  49.506  1.00 39.76           H  
ATOM   4936  HG3 GLU A 336     -48.157  -2.068  48.177  1.00 39.76           H  
ATOM   4937  CD  GLU A 336     -48.811  -3.739  49.402  1.00 39.76           C  
ATOM   4938  OE1 GLU A 336     -47.624  -4.139  49.497  1.00 39.76           O
[truncated: 300,924 more chars]
