# Supplementary material for: Nuclear genome of Bulinus truncatus, an intermediate host of the carcinogenic human blood fluke Schistosoma haematobium
Source: Nat Commun. 2022 Feb 21;13:977. doi: 10.1038/s41467-022-28634-9 (PMC8861042; doi:10.1038/s41467-022-28634-9)
Supplement: Supplementary file 6 — Supplementary Data 3 [file 41467_2022_28634_MOESM6_ESM.zip › Supplementary_Data_3/bglb016935-pa.mature.pep.pdb]

ATOM      1  N   MET A   1      95.854   8.335-122.026  1.00 33.69           N  
ATOM      2  H   MET A   1      96.136   7.629-121.361  1.00 33.69           H  
ATOM      3  H2  MET A   1      96.075   8.027-122.963  1.00 33.69           H  
ATOM      4  H3  MET A   1      96.366   9.176-121.803  1.00 33.69           H  
ATOM      5  CA  MET A   1      94.399   8.570-121.869  1.00 33.69           C  
ATOM      6  HA  MET A   1      94.084   9.407-122.493  1.00 33.69           H  
ATOM      7  C   MET A   1      94.128   8.952-120.424  1.00 33.69           C  
ATOM      8  CB  MET A   1      93.588   7.323-122.257  1.00 33.69           C  
ATOM      9  HB2 MET A   1      92.723   7.215-121.602  1.00 33.69           H  
ATOM     10  HB3 MET A   1      94.204   6.430-122.148  1.00 33.69           H  
ATOM     11  O   MET A   1      94.952   8.626-119.580  1.00 33.69           O  
ATOM     12  CG  MET A   1      93.074   7.427-123.695  1.00 33.69           C  
ATOM     13  HG2 MET A   1      93.879   7.750-124.354  1.00 33.69           H  
ATOM     14  HG3 MET A   1      92.283   8.176-123.722  1.00 33.69           H  
ATOM     15  SD  MET A   1      92.422   5.861-124.324  1.00 33.69           S  
ATOM     16  CE  MET A   1      91.208   6.465-125.528  1.00 33.69           C  
ATOM     17  HE1 MET A   1      90.739   5.615-126.024  1.00 33.69           H  
ATOM     18  HE2 MET A   1      91.703   7.088-126.273  1.00 33.69           H  
ATOM     19  HE3 MET A   1      90.440   7.046-125.016  1.00 33.69           H  
ATOM     20  N   SER A   2      93.023   9.640-120.144  1.00 27.70           N  
ATOM     21  H   SER A   2      92.356   9.873-120.865  1.00 27.70           H  
ATOM     22  CA  SER A   2      92.501   9.773-118.781  1.00 27.70           C  
ATOM     23  HA  SER A   2      93.325   9.943-118.088  1.00 27.70           H  
ATOM     24  C   SER A   2      91.782   8.486-118.365  1.00 27.70           C  
ATOM     25  CB  SER A   2      91.545  10.972-118.689  1.00 27.70           C  
ATOM     26  HB2 SER A   2      92.129  11.892-118.659  1.00 27.70           H  
ATOM     27  HB3 SER A   2      90.959  10.903-117.772  1.00 27.70           H  
ATOM     28  O   SER A   2      91.121   7.856-119.190  1.00 27.70           O  
ATOM     29  OG  SER A   2      90.683  11.017-119.813  1.00 27.70           O  
ATOM     30  HG  SER A   2      89.881  11.482-119.564  1.00 27.70           H  
ATOM     31  N   CYS A   3      91.890   8.120-117.088  1.00 26.96           N  
ATOM     32  H   CYS A   3      92.474   8.664-116.468  1.00 26.96           H  
ATOM     33  CA  CYS A   3      91.164   7.002-116.490  1.00 26.96           C  
ATOM     34  HA  CYS A   3      90.441   6.597-117.198  1.00 26.96           H  
ATOM     35  C   CYS A   3      90.391   7.503-115.265  1.00 26.96           C  
ATOM     36  CB  CYS A   3      92.147   5.876-116.124  1.00 26.96           C  
ATOM     37  HB2 CYS A   3      92.966   6.277-115.527  1.00 26.96           H  
ATOM     38  HB3 CYS A   3      91.627   5.128-115.526  1.00 26.96           H  
ATOM     39  O   CYS A   3      90.958   7.647-114.185  1.00 26.96           O  
ATOM     40  SG  CYS A   3      92.795   5.084-117.626  1.00 26.96           S  
ATOM     41  HG  CYS A   3      93.589   4.202-117.012  1.00 26.96           H  
ATOM     42  N   GLU A   4      89.093   7.761-115.426  1.00 27.89           N  
ATOM     43  H   GLU A   4      88.679   7.655-116.341  1.00 27.89           H  
ATOM     44  CA  GLU A   4      88.174   7.885-114.292  1.00 27.89           C  
ATOM     45  HA  GLU A   4      88.705   8.257-113.416  1.00 27.89           H  
ATOM     46  C   GLU A   4      87.596   6.503-113.967  1.00 27.89           C  
ATOM     47  CB  GLU A   4      87.026   8.858-114.595  1.00 27.89           C  
ATOM     48  HB2 GLU A   4      86.300   8.771-113.786  1.00 27.89           H  
ATOM     49  HB3 GLU A   4      86.540   8.560-115.524  1.00 27.89           H  
ATOM     50  O   GLU A   4      86.835   5.939-114.755  1.00 27.89           O  
ATOM     51  CG  GLU A   4      87.451  10.328-114.693  1.00 27.89           C  
ATOM     52  HG2 GLU A   4      88.063  10.570-113.824  1.00 27.89           H  
ATOM     53  HG3 GLU A   4      88.057  10.469-115.588  1.00 27.89           H  
ATOM     54  CD  GLU A   4      86.227  11.260-114.739  1.00 27.89           C  
ATOM     55  OE1 GLU A   4      86.343  12.384-114.205  1.00 27.89           O  
ATOM     56  OE2 GLU A   4      85.182  10.836-115.285  1.00 27.89           O  
ATOM     57  N   SER A   5      87.915   5.947-112.797  1.00 28.09           N  
ATOM     58  H   SER A   5      88.624   6.385-112.225  1.00 28.09           H  
ATOM     59  CA  SER A   5      87.321   4.687-112.333  1.00 28.09           C  
ATOM     60  HA  SER A   5      86.405   4.511-112.897  1.00 28.09           H  
ATOM     61  C   SER A   5      86.933   4.762-110.858  1.00 28.09           C  
ATOM     62  CB  SER A   5      88.229   3.493-112.638  1.00 28.09           C  
ATOM     63  HB2 SER A   5      88.348   3.401-113.718  1.00 28.09           H  
ATOM     64  HB3 SER A   5      87.767   2.582-112.260  1.00 28.09           H  
ATOM     65  O   SER A   5      87.774   4.854-109.967  1.00 28.09           O  
ATOM     66  OG  SER A   5      89.500   3.652-112.052  1.00 28.09           O  
ATOM     67  HG  SER A   5      89.391   3.931-111.140  1.00 28.09           H  
ATOM     68  N   ARG A   6      85.619   4.724-110.624  1.00 27.23           N  
ATOM     69  H   ARG A   6      85.037   4.619-111.443  1.00 27.23           H  
ATOM     70  CA  ARG A   6      84.938   4.880-109.331  1.00 27.23           C  
ATOM     71  HA  ARG A   6      85.077   5.899-108.970  1.00 27.23           H  
ATOM     72  C   ARG A   6      85.462   3.909-108.262  1.00 27.23           C  
ATOM     73  CB  ARG A   6      83.435   4.599-109.546  1.00 27.23           C  
ATOM     74  HB2 ARG A   6      83.329   3.571-109.892  1.00 27.23           H  
ATOM     75  HB3 ARG A   6      82.919   4.680-108.589  1.00 27.23           H  
ATOM     76  O   ARG A   6      85.341   2.698-108.433  1.00 27.23           O  
ATOM     77  CG  ARG A   6      82.736   5.527-110.556  1.00 27.23           C  
ATOM     78  HG2 ARG A   6      83.339   5.636-111.458  1.00 27.23           H  
ATOM     79  HG3 ARG A   6      82.597   6.510-110.106  1.00 27.23           H  
ATOM     80  CD  ARG A   6      81.378   4.935-110.959  1.00 27.23           C  
ATOM     81  HD2 ARG A   6      81.547   3.956-111.409  1.00 27.23           H  
ATOM     82  HD3 ARG A   6      80.769   4.812-110.063  1.00 27.23           H  
ATOM     83  NE  ARG A   6      80.672   5.805-111.917  1.00 27.23           N  
ATOM     84  HE  ARG A   6      81.073   6.717-112.079  1.00 27.23           H  
ATOM     85  NH1 ARG A   6      78.972   4.359-112.474  1.00 27.23           N  
ATOM     86 HH11 ARG A   6      79.382   3.655-111.877  1.00 27.23           H  
ATOM     87 HH12 ARG A   6      78.130   4.163-112.996  1.00 27.23           H  
ATOM     88  NH2 ARG A   6      79.022   6.406-113.362  1.00 27.23           N  
ATOM     89 HH21 ARG A   6      79.463   7.305-113.488  1.00 27.23           H  
ATOM     90 HH22 ARG A   6      78.181   6.193-113.879  1.00 27.23           H  
ATOM     91  CZ  ARG A   6      79.563   5.518-112.577  1.00 27.23           C  
ATOM     92  N   MET A   7      85.872   4.424-107.101  1.00 29.88           N  
ATOM     93  H   MET A   7      85.998   5.424-107.028  1.00 29.88           H  
ATOM     94  CA  MET A   7      85.939   3.627-105.866  1.00 29.88           C  
ATOM     95  HA  MET A   7      86.356   2.647-106.098  1.00 29.88           H  
ATOM     96  C   MET A   7      84.522   3.387-105.316  1.00 29.88           C  
ATOM     97  CB  MET A   7      86.861   4.282-104.822  1.00 29.88           C  
ATOM     98  HB2 MET A   7      86.678   3.811-103.856  1.00 29.88           H  
ATOM     99  HB3 MET A   7      86.637   5.345-104.732  1.00 29.88           H  
ATOM    100  O   MET A   7      84.061   4.070-104.406  1.00 29.88           O  
ATOM    101  CG  MET A   7      88.344   4.086-105.152  1.00 29.88           C  
ATOM    102  HG2 MET A   7      88.521   3.028-105.347  1.00 29.88           H  
ATOM    103  HG3 MET A   7      88.595   4.650-106.050  1.00 29.88           H  
ATOM    104  SD  MET A   7      89.437   4.599-103.800  1.00 29.88           S  
ATOM    105  CE  MET A   7      91.018   3.946-104.400  1.00 29.88           C  
ATOM    106  HE1 MET A   7      91.802   4.176-103.679  1.00 29.88           H  
ATOM    107  HE2 MET A   7      90.949   2.866-104.525  1.00 29.88           H  
ATOM    108  HE3 MET A   7      91.266   4.407-105.356  1.00 29.88           H  
ATOM    109  N   GLY A   8      83.802   2.431-105.909  1.00 27.92           N  
ATOM    110  H   GLY A   8      84.236   1.930-106.671  1.00 27.92           H  
ATOM    111  CA  GLY A   8      82.537   1.918-105.377  1.00 27.92           C  
ATOM    112  HA2 GLY A   8      81.929   1.524-106.191  1.00 27.92           H  
ATOM    113  HA3 GLY A   8      81.983   2.724-104.894  1.00 27.92           H  
ATOM    114  C   GLY A   8      82.777   0.793-104.368  1.00 27.92           C  
ATOM    115  O   GLY A   8      83.605  -0.078-104.620  1.00 27.92           O  
ATOM    116  N   VAL A   9      82.056   0.797-103.243  1.00 26.92           N  
ATOM    117  H   VAL A   9      81.387   1.542-103.108  1.00 26.92           H  
ATOM    118  CA  VAL A   9      82.199  -0.193-102.158  1.00 26.92           C  
ATOM    119  HA  VAL A   9      83.256  -0.281-101.905  1.00 26.92           H  
ATOM    120  C   VAL A   9      81.659  -1.570-102.594  1.00 26.92           C  
ATOM    121  CB  VAL A   9      81.474   0.291-100.882  1.00 26.92           C  
ATOM    122  HB  VAL A   9      80.414   0.426-101.098  1.00 26.92           H  
ATOM    123  O   VAL A   9      80.449  -1.689-102.795  1.00 26.92           O  
ATOM    124  CG1 VAL A   9      81.613  -0.710 -99.727  1.00 26.92           C  
ATOM    125 HG11 VAL A   9      81.133  -1.655 -99.982  1.00 26.92           H  
ATOM    126 HG12 VAL A   9      82.666  -0.890 -99.508  1.00 26.92           H  
ATOM    127 HG13 VAL A   9      81.125  -0.316 -98.835  1.00 26.92           H  
ATOM    128  CG2 VAL A   9      82.037   1.635-100.396  1.00 26.92           C  
ATOM    129 HG21 VAL A   9      81.883   2.411-101.146  1.00 26.92           H  
ATOM    130 HG22 VAL A   9      81.526   1.942 -99.484  1.00 26.92           H  
ATOM    131 HG23 VAL A   9      83.104   1.543-100.192  1.00 26.92           H  
ATOM    132  N   PRO A  10      82.493  -2.625-102.717  1.00 29.70           N  
ATOM    133  CA  PRO A  10      82.035  -3.969-103.068  1.00 29.70           C  
ATOM    134  HA  PRO A  10      81.161  -3.896-103.715  1.00 29.70           H  
ATOM    135  C   PRO A  10      81.674  -4.774-101.813  1.00 29.70           C  
ATOM    136  CB  PRO A  10      83.176  -4.625-103.860  1.00 29.70           C  
ATOM    137  HB2 PRO A  10      83.587  -5.470-103.306  1.00 29.70           H  
ATOM    138  HB3 PRO A  10      82.838  -4.953-104.843  1.00 29.70           H  
ATOM    139  O   PRO A  10      82.373  -4.725-100.801  1.00 29.70           O  
ATOM    140  CG  PRO A  10      84.240  -3.532-103.986  1.00 29.70           C  
ATOM    141  HG2 PRO A  10      84.090  -2.976-104.912  1.00 29.70           H  
ATOM    142  HG3 PRO A  10      85.250  -3.940-103.942  1.00 29.70           H  
ATOM    143  CD  PRO A  10      83.944  -2.628-102.795  1.00 29.70           C  
ATOM    144  HD2 PRO A  10      84.380  -1.643-102.958  1.00 29.70           H  
ATOM    145  HD3 PRO A  10      84.355  -3.066-101.885  1.00 29.70           H  
ATOM    146  N   GLY A  11      80.581  -5.532-101.885  1.00 26.12           N  
ATOM    147  H   GLY A  11      80.071  -5.557-102.757  1.00 26.12           H  
ATOM    148  CA  GLY A  11      80.061  -6.300-100.756  1.00 26.12           C  
ATOM    149  HA2 GLY A  11      79.022  -6.562-100.954  1.00 26.12           H  
ATOM    150  HA3 GLY A  11      80.079  -5.665 -99.870  1.00 26.12           H  
ATOM    151  C   GLY A  11      80.818  -7.595-100.435  1.00 26.12           C  
ATOM    152  O   GLY A  11      81.550  -8.152-101.251  1.00 26.12           O  
ATOM    153  N   LEU A  12      80.549  -8.080 -99.222  1.00 24.95           N  
ATOM    154  H   LEU A  12      79.956  -7.502 -98.644  1.00 24.95           H  
ATOM    155  CA  LEU A  12      80.842  -9.417 -98.696  1.00 24.95           C  
ATOM    156  HA  LEU A  12      81.822  -9.421 -98.220  1.00 24.95           H  
ATOM    157  C   LEU A  12      80.782 -10.535 -99.754  1.00 24.95           C  
ATOM    158  CB  LEU A  12      79.742  -9.725 -97.655  1.00 24.95           C  
ATOM    159  HB2 LEU A  12      79.795 -10.778 -97.377  1.00 24.95           H  
ATOM    160  HB3 LEU A  12      78.777  -9.582 -98.142  1.00 24.95           H  
ATOM    161  O   LEU A  12      79.718 -10.795-100.311  1.00 24.95           O  
ATOM    162  CG  LEU A  12      79.778  -8.873 -96.374  1.00 24.95           C  
ATOM    163  HG  LEU A  12      80.141  -7.870 -96.599  1.00 24.95           H  
ATOM    164  CD1 LEU A  12      78.376  -8.746 -95.780  1.00 24.95           C  
ATOM    165 HD11 LEU A  12      77.717  -8.245 -96.489  1.00 24.95           H  
ATOM    166 HD12 LEU A  12      77.973  -9.732 -95.550  1.00 24.95           H  
ATOM    167 HD13 LEU A  12      78.415  -8.152 -94.867  1.00 24.95           H  
ATOM    168  CD2 LEU A  12      80.693  -9.515 -95.332  1.00 24.95           C  
ATOM    169 HD21 LEU A  12      80.321 -10.502 -95.056  1.00 24.95           H  
ATOM    170 HD22 LEU A  12      81.702  -9.608 -95.734  1.00 24.95           H  
ATOM    171 HD23 LEU A  12      80.730  -8.886 -94.443  1.00 24.95           H  
ATOM    172  N   PHE A  13      81.864 -11.305 -99.891  1.00 27.35           N  
ATOM    173  H   PHE A  13      82.731 -11.011 -99.465  1.00 27.35           H  
ATOM    174  CA  PHE A  13      81.796 -12.675-100.406  1.00 27.35           C  
ATOM    175  HA  PHE A  13      80.754 -12.992-100.388  1.00 27.35           H  
ATOM    176  C   PHE A  13      82.550 -13.637 -99.487  1.00 27.35           C  
ATOM    177  CB  PHE A  13      82.250 -12.763-101.871  1.00 27.35           C  
ATOM    178  HB2 PHE A  13      82.955 -11.963-102.096  1.00 27.35           H  
ATOM    179  HB3 PHE A  13      82.767 -13.709-102.031  1.00 27.35           H  
ATOM    180  O   PHE A  13      83.749 -13.506 -99.252  1.00 27.35           O  
ATOM    181  CG  PHE A  13      81.071 -12.706-102.824  1.00 27.35           C  
ATOM    182  CD1 PHE A  13      80.365 -13.885-103.135  1.00 27.35           C  
ATOM    183  HD1 PHE A  13      80.697 -14.835-102.742  1.00 27.35           H  
ATOM    184  CD2 PHE A  13      80.623 -11.471-103.327  1.00 27.35           C  
ATOM    185  HD2 PHE A  13      81.137 -10.559-103.059  1.00 27.35           H  
ATOM    186  CE1 PHE A  13      79.218 -13.829-103.946  1.00 27.35           C  
ATOM    187  HE1 PHE A  13      78.675 -14.733-104.181  1.00 27.35           H  
ATOM    188  CE2 PHE A  13      79.478 -11.416-104.141  1.00 27.35           C  
ATOM    189  HE2 PHE A  13      79.130 -10.464-104.514  1.00 27.35           H  
ATOM    190  CZ  PHE A  13      78.774 -12.593-104.449  1.00 27.35           C  
ATOM    191  HZ  PHE A  13      77.890 -12.547-105.068  1.00 27.35           H  
ATOM    192  N   PHE A  14      81.818 -14.620 -98.962  1.00 24.62           N  
ATOM    193  H   PHE A  14      80.848 -14.684 -99.235  1.00 24.62           H  
ATOM    194  CA  PHE A  14      82.380 -15.743 -98.218  1.00 24.62           C  
ATOM    195  HA  PHE A  14      83.105 -15.379 -97.490  1.00 24.62           H  
ATOM    196  C   PHE A  14      83.076 -16.710 -99.184  1.00 24.62           C  
ATOM    197  CB  PHE A  14      81.255 -16.502 -97.488  1.00 24.62           C  
ATOM    198  HB2 PHE A  14      80.442 -16.690 -98.189  1.00 24.62           H  
ATOM    199  HB3 PHE A  14      81.644 -17.478 -97.200  1.00 24.62           H  
ATOM    200  O   PHE A  14      82.503 -17.069-100.211  1.00 24.62           O  
ATOM    201  CG  PHE A  14      80.675 -15.850 -96.243  1.00 24.62           C  
ATOM    202  CD1 PHE A  14      80.935 -16.411 -94.977  1.00 24.62           C  
ATOM    203  HD1 PHE A  14      81.577 -17.275 -94.888  1.00 24.62           H  
ATOM    204  CD2 PHE A  14      79.820 -14.734 -96.343  1.00 24.62           C  
ATOM    205  HD2 PHE A  14      79.591 -14.306 -97.308  1.00 24.62           H  
ATOM    206  CE1 PHE A  14      80.349 -15.863 -93.822  1.00 24.62           C  
ATOM    207  HE1 PHE A  14      80.549 -16.298 -92.854  1.00 24.62           H  
ATOM    208  CE2 PHE A  14      79.240 -14.181 -95.187  1.00 24.62           C  
ATOM    209  HE2 PHE A  14      78.583 -13.327 -95.269  1.00 24.62           H  
ATOM    210  CZ  PHE A  14      79.502 -14.746 -93.927  1.00 24.62           C  
ATOM    211  HZ  PHE A  14      79.051 -14.323 -93.042  1.00 24.62           H  
ATOM    212  N   ASN A  15      84.241 -17.238 -98.802  1.00 29.17           N  
ATOM    213  H   ASN A  15      84.718 -16.851 -98.000  1.00 29.17           H  
ATOM    214  CA  ASN A  15      84.721 -18.517 -99.328  1.00 29.17           C  
ATOM    215  HA  ASN A  15      83.873 -19.059 -99.746  1.00 29.17           H  
ATOM    216  C   ASN A  15      85.326 -19.359 -98.186  1.00 29.17           C  
ATOM    217  CB  ASN A  15      85.687 -18.295-100.502  1.00 29.17           C  
ATOM    218  HB2 ASN A  15      86.629 -17.879-100.144  1.00 29.17           H  
ATOM    219  HB3 ASN A  15      85.238 -17.588-101.200  1.00 29.17           H  
ATOM    220  O   ASN A  15      86.434 -19.065 -97.731  1.00 29.17           O  
ATOM    221  CG  ASN A  15      85.965 -19.590-101.251  1.00 29.17           C  
ATOM    222  ND2 ASN A  15      86.487 -19.501-102.451  1.00 29.17           N  
ATOM    223 HD21 ASN A  15      86.682 -18.597-102.857  1.00 29.17           H  
ATOM    224 HD22 ASN A  15      86.634 -20.369-102.946  1.00 29.17           H  
ATOM    225  OD1 ASN A  15      85.715 -20.693-100.791  1.00 29.17           O  
ATOM    226  N   PRO A  16      84.598 -20.364 -97.664  1.00 26.71           N  
ATOM    227  CA  PRO A  16      85.063 -21.186 -96.556  1.00 26.71           C  
ATOM    228  HA  PRO A  16      85.674 -20.598 -95.871  1.00 26.71           H  
ATOM    229  C   PRO A  16      85.877 -22.390 -97.050  1.00 26.71           C  
ATOM    230  CB  PRO A  16      83.777 -21.606 -95.835  1.00 26.71           C  
ATOM    231  HB2 PRO A  16      83.472 -20.813 -95.152  1.00 26.71           H  
ATOM    232  HB3 PRO A  16      83.893 -22.545 -95.294  1.00 26.71           H  
ATOM    233  O   PRO A  16      85.319 -23.346 -97.581  1.00 26.71           O  
ATOM    234  CG  PRO A  16      82.750 -21.722 -96.965  1.00 26.71           C  
ATOM    235  HG2 PRO A  16      81.740 -21.516 -96.609  1.00 26.71           H  
ATOM    236  HG3 PRO A  16      82.794 -22.715 -97.412  1.00 26.71           H  
ATOM    237  CD  PRO A  16      83.209 -20.677 -97.983  1.00 26.71           C  
ATOM    238  HD2 PRO A  16      82.597 -19.781 -97.883  1.00 26.71           H  
ATOM    239  HD3 PRO A  16      83.125 -21.079 -98.992  1.00 26.71           H  
ATOM    240  N   ASN A  17      87.188 -22.402 -96.797  1.00 28.63           N  
ATOM    241  H   ASN A  17      87.627 -21.561 -96.451  1.00 28.63           H  
ATOM    242  CA  ASN A  17      88.000 -23.622 -96.885  1.00 28.63           C  
ATOM    243  HA  ASN A  17      87.347 -24.477 -96.712  1.00 28.63           H  
ATOM    244  C   ASN A  17      89.097 -23.637 -95.800  1.00 28.63           C  
ATOM    245  CB  ASN A  17      88.568 -23.780 -98.309  1.00 28.63           C  
ATOM    246  HB2 ASN A  17      88.625 -22.815 -98.812  1.00 28.63           H  
ATOM    247  HB3 ASN A  17      89.576 -24.192 -98.260  1.00 28.63           H  
ATOM    248  O   ASN A  17      90.049 -22.861 -95.892  1.00 28.63           O  
ATOM    249  CG  ASN A  17      87.733 -24.757 -99.117  1.00 28.63           C  
ATOM    250  ND2 ASN A  17      87.096 -24.319-100.176  1.00 28.63           N  
ATOM    251 HD21 ASN A  17      87.032 -23.326-100.349  1.00 28.63           H  
ATOM    252 HD22 ASN A  17      86.476 -24.978-100.625  1.00 28.63           H  
ATOM    253  OD1 ASN A  17      87.643 -25.930 -98.791  1.00 28.63           O  
ATOM    254  N   PRO A  18      88.983 -24.483 -94.756  1.00 34.74           N  
ATOM    255  CA  PRO A  18      89.961 -24.541 -93.673  1.00 34.74           C  
ATOM    256  HA  PRO A  18      90.271 -23.527 -93.421  1.00 34.74           H  
ATOM    257  C   PRO A  18      91.193 -25.391 -94.049  1.00 34.74           C  
ATOM    258  CB  PRO A  18      89.202 -25.136 -92.485  1.00 34.74           C  
ATOM    259  HB2 PRO A  18      88.666 -24.343 -91.963  1.00 34.74           H  
ATOM    260  HB3 PRO A  18      89.860 -25.666 -91.797  1.00 34.74           H  
ATOM    261  O   PRO A  18      91.044 -26.451 -94.666  1.00 34.74           O  
ATOM    262  CG  PRO A  18      88.197 -26.075 -93.153  1.00 34.74           C  
ATOM    263  HG2 PRO A  18      87.313 -26.227 -92.534  1.00 34.74           H  
ATOM    264  HG3 PRO A  18      88.676 -27.030 -93.373  1.00 34.74           H  
ATOM    265  CD  PRO A  18      87.855 -25.359 -94.461  1.00 34.74           C  
ATOM    266  HD2 PRO A  18      87.707 -26.090 -95.255  1.00 34.74           H  
ATOM    267  HD3 PRO A  18      86.955 -24.760 -94.326  1.00 34.74           H  
ATOM    268  N   PRO A  19      92.414 -24.996 -93.639  1.00 33.16           N  
ATOM    269  CA  PRO A  19      93.610 -25.805 -93.851  1.00 33.16           C  
ATOM    270  HA  PRO A  19      93.676 -26.091 -94.900  1.00 33.16           H  
ATOM    271  C   PRO A  19      93.582 -27.074 -92.984  1.00 33.16           C  
ATOM    272  CB  PRO A  19      94.789 -24.889 -93.510  1.00 33.16           C  
ATOM    273  HB2 PRO A  19      95.641 -25.440 -93.113  1.00 33.16           H  
ATOM    274  HB3 PRO A  19      95.080 -24.328 -94.398  1.00 33.16           H  
ATOM    275  O   PRO A  19      93.328 -27.026 -91.781  1.00 33.16           O  
ATOM    276  CG  PRO A  19      94.201 -23.929 -92.475  1.00 33.16           C  
ATOM    277  HG2 PRO A  19      94.727 -22.974 -92.464  1.00 33.16           H  
ATOM    278  HG3 PRO A  19      94.229 -24.390 -91.488  1.00 33.16           H  
ATOM    279  CD  PRO A  19      92.749 -23.770 -92.928  1.00 33.16           C  
ATOM    280  HD2 PRO A  19      92.105 -23.622 -92.061  1.00 33.16           H  
ATOM    281  HD3 PRO A  19      92.666 -22.924 -93.610  1.00 33.16           H  
ATOM    282  N   ARG A  20      93.885 -28.226 -93.593  1.00 27.26           N  
ATOM    283  H   ARG A  20      94.118 -28.187 -94.575  1.00 27.26           H  
ATOM    284  CA  ARG A  20      94.046 -29.502 -92.880  1.00 27.26           C  
ATOM    285  HA  ARG A  20      93.273 -29.590 -92.117  1.00 27.26           H  
ATOM    286  C   ARG A  20      95.411 -29.545 -92.188  1.00 27.26           C  
ATOM    287  CB  ARG A  20      93.945 -30.688 -93.856  1.00 27.26           C  
ATOM    288  HB2 ARG A  20      94.158 -31.602 -93.301  1.00 27.26           H  
ATOM    289  HB3 ARG A  20      94.716 -30.577 -94.618  1.00 27.26           H  
ATOM    290  O   ARG A  20      96.429 -29.509 -92.872  1.00 27.26           O  
ATOM    291  CG  ARG A  20      92.588 -30.855 -94.555  1.00 27.26           C  
ATOM    292  HG2 ARG A  20      91.814 -31.044 -93.812  1.00 27.26           H  
ATOM    293  HG3 ARG A  20      92.343 -29.951 -95.113  1.00 27.26           H  
ATOM    294  CD  ARG A  20      92.686 -32.043 -95.526  1.00 27.26           C  
ATOM    295  HD2 ARG A  20      92.949 -32.936 -94.958  1.00 27.26           H  
ATOM    296  HD3 ARG A  20      93.483 -31.839 -96.241  1.00 27.26           H  
ATOM    297  NE  ARG A  20      91.427 -32.282 -96.256  1.00 27.26           N  
ATOM    298  HE  ARG A  20      90.656 -31.665 -96.045  1.00 27.26           H  
ATOM    299  NH1 ARG A  20      92.170 -34.028 -97.558  1.00 27.26           N  
ATOM    300 HH11 ARG A  20      93.087 -33.942 -97.144  1.00 27.26           H  
ATOM    301 HH12 ARG A  20      92.001 -34.713 -98.281  1.00 27.26           H  
ATOM    302  NH2 ARG A  20      90.064 -33.325 -97.756  1.00 27.26           N  
ATOM    303 HH21 ARG A  20      89.313 -32.692 -97.520  1.00 27.26           H  
ATOM    304 HH22 ARG A  20      89.919 -34.018 -98.477  1.00 27.26           H  
ATOM    305  CZ  ARG A  20      91.228 -33.207 -97.181  1.00 27.26           C  
ATOM    306  N   LEU A  21      95.435 -29.739 -90.870  1.00 32.61           N  
ATOM    307  H   LEU A  21      94.559 -29.738 -90.368  1.00 32.61           H  
ATOM    308  CA  LEU A  21      96.615 -30.218 -90.141  1.00 32.61           C  
ATOM    309  HA  LEU A  21      97.324 -30.617 -90.866  1.00 32.61           H  
ATOM    310  C   LEU A  21      96.248 -31.422 -89.262  1.00 32.61           C  
ATOM    311  CB  LEU A  21      97.310 -29.070 -89.381  1.00 32.61           C  
ATOM    312  HB2 LEU A  21      96.553 -28.486 -88.858  1.00 32.61           H  
ATOM    313  HB3 LEU A  21      97.976 -29.495 -88.630  1.00 32.61           H  
ATOM    314  O   LEU A  21      95.083 -31.634 -88.928  1.00 32.61           O  
ATOM    315  CG  LEU A  21      98.144 -28.137 -90.288  1.00 32.61           C  
ATOM    316  HG  LEU A  21      97.507 -27.717 -91.066  1.00 32.61           H  
ATOM    317  CD1 LEU A  21      98.706 -26.981 -89.461  1.00 32.61           C  
ATOM    318 HD11 LEU A  21      99.370 -27.359 -88.684  1.00 32.61           H  
ATOM    319 HD12 LEU A  21      97.888 -26.430 -88.997  1.00 32.61           H  
ATOM    320 HD13 LEU A  21      99.259 -26.299 -90.107  1.00 32.61           H  
ATOM    321  CD2 LEU A  21      99.335 -28.852 -90.940  1.00 32.61           C  
ATOM    322 HD21 LEU A  21      99.940 -29.351 -90.183  1.00 32.61           H  
ATOM    323 HD22 LEU A  21      99.953 -28.125 -91.465  1.00 32.61           H  
ATOM    324 HD23 LEU A  21      98.988 -29.575 -91.679  1.00 32.61           H  
ATOM    325  N   LEU A  22      97.241 -32.276 -89.009  1.00 28.43           N  
ATOM    326  H   LEU A  22      98.183 -31.983 -89.224  1.00 28.43           H  
ATOM    327  CA  LEU A  22      97.040 -33.679 -88.633  1.00 28.43           C  
ATOM    328  HA  LEU A  22      96.092 -33.988 -89.072  1.00 28.43           H  
ATOM    329  C   LEU A  22      96.904 -33.905 -87.112  1.00 28.43           C  
ATOM    330  CB  LEU A  22      98.166 -34.520 -89.268  1.00 28.43           C  
ATOM    331  HB2 LEU A  22      99.116 -34.014 -89.092  1.00 28.43           H  
ATOM    332  HB3 LEU A  22      98.228 -35.491 -88.776  1.00 28.43           H  
ATOM    333  O   LEU A  22      97.442 -33.131 -86.320  1.00 28.43           O  
ATOM    334  CG  LEU A  22      97.969 -34.744 -90.781  1.00 28.43           C  
ATOM    335  HG  LEU A  22      97.701 -33.803 -91.260  1.00 28.43           H  
ATOM    336  CD1 LEU A  22      99.266 -35.244 -91.413  1.00 28.43           C  
ATOM    337 HD11 LEU A  22      99.127 -35.388 -92.484  1.00 28.43           H  
ATOM    338 HD12 LEU A  22      99.567 -36.189 -90.959  1.00 28.43           H  
ATOM    339 HD13 LEU A  22     100.057 -34.509 -91.264  1.00 28.43           H  
ATOM    340  CD2 LEU A  22      96.876 -35.780 -91.066  1.00 28.43           C  
ATOM    341 HD21 LEU A  22      96.797 -35.937 -92.142  1.00 28.43           H  
ATOM    342 HD22 LEU A  22      97.124 -36.727 -90.588  1.00 28.43           H  
ATOM    343 HD23 LEU A  22      95.912 -35.427 -90.700  1.00 28.43           H  
ATOM    344  N   PRO A  23      96.189 -34.967 -86.689  1.00 28.69           N  
ATOM    345  CA  PRO A  23      95.797 -35.152 -85.296  1.00 28.69           C  
ATOM    346  HA  PRO A  23      95.491 -34.197 -84.870  1.00 28.69           H  
ATOM    347  C   PRO A  23      96.914 -35.748 -84.433  1.00 28.69           C  
ATOM    348  CB  PRO A  23      94.584 -36.086 -85.348  1.00 28.69           C  
ATOM    349  HB2 PRO A  23      93.683 -35.500 -85.529  1.00 28.69           H  
ATOM    350  HB3 PRO A  23      94.475 -36.677 -84.439  1.00 28.69           H  
ATOM    351  O   PRO A  23      97.519 -36.760 -84.789  1.00 28.69           O  
ATOM    352  CG  PRO A  23      94.875 -36.963 -86.567  1.00 28.69           C  
ATOM    353  HG2 PRO A  23      93.962 -37.371 -86.999  1.00 28.69           H  
ATOM    354  HG3 PRO A  23      95.561 -37.765 -86.296  1.00 28.69           H  
ATOM    355  CD  PRO A  23      95.566 -35.990 -87.523  1.00 28.69           C  
ATOM    356  HD2 PRO A  23      94.816 -35.530 -88.166  1.00 28.69           H  
ATOM    357  HD3 PRO A  23      96.305 -36.522 -88.122  1.00 28.69           H  
ATOM    358  N   TRP A  24      97.089 -35.196 -83.232  1.00 26.31           N  
ATOM    359  H   TRP A  24      96.558 -34.370 -82.997  1.00 26.31           H  
ATOM    360  CA  TRP A  24      97.804 -35.863 -82.143  1.00 26.31           C  
ATOM    361  HA  TRP A  24      98.425 -36.654 -82.562  1.00 26.31           H  
ATOM    362  C   TRP A  24      96.811 -36.537 -81.195  1.00 26.31           C  
ATOM    363  CB  TRP A  24      98.764 -34.896 -81.446  1.00 26.31           C  
ATOM    364  HB2 TRP A  24      98.309 -33.909 -81.360  1.00 26.31           H  
ATOM    365  HB3 TRP A  24      98.957 -35.258 -80.436  1.00 26.31           H  
ATOM    366  O   TRP A  24      95.788 -35.964 -80.824  1.00 26.31           O  
ATOM    367  CG  TRP A  24     100.079 -34.790 -82.154  1.00 26.31           C  
ATOM    368  CD1 TRP A  24     100.276 -34.229 -83.369  1.00 26.31           C  
ATOM    369  HD1 TRP A  24      99.509 -33.756 -83.965  1.00 26.31           H  
ATOM    370  CD2 TRP A  24     101.377 -35.328 -81.747  1.00 26.31           C  
ATOM    371  CE2 TRP A  24     102.319 -35.064 -82.786  1.00 26.31           C  
ATOM    372  CE3 TRP A  24     101.851 -36.025 -80.613  1.00 26.31           C  
ATOM    373  HE3 TRP A  24     101.174 -36.234 -79.798  1.00 26.31           H  
ATOM    374  NE1 TRP A  24     101.597 -34.382 -83.741  1.00 26.31           N  
ATOM    375  HE1 TRP A  24     101.976 -34.028 -84.608  1.00 26.31           H  
ATOM    376  CH2 TRP A  24     104.099 -36.160 -81.566  1.00 26.31           C  
ATOM    377  HH2 TRP A  24     105.130 -36.471 -81.483  1.00 26.31           H  
ATOM    378  CZ2 TRP A  24     103.659 -35.471 -82.709  1.00 26.31           C  
ATOM    379  HZ2 TRP A  24     104.346 -35.248 -83.512  1.00 26.31           H  
ATOM    380  CZ3 TRP A  24     103.197 -36.433 -80.522  1.00 26.31           C  
ATOM    381  HZ3 TRP A  24     103.543 -36.953 -79.641  1.00 26.31           H  
ATOM    382  N   LYS A  25      97.098 -37.791 -80.834  1.00 25.44           N  
ATOM    383  H   LYS A  25      97.993 -38.167 -81.115  1.00 25.44           H  
ATOM    384  CA  LYS A  25      96.230 -38.611 -79.984  1.00 25.44           C  
ATOM    385  HA  LYS A  25      95.190 -38.440 -80.259  1.00 25.44           H  
ATOM    386  C   LYS A  25      96.406 -38.227 -78.514  1.00 25.44           C  
ATOM    387  CB  LYS A  25      96.566 -40.105 -80.154  1.00 25.44           C  
ATOM    388  HB2 LYS A  25      95.985 -40.672 -79.427  1.00 25.44           H  
ATOM    389  HB3 LYS A  25      97.620 -40.248 -79.918  1.00 25.44           H  
ATOM    390  O   LYS A  25      97.513 -38.311 -77.995  1.00 25.44           O  
ATOM    391  CG  LYS A  25      96.283 -40.681 -81.550  1.00 25.44           C  
ATOM    392  HG2 LYS A  25      95.211 -40.659 -81.742  1.00 25.44           H  
ATOM    393  HG3 LYS A  25      96.796 -40.088 -82.307  1.00 25.44           H  
ATOM    394  CD  LYS A  25      96.796 -42.129 -81.615  1.00 25.44           C  
ATOM    395  HD2 LYS A  25      97.870 -42.127 -81.425  1.00 25.44           H  
ATOM    396  HD3 LYS A  25      96.305 -42.718 -80.841  1.00 25.44           H  
ATOM    397  CE  LYS A  25      96.526 -42.761 -82.986  1.00 25.44           C  
ATOM    398  HE2 LYS A  25      95.448 -42.810 -83.141  1.00 25.44           H  
ATOM    399  HE3 LYS A  25      96.944 -42.111 -83.755  1.00 25.44           H  
ATOM    400  NZ  LYS A  25      97.126 -44.117 -83.087  1.00 25.44           N  
ATOM    401  HZ1 LYS A  25      98.127 -44.071 -82.965  1.00 25.44           H  
ATOM    402  HZ2 LYS A  25      96.938 -44.525 -83.991  1.00 25.44           H  
ATOM    403  HZ3 LYS A  25      96.749 -44.729 -82.376  1.00 25.44           H  
ATOM    404  N   SER A  26      95.301 -37.967 -77.824  1.00 28.96           N  
ATOM    405  H   SER A  26      94.439 -37.809 -78.326  1.00 28.96           H  
ATOM    406  CA  SER A  26      95.190 -38.242 -76.390  1.00 28.96           C  
ATOM    407  HA  SER A  26      95.956 -38.965 -76.107  1.00 28.96           H  
ATOM    408  C   SER A  26      93.823 -38.862 -76.120  1.00 28.96           C  
ATOM    409  CB  SER A  26      95.420 -36.992 -75.544  1.00 28.96           C  
ATOM    410  HB2 SER A  26      96.361 -36.525 -75.835  1.00 28.96           H  
ATOM    411  HB3 SER A  26      94.602 -36.286 -75.685  1.00 28.96           H  
ATOM    412  O   SER A  26      92.788 -38.280 -76.438  1.00 28.96           O  
ATOM    413  OG  SER A  26      95.495 -37.395 -74.191  1.00 28.96           O  
ATOM    414  HG  SER A  26      95.702 -36.629 -73.651  1.00 28.96           H  
ATOM    415  N   THR A  27      93.820 -40.095 -75.621  1.00 25.81           N  
ATOM    416  H   THR A  27      94.701 -40.522 -75.373  1.00 25.81           H  
ATOM    417  CA  THR A  27      92.613 -40.895 -75.392  1.00 25.81           C  
ATOM    418  HA  THR A  27      91.790 -40.520 -76.000  1.00 25.81           H  
ATOM    419  C   THR A  27      92.200 -40.830 -73.930  1.00 25.81           C  
ATOM    420  CB  THR A  27      92.857 -42.372 -75.758  1.00 25.81           C  
ATOM    421  HB  THR A  27      92.073 -42.986 -75.315  1.00 25.81           H  
ATOM    422  O   THR A  27      92.841 -41.480 -73.109  1.00 25.81           O  
ATOM    423  CG2 THR A  27      92.847 -42.610 -77.265  1.00 25.81           C  
ATOM    424 HG21 THR A  27      93.635 -42.025 -77.739  1.00 25.81           H  
ATOM    425 HG22 THR A  27      93.015 -43.669 -77.462  1.00 25.81           H  
ATOM    426 HG23 THR A  27      91.880 -42.320 -77.677  1.00 25.81           H  
ATOM    427  OG1 THR A  27      94.111 -42.800 -75.275  1.00 25.81           O  
ATOM    428  HG1 THR A  27      94.071 -42.715 -74.320  1.00 25.81           H  
ATOM    429  N   TYR A  28      91.092 -40.154 -73.616  1.00 28.66           N  
ATOM    430  H   TYR A  28      90.662 -39.551 -74.303  1.00 28.66           H  
ATOM    431  CA  TYR A  28      90.352 -40.404 -72.376  1.00 28.66           C  
ATOM    432  HA  TYR A  28      90.576 -41.427 -72.073  1.00 28.66           H  
ATOM    433  C   TYR A  28      88.830 -40.353 -72.596  1.00 28.66           C  
ATOM    434  CB  TYR A  28      90.845 -39.507 -71.223  1.00 28.66           C  
ATOM    435  HB2 TYR A  28      89.989 -39.064 -70.713  1.00 28.66           H  
ATOM    436  HB3 TYR A  28      91.450 -38.688 -71.611  1.00 28.66           H  
ATOM    437  O   TYR A  28      88.279 -39.320 -72.952  1.00 28.66           O  
ATOM    438  CG  TYR A  28      91.649 -40.304 -70.208  1.00 28.66           C  
ATOM    439  CD1 TYR A  28      90.976 -41.035 -69.210  1.00 28.66           C  
ATOM    440  HD1 TYR A  28      89.907 -40.930 -69.097  1.00 28.66           H  
ATOM    441  CD2 TYR A  28      93.049 -40.412 -70.326  1.00 28.66           C  
ATOM    442  HD2 TYR A  28      93.566 -39.864 -71.100  1.00 28.66           H  
ATOM    443  CE1 TYR A  28      91.691 -41.911 -68.369  1.00 28.66           C  
ATOM    444  HE1 TYR A  28      91.184 -42.486 -67.609  1.00 28.66           H  
ATOM    445  CE2 TYR A  28      93.770 -41.283 -69.484  1.00 28.66           C  
ATOM    446  HE2 TYR A  28      94.839 -41.381 -69.599  1.00 28.66           H  
ATOM    447  OH  TYR A  28      93.764 -42.919 -67.722  1.00 28.66           O  
ATOM    448  HH  TYR A  28      94.707 -42.912 -67.898  1.00 28.66           H  
ATOM    449  CZ  TYR A  28      93.087 -42.047 -68.514  1.00 28.66           C  
ATOM    450  N   LEU A  29      88.218 -41.531 -72.411  1.00 27.20           N  
ATOM    451  H   LEU A  29      88.867 -42.284 -72.233  1.00 27.20           H  
ATOM    452  CA  LEU A  29      86.820 -41.894 -72.109  1.00 27.20           C  
ATOM    453  HA  LEU A  29      86.674 -42.853 -72.608  1.00 27.20           H  
ATOM    454  C   LEU A  29      85.626 -41.041 -72.604  1.00 27.20           C  
ATOM    455  CB  LEU A  29      86.743 -42.185 -70.599  1.00 27.20           C  
ATOM    456  HB2 LEU A  29      85.711 -42.106 -70.258  1.00 27.20           H  
ATOM    457  HB3 LEU A  29      87.314 -41.427 -70.062  1.00 27.20           H  
ATOM    458  O   LEU A  29      85.513 -39.839 -72.399  1.00 27.20           O  
ATOM    459  CG  LEU A  29      87.285 -43.597 -70.281  1.00 27.20           C  
ATOM    460  HG  LEU A  29      87.940 -43.934 -71.084  1.00 27.20           H  
ATOM    461  CD1 LEU A  29      88.103 -43.629 -68.997  1.00 27.20           C  
ATOM    462 HD11 LEU A  29      88.414 -44.650 -68.779  1.00 27.20           H  
ATOM    463 HD12 LEU A  29      87.512 -43.249 -68.164  1.00 27.20           H  
ATOM    464 HD13 LEU A  29      88.999 -43.019 -69.117  1.00 27.20           H  
ATOM    465  CD2 LEU A  29      86.133 -44.594 -70.155  1.00 27.20           C  
ATOM    466 HD21 LEU A  29      86.530 -45.595 -69.988  1.00 27.20           H  
ATOM    467 HD22 LEU A  29      85.539 -44.599 -71.069  1.00 27.20           H  
ATOM    468 HD23 LEU A  29      85.495 -44.323 -69.313  1.00 27.20           H  
ATOM    469  N   HIS A  30      84.642 -41.748 -73.173  1.00 25.19           N  
ATOM    470  H   HIS A  30      84.764 -42.748 -73.245  1.00 25.19           H  
ATOM    471  CA  HIS A  30      83.341 -41.216 -73.588  1.00 25.19           C  
ATOM    472  HA  HIS A  30      83.493 -40.401 -74.295  1.00 25.19           H  
ATOM    473  C   HIS A  30      82.475 -40.707 -72.423  1.00 25.19           C  
ATOM    474  CB  HIS A  30      82.521 -42.341 -74.252  1.00 25.19           C  
ATOM    475  HB2 HIS A  30      82.376 -43.140 -73.525  1.00 25.19           H  
ATOM    476  HB3 HIS A  30      81.535 -41.946 -74.496  1.00 25.19           H  
ATOM    477  O   HIS A  30      82.368 -41.360 -71.386  1.00 25.19           O  
ATOM    478  CG  HIS A  30      83.063 -42.959 -75.513  1.00 25.19           C  
ATOM    479  CD2 HIS A  30      82.567 -44.087 -76.112  1.00 25.19           C  
ATOM    480  HD2 HIS A  30      81.758 -44.700 -75.744  1.00 25.19           H  
ATOM    481  ND1 HIS A  30      84.057 -42.469 -76.331  1.00 25.19           N  
ATOM    482  HD1 HIS A  30      84.606 -41.636 -76.174  1.00 25.19           H  
ATOM    483  CE1 HIS A  30      84.153 -43.285 -77.396  1.00 25.19           C  
ATOM    484  HE1 HIS A  30      84.842 -43.158 -78.217  1.00 25.19           H  
ATOM    485  NE2 HIS A  30      83.263 -44.283 -77.305  1.00 25.19           N  
ATOM    486  N   SER A  31      81.646 -39.698 -72.702  1.00 28.07           N  
ATOM    487  H   SER A  31      81.821 -39.138 -73.525  1.00 28.07           H  
ATOM    488  CA  SER A  31      80.250 -39.728 -72.253  1.00 28.07           C  
ATOM    489  HA  SER A  31      79.998 -40.774 -72.075  1.00 28.07           H  
ATOM    490  C   SER A  31      79.299 -39.256 -73.368  1.00 28.07           C  
ATOM    491  CB  SER A  31      80.054 -39.027 -70.904  1.00 28.07           C  
ATOM    492  HB2 SER A  31      80.862 -39.304 -70.226  1.00 28.07           H  
ATOM    493  HB3 SER A  31      79.112 -39.359 -70.467  1.00 28.07           H  
ATOM    494  O   SER A  31      79.715 -38.656 -74.357  1.00 28.07           O  
ATOM    495  OG  SER A  31      80.006 -37.629 -71.043  1.00 28.07           O  
ATOM    496  HG  SER A  31      80.750 -37.242 -70.577  1.00 28.07           H  
ATOM    497  N   LYS A  32      78.038 -39.678 -73.259  1.00 26.80           N  
ATOM    498  H   LYS A  32      77.786 -40.042 -72.351  1.00 26.80           H  
ATOM    499  CA  LYS A  32      77.023 -39.811 -74.320  1.00 26.80           C  
ATOM    500  HA  LYS A  32      77.281 -40.673 -74.936  1.00 26.80           H  
ATOM    501  C   LYS A  32      76.867 -38.607 -75.267  1.00 26.80           C  
ATOM    502  CB  LYS A  32      75.675 -40.092 -73.633  1.00 26.80           C  
ATOM    503  HB2 LYS A  32      74.885 -40.089 -74.385  1.00 26.80           H  
ATOM    504  HB3 LYS A  32      75.467 -39.294 -72.920  1.00 26.80           H  
ATOM    505  O   LYS A  32      76.452 -37.528 -74.859  1.00 26.80           O  
ATOM    506  CG  LYS A  32      75.654 -41.451 -72.915  1.00 26.80           C  
ATOM    507  HG2 LYS A  32      76.528 -41.555 -72.272  1.00 26.80           H  
ATOM    508  HG3 LYS A  32      75.678 -42.244 -73.663  1.00 26.80           H  
ATOM    509  CD  LYS A  32      74.402 -41.604 -72.045  1.00 26.80           C  
ATOM    510  HD2 LYS A  32      74.419 -40.850 -71.259  1.00 26.80           H  
ATOM    511  HD3 LYS A  32      73.513 -41.460 -72.660  1.00 26.80           H  
ATOM    512  CE  LYS A  32      74.381 -43.008 -71.424  1.00 26.80           C  
ATOM    513  HE2 LYS A  32      75.319 -43.169 -70.893  1.00 26.80           H  
ATOM    514  HE3 LYS A  32      74.325 -43.741 -72.229  1.00 26.80           H  
ATOM    515  NZ  LYS A  32      73.237 -43.186 -70.494  1.00 26.80           N  
ATOM    516  HZ1 LYS A  32      73.229 -44.121 -70.113  1.00 26.80           H  
ATOM    517  HZ2 LYS A  32      72.360 -43.036 -70.973  1.00 26.80           H  
ATOM    518  HZ3 LYS A  32      73.294 -42.534 -69.725  1.00 26.80           H  
ATOM    519  N   ASN A  33      77.033 -38.871 -76.564  1.00 24.38           N  
ATOM    520  H   ASN A  33      77.368 -39.789 -76.817  1.00 24.38           H  
ATOM    521  CA  ASN A  33      76.502 -38.035 -77.641  1.00 24.38           C  
ATOM    522  HA  ASN A  33      76.764 -36.993 -77.457  1.00 24.38           H  
ATOM    523  C   ASN A  33      74.964 -38.171 -77.672  1.00 24.38           C  
ATOM    524  CB  ASN A  33      77.168 -38.509 -78.952  1.00 24.38           C  
ATOM    525  HB2 ASN A  33      76.833 -39.521 -79.178  1.00 24.38           H  
ATOM    526  HB3 ASN A  33      78.249 -38.528 -78.815  1.00 24.38           H  
ATOM    527  O   ASN A  33      74.463 -39.280 -77.854  1.00 24.38           O  
ATOM    528  CG  ASN A  33      76.886 -37.631 -80.158  1.00 24.38           C  
ATOM    529  ND2 ASN A  33      77.258 -38.079 -81.335  1.00 24.38           N  
ATOM    530 HD21 ASN A  33      77.675 -38.994 -81.431  1.00 24.38           H  
ATOM    531 HD22 ASN A  33      77.040 -37.488 -82.125  1.00 24.38           H  
ATOM    532  OD1 ASN A  33      76.363 -36.536 -80.071  1.00 24.38           O  
ATOM    533  N   VAL A  34      74.223 -37.075 -77.478  1.00 29.85           N  
ATOM    534  H   VAL A  34      74.693 -36.195 -77.322  1.00 29.85           H  
ATOM    535  CA  VAL A  34      72.751 -37.045 -77.561  1.00 29.85           C  
ATOM    536  HA  VAL A  34      72.404 -37.961 -78.038  1.00 29.85           H  
ATOM    537  C   VAL A  34      72.321 -35.871 -78.439  1.00 29.85           C  
ATOM    538  CB  VAL A  34      72.077 -36.974 -76.171  1.00 29.85           C  
ATOM    539  HB  VAL A  34      72.414 -36.079 -75.648  1.00 29.85           H  
ATOM    540  O   VAL A  34      72.538 -34.718 -78.087  1.00 29.85           O  
ATOM    541  CG1 VAL A  34      70.544 -36.927 -76.286  1.00 29.85           C  
ATOM    542 HG11 VAL A  34      70.234 -36.008 -76.783  1.00 29.85           H  
ATOM    543 HG12 VAL A  34      70.180 -37.786 -76.850  1.00 29.85           H  
ATOM    544 HG13 VAL A  34      70.097 -36.932 -75.292  1.00 29.85           H  
ATOM    545  CG2 VAL A  34      72.429 -38.198 -75.312  1.00 29.85           C  
ATOM    546 HG21 VAL A  34      71.901 -38.147 -74.360  1.00 29.85           H  
ATOM    547 HG22 VAL A  34      72.155 -39.114 -75.836  1.00 29.85           H  
ATOM    548 HG23 VAL A  34      73.500 -38.202 -75.110  1.00 29.85           H  
ATOM    549  N   ASN A  35      71.716 -36.209 -79.579  1.00 28.39           N  
ATOM    550  H   ASN A  35      71.663 -37.199 -79.771  1.00 28.39           H  
ATOM    551  CA  ASN A  35      70.864 -35.397 -80.452  1.00 28.39           C  
ATOM    552  HA  ASN A  35      71.034 -35.743 -81.472  1.00 28.39           H  
ATOM    553  C   ASN A  35      71.111 -33.875 -80.471  1.00 28.39           C  
ATOM    554  CB  ASN A  35      69.395 -35.731 -80.119  1.00 28.39           C  
ATOM    555  HB2 ASN A  35      69.187 -35.451 -79.086  1.00 28.39           H  
ATOM    556  HB3 ASN A  35      68.741 -35.144 -80.764  1.00 28.39           H  
ATOM    557  O   ASN A  35      70.490 -33.125 -79.721  1.00 28.39           O  
ATOM    558  CG  ASN A  35      69.047 -37.198 -80.312  1.00 28.39           C  
ATOM    559  ND2 ASN A  35      67.860 -37.603 -79.933  1.00 28.39           N  
ATOM    560 HD21 ASN A  35      67.189 -36.950 -79.555  1.00 28.39           H  
ATOM    561 HD22 ASN A  35      67.644 -38.575 -80.100  1.00 28.39           H  
ATOM    562  OD1 ASN A  35      69.834 -38.001 -80.787  1.00 28.39           O  
ATOM    563  N   LYS A  36      71.883 -33.403 -81.460  1.00 23.20           N  
ATOM    564  H   LYS A  36      72.357 -34.081 -82.040  1.00 23.20           H  
ATOM    565  CA  LYS A  36      71.692 -32.050 -82.009  1.00 23.20           C  
ATOM    566  HA  LYS A  36      71.741 -31.313 -81.208  1.00 23.20           H  
ATOM    567  C   LYS A  36      70.310 -31.970 -82.680  1.00 23.20           C  
ATOM    568  CB  LYS A  36      72.754 -31.731 -83.079  1.00 23.20           C  
ATOM    569  HB2 LYS A  36      72.322 -31.019 -83.783  1.00 23.20           H  
ATOM    570  HB3 LYS A  36      72.999 -32.636 -83.636  1.00 23.20           H  
ATOM    571  O   LYS A  36      70.091 -32.731 -83.624  1.00 23.20           O  
ATOM    572  CG  LYS A  36      74.031 -31.096 -82.520  1.00 23.20           C  
ATOM    573  HG2 LYS A  36      74.514 -31.780 -81.822  1.00 23.20           H  
ATOM    574  HG3 LYS A  36      73.767 -30.176 -81.997  1.00 23.20           H  
ATOM    575  CD  LYS A  36      74.985 -30.769 -83.679  1.00 23.20           C  
ATOM    576  HD2 LYS A  36      74.435 -30.239 -84.456  1.00 23.20           H  
ATOM    577  HD3 LYS A  36      75.372 -31.701 -84.093  1.00 23.20           H  
ATOM    578  CE  LYS A  36      76.140 -29.886 -83.198  1.00 23.20           C  
ATOM    579  HE2 LYS A  36      75.716 -28.978 -82.768  1.00 23.20           H  
ATOM    580  HE3 LYS A  36      76.673 -30.410 -82.405  1.00 23.20           H  
ATOM    581  NZ  LYS A  36      77.060 -29.544 -84.311  1.00 23.20           N  
ATOM    582  HZ1 LYS A  36      77.786 -28.922 -83.986  1.00 23.20           H  
ATOM    583  HZ2 LYS A  36      76.551 -29.081 -85.051  1.00 23.20           H  
ATOM    584  HZ3 LYS A  36      77.488 -30.379 -84.684  1.00 23.20           H  
ATOM    585  N   PRO A  37      69.418 -31.043 -82.291  1.00 27.21           N  
ATOM    586  CA  PRO A  37      68.273 -30.676 -83.116  1.00 27.21           C  
ATOM    587  HA  PRO A  37      67.718 -31.578 -83.377  1.00 27.21           H  
ATOM    588  C   PRO A  37      68.747 -29.972 -84.397  1.00 27.21           C  
ATOM    589  CB  PRO A  37      67.388 -29.772 -82.246  1.00 27.21           C  
ATOM    590  HB2 PRO A  37      66.334 -30.031 -82.341  1.00 27.21           H  
ATOM    591  HB3 PRO A  37      67.544 -28.727 -82.512  1.00 27.21           H  
ATOM    592  O   PRO A  37      69.758 -29.267 -84.396  1.00 27.21           O  
ATOM    593  CG  PRO A  37      67.900 -30.012 -80.824  1.00 27.21           C  
ATOM    594  HG2 PRO A  37      67.423 -30.897 -80.403  1.00 27.21           H  
ATOM    595  HG3 PRO A  37      67.741 -29.144 -80.184  1.00 27.21           H  
ATOM    596  CD  PRO A  37      69.383 -30.286 -81.052  1.00 27.21           C  
ATOM    597  HD2 PRO A  37      69.793 -30.841 -80.208  1.00 27.21           H  
ATOM    598  HD3 PRO A  37      69.919 -29.346 -81.184  1.00 27.21           H  
ATOM    599  N   THR A  38      68.027 -30.174 -85.496  1.00 25.01           N  
ATOM    600  H   THR A  38      67.206 -30.761 -85.444  1.00 25.01           H  
ATOM    601  CA  THR A  38      68.279 -29.523 -86.790  1.00 25.01           C  
ATOM    602  HA  THR A  38      69.356 -29.471 -86.954  1.00 25.01           H  
ATOM    603  C   THR A  38      67.737 -28.095 -86.839  1.00 25.01           C  
ATOM    604  CB  THR A  38      67.650 -30.340 -87.930  1.00 25.01           C  
ATOM    605  HB  THR A  38      67.550 -29.719 -88.820  1.00 25.01           H  
ATOM    606  O   THR A  38      66.767 -27.777 -86.157  1.00 25.01           O  
ATOM    607  CG2 THR A  38      68.513 -31.550 -88.281  1.00 25.01           C  
ATOM    608 HG21 THR A  38      68.623 -32.197 -87.410  1.00 25.01           H  
ATOM    609 HG22 THR A  38      68.034 -32.112 -89.083  1.00 25.01           H  
ATOM    610 HG23 THR A  38      69.496 -31.221 -88.616  1.00 25.01           H  
ATOM    611  OG1 THR A  38      66.380 -30.826 -87.551  1.00 25.01           O  
ATOM    612  HG1 THR A  38      65.780 -30.079 -87.488  1.00 25.01           H  
ATOM    613  N   ASN A  39      68.328 -27.256 -87.698  1.00 26.51           N  
ATOM    614  H   ASN A  39      69.140 -27.581 -88.203  1.00 26.51           H  
ATOM    615  CA  ASN A  39      67.880 -25.884 -87.967  1.00 26.51           C  
ATOM    616  HA  ASN A  39      68.079 -25.256 -87.098  1.00 26.51           H  
ATOM    617  C   ASN A  39      66.377 -25.813 -88.302  1.00 26.51           C  
ATOM    618  CB  ASN A  39      68.646 -25.334 -89.192  1.00 26.51           C  
ATOM    619  HB2 ASN A  39      68.228 -24.362 -89.454  1.00 26.51           H  
ATOM    620  HB3 ASN A  39      68.478 -25.998 -90.039  1.00 26.51           H  
ATOM    621  O   ASN A  39      65.977 -26.297 -89.361  1.00 26.51           O  
ATOM    622  CG  ASN A  39      70.136 -25.138 -89.019  1.00 26.51           C  
ATOM    623  ND2 ASN A  39      70.866 -25.081 -90.108  1.00 26.51           N  
ATOM    624 HD21 ASN A  39      71.848 -24.886 -89.974  1.00 26.51           H  
ATOM    625 HD22 ASN A  39      70.427 -25.118 -91.017  1.00 26.51           H  
ATOM    626  OD1 ASN A  39      70.673 -25.034 -87.934  1.00 26.51           O  
ATOM    627  N   LEU A  40      65.581 -25.135 -87.472  1.00 25.19           N  
ATOM    628  H   LEU A  40      65.927 -24.877 -86.559  1.00 25.19           H  
ATOM    629  CA  LEU A  40      64.277 -24.588 -87.853  1.00 25.19           C  
ATOM    630  HA  LEU A  40      64.379 -24.129 -88.837  1.00 25.19           H  
ATOM    631  C   LEU A  40      63.871 -23.500 -86.844  1.00 25.19           C  
ATOM    632  CB  LEU A  40      63.220 -25.717 -87.917  1.00 25.19           C  
ATOM    633  HB2 LEU A  40      63.701 -26.685 -88.057  1.00 25.19           H  
ATOM    634  HB3 LEU A  40      62.687 -25.766 -86.968  1.00 25.19           H  
ATOM    635  O   LEU A  40      63.708 -23.815 -85.670  1.00 25.19           O  
ATOM    636  CG  LEU A  40      62.214 -25.509 -89.062  1.00 25.19           C  
ATOM    637  HG  LEU A  40      61.901 -24.465 -89.082  1.00 25.19           H  
ATOM    638  CD1 LEU A  40      62.815 -25.863 -90.424  1.00 25.19           C  
ATOM    639 HD11 LEU A  40      62.072 -25.706 -91.206  1.00 25.19           H  
ATOM    640 HD12 LEU A  40      63.133 -26.905 -90.432  1.00 25.19           H  
ATOM    641 HD13 LEU A  40      63.680 -25.233 -90.633  1.00 25.19           H  
ATOM    642  CD2 LEU A  40      60.981 -26.386 -88.848  1.00 25.19           C  
ATOM    643 HD21 LEU A  40      60.503 -26.123 -87.905  1.00 25.19           H  
ATOM    644 HD22 LEU A  40      61.269 -27.437 -88.824  1.00 25.19           H  
ATOM    645 HD23 LEU A  40      60.268 -26.225 -89.657  1.00 25.19           H  
ATOM    646  N   TYR A  41      63.697 -22.258 -87.317  1.00 26.79           N  
ATOM    647  H   TYR A  41      63.794 -22.119 -88.312  1.00 26.79           H  
ATOM    648  CA  TYR A  41      63.410 -21.057 -86.504  1.00 26.79           C  
ATOM    649  HA  TYR A  41      63.398 -20.218 -87.200  1.00 26.79           H  
ATOM    650  C   TYR A  41      64.538 -20.717 -85.478  1.00 26.79           C  
ATOM    651  CB  TYR A  41      61.969 -21.156 -85.951  1.00 26.79           C  
ATOM    652  HB2 TYR A  41      61.903 -21.981 -85.243  1.00 26.79           H  
ATOM    653  HB3 TYR A  41      61.734 -20.249 -85.394  1.00 26.79           H  
ATOM    654  O   TYR A  41      65.364 -21.553 -85.128  1.00 26.79           O  
ATOM    655  CG  TYR A  41      60.913 -21.338 -87.040  1.00 26.79           C  
ATOM    656  CD1 TYR A  41      60.307 -20.214 -87.635  1.00 26.79           C  
ATOM    657  HD1 TYR A  41      60.532 -19.229 -87.254  1.00 26.79           H  
ATOM    658  CD2 TYR A  41      60.567 -22.630 -87.487  1.00 26.79           C  
ATOM    659  HD2 TYR A  41      60.997 -23.492 -86.998  1.00 26.79           H  
ATOM    660  CE1 TYR A  41      59.399 -20.375 -88.703  1.00 26.79           C  
ATOM    661  HE1 TYR A  41      58.937 -19.507 -89.149  1.00 26.79           H  
ATOM    662  CE2 TYR A  41      59.670 -22.797 -88.562  1.00 26.79           C  
ATOM    663  HE2 TYR A  41      59.405 -23.784 -88.913  1.00 26.79           H  
ATOM    664  OH  TYR A  41      58.238 -21.836 -90.223  1.00 26.79           O  
ATOM    665  HH  TYR A  41      57.878 -20.998 -90.524  1.00 26.79           H  
ATOM    666  CZ  TYR A  41      59.092 -21.669 -89.179  1.00 26.79           C  
ATOM    667  N   ASP A  42      64.764 -19.473 -85.045  1.00 29.27           N  
ATOM    668  H   ASP A  42      65.537 -19.409 -84.399  1.00 29.27           H  
ATOM    669  CA  ASP A  42      63.956 -18.261 -85.193  1.00 29.27           C  
ATOM    670  HA  ASP A  42      63.128 -18.458 -85.873  1.00 29.27           H  
ATOM    671  C   ASP A  42      64.720 -17.048 -85.751  1.00 29.27           C  
ATOM    672  CB  ASP A  42      63.383 -17.860 -83.825  1.00 29.27           C  
ATOM    673  HB2 ASP A  42      63.442 -16.775 -83.741  1.00 29.27           H  
ATOM    674  HB3 ASP A  42      63.963 -18.298 -83.013  1.00 29.27           H  
ATOM    675  O   ASP A  42      65.848 -16.732 -85.348  1.00 29.27           O  
ATOM    676  CG  ASP A  42      61.912 -18.221 -83.706  1.00 29.27           C  
ATOM    677  OD1 ASP A  42      61.180 -17.788 -84.629  1.00 29.27           O  
ATOM    678  OD2 ASP A  42      61.566 -18.986 -82.782  1.00 29.27           O  
ATOM    679  N   ALA A  43      64.019 -16.275 -86.584  1.00 34.65           N  
ATOM    680  H   ALA A  43      63.061 -16.543 -86.758  1.00 34.65           H  
ATOM    681  CA  ALA A  43      64.449 -14.973 -87.099  1.00 34.65           C  
ATOM    682  HA  ALA A  43      65.532 -14.999 -87.224  1.00 34.65           H  
ATOM    683  C   ALA A  43      64.152 -13.818 -86.113  1.00 34.65           C  
ATOM    684  CB  ALA A  43      63.829 -14.770 -88.490  1.00 34.65           C  
ATOM    685  HB1 ALA A  43      64.095 -15.602 -89.142  1.00 34.65           H  
ATOM    686  HB2 ALA A  43      64.204 -13.846 -88.929  1.00 34.65           H  
ATOM    687  HB3 ALA A  43      62.744 -14.708 -88.407  1.00 34.65           H  
ATOM    688  O   ALA A  43      63.820 -12.711 -86.534  1.00 34.65           O  
ATOM    689  N   ASP A  44      64.217 -14.084 -84.799  1.00 43.32           N  
ATOM    690  H   ASP A  44      64.335 -15.050 -84.531  1.00 43.32           H  
ATOM    691  CA  ASP A  44      63.763 -13.131 -83.779  1.00 43.32           C  
ATOM    692  HA  ASP A  44      62.679 -13.049 -83.861  1.00 43.32           H  
ATOM    693  C   ASP A  44      64.385 -11.747 -83.902  1.00 43.32           C  
ATOM    694  CB  ASP A  44      64.098 -13.551 -82.349  1.00 43.32           C  
ATOM    695  HB2 ASP A  44      63.704 -12.806 -81.657  1.00 43.32           H  
ATOM    696  HB3 ASP A  44      65.181 -13.553 -82.227  1.00 43.32           H  
ATOM    697  O   ASP A  44      65.599 -11.591 -84.064  1.00 43.32           O  
ATOM    698  CG  ASP A  44      63.548 -14.896 -81.972  1.00 43.32           C  
ATOM    699  OD1 ASP A  44      62.318 -15.027 -82.102  1.00 43.32           O  
ATOM    700  OD2 ASP A  44      64.407 -15.739 -81.624  1.00 43.32           O  
ATOM    701  N   LYS A  45      63.533 -10.761 -83.630  1.00 51.12           N  
ATOM    702  H   LYS A  45      62.569 -11.030 -83.489  1.00 51.12           H  
ATOM    703  CA  LYS A  45      63.895  -9.393 -83.280  1.00 51.12           C  
ATOM    704  HA  LYS A  45      64.491  -8.950 -84.078  1.00 51.12           H  
ATOM    705  C   LYS A  45      64.735  -9.420 -81.994  1.00 51.12           C  
ATOM    706  CB  LYS A  45      62.607  -8.582 -83.098  1.00 51.12           C  
ATOM    707  HB2 LYS A  45      62.886  -7.538 -82.962  1.00 51.12           H  
ATOM    708  HB3 LYS A  45      62.110  -8.933 -82.193  1.00 51.12           H  
ATOM    709  O   LYS A  45      64.217  -9.541 -80.880  1.00 51.12           O  
ATOM    710  CG  LYS A  45      61.592  -8.678 -84.249  1.00 51.12           C  
ATOM    711  HG2 LYS A  45      62.035  -8.298 -85.170  1.00 51.12           H  
ATOM    712  HG3 LYS A  45      61.285  -9.713 -84.397  1.00 51.12           H  
ATOM    713  CD  LYS A  45      60.354  -7.852 -83.879  1.00 51.12           C  
ATOM    714  HD2 LYS A  45      60.633  -6.800 -83.826  1.00 51.12           H  
ATOM    715  HD3 LYS A  45      59.998  -8.166 -82.898  1.00 51.12           H  
ATOM    716  CE  LYS A  45      59.223  -8.045 -84.893  1.00 51.12           C  
ATOM    717  HE2 LYS A  45      59.605  -7.835 -85.892  1.00 51.12           H  
ATOM    718  HE3 LYS A  45      58.901  -9.086 -84.862  1.00 51.12           H  
ATOM    719  NZ  LYS A  45      58.084  -7.146 -84.585  1.00 51.12           N  
ATOM    720  HZ1 LYS A  45      58.367  -6.177 -84.614  1.00 51.12           H  
ATOM    721  HZ2 LYS A  45      57.733  -7.285 -83.648  1.00 51.12           H  
ATOM    722  HZ3 LYS A  45      57.308  -7.284 -85.217  1.00 51.12           H  
ATOM    723  N   LYS A  46      66.056  -9.425 -82.167  1.00 67.74           N  
ATOM    724  H   LYS A  46      66.380  -9.354 -83.120  1.00 67.74           H  
ATOM    725  CA  LYS A  46      67.046  -9.635 -81.105  1.00 67.74           C  
ATOM    726  HA  LYS A  46      66.532 -10.047 -80.237  1.00 67.74           H  
ATOM    727  C   LYS A  46      67.639  -8.306 -80.638  1.00 67.74           C  
ATOM    728  CB  LYS A  46      68.091 -10.680 -81.572  1.00 67.74           C  
ATOM    729  HB2 LYS A  46      68.282 -10.548 -82.637  1.00 67.74           H  
ATOM    730  HB3 LYS A  46      69.030 -10.534 -81.039  1.00 67.74           H  
ATOM    731  O   LYS A  46      67.747  -7.340 -81.398  1.00 67.74           O  
ATOM    732  CG  LYS A  46      67.588 -12.115 -81.295  1.00 67.74           C  
ATOM    733  HG2 LYS A  46      66.502 -12.115 -81.378  1.00 67.74           H  
ATOM    734  HG3 LYS A  46      67.833 -12.368 -80.264  1.00 67.74           H  
ATOM    735  CD  LYS A  46      68.144 -13.213 -82.230  1.00 67.74           C  
ATOM    736  HD2 LYS A  46      67.840 -12.990 -83.253  1.00 67.74           H  
ATOM    737  HD3 LYS A  46      69.233 -13.208 -82.182  1.00 67.74           H  
ATOM    738  CE  LYS A  46      67.620 -14.606 -81.801  1.00 67.74           C  
ATOM    739  HE2 LYS A  46      66.949 -14.458 -80.955  1.00 67.74           H  
ATOM    740  HE3 LYS A  46      68.448 -15.220 -81.448  1.00 67.74           H  
ATOM    741  NZ  LYS A  46      66.854 -15.327 -82.857  1.00 67.74           N  
ATOM    742  HZ1 LYS A  46      66.362 -14.677 -83.454  1.00 67.74           H  
ATOM    743  HZ2 LYS A  46      66.109 -15.855 -82.426  1.00 67.74           H  
ATOM    744  HZ3 LYS A  46      67.400 -15.946 -83.439  1.00 67.74           H  
ATOM    745  N   LEU A  47      68.040  -8.297 -79.368  1.00 85.25           N  
ATOM    746  H   LEU A  47      67.886  -9.138 -78.831  1.00 85.25           H  
ATOM    747  CA  LEU A  47      68.976  -7.326 -78.810  1.00 85.25           C  
ATOM    748  HA  LEU A  47      68.662  -6.315 -79.068  1.00 85.25           H  
ATOM    749  C   LEU A  47      70.354  -7.611 -79.421  1.00 85.25           C  
ATOM    750  CB  LEU A  47      68.981  -7.509 -77.281  1.00 85.25           C  
ATOM    751  HB2 LEU A  47      69.324  -8.520 -77.060  1.00 85.25           H  
ATOM    752  HB3 LEU A  47      67.962  -7.416 -76.907  1.00 85.25           H  
ATOM    753  O   LEU A  47      70.875  -8.716 -79.256  1.00 85.25           O  
ATOM    754  CG  LEU A  47      69.879  -6.513 -76.527  1.00 85.25           C  
ATOM    755  HG  LEU A  47      70.869  -6.472 -76.982  1.00 85.25           H  
ATOM    756  CD1 LEU A  47      69.263  -5.116 -76.517  1.00 85.25           C  
ATOM    757 HD11 LEU A  47      68.237  -5.154 -76.151  1.00 85.25           H  
ATOM    758 HD12 LEU A  47      69.279  -4.696 -77.523  1.00 85.25           H  
ATOM    759 HD13 LEU A  47      69.841  -4.460 -75.866  1.00 85.25           H  
ATOM    760  CD2 LEU A  47      70.032  -6.986 -75.085  1.00 85.25           C  
ATOM    761 HD21 LEU A  47      70.606  -6.254 -74.515  1.00 85.25           H  
ATOM    762 HD22 LEU A  47      70.555  -7.942 -75.068  1.00 85.25           H  
ATOM    763 HD23 LEU A  47      69.050  -7.107 -74.628  1.00 85.25           H  
ATOM    764  N   VAL A  48      70.927  -6.647 -80.136  1.00 85.54           N  
ATOM    765  H   VAL A  48      70.481  -5.743 -80.192  1.00 85.54           H  
ATOM    766  CA  VAL A  48      72.196  -6.816 -80.853  1.00 85.54           C  
ATOM    767  HA  VAL A  48      72.515  -7.854 -80.763  1.00 85.54           H  
ATOM    768  C   VAL A  48      73.272  -5.952 -80.206  1.00 85.54           C  
ATOM    769  CB  VAL A  48      72.050  -6.532 -82.365  1.00 85.54           C  
ATOM    770  HB  VAL A  48      71.822  -5.477 -82.517  1.00 85.54           H  
ATOM    771  O   VAL A  48      73.028  -4.811 -79.813  1.00 85.54           O  
ATOM    772  CG1 VAL A  48      73.335  -6.883 -83.124  1.00 85.54           C  
ATOM    773 HG11 VAL A  48      73.208  -6.673 -84.186  1.00 85.54           H  
ATOM    774 HG12 VAL A  48      73.584  -7.937 -82.997  1.00 85.54           H  
ATOM    775 HG13 VAL A  48      74.162  -6.267 -82.770  1.00 85.54           H  
ATOM    776  CG2 VAL A  48      70.932  -7.377 -82.992  1.00 85.54           C  
ATOM    777 HG21 VAL A  48      70.906  -7.215 -84.069  1.00 85.54           H  
ATOM    778 HG22 VAL A  48      69.969  -7.073 -82.582  1.00 85.54           H  
ATOM    779 HG23 VAL A  48      71.096  -8.435 -82.788  1.00 85.54           H  
ATOM    780  N   ILE A  49      74.479  -6.510 -80.105  1.00 91.89           N  
ATOM    781  H   ILE A  49      74.603  -7.447 -80.461  1.00 91.89           H  
ATOM    782  CA  ILE A  49      75.694  -5.744 -79.841  1.00 91.89           C  
ATOM    783  HA  ILE A  49      75.426  -4.694 -79.953  1.00 91.89           H  
ATOM    784  C   ILE A  49      76.744  -6.040 -80.911  1.00 91.89           C  
ATOM    785  CB  ILE A  49      76.196  -5.887 -78.390  1.00 91.89           C  
ATOM    786  HB  ILE A  49      75.431  -5.422 -77.768  1.00 91.89           H  
ATOM    787  O   ILE A  49      77.180  -7.181 -81.087  1.00 91.89           O  
ATOM    788  CG1 ILE A  49      77.503  -5.087 -78.187  1.00 91.89           C  
ATOM    789 HG12 ILE A  49      78.312  -5.553 -78.749  1.00 91.89           H  
ATOM    790 HG13 ILE A  49      77.360  -4.081 -78.583  1.00 91.89           H  
ATOM    791  CG2 ILE A  49      76.309  -7.350 -77.934  1.00 91.89           C  
ATOM    792 HG21 ILE A  49      75.325  -7.816 -77.986  1.00 91.89           H  
ATOM    793 HG22 ILE A  49      76.660  -7.399 -76.903  1.00 91.89           H  
ATOM    794 HG23 ILE A  49      76.980  -7.904 -78.589  1.00 91.89           H  
ATOM    795  CD1 ILE A  49      77.949  -4.942 -76.728  1.00 91.89           C  
ATOM    796 HD11 ILE A  49      78.803  -4.266 -76.690  1.00 91.89           H  
ATOM    797 HD12 ILE A  49      78.250  -5.908 -76.321  1.00 91.89           H  
ATOM    798 HD13 ILE A  49      77.144  -4.520 -76.126  1.00 91.89           H  
ATOM    799  N   GLU A  50      77.146  -4.991 -81.618  1.00 90.30           N  
ATOM    800  H   GLU A  50      76.781  -4.084 -81.365  1.00 90.30           H  
ATOM    801  CA  GLU A  50      78.167  -5.023 -82.660  1.00 90.30           C  
ATOM    802  HA  GLU A  50      78.481  -6.055 -82.821  1.00 90.30           H  
ATOM    803  C   GLU A  50      79.391  -4.224 -82.218  1.00 90.30           C  
ATOM    804  CB  GLU A  50      77.636  -4.498 -84.001  1.00 90.30           C  
ATOM    805  HB2 GLU A  50      77.456  -3.425 -83.926  1.00 90.30           H  
ATOM    806  HB3 GLU A  50      78.408  -4.665 -84.752  1.00 90.30           H  
ATOM    807  O   GLU A  50      79.274  -3.223 -81.512  1.00 90.30           O  
ATOM    808  CG  GLU A  50      76.345  -5.197 -84.447  1.00 90.30           C  
ATOM    809  HG2 GLU A  50      75.519  -4.821 -83.843  1.00 90.30           H  
ATOM    810  HG3 GLU A  50      76.449  -6.267 -84.269  1.00 90.30           H  
ATOM    811  CD  GLU A  50      76.034  -4.953 -85.927  1.00 90.30           C  
ATOM    812  OE1 GLU A  50      75.511  -5.901 -86.555  1.00 90.30           O  
ATOM    813  OE2 GLU A  50      76.348  -3.843 -86.415  1.00 90.30           O  
ATOM    814  N   VAL A  51      80.571  -4.669 -82.648  1.00 92.50           N  
ATOM    815  H   VAL A  51      80.594  -5.436 -83.305  1.00 92.50           H  
ATOM    816  CA  VAL A  51      81.839  -3.966 -82.428  1.00 92.50           C  
ATOM    817  HA  VAL A  51      81.614  -2.937 -82.147  1.00 92.50           H  
ATOM    818  C   VAL A  51      82.608  -3.927 -83.743  1.00 92.50           C  
ATOM    819  CB  VAL A  51      82.680  -4.567 -81.284  1.00 92.50           C  
ATOM    820  HB  VAL A  51      83.579  -3.960 -81.175  1.00 92.50           H  
ATOM    821  O   VAL A  51      82.680  -4.943 -84.440  1.00 92.50           O  
ATOM    822  CG1 VAL A  51      81.922  -4.511 -79.951  1.00 92.50           C  
ATOM    823 HG11 VAL A  51      81.609  -3.484 -79.764  1.00 92.50           H  
ATOM    824 HG12 VAL A  51      82.573  -4.834 -79.139  1.00 92.50           H  
ATOM    825 HG13 VAL A  51      81.037  -5.147 -79.983  1.00 92.50           H  
ATOM    826  CG2 VAL A  51      83.115  -6.014 -81.551  1.00 92.50           C  
ATOM    827 HG21 VAL A  51      83.605  -6.431 -80.671  1.00 92.50           H  
ATOM    828 HG22 VAL A  51      82.258  -6.627 -81.830  1.00 92.50           H  
ATOM    829 HG23 VAL A  51      83.825  -6.024 -82.378  1.00 92.50           H  
ATOM    830  N   GLN A  52      83.135  -2.759 -84.103  1.00 89.17           N  
ATOM    831  H   GLN A  52      82.996  -1.965 -83.495  1.00 89.17           H  
ATOM    832  CA  GLN A  52      83.853  -2.533 -85.355  1.00 89.17           C  
ATOM    833  HA  GLN A  52      84.156  -3.501 -85.754  1.00 89.17           H  
ATOM    834  C   GLN A  52      85.101  -1.663 -85.126  1.00 89.17           C  
ATOM    835  CB  GLN A  52      82.926  -1.873 -86.394  1.00 89.17           C  
ATOM    836  HB2 GLN A  52      83.530  -1.501 -87.221  1.00 89.17           H  
ATOM    837  HB3 GLN A  52      82.429  -1.018 -85.935  1.00 89.17           H  
ATOM    838  O   GLN A  52      84.952  -0.506 -84.729  1.00 89.17           O  
ATOM    839  CG  GLN A  52      81.857  -2.819 -86.969  1.00 89.17           C  
ATOM    840  HG2 GLN A  52      81.251  -3.225 -86.159  1.00 89.17           H  
ATOM    841  HG3 GLN A  52      81.195  -2.236 -87.609  1.00 89.17           H  
ATOM    842  CD  GLN A  52      82.418  -3.971 -87.805  1.00 89.17           C  
ATOM    843  NE2 GLN A  52      81.572  -4.859 -88.279  1.00 89.17           N  
ATOM    844 HE21 GLN A  52      80.582  -4.765 -88.105  1.00 89.17           H  
ATOM    845 HE22 GLN A  52      81.971  -5.582 -88.860  1.00 89.17           H  
ATOM    846  OE1 GLN A  52      83.603  -4.096 -88.074  1.00 89.17           O  
ATOM    847  N   PRO A  53      86.319  -2.172 -85.398  1.00 90.59           N  
ATOM    848  CA  PRO A  53      86.637  -3.573 -85.691  1.00 90.59           C  
ATOM    849  HA  PRO A  53      85.998  -3.964 -86.484  1.00 90.59           H  
ATOM    850  C   PRO A  53      86.498  -4.462 -84.439  1.00 90.59           C  
ATOM    851  CB  PRO A  53      88.073  -3.542 -86.220  1.00 90.59           C  
ATOM    852  HB2 PRO A  53      88.066  -3.288 -87.280  1.00 90.59           H  
ATOM    853  HB3 PRO A  53      88.601  -4.481 -86.058  1.00 90.59           H  
ATOM    854  O   PRO A  53      86.459  -3.982 -83.309  1.00 90.59           O  
ATOM    855  CG  PRO A  53      88.691  -2.394 -85.427  1.00 90.59           C  
ATOM    856  HG2 PRO A  53      89.556  -1.966 -85.932  1.00 90.59           H  
ATOM    857  HG3 PRO A  53      88.960  -2.763 -84.437  1.00 90.59           H  
ATOM    858  CD  PRO A  53      87.545  -1.393 -85.299  1.00 90.59           C  
ATOM    859  HD2 PRO A  53      87.585  -0.672 -86.116  1.00 90.59           H  
ATOM    860  HD3 PRO A  53      87.606  -0.876 -84.342  1.00 90.59           H  
ATOM    861  N   ASN A  54      86.453  -5.783 -84.626  1.00 84.92           N  
ATOM    862  H   ASN A  54      86.467  -6.144 -85.569  1.00 84.92           H  
ATOM    863  CA  ASN A  54      86.438  -6.757 -83.523  1.00 84.92           C  
ATOM    864  HA  ASN A  54      85.911  -6.315 -82.678  1.00 84.92           H  
ATOM    865  C   ASN A  54      87.835  -7.120 -82.985  1.00 84.92           C  
ATOM    866  CB  ASN A  54      85.665  -8.002 -83.982  1.00 84.92           C  
ATOM    867  HB2 ASN A  54      84.695  -7.704 -84.380  1.00 84.92           H  
ATOM    868  HB3 ASN A  54      85.500  -8.644 -83.118  1.00 84.92           H  
ATOM    869  O   ASN A  54      87.936  -7.817 -81.977  1.00 84.92           O  
ATOM    870  CG  ASN A  54      86.416  -8.773 -85.054  1.00 84.92           C  
ATOM    871  ND2 ASN A  54      86.794 -10.001 -84.793  1.00 84.92           N  
ATOM    872 HD21 ASN A  54      87.369 -10.439 -85.498  1.00 84.92           H  
ATOM    873 HD22 ASN A  54      86.741 -10.351 -83.847  1.00 84.92           H  
ATOM    874  OD1 ASN A  54      86.696  -8.274 -86.129  1.00 84.92           O  
ATOM    875  N   VAL A  55      88.893  -6.666 -83.660  1.00 83.63           N  
ATOM    876  H   VAL A  55      88.721  -6.071 -84.458  1.00 83.63           H  
ATOM    877  CA  VAL A  55      90.291  -6.790 -83.237  1.00 83.63           C  
ATOM    878  HA  VAL A  55      90.321  -7.123 -82.200  1.00 83.63           H  
ATOM    879  C   VAL A  55      90.931  -5.409 -83.341  1.00 83.63           C  
ATOM    880  CB  VAL A  55      91.077  -7.800 -84.098  1.00 83.63           C  
ATOM    881  HB  VAL A  55      91.192  -7.398 -85.105  1.00 83.63           H  
ATOM    882  O   VAL A  55      90.794  -4.763 -84.381  1.00 83.63           O  
ATOM    883  CG1 VAL A  55      92.474  -8.043 -83.515  1.00 83.63           C  
ATOM    884 HG11 VAL A  55      93.044  -7.114 -83.490  1.00 83.63           H  
ATOM    885 HG12 VAL A  55      93.011  -8.758 -84.138  1.00 83.63           H  
ATOM    886 HG13 VAL A  55      92.388  -8.433 -82.501  1.00 83.63           H  
ATOM    887  CG2 VAL A  55      90.379  -9.161 -84.223  1.00 83.63           C  
ATOM    888 HG21 VAL A  55      91.013  -9.861 -84.766  1.00 83.63           H  
ATOM    889 HG22 VAL A  55      90.163  -9.568 -83.235  1.00 83.63           H  
ATOM    890 HG23 VAL A  55      89.445  -9.044 -84.774  1.00 83.63           H  
ATOM    891  N   ILE A  56      91.625  -4.966 -82.293  1.00 84.71           N  
ATOM    892  H   ILE A  56      91.694  -5.562 -81.480  1.00 84.71           H  
ATOM    893  CA  ILE A  56      92.294  -3.660 -82.235  1.00 84.71           C  
ATOM    894  HA  ILE A  56      92.197  -3.193 -83.216  1.00 84.71           H  
ATOM    895  C   ILE A  56      93.807  -3.796 -81.989  1.00 84.71           C  
ATOM    896  CB  ILE A  56      91.597  -2.702 -81.236  1.00 84.71           C  
ATOM    897  HB  ILE A  56      92.094  -1.736 -81.321  1.00 84.71           H  
ATOM    898  O   ILE A  56      94.270  -4.756 -81.366  1.00 84.71           O  
ATOM    899  CG1 ILE A  56      91.710  -3.169 -79.774  1.00 84.71           C  
ATOM    900 HG12 ILE A  56      91.115  -4.070 -79.619  1.00 84.71           H  
ATOM    901 HG13 ILE A  56      92.754  -3.415 -79.580  1.00 84.71           H  
ATOM    902  CG2 ILE A  56      90.118  -2.501 -81.607  1.00 84.71           C  
ATOM    903 HG21 ILE A  56      89.543  -3.406 -81.408  1.00 84.71           H  
ATOM    904 HG22 ILE A  56      89.694  -1.671 -81.041  1.00 84.71           H  
ATOM    905 HG23 ILE A  56      90.042  -2.266 -82.669  1.00 84.71           H  
ATOM    906  CD1 ILE A  56      91.297  -2.099 -78.757  1.00 84.71           C  
ATOM    907 HD11 ILE A  56      91.514  -2.454 -77.750  1.00 84.71           H  
ATOM    908 HD12 ILE A  56      91.865  -1.186 -78.932  1.00 84.71           H  
ATOM    909 HD13 ILE A  56      90.229  -1.892 -78.827  1.00 84.71           H  
ATOM    910  N   SER A  57      94.571  -2.823 -82.487  1.00 78.73           N  
ATOM    911  H   SER A  57      94.110  -2.087 -83.002  1.00 78.73           H  
ATOM    912  CA  SER A  57      96.029  -2.688 -82.338  1.00 78.73           C  
ATOM    913  HA  SER A  57      96.362  -3.188 -81.429  1.00 78.73           H  
ATOM    914  C   SER A  57      96.347  -1.192 -82.265  1.00 78.73           C  
ATOM    915  CB  SER A  57      96.726  -3.331 -83.546  1.00 78.73           C  
ATOM    916  HB2 SER A  57      96.616  -2.675 -84.410  1.00 78.73           H  
ATOM    917  HB3 SER A  57      96.219  -4.268 -83.775  1.00 78.73           H  
ATOM    918  O   SER A  57      95.894  -0.433 -83.126  1.00 78.73           O  
ATOM    919  OG  SER A  57      98.096  -3.634 -83.343  1.00 78.73           O  
ATOM    920  HG  SER A  57      98.609  -2.862 -83.090  1.00 78.73           H  
ATOM    921  N   ALA A  58      97.084  -0.756 -81.240  1.00 71.89           N  
ATOM    922  H   ALA A  58      97.558  -1.433 -80.659  1.00 71.89           H  
ATOM    923  CA  ALA A  58      97.262   0.666 -80.911  1.00 71.89           C  
ATOM    924  HA  ALA A  58      96.279   1.120 -80.782  1.00 71.89           H  
ATOM    925  C   ALA A  58      97.990   1.483 -82.004  1.00 71.89           C  
ATOM    926  CB  ALA A  58      98.013   0.736 -79.575  1.00 71.89           C  
ATOM    927  HB1 ALA A  58      98.995   0.273 -79.675  1.00 71.89           H  
ATOM    928  HB2 ALA A  58      97.444   0.220 -78.802  1.00 71.89           H  
ATOM    929  HB3 ALA A  58      98.138   1.780 -79.286  1.00 71.89           H  
ATOM    930  O   ALA A  58      97.952   2.708 -82.004  1.00 71.89           O  
ATOM    931  N   GLU A  59      98.651   0.799 -82.937  1.00 69.06           N  
ATOM    932  H   GLU A  59      98.699  -0.202 -82.811  1.00 69.06           H  
ATOM    933  CA  GLU A  59      99.486   1.353 -84.001  1.00 69.06           C  
ATOM    934  HA  GLU A  59      99.901   2.305 -83.670  1.00 69.06           H  
ATOM    935  C   GLU A  59      98.718   1.617 -85.309  1.00 69.06           C  
ATOM    936  CB  GLU A  59     100.651   0.377 -84.281  1.00 69.06           C  
ATOM    937  HB2 GLU A  59     101.362   0.898 -84.922  1.00 69.06           H  
ATOM    938  HB3 GLU A  59     100.280  -0.479 -84.845  1.00 69.06           H  
ATOM    939  O   GLU A  59      99.226   2.319 -86.181  1.00 69.06           O  
ATOM    940  CG  GLU A  59     101.424  -0.134 -83.044  1.00 69.06           C  
ATOM    941  HG2 GLU A  59     102.403  -0.467 -83.388  1.00 69.06           H  
ATOM    942  HG3 GLU A  59     101.589   0.700 -82.361  1.00 69.06           H  
ATOM    943  CD  GLU A  59     100.765  -1.309 -82.285  1.00 69.06           C  
ATOM    944  OE1 GLU A  59     101.388  -1.810 -81.325  1.00 69.06           O  
ATOM    945  OE2 GLU A  59      99.636  -1.726 -82.648  1.00 69.06           O  
ATOM    946  N   ILE A  60      97.523   1.027 -85.478  1.00 72.00           N  
ATOM    947  H   ILE A  60      97.169   0.491 -84.699  1.00 72.00           H  
ATOM    948  CA  ILE A  60      96.752   1.062 -86.741  1.00 72.00           C  
ATOM    949  HA  ILE A  60      97.081   1.926 -87.319  1.00 72.00           H  
ATOM    950  C   ILE A  60      95.237   1.254 -86.566  1.00 72.00           C  
ATOM    951  CB  ILE A  60      97.019  -0.201 -87.600  1.00 72.00           C  
ATOM    952  HB  ILE A  60      96.342  -0.164 -88.454  1.00 72.00           H  
ATOM    953  O   ILE A  60      94.553   1.616 -87.524  1.00 72.00           O  
ATOM    954  CG1 ILE A  60      96.736  -1.503 -86.818  1.00 72.00           C  
ATOM    955 HG12 ILE A  60      95.779  -1.417 -86.304  1.00 72.00           H  
ATOM    956 HG13 ILE A  60      97.518  -1.640 -86.071  1.00 72.00           H  
ATOM    957  CG2 ILE A  60      98.451  -0.199 -88.165  1.00 72.00           C  
ATOM    958 HG21 ILE A  60      98.658   0.764 -88.633  1.00 72.00           H  
ATOM    959 HG22 ILE A  60      99.176  -0.358 -87.367  1.00 72.00           H  
ATOM    960 HG23 ILE A  60      98.566  -0.977 -88.919  1.00 72.00           H  
ATOM    961  CD1 ILE A  60      96.678  -2.759 -87.694  1.00 72.00           C  
ATOM    962 HD11 ILE A  60      95.924  -2.636 -88.471  1.00 72.00           H  
ATOM    963 HD12 ILE A  60      96.415  -3.617 -87.074  1.00 72.00           H  
ATOM    964 HD13 ILE A  60      97.649  -2.944 -88.153  1.00 72.00           H  
ATOM    965  N   THR A  61      94.668   1.012 -85.382  1.00 79.91           N  
ATOM    966  H   THR A  61      95.237   0.713 -84.603  1.00 79.91           H  
ATOM    967  CA  THR A  61      93.229   1.200 -85.154  1.00 79.91           C  
ATOM    968  HA  THR A  61      92.692   0.950 -86.068  1.00 79.91           H  
ATOM    969  C   THR A  61      92.926   2.660 -84.823  1.00 79.91           C  
ATOM    970  CB  THR A  61      92.703   0.268 -84.052  1.00 79.91           C  
ATOM    971  HB  THR A  61      93.155   0.525 -83.094  1.00 79.91           H  
ATOM    972  O   THR A  61      93.098   3.086 -83.688  1.00 79.91           O  
ATOM    973  CG2 THR A  61      91.182   0.356 -83.943  1.00 79.91           C  
ATOM    974 HG21 THR A  61      90.706   0.035 -84.870  1.00 79.91           H  
ATOM    975 HG22 THR A  61      90.844  -0.272 -83.119  1.00 79.91           H  
ATOM    976 HG23 THR A  61      90.877   1.378 -83.718  1.00 79.91           H  
ATOM    977  OG1 THR A  61      93.002  -1.079 -84.361  1.00 79.91           O  
ATOM    978  HG1 THR A  61      92.796  -1.212 -85.289  1.00 79.91           H  
ATOM    979  N   ALA A  62      92.415   3.419 -85.796  1.00 83.42           N  
ATOM    980  H   ALA A  62      92.427   3.060 -86.740  1.00 83.42           H  
ATOM    981  CA  ALA A  62      92.014   4.814 -85.582  1.00 83.42           C  
ATOM    982  HA  ALA A  62      92.834   5.345 -85.098  1.00 83.42           H  
ATOM    983  C   ALA A  62      90.777   4.966 -84.669  1.00 83.42           C  
ATOM    984  CB  ALA A  62      91.770   5.453 -86.955  1.00 83.42           C  
ATOM    985  HB1 ALA A  62      92.676   5.388 -87.558  1.00 83.42           H  
ATOM    986  HB2 ALA A  62      90.952   4.949 -87.469  1.00 83.42           H  
ATOM    987  HB3 ALA A  62      91.515   6.504 -86.822  1.00 83.42           H  
ATOM    988  O   ALA A  62      90.694   5.912 -83.890  1.00 83.42           O  
ATOM    989  N   GLN A  63      89.815   4.038 -84.745  1.00 86.93           N  
ATOM    990  H   GLN A  63      89.942   3.253 -85.368  1.00 86.93           H  
ATOM    991  CA  GLN A  63      88.598   4.062 -83.927  1.00 86.93           C  
ATOM    992  HA  GLN A  63      88.857   4.503 -82.965  1.00 86.93           H  
ATOM    993  C   GLN A  63      88.047   2.657 -83.649  1.00 86.93           C  
ATOM    994  CB  GLN A  63      87.524   4.964 -84.574  1.00 86.93           C  
ATOM    995  HB2 GLN A  63      87.925   5.972 -84.673  1.00 86.93           H  
ATOM    996  HB3 GLN A  63      86.667   5.015 -83.901  1.00 86.93           H  
ATOM    997  O   GLN A  63      88.206   1.749 -84.467  1.00 86.93           O  
ATOM    998  CG  GLN A  63      87.046   4.479 -85.956  1.00 86.93           C  
ATOM    999  HG2 GLN A  63      86.619   3.480 -85.865  1.00 86.93           H  
ATOM   1000  HG3 GLN A  63      87.900   4.424 -86.630  1.00 86.93           H  
ATOM   1001  CD  GLN A  63      85.990   5.379 -86.597  1.00 86.93           C  
ATOM   1002  NE2 GLN A  63      85.686   5.174 -87.860  1.00 86.93           N  
ATOM   1003 HE21 GLN A  63      84.991   5.798 -88.243  1.00 86.93           H  
ATOM   1004 HE22 GLN A  63      86.149   4.452 -88.394  1.00 86.93           H  
ATOM   1005  OE1 GLN A  63      85.403   6.264 -86.001  1.00 86.93           O  
ATOM   1006  N   LEU A  64      87.358   2.508 -82.517  1.00 90.09           N  
ATOM   1007  H   LEU A  64      87.328   3.305 -81.897  1.00 90.09           H  
ATOM   1008  CA  LEU A  64      86.553   1.347 -82.134  1.00 90.09           C  
ATOM   1009  HA  LEU A  64      86.547   0.618 -82.944  1.00 90.09           H  
ATOM   1010  C   LEU A  64      85.113   1.807 -81.886  1.00 90.09           C  
ATOM   1011  CB  LEU A  64      87.183   0.694 -80.888  1.00 90.09           C  
ATOM   1012  HB2 LEU A  64      88.114   0.214 -81.188  1.00 90.09           H  
ATOM   1013  HB3 LEU A  64      87.419   1.483 -80.174  1.00 90.09           H  
ATOM   1014  O   LEU A  64      84.859   2.566 -80.954  1.00 90.09           O  
ATOM   1015  CG  LEU A  64      86.309  -0.348 -80.165  1.00 90.09           C  
ATOM   1016  HG  LEU A  64      85.368   0.108 -79.856  1.00 90.09           H  
ATOM   1017  CD1 LEU A  64      86.004  -1.559 -81.047  1.00 90.09           C  
ATOM   1018 HD11 LEU A  64      85.441  -1.254 -81.929  1.00 90.09           H  
ATOM   1019 HD12 LEU A  64      86.930  -2.038 -81.365  1.00 90.09           H  
ATOM   1020 HD13 LEU A  64      85.401  -2.277 -80.491  1.00 90.09           H  
ATOM   1021  CD2 LEU A  64      87.033  -0.819 -78.904  1.00 90.09           C  
ATOM   1022 HD21 LEU A  64      87.228   0.033 -78.253  1.00 90.09           H  
ATOM   1023 HD22 LEU A  64      86.413  -1.534 -78.363  1.00 90.09           H  
ATOM   1024 HD23 LEU A  64      87.984  -1.280 -79.172  1.00 90.09           H  
ATOM   1025  N   VAL A  65      84.176   1.333 -82.704  1.00 91.83           N  
ATOM   1026  H   VAL A  65      84.469   0.713 -83.446  1.00 91.83           H  
ATOM   1027  CA  VAL A  65      82.740   1.623 -82.595  1.00 91.83           C  
ATOM   1028  HA  VAL A  65      82.598   2.511 -81.979  1.00 91.83           H  
ATOM   1029  C   VAL A  65      82.033   0.450 -81.921  1.00 91.83           C  
ATOM   1030  CB  VAL A  65      82.120   1.913 -83.977  1.00 91.83           C  
ATOM   1031  HB  VAL A  65      82.142   1.002 -84.577  1.00 91.83           H  
ATOM   1032  O   VAL A  65      82.198  -0.694 -82.343  1.00 91.83           O  
ATOM   1033  CG1 VAL A  65      80.662   2.370 -83.842  1.00 91.83           C  
ATOM   1034 HG11 VAL A  65      80.605   3.262 -83.218  1.00 91.83           H  
ATOM   1035 HG12 VAL A  65      80.056   1.582 -83.395  1.00 91.83           H  
ATOM   1036 HG13 VAL A  65      80.251   2.600 -84.825  1.00 91.83           H  
ATOM   1037  CG2 VAL A  65      82.886   3.001 -84.742  1.00 91.83           C  
ATOM   1038 HG21 VAL A  65      82.915   3.918 -84.152  1.00 91.83           H  
ATOM   1039 HG22 VAL A  65      82.394   3.205 -85.693  1.00 91.83           H  
ATOM   1040 HG23 VAL A  65      83.905   2.675 -84.949  1.00 91.83           H  
ATOM   1041  N   ILE A  66      81.235   0.726 -80.891  1.00 95.19           N  
ATOM   1042  H   ILE A  66      81.214   1.684 -80.571  1.00 95.19           H  
ATOM   1043  CA  ILE A  66      80.472  -0.250 -80.106  1.00 95.19           C  
ATOM   1044  HA  ILE A  66      80.588  -1.245 -80.537  1.00 95.19           H  
ATOM   1045  C   ILE A  66      78.993   0.143 -80.169  1.00 95.19           C  
ATOM   1046  CB  ILE A  66      80.993  -0.287 -78.649  1.00 95.19           C  
ATOM   1047  HB  ILE A  66      80.870   0.712 -78.232  1.00 95.19           H  
ATOM   1048  O   ILE A  66      78.579   1.128 -79.556  1.00 95.19           O  
ATOM   1049  CG1 ILE A  66      82.491  -0.667 -78.551  1.00 95.19           C  
ATOM   1050 HG12 ILE A  66      82.602  -1.749 -78.490  1.00 95.19           H  
ATOM   1051 HG13 ILE A  66      83.038  -0.330 -79.431  1.00 95.19           H  
ATOM   1052  CG2 ILE A  66      80.163  -1.269 -77.797  1.00 95.19           C  
ATOM   1053 HG21 ILE A  66      80.587  -1.343 -76.796  1.00 95.19           H  
ATOM   1054 HG22 ILE A  66      79.136  -0.914 -77.708  1.00 95.19           H  
ATOM   1055 HG23 ILE A  66      80.161  -2.257 -78.258  1.00 95.19           H  
ATOM   1056  CD1 ILE A  66      83.160  -0.018 -77.334  1.00 95.19           C  
ATOM   1057 HD11 ILE A  66      83.160   1.066 -77.449  1.00 95.19           H  
ATOM   1058 HD12 ILE A  66      84.191  -0.364 -77.259  1.00 95.19           H  
ATOM   1059 HD13 ILE A  66      82.621  -0.281 -76.424  1.00 95.19           H  
ATOM   1060  N   ASN A  67      78.191  -0.630 -80.899  1.00 92.19           N  
ATOM   1061  H   ASN A  67      78.584  -1.469 -81.301  1.00 92.19           H  
ATOM   1062  CA  ASN A  67      76.761  -0.385 -81.090  1.00 92.19           C  
ATOM   1063  HA  ASN A  67      76.510   0.622 -80.756  1.00 92.19           H  
ATOM   1064  C   ASN A  67      75.941  -1.375 -80.258  1.00 92.19           C  
ATOM   1065  CB  ASN A  67      76.421  -0.491 -82.587  1.00 92.19           C  
ATOM   1066  HB2 ASN A  67      75.340  -0.437 -82.716  1.00 92.19           H  
ATOM   1067  HB3 ASN A  67      76.756  -1.459 -82.961  1.00 92.19           H  
ATOM   1068  O   ASN A  67      76.116  -2.582 -80.392  1.00 92.19           O  
ATOM   1069  CG  ASN A  67      77.036   0.608 -83.433  1.00 92.19           C  
ATOM   1070  ND2 ASN A  67      77.217   0.370 -84.710  1.00 92.19           N  
ATOM   1071 HD21 ASN A  67      76.968  -0.523 -85.110  1.00 92.19           H  
ATOM   1072 HD22 ASN A  67      77.622   1.116 -85.258  1.00 92.19           H  
ATOM   1073  OD1 ASN A  67      77.333   1.699 -82.974  1.00 92.19           O  
ATOM   1074  N   CYS A  68      75.024  -0.873 -79.436  1.00 92.95           N  
ATOM   1075  H   CYS A  68      74.950   0.133 -79.387  1.00 92.95           H  
ATOM   1076  CA  CYS A  68      74.051  -1.625 -78.643  1.00 92.95           C  
ATOM   1077  HA  CYS A  68      74.147  -2.695 -78.828  1.00 92.95           H  
ATOM   1078  C   CYS A  68      72.651  -1.174 -79.073  1.00 92.95           C  
ATOM   1079  CB  CYS A  68      74.355  -1.343 -77.162  1.00 92.95           C  
ATOM   1080  HB2 CYS A  68      75.283  -1.859 -76.914  1.00 92.95           H  
ATOM   1081  HB3 CYS A  68      74.540  -0.274 -77.057  1.00 92.95           H  
ATOM   1082  O   CYS A  68      72.299  -0.010 -78.887  1.00 92.95           O  
ATOM   1083  SG  CYS A  68      73.113  -1.777 -75.906  1.00 92.95           S  
ATOM   1084  N   SER A  69      71.869  -2.054 -79.702  1.00 88.27           N  
ATOM   1085  H   SER A  69      72.197  -2.999 -79.843  1.00 88.27           H  
ATOM   1086  CA  SER A  69      70.595  -1.679 -80.330  1.00 88.27           C  
ATOM   1087  HA  SER A  69      70.180  -0.826 -79.794  1.00 88.27           H  
ATOM   1088  C   SER A  69      69.539  -2.783 -80.274  1.00 88.27           C  
ATOM   1089  CB  SER A  69      70.829  -1.236 -81.783  1.00 88.27           C  
ATOM   1090  HB2 SER A  69      71.557  -0.424 -81.793  1.00 88.27           H  
ATOM   1091  HB3 SER A  69      69.893  -0.867 -82.204  1.00 88.27           H  
ATOM   1092  O   SER A  69      69.836  -3.974 -80.144  1.00 88.27           O  
ATOM   1093  OG  SER A  69      71.313  -2.304 -82.575  1.00 88.27           O  
ATOM   1094  HG  SER A  69      71.574  -1.966 -83.435  1.00 88.27           H  
ATOM   1095  N   ILE A  70      68.273  -2.377 -80.379  1.00 82.84           N  
ATOM   1096  H   ILE A  70      68.089  -1.384 -80.412  1.00 82.84           H  
ATOM   1097  CA  ILE A  70      67.124  -3.282 -80.479  1.00 82.84           C  
ATOM   1098  HA  ILE A  70      67.437  -4.300 -80.247  1.00 82.84           H  
ATOM   1099  C   ILE A  70      66.620  -3.280 -81.919  1.00 82.84           C  
ATOM   1100  CB  ILE A  70      66.047  -2.888 -79.449  1.00 82.84           C  
ATOM   1101  HB  ILE A  70      65.858  -1.819 -79.544  1.00 82.84           H  
ATOM   1102  O   ILE A  70      66.123  -2.273 -82.422  1.00 82.84           O  
ATOM   1103  CG1 ILE A  70      66.608  -3.184 -78.037  1.00 82.84           C  
ATOM   1104 HG12 ILE A  70      67.587  -2.718 -77.929  1.00 82.84           H  
ATOM   1105 HG13 ILE A  70      66.734  -4.260 -77.921  1.00 82.84           H  
ATOM   1106  CG2 ILE A  70      64.719  -3.625 -79.711  1.00 82.84           C  
ATOM   1107 HG21 ILE A  70      64.882  -4.702 -79.761  1.00 82.84           H  
ATOM   1108 HG22 ILE A  70      63.994  -3.395 -78.931  1.00 82.84           H  
ATOM   1109 HG23 ILE A  70      64.289  -3.296 -80.657  1.00 82.84           H  
ATOM   1110  CD1 ILE A  70      65.757  -2.663 -76.880  1.00 82.84           C  
ATOM   1111 HD11 ILE A  70      65.551  -1.601 -77.015  1.00 82.84           H  
ATOM   1112 HD12 ILE A  70      64.820  -3.216 -76.814  1.00 82.84           H  
ATOM   1113 HD13 ILE A  70      66.309  -2.795 -75.949  1.00 82.84           H  
ATOM   1114  N   THR A  71      66.723  -4.425 -82.592  1.00 69.92           N  
ATOM   1115  H   THR A  71      67.111  -5.234 -82.128  1.00 69.92           H  
ATOM   1116  CA  THR A  71      66.198  -4.559 -83.957  1.00 69.92           C  
ATOM   1117  HA  THR A  71      66.527  -3.685 -84.520  1.00 69.92           H  
ATOM   1118  C   THR A  71      64.665  -4.536 -83.957  1.00 69.92           C  
ATOM   1119  CB  THR A  71      66.762  -5.789 -84.688  1.00 69.92           C  
ATOM   1120  HB  THR A  71      66.249  -5.887 -85.645  1.00 69.92           H  
ATOM   1121  O   THR A  71      64.015  -5.179 -83.135  1.00 69.92           O  
ATOM   1122  CG2 THR A  71      68.258  -5.633 -84.964  1.00 69.92           C  
ATOM   1123 HG21 THR A  71      68.806  -5.487 -84.034  1.00 69.92           H  
ATOM   1124 HG22 THR A  71      68.424  -4.772 -85.612  1.00 69.92           H  
ATOM   1125 HG23 THR A  71      68.631  -6.525 -85.467  1.00 69.92           H  
ATOM   1126  OG1 THR A  71      66.585  -6.988 -83.965  1.00 69.92           O  
ATOM   1127  HG1 THR A  71      67.100  -6.939 -83.156  1.00 69.92           H  
ATOM   1128  N   ASN A  72      64.066  -3.786 -84.889  1.00 61.68           N  
ATOM   1129  H   ASN A  72      64.653  -3.268 -85.527  1.00 61.68           H  
ATOM   1130  CA  ASN A  72      62.615  -3.719 -85.124  1.00 61.68           C  
ATOM   1131  HA  ASN A  72      62.457  -2.898 -85.822  1.00 61.68           H  
ATOM   1132  C   ASN A  72      61.738  -3.340 -83.902  1.00 61.68           C  
ATOM   1133  CB  ASN A  72      62.169  -5.009 -85.847  1.00 61.68           C  
ATOM   1134  HB2 ASN A  72      62.420  -5.870 -85.228  1.00 61.68           H  
ATOM   1135  HB3 ASN A  72      61.090  -4.990 -85.999  1.00 61.68           H  
ATOM   1136  O   ASN A  72      60.588  -3.778 -83.821  1.00 61.68           O  
ATOM   1137  CG  ASN A  72      62.805  -5.171 -87.216  1.00 61.68           C  
ATOM   1138  ND2 ASN A  72      62.857  -6.372 -87.741  1.00 61.68           N  
ATOM   1139 HD21 ASN A  72      63.300  -6.430 -88.646  1.00 61.68           H  
ATOM   1140 HD22 ASN A  72      62.575  -7.189 -87.219  1.00 61.68           H  
ATOM   1141  OD1 ASN A  72      63.255  -4.229 -87.839  1.00 61.68           O  
ATOM   1142  N   ASN A  73      62.260  -2.518 -82.978  1.00 55.99           N  
ATOM   1143  H   ASN A  73      63.217  -2.225 -83.110  1.00 55.99           H  
ATOM   1144  CA  ASN A  73      61.550  -1.910 -81.833  1.00 55.99           C  
ATOM   1145  HA  ASN A  73      62.333  -1.500 -81.195  1.00 55.99           H  
ATOM   1146  C   ASN A  73      60.804  -2.864 -80.873  1.00 55.99           C  
ATOM   1147  CB  ASN A  73      60.686  -0.716 -82.312  1.00 55.99           C  
ATOM   1148  HB2 ASN A  73      60.499  -0.778 -83.384  1.00 55.99           H  
ATOM   1149  HB3 ASN A  73      59.716  -0.732 -81.816  1.00 55.99           H  
ATOM   1150  O   ASN A  73      60.031  -2.412 -80.032  1.00 55.99           O  
ATOM   1151  CG  ASN A  73      61.350   0.616 -82.019  1.00 55.99           C  
ATOM   1152  ND2 ASN A  73      60.620   1.610 -81.572  1.00 55.99           N  
ATOM   1153 HD21 ASN A  73      61.148   2.428 -81.303  1.00 55.99           H  
ATOM   1154 HD22 ASN A  73      59.644   1.476 -81.352  1.00 55.99           H  
ATOM   1155  OD1 ASN A  73      62.543   0.783 -82.172  1.00 55.99           O  
ATOM   1156  N   GLN A  74      61.039  -4.172 -80.961  1.00 55.36           N  
ATOM   1157  H   GLN A  74      61.684  -4.495 -81.667  1.00 55.36           H  
ATOM   1158  CA  GLN A  74      60.451  -5.174 -80.075  1.00 55.36           C  
ATOM   1159  HA  GLN A  74      60.143  -4.717 -79.135  1.00 55.36           H  
ATOM   1160  C   GLN A  74      61.497  -6.237 -79.777  1.00 55.36           C  
ATOM   1161  CB  GLN A  74      59.231  -5.834 -80.737  1.00 55.36           C  
ATOM   1162  HB2 GLN A  74      59.497  -6.148 -81.746  1.00 55.36           H  
ATOM   1163  HB3 GLN A  74      58.965  -6.720 -80.160  1.00 55.36           H  
ATOM   1164  O   GLN A  74      61.985  -6.883 -80.697  1.00 55.36           O  
ATOM   1165  CG  GLN A  74      57.999  -4.924 -80.802  1.00 55.36           C  
ATOM   1166  HG2 GLN A  74      57.780  -4.554 -79.800  1.00 55.36           H  
ATOM   1167  HG3 GLN A  74      58.199  -4.070 -81.449  1.00 55.36           H  
ATOM   1168  CD  GLN A  74      56.781  -5.668 -81.341  1.00 55.36           C  
ATOM   1169  NE2 GLN A  74      55.606  -5.418 -80.812  1.00 55.36           N  
ATOM   1170 HE21 GLN A  74      54.818  -5.957 -81.142  1.00 55.36           H  
ATOM   1171 HE22 GLN A  74      55.525  -4.790 -80.025  1.00 55.36           H  
ATOM   1172  OE1 GLN A  74      56.866  -6.480 -82.257  1.00 55.36           O  
ATOM   1173  N   VAL A  75      61.798  -6.459 -78.501  1.00 58.25           N  
ATOM   1174  H   VAL A  75      61.307  -5.938 -77.789  1.00 58.25           H  
ATOM   1175  CA  VAL A  75      62.558  -7.637 -78.070  1.00 58.25           C  
ATOM   1176  HA  VAL A  75      63.157  -8.006 -78.902  1.00 58.25           H  
ATOM   1177  C   VAL A  75      61.544  -8.707 -77.686  1.00 58.25           C  
ATOM   1178  CB  VAL A  75      63.514  -7.322 -76.903  1.00 58.25           C  
ATOM   1179  HB  VAL A  75      62.942  -7.149 -75.991  1.00 58.25           H  
ATOM   1180  O   VAL A  75      60.612  -8.420 -76.934  1.00 58.25           O  
ATOM   1181  CG1 VAL A  75      64.491  -8.481 -76.678  1.00 58.25           C  
ATOM   1182 HG11 VAL A  75      65.169  -8.240 -75.859  1.00 58.25           H  
ATOM   1183 HG12 VAL A  75      65.070  -8.667 -77.583  1.00 58.25           H  
ATOM   1184 HG13 VAL A  75      63.939  -9.384 -76.416  1.00 58.25           H  
ATOM   1185  CG2 VAL A  75      64.366  -6.080 -77.185  1.00 58.25           C  
ATOM   1186 HG21 VAL A  75      65.048  -5.895 -76.355  1.00 58.25           H  
ATOM   1187 HG22 VAL A  75      63.725  -5.206 -77.294  1.00 58.25           H  
ATOM   1188 HG23 VAL A  75      64.945  -6.232 -78.096  1.00 58.25           H  
ATOM   1189  N   GLN A  76      61.710  -9.934 -78.188  1.00 57.81           N  
ATOM   1190  H   GLN A  76      62.478 -10.101 -78.822  1.00 57.81           H  
ATOM   1191  CA  GLN A  76      60.914 -11.077 -77.723  1.00 57.81           C  
ATOM   1192  HA  GLN A  76      59.888 -10.962 -78.071  1.00 57.81           H  
ATOM   1193  C   GLN A  76      60.897 -11.120 -76.179  1.00 57.81           C  
ATOM   1194  CB  GLN A  76      61.490 -12.387 -78.298  1.00 57.81           C  
ATOM   1195  HB2 GLN A  76      62.578 -12.323 -78.269  1.00 57.81           H  
ATOM   1196  HB3 GLN A  76      61.224 -13.214 -77.641  1.00 57.81           H  
ATOM   1197  O   GLN A  76      61.935 -10.989 -75.534  1.00 57.81           O  
ATOM   1198  CG  GLN A  76      61.058 -12.722 -79.744  1.00 57.81           C  
ATOM   1199  HG2 GLN A  76      60.663 -11.836 -80.242  1.00 57.81           H  
ATOM   1200  HG3 GLN A  76      61.949 -13.034 -80.289  1.00 57.81           H  
ATOM   1201  CD  GLN A  76      60.038 -13.863 -79.858  1.00 57.81           C  
ATOM   1202  NE2 GLN A  76      59.893 -14.482 -81.005  1.00 57.81           N  
ATOM   1203 HE21 GLN A  76      59.291 -15.292 -80.987  1.00 57.81           H  
ATOM   1204 HE22 GLN A  76      60.697 -14.544 -81.613  1.00 57.81           H  
ATOM   1205  OE1 GLN A  76      59.336 -14.204 -78.919  1.00 57.81           O  
ATOM   1206  N   HIS A  77      59.708 -11.327 -75.605  1.00 62.64           N  
ATOM   1207  H   HIS A  77      58.913 -11.371 -76.226  1.00 62.64           H  
ATOM   1208  CA  HIS A  77      59.438 -11.459 -74.163  1.00 62.64           C  
ATOM   1209  HA  HIS A  77      58.406 -11.807 -74.112  1.00 62.64           H  
ATOM   1210  C   HIS A  77      59.436 -10.178 -73.294  1.00 62.64           C  
ATOM   1211  CB  HIS A  77      60.291 -12.573 -73.517  1.00 62.64           C  
ATOM   1212  HB2 HIS A  77      59.769 -12.949 -72.638  1.00 62.64           H  
ATOM   1213  HB3 HIS A  77      61.218 -12.120 -73.168  1.00 62.64           H  
ATOM   1214  O   HIS A  77      59.286 -10.321 -72.078  1.00 62.64           O  
ATOM   1215  CG  HIS A  77      60.664 -13.747 -74.394  1.00 62.64           C  
ATOM   1216  CD2 HIS A  77      61.929 -14.250 -74.534  1.00 62.64           C  
ATOM   1217  HD2 HIS A  77      62.813 -13.891 -74.028  1.00 62.64           H  
ATOM   1218  ND1 HIS A  77      59.852 -14.452 -75.260  1.00 62.64           N  
ATOM   1219  HD1 HIS A  77      58.907 -14.223 -75.533  1.00 62.64           H  
ATOM   1220  CE1 HIS A  77      60.616 -15.352 -75.903  1.00 62.64           C  
ATOM   1221  HE1 HIS A  77      60.280 -15.997 -76.701  1.00 62.64           H  
ATOM   1222  NE2 HIS A  77      61.885 -15.279 -75.475  1.00 62.64           N  
ATOM   1223  N   LEU A  78      59.533  -8.968 -73.862  1.00 62.09           N  
ATOM   1224  H   LEU A  78      59.666  -8.903 -74.862  1.00 62.09           H  
ATOM   1225  CA  LEU A  78      59.275  -7.705 -73.146  1.00 62.09           C  
ATOM   1226  HA  LEU A  78      58.978  -7.918 -72.119  1.00 62.09           H  
ATOM   1227  C   LEU A  78      58.106  -6.940 -73.780  1.00 62.09           C  
ATOM   1228  CB  LEU A  78      60.541  -6.826 -73.113  1.00 62.09           C  
ATOM   1229  HB2 LEU A  78      60.262  -5.845 -72.727  1.00 62.09           H  
ATOM   1230  HB3 LEU A  78      60.894  -6.690 -74.135  1.00 62.09           H  
ATOM   1231  O   LEU A  78      58.132  -6.654 -74.975  1.00 62.09           O  
ATOM   1232  CG  LEU A  78      61.696  -7.369 -72.254  1.00 62.09           C  
ATOM   1233  HG  LEU A  78      62.021  -8.334 -72.642  1.00 62.09           H  
ATOM   1234  CD1 LEU A  78      62.879  -6.401 -72.312  1.00 62.09           C  
ATOM   1235 HD11 LEU A  78      62.586  -5.425 -71.926  1.00 62.09           H  
ATOM   1236 HD12 LEU A  78      63.701  -6.791 -71.712  1.00 62.09           H  
ATOM   1237 HD13 LEU A  78      63.212  -6.293 -73.344  1.00 62.09           H  
ATOM   1238  CD2 LEU A  78      61.301  -7.532 -70.787  1.00 62.09           C  
ATOM   1239 HD21 LEU A  78      62.186  -7.737 -70.185  1.00 62.09           H  
ATOM   1240 HD22 LEU A  78      60.817  -6.624 -70.426  1.00 62.09           H  
ATOM   1241 HD23 LEU A  78      60.606  -8.366 -70.687  1.00 62.09           H  
ATOM   1242  N   ASP A  79      57.117  -6.573 -72.963  1.00 71.42           N  
ATOM   1243  H   ASP A  79      57.195  -6.794 -71.981  1.00 71.42           H  
ATOM   1244  CA  ASP A  79      55.925  -5.828 -73.394  1.00 71.42           C  
ATOM   1245  HA  ASP A  79      55.707  -6.060 -74.436  1.00 71.42           H  
ATOM   1246  C   ASP A  79      56.141  -4.306 -73.293  1.00 71.42           C  
ATOM   1247  CB  ASP A  79      54.718  -6.275 -72.549  1.00 71.42           C  
ATOM   1248  HB2 ASP A  79      54.928  -6.086 -71.496  1.00 71.42           H  
ATOM   1249  HB3 ASP A  79      53.853  -5.674 -72.828  1.00 71.42           H  
ATOM   1250  O   ASP A  79      55.662  -3.541 -74.129  1.00 71.42           O  
ATOM   1251  CG  ASP A  79      54.359  -7.757 -72.743  1.00 71.42           C  
ATOM   1252  OD1 ASP A  79      54.088  -8.155 -73.893  1.00 71.42           O  
ATOM   1253  OD2 ASP A  79      54.328  -8.502 -71.731  1.00 71.42           O  
ATOM   1254  N   VAL A  80      56.909  -3.856 -72.290  1.00 77.84           N  
ATOM   1255  H   VAL A  80      57.261  -4.541 -71.637  1.00 77.84           H  
ATOM   1256  CA  VAL A  80      57.303  -2.448 -72.103  1.00 77.84           C  
ATOM   1257  HA  VAL A  80      57.116  -1.898 -73.025  1.00 77.84           H  
ATOM   1258  C   VAL A  80      58.793  -2.377 -71.792  1.00 77.84           C  
ATOM   1259  CB  VAL A  80      56.495  -1.774 -70.972  1.00 77.84           C  
ATOM   1260  HB  VAL A  80      56.670  -2.306 -70.037  1.00 77.84           H  
ATOM   1261  O   VAL A  80      59.234  -2.893 -70.769  1.00 77.84           O  
ATOM   1262  CG1 VAL A  80      56.908  -0.305 -70.777  1.00 77.84           C  
ATOM   1263 HG11 VAL A  80      56.291   0.147 -70.000  1.00 77.84           H  
ATOM   1264 HG12 VAL A  80      57.950  -0.242 -70.461  1.00 77.84           H  
ATOM   1265 HG13 VAL A  80      56.780   0.246 -71.709  1.00 77.84           H  
ATOM   1266  CG2 VAL A  80      54.988  -1.791 -71.256  1.00 77.84           C  
ATOM   1267 HG21 VAL A  80      54.449  -1.274 -70.462  1.00 77.84           H  
ATOM   1268 HG22 VAL A  80      54.629  -2.819 -71.295  1.00 77.84           H  
ATOM   1269 HG23 VAL A  80      54.781  -1.311 -72.213  1.00 77.84           H  
ATOM   1270  N   ILE A  81      59.573  -1.699 -72.635  1.00 79.92           N  
ATOM   1271  H   ILE A  81      59.153  -1.271 -73.447  1.00 79.92           H  
ATOM   1272  CA  ILE A  81      60.996  -1.443 -72.372  1.00 79.92           C  
ATOM   1273  HA  ILE A  81      61.419  -2.318 -71.878  1.00 79.92           H  
ATOM   1274  C   ILE A  81      61.128  -0.259 -71.399  1.00 79.92           C  
ATOM   1275  CB  ILE A  81      61.776  -1.252 -73.693  1.00 79.92           C  
ATOM   1276  HB  ILE A  81      61.308  -0.446 -74.259  1.00 79.92           H  
ATOM   1277  O   ILE A  81      60.487   0.778 -71.568  1.00 79.92           O  
ATOM   1278  CG1 ILE A  81      61.735  -2.554 -74.534  1.00 79.92           C  
ATOM   1279 HG12 ILE A  81      60.739  -2.995 -74.503  1.00 79.92           H  
ATOM   1280 HG13 ILE A  81      62.429  -3.281 -74.113  1.00 79.92           H  
ATOM   1281  CG2 ILE A  81      63.236  -0.862 -73.395  1.00 79.92           C  
ATOM   1282 HG21 ILE A  81      63.680  -1.569 -72.695  1.00 79.92           H  
ATOM   1283 HG22 ILE A  81      63.277   0.137 -72.962  1.00 79.92           H  
ATOM   1284 HG23 ILE A  81      63.830  -0.847 -74.309  1.00 79.92           H  
ATOM   1285  CD1 ILE A  81      62.069  -2.332 -76.013  1.00 79.92           C  
ATOM   1286 HD11 ILE A  81      61.331  -1.666 -76.460  1.00 79.92           H  
ATOM   1287 HD12 ILE A  81      63.060  -1.890 -76.117  1.00 79.92           H  
ATOM   1288 HD13 ILE A  81      62.048  -3.287 -76.538  1.00 79.92           H  
ATOM   1289  N   ARG A  82      61.961  -0.423 -70.367  1.00 87.00           N  
ATOM   1290  H   ARG A  82      62.456  -1.302 -70.318  1.00 87.00           H  
ATOM   1291  CA  ARG A  82      62.289   0.595 -69.356  1.00 87.00           C  
ATOM   1292  HA  ARG A  82      61.541   1.387 -69.370  1.00 87.00           H  
ATOM   1293  C   ARG A  82      63.625   1.268 -69.658  1.00 87.00           C  
ATOM   1294  CB  ARG A  82      62.321  -0.042 -67.955  1.00 87.00           C  
ATOM   1295  HB2 ARG A  82      62.759   0.674 -67.259  1.00 87.00           H  
ATOM   1296  HB3 ARG A  82      62.966  -0.921 -67.973  1.00 87.00           H  
ATOM   1297  O   ARG A  82      63.687   2.493 -69.695  1.00 87.00           O  
ATOM   1298  CG  ARG A  82      60.937  -0.437 -67.420  1.00 87.00           C  
ATOM   1299  HG2 ARG A  82      60.428  -1.093 -68.126  1.00 87.00           H  
ATOM   1300  HG3 ARG A  82      60.339   0.463 -67.283  1.00 87.00           H  
ATOM   1301  CD  ARG A  82      61.091  -1.159 -66.073  1.00 87.00           C  
ATOM   1302  HD2 ARG A  82      61.687  -0.535 -65.408  1.00 87.00           H  
ATOM   1303  HD3 ARG A  82      61.614  -2.103 -66.228  1.00 87.00           H  
ATOM   1304  NE  ARG A  82      59.783  -1.428 -65.453  1.00 87.00           N  
ATOM   1305  HE  ARG A  82      58.996  -1.624 -66.054  1.00 87.00           H  
ATOM   1306  NH1 ARG A  82      60.418  -1.592 -63.249  1.00 87.00           N  
ATOM   1307 HH11 ARG A  82      61.311  -1.953 -63.552  1.00 87.00           H  
ATOM   1308 HH12 ARG A  82      60.144  -1.749 -62.289  1.00 87.00           H  
ATOM   1309  NH2 ARG A  82      58.268  -1.668 -63.801  1.00 87.00           N  
ATOM   1310 HH21 ARG A  82      58.037  -1.970 -62.865  1.00 87.00           H  
ATOM   1311 HH22 ARG A  82      57.657  -1.940 -64.558  1.00 87.00           H  
ATOM   1312  CZ  ARG A  82      59.505  -1.555 -64.171  1.00 87.00           C  
ATOM   1313  N   SER A  83      64.673   0.483 -69.895  1.00 90.25           N  
ATOM   1314  H   SER A  83      64.548  -0.519 -69.865  1.00 90.25           H  
ATOM   1315  CA  SER A  83      66.048   0.974 -70.053  1.00 90.25           C  
ATOM   1316  HA  SER A  83      66.015   1.995 -70.431  1.00 90.25           H  
ATOM   1317  C   SER A  83      66.854   0.138 -71.049  1.00 90.25           C  
ATOM   1318  CB  SER A  83      66.767   0.997 -68.692  1.00 90.25           C  
ATOM   1319  HB2 SER A  83      66.229   1.655 -68.010  1.00 90.25           H  
ATOM   1320  HB3 SER A  83      67.782   1.373 -68.820  1.00 90.25           H  
ATOM   1321  O   SER A  83      66.584  -1.048 -71.257  1.00 90.25           O  
ATOM   1322  OG  SER A  83      66.808  -0.312 -68.156  1.00 90.25           O  
ATOM   1323  HG  SER A  83      67.203  -0.329 -67.281  1.00 90.25           H  
ATOM   1324  N   LEU A  84      67.867   0.766 -71.646  1.00 90.27           N  
ATOM   1325  H   LEU A  84      67.983   1.750 -71.451  1.00 90.27           H  
ATOM   1326  CA  LEU A  84      68.913   0.133 -72.445  1.00 90.27           C  
ATOM   1327  HA  LEU A  84      68.825  -0.949 -72.355  1.00 90.27           H  
ATOM   1328  C   LEU A  84      70.275   0.566 -71.888  1.00 90.27           C  
ATOM   1329  CB  LEU A  84      68.723   0.535 -73.921  1.00 90.27           C  
ATOM   1330  HB2 LEU A  84      68.826   1.617 -73.995  1.00 90.27           H  
ATOM   1331  HB3 LEU A  84      67.710   0.277 -74.229  1.00 90.27           H  
ATOM   1332  O   LEU A  84      70.543   1.757 -71.765  1.00 90.27           O  
ATOM   1333  CG  LEU A  84      69.719  -0.121 -74.895  1.00 90.27           C  
ATOM   1334  HG  LEU A  84      70.741   0.061 -74.560  1.00 90.27           H  
ATOM   1335  CD1 LEU A  84      69.487  -1.628 -75.016  1.00 90.27           C  
ATOM   1336 HD11 LEU A  84      70.120  -2.032 -75.806  1.00 90.27           H  
ATOM   1337 HD12 LEU A  84      68.444  -1.826 -75.263  1.00 90.27           H  
ATOM   1338 HD13 LEU A  84      69.741  -2.122 -74.078  1.00 90.27           H  
ATOM   1339  CD2 LEU A  84      69.555   0.485 -76.288  1.00 90.27           C  
ATOM   1340 HD21 LEU A  84      70.297   0.061 -76.964  1.00 90.27           H  
ATOM   1341 HD22 LEU A  84      68.558   0.273 -76.672  1.00 90.27           H  
ATOM   1342 HD23 LEU A  84      69.704   1.564 -76.242  1.00 90.27           H  
ATOM   1343  N   THR A  85      71.138  -0.386 -71.558  1.00 93.74           N  
ATOM   1344  H   THR A  85      70.840  -1.346 -71.660  1.00 93.74           H  
ATOM   1345  CA  THR A  85      72.408  -0.145 -70.866  1.00 93.74           C  
ATOM   1346  HA  THR A  85      72.600   0.927 -70.827  1.00 93.74           H  
ATOM   1347  C   THR A  85      73.570  -0.801 -71.605  1.00 93.74           C  
ATOM   1348  CB  THR A  85      72.331  -0.648 -69.419  1.00 93.74           C  
ATOM   1349  HB  THR A  85      72.063  -1.704 -69.420  1.00 93.74           H  
ATOM   1350  O   THR A  85      73.535  -2.000 -71.898  1.00 93.74           O  
ATOM   1351  CG2 THR A  85      73.633  -0.470 -68.653  1.00 93.74           C  
ATOM   1352 HG21 THR A  85      74.383  -1.163 -69.033  1.00 93.74           H  
ATOM   1353 HG22 THR A  85      74.002   0.550 -68.759  1.00 93.74           H  
ATOM   1354 HG23 THR A  85      73.453  -0.683 -67.599  1.00 93.74           H  
ATOM   1355  OG1 THR A  85      71.357   0.062 -68.694  1.00 93.74           O  
ATOM   1356  HG1 THR A  85      71.766   0.874 -68.387  1.00 93.74           H  
ATOM   1357  N   LEU A  86      74.622  -0.020 -71.858  1.00 94.60           N  
ATOM   1358  H   LEU A  86      74.571   0.937 -71.539  1.00 94.60           H  
ATOM   1359  CA  LEU A  86      75.913  -0.482 -72.360  1.00 94.60           C  
ATOM   1360  HA  LEU A  86      75.785  -1.482 -72.775  1.00 94.60           H  
ATOM   1361  C   LEU A  86      76.921  -0.558 -71.204  1.00 94.60           C  
ATOM   1362  CB  LEU A  86      76.388   0.446 -73.495  1.00 94.60           C  
ATOM   1363  HB2 LEU A  86      75.648   0.430 -74.295  1.00 94.60           H  
ATOM   1364  HB3 LEU A  86      76.439   1.463 -73.106  1.00 94.60           H  
ATOM   1365  O   LEU A  86      77.165   0.432 -70.513  1.00 94.60           O  
ATOM   1366  CG  LEU A  86      77.769   0.083 -74.080  1.00 94.60           C  
ATOM   1367  HG  LEU A  86      78.516   0.098 -73.287  1.00 94.60           H  
ATOM   1368  CD1 LEU A  86      77.790  -1.296 -74.744  1.00 94.60           C  
ATOM   1369 HD11 LEU A  86      77.585  -2.073 -74.007  1.00 94.60           H  
ATOM   1370 HD12 LEU A  86      78.778  -1.482 -75.166  1.00 94.60           H  
ATOM   1371 HD13 LEU A  86      77.047  -1.337 -75.540  1.00 94.60           H  
ATOM   1372  CD2 LEU A  86      78.180   1.114 -75.130  1.00 94.60           C  
ATOM   1373 HD21 LEU A  86      78.236   2.102 -74.673  1.00 94.60           H  
ATOM   1374 HD22 LEU A  86      77.458   1.137 -75.946  1.00 94.60           H  
ATOM   1375 HD23 LEU A  86      79.162   0.866 -75.533  1.00 94.60           H  
ATOM   1376  N   SER A  87      77.540  -1.721 -71.026  1.00 95.10           N  
ATOM   1377  H   SER A  87      77.240  -2.493 -71.604  1.00 95.10           H  
ATOM   1378  CA  SER A  87      78.490  -2.022 -69.948  1.00 95.10           C  
ATOM   1379  HA  SER A  87      78.712  -1.100 -69.411  1.00 95.10           H  
ATOM   1380  C   SER A  87      79.812  -2.573 -70.485  1.00 95.10           C  
ATOM   1381  CB  SER A  87      77.916  -3.041 -68.947  1.00 95.10           C  
ATOM   1382  HB2 SER A  87      78.385  -4.009 -69.120  1.00 95.10           H  
ATOM   1383  HB3 SER A  87      78.168  -2.740 -67.930  1.00 95.10           H  
ATOM   1384  O   SER A  87      79.836  -3.229 -71.527  1.00 95.10           O  
ATOM   1385  OG  SER A  87      76.517  -3.217 -69.038  1.00 95.10           O  
ATOM   1386  HG  SER A  87      76.138  -2.588 -68.419  1.00 95.10           H  
ATOM   1387  N   ARG A  88      80.900  -2.404 -69.727  1.00 93.66           N  
ATOM   1388  H   ARG A  88      80.782  -1.881 -68.871  1.00 93.66           H  
ATOM   1389  CA  ARG A  88      82.222  -3.006 -69.974  1.00 93.66           C  
ATOM   1390  HA  ARG A  88      82.177  -3.611 -70.880  1.00 93.66           H  
ATOM   1391  C   ARG A  88      82.609  -3.939 -68.826  1.00 93.66           C  
ATOM   1392  CB  ARG A  88      83.244  -1.881 -70.219  1.00 93.66           C  
ATOM   1393  HB2 ARG A  88      83.259  -1.205 -69.364  1.00 93.66           H  
ATOM   1394  HB3 ARG A  88      82.903  -1.328 -71.094  1.00 93.66           H  
ATOM   1395  O   ARG A  88      82.385  -3.622 -67.659  1.00 93.66           O  
ATOM   1396  CG  ARG A  88      84.671  -2.382 -70.494  1.00 93.66           C  
ATOM   1397  HG2 ARG A  88      85.135  -2.722 -69.568  1.00 93.66           H  
ATOM   1398  HG3 ARG A  88      84.605  -3.229 -71.177  1.00 93.66           H  
ATOM   1399  CD  ARG A  88      85.561  -1.320 -71.162  1.00 93.66           C  
ATOM   1400  HD2 ARG A  88      85.023  -0.907 -72.015  1.00 93.66           H  
ATOM   1401  HD3 ARG A  88      86.453  -1.818 -71.543  1.00 93.66           H  
ATOM   1402  NE  ARG A  88      85.979  -0.203 -70.287  1.00 93.66           N  
ATOM   1403  HE  ARG A  88      85.648  -0.193 -69.333  1.00 93.66           H  
ATOM   1404  NH1 ARG A  88      87.299   0.812 -71.877  1.00 93.66           N  
ATOM   1405 HH11 ARG A  88      86.987   0.148 -72.571  1.00 93.66           H  
ATOM   1406 HH12 ARG A  88      88.007   1.459 -72.193  1.00 93.66           H  
ATOM   1407  NH2 ARG A  88      87.182   1.693 -69.832  1.00 93.66           N  
ATOM   1408 HH21 ARG A  88      87.824   2.391 -70.181  1.00 93.66           H  
ATOM   1409 HH22 ARG A  88      86.839   1.727 -68.883  1.00 93.66           H  
ATOM   1410  CZ  ARG A  88      86.817   0.759 -70.663  1.00 93.66           C  
ATOM   1411  N   TYR A  89      83.168  -5.102 -69.147  1.00 93.73           N  
ATOM   1412  H   TYR A  89      83.284  -5.337 -70.122  1.00 93.73           H  
ATOM   1413  CA  TYR A  89      83.644  -6.059 -68.149  1.00 93.73           C  
ATOM   1414  HA  TYR A  89      82.867  -6.182 -67.395  1.00 93.73           H  
ATOM   1415  C   TYR A  89      84.913  -5.560 -67.445  1.00 93.73           C  
ATOM   1416  CB  TYR A  89      83.878  -7.419 -68.811  1.00 93.73           C  
ATOM   1417  HB2 TYR A  89      82.986  -7.698 -69.372  1.00 93.73           H  
ATOM   1418  HB3 TYR A  89      84.696  -7.326 -69.526  1.00 93.73           H  
ATOM   1419  O   TYR A  89      85.816  -5.020 -68.083  1.00 93.73           O  
ATOM   1420  CG  TYR A  89      84.177  -8.542 -67.838  1.00 93.73           C  
ATOM   1421  CD1 TYR A  89      85.425  -9.193 -67.876  1.00 93.73           C  
ATOM   1422  HD1 TYR A  89      86.181  -8.884 -68.582  1.00 93.73           H  
ATOM   1423  CD2 TYR A  89      83.202  -8.944 -66.903  1.00 93.73           C  
ATOM   1424  HD2 TYR A  89      82.254  -8.427 -66.856  1.00 93.73           H  
ATOM   1425  CE1 TYR A  89      85.690 -10.260 -66.997  1.00 93.73           C  
ATOM   1426  HE1 TYR A  89      86.643 -10.765 -67.045  1.00 93.73           H  
ATOM   1427  CE2 TYR A  89      83.465 -10.008 -66.018  1.00 93.73           C  
ATOM   1428  HE2 TYR A  89      82.728 -10.323 -65.295  1.00 93.73           H  
ATOM   1429  OH  TYR A  89      84.963 -11.716 -65.242  1.00 93.73           O  
ATOM   1430  HH  TYR A  89      85.836 -12.079 -65.409  1.00 93.73           H  
ATOM   1431  CZ  TYR A  89      84.709 -10.671 -66.071  1.00 93.73           C  
ATOM   1432  N   ASN A  90      84.982  -5.769 -66.132  1.00 86.78           N  
ATOM   1433  H   ASN A  90      84.192  -6.203 -65.677  1.00 86.78           H  
ATOM   1434  CA  ASN A  90      86.131  -5.468 -65.288  1.00 86.78           C  
ATOM   1435  HA  ASN A  90      86.917  -4.998 -65.879  1.00 86.78           H  
ATOM   1436  C   ASN A  90      86.684  -6.783 -64.718  1.00 86.78           C  
ATOM   1437  CB  ASN A  90      85.670  -4.465 -64.215  1.00 86.78           C  
ATOM   1438  HB2 ASN A  90      84.859  -4.903 -63.633  1.00 86.78           H  
ATOM   1439  HB3 ASN A  90      85.287  -3.580 -64.723  1.00 86.78           H  
ATOM   1440  O   ASN A  90      86.094  -7.368 -63.811  1.00 86.78           O  
ATOM   1441  CG  ASN A  90      86.760  -4.034 -63.248  1.00 86.78           C  
ATOM   1442  ND2 ASN A  90      86.734  -2.801 -62.804  1.00 86.78           N  
ATOM   1443 HD21 ASN A  90      87.491  -2.517 -62.197  1.00 86.78           H  
ATOM   1444 HD22 ASN A  90      85.980  -2.180 -63.062  1.00 86.78           H  
ATOM   1445  OD1 ASN A  90      87.632  -4.789 -62.852  1.00 86.78           O  
ATOM   1446  N   GLU A  91      87.825  -7.240 -65.242  1.00 79.62           N  
ATOM   1447  H   GLU A  91      88.241  -6.732 -66.009  1.00 79.62           H  
ATOM   1448  CA  GLU A  91      88.482  -8.487 -64.818  1.00 79.62           C  
ATOM   1449  HA  GLU A  91      87.811  -9.328 -64.994  1.00 79.62           H  
ATOM   1450  C   GLU A  91      88.836  -8.509 -63.324  1.00 79.62           C  
ATOM   1451  CB  GLU A  91      89.765  -8.689 -65.642  1.00 79.62           C  
ATOM   1452  HB2 GLU A  91      90.394  -9.428 -65.145  1.00 79.62           H  
ATOM   1453  HB3 GLU A  91      90.314  -7.748 -65.660  1.00 79.62           H  
ATOM   1454  O   GLU A  91      88.649  -9.536 -62.672  1.00 79.62           O  
ATOM   1455  CG  GLU A  91      89.487  -9.193 -67.069  1.00 79.62           C  
ATOM   1456  HG2 GLU A  91      88.414  -9.162 -67.257  1.00 79.62           H  
ATOM   1457  HG3 GLU A  91      89.795 -10.236 -67.140  1.00 79.62           H  
ATOM   1458  CD  GLU A  91      90.198  -8.374 -68.154  1.00 79.62           C  
ATOM   1459  OE1 GLU A  91      89.549  -8.068 -69.175  1.00 79.62           O  
ATOM   1460  OE2 GLU A  91      91.356  -7.938 -67.983  1.00 79.62           O  
ATOM   1461  N   THR A  92      89.290  -7.380 -62.769  1.00 79.29           N  
ATOM   1462  H   THR A  92      89.415  -6.568 -63.357  1.00 79.29           H  
ATOM   1463  CA  THR A  92      89.734  -7.256 -61.370  1.00 79.29           C  
ATOM   1464  HA  THR A  92      90.527  -7.982 -61.189  1.00 79.29           H  
ATOM   1465  C   THR A  92      88.606  -7.535 -60.381  1.00 79.29           C  
ATOM   1466  CB  THR A  92      90.289  -5.845 -61.107  1.00 79.29           C  
ATOM   1467  HB  THR A  92      89.468  -5.128 -61.085  1.00 79.29           H  
ATOM   1468  O   THR A  92      88.831  -8.155 -59.344  1.00 79.29           O  
ATOM   1469  CG2 THR A  92      91.064  -5.742 -59.795  1.00 79.29           C  
ATOM   1470 HG21 THR A  92      91.887  -6.458 -59.794  1.00 79.29           H  
ATOM   1471 HG22 THR A  92      90.406  -5.955 -58.953  1.00 79.29           H  
ATOM   1472 HG23 THR A  92      91.463  -4.734 -59.677  1.00 79.29           H  
ATOM   1473  OG1 THR A  92      91.178  -5.477 -62.136  1.00 79.29           O  
ATOM   1474  HG1 THR A  92      91.613  -4.660 -61.880  1.00 79.29           H  
ATOM   1475  N   ARG A  93      87.381  -7.099 -60.702  1.00 83.43           N  
ATOM   1476  H   ARG A  93      87.288  -6.591 -61.570  1.00 83.43           H  
ATOM   1477  CA  ARG A  93      86.184  -7.329 -59.874  1.00 83.43           C  
ATOM   1478  HA  ARG A  93      86.486  -7.639 -58.874  1.00 83.43           H  
ATOM   1479  C   ARG A  93      85.281  -8.463 -60.371  1.00 83.43           C  
ATOM   1480  CB  ARG A  93      85.401  -6.024 -59.744  1.00 83.43           C  
ATOM   1481  HB2 ARG A  93      85.195  -5.630 -60.739  1.00 83.43           H  
ATOM   1482  HB3 ARG A  93      84.449  -6.256 -59.266  1.00 83.43           H  
ATOM   1483  O   ARG A  93      84.366  -8.860 -59.659  1.00 83.43           O  
ATOM   1484  CG  ARG A  93      86.122  -4.948 -58.913  1.00 83.43           C  
ATOM   1485  HG2 ARG A  93      86.482  -5.369 -57.974  1.00 83.43           H  
ATOM   1486  HG3 ARG A  93      86.947  -4.517 -59.480  1.00 83.43           H  
ATOM   1487  CD  ARG A  93      85.051  -3.902 -58.632  1.00 83.43           C  
ATOM   1488  HD2 ARG A  93      84.260  -4.389 -58.062  1.00 83.43           H  
ATOM   1489  HD3 ARG A  93      84.646  -3.580 -59.591  1.00 83.43           H  
ATOM   1490  NE  ARG A  93      85.476  -2.704 -57.893  1.00 83.43           N  
ATOM   1491  HE  ARG A  93      86.452  -2.592 -57.660  1.00 83.43           H  
ATOM   1492  NH1 ARG A  93      83.319  -1.922 -57.729  1.00 83.43           N  
ATOM   1493 HH11 ARG A  93      82.985  -2.709 -58.266  1.00 83.43           H  
ATOM   1494 HH12 ARG A  93      82.629  -1.255 -57.413  1.00 83.43           H  
ATOM   1495  NH2 ARG A  93      85.001  -0.732 -56.852  1.00 83.43           N  
ATOM   1496 HH21 ARG A  93      84.315  -0.056 -56.548  1.00 83.43           H  
ATOM   1497 HH22 ARG A  93      85.979  -0.601 -56.634  1.00 83.43           H  
ATOM   1498  CZ  ARG A  93      84.600  -1.796 -57.491  1.00 83.43           C  
ATOM   1499  N   LYS A  94      85.536  -8.989 -61.573  1.00 85.88           N  
ATOM   1500  H   LYS A  94      86.301  -8.578 -62.089  1.00 85.88           H  
ATOM   1501  CA  LYS A  94      84.720  -9.997 -62.279  1.00 85.88           C  
ATOM   1502  HA  LYS A  94      85.133 -10.065 -63.286  1.00 85.88           H  
ATOM   1503  C   LYS A  94      83.258  -9.576 -62.504  1.00 85.88           C  
ATOM   1504  CB  LYS A  94      84.875 -11.385 -61.629  1.00 85.88           C  
ATOM   1505  HB2 LYS A  94      84.433 -11.369 -60.633  1.00 85.88           H  
ATOM   1506  HB3 LYS A  94      84.337 -12.117 -62.231  1.00 85.88           H  
ATOM   1507  O   LYS A  94      82.373 -10.419 -62.639  1.00 85.88           O  
ATOM   1508  CG  LYS A  94      86.347 -11.815 -61.532  1.00 85.88           C  
ATOM   1509  HG2 LYS A  94      86.785 -11.821 -62.530  1.00 85.88           H  
ATOM   1510  HG3 LYS A  94      86.897 -11.111 -60.908  1.00 85.88           H  
ATOM   1511  CD  LYS A  94      86.477 -13.209 -60.912  1.00 85.88           C  
ATOM   1512  HD2 LYS A  94      85.971 -13.936 -61.547  1.00 85.88           H  
ATOM   1513  HD3 LYS A  94      86.017 -13.204 -59.924  1.00 85.88           H  
ATOM   1514  CE  LYS A  94      87.966 -13.550 -60.795  1.00 85.88           C  
ATOM   1515  HE2 LYS A  94      88.450 -12.768 -60.211  1.00 85.88           H  
ATOM   1516  HE3 LYS A  94      88.407 -13.532 -61.791  1.00 85.88           H  
ATOM   1517  NZ  LYS A  94      88.176 -14.872 -60.155  1.00 85.88           N  
ATOM   1518  HZ1 LYS A  94      87.742 -15.602 -60.701  1.00 85.88           H  
ATOM   1519  HZ2 LYS A  94      89.164 -15.065 -60.075  1.00 85.88           H  
ATOM   1520  HZ3 LYS A  94      87.775 -14.874 -59.227  1.00 85.88           H  
ATOM   1521  N   GLU A  95      83.013  -8.270 -62.593  1.00 89.44           N  
ATOM   1522  H   GLU A  95      83.809  -7.649 -62.577  1.00 89.44           H  
ATOM   1523  CA  GLU A  95      81.687  -7.670 -62.787  1.00 89.44           C  
ATOM   1524  HA  GLU A  95      80.968  -8.476 -62.928  1.00 89.44           H  
ATOM   1525  C   GLU A  95      81.627  -6.810 -64.060  1.00 89.44           C  
ATOM   1526  CB  GLU A  95      81.234  -6.921 -61.515  1.00 89.44           C  
ATOM   1527  HB2 GLU A  95      81.393  -7.579 -60.661  1.00 89.44           H  
ATOM   1528  HB3 GLU A  95      80.162  -6.738 -61.599  1.00 89.44           H  
ATOM   1529  O   GLU A  95      82.650  -6.461 -64.650  1.00 89.44           O  
ATOM   1530  CG  GLU A  95      81.934  -5.573 -61.249  1.00 89.44           C  
ATOM   1531  HG2 GLU A  95      81.656  -4.874 -62.038  1.00 89.44           H  
ATOM   1532  HG3 GLU A  95      83.012  -5.725 -61.312  1.00 89.44           H  
ATOM   1533  CD  GLU A  95      81.582  -4.952 -59.877  1.00 89.44           C  
ATOM   1534  OE1 GLU A  95      82.301  -4.012 -59.447  1.00 89.44           O  
ATOM   1535  OE2 GLU A  95      80.612  -5.417 -59.247  1.00 89.44           O  
ATOM   1536  N   PHE A  96      80.416  -6.471 -64.508  1.00 92.32           N  
ATOM   1537  H   PHE A  96      79.623  -6.678 -63.918  1.00 92.32           H  
ATOM   1538  CA  PHE A  96      80.207  -5.520 -65.602  1.00 92.32           C  
ATOM   1539  HA  PHE A  96      81.110  -5.432 -66.206  1.00 92.32           H  
ATOM   1540  C   PHE A  96      79.897  -4.140 -65.029  1.00 92.32           C  
ATOM   1541  CB  PHE A  96      79.071  -5.992 -66.516  1.00 92.32           C  
ATOM   1542  HB2 PHE A  96      78.679  -5.128 -67.053  1.00 92.32           H  
ATOM   1543  HB3 PHE A  96      78.263  -6.383 -65.898  1.00 92.32           H  
ATOM   1544  O   PHE A  96      78.877  -3.977 -64.364  1.00 92.32           O  
ATOM   1545  CG  PHE A  96      79.475  -7.030 -67.540  1.00 92.32           C  
ATOM   1546  CD1 PHE A  96      79.940  -6.624 -68.804  1.00 92.32           C  
ATOM   1547  HD1 PHE A  96      80.010  -5.574 -69.048  1.00 92.32           H  
ATOM   1548  CD2 PHE A  96      79.425  -8.400 -67.221  1.00 92.32           C  
ATOM   1549  HD2 PHE A  96      79.116  -8.708 -66.233  1.00 92.32           H  
ATOM   1550  CE1 PHE A  96      80.349  -7.582 -69.746  1.00 92.32           C  
ATOM   1551  HE1 PHE A  96      80.731  -7.261 -70.704  1.00 92.32           H  
ATOM   1552  CE2 PHE A  96      79.852  -9.358 -68.158  1.00 92.32           C  
ATOM   1553  HE2 PHE A  96      79.896 -10.399 -67.874  1.00 92.32           H  
ATOM   1554  CZ  PHE A  96      80.311  -8.948 -69.423  1.00 92.32           C  
ATOM   1555  HZ  PHE A  96      80.692  -9.672 -70.130  1.00 92.32           H  
ATOM   1556  N   PHE A  97      80.737  -3.159 -65.348  1.00 90.56           N  
ATOM   1557  H   PHE A  97      81.510  -3.365 -65.964  1.00 90.56           H  
ATOM   1558  CA  PHE A  97      80.475  -1.751 -65.069  1.00 90.56           C  
ATOM   1559  HA  PHE A  97      79.943  -1.651 -64.123  1.00 90.56           H  
ATOM   1560  C   PHE A  97      79.611  -1.173 -66.175  1.00 90.56           C  
ATOM   1561  CB  PHE A  97      81.787  -0.970 -64.975  1.00 90.56           C  
ATOM   1562  HB2 PHE A  97      82.474  -1.300 -65.754  1.00 90.56           H  
ATOM   1563  HB3 PHE A  97      81.578   0.085 -65.155  1.00 90.56           H  
ATOM   1564  O   PHE A  97      80.008  -1.181 -67.342  1.00 90.56           O  
ATOM   1565  CG  PHE A  97      82.448  -1.099 -63.627  1.00 90.56           C  
ATOM   1566  CD1 PHE A  97      82.395  -0.027 -62.717  1.00 90.56           C  
ATOM   1567  HD1 PHE A  97      81.889   0.890 -62.983  1.00 90.56           H  
ATOM   1568  CD2 PHE A  97      83.072  -2.305 -63.263  1.00 90.56           C  
ATOM   1569  HD2 PHE A  97      83.061  -3.147 -63.939  1.00 90.56           H  
ATOM   1570  CE1 PHE A  97      83.000  -0.148 -61.457  1.00 90.56           C  
ATOM   1571  HE1 PHE A  97      82.961   0.676 -60.760  1.00 90.56           H  
ATOM   1572  CE2 PHE A  97      83.667  -2.429 -62.000  1.00 90.56           C  
ATOM   1573  HE2 PHE A  97      84.105  -3.369 -61.702  1.00 90.56           H  
ATOM   1574  CZ  PHE A  97      83.649  -1.343 -61.110  1.00 90.56           C  
ATOM   1575  HZ  PHE A  97      84.118  -1.434 -60.141  1.00 90.56           H  
ATOM   1576  N   ASP A  98      78.443  -0.665 -65.812  1.00 93.48           N  
ATOM   1577  H   ASP A  98      78.173  -0.687 -64.839  1.00 93.48           H  
ATOM   1578  CA  ASP A  98      77.600   0.090 -66.727  1.00 93.48           C  
ATOM   1579  HA  ASP A  98      77.508  -0.461 -67.664  1.00 93.48           H  
ATOM   1580  C   ASP A  98      78.285   1.425 -67.057  1.00 93.48           C  
ATOM   1581  CB  ASP A  98      76.188   0.192 -66.129  1.00 93.48           C  
ATOM   1582  HB2 ASP A  98      76.240   0.665 -65.148  1.00 93.48           H  
ATOM   1583  HB3 ASP A  98      75.569   0.809 -66.780  1.00 93.48           H  
ATOM   1584  O   ASP A  98      78.737   2.140 -66.166  1.00 93.48           O  
ATOM   1585  CG  ASP A  98      75.556  -1.205 -66.007  1.00 93.48           C  
ATOM   1586  OD1 ASP A  98      75.725  -2.016 -66.952  1.00 93.48           O  
ATOM   1587  OD2 ASP A  98      74.930  -1.531 -64.980  1.00 93.48           O  
ATOM   1588  N   LEU A  99      78.440   1.716 -68.351  1.00 91.35           N  
ATOM   1589  H   LEU A  99      78.029   1.088 -69.028  1.00 91.35           H  
ATOM   1590  CA  LEU A  99      79.078   2.932 -68.862  1.00 91.35           C  
ATOM   1591  HA  LEU A  99      79.753   3.345 -68.113  1.00 91.35           H  
ATOM   1592  C   LEU A  99      78.026   3.997 -69.173  1.00 91.35           C  
ATOM   1593  CB  LEU A  99      79.868   2.623 -70.152  1.00 91.35           C  
ATOM   1594  HB2 LEU A  99      80.289   3.563 -70.509  1.00 91.35           H  
ATOM   1595  HB3 LEU A  99      79.170   2.273 -70.913  1.00 91.35           H  
ATOM   1596  O   LEU A  99      78.189   5.160 -68.808  1.00 91.35           O  
ATOM   1597  CG  LEU A  99      81.006   1.595 -70.053  1.00 91.35           C  
ATOM   1598  HG  LEU A  99      80.603   0.621 -69.777  1.00 91.35           H  
ATOM   1599  CD1 LEU A  99      81.669   1.478 -71.429  1.00 91.35           C  
ATOM   1600 HD11 LEU A  99      82.539   0.824 -71.377  1.00 91.35           H  
ATOM   1601 HD12 LEU A  99      80.956   1.073 -72.147  1.00 91.35           H  
ATOM   1602 HD13 LEU A  99      81.997   2.460 -71.771  1.00 91.35           H  
ATOM   1603  CD2 LEU A  99      82.073   1.997 -69.035  1.00 91.35           C  
ATOM   1604 HD21 LEU A  99      82.458   2.990 -69.270  1.00 91.35           H  
ATOM   1605 HD22 LEU A  99      82.890   1.275 -69.046  1.00 91.35           H  
ATOM   1606 HD23 LEU A  99      81.634   2.006 -68.038  1.00 91.35           H  
ATOM   1607  N   LEU A 100      76.967   3.572 -69.868  1.00 93.00           N  
ATOM   1608  H   LEU A 100      76.911   2.584 -70.069  1.00 93.00           H  
ATOM   1609  CA  LEU A 100      75.896   4.404 -70.405  1.00 93.00           C  
ATOM   1610  HA  LEU A 100      75.878   5.364 -69.890  1.00 93.00           H  
ATOM   1611  C   LEU A 100      74.557   3.690 -70.188  1.00 93.00           C  
ATOM   1612  CB  LEU A 100      76.122   4.637 -71.916  1.00 93.00           C  
ATOM   1613  HB2 LEU A 100      75.308   5.260 -72.287  1.00 93.00           H  
ATOM   1614  HB3 LEU A 100      76.050   3.674 -72.421  1.00 93.00           H  
ATOM   1615  O   LEU A 100      74.413   2.538 -70.601  1.00 93.00           O  
ATOM   1616  CG  LEU A 100      77.456   5.287 -72.330  1.00 93.00           C  
ATOM   1617  HG  LEU A 100      78.288   4.692 -71.955  1.00 93.00           H  
ATOM   1618  CD1 LEU A 100      77.562   5.332 -73.854  1.00 93.00           C  
ATOM   1619 HD11 LEU A 100      77.528   4.320 -74.259  1.00 93.00           H  
ATOM   1620 HD12 LEU A 100      78.506   5.792 -74.146  1.00 93.00           H  
ATOM   1621 HD13 LEU A 100      76.738   5.912 -74.270  1.00 93.00           H  
ATOM   1622  CD2 LEU A 100      77.596   6.716 -71.813  1.00 93.00           C  
ATOM   1623 HD21 LEU A 100      76.799   7.347 -72.207  1.00 93.00           H  
ATOM   1624 HD22 LEU A 100      77.548   6.719 -70.724  1.00 93.00           H  
ATOM   1625 HD23 LEU A 100      78.564   7.120 -72.109  1.00 93.00           H  
ATOM   1626  N   THR A 101      73.575   4.375 -69.605  1.00 93.03           N  
ATOM   1627  H   THR A 101      73.783   5.302 -69.262  1.00 93.03           H  
ATOM   1628  CA  THR A 101      72.188   3.891 -69.488  1.00 93.03           C  
ATOM   1629  HA  THR A 101      72.077   2.959 -70.042  1.00 93.03           H  
ATOM   1630  C   THR A 101      71.234   4.906 -70.099  1.00 93.03           C  
ATOM   1631  CB  THR A 101      71.809   3.596 -68.028  1.00 93.03           C  
ATOM   1632  HB  THR A 101      72.058   4.454 -67.404  1.00 93.03           H  
ATOM   1633  O   THR A 101      71.202   6.057 -69.675  1.00 93.03           O  
ATOM   1634  CG2 THR A 101      70.332   3.245 -67.839  1.00 93.03           C  
ATOM   1635 HG21 THR A 101      70.160   2.887 -66.824  1.00 93.03           H  
ATOM   1636 HG22 THR A 101      69.715   4.130 -67.996  1.00 93.03           H  
ATOM   1637 HG23 THR A 101      70.035   2.472 -68.549  1.00 93.03           H  
ATOM   1638  OG1 THR A 101      72.528   2.468 -67.579  1.00 93.03           O  
ATOM   1639  HG1 THR A 101      72.539   2.501 -66.620  1.00 93.03           H  
ATOM   1640  N   LEU A 102      70.449   4.465 -71.078  1.00 89.50           N  
ATOM   1641  H   LEU A 102      70.537   3.496 -71.346  1.00 89.50           H  
ATOM   1642  CA  LEU A 102      69.378   5.212 -71.727  1.00 89.50           C  
ATOM   1643  HA  LEU A 102      69.518   6.279 -71.558  1.00 89.50           H  
ATOM   1644  C   LEU A 102      68.030   4.781 -71.137  1.00 89.50           C  
ATOM   1645  CB  LEU A 102      69.460   4.924 -73.238  1.00 89.50           C  
ATOM   1646  HB2 LEU A 102      69.379   3.847 -73.383  1.00 89.50           H  
ATOM   1647  HB3 LEU A 102      70.437   5.236 -73.608  1.00 89.50           H  
ATOM   1648  O   LEU A 102      67.667   3.606 -71.220  1.00 89.50           O  
ATOM   1649  CG  LEU A 102      68.373   5.605 -74.082  1.00 89.50           C  
ATOM   1650  HG  LEU A 102      67.386   5.341 -73.702  1.00 89.50           H  
ATOM   1651  CD1 LEU A 102      68.520   7.125 -74.080  1.00 89.50           C  
ATOM   1652 HD11 LEU A 102      69.529   7.410 -74.376  1.00 89.50           H  
ATOM   1653 HD12 LEU A 102      67.805   7.571 -74.772  1.00 89.50           H  
ATOM   1654 HD13 LEU A 102      68.318   7.517 -73.082  1.00 89.50           H  
ATOM   1655  CD2 LEU A 102      68.472   5.107 -75.522  1.00 89.50           C  
ATOM   1656 HD21 LEU A 102      69.427   5.394 -75.961  1.00 89.50           H  
ATOM   1657 HD22 LEU A 102      68.372   4.022 -75.550  1.00 89.50           H  
ATOM   1658 HD23 LEU A 102      67.662   5.548 -76.102  1.00 89.50           H  
ATOM   1659  N   GLU A 103      67.267   5.713 -70.572  1.00 88.43           N  
ATOM   1660  H   GLU A 103      67.613   6.660 -70.521  1.00 88.43           H  
ATOM   1661  CA  GLU A 103      65.894   5.445 -70.130  1.00 88.43           C  
ATOM   1662  HA  GLU A 103      65.832   4.414 -69.780  1.00 88.43           H  
ATOM   1663  C   GLU A 103      64.909   5.601 -71.302  1.00 88.43           C  
ATOM   1664  CB  GLU A 103      65.539   6.335 -68.933  1.00 88.43           C  
ATOM   1665  HB2 GLU A 103      66.224   6.116 -68.113  1.00 88.43           H  
ATOM   1666  HB3 GLU A 103      65.668   7.377 -69.223  1.00 88.43           H  
ATOM   1667  O   GLU A 103      64.829   6.647 -71.943  1.00 88.43           O  
ATOM   1668  CG  GLU A 103      64.097   6.078 -68.463  1.00 88.43           C  
ATOM   1669  HG2 GLU A 103      64.003   5.026 -68.194  1.00 88.43           H  
ATOM   1670  HG3 GLU A 103      63.406   6.273 -69.283  1.00 88.43           H  
ATOM   1671  CD  GLU A 103      63.672   6.956 -67.282  1.00 88.43           C  
ATOM   1672  OE1 GLU A 103      62.870   6.450 -66.466  1.00 88.43           O  
ATOM   1673  OE2 GLU A 103      64.052   8.150 -67.271  1.00 88.43           O  
ATOM   1674  N   SER A 104      64.104   4.571 -71.572  1.00 81.15           N  
ATOM   1675  H   SER A 104      64.143   3.765 -70.965  1.00 81.15           H  
ATOM   1676  CA  SER A 104      63.256   4.503 -72.771  1.00 81.15           C  
ATOM   1677  HA  SER A 104      63.865   4.781 -73.632  1.00 81.15           H  
ATOM   1678  C   SER A 104      62.041   5.438 -72.751  1.00 81.15           C  
ATOM   1679  CB  SER A 104      62.778   3.064 -72.977  1.00 81.15           C  
ATOM   1680  HB2 SER A 104      63.635   2.392 -72.943  1.00 81.15           H  
ATOM   1681  HB3 SER A 104      62.082   2.794 -72.183  1.00 81.15           H  
ATOM   1682  O   SER A 104      61.441   5.654 -73.802  1.00 81.15           O  
ATOM   1683  OG  SER A 104      62.144   2.935 -74.232  1.00 81.15           O  
ATOM   1684  HG  SER A 104      61.642   3.735 -74.402  1.00 81.15           H  
ATOM   1685  N   LYS A 105      61.643   5.961 -71.583  1.00 81.05           N  
ATOM   1686  H   LYS A 105      62.189   5.732 -70.765  1.00 81.05           H  
ATOM   1687  CA  LYS A 105      60.503   6.890 -71.449  1.00 81.05           C  
ATOM   1688  HA  LYS A 105      59.783   6.701 -72.245  1.00 81.05           H  
ATOM   1689  C   LYS A 105      60.898   8.356 -71.604  1.00 81.05           C  
ATOM   1690  CB  LYS A 105      59.805   6.693 -70.096  1.00 81.05           C  
ATOM   1691  HB2 LYS A 105      60.544   6.705 -69.295  1.00 81.05           H  
ATOM   1692  HB3 LYS A 105      59.122   7.528 -69.939  1.00 81.05           H  
ATOM   1693  O   LYS A 105      60.117   9.139 -72.131  1.00 81.05           O  
ATOM   1694  CG  LYS A 105      58.994   5.394 -70.041  1.00 81.05           C  
ATOM   1695  HG2 LYS A 105      58.290   5.374 -70.873  1.00 81.05           H  
ATOM   1696  HG3 LYS A 105      59.663   4.537 -70.118  1.00 81.05           H  
ATOM   1697  CD  LYS A 105      58.220   5.328 -68.720  1.00 81.05           C  
ATOM   1698  HD2 LYS A 105      58.932   5.312 -67.894  1.00 81.05           H  
ATOM   1699  HD3 LYS A 105      57.589   6.212 -68.630  1.00 81.05           H  
ATOM   1700  CE  LYS A 105      57.349   4.070 -68.682  1.00 81.05           C  
ATOM   1701  HE2 LYS A 105      57.994   3.199 -68.800  1.00 81.05           H  
ATOM   1702  HE3 LYS A 105      56.665   4.094 -69.531  1.00 81.05           H  
ATOM   1703  NZ  LYS A 105      56.592   3.983 -67.409  1.00 81.05           N  
ATOM   1704  HZ1 LYS A 105      56.035   3.141 -67.386  1.00 81.05           H  
ATOM   1705  HZ2 LYS A 105      57.233   3.968 -66.628  1.00 81.05           H  
ATOM   1706  HZ3 LYS A 105      55.984   4.782 -67.307  1.00 81.05           H  
ATOM   1707  N   THR A 106      62.082   8.720 -71.121  1.00 83.75           N  
ATOM   1708  H   THR A 106      62.661   8.024 -70.674  1.00 83.75           H  
ATOM   1709  CA  THR A 106      62.594  10.100 -71.117  1.00 83.75           C  
ATOM   1710  HA  THR A 106      61.775  10.803 -71.269  1.00 83.75           H  
ATOM   1711  C   THR A 106      63.608  10.352 -72.232  1.00 83.75           C  
ATOM   1712  CB  THR A 106      63.247  10.411 -69.763  1.00 83.75           C  
ATOM   1713  HB  THR A 106      63.682  11.410 -69.792  1.00 83.75           H  
ATOM   1714  O   THR A 106      63.918  11.506 -72.513  1.00 83.75           O  
ATOM   1715  CG2 THR A 106      62.252  10.345 -68.605  1.00 83.75           C  
ATOM   1716 HG21 THR A 106      61.853   9.337 -68.493  1.00 83.75           H  
ATOM   1717 HG22 THR A 106      61.434  11.044 -68.784  1.00 83.75           H  
ATOM   1718 HG23 THR A 106      62.758  10.623 -67.680  1.00 83.75           H  
ATOM   1719  OG1 THR A 106      64.265   9.468 -69.533  1.00 83.75           O  
ATOM   1720  HG1 THR A 106      64.178   9.132 -68.638  1.00 83.75           H  
ATOM   1721  N   LEU A 107      64.137   9.284 -72.848  1.00 80.01           N  
ATOM   1722  H   LEU A 107      63.862   8.375 -72.505  1.00 80.01           H  
ATOM   1723  CA  LEU A 107      65.315   9.289 -73.724  1.00 80.01           C  
ATOM   1724  HA  LEU A 107      65.613   8.248 -73.840  1.00 80.01           H  
ATOM   1725  C   LEU A 107      66.548   9.942 -73.071  1.00 80.01           C  
ATOM   1726  CB  LEU A 107      64.961   9.824 -75.128  1.00 80.01           C  
ATOM   1727  HB2 LEU A 107      64.568  10.835 -75.025  1.00 80.01           H  
ATOM   1728  HB3 LEU A 107      65.872   9.886 -75.724  1.00 80.01           H  
ATOM   1729  O   LEU A 107      67.459  10.391 -73.763  1.00 80.01           O  
ATOM   1730  CG  LEU A 107      63.943   8.959 -75.897  1.00 80.01           C  
ATOM   1731  HG  LEU A 107      63.050   8.811 -75.291  1.00 80.01           H  
ATOM   1732  CD1 LEU A 107      63.530   9.674 -77.185  1.00 80.01           C  
ATOM   1733 HD11 LEU A 107      62.789   9.078 -77.716  1.00 80.01           H  
ATOM   1734 HD12 LEU A 107      64.401   9.833 -77.821  1.00 80.01           H  
ATOM   1735 HD13 LEU A 107      63.088  10.639 -76.936  1.00 80.01           H  
ATOM   1736  CD2 LEU A 107      64.514   7.590 -76.288  1.00 80.01           C  
ATOM   1737 HD21 LEU A 107      64.718   7.003 -75.392  1.00 80.01           H  
ATOM   1738 HD22 LEU A 107      63.783   7.046 -76.886  1.00 80.01           H  
ATOM   1739 HD23 LEU A 107      65.435   7.713 -76.856  1.00 80.01           H  
ATOM   1740  N   ASN A 108      66.600   9.975 -71.737  1.00 86.12           N  
ATOM   1741  H   ASN A 108      65.836   9.574 -71.212  1.00 86.12           H  
ATOM   1742  CA  ASN A 108      67.714  10.544 -70.992  1.00 86.12           C  
ATOM   1743  HA  ASN A 108      68.062  11.430 -71.524  1.00 86.12           H  
ATOM   1744  C   ASN A 108      68.880   9.544 -70.914  1.00 86.12           C  
ATOM   1745  CB  ASN A 108      67.203  10.984 -69.612  1.00 86.12           C  
ATOM   1746  HB2 ASN A 108      66.965  10.103 -69.016  1.00 86.12           H  
ATOM   1747  HB3 ASN A 108      66.293  11.572 -69.736  1.00 86.12           H  
ATOM   1748  O   ASN A 108      68.676   8.379 -70.555  1.00 86.12           O  
ATOM   1749  CG  ASN A 108      68.201  11.840 -68.858  1.00 86.12           C  
ATOM   1750  ND2 ASN A 108      67.933  12.127 -67.608  1.00 86.12           N  
ATOM   1751 HD21 ASN A 108      67.103  11.757 -67.167  1.00 86.12           H  
ATOM   1752 HD22 ASN A 108      68.616  12.693 -67.125  1.00 86.12           H  
ATOM   1753  OD1 ASN A 108      69.217  12.269 -69.372  1.00 86.12           O  
ATOM   1754  N   LEU A 109      70.096   9.999 -71.231  1.00 88.26           N  
ATOM   1755  H   LEU A 109      70.194  10.986 -71.425  1.00 88.26           H  
ATOM   1756  CA  LEU A 109      71.310   9.186 -71.218  1.00 88.26           C  
ATOM   1757  HA  LEU A 109      71.021   8.137 -71.153  1.00 88.26           H  
ATOM   1758  C   LEU A 109      72.173   9.518 -69.992  1.00 88.26           C  
ATOM   1759  CB  LEU A 109      72.087   9.375 -72.535  1.00 88.26           C  
ATOM   1760  HB2 LEU A 109      71.410   9.272 -73.383  1.00 88.26           H  
ATOM   1761  HB3 LEU A 109      72.494  10.386 -72.556  1.00 88.26           H  
ATOM   1762  O   LEU A 109      72.801  10.571 -69.916  1.00 88.26           O  
ATOM   1763  CG  LEU A 109      73.233   8.353 -72.667  1.00 88.26           C  
ATOM   1764  HG  LEU A 109      73.736   8.225 -71.708  1.00 88.26           H  
ATOM   1765  CD1 LEU A 109      72.715   6.991 -73.134  1.00 88.26           C  
ATOM   1766 HD11 LEU A 109      73.546   6.301 -73.281  1.00 88.26           H  
ATOM   1767 HD12 LEU A 109      72.178   7.103 -74.076  1.00 88.26           H  
ATOM   1768 HD13 LEU A 109      72.043   6.576 -72.383  1.00 88.26           H  
ATOM   1769  CD2 LEU A 109      74.280   8.818 -73.669  1.00 88.26           C  
ATOM   1770 HD21 LEU A 109      75.087   8.086 -73.699  1.00 88.26           H  
ATOM   1771 HD22 LEU A 109      73.832   8.908 -74.659  1.00 88.26           H  
ATOM   1772 HD23 LEU A 109      74.683   9.783 -73.362  1.00 88.26           H  
ATOM   1773  N   SER A 110      72.258   8.579 -69.055  1.00 89.12           N  
ATOM   1774  H   SER A 110      71.748   7.720 -69.206  1.00 89.12           H  
ATOM   1775  CA  SER A 110      73.149   8.660 -67.895  1.00 89.12           C  
ATOM   1776  HA  SER A 110      73.271   9.702 -67.601  1.00 89.12           H  
ATOM   1777  C   SER A 110      74.522   8.078 -68.225  1.00 89.12           C  
ATOM   1778  CB  SER A 110      72.534   7.913 -66.711  1.00 89.12           C  
ATOM   1779  HB2 SER A 110      73.220   7.939 -65.865  1.00 89.12           H  
ATOM   1780  HB3 SER A 110      72.348   6.875 -66.987  1.00 89.12           H  
ATOM   1781  O   SER A 110      74.645   6.869 -68.439  1.00 89.12           O  
ATOM   1782  OG  SER A 110      71.318   8.528 -66.341  1.00 89.12           O  
ATOM   1783  HG  SER A 110      70.793   8.659 -67.134  1.00 89.12           H  
ATOM   1784  N   GLN A 111      75.560   8.918 -68.226  1.00 89.71           N  
ATOM   1785  H   GLN A 111      75.381   9.901 -68.073  1.00 89.71           H  
ATOM   1786  CA  GLN A 111      76.958   8.482 -68.273  1.00 89.71           C  
ATOM   1787  HA  GLN A 111      77.007   7.538 -68.815  1.00 89.71           H  
ATOM   1788  C   GLN A 111      77.474   8.227 -66.851  1.00 89.71           C  
ATOM   1789  CB  GLN A 111      77.804   9.508 -69.048  1.00 89.71           C  
ATOM   1790  HB2 GLN A 111      77.725  10.484 -68.569  1.00 89.71           H  
ATOM   1791  HB3 GLN A 111      77.412   9.583 -70.062  1.00 89.71           H  
ATOM   1792  O   GLN A 111      77.490   9.126 -66.015  1.00 89.71           O  
ATOM   1793  CG  GLN A 111      79.285   9.097 -69.111  1.00 89.71           C  
ATOM   1794  HG2 GLN A 111      79.702   9.109 -68.103  1.00 89.71           H  
ATOM   1795  HG3 GLN A 111      79.364   8.081 -69.499  1.00 89.71           H  
ATOM   1796  CD  GLN A 111      80.148  10.006 -69.984  1.00 89.71           C  
ATOM   1797  NE2 GLN A 111      81.444   9.797 -69.995  1.00 89.71           N  
ATOM   1798 HE21 GLN A 111      81.972  10.378 -70.631  1.00 89.71           H  
ATOM   1799 HE22 GLN A 111      81.817   9.040 -69.441  1.00 89.71           H  
ATOM   1800  OE1 GLN A 111      79.699  10.894 -70.684  1.00 89.71           O  
ATOM   1801  N   LEU A 112      77.904   6.993 -66.586  1.00 84.40           N  
ATOM   1802  H   LEU A 112      77.861   6.315 -67.333  1.00 84.40           H  
ATOM   1803  CA  LEU A 112      78.280   6.506 -65.251  1.00 84.40           C  
ATOM   1804  HA  LEU A 112      77.897   7.186 -64.490  1.00 84.40           H  
ATOM   1805  C   LEU A 112      79.801   6.434 -65.032  1.00 84.40           C  
ATOM   1806  CB  LEU A 112      77.626   5.126 -65.060  1.00 84.40           C  
ATOM   1807  HB2 LEU A 112      77.954   4.492 -65.884  1.00 84.40           H  
ATOM   1808  HB3 LEU A 112      77.989   4.681 -64.134  1.00 84.40           H  
ATOM   1809  O   LEU A 112      80.261   6.279 -63.903  1.00 84.40           O  
ATOM   1810  CG  LEU A 112      76.085   5.135 -65.035  1.00 84.40           C  
ATOM   1811  HG  LEU A 112      75.701   5.668 -65.905  1.00 84.40           H  
ATOM   1812  CD1 LEU A 112      75.559   3.702 -65.097  1.00 84.40           C  
ATOM   1813 HD11 LEU A 112      75.893   3.236 -66.024  1.00 84.40           H  
ATOM   1814 HD12 LEU A 112      75.935   3.128 -64.250  1.00 84.40           H  
ATOM   1815 HD13 LEU A 112      74.469   3.707 -65.080  1.00 84.40           H  
ATOM   1816  CD2 LEU A 112      75.534   5.796 -63.770  1.00 84.40           C  
ATOM   1817 HD21 LEU A 112      75.921   5.292 -62.884  1.00 84.40           H  
ATOM   1818 HD22 LEU A 112      74.446   5.743 -63.770  1.00 84.40           H  
ATOM   1819 HD23 LEU A 112      75.823   6.847 -63.743  1.00 84.40           H  
ATOM   1820  N   VAL A 113      80.589   6.545 -66.106  1.00 81.84           N  
ATOM   1821  H   VAL A 113      80.138   6.690 -66.998  1.00 81.84           H  
ATOM   1822  CA  VAL A 113      82.059   6.483 -66.089  1.00 81.84           C  
ATOM   1823  HA  VAL A 113      82.410   6.684 -65.077  1.00 81.84           H  
ATOM   1824  C   VAL A 113      82.621   7.562 -67.015  1.00 81.84           C  
ATOM   1825  CB  VAL A 113      82.561   5.081 -66.507  1.00 81.84           C  
ATOM   1826  HB  VAL A 113      82.271   4.892 -67.540  1.00 81.84           H  
ATOM   1827  O   VAL A 113      82.098   7.780 -68.108  1.00 81.84           O  
ATOM   1828  CG1 VAL A 113      84.088   4.965 -66.402  1.00 81.84           C  
ATOM   1829 HG11 VAL A 113      84.568   5.643 -67.108  1.00 81.84           H  
ATOM   1830 HG12 VAL A 113      84.415   5.201 -65.390  1.00 81.84           H  
ATOM   1831 HG13 VAL A 113      84.400   3.951 -66.654  1.00 81.84           H  
ATOM   1832  CG2 VAL A 113      81.971   3.966 -65.630  1.00 81.84           C  
ATOM   1833 HG21 VAL A 113      80.893   3.900 -65.780  1.00 81.84           H  
ATOM   1834 HG22 VAL A 113      82.167   4.173 -64.578  1.00 81.84           H  
ATOM   1835 HG23 VAL A 113      82.404   3.002 -65.897  1.00 81.84           H  
ATOM   1836  N   GLN A 114      83.695   8.237 -66.603  1.00 77.93           N  
ATOM   1837  H   GLN A 114      84.101   8.013 -65.706  1.00 77.93           H  
ATOM   1838  CA  GLN A 114      84.374   9.234 -67.434  1.00 77.93           C  
ATOM   1839  HA  GLN A 114      83.612   9.905 -67.831  1.00 77.93           H  
ATOM   1840  C   GLN A 114      85.083   8.549 -68.618  1.00 77.93           C  
ATOM   1841  CB  GLN A 114      85.320  10.062 -66.548  1.00 77.93           C  
ATOM   1842  HB2 GLN A 114      84.813  10.266 -65.605  1.00 77.93           H  
ATOM   1843  HB3 GLN A 114      86.220   9.487 -66.332  1.00 77.93           H  
ATOM   1844  O   GLN A 114      85.788   7.557 -68.439  1.00 77.93           O  
ATOM   1845  CG  GLN A 114      85.703  11.415 -67.169  1.00 77.93           C  
ATOM   1846  HG2 GLN A 114      86.336  11.253 -68.041  1.00 77.93           H  
ATOM   1847  HG3 GLN A 114      84.796  11.929 -67.489  1.00 77.93           H  
ATOM   1848  CD  GLN A 114      86.445  12.320 -66.183  1.00 77.93           C  
ATOM   1849  NE2 GLN A 114      86.501  13.611 -66.427  1.00 77.93           N  
ATOM   1850 HE21 GLN A 114      86.985  14.160 -65.732  1.00 77.93           H  
ATOM   1851 HE22 GLN A 114      86.053  14.012 -67.239  1.00 77.93           H  
ATOM   1852  OE1 GLN A 114      86.973  11.902 -65.169  1.00 77.93           O  
ATOM   1853  N   LEU A 115      84.870   9.060 -69.833  1.00 79.03           N  
ATOM   1854  H   LEU A 115      84.317   9.901 -69.913  1.00 79.03           H  
ATOM   1855  CA  LEU A 115      85.394   8.492 -71.080  1.00 79.03           C  
ATOM   1856  HA  LEU A 115      86.061   7.659 -70.860  1.00 79.03           H  
ATOM   1857  C   LEU A 115      86.211   9.561 -71.814  1.00 79.03           C  
ATOM   1858  CB  LEU A 115      84.227   7.971 -71.949  1.00 79.03           C  
ATOM   1859  HB2 LEU A 115      84.630   7.667 -72.915  1.00 79.03           H  
ATOM   1860  HB3 LEU A 115      83.539   8.797 -72.126  1.00 79.03           H  
ATOM   1861  O   LEU A 115      85.690  10.629 -72.129  1.00 79.03           O  
ATOM   1862  CG  LEU A 115      83.437   6.783 -71.364  1.00 79.03           C  
ATOM   1863  HG  LEU A 115      83.129   7.013 -70.344  1.00 79.03           H  
ATOM   1864  CD1 LEU A 115      82.176   6.531 -72.192  1.00 79.03           C  
ATOM   1865 HD11 LEU A 115      81.613   5.700 -71.768  1.00 79.03           H  
ATOM   1866 HD12 LEU A 115      81.546   7.420 -72.174  1.00 79.03           H  
ATOM   1867 HD13 LEU A 115      82.447   6.302 -73.223  1.00 79.03           H  
ATOM   1868  CD2 LEU A 115      84.261   5.493 -71.349  1.00 79.03           C  
ATOM   1869 HD21 LEU A 115      85.115   5.611 -70.682  1.00 79.03           H  
ATOM   1870 HD22 LEU A 115      83.647   4.671 -70.980  1.00 79.03           H  
ATOM   1871 HD23 LEU A 115      84.612   5.260 -72.354  1.00 79.03           H  
ATOM   1872  N   HIS A 116      87.486   9.279 -72.082  1.00 74.54           N  
ATOM   1873  H   HIS A 116      87.838   8.363 -71.843  1.00 74.54           H  
ATOM   1874  CA  HIS A 116      88.378  10.169 -72.832  1.00 74.54           C  
ATOM   1875  HA  HIS A 116      87.992  11.187 -72.773  1.00 74.54           H  
ATOM   1876  C   HIS A 116      88.413   9.774 -74.313  1.00 74.54           C  
ATOM   1877  CB  HIS A 116      89.778  10.169 -72.204  1.00 74.54           C  
ATOM   1878  HB2 HIS A 116      90.435  10.799 -72.803  1.00 74.54           H  
ATOM   1879  HB3 HIS A 116      90.180   9.156 -72.222  1.00 74.54           H  
ATOM   1880  O   HIS A 116      88.310   8.594 -74.634  1.00 74.54           O  
ATOM   1881  CG  HIS A 116      89.787  10.686 -70.787  1.00 74.54           C  
ATOM   1882  CD2 HIS A 116      89.914   9.939 -69.646  1.00 74.54           C  
ATOM   1883  HD2 HIS A 116      90.038   8.867 -69.598  1.00 74.54           H  
ATOM   1884  ND1 HIS A 116      89.641  11.999 -70.395  1.00 74.54           N  
ATOM   1885  HD1 HIS A 116      89.551  12.800 -71.004  1.00 74.54           H  
ATOM   1886  CE1 HIS A 116      89.680  12.039 -69.052  1.00 74.54           C  
ATOM   1887  HE1 HIS A 116      89.603  12.933 -68.451  1.00 74.54           H  
ATOM   1888  NE2 HIS A 116      89.840  10.806 -68.553  1.00 74.54           N  
ATOM   1889  N   HIS A 117      88.553  10.762 -75.204  1.00 77.87           N  
ATOM   1890  H   HIS A 117      88.686  11.701 -74.856  1.00 77.87           H  
ATOM   1891  CA  HIS A 117      88.573  10.579 -76.667  1.00 77.87           C  
ATOM   1892  HA  HIS A 117      88.459  11.572 -77.102  1.00 77.87           H  
ATOM   1893  C   HIS A 117      87.380   9.771 -77.220  1.00 77.87           C  
ATOM   1894  CB  HIS A 117      89.951  10.067 -77.121  1.00 77.87           C  
ATOM   1895  HB2 HIS A 117      90.070   9.029 -76.809  1.00 77.87           H  
ATOM   1896  HB3 HIS A 117      90.007  10.096 -78.209  1.00 77.87           H  
ATOM   1897  O   HIS A 117      87.487   9.087 -78.236  1.00 77.87           O  
ATOM   1898  CG  HIS A 117      91.084  10.888 -76.560  1.00 77.87           C  
ATOM   1899  CD2 HIS A 117      91.344  12.207 -76.817  1.00 77.87           C  
ATOM   1900  HD2 HIS A 117      90.797  12.843 -77.497  1.00 77.87           H  
ATOM   1901  ND1 HIS A 117      91.998  10.469 -75.621  1.00 77.87           N  
ATOM   1902  HD1 HIS A 117      92.103   9.521 -75.290  1.00 77.87           H  
ATOM   1903  CE1 HIS A 117      92.791  11.511 -75.321  1.00 77.87           C  
ATOM   1904  HE1 HIS A 117      93.624  11.480 -74.633  1.00 77.87           H  
ATOM   1905  NE2 HIS A 117      92.420  12.598 -76.014  1.00 77.87           N  
ATOM   1906  N   ALA A 118      86.230   9.865 -76.551  1.00 84.93           N  
ATOM   1907  H   ALA A 118      86.192  10.463 -75.737  1.00 84.93           H  
ATOM   1908  CA  ALA A 118      85.008   9.166 -76.914  1.00 84.93           C  
ATOM   1909  HA  ALA A 118      85.257   8.371 -77.616  1.00 84.93           H  
ATOM   1910  C   ALA A 118      83.993  10.101 -77.588  1.00 84.93           C  
ATOM   1911  CB  ALA A 118      84.431   8.506 -75.659  1.00 84.93           C  
ATOM   1912  HB1 ALA A 118      83.541   7.936 -75.924  1.00 84.93           H  
ATOM   1913  HB2 ALA A 118      85.174   7.834 -75.229  1.00 84.93           H  
ATOM   1914  HB3 ALA A 118      84.164   9.268 -74.928  1.00 84.93           H  
ATOM   1915  O   ALA A 118      83.846  11.261 -77.203  1.00 84.93           O  
ATOM   1916  N   GLN A 119      83.244   9.567 -78.547  1.00 86.23           N  
ATOM   1917  H   GLN A 119      83.440   8.612 -78.809  1.00 86.23           H  
ATOM   1918  CA  GLN A 119      82.006  10.148 -79.061  1.00 86.23           C  
ATOM   1919  HA  GLN A 119      81.804  11.091 -78.554  1.00 86.23           H  
ATOM   1920  C   GLN A 119      80.850   9.198 -78.753  1.00 86.23           C  
ATOM   1921  CB  GLN A 119      82.117  10.423 -80.565  1.00 86.23           C  
ATOM   1922  HB2 GLN A 119      81.126  10.646 -80.960  1.00 86.23           H  
ATOM   1923  HB3 GLN A 119      82.493   9.529 -81.064  1.00 86.23           H  
ATOM   1924  O   GLN A 119      80.991   7.979 -78.853  1.00 86.23           O  
ATOM   1925  CG  GLN A 119      83.036  11.614 -80.869  1.00 86.23           C  
ATOM   1926  HG2 GLN A 119      84.025  11.440 -80.444  1.00 86.23           H  
ATOM   1927  HG3 GLN A 119      82.619  12.511 -80.412  1.00 86.23           H  
ATOM   1928  CD  GLN A 119      83.195  11.828 -82.369  1.00 86.23           C  
ATOM   1929  NE2 GLN A 119      83.131  13.046 -82.856  1.00 86.23           N  
ATOM   1930 HE21 GLN A 119      83.260  13.130 -83.854  1.00 86.23           H  
ATOM   1931 HE22 GLN A 119      82.980  13.842 -82.252  1.00 86.23           H  
ATOM   1932  OE1 GLN A 119      83.402  10.900 -83.132  1.00 86.23           O  
ATOM   1933  N   ILE A 120      79.706   9.762 -78.371  1.00 87.71           N  
ATOM   1934  H   ILE A 120      79.634  10.769 -78.353  1.00 87.71           H  
ATOM   1935  CA  ILE A 120      78.513   9.007 -77.991  1.00 87.71           C  
ATOM   1936  HA  ILE A 120      78.672   7.948 -78.192  1.00 87.71           H  
ATOM   1937  C   ILE A 120      77.353   9.486 -78.861  1.00 87.71           C  
ATOM   1938  CB  ILE A 120      78.209   9.160 -76.483  1.00 87.71           C  
ATOM   1939  HB  ILE A 120      77.994  10.210 -76.282  1.00 87.71           H  
ATOM   1940  O   ILE A 120      77.101  10.685 -78.958  1.00 87.71           O  
ATOM   1941  CG1 ILE A 120      79.395   8.721 -75.589  1.00 87.71           C  
ATOM   1942 HG12 ILE A 120      80.335   9.099 -75.991  1.00 87.71           H  
ATOM   1943 HG13 ILE A 120      79.453   7.633 -75.578  1.00 87.71           H  
ATOM   1944  CG2 ILE A 120      76.965   8.323 -76.133  1.00 87.71           C  
ATOM   1945 HG21 ILE A 120      76.785   8.359 -75.059  1.00 87.71           H  
ATOM   1946 HG22 ILE A 120      77.111   7.286 -76.436  1.00 87.71           H  
ATOM   1947 HG23 ILE A 120      76.082   8.722 -76.631  1.00 87.71           H  
ATOM   1948  CD1 ILE A 120      79.301   9.244 -74.149  1.00 87.71           C  
ATOM   1949 HD11 ILE A 120      80.170   8.904 -73.584  1.00 87.71           H  
ATOM   1950 HD12 ILE A 120      79.290  10.334 -74.152  1.00 87.71           H  
ATOM   1951 HD13 ILE A 120      78.398   8.881 -73.658  1.00 87.71           H  
ATOM   1952  N   SER A 121      76.643   8.543 -79.470  1.00 87.42           N  
ATOM   1953  H   SER A 121      76.918   7.582 -79.325  1.00 87.42           H  
ATOM   1954  CA  SER A 121      75.395   8.773 -80.195  1.00 87.42           C  
ATOM   1955  HA  SER A 121      75.073   9.805 -80.055  1.00 87.42           H  
ATOM   1956  C   SER A 121      74.314   7.858 -79.625  1.00 87.42           C  
ATOM   1957  CB  SER A 121      75.609   8.550 -81.692  1.00 87.42           C  
ATOM   1958  HB2 SER A 121      76.336   9.272 -82.062  1.00 87.42           H  
ATOM   1959  HB3 SER A 121      75.991   7.544 -81.866  1.00 87.42           H  
ATOM   1960  O   SER A 121      74.583   6.713 -79.266  1.00 87.42           O  
ATOM   1961  OG  SER A 121      74.387   8.717 -82.377  1.00 87.42           O  
ATOM   1962  HG  SER A 121      74.520   8.561 -83.315  1.00 87.42           H  
ATOM   1963  N   PHE A 122      73.092   8.359 -79.499  1.00 88.49           N  
ATOM   1964  H   PHE A 122      72.893   9.274 -79.877  1.00 88.49           H  
ATOM   1965  CA  PHE A 122      71.961   7.606 -78.967  1.00 88.49           C  
ATOM   1966  HA  PHE A 122      72.071   6.559 -79.249  1.00 88.49           H  
ATOM   1967  C   PHE A 122      70.658   8.106 -79.588  1.00 88.49           C  
ATOM   1968  CB  PHE A 122      71.935   7.688 -77.429  1.00 88.49           C  
ATOM   1969  HB2 PHE A 122      71.186   6.988 -77.060  1.00 88.49           H  
ATOM   1970  HB3 PHE A 122      72.896   7.349 -77.040  1.00 88.49           H  
ATOM   1971  O   PHE A 122      70.589   9.192 -80.166  1.00 88.49           O  
ATOM   1972  CG  PHE A 122      71.635   9.063 -76.860  1.00 88.49           C  
ATOM   1973  CD1 PHE A 122      72.659  10.023 -76.740  1.00 88.49           C  
ATOM   1974  HD1 PHE A 122      73.663   9.787 -77.062  1.00 88.49           H  
ATOM   1975  CD2 PHE A 122      70.329   9.386 -76.444  1.00 88.49           C  
ATOM   1976  HD2 PHE A 122      69.532   8.664 -76.540  1.00 88.49           H  
ATOM   1977  CE1 PHE A 122      72.386  11.287 -76.187  1.00 88.49           C  
ATOM   1978  HE1 PHE A 122      73.175  12.017 -76.089  1.00 88.49           H  
ATOM   1979  CE2 PHE A 122      70.054  10.653 -75.902  1.00 88.49           C  
ATOM   1980  HE2 PHE A 122      69.052  10.900 -75.586  1.00 88.49           H  
ATOM   1981  CZ  PHE A 122      71.082  11.601 -75.766  1.00 88.49           C  
ATOM   1982  HZ  PHE A 122      70.868  12.571 -75.342  1.00 88.49           H  
ATOM   1983  N   GLY A 123      69.608   7.304 -79.470  1.00 82.29           N  
ATOM   1984  H   GLY A 123      69.724   6.425 -78.986  1.00 82.29           H  
ATOM   1985  CA  GLY A 123      68.282   7.649 -79.964  1.00 82.29           C  
ATOM   1986  HA2 GLY A 123      68.314   7.743 -81.050  1.00 82.29           H  
ATOM   1987  HA3 GLY A 123      67.970   8.604 -79.541  1.00 82.29           H  
ATOM   1988  C   GLY A 123      67.271   6.587 -79.570  1.00 82.29           C  
ATOM   1989  O   GLY A 123      67.442   5.916 -78.556  1.00 82.29           O  
ATOM   1990  N   ASN A 124      66.215   6.412 -80.365  1.00 79.49           N  
ATOM   1991  H   ASN A 124      66.131   6.965 -81.206  1.00 79.49           H  
ATOM   1992  CA  ASN A 124      65.171   5.438 -80.052  1.00 79.49           C  
ATOM   1993  HA  ASN A 124      64.782   5.676 -79.063  1.00 79.49           H  
ATOM   1994  C   ASN A 124      65.753   4.009 -80.001  1.00 79.49           C  
ATOM   1995  CB  ASN A 124      64.021   5.584 -81.066  1.00 79.49           C  
ATOM   1996  HB2 ASN A 124      64.314   5.148 -82.021  1.00 79.49           H  
ATOM   1997  HB3 ASN A 124      63.802   6.641 -81.216  1.00 79.49           H  
ATOM   1998  O   ASN A 124      66.098   3.440 -81.035  1.00 79.49           O  
ATOM   1999  CG  ASN A 124      62.738   4.923 -80.591  1.00 79.49           C  
ATOM   2000  ND2 ASN A 124      61.715   4.899 -81.413  1.00 79.49           N  
ATOM   2001 HD21 ASN A 124      60.832   4.620 -81.009  1.00 79.49           H  
ATOM   2002 HD22 ASN A 124      61.800   5.282 -82.343  1.00 79.49           H  
ATOM   2003  OD1 ASN A 124      62.604   4.472 -79.470  1.00 79.49           O  
ATOM   2004  N   LEU A 125      65.884   3.465 -78.787  1.00 79.14           N  
ATOM   2005  H   LEU A 125      65.629   4.049 -78.003  1.00 79.14           H  
ATOM   2006  CA  LEU A 125      66.374   2.116 -78.484  1.00 79.14           C  
ATOM   2007  HA  LEU A 125      66.555   2.094 -77.410  1.00 79.14           H  
ATOM   2008  C   LEU A 125      67.749   1.743 -79.088  1.00 79.14           C  
ATOM   2009  CB  LEU A 125      65.264   1.089 -78.772  1.00 79.14           C  
ATOM   2010  HB2 LEU A 125      65.059   1.088 -79.843  1.00 79.14           H  
ATOM   2011  HB3 LEU A 125      65.643   0.104 -78.502  1.00 79.14           H  
ATOM   2012  O   LEU A 125      67.994   0.575 -79.417  1.00 79.14           O  
ATOM   2013  CG  LEU A 125      63.945   1.312 -78.009  1.00 79.14           C  
ATOM   2014  HG  LEU A 125      63.520   2.280 -78.272  1.00 79.14           H  
ATOM   2015  CD1 LEU A 125      62.949   0.228 -78.418  1.00 79.14           C  
ATOM   2016 HD11 LEU A 125      63.350  -0.759 -78.191  1.00 79.14           H  
ATOM   2017 HD12 LEU A 125      62.765   0.302 -79.490  1.00 79.14           H  
ATOM   2018 HD13 LEU A 125      62.006   0.377 -77.891  1.00 79.14           H  
ATOM   2019  CD2 LEU A 125      64.137   1.256 -76.491  1.00 79.14           C  
ATOM   2020 HD21 LEU A 125      63.164   1.255 -76.001  1.00 79.14           H  
ATOM   2021 HD22 LEU A 125      64.681   2.137 -76.150  1.00 79.14           H  
ATOM   2022 HD23 LEU A 125      64.683   0.356 -76.207  1.00 79.14           H  
ATOM   2023  N   TYR A 126      68.676   2.706 -79.173  1.00 89.28           N  
ATOM   2024  H   TYR A 126      68.427   3.648 -78.906  1.00 89.28           H  
ATOM   2025  CA  TYR A 126      70.090   2.423 -79.447  1.00 89.28           C  
ATOM   2026  HA  TYR A 126      70.285   1.407 -79.102  1.00 89.28           H  
ATOM   2027  C   TYR A 126      71.063   3.334 -78.682  1.00 89.28           C  
ATOM   2028  CB  TYR A 126      70.379   2.445 -80.959  1.00 89.28           C  
ATOM   2029  HB2 TYR A 126      71.279   1.856 -81.133  1.00 89.28           H  
ATOM   2030  HB3 TYR A 126      69.568   1.949 -81.491  1.00 89.28           H  
ATOM   2031  O   TYR A 126      70.761   4.490 -78.382  1.00 89.28           O  
ATOM   2032  CG  TYR A 126      70.605   3.824 -81.554  1.00 89.28           C  
ATOM   2033  CD1 TYR A 126      69.518   4.573 -82.044  1.00 89.28           C  
ATOM   2034  HD1 TYR A 126      68.522   4.158 -82.005  1.00 89.28           H  
ATOM   2035  CD2 TYR A 126      71.910   4.358 -81.605  1.00 89.28           C  
ATOM   2036  HD2 TYR A 126      72.746   3.789 -81.228  1.00 89.28           H  
ATOM   2037  CE1 TYR A 126      69.735   5.858 -82.584  1.00 89.28           C  
ATOM   2038  HE1 TYR A 126      68.905   6.428 -82.974  1.00 89.28           H  
ATOM   2039  CE2 TYR A 126      72.126   5.645 -82.130  1.00 89.28           C  
ATOM   2040  HE2 TYR A 126      73.117   6.075 -82.150  1.00 89.28           H  
ATOM   2041  OH  TYR A 126      71.263   7.642 -83.109  1.00 89.28           O  
ATOM   2042  HH  TYR A 126      70.455   8.132 -83.275  1.00 89.28           H  
ATOM   2043  CZ  TYR A 126      71.040   6.397 -82.618  1.00 89.28           C  
ATOM   2044  N   ILE A 127      72.257   2.796 -78.424  1.00 92.77           N  
ATOM   2045  H   ILE A 127      72.385   1.827 -78.680  1.00 92.77           H  
ATOM   2046  CA  ILE A 127      73.451   3.487 -77.924  1.00 92.77           C  
ATOM   2047  HA  ILE A 127      73.303   4.565 -77.991  1.00 92.77           H  
ATOM   2048  C   ILE A 127      74.628   3.095 -78.827  1.00 92.77           C  
ATOM   2049  CB  ILE A 127      73.737   3.114 -76.446  1.00 92.77           C  
ATOM   2050  HB  ILE A 127      73.876   2.035 -76.391  1.00 92.77           H  
ATOM   2051  O   ILE A 127      74.852   1.912 -79.085  1.00 92.77           O  
ATOM   2052  CG1 ILE A 127      72.558   3.493 -75.517  1.00 92.77           C  
ATOM   2053 HG12 ILE A 127      71.640   3.046 -75.898  1.00 92.77           H  
ATOM   2054 HG13 ILE A 127      72.427   4.575 -75.516  1.00 92.77           H  
ATOM   2055  CG2 ILE A 127      75.036   3.788 -75.958  1.00 92.77           C  
ATOM   2056 HG21 ILE A 127      74.933   4.873 -75.998  1.00 92.77           H  
ATOM   2057 HG22 ILE A 127      75.261   3.486 -74.935  1.00 92.77           H  
ATOM   2058 HG23 ILE A 127      75.886   3.488 -76.570  1.00 92.77           H  
ATOM   2059  CD1 ILE A 127      72.720   3.004 -74.071  1.00 92.77           C  
ATOM   2060 HD11 ILE A 127      73.518   3.546 -73.563  1.00 92.77           H  
ATOM   2061 HD12 ILE A 127      71.791   3.189 -73.530  1.00 92.77           H  
ATOM   2062 HD13 ILE A 127      72.930   1.935 -74.056  1.00 92.77           H  
ATOM   2063  N   SER A 128      75.395   4.076 -79.286  1.00 93.01           N  
ATOM   2064  H   SER A 128      75.140   5.025 -79.050  1.00 93.01           H  
ATOM   2065  CA  SER A 128      76.623   3.919 -80.064  1.00 93.01           C  
ATOM   2066  HA  SER A 128      76.888   2.865 -80.136  1.00 93.01           H  
ATOM   2067  C   SER A 128      77.756   4.670 -79.366  1.00 93.01           C  
ATOM   2068  CB  SER A 128      76.400   4.449 -81.481  1.00 93.01           C  
ATOM   2069  HB2 SER A 128      75.563   3.921 -81.938  1.00 93.01           H  
ATOM   2070  HB3 SER A 128      76.159   5.511 -81.429  1.00 93.01           H  
ATOM   2071  O   SER A 128      77.631   5.860 -79.068  1.00 93.01           O  
ATOM   2072  OG  SER A 128      77.552   4.268 -82.274  1.00 93.01           O  
ATOM   2073  HG  SER A 128      77.582   3.348 -82.546  1.00 93.01           H  
ATOM   2074  N   LEU A 129      78.846   3.965 -79.067  1.00 93.74           N  
ATOM   2075  H   LEU A 129      78.859   2.991 -79.335  1.00 93.74           H  
ATOM   2076  CA  LEU A 129      80.044   4.498 -78.423  1.00 93.74           C  
ATOM   2077  HA  LEU A 129      79.920   5.565 -78.240  1.00 93.74           H  
ATOM   2078  C   LEU A 129      81.240   4.313 -79.360  1.00 93.74           C  
ATOM   2079  CB  LEU A 129      80.228   3.786 -77.067  1.00 93.74           C  
ATOM   2080  HB2 LEU A 129      79.405   4.072 -76.412  1.00 93.74           H  
ATOM   2081  HB3 LEU A 129      80.163   2.710 -77.234  1.00 93.74           H  
ATOM   2082  O   LEU A 129      81.654   3.183 -79.612  1.00 93.74           O  
ATOM   2083  CG  LEU A 129      81.565   4.075 -76.356  1.00 93.74           C  
ATOM   2084  HG  LEU A 129      82.397   3.778 -76.995  1.00 93.74           H  
ATOM   2085  CD1 LEU A 129      81.725   5.551 -75.995  1.00 93.74           C  
ATOM   2086 HD11 LEU A 129      80.920   5.863 -75.330  1.00 93.74           H  
ATOM   2087 HD12 LEU A 129      82.685   5.700 -75.500  1.00 93.74           H  
ATOM   2088 HD13 LEU A 129      81.712   6.164 -76.896  1.00 93.74           H  
ATOM   2089  CD2 LEU A 129      81.650   3.261 -75.062  1.00 93.74           C  
ATOM   2090 HD21 LEU A 129      81.580   2.199 -75.298  1.00 93.74           H  
ATOM   2091 HD22 LEU A 129      82.607   3.448 -74.576  1.00 93.74           H  
ATOM   2092 HD23 LEU A 129      80.839   3.541 -74.390  1.00 93.74           H  
ATOM   2093  N   THR A 130      81.815   5.415 -79.831  1.00 91.94           N  
ATOM   2094  H   THR A 130      81.414   6.308 -79.581  1.00 91.94           H  
ATOM   2095  CA  THR A 130      83.047   5.430 -80.628  1.00 91.94           C  
ATOM   2096  HA  THR A 130      83.256   4.427 -81.000  1.00 91.94           H  
ATOM   2097  C   THR A 130      84.208   5.879 -79.752  1.00 91.94           C  
ATOM   2098  CB  THR A 130      82.913   6.349 -81.849  1.00 91.94           C  
ATOM   2099  HB  THR A 130      82.700   7.365 -81.519  1.00 91.94           H  
ATOM   2100  O   THR A 130      84.192   6.993 -79.234  1.00 91.94           O  
ATOM   2101  CG2 THR A 130      84.167   6.356 -82.723  1.00 91.94           C  
ATOM   2102 HG21 THR A 130      84.432   5.337 -83.005  1.00 91.94           H  
ATOM   2103 HG22 THR A 130      85.002   6.802 -82.182  1.00 91.94           H  
ATOM   2104 HG23 THR A 130      83.993   6.945 -83.623  1.00 91.94           H  
ATOM   2105  OG1 THR A 130      81.856   5.904 -82.665  1.00 91.94           O  
ATOM   2106  HG1 THR A 130      81.829   6.478 -83.434  1.00 91.94           H  
ATOM   2107  N   LEU A 131      85.222   5.031 -79.596  1.00 87.06           N  
ATOM   2108  H   LEU A 131      85.154   4.132 -80.051  1.00 87.06           H  
ATOM   2109  CA  LEU A 131      86.484   5.350 -78.928  1.00 87.06           C  
ATOM   2110  HA  LEU A 131      86.373   6.246 -78.318  1.00 87.06           H  
ATOM   2111  C   LEU A 131      87.548   5.637 -79.994  1.00 87.06           C  
ATOM   2112  CB  LEU A 131      86.895   4.175 -78.015  1.00 87.06           C  
ATOM   2113  HB2 LEU A 131      87.832   4.435 -77.523  1.00 87.06           H  
ATOM   2114  HB3 LEU A 131      87.081   3.303 -78.641  1.00 87.06           H  
ATOM   2115  O   LEU A 131      87.815   4.771 -80.828  1.00 87.06           O  
ATOM   2116  CG  LEU A 131      85.861   3.782 -76.940  1.00 87.06           C  
ATOM   2117  HG  LEU A 131      84.932   3.476 -77.421  1.00 87.06           H  
ATOM   2118  CD1 LEU A 131      86.377   2.598 -76.122  1.00 87.06           C  
ATOM   2119 HD11 LEU A 131      85.626   2.295 -75.393  1.00 87.06           H  
ATOM   2120 HD12 LEU A 131      87.296   2.872 -75.604  1.00 87.06           H  
ATOM   2121 HD13 LEU A 131      86.576   1.757 -76.786  1.00 87.06           H  
ATOM   2122  CD2 LEU A 131      85.559   4.931 -75.977  1.00 87.06           C  
ATOM   2123 HD21 LEU A 131      86.486   5.305 -75.542  1.00 87.06           H  
ATOM   2124 HD22 LEU A 131      85.062   5.735 -76.520  1.00 87.06           H  
ATOM   2125 HD23 LEU A 131      84.898   4.585 -75.183  1.00 87.06           H  
ATOM   2126  N   HIS A 132      88.147   6.828 -79.977  1.00 85.77           N  
ATOM   2127  H   HIS A 132      87.889   7.494 -79.262  1.00 85.77           H  
ATOM   2128  CA  HIS A 132      89.229   7.217 -80.891  1.00 85.77           C  
ATOM   2129  HA  HIS A 132      89.112   6.686 -81.835  1.00 85.77           H  
ATOM   2130  C   HIS A 132      90.596   6.839 -80.315  1.00 85.77           C  
ATOM   2131  CB  HIS A 132      89.143   8.716 -81.205  1.00 85.77           C  
ATOM   2132  HB2 HIS A 132      90.022   9.003 -81.782  1.00 85.77           H  
ATOM   2133  HB3 HIS A 132      89.145   9.293 -80.280  1.00 85.77           H  
ATOM   2134  O   HIS A 132      90.828   6.997 -79.118  1.00 85.77           O  
ATOM   2135  CG  HIS A 132      87.925   9.063 -82.019  1.00 85.77           C  
ATOM   2136  CD2 HIS A 132      86.734   9.536 -81.545  1.00 85.77           C  
ATOM   2137  HD2 HIS A 132      86.496   9.741 -80.512  1.00 85.77           H  
ATOM   2138  ND1 HIS A 132      87.822   8.873 -83.395  1.00 85.77           N  
ATOM   2139  CE1 HIS A 132      86.575   9.228 -83.726  1.00 85.77           C  
ATOM   2140  HE1 HIS A 132      86.167   9.174 -84.724  1.00 85.77           H  
ATOM   2141  NE2 HIS A 132      85.901   9.639 -82.640  1.00 85.77           N  
ATOM   2142  HE2 HIS A 132      84.942   9.955 -82.660  1.00 85.77           H  
ATOM   2143  N   ASN A 133      91.497   6.351 -81.172  1.00 82.85           N  
ATOM   2144  H   ASN A 133      91.244   6.314 -82.149  1.00 82.85           H  
ATOM   2145  CA  ASN A 133      92.801   5.775 -80.810  1.00 82.85           C  
ATOM   2146  HA  ASN A 133      93.159   5.218 -81.675  1.00 82.85           H  
ATOM   2147  C   ASN A 133      92.719   4.741 -79.652  1.00 82.85           C  
ATOM   2148  CB  ASN A 133      93.805   6.918 -80.570  1.00 82.85           C  
ATOM   2149  HB2 ASN A 133      93.485   7.492 -79.701  1.00 82.85           H  
ATOM   2150  HB3 ASN A 133      94.786   6.494 -80.353  1.00 82.85           H  
ATOM   2151  O   ASN A 133      93.401   4.898 -78.635  1.00 82.85           O  
ATOM   2152  CG  ASN A 133      93.952   7.843 -81.766  1.00 82.85           C  
ATOM   2153  ND2 ASN A 133      94.166   9.117 -81.535  1.00 82.85           N  
ATOM   2154 HD21 ASN A 133      94.254   9.700 -82.355  1.00 82.85           H  
ATOM   2155 HD22 ASN A 133      94.216   9.460 -80.586  1.00 82.85           H  
ATOM   2156  OD1 ASN A 133      93.882   7.453 -82.918  1.00 82.85           O  
ATOM   2157  N   PRO A 134      91.859   3.704 -79.763  1.00 85.16           N  
ATOM   2158  CA  PRO A 134      91.613   2.724 -78.706  1.00 85.16           C  
ATOM   2159  HA  PRO A 134      91.248   3.238 -77.817  1.00 85.16           H  
ATOM   2160  C   PRO A 134      92.869   1.926 -78.328  1.00 85.16           C  
ATOM   2161  CB  PRO A 134      90.509   1.807 -79.246  1.00 85.16           C  
ATOM   2162  HB2 PRO A 134      89.535   2.236 -79.012  1.00 85.16           H  
ATOM   2163  HB3 PRO A 134      90.580   0.792 -78.857  1.00 85.16           H  
ATOM   2164  O   PRO A 134      93.666   1.520 -79.177  1.00 85.16           O  
ATOM   2165  CG  PRO A 134      90.746   1.866 -80.755  1.00 85.16           C  
ATOM   2166  HG2 PRO A 134      89.860   1.593 -81.328  1.00 85.16           H  
ATOM   2167  HG3 PRO A 134      91.595   1.238 -81.028  1.00 85.16           H  
ATOM   2168  CD  PRO A 134      91.097   3.335 -80.945  1.00 85.16           C  
ATOM   2169  HD2 PRO A 134      91.673   3.475 -81.860  1.00 85.16           H  
ATOM   2170  HD3 PRO A 134      90.183   3.927 -80.987  1.00 85.16           H  
ATOM   2171  N   THR A 135      93.012   1.649 -77.034  1.00 84.83           N  
ATOM   2172  H   THR A 135      92.283   1.946 -76.401  1.00 84.83           H  
ATOM   2173  CA  THR A 135      94.203   1.018 -76.450  1.00 84.83           C  
ATOM   2174  HA  THR A 135      95.007   1.022 -77.186  1.00 84.83           H  
ATOM   2175  C   THR A 135      93.950  -0.438 -76.044  1.00 84.83           C  
ATOM   2176  CB  THR A 135      94.686   1.822 -75.233  1.00 84.83           C  
ATOM   2177  HB  THR A 135      95.644   1.409 -74.916  1.00 84.83           H  
ATOM   2178  O   THR A 135      92.817  -0.921 -76.056  1.00 84.83           O  
ATOM   2179  CG2 THR A 135      94.902   3.308 -75.515  1.00 84.83           C  
ATOM   2180 HG21 THR A 135      95.568   3.429 -76.370  1.00 84.83           H  
ATOM   2181 HG22 THR A 135      93.953   3.798 -75.736  1.00 84.83           H  
ATOM   2182 HG23 THR A 135      95.348   3.782 -74.642  1.00 84.83           H  
ATOM   2183  OG1 THR A 135      93.780   1.678 -74.159  1.00 84.83           O  
ATOM   2184  HG1 THR A 135      92.918   2.000 -74.433  1.00 84.83           H  
ATOM   2185  N   GLN A 136      94.989  -1.141 -75.578  1.00 82.14           N  
ATOM   2186  H   GLN A 136      95.911  -0.729 -75.612  1.00 82.14           H  
ATOM   2187  CA  GLN A 136      94.846  -2.467 -74.957  1.00 82.14           C  
ATOM   2188  HA  GLN A 136      94.479  -3.161 -75.713  1.00 82.14           H  
ATOM   2189  C   GLN A 136      93.837  -2.492 -73.787  1.00 82.14           C  
ATOM   2190  CB  GLN A 136      96.235  -2.938 -74.490  1.00 82.14           C  
ATOM   2191  HB2 GLN A 136      96.924  -2.889 -75.334  1.00 82.14           H  
ATOM   2192  HB3 GLN A 136      96.600  -2.269 -73.711  1.00 82.14           H  
ATOM   2193  O   GLN A 136      93.245  -3.535 -73.512  1.00 82.14           O  
ATOM   2194  CG  GLN A 136      96.216  -4.379 -73.951  1.00 82.14           C  
ATOM   2195  HG2 GLN A 136      95.748  -5.032 -74.688  1.00 82.14           H  
ATOM   2196  HG3 GLN A 136      95.624  -4.419 -73.037  1.00 82.14           H  
ATOM   2197  CD  GLN A 136      97.598  -4.932 -73.621  1.00 82.14           C  
ATOM   2198  NE2 GLN A 136      97.684  -6.177 -73.209  1.00 82.14           N  
ATOM   2199 HE21 GLN A 136      98.618  -6.501 -73.001  1.00 82.14           H  
ATOM   2200 HE22 GLN A 136      96.859  -6.755 -73.134  1.00 82.14           H  
ATOM   2201  OE1 GLN A 136      98.620  -4.277 -73.704  1.00 82.14           O  
ATOM   2202  N   PHE A 137      93.600  -1.364 -73.107  1.00 84.75           N  
ATOM   2203  H   PHE A 137      94.054  -0.509 -73.395  1.00 84.75           H  
ATOM   2204  CA  PHE A 137      92.622  -1.279 -72.015  1.00 84.75           C  
ATOM   2205  HA  PHE A 137      92.729  -2.166 -71.391  1.00 84.75           H  
ATOM   2206  C   PHE A 137      91.163  -1.268 -72.502  1.00 84.75           C  
ATOM   2207  CB  PHE A 137      92.940  -0.054 -71.149  1.00 84.75           C  
ATOM   2208  HB2 PHE A 137      92.845   0.850 -71.751  1.00 84.75           H  
ATOM   2209  HB3 PHE A 137      92.202   0.011 -70.350  1.00 84.75           H  
ATOM   2210  O   PHE A 137      90.257  -1.569 -71.722  1.00 84.75           O  
ATOM   2211  CG  PHE A 137      94.320  -0.110 -70.519  1.00 84.75           C  
ATOM   2212  CD1 PHE A 137      94.560  -0.981 -69.440  1.00 84.75           C  
ATOM   2213  HD1 PHE A 137      93.757  -1.587 -69.048  1.00 84.75           H  
ATOM   2214  CD2 PHE A 137      95.372   0.676 -71.029  1.00 84.75           C  
ATOM   2215  HD2 PHE A 137      95.194   1.347 -71.856  1.00 84.75           H  
ATOM   2216  CE1 PHE A 137      95.845  -1.071 -68.874  1.00 84.75           C  
ATOM   2217  HE1 PHE A 137      96.029  -1.742 -68.048  1.00 84.75           H  
ATOM   2218  CE2 PHE A 137      96.657   0.586 -70.463  1.00 84.75           C  
ATOM   2219  HE2 PHE A 137      97.462   1.188 -70.857  1.00 84.75           H  
ATOM   2220  CZ  PHE A 137      96.893  -0.288 -69.387  1.00 84.75           C  
ATOM   2221  HZ  PHE A 137      97.882  -0.356 -68.957  1.00 84.75           H  
ATOM   2222  N   ASP A 138      90.936  -0.979 -73.785  1.00 87.96           N  
ATOM   2223  H   ASP A 138      91.723  -0.730 -74.366  1.00 87.96           H  
ATOM   2224  CA  ASP A 138      89.610  -0.897 -74.404  1.00 87.96           C  
ATOM   2225  HA  ASP A 138      88.877  -0.712 -73.618  1.00 87.96           H  
ATOM   2226  C   ASP A 138      89.189  -2.207 -75.089  1.00 87.96           C  
ATOM   2227  CB  ASP A 138      89.578   0.317 -75.340  1.00 87.96           C  
ATOM   2228  HB2 ASP A 138      88.568   0.445 -75.728  1.00 87.96           H  
ATOM   2229  HB3 ASP A 138      90.253   0.152 -76.180  1.00 87.96           H  
ATOM   2230  O   ASP A 138      87.994  -2.425 -75.315  1.00 87.96           O  
ATOM   2231  CG  ASP A 138      89.992   1.572 -74.565  1.00 87.96           C  
ATOM   2232  OD1 ASP A 138      89.236   1.925 -73.620  1.00 87.96           O  
ATOM   2233  OD2 ASP A 138      91.098   2.091 -74.862  1.00 87.96           O  
ATOM   2234  N   ALA A 139      90.146  -3.115 -75.321  1.00 88.38           N  
ATOM   2235  H   ALA A 139      91.095  -2.843 -75.109  1.00 88.38           H  
ATOM   2236  CA  ALA A 139      89.918  -4.512 -75.680  1.00 88.38           C  
ATOM   2237  HA  ALA A 139      89.202  -4.558 -76.501  1.00 88.38           H  
ATOM   2238  C   ALA A 139      89.339  -5.290 -74.483  1.00 88.38           C  
ATOM   2239  CB  ALA A 139      91.236  -5.114 -76.173  1.00 88.38           C  
ATOM   2240  HB1 ALA A 139      91.095  -6.173 -76.387  1.00 88.38           H  
ATOM   2241  HB2 ALA A 139      92.002  -5.009 -75.404  1.00 88.38           H  
ATOM   2242  HB3 ALA A 139      91.562  -4.614 -77.085  1.00 88.38           H  
ATOM   2243  O   ALA A 139      90.065  -5.809 -73.628  1.00 88.38           O  
ATOM   2244  N   LYS A 140      88.004  -5.307 -74.392  1.00 91.44           N  
ATOM   2245  H   LYS A 140      87.495  -4.834 -75.125  1.00 91.44           H  
ATOM   2246  CA  LYS A 140      87.230  -5.943 -73.318  1.00 91.44           C  
ATOM   2247  HA  LYS A 140      87.820  -6.764 -72.910  1.00 91.44           H  
ATOM   2248  C   LYS A 140      85.954  -6.588 -73.851  1.00 91.44           C  
ATOM   2249  CB  LYS A 140      86.907  -4.905 -72.212  1.00 91.44           C  
ATOM   2250  HB2 LYS A 140      86.245  -5.356 -71.472  1.00 91.44           H  
ATOM   2251  HB3 LYS A 140      86.372  -4.074 -72.672  1.00 91.44           H  
ATOM   2252  O   LYS A 140      85.524  -6.340 -74.978  1.00 91.44           O  
ATOM   2253  CG  LYS A 140      88.127  -4.336 -71.461  1.00 91.44           C  
ATOM   2254  HG2 LYS A 140      88.794  -3.858 -72.179  1.00 91.44           H  
ATOM   2255  HG3 LYS A 140      87.792  -3.572 -70.761  1.00 91.44           H  
ATOM   2256  CD  LYS A 140      88.891  -5.412 -70.675  1.00 91.44           C  
ATOM   2257  HD2 LYS A 140      88.339  -5.674 -69.772  1.00 91.44           H  
ATOM   2258  HD3 LYS A 140      88.985  -6.315 -71.278  1.00 91.44           H  
ATOM   2259  CE  LYS A 140      90.304  -4.951 -70.306  1.00 91.44           C  
ATOM   2260  HE2 LYS A 140      90.679  -4.307 -71.101  1.00 91.44           H  
ATOM   2261  HE3 LYS A 140      90.264  -4.378 -69.380  1.00 91.44           H  
ATOM   2262  NZ  LYS A 140      91.195  -6.129 -70.168  1.00 91.44           N  
ATOM   2263  HZ1 LYS A 140      92.101  -5.907 -69.781  1.00 91.44           H  
ATOM   2264  HZ2 LYS A 140      90.783  -6.822 -69.560  1.00 91.44           H  
ATOM   2265  HZ3 LYS A 140      91.296  -6.591 -71.060  1.00 91.44           H  
ATOM   2266  N   VAL A 141      85.311  -7.388 -73.001  1.00 94.20           N  
ATOM   2267  H   VAL A 141      85.750  -7.585 -72.112  1.00 94.20           H  
ATOM   2268  CA  VAL A 141      83.936  -7.844 -73.228  1.00 94.20           C  
ATOM   2269  HA  VAL A 141      83.824  -8.080 -74.286  1.00 94.20           H  
ATOM   2270  C   VAL A 141      82.971  -6.708 -72.890  1.00 94.20           C  
ATOM   2271  CB  VAL A 141      83.601  -9.124 -72.440  1.00 94.20           C  
ATOM   2272  HB  VAL A 141      83.622  -8.910 -71.371  1.00 94.20           H  
ATOM   2273  O   VAL A 141      82.915  -6.243 -71.750  1.00 94.20           O  
ATOM   2274  CG1 VAL A 141      82.203  -9.643 -72.811  1.00 94.20           C  
ATOM   2275 HG11 VAL A 141      82.158  -9.844 -73.881  1.00 94.20           H  
ATOM   2276 HG12 VAL A 141      81.442  -8.905 -72.555  1.00 94.20           H  
ATOM   2277 HG13 VAL A 141      81.999 -10.565 -72.267  1.00 94.20           H  
ATOM   2278  CG2 VAL A 141      84.601 -10.250 -72.724  1.00 94.20           C  
ATOM   2279 HG21 VAL A 141      84.333 -11.146 -72.165  1.00 94.20           H  
ATOM   2280 HG22 VAL A 141      85.609  -9.961 -72.424  1.00 94.20           H  
ATOM   2281 HG23 VAL A 141      84.615 -10.490 -73.787  1.00 94.20           H  
ATOM   2282  N   TYR A 142      82.179  -6.291 -73.870  1.00 95.79           N  
ATOM   2283  H   TYR A 142      82.284  -6.724 -74.776  1.00 95.79           H  
ATOM   2284  CA  TYR A 142      81.079  -5.347 -73.713  1.00 95.79           C  
ATOM   2285  HA  TYR A 142      81.227  -4.798 -72.782  1.00 95.79           H  
ATOM   2286  C   TYR A 142      79.741  -6.088 -73.598  1.00 95.79           C  
ATOM   2287  CB  TYR A 142      81.102  -4.309 -74.844  1.00 95.79           C  
ATOM   2288  HB2 TYR A 142      80.202  -3.698 -74.775  1.00 95.79           H  
ATOM   2289  HB3 TYR A 142      81.083  -4.822 -75.806  1.00 95.79           H  
ATOM   2290  O   TYR A 142      79.563  -7.196 -74.117  1.00 95.79           O  
ATOM   2291  CG  TYR A 142      82.308  -3.389 -74.787  1.00 95.79           C  
ATOM   2292  CD1 TYR A 142      82.228  -2.153 -74.113  1.00 95.79           C  
ATOM   2293  HD1 TYR A 142      81.297  -1.841 -73.664  1.00 95.79           H  
ATOM   2294  CD2 TYR A 142      83.523  -3.785 -75.380  1.00 95.79           C  
ATOM   2295  HD2 TYR A 142      83.593  -4.730 -75.898  1.00 95.79           H  
ATOM   2296  CE1 TYR A 142      83.364  -1.322 -74.029  1.00 95.79           C  
ATOM   2297  HE1 TYR A 142      83.307  -0.361 -73.538  1.00 95.79           H  
ATOM   2298  CE2 TYR A 142      84.662  -2.964 -75.284  1.00 95.79           C  
ATOM   2299  HE2 TYR A 142      85.592  -3.281 -75.731  1.00 95.79           H  
ATOM   2300  OH  TYR A 142      85.707  -0.967 -74.473  1.00 95.79           O  
ATOM   2301  HH  TYR A 142      86.447  -1.369 -74.933  1.00 95.79           H  
ATOM   2302  CZ  TYR A 142      84.589  -1.732 -74.604  1.00 95.79           C  
ATOM   2303  N   ARG A 143      78.794  -5.478 -72.886  1.00 94.98           N  
ATOM   2304  H   ARG A 143      79.027  -4.569 -72.511  1.00 94.98           H  
ATOM   2305  CA  ARG A 143      77.452  -5.995 -72.599  1.00 94.98           C  
ATOM   2306  HA  ARG A 143      77.277  -6.909 -73.167  1.00 94.98           H  
ATOM   2307  C   ARG A 143      76.416  -4.966 -73.024  1.00 94.98           C  
ATOM   2308  CB  ARG A 143      77.350  -6.306 -71.094  1.00 94.98           C  
ATOM   2309  HB2 ARG A 143      77.635  -5.417 -70.532  1.00 94.98           H  
ATOM   2310  HB3 ARG A 143      78.052  -7.108 -70.869  1.00 94.98           H  
ATOM   2311  O   ARG A 143      76.463  -3.837 -72.560  1.00 94.98           O  
ATOM   2312  CG  ARG A 143      75.955  -6.756 -70.640  1.00 94.98           C  
ATOM   2313  HG2 ARG A 143      75.728  -7.665 -71.196  1.00 94.98           H  
ATOM   2314  HG3 ARG A 143      75.208  -6.000 -70.885  1.00 94.98           H  
ATOM   2315  CD  ARG A 143      75.868  -7.064 -69.133  1.00 94.98           C  
ATOM   2316  HD2 ARG A 143      76.722  -7.679 -68.847  1.00 94.98           H  
ATOM   2317  HD3 ARG A 143      74.954  -7.633 -68.962  1.00 94.98           H  
ATOM   2318  NE  ARG A 143      75.825  -5.851 -68.287  1.00 94.98           N  
ATOM   2319  HE  ARG A 143      75.933  -4.957 -68.745  1.00 94.98           H  
ATOM   2320  NH1 ARG A 143      75.581  -6.849 -66.231  1.00 94.98           N  
ATOM   2321 HH11 ARG A 143      75.510  -6.731 -65.230  1.00 94.98           H  
ATOM   2322 HH12 ARG A 143      75.561  -7.758 -66.671  1.00 94.98           H  
ATOM   2323  NH2 ARG A 143      75.694  -4.648 -66.333  1.00 94.98           N  
ATOM   2324 HH21 ARG A 143      75.665  -4.556 -65.327  1.00 94.98           H  
ATOM   2325 HH22 ARG A 143      75.722  -3.755 -66.804  1.00 94.98           H  
ATOM   2326  CZ  ARG A 143      75.700  -5.781 -66.969  1.00 94.98           C  
ATOM   2327  N   CYS A 144      75.456  -5.386 -73.833  1.00 93.43           N  
ATOM   2328  H   CYS A 144      75.471  -6.355 -74.117  1.00 93.43           H  
ATOM   2329  CA  CYS A 144      74.222  -4.654 -74.084  1.00 93.43           C  
ATOM   2330  HA  CYS A 144      74.319  -3.617 -73.762  1.00 93.43           H  
ATOM   2331  C   CYS A 144      73.122  -5.337 -73.261  1.00 93.43           C  
ATOM   2332  CB  CYS A 144      73.981  -4.673 -75.595  1.00 93.43           C  
ATOM   2333  HB2 CYS A 144      74.878  -4.273 -76.069  1.00 93.43           H  
ATOM   2334  HB3 CYS A 144      73.854  -5.707 -75.916  1.00 93.43           H  
ATOM   2335  O   CYS A 144      72.950  -6.555 -73.354  1.00 93.43           O  
ATOM   2336  SG  CYS A 144      72.598  -3.716 -76.250  1.00 93.43           S  
ATOM   2337  N   LYS A 145      72.427  -4.588 -72.407  1.00 91.44           N  
ATOM   2338  H   LYS A 145      72.652  -3.605 -72.353  1.00 91.44           H  
ATOM   2339  CA  LYS A 145      71.353  -5.078 -71.530  1.00 91.44           C  
ATOM   2340  HA  LYS A 145      71.098  -6.105 -71.790  1.00 91.44           H  
ATOM   2341  C   LYS A 145      70.114  -4.221 -71.750  1.00 91.44           C  
ATOM   2342  CB  LYS A 145      71.833  -5.036 -70.065  1.00 91.44           C  
ATOM   2343  HB2 LYS A 145      72.666  -5.729 -69.948  1.00 91.44           H  
ATOM   2344  HB3 LYS A 145      72.198  -4.031 -69.851  1.00 91.44           H  
ATOM   2345  O   LYS A 145      70.212  -3.003 -71.701  1.00 91.44           O  
ATOM   2346  CG  LYS A 145      70.736  -5.386 -69.042  1.00 91.44           C  
ATOM   2347  HG2 LYS A 145      70.387  -6.407 -69.201  1.00 91.44           H  
ATOM   2348  HG3 LYS A 145      69.891  -4.711 -69.176  1.00 91.44           H  
ATOM   2349  CD  LYS A 145      71.242  -5.224 -67.601  1.00 91.44           C  
ATOM   2350  HD2 LYS A 145      72.052  -5.924 -67.399  1.00 91.44           H  
ATOM   2351  HD3 LYS A 145      71.610  -4.204 -67.484  1.00 91.44           H  
ATOM   2352  CE  LYS A 145      70.081  -5.461 -66.628  1.00 91.44           C  
ATOM   2353  HE2 LYS A 145      69.172  -5.103 -67.111  1.00 91.44           H  
ATOM   2354  HE3 LYS A 145      69.946  -6.528 -66.447  1.00 91.44           H  
ATOM   2355  NZ  LYS A 145      70.239  -4.714 -65.355  1.00 91.44           N  
ATOM   2356  HZ1 LYS A 145      70.938  -5.092 -64.731  1.00 91.44           H  
ATOM   2357  HZ2 LYS A 145      70.405  -3.732 -65.526  1.00 91.44           H  
ATOM   2358  HZ3 LYS A 145      69.345  -4.695 -64.886  1.00 91.44           H  
ATOM   2359  N   VAL A 146      68.960  -4.847 -71.934  1.00 89.44           N  
ATOM   2360  H   VAL A 146      68.963  -5.857 -71.934  1.00 89.44           H  
ATOM   2361  CA  VAL A 146      67.652  -4.178 -71.895  1.00 89.44           C  
ATOM   2362  HA  VAL A 146      67.804  -3.103 -71.801  1.00 89.44           H  
ATOM   2363  C   VAL A 146      66.896  -4.640 -70.654  1.00 89.44           C  
ATOM   2364  CB  VAL A 146      66.870  -4.405 -73.204  1.00 89.44           C  
ATOM   2365  HB  VAL A 146      67.508  -4.091 -74.029  1.00 89.44           H  
ATOM   2366  O   VAL A 146      66.944  -5.824 -70.309  1.00 89.44           O  
ATOM   2367  CG1 VAL A 146      66.506  -5.873 -73.428  1.00 89.44           C  
ATOM   2368 HG11 VAL A 146      65.770  -6.197 -72.691  1.00 89.44           H  
ATOM   2369 HG12 VAL A 146      66.093  -6.005 -74.428  1.00 89.44           H  
ATOM   2370 HG13 VAL A 146      67.399  -6.491 -73.332  1.00 89.44           H  
ATOM   2371  CG2 VAL A 146      65.583  -3.582 -73.279  1.00 89.44           C  
ATOM   2372 HG21 VAL A 146      65.058  -3.789 -74.212  1.00 89.44           H  
ATOM   2373 HG22 VAL A 146      65.831  -2.521 -73.248  1.00 89.44           H  
ATOM   2374 HG23 VAL A 146      64.918  -3.821 -72.449  1.00 89.44           H  
ATOM   2375  N   GLU A 147      66.198  -3.727 -69.987  1.00 88.70           N  
ATOM   2376  H   GLU A 147      66.221  -2.771 -70.312  1.00 88.70           H  
ATOM   2377  CA  GLU A 147      65.243  -4.050 -68.922  1.00 88.70           C  
ATOM   2378  HA  GLU A 147      65.205  -5.130 -68.784  1.00 88.70           H  
ATOM   2379  C   GLU A 147      63.845  -3.598 -69.319  1.00 88.70           C  
ATOM   2380  CB  GLU A 147      65.623  -3.432 -67.569  1.00 88.70           C  
ATOM   2381  HB2 GLU A 147      64.952  -3.833 -66.810  1.00 88.70           H  
ATOM   2382  HB3 GLU A 147      65.479  -2.353 -67.606  1.00 88.70           H  
ATOM   2383  O   GLU A 147      63.669  -2.600 -70.022  1.00 88.70           O  
ATOM   2384  CG  GLU A 147      67.060  -3.763 -67.174  1.00 88.70           C  
ATOM   2385  HG2 GLU A 147      67.758  -3.317 -67.882  1.00 88.70           H  
ATOM   2386  HG3 GLU A 147      67.186  -4.845 -67.223  1.00 88.70           H  
ATOM   2387  CD  GLU A 147      67.402  -3.269 -65.770  1.00 88.70           C  
ATOM   2388  OE1 GLU A 147      67.714  -4.145 -64.926  1.00 88.70           O  
ATOM   2389  OE2 GLU A 147      67.518  -2.043 -65.582  1.00 88.70           O  
ATOM   2390  N   GLY A 148      62.838  -4.323 -68.851  1.00 85.00           N  
ATOM   2391  H   GLY A 148      63.029  -5.143 -68.294  1.00 85.00           H  
ATOM   2392  CA  GLY A 148      61.447  -4.030 -69.143  1.00 85.00           C  
ATOM   2393  HA2 GLY A 148      61.246  -4.272 -70.186  1.00 85.00           H  
ATOM   2394  HA3 GLY A 148      61.251  -2.968 -68.993  1.00 85.00           H  
ATOM   2395  C   GLY A 148      60.487  -4.826 -68.272  1.00 85.00           C  
ATOM   2396  O   GLY A 148      60.898  -5.622 -67.428  1.00 85.00           O  
ATOM   2397  N   ASP A 149      59.199  -4.622 -68.501  1.00 78.85           N  
ATOM   2398  H   ASP A 149      58.948  -3.995 -69.252  1.00 78.85           H  
ATOM   2399  CA  ASP A 149      58.140  -5.424 -67.901  1.00 78.85           C  
ATOM   2400  HA  ASP A 149      58.540  -5.984 -67.056  1.00 78.85           H  
ATOM   2401  C   ASP A 149      57.587  -6.441 -68.895  1.00 78.85           C  
ATOM   2402  CB  ASP A 149      57.020  -4.531 -67.360  1.00 78.85           C  
ATOM   2403  HB2 ASP A 149      56.648  -3.889 -68.159  1.00 78.85           H  
ATOM   2404  HB3 ASP A 149      56.197  -5.158 -67.016  1.00 78.85           H  
ATOM   2405  O   ASP A 149      57.559  -6.218 -70.111  1.00 78.85           O  
ATOM   2406  CG  ASP A 149      57.501  -3.689 -66.186  1.00 78.85           C  
ATOM   2407  OD1 ASP A 149      58.042  -4.258 -65.209  1.00 78.85           O  
ATOM   2408  OD2 ASP A 149      57.349  -2.444 -66.243  1.00 78.85           O  
ATOM   2409  N   LYS A 150      57.100  -7.545 -68.336  1.00 71.70           N  
ATOM   2410  H   LYS A 150      57.183  -7.651 -67.335  1.00 71.70           H  
ATOM   2411  CA  LYS A 150      56.266  -8.528 -69.012  1.00 71.70           C  
ATOM   2412  HA  LYS A 150      56.090  -8.216 -70.042  1.00 71.70           H  
ATOM   2413  C   LYS A 150      54.921  -8.586 -68.291  1.00 71.70           C  
ATOM   2414  CB  LYS A 150      57.022  -9.862 -69.017  1.00 71.70           C  
ATOM   2415  HB2 LYS A 150      58.013  -9.692 -69.437  1.00 71.70           H  
ATOM   2416  HB3 LYS A 150      57.140 -10.210 -67.990  1.00 71.70           H  
ATOM   2417  O   LYS A 150      54.880  -8.552 -67.064  1.00 71.70           O  
ATOM   2418  CG  LYS A 150      56.322 -10.943 -69.844  1.00 71.70           C  
ATOM   2419  HG2 LYS A 150      55.345 -11.166 -69.416  1.00 71.70           H  
ATOM   2420  HG3 LYS A 150      56.195 -10.588 -70.867  1.00 71.70           H  
ATOM   2421  CD  LYS A 150      57.178 -12.213 -69.845  1.00 71.70           C  
ATOM   2422  HD2 LYS A 150      58.167 -11.973 -70.233  1.00 71.70           H  
ATOM   2423  HD3 LYS A 150      57.274 -12.583 -68.824  1.00 71.70           H  
ATOM   2424  CE  LYS A 150      56.521 -13.272 -70.731  1.00 71.70           C  
ATOM   2425  HE2 LYS A 150      55.535 -13.504 -70.328  1.00 71.70           H  
ATOM   2426  HE3 LYS A 150      56.380 -12.843 -71.723  1.00 71.70           H  
ATOM   2427  NZ  LYS A 150      57.360 -14.492 -70.809  1.00 71.70           N  
ATOM   2428  HZ1 LYS A 150      57.488 -14.888 -69.889  1.00 71.70           H  
ATOM   2429  HZ2 LYS A 150      56.928 -15.179 -71.410  1.00 71.70           H  
ATOM   2430  HZ3 LYS A 150      58.268 -14.257 -71.184  1.00 71.70           H  
ATOM   2431  N   THR A 151      53.838  -8.739 -69.039  1.00 65.40           N  
ATOM   2432  H   THR A 151      53.983  -8.717 -70.038  1.00 65.40           H  
ATOM   2433  CA  THR A 151      52.448  -8.928 -68.572  1.00 65.40           C  
ATOM   2434  HA  THR A 151      52.029  -7.961 -68.295  1.00 65.40           H  
ATOM   2435  C   THR A 151      52.310  -9.835 -67.345  1.00 65.40           C  
ATOM   2436  CB  THR A 151      51.599  -9.529 -69.711  1.00 65.40           C  
ATOM   2437  HB  THR A 151      50.751 -10.069 -69.290  1.00 65.40           H  
ATOM   2438  O   THR A 151      51.548  -9.519 -66.436  1.00 65.40           O  
ATOM   2439  CG2 THR A 151      51.063  -8.443 -70.640  1.00 65.40           C  
ATOM   2440 HG21 THR A 151      51.878  -7.836 -71.034  1.00 65.40           H  
ATOM   2441 HG22 THR A 151      50.374  -7.801 -70.090  1.00 65.40           H  
ATOM   2442 HG23 THR A 151      50.526  -8.905 -71.469  1.00 65.40           H  
ATOM   2443  OG1 THR A 151      52.369 -10.413 -70.507  1.00 65.40           O  
ATOM   2444  HG1 THR A 151      52.851  -9.869 -71.134  1.00 65.40           H  
ATOM   2445  N   ASN A 152      53.095 -10.916 -67.283  1.00 63.10           N  
ATOM   2446  H   ASN A 152      53.642 -11.116 -68.108  1.00 63.10           H  
ATOM   2447  CA  ASN A 152      53.057 -11.903 -66.198  1.00 63.10           C  
ATOM   2448  HA  ASN A 152      52.188 -11.697 -65.573  1.00 63.10           H  
ATOM   2449  C   ASN A 152      54.277 -11.841 -65.245  1.00 63.10           C  
ATOM   2450  CB  ASN A 152      52.860 -13.309 -66.805  1.00 63.10           C  
ATOM   2451  HB2 ASN A 152      53.707 -13.544 -67.450  1.00 63.10           H  
ATOM   2452  HB3 ASN A 152      52.843 -14.035 -65.993  1.00 63.10           H  
ATOM   2453  O   ASN A 152      54.418 -12.720 -64.397  1.00 63.10           O  
ATOM   2454  CG  ASN A 152      51.576 -13.498 -67.605  1.00 63.10           C  
ATOM   2455  ND2 ASN A 152      51.315 -14.702 -68.055  1.00 63.10           N  
ATOM   2456 HD21 ASN A 152      50.442 -14.783 -68.557  1.00 63.10           H  
ATOM   2457 HD22 ASN A 152      51.889 -15.493 -67.801  1.00 63.10           H  
ATOM   2458  OD1 ASN A 152      50.794 -12.605 -67.856  1.00 63.10           O  
ATOM   2459  N   ALA A 153      55.188 -10.869 -65.396  1.00 51.87           N  
ATOM   2460  H   ALA A 153      54.993 -10.131 -66.057  1.00 51.87           H  
ATOM   2461  CA  ALA A 153      56.373 -10.702 -64.545  1.00 51.87           C  
ATOM   2462  HA  ALA A 153      56.096 -10.922 -63.514  1.00 51.87           H  
ATOM   2463  C   ALA A 153      56.938  -9.265 -64.596  1.00 51.87           C  
ATOM   2464  CB  ALA A 153      57.452 -11.712 -64.972  1.00 51.87           C  
ATOM   2465  HB1 ALA A 153      57.731 -11.546 -66.013  1.00 51.87           H  
ATOM   2466  HB2 ALA A 153      58.335 -11.586 -64.346  1.00 51.87           H  
ATOM   2467  HB3 ALA A 153      57.081 -12.730 -64.854  1.00 51.87           H  
ATOM   2468  O   ALA A 153      57.495  -8.836 -65.612  1.00 51.87           O  
ATOM   2469  N   ALA A 154      56.859  -8.543 -63.474  1.00 64.94           N  
ATOM   2470  H   ALA A 154      56.420  -8.953 -62.662  1.00 64.94           H  
ATOM   2471  CA  ALA A 154      57.530  -7.252 -63.305  1.00 64.94           C  
ATOM   2472  HA  ALA A 154      57.267  -6.607 -64.143  1.00 64.94           H  
ATOM   2473  C   ALA A 154      59.062  -7.425 -63.292  1.00 64.94           C  
ATOM   2474  CB  ALA A 154      57.024  -6.600 -62.012  1.00 64.94           C  
ATOM   2475  HB1 ALA A 154      57.486  -5.619 -61.897  1.00 64.94           H  
ATOM   2476  HB2 ALA A 154      57.282  -7.221 -61.155  1.00 64.94           H  
ATOM   2477  HB3 ALA A 154      55.942  -6.475 -62.061  1.00 64.94           H  
ATOM   2478  O   ALA A 154      59.560  -8.365 -62.674  1.00 64.94           O  
ATOM   2479  N   ASN A 155      59.798  -6.507 -63.933  1.00 68.32           N  
ATOM   2480  H   ASN A 155      59.304  -5.753 -64.390  1.00 68.32           H  
ATOM   2481  CA  ASN A 155      61.257  -6.580 -64.137  1.00 68.32           C  
ATOM   2482  HA  ASN A 155      61.512  -5.810 -64.864  1.00 68.32           H  
ATOM   2483  C   ASN A 155      61.752  -7.906 -64.765  1.00 68.32           C  
ATOM   2484  CB  ASN A 155      62.015  -6.244 -62.832  1.00 68.32           C  
ATOM   2485  HB2 ASN A 155      61.489  -6.666 -61.975  1.00 68.32           H  
ATOM   2486  HB3 ASN A 155      62.996  -6.717 -62.867  1.00 68.32           H  
ATOM   2487  O   ASN A 155      62.240  -8.813 -64.092  1.00 68.32           O  
ATOM   2488  CG  ASN A 155      62.277  -4.770 -62.589  1.00 68.32           C  
ATOM   2489  ND2 ASN A 155      62.888  -4.455 -61.471  1.00 68.32           N  
ATOM   2490 HD21 ASN A 155      63.175  -3.494 -61.358  1.00 68.32           H  
ATOM   2491 HD22 ASN A 155      63.164  -5.185 -60.830  1.00 68.32           H  
ATOM   2492  OD1 ASN A 155      61.989  -3.884 -63.377  1.00 68.32           O  
ATOM   2493  N   SER A 156      61.742  -7.966 -66.095  1.00 80.44           N  
ATOM   2494  H   SER A 156      61.367  -7.166 -66.586  1.00 80.44           H  
ATOM   2495  CA  SER A 156      62.547  -8.905 -66.887  1.00 80.44           C  
ATOM   2496  HA  SER A 156      62.963  -9.675 -66.237  1.00 80.44           H  
ATOM   2497  C   SER A 156      63.723  -8.169 -67.546  1.00 80.44           C  
ATOM   2498  CB  SER A 156      61.657  -9.604 -67.917  1.00 80.44           C  
ATOM   2499  HB2 SER A 156      61.066  -8.861 -68.452  1.00 80.44           H  
ATOM   2500  HB3 SER A 156      62.272 -10.157 -68.626  1.00 80.44           H  
ATOM   2501  O   SER A 156      63.629  -6.981 -67.857  1.00 80.44           O  
ATOM   2502  OG  SER A 156      60.787 -10.503 -67.259  1.00 80.44           O  
ATOM   2503  HG  SER A 156      60.325 -10.011 -66.576  1.00 80.44           H  
ATOM   2504  N   SER A 157      64.847  -8.857 -67.778  1.00 84.63           N  
ATOM   2505  H   SER A 157      64.877  -9.843 -67.564  1.00 84.63           H  
ATOM   2506  CA  SER A 157      65.987  -8.278 -68.507  1.00 84.63           C  
ATOM   2507  HA  SER A 157      65.605  -7.460 -69.116  1.00 84.63           H  
ATOM   2508  C   SER A 157      66.612  -9.270 -69.482  1.00 84.63           C  
ATOM   2509  CB  SER A 157      67.032  -7.669 -67.560  1.00 84.63           C  
ATOM   2510  HB2 SER A 157      67.719  -7.056 -68.144  1.00 84.63           H  
ATOM   2511  HB3 SER A 157      66.528  -7.026 -66.839  1.00 84.63           H  
ATOM   2512  O   SER A 157      66.643 -10.474 -69.225  1.00 84.63           O  
ATOM   2513  OG  SER A 157      67.787  -8.648 -66.870  1.00 84.63           O  
ATOM   2514  HG  SER A 157      67.170  -9.207 -66.391  1.00 84.63           H  
ATOM   2515  N   ILE A 158      67.091  -8.757 -70.614  1.00 85.73           N  
ATOM   2516  H   ILE A 158      67.068  -7.753 -70.716  1.00 85.73           H  
ATOM   2517  CA  ILE A 158      67.683  -9.536 -71.709  1.00 85.73           C  
ATOM   2518  HA  ILE A 158      67.826 -10.563 -71.374  1.00 85.73           H  
ATOM   2519  C   ILE A 158      69.068  -8.958 -72.003  1.00 85.73           C  
ATOM   2520  CB  ILE A 158      66.731  -9.576 -72.932  1.00 85.73           C  
ATOM   2521  HB  ILE A 158      66.473  -8.553 -73.206  1.00 85.73           H  
ATOM   2522  O   ILE A 158      69.278  -7.747 -71.923  1.00 85.73           O  
ATOM   2523  CG1 ILE A 158      65.422 -10.311 -72.552  1.00 85.73           C  
ATOM   2524 HG12 ILE A 158      65.008  -9.878 -71.641  1.00 85.73           H  
ATOM   2525 HG13 ILE A 158      65.638 -11.361 -72.353  1.00 85.73           H  
ATOM   2526  CG2 ILE A 158      67.399 -10.239 -74.152  1.00 85.73           C  
ATOM   2527 HG21 ILE A 158      66.714 -10.244 -75.000  1.00 85.73           H  
ATOM   2528 HG22 ILE A 158      67.677 -11.267 -73.919  1.00 85.73           H  
ATOM   2529 HG23 ILE A 158      68.282  -9.679 -74.459  1.00 85.73           H  
ATOM   2530  CD1 ILE A 158      64.311 -10.221 -73.600  1.00 85.73           C  
ATOM   2531 HD11 ILE A 158      64.587 -10.769 -74.501  1.00 85.73           H  
ATOM   2532 HD12 ILE A 158      64.112  -9.177 -73.842  1.00 85.73           H  
ATOM   2533 HD13 ILE A 158      63.402 -10.664 -73.194  1.00 85.73           H  
ATOM   2534  N   VAL A 159      70.039  -9.831 -72.281  1.00 89.56           N  
ATOM   2535  H   VAL A 159      69.797 -10.806 -72.382  1.00 89.56           H  
ATOM   2536  CA  VAL A 159      71.463  -9.474 -72.320  1.00 89.56           C  
ATOM   2537  HA  VAL A 159      71.556  -8.391 -72.396  1.00 89.56           H  
ATOM   2538  C   VAL A 159      72.149 -10.085 -73.536  1.00 89.56           C  
ATOM   2539  CB  VAL A 159      72.176  -9.921 -71.025  1.00 89.56           C  
ATOM   2540  HB  VAL A 159      72.114 -11.004 -70.927  1.00 89.56           H  
ATOM   2541  O   VAL A 159      72.105 -11.297 -73.735  1.00 89.56           O  
ATOM   2542  CG1 VAL A 159      73.653  -9.512 -71.042  1.00 89.56           C  
ATOM   2543 HG11 VAL A 159      74.119  -9.750 -70.086  1.00 89.56           H  
ATOM   2544 HG12 VAL A 159      73.705  -8.440 -71.229  1.00 89.56           H  
ATOM   2545 HG13 VAL A 159      74.184 -10.043 -71.832  1.00 89.56           H  
ATOM   2546  CG2 VAL A 159      71.564  -9.281 -69.772  1.00 89.56           C  
ATOM   2547 HG21 VAL A 159      71.599  -8.195 -69.861  1.00 89.56           H  
ATOM   2548 HG22 VAL A 159      70.527  -9.594 -69.655  1.00 89.56           H  
ATOM   2549 HG23 VAL A 159      72.108  -9.595 -68.881  1.00 89.56           H  
ATOM   2550  N   ALA A 160      72.866  -9.253 -74.286  1.00 90.49           N  
ATOM   2551  H   ALA A 160      72.861  -8.274 -74.036  1.00 90.49           H  
ATOM   2552  CA  ALA A 160      73.786  -9.650 -75.343  1.00 90.49           C  
ATOM   2553  HA  ALA A 160      73.791 -10.737 -75.424  1.00 90.49           H  
ATOM   2554  C   ALA A 160      75.217  -9.201 -74.984  1.00 90.49           C  
ATOM   2555  CB  ALA A 160      73.268  -9.091 -76.673  1.00 90.49           C  
ATOM   2556  HB1 ALA A 160      73.295  -8.001 -76.662  1.00 90.49           H  
ATOM   2557  HB2 ALA A 160      73.872  -9.470 -77.497  1.00 90.49           H  
ATOM   2558  HB3 ALA A 160      72.239  -9.413 -76.832  1.00 90.49           H  
ATOM   2559  O   ALA A 160      75.413  -8.221 -74.260  1.00 90.49           O  
ATOM   2560  N   LYS A 161      76.236  -9.929 -75.451  1.00 93.53           N  
ATOM   2561  H   LYS A 161      76.037 -10.679 -76.096  1.00 93.53           H  
ATOM   2562  CA  LYS A 161      77.653  -9.646 -75.158  1.00 93.53           C  
ATOM   2563  HA  LYS A 161      77.752  -8.615 -74.818  1.00 93.53           H  
ATOM   2564  C   LYS A 161      78.509  -9.779 -76.412  1.00 93.53           C  
ATOM   2565  CB  LYS A 161      78.193 -10.581 -74.062  1.00 93.53           C  
ATOM   2566  HB2 LYS A 161      78.022 -11.613 -74.369  1.00 93.53           H  
ATOM   2567  HB3 LYS A 161      79.269 -10.429 -73.978  1.00 93.53           H  
ATOM   2568  O   LYS A 161      78.228 -10.628 -77.258  1.00 93.53           O  
ATOM   2569  CG  LYS A 161      77.570 -10.348 -72.677  1.00 93.53           C  
ATOM   2570  HG2 LYS A 161      77.800  -9.337 -72.340  1.00 93.53           H  
ATOM   2571  HG3 LYS A 161      76.488 -10.471 -72.733  1.00 93.53           H  
ATOM   2572  CD  LYS A 161      78.136 -11.369 -71.682  1.00 93.53           C  
ATOM   2573  HD2 LYS A 161      77.919 -12.371 -72.052  1.00 93.53           H  
ATOM   2574  HD3 LYS A 161      79.217 -11.245 -71.618  1.00 93.53           H  
ATOM   2575  CE  LYS A 161      77.513 -11.193 -70.294  1.00 93.53           C  
ATOM   2576  HE2 LYS A 161      77.810 -10.219 -69.904  1.00 93.53           H  
ATOM   2577  HE3 LYS A 161      76.428 -11.202 -70.398  1.00 93.53           H  
ATOM   2578  NZ  LYS A 161      77.948 -12.277 -69.375  1.00 93.53           N  
ATOM   2579  HZ1 LYS A 161      78.955 -12.287 -69.292  1.00 93.53           H  
ATOM   2580  HZ2 LYS A 161      77.657 -13.177 -69.731  1.00 93.53           H  
ATOM   2581  HZ3 LYS A 161      77.549 -12.157 -68.456  1.00 93.53           H  
ATOM   2582  N   LYS A 162      79.573  -8.982 -76.498  1.00 94.21           N  
ATOM   2583  H   LYS A 162      79.733  -8.321 -75.751  1.00 94.21           H  
ATOM   2584  CA  LYS A 162      80.564  -9.035 -77.579  1.00 94.21           C  
ATOM   2585  HA  LYS A 162      80.578 -10.047 -77.982  1.00 94.21           H  
ATOM   2586  C   LYS A 162      81.951  -8.725 -77.031  1.00 94.21           C  
ATOM   2587  CB  LYS A 162      80.156  -8.039 -78.676  1.00 94.21           C  
ATOM   2588  HB2 LYS A 162      79.081  -8.105 -78.842  1.00 94.21           H  
ATOM   2589  HB3 LYS A 162      80.374  -7.027 -78.333  1.00 94.21           H  
ATOM   2590  O   LYS A 162      82.090  -7.876 -76.159  1.00 94.21           O  
ATOM   2591  CG  LYS A 162      80.835  -8.260 -80.030  1.00 94.21           C  
ATOM   2592  HG2 LYS A 162      81.918  -8.274 -79.906  1.00 94.21           H  
ATOM   2593  HG3 LYS A 162      80.562  -7.413 -80.660  1.00 94.21           H  
ATOM   2594  CD  LYS A 162      80.369  -9.536 -80.743  1.00 94.21           C  
ATOM   2595  HD2 LYS A 162      80.639 -10.418 -80.162  1.00 94.21           H  
ATOM   2596  HD3 LYS A 162      79.286  -9.494 -80.859  1.00 94.21           H  
ATOM   2597  CE  LYS A 162      81.039  -9.600 -82.120  1.00 94.21           C  
ATOM   2598  HE2 LYS A 162      82.110  -9.746 -81.981  1.00 94.21           H  
ATOM   2599  HE3 LYS A 162      80.900  -8.637 -82.612  1.00 94.21           H  
ATOM   2600  NZ  LYS A 162      80.461 -10.678 -82.958  1.00 94.21           N  
ATOM   2601  HZ1 LYS A 162      80.587 -11.577 -82.516  1.00 94.21           H  
ATOM   2602  HZ2 LYS A 162      80.908 -10.689 -83.864  1.00 94.21           H  
ATOM   2603  HZ3 LYS A 162      79.474 -10.512 -83.095  1.00 94.21           H  
ATOM   2604  N   GLU A 163      82.960  -9.418 -77.531  1.00 93.54           N  
ATOM   2605  H   GLU A 163      82.791 -10.070 -78.284  1.00 93.54           H  
ATOM   2606  CA  GLU A 163      84.357  -9.233 -77.143  1.00 93.54           C  
ATOM   2607  HA  GLU A 163      84.415  -8.651 -76.223  1.00 93.54           H  
ATOM   2608  C   GLU A 163      85.116  -8.454 -78.219  1.00 93.54           C  
ATOM   2609  CB  GLU A 163      84.954 -10.614 -76.851  1.00 93.54           C  
ATOM   2610  HB2 GLU A 163      84.297 -11.102 -76.131  1.00 93.54           H  
ATOM   2611  HB3 GLU A 163      84.956 -11.205 -77.767  1.00 93.54           H  
ATOM   2612  O   GLU A 163      84.857  -8.633 -79.413  1.00 93.54           O  
ATOM   2613  CG  GLU A 163      86.371 -10.575 -76.265  1.00 93.54           C  
ATOM   2614  HG2 GLU A 163      87.081 -10.331 -77.055  1.00 93.54           H  
ATOM   2615  HG3 GLU A 163      86.411  -9.787 -75.513  1.00 93.54           H  
ATOM   2616  CD  GLU A 163      86.742 -11.920 -75.616  1.00 93.54           C  
ATOM   2617  OE1 GLU A 163      87.528 -11.886 -74.645  1.00 93.54           O  
ATOM   2618  OE2 GLU A 163      86.179 -12.956 -76.042  1.00 93.54           O  
ATOM   2619  N   VAL A 164      86.029  -7.587 -77.778  1.00 91.93           N  
ATOM   2620  H   VAL A 164      86.143  -7.474 -76.781  1.00 91.93           H  
ATOM   2621  CA  VAL A 164      87.010  -6.893 -78.617  1.00 91.93           C  
ATOM   2622  HA  VAL A 164      86.814  -7.103 -79.669  1.00 91.93           H  
ATOM   2623  C   VAL A 164      88.388  -7.438 -78.257  1.00 91.93           C  
ATOM   2624  CB  VAL A 164      86.948  -5.369 -78.407  1.00 91.93           C  
ATOM   2625  HB  VAL A 164      87.160  -5.139 -77.363  1.00 91.93           H  
ATOM   2626  O   VAL A 164      88.817  -7.323 -77.111  1.00 91.93           O  
ATOM   2627  CG1 VAL A 164      87.973  -4.652 -79.292  1.00 91.93           C  
ATOM   2628 HG11 VAL A 164      87.778  -4.866 -80.344  1.00 91.93           H  
ATOM   2629 HG12 VAL A 164      88.984  -4.974 -79.042  1.00 91.93           H  
ATOM   2630 HG13 VAL A 164      87.912  -3.577 -79.129  1.00 91.93           H  
ATOM   2631  CG2 VAL A 164      85.562  -4.807 -78.744  1.00 91.93           C  
ATOM   2632 HG21 VAL A 164      85.544  -3.734 -78.548  1.00 91.93           H  
ATOM   2633 HG22 VAL A 164      85.341  -4.985 -79.796  1.00 91.93           H  
ATOM   2634 HG23 VAL A 164      84.801  -5.279 -78.122  1.00 91.93           H  
ATOM   2635  N   GLU A 165      89.070  -8.040 -79.226  1.00 86.15           N  
ATOM   2636  H   GLU A 165      88.671  -8.061 -80.154  1.00 86.15           H  
ATOM   2637  CA  GLU A 165      90.376  -8.679 -79.038  1.00 86.15           C  
ATOM   2638  HA  GLU A 165      90.433  -9.066 -78.020  1.00 86.15           H  
ATOM   2639  C   GLU A 165      91.523  -7.671 -79.245  1.00 86.15           C  
ATOM   2640  CB  GLU A 165      90.464  -9.867 -80.011  1.00 86.15           C  
ATOM   2641  HB2 GLU A 165      89.530 -10.427 -79.969  1.00 86.15           H  
ATOM   2642  HB3 GLU A 165      90.584  -9.474 -81.020  1.00 86.15           H  
ATOM   2643  O   GLU A 165      91.459  -6.837 -80.148  1.00 86.15           O  
ATOM   2644  CG  GLU A 165      91.613 -10.839 -79.708  1.00 86.15           C  
ATOM   2645  HG2 GLU A 165      92.545 -10.275 -79.664  1.00 86.15           H  
ATOM   2646  HG3 GLU A 165      91.444 -11.292 -78.731  1.00 86.15           H  
ATOM   2647  CD  GLU A 165      91.759 -11.941 -80.770  1.00 86.15           C  
ATOM   2648  OE1 GLU A 165      92.837 -12.572 -80.837  1.00 86.15           O  
ATOM   2649  OE2 GLU A 165      90.876 -12.141 -81.633  1.00 86.15           O  
ATOM   2650  N   TYR A 166      92.599  -7.755 -78.456  1.00 83.65           N  
ATOM   2651  H   TYR A 166      92.632  -8.481 -77.755  1.00 83.65           H  
ATOM   2652  CA  TYR A 166      93.832  -6.990 -78.699  1.00 83.65           C  
ATOM   2653  HA  TYR A 166      93.604  -6.123 -79.319  1.00 83.65           H  
ATOM   2654  C   TYR A 166      94.863  -7.851 -79.434  1.00 83.65           C  
ATOM   2655  CB  TYR A 166      94.422  -6.476 -77.377  1.00 83.65           C  
ATOM   2656  HB2 TYR A 166      93.642  -5.963 -76.813  1.00 83.65           H  
ATOM   2657  HB3 TYR A 166      94.752  -7.324 -76.776  1.00 83.65           H  
ATOM   2658  O   TYR A 166      95.145  -8.967 -78.995  1.00 83.65           O  
ATOM   2659  CG  TYR A 166      95.570  -5.501 -77.558  1.00 83.65           C  
ATOM   2660  CD1 TYR A 166      96.883  -5.839 -77.175  1.00 83.65           C  
ATOM   2661  HD1 TYR A 166      97.090  -6.806 -76.742  1.00 83.65           H  
ATOM   2662  CD2 TYR A 166      95.310  -4.228 -78.096  1.00 83.65           C  
ATOM   2663  HD2 TYR A 166      94.297  -3.956 -78.353  1.00 83.65           H  
ATOM   2664  CE1 TYR A 166      97.924  -4.900 -77.332  1.00 83.65           C  
ATOM   2665  HE1 TYR A 166      98.920  -5.132 -76.985  1.00 83.65           H  
ATOM   2666  CE2 TYR A 166      96.349  -3.305 -78.294  1.00 83.65           C  
ATOM   2667  HE2 TYR A 166      96.149  -2.333 -78.719  1.00 83.65           H  
ATOM   2668  OH  TYR A 166      98.651  -2.730 -78.111  1.00 83.65           O  
ATOM   2669  HH  TYR A 166      99.526  -3.060 -77.895  1.00 83.65           H  
ATOM   2670  CZ  TYR A 166      97.664  -3.642 -77.921  1.00 83.65           C  
ATOM   2671  N   ARG A 167      95.476  -7.339 -80.508  1.00 73.71           N  
ATOM   2672  H   ARG A 167      95.195  -6.422 -80.826  1.00 73.71           H  
ATOM   2673  CA  ARG A 167      96.604  -8.011 -81.181  1.00 73.71           C  
ATOM   2674  HA  ARG A 167      97.075  -8.706 -80.486  1.00 73.71           H  
ATOM   2675  C   ARG A 167      97.673  -7.026 -81.636  1.00 73.71           C  
ATOM   2676  CB  ARG A 167      96.127  -8.806 -82.408  1.00 73.71           C  
ATOM   2677  HB2 ARG A 167      95.570  -8.147 -83.074  1.00 73.71           H  
ATOM   2678  HB3 ARG A 167      97.012  -9.157 -82.939  1.00 73.71           H  
ATOM   2679  O   ARG A 167      97.492  -6.375 -82.654  1.00 73.71           O  
ATOM   2680  CG  ARG A 167      95.267 -10.028 -82.082  1.00 73.71           C  
ATOM   2681  HG2 ARG A 167      94.296  -9.703 -81.706  1.00 73.71           H  
ATOM   2682  HG3 ARG A 167      95.756 -10.637 -81.321  1.00 73.71           H  
ATOM   2683  CD  ARG A 167      95.084 -10.860 -83.357  1.00 73.71           C  
ATOM   2684  HD2 ARG A 167      94.742 -10.207 -84.160  1.00 73.71           H  
ATOM   2685  HD3 ARG A 167      96.041 -11.302 -83.635  1.00 73.71           H  
ATOM   2686  NE  ARG A 167      94.099 -11.920 -83.133  1.00 73.71           N  
ATOM   2687  HE  ARG A 167      93.835 -12.100 -82.175  1.00 73.71           H  
ATOM   2688  NH1 ARG A 167      93.596 -12.515 -85.288  1.00 73.71           N  
ATOM   2689 HH11 ARG A 167      93.021 -13.052 -85.922  1.00 73.71           H  
ATOM   2690 HH12 ARG A 167      94.356 -11.930 -85.604  1.00 73.71           H  
ATOM   2691  NH2 ARG A 167      92.412 -13.339 -83.583  1.00 73.71           N  
ATOM   2692 HH21 ARG A 167      92.142 -13.180 -82.623  1.00 73.71           H  
ATOM   2693 HH22 ARG A 167      91.721 -13.746 -84.197  1.00 73.71           H  
ATOM   2694  CZ  ARG A 167      93.380 -12.588 -84.005  1.00 73.71           C  
ATOM   2695  N   THR A 168      98.834  -7.049 -80.984  1.00 68.03           N  
ATOM   2696  H   THR A 168      98.910  -7.611 -80.148  1.00 68.03           H  
ATOM   2697  CA  THR A 168     100.079  -6.425 -81.468  1.00 68.03           C  
ATOM   2698  HA  THR A 168      99.901  -5.376 -81.705  1.00 68.03           H  
ATOM   2699  C   THR A 168     100.568  -7.139 -82.735  1.00 68.03           C  
ATOM   2700  CB  THR A 168     101.170  -6.511 -80.382  1.00 68.03           C  
ATOM   2701  HB  THR A 168     102.117  -6.164 -80.793  1.00 68.03           H  
ATOM   2702  O   THR A 168     101.307  -8.123 -82.646  1.00 68.03           O  
ATOM   2703  CG2 THR A 168     100.833  -5.680 -79.153  1.00 68.03           C  
ATOM   2704 HG21 THR A 168     101.679  -5.689 -78.466  1.00 68.03           H  
ATOM   2705 HG22 THR A 168     100.628  -4.651 -79.452  1.00 68.03           H  
ATOM   2706 HG23 THR A 168      99.961  -6.108 -78.658  1.00 68.03           H  
ATOM   2707  OG1 THR A 168     101.303  -7.846 -79.936  1.00 68.03           O  
ATOM   2708  HG1 THR A 168     101.572  -8.343 -80.713  1.00 68.03           H  
ATOM   2709  N   ASN A 169     100.107  -6.726 -83.920  1.00 59.28           N  
ATOM   2710  H   ASN A 169      99.463  -5.948 -83.931  1.00 59.28           H  
ATOM   2711  CA  ASN A 169     100.274  -7.531 -85.135  1.00 59.28           C  
ATOM   2712  HA  ASN A 169     100.839  -8.427 -84.880  1.00 59.28           H  
ATOM   2713  C   ASN A 169     101.085  -6.847 -86.245  1.00 59.28           C  
ATOM   2714  CB  ASN A 169      98.902  -8.031 -85.612  1.00 59.28           C  
ATOM   2715  HB2 ASN A 169      98.357  -8.446 -84.764  1.00 59.28           H  
ATOM   2716  HB3 ASN A 169      98.328  -7.196 -86.012  1.00 59.28           H  
ATOM   2717  O   ASN A 169     100.530  -6.265 -87.178  1.00 59.28           O  
ATOM   2718  CG  ASN A 169      99.031  -9.118 -86.667  1.00 59.28           C  
ATOM   2719  ND2 ASN A 169      97.936  -9.507 -87.275  1.00 59.28           N  
ATOM   2720 HD21 ASN A 169      98.033 -10.215 -87.988  1.00 59.28           H  
ATOM   2721 HD22 ASN A 169      97.069  -9.024 -87.090  1.00 59.28           H  
ATOM   2722  OD1 ASN A 169     100.097  -9.640 -86.965  1.00 59.28           O  
ATOM   2723  N   THR A 170     102.402  -7.069 -86.228  1.00 57.50           N  
ATOM   2724  H   THR A 170     102.810  -7.481 -85.401  1.00 57.50           H  
ATOM   2725  CA  THR A 170     103.346  -6.710 -87.304  1.00 57.50           C  
ATOM   2726  HA  THR A 170     103.445  -5.624 -87.332  1.00 57.50           H  
ATOM   2727  C   THR A 170     102.891  -7.185 -88.694  1.00 57.50           C  
ATOM   2728  CB  THR A 170     104.727  -7.332 -87.010  1.00 57.50           C  
ATOM   2729  HB  THR A 170     104.737  -8.365 -87.358  1.00 57.50           H  
ATOM   2730  O   THR A 170     103.187  -6.547 -89.701  1.00 57.50           O  
ATOM   2731  CG2 THR A 170     105.874  -6.575 -87.674  1.00 57.50           C  
ATOM   2732 HG21 THR A 170     105.894  -5.545 -87.317  1.00 57.50           H  
ATOM   2733 HG22 THR A 170     105.739  -6.572 -88.756  1.00 57.50           H  
ATOM   2734 HG23 THR A 170     106.823  -7.058 -87.444  1.00 57.50           H  
ATOM   2735  OG1 THR A 170     104.989  -7.339 -85.624  1.00 57.50           O  
ATOM   2736  HG1 THR A 170     105.933  -7.464 -85.496  1.00 57.50           H  
ATOM   2737  N   THR A 171     102.128  -8.282 -88.770  1.00 55.11           N  
ATOM   2738  H   THR A 171     101.892  -8.762 -87.913  1.00 55.11           H  
ATOM   2739  CA  THR A 171     101.606  -8.838 -90.031  1.00 55.11           C  
ATOM   2740  HA  THR A 171     102.430  -8.898 -90.742  1.00 55.11           H  
ATOM   2741  C   THR A 171     100.519  -7.967 -90.666  1.00 55.11           C  
ATOM   2742  CB  THR A 171     101.033 -10.256 -89.843  1.00 55.11           C  
ATOM   2743  HB  THR A 171      99.983 -10.184 -89.559  1.00 55.11           H  
ATOM   2744  O   THR A 171     100.388  -7.963 -91.886  1.00 55.11           O  
ATOM   2745  CG2 THR A 171     101.132 -11.092 -91.118  1.00 55.11           C  
ATOM   2746 HG21 THR A 171     100.735 -12.089 -90.930  1.00 55.11           H  
ATOM   2747 HG22 THR A 171     102.174 -11.173 -91.427  1.00 55.11           H  
ATOM   2748 HG23 THR A 171     100.552 -10.628 -91.916  1.00 55.11           H  
ATOM   2749  OG1 THR A 171     101.705 -10.967 -88.829  1.00 55.11           O  
ATOM   2750  HG1 THR A 171     101.277 -10.726 -88.004  1.00 55.11           H  
ATOM   2751  N   ALA A 172      99.753  -7.204 -89.876  1.00 50.16           N  
ATOM   2752  H   ALA A 172      99.961  -7.148 -88.890  1.00 50.16           H  
ATOM   2753  CA  ALA A 172      98.719  -6.315 -90.412  1.00 50.16           C  
ATOM   2754  HA  ALA A 172      98.092  -6.876 -91.105  1.00 50.16           H  
ATOM   2755  C   ALA A 172      99.340  -5.151 -91.204  1.00 50.16           C  
ATOM   2756  CB  ALA A 172      97.839  -5.829 -89.254  1.00 50.16           C  
ATOM   2757  HB1 ALA A 172      98.435  -5.258 -88.542  1.00 50.16           H  
ATOM   2758  HB2 ALA A 172      97.388  -6.680 -88.745  1.00 50.16           H  
ATOM   2759  HB3 ALA A 172      97.048  -5.190 -89.645  1.00 50.16           H  
ATOM   2760  O   ALA A 172      98.880  -4.828 -92.297  1.00 50.16           O  
ATOM   2761  N   LEU A 173     100.454  -4.603 -90.705  1.00 51.67           N  
ATOM   2762  H   LEU A 173     100.774  -4.914 -89.799  1.00 51.67           H  
ATOM   2763  CA  LEU A 173     101.250  -3.595 -91.409  1.00 51.67           C  
ATOM   2764  HA  LEU A 173     100.601  -2.750 -91.640  1.00 51.67           H  
ATOM   2765  C   LEU A 173     101.803  -4.139 -92.742  1.00 51.67           C  
ATOM   2766  CB  LEU A 173     102.378  -3.143 -90.460  1.00 51.67           C  
ATOM   2767  HB2 LEU A 173     101.985  -3.044 -89.448  1.00 51.67           H  
ATOM   2768  HB3 LEU A 173     103.143  -3.920 -90.441  1.00 51.67           H  
ATOM   2769  O   LEU A 173     101.816  -3.435 -93.749  1.00 51.67           O  
ATOM   2770  CG  LEU A 173     103.029  -1.805 -90.852  1.00 51.67           C  
ATOM   2771  HG  LEU A 173     103.253  -1.801 -91.918  1.00 51.67           H  
ATOM   2772  CD1 LEU A 173     102.117  -0.621 -90.519  1.00 51.67           C  
ATOM   2773 HD11 LEU A 173     102.617   0.313 -90.778  1.00 51.67           H  
ATOM   2774 HD12 LEU A 173     101.878  -0.610 -89.456  1.00 51.67           H  
ATOM   2775 HD13 LEU A 173     101.193  -0.680 -91.094  1.00 51.67           H  
ATOM   2776  CD2 LEU A 173     104.339  -1.623 -90.084  1.00 51.67           C  
ATOM   2777 HD21 LEU A 173     105.025  -2.435 -90.326  1.00 51.67           H  
ATOM   2778 HD22 LEU A 173     104.801  -0.678 -90.368  1.00 51.67           H  
ATOM   2779 HD23 LEU A 173     104.146  -1.618 -89.011  1.00 51.67           H  
ATOM   2780  N   ILE A 174     102.215  -5.413 -92.768  1.00 58.42           N  
ATOM   2781  H   ILE A 174     102.176  -5.934 -91.903  1.00 58.42           H  
ATOM   2782  CA  ILE A 174     102.725  -6.087 -93.973  1.00 58.42           C  
ATOM   2783  HA  ILE A 174     103.479  -5.442 -94.425  1.00 58.42           H  
ATOM   2784  C   ILE A 174     101.630  -6.268 -95.036  1.00 58.42           C  
ATOM   2785  CB  ILE A 174     103.412  -7.424 -93.594  1.00 58.42           C  
ATOM   2786  HB  ILE A 174     102.730  -7.999 -92.968  1.00 58.42           H  
ATOM   2787  O   ILE A 174     101.920  -6.099 -96.221  1.00 58.42           O  
ATOM   2788  CG1 ILE A 174     104.701  -7.136 -92.786  1.00 58.42           C  
ATOM   2789 HG12 ILE A 174     104.479  -6.428 -91.987  1.00 58.42           H  
ATOM   2790 HG13 ILE A 174     105.438  -6.668 -93.438  1.00 58.42           H  
ATOM   2791  CG2 ILE A 174     103.743  -8.282 -94.834  1.00 58.42           C  
ATOM   2792 HG21 ILE A 174     102.826  -8.565 -95.349  1.00 58.42           H  
ATOM   2793 HG22 ILE A 174     104.245  -9.204 -94.540  1.00 58.42           H  
ATOM   2794 HG23 ILE A 174     104.380  -7.718 -95.516  1.00 58.42           H  
ATOM   2795  CD1 ILE A 174     105.332  -8.371 -92.129  1.00 58.42           C  
ATOM   2796 HD11 ILE A 174     106.152  -8.052 -91.485  1.00 58.42           H  
ATOM   2797 HD12 ILE A 174     105.732  -9.048 -92.884  1.00 58.42           H  
ATOM   2798 HD13 ILE A 174     104.592  -8.893 -91.523  1.00 58.42           H  
ATOM   2799  N   GLU A 175     100.388  -6.585 -94.655  1.00 52.82           N  
ATOM   2800  H   GLU A 175     100.187  -6.726 -93.676  1.00 52.82           H  
ATOM   2801  CA  GLU A 175      99.298  -6.727 -95.634  1.00 52.82           C  
ATOM   2802  HA  GLU A 175      99.704  -7.248 -96.501  1.00 52.82           H  
ATOM   2803  C   GLU A 175      98.797  -5.392 -96.194  1.00 52.82           C  
ATOM   2804  CB  GLU A 175      98.136  -7.579 -95.098  1.00 52.82           C  
ATOM   2805  HB2 GLU A 175      97.260  -7.417 -95.726  1.00 52.82           H  
ATOM   2806  HB3 GLU A 175      97.884  -7.255 -94.088  1.00 52.82           H  
ATOM   2807  O   GLU A 175      98.481  -5.331 -97.381  1.00 52.82           O  
ATOM   2808  CG  GLU A 175      98.440  -9.087 -95.092  1.00 52.82           C  
ATOM   2809  HG2 GLU A 175      99.228  -9.274 -94.361  1.00 52.82           H  
ATOM   2810  HG3 GLU A 175      97.550  -9.617 -94.754  1.00 52.82           H  
ATOM   2811  CD  GLU A 175      98.874  -9.655 -96.458  1.00 52.82           C  
ATOM   2812  OE1 GLU A 175      99.685 -10.610 -96.454  1.00 52.82           O  
ATOM   2813  OE2 GLU A 175      98.487  -9.120 -97.518  1.00 52.82           O  
ATOM   2814  N   GLU A 176      98.810  -4.296 -95.431  1.00 51.36           N  
ATOM   2815  H   GLU A 176      99.009  -4.368 -94.443  1.00 51.36           H  
ATOM   2816  CA  GLU A 176      98.457  -2.990 -96.010  1.00 51.36           C  
ATOM   2817  HA  GLU A 176      97.574  -3.146 -96.628  1.00 51.36           H  
ATOM   2818  C   GLU A 176      99.565  -2.480 -96.960  1.00 51.36           C  
ATOM   2819  CB  GLU A 176      98.059  -1.996 -94.904  1.00 51.36           C  
ATOM   2820  HB2 GLU A 176      97.537  -2.528 -94.110  1.00 51.36           H  
ATOM   2821  HB3 GLU A 176      98.962  -1.562 -94.475  1.00 51.36           H  
ATOM   2822  O   GLU A 176      99.277  -1.972 -98.045  1.00 51.36           O  
ATOM   2823  CG  GLU A 176      97.138  -0.866 -95.412  1.00 51.36           C  
ATOM   2824  HG2 GLU A 176      96.980  -0.170 -94.588  1.00 51.36           H  
ATOM   2825  HG3 GLU A 176      97.661  -0.325 -96.200  1.00 51.36           H  
ATOM   2826  CD  GLU A 176      95.754  -1.325 -95.940  1.00 51.36           C  
ATOM   2827  OE1 GLU A 176      95.042  -0.499 -96.550  1.00 51.36           O  
ATOM   2828  OE2 GLU A 176      95.377  -2.512 -95.792  1.00 51.36           O  
ATOM   2829  N   ILE A 177     100.841  -2.760 -96.651  1.00 54.87           N  
ATOM   2830  H   ILE A 177     101.029  -3.157 -95.742  1.00 54.87           H  
ATOM   2831  CA  ILE A 177     101.966  -2.572 -97.590  1.00 54.87           C  
ATOM   2832  HA  ILE A 177     101.956  -1.536 -97.931  1.00 54.87           H  
ATOM   2833  C   ILE A 177     101.801  -3.448 -98.849  1.00 54.87           C  
ATOM   2834  CB  ILE A 177     103.313  -2.827 -96.863  1.00 54.87           C  
ATOM   2835  HB  ILE A 177     103.237  -3.771 -96.324  1.00 54.87           H  
ATOM   2836  O   ILE A 177     102.117  -3.002 -99.956  1.00 54.87           O  
ATOM   2837  CG1 ILE A 177     103.589  -1.696 -95.842  1.00 54.87           C  
ATOM   2838 HG12 ILE A 177     102.689  -1.503 -95.259  1.00 54.87           H  
ATOM   2839 HG13 ILE A 177     103.832  -0.777 -96.374  1.00 54.87           H  
ATOM   2840  CG2 ILE A 177     104.496  -2.936 -97.848  1.00 54.87           C  
ATOM   2841 HG21 ILE A 177     104.362  -3.794 -98.507  1.00 54.87           H  
ATOM   2842 HG22 ILE A 177     105.431  -3.082 -97.308  1.00 54.87           H  
ATOM   2843 HG23 ILE A 177     104.562  -2.027 -98.446  1.00 54.87           H  
ATOM   2844  CD1 ILE A 177     104.717  -2.011 -94.847  1.00 54.87           C  
ATOM   2845 HD11 ILE A 177     104.752  -1.228 -94.089  1.00 54.87           H  
ATOM   2846 HD12 ILE A 177     104.528  -2.966 -94.358  1.00 54.87           H  
ATOM   2847 HD13 ILE A 177     105.682  -2.043 -95.354  1.00 54.87           H  
ATOM   2848  N   ARG A 178     101.286  -4.681 -98.724  1.00 56.00           N  
ATOM   2849  H   ARG A 178     101.063  -5.008 -97.795  1.00 56.00           H  
ATOM   2850  CA  ARG A 178     100.965  -5.538 -99.882  1.00 56.00           C  
ATOM   2851  HA  ARG A 178     101.811  -5.531-100.569  1.00 56.00           H  
ATOM   2852  C   ARG A 178      99.795  -4.997-100.691  1.00 56.00           C  
ATOM   2853  CB  ARG A 178     100.685  -6.986 -99.459  1.00 56.00           C  
ATOM   2854  HB2 ARG A 178     100.147  -7.497-100.257  1.00 56.00           H  
ATOM   2855  HB3 ARG A 178     100.049  -6.997 -98.573  1.00 56.00           H  
ATOM   2856  O   ARG A 178      99.904  -4.987-101.912  1.00 56.00           O  
ATOM   2857  CG  ARG A 178     101.980  -7.756 -99.195  1.00 56.00           C  
ATOM   2858  HG2 ARG A 178     102.608  -7.202 -98.497  1.00 56.00           H  
ATOM   2859  HG3 ARG A 178     102.517  -7.874-100.137  1.00 56.00           H  
ATOM   2860  CD  ARG A 178     101.670  -9.132 -98.604  1.00 56.00           C  
ATOM   2861  HD2 ARG A 178     100.932  -9.645 -99.221  1.00 56.00           H  
ATOM   2862  HD3 ARG A 178     101.242  -8.977 -97.614  1.00 56.00           H  
ATOM   2863  NE  ARG A 178     102.898  -9.944 -98.504  1.00 56.00           N  
ATOM   2864  HE  ARG A 178     103.660  -9.680 -99.111  1.00 56.00           H  
ATOM   2865  NH1 ARG A 178     102.211 -11.364 -96.821  1.00 56.00           N  
ATOM   2866 HH11 ARG A 178     101.282 -10.967 -96.838  1.00 56.00           H  
ATOM   2867 HH12 ARG A 178     102.371 -12.106 -96.155  1.00 56.00           H  
ATOM   2868  NH2 ARG A 178     104.275 -11.508 -97.601  1.00 56.00           N  
ATOM   2869 HH21 ARG A 178     104.420 -12.250 -96.930  1.00 56.00           H  
ATOM   2870 HH22 ARG A 178     105.024 -11.198 -98.202  1.00 56.00           H  
ATOM   2871  CZ  ARG A 178     103.110 -10.926 -97.648  1.00 56.00           C  
ATOM   2872  N   ARG A 179      98.723  -4.507-100.062  1.00 49.56           N  
ATOM   2873  H   ARG A 179      98.695  -4.589 -99.056  1.00 49.56           H  
ATOM   2874  CA  ARG A 179      97.591  -3.864-100.754  1.00 49.56           C  
ATOM   2875  HA  ARG A 179      97.137  -4.578-101.442  1.00 49.56           H  
ATOM   2876  C   ARG A 179      98.049  -2.699-101.618  1.00 49.56           C  
ATOM   2877  CB  ARG A 179      96.545  -3.390 -99.737  1.00 49.56           C  
ATOM   2878  HB2 ARG A 179      97.021  -3.124 -98.794  1.00 49.56           H  
ATOM   2879  HB3 ARG A 179      96.048  -2.499-100.123  1.00 49.56           H  
ATOM   2880  O   ARG A 179      97.731  -2.681-102.805  1.00 49.56           O  
ATOM   2881  CG  ARG A 179      95.478  -4.460 -99.506  1.00 49.56           C  
ATOM   2882  HG2 ARG A 179      95.938  -5.384 -99.156  1.00 49.56           H  
ATOM   2883  HG3 ARG A 179      94.963  -4.644-100.448  1.00 49.56           H  
ATOM   2884  CD  ARG A 179      94.483  -3.956 -98.460  1.00 49.56           C  
ATOM   2885  HD2 ARG A 179      94.828  -4.264 -97.472  1.00 49.56           H  
ATOM   2886  HD3 ARG A 179      94.469  -2.867 -98.480  1.00 49.56           H  
ATOM   2887  NE  ARG A 179      93.123  -4.470 -98.705  1.00 49.56           N  
ATOM   2888  HE  ARG A 179      93.039  -5.301 -99.274  1.00 49.56           H  
ATOM   2889  NH1 ARG A 179      92.078  -2.868 -97.450  1.00 49.56           N  
ATOM   2890 HH11 ARG A 179      91.259  -2.400 -97.090  1.00 49.56           H  
ATOM   2891 HH12 ARG A 179      92.985  -2.537 -97.152  1.00 49.56           H  
ATOM   2892  NH2 ARG A 179      90.855  -4.379 -98.570  1.00 49.56           N  
ATOM   2893 HH21 ARG A 179      90.027  -3.925 -98.211  1.00 49.56           H  
ATOM   2894 HH22 ARG A 179      90.787  -5.172 -99.192  1.00 49.56           H  
ATOM   2895  CZ  ARG A 179      92.026  -3.905 -98.241  1.00 49.56           C  
ATOM   2896  N   LEU A 180      98.859  -1.798-101.062  1.00 50.53           N  
ATOM   2897  H   LEU A 180      99.045  -1.871-100.073  1.00 50.53           H  
ATOM   2898  CA  LEU A 180      99.440  -0.680-101.811  1.00 50.53           C  
ATOM   2899  HA  LEU A 180      98.631  -0.096-102.248  1.00 50.53           H  
ATOM   2900  C   LEU A 180     100.290  -1.174-103.001  1.00 50.53           C  
ATOM   2901  CB  LEU A 180     100.226   0.215-100.833  1.00 50.53           C  
ATOM   2902  HB2 LEU A 180     100.937  -0.408-100.289  1.00 50.53           H  
ATOM   2903  HB3 LEU A 180     100.795   0.948-101.405  1.00 50.53           H  
ATOM   2904  O   LEU A 180     100.146  -0.659-104.106  1.00 50.53           O  
ATOM   2905  CG  LEU A 180      99.333   0.966 -99.819  1.00 50.53           C  
ATOM   2906  HG  LEU A 180      98.646   0.268 -99.341  1.00 50.53           H  
ATOM   2907  CD1 LEU A 180     100.196   1.604 -98.731  1.00 50.53           C  
ATOM   2908 HD11 LEU A 180     100.893   2.317 -99.171  1.00 50.53           H  
ATOM   2909 HD12 LEU A 180     100.749   0.826 -98.205  1.00 50.53           H  
ATOM   2910 HD13 LEU A 180      99.557   2.116 -98.012  1.00 50.53           H  
ATOM   2911  CD2 LEU A 180      98.512   2.075-100.484  1.00 50.53           C  
ATOM   2912 HD21 LEU A 180      97.934   2.603 -99.725  1.00 50.53           H  
ATOM   2913 HD22 LEU A 180      99.170   2.781-100.989  1.00 50.53           H  
ATOM   2914 HD23 LEU A 180      97.814   1.649-101.205  1.00 50.53           H  
ATOM   2915  N   LYS A 181     101.078  -2.247-102.829  1.00 53.04           N  
ATOM   2916  H   LYS A 181     101.164  -2.618-101.894  1.00 53.04           H  
ATOM   2917  CA  LYS A 181     101.851  -2.882-103.920  1.00 53.04           C  
ATOM   2918  HA  LYS A 181     102.272  -2.089-104.538  1.00 53.04           H  
ATOM   2919  C   LYS A 181     101.048  -3.726-104.918  1.00 53.04           C  
ATOM   2920  CB  LYS A 181     103.004  -3.710-103.332  1.00 53.04           C  
ATOM   2921  HB2 LYS A 181     102.681  -4.236-102.434  1.00 53.04           H  
ATOM   2922  HB3 LYS A 181     103.325  -4.447-104.068  1.00 53.04           H  
ATOM   2923  O   LYS A 181     101.587  -4.085-105.963  1.00 53.04           O  
ATOM   2924  CG  LYS A 181     104.192  -2.796-103.026  1.00 53.04           C  
ATOM   2925  HG2 LYS A 181     103.945  -2.136-102.194  1.00 53.04           H  
ATOM   2926  HG3 LYS A 181     104.391  -2.185-103.907  1.00 53.04           H  
ATOM   2927  CD  LYS A 181     105.455  -3.595-102.697  1.00 53.04           C  
ATOM   2928  HD2 LYS A 181     105.609  -4.360-103.458  1.00 53.04           H  
ATOM   2929  HD3 LYS A 181     105.355  -4.054-101.713  1.00 53.04           H  
ATOM   2930  CE  LYS A 181     106.619  -2.602-102.726  1.00 53.04           C  
ATOM   2931  HE2 LYS A 181     106.595  -2.083-103.684  1.00 53.04           H  
ATOM   2932  HE3 LYS A 181     106.456  -1.850-101.953  1.00 53.04           H  
ATOM   2933  NZ  LYS A 181     107.932  -3.263-102.544  1.00 53.04           N  
ATOM   2934  HZ1 LYS A 181     107.977  -3.723-101.647  1.00 53.04           H  
ATOM   2935  HZ2 LYS A 181     108.085  -3.927-103.290  1.00 53.04           H  
ATOM   2936  HZ3 LYS A 181     108.660  -2.564-102.595  1.00 53.04           H  
ATOM   2937  N   VAL A 182      99.795  -4.080-104.634  1.00 47.68           N  
ATOM   2938  H   VAL A 182      99.420  -3.820-103.733  1.00 47.68           H  
ATOM   2939  CA  VAL A 182      98.938  -4.818-105.582  1.00 47.68           C  
ATOM   2940  HA  VAL A 182      99.565  -5.490-106.169  1.00 47.68           H  
ATOM   2941  C   VAL A 182      98.306  -3.872-106.604  1.00 47.68           C  
ATOM   2942  CB  VAL A 182      97.914  -5.699-104.837  1.00 47.68           C  
ATOM   2943  HB  VAL A 182      97.483  -5.134-104.010  1.00 47.68           H  
ATOM   2944  O   VAL A 182      98.164  -4.261-107.760  1.00 47.68           O  
ATOM   2945  CG1 VAL A 182      96.766  -6.206-105.720  1.00 47.68           C  
ATOM   2946 HG11 VAL A 182      96.133  -6.889-105.154  1.00 47.68           H  
ATOM   2947 HG12 VAL A 182      96.150  -5.368-106.048  1.00 47.68           H  
ATOM   2948 HG13 VAL A 182      97.162  -6.718-106.597  1.00 47.68           H  
ATOM   2949  CG2 VAL A 182      98.614  -6.948-104.280  1.00 47.68           C  
ATOM   2950 HG21 VAL A 182      97.926  -7.499-103.639  1.00 47.68           H  
ATOM   2951 HG22 VAL A 182      98.941  -7.590-105.098  1.00 47.68           H  
ATOM   2952 HG23 VAL A 182      99.486  -6.664-103.691  1.00 47.68           H  
ATOM   2953  N   VAL A 183      98.010  -2.622-106.224  1.00 43.68           N  
ATOM   2954  H   VAL A 183      98.168  -2.361-105.261  1.00 43.68           H  
ATOM   2955  CA  VAL A 183      97.521  -1.585-107.157  1.00 43.68           C  
ATOM   2956  HA  VAL A 183      96.611  -1.944-107.636  1.00 43.68           H  
ATOM   2957  C   VAL A 183      98.540  -1.324-108.275  1.00 43.68           C  
ATOM   2958  CB  VAL A 183      97.190  -0.280-106.401  1.00 43.68           C  
ATOM   2959  HB  VAL A 183      98.092   0.093-105.916  1.00 43.68           H  
ATOM   2960  O   VAL A 183      98.171  -1.238-109.441  1.00 43.68           O  
ATOM   2961  CG1 VAL A 183      96.652   0.812-107.334  1.00 43.68           C  
ATOM   2962 HG11 VAL A 183      96.393   1.701-106.759  1.00 43.68           H  
ATOM   2963 HG12 VAL A 183      95.771   0.455-107.867  1.00 43.68           H  
ATOM   2964 HG13 VAL A 183      97.412   1.096-108.062  1.00 43.68           H  
ATOM   2965  CG2 VAL A 183      96.121  -0.518-105.323  1.00 43.68           C  
ATOM   2966 HG21 VAL A 183      95.890   0.422-104.821  1.00 43.68           H  
ATOM   2967 HG22 VAL A 183      95.214  -0.916-105.777  1.00 43.68           H  
ATOM   2968 HG23 VAL A 183      96.487  -1.217-104.572  1.00 43.68           H  
ATOM   2969  N   GLU A 184      99.829  -1.303-107.934  1.00 43.79           N  
ATOM   2970  H   GLU A 184     100.053  -1.366-106.951  1.00 43.79           H  
ATOM   2971  CA  GLU A 184     100.951  -1.042-108.851  1.00 43.79           C  
ATOM   2972  HA  GLU A 184     100.761  -0.107-109.378  1.00 43.79           H  
ATOM   2973  C   GLU A 184     101.157  -2.135-109.927  1.00 43.79           C  
ATOM   2974  CB  GLU A 184     102.200  -0.861-107.965  1.00 43.79           C  
ATOM   2975  HB2 GLU A 184     102.506  -1.837-107.589  1.00 43.79           H  
ATOM   2976  HB3 GLU A 184     101.922  -0.249-107.106  1.00 43.79           H  
ATOM   2977  O   GLU A 184     101.932  -1.951-110.863  1.00 43.79           O  
ATOM   2978  CG  GLU A 184     103.397  -0.174-108.639  1.00 43.79           C  
ATOM   2979  HG2 GLU A 184     103.789  -0.817-109.427  1.00 43.79           H  
ATOM   2980  HG3 GLU A 184     103.056   0.758-109.091  1.00 43.79           H  
ATOM   2981  CD  GLU A 184     104.524   0.113-107.628  1.00 43.79           C  
ATOM   2982  OE1 GLU A 184     105.050   1.247-107.642  1.00 43.79           O  
ATOM   2983  OE2 GLU A 184     104.870  -0.807-106.842  1.00 43.79           O  
ATOM   2984  N   LYS A 185     100.484  -3.293-109.826  1.00 41.50           N  
ATOM   2985  H   LYS A 185      99.799  -3.376-109.088  1.00 41.50           H  
ATOM   2986  CA  LYS A 185     100.804  -4.476-110.646  1.00 41.50           C  
ATOM   2987  HA  LYS A 185     101.791  -4.288-111.069  1.00 41.50           H  
ATOM   2988  C   LYS A 185      99.942  -4.700-111.894  1.00 41.50           C  
ATOM   2989  CB  LYS A 185     100.918  -5.720-109.749  1.00 41.50           C  
ATOM   2990  HB2 LYS A 185     100.059  -6.374-109.902  1.00 41.50           H  
ATOM   2991  HB3 LYS A 185     100.946  -5.426-108.700  1.00 41.50           H  
ATOM   2992  O   LYS A 185     100.206  -5.661-112.616  1.00 41.50           O  
ATOM   2993  CG  LYS A 185     102.222  -6.451-110.086  1.00 41.50           C  
ATOM   2994  HG2 LYS A 185     103.059  -5.777-109.901  1.00 41.50           H  
ATOM   2995  HG3 LYS A 185     102.222  -6.724-111.142  1.00 41.50           H  
ATOM   2996  CD  LYS A 185     102.413  -7.713-109.250  1.00 41.50           C  
ATOM   2997  HD2 LYS A 185     101.616  -8.420-109.483  1.00 41.50           H  
ATOM   2998  HD3 LYS A 185     102.379  -7.454-108.191  1.00 41.50           H  
ATOM   2999  CE  LYS A 185     103.780  -8.299-109.611  1.00 41.50           C  
ATOM   3000  HE2 LYS A 185     104.547  -7.572-109.343  1.00 41.50           H  
ATOM   3001  HE3 LYS A 185     103.816  -8.437-110.691  1.00 41.50           H  
ATOM   3002  NZ  LYS A 185     104.015  -9.588-108.921  1.00 41.50           N  
ATOM   3003  HZ1 LYS A 185     103.980  -9.452-107.921  1.00 41.50           H  
ATOM   3004  HZ2 LYS A 185     104.918  -9.961-109.177  1.00 41.50           H  
ATOM   3005  HZ3 LYS A 185     103.299 -10.249-109.185  1.00 41.50           H  
ATOM   3006  N   ASN A 186      98.959  -3.836-112.161  1.00 37.93           N  
ATOM   3007  H   ASN A 186      98.819  -3.068-111.520  1.00 37.93           H  
ATOM   3008  CA  ASN A 186      98.098  -3.939-113.349  1.00 37.93           C  
ATOM   3009  HA  ASN A 186      98.160  -4.955-113.740  1.00 37.93           H  
ATOM   3010  C   ASN A 186      98.536  -3.056-114.534  1.00 37.93           C  
ATOM   3011  CB  ASN A 186      96.631  -3.697-112.946  1.00 37.93           C  
ATOM   3012  HB2 ASN A 186      96.571  -2.882-112.224  1.00 37.93           H  
ATOM   3013  HB3 ASN A 186      96.076  -3.392-113.833  1.00 37.93           H  
ATOM   3014  O   ASN A 186      98.214  -3.398-115.670  1.00 37.93           O  
ATOM   3015  CG  ASN A 186      95.933  -4.929-112.388  1.00 37.93           C  
ATOM   3016  ND2 ASN A 186      94.684  -4.791-112.009  1.00 37.93           N  
ATOM   3017 HD21 ASN A 186      94.234  -5.619-111.645  1.00 37.93           H  
ATOM   3018 HD22 ASN A 186      94.237  -3.889-112.082  1.00 37.93           H  
ATOM   3019  OD1 ASN A 186      96.457  -6.027-112.294  1.00 37.93           O  
ATOM   3020  N   ASP A 187      99.311  -1.988-114.317  1.00 31.00           N  
ATOM   3021  H   ASP A 187      99.550  -1.729-113.371  1.00 31.00           H  
ATOM   3022  CA  ASP A 187      99.761  -1.092-115.396  1.00 31.00           C  
ATOM   3023  HA  ASP A 187      99.031  -1.136-116.203  1.00 31.00           H  
ATOM   3024  C   ASP A 187     101.083  -1.563-116.035  1.00 31.00           C  
ATOM   3025  CB  ASP A 187      99.780   0.373-114.919  1.00 31.00           C  
ATOM   3026  HB2 ASP A 187     100.280   0.435-113.952  1.00 31.00           H  
ATOM   3027  HB3 ASP A 187     100.351   0.968-115.633  1.00 31.00           H  
ATOM   3028  O   ASP A 187     102.151  -0.968-115.876  1.00 31.00           O  
ATOM   3029  CG  ASP A 187      98.377   0.991-114.834  1.00 31.00           C  
ATOM   3030  OD1 ASP A 187      97.528   0.645-115.688  1.00 31.00           O  
ATOM   3031  OD2 ASP A 187      98.167   1.830-113.932  1.00 31.00           O  
ATOM   3032  N   GLN A 188     101.015  -2.652-116.809  1.00 32.06           N  
ATOM   3033  H   GLN A 188     100.117  -3.108-116.886  1.00 32.06           H  
ATOM   3034  CA  GLN A 188     102.130  -3.111-117.652  1.00 32.06           C  
ATOM   3035  HA  GLN A 188     103.048  -3.001-117.075  1.00 32.06           H  
ATOM   3036  C   GLN A 188     102.323  -2.233-118.905  1.00 32.06           C  
ATOM   3037  CB  GLN A 188     101.999  -4.602-118.016  1.00 32.06           C  
ATOM   3038  HB2 GLN A 188     102.720  -4.818-118.804  1.00 32.06           H  
ATOM   3039  HB3 GLN A 188     101.000  -4.810-118.400  1.00 32.06           H  
ATOM   3040  O   GLN A 188     102.103  -2.664-120.037  1.00 32.06           O  
ATOM   3041  CG  GLN A 188     102.318  -5.540-116.844  1.00 32.06           C  
ATOM   3042  HG2 GLN A 188     101.487  -5.540-116.139  1.00 32.06           H  
ATOM   3043  HG3 GLN A 188     103.204  -5.172-116.327  1.00 32.06           H  
ATOM   3044  CD  GLN A 188     102.597  -6.974-117.299  1.00 32.06           C  
ATOM   3045  NE2 GLN A 188     103.241  -7.772-116.477  1.00 32.06           N  
ATOM   3046 HE21 GLN A 188     103.393  -8.709-116.822  1.00 32.06           H  
ATOM   3047 HE22 GLN A 188     103.500  -7.445-115.558  1.00 32.06           H  
ATOM   3048  OE1 GLN A 188     102.274  -7.419-118.386  1.00 32.06           O  
ATOM   3049  N   CYS A 189     102.809  -1.005-118.720  1.00 25.91           N  
ATOM   3050  H   CYS A 189     102.885  -0.668-117.771  1.00 25.91           H  
ATOM   3051  CA  CYS A 189     103.302  -0.171-119.818  1.00 25.91           C  
ATOM   3052  HA  CYS A 189     102.596  -0.224-120.646  1.00 25.91           H  
ATOM   3053  C   CYS A 189     104.652  -0.696-120.344  1.00 25.91           C  
ATOM   3054  CB  CYS A 189     103.366   1.291-119.357  1.00 25.91           C  
ATOM   3055  HB2 CYS A 189     104.052   1.852-119.993  1.00 25.91           H  
ATOM   3056  HB3 CYS A 189     103.721   1.342-118.328  1.00 25.91           H  
ATOM   3057  O   CYS A 189     105.721  -0.292-119.889  1.00 25.91           O  
ATOM   3058  SG  CYS A 189     101.706   2.013-119.497  1.00 25.91           S  
ATOM   3059  HG  CYS A 189     101.883   3.012-118.629  1.00 25.91           H  
ATOM   3060  N   SER A 190     104.615  -1.609-121.318  1.00 31.42           N  
ATOM   3061  H   SER A 190     103.716  -1.979-121.591  1.00 31.42           H  
ATOM   3062  CA  SER A 190     105.817  -2.147-121.964  1.00 31.42           C  
ATOM   3063  HA  SER A 190     106.554  -2.363-121.191  1.00 31.42           H  
ATOM   3064  C   SER A 190     106.437  -1.147-122.950  1.00 31.42           C  
ATOM   3065  CB  SER A 190     105.495  -3.471-122.668  1.00 31.42           C  
ATOM   3066  HB2 SER A 190     105.157  -4.200-121.932  1.00 31.42           H  
ATOM   3067  HB3 SER A 190     106.397  -3.849-123.149  1.00 31.42           H  
ATOM   3068  O   SER A 190     105.844  -0.851-123.990  1.00 31.42           O  
ATOM   3069  OG  SER A 190     104.485  -3.292-123.641  1.00 31.42           O  
ATOM   3070  HG  SER A 190     104.650  -2.447-124.065  1.00 31.42           H  
ATOM   3071  N   LEU A 191     107.652  -0.673-122.662  1.00 26.39           N  
ATOM   3072  H   LEU A 191     108.061  -0.905-121.768  1.00 26.39           H  
ATOM   3073  CA  LEU A 191     108.429   0.161-123.583  1.00 26.39           C  
ATOM   3074  HA  LEU A 191     107.806   0.995-123.905  1.00 26.39           H  
ATOM   3075  C   LEU A 191     108.853  -0.629-124.834  1.00 26.39           C  
ATOM   3076  CB  LEU A 191     109.695   0.728-122.900  1.00 26.39           C  
ATOM   3077  HB2 LEU A 191     110.272  -0.089-122.468  1.00 26.39           H  
ATOM   3078  HB3 LEU A 191     110.308   1.165-123.689  1.00 26.39           H  
ATOM   3079  O   LEU A 191     109.238  -1.797-124.749  1.00 26.39           O  
ATOM   3080  CG  LEU A 191     109.482   1.824-121.837  1.00 26.39           C  
ATOM   3081  HG  LEU A 191     108.741   2.538-122.198  1.00 26.39           H  
ATOM   3082  CD1 LEU A 191     109.033   1.268-120.484  1.00 26.39           C  
ATOM   3083 HD11 LEU A 191     108.025   0.860-120.557  1.00 26.39           H  
ATOM   3084 HD12 LEU A 191     109.723   0.498-120.138  1.00 26.39           H  
ATOM   3085 HD13 LEU A 191     109.003   2.072-119.749  1.00 26.39           H  
ATOM   3086  CD2 LEU A 191     110.800   2.567-121.609  1.00 26.39           C  
ATOM   3087 HD21 LEU A 191     111.565   1.881-121.248  1.00 26.39           H  
ATOM   3088 HD22 LEU A 191     111.137   3.024-122.540  1.00 26.39           H  
ATOM   3089 HD23 LEU A 191     110.655   3.361-120.876  1.00 26.39           H  
ATOM   3090  N   LYS A 192     108.918   0.057-125.980  1.00 26.44           N  
ATOM   3091  H   LYS A 192     108.570   1.005-125.976  1.00 26.44           H  
ATOM   3092  CA  LYS A 192     109.818  -0.304-127.083  1.00 26.44           C  
ATOM   3093  HA  LYS A 192     110.417  -1.164-126.784  1.00 26.44           H  
ATOM   3094  C   LYS A 192     110.791   0.843-127.328  1.00 26.44           C  
ATOM   3095  CB  LYS A 192     109.050  -0.671-128.361  1.00 26.44           C  
ATOM   3096  HB2 LYS A 192     108.191  -0.013-128.487  1.00 26.44           H  
ATOM   3097  HB3 LYS A 192     109.716  -0.527-129.213  1.00 26.44           H  
ATOM   3098  O   LYS A 192     110.378   1.988-127.459  1.00 26.44           O  
ATOM   3099  CG  LYS A 192     108.604  -2.140-128.341  1.00 26.44           C  
ATOM   3100  HG2 LYS A 192     107.839  -2.281-127.579  1.00 26.44           H  
ATOM   3101  HG3 LYS A 192     109.461  -2.771-128.105  1.00 26.44           H  
ATOM   3102  CD  LYS A 192     108.056  -2.549-129.713  1.00 26.44           C  
ATOM   3103  HD2 LYS A 192     108.800  -2.319-130.476  1.00 26.44           H  
ATOM   3104  HD3 LYS A 192     107.150  -1.980-129.919  1.00 26.44           H  
ATOM   3105  CE  LYS A 192     107.753  -4.050-129.736  1.00 26.44           C  
ATOM   3106  HE2 LYS A 192     106.999  -4.262-128.978  1.00 26.44           H  
ATOM   3107  HE3 LYS A 192     108.659  -4.593-129.468  1.00 26.44           H  
ATOM   3108  NZ  LYS A 192     107.275  -4.475-131.076  1.00 26.44           N  
ATOM   3109  HZ1 LYS A 192     107.973  -4.273-131.778  1.00 26.44           H  
ATOM   3110  HZ2 LYS A 192     106.435  -3.971-131.320  1.00 26.44           H  
ATOM   3111  HZ3 LYS A 192     107.073  -5.464-131.088  1.00 26.44           H  
ATOM   3112  N   ASN A 193     112.075   0.506-127.387  1.00 27.17           N  
ATOM   3113  H   ASN A 193     112.316  -0.471-127.302  1.00 27.17           H  
ATOM   3114  CA  ASN A 193     113.146   1.451-127.678  1.00 27.17           C  
ATOM   3115  HA  ASN A 193     112.919   2.417-127.225  1.00 27.17           H  
ATOM   3116  C   ASN A 193     113.294   1.630-129.191  1.00 27.17           C  
ATOM   3117  CB  ASN A 193     114.473   0.920-127.103  1.00 27.17           C  
ATOM   3118  HB2 ASN A 193     114.717  -0.026-127.586  1.00 27.17           H  
ATOM   3119  HB3 ASN A 193     115.265   1.631-127.335  1.00 27.17           H  
ATOM   3120  O   ASN A 193     113.462   0.635-129.897  1.00 27.17           O  
ATOM   3121  CG  ASN A 193     114.463   0.730-125.601  1.00 27.17           C  
ATOM   3122  ND2 ASN A 193     114.992  -0.365-125.106  1.00 27.17           N  
ATOM   3123 HD21 ASN A 193     114.954  -0.436-124.099  1.00 27.17           H  
ATOM   3124 HD22 ASN A 193     115.388  -1.076-125.704  1.00 27.17           H  
ATOM   3125  OD1 ASN A 193     113.988   1.549-124.845  1.00 27.17           O  
ATOM   3126  N   GLU A 194     113.392   2.872-129.654  1.00 24.19           N  
ATOM   3127  H   GLU A 194     113.225   3.646-129.026  1.00 24.19           H  
ATOM   3128  CA  GLU A 194     114.075   3.203-130.907  1.00 24.19           C  
ATOM   3129  HA  GLU A 194     114.509   2.293-131.321  1.00 24.19           H  
ATOM   3130  C   GLU A 194     115.257   4.134-130.612  1.00 24.19           C  
ATOM   3131  CB  GLU A 194     113.109   3.743-131.974  1.00 24.19           C  
ATOM   3132  HB2 GLU A 194     113.700   4.073-132.828  1.00 24.19           H  
ATOM   3133  HB3 GLU A 194     112.548   4.590-131.580  1.00 24.19           H  
ATOM   3134  O   GLU A 194     115.270   4.851-129.612  1.00 24.19           O  
ATOM   3135  CG  GLU A 194     112.152   2.629-132.434  1.00 24.19           C  
ATOM   3136  HG2 GLU A 194     111.407   2.453-131.658  1.00 24.19           H  
ATOM   3137  HG3 GLU A 194     112.725   1.710-132.557  1.00 24.19           H  
ATOM   3138  CD  GLU A 194     111.445   2.938-133.760  1.00 24.19           C  
ATOM   3139  OE1 GLU A 194     111.217   1.963-134.513  1.00 24.19           O  
ATOM   3140  OE2 GLU A 194     111.142   4.125-134.006  1.00 24.19           O  
ATOM   3141  N   LYS A 195     116.307   4.052-131.436  1.00 24.46           N  
ATOM   3142  H   LYS A 195     116.182   3.551-132.304  1.00 24.46           H  
ATOM   3143  CA  LYS A 195     117.575   4.768-131.237  1.00 24.46           C  
ATOM   3144  HA  LYS A 195     117.599   5.221-130.246  1.00 24.46           H  
ATOM   3145  C   LYS A 195     117.719   5.875-132.275  1.00 24.46           C  
ATOM   3146  CB  LYS A 195     118.772   3.816-131.402  1.00 24.46           C  
ATOM   3147  HB2 LYS A 195     118.711   3.368-132.394  1.00 24.46           H  
ATOM   3148  HB3 LYS A 195     119.683   4.413-131.369  1.00 24.46           H  
ATOM   3149  O   LYS A 195     117.620   5.588-133.463  1.00 24.46           O  
ATOM   3150  CG  LYS A 195     118.905   2.692-130.366  1.00 24.46           C  
ATOM   3151  HG2 LYS A 195     119.092   3.121-129.382  1.00 24.46           H  
ATOM   3152  HG3 LYS A 195     117.990   2.100-130.337  1.00 24.46           H  
ATOM   3153  CD  LYS A 195     120.082   1.798-130.788  1.00 24.46           C  
ATOM   3154  HD2 LYS A 195     120.983   2.408-130.863  1.00 24.46           H  
ATOM   3155  HD3 LYS A 195     119.863   1.376-131.769  1.00 24.46           H  
ATOM   3156  CE  LYS A 195     120.325   0.660-129.793  1.00 24.46           C  
ATOM   3157  HE2 LYS A 195     119.394   0.108-129.667  1.00 24.46           H  
ATOM   3158  HE3 LYS A 195     120.592   1.093-128.829  1.00 24.46           H  
ATOM   3159  NZ  LYS A 195     121.399  -0.246-130.276  1.00 24.46           N  
ATOM   3160  HZ1 LYS A 195     121.137  -0.655-131.162  1.00 24.46           H  
ATOM   3161  HZ2 LYS A 195     121.562  -0.990-129.614  1.00 24.46           H  
ATOM   3162  HZ3 LYS A 195     122.260   0.267-130.407  1.00 24.46           H  
ATOM   3163  N   LEU A 196     118.122   7.068-131.845  1.00 22.41           N  
ATOM   3164  H   LEU A 196     118.170   7.234-130.850  1.00 22.41           H  
ATOM   3165  CA  LEU A 196     118.803   8.045-132.702  1.00 22.41           C  
ATOM   3166  HA  LEU A 196     119.266   7.500-133.525  1.00 22.41           H  
ATOM   3167  C   LEU A 196     119.989   8.688-131.963  1.00 22.41           C  
ATOM   3168  CB  LEU A 196     117.801   9.064-133.290  1.00 22.41           C  
ATOM   3169  HB2 LEU A 196     116.887   9.080-132.697  1.00 22.41           H  
ATOM   3170  HB3 LEU A 196     118.232  10.062-133.206  1.00 22.41           H  
ATOM   3171  O   LEU A 196     120.185   8.459-130.770  1.00 22.41           O  
ATOM   3172  CG  LEU A 196     117.469   8.783-134.778  1.00 22.41           C  
ATOM   3173  HG  LEU A 196     118.162   8.051-135.194  1.00 22.41           H  
ATOM   3174  CD1 LEU A 196     116.049   8.254-134.965  1.00 22.41           C  
ATOM   3175 HD11 LEU A 196     115.869   8.034-136.017  1.00 22.41           H  
ATOM   3176 HD12 LEU A 196     115.322   8.991-134.622  1.00 22.41           H  
ATOM   3177 HD13 LEU A 196     115.917   7.335-134.394  1.00 22.41           H  
ATOM   3178  CD2 LEU A 196     117.616  10.058-135.609  1.00 22.41           C  
ATOM   3179 HD21 LEU A 196     118.639  10.429-135.546  1.00 22.41           H  
ATOM   3180 HD22 LEU A 196     117.387   9.843-136.653  1.00 22.41           H  
ATOM   3181 HD23 LEU A 196     116.929  10.822-135.244  1.00 22.41           H  
ATOM   3182  N   THR A 197     120.849   9.389-132.708  1.00 24.73           N  
ATOM   3183  H   THR A 197     120.616   9.549-133.678  1.00 24.73           H  
ATOM   3184  CA  THR A 197     122.249   9.647-132.321  1.00 24.73           C  
ATOM   3185  HA  THR A 197     122.359   9.557-131.241  1.00 24.73           H  
ATOM   3186  C   THR A 197     122.756  11.031-132.741  1.00 24.73           C  
ATOM   3187  CB  THR A 197     123.175   8.617-133.003  1.00 24.73           C  
ATOM   3188  HB  THR A 197     124.210   8.911-132.831  1.00 24.73           H  
ATOM   3189  O   THR A 197     122.701  11.356-133.927  1.00 24.73           O  
ATOM   3190  CG2 THR A 197     122.993   7.190-132.490  1.00 24.73           C  
ATOM   3191 HG21 THR A 197     122.002   6.818-132.752  1.00 24.73           H  
ATOM   3192 HG22 THR A 197     123.112   7.172-131.406  1.00 24.73           H  
ATOM   3193 HG23 THR A 197     123.745   6.547-132.946  1.00 24.73           H  
ATOM   3194  OG1 THR A 197     122.931   8.581-134.393  1.00 24.73           O  
ATOM   3195  HG1 THR A 197     122.954   9.489-134.704  1.00 24.73           H  
ATOM   3196  N   SER A 198     123.361  11.786-131.818  1.00 25.85           N  
ATOM   3197  H   SER A 198     123.308  11.517-130.846  1.00 25.85           H  
ATOM   3198  CA  SER A 198     124.170  12.993-132.094  1.00 25.85           C  
ATOM   3199  HA  SER A 198     124.806  12.791-132.956  1.00 25.85           H  
ATOM   3200  C   SER A 198     125.104  13.340-130.910  1.00 25.85           C  
ATOM   3201  CB  SER A 198     123.264  14.180-132.464  1.00 25.85           C  
ATOM   3202  HB2 SER A 198     122.792  13.983-133.427  1.00 25.85           H  
ATOM   3203  HB3 SER A 198     123.862  15.087-132.554  1.00 25.85           H  
ATOM   3204  O   SER A 198     125.038  12.696-129.861  1.00 25.85           O  
ATOM   3205  OG  SER A 198     122.257  14.371-131.496  1.00 25.85           O  
ATOM   3206  HG  SER A 198     121.804  15.202-131.653  1.00 25.85           H  
ATOM   3207  N   HIS A 199     126.042  14.286-131.095  1.00 28.82           N  
ATOM   3208  H   HIS A 199     126.038  14.802-131.964  1.00 28.82           H  
ATOM   3209  CA  HIS A 199     127.055  14.675-130.090  1.00 28.82           C  
ATOM   3210  HA  HIS A 199     127.595  13.759-129.849  1.00 28.82           H  
ATOM   3211  C   HIS A 199     126.422  15.266-128.803  1.00 28.82           C  
ATOM   3212  CB  HIS A 199     128.038  15.686-130.701  1.00 28.82           C  
ATOM   3213  HB2 HIS A 199     127.485  16.584-130.980  1.00 28.82           H  
ATOM   3214  HB3 HIS A 199     128.759  15.974-129.937  1.00 28.82           H  
ATOM   3215  O   HIS A 199     125.387  15.907-128.916  1.00 28.82           O  
ATOM   3216  CG  HIS A 199     128.815  15.199-131.902  1.00 28.82           C  
ATOM   3217  CD2 HIS A 199     129.100  15.926-133.027  1.00 28.82           C  
ATOM   3218  HD2 HIS A 199     128.775  16.936-133.230  1.00 28.82           H  
ATOM   3219  ND1 HIS A 199     129.472  13.994-132.026  1.00 28.82           N  
ATOM   3220  HD1 HIS A 199     129.500  13.256-131.337  1.00 28.82           H  
ATOM   3221  CE1 HIS A 199     130.131  13.997-133.197  1.00 28.82           C  
ATOM   3222  HE1 HIS A 199     130.747  13.192-133.569  1.00 28.82           H  
ATOM   3223  NE2 HIS A 199     129.927  15.151-133.846  1.00 28.82           N  
ATOM   3224  N   HIS A 200     126.905  15.120-127.554  1.00 28.04           N  
ATOM   3225  H   HIS A 200     126.227  15.492-126.905  1.00 28.04           H  
ATOM   3226  CA  HIS A 200     128.225  14.857-126.925  1.00 28.04           C  
ATOM   3227  HA  HIS A 200     127.943  14.661-125.890  1.00 28.04           H  
ATOM   3228  C   HIS A 200     129.191  16.054-126.749  1.00 28.04           C  
ATOM   3229  CB  HIS A 200     128.932  13.543-127.343  1.00 28.04           C  
ATOM   3230  HB2 HIS A 200     128.589  13.180-128.312  1.00 28.04           H  
ATOM   3231  HB3 HIS A 200     130.001  13.728-127.445  1.00 28.04           H  
ATOM   3232  O   HIS A 200     130.147  16.220-127.504  1.00 28.04           O  
ATOM   3233  CG  HIS A 200     128.771  12.400-126.377  1.00 28.04           C  
ATOM   3234  CD2 HIS A 200     129.737  11.491-126.041  1.00 28.04           C  
ATOM   3235  HD2 HIS A 200     130.747  11.478-126.421  1.00 28.04           H  
ATOM   3236  ND1 HIS A 200     127.629  12.047-125.695  1.00 28.04           N  
ATOM   3237  HD1 HIS A 200     126.742  12.530-125.717  1.00 28.04           H  
ATOM   3238  CE1 HIS A 200     127.911  10.972-124.941  1.00 28.04           C  
ATOM   3239  HE1 HIS A 200     127.219  10.502-124.258  1.00 28.04           H  
ATOM   3240  NE2 HIS A 200     129.186  10.585-125.128  1.00 28.04           N  
ATOM   3241  N   GLN A 201     129.033  16.772-125.630  1.00 39.15           N  
ATOM   3242  H   GLN A 201     128.175  16.673-125.105  1.00 39.15           H  
ATOM   3243  CA  GLN A 201     130.105  17.484-124.922  1.00 39.15           C  
ATOM   3244  HA  GLN A 201     131.065  17.179-125.339  1.00 39.15           H  
ATOM   3245  C   GLN A 201     130.035  17.040-123.444  1.00 39.15           C  
ATOM   3246  CB  GLN A 201     129.934  19.005-125.129  1.00 39.15           C  
ATOM   3247  HB2 GLN A 201     129.224  19.403-124.404  1.00 39.15           H  
ATOM   3248  HB3 GLN A 201     129.530  19.180-126.126  1.00 39.15           H  
ATOM   3249  O   GLN A 201     129.031  17.267-122.786  1.00 39.15           O  
ATOM   3250  CG  GLN A 201     131.267  19.764-125.034  1.00 39.15           C  
ATOM   3251  HG2 GLN A 201     131.968  19.332-125.748  1.00 39.15           H  
ATOM   3252  HG3 GLN A 201     131.678  19.644-124.032  1.00 39.15           H  
ATOM   3253  CD  GLN A 201     131.146  21.261-125.332  1.00 39.15           C  
ATOM   3254  NE2 GLN A 201     132.248  21.956-125.517  1.00 39.15           N  
ATOM   3255 HE21 GLN A 201     133.158  21.522-125.467  1.00 39.15           H  
ATOM   3256 HE22 GLN A 201     132.101  22.937-125.709  1.00 39.15           H  
ATOM   3257  OE1 GLN A 201     130.087  21.852-125.409  1.00 39.15           O  
ATOM   3258  N   LYS A 202     131.024  16.286-122.938  1.00 44.29           N  
ATOM   3259  H   LYS A 202     131.863  16.146-123.482  1.00 44.29           H  
ATOM   3260  CA  LYS A 202     130.844  15.518-121.685  1.00 44.29           C  
ATOM   3261  HA  LYS A 202     129.818  15.153-121.663  1.00 44.29           H  
ATOM   3262  C   LYS A 202     131.005  16.347-120.406  1.00 44.29           C  
ATOM   3263  CB  LYS A 202     131.772  14.295-121.631  1.00 44.29           C  
ATOM   3264  HB2 LYS A 202     131.775  13.929-120.604  1.00 44.29           H  
ATOM   3265  HB3 LYS A 202     132.791  14.580-121.892  1.00 44.29           H  
ATOM   3266  O   LYS A 202     132.081  16.887-120.152  1.00 44.29           O  
ATOM   3267  CG  LYS A 202     131.283  13.164-122.544  1.00 44.29           C  
ATOM   3268  HG2 LYS A 202     131.484  13.411-123.587  1.00 44.29           H  
ATOM   3269  HG3 LYS A 202     130.208  13.047-122.411  1.00 44.29           H  
ATOM   3270  CD  LYS A 202     131.966  11.843-122.171  1.00 44.29           C  
ATOM   3271  HD2 LYS A 202     131.856  11.691-121.097  1.00 44.29           H  
ATOM   3272  HD3 LYS A 202     133.025  11.873-122.427  1.00 44.29           H  
ATOM   3273  CE  LYS A 202     131.261  10.707-122.911  1.00 44.29           C  
ATOM   3274  HE2 LYS A 202     130.207  10.969-122.995  1.00 44.29           H  
ATOM   3275  HE3 LYS A 202     131.658  10.623-123.923  1.00 44.29           H  
ATOM   3276  NZ  LYS A 202     131.354   9.427-122.179  1.00 44.29           N  
ATOM   3277  HZ1 LYS A 202     132.312   9.172-121.988  1.00 44.29           H  
ATOM   3278  HZ2 LYS A 202     130.884   8.703-122.703  1.00 44.29           H  
ATOM   3279  HZ3 LYS A 202     130.846   9.524-121.311  1.00 44.29           H  
ATOM   3280  N   THR A 203     129.983  16.323-119.549  1.00 59.47           N  
ATOM   3281  H   THR A 203     129.098  15.949-119.860  1.00 59.47           H  
ATOM   3282  CA  THR A 203     130.059  16.751-118.143  1.00 59.47           C  
ATOM   3283  HA  THR A 203     130.359  17.799-118.117  1.00 59.47           H  
ATOM   3284  C   THR A 203     131.088  15.912-117.372  1.00 59.47           C  
ATOM   3285  CB  THR A 203     128.686  16.608-117.459  1.00 59.47           C  
ATOM   3286  HB  THR A 203     128.526  15.561-117.203  1.00 59.47           H  
ATOM   3287  O   THR A 203     131.239  14.716-117.635  1.00 59.47           O  
ATOM   3288  CG2 THR A 203     128.565  17.457-116.197  1.00 59.47           C  
ATOM   3289 HG21 THR A 203     127.570  17.336-115.769  1.00 59.47           H  
ATOM   3290 HG22 THR A 203     129.305  17.146-115.460  1.00 59.47           H  
ATOM   3291 HG23 THR A 203     128.729  18.508-116.434  1.00 59.47           H  
ATOM   3292  OG1 THR A 203     127.647  17.004-118.318  1.00 59.47           O  
ATOM   3293  HG1 THR A 203     127.656  17.958-118.426  1.00 59.47           H  
ATOM   3294  N   LYS A 204     131.790  16.508-116.396  1.00 67.19           N  
ATOM   3295  H   LYS A 204     131.603  17.478-116.187  1.00 67.19           H  
ATOM   3296  CA  LYS A 204     132.773  15.798-115.562  1.00 67.19           C  
ATOM   3297  HA  LYS A 204     132.673  14.733-115.773  1.00 67.19           H  
ATOM   3298  C   LYS A 204     132.508  15.973-114.064  1.00 67.19           C  
ATOM   3299  CB  LYS A 204     134.212  16.206-115.940  1.00 67.19           C  
ATOM   3300  HB2 LYS A 204     134.287  16.369-117.015  1.00 67.19           H  
ATOM   3301  HB3 LYS A 204     134.476  17.129-115.423  1.00 67.19           H  
ATOM   3302  O   LYS A 204     132.261  17.078-113.591  1.00 67.19           O  
ATOM   3303  CG  LYS A 204     135.171  15.074-115.545  1.00 67.19           C  
ATOM   3304  HG2 LYS A 204     134.884  14.696-114.564  1.00 67.19           H  
ATOM   3305  HG3 LYS A 204     135.054  14.257-116.257  1.00 67.19           H  
ATOM   3306  CD  LYS A 204     136.650  15.461-115.462  1.00 67.19           C  
ATOM   3307  HD2 LYS A 204     137.044  15.700-116.449  1.00 67.19           H  
ATOM   3308  HD3 LYS A 204     136.761  16.309-114.787  1.00 67.19           H  
ATOM   3309  CE  LYS A 204     137.336  14.224-114.871  1.00 67.19           C  
ATOM   3310  HE2 LYS A 204     136.746  13.886-114.019  1.00 67.19           H  
ATOM   3311  HE3 LYS A 204     137.328  13.412-115.599  1.00 67.19           H  
ATOM   3312  NZ  LYS A 204     138.708  14.464-114.380  1.00 67.19           N  
ATOM   3313  HZ1 LYS A 204     138.926  13.659-113.810  1.00 67.19           H  
ATOM   3314  HZ2 LYS A 204     139.387  14.554-115.122  1.00 67.19           H  
ATOM   3315  HZ3 LYS A 204     138.726  15.244-113.739  1.00 67.19           H  
ATOM   3316  N   LEU A 205     132.614  14.866-113.331  1.00 84.23           N  
ATOM   3317  H   LEU A 205     132.850  14.013-113.817  1.00 84.23           H  
ATOM   3318  CA  LEU A 205     132.621  14.811-111.870  1.00 84.23           C  
ATOM   3319  HA  LEU A 205     131.819  15.449-111.497  1.00 84.23           H  
ATOM   3320  C   LEU A 205     133.955  15.341-111.307  1.00 84.23           C  
ATOM   3321  CB  LEU A 205     132.350  13.341-111.486  1.00 84.23           C  
ATOM   3322  HB2 LEU A 205     133.256  12.765-111.675  1.00 84.23           H  
ATOM   3323  HB3 LEU A 205     131.574  12.955-112.146  1.00 84.23           H  
ATOM   3324  O   LEU A 205     135.000  15.194-111.944  1.00 84.23           O  
ATOM   3325  CG  LEU A 205     131.887  13.074-110.045  1.00 84.23           C  
ATOM   3326  HG  LEU A 205     132.627  13.447-109.337  1.00 84.23           H  
ATOM   3327  CD1 LEU A 205     130.531  13.713-109.760  1.00 84.23           C  
ATOM   3328 HD11 LEU A 205     130.187  13.409-108.771  1.00 84.23           H  
ATOM   3329 HD12 LEU A 205     130.625  14.799-109.768  1.00 84.23           H  
ATOM   3330 HD13 LEU A 205     129.800  13.404-110.507  1.00 84.23           H  
ATOM   3331  CD2 LEU A 205     131.724  11.566-109.859  1.00 84.23           C  
ATOM   3332 HD21 LEU A 205     131.346  11.351-108.860  1.00 84.23           H  
ATOM   3333 HD22 LEU A 205     131.024  11.166-110.593  1.00 84.23           H  
ATOM   3334 HD23 LEU A 205     132.695  11.083-109.971  1.00 84.23           H  
ATOM   3335  N   ASN A 206     133.927  15.936-110.114  1.00 88.74           N  
ATOM   3336  H   ASN A 206     133.034  16.080-109.664  1.00 88.74           H  
ATOM   3337  CA  ASN A 206     135.105  16.445-109.411  1.00 88.74           C  
ATOM   3338  HA  ASN A 206     136.012  16.106-109.912  1.00 88.74           H  
ATOM   3339  C   ASN A 206     135.141  15.919-107.969  1.00 88.74           C  
ATOM   3340  CB  ASN A 206     135.075  17.981-109.458  1.00 88.74           C  
ATOM   3341  HB2 ASN A 206     134.118  18.334-109.075  1.00 88.74           H  
ATOM   3342  HB3 ASN A 206     135.174  18.319-110.490  1.00 88.74           H  
ATOM   3343  O   ASN A 206     134.172  16.092-107.227  1.00 88.74           O  
ATOM   3344  CG  ASN A 206     136.203  18.587-108.644  1.00 88.74           C  
ATOM   3345  ND2 ASN A 206     135.913  19.549-107.802  1.00 88.74           N  
ATOM   3346 HD21 ASN A 206     136.675  19.920-107.253  1.00 88.74           H  
ATOM   3347 HD22 ASN A 206     134.954  19.836-107.669  1.00 88.74           H  
ATOM   3348  OD1 ASN A 206     137.346  18.175-108.733  1.00 88.74           O  
ATOM   3349  N   PHE A 207     136.254  15.307-107.562  1.00 93.02           N  
ATOM   3350  H   PHE A 207     137.050  15.270-108.183  1.00 93.02           H  
ATOM   3351  CA  PHE A 207     136.395  14.666-106.255  1.00 93.02           C  
ATOM   3352  HA  PHE A 207     135.599  15.033-105.607  1.00 93.02           H  
ATOM   3353  C   PHE A 207     137.725  15.044-105.593  1.00 93.02           C  
ATOM   3354  CB  PHE A 207     136.224  13.148-106.433  1.00 93.02           C  
ATOM   3355  HB2 PHE A 207     137.052  12.778-107.038  1.00 93.02           H  
ATOM   3356  HB3 PHE A 207     135.305  12.968-106.991  1.00 93.02           H  
ATOM   3357  O   PHE A 207     138.798  14.828-106.158  1.00 93.02           O  
ATOM   3358  CG  PHE A 207     136.140  12.330-105.158  1.00 93.02           C  
ATOM   3359  CD1 PHE A 207     136.733  11.056-105.104  1.00 93.02           C  
ATOM   3360  HD1 PHE A 207     137.283  10.674-105.951  1.00 93.02           H  
ATOM   3361  CD2 PHE A 207     135.423  12.802-104.041  1.00 93.02           C  
ATOM   3362  HD2 PHE A 207     134.960  13.778-104.057  1.00 93.02           H  
ATOM   3363  CE1 PHE A 207     136.612  10.277-103.941  1.00 93.02           C  
ATOM   3364  HE1 PHE A 207     137.090   9.310-103.896  1.00 93.02           H  
ATOM   3365  CE2 PHE A 207     135.284  12.013-102.890  1.00 93.02           C  
ATOM   3366  HE2 PHE A 207     134.721  12.387-102.048  1.00 93.02           H  
ATOM   3367  CZ  PHE A 207     135.882  10.747-102.837  1.00 93.02           C  
ATOM   3368  HZ  PHE A 207     135.783  10.141-101.948  1.00 93.02           H  
ATOM   3369  N   VAL A 208     137.646  15.648-104.406  1.00 91.14           N  
ATOM   3370  H   VAL A 208     136.737  15.762-103.981  1.00 91.14           H  
ATOM   3371  CA  VAL A 208     138.783  16.238-103.682  1.00 91.14           C  
ATOM   3372  HA  VAL A 208     139.708  15.829-104.089  1.00 91.14           H  
ATOM   3373  C   VAL A 208     138.753  15.863-102.199  1.00 91.14           C  
ATOM   3374  CB  VAL A 208     138.839  17.771-103.858  1.00 91.14           C  
ATOM   3375  HB  VAL A 208     139.670  18.148-103.262  1.00 91.14           H  
ATOM   3376  O   VAL A 208     137.704  15.512-101.663  1.00 91.14           O  
ATOM   3377  CG1 VAL A 208     139.118  18.157-105.316  1.00 91.14           C  
ATOM   3378 HG11 VAL A 208     139.275  19.233-105.389  1.00 91.14           H  
ATOM   3379 HG12 VAL A 208     140.014  17.645-105.670  1.00 91.14           H  
ATOM   3380 HG13 VAL A 208     138.279  17.877-105.953  1.00 91.14           H  
ATOM   3381  CG2 VAL A 208     137.564  18.489-103.398  1.00 91.14           C  
ATOM   3382 HG21 VAL A 208     137.696  19.568-103.485  1.00 91.14           H  
ATOM   3383 HG22 VAL A 208     136.712  18.185-104.006  1.00 91.14           H  
ATOM   3384 HG23 VAL A 208     137.357  18.252-102.354  1.00 91.14           H  
ATOM   3385  N   GLY A 209     139.908  15.952-101.536  1.00 88.30           N  
ATOM   3386  H   GLY A 209     140.718  16.326-102.009  1.00 88.30           H  
ATOM   3387  CA  GLY A 209     140.056  15.690-100.105  1.00 88.30           C  
ATOM   3388  HA2 GLY A 209     139.064  15.655 -99.655  1.00 88.30           H  
ATOM   3389  HA3 GLY A 209     140.544  14.728 -99.946  1.00 88.30           H  
ATOM   3390  C   GLY A 209     140.871  16.772 -99.396  1.00 88.30           C  
ATOM   3391  O   GLY A 209     141.664  17.453-100.049  1.00 88.30           O  
ATOM   3392  N   SER A 210     140.687  16.919 -98.078  1.00 86.20           N  
ATOM   3393  H   SER A 210     140.005  16.321 -97.634  1.00 86.20           H  
ATOM   3394  CA  SER A 210     141.374  17.916 -97.232  1.00 86.20           C  
ATOM   3395  HA  SER A 210     141.081  18.912 -97.563  1.00 86.20           H  
ATOM   3396  C   SER A 210     142.900  17.835 -97.347  1.00 86.20           C  
ATOM   3397  CB  SER A 210     140.963  17.762 -95.757  1.00 86.20           C  
ATOM   3398  HB2 SER A 210     139.906  18.007 -95.651  1.00 86.20           H  
ATOM   3399  HB3 SER A 210     141.541  18.462 -95.153  1.00 86.20           H  
ATOM   3400  O   SER A 210     143.573  18.860 -97.424  1.00 86.20           O  
ATOM   3401  OG  SER A 210     141.181  16.443 -95.285  1.00 86.20           O  
ATOM   3402  HG  SER A 210     141.298  16.465 -94.332  1.00 86.20           H  
ATOM   3403  N   SER A 211     143.432  16.618 -97.440  1.00 84.13           N  
ATOM   3404  H   SER A 211     142.814  15.832 -97.300  1.00 84.13           H  
ATOM   3405  CA  SER A 211     144.774  16.320 -97.935  1.00 84.13           C  
ATOM   3406  HA  SER A 211     145.046  17.058 -98.689  1.00 84.13           H  
ATOM   3407  C   SER A 211     144.783  14.930 -98.578  1.00 84.13           C  
ATOM   3408  CB  SER A 211     145.788  16.399 -96.792  1.00 84.13           C  
ATOM   3409  HB2 SER A 211     145.501  15.696 -96.010  1.00 84.13           H  
ATOM   3410  HB3 SER A 211     145.795  17.406 -96.375  1.00 84.13           H  
ATOM   3411  O   SER A 211     143.930  14.096 -98.285  1.00 84.13           O  
ATOM   3412  OG  SER A 211     147.082  16.072 -97.263  1.00 84.13           O  
ATOM   3413  HG  SER A 211     147.570  15.758 -96.499  1.00 84.13           H  
ATOM   3414  N   LYS A 212     145.762  14.664 -99.451  1.00 82.97           N  
ATOM   3415  H   LYS A 212     146.453  15.390 -99.578  1.00 82.97           H  
ATOM   3416  CA  LYS A 212     146.040  13.311 -99.976  1.00 82.97           C  
ATOM   3417  HA  LYS A 212     145.103  12.760-100.060  1.00 82.97           H  
ATOM   3418  C   LYS A 212     146.917  12.477 -99.036  1.00 82.97           C  
ATOM   3419  CB  LYS A 212     146.683  13.393-101.368  1.00 82.97           C  
ATOM   3420  HB2 LYS A 212     147.610  13.963-101.308  1.00 82.97           H  
ATOM   3421  HB3 LYS A 212     146.920  12.381-101.697  1.00 82.97           H  
ATOM   3422  O   LYS A 212     147.035  11.272 -99.231  1.00 82.97           O  
ATOM   3423  CG  LYS A 212     145.745  14.031-102.399  1.00 82.97           C  
ATOM   3424  HG2 LYS A 212     144.799  13.490-102.401  1.00 82.97           H  
ATOM   3425  HG3 LYS A 212     145.558  15.071-102.132  1.00 82.97           H  
ATOM   3426  CD  LYS A 212     146.365  13.974-103.799  1.00 82.97           C  
ATOM   3427  HD2 LYS A 212     146.522  12.931-104.073  1.00 82.97           H  
ATOM   3428  HD3 LYS A 212     147.322  14.495-103.792  1.00 82.97           H  
ATOM   3429  CE  LYS A 212     145.415  14.637-104.802  1.00 82.97           C  
ATOM   3430  HE2 LYS A 212     144.450  14.134-104.748  1.00 82.97           H  
ATOM   3431  HE3 LYS A 212     145.264  15.674-104.504  1.00 82.97           H  
ATOM   3432  NZ  LYS A 212     145.945  14.568-106.185  1.00 82.97           N  
ATOM   3433  HZ1 LYS A 212     146.835  15.042-106.248  1.00 82.97           H  
ATOM   3434  HZ2 LYS A 212     145.297  15.001-106.827  1.00 82.97           H  
ATOM   3435  HZ3 LYS A 212     146.068  13.604-106.460  1.00 82.97           H  
ATOM   3436  N   VAL A 213     147.548  13.124 -98.056  1.00 84.06           N  
ATOM   3437  H   VAL A 213     147.350  14.108 -97.942  1.00 84.06           H  
ATOM   3438  CA  VAL A 213     148.429  12.516 -97.053  1.00 84.06           C  
ATOM   3439  HA  VAL A 213     148.284  11.436 -97.060  1.00 84.06           H  
ATOM   3440  C   VAL A 213     148.039  13.074 -95.686  1.00 84.06           C  
ATOM   3441  CB  VAL A 213     149.913  12.797 -97.357  1.00 84.06           C  
ATOM   3442  HB  VAL A 213     150.101  13.869 -97.301  1.00 84.06           H  
ATOM   3443  O   VAL A 213     148.059  14.292 -95.522  1.00 84.06           O  
ATOM   3444  CG1 VAL A 213     150.812  12.084 -96.344  1.00 84.06           C  
ATOM   3445 HG11 VAL A 213     150.619  11.012 -96.373  1.00 84.06           H  
ATOM   3446 HG12 VAL A 213     150.620  12.459 -95.339  1.00 84.06           H  
ATOM   3447 HG13 VAL A 213     151.859  12.272 -96.584  1.00 84.06           H  
ATOM   3448  CG2 VAL A 213     150.320  12.311 -98.756  1.00 84.06           C  
ATOM   3449 HG21 VAL A 213     151.388  12.465 -98.906  1.00 84.06           H  
ATOM   3450 HG22 VAL A 213     149.783  12.873 -99.520  1.00 84.06           H  
ATOM   3451 HG23 VAL A 213     150.090  11.250 -98.863  1.00 84.06           H  
ATOM   3452  N   ILE A 214     147.647  12.215 -94.744  1.00 83.64           N  
ATOM   3453  H   ILE A 214     147.665  11.227 -94.956  1.00 83.64           H  
ATOM   3454  CA  ILE A 214     147.024  12.627 -93.471  1.00 83.64           C  
ATOM   3455  HA  ILE A 214     147.187  13.694 -93.318  1.00 83.64           H  
ATOM   3456  C   ILE A 214     147.677  11.911 -92.287  1.00 83.64           C  
ATOM   3457  CB  ILE A 214     145.493  12.388 -93.528  1.00 83.64           C  
ATOM   3458  HB  ILE A 214     145.303  11.342 -93.767  1.00 83.64           H  
ATOM   3459  O   ILE A 214     147.945  10.710 -92.360  1.00 83.64           O  
ATOM   3460  CG1 ILE A 214     144.892  13.283 -94.636  1.00 83.64           C  
ATOM   3461 HG12 ILE A 214     145.293  12.983 -95.604  1.00 83.64           H  
ATOM   3462 HG13 ILE A 214     145.187  14.314 -94.440  1.00 83.64           H  
ATOM   3463  CG2 ILE A 214     144.804  12.716 -92.194  1.00 83.64           C  
ATOM   3464 HG21 ILE A 214     145.230  12.149 -91.367  1.00 83.64           H  
ATOM   3465 HG22 ILE A 214     143.741  12.478 -92.233  1.00 83.64           H  
ATOM   3466 HG23 ILE A 214     144.898  13.785 -92.002  1.00 83.64           H  
ATOM   3467  CD1 ILE A 214     143.371  13.248 -94.758  1.00 83.64           C  
ATOM   3468 HD11 ILE A 214     142.909  13.730 -93.897  1.00 83.64           H  
ATOM   3469 HD12 ILE A 214     143.077  13.797 -95.652  1.00 83.64           H  
ATOM   3470 HD13 ILE A 214     143.040  12.212 -94.833  1.00 83.64           H  
ATOM   3471  N   LYS A 215     147.924  12.631 -91.188  1.00 80.49           N  
ATOM   3472  H   LYS A 215     147.759  13.626 -91.237  1.00 80.49           H  
ATOM   3473  CA  LYS A 215     148.422  12.067 -89.929  1.00 80.49           C  
ATOM   3474  HA  LYS A 215     149.170  11.316 -90.184  1.00 80.49           H  
ATOM   3475  C   LYS A 215     147.340  11.325 -89.149  1.00 80.49           C  
ATOM   3476  CB  LYS A 215     149.090  13.151 -89.066  1.00 80.49           C  
ATOM   3477  HB2 LYS A 215     149.306  12.725 -88.086  1.00 80.49           H  
ATOM   3478  HB3 LYS A 215     148.393  13.976 -88.916  1.00 80.49           H  
ATOM   3479  O   LYS A 215     146.368  11.923 -88.684  1.00 80.49           O  
ATOM   3480  CG  LYS A 215     150.405  13.699 -89.644  1.00 80.49           C  
ATOM   3481  HG2 LYS A 215     150.208  14.281 -90.545  1.00 80.49           H  
ATOM   3482  HG3 LYS A 215     150.852  14.357 -88.898  1.00 80.49           H  
ATOM   3483  CD  LYS A 215     151.379  12.562 -89.977  1.00 80.49           C  
ATOM   3484  HD2 LYS A 215     151.102  12.123 -90.935  1.00 80.49           H  
ATOM   3485  HD3 LYS A 215     151.302  11.797 -89.204  1.00 80.49           H  
ATOM   3486  CE  LYS A 215     152.823  13.048 -90.034  1.00 80.49           C  
ATOM   3487  HE2 LYS A 215     152.920  13.795 -90.821  1.00 80.49           H  
ATOM   3488  HE3 LYS A 215     153.058  13.528 -89.084  1.00 80.49           H  
ATOM   3489  NZ  LYS A 215     153.722  11.894 -90.266  1.00 80.49           N  
ATOM   3490  HZ1 LYS A 215     154.690  12.164 -90.161  1.00 80.49           H  
ATOM   3491  HZ2 LYS A 215     153.562  11.500 -91.182  1.00 80.49           H  
ATOM   3492  HZ3 LYS A 215     153.519  11.163 -89.599  1.00 80.49           H  
ATOM   3493  N   GLU A 216     147.563  10.024 -88.961  1.00 82.02           N  
ATOM   3494  H   GLU A 216     148.391   9.628 -89.383  1.00 82.02           H  
ATOM   3495  CA  GLU A 216     146.689   9.126 -88.202  1.00 82.02           C  
ATOM   3496  HA  GLU A 216     145.758   9.022 -88.759  1.00 82.02           H  
ATOM   3497  C   GLU A 216     146.374   9.700 -86.810  1.00 82.02           C  
ATOM   3498  CB  GLU A 216     147.345   7.738 -88.073  1.00 82.02           C  
ATOM   3499  HB2 GLU A 216     147.890   7.501 -88.987  1.00 82.02           H  
ATOM   3500  HB3 GLU A 216     148.049   7.752 -87.242  1.00 82.02           H  
ATOM   3501  O   GLU A 216     147.254  10.225 -86.132  1.00 82.02           O  
ATOM   3502  CG  GLU A 216     146.314   6.633 -87.820  1.00 82.02           C  
ATOM   3503  HG2 GLU A 216     145.690   6.908 -86.970  1.00 82.02           H  
ATOM   3504  HG3 GLU A 216     145.680   6.570 -88.705  1.00 82.02           H  
ATOM   3505  CD  GLU A 216     146.935   5.254 -87.549  1.00 82.02           C  
ATOM   3506  OE1 GLU A 216     146.188   4.257 -87.706  1.00 82.02           O  
ATOM   3507  OE2 GLU A 216     148.134   5.182 -87.206  1.00 82.02           O  
ATOM   3508  N   MET A 217     145.115   9.619 -86.384  1.00 74.93           N  
ATOM   3509  H   MET A 217     144.464   9.140 -86.990  1.00 74.93           H  
ATOM   3510  CA  MET A 217     144.603  10.130 -85.104  1.00 74.93           C  
ATOM   3511  HA  MET A 217     143.521  10.009 -85.165  1.00 74.93           H  
ATOM   3512  C   MET A 217     144.795  11.634 -84.800  1.00 74.93           C  
ATOM   3513  CB  MET A 217     145.041   9.232 -83.932  1.00 74.93           C  
ATOM   3514  HB2 MET A 217     146.128   9.215 -83.851  1.00 74.93           H  
ATOM   3515  HB3 MET A 217     144.634   9.635 -83.005  1.00 74.93           H  
ATOM   3516  O   MET A 217     144.401  12.074 -83.720  1.00 74.93           O  
ATOM   3517  CG  MET A 217     144.510   7.804 -84.088  1.00 74.93           C  
ATOM   3518  HG2 MET A 217     145.076   7.298 -84.870  1.00 74.93           H  
ATOM   3519  HG3 MET A 217     143.465   7.852 -84.397  1.00 74.93           H  
ATOM   3520  SD  MET A 217     144.597   6.812 -82.576  1.00 74.93           S  
ATOM   3521  CE  MET A 217     143.775   5.315 -83.180  1.00 74.93           C  
ATOM   3522  HE1 MET A 217     144.338   4.903 -84.017  1.00 74.93           H  
ATOM   3523  HE2 MET A 217     142.764   5.558 -83.508  1.00 74.93           H  
ATOM   3524  HE3 MET A 217     143.729   4.577 -82.380  1.00 74.93           H  
ATOM   3525  N   ILE A 218     145.348  12.441 -85.716  1.00 77.00           N  
ATOM   3526  H   ILE A 218     145.689  12.019 -86.568  1.00 77.00           H  
ATOM   3527  CA  ILE A 218     145.677  13.859 -85.458  1.00 77.00           C  
ATOM   3528  HA  ILE A 218     145.257  14.157 -84.497  1.00 77.00           H  
ATOM   3529  C   ILE A 218     145.051  14.808 -86.483  1.00 77.00           C  
ATOM   3530  CB  ILE A 218     147.213  14.038 -85.359  1.00 77.00           C  
ATOM   3531  HB  ILE A 218     147.668  13.649 -86.270  1.00 77.00           H  
ATOM   3532  O   ILE A 218     144.532  15.859 -86.100  1.00 77.00           O  
ATOM   3533  CG1 ILE A 218     147.744  13.222 -84.155  1.00 77.00           C  
ATOM   3534 HG12 ILE A 218     147.548  12.163 -84.325  1.00 77.00           H  
ATOM   3535 HG13 ILE A 218     147.211  13.518 -83.251  1.00 77.00           H  
ATOM   3536  CG2 ILE A 218     147.605  15.526 -85.229  1.00 77.00           C  
ATOM   3537 HG21 ILE A 218     147.160  15.950 -84.329  1.00 77.00           H  
ATOM   3538 HG22 ILE A 218     147.268  16.089 -86.100  1.00 77.00           H  
ATOM   3539 HG23 ILE A 218     148.688  15.635 -85.187  1.00 77.00           H  
ATOM   3540  CD1 ILE A 218     149.244  13.359 -83.898  1.00 77.00           C  
ATOM   3541 HD11 ILE A 218     149.564  12.587 -83.198  1.00 77.00           H  
ATOM   3542 HD12 ILE A 218     149.784  13.245 -84.838  1.00 77.00           H  
ATOM   3543 HD13 ILE A 218     149.458  14.333 -83.459  1.00 77.00           H  
ATOM   3544  N   GLU A 219     145.089  14.464 -87.769  1.00 79.20           N  
ATOM   3545  H   GLU A 219     145.485  13.574 -88.033  1.00 79.20           H  
ATOM   3546  CA  GLU A 219     144.556  15.306 -88.841  1.00 79.20           C  
ATOM   3547  HA  GLU A 219     144.419  16.315 -88.453  1.00 79.20           H  
ATOM   3548  C   GLU A 219     143.194  14.781 -89.341  1.00 79.20           C  
ATOM   3549  CB  GLU A 219     145.579  15.412 -89.978  1.00 79.20           C  
ATOM   3550  HB2 GLU A 219     145.081  15.806 -90.864  1.00 79.20           H  
ATOM   3551  HB3 GLU A 219     145.956  14.411 -90.186  1.00 79.20           H  
ATOM   3552  O   GLU A 219     143.027  13.572 -89.530  1.00 79.20           O  
ATOM   3553  CG  GLU A 219     146.761  16.335 -89.646  1.00 79.20           C  
ATOM   3554  HG2 GLU A 219     147.240  15.996 -88.728  1.00 79.20           H  
ATOM   3555  HG3 GLU A 219     146.374  17.339 -89.469  1.00 79.20           H  
ATOM   3556  CD  GLU A 219     147.807  16.377 -90.774  1.00 79.20           C  
ATOM   3557  OE1 GLU A 219     148.528  17.395 -90.852  1.00 79.20           O  
ATOM   3558  OE2 GLU A 219     147.906  15.384 -91.533  1.00 79.20           O  
ATOM   3559  N   PRO A 220     142.201  15.664 -89.572  1.00 83.67           N  
ATOM   3560  CA  PRO A 220     140.893  15.262 -90.071  1.00 83.67           C  
ATOM   3561  HA  PRO A 220     140.583  14.332 -89.595  1.00 83.67           H  
ATOM   3562  C   PRO A 220     140.896  15.068 -91.594  1.00 83.67           C  
ATOM   3563  CB  PRO A 220     139.939  16.376 -89.633  1.00 83.67           C  
ATOM   3564  HB2 PRO A 220     139.607  16.185 -88.612  1.00 83.67           H  
ATOM   3565  HB3 PRO A 220     139.082  16.472 -90.299  1.00 83.67           H  
ATOM   3566  O   PRO A 220     141.317  15.946 -92.361  1.00 83.67           O  
ATOM   3567  CG  PRO A 220     140.827  17.620 -89.657  1.00 83.67           C  
ATOM   3568  HG2 PRO A 220     140.880  18.017 -90.671  1.00 83.67           H  
ATOM   3569  HG3 PRO A 220     140.469  18.384 -88.967  1.00 83.67           H  
ATOM   3570  CD  PRO A 220     142.198  17.083 -89.242  1.00 83.67           C  
ATOM   3571  HD2 PRO A 220     142.324  17.201 -88.166  1.00 83.67           H  
ATOM   3572  HD3 PRO A 220     142.987  17.612 -89.777  1.00 83.67           H  
ATOM   3573  N   LEU A 221     140.334  13.948 -92.052  1.00 87.12           N  
ATOM   3574  H   LEU A 221     139.966  13.290 -91.379  1.00 87.12           H  
ATOM   3575  CA  LEU A 221     139.943  13.802 -93.452  1.00 87.12           C  
ATOM   3576  HA  LEU A 221     140.683  14.320 -94.062  1.00 87.12           H  
ATOM   3577  C   LEU A 221     138.584  14.474 -93.673  1.00 87.12           C  
ATOM   3578  CB  LEU A 221     139.957  12.324 -93.888  1.00 87.12           C  
ATOM   3579  HB2 LEU A 221     140.959  11.921 -93.739  1.00 87.12           H  
ATOM   3580  HB3 LEU A 221     139.277  11.768 -93.242  1.00 87.12           H  
ATOM   3581  O   LEU A 221     137.637  14.233 -92.928  1.00 87.12           O  
ATOM   3582  CG  LEU A 221     139.532  12.093 -95.358  1.00 87.12           C  
ATOM   3583  HG  LEU A 221     138.512  12.456 -95.485  1.00 87.12           H  
ATOM   3584  CD1 LEU A 221     140.416  12.794 -96.397  1.00 87.12           C  
ATOM   3585 HD11 LEU A 221     139.967  12.689 -97.384  1.00 87.12           H  
ATOM   3586 HD12 LEU A 221     140.515  13.859 -96.185  1.00 87.12           H  
ATOM   3587 HD13 LEU A 221     141.401  12.329 -96.426  1.00 87.12           H  
ATOM   3588  CD2 LEU A 221     139.553  10.607 -95.705  1.00 87.12           C  
ATOM   3589 HD21 LEU A 221     139.234  10.451 -96.736  1.00 87.12           H  
ATOM   3590 HD22 LEU A 221     140.557  10.200 -95.588  1.00 87.12           H  
ATOM   3591 HD23 LEU A 221     138.871  10.060 -95.054  1.00 87.12           H  
ATOM   3592  N   THR A 222     138.475  15.240 -94.753  1.00 90.01           N  
ATOM   3593  H   THR A 222     139.321  15.445 -95.265  1.00 90.01           H  
ATOM   3594  CA  THR A 222     137.204  15.573 -95.405  1.00 90.01           C  
ATOM   3595  HA  THR A 222     136.392  15.017 -94.937  1.00 90.01           H  
ATOM   3596  C   THR A 222     137.319  15.153 -96.862  1.00 90.01           C  
ATOM   3597  CB  THR A 222     136.879  17.073 -95.315  1.00 90.01           C  
ATOM   3598  HB  THR A 222     137.658  17.646 -95.818  1.00 90.01           H  
ATOM   3599  O   THR A 222     138.319  15.482 -97.495  1.00 90.01           O  
ATOM   3600  CG2 THR A 222     135.531  17.427 -95.941  1.00 90.01           C  
ATOM   3601 HG21 THR A 222     135.562  17.255 -97.016  1.00 90.01           H  
ATOM   3602 HG22 THR A 222     134.740  16.816 -95.506  1.00 90.01           H  
ATOM   3603 HG23 THR A 222     135.306  18.481 -95.777  1.00 90.01           H  
ATOM   3604  OG1 THR A 222     136.808  17.491 -93.974  1.00 90.01           O  
ATOM   3605  HG1 THR A 222     136.129  18.168 -93.928  1.00 90.01           H  
ATOM   3606  N   LEU A 223     136.322  14.458 -97.406  1.00 92.72           N  
ATOM   3607  H   LEU A 223     135.534  14.229 -96.817  1.00 92.72           H  
ATOM   3608  CA  LEU A 223     136.200  14.155 -98.833  1.00 92.72           C  
ATOM   3609  HA  LEU A 223     137.060  14.543 -99.377  1.00 92.72           H  
ATOM   3610  C   LEU A 223     134.950  14.832 -99.382  1.00 92.72           C  
ATOM   3611  CB  LEU A 223     136.106  12.640 -99.065  1.00 92.72           C  
ATOM   3612  HB2 LEU A 223     135.267  12.258 -98.484  1.00 92.72           H  
ATOM   3613  HB3 LEU A 223     135.878  12.466-100.117  1.00 92.72           H  
ATOM   3614  O   LEU A 223     133.847  14.547 -98.918  1.00 92.72           O  
ATOM   3615  CG  LEU A 223     137.358  11.839 -98.708  1.00 92.72           C  
ATOM   3616  HG  LEU A 223     137.652  12.051 -97.679  1.00 92.72           H  
ATOM   3617  CD1 LEU A 223     137.052  10.356 -98.850  1.00 92.72           C  
ATOM   3618 HD11 LEU A 223     137.904   9.777 -98.492  1.00 92.72           H  
ATOM   3619 HD12 LEU A 223     136.181  10.095 -98.248  1.00 92.72           H  
ATOM   3620 HD13 LEU A 223     136.861  10.104 -99.893  1.00 92.72           H  
ATOM   3621  CD2 LEU A 223     138.508  12.158 -99.657  1.00 92.72           C  
ATOM   3622 HD21 LEU A 223     138.186  12.007-100.687  1.00 92.72           H  
ATOM   3623 HD22 LEU A 223     139.345  11.494 -99.439  1.00 92.72           H  
ATOM   3624 HD23 LEU A 223     138.830  13.190 -99.518  1.00 92.72           H  
ATOM   3625  N   THR A 224     135.117  15.669-100.401  1.00 92.92           N  
ATOM   3626  H   THR A 224     136.054  15.808-100.752  1.00 92.92           H  
ATOM   3627  CA  THR A 224     134.030  16.406-101.051  1.00 92.92           C  
ATOM   3628  HA  THR A 224     133.083  16.148-100.576  1.00 92.92           H  
ATOM   3629  C   THR A 224     133.959  15.999-102.518  1.00 92.92           C  
ATOM   3630  CB  THR A 224     134.208  17.930-100.913  1.00 92.92           C  
ATOM   3631  HB  THR A 224     135.060  18.242-101.516  1.00 92.92           H  
ATOM   3632  O   THR A 224     134.887  16.235-103.296  1.00 92.92           O  
ATOM   3633  CG2 THR A 224     132.970  18.697-101.376  1.00 92.92           C  
ATOM   3634 HG21 THR A 224     132.810  18.539-102.443  1.00 92.92           H  
ATOM   3635 HG22 THR A 224     133.117  19.763-101.199  1.00 92.92           H  
ATOM   3636 HG23 THR A 224     132.091  18.361-100.826  1.00 92.92           H  
ATOM   3637  OG1 THR A 224     134.465  18.302 -99.576  1.00 92.92           O  
ATOM   3638  HG1 THR A 224     133.710  18.768 -99.208  1.00 92.92           H  
ATOM   3639  N   CYS A 225     132.842  15.393-102.914  1.00 93.59           N  
ATOM   3640  H   CYS A 225     132.110  15.246-102.234  1.00 93.59           H  
ATOM   3641  CA  CYS A 225     132.520  15.128-104.310  1.00 93.59           C  
ATOM   3642  HA  CYS A 225     133.415  15.235-104.922  1.00 93.59           H  
ATOM   3643  C   CYS A 225     131.479  16.117-104.821  1.00 93.59           C  
ATOM   3644  CB  CYS A 225     132.022  13.702-104.471  1.00 93.59           C  
ATOM   3645  HB2 CYS A 225     132.753  13.006-104.060  1.00 93.59           H  
ATOM   3646  HB3 CYS A 225     131.088  13.581-103.922  1.00 93.59           H  
ATOM   3647  O   CYS A 225     130.490  16.382-104.143  1.00 93.59           O  
ATOM   3648  SG  CYS A 225     131.747  13.315-106.208  1.00 93.59           S  
ATOM   3649  N   SER A 226     131.684  16.636-106.029  1.00 90.50           N  
ATOM   3650  H   SER A 226     132.470  16.295-106.564  1.00 90.50           H  
ATOM   3651  CA  SER A 226     130.884  17.705-106.624  1.00 90.50           C  
ATOM   3652  HA  SER A 226     129.902  17.713-106.152  1.00 90.50           H  
ATOM   3653  C   SER A 226     130.679  17.504-108.127  1.00 90.50           C  
ATOM   3654  CB  SER A 226     131.544  19.060-106.338  1.00 90.50           C  
ATOM   3655  HB2 SER A 226     131.535  19.234-105.262  1.00 90.50           H  
ATOM   3656  HB3 SER A 226     130.977  19.855-106.823  1.00 90.50           H  
ATOM   3657  O   SER A 226     131.553  16.989-108.828  1.00 90.50           O  
ATOM   3658  OG  SER A 226     132.886  19.085-106.796  1.00 90.50           O  
ATOM   3659  HG  SER A 226     133.271  18.226-106.605  1.00 90.50           H  
ATOM   3660  N   LEU A 227     129.520  17.935-108.622  1.00 86.42           N  
ATOM   3661  H   LEU A 227     128.824  18.263-107.969  1.00 86.42           H  
ATOM   3662  CA  LEU A 227     129.151  17.954-110.034  1.00 86.42           C  
ATOM   3663  HA  LEU A 227     130.052  17.796-110.627  1.00 86.42           H  
ATOM   3664  C   LEU A 227     128.568  19.329-110.393  1.00 86.42           C  
ATOM   3665  CB  LEU A 227     128.166  16.798-110.298  1.00 86.42           C  
ATOM   3666  HB2 LEU A 227     127.240  17.003-109.762  1.00 86.42           H  
ATOM   3667  HB3 LEU A 227     128.585  15.881-109.883  1.00 86.42           H  
ATOM   3668  O   LEU A 227     127.663  19.825-109.719  1.00 86.42           O  
ATOM   3669  CG  LEU A 227     127.832  16.553-111.780  1.00 86.42           C  
ATOM   3670  HG  LEU A 227     127.324  17.426-112.190  1.00 86.42           H  
ATOM   3671  CD1 LEU A 227     129.069  16.246-112.623  1.00 86.42           C  
ATOM   3672 HD11 LEU A 227     129.702  17.129-112.707  1.00 86.42           H  
ATOM   3673 HD12 LEU A 227     128.755  15.963-113.628  1.00 86.42           H  
ATOM   3674 HD13 LEU A 227     129.630  15.423-112.183  1.00 86.42           H  
ATOM   3675  CD2 LEU A 227     126.909  15.342-111.891  1.00 86.42           C  
ATOM   3676 HD21 LEU A 227     126.628  15.195-112.934  1.00 86.42           H  
ATOM   3677 HD22 LEU A 227     127.412  14.447-111.525  1.00 86.42           H  
ATOM   3678 HD23 LEU A 227     126.006  15.510-111.305  1.00 86.42           H  
ATOM   3679  N   GLN A 228     129.099  19.938-111.452  1.00 77.05           N  
ATOM   3680  H   GLN A 228     129.793  19.435-111.986  1.00 77.05           H  
ATOM   3681  CA  GLN A 228     128.691  21.235-112.006  1.00 77.05           C  
ATOM   3682  HA  GLN A 228     127.700  21.500-111.637  1.00 77.05           H  
ATOM   3683  C   GLN A 228     128.601  21.148-113.536  1.00 77.05           C  
ATOM   3684  CB  GLN A 228     129.692  22.334-111.593  1.00 77.05           C  
ATOM   3685  HB2 GLN A 228     130.711  21.977-111.744  1.00 77.05           H  
ATOM   3686  HB3 GLN A 228     129.546  23.210-112.225  1.00 77.05           H  
ATOM   3687  O   GLN A 228     129.061  20.175-114.130  1.00 77.05           O  
ATOM   3688  CG  GLN A 228     129.507  22.786-110.139  1.00 77.05           C  
ATOM   3689  HG2 GLN A 228     128.465  23.070-109.993  1.00 77.05           H  
ATOM   3690  HG3 GLN A 228     129.742  21.961-109.468  1.00 77.05           H  
ATOM   3691  CD  GLN A 228     130.398  23.974-109.784  1.00 77.05           C  
ATOM   3692  NE2 GLN A 228     129.891  24.964-109.082  1.00 77.05           N  
ATOM   3693 HE21 GLN A 228     130.517  25.739-108.916  1.00 77.05           H  
ATOM   3694 HE22 GLN A 228     128.905  24.999-108.869  1.00 77.05           H  
ATOM   3695  OE1 GLN A 228     131.564  24.043-110.126  1.00 77.05           O  
ATOM   3696  N   ASN A 229     128.035  22.181-114.168  1.00 67.99           N  
ATOM   3697  H   ASN A 229     127.763  22.985-113.620  1.00 67.99           H  
ATOM   3698  CA  ASN A 229     127.912  22.310-115.627  1.00 67.99           C  
ATOM   3699  HA  ASN A 229     127.257  23.161-115.811  1.00 67.99           H  
ATOM   3700  C   ASN A 229     127.192  21.124-116.301  1.00 67.99           C  
ATOM   3701  CB  ASN A 229     129.278  22.671-116.244  1.00 67.99           C  
ATOM   3702  HB2 ASN A 229     129.168  22.758-117.325  1.00 67.99           H  
ATOM   3703  HB3 ASN A 229     129.987  21.868-116.044  1.00 67.99           H  
ATOM   3704  O   ASN A 229     127.605  20.640-117.352  1.00 67.99           O  
ATOM   3705  CG  ASN A 229     129.846  23.982-115.732  1.00 67.99           C  
ATOM   3706  ND2 ASN A 229     131.092  24.264-116.027  1.00 67.99           N  
ATOM   3707 HD21 ASN A 229     131.644  23.620-116.576  1.00 67.99           H  
ATOM   3708 HD22 ASN A 229     131.448  25.137-115.666  1.00 67.99           H  
ATOM   3709  OD1 ASN A 229     129.195  24.774-115.072  1.00 67.99           O  
ATOM   3710  N   LEU A 230     126.096  20.682-115.680  1.00 63.66           N  
ATOM   3711  H   LEU A 230     125.844  21.123-114.808  1.00 63.66           H  
ATOM   3712  CA  LEU A 230     125.087  19.820-116.301  1.00 63.66           C  
ATOM   3713  HA  LEU A 230     125.551  18.898-116.651  1.00 63.66           H  
ATOM   3714  C   LEU A 230     124.451  20.519-117.507  1.00 63.66           C  
ATOM   3715  CB  LEU A 230     124.012  19.505-115.249  1.00 63.66           C  
ATOM   3716  HB2 LEU A 230     123.142  19.058-115.729  1.00 63.66           H  
ATOM   3717  HB3 LEU A 230     123.682  20.444-114.804  1.00 63.66           H  
ATOM   3718  O   LEU A 230     124.357  21.750-117.526  1.00 63.66           O  
ATOM   3719  CG  LEU A 230     124.528  18.560-114.154  1.00 63.66           C  
ATOM   3720  HG  LEU A 230     125.560  18.806-113.902  1.00 63.66           H  
ATOM   3721  CD1 LEU A 230     123.704  18.717-112.882  1.00 63.66           C  
ATOM   3722 HD11 LEU A 230     124.186  18.151-112.085  1.00 63.66           H  
ATOM   3723 HD12 LEU A 230     123.667  19.765-112.583  1.00 63.66           H  
ATOM   3724 HD13 LEU A 230     122.688  18.359-113.047  1.00 63.66           H  
ATOM   3725  CD2 LEU A 230     124.464  17.103-114.605  1.00 63.66           C  
ATOM   3726 HD21 LEU A 230     123.436  16.847-114.861  1.00 63.66           H  
ATOM   3727 HD22 LEU A 230     125.091  16.949-115.483  1.00 63.66           H  
ATOM   3728 HD23 LEU A 230     124.806  16.449-113.802  1.00 63.66           H  
ATOM   3729  N   ASP A 231     123.989  19.746-118.487  1.00 65.24           N  
ATOM   3730  H   ASP A 231     124.051  18.741-118.412  1.00 65.24           H  
ATOM   3731  CA  ASP A 231     123.282  20.284-119.647  1.00 65.24           C  
ATOM   3732  HA  ASP A 231     123.824  21.179-119.951  1.00 65.24           H  
ATOM   3733  C   ASP A 231     121.869  20.793-119.293  1.00 65.24           C  
ATOM   3734  CB  ASP A 231     123.337  19.277-120.819  1.00 65.24           C  
ATOM   3735  HB2 ASP A 231     123.513  18.270-120.441  1.00 65.24           H  
ATOM   3736  HB3 ASP A 231     122.381  19.269-121.343  1.00 65.24           H  
ATOM   3737  O   ASP A 231     121.425  20.756-118.141  1.00 65.24           O  
ATOM   3738  CG  ASP A 231     124.426  19.653-121.835  1.00 65.24           C  
ATOM   3739  OD1 ASP A 231     124.535  20.875-122.112  1.00 65.24           O  
ATOM   3740  OD2 ASP A 231     125.110  18.740-122.344  1.00 65.24           O  
ATOM   3741  N   HIS A 232     121.173  21.410-120.254  1.00 61.30           N  
ATOM   3742  H   HIS A 232     121.490  21.315-121.208  1.00 61.30           H  
ATOM   3743  CA  HIS A 232     119.858  21.998-119.979  1.00 61.30           C  
ATOM   3744  HA  HIS A 232     119.966  22.636-119.102  1.00 61.30           H  
ATOM   3745  C   HIS A 232     118.815  20.929-119.640  1.00 61.30           C  
ATOM   3746  CB  HIS A 232     119.377  22.881-121.141  1.00 61.30           C  
ATOM   3747  HB2 HIS A 232     118.294  22.798-121.230  1.00 61.30           H  
ATOM   3748  HB3 HIS A 232     119.817  22.546-122.080  1.00 61.30           H  
ATOM   3749  O   HIS A 232     118.413  20.181-120.519  1.00 61.30           O  
ATOM   3750  CG  HIS A 232     119.694  24.325-120.891  1.00 61.30           C  
ATOM   3751  CD2 HIS A 232     120.724  25.037-121.433  1.00 61.30           C  
ATOM   3752  HD2 HIS A 232     121.410  24.674-122.184  1.00 61.30           H  
ATOM   3753  ND1 HIS A 232     119.084  25.123-119.951  1.00 61.30           N  
ATOM   3754  HD1 HIS A 232     118.251  24.885-119.432  1.00 61.30           H  
ATOM   3755  CE1 HIS A 232     119.750  26.287-119.904  1.00 61.30           C  
ATOM   3756  HE1 HIS A 232     119.493  27.121-119.268  1.00 61.30           H  
ATOM   3757  NE2 HIS A 232     120.798  26.259-120.749  1.00 61.30           N  
ATOM   3758  N   ASN A 233     118.308  20.956-118.404  1.00 66.83           N  
ATOM   3759  H   ASN A 233     118.734  21.609-117.762  1.00 66.83           H  
ATOM   3760  CA  ASN A 233     117.329  20.034-117.813  1.00 66.83           C  
ATOM   3761  HA  ASN A 233     117.032  20.494-116.871  1.00 66.83           H  
ATOM   3762  C   ASN A 233     117.877  18.656-117.384  1.00 66.83           C  
ATOM   3763  CB  ASN A 233     116.036  19.942-118.653  1.00 66.83           C  
ATOM   3764  HB2 ASN A 233     116.242  19.378-119.563  1.00 66.83           H  
ATOM   3765  HB3 ASN A 233     115.299  19.374-118.086  1.00 66.83           H  
ATOM   3766  O   ASN A 233     117.094  17.835-116.908  1.00 66.83           O  
ATOM   3767  CG  ASN A 233     115.398  21.267-119.034  1.00 66.83           C  
ATOM   3768  ND2 ASN A 233     114.418  21.224-119.906  1.00 66.83           N  
ATOM   3769 HD21 ASN A 233     114.141  20.340-120.307  1.00 66.83           H  
ATOM   3770 HD22 ASN A 233     113.990  22.106-120.151  1.00 66.83           H  
ATOM   3771  OD1 ASN A 233     115.732  22.346-118.566  1.00 66.83           O  
ATOM   3772  N   SER A 234     119.188  18.413-117.461  1.00 74.47           N  
ATOM   3773  H   SER A 234     119.803  19.080-117.903  1.00 74.47           H  
ATOM   3774  CA  SER A 234     119.818  17.221-116.875  1.00 74.47           C  
ATOM   3775  HA  SER A 234     119.219  16.350-117.139  1.00 74.47           H  
ATOM   3776  C   SER A 234     119.865  17.347-115.341  1.00 74.47           C  
ATOM   3777  CB  SER A 234     121.228  17.005-117.448  1.00 74.47           C  
ATOM   3778  HB2 SER A 234     121.931  17.648-116.919  1.00 74.47           H  
ATOM   3779  HB3 SER A 234     121.528  15.967-117.303  1.00 74.47           H  
ATOM   3780  O   SER A 234     120.343  18.351-114.810  1.00 74.47           O  
ATOM   3781  OG  SER A 234     121.285  17.338-118.823  1.00 74.47           O  
ATOM   3782  HG  SER A 234     121.476  16.541-119.322  1.00 74.47           H  
ATOM   3783  N   THR A 235     119.370  16.347-114.606  1.00 80.98           N  
ATOM   3784  H   THR A 235     119.056  15.523-115.098  1.00 80.98           H  
ATOM   3785  CA  THR A 235     119.200  16.397-113.136  1.00 80.98           C  
ATOM   3786  HA  THR A 235     119.544  17.364-112.769  1.00 80.98           H  
ATOM   3787  C   THR A 235     120.026  15.331-112.423  1.00 80.98           C  
ATOM   3788  CB  THR A 235     117.726  16.266-112.711  1.00 80.98           C  
ATOM   3789  HB  THR A 235     117.680  16.243-111.623  1.00 80.98           H  
ATOM   3790  O   THR A 235     120.126  14.198-112.890  1.00 80.98           O  
ATOM   3791  CG2 THR A 235     116.872  17.433-113.199  1.00 80.98           C  
ATOM   3792 HG21 THR A 235     117.295  18.370-112.837  1.00 80.98           H  
ATOM   3793 HG22 THR A 235     116.837  17.453-114.288  1.00 80.98           H  
ATOM   3794 HG23 THR A 235     115.860  17.330-112.808  1.00 80.98           H  
ATOM   3795  OG1 THR A 235     117.148  15.077-113.211  1.00 80.98           O  
ATOM   3796  HG1 THR A 235     117.177  15.134-114.169  1.00 80.98           H  
ATOM   3797  N   VAL A 236     120.609  15.654-111.265  1.00 84.14           N  
ATOM   3798  H   VAL A 236     120.474  16.579-110.883  1.00 84.14           H  
ATOM   3799  CA  VAL A 236     121.324  14.651-110.456  1.00 84.14           C  
ATOM   3800  HA  VAL A 236     121.759  13.916-111.133  1.00 84.14           H  
ATOM   3801  C   VAL A 236     120.327  13.931-109.561  1.00 84.14           C  
ATOM   3802  CB  VAL A 236     122.491  15.232-109.642  1.00 84.14           C  
ATOM   3803  HB  VAL A 236     122.113  15.810-108.799  1.00 84.14           H  
ATOM   3804  O   VAL A 236     119.706  14.540-108.693  1.00 84.14           O  
ATOM   3805  CG1 VAL A 236     123.389  14.102-109.121  1.00 84.14           C  
ATOM   3806 HG11 VAL A 236     123.755  13.496-109.950  1.00 84.14           H  
ATOM   3807 HG12 VAL A 236     124.240  14.529-108.590  1.00 84.14           H  
ATOM   3808 HG13 VAL A 236     122.833  13.467-108.431  1.00 84.14           H  
ATOM   3809  CG2 VAL A 236     123.351  16.144-110.515  1.00 84.14           C  
ATOM   3810 HG21 VAL A 236     123.592  15.650-111.456  1.00 84.14           H  
ATOM   3811 HG22 VAL A 236     124.271  16.409-109.995  1.00 84.14           H  
ATOM   3812 HG23 VAL A 236     122.793  17.059-110.715  1.00 84.14           H  
ATOM   3813  N   GLN A 237     120.180  12.628-109.776  1.00 86.45           N  
ATOM   3814  H   GLN A 237     120.727  12.206-110.513  1.00 86.45           H  
ATOM   3815  CA  GLN A 237     119.236  11.782-109.041  1.00 86.45           C  
ATOM   3816  HA  GLN A 237     118.406  12.387-108.676  1.00 86.45           H  
ATOM   3817  C   GLN A 237     119.887  11.134-107.813  1.00 86.45           C  
ATOM   3818  CB  GLN A 237     118.683  10.722-110.009  1.00 86.45           C  
ATOM   3819  HB2 GLN A 237     119.512  10.164-110.444  1.00 86.45           H  
ATOM   3820  HB3 GLN A 237     118.060  10.020-109.454  1.00 86.45           H  
ATOM   3821  O   GLN A 237     119.229  10.924-106.796  1.00 86.45           O  
ATOM   3822  CG  GLN A 237     117.848  11.342-111.145  1.00 86.45           C  
ATOM   3823  HG2 GLN A 237     118.455  12.050-111.711  1.00 86.45           H  
ATOM   3824  HG3 GLN A 237     117.538  10.550-111.827  1.00 86.45           H  
ATOM   3825  CD  GLN A 237     116.582  12.035-110.652  1.00 86.45           C  
ATOM   3826  NE2 GLN A 237     116.134  13.095-111.284  1.00 86.45           N  
ATOM   3827 HE21 GLN A 237     115.239  13.449-110.975  1.00 86.45           H  
ATOM   3828 HE22 GLN A 237     116.617  13.501-112.073  1.00 86.45           H  
ATOM   3829  OE1 GLN A 237     115.960  11.628-109.686  1.00 86.45           O  
ATOM   3830  N   PHE A 238     121.187  10.835-107.905  1.00 89.44           N  
ATOM   3831  H   PHE A 238     121.668  11.073-108.760  1.00 89.44           H  
ATOM   3832  CA  PHE A 238     121.951  10.139-106.871  1.00 89.44           C  
ATOM   3833  HA  PHE A 238     121.525  10.375-105.895  1.00 89.44           H  
ATOM   3834  C   PHE A 238     123.423  10.557-106.891  1.00 89.44           C  
ATOM   3835  CB  PHE A 238     121.823   8.629-107.120  1.00 89.44           C  
ATOM   3836  HB2 PHE A 238     122.208   8.410-108.115  1.00 89.44           H  
ATOM   3837  HB3 PHE A 238     120.764   8.368-107.117  1.00 89.44           H  
ATOM   3838  O   PHE A 238     124.010  10.681-107.968  1.00 89.44           O  
ATOM   3839  CG  PHE A 238     122.519   7.713-106.132  1.00 89.44           C  
ATOM   3840  CD1 PHE A 238     123.536   6.837-106.559  1.00 89.44           C  
ATOM   3841  HD1 PHE A 238     123.897   6.879-107.576  1.00 89.44           H  
ATOM   3842  CD2 PHE A 238     122.066   7.653-104.805  1.00 89.44           C  
ATOM   3843  HD2 PHE A 238     121.284   8.320-104.475  1.00 89.44           H  
ATOM   3844  CE1 PHE A 238     124.063   5.881-105.670  1.00 89.44           C  
ATOM   3845  HE1 PHE A 238     124.822   5.190-106.003  1.00 89.44           H  
ATOM   3846  CE2 PHE A 238     122.584   6.693-103.921  1.00 89.44           C  
ATOM   3847  HE2 PHE A 238     122.175   6.616-102.924  1.00 89.44           H  
ATOM   3848  CZ  PHE A 238     123.586   5.808-104.350  1.00 89.44           C  
ATOM   3849  HZ  PHE A 238     123.979   5.065-103.671  1.00 89.44           H  
ATOM   3850  N   MET A 239     124.044  10.700-105.720  1.00 92.55           N  
ATOM   3851  H   MET A 239     123.491  10.598-104.881  1.00 92.55           H  
ATOM   3852  CA  MET A 239     125.503  10.732-105.558  1.00 92.55           C  
ATOM   3853  HA  MET A 239     125.961  10.319-106.457  1.00 92.55           H  
ATOM   3854  C   MET A 239     125.930   9.845-104.387  1.00 92.55           C  
ATOM   3855  CB  MET A 239     126.043  12.160-105.363  1.00 92.55           C  
ATOM   3856  HB2 MET A 239     125.545  12.630-104.515  1.00 92.55           H  
ATOM   3857  HB3 MET A 239     127.108  12.100-105.141  1.00 92.55           H  
ATOM   3858  O   MET A 239     125.197   9.695-103.409  1.00 92.55           O  
ATOM   3859  CG  MET A 239     125.860  13.044-106.597  1.00 92.55           C  
ATOM   3860  HG2 MET A 239     124.795  13.093-106.825  1.00 92.55           H  
ATOM   3861  HG3 MET A 239     126.362  12.577-107.444  1.00 92.55           H  
ATOM   3862  SD  MET A 239     126.470  14.746-106.416  1.00 92.55           S  
ATOM   3863  CE  MET A 239     128.262  14.486-106.454  1.00 92.55           C  
ATOM   3864  HE1 MET A 239     128.768  15.450-106.406  1.00 92.55           H  
ATOM   3865  HE2 MET A 239     128.572  13.877-105.605  1.00 92.55           H  
ATOM   3866  HE3 MET A 239     128.535  13.981-107.380  1.00 92.55           H  
ATOM   3867  N   TYR A 240     127.130   9.275-104.470  1.00 92.59           N  
ATOM   3868  H   TYR A 240     127.683   9.414-105.303  1.00 92.59           H  
ATOM   3869  CA  TYR A 240     127.705   8.452-103.407  1.00 92.59           C  
ATOM   3870  HA  TYR A 240     127.276   8.770-102.457  1.00 92.59           H  
ATOM   3871  C   TYR A 240     129.221   8.618-103.298  1.00 92.59           C  
ATOM   3872  CB  TYR A 240     127.334   6.976-103.626  1.00 92.59           C  
ATOM   3873  HB2 TYR A 240     126.250   6.898-103.717  1.00 92.59           H  
ATOM   3874  HB3 TYR A 240     127.618   6.417-102.735  1.00 92.59           H  
ATOM   3875  O   TYR A 240     129.897   8.885-104.294  1.00 92.59           O  
ATOM   3876  CG  TYR A 240     127.980   6.318-104.835  1.00 92.59           C  
ATOM   3877  CD1 TYR A 240     127.360   6.388-106.097  1.00 92.59           C  
ATOM   3878  HD1 TYR A 240     126.443   6.947-106.208  1.00 92.59           H  
ATOM   3879  CD2 TYR A 240     129.212   5.649-104.697  1.00 92.59           C  
ATOM   3880  HD2 TYR A 240     129.700   5.615-103.734  1.00 92.59           H  
ATOM   3881  CE1 TYR A 240     127.943   5.758-107.213  1.00 92.59           C  
ATOM   3882  HE1 TYR A 240     127.462   5.817-108.179  1.00 92.59           H  
ATOM   3883  CE2 TYR A 240     129.827   5.060-105.817  1.00 92.59           C  
ATOM   3884  HE2 TYR A 240     130.788   4.582-105.704  1.00 92.59           H  
ATOM   3885  OH  TYR A 240     129.802   4.559-108.157  1.00 92.59           O  
ATOM   3886  HH  TYR A 240     130.709   4.352-107.921  1.00 92.59           H  
ATOM   3887  CZ  TYR A 240     129.188   5.109-107.075  1.00 92.59           C  
ATOM   3888  N   ILE A 241     129.746   8.387-102.093  1.00 91.99           N  
ATOM   3889  H   ILE A 241     129.105   8.168-101.343  1.00 91.99           H  
ATOM   3890  CA  ILE A 241     131.171   8.157-101.826  1.00 91.99           C  
ATOM   3891  HA  ILE A 241     131.721   8.209-102.765  1.00 91.99           H  
ATOM   3892  C   ILE A 241     131.326   6.731-101.285  1.00 91.99           C  
ATOM   3893  CB  ILE A 241     131.758   9.244-100.890  1.00 91.99           C  
ATOM   3894  HB  ILE A 241     131.109   9.341-100.019  1.00 91.99           H  
ATOM   3895  O   ILE A 241     130.587   6.305-100.395  1.00 91.99           O  
ATOM   3896  CG1 ILE A 241     131.803  10.597-101.641  1.00 91.99           C  
ATOM   3897 HG12 ILE A 241     130.835  10.780-102.107  1.00 91.99           H  
ATOM   3898 HG13 ILE A 241     132.544  10.541-102.439  1.00 91.99           H  
ATOM   3899  CG2 ILE A 241     133.171   8.858-100.403  1.00 91.99           C  
ATOM   3900 HG21 ILE A 241     133.132   7.952 -99.798  1.00 91.99           H  
ATOM   3901 HG22 ILE A 241     133.833   8.696-101.253  1.00 91.99           H  
ATOM   3902 HG23 ILE A 241     133.586   9.641 -99.768  1.00 91.99           H  
ATOM   3903  CD1 ILE A 241     132.116  11.812-100.757  1.00 91.99           C  
ATOM   3904 HD11 ILE A 241     131.383  11.885 -99.953  1.00 91.99           H  
ATOM   3905 HD12 ILE A 241     133.119  11.738-100.336  1.00 91.99           H  
ATOM   3906 HD13 ILE A 241     132.068  12.718-101.361  1.00 91.99           H  
ATOM   3907  N   LEU A 242     132.279   5.994-101.850  1.00 89.02           N  
ATOM   3908  H   LEU A 242     132.827   6.425-102.581  1.00 89.02           H  
ATOM   3909  CA  LEU A 242     132.631   4.614-101.517  1.00 89.02           C  
ATOM   3910  HA  LEU A 242     132.137   4.324-100.590  1.00 89.02           H  
ATOM   3911  C   LEU A 242     134.139   4.522-101.266  1.00 89.02           C  
ATOM   3912  CB  LEU A 242     132.128   3.710-102.668  1.00 89.02           C  
ATOM   3913  HB2 LEU A 242     132.373   4.179-103.620  1.00 89.02           H  
ATOM   3914  HB3 LEU A 242     131.041   3.687-102.593  1.00 89.02           H  
ATOM   3915  O   LEU A 242     134.911   5.122-102.005  1.00 89.02           O  
ATOM   3916  CG  LEU A 242     132.659   2.258-102.694  1.00 89.02           C  
ATOM   3917  HG  LEU A 242     132.902   1.929-101.684  1.00 89.02           H  
ATOM   3918  CD1 LEU A 242     131.599   1.312-103.261  1.00 89.02           C  
ATOM   3919 HD11 LEU A 242     131.996   0.298-103.289  1.00 89.02           H  
ATOM   3920 HD12 LEU A 242     131.315   1.622-104.267  1.00 89.02           H  
ATOM   3921 HD13 LEU A 242     130.723   1.319-102.612  1.00 89.02           H  
ATOM   3922  CD2 LEU A 242     133.904   2.101-103.567  1.00 89.02           C  
ATOM   3923 HD21 LEU A 242     134.703   2.743-103.195  1.00 89.02           H  
ATOM   3924 HD22 LEU A 242     133.686   2.356-104.605  1.00 89.02           H  
ATOM   3925 HD23 LEU A 242     134.258   1.072-103.512  1.00 89.02           H  
ATOM   3926  N   HIS A 243     134.560   3.757-100.266  1.00 87.11           N  
ATOM   3927  H   HIS A 243     133.871   3.267 -99.715  1.00 87.11           H  
ATOM   3928  CA  HIS A 243     135.954   3.377-100.038  1.00 87.11           C  
ATOM   3929  HA  HIS A 243     136.611   4.045-100.596  1.00 87.11           H  
ATOM   3930  C   HIS A 243     136.170   1.947-100.564  1.00 87.11           C  
ATOM   3931  CB  HIS A 243     136.258   3.567 -98.542  1.00 87.11           C  
ATOM   3932  HB2 HIS A 243     136.051   4.610 -98.299  1.00 87.11           H  
ATOM   3933  HB3 HIS A 243     135.587   2.939 -97.956  1.00 87.11           H  
ATOM   3934  O   HIS A 243     135.320   1.081-100.364  1.00 87.11           O  
ATOM   3935  CG  HIS A 243     137.676   3.305 -98.110  1.00 87.11           C  
ATOM   3936  CD2 HIS A 243     138.798   3.474 -98.874  1.00 87.11           C  
ATOM   3937  HD2 HIS A 243     138.828   3.854 -99.885  1.00 87.11           H  
ATOM   3938  ND1 HIS A 243     138.096   2.857 -96.873  1.00 87.11           N  
ATOM   3939  HD1 HIS A 243     137.573   2.826 -96.009  1.00 87.11           H  
ATOM   3940  CE1 HIS A 243     139.427   2.677 -96.937  1.00 87.11           C  
ATOM   3941  HE1 HIS A 243     140.033   2.292 -96.131  1.00 87.11           H  
ATOM   3942  NE2 HIS A 243     139.899   3.028 -98.147  1.00 87.11           N  
ATOM   3943  N   GLU A 244     137.266   1.696-101.288  1.00 83.40           N  
ATOM   3944  H   GLU A 244     137.911   2.454-101.459  1.00 83.40           H  
ATOM   3945  CA  GLU A 244     137.537   0.413-101.967  1.00 83.40           C  
ATOM   3946  HA  GLU A 244     136.772   0.290-102.734  1.00 83.40           H  
ATOM   3947  C   GLU A 244     137.427  -0.831-101.052  1.00 83.40           C  
ATOM   3948  CB  GLU A 244     138.904   0.497-102.681  1.00 83.40           C  
ATOM   3949  HB2 GLU A 244     139.713   0.364-101.962  1.00 83.40           H  
ATOM   3950  HB3 GLU A 244     139.003   1.500-103.096  1.00 83.40           H  
ATOM   3951  O   GLU A 244     136.857  -1.820-101.514  1.00 83.40           O  
ATOM   3952  CG  GLU A 244     139.113  -0.483-103.845  1.00 83.40           C  
ATOM   3953  HG2 GLU A 244     139.221  -1.495-103.453  1.00 83.40           H  
ATOM   3954  HG3 GLU A 244     138.237  -0.456-104.492  1.00 83.40           H  
ATOM   3955  CD  GLU A 244     140.366  -0.101-104.658  1.00 83.40           C  
ATOM   3956  OE1 GLU A 244     140.301   0.045-105.904  1.00 83.40           O  
ATOM   3957  OE2 GLU A 244     141.453   0.112-104.073  1.00 83.40           O  
ATOM   3958  N   PRO A 245     137.884  -0.806 -99.778  1.00 78.21           N  
ATOM   3959  CA  PRO A 245     137.729  -1.918 -98.837  1.00 78.21           C  
ATOM   3960  HA  PRO A 245     137.810  -2.860 -99.379  1.00 78.21           H  
ATOM   3961  C   PRO A 245     136.385  -1.908 -98.084  1.00 78.21           C  
ATOM   3962  CB  PRO A 245     138.912  -1.811 -97.856  1.00 78.21           C  
ATOM   3963  HB2 PRO A 245     139.441  -2.760 -97.769  1.00 78.21           H  
ATOM   3964  HB3 PRO A 245     138.567  -1.491 -96.872  1.00 78.21           H  
ATOM   3965  O   PRO A 245     135.758  -2.958 -97.954  1.00 78.21           O  
ATOM   3966  CG  PRO A 245     139.820  -0.728 -98.441  1.00 78.21           C  
ATOM   3967  HG2 PRO A 245     140.337  -0.167 -97.663  1.00 78.21           H  
ATOM   3968  HG3 PRO A 245     140.527  -1.170 -99.142  1.00 78.21           H  
ATOM   3969  CD  PRO A 245     138.820   0.135 -99.192  1.00 78.21           C  
ATOM   3970  HD2 PRO A 245     139.338   0.759 -99.921  1.00 78.21           H  
ATOM   3971  HD3 PRO A 245     138.276   0.758 -98.482  1.00 78.21           H  
ATOM   3972  N   ASN A 246     135.933  -0.746 -97.590  1.00 76.04           N  
ATOM   3973  H   ASN A 246     136.521   0.069 -97.685  1.00 76.04           H  
ATOM   3974  CA  ASN A 246     134.768  -0.653 -96.689  1.00 76.04           C  
ATOM   3975  HA  ASN A 246     134.758  -1.532 -96.045  1.00 76.04           H  
ATOM   3976  C   ASN A 246     133.418  -0.629 -97.430  1.00 76.04           C  
ATOM   3977  CB  ASN A 246     134.881   0.591 -95.785  1.00 76.04           C  
ATOM   3978  HB2 ASN A 246     134.004   0.635 -95.140  1.00 76.04           H  
ATOM   3979  HB3 ASN A 246     134.869   1.493 -96.397  1.00 76.04           H  
ATOM   3980  O   ASN A 246     132.367  -0.852 -96.828  1.00 76.04           O  
ATOM   3981  CG  ASN A 246     136.096   0.647 -94.878  1.00 76.04           C  
ATOM   3982  ND2 ASN A 246     136.202   1.726 -94.145  1.00 76.04           N  
ATOM   3983 HD21 ASN A 246     137.056   1.934 -93.646  1.00 76.04           H  
ATOM   3984 HD22 ASN A 246     135.504   2.456 -94.162  1.00 76.04           H  
ATOM   3985  OD1 ASN A 246     136.941  -0.236 -94.859  1.00 76.04           O  
ATOM   3986  N   GLY A 247     133.421  -0.347 -98.735  1.00 83.15           N  
ATOM   3987  H   GLY A 247     134.306  -0.120 -99.166  1.00 83.15           H  
ATOM   3988  CA  GLY A 247     132.210  -0.142 -99.522  1.00 83.15           C  
ATOM   3989  HA2 GLY A 247     131.445  -0.845 -99.192  1.00 83.15           H  
ATOM   3990  HA3 GLY A 247     132.432  -0.345-100.570  1.00 83.15           H  
ATOM   3991  C   GLY A 247     131.662   1.284 -99.411  1.00 83.15           C  
ATOM   3992  O   GLY A 247     132.400   2.252 -99.238  1.00 83.15           O  
ATOM   3993  N   VAL A 248     130.353   1.443 -99.612  1.00 84.13           N  
ATOM   3994  H   VAL A 248     129.775   0.616 -99.654  1.00 84.13           H  
ATOM   3995  CA  VAL A 248     129.701   2.763 -99.617  1.00 84.13           C  
ATOM   3996  HA  VAL A 248     130.240   3.421-100.299  1.00 84.13           H  
ATOM   3997  C   VAL A 248     129.756   3.378 -98.218  1.00 84.13           C  
ATOM   3998  CB  VAL A 248     128.246   2.662-100.109  1.00 84.13           C  
ATOM   3999  HB  VAL A 248     127.672   2.039 -99.423  1.00 84.13           H  
ATOM   4000  O   VAL A 248     129.335   2.732 -97.266  1.00 84.13           O  
ATOM   4001  CG1 VAL A 248     127.589   4.042-100.188  1.00 84.13           C  
ATOM   4002 HG11 VAL A 248     127.480   4.465 -99.190  1.00 84.13           H  
ATOM   4003 HG12 VAL A 248     126.598   3.934-100.628  1.00 84.13           H  
ATOM   4004 HG13 VAL A 248     128.187   4.716-100.802  1.00 84.13           H  
ATOM   4005  CG2 VAL A 248     128.153   2.044-101.512  1.00 84.13           C  
ATOM   4006 HG21 VAL A 248     128.546   1.027-101.505  1.00 84.13           H  
ATOM   4007 HG22 VAL A 248     127.110   1.998-101.826  1.00 84.13           H  
ATOM   4008 HG23 VAL A 248     128.713   2.649-102.224  1.00 84.13           H  
ATOM   4009  N   ILE A 249     130.212   4.628 -98.103  1.00 85.53           N  
ATOM   4010  H   ILE A 249     130.545   5.090 -98.937  1.00 85.53           H  
ATOM   4011  CA  ILE A 249     130.270   5.387 -96.838  1.00 85.53           C  
ATOM   4012  HA  ILE A 249     130.288   4.703 -95.989  1.00 85.53           H  
ATOM   4013  C   ILE A 249     129.039   6.273 -96.698  1.00 85.53           C  
ATOM   4014  CB  ILE A 249     131.550   6.246 -96.782  1.00 85.53           C  
ATOM   4015  HB  ILE A 249     131.601   6.859 -97.682  1.00 85.53           H  
ATOM   4016  O   ILE A 249     128.381   6.293 -95.661  1.00 85.53           O  
ATOM   4017  CG1 ILE A 249     132.776   5.320 -96.735  1.00 85.53           C  
ATOM   4018 HG12 ILE A 249     132.665   4.472 -97.410  1.00 85.53           H  
ATOM   4019 HG13 ILE A 249     132.867   4.921 -95.725  1.00 85.53           H  
ATOM   4020  CG2 ILE A 249     131.555   7.177 -95.547  1.00 85.53           C  
ATOM   4021 HG21 ILE A 249     131.506   6.580 -94.637  1.00 85.53           H  
ATOM   4022 HG22 ILE A 249     132.468   7.771 -95.504  1.00 85.53           H  
ATOM   4023 HG23 ILE A 249     130.714   7.870 -95.561  1.00 85.53           H  
ATOM   4024  CD1 ILE A 249     134.066   6.034 -97.116  1.00 85.53           C  
ATOM   4025 HD11 ILE A 249     134.892   5.468 -96.685  1.00 85.53           H  
ATOM   4026 HD12 ILE A 249     134.100   7.050 -96.724  1.00 85.53           H  
ATOM   4027 HD13 ILE A 249     134.154   6.074 -98.202  1.00 85.53           H  
ATOM   4028  N   ALA A 250     128.720   7.018 -97.756  1.00 89.73           N  
ATOM   4029  H   ALA A 250     129.276   6.931 -98.595  1.00 89.73           H  
ATOM   4030  CA  ALA A 250     127.615   7.962 -97.757  1.00 89.73           C  
ATOM   4031  HA  ALA A 250     126.866   7.623 -97.042  1.00 89.73           H  
ATOM   4032  C   ALA A 250     126.937   8.032 -99.122  1.00 89.73           C  
ATOM   4033  CB  ALA A 250     128.115   9.334 -97.302  1.00 89.73           C  
ATOM   4034  HB1 ALA A 250     127.275  10.022 -97.205  1.00 89.73           H  
ATOM   4035  HB2 ALA A 250     128.828   9.729 -98.026  1.00 89.73           H  
ATOM   4036  HB3 ALA A 250     128.596   9.238 -96.328  1.00 89.73           H  
ATOM   4037  O   ALA A 250     127.570   7.896-100.172  1.00 89.73           O  
ATOM   4038  N   THR A 251     125.634   8.281 -99.081  1.00 92.01           N  
ATOM   4039  H   THR A 251     125.203   8.379 -98.173  1.00 92.01           H  
ATOM   4040  CA  THR A 251     124.756   8.398-100.243  1.00 92.01           C  
ATOM   4041  HA  THR A 251     125.353   8.553-101.142  1.00 92.01           H  
ATOM   4042  C   THR A 251     123.820   9.584-100.087  1.00 92.01           C  
ATOM   4043  CB  THR A 251     123.905   7.139-100.440  1.00 92.01           C  
ATOM   4044  HB  THR A 251     123.245   7.311-101.290  1.00 92.01           H  
ATOM   4045  O   THR A 251     123.421   9.929 -98.976  1.00 92.01           O  
ATOM   4046  CG2 THR A 251     124.736   5.896-100.716  1.00 92.01           C  
ATOM   4047 HG21 THR A 251     125.415   6.082-101.548  1.00 92.01           H  
ATOM   4048 HG22 THR A 251     124.074   5.067-100.967  1.00 92.01           H  
ATOM   4049 HG23 THR A 251     125.308   5.639 -99.824  1.00 92.01           H  
ATOM   4050  OG1 THR A 251     123.112   6.849 -99.313  1.00 92.01           O  
ATOM   4051  HG1 THR A 251     123.645   6.969 -98.524  1.00 92.01           H  
ATOM   4052  N   ILE A 252     123.431  10.186-101.204  1.00 90.59           N  
ATOM   4053  H   ILE A 252     123.851   9.906-102.079  1.00 90.59           H  
ATOM   4054  CA  ILE A 252     122.339  11.152-101.270  1.00 90.59           C  
ATOM   4055  HA  ILE A 252     121.701  11.005-100.398  1.00 90.59           H  
ATOM   4056  C   ILE A 252     121.498  10.850-102.508  1.00 90.59           C  
ATOM   4057  CB  ILE A 252     122.875  12.600-101.202  1.00 90.59           C  
ATOM   4058  HB  ILE A 252     123.468  12.667-100.289  1.00 90.59           H  
ATOM   4059  O   ILE A 252     122.024  10.746-103.615  1.00 90.59           O  
ATOM   4060  CG1 ILE A 252     121.703  13.593-101.075  1.00 90.59           C  
ATOM   4061 HG12 ILE A 252     121.118  13.584-101.994  1.00 90.59           H  
ATOM   4062 HG13 ILE A 252     121.058  13.270-100.258  1.00 90.59           H  
ATOM   4063  CG2 ILE A 252     123.806  12.961-102.370  1.00 90.59           C  
ATOM   4064 HG21 ILE A 252     124.587  12.208-102.472  1.00 90.59           H  
ATOM   4065 HG22 ILE A 252     123.233  13.005-103.297  1.00 90.59           H  
ATOM   4066 HG23 ILE A 252     124.283  13.926-102.196  1.00 90.59           H  
ATOM   4067  CD1 ILE A 252     122.129  15.038-100.792  1.00 90.59           C  
ATOM   4068 HD11 ILE A 252     122.677  15.448-101.640  1.00 90.59           H  
ATOM   4069 HD12 ILE A 252     121.240  15.647-100.625  1.00 90.59           H  
ATOM   4070 HD13 ILE A 252     122.753  15.075 -99.899  1.00 90.59           H  
ATOM   4071  N   ASN A 253     120.194  10.690-102.306  1.00 86.89           N  
ATOM   4072  H   ASN A 253     119.846  10.860-101.374  1.00 86.89           H  
ATOM   4073  CA  ASN A 253     119.201  10.688-103.377  1.00 86.89           C  
ATOM   4074  HA  ASN A 253     119.671  10.475-104.337  1.00 86.89           H  
ATOM   4075  C   ASN A 253     118.566  12.080-103.459  1.00 86.89           C  
ATOM   4076  CB  ASN A 253     118.134   9.616-103.105  1.00 86.89           C  
ATOM   4077  HB2 ASN A 253     117.731   9.768-102.104  1.00 86.89           H  
ATOM   4078  HB3 ASN A 253     117.316   9.728-103.818  1.00 86.89           H  
ATOM   4079  O   ASN A 253     118.648  12.866-102.510  1.00 86.89           O  
ATOM   4080  CG  ASN A 253     118.643   8.197-103.228  1.00 86.89           C  
ATOM   4081  ND2 ASN A 253     118.784   7.486-102.133  1.00 86.89           N  
ATOM   4082 HD21 ASN A 253     118.536   7.870-101.233  1.00 86.89           H  
ATOM   4083 HD22 ASN A 253     119.109   6.538-102.258  1.00 86.89           H  
ATOM   4084  OD1 ASN A 253     118.919   7.700-104.303  1.00 86.89           O  
ATOM   4085  N   LYS A 254     117.886  12.375-104.567  1.00 79.87           N  
ATOM   4086  H   LYS A 254     117.900  11.722-105.337  1.00 79.87           H  
ATOM   4087  CA  LYS A 254     117.061  13.580-104.663  1.00 79.87           C  
ATOM   4088  HA  LYS A 254     117.713  14.437-104.496  1.00 79.87           H  
ATOM   4089  C   LYS A 254     116.000  13.603-103.548  1.00 79.87           C  
ATOM   4090  CB  LYS A 254     116.493  13.685-106.083  1.00 79.87           C  
ATOM   4091  HB2 LYS A 254     115.809  12.859-106.280  1.00 79.87           H  
ATOM   4092  HB3 LYS A 254     117.318  13.638-106.795  1.00 79.87           H  
ATOM   4093  O   LYS A 254     115.446  12.567-103.189  1.00 79.87           O  
ATOM   4094  CG  LYS A 254     115.762  15.015-106.252  1.00 79.87           C  
ATOM   4095  HG2 LYS A 254     114.815  14.962-105.715  1.00 79.87           H  
ATOM   4096  HG3 LYS A 254     116.368  15.814-105.825  1.00 79.87           H  
ATOM   4097  CD  LYS A 254     115.484  15.346-107.715  1.00 79.87           C  
ATOM   4098  HD2 LYS A 254     116.429  15.418-108.254  1.00 79.87           H  
ATOM   4099  HD3 LYS A 254     114.854  14.578-108.165  1.00 79.87           H  
ATOM   4100  CE  LYS A 254     114.770  16.697-107.716  1.00 79.87           C  
ATOM   4101  HE2 LYS A 254     113.764  16.576-107.314  1.00 79.87           H  
ATOM   4102  HE3 LYS A 254     115.304  17.368-107.043  1.00 79.87           H  
ATOM   4103  NZ  LYS A 254     114.748  17.298-109.062  1.00 79.87           N  
ATOM   4104  HZ1 LYS A 254     114.149  16.816-109.716  1.00 79.87           H  
ATOM   4105  HZ2 LYS A 254     115.683  17.392-109.432  1.00 79.87           H  
ATOM   4106  HZ3 LYS A 254     114.506  18.276-108.992  1.00 79.87           H  
ATOM   4107  N   ASP A 255     115.794  14.786-102.968  1.00 75.28           N  
ATOM   4108  H   ASP A 255     116.205  15.596-103.410  1.00 75.28           H  
ATOM   4109  CA  ASP A 255     114.852  15.075-101.873  1.00 75.28           C  
ATOM   4110  HA  ASP A 255     115.114  16.072-101.520  1.00 75.28           H  
ATOM   4111  C   ASP A 255     115.001  14.189-100.611  1.00 75.28           C  
ATOM   4112  CB  ASP A 255     113.426  15.210-102.439  1.00 75.28           C  
ATOM   4113  HB2 ASP A 255     113.078  14.232-102.773  1.00 75.28           H  
ATOM   4114  HB3 ASP A 255     112.759  15.566-101.654  1.00 75.28           H  
ATOM   4115  O   ASP A 255     114.078  14.043 -99.809  1.00 75.28           O  
ATOM   4116  CG  ASP A 255     113.385  16.206-103.611  1.00 75.28           C  
ATOM   4117  OD1 ASP A 255     114.104  17.231-103.530  1.00 75.28           O  
ATOM   4118  OD2 ASP A 255     112.701  15.915-104.617  1.00 75.28           O  
ATOM   4119  N   GLN A 256     116.195  13.624-100.397  1.00 81.45           N  
ATOM   4120  H   GLN A 256     116.913  13.761-101.094  1.00 81.45           H  
ATOM   4121  CA  GLN A 256     116.562  12.829 -99.221  1.00 81.45           C  
ATOM   4122  HA  GLN A 256     115.717  12.800 -98.533  1.00 81.45           H  
ATOM   4123  C   GLN A 256     117.768  13.460 -98.495  1.00 81.45           C  
ATOM   4124  CB  GLN A 256     116.880  11.388 -99.660  1.00 81.45           C  
ATOM   4125  HB2 GLN A 256     117.623  11.435-100.457  1.00 81.45           H  
ATOM   4126  HB3 GLN A 256     117.333  10.846 -98.830  1.00 81.45           H  
ATOM   4127  O   GLN A 256     118.653  14.020 -99.149  1.00 81.45           O  
ATOM   4128  CG  GLN A 256     115.657  10.599-100.168  1.00 81.45           C  
ATOM   4129  HG2 GLN A 256     114.955  11.260-100.675  1.00 81.45           H  
ATOM   4130  HG3 GLN A 256     115.980   9.858-100.900  1.00 81.45           H  
ATOM   4131  CD  GLN A 256     114.951   9.828 -99.065  1.00 81.45           C  
ATOM   4132  NE2 GLN A 256     113.786  10.258 -98.638  1.00 81.45           N  
ATOM   4133 HE21 GLN A 256     113.333   9.713 -97.919  1.00 81.45           H  
ATOM   4134 HE22 GLN A 256     113.387  11.096 -99.038  1.00 81.45           H  
ATOM   4135  OE1 GLN A 256     115.439   8.824 -98.570  1.00 81.45           O  
ATOM   4136  N   PRO A 257     117.856  13.366 -97.153  1.00 83.25           N  
ATOM   4137  CA  PRO A 257     119.080  13.708 -96.429  1.00 83.25           C  
ATOM   4138  HA  PRO A 257     119.396  14.720 -96.679  1.00 83.25           H  
ATOM   4139  C   PRO A 257     120.212  12.730 -96.784  1.00 83.25           C  
ATOM   4140  CB  PRO A 257     118.701  13.635 -94.947  1.00 83.25           C  
ATOM   4141  HB2 PRO A 257     118.267  14.585 -94.634  1.00 83.25           H  
ATOM   4142  HB3 PRO A 257     119.547  13.376 -94.311  1.00 83.25           H  
ATOM   4143  O   PRO A 257     119.968  11.638 -97.300  1.00 83.25           O  
ATOM   4144  CG  PRO A 257     117.623  12.550 -94.925  1.00 83.25           C  
ATOM   4145  HG2 PRO A 257     118.093  11.567 -94.928  1.00 83.25           H  
ATOM   4146  HG3 PRO A 257     116.958  12.656 -94.069  1.00 83.25           H  
ATOM   4147  CD  PRO A 257     116.885  12.768 -96.247  1.00 83.25           C  
ATOM   4148  HD2 PRO A 257     116.517  11.814 -96.625  1.00 83.25           H  
ATOM   4149  HD3 PRO A 257     116.056  13.460 -96.099  1.00 83.25           H  
ATOM   4150  N   VAL A 258     121.460  13.095 -96.471  1.00 86.45           N  
ATOM   4151  H   VAL A 258     121.615  13.981 -96.011  1.00 86.45           H  
ATOM   4152  CA  VAL A 258     122.595  12.176 -96.644  1.00 86.45           C  
ATOM   4153  HA  VAL A 258     122.570  11.811 -97.671  1.00 86.45           H  
ATOM   4154  C   VAL A 258     122.438  10.978 -95.710  1.00 86.45           C  
ATOM   4155  CB  VAL A 258     123.956  12.859 -96.422  1.00 86.45           C  
ATOM   4156  HB  VAL A 258     124.009  13.265 -95.412  1.00 86.45           H  
ATOM   4157  O   VAL A 258     122.339  11.139 -94.494  1.00 86.45           O  
ATOM   4158  CG1 VAL A 258     125.124  11.887 -96.630  1.00 86.45           C  
ATOM   4159 HG11 VAL A 258     126.070  12.426 -96.579  1.00 86.45           H  
ATOM   4160 HG12 VAL A 258     125.046  11.411 -97.608  1.00 86.45           H  
ATOM   4161 HG13 VAL A 258     125.123  11.122 -95.853  1.00 86.45           H  
ATOM   4162  CG2 VAL A 258     124.148  14.001 -97.421  1.00 86.45           C  
ATOM   4163 HG21 VAL A 258     123.448  14.811 -97.215  1.00 86.45           H  
ATOM   4164 HG22 VAL A 258     125.171  14.369 -97.344  1.00 86.45           H  
ATOM   4165 HG23 VAL A 258     123.994  13.636 -98.436  1.00 86.45           H  
ATOM   4166  N   VAL A 259     122.451   9.776 -96.281  1.00 84.62           N  
ATOM   4167  H   VAL A 259     122.555   9.736 -97.285  1.00 84.62           H  
ATOM   4168  CA  VAL A 259     122.423   8.511 -95.543  1.00 84.62           C  
ATOM   4169  HA  VAL A 259     122.137   8.705 -94.510  1.00 84.62           H  
ATOM   4170  C   VAL A 259     123.825   7.920 -95.547  1.00 84.62           C  
ATOM   4171  CB  VAL A 259     121.388   7.531 -96.127  1.00 84.62           C  
ATOM   4172  HB  VAL A 259     121.632   7.319 -97.168  1.00 84.62           H  
ATOM   4173  O   VAL A 259     124.358   7.575 -96.607  1.00 84.62           O  
ATOM   4174  CG1 VAL A 259     121.371   6.208 -95.347  1.00 84.62           C  
ATOM   4175 HG11 VAL A 259     122.332   5.703 -95.439  1.00 84.62           H  
ATOM   4176 HG12 VAL A 259     121.164   6.395 -94.293  1.00 84.62           H  
ATOM   4177 HG13 VAL A 259     120.603   5.551 -95.756  1.00 84.62           H  
ATOM   4178  CG2 VAL A 259     119.972   8.120 -96.076  1.00 84.62           C  
ATOM   4179 HG21 VAL A 259     119.709   8.382 -95.051  1.00 84.62           H  
ATOM   4180 HG22 VAL A 259     119.253   7.398 -96.464  1.00 84.62           H  
ATOM   4181 HG23 VAL A 259     119.918   9.015 -96.696  1.00 84.62           H  
ATOM   4182  N   THR A 260     124.410   7.796 -94.359  1.00 80.61           N  
ATOM   4183  H   THR A 260     123.929   8.119 -93.532  1.00 80.61           H  
ATOM   4184  CA  THR A 260     125.667   7.078 -94.135  1.00 80.61           C  
ATOM   4185  HA  THR A 260     126.274   7.153 -95.038  1.00 80.61           H  
ATOM   4186  C   THR A 260     125.419   5.598 -93.872  1.00 80.61           C  
ATOM   4187  CB  THR A 260     126.484   7.682 -92.984  1.00 80.61           C  
ATOM   4188  HB  THR A 260     127.356   7.058 -92.789  1.00 80.61           H  
ATOM   4189  O   THR A 260     124.381   5.205 -93.328  1.00 80.61           O  
ATOM   4190  CG2 THR A 260     126.949   9.093 -93.321  1.00 80.61           C  
ATOM   4191 HG21 THR A 260     127.473   9.520 -92.466  1.00 80.61           H  
ATOM   4192 HG22 THR A 260     126.093   9.723 -93.564  1.00 80.61           H  
ATOM   4193 HG23 THR A 260     127.628   9.054 -94.172  1.00 80.61           H  
ATOM   4194  OG1 THR A 260     125.712   7.789 -91.808  1.00 80.61           O  
ATOM   4195  HG1 THR A 260     126.330   7.975 -91.098  1.00 80.61           H  
ATOM   4196  N   THR A 261     126.383   4.756 -94.230  1.00 67.30           N  
ATOM   4197  H   THR A 261     127.231   5.117 -94.641  1.00 67.30           H  
ATOM   4198  CA  THR A 261     126.442   3.396 -93.696  1.00 67.30           C  
ATOM   4199  HA  THR A 261     125.441   2.968 -93.734  1.00 67.30           H  
ATOM   4200  C   THR A 261     126.864   3.451 -92.231  1.00 67.30           C  
ATOM   4201  CB  THR A 261     127.358   2.488 -94.523  1.00 67.30           C  
ATOM   4202  HB  THR A 261     127.537   1.558 -93.983  1.00 67.30           H  
ATOM   4203  O   THR A 261     127.693   4.257 -91.808  1.00 67.30           O  
ATOM   4204  CG2 THR A 261     126.701   2.163 -95.866  1.00 67.30           C  
ATOM   4205 HG21 THR A 261     126.630   3.063 -96.477  1.00 67.30           H  
ATOM   4206 HG22 THR A 261     125.704   1.753 -95.704  1.00 67.30           H  
ATOM   4207 HG23 THR A 261     127.300   1.416 -96.387  1.00 67.30           H  
ATOM   4208  OG1 THR A 261     128.573   3.143 -94.752  1.00 67.30           O  
ATOM   4209  HG1 THR A 261     128.948   2.826 -95.578  1.00 67.30           H  
ATOM   4210  N   LYS A 262     126.219   2.628 -91.403  1.00 57.93           N  
ATOM   4211  H   LYS A 262     125.599   1.937 -91.801  1.00 57.93           H  
ATOM   4212  CA  LYS A 262     126.514   2.579 -89.969  1.00 57.93           C  
ATOM   4213  HA  LYS A 262     126.666   3.598 -89.614  1.00 57.93           H  
ATOM   4214  C   LYS A 262     127.822   1.817 -89.736  1.00 57.93           C  
ATOM   4215  CB  LYS A 262     125.339   1.949 -89.201  1.00 57.93           C  
ATOM   4216  HB2 LYS A 262     125.637   1.805 -88.163  1.00 57.93           H  
ATOM   4217  HB3 LYS A 262     125.114   0.972 -89.630  1.00 57.93           H  
ATOM   4218  O   LYS A 262     128.061   0.820 -90.404  1.00 57.93           O  
ATOM   4219  CG  LYS A 262     124.081   2.834 -89.231  1.00 57.93           C  
ATOM   4220  HG2 LYS A 262     123.776   3.005 -90.263  1.00 57.93           H  
ATOM   4221  HG3 LYS A 262     124.312   3.794 -88.770  1.00 57.93           H  
ATOM   4222  CD  LYS A 262     122.923   2.172 -88.473  1.00 57.93           C  
ATOM   4223  HD2 LYS A 262     122.663   1.236 -88.967  1.00 57.93           H  
ATOM   4224  HD3 LYS A 262     123.237   1.963 -87.450  1.00 57.93           H  
ATOM   4225  CE  LYS A 262     121.711   3.111 -88.460  1.00 57.93           C  
ATOM   4226  HE2 LYS A 262     121.447   3.348 -89.491  1.00 57.93           H  
ATOM   4227  HE3 LYS A 262     122.002   4.043 -87.975  1.00 57.93           H  
ATOM   4228  NZ  LYS A 262     120.552   2.505 -87.757  1.00 57.93           N  
ATOM   4229  HZ1 LYS A 262     120.793   2.297 -86.799  1.00 57.93           H  
ATOM   4230  HZ2 LYS A 262     119.771   3.146 -87.759  1.00 57.93           H  
ATOM   4231  HZ3 LYS A 262     120.271   1.651 -88.217  1.00 57.93           H  
ATOM   4232  N   GLN A 263     128.544   2.220 -88.686  1.00 53.99           N  
ATOM   4233  H   GLN A 263     128.266   3.097 -88.270  1.00 53.99           H  
ATOM   4234  CA  GLN A 263     129.724   1.568 -88.083  1.00 53.99           C  
ATOM   4235  HA  GLN A 263     129.709   1.925 -87.053  1.00 53.99           H  
ATOM   4236  C   GLN A 263     131.134   2.003 -88.532  1.00 53.99           C  
ATOM   4237  CB  GLN A 263     129.587   0.034 -87.941  1.00 53.99           C  
ATOM   4238  HB2 GLN A 263     130.415  -0.330 -87.333  1.00 53.99           H  
ATOM   4239  HB3 GLN A 263     129.676  -0.439 -88.919  1.00 53.99           H  
ATOM   4240  O   GLN A 263     132.092   1.488 -87.961  1.00 53.99           O  
ATOM   4241  CG  GLN A 263     128.286  -0.421 -87.265  1.00 53.99           C  
ATOM   4242  HG2 GLN A 263     127.431  -0.199 -87.905  1.00 53.99           H  
ATOM   4243  HG3 GLN A 263     128.162   0.114 -86.324  1.00 53.99           H  
ATOM   4244  CD  GLN A 263     128.294  -1.919 -86.994  1.00 53.99           C  
ATOM   4245  NE2 GLN A 263     128.652  -2.350 -85.805  1.00 53.99           N  
ATOM   4246 HE21 GLN A 263     129.028  -1.713 -85.117  1.00 53.99           H  
ATOM   4247 HE22 GLN A 263     128.706  -3.355 -85.713  1.00 53.99           H  
ATOM   4248  OE1 GLN A 263     127.961  -2.736 -87.831  1.00 53.99           O  
ATOM   4249  N   GLU A 264     131.314   3.024 -89.380  1.00 52.76           N  
ATOM   4250  H   GLU A 264     130.539   3.418 -89.894  1.00 52.76           H  
ATOM   4251  CA  GLU A 264     132.588   3.772 -89.352  1.00 52.76           C  
ATOM   4252  HA  GLU A 264     133.415   3.065 -89.287  1.00 52.76           H  
ATOM   4253  C   GLU A 264     132.636   4.641 -88.084  1.00 52.76           C  
ATOM   4254  CB  GLU A 264     132.826   4.606 -90.619  1.00 52.76           C  
ATOM   4255  HB2 GLU A 264     131.933   5.178 -90.872  1.00 52.76           H  
ATOM   4256  HB3 GLU A 264     133.639   5.299 -90.401  1.00 52.76           H  
ATOM   4257  O   GLU A 264     132.005   5.694 -88.008  1.00 52.76           O  
ATOM   4258  CG  GLU A 264     133.245   3.715 -91.802  1.00 52.76           C  
ATOM   4259  HG2 GLU A 264     132.373   3.155 -92.140  1.00 52.76           H  
ATOM   4260  HG3 GLU A 264     133.988   2.999 -91.452  1.00 52.76           H  
ATOM   4261  CD  GLU A 264     133.850   4.492 -92.983  1.00 52.76           C  
ATOM   4262  OE1 GLU A 264     134.217   3.811 -93.970  1.00 52.76           O  
ATOM   4263  OE2 GLU A 264     133.940   5.743 -92.894  1.00 52.76           O  
ATOM   4264  N   SER A 265     133.359   4.181 -87.057  1.00 53.76           N  
ATOM   4265  H   SER A 265     133.855   3.310 -87.175  1.00 53.76           H  
ATOM   4266  CA  SER A 265     133.337   4.756 -85.698  1.00 53.76           C  
ATOM   4267  HA  SER A 265     132.308   4.749 -85.339  1.00 53.76           H  
ATOM   4268  C   SER A 265     133.827   6.203 -85.595  1.00 53.76           C  
ATOM   4269  CB  SER A 265     134.177   3.879 -84.760  1.00 53.76           C  
ATOM   4270  HB2 SER A 265     134.213   4.329 -83.768  1.00 53.76           H  
ATOM   4271  HB3 SER A 265     133.703   2.900 -84.680  1.00 53.76           H  
ATOM   4272  O   SER A 265     133.561   6.867 -84.596  1.00 53.76           O  
ATOM   4273  OG  SER A 265     135.492   3.704 -85.252  1.00 53.76           O  
ATOM   4274  HG  SER A 265     135.991   4.509 -85.094  1.00 53.76           H  
ATOM   4275  N   ASN A 266     134.545   6.680 -86.614  1.00 64.01           N  
ATOM   4276  H   ASN A 266     134.693   6.057 -87.395  1.00 64.01           H  
ATOM   4277  CA  ASN A 266     135.295   7.936 -86.584  1.00 64.01           C  
ATOM   4278  HA  ASN A 266     135.267   8.342 -85.572  1.00 64.01           H  
ATOM   4279  C   ASN A 266     134.685   9.012 -87.512  1.00 64.01           C  
ATOM   4280  CB  ASN A 266     136.767   7.616 -86.917  1.00 64.01           C  
ATOM   4281  HB2 ASN A 266     137.361   8.513 -86.742  1.00 64.01           H  
ATOM   4282  HB3 ASN A 266     136.854   7.352 -87.971  1.00 64.01           H  
ATOM   4283  O   ASN A 266     135.143  10.159 -87.522  1.00 64.01           O  
ATOM   4284  CG  ASN A 266     137.387   6.487 -86.099  1.00 64.01           C  
ATOM   4285  ND2 ASN A 266     138.496   5.943 -86.523  1.00 64.01           N  
ATOM   4286 HD21 ASN A 266     138.825   5.135 -86.015  1.00 64.01           H  
ATOM   4287 HD22 ASN A 266     138.875   6.158 -87.434  1.00 64.01           H  
ATOM   4288  OD1 ASN A 266     136.883   6.022 -85.088  1.00 64.01           O  
ATOM   4289  N   LEU A 267     133.659   8.641 -88.292  1.00 72.37           N  
ATOM   4290  H   LEU A 267     133.292   7.707 -88.173  1.00 72.37           H  
ATOM   4291  CA  LEU A 267     132.938   9.510 -89.223  1.00 72.37           C  
ATOM   4292  HA  LEU A 267     133.663  10.035 -89.846  1.00 72.37           H  
ATOM   4293  C   LEU A 267     132.121  10.539 -88.425  1.00 72.37           C  
ATOM   4294  CB  LEU A 267     132.061   8.614 -90.124  1.00 72.37           C  
ATOM   4295  HB2 LEU A 267     131.333   8.105 -89.492  1.00 72.37           H  
ATOM   4296  HB3 LEU A 267     132.686   7.851 -90.587  1.00 72.37           H  
ATOM   4297  O   LEU A 267     131.156  10.192 -87.746  1.00 72.37           O  
ATOM   4298  CG  LEU A 267     131.309   9.369 -91.234  1.00 72.37           C  
ATOM   4299  HG  LEU A 267     130.813  10.244 -90.815  1.00 72.37           H  
ATOM   4300  CD1 LEU A 267     132.230   9.815 -92.366  1.00 72.37           C  
ATOM   4301 HD11 LEU A 267     131.661  10.430 -93.064  1.00 72.37           H  
ATOM   4302 HD12 LEU A 267     132.634   8.946 -92.884  1.00 72.37           H  
ATOM   4303 HD13 LEU A 267     133.063  10.401 -91.978  1.00 72.37           H  
ATOM   4304  CD2 LEU A 267     130.245   8.465 -91.859  1.00 72.37           C  
ATOM   4305 HD21 LEU A 267     129.768   8.981 -92.692  1.00 72.37           H  
ATOM   4306 HD22 LEU A 267     129.500   8.203 -91.108  1.00 72.37           H  
ATOM   4307 HD23 LEU A 267     130.713   7.553 -92.230  1.00 72.37           H  
ATOM   4308  N   ASN A 268     132.521  11.810 -88.478  1.00 72.22           N  
ATOM   4309  H   ASN A 268     133.229  12.055 -89.157  1.00 72.22           H  
ATOM   4310  CA  ASN A 268     131.983  12.859 -87.608  1.00 72.22           C  
ATOM   4311  HA  ASN A 268     131.629  12.382 -86.694  1.00 72.22           H  
ATOM   4312  C   ASN A 268     130.759  13.578 -88.192  1.00 72.22           C  
ATOM   4313  CB  ASN A 268     133.120  13.817 -87.198  1.00 72.22           C  
ATOM   4314  HB2 ASN A 268     132.762  14.432 -86.372  1.00 72.22           H  
ATOM   4315  HB3 ASN A 268     133.948  13.215 -86.823  1.00 72.22           H  
ATOM   4316  O   ASN A 268     129.929  14.095 -87.446  1.00 72.22           O  
ATOM   4317  CG  ASN A 268     133.661  14.771 -88.262  1.00 72.22           C  
ATOM   4318  ND2 ASN A 268     134.743  15.445 -87.976  1.00 72.22           N  
ATOM   4319 HD21 ASN A 268     135.124  16.043 -88.696  1.00 72.22           H  
ATOM   4320 HD22 ASN A 268     135.199  15.289 -87.088  1.00 72.22           H  
ATOM   4321  OD1 ASN A 268     133.145  14.960 -89.346  1.00 72.22           O  
ATOM   4322  N   MET A 269     130.655  13.623 -89.519  1.00 80.91           N  
ATOM   4323  H   MET A 269     131.415  13.230 -90.057  1.00 80.91           H  
ATOM   4324  CA  MET A 269     129.633  14.356 -90.250  1.00 80.91           C  
ATOM   4325  HA  MET A 269     128.667  14.198 -89.769  1.00 80.91           H  
ATOM   4326  C   MET A 269     129.576  13.843 -91.688  1.00 80.91           C  
ATOM   4327  CB  MET A 269     129.974  15.859 -90.223  1.00 80.91           C  
ATOM   4328  HB2 MET A 269     130.002  16.202 -89.189  1.00 80.91           H  
ATOM   4329  HB3 MET A 269     130.967  15.991 -90.653  1.00 80.91           H  
ATOM   4330  O   MET A 269     130.601  13.597 -92.323  1.00 80.91           O  
ATOM   4331  CG  MET A 269     128.981  16.741 -90.995  1.00 80.91           C  
ATOM   4332  HG2 MET A 269     127.980  16.558 -90.605  1.00 80.91           H  
ATOM   4333  HG3 MET A 269     128.994  16.448 -92.045  1.00 80.91           H  
ATOM   4334  SD  MET A 269     129.300  18.530 -90.920  1.00 80.91           S  
ATOM   4335  CE  MET A 269     130.993  18.593 -91.576  1.00 80.91           C  
ATOM   4336  HE1 MET A 269     131.046  18.069 -92.530  1.00 80.91           H  
ATOM   4337  HE2 MET A 269     131.679  18.118 -90.876  1.00 80.91           H  
ATOM   4338  HE3 MET A 269     131.297  19.632 -91.711  1.00 80.91           H  
ATOM   4339  N   ALA A 270     128.363  13.760 -92.225  1.00 84.49           N  
ATOM   4340  H   ALA A 270     127.558  13.954 -91.647  1.00 84.49           H  
ATOM   4341  CA  ALA A 270     128.127  13.655 -93.654  1.00 84.49           C  
ATOM   4342  HA  ALA A 270     129.043  13.908 -94.188  1.00 84.49           H  
ATOM   4343  C   ALA A 270     127.045  14.667 -94.041  1.00 84.49           C  
ATOM   4344  CB  ALA A 270     127.754  12.215 -94.000  1.00 84.49           C  
ATOM   4345  HB1 ALA A 270     127.719  12.098 -95.083  1.00 84.49           H  
ATOM   4346  HB2 ALA A 270     128.511  11.539 -93.602  1.00 84.49           H  
ATOM   4347  HB3 ALA A 270     126.782  11.976 -93.571  1.00 84.49           H  
ATOM   4348  O   ALA A 270     126.027  14.789 -93.358  1.00 84.49           O  
ATOM   4349  N   LYS A 271     127.281  15.430 -95.107  1.00 89.42           N  
ATOM   4350  H   LYS A 271     128.117  15.240 -95.642  1.00 89.42           H  
ATOM   4351  CA  LYS A 271     126.395  16.505 -95.572  1.00 89.42           C  
ATOM   4352  HA  LYS A 271     125.376  16.257 -95.277  1.00 89.42           H  
ATOM   4353  C   LYS A 271     126.430  16.583 -97.093  1.00 89.42           C  
ATOM   4354  CB  LYS A 271     126.784  17.837 -94.897  1.00 89.42           C  
ATOM   4355  HB2 LYS A 271     126.957  17.662 -93.835  1.00 89.42           H  
ATOM   4356  HB3 LYS A 271     125.954  18.537 -94.991  1.00 89.42           H  
ATOM   4357  O   LYS A 271     127.394  16.170 -97.723  1.00 89.42           O  
ATOM   4358  CG  LYS A 271     128.034  18.471 -95.527  1.00 89.42           C  
ATOM   4359  HG2 LYS A 271     128.815  17.716 -95.613  1.00 89.42           H  
ATOM   4360  HG3 LYS A 271     127.775  18.827 -96.524  1.00 89.42           H  
ATOM   4361  CD  LYS A 271     128.597  19.641 -94.714  1.00 89.42           C  
ATOM   4362  HD2 LYS A 271     127.791  20.281 -94.355  1.00 89.42           H  
ATOM   4363  HD3 LYS A 271     129.140  19.233 -93.861  1.00 89.42           H  
ATOM   4364  CE  LYS A 271     129.534  20.457 -95.618  1.00 89.42           C  
ATOM   4365  HE2 LYS A 271     129.879  19.820 -96.432  1.00 89.42           H  
ATOM   4366  HE3 LYS A 271     128.974  21.283 -96.057  1.00 89.42           H  
ATOM   4367  NZ  LYS A 271     130.730  20.956 -94.904  1.00 89.42           N  
ATOM   4368  HZ1 LYS A 271     131.272  21.562 -95.502  1.00 89.42           H  
ATOM   4369  HZ2 LYS A 271     131.365  20.178 -94.797  1.00 89.42           H  
ATOM   4370  HZ3 LYS A 271     130.531  21.374 -94.006  1.00 89.42           H  
ATOM   4371  N   GLY A 272     125.383  17.105 -97.707  1.00 88.95           N  
ATOM   4372  H   GLY A 272     124.582  17.415 -97.176  1.00 88.95           H  
ATOM   4373  CA  GLY A 272     125.286  17.125 -99.160  1.00 88.95           C  
ATOM   4374  HA2 GLY A 272     126.114  17.698 -99.576  1.00 88.95           H  
ATOM   4375  HA3 GLY A 272     125.339  16.109 -99.552  1.00 88.95           H  
ATOM   4376  C   GLY A 272     123.984  17.745 -99.615  1.00 88.95           C  
ATOM   4377  O   GLY A 272     123.064  17.944 -98.820  1.00 88.95           O  
ATOM   4378  N   LYS A 273     123.925  18.069-100.901  1.00 87.89           N  
ATOM   4379  H   LYS A 273     124.724  17.842-101.477  1.00 87.89           H  
ATOM   4380  CA  LYS A 273     122.749  18.633-101.552  1.00 87.89           C  
ATOM   4381  HA  LYS A 273     121.854  18.174-101.132  1.00 87.89           H  
ATOM   4382  C   LYS A 273     122.819  18.327-103.042  1.00 87.89           C  
ATOM   4383  CB  LYS A 273     122.723  20.149-101.287  1.00 87.89           C  
ATOM   4384  HB2 LYS A 273     122.828  20.334-100.218  1.00 87.89           H  
ATOM   4385  HB3 LYS A 273     123.560  20.619-101.803  1.00 87.89           H  
ATOM   4386  O   LYS A 273     123.826  18.632-103.676  1.00 87.89           O  
ATOM   4387  CG  LYS A 273     121.408  20.771-101.761  1.00 87.89           C  
ATOM   4388  HG2 LYS A 273     120.581  20.347-101.193  1.00 87.89           H  
ATOM   4389  HG3 LYS A 273     121.271  20.542-102.818  1.00 87.89           H  
ATOM   4390  CD  LYS A 273     121.413  22.293-101.609  1.00 87.89           C  
ATOM   4391  HD2 LYS A 273     121.531  22.565-100.560  1.00 87.89           H  
ATOM   4392  HD3 LYS A 273     122.240  22.701-102.191  1.00 87.89           H  
ATOM   4393  CE  LYS A 273     120.083  22.823-102.152  1.00 87.89           C  
ATOM   4394  HE2 LYS A 273     119.885  22.337-103.107  1.00 87.89           H  
ATOM   4395  HE3 LYS A 273     119.285  22.534-101.467  1.00 87.89           H  
ATOM   4396  NZ  LYS A 273     120.113  24.293-102.337  1.00 87.89           N  
ATOM   4397  HZ1 LYS A 273     120.348  24.761-101.473  1.00 87.89           H  
ATOM   4398  HZ2 LYS A 273     119.218  24.623-102.668  1.00 87.89           H  
ATOM   4399  HZ3 LYS A 273     120.797  24.550-103.035  1.00 87.89           H  
ATOM   4400  N   LEU A 274     121.746  17.782-103.605  1.00 85.76           N  
ATOM   4401  H   LEU A 274     120.947  17.570-103.023  1.00 85.76           H  
ATOM   4402  CA  LEU A 274     121.555  17.738-105.055  1.00 85.76           C  
ATOM   4403  HA  LEU A 274     122.529  17.747-105.545  1.00 85.76           H  
ATOM   4404  C   LEU A 274     120.833  19.016-105.510  1.00 85.76           C  
ATOM   4405  CB  LEU A 274     120.852  16.430-105.470  1.00 85.76           C  
ATOM   4406  HB2 LEU A 274     120.775  16.412-106.557  1.00 85.76           H  
ATOM   4407  HB3 LEU A 274     119.840  16.426-105.065  1.00 85.76           H  
ATOM   4408  O   LEU A 274     120.037  19.590-104.764  1.00 85.76           O  
ATOM   4409  CG  LEU A 274     121.578  15.148-105.004  1.00 85.76           C  
ATOM   4410  HG  LEU A 274     121.522  15.083-103.917  1.00 85.76           H  
ATOM   4411  CD1 LEU A 274     120.915  13.906-105.588  1.00 85.76           C  
ATOM   4412 HD11 LEU A 274     119.837  13.962-105.434  1.00 85.76           H  
ATOM   4413 HD12 LEU A 274     121.300  13.011-105.100  1.00 85.76           H  
ATOM   4414 HD13 LEU A 274     121.107  13.846-106.659  1.00 85.76           H  
ATOM   4415  CD2 LEU A 274     123.048  15.114-105.424  1.00 85.76           C  
ATOM   4416 HD21 LEU A 274     123.473  14.134-105.210  1.00 85.76           H  
ATOM   4417 HD22 LEU A 274     123.126  15.306-106.494  1.00 85.76           H  
ATOM   4418 HD23 LEU A 274     123.619  15.860-104.871  1.00 85.76           H  
ATOM   4419  N   SER A 275     121.145  19.499-106.709  1.00 77.44           N  
ATOM   4420  H   SER A 275     121.795  18.981-107.282  1.00 77.44           H  
ATOM   4421  CA  SER A 275     120.554  20.709-107.282  1.00 77.44           C  
ATOM   4422  HA  SER A 275     119.629  20.932-106.751  1.00 77.44           H  
ATOM   4423  C   SER A 275     120.216  20.517-108.754  1.00 77.44           C  
ATOM   4424  CB  SER A 275     121.496  21.910-107.141  1.00 77.44           C  
ATOM   4425  HB2 SER A 275     122.345  21.795-107.815  1.00 77.44           H  
ATOM   4426  HB3 SER A 275     121.864  21.972-106.117  1.00 77.44           H  
ATOM   4427  O   SER A 275     121.047  20.059-109.534  1.00 77.44           O  
ATOM   4428  OG  SER A 275     120.782  23.097-107.460  1.00 77.44           O  
ATOM   4429  HG  SER A 275     120.200  23.297-106.723  1.00 77.44           H  
ATOM   4430  N   ASP A 276     119.018  20.963-109.130  1.00 69.71           N  
ATOM   4431  H   ASP A 276     118.361  21.240-108.414  1.00 69.71           H  
ATOM   4432  CA  ASP A 276     118.545  21.025-110.517  1.00 69.71           C  
ATOM   4433  HA  ASP A 276     118.938  20.169-111.066  1.00 69.71           H  
ATOM   4434  C   ASP A 276     119.008  22.303-111.251  1.00 69.71           C  
ATOM   4435  CB  ASP A 276     117.011  20.935-110.527  1.00 69.71           C  
ATOM   4436  HB2 ASP A 276     116.662  20.913-111.559  1.00 69.71           H  
ATOM   4437  HB3 ASP A 276     116.608  21.832-110.056  1.00 69.71           H  
ATOM   4438  O   ASP A 276     118.534  22.608-112.343  1.00 69.71           O  
ATOM   4439  CG  ASP A 276     116.456  19.702-109.817  1.00 69.71           C  
ATOM   4440  OD1 ASP A 276     116.936  18.569-110.053  1.00 69.71           O  
ATOM   4441  OD2 ASP A 276     115.489  19.858-109.041  1.00 69.71           O  
ATOM   4442  N   THR A 277     119.891  23.110-110.646  1.00 64.58           N  
ATOM   4443  H   THR A 277     120.321  22.782-109.793  1.00 64.58           H  
ATOM   4444  CA  THR A 277     120.285  24.425-111.181  1.00 64.58           C  
ATOM   4445  HA  THR A 277     119.700  24.623-112.079  1.00 64.58           H  
ATOM   4446  C   THR A 277     121.753  24.459-111.592  1.00 64.58           C  
ATOM   4447  CB  THR A 277     119.971  25.581-110.212  1.00 64.58           C  
ATOM   4448  HB  THR A 277     120.167  26.515-110.738  1.00 64.58           H  
ATOM   4449  O   THR A 277     122.628  24.115-110.804  1.00 64.58           O  
ATOM   4450  CG2 THR A 277     118.513  25.603-109.758  1.00 64.58           C  
ATOM   4451 HG21 THR A 277     118.287  24.721-109.158  1.00 64.58           H  
ATOM   4452 HG22 THR A 277     117.857  25.618-110.628  1.00 64.58           H  
ATOM   4453 HG23 THR A 277     118.332  26.496-109.160  1.00 64.58           H  
ATOM   4454  OG1 THR A 277     120.781  25.565-109.057  1.00 64.58           O  
ATOM   4455  HG1 THR A 277     120.857  24.657-108.756  1.00 64.58           H  
ATOM   4456  N   LYS A 278     122.050  24.989-112.789  1.00 61.28           N  
ATOM   4457  H   LYS A 278     121.283  25.187-113.416  1.00 61.28           H  
ATOM   4458  CA  LYS A 278     123.431  25.182-113.288  1.00 61.28           C  
ATOM   4459  HA  LYS A 278     123.913  24.207-113.356  1.00 61.28           H  
ATOM   4460  C   LYS A 278     124.339  26.006-112.353  1.00 61.28           C  
ATOM   4461  CB  LYS A 278     123.397  25.819-114.696  1.00 61.28           C  
ATOM   4462  HB2 LYS A 278     124.375  26.253-114.904  1.00 61.28           H  
ATOM   4463  HB3 LYS A 278     122.662  26.623-114.721  1.00 61.28           H  
ATOM   4464  O   LYS A 278     125.555  25.923-112.475  1.00 61.28           O  
ATOM   4465  CG  LYS A 278     123.100  24.798-115.808  1.00 61.28           C  
ATOM   4466  HG2 LYS A 278     123.863  24.021-115.766  1.00 61.28           H  
ATOM   4467  HG3 LYS A 278     122.128  24.335-115.635  1.00 61.28           H  
ATOM   4468  CD  LYS A 278     123.115  25.438-117.210  1.00 61.28           C  
ATOM   4469  HD2 LYS A 278     123.992  26.077-117.308  1.00 61.28           H  
ATOM   4470  HD3 LYS A 278     122.213  26.034-117.350  1.00 61.28           H  
ATOM   4471  CE  LYS A 278     123.189  24.328-118.268  1.00 61.28           C  
ATOM   4472  HE2 LYS A 278     124.108  23.770-118.086  1.00 61.28           H  
ATOM   4473  HE3 LYS A 278     122.362  23.632-118.128  1.00 61.28           H  
ATOM   4474  NZ  LYS A 278     123.220  24.828-119.662  1.00 61.28           N  
ATOM   4475  HZ1 LYS A 278     122.369  25.319-119.900  1.00 61.28           H  
ATOM   4476  HZ2 LYS A 278     124.009  25.441-119.810  1.00 61.28           H  
ATOM   4477  HZ3 LYS A 278     123.322  24.044-120.290  1.00 61.28           H  
ATOM   4478  N   LEU A 279     123.765  26.799-111.441  1.00 61.19           N  
ATOM   4479  H   LEU A 279     122.758  26.755-111.365  1.00 61.19           H  
ATOM   4480  CA  LEU A 279     124.488  27.688-110.520  1.00 61.19           C  
ATOM   4481  HA  LEU A 279     125.392  28.044-111.013  1.00 61.19           H  
ATOM   4482  C   LEU A 279     124.960  27.018-109.220  1.00 61.19           C  
ATOM   4483  CB  LEU A 279     123.585  28.892-110.187  1.00 61.19           C  
ATOM   4484  HB2 LEU A 279     122.586  28.523-109.953  1.00 61.19           H  
ATOM   4485  HB3 LEU A 279     123.964  29.386-109.293  1.00 61.19           H  
ATOM   4486  O   LEU A 279     125.914  27.503-108.616  1.00 61.19           O  
ATOM   4487  CG  LEU A 279     123.499  29.942-111.309  1.00 61.19           C  
ATOM   4488  HG  LEU A 279     123.313  29.448-112.262  1.00 61.19           H  
ATOM   4489  CD1 LEU A 279     122.341  30.900-111.030  1.00 61.19           C  
ATOM   4490 HD11 LEU A 279     122.274  31.638-111.829  1.00 61.19           H  
ATOM   4491 HD12 LEU A 279     122.499  31.415-110.082  1.00 61.19           H  
ATOM   4492 HD13 LEU A 279     121.403  30.347-110.989  1.00 61.19           H  
ATOM   4493  CD2 LEU A 279     124.783  30.770-111.409  1.00 61.19           C  
ATOM   4494 HD21 LEU A 279     125.627  30.131-111.668  1.00 61.19           H  
ATOM   4495 HD22 LEU A 279     124.989  31.267-110.461  1.00 61.19           H  
ATOM   4496 HD23 LEU A 279     124.675  31.524-112.190  1.00 61.19           H  
ATOM   4497  N   GLN A 280     124.315  25.942-108.757  1.00 69.64           N  
ATOM   4498  H   GLN A 280     123.602  25.510-109.328  1.00 69.64           H  
ATOM   4499  CA  GLN A 280     124.711  25.243-107.528  1.00 69.64           C  
ATOM   4500  HA  GLN A 280     125.513  25.794-107.038  1.00 69.64           H  
ATOM   4501  C   GLN A 280     125.271  23.866-107.868  1.00 69.64           C  
ATOM   4502  CB  GLN A 280     123.549  25.158-106.520  1.00 69.64           C  
ATOM   4503  HB2 GLN A 280     122.665  24.761-107.019  1.00 69.64           H  
ATOM   4504  HB3 GLN A 280     123.833  24.481-105.714  1.00 69.64           H  
ATOM   4505  O   GLN A 280     124.634  23.081-108.564  1.00 69.64           O  
ATOM   4506  CG  GLN A 280     123.221  26.533-105.917  1.00 69.64           C  
ATOM   4507  HG2 GLN A 280     124.133  26.965-105.508  1.00 69.64           H  
ATOM   4508  HG3 GLN A 280     122.872  27.189-106.715  1.00 69.64           H  
ATOM   4509  CD  GLN A 280     122.165  26.529-104.807  1.00 69.64           C  
ATOM   4510  NE2 GLN A 280     121.800  27.701-104.334  1.00 69.64           N  
ATOM   4511 HE21 GLN A 280     122.200  28.541-104.727  1.00 69.64           H  
ATOM   4512 HE22 GLN A 280     121.082  27.736-103.624  1.00 69.64           H  
ATOM   4513  OE1 GLN A 280     121.660  25.521-104.318  1.00 69.64           O  
ATOM   4514  N   ALA A 281     126.458  23.556-107.342  1.00 77.45           N  
ATOM   4515  H   ALA A 281     126.920  24.215-106.733  1.00 77.45           H  
ATOM   4516  CA  ALA A 281     126.997  22.207-107.437  1.00 77.45           C  
ATOM   4517  HA  ALA A 281     127.067  21.933-108.490  1.00 77.45           H  
ATOM   4518  C   ALA A 281     126.056  21.219-106.737  1.00 77.45           C  
ATOM   4519  CB  ALA A 281     128.399  22.167-106.815  1.00 77.45           C  
ATOM   4520  HB1 ALA A 281     129.045  22.912-107.279  1.00 77.45           H  
ATOM   4521  HB2 ALA A 281     128.337  22.367-105.745  1.00 77.45           H  
ATOM   4522  HB3 ALA A 281     128.830  21.178-106.964  1.00 77.45           H  
ATOM   4523  O   ALA A 281     125.668  21.442-105.587  1.00 77.45           O  
ATOM   4524  N   SER A 282     125.750  20.105-107.400  1.00 87.19           N  
ATOM   4525  H   SER A 282     126.146  19.983-108.321  1.00 87.19           H  
ATOM   4526  CA  SER A 282     125.307  18.913-106.678  1.00 87.19           C  
ATOM   4527  HA  SER A 282     124.561  19.189-105.933  1.00 87.19           H  
ATOM   4528  C   SER A 282     126.527  18.326-105.979  1.00 87.19           C  
ATOM   4529  CB  SER A 282     124.692  17.890-107.626  1.00 87.19           C  
ATOM   4530  HB2 SER A 282     125.357  17.723-108.473  1.00 87.19           H  
ATOM   4531  HB3 SER A 282     124.557  16.949-107.092  1.00 87.19           H  
ATOM   4532  O   SER A 282     127.557  18.136-106.627  1.00 87.19           O  
ATOM   4533  OG  SER A 282     123.430  18.348-108.069  1.00 87.19           O  
ATOM   4534  HG  SER A 282     123.551  18.999-108.764  1.00 87.19           H  
ATOM   4535  N   PHE A 283     126.459  18.089-104.671  1.00 92.19           N  
ATOM   4536  H   PHE A 283     125.593  18.265-104.180  1.00 92.19           H  
ATOM   4537  CA  PHE A 283     127.613  17.622-103.908  1.00 92.19           C  
ATOM   4538  HA  PHE A 283     128.228  17.029-104.585  1.00 92.19           H  
ATOM   4539  C   PHE A 283     127.246  16.695-102.748  1.00 92.19           C  
ATOM   4540  CB  PHE A 283     128.459  18.822-103.433  1.00 92.19           C  
ATOM   4541  HB2 PHE A 283     128.510  19.568-104.226  1.00 92.19           H  
ATOM   4542  HB3 PHE A 283     129.482  18.483-103.266  1.00 92.19           H  
ATOM   4543  O   PHE A 283     126.147  16.754-102.189  1.00 92.19           O  
ATOM   4544  CG  PHE A 283     127.987  19.485-102.154  1.00 92.19           C  
ATOM   4545  CD1 PHE A 283     126.954  20.439-102.188  1.00 92.19           C  
ATOM   4546  HD1 PHE A 283     126.491  20.699-103.129  1.00 92.19           H  
ATOM   4547  CD2 PHE A 283     128.583  19.142-100.924  1.00 92.19           C  
ATOM   4548  HD2 PHE A 283     129.377  18.411-100.890  1.00 92.19           H  
ATOM   4549  CE1 PHE A 283     126.523  21.051-100.998  1.00 92.19           C  
ATOM   4550  HE1 PHE A 283     125.732  21.786-101.029  1.00 92.19           H  
ATOM   4551  CE2 PHE A 283     128.149  19.750 -99.734  1.00 92.19           C  
ATOM   4552  HE2 PHE A 283     128.617  19.480 -98.799  1.00 92.19           H  
ATOM   4553  CZ  PHE A 283     127.118  20.706 -99.771  1.00 92.19           C  
ATOM   4554  HZ  PHE A 283     126.784  21.175 -98.857  1.00 92.19           H  
ATOM   4555  N   ILE A 284     128.217  15.874-102.358  1.00 92.72           N  
ATOM   4556  H   ILE A 284     129.090  15.917-102.864  1.00 92.72           H  
ATOM   4557  CA  ILE A 284     128.214  15.072-101.137  1.00 92.72           C  
ATOM   4558  HA  ILE A 284     127.497  15.511-100.444  1.00 92.72           H  
ATOM   4559  C   ILE A 284     129.594  15.176-100.481  1.00 92.72           C  
ATOM   4560  CB  ILE A 284     127.758  13.621-101.420  1.00 92.72           C  
ATOM   4561  HB  ILE A 284     126.762  13.683-101.858  1.00 92.72           H  
ATOM   4562  O   ILE A 284     130.623  15.122-101.154  1.00 92.72           O  
ATOM   4563  CG1 ILE A 284     127.632  12.832-100.099  1.00 92.72           C  
ATOM   4564 HG12 ILE A 284     127.020  13.408 -99.405  1.00 92.72           H  
ATOM   4565 HG13 ILE A 284     128.617  12.697 -99.651  1.00 92.72           H  
ATOM   4566  CG2 ILE A 284     128.661  12.901-102.439  1.00 92.72           C  
ATOM   4567 HG21 ILE A 284     128.250  11.924-102.692  1.00 92.72           H  
ATOM   4568 HG22 ILE A 284     129.661  12.775-102.023  1.00 92.72           H  
ATOM   4569 HG23 ILE A 284     128.730  13.485-103.357  1.00 92.72           H  
ATOM   4570  CD1 ILE A 284     126.983  11.453-100.264  1.00 92.72           C  
ATOM   4571 HD11 ILE A 284     127.647  10.779-100.805  1.00 92.72           H  
ATOM   4572 HD12 ILE A 284     126.038  11.545-100.798  1.00 92.72           H  
ATOM   4573 HD13 ILE A 284     126.787  11.032 -99.278  1.00 92.72           H  
ATOM   4574  N   GLU A 285     129.607  15.363 -99.169  1.00 93.05           N  
ATOM   4575  H   GLU A 285     128.728  15.422 -98.676  1.00 93.05           H  
ATOM   4576  CA  GLU A 285     130.799  15.528 -98.351  1.00 93.05           C  
ATOM   4577  HA  GLU A 285     131.663  15.214 -98.937  1.00 93.05           H  
ATOM   4578  C   GLU A 285     130.717  14.644 -97.105  1.00 93.05           C  
ATOM   4579  CB  GLU A 285     130.980  17.008 -97.993  1.00 93.05           C  
ATOM   4580  HB2 GLU A 285     131.029  17.579 -98.920  1.00 93.05           H  
ATOM   4581  HB3 GLU A 285     130.114  17.355 -97.429  1.00 93.05           H  
ATOM   4582  O   GLU A 285     129.677  14.565 -96.447  1.00 93.05           O  
ATOM   4583  CG  GLU A 285     132.252  17.268 -97.174  1.00 93.05           C  
ATOM   4584  HG2 GLU A 285     132.186  16.737 -96.224  1.00 93.05           H  
ATOM   4585  HG3 GLU A 285     133.114  16.886 -97.720  1.00 93.05           H  
ATOM   4586  CD  GLU A 285     132.432  18.762 -96.906  1.00 93.05           C  
ATOM   4587  OE1 GLU A 285     132.418  19.159 -95.717  1.00 93.05           O  
ATOM   4588  OE2 GLU A 285     132.483  19.542 -97.884  1.00 93.05           O  
ATOM   4589  N   VAL A 286     131.833  13.999 -96.780  1.00 90.03           N  
ATOM   4590  H   VAL A 286     132.645  14.141 -97.363  1.00 90.03           H  
ATOM   4591  CA  VAL A 286     132.028  13.179 -95.579  1.00 90.03           C  
ATOM   4592  HA  VAL A 286     131.199  13.335 -94.889  1.00 90.03           H  
ATOM   4593  C   VAL A 286     133.295  13.626 -94.866  1.00 90.03           C  
ATOM   4594  CB  VAL A 286     132.099  11.676 -95.912  1.00 90.03           C  
ATOM   4595  HB  VAL A 286     132.411  11.139 -95.016  1.00 90.03           H  
ATOM   4596  O   VAL A 286     134.280  13.968 -95.523  1.00 90.03           O  
ATOM   4597  CG1 VAL A 286     130.727  11.150 -96.323  1.00 90.03           C  
ATOM   4598 HG11 VAL A 286     130.376  11.660 -97.220  1.00 90.03           H  
ATOM   4599 HG12 VAL A 286     130.802  10.080 -96.518  1.00 90.03           H  
ATOM   4600 HG13 VAL A 286     130.020  11.312 -95.510  1.00 90.03           H  
ATOM   4601  CG2 VAL A 286     133.083  11.323 -97.030  1.00 90.03           C  
ATOM   4602 HG21 VAL A 286     133.089  10.245 -97.188  1.00 90.03           H  
ATOM   4603 HG22 VAL A 286     134.083  11.635 -96.730  1.00 90.03           H  
ATOM   4604 HG23 VAL A 286     132.809  11.827 -97.957  1.00 90.03           H  
ATOM   4605  N   SER A 287     133.287  13.632 -93.537  1.00 88.12           N  
ATOM   4606  H   SER A 287     132.438  13.403 -93.039  1.00 88.12           H  
ATOM   4607  CA  SER A 287     134.468  13.971 -92.745  1.00 88.12           C  
ATOM   4608  HA  SER A 287     135.341  13.756 -93.360  1.00 88.12           H  
ATOM   4609  C   SER A 287     134.623  13.105 -91.498  1.00 88.12           C  
ATOM   4610  CB  SER A 287     134.511  15.470 -92.416  1.00 88.12           C  
ATOM   4611  HB2 SER A 287     134.658  16.017 -93.348  1.00 88.12           H  
ATOM   4612  HB3 SER A 287     135.361  15.676 -91.766  1.00 88.12           H  
ATOM   4613  O   SER A 287     133.651  12.617 -90.922  1.00 88.12           O  
ATOM   4614  OG  SER A 287     133.322  15.946 -91.814  1.00 88.12           O  
ATOM   4615  HG  SER A 287     133.201  15.489 -90.978  1.00 88.12           H  
ATOM   4616  N   TRP A 288     135.871  12.943 -91.068  1.00 85.08           N  
ATOM   4617  H   TRP A 288     136.606  13.395 -91.593  1.00 85.08           H  
ATOM   4618  CA  TRP A 288     136.285  12.181 -89.894  1.00 85.08           C  
ATOM   4619  HA  TRP A 288     135.407  11.820 -89.358  1.00 85.08           H  
ATOM   4620  C   TRP A 288     137.077  13.112 -88.970  1.00 85.08           C  
ATOM   4621  CB  TRP A 288     137.117  10.960 -90.325  1.00 85.08           C  
ATOM   4622  HB2 TRP A 288     138.016  11.312 -90.831  1.00 85.08           H  
ATOM   4623  HB3 TRP A 288     137.440  10.439 -89.423  1.00 85.08           H  
ATOM   4624  O   TRP A 288     137.950  13.846 -89.434  1.00 85.08           O  
ATOM   4625  CG  TRP A 288     136.444   9.955 -91.223  1.00 85.08           C  
ATOM   4626  CD1 TRP A 288     135.991   8.735 -90.844  1.00 85.08           C  
ATOM   4627  HD1 TRP A 288     136.055   8.336 -89.842  1.00 85.08           H  
ATOM   4628  CD2 TRP A 288     136.191  10.026 -92.665  1.00 85.08           C  
ATOM   4629  CE2 TRP A 288     135.582   8.804 -93.075  1.00 85.08           C  
ATOM   4630  CE3 TRP A 288     136.424  10.980 -93.681  1.00 85.08           C  
ATOM   4631  HE3 TRP A 288     136.897  11.915 -93.420  1.00 85.08           H  
ATOM   4632  NE1 TRP A 288     135.459   8.064 -91.930  1.00 85.08           N  
ATOM   4633  HE1 TRP A 288     135.057   7.137 -91.930  1.00 85.08           H  
ATOM   4634  CH2 TRP A 288     135.484   9.498 -95.382  1.00 85.08           C  
ATOM   4635  HH2 TRP A 288     135.226   9.289 -96.410  1.00 85.08           H  
ATOM   4636  CZ2 TRP A 288     135.236   8.531 -94.400  1.00 85.08           C  
ATOM   4637  HZ2 TRP A 288     134.794   7.574 -94.633  1.00 85.08           H  
ATOM   4638  CZ3 TRP A 288     136.070  10.725 -95.020  1.00 85.08           C  
ATOM   4639  HZ3 TRP A 288     136.263  11.472 -95.777  1.00 85.08           H  
ATOM   4640  N   SER A 289     136.794  13.103 -87.662  1.00 76.35           N  
ATOM   4641  H   SER A 289     136.100  12.451 -87.324  1.00 76.35           H  
ATOM   4642  CA  SER A 289     137.520  13.967 -86.701  1.00 76.35           C  
ATOM   4643  HA  SER A 289     137.543  14.990 -87.077  1.00 76.35           H  
ATOM   4644  C   SER A 289     138.969  13.526 -86.505  1.00 76.35           C  
ATOM   4645  CB  SER A 289     136.846  13.959 -85.327  1.00 76.35           C  
ATOM   4646  HB2 SER A 289     136.669  12.930 -85.014  1.00 76.35           H  
ATOM   4647  HB3 SER A 289     137.505  14.437 -84.603  1.00 76.35           H  
ATOM   4648  O   SER A 289     139.821  14.321 -86.123  1.00 76.35           O  
ATOM   4649  OG  SER A 289     135.624  14.668 -85.357  1.00 76.35           O  
ATOM   4650  HG  SER A 289     135.232  14.621 -84.482  1.00 76.35           H  
ATOM   4651  N   TYR A 290     139.209  12.243 -86.737  1.00 74.40           N  
ATOM   4652  H   TYR A 290     138.433  11.667 -87.031  1.00 74.40           H  
ATOM   4653  CA  TYR A 290     140.481  11.553 -86.676  1.00 74.40           C  
ATOM   4654  HA  TYR A 290     141.279  12.209 -87.021  1.00 74.40           H  
ATOM   4655  C   TYR A 290     140.371  10.356 -87.620  1.00 74.40           C  
ATOM   4656  CB  TYR A 290     140.766  11.111 -85.231  1.00 74.40           C  
ATOM   4657  HB2 TYR A 290     141.112  11.979 -84.669  1.00 74.40           H  
ATOM   4658  HB3 TYR A 290     141.584  10.391 -85.257  1.00 74.40           H  
ATOM   4659  O   TYR A 290     139.322   9.714 -87.673  1.00 74.40           O  
ATOM   4660  CG  TYR A 290     139.622  10.465 -84.464  1.00 74.40           C  
ATOM   4661  CD1 TYR A 290     138.718  11.269 -83.741  1.00 74.40           C  
ATOM   4662  HD1 TYR A 290     138.849  12.341 -83.740  1.00 74.40           H  
ATOM   4663  CD2 TYR A 290     139.495   9.062 -84.425  1.00 74.40           C  
ATOM   4664  HD2 TYR A 290     140.187   8.437 -84.971  1.00 74.40           H  
ATOM   4665  CE1 TYR A 290     137.666  10.680 -83.013  1.00 74.40           C  
ATOM   4666  HE1 TYR A 290     136.971  11.297 -82.462  1.00 74.40           H  
ATOM   4667  CE2 TYR A 290     138.471   8.470 -83.664  1.00 74.40           C  
ATOM   4668  HE2 TYR A 290     138.379   7.396 -83.604  1.00 74.40           H  
ATOM   4669  OH  TYR A 290     136.546   8.690 -82.260  1.00 74.40           O  
ATOM   4670  HH  TYR A 290     135.938   9.327 -81.876  1.00 74.40           H  
ATOM   4671  CZ  TYR A 290     137.543   9.274 -82.974  1.00 74.40           C  
ATOM   4672  N   ILE A 291     141.426  10.064 -88.375  1.00 80.21           N  
ATOM   4673  H   ILE A 291     142.251  10.644 -88.320  1.00 80.21           H  
ATOM   4674  CA  ILE A 291     141.449   8.932 -89.305  1.00 80.21           C  
ATOM   4675  HA  ILE A 291     140.475   8.444 -89.276  1.00 80.21           H  
ATOM   4676  C   ILE A 291     142.463   7.876 -88.858  1.00 80.21           C  
ATOM   4677  CB  ILE A 291     141.635   9.435 -90.750  1.00 80.21           C  
ATOM   4678  HB  ILE A 291     140.937  10.259 -90.901  1.00 80.21           H  
ATOM   4679  O   ILE A 291     143.482   8.195 -88.246  1.00 80.21           O  
ATOM   4680  CG1 ILE A 291     141.270   8.329 -91.754  1.00 80.21           C  
ATOM   4681 HG12 ILE A 291     142.092   7.615 -91.808  1.00 80.21           H  
ATOM   4682 HG13 ILE A 291     140.376   7.808 -91.413  1.00 80.21           H  
ATOM   4683  CG2 ILE A 291     143.059   9.961 -90.995  1.00 80.21           C  
ATOM   4684 HG21 ILE A 291     143.279  10.783 -90.313  1.00 80.21           H  
ATOM   4685 HG22 ILE A 291     143.149  10.326 -92.018  1.00 80.21           H  
ATOM   4686 HG23 ILE A 291     143.793   9.168 -90.849  1.00 80.21           H  
ATOM   4687  CD1 ILE A 291     140.976   8.869 -93.156  1.00 80.21           C  
ATOM   4688 HD11 ILE A 291     140.725   8.049 -93.830  1.00 80.21           H  
ATOM   4689 HD12 ILE A 291     140.122   9.544 -93.100  1.00 80.21           H  
ATOM   4690 HD13 ILE A 291     141.841   9.392 -93.562  1.00 80.21           H  
ATOM   4691  N   ASN A 292     142.152   6.620 -89.142  1.00 79.79           N  
ATOM   4692  H   ASN A 292     141.276   6.454 -89.617  1.00 79.79           H  
ATOM   4693  CA  ASN A 292     142.926   5.421 -88.843  1.00 79.79           C  
ATOM   4694  HA  ASN A 292     143.757   5.690 -88.191  1.00 79.79           H  
ATOM   4695  C   ASN A 292     143.547   4.857 -90.131  1.00 79.79           C  
ATOM   4696  CB  ASN A 292     142.066   4.396 -88.061  1.00 79.79           C  
ATOM   4697  HB2 ASN A 292     142.547   3.419 -88.116  1.00 79.79           H  
ATOM   4698  HB3 ASN A 292     142.066   4.692 -87.012  1.00 79.79           H  
ATOM   4699  O   ASN A 292     143.020   5.038 -91.224  1.00 79.79           O  
ATOM   4700  CG  ASN A 292     140.598   4.257 -88.469  1.00 79.79           C  
ATOM   4701  ND2 ASN A 292     140.022   3.090 -88.356  1.00 79.79           N  
ATOM   4702 HD21 ASN A 292     140.601   2.263 -88.380  1.00 79.79           H  
ATOM   4703 HD22 ASN A 292     139.111   3.040 -88.790  1.00 79.79           H  
ATOM   4704  OD1 ASN A 292     139.901   5.205 -88.793  1.00 79.79           O  
ATOM   4705  N   SER A 293     144.666   4.150 -90.004  1.00 78.07           N  
ATOM   4706  H   SER A 293     145.070   4.061 -89.083  1.00 78.07           H  
ATOM   4707  CA  SER A 293     145.439   3.583 -91.119  1.00 78.07           C  
ATOM   4708  HA  SER A 293     145.717   4.399 -91.786  1.00 78.07           H  
ATOM   4709  C   SER A 293     144.661   2.575 -91.980  1.00 78.07           C  
ATOM   4710  CB  SER A 293     146.741   2.967 -90.586  1.00 78.07           C  
ATOM   4711  HB2 SER A 293     147.443   3.768 -90.356  1.00 78.07           H  
ATOM   4712  HB3 SER A 293     147.184   2.330 -91.352  1.00 78.07           H  
ATOM   4713  O   SER A 293     144.987   2.414 -93.154  1.00 78.07           O  
ATOM   4714  OG  SER A 293     146.517   2.215 -89.406  1.00 78.07           O  
ATOM   4715  HG  SER A 293     146.510   2.838 -88.675  1.00 78.07           H  
ATOM   4716  N   SER A 294     143.588   1.971 -91.452  1.00 78.14           N  
ATOM   4717  H   SER A 294     143.360   2.172 -90.489  1.00 78.14           H  
ATOM   4718  CA  SER A 294     142.628   1.156 -92.221  1.00 78.14           C  
ATOM   4719  HA  SER A 294     143.171   0.355 -92.721  1.00 78.14           H  
ATOM   4720  C   SER A 294     141.878   1.937 -93.305  1.00 78.14           C  
ATOM   4721  CB  SER A 294     141.595   0.527 -91.280  1.00 78.14           C  
ATOM   4722  HB2 SER A 294     140.881  -0.058 -91.859  1.00 78.14           H  
ATOM   4723  HB3 SER A 294     142.109  -0.139 -90.588  1.00 78.14           H  
ATOM   4724  O   SER A 294     141.437   1.345 -94.284  1.00 78.14           O  
ATOM   4725  OG  SER A 294     140.903   1.515 -90.538  1.00 78.14           O  
ATOM   4726  HG  SER A 294     140.148   1.815 -91.050  1.00 78.14           H  
ATOM   4727  N   GLU A 295     141.773   3.258 -93.158  1.00 80.17           N  
ATOM   4728  H   GLU A 295     142.160   3.682 -92.327  1.00 80.17           H  
ATOM   4729  CA  GLU A 295     141.104   4.164 -94.100  1.00 80.17           C  
ATOM   4730  HA  GLU A 295     140.325   3.610 -94.624  1.00 80.17           H  
ATOM   4731  C   GLU A 295     142.053   4.700 -95.189  1.00 80.17           C  
ATOM   4732  CB  GLU A 295     140.407   5.284 -93.319  1.00 80.17           C  
ATOM   4733  HB2 GLU A 295     139.808   5.878 -94.009  1.00 80.17           H  
ATOM   4734  HB3 GLU A 295     141.181   5.925 -92.897  1.00 80.17           H  
ATOM   4735  O   GLU A 295     141.712   5.574 -95.985  1.00 80.17           O  
ATOM   4736  CG  GLU A 295     139.490   4.810 -92.183  1.00 80.17           C  
ATOM   4737  HG2 GLU A 295     138.879   5.645 -91.843  1.00 80.17           H  
ATOM   4738  HG3 GLU A 295     140.117   4.494 -91.348  1.00 80.17           H  
ATOM   4739  CD  GLU A 295     138.597   3.646 -92.617  1.00 80.17           C  
ATOM   4740  OE1 GLU A 295     138.555   2.643 -91.862  1.00 80.17           O  
ATOM   4741  OE2 GLU A 295     138.044   3.715 -93.738  1.00 80.17           O  
ATOM   4742  N   SER A 296     143.281   4.180 -95.241  1.00 84.03           N  
ATOM   4743  H   SER A 296     143.511   3.452 -94.580  1.00 84.03           H  
ATOM   4744  CA  SER A 296     144.227   4.462 -96.316  1.00 84.03           C  
ATOM   4745  HA  SER A 296     144.170   5.519 -96.575  1.00 84.03           H  
ATOM   4746  C   SER A 296     143.882   3.626 -97.552  1.00 84.03           C  
ATOM   4747  CB  SER A 296     145.644   4.169 -95.819  1.00 84.03           C  
ATOM   4748  HB2 SER A 296     145.802   4.681 -94.870  1.00 84.03           H  
ATOM   4749  HB3 SER A 296     145.771   3.098 -95.659  1.00 84.03           H  
ATOM   4750  O   SER A 296     144.171   2.430 -97.601  1.00 84.03           O  
ATOM   4751  OG  SER A 296     146.594   4.635 -96.755  1.00 84.03           O  
ATOM   4752  HG  SER A 296     146.501   4.083 -97.536  1.00 84.03           H  
ATOM   4753  N   GLY A 297     143.321   4.247 -98.590  1.00 87.06           N  
ATOM   4754  H   GLY A 297     143.094   5.227 -98.501  1.00 87.06           H  
ATOM   4755  CA  GLY A 297     142.910   3.530 -99.796  1.00 87.06           C  
ATOM   4756  HA2 GLY A 297     143.755   2.957-100.177  1.00 87.06           H  
ATOM   4757  HA3 GLY A 297     142.127   2.822 -99.523  1.00 87.06           H  
ATOM   4758  C   GLY A 297     142.388   4.420-100.920  1.00 87.06           C  
ATOM   4759  O   GLY A 297     142.564   5.643-100.922  1.00 87.06           O  
ATOM   4760  N   LYS A 298     141.761   3.792-101.924  1.00 91.15           N  
ATOM   4761  H   LYS A 298     141.620   2.795-101.843  1.00 91.15           H  
ATOM   4762  CA  LYS A 298     141.058   4.509-102.995  1.00 91.15           C  
ATOM   4763  HA  LYS A 298     141.536   5.477-103.149  1.00 91.15           H  
ATOM   4764  C   LYS A 298     139.619   4.774-102.582  1.00 91.15           C  
ATOM   4765  CB  LYS A 298     141.080   3.757-104.331  1.00 91.15           C  
ATOM   4766  HB2 LYS A 298     140.526   4.355-105.055  1.00 91.15           H  
ATOM   4767  HB3 LYS A 298     140.564   2.802-104.222  1.00 91.15           H  
ATOM   4768  O   LYS A 298     138.844   3.847-102.360  1.00 91.15           O  
ATOM   4769  CG  LYS A 298     142.487   3.494-104.875  1.00 91.15           C  
ATOM   4770  HG2 LYS A 298     143.091   4.398-104.795  1.00 91.15           H  
ATOM   4771  HG3 LYS A 298     142.951   2.711-104.276  1.00 91.15           H  
ATOM   4772  CD  LYS A 298     142.410   3.072-106.353  1.00 91.15           C  
ATOM   4773  HD2 LYS A 298     141.407   2.724-106.599  1.00 91.15           H  
ATOM   4774  HD3 LYS A 298     142.620   3.943-106.974  1.00 91.15           H  
ATOM   4775  CE  LYS A 298     143.406   1.957-106.692  1.00 91.15           C  
ATOM   4776  HE2 LYS A 298     143.521   1.915-107.775  1.00 91.15           H  
ATOM   4777  HE3 LYS A 298     144.373   2.192-106.247  1.00 91.15           H  
ATOM   4778  NZ  LYS A 298     142.911   0.649-106.202  1.00 91.15           N  
ATOM   4779  HZ1 LYS A 298     142.735   0.647-105.207  1.00 91.15           H  
ATOM   4780  HZ2 LYS A 298     141.966   0.453-106.499  1.00 91.15           H  
ATOM   4781  HZ3 LYS A 298     143.502  -0.141-106.419  1.00 91.15           H  
ATOM   4782  N   TYR A 299     139.243   6.038-102.566  1.00 92.35           N  
ATOM   4783  H   TYR A 299     139.933   6.753-102.747  1.00 92.35           H  
ATOM   4784  CA  TYR A 299     137.854   6.448-102.511  1.00 92.35           C  
ATOM   4785  HA  TYR A 299     137.263   5.650-102.062  1.00 92.35           H  
ATOM   4786  C   TYR A 299     137.349   6.680-103.932  1.00 92.35           C  
ATOM   4787  CB  TYR A 299     137.706   7.674-101.614  1.00 92.35           C  
ATOM   4788  HB2 TYR A 299     138.349   8.474-101.979  1.00 92.35           H  
ATOM   4789  HB3 TYR A 299     136.673   8.017-101.675  1.00 92.35           H  
ATOM   4790  O   TYR A 299     138.051   7.241-104.773  1.00 92.35           O  
ATOM   4791  CG  TYR A 299     138.036   7.398-100.162  1.00 92.35           C  
ATOM   4792  CD1 TYR A 299     136.995   7.179 -99.238  1.00 92.35           C  
ATOM   4793  HD1 TYR A 299     135.965   7.183 -99.561  1.00 92.35           H  
ATOM   4794  CD2 TYR A 299     139.378   7.380 -99.729  1.00 92.35           C  
ATOM   4795  HD2 TYR A 299     140.185   7.526-100.433  1.00 92.35           H  
ATOM   4796  CE1 TYR A 299     137.298   6.999 -97.874  1.00 92.35           C  
ATOM   4797  HE1 TYR A 299     136.520   6.885 -97.134  1.00 92.35           H  
ATOM   4798  CE2 TYR A 299     139.676   7.166 -98.370  1.00 92.35           C  
ATOM   4799  HE2 TYR A 299     140.693   7.121 -98.011  1.00 92.35           H  
ATOM   4800  OH  TYR A 299     138.917   6.849 -96.125  1.00 92.35           O  
ATOM   4801  HH  TYR A 299     138.175   6.544 -95.597  1.00 92.35           H  
ATOM   4802  CZ  TYR A 299     138.635   6.990 -97.440  1.00 92.35           C  
ATOM   4803  N   PHE A 300     136.116   6.278-104.192  1.00 93.42           N  
ATOM   4804  H   PHE A 300     135.603   5.844-103.438  1.00 93.42           H  
ATOM   4805  CA  PHE A 300     135.402   6.476-105.441  1.00 93.42           C  
ATOM   4806  HA  PHE A 300     136.044   6.966-106.173  1.00 93.42           H  
ATOM   4807  C   PHE A 300     134.191   7.353-105.166  1.00 93.42           C  
ATOM   4808  CB  PHE A 300     134.947   5.126-106.010  1.00 93.42           C  
ATOM   4809  HB2 PHE A 300     134.314   5.316-106.876  1.00 93.42           H  
ATOM   4810  HB3 PHE A 300     134.333   4.619-105.266  1.00 93.42           H  
ATOM   4811  O   PHE A 300     133.370   7.025-104.306  1.00 93.42           O  
ATOM   4812  CG  PHE A 300     136.067   4.195-106.424  1.00 93.42           C  
ATOM   4813  CD1 PHE A 300     136.422   4.081-107.782  1.00 93.42           C  
ATOM   4814  HD1 PHE A 300     135.921   4.684-108.525  1.00 93.42           H  
ATOM   4815  CD2 PHE A 300     136.745   3.427-105.459  1.00 93.42           C  
ATOM   4816  HD2 PHE A 300     136.496   3.515-104.412  1.00 93.42           H  
ATOM   4817  CE1 PHE A 300     137.434   3.186-108.175  1.00 93.42           C  
ATOM   4818  HE1 PHE A 300     137.705   3.096-109.217  1.00 93.42           H  
ATOM   4819  CE2 PHE A 300     137.758   2.541-105.855  1.00 93.42           C  
ATOM   4820  HE2 PHE A 300     138.277   1.947-105.117  1.00 93.42           H  
ATOM   4821  CZ  PHE A 300     138.099   2.411-107.209  1.00 93.42           C  
ATOM   4822  HZ  PHE A 300     138.871   1.714-107.499  1.00 93.42           H  
ATOM   4823  N   CYS A 301     134.032   8.417-105.944  1.00 94.11           N  
ATOM   4824  H   CYS A 301     134.718   8.593-106.663  1.00 94.11           H  
ATOM   4825  CA  CYS A 301     132.736   9.061-106.068  1.00 94.11           C  
ATOM   4826  HA  CYS A 301     132.122   8.808-105.203  1.00 94.11           H  
ATOM   4827  C   CYS A 301     132.018   8.555-107.318  1.00 94.11           C  
ATOM   4828  CB  CYS A 301     132.878  10.576-106.070  1.00 94.11           C  
ATOM   4829  HB2 CYS A 301     133.444  10.885-106.949  1.00 94.11           H  
ATOM   4830  HB3 CYS A 301     133.422  10.884-105.177  1.00 94.11           H  
ATOM   4831  O   CYS A 301     132.646   8.303-108.351  1.00 94.11           O  
ATOM   4832  SG  CYS A 301     131.257  11.380-106.083  1.00 94.11           S  
ATOM   4833  N   GLY A 302     130.693   8.459-107.249  1.00 91.59           N  
ATOM   4834  H   GLY A 302     130.243   8.671-106.369  1.00 91.59           H  
ATOM   4835  CA  GLY A 302     129.857   8.369-108.437  1.00 91.59           C  
ATOM   4836  HA2 GLY A 302     130.430   8.715-109.297  1.00 91.59           H  
ATOM   4837  HA3 GLY A 302     129.565   7.335-108.623  1.00 91.59           H  
ATOM   4838  C   GLY A 302     128.609   9.235-108.337  1.00 91.59           C  
ATOM   4839  O   GLY A 302     128.103   9.503-107.247  1.00 91.59           O  
ATOM   4840  N   ALA A 303     128.110   9.650-109.497  1.00 89.65           N  
ATOM   4841  H   ALA A 303     128.595   9.382-110.342  1.00 89.65           H  
ATOM   4842  CA  ALA A 303     126.863  10.383-109.659  1.00 89.65           C  
ATOM   4843  HA  ALA A 303     126.306  10.358-108.722  1.00 89.65           H  
ATOM   4844  C   ALA A 303     126.008   9.723-110.748  1.00 89.65           C  
ATOM   4845  CB  ALA A 303     127.180  11.846-109.993  1.00 89.65           C  
ATOM   4846  HB1 ALA A 303     127.812  12.275-109.214  1.00 89.65           H  
ATOM   4847  HB2 ALA A 303     127.699  11.905-110.949  1.00 89.65           H  
ATOM   4848  HB3 ALA A 303     126.254  12.417-110.053  1.00 89.65           H  
ATOM   4849  O   ALA A 303     126.534   9.312-111.785  1.00 89.65           O  
ATOM   4850  N   HIS A 304     124.696   9.636-110.525  1.00 88.69           N  
ATOM   4851  H   HIS A 304     124.339  10.009-109.658  1.00 88.69           H  
ATOM   4852  CA  HIS A 304     123.723   9.296-111.562  1.00 88.69           C  
ATOM   4853  HA  HIS A 304     124.238   8.897-112.436  1.00 88.69           H  
ATOM   4854  C   HIS A 304     123.006  10.573-111.994  1.00 88.69           C  
ATOM   4855  CB  HIS A 304     122.734   8.218-111.091  1.00 88.69           C  
ATOM   4856  HB2 HIS A 304     122.052   8.004-111.914  1.00 88.69           H  
ATOM   4857  HB3 HIS A 304     122.135   8.621-110.274  1.00 88.69           H  
ATOM   4858  O   HIS A 304     122.278  11.189-111.208  1.00 88.69           O  
ATOM   4859  CG  HIS A 304     123.355   6.909-110.658  1.00 88.69           C  
ATOM   4860  CD2 HIS A 304     124.609   6.449-110.956  1.00 88.69           C  
ATOM   4861  HD2 HIS A 304     125.342   6.980-111.546  1.00 88.69           H  
ATOM   4862  ND1 HIS A 304     122.742   5.930-109.911  1.00 88.69           N  
ATOM   4863  HD1 HIS A 304     121.805   5.971-109.536  1.00 88.69           H  
ATOM   4864  CE1 HIS A 304     123.609   4.914-109.757  1.00 88.69           C  
ATOM   4865  HE1 HIS A 304     123.404   4.010-109.203  1.00 88.69           H  
ATOM   4866  NE2 HIS A 304     124.773   5.184-110.375  1.00 88.69           N  
ATOM   4867  N   VAL A 305     123.232  10.954-113.246  1.00 84.02           N  
ATOM   4868  H   VAL A 305     123.791  10.352-113.834  1.00 84.02           H  
ATOM   4869  CA  VAL A 305     122.541  12.044-113.931  1.00 84.02           C  
ATOM   4870  HA  VAL A 305     122.122  12.729-113.194  1.00 84.02           H  
ATOM   4871  C   VAL A 305     121.401  11.439-114.743  1.00 84.02           C  
ATOM   4872  CB  VAL A 305     123.505  12.841-114.832  1.00 84.02           C  
ATOM   4873  HB  VAL A 305     123.859  12.201-115.640  1.00 84.02           H  
ATOM   4874  O   VAL A 305     121.568  10.383-115.350  1.00 84.02           O  
ATOM   4875  CG1 VAL A 305     122.801  14.061-115.431  1.00 84.02           C  
ATOM   4876 HG11 VAL A 305     121.997  13.745-116.095  1.00 84.02           H  
ATOM   4877 HG12 VAL A 305     123.504  14.627-116.042  1.00 84.02           H  
ATOM   4878 HG13 VAL A 305     122.394  14.698-114.645  1.00 84.02           H  
ATOM   4879  CG2 VAL A 305     124.722  13.343-114.040  1.00 84.02           C  
ATOM   4880 HG21 VAL A 305     125.348  13.951-114.693  1.00 84.02           H  
ATOM   4881 HG22 VAL A 305     125.318  12.500-113.689  1.00 84.02           H  
ATOM   4882 HG23 VAL A 305     124.391  13.940-113.191  1.00 84.02           H  
ATOM   4883  N   MET A 306     120.247  12.092-114.733  1.00 80.62           N  
ATOM   4884  H   MET A 306     120.193  12.945-114.194  1.00 80.62           H  
ATOM   4885  CA  MET A 306     119.111  11.798-115.595  1.00 80.62           C  
ATOM   4886  HA  MET A 306     119.291  10.877-116.149  1.00 80.62           H  
ATOM   4887  C   MET A 306     118.957  12.947-116.589  1.00 80.62           C  
ATOM   4888  CB  MET A 306     117.872  11.585-114.724  1.00 80.62           C  
ATOM   4889  HB2 MET A 306     117.699  12.472-114.115  1.00 80.62           H  
ATOM   4890  HB3 MET A 306     118.063  10.738-114.064  1.00 80.62           H  
ATOM   4891  O   MET A 306     118.682  14.082-116.197  1.00 80.62           O  
ATOM   4892  CG  MET A 306     116.609  11.286-115.529  1.00 80.62           C  
ATOM   4893  HG2 MET A 306     116.392  12.132-116.182  1.00 80.62           H  
ATOM   4894  HG3 MET A 306     116.776  10.403-116.147  1.00 80.62           H  
ATOM   4895  SD  MET A 306     115.177  10.995-114.457  1.00 80.62           S  
ATOM   4896  CE  MET A 306     113.890  10.859-115.723  1.00 80.62           C  
ATOM   4897  HE1 MET A 306     114.093   9.995-116.355  1.00 80.62           H  
ATOM   4898  HE2 MET A 306     113.878  11.762-116.333  1.00 80.62           H  
ATOM   4899  HE3 MET A 306     112.920  10.733-115.242  1.00 80.62           H  
ATOM   4900  N   GLU A 307     119.173  12.641-117.862  1.00 78.88           N  
ATOM   4901  H   GLU A 307     119.374  11.677-118.088  1.00 78.88           H  
ATOM   4902  CA  GLU A 307     119.070  13.564-118.990  1.00 78.88           C  
ATOM   4903  HA  GLU A 307     119.585  14.487-118.724  1.00 78.88           H  
ATOM   4904  C   GLU A 307     117.604  13.930-119.309  1.00 78.88           C  
ATOM   4905  CB  GLU A 307     119.773  12.913-120.201  1.00 78.88           C  
ATOM   4906  HB2 GLU A 307     119.328  11.935-120.382  1.00 78.88           H  
ATOM   4907  HB3 GLU A 307     119.602  13.496-121.106  1.00 78.88           H  
ATOM   4908  O   GLU A 307     116.689  13.215-118.884  1.00 78.88           O  
ATOM   4909  CG  GLU A 307     121.293  12.756-120.032  1.00 78.88           C  
ATOM   4910  HG2 GLU A 307     121.718  12.418-120.977  1.00 78.88           H  
ATOM   4911  HG3 GLU A 307     121.484  11.981-119.290  1.00 78.88           H  
ATOM   4912  CD  GLU A 307     121.959  14.072-119.603  1.00 78.88           C  
ATOM   4913  OE1 GLU A 307     122.768  14.037-118.653  1.00 78.88           O  
ATOM   4914  OE2 GLU A 307     121.585  15.132-120.155  1.00 78.88           O  
ATOM   4915  N   PRO A 308     117.343  15.012-120.075  1.00 70.55           N  
ATOM   4916  CA  PRO A 308     115.983  15.479-120.384  1.00 70.55           C  
ATOM   4917  HA  PRO A 308     115.486  15.804-119.470  1.00 70.55           H  
ATOM   4918  C   PRO A 308     115.101  14.442-121.090  1.00 70.55           C  
ATOM   4919  CB  PRO A 308     116.146  16.658-121.347  1.00 70.55           C  
ATOM   4920  HB2 PRO A 308     115.547  17.514-121.037  1.00 70.55           H  
ATOM   4921  HB3 PRO A 308     115.861  16.348-122.353  1.00 70.55           H  
ATOM   4922  O   PRO A 308     113.879  14.556-121.051  1.00 70.55           O  
ATOM   4923  CG  PRO A 308     117.623  17.027-121.323  1.00 70.55           C  
ATOM   4924  HG2 PRO A 308     117.759  17.918-120.710  1.00 70.55           H  
ATOM   4925  HG3 PRO A 308     118.006  17.193-122.330  1.00 70.55           H  
ATOM   4926  CD  PRO A 308     118.353  15.876-120.664  1.00 70.55           C  
ATOM   4927  HD2 PRO A 308     118.955  15.357-121.410  1.00 70.55           H  
ATOM   4928  HD3 PRO A 308     118.993  16.305-119.893  1.00 70.55           H  
ATOM   4929  N   ASP A 309     115.701  13.477-121.794  1.00 71.44           N  
ATOM   4930  H   ASP A 309     116.708  13.404-121.763  1.00 71.44           H  
ATOM   4931  CA  ASP A 309     115.004  12.395-122.503  1.00 71.44           C  
ATOM   4932  HA  ASP A 309     114.020  12.756-122.800  1.00 71.44           H  
ATOM   4933  C   ASP A 309     114.760  11.151-121.623  1.00 71.44           C  
ATOM   4934  CB  ASP A 309     115.770  12.052-123.793  1.00 71.44           C  
ATOM   4935  HB2 ASP A 309     115.134  11.416-124.410  1.00 71.44           H  
ATOM   4936  HB3 ASP A 309     115.952  12.970-124.352  1.00 71.44           H  
ATOM   4937  O   ASP A 309     114.207  10.152-122.082  1.00 71.44           O  
ATOM   4938  CG  ASP A 309     117.107  11.331-123.572  1.00 71.44           C
[truncated: 646,227 more chars]
