# Supplementary material for: Nuclear genome of Bulinus truncatus, an intermediate host of the carcinogenic human blood fluke Schistosoma haematobium
Source: Nat Commun. 2022 Feb 21;13:977. doi: 10.1038/s41467-022-28634-9 (PMC8861042; doi:10.1038/s41467-022-28634-9)
Supplement: Supplementary file 6 — Supplementary Data 3 [file 41467_2022_28634_MOESM6_ESM.zip › Supplementary_Data_3/btru_066610-t1.mature.pep.pdb]

ATOM      1  N   MET A   1     -53.495  -0.784  78.038  1.00 32.31           N  
ATOM      2  H   MET A   1     -53.484   0.028  77.438  1.00 32.31           H  
ATOM      3  H2  MET A   1     -52.864  -0.595  78.804  1.00 32.31           H  
ATOM      4  H3  MET A   1     -54.431  -0.943  78.383  1.00 32.31           H  
ATOM      5  CA  MET A   1     -53.006  -1.945  77.257  1.00 32.31           C  
ATOM      6  HA  MET A   1     -52.906  -2.802  77.922  1.00 32.31           H  
ATOM      7  C   MET A   1     -51.614  -1.581  76.744  1.00 32.31           C  
ATOM      8  CB  MET A   1     -54.021  -2.301  76.159  1.00 32.31           C  
ATOM      9  HB2 MET A   1     -55.010  -2.345  76.615  1.00 32.31           H  
ATOM     10  HB3 MET A   1     -54.033  -1.520  75.398  1.00 32.31           H  
ATOM     11  O   MET A   1     -51.383  -0.394  76.559  1.00 32.31           O  
ATOM     12  CG  MET A   1     -53.761  -3.653  75.491  1.00 32.31           C  
ATOM     13  HG2 MET A   1     -53.540  -4.404  76.249  1.00 32.31           H  
ATOM     14  HG3 MET A   1     -52.892  -3.556  74.840  1.00 32.31           H  
ATOM     15  SD  MET A   1     -55.164  -4.228  74.496  1.00 32.31           S  
ATOM     16  CE  MET A   1     -56.063  -5.262  75.686  1.00 32.31           C  
ATOM     17  HE1 MET A   1     -55.423  -6.079  76.019  1.00 32.31           H  
ATOM     18  HE2 MET A   1     -56.947  -5.679  75.203  1.00 32.31           H  
ATOM     19  HE3 MET A   1     -56.372  -4.663  76.542  1.00 32.31           H  
ATOM     20  N   TRP A   2     -50.681  -2.536  76.684  1.00 22.28           N  
ATOM     21  H   TRP A   2     -50.954  -3.508  76.696  1.00 22.28           H  
ATOM     22  CA  TRP A   2     -49.224  -2.282  76.707  1.00 22.28           C  
ATOM     23  HA  TRP A   2     -49.039  -1.302  77.145  1.00 22.28           H  
ATOM     24  C   TRP A   2     -48.560  -2.225  75.307  1.00 22.28           C  
ATOM     25  CB  TRP A   2     -48.576  -3.321  77.646  1.00 22.28           C  
ATOM     26  HB2 TRP A   2     -47.493  -3.276  77.535  1.00 22.28           H  
ATOM     27  HB3 TRP A   2     -48.875  -4.320  77.331  1.00 22.28           H  
ATOM     28  O   TRP A   2     -49.243  -2.326  74.292  1.00 22.28           O  
ATOM     29  CG  TRP A   2     -48.862  -3.170  79.118  1.00 22.28           C  
ATOM     30  CD1 TRP A   2     -50.023  -3.471  79.748  1.00 22.28           C  
ATOM     31  HD1 TRP A   2     -50.897  -3.877  79.262  1.00 22.28           H  
ATOM     32  CD2 TRP A   2     -47.928  -2.794  80.184  1.00 22.28           C  
ATOM     33  CE2 TRP A   2     -48.611  -2.866  81.436  1.00 22.28           C  
ATOM     34  CE3 TRP A   2     -46.558  -2.451  80.226  1.00 22.28           C  
ATOM     35  HE3 TRP A   2     -45.993  -2.406  79.307  1.00 22.28           H  
ATOM     36  NE1 TRP A   2     -49.890  -3.259  81.108  1.00 22.28           N  
ATOM     37  HE1 TRP A   2     -50.596  -3.495  81.790  1.00 22.28           H  
ATOM     38  CH2 TRP A   2     -46.614  -2.270  82.665  1.00 22.28           C  
ATOM     39  HH2 TRP A   2     -46.103  -2.077  83.596  1.00 22.28           H  
ATOM     40  CZ2 TRP A   2     -47.978  -2.607  82.661  1.00 22.28           C  
ATOM     41  HZ2 TRP A   2     -48.523  -2.683  83.590  1.00 22.28           H  
ATOM     42  CZ3 TRP A   2     -45.909  -2.194  81.450  1.00 22.28           C  
ATOM     43  HZ3 TRP A   2     -44.858  -1.945  81.458  1.00 22.28           H  
ATOM     44  N   THR A   3     -47.237  -2.020  75.280  1.00 19.11           N  
ATOM     45  H   THR A   3     -46.763  -2.025  76.171  1.00 19.11           H  
ATOM     46  CA  THR A   3     -46.424  -1.463  74.172  1.00 19.11           C  
ATOM     47  HA  THR A   3     -47.083  -1.199  73.345  1.00 19.11           H  
ATOM     48  C   THR A   3     -45.333  -2.442  73.648  1.00 19.11           C  
ATOM     49  CB  THR A   3     -45.724  -0.177  74.702  1.00 19.11           C  
ATOM     50  HB  THR A   3     -44.744  -0.443  75.097  1.00 19.11           H  
ATOM     51  O   THR A   3     -44.973  -3.351  74.387  1.00 19.11           O  
ATOM     52  CG2 THR A   3     -45.540   0.910  73.645  1.00 19.11           C  
ATOM     53 HG21 THR A   3     -44.917   0.541  72.830  1.00 19.11           H  
ATOM     54 HG22 THR A   3     -46.511   1.208  73.250  1.00 19.11           H  
ATOM     55 HG23 THR A   3     -45.048   1.777  74.084  1.00 19.11           H  
ATOM     56  OG1 THR A   3     -46.414   0.442  75.773  1.00 19.11           O  
ATOM     57  HG1 THR A   3     -45.922   1.230  76.015  1.00 19.11           H  
ATOM     58  N   VAL A   4     -44.729  -2.155  72.466  1.00 20.71           N  
ATOM     59  H   VAL A   4     -45.219  -1.478  71.898  1.00 20.71           H  
ATOM     60  CA  VAL A   4     -43.336  -2.485  71.979  1.00 20.71           C  
ATOM     61  HA  VAL A   4     -43.011  -1.532  71.563  1.00 20.71           H  
ATOM     62  C   VAL A   4     -43.107  -3.483  70.785  1.00 20.71           C  
ATOM     63  CB  VAL A   4     -42.311  -2.719  73.133  1.00 20.71           C  
ATOM     64  HB  VAL A   4     -42.585  -3.616  73.689  1.00 20.71           H  
ATOM     65  O   VAL A   4     -43.192  -4.688  70.959  1.00 20.71           O  
ATOM     66  CG1 VAL A   4     -40.867  -2.931  72.659  1.00 20.71           C  
ATOM     67 HG11 VAL A   4     -40.229  -3.149  73.516  1.00 20.71           H  
ATOM     68 HG12 VAL A   4     -40.478  -2.046  72.155  1.00 20.71           H  
ATOM     69 HG13 VAL A   4     -40.807  -3.801  72.005  1.00 20.71           H  
ATOM     70  CG2 VAL A   4     -42.244  -1.524  74.103  1.00 20.71           C  
ATOM     71 HG21 VAL A   4     -43.063  -1.593  74.820  1.00 20.71           H  
ATOM     72 HG22 VAL A   4     -41.328  -1.558  74.692  1.00 20.71           H  
ATOM     73 HG23 VAL A   4     -42.279  -0.578  73.562  1.00 20.71           H  
ATOM     74  N   TYR A   5     -42.717  -2.910  69.615  1.00 21.93           N  
ATOM     75  H   TYR A   5     -42.932  -1.923  69.594  1.00 21.93           H  
ATOM     76  CA  TYR A   5     -41.695  -3.230  68.548  1.00 21.93           C  
ATOM     77  HA  TYR A   5     -42.027  -2.665  67.678  1.00 21.93           H  
ATOM     78  C   TYR A   5     -41.346  -4.641  67.955  1.00 21.93           C  
ATOM     79  CB  TYR A   5     -40.360  -2.586  68.976  1.00 21.93           C  
ATOM     80  HB2 TYR A   5     -39.559  -3.001  68.363  1.00 21.93           H  
ATOM     81  HB3 TYR A   5     -40.124  -2.879  69.999  1.00 21.93           H  
ATOM     82  O   TYR A   5     -41.140  -5.589  68.699  1.00 21.93           O  
ATOM     83  CG  TYR A   5     -40.285  -1.075  68.845  1.00 21.93           C  
ATOM     84  CD1 TYR A   5     -39.614  -0.516  67.739  1.00 21.93           C  
ATOM     85  HD1 TYR A   5     -39.161  -1.157  66.998  1.00 21.93           H  
ATOM     86  CD2 TYR A   5     -40.841  -0.226  69.823  1.00 21.93           C  
ATOM     87  HD2 TYR A   5     -41.313  -0.640  70.702  1.00 21.93           H  
ATOM     88  CE1 TYR A   5     -39.507   0.881  67.604  1.00 21.93           C  
ATOM     89  HE1 TYR A   5     -38.980   1.303  66.761  1.00 21.93           H  
ATOM     90  CE2 TYR A   5     -40.747   1.172  69.687  1.00 21.93           C  
ATOM     91  HE2 TYR A   5     -41.157   1.833  70.436  1.00 21.93           H  
ATOM     92  OH  TYR A   5     -39.977   3.075  68.463  1.00 21.93           O  
ATOM     93  HH  TYR A   5     -39.482   3.336  67.683  1.00 21.93           H  
ATOM     94  CZ  TYR A   5     -40.078   1.727  68.579  1.00 21.93           C  
ATOM     95  N   GLY A   6     -41.010  -4.689  66.629  1.00 23.63           N  
ATOM     96  H   GLY A   6     -41.303  -3.913  66.054  1.00 23.63           H  
ATOM     97  CA  GLY A   6     -39.871  -5.511  66.095  1.00 23.63           C  
ATOM     98  HA2 GLY A   6     -39.734  -6.356  66.770  1.00 23.63           H  
ATOM     99  HA3 GLY A   6     -38.966  -4.912  66.193  1.00 23.63           H  
ATOM    100  C   GLY A   6     -39.836  -6.130  64.650  1.00 23.63           C  
ATOM    101  O   GLY A   6     -40.018  -7.330  64.528  1.00 23.63           O  
ATOM    102  N   SER A   7     -39.497  -5.358  63.593  1.00 26.13           N  
ATOM    103  H   SER A   7     -39.471  -4.373  63.817  1.00 26.13           H  
ATOM    104  CA  SER A   7     -38.724  -5.677  62.328  1.00 26.13           C  
ATOM    105  HA  SER A   7     -38.955  -4.843  61.665  1.00 26.13           H  
ATOM    106  C   SER A   7     -38.863  -6.946  61.405  1.00 26.13           C  
ATOM    107  CB  SER A   7     -37.226  -5.518  62.628  1.00 26.13           C  
ATOM    108  HB2 SER A   7     -37.022  -4.491  62.930  1.00 26.13           H  
ATOM    109  HB3 SER A   7     -36.641  -5.738  61.735  1.00 26.13           H  
ATOM    110  O   SER A   7     -38.505  -8.051  61.792  1.00 26.13           O  
ATOM    111  OG  SER A   7     -36.840  -6.384  63.674  1.00 26.13           O  
ATOM    112  HG  SER A   7     -37.154  -7.263  63.450  1.00 26.13           H  
ATOM    113  N   ASN A   8     -39.118  -6.668  60.102  1.00 24.56           N  
ATOM    114  H   ASN A   8     -39.504  -5.742  59.978  1.00 24.56           H  
ATOM    115  CA  ASN A   8     -38.542  -7.157  58.803  1.00 24.56           C  
ATOM    116  HA  ASN A   8     -39.155  -6.662  58.049  1.00 24.56           H  
ATOM    117  C   ASN A   8     -38.504  -8.638  58.310  1.00 24.56           C  
ATOM    118  CB  ASN A   8     -37.132  -6.551  58.622  1.00 24.56           C  
ATOM    119  HB2 ASN A   8     -36.495  -6.870  59.447  1.00 24.56           H  
ATOM    120  HB3 ASN A   8     -36.694  -6.941  57.703  1.00 24.56           H  
ATOM    121  O   ASN A   8     -37.754  -9.451  58.837  1.00 24.56           O  
ATOM    122  CG  ASN A   8     -37.106  -5.038  58.527  1.00 24.56           C  
ATOM    123  ND2 ASN A   8     -35.948  -4.458  58.326  1.00 24.56           N  
ATOM    124 HD21 ASN A   8     -35.111  -5.010  58.205  1.00 24.56           H  
ATOM    125 HD22 ASN A   8     -35.953  -3.453  58.223  1.00 24.56           H  
ATOM    126  OD1 ASN A   8     -38.112  -4.359  58.647  1.00 24.56           O  
ATOM    127  N   CYS A   9     -39.102  -8.888  57.119  1.00 27.06           N  
ATOM    128  H   CYS A   9     -39.878  -8.290  56.874  1.00 27.06           H  
ATOM    129  CA  CYS A   9     -38.475  -9.529  55.927  1.00 27.06           C  
ATOM    130  HA  CYS A   9     -37.560  -8.979  55.709  1.00 27.06           H  
ATOM    131  C   CYS A   9     -39.371  -9.415  54.656  1.00 27.06           C  
ATOM    132  CB  CYS A   9     -38.098 -10.998  56.198  1.00 27.06           C  
ATOM    133  HB2 CYS A   9     -38.390 -11.282  57.209  1.00 27.06           H  
ATOM    134  HB3 CYS A   9     -38.599 -11.660  55.491  1.00 27.06           H  
ATOM    135  O   CYS A   9     -40.588  -9.303  54.782  1.00 27.06           O  
ATOM    136  SG  CYS A   9     -36.294 -11.164  56.023  1.00 27.06           S  
ATOM    137  HG  CYS A   9     -36.193 -12.414  56.483  1.00 27.06           H  
ATOM    138  N   CYS A  10     -38.791  -9.425  53.443  1.00 24.09           N  
ATOM    139  H   CYS A  10     -37.799  -9.612  53.396  1.00 24.09           H  
ATOM    140  CA  CYS A  10     -39.474  -9.110  52.164  1.00 24.09           C  
ATOM    141  HA  CYS A  10     -40.419  -8.612  52.382  1.00 24.09           H  
ATOM    142  C   CYS A  10     -39.802 -10.333  51.277  1.00 24.09           C  
ATOM    143  CB  CYS A  10     -38.600  -8.133  51.352  1.00 24.09           C  
ATOM    144  HB2 CYS A  10     -37.614  -8.572  51.194  1.00 24.09           H  
ATOM    145  HB3 CYS A  10     -39.054  -7.955  50.377  1.00 24.09           H  
ATOM    146  O   CYS A  10     -39.199 -11.393  51.419  1.00 24.09           O  
ATOM    147  SG  CYS A  10     -38.433  -6.541  52.204  1.00 24.09           S  
ATOM    148  HG  CYS A  10     -37.676  -5.932  51.287  1.00 24.09           H  
ATOM    149  N   GLY A  11     -40.682 -10.141  50.281  1.00 27.72           N  
ATOM    150  H   GLY A  11     -41.152  -9.249  50.219  1.00 27.72           H  
ATOM    151  CA  GLY A  11     -40.894 -11.057  49.150  1.00 27.72           C  
ATOM    152  HA2 GLY A  11     -39.989 -11.638  48.975  1.00 27.72           H  
ATOM    153  HA3 GLY A  11     -41.704 -11.748  49.384  1.00 27.72           H  
ATOM    154  C   GLY A  11     -41.256 -10.293  47.866  1.00 27.72           C  
ATOM    155  O   GLY A  11     -42.031  -9.340  47.920  1.00 27.72           O  
ATOM    156  N   LEU A  12     -40.676 -10.692  46.730  1.00 26.97           N  
ATOM    157  H   LEU A  12     -40.116 -11.532  46.759  1.00 26.97           H  
ATOM    158  CA  LEU A  12     -40.809 -10.057  45.408  1.00 26.97           C  
ATOM    159  HA  LEU A  12     -41.441  -9.173  45.492  1.00 26.97           H  
ATOM    160  C   LEU A  12     -41.478 -11.011  44.403  1.00 26.97           C  
ATOM    161  CB  LEU A  12     -39.403  -9.638  44.906  1.00 26.97           C  
ATOM    162  HB2 LEU A  12     -38.648 -10.144  45.506  1.00 26.97           H  
ATOM    163  HB3 LEU A  12     -39.259  -9.984  43.883  1.00 26.97           H  
ATOM    164  O   LEU A  12     -41.318 -12.226  44.504  1.00 26.97           O  
ATOM    165  CG  LEU A  12     -39.129  -8.123  44.941  1.00 26.97           C  
ATOM    166  HG  LEU A  12     -39.493  -7.711  45.883  1.00 26.97           H  
ATOM    167  CD1 LEU A  12     -37.626  -7.857  44.847  1.00 26.97           C  
ATOM    168 HD11 LEU A  12     -37.112  -8.322  45.688  1.00 26.97           H  
ATOM    169 HD12 LEU A  12     -37.231  -8.261  43.915  1.00 26.97           H  
ATOM    170 HD13 LEU A  12     -37.440  -6.783  44.877  1.00 26.97           H  
ATOM    171  CD2 LEU A  12     -39.814  -7.407  43.774  1.00 26.97           C  
ATOM    172 HD21 LEU A  12     -40.895  -7.522  43.844  1.00 26.97           H  
ATOM    173 HD22 LEU A  12     -39.472  -7.814  42.823  1.00 26.97           H  
ATOM    174 HD23 LEU A  12     -39.579  -6.343  43.807  1.00 26.97           H  
ATOM    175  N   CYS A  13     -42.141 -10.451  43.387  1.00 25.72           N  
ATOM    176  H   CYS A  13     -42.170  -9.443  43.343  1.00 25.72           H  
ATOM    177  CA  CYS A  13     -42.526 -11.157  42.159  1.00 25.72           C  
ATOM    178  HA  CYS A  13     -42.207 -12.197  42.225  1.00 25.72           H  
ATOM    179  C   CYS A  13     -41.790 -10.534  40.960  1.00 25.72           C  
ATOM    180  CB  CYS A  13     -44.051 -11.145  41.983  1.00 25.72           C  
ATOM    181  HB2 CYS A  13     -44.303 -11.441  40.964  1.00 25.72           H  
ATOM    182  HB3 CYS A  13     -44.431 -10.138  42.157  1.00 25.72           H  
ATOM    183  O   CYS A  13     -41.503  -9.339  40.960  1.00 25.72           O  
ATOM    184  SG  CYS A  13     -44.813 -12.319  43.143  1.00 25.72           S  
ATOM    185  HG  CYS A  13     -46.085 -12.010  42.873  1.00 25.72           H  
ATOM    186  N   MET A  14     -41.454 -11.359  39.968  1.00 28.06           N  
ATOM    187  H   MET A  14     -41.823 -12.299  39.985  1.00 28.06           H  
ATOM    188  CA  MET A  14     -40.547 -11.030  38.858  1.00 28.06           C  
ATOM    189  HA  MET A  14     -39.850 -10.249  39.164  1.00 28.06           H  
ATOM    190  C   MET A  14     -41.290 -10.577  37.596  1.00 28.06           C  
ATOM    191  CB  MET A  14     -39.764 -12.297  38.462  1.00 28.06           C  
ATOM    192  HB2 MET A  14     -39.067 -12.047  37.662  1.00 28.06           H  
ATOM    193  HB3 MET A  14     -40.474 -13.021  38.063  1.00 28.06           H  
ATOM    194  O   MET A  14     -42.353 -11.121  37.320  1.00 28.06           O  
ATOM    195  CG  MET A  14     -38.971 -12.971  39.587  1.00 28.06           C  
ATOM    196  HG2 MET A  14     -39.606 -13.107  40.463  1.00 28.06           H  
ATOM    197  HG3 MET A  14     -38.146 -12.315  39.866  1.00 28.06           H  
ATOM    198  SD  MET A  14     -38.294 -14.592  39.124  1.00 28.06           S  
ATOM    199  CE  MET A  14     -39.796 -15.613  39.146  1.00 28.06           C  
ATOM    200  HE1 MET A  14     -40.494 -15.268  38.384  1.00 28.06           H  
ATOM    201  HE2 MET A  14     -39.528 -16.649  38.939  1.00 28.06           H  
ATOM    202  HE3 MET A  14     -40.265 -15.554  40.128  1.00 28.06           H  
ATOM    203  N   GLU A  15     -40.639  -9.762  36.754  1.00 25.27           N  
ATOM    204  H   GLU A  15     -39.937  -9.147  37.142  1.00 25.27           H  
ATOM    205  CA  GLU A  15     -40.430 -10.117  35.335  1.00 25.27           C  
ATOM    206  HA  GLU A  15     -40.116 -11.161  35.319  1.00 25.27           H  
ATOM    207  C   GLU A  15     -39.294  -9.289  34.689  1.00 25.27           C  
ATOM    208  CB  GLU A  15     -41.726 -10.012  34.490  1.00 25.27           C  
ATOM    209  HB2 GLU A  15     -42.608  -9.989  35.130  1.00 25.27           H  
ATOM    210  HB3 GLU A  15     -41.724  -9.097  33.899  1.00 25.27           H  
ATOM    211  O   GLU A  15     -39.411  -8.077  34.541  1.00 25.27           O  
ATOM    212  CG  GLU A  15     -41.827 -11.234  33.558  1.00 25.27           C  
ATOM    213  HG2 GLU A  15     -41.738 -12.136  34.163  1.00 25.27           H  
ATOM    214  HG3 GLU A  15     -40.982 -11.215  32.870  1.00 25.27           H  
ATOM    215  CD  GLU A  15     -43.135 -11.321  32.751  1.00 25.27           C  
ATOM    216  OE1 GLU A  15     -43.388 -12.425  32.215  1.00 25.27           O  
ATOM    217  OE2 GLU A  15     -43.856 -10.303  32.644  1.00 25.27           O  
ATOM    218  N   VAL A  16     -38.193  -9.940  34.282  1.00 29.20           N  
ATOM    219  H   VAL A  16     -38.132 -10.931  34.471  1.00 29.20           H  
ATOM    220  CA  VAL A  16     -37.200  -9.413  33.318  1.00 29.20           C  
ATOM    221  HA  VAL A  16     -37.704  -8.700  32.666  1.00 29.20           H  
ATOM    222  C   VAL A  16     -36.703 -10.583  32.464  1.00 29.20           C  
ATOM    223  CB  VAL A  16     -35.996  -8.687  33.970  1.00 29.20           C  
ATOM    224  HB  VAL A  16     -35.471  -9.383  34.624  1.00 29.20           H  
ATOM    225  O   VAL A  16     -36.365 -11.647  32.982  1.00 29.20           O  
ATOM    226  CG1 VAL A  16     -35.007  -8.176  32.907  1.00 29.20           C  
ATOM    227 HG11 VAL A  16     -34.202  -7.619  33.387  1.00 29.20           H  
ATOM    228 HG12 VAL A  16     -35.518  -7.521  32.200  1.00 29.20           H  
ATOM    229 HG13 VAL A  16     -34.553  -9.009  32.370  1.00 29.20           H  
ATOM    230  CG2 VAL A  16     -36.408  -7.463  34.797  1.00 29.20           C  
ATOM    231 HG21 VAL A  16     -37.016  -7.777  35.645  1.00 29.20           H  
ATOM    232 HG22 VAL A  16     -35.526  -6.952  35.184  1.00 29.20           H  
ATOM    233 HG23 VAL A  16     -36.987  -6.772  34.184  1.00 29.20           H  
ATOM    234  N   THR A  17     -36.675 -10.404  31.146  1.00 31.05           N  
ATOM    235  H   THR A  17     -36.940  -9.504  30.772  1.00 31.05           H  
ATOM    236  CA  THR A  17     -36.390 -11.461  30.165  1.00 31.05           C  
ATOM    237  HA  THR A  17     -36.837 -12.392  30.514  1.00 31.05           H  
ATOM    238  C   THR A  17     -34.892 -11.703  29.931  1.00 31.05           C  
ATOM    239  CB  THR A  17     -37.040 -11.100  28.819  1.00 31.05           C  
ATOM    240  HB  THR A  17     -36.677 -11.782  28.050  1.00 31.05           H  
ATOM    241  O   THR A  17     -34.181 -10.760  29.602  1.00 31.05           O  
ATOM    242  CG2 THR A  17     -38.565 -11.186  28.867  1.00 31.05           C  
ATOM    243 HG21 THR A  17     -38.872 -12.196  29.140  1.00 31.05           H  
ATOM    244 HG22 THR A  17     -38.963 -10.481  29.597  1.00 31.05           H  
ATOM    245 HG23 THR A  17     -38.972 -10.944  27.885  1.00 31.05           H  
ATOM    246  OG1 THR A  17     -36.701  -9.776  28.466  1.00 31.05           O  
ATOM    247  HG1 THR A  17     -35.745  -9.707  28.525  1.00 31.05           H  
ATOM    248  N   ALA A  18     -34.470 -12.977  29.999  1.00 31.41           N  
ATOM    249  H   ALA A  18     -35.132 -13.629  30.394  1.00 31.41           H  
ATOM    250  CA  ALA A  18     -33.275 -13.593  29.378  1.00 31.41           C  
ATOM    251  HA  ALA A  18     -33.085 -14.511  29.933  1.00 31.41           H  
ATOM    252  C   ALA A  18     -31.961 -12.758  29.378  1.00 31.41           C  
ATOM    253  CB  ALA A  18     -33.674 -14.045  27.966  1.00 31.41           C  
ATOM    254  HB1 ALA A  18     -34.529 -14.719  28.012  1.00 31.41           H  
ATOM    255  HB2 ALA A  18     -33.928 -13.177  27.357  1.00 31.41           H  
ATOM    256  HB3 ALA A  18     -32.836 -14.565  27.501  1.00 31.41           H  
ATOM    257  O   ALA A  18     -31.738 -11.956  28.479  1.00 31.41           O  
ATOM    258  N   VAL A  19     -31.070 -12.829  30.378  1.00 31.77           N  
ATOM    259  H   VAL A  19     -30.569 -11.953  30.418  1.00 31.77           H  
ATOM    260  CA  VAL A  19     -30.253 -13.962  30.902  1.00 31.77           C  
ATOM    261  HA  VAL A  19     -29.847 -13.573  31.836  1.00 31.77           H  
ATOM    262  C   VAL A  19     -29.023 -14.335  30.056  1.00 31.77           C  
ATOM    263  CB  VAL A  19     -31.012 -15.235  31.348  1.00 31.77           C  
ATOM    264  HB  VAL A  19     -31.508 -15.690  30.491  1.00 31.77           H  
ATOM    265  O   VAL A  19     -29.124 -15.006  29.035  1.00 31.77           O  
ATOM    266  CG1 VAL A  19     -30.067 -16.295  31.943  1.00 31.77           C  
ATOM    267 HG11 VAL A  19     -29.482 -15.869  32.758  1.00 31.77           H  
ATOM    268 HG12 VAL A  19     -29.397 -16.683  31.176  1.00 31.77           H  
ATOM    269 HG13 VAL A  19     -30.649 -17.135  32.323  1.00 31.77           H  
ATOM    270  CG2 VAL A  19     -32.040 -14.917  32.442  1.00 31.77           C  
ATOM    271 HG21 VAL A  19     -32.616 -15.812  32.679  1.00 31.77           H  
ATOM    272 HG22 VAL A  19     -32.730 -14.138  32.118  1.00 31.77           H  
ATOM    273 HG23 VAL A  19     -31.535 -14.571  33.343  1.00 31.77           H  
ATOM    274  N   ASN A  20     -27.857 -13.981  30.608  1.00 29.80           N  
ATOM    275  H   ASN A  20     -27.908 -13.224  31.275  1.00 29.80           H  
ATOM    276  CA  ASN A  20     -26.587 -14.724  30.674  1.00 29.80           C  
ATOM    277  HA  ASN A  20     -26.745 -15.739  31.041  1.00 29.80           H  
ATOM    278  C   ASN A  20     -25.706 -13.941  31.678  1.00 29.80           C  
ATOM    279  CB  ASN A  20     -25.901 -14.742  29.287  1.00 29.80           C  
ATOM    280  HB2 ASN A  20     -26.151 -13.827  28.751  1.00 29.80           H  
ATOM    281  HB3 ASN A  20     -24.819 -14.755  29.418  1.00 29.80           H  
ATOM    282  O   ASN A  20     -25.464 -12.767  31.431  1.00 29.80           O  
ATOM    283  CG  ASN A  20     -26.248 -15.943  28.424  1.00 29.80           C  
ATOM    284  ND2 ASN A  20     -26.078 -15.829  27.127  1.00 29.80           N  
ATOM    285 HD21 ASN A  20     -25.835 -14.934  26.726  1.00 29.80           H  
ATOM    286 HD22 ASN A  20     -26.364 -16.627  26.578  1.00 29.80           H  
ATOM    287  OD1 ASN A  20     -26.599 -17.012  28.890  1.00 29.80           O  
ATOM    288  N   VAL A  21     -25.211 -14.430  32.821  1.00 27.98           N  
ATOM    289  H   VAL A  21     -24.708 -13.725  33.340  1.00 27.98           H  
ATOM    290  CA  VAL A  21     -25.302 -15.716  33.549  1.00 27.98           C  
ATOM    291  HA  VAL A  21     -26.218 -16.246  33.287  1.00 27.98           H  
ATOM    292  C   VAL A  21     -25.336 -15.388  35.061  1.00 27.98           C  
ATOM    293  CB  VAL A  21     -24.070 -16.596  33.211  1.00 27.98           C  
ATOM    294  HB  VAL A  21     -23.179 -15.969  33.220  1.00 27.98           H  
ATOM    295  O   VAL A  21     -24.852 -14.335  35.466  1.00 27.98           O  
ATOM    296  CG1 VAL A  21     -23.813 -17.764  34.175  1.00 27.98           C  
ATOM    297 HG11 VAL A  21     -24.697 -18.397  34.255  1.00 27.98           H  
ATOM    298 HG12 VAL A  21     -22.979 -18.366  33.814  1.00 27.98           H  
ATOM    299 HG13 VAL A  21     -23.536 -17.391  35.161  1.00 27.98           H  
ATOM    300  CG2 VAL A  21     -24.216 -17.203  31.811  1.00 27.98           C  
ATOM    301 HG21 VAL A  21     -23.348 -17.821  31.580  1.00 27.98           H  
ATOM    302 HG22 VAL A  21     -25.115 -17.815  31.751  1.00 27.98           H  
ATOM    303 HG23 VAL A  21     -24.265 -16.412  31.062  1.00 27.98           H  
ATOM    304  N   LEU A  22     -25.897 -16.268  35.899  1.00 24.12           N  
ATOM    305  H   LEU A  22     -26.195 -17.159  35.529  1.00 24.12           H  
ATOM    306  CA  LEU A  22     -26.050 -16.085  37.354  1.00 24.12           C  
ATOM    307  HA  LEU A  22     -25.725 -15.082  37.631  1.00 24.12           H  
ATOM    308  C   LEU A  22     -25.197 -17.106  38.130  1.00 24.12           C  
ATOM    309  CB  LEU A  22     -27.561 -16.213  37.657  1.00 24.12           C  
ATOM    310  HB2 LEU A  22     -28.074 -15.583  36.930  1.00 24.12           H  
ATOM    311  HB3 LEU A  22     -27.881 -17.238  37.473  1.00 24.12           H  
ATOM    312  O   LEU A  22     -25.243 -18.280  37.777  1.00 24.12           O  
ATOM    313  CG  LEU A  22     -28.043 -15.777  39.057  1.00 24.12           C  
ATOM    314  HG  LEU A  22     -27.493 -14.889  39.370  1.00 24.12           H  
ATOM    315  CD1 LEU A  22     -29.532 -15.430  38.985  1.00 24.12           C  
ATOM    316 HD11 LEU A  22     -29.883 -15.106  39.965  1.00 24.12           H  
ATOM    317 HD12 LEU A  22     -29.691 -14.613  38.282  1.00 24.12           H  
ATOM    318 HD13 LEU A  22     -30.108 -16.299  38.668  1.00 24.12           H  
ATOM    319  CD2 LEU A  22     -27.904 -16.864  40.127  1.00 24.12           C  
ATOM    320 HD21 LEU A  22     -28.296 -16.498  41.076  1.00 24.12           H  
ATOM    321 HD22 LEU A  22     -28.459 -17.755  39.833  1.00 24.12           H  
ATOM    322 HD23 LEU A  22     -26.857 -17.131  40.274  1.00 24.12           H  
ATOM    323  N   CYS A  23     -24.461 -16.664  39.162  1.00 26.51           N  
ATOM    324  H   CYS A  23     -24.334 -15.663  39.214  1.00 26.51           H  
ATOM    325  CA  CYS A  23     -23.947 -17.398  40.348  1.00 26.51           C  
ATOM    326  HA  CYS A  23     -24.771 -17.703  40.992  1.00 26.51           H  
ATOM    327  C   CYS A  23     -23.029 -16.436  41.145  1.00 26.51           C  
ATOM    328  CB  CYS A  23     -23.119 -18.635  39.943  1.00 26.51           C  
ATOM    329  HB2 CYS A  23     -22.626 -18.452  38.988  1.00 26.51           H  
ATOM    330  HB3 CYS A  23     -22.349 -18.816  40.694  1.00 26.51           H  
ATOM    331  O   CYS A  23     -22.263 -15.713  40.519  1.00 26.51           O  
ATOM    332  SG  CYS A  23     -24.156 -20.127  39.837  1.00 26.51           S  
ATOM    333  HG  CYS A  23     -24.943 -19.681  38.854  1.00 26.51           H  
ATOM    334  N   MET A  24     -22.996 -16.369  42.480  1.00 31.26           N  
ATOM    335  H   MET A  24     -22.366 -15.662  42.831  1.00 31.26           H  
ATOM    336  CA  MET A  24     -23.773 -17.032  43.543  1.00 31.26           C  
ATOM    337  HA  MET A  24     -24.816 -17.123  43.241  1.00 31.26           H  
ATOM    338  C   MET A  24     -23.737 -16.157  44.819  1.00 31.26           C  
ATOM    339  CB  MET A  24     -23.182 -18.427  43.842  1.00 31.26           C  
ATOM    340  HB2 MET A  24     -22.920 -18.516  44.896  1.00 31.26           H  
ATOM    341  HB3 MET A  24     -22.265 -18.563  43.268  1.00 31.26           H  
ATOM    342  O   MET A  24     -23.070 -15.126  44.848  1.00 31.26           O  
ATOM    343  CG  MET A  24     -24.170 -19.545  43.495  1.00 31.26           C  
ATOM    344  HG2 MET A  24     -25.088 -19.384  44.061  1.00 31.26           H  
ATOM    345  HG3 MET A  24     -24.420 -19.476  42.437  1.00 31.26           H  
ATOM    346  SD  MET A  24     -23.598 -21.234  43.840  1.00 31.26           S  
ATOM    347  CE  MET A  24     -22.007 -21.282  42.971  1.00 31.26           C  
ATOM    348  HE1 MET A  24     -22.146 -20.994  41.929  1.00 31.26           H  
ATOM    349  HE2 MET A  24     -21.608 -22.296  43.012  1.00 31.26           H  
ATOM    350  HE3 MET A  24     -21.300 -20.607  43.453  1.00 31.26           H  
ATOM    351  N   GLU A  25     -24.471 -16.563  45.855  1.00 25.59           N  
ATOM    352  H   GLU A  25     -24.943 -17.454  45.792  1.00 25.59           H  
ATOM    353  CA  GLU A  25     -24.636 -15.851  47.131  1.00 25.59           C  
ATOM    354  HA  GLU A  25     -25.150 -14.908  46.944  1.00 25.59           H  
ATOM    355  C   GLU A  25     -23.321 -15.545  47.876  1.00 25.59           C  
ATOM    356  CB  GLU A  25     -25.508 -16.714  48.062  1.00 25.59           C  
ATOM    357  HB2 GLU A  25     -25.594 -16.224  49.032  1.00 25.59           H  
ATOM    358  HB3 GLU A  25     -25.000 -17.667  48.212  1.00 25.59           H  
ATOM    359  O   GLU A  25     -22.407 -16.367  47.925  1.00 25.59           O  
ATOM    360  CG  GLU A  25     -26.925 -16.968  47.522  1.00 25.59           C  
ATOM    361  HG2 GLU A  25     -26.883 -17.215  46.461  1.00 25.59           H  
ATOM    362  HG3 GLU A  25     -27.507 -16.053  47.622  1.00 25.59           H  
ATOM    363  CD  GLU A  25     -27.606 -18.134  48.251  1.00 25.59           C  
ATOM    364  OE1 GLU A  25     -28.662 -17.893  48.877  1.00 25.59           O  
ATOM    365  OE2 GLU A  25     -27.078 -19.263  48.136  1.00 25.59           O  
ATOM    366  N   VAL A  26     -23.296 -14.407  48.580  1.00 30.09           N  
ATOM    367  H   VAL A  26     -24.061 -13.758  48.462  1.00 30.09           H  
ATOM    368  CA  VAL A  26     -22.453 -14.209  49.768  1.00 30.09           C  
ATOM    369  HA  VAL A  26     -21.947 -15.144  50.007  1.00 30.09           H  
ATOM    370  C   VAL A  26     -23.377 -13.862  50.931  1.00 30.09           C  
ATOM    371  CB  VAL A  26     -21.360 -13.139  49.568  1.00 30.09           C  
ATOM    372  HB  VAL A  26     -21.824 -12.178  49.347  1.00 30.09           H  
ATOM    373  O   VAL A  26     -23.947 -12.773  50.991  1.00 30.09           O  
ATOM    374  CG1 VAL A  26     -20.497 -12.996  50.832  1.00 30.09           C  
ATOM    375 HG11 VAL A  26     -19.708 -12.264  50.659  1.00 30.09           H  
ATOM    376 HG12 VAL A  26     -20.046 -13.954  51.091  1.00 30.09           H  
ATOM    377 HG13 VAL A  26     -21.103 -12.648  51.668  1.00 30.09           H  
ATOM    378  CG2 VAL A  26     -20.422 -13.505  48.410  1.00 30.09           C  
ATOM    379 HG21 VAL A  26     -19.968 -14.479  48.590  1.00 30.09           H  
ATOM    380 HG22 VAL A  26     -20.983 -13.546  47.477  1.00 30.09           H  
ATOM    381 HG23 VAL A  26     -19.641 -12.750  48.310  1.00 30.09           H  
ATOM    382  N   THR A  27     -23.549 -14.806  51.850  1.00 29.77           N  
ATOM    383  H   THR A  27     -23.077 -15.693  51.741  1.00 29.77           H  
ATOM    384  CA  THR A  27     -24.288 -14.606  53.100  1.00 29.77           C  
ATOM    385  HA  THR A  27     -25.242 -14.125  52.884  1.00 29.77           H  
ATOM    386  C   THR A  27     -23.487 -13.715  54.046  1.00 29.77           C  
ATOM    387  CB  THR A  27     -24.559 -15.952  53.787  1.00 29.77           C  
ATOM    388  HB  THR A  27     -24.919 -15.775  54.801  1.00 29.77           H  
ATOM    389  O   THR A  27     -22.342 -14.032  54.365  1.00 29.77           O  
ATOM    390  CG2 THR A  27     -25.603 -16.774  53.033  1.00 29.77           C  
ATOM    391 HG21 THR A  27     -25.257 -16.997  52.024  1.00 29.77           H  
ATOM    392 HG22 THR A  27     -26.542 -16.223  52.976  1.00 29.77           H  
ATOM    393 HG23 THR A  27     -25.775 -17.712  53.561  1.00 29.77           H  
ATOM    394  OG1 THR A  27     -23.373 -16.715  53.834  1.00 29.77           O  
ATOM    395  HG1 THR A  27     -22.714 -16.187  54.292  1.00 29.77           H  
ATOM    396  N   ALA A  28     -24.083 -12.625  54.527  1.00 29.75           N  
ATOM    397  H   ALA A  28     -25.019 -12.395  54.223  1.00 29.75           H  
ATOM    398  CA  ALA A  28     -23.439 -11.743  55.494  1.00 29.75           C  
ATOM    399  HA  ALA A  28     -22.392 -11.625  55.217  1.00 29.75           H  
ATOM    400  C   ALA A  28     -23.492 -12.327  56.918  1.00 29.75           C  
ATOM    401  CB  ALA A  28     -24.098 -10.360  55.414  1.00 29.75           C  
ATOM    402  HB1 ALA A  28     -25.155 -10.432  55.674  1.00 29.75           H  
ATOM    403  HB2 ALA A  28     -23.998  -9.959  54.406  1.00 29.75           H  
ATOM    404  HB3 ALA A  28     -23.609  -9.683  56.114  1.00 29.75           H  
ATOM    405  O   ALA A  28     -24.564 -12.414  57.517  1.00 29.75           O  
ATOM    406  N   GLU A  29     -22.332 -12.648  57.495  1.00 28.99           N  
ATOM    407  H   GLU A  29     -21.488 -12.640  56.940  1.00 28.99           H  
ATOM    408  CA  GLU A  29     -22.179 -12.760  58.950  1.00 28.99           C  
ATOM    409  HA  GLU A  29     -23.121 -13.085  59.390  1.00 28.99           H  
ATOM    410  C   GLU A  29     -21.846 -11.378  59.531  1.00 28.99           C  
ATOM    411  CB  GLU A  29     -21.117 -13.801  59.343  1.00 28.99           C  
ATOM    412  HB2 GLU A  29     -20.880 -13.658  60.397  1.00 28.99           H  
ATOM    413  HB3 GLU A  29     -20.212 -13.644  58.757  1.00 28.99           H  
ATOM    414  O   GLU A  29     -20.725 -10.884  59.425  1.00 28.99           O  
ATOM    415  CG  GLU A  29     -21.618 -15.243  59.164  1.00 28.99           C  
ATOM    416  HG2 GLU A  29     -22.602 -15.326  59.625  1.00 28.99           H  
ATOM    417  HG3 GLU A  29     -21.727 -15.455  58.101  1.00 28.99           H  
ATOM    418  CD  GLU A  29     -20.673 -16.277  59.803  1.00 28.99           C  
ATOM    419  OE1 GLU A  29     -21.198 -17.262  60.372  1.00 28.99           O  
ATOM    420  OE2 GLU A  29     -19.439 -16.080  59.728  1.00 28.99           O  
ATOM    421  N   CYS A  30     -22.831 -10.734  60.160  1.00 25.80           N  
ATOM    422  H   CYS A  30     -23.755 -11.143  60.153  1.00 25.80           H  
ATOM    423  CA  CYS A  30     -22.624  -9.482  60.884  1.00 25.80           C  
ATOM    424  HA  CYS A  30     -21.762  -8.961  60.466  1.00 25.80           H  
ATOM    425  C   CYS A  30     -22.321  -9.742  62.366  1.00 25.80           C  
ATOM    426  CB  CYS A  30     -23.843  -8.563  60.711  1.00 25.80           C  
ATOM    427  HB2 CYS A  30     -23.764  -7.728  61.408  1.00 25.80           H  
ATOM    428  HB3 CYS A  30     -24.756  -9.114  60.936  1.00 25.80           H  
ATOM    429  O   CYS A  30     -23.234  -9.823  63.187  1.00 25.80           O  
ATOM    430  SG  CYS A  30     -23.916  -7.903  59.023  1.00 25.80           S  
ATOM    431  HG  CYS A  30     -22.665  -7.438  58.953  1.00 25.80           H  
ATOM    432  N   THR A  31     -21.040  -9.773  62.737  1.00 25.67           N  
ATOM    433  H   THR A  31     -20.330  -9.849  62.023  1.00 25.67           H  
ATOM    434  CA  THR A  31     -20.604  -9.573  64.130  1.00 25.67           C  
ATOM    435  HA  THR A  31     -21.457  -9.677  64.801  1.00 25.67           H  
ATOM    436  C   THR A  31     -20.052  -8.163  64.306  1.00 25.67           C  
ATOM    437  CB  THR A  31     -19.562 -10.608  64.582  1.00 25.67           C  
ATOM    438  HB  THR A  31     -19.129 -10.278  65.526  1.00 25.67           H  
ATOM    439  O   THR A  31     -18.897  -7.904  63.974  1.00 25.67           O  
ATOM    440  CG2 THR A  31     -20.184 -11.983  64.806  1.00 25.67           C  
ATOM    441 HG21 THR A  31     -20.951 -11.924  65.578  1.00 25.67           H  
ATOM    442 HG22 THR A  31     -19.410 -12.683  65.121  1.00 25.67           H  
ATOM    443 HG23 THR A  31     -20.630 -12.345  63.879  1.00 25.67           H  
ATOM    444  OG1 THR A  31     -18.530 -10.735  63.636  1.00 25.67           O  
ATOM    445  HG1 THR A  31     -18.174  -9.857  63.482  1.00 25.67           H  
ATOM    446  N   VAL A  32     -20.860  -7.251  64.858  1.00 31.09           N  
ATOM    447  H   VAL A  32     -21.811  -7.514  65.075  1.00 31.09           H  
ATOM    448  CA  VAL A  32     -20.423  -5.890  65.212  1.00 31.09           C  
ATOM    449  HA  VAL A  32     -19.377  -5.766  64.933  1.00 31.09           H  
ATOM    450  C   VAL A  32     -20.516  -5.685  66.722  1.00 31.09           C  
ATOM    451  CB  VAL A  32     -21.198  -4.799  64.441  1.00 31.09           C  
ATOM    452  HB  VAL A  32     -22.261  -4.878  64.670  1.00 31.09           H  
ATOM    453  O   VAL A  32     -21.600  -5.547  67.285  1.00 31.09           O  
ATOM    454  CG1 VAL A  32     -20.712  -3.392  64.822  1.00 31.09           C  
ATOM    455 HG11 VAL A  32     -19.639  -3.301  64.652  1.00 31.09           H  
ATOM    456 HG12 VAL A  32     -21.224  -2.646  64.215  1.00 31.09           H  
ATOM    457 HG13 VAL A  32     -20.930  -3.179  65.869  1.00 31.09           H  
ATOM    458  CG2 VAL A  32     -21.014  -4.960  62.926  1.00 31.09           C  
ATOM    459 HG21 VAL A  32     -21.421  -5.915  62.594  1.00 31.09           H  
ATOM    460 HG22 VAL A  32     -19.956  -4.913  62.670  1.00 31.09           H  
ATOM    461 HG23 VAL A  32     -21.542  -4.164  62.401  1.00 31.09           H  
ATOM    462  N   TYR A  33     -19.352  -5.604  67.365  1.00 26.34           N  
ATOM    463  H   TYR A  33     -18.513  -5.751  66.823  1.00 26.34           H  
ATOM    464  CA  TYR A  33     -19.181  -4.897  68.631  1.00 26.34           C  
ATOM    465  HA  TYR A  33     -20.138  -4.802  69.145  1.00 26.34           H  
ATOM    466  C   TYR A  33     -18.652  -3.492  68.312  1.00 26.34           C  
ATOM    467  CB  TYR A  33     -18.206  -5.659  69.552  1.00 26.34           C  
ATOM    468  HB2 TYR A  33     -17.533  -4.942  70.022  1.00 26.34           H  
ATOM    469  HB3 TYR A  33     -17.575  -6.319  68.956  1.00 26.34           H  
ATOM    470  O   TYR A  33     -17.534  -3.365  67.826  1.00 26.34           O  
ATOM    471  CG  TYR A  33     -18.856  -6.458  70.666  1.00 26.34           C  
ATOM    472  CD1 TYR A  33     -19.079  -5.854  71.920  1.00 26.34           C  
ATOM    473  HD1 TYR A  33     -18.807  -4.820  72.073  1.00 26.34           H  
ATOM    474  CD2 TYR A  33     -19.197  -7.810  70.468  1.00 26.34           C  
ATOM    475  HD2 TYR A  33     -19.027  -8.274  69.508  1.00 26.34           H  
ATOM    476  CE1 TYR A  33     -19.635  -6.598  72.979  1.00 26.34           C  
ATOM    477  HE1 TYR A  33     -19.798  -6.133  73.939  1.00 26.34           H  
ATOM    478  CE2 TYR A  33     -19.752  -8.559  71.526  1.00 26.34           C  
ATOM    479  HE2 TYR A  33     -20.013  -9.598  71.384  1.00 26.34           H  
ATOM    480  OH  TYR A  33     -20.494  -8.683  73.803  1.00 26.34           O  
ATOM    481  HH  TYR A  33     -20.596  -8.158  74.600  1.00 26.34           H  
ATOM    482  CZ  TYR A  33     -19.968  -7.957  72.782  1.00 26.34           C  
ATOM    483  N   GLY A  34     -19.425  -2.452  68.635  1.00 28.79           N  
ATOM    484  H   GLY A  34     -20.365  -2.643  68.952  1.00 28.79           H  
ATOM    485  CA  GLY A  34     -18.959  -1.059  68.624  1.00 28.79           C  
ATOM    486  HA2 GLY A  34     -19.262  -0.583  69.557  1.00 28.79           H  
ATOM    487  HA3 GLY A  34     -17.869  -1.039  68.605  1.00 28.79           H  
ATOM    488  C   GLY A  34     -19.432  -0.195  67.447  1.00 28.79           C  
ATOM    489  O   GLY A  34     -18.995  -0.368  66.320  1.00 28.79           O  
ATOM    490  N   SER A  35     -20.264   0.799  67.781  1.00 28.61           N  
ATOM    491  H   SER A  35     -20.581   0.782  68.740  1.00 28.61           H  
ATOM    492  CA  SER A  35     -20.471   2.089  67.087  1.00 28.61           C  
ATOM    493  HA  SER A  35     -21.381   2.505  67.518  1.00 28.61           H  
ATOM    494  C   SER A  35     -20.685   2.125  65.559  1.00 28.61           C  
ATOM    495  CB  SER A  35     -19.369   3.085  67.483  1.00 28.61           C  
ATOM    496  HB2 SER A  35     -19.449   3.982  66.869  1.00 28.61           H  
ATOM    497  HB3 SER A  35     -19.501   3.367  68.527  1.00 28.61           H  
ATOM    498  O   SER A  35     -19.743   2.052  64.780  1.00 28.61           O  
ATOM    499  OG  SER A  35     -18.084   2.520  67.334  1.00 28.61           O  
ATOM    500  HG  SER A  35     -18.053   2.099  66.471  1.00 28.61           H  
ATOM    501  N   ASN A  36     -21.914   2.520  65.197  1.00 26.64           N  
ATOM    502  H   ASN A  36     -22.589   2.578  65.947  1.00 26.64           H  
ATOM    503  CA  ASN A  36     -22.343   3.154  63.939  1.00 26.64           C  
ATOM    504  HA  ASN A  36     -23.342   3.539  64.141  1.00 26.64           H  
ATOM    505  C   ASN A  36     -22.521   2.254  62.699  1.00 26.64           C  
ATOM    506  CB  ASN A  36     -21.499   4.412  63.644  1.00 26.64           C  
ATOM    507  HB2 ASN A  36     -21.889   4.899  62.750  1.00 26.64           H  
ATOM    508  HB3 ASN A  36     -20.474   4.114  63.428  1.00 26.64           H  
ATOM    509  O   ASN A  36     -21.637   2.128  61.857  1.00 26.64           O  
ATOM    510  CG  ASN A  36     -21.494   5.436  64.764  1.00 26.64           C  
ATOM    511  ND2 ASN A  36     -20.586   6.380  64.716  1.00 26.64           N  
ATOM    512 HD21 ASN A  36     -20.592   7.066  65.457  1.00 26.64           H  
ATOM    513 HD22 ASN A  36     -19.909   6.388  63.967  1.00 26.64           H  
ATOM    514  OD1 ASN A  36     -22.295   5.414  65.686  1.00 26.64           O  
ATOM    515  N   CYS A  37     -23.762   1.801  62.496  1.00 25.83           N  
ATOM    516  H   CYS A  37     -24.444   1.906  63.234  1.00 25.83           H  
ATOM    517  CA  CYS A  37     -24.298   1.498  61.168  1.00 25.83           C  
ATOM    518  HA  CYS A  37     -23.577   1.791  60.404  1.00 25.83           H  
ATOM    519  C   CYS A  37     -25.583   2.308  60.944  1.00 25.83           C  
ATOM    520  CB  CYS A  37     -24.564  -0.007  61.011  1.00 25.83           C  
ATOM    521  HB2 CYS A  37     -24.990  -0.190  60.025  1.00 25.83           H  
ATOM    522  HB3 CYS A  37     -25.276  -0.340  61.765  1.00 25.83           H  
ATOM    523  O   CYS A  37     -26.551   2.145  61.685  1.00 25.83           O  
ATOM    524  SG  CYS A  37     -23.030  -0.966  61.161  1.00 25.83           S  
ATOM    525  HG  CYS A  37     -22.199  -0.072  60.618  1.00 25.83           H  
ATOM    526  N   TYR A  38     -25.600   3.139  59.901  1.00 29.41           N  
ATOM    527  H   TYR A  38     -24.767   3.217  59.336  1.00 29.41           H  
ATOM    528  CA  TYR A  38     -26.824   3.648  59.283  1.00 29.41           C  
ATOM    529  HA  TYR A  38     -27.697   3.325  59.850  1.00 29.41           H  
ATOM    530  C   TYR A  38     -26.897   3.039  57.885  1.00 29.41           C  
ATOM    531  CB  TYR A  38     -26.829   5.183  59.223  1.00 29.41           C  
ATOM    532  HB2 TYR A  38     -25.922   5.524  58.724  1.00 29.41           H  
ATOM    533  HB3 TYR A  38     -27.671   5.501  58.609  1.00 29.41           H  
ATOM    534  O   TYR A  38     -25.924   3.110  57.140  1.00 29.41           O  
ATOM    535  CG  TYR A  38     -26.950   5.864  60.573  1.00 29.41           C  
ATOM    536  CD1 TYR A  38     -28.212   5.976  61.191  1.00 29.41           C  
ATOM    537  HD1 TYR A  38     -29.088   5.578  60.702  1.00 29.41           H  
ATOM    538  CD2 TYR A  38     -25.807   6.391  61.206  1.00 29.41           C  
ATOM    539  HD2 TYR A  38     -24.844   6.312  60.724  1.00 29.41           H  
ATOM    540  CE1 TYR A  38     -28.330   6.611  62.442  1.00 29.41           C  
ATOM    541  HE1 TYR A  38     -29.292   6.704  62.924  1.00 29.41           H  
ATOM    542  CE2 TYR A  38     -25.921   7.027  62.457  1.00 29.41           C  
ATOM    543  HE2 TYR A  38     -25.043   7.432  62.937  1.00 29.41           H  
ATOM    544  OH  TYR A  38     -27.302   7.747  64.285  1.00 29.41           O  
ATOM    545  HH  TYR A  38     -26.453   8.067  64.598  1.00 29.41           H  
ATOM    546  CZ  TYR A  38     -27.185   7.136  63.077  1.00 29.41           C  
ATOM    547  N   GLY A  39     -28.018   2.405  57.550  1.00 26.50           N  
ATOM    548  H   GLY A  39     -28.804   2.433  58.185  1.00 26.50           H  
ATOM    549  CA  GLY A  39     -28.243   1.821  56.231  1.00 26.50           C  
ATOM    550  HA2 GLY A  39     -27.320   1.810  55.651  1.00 26.50           H  
ATOM    551  HA3 GLY A  39     -28.582   0.791  56.338  1.00 26.50           H  
ATOM    552  C   GLY A  39     -29.301   2.596  55.457  1.00 26.50           C  
ATOM    553  O   GLY A  39     -30.232   3.135  56.055  1.00 26.50           O  
ATOM    554  N   LEU A  40     -29.182   2.592  54.133  1.00 29.85           N  
ATOM    555  H   LEU A  40     -28.353   2.187  53.721  1.00 29.85           H  
ATOM    556  CA  LEU A  40     -30.237   2.959  53.193  1.00 29.85           C  
ATOM    557  HA  LEU A  40     -31.197   2.669  53.619  1.00 29.85           H  
ATOM    558  C   LEU A  40     -30.041   2.163  51.897  1.00 29.85           C  
ATOM    559  CB  LEU A  40     -30.226   4.484  52.934  1.00 29.85           C  
ATOM    560  HB2 LEU A  40     -29.257   4.888  53.229  1.00 29.85           H  
ATOM    561  HB3 LEU A  40     -30.334   4.676  51.867  1.00 29.85           H  
ATOM    562  O   LEU A  40     -28.918   1.930  51.459  1.00 29.85           O  
ATOM    563  CG  LEU A  40     -31.341   5.246  53.678  1.00 29.85           C  
ATOM    564  HG  LEU A  40     -31.384   4.926  54.719  1.00 29.85           H  
ATOM    565  CD1 LEU A  40     -31.061   6.748  53.664  1.00 29.85           C  
ATOM    566 HD11 LEU A  40     -31.850   7.279  54.197  1.00 29.85           H  
ATOM    567 HD12 LEU A  40     -30.109   6.945  54.158  1.00 29.85           H  
ATOM    568 HD13 LEU A  40     -31.008   7.109  52.637  1.00 29.85           H  
ATOM    569  CD2 LEU A  40     -32.712   5.010  53.036  1.00 29.85           C  
ATOM    570 HD21 LEU A  40     -33.472   5.574  53.577  1.00 29.85           H  
ATOM    571 HD22 LEU A  40     -32.699   5.338  51.997  1.00 29.85           H  
ATOM    572 HD23 LEU A  40     -32.973   3.952  53.074  1.00 29.85           H  
ATOM    573  N   CYS A  41     -31.150   1.773  51.279  1.00 23.89           N  
ATOM    574  H   CYS A  41     -32.039   2.005  51.699  1.00 23.89           H  
ATOM    575  CA  CYS A  41     -31.210   1.316  49.895  1.00 23.89           C  
ATOM    576  HA  CYS A  41     -30.281   1.546  49.374  1.00 23.89           H  
ATOM    577  C   CYS A  41     -32.366   2.059  49.226  1.00 23.89           C  
ATOM    578  CB  CYS A  41     -31.494  -0.198  49.825  1.00 23.89           C  
ATOM    579  HB2 CYS A  41     -31.565  -0.492  48.778  1.00 23.89           H  
ATOM    580  HB3 CYS A  41     -32.447  -0.413  50.308  1.00 23.89           H  
ATOM    581  O   CYS A  41     -33.426   2.144  49.844  1.00 23.89           O  
ATOM    582  SG  CYS A  41     -30.198  -1.195  50.609  1.00 23.89           S  
ATOM    583  HG  CYS A  41     -29.157  -0.444  50.236  1.00 23.89           H  
ATOM    584  N   MET A  42     -32.197   2.520  47.983  1.00 29.69           N  
ATOM    585  H   MET A  42     -31.257   2.618  47.626  1.00 29.69           H  
ATOM    586  CA  MET A  42     -33.251   2.522  46.956  1.00 29.69           C  
ATOM    587  HA  MET A  42     -33.616   1.499  46.871  1.00 29.69           H  
ATOM    588  C   MET A  42     -32.700   2.909  45.572  1.00 29.69           C  
ATOM    589  CB  MET A  42     -34.449   3.430  47.313  1.00 29.69           C  
ATOM    590  HB2 MET A  42     -34.738   4.027  46.449  1.00 29.69           H  
ATOM    591  HB3 MET A  42     -34.172   4.114  48.116  1.00 29.69           H  
ATOM    592  O   MET A  42     -31.812   3.742  45.468  1.00 29.69           O  
ATOM    593  CG  MET A  42     -35.663   2.573  47.725  1.00 29.69           C  
ATOM    594  HG2 MET A  42     -35.894   1.900  46.899  1.00 29.69           H  
ATOM    595  HG3 MET A  42     -35.401   1.951  48.580  1.00 29.69           H  
ATOM    596  SD  MET A  42     -37.197   3.450  48.139  1.00 29.69           S  
ATOM    597  CE  MET A  42     -36.598   4.672  49.334  1.00 29.69           C  
ATOM    598  HE1 MET A  42     -37.448   5.194  49.773  1.00 29.69           H  
ATOM    599  HE2 MET A  42     -36.032   4.170  50.118  1.00 29.69           H  
ATOM    600  HE3 MET A  42     -35.959   5.395  48.828  1.00 29.69           H  
ATOM    601  N   GLU A  43     -33.274   2.253  44.560  1.00 26.84           N  
ATOM    602  H   GLU A  43     -33.958   1.571  44.855  1.00 26.84           H  
ATOM    603  CA  GLU A  43     -33.389   2.576  43.124  1.00 26.84           C  
ATOM    604  HA  GLU A  43     -33.505   1.611  42.631  1.00 26.84           H  
ATOM    605  C   GLU A  43     -32.246   3.266  42.349  1.00 26.84           C  
ATOM    606  CB  GLU A  43     -34.715   3.312  42.872  1.00 26.84           C  
ATOM    607  HB2 GLU A  43     -34.783   3.556  41.812  1.00 26.84           H  
ATOM    608  HB3 GLU A  43     -34.740   4.235  43.450  1.00 26.84           H  
ATOM    609  O   GLU A  43     -31.889   4.417  42.574  1.00 26.84           O  
ATOM    610  CG  GLU A  43     -35.914   2.423  43.243  1.00 26.84           C  
ATOM    611  HG2 GLU A  43     -35.931   2.264  44.321  1.00 26.84           H  
ATOM    612  HG3 GLU A  43     -35.787   1.450  42.768  1.00 26.84           H  
ATOM    613  CD  GLU A  43     -37.250   3.035  42.806  1.00 26.84           C  
ATOM    614  OE1 GLU A  43     -38.034   2.296  42.170  1.00 26.84           O  
ATOM    615  OE2 GLU A  43     -37.481   4.223  43.123  1.00 26.84           O  
ATOM    616  N   VAL A  44     -31.827   2.602  41.263  1.00 29.74           N  
ATOM    617  H   VAL A  44     -32.178   1.666  41.114  1.00 29.74           H  
ATOM    618  CA  VAL A  44     -31.122   3.214  40.126  1.00 29.74           C  
ATOM    619  HA  VAL A  44     -30.955   4.272  40.325  1.00 29.74           H  
ATOM    620  C   VAL A  44     -32.014   3.091  38.889  1.00 29.74           C  
ATOM    621  CB  VAL A  44     -29.744   2.558  39.892  1.00 29.74           C  
ATOM    622  HB  VAL A  44     -29.879   1.492  39.709  1.00 29.74           H  
ATOM    623  O   VAL A  44     -32.235   1.988  38.389  1.00 29.74           O  
ATOM    624  CG1 VAL A  44     -29.020   3.173  38.685  1.00 29.74           C  
ATOM    625 HG11 VAL A  44     -28.034   2.721  38.578  1.00 29.74           H  
ATOM    626 HG12 VAL A  44     -28.905   4.247  38.826  1.00 29.74           H  
ATOM    627 HG13 VAL A  44     -29.581   2.987  37.769  1.00 29.74           H  
ATOM    628  CG2 VAL A  44     -28.835   2.723  41.116  1.00 29.74           C  
ATOM    629 HG21 VAL A  44     -28.705   3.781  41.345  1.00 29.74           H  
ATOM    630 HG22 VAL A  44     -27.860   2.275  40.923  1.00 29.74           H  
ATOM    631 HG23 VAL A  44     -29.274   2.230  41.983  1.00 29.74           H  
ATOM    632  N   THR A  45     -32.521   4.217  38.381  1.00 30.13           N  
ATOM    633  H   THR A  45     -32.296   5.093  38.829  1.00 30.13           H  
ATOM    634  CA  THR A  45     -33.190   4.293  37.071  1.00 30.13           C  
ATOM    635  HA  THR A  45     -33.420   3.280  36.741  1.00 30.13           H  
ATOM    636  C   THR A  45     -32.249   4.888  36.025  1.00 30.13           C  
ATOM    637  CB  THR A  45     -34.528   5.046  37.117  1.00 30.13           C  
ATOM    638  HB  THR A  45     -34.879   5.197  36.096  1.00 30.13           H  
ATOM    639  O   THR A  45     -31.410   5.735  36.320  1.00 30.13           O  
ATOM    640  CG2 THR A  45     -35.599   4.267  37.879  1.00 30.13           C  
ATOM    641 HG21 THR A  45     -35.296   4.117  38.916  1.00 30.13           H  
ATOM    642 HG22 THR A  45     -35.750   3.294  37.412  1.00 30.13           H  
ATOM    643 HG23 THR A  45     -36.540   4.817  37.856  1.00 30.13           H  
ATOM    644  OG1 THR A  45     -34.408   6.297  37.742  1.00 30.13           O  
ATOM    645  HG1 THR A  45     -34.788   6.219  38.620  1.00 30.13           H  
ATOM    646  N   ALA A  46     -32.344   4.397  34.789  1.00 26.35           N  
ATOM    647  H   ALA A  46     -33.066   3.720  34.586  1.00 26.35           H  
ATOM    648  CA  ALA A  46     -31.355   4.664  33.752  1.00 26.35           C  
ATOM    649  HA  ALA A  46     -30.366   4.490  34.175  1.00 26.35           H  
ATOM    650  C   ALA A  46     -31.392   6.110  33.219  1.00 26.35           C  
ATOM    651  CB  ALA A  46     -31.566   3.647  32.622  1.00 26.35           C  
ATOM    652  HB1 ALA A  46     -30.814   3.801  31.848  1.00 26.35           H  
ATOM    653  HB2 ALA A  46     -31.467   2.634  33.011  1.00 26.35           H  
ATOM    654  HB3 ALA A  46     -32.556   3.773  32.184  1.00 26.35           H  
ATOM    655  O   ALA A  46     -32.338   6.499  32.534  1.00 26.35           O  
ATOM    656  N   VAL A  47     -30.294   6.847  33.411  1.00 30.92           N  
ATOM    657  H   VAL A  47     -29.613   6.519  34.081  1.00 30.92           H  
ATOM    658  CA  VAL A  47     -29.880   7.971  32.556  1.00 30.92           C  
ATOM    659  HA  VAL A  47     -30.372   7.869  31.589  1.00 30.92           H  
ATOM    660  C   VAL A  47     -28.369   7.871  32.345  1.00 30.92           C  
ATOM    661  CB  VAL A  47     -30.258   9.351  33.137  1.00 30.92           C  
ATOM    662  HB  VAL A  47     -29.716   9.513  34.069  1.00 30.92           H  
ATOM    663  O   VAL A  47     -27.617   7.641  33.289  1.00 30.92           O  
ATOM    664  CG1 VAL A  47     -29.898  10.476  32.153  1.00 30.92           C  
ATOM    665 HG11 VAL A  47     -30.218  11.435  32.560  1.00 30.92           H  
ATOM    666 HG12 VAL A  47     -28.818  10.529  32.017  1.00 30.92           H  
ATOM    667 HG13 VAL A  47     -30.386  10.314  31.192  1.00 30.92           H  
ATOM    668  CG2 VAL A  47     -31.761   9.480  33.420  1.00 30.92           C  
ATOM    669 HG21 VAL A  47     -32.053   8.768  34.192  1.00 30.92           H  
ATOM    670 HG22 VAL A  47     -32.335   9.282  32.515  1.00 30.92           H  
ATOM    671 HG23 VAL A  47     -31.987  10.481  33.787  1.00 30.92           H  
ATOM    672  N   ASN A  48     -27.910   8.030  31.103  1.00 26.64           N  
ATOM    673  H   ASN A  48     -28.562   8.274  30.372  1.00 26.64           H  
ATOM    674  CA  ASN A  48     -26.480   8.076  30.810  1.00 26.64           C  
ATOM    675  HA  ASN A  48     -25.983   7.281  31.366  1.00 26.64           H  
ATOM    676  C   ASN A  48     -25.875   9.415  31.275  1.00 26.64           C  
ATOM    677  CB  ASN A  48     -26.247   7.839  29.302  1.00 26.64           C  
ATOM    678  HB2 ASN A  48     -26.970   8.418  28.727  1.00 26.64           H  
ATOM    679  HB3 ASN A  48     -25.252   8.196  29.036  1.00 26.64           H  
ATOM    680  O   ASN A  48     -26.324  10.466  30.822  1.00 26.64           O  
ATOM    681  CG  ASN A  48     -26.299   6.377  28.896  1.00 26.64           C  
ATOM    682  ND2 ASN A  48     -26.773   6.074  27.711  1.00 26.64           N  
ATOM    683 HD21 ASN A  48     -27.099   6.794  27.082  1.00 26.64           H  
ATOM    684 HD22 ASN A  48     -26.771   5.091  27.482  1.00 26.64           H  
ATOM    685  OD1 ASN A  48     -25.882   5.487  29.609  1.00 26.64           O  
ATOM    686  N   VAL A  49     -24.775   9.320  32.036  1.00 25.42           N  
ATOM    687  H   VAL A  49     -24.583   8.396  32.397  1.00 25.42           H  
ATOM    688  CA  VAL A  49     -23.805  10.376  32.417  1.00 25.42           C  
ATOM    689  HA  VAL A  49     -22.900   9.819  32.662  1.00 25.42           H  
ATOM    690  C   VAL A  49     -24.109  11.206  33.688  1.00 25.42           C  
ATOM    691  CB  VAL A  49     -23.393  11.258  31.208  1.00 25.42           C  
ATOM    692  HB  VAL A  49     -24.244  11.847  30.865  1.00 25.42           H  
ATOM    693  O   VAL A  49     -25.154  11.830  33.813  1.00 25.42           O  
ATOM    694  CG1 VAL A  49     -22.275  12.244  31.557  1.00 25.42           C  
ATOM    695 HG11 VAL A  49     -21.409  11.719  31.961  1.00 25.42           H  
ATOM    696 HG12 VAL A  49     -21.978  12.804  30.670  1.00 25.42           H  
ATOM    697 HG13 VAL A  49     -22.651  12.959  32.289  1.00 25.42           H  
ATOM    698  CG2 VAL A  49     -22.865  10.416  30.034  1.00 25.42           C  
ATOM    699 HG21 VAL A  49     -23.651   9.766  29.649  1.00 25.42           H  
ATOM    700 HG22 VAL A  49     -22.552  11.070  29.220  1.00 25.42           H  
ATOM    701 HG23 VAL A  49     -22.018   9.810  30.354  1.00 25.42           H  
ATOM    702  N   LEU A  50     -23.069  11.291  34.545  1.00 23.53           N  
ATOM    703  H   LEU A  50     -22.289  10.690  34.319  1.00 23.53           H  
ATOM    704  CA  LEU A  50     -22.820  12.209  35.682  1.00 23.53           C  
ATOM    705  HA  LEU A  50     -21.802  11.991  36.003  1.00 23.53           H  
ATOM    706  C   LEU A  50     -23.644  12.037  36.982  1.00 23.53           C  
ATOM    707  CB  LEU A  50     -22.788  13.679  35.181  1.00 23.53           C  
ATOM    708  HB2 LEU A  50     -23.146  14.343  35.967  1.00 23.53           H  
ATOM    709  HB3 LEU A  50     -23.486  13.796  34.352  1.00 23.53           H  
ATOM    710  O   LEU A  50     -24.681  12.666  37.157  1.00 23.53           O  
ATOM    711  CG  LEU A  50     -21.387  14.156  34.756  1.00 23.53           C  
ATOM    712  HG  LEU A  50     -20.842  13.329  34.299  1.00 23.53           H  
ATOM    713  CD1 LEU A  50     -21.448  15.301  33.744  1.00 23.53           C  
ATOM    714 HD11 LEU A  50     -21.966  16.153  34.184  1.00 23.53           H  
ATOM    715 HD12 LEU A  50     -21.986  14.990  32.847  1.00 23.53           H  
ATOM    716 HD13 LEU A  50     -20.438  15.597  33.462  1.00 23.53           H  
ATOM    717  CD2 LEU A  50     -20.605  14.670  35.968  1.00 23.53           C  
ATOM    718 HD21 LEU A  50     -19.603  14.974  35.663  1.00 23.53           H  
ATOM    719 HD22 LEU A  50     -21.118  15.521  36.415  1.00 23.53           H  
ATOM    720 HD23 LEU A  50     -20.518  13.882  36.715  1.00 23.53           H  
ATOM    721  N   CYS A  51     -23.081  11.339  37.982  1.00 24.03           N  
ATOM    722  H   CYS A  51     -22.712  10.430  37.741  1.00 24.03           H  
ATOM    723  CA  CYS A  51     -22.295  11.986  39.056  1.00 24.03           C  
ATOM    724  HA  CYS A  51     -21.457  12.500  38.586  1.00 24.03           H  
ATOM    725  C   CYS A  51     -21.649  10.981  40.037  1.00 24.03           C  
ATOM    726  CB  CYS A  51     -23.129  13.035  39.813  1.00 24.03           C  
ATOM    727  HB2 CYS A  51     -22.975  12.951  40.889  1.00 24.03           H  
ATOM    728  HB3 CYS A  51     -24.191  12.890  39.615  1.00 24.03           H  
ATOM    729  O   CYS A  51     -21.920   9.786  39.992  1.00 24.03           O  
ATOM    730  SG  CYS A  51     -22.593  14.681  39.248  1.00 24.03           S  
ATOM    731  HG  CYS A  51     -23.541  15.368  39.893  1.00 24.03           H  
ATOM    732  N   MET A  52     -20.737  11.493  40.869  1.00 26.42           N  
ATOM    733  H   MET A  52     -20.660  12.500  40.902  1.00 26.42           H  
ATOM    734  CA  MET A  52     -19.873  10.754  41.803  1.00 26.42           C  
ATOM    735  HA  MET A  52     -19.578   9.801  41.364  1.00 26.42           H  
ATOM    736  C   MET A  52     -20.559  10.499  43.151  1.00 26.42           C  
ATOM    737  CB  MET A  52     -18.622  11.606  42.104  1.00 26.42           C  
ATOM    738  HB2 MET A  52     -18.944  12.465  42.693  1.00 26.42           H  
ATOM    739  HB3 MET A  52     -17.934  11.031  42.723  1.00 26.42           H  
ATOM    740  O   MET A  52     -21.377  11.314  43.575  1.00 26.42           O  
ATOM    741  CG  MET A  52     -17.856  12.121  40.877  1.00 26.42           C  
ATOM    742  HG2 MET A  52     -17.214  11.317  40.515  1.00 26.42           H  
ATOM    743  HG3 MET A  52     -18.548  12.376  40.074  1.00 26.42           H  
ATOM    744  SD  MET A  52     -16.832  13.591  41.185  1.00 26.42           S  
ATOM    745  CE  MET A  52     -18.101  14.864  41.457  1.00 26.42           C  
ATOM    746  HE1 MET A  52     -18.678  14.634  42.352  1.00 26.42           H  
ATOM    747  HE2 MET A  52     -17.614  15.829  41.593  1.00 26.42           H  
ATOM    748  HE3 MET A  52     -18.765  14.913  40.594  1.00 26.42           H  
ATOM    749  N   GLU A  53     -20.088   9.497  43.896  1.00 28.61           N  
ATOM    750  H   GLU A  53     -19.470   8.812  43.486  1.00 28.61           H  
ATOM    751  CA  GLU A  53     -20.170   9.506  45.360  1.00 28.61           C  
ATOM    752  HA  GLU A  53     -20.261  10.543  45.685  1.00 28.61           H  
ATOM    753  C   GLU A  53     -18.862   8.949  45.952  1.00 28.61           C  
ATOM    754  CB  GLU A  53     -21.437   8.771  45.848  1.00 28.61           C  
ATOM    755  HB2 GLU A  53     -22.251   8.970  45.151  1.00 28.61           H  
ATOM    756  HB3 GLU A  53     -21.263   7.695  45.877  1.00 28.61           H  
ATOM    757  O   GLU A  53     -18.599   7.753  45.892  1.00 28.61           O  
ATOM    758  CG  GLU A  53     -21.868   9.287  47.231  1.00 28.61           C  
ATOM    759  HG2 GLU A  53     -21.934  10.374  47.189  1.00 28.61           H  
ATOM    760  HG3 GLU A  53     -21.097   9.033  47.959  1.00 28.61           H  
ATOM    761  CD  GLU A  53     -23.221   8.718  47.697  1.00 28.61           C  
ATOM    762  OE1 GLU A  53     -24.023   9.514  48.241  1.00 28.61           O  
ATOM    763  OE2 GLU A  53     -23.434   7.495  47.544  1.00 28.61           O  
ATOM    764  N   VAL A  54     -18.016   9.833  46.494  1.00 31.94           N  
ATOM    765  H   VAL A  54     -18.264  10.812  46.473  1.00 31.94           H  
ATOM    766  CA  VAL A  54     -16.835   9.467  47.295  1.00 31.94           C  
ATOM    767  HA  VAL A  54     -16.915   8.419  47.586  1.00 31.94           H  
ATOM    768  C   VAL A  54     -16.857  10.319  48.556  1.00 31.94           C  
ATOM    769  CB  VAL A  54     -15.499   9.631  46.536  1.00 31.94           C  
ATOM    770  HB  VAL A  54     -15.392  10.665  46.210  1.00 31.94           H  
ATOM    771  O   VAL A  54     -16.674  11.535  48.511  1.00 31.94           O  
ATOM    772  CG1 VAL A  54     -14.305   9.272  47.437  1.00 31.94           C  
ATOM    773 HG11 VAL A  54     -14.411   8.253  47.810  1.00 31.94           H  
ATOM    774 HG12 VAL A  54     -13.382   9.336  46.859  1.00 31.94           H  
ATOM    775 HG13 VAL A  54     -14.230   9.968  48.272  1.00 31.94           H  
ATOM    776  CG2 VAL A  54     -15.434   8.724  45.302  1.00 31.94           C  
ATOM    777 HG21 VAL A  54     -15.565   7.681  45.590  1.00 31.94           H  
ATOM    778 HG22 VAL A  54     -16.214   8.994  44.591  1.00 31.94           H  
ATOM    779 HG23 VAL A  54     -14.467   8.824  44.808  1.00 31.94           H  
ATOM    780  N   THR A  55     -17.106   9.683  49.697  1.00 28.98           N  
ATOM    781  H   THR A  55     -17.303   8.693  49.673  1.00 28.98           H  
ATOM    782  CA  THR A  55     -17.158  10.351  51.001  1.00 28.98           C  
ATOM    783  HA  THR A  55     -17.565  11.353  50.871  1.00 28.98           H  
ATOM    784  C   THR A  55     -15.757  10.494  51.598  1.00 28.98           C  
ATOM    785  CB  THR A  55     -18.090   9.601  51.966  1.00 28.98           C  
ATOM    786  HB  THR A  55     -18.001  10.044  52.958  1.00 28.98           H  
ATOM    787  O   THR A  55     -15.305   9.629  52.349  1.00 28.98           O  
ATOM    788  CG2 THR A  55     -19.554   9.673  51.535  1.00 28.98           C  
ATOM    789 HG21 THR A  55     -19.689   9.195  50.565  1.00 28.98           H  
ATOM    790 HG22 THR A  55     -20.172   9.157  52.270  1.00 28.98           H  
ATOM    791 HG23 THR A  55     -19.872  10.714  51.470  1.00 28.98           H  
ATOM    792  OG1 THR A  55     -17.722   8.243  52.035  1.00 28.98           O  
ATOM    793  HG1 THR A  55     -16.791   8.235  52.269  1.00 28.98           H  
ATOM    794  N   ALA A  56     -15.086  11.604  51.298  1.00 33.24           N  
ATOM    795  H   ALA A  56     -15.473  12.229  50.606  1.00 33.24           H  
ATOM    796  CA  ALA A  56     -13.920  12.090  52.035  1.00 33.24           C  
ATOM    797  HA  ALA A  56     -13.973  11.713  53.057  1.00 33.24           H  
ATOM    798  C   ALA A  56     -13.949  13.627  52.107  1.00 33.24           C  
ATOM    799  CB  ALA A  56     -12.634  11.547  51.402  1.00 33.24           C  
ATOM    800  HB1 ALA A  56     -12.535  11.932  50.387  1.00 33.24           H  
ATOM    801  HB2 ALA A  56     -12.666  10.458  51.370  1.00 33.24           H  
ATOM    802  HB3 ALA A  56     -11.770  11.863  51.986  1.00 33.24           H  
ATOM    803  O   ALA A  56     -14.570  14.284  51.273  1.00 33.24           O  
ATOM    804  N   VAL A  57     -13.343  14.188  53.154  1.00 29.19           N  
ATOM    805  H   VAL A  57     -12.753  13.609  53.734  1.00 29.19           H  
ATOM    806  CA  VAL A  57     -13.483  15.605  53.530  1.00 29.19           C  
ATOM    807  HA  VAL A  57     -14.525  15.890  53.384  1.00 29.19           H  
ATOM    808  C   VAL A  57     -12.639  16.519  52.623  1.00 29.19           C  
ATOM    809  CB  VAL A  57     -13.160  15.774  55.032  1.00 29.19           C  
ATOM    810  HB  VAL A  57     -12.139  15.441  55.217  1.00 29.19           H  
ATOM    811  O   VAL A  57     -11.511  16.173  52.290  1.00 29.19           O  
ATOM    812  CG1 VAL A  57     -13.293  17.216  55.525  1.00 29.19           C  
ATOM    813 HG11 VAL A  57     -12.519  17.827  55.059  1.00 29.19           H  
ATOM    814 HG12 VAL A  57     -13.134  17.270  56.602  1.00 29.19           H  
ATOM    815 HG13 VAL A  57     -14.271  17.627  55.276  1.00 29.19           H  
ATOM    816  CG2 VAL A  57     -14.108  14.919  55.895  1.00 29.19           C  
ATOM    817 HG21 VAL A  57     -13.958  13.859  55.691  1.00 29.19           H  
ATOM    818 HG22 VAL A  57     -15.143  15.187  55.681  1.00 29.19           H  
ATOM    819 HG23 VAL A  57     -13.904  15.094  56.951  1.00 29.19           H  
ATOM    820  N   ASP A  58     -13.208  17.678  52.274  1.00 25.50           N  
ATOM    821  H   ASP A  58     -14.108  17.871  52.690  1.00 25.50           H  
ATOM    822  CA  ASP A  58     -12.623  18.828  51.558  1.00 25.50           C  
ATOM    823  HA  ASP A  58     -13.458  19.507  51.383  1.00 25.50           H  
ATOM    824  C   ASP A  58     -12.029  18.600  50.149  1.00 25.50           C  
ATOM    825  CB  ASP A  58     -11.677  19.609  52.491  1.00 25.50           C  
ATOM    826  HB2 ASP A  58     -11.238  20.435  51.931  1.00 25.50           H  
ATOM    827  HB3 ASP A  58     -10.870  18.955  52.821  1.00 25.50           H  
ATOM    828  O   ASP A  58     -10.844  18.328  49.972  1.00 25.50           O  
ATOM    829  CG  ASP A  58     -12.402  20.196  53.710  1.00 25.50           C  
ATOM    830  OD1 ASP A  58     -13.612  20.503  53.580  1.00 25.50           O  
ATOM    831  OD2 ASP A  58     -11.757  20.331  54.772  1.00 25.50           O  
ATOM    832  N   VAL A  59     -12.833  18.879  49.107  1.00 27.01           N  
ATOM    833  H   VAL A  59     -13.806  19.069  49.299  1.00 27.01           H  
ATOM    834  CA  VAL A  59     -12.344  19.131  47.733  1.00 27.01           C  
ATOM    835  HA  VAL A  59     -11.281  19.361  47.795  1.00 27.01           H  
ATOM    836  C   VAL A  59     -13.042  20.346  47.109  1.00 27.01           C  
ATOM    837  CB  VAL A  59     -12.475  17.898  46.811  1.00 27.01           C  
ATOM    838  HB  VAL A  59     -13.526  17.621  46.726  1.00 27.01           H  
ATOM    839  O   VAL A  59     -14.260  20.372  46.924  1.00 27.01           O  
ATOM    840  CG1 VAL A  59     -11.931  18.194  45.403  1.00 27.01           C  
ATOM    841 HG11 VAL A  59     -12.528  18.964  44.914  1.00 27.01           H  
ATOM    842 HG12 VAL A  59     -10.892  18.519  45.463  1.00 27.01           H  
ATOM    843 HG13 VAL A  59     -11.986  17.292  44.793  1.00 27.01           H  
ATOM    844  CG2 VAL A  59     -11.694  16.690  47.344  1.00 27.01           C  
ATOM    845 HG21 VAL A  59     -11.776  15.851  46.654  1.00 27.01           H  
ATOM    846 HG22 VAL A  59     -10.644  16.950  47.481  1.00 27.01           H  
ATOM    847 HG23 VAL A  59     -12.102  16.378  48.306  1.00 27.01           H  
ATOM    848  N   LEU A  60     -12.248  21.348  46.724  1.00 25.54           N  
ATOM    849  H   LEU A  60     -11.258  21.251  46.898  1.00 25.54           H  
ATOM    850  CA  LEU A  60     -12.694  22.526  45.978  1.00 25.54           C  
ATOM    851  HA  LEU A  60     -13.659  22.840  46.375  1.00 25.54           H  
ATOM    852  C   LEU A  60     -12.850  22.183  44.484  1.00 25.54           C  
ATOM    853  CB  LEU A  60     -11.664  23.652  46.203  1.00 25.54           C  
ATOM    854  HB2 LEU A  60     -11.455  23.742  47.269  1.00 25.54           H  
ATOM    855  HB3 LEU A  60     -10.734  23.361  45.714  1.00 25.54           H  
ATOM    856  O   LEU A  60     -11.880  21.837  43.814  1.00 25.54           O  
ATOM    857  CG  LEU A  60     -12.100  25.029  45.669  1.00 25.54           C  
ATOM    858  HG  LEU A  60     -12.549  24.917  44.682  1.00 25.54           H  
ATOM    859  CD1 LEU A  60     -13.110  25.697  46.606  1.00 25.54           C  
ATOM    860 HD11 LEU A  60     -14.003  25.079  46.696  1.00 25.54           H  
ATOM    861 HD12 LEU A  60     -12.670  25.832  47.594  1.00 25.54           H  
ATOM    862 HD13 LEU A  60     -13.396  26.669  46.204  1.00 25.54           H  
ATOM    863  CD2 LEU A  60     -10.890  25.954  45.540  1.00 25.54           C  
ATOM    864 HD21 LEU A  60     -10.174  25.521  44.841  1.00 25.54           H  
ATOM    865 HD22 LEU A  60     -10.410  26.079  46.511  1.00 25.54           H  
ATOM    866 HD23 LEU A  60     -11.205  26.926  45.161  1.00 25.54           H  
ATOM    867  N   CYS A  61     -14.058  22.313  43.933  1.00 23.67           N  
ATOM    868  H   CYS A  61     -14.836  22.573  44.522  1.00 23.67           H  
ATOM    869  CA  CYS A  61     -14.298  22.053  42.512  1.00 23.67           C  
ATOM    870  HA  CYS A  61     -13.771  21.143  42.226  1.00 23.67           H  
ATOM    871  C   CYS A  61     -13.785  23.197  41.620  1.00 23.67           C  
ATOM    872  CB  CYS A  61     -15.798  21.824  42.280  1.00 23.67           C  
ATOM    873  HB2 CYS A  61     -16.004  21.816  41.210  1.00 23.67           H  
ATOM    874  HB3 CYS A  61     -16.370  22.633  42.736  1.00 23.67           H  
ATOM    875  O   CYS A  61     -14.340  24.295  41.638  1.00 23.67           O  
ATOM    876  SG  CYS A  61     -16.310  20.229  42.975  1.00 23.67           S  
ATOM    877  HG  CYS A  61     -15.786  20.367  44.196  1.00 23.67           H  
ATOM    878  N   MET A  62     -12.809  22.914  40.751  1.00 26.78           N  
ATOM    879  H   MET A  62     -12.340  22.023  40.829  1.00 26.78           H  
ATOM    880  CA  MET A  62     -12.527  23.724  39.560  1.00 26.78           C  
ATOM    881  HA  MET A  62     -13.353  24.417  39.401  1.00 26.78           H  
ATOM    882  C   MET A  62     -12.439  22.835  38.319  1.00 26.78           C  
ATOM    883  CB  MET A  62     -11.248  24.562  39.716  1.00 26.78           C  
ATOM    884  HB2 MET A  62     -10.412  23.916  39.984  1.00 26.78           H  
ATOM    885  HB3 MET A  62     -11.030  25.028  38.756  1.00 26.78           H  
ATOM    886  O   MET A  62     -11.723  21.836  38.303  1.00 26.78           O  
ATOM    887  CG  MET A  62     -11.401  25.675  40.760  1.00 26.78           C  
ATOM    888  HG2 MET A  62     -12.398  26.104  40.667  1.00 26.78           H  
ATOM    889  HG3 MET A  62     -11.317  25.242  41.757  1.00 26.78           H  
ATOM    890  SD  MET A  62     -10.209  27.037  40.594  1.00 26.78           S  
ATOM    891  CE  MET A  62      -8.646  26.155  40.854  1.00 26.78           C  
ATOM    892  HE1 MET A  62      -7.822  26.868  40.846  1.00 26.78           H  
ATOM    893  HE2 MET A  62      -8.669  25.645  41.817  1.00 26.78           H  
ATOM    894  HE3 MET A  62      -8.495  25.424  40.060  1.00 26.78           H  
ATOM    895  N   ALA A  63     -13.152  23.215  37.259  1.00 25.23           N  
ATOM    896  H   ALA A  63     -13.704  24.058  37.320  1.00 25.23           H  
ATOM    897  CA  ALA A  63     -13.034  22.571  35.957  1.00 25.23           C  
ATOM    898  HA  ALA A  63     -13.049  21.489  36.090  1.00 25.23           H  
ATOM    899  C   ALA A  63     -11.699  22.968  35.304  1.00 25.23           C  
ATOM    900  CB  ALA A  63     -14.243  22.971  35.101  1.00 25.23           C  
ATOM    901  HB1 ALA A  63     -15.161  22.615  35.569  1.00 25.23           H  
ATOM    902  HB2 ALA A  63     -14.287  24.055  34.995  1.00 25.23           H  
ATOM    903  HB3 ALA A  63     -14.153  22.523  34.112  1.00 25.23           H  
ATOM    904  O   ALA A  63     -11.494  24.137  34.980  1.00 25.23           O  
ATOM    905  N   VAL A  64     -10.797  22.004  35.098  1.00 28.63           N  
ATOM    906  H   VAL A  64     -10.992  21.075  35.442  1.00 28.63           H  
ATOM    907  CA  VAL A  64      -9.484  22.260  34.486  1.00 28.63           C  
ATOM    908  HA  VAL A  64      -9.271  23.326  34.556  1.00 28.63           H  
ATOM    909  C   VAL A  64      -9.505  21.910  33.002  1.00 28.63           C  
ATOM    910  CB  VAL A  64      -8.336  21.565  35.245  1.00 28.63           C  
ATOM    911  HB  VAL A  64      -8.481  20.485  35.226  1.00 28.63           H  
ATOM    912  O   VAL A  64      -9.277  20.772  32.593  1.00 28.63           O  
ATOM    913  CG1 VAL A  64      -6.973  21.902  34.618  1.00 28.63           C  
ATOM    914 HG11 VAL A  64      -6.176  21.457  35.214  1.00 28.63           H  
ATOM    915 HG12 VAL A  64      -6.906  21.495  33.609  1.00 28.63           H  
ATOM    916 HG13 VAL A  64      -6.828  22.981  34.583  1.00 28.63           H  
ATOM    917  CG2 VAL A  64      -8.293  22.032  36.707  1.00 28.63           C  
ATOM    918 HG21 VAL A  64      -7.450  21.570  37.220  1.00 28.63           H  
ATOM    919 HG22 VAL A  64      -9.204  21.734  37.226  1.00 28.63           H  
ATOM    920 HG23 VAL A  64      -8.192  23.117  36.756  1.00 28.63           H  
ATOM    921  N   THR A  65      -9.720  22.927  32.173  1.00 26.12           N  
ATOM    922  H   THR A  65      -9.973  23.823  32.563  1.00 26.12           H  
ATOM    923  CA  THR A  65      -9.295  22.900  30.771  1.00 26.12           C  
ATOM    924  HA  THR A  65      -9.504  21.920  30.343  1.00 26.12           H  
ATOM    925  C   THR A  65      -7.792  23.171  30.690  1.00 26.12           C  
ATOM    926  CB  THR A  65     -10.039  23.956  29.938  1.00 26.12           C  
ATOM    927  HB  THR A  65      -9.575  24.021  28.954  1.00 26.12           H  
ATOM    928  O   THR A  65      -7.368  24.273  31.015  1.00 26.12           O  
ATOM    929  CG2 THR A  65     -11.516  23.611  29.753  1.00 26.12           C  
ATOM    930 HG21 THR A  65     -11.989  24.375  29.137  1.00 26.12           H  
ATOM    931 HG22 THR A  65     -11.610  22.644  29.260  1.00 26.12           H  
ATOM    932 HG23 THR A  65     -12.015  23.574  30.721  1.00 26.12           H  
ATOM    933  OG1 THR A  65      -9.969  25.216  30.564  1.00 26.12           O  
ATOM    934  HG1 THR A  65      -9.047  25.358  30.790  1.00 26.12           H  
ATOM    935  N   ALA A  66      -7.027  22.195  30.193  1.00 25.60           N  
ATOM    936  H   ALA A  66      -7.479  21.303  30.053  1.00 25.60           H  
ATOM    937  CA  ALA A  66      -5.636  22.308  29.732  1.00 25.60           C  
ATOM    938  HA  ALA A  66      -5.332  21.293  29.476  1.00 25.60           H  
ATOM    939  C   ALA A  66      -4.560  22.836  30.721  1.00 25.60           C  
ATOM    940  CB  ALA A  66      -5.623  23.084  28.406  1.00 25.60           C  
ATOM    941  HB1 ALA A  66      -4.615  23.091  27.992  1.00 25.60           H  
ATOM    942  HB2 ALA A  66      -5.932  24.115  28.580  1.00 25.60           H  
ATOM    943  HB3 ALA A  66      -6.300  22.619  27.690  1.00 25.60           H  
ATOM    944  O   ALA A  66      -4.465  24.020  31.011  1.00 25.60           O  
ATOM    945  N   VAL A  67      -3.624  21.938  31.065  1.00 27.06           N  
ATOM    946  H   VAL A  67      -3.838  20.976  30.841  1.00 27.06           H  
ATOM    947  CA  VAL A  67      -2.202  22.214  31.377  1.00 27.06           C  
ATOM    948  HA  VAL A  67      -1.794  21.284  31.774  1.00 27.06           H  
ATOM    949  C   VAL A  67      -1.912  23.287  32.445  1.00 27.06           C  
ATOM    950  CB  VAL A  67      -1.402  22.507  30.077  1.00 27.06           C  
ATOM    951  HB  VAL A  67      -1.664  23.495  29.699  1.00 27.06           H  
ATOM    952  O   VAL A  67      -1.665  24.445  32.121  1.00 27.06           O  
ATOM    953  CG1 VAL A  67       0.115  22.454  30.322  1.00 27.06           C  
ATOM    954 HG11 VAL A  67       0.649  22.644  29.391  1.00 27.06           H  
ATOM    955 HG12 VAL A  67       0.404  21.478  30.710  1.00 27.06           H  
ATOM    956 HG13 VAL A  67       0.411  23.224  31.035  1.00 27.06           H  
ATOM    957  CG2 VAL A  67      -1.690  21.493  28.957  1.00 27.06           C  
ATOM    958 HG21 VAL A  67      -1.058  21.707  28.094  1.00 27.06           H  
ATOM    959 HG22 VAL A  67      -1.486  20.480  29.305  1.00 27.06           H  
ATOM    960 HG23 VAL A  67      -2.727  21.566  28.630  1.00 27.06           H  
ATOM    961  N   ASN A  68      -1.790  22.868  33.712  1.00 26.41           N  
ATOM    962  H   ASN A  68      -2.366  22.081  33.973  1.00 26.41           H  
ATOM    963  CA  ASN A  68      -0.580  23.026  34.551  1.00 26.41           C  
ATOM    964  HA  ASN A  68       0.191  22.370  34.147  1.00 26.41           H  
ATOM    965  C   ASN A  68      -0.837  22.542  35.993  1.00 26.41           C  
ATOM    966  CB  ASN A  68      -0.028  24.469  34.565  1.00 26.41           C  
ATOM    967  HB2 ASN A  68      -0.847  25.185  34.497  1.00 26.41           H  
ATOM    968  HB3 ASN A  68       0.493  24.658  35.503  1.00 26.41           H  
ATOM    969  O   ASN A  68      -1.959  22.598  36.487  1.00 26.41           O  
ATOM    970  CG  ASN A  68       0.987  24.695  33.453  1.00 26.41           C  
ATOM    971  ND2 ASN A  68       0.830  25.723  32.656  1.00 26.41           N  
ATOM    972 HD21 ASN A  68      -0.090  26.140  32.634  1.00 26.41           H  
ATOM    973 HD22 ASN A  68       1.469  25.785  31.876  1.00 26.41           H  
ATOM    974  OD1 ASN A  68       1.927  23.938  33.277  1.00 26.41           O  
ATOM    975  N   VAL A  69       0.213  22.057  36.663  1.00 26.04           N  
ATOM    976  H   VAL A  69       1.123  22.110  36.229  1.00 26.04           H  
ATOM    977  CA  VAL A  69       0.148  21.533  38.040  1.00 26.04           C  
ATOM    978  HA  VAL A  69      -0.759  20.938  38.148  1.00 26.04           H  
ATOM    979  C   VAL A  69       0.090  22.674  39.058  1.00 26.04           C  
ATOM    980  CB  VAL A  69       1.360  20.619  38.333  1.00 26.04           C  
ATOM    981  HB  VAL A  69       2.277  21.176  38.137  1.00 26.04           H  
ATOM    982  O   VAL A  69       0.937  23.564  39.032  1.00 26.04           O  
ATOM    983  CG1 VAL A  69       1.407  20.120  39.785  1.00 26.04           C  
ATOM    984 HG11 VAL A  69       2.240  19.428  39.914  1.00 26.04           H  
ATOM    985 HG12 VAL A  69       1.558  20.953  40.470  1.00 26.04           H  
ATOM    986 HG13 VAL A  69       0.479  19.609  40.040  1.00 26.04           H  
ATOM    987  CG2 VAL A  69       1.346  19.385  37.420  1.00 26.04           C  
ATOM    988 HG21 VAL A  69       2.208  18.754  37.639  1.00 26.04           H  
ATOM    989 HG22 VAL A  69       0.434  18.811  37.583  1.00 26.04           H  
ATOM    990 HG23 VAL A  69       1.400  19.685  36.373  1.00 26.04           H  
ATOM    991  N   LEU A  70      -0.854  22.593  39.998  1.00 25.61           N  
ATOM    992  H   LEU A  70      -1.537  21.852  39.931  1.00 25.61           H  
ATOM    993  CA  LEU A  70      -0.912  23.403  41.216  1.00 25.61           C  
ATOM    994  HA  LEU A  70       0.081  23.792  41.440  1.00 25.61           H  
ATOM    995  C   LEU A  70      -1.343  22.512  42.389  1.00 25.61           C  
ATOM    996  CB  LEU A  70      -1.892  24.582  41.019  1.00 25.61           C  
ATOM    997  HB2 LEU A  70      -2.661  24.283  40.307  1.00 25.61           H  
ATOM    998  HB3 LEU A  70      -2.397  24.795  41.961  1.00 25.61           H  
ATOM    999  O   LEU A  70      -2.418  21.921  42.349  1.00 25.61           O  
ATOM   1000  CG  LEU A  70      -1.215  25.877  40.535  1.00 25.61           C  
ATOM   1001  HG  LEU A  70      -0.512  25.652  39.733  1.00 25.61           H  
ATOM   1002  CD1 LEU A  70      -2.258  26.852  39.988  1.00 25.61           C  
ATOM   1003 HD11 LEU A  70      -1.768  27.764  39.648  1.00 25.61           H  
ATOM   1004 HD12 LEU A  70      -2.983  27.096  40.765  1.00 25.61           H  
ATOM   1005 HD13 LEU A  70      -2.774  26.395  39.145  1.00 25.61           H  
ATOM   1006  CD2 LEU A  70      -0.471  26.578  41.678  1.00 25.61           C  
ATOM   1007 HD21 LEU A  70      -0.011  27.495  41.309  1.00 25.61           H  
ATOM   1008 HD22 LEU A  70       0.315  25.931  42.068  1.00 25.61           H  
ATOM   1009 HD23 LEU A  70      -1.163  26.823  42.484  1.00 25.61           H  
ATOM   1010  N   CYS A  71      -0.511  22.451  43.429  1.00 23.82           N  
ATOM   1011  H   CYS A  71       0.343  22.987  43.394  1.00 23.82           H  
ATOM   1012  CA  CYS A  71      -0.831  21.844  44.722  1.00 23.82           C  
ATOM   1013  HA  CYS A  71      -1.854  21.469  44.724  1.00 23.82           H  
ATOM   1014  C   CYS A  71      -0.683  22.917  45.807  1.00 23.82           C  
ATOM   1015  CB  CYS A  71       0.133  20.683  45.031  1.00 23.82           C  
ATOM   1016  HB2 CYS A  71      -0.134  20.258  45.998  1.00 23.82           H  
ATOM   1017  HB3 CYS A  71       1.150  21.069  45.098  1.00 23.82           H  
ATOM   1018  O   CYS A  71       0.359  23.567  45.843  1.00 23.82           O  
ATOM   1019  SG  CYS A  71       0.070  19.370  43.777  1.00 23.82           S  
ATOM   1020  HG  CYS A  71       0.807  18.476  44.442  1.00 23.82           H  
ATOM   1021  N   MET A  72      -1.674  23.058  46.692  1.00 26.80           N  
ATOM   1022  H   MET A  72      -2.517  22.519  46.555  1.00 26.80           H  
ATOM   1023  CA  MET A  72      -1.601  23.738  48.001  1.00 26.80           C  
ATOM   1024  HA  MET A  72      -0.590  23.664  48.402  1.00 26.80           H  
ATOM   1025  C   MET A  72      -2.551  22.957  48.937  1.00 26.80           C  
ATOM   1026  CB  MET A  72      -1.973  25.234  47.873  1.00 26.80           C  
ATOM   1027  HB2 MET A  72      -2.969  25.338  47.442  1.00 26.80           H  
ATOM   1028  HB3 MET A  72      -1.983  25.680  48.867  1.00 26.80           H  
ATOM   1029  O   MET A  72      -3.667  22.663  48.519  1.00 26.80           O  
ATOM   1030  CG  MET A  72      -0.962  26.033  47.034  1.00 26.80           C  
ATOM   1031  HG2 MET A  72       0.017  25.571  47.162  1.00 26.80           H  
ATOM   1032  HG3 MET A  72      -1.238  25.949  45.983  1.00 26.80           H  
ATOM   1033  SD  MET A  72      -0.712  27.787  47.446  1.00 26.80           S  
ATOM   1034  CE  MET A  72      -2.408  28.386  47.641  1.00 26.80           C  
ATOM   1035  HE1 MET A  72      -2.389  29.453  47.864  1.00 26.80           H  
ATOM   1036  HE2 MET A  72      -2.969  28.211  46.723  1.00 26.80           H  
ATOM   1037  HE3 MET A  72      -2.887  27.864  48.470  1.00 26.80           H  
ATOM   1038  N   GLU A  73      -2.044  22.319  50.002  1.00 27.32           N  
ATOM   1039  H   GLU A  73      -2.484  21.411  50.023  1.00 27.32           H  
ATOM   1040  CA  GLU A  73      -2.003  22.793  51.414  1.00 27.32           C  
ATOM   1041  HA  GLU A  73      -1.145  22.307  51.878  1.00 27.32           H  
ATOM   1042  C   GLU A  73      -3.233  22.300  52.223  1.00 27.32           C  
ATOM   1043  CB  GLU A  73      -1.762  24.314  51.549  1.00 27.32           C  
ATOM   1044  HB2 GLU A  73      -2.216  24.681  52.469  1.00 27.32           H  
ATOM   1045  HB3 GLU A  73      -2.282  24.848  50.753  1.00 27.32           H  
ATOM   1046  O   GLU A  73      -4.329  22.272  51.683  1.00 27.32           O  
ATOM   1047  CG  GLU A  73      -0.263  24.663  51.567  1.00 27.32           C  
ATOM   1048  HG2 GLU A  73       0.222  24.067  52.340  1.00 27.32           H  
ATOM   1049  HG3 GLU A  73       0.171  24.369  50.611  1.00 27.32           H  
ATOM   1050  CD  GLU A  73       0.039  26.153  51.819  1.00 27.32           C  
ATOM   1051  OE1 GLU A  73       1.224  26.451  52.097  1.00 27.32           O  
ATOM   1052  OE2 GLU A  73      -0.880  26.989  51.651  1.00 27.32           O  
ATOM   1053  N   GLU A  74      -3.148  21.855  53.491  1.00 28.67           N  
ATOM   1054  H   GLU A  74      -4.030  21.539  53.868  1.00 28.67           H  
ATOM   1055  CA  GLU A  74      -2.009  21.757  54.434  1.00 28.67           C  
ATOM   1056  HA  GLU A  74      -1.119  21.426  53.899  1.00 28.67           H  
ATOM   1057  C   GLU A  74      -2.286  20.757  55.604  1.00 28.67           C  
ATOM   1058  CB  GLU A  74      -1.750  23.151  55.052  1.00 28.67           C  
ATOM   1059  HB2 GLU A  74      -2.030  23.941  54.355  1.00 28.67           H  
ATOM   1060  HB3 GLU A  74      -2.412  23.272  55.910  1.00 28.67           H  
ATOM   1061  O   GLU A  74      -3.409  20.299  55.795  1.00 28.67           O  
ATOM   1062  CG  GLU A  74      -0.285  23.400  55.459  1.00 28.67           C  
ATOM   1063  HG2 GLU A  74       0.318  23.458  54.553  1.00 28.67           H  
ATOM   1064  HG3 GLU A  74       0.101  22.557  56.031  1.00 28.67           H  
ATOM   1065  CD  GLU A  74      -0.071  24.664  56.309  1.00 28.67           C  
ATOM   1066  OE1 GLU A  74       1.118  24.991  56.524  1.00 28.67           O  
ATOM   1067  OE2 GLU A  74      -1.059  25.208  56.850  1.00 28.67           O  
ATOM   1068  N   THR A  75      -1.271  20.539  56.460  1.00 26.40           N  
ATOM   1069  H   THR A  75      -0.406  20.992  56.200  1.00 26.40           H  
ATOM   1070  CA  THR A  75      -1.274  19.951  57.830  1.00 26.40           C  
ATOM   1071  HA  THR A  75      -0.304  20.230  58.242  1.00 26.40           H  
ATOM   1072  C   THR A  75      -1.337  18.414  57.953  1.00 26.40           C  
ATOM   1073  CB  THR A  75      -2.302  20.624  58.772  1.00 26.40           C  
ATOM   1074  HB  THR A  75      -2.078  20.316  59.793  1.00 26.40           H  
ATOM   1075  O   THR A  75      -2.170  17.767  57.337  1.00 26.40           O  
ATOM   1076  CG2 THR A  75      -2.278  22.152  58.743  1.00 26.40           C  
ATOM   1077 HG21 THR A  75      -1.252  22.521  58.731  1.00 26.40           H  
ATOM   1078 HG22 THR A  75      -2.815  22.522  57.870  1.00 26.40           H  
ATOM   1079 HG23 THR A  75      -2.781  22.537  59.630  1.00 26.40           H  
ATOM   1080  OG1 THR A  75      -3.619  20.220  58.511  1.00 26.40           O  
ATOM   1081  HG1 THR A  75      -3.718  20.178  57.557  1.00 26.40           H  
ATOM   1082  N   ALA A  76      -0.516  17.727  58.764  1.00 26.08           N  
ATOM   1083  H   ALA A  76      -0.734  16.741  58.770  1.00 26.08           H  
ATOM   1084  CA  ALA A  76       0.743  18.045  59.476  1.00 26.08           C  
ATOM   1085  HA  ALA A  76       1.397  18.627  58.826  1.00 26.08           H  
ATOM   1086  C   ALA A  76       1.459  16.697  59.822  1.00 26.08           C  
ATOM   1087  CB  ALA A  76       0.410  18.859  60.733  1.00 26.08           C  
ATOM   1088  HB1 ALA A  76      -0.164  19.749  60.477  1.00 26.08           H  
ATOM   1089  HB2 ALA A  76      -0.165  18.251  61.431  1.00 26.08           H  
ATOM   1090  HB3 ALA A  76       1.332  19.206  61.198  1.00 26.08           H  
ATOM   1091  O   ALA A  76       0.864  15.643  59.615  1.00 26.08           O  
ATOM   1092  N   MET A  77       2.693  16.573  60.336  1.00 26.66           N  
ATOM   1093  H   MET A  77       3.005  15.613  60.310  1.00 26.66           H  
ATOM   1094  CA  MET A  77       3.686  17.495  60.930  1.00 26.66           C  
ATOM   1095  HA  MET A  77       3.440  18.533  60.705  1.00 26.66           H  
ATOM   1096  C   MET A  77       5.111  17.204  60.371  1.00 26.66           C  
ATOM   1097  CB  MET A  77       3.698  17.274  62.468  1.00 26.66           C  
ATOM   1098  HB2 MET A  77       4.527  17.822  62.915  1.00 26.66           H  
ATOM   1099  HB3 MET A  77       3.865  16.215  62.667  1.00 26.66           H  
ATOM   1100  O   MET A  77       5.265  16.406  59.455  1.00 26.66           O  
ATOM   1101  CG  MET A  77       2.436  17.731  63.208  1.00 26.66           C  
ATOM   1102  HG2 MET A  77       1.572  17.192  62.821  1.00 26.66           H  
ATOM   1103  HG3 MET A  77       2.307  18.796  63.014  1.00 26.66           H  
ATOM   1104  SD  MET A  77       2.476  17.545  65.014  1.00 26.66           S  
ATOM   1105  CE  MET A  77       2.355  15.745  65.178  1.00 26.66           C  
ATOM   1106  HE1 MET A  77       3.210  15.269  64.698  1.00 26.66           H  
ATOM   1107  HE2 MET A  77       2.348  15.481  66.235  1.00 26.66           H  
ATOM   1108  HE3 MET A  77       1.432  15.397  64.714  1.00 26.66           H  
ATOM   1109  N   ASP A  78       6.143  17.833  60.951  1.00 24.89           N  
ATOM   1110  H   ASP A  78       5.916  18.447  61.720  1.00 24.89           H  
ATOM   1111  CA  ASP A  78       7.579  17.495  60.877  1.00 24.89           C  
ATOM   1112  HA  ASP A  78       8.098  18.379  61.247  1.00 24.89           H  
ATOM   1113  C   ASP A  78       8.231  17.264  59.497  1.00 24.89           C  
ATOM   1114  CB  ASP A  78       7.929  16.372  61.881  1.00 24.89           C  
ATOM   1115  HB2 ASP A  78       7.228  15.545  61.763  1.00 24.89           H  
ATOM   1116  HB3 ASP A  78       8.929  15.999  61.658  1.00 24.89           H  
ATOM   1117  O   ASP A  78       8.520  16.142  59.093  1.00 24.89           O  
ATOM   1118  CG  ASP A  78       7.949  16.833  63.344  1.00 24.89           C  
ATOM   1119  OD1 ASP A  78       7.962  18.066  63.573  1.00 24.89           O  
ATOM   1120  OD2 ASP A  78       7.989  15.950  64.227  1.00 24.89           O  
ATOM   1121  N   CYS A  79       8.672  18.364  58.871  1.00 24.30           N  
ATOM   1122  H   CYS A  79       8.174  19.218  59.079  1.00 24.30           H  
ATOM   1123  CA  CYS A  79      10.100  18.532  58.551  1.00 24.30           C  
ATOM   1124  HA  CYS A  79      10.657  18.263  59.448  1.00 24.30           H  
ATOM   1125  C   CYS A  79      10.443  19.995  58.211  1.00 24.30           C  
ATOM   1126  CB  CYS A  79      10.547  17.592  57.415  1.00 24.30           C  
ATOM   1127  HB2 CYS A  79       9.677  17.102  56.979  1.00 24.30           H  
ATOM   1128  HB3 CYS A  79      11.053  18.156  56.631  1.00 24.30           H  
ATOM   1129  O   CYS A  79       9.853  20.606  57.324  1.00 24.30           O  
ATOM   1130  SG  CYS A  79      11.675  16.324  58.078  1.00 24.30           S  
ATOM   1131  HG  CYS A  79      12.630  17.142  58.530  1.00 24.30           H  
ATOM   1132  N   VAL A  80      11.440  20.561  58.898  1.00 23.98           N  
ATOM   1133  H   VAL A  80      11.914  20.004  59.595  1.00 23.98           H  
ATOM   1134  CA  VAL A  80      11.897  21.946  58.692  1.00 23.98           C  
ATOM   1135  HA  VAL A  80      11.026  22.601  58.665  1.00 23.98           H  
ATOM   1136  C   VAL A  80      12.649  22.084  57.365  1.00 23.98           C  
ATOM   1137  CB  VAL A  80      12.812  22.394  59.855  1.00 23.98           C  
ATOM   1138  HB  VAL A  80      13.654  21.706  59.931  1.00 23.98           H  
ATOM   1139  O   VAL A  80      13.705  21.476  57.200  1.00 23.98           O  
ATOM   1140  CG1 VAL A  80      13.371  23.813  59.662  1.00 23.98           C  
ATOM   1141 HG11 VAL A  80      14.024  23.847  58.789  1.00 23.98           H  
ATOM   1142 HG12 VAL A  80      12.551  24.519  59.530  1.00 23.98           H  
ATOM   1143 HG13 VAL A  80      13.956  24.099  60.535  1.00 23.98           H  
ATOM   1144  CG2 VAL A  80      12.065  22.373  61.195  1.00 23.98           C  
ATOM   1145 HG21 VAL A  80      11.710  21.367  61.419  1.00 23.98           H  
ATOM   1146 HG22 VAL A  80      12.732  22.680  62.001  1.00 23.98           H  
ATOM   1147 HG23 VAL A  80      11.209  23.047  61.159  1.00 23.98           H  
ATOM   1148  N   TRP A  81      12.196  22.979  56.481  1.00 26.73           N  
ATOM   1149  H   TRP A  81      11.287  23.393  56.630  1.00 26.73           H  
ATOM   1150  CA  TRP A  81      12.996  23.464  55.352  1.00 26.73           C  
ATOM   1151  HA  TRP A  81      13.983  23.005  55.406  1.00 26.73           H  
ATOM   1152  C   TRP A  81      13.220  24.972  55.418  1.00 26.73           C  
ATOM   1153  CB  TRP A  81      12.408  23.023  54.008  1.00 26.73           C  
ATOM   1154  HB2 TRP A  81      12.765  23.693  53.226  1.00 26.73           H  
ATOM   1155  HB3 TRP A  81      11.321  23.097  54.035  1.00 26.73           H  
ATOM   1156  O   TRP A  81      12.289  25.769  55.520  1.00 26.73           O  
ATOM   1157  CG  TRP A  81      12.820  21.636  53.629  1.00 26.73           C  
ATOM   1158  CD1 TRP A  81      12.095  20.517  53.845  1.00 26.73           C  
ATOM   1159  HD1 TRP A  81      11.116  20.496  54.300  1.00 26.73           H  
ATOM   1160  CD2 TRP A  81      14.084  21.191  53.040  1.00 26.73           C  
ATOM   1161  CE2 TRP A  81      14.049  19.768  52.930  1.00 26.73           C  
ATOM   1162  CE3 TRP A  81      15.262  21.841  52.603  1.00 26.73           C  
ATOM   1163  HE3 TRP A  81      15.322  22.917  52.661  1.00 26.73           H  
ATOM   1164  NE1 TRP A  81      12.810  19.414  53.421  1.00 26.73           N  
ATOM   1165  HE1 TRP A  81      12.457  18.470  53.489  1.00 26.73           H  
ATOM   1166  CH2 TRP A  81      16.281  19.703  51.991  1.00 26.73           C  
ATOM   1167  HH2 TRP A  81      17.115  19.146  51.590  1.00 26.73           H  
ATOM   1168  CZ2 TRP A  81      15.124  19.027  52.416  1.00 26.73           C  
ATOM   1169  HZ2 TRP A  81      15.057  17.951  52.349  1.00 26.73           H  
ATOM   1170  CZ3 TRP A  81      16.347  21.106  52.084  1.00 26.73           C  
ATOM   1171  HZ3 TRP A  81      17.235  21.622  51.750  1.00 26.73           H  
ATOM   1172  N   LYS A  82      14.492  25.367  55.324  1.00 25.19           N  
ATOM   1173  H   LYS A  82      15.190  24.648  55.198  1.00 25.19           H  
ATOM   1174  CA  LYS A  82      14.920  26.757  55.155  1.00 25.19           C  
ATOM   1175  HA  LYS A  82      14.056  27.402  55.312  1.00 25.19           H  
ATOM   1176  C   LYS A  82      15.393  26.930  53.711  1.00 25.19           C  
ATOM   1177  CB  LYS A  82      15.999  27.098  56.204  1.00 25.19           C  
ATOM   1178  HB2 LYS A  82      15.950  26.370  57.014  1.00 25.19           H  
ATOM   1179  HB3 LYS A  82      16.989  27.027  55.752  1.00 25.19           H  
ATOM   1180  O   LYS A  82      16.256  26.181  53.266  1.00 25.19           O  
ATOM   1181  CG  LYS A  82      15.802  28.493  56.815  1.00 25.19           C  
ATOM   1182  HG2 LYS A  82      15.872  29.250  56.033  1.00 25.19           H  
ATOM   1183  HG3 LYS A  82      14.812  28.542  57.269  1.00 25.19           H  
ATOM   1184  CD  LYS A  82      16.865  28.761  57.891  1.00 25.19           C  
ATOM   1185  HD2 LYS A  82      17.844  28.816  57.417  1.00 25.19           H  
ATOM   1186  HD3 LYS A  82      16.861  27.936  58.605  1.00 25.19           H  
ATOM   1187  CE  LYS A  82      16.563  30.070  58.630  1.00 25.19           C  
ATOM   1188  HE2 LYS A  82      15.563  29.998  59.058  1.00 25.19           H  
ATOM   1189  HE3 LYS A  82      16.557  30.886  57.908  1.00 25.19           H  
ATOM   1190  NZ  LYS A  82      17.558  30.330  59.702  1.00 25.19           N  
ATOM   1191  HZ1 LYS A  82      17.329  31.184  60.191  1.00 25.19           H  
ATOM   1192  HZ2 LYS A  82      18.484  30.416  59.308  1.00 25.19           H  
ATOM   1193  HZ3 LYS A  82      17.557  29.571  60.367  1.00 25.19           H  
ATOM   1194  N   TYR A  83      14.801  27.901  53.018  1.00 25.19           N  
ATOM   1195  H   TYR A  83      14.028  28.362  53.476  1.00 25.19           H  
ATOM   1196  CA  TYR A  83      15.077  28.361  51.650  1.00 25.19           C  
ATOM   1197  HA  TYR A  83      14.290  27.992  50.992  1.00 25.19           H  
ATOM   1198  C   TYR A  83      16.439  27.996  51.033  1.00 25.19           C  
ATOM   1199  CB  TYR A  83      15.028  29.897  51.666  1.00 25.19           C  
ATOM   1200  HB2 TYR A  83      15.358  30.267  50.695  1.00 25.19           H  
ATOM   1201  HB3 TYR A  83      15.737  30.272  52.404  1.00 25.19           H  
ATOM   1202  O   TYR A  83      17.477  28.372  51.576  1.00 25.19           O  
ATOM   1203  CG  TYR A  83      13.670  30.493  51.953  1.00 25.19           C  
ATOM   1204  CD1 TYR A  83      12.840  30.860  50.876  1.00 25.19           C  
ATOM   1205  HD1 TYR A  83      13.166  30.704  49.859  1.00 25.19           H  
ATOM   1206  CD2 TYR A  83      13.241  30.695  53.280  1.00 25.19           C  
ATOM   1207  HD2 TYR A  83      13.881  30.432  54.110  1.00 25.19           H  
ATOM   1208  CE1 TYR A  83      11.576  31.424  51.121  1.00 25.19           C  
ATOM   1209  HE1 TYR A  83      10.934  31.699  50.297  1.00 25.19           H  
ATOM   1210  CE2 TYR A  83      11.973  31.254  53.526  1.00 25.19           C  
ATOM   1211  HE2 TYR A  83      11.617  31.408  54.534  1.00 25.19           H  
ATOM   1212  OH  TYR A  83       9.923  32.163  52.699  1.00 25.19           O  
ATOM   1213  HH  TYR A  83       9.394  32.283  51.907  1.00 25.19           H  
ATOM   1214  CZ  TYR A  83      11.139  31.619  52.449  1.00 25.19           C  
ATOM   1215  N   LEU A  84      16.416  27.464  49.802  1.00 25.57           N  
ATOM   1216  H   LEU A  84      15.552  27.063  49.468  1.00 25.57           H  
ATOM   1217  CA  LEU A  84      17.471  27.672  48.799  1.00 25.57           C  
ATOM   1218  HA  LEU A  84      17.755  28.724  48.832  1.00 25.57           H  
ATOM   1219  C   LEU A  84      16.947  27.389  47.377  1.00 25.57           C  
ATOM   1220  CB  LEU A  84      18.711  26.816  49.147  1.00 25.57           C  
ATOM   1221  HB2 LEU A  84      19.015  26.219  48.287  1.00 25.57           H  
ATOM   1222  HB3 LEU A  84      18.449  26.115  49.940  1.00 25.57           H  
ATOM   1223  O   LEU A  84      16.505  26.282  47.083  1.00 25.57           O  
ATOM   1224  CG  LEU A  84      19.898  27.686  49.611  1.00 25.57           C  
ATOM   1225  HG  LEU A  84      19.544  28.539  50.190  1.00 25.57           H  
ATOM   1226  CD1 LEU A  84      20.846  26.885  50.501  1.00 25.57           C  
ATOM   1227 HD11 LEU A  84      21.681  27.513  50.813  1.00 25.57           H  
ATOM   1228 HD12 LEU A  84      20.308  26.555  51.390  1.00 25.57           H  
ATOM   1229 HD13 LEU A  84      21.220  26.014  49.964  1.00 25.57           H  
ATOM   1230  CD2 LEU A  84      20.684  28.226  48.415  1.00 25.57           C  
ATOM   1231 HD21 LEU A  84      21.101  27.400  47.839  1.00 25.57           H  
ATOM   1232 HD22 LEU A  84      21.492  28.868  48.765  1.00 25.57           H  
ATOM   1233 HD23 LEU A  84      20.026  28.807  47.770  1.00 25.57           H  
ATOM   1234  N   LEU A  85      17.004  28.391  46.490  1.00 22.28           N  
ATOM   1235  H   LEU A  85      17.418  29.266  46.778  1.00 22.28           H  
ATOM   1236  CA  LEU A  85      16.710  28.223  45.061  1.00 22.28           C  
ATOM   1237  HA  LEU A  85      15.781  27.666  44.938  1.00 22.28           H  
ATOM   1238  C   LEU A  85      17.845  27.459  44.368  1.00 22.28           C  
ATOM   1239  CB  LEU A  85      16.601  29.582  44.330  1.00 22.28           C  
ATOM   1240  HB2 LEU A  85      16.634  29.353  43.265  1.00 22.28           H  
ATOM   1241  HB3 LEU A  85      17.486  30.182  44.540  1.00 22.28           H  
ATOM   1242  O   LEU A  85      18.993  27.880  44.487  1.00 22.28           O  
ATOM   1243  CG  LEU A  85      15.340  30.429  44.564  1.00 22.28           C  
ATOM   1244  HG  LEU A  85      14.478  29.775  44.695  1.00 22.28           H  
ATOM   1245  CD1 LEU A  85      15.478  31.346  45.781  1.00 22.28           C  
ATOM   1246 HD11 LEU A  85      14.573  31.943  45.891  1.00 22.28           H  
ATOM   1247 HD12 LEU A  85      15.604  30.746  46.683  1.00 22.28           H  
ATOM   1248 HD13 LEU A  85      16.333  32.010  45.659  1.00 22.28           H  
ATOM   1249  CD2 LEU A  85      15.098  31.319  43.341  1.00 22.28           C  
ATOM   1250 HD21 LEU A  85      14.923  30.700  42.461  1.00 22.28           H  
ATOM   1251 HD22 LEU A  85      15.960  31.963  43.164  1.00 22.28           H  
ATOM   1252 HD23 LEU A  85      14.214  31.935  43.504  1.00 22.28           H  
ATOM   1253  N   TRP A  86      17.516  26.466  43.535  1.00 24.66           N  
ATOM   1254  H   TRP A  86      16.571  26.112  43.548  1.00 24.66           H  
ATOM   1255  CA  TRP A  86      18.404  25.990  42.464  1.00 24.66           C  
ATOM   1256  HA  TRP A  86      19.062  26.808  42.171  1.00 24.66           H  
ATOM   1257  C   TRP A  86      17.626  25.558  41.215  1.00 24.66           C  
ATOM   1258  CB  TRP A  86      19.307  24.846  42.953  1.00 24.66           C  
ATOM   1259  HB2 TRP A  86      19.666  24.289  42.087  1.00 24.66           H  
ATOM   1260  HB3 TRP A  86      18.725  24.155  43.562  1.00 24.66           H  
ATOM   1261  O   TRP A  86      16.892  24.575  41.224  1.00 24.66           O  
ATOM   1262  CG  TRP A  86      20.517  25.295  43.714  1.00 24.66           C  
ATOM   1263  CD1 TRP A  86      20.599  25.400  45.059  1.00 24.66           C  
ATOM   1264  HD1 TRP A  86      19.794  25.166  45.739  1.00 24.66           H  
ATOM   1265  CD2 TRP A  86      21.805  25.760  43.197  1.00 24.66           C  
ATOM   1266  CE2 TRP A  86      22.615  26.157  44.303  1.00 24.66           C  
ATOM   1267  CE3 TRP A  86      22.370  25.896  41.909  1.00 24.66           C  
ATOM   1268  HE3 TRP A  86      21.786  25.610  41.046  1.00 24.66           H  
ATOM   1269  NE1 TRP A  86      21.832  25.914  45.410  1.00 24.66           N  
ATOM   1270  HE1 TRP A  86      22.097  26.109  46.365  1.00 24.66           H  
ATOM   1271  CH2 TRP A  86      24.446  26.783  42.849  1.00 24.66           C  
ATOM   1272  HH2 TRP A  86      25.445  27.169  42.707  1.00 24.66           H  
ATOM   1273  CZ2 TRP A  86      23.913  26.665  44.144  1.00 24.66           C  
ATOM   1274  HZ2 TRP A  86      24.493  26.957  45.007  1.00 24.66           H  
ATOM   1275  CZ3 TRP A  86      23.676  26.397  41.737  1.00 24.66           C  
ATOM   1276  HZ3 TRP A  86      24.087  26.491  40.742  1.00 24.66           H  
ATOM   1277  N   THR A  87      17.859  26.253  40.103  1.00 21.39           N  
ATOM   1278  H   THR A  87      18.410  27.097  40.164  1.00 21.39           H  
ATOM   1279  CA  THR A  87      17.584  25.758  38.746  1.00 21.39           C  
ATOM   1280  HA  THR A  87      16.667  25.168  38.735  1.00 21.39           H  
ATOM   1281  C   THR A  87      18.748  24.886  38.269  1.00 21.39           C  
ATOM   1282  CB  THR A  87      17.437  26.933  37.758  1.00 21.39           C  
ATOM   1283  HB  THR A  87      17.545  26.556  36.741  1.00 21.39           H  
ATOM   1284  O   THR A  87      19.808  25.431  37.956  1.00 21.39           O  
ATOM   1285  CG2 THR A  87      16.088  27.634  37.853  1.00 21.39           C  
ATOM   1286 HG21 THR A  87      15.290  26.929  37.621  1.00 21.39           H  
ATOM   1287 HG22 THR A  87      15.942  28.027  38.859  1.00 21.39           H  
ATOM   1288 HG23 THR A  87      16.055  28.455  37.138  1.00 21.39           H  
ATOM   1289  OG1 THR A  87      18.440  27.899  38.000  1.00 21.39           O  
ATOM   1290  HG1 THR A  87      19.276  27.447  37.870  1.00 21.39           H  
ATOM   1291  N   VAL A  88      18.573  23.562  38.157  1.00 24.34           N  
ATOM   1292  H   VAL A  88      17.713  23.151  38.491  1.00 24.34           H  
ATOM   1293  CA  VAL A  88      19.533  22.664  37.475  1.00 24.34           C  
ATOM   1294  HA  VAL A  88      20.076  23.256  36.739  1.00 24.34           H  
ATOM   1295  C   VAL A  88      18.798  21.548  36.714  1.00 24.34           C  
ATOM   1296  CB  VAL A  88      20.587  22.063  38.440  1.00 24.34           C  
ATOM   1297  HB  VAL A  88      20.087  21.415  39.159  1.00 24.34           H  
ATOM   1298  O   VAL A  88      17.825  20.982  37.199  1.00 24.34           O  
ATOM   1299  CG1 VAL A  88      21.642  21.241  37.683  1.00 24.34           C  
ATOM   1300 HG11 VAL A  88      22.415  20.904  38.374  1.00 24.34           H  
ATOM   1301 HG12 VAL A  88      21.187  20.346  37.259  1.00 24.34           H  
ATOM   1302 HG13 VAL A  88      22.103  21.838  36.897  1.00 24.34           H  
ATOM   1303  CG2 VAL A  88      21.379  23.126  39.214  1.00 24.34           C  
ATOM   1304 HG21 VAL A  88      20.707  23.687  39.863  1.00 24.34           H  
ATOM   1305 HG22 VAL A  88      21.873  23.811  38.524  1.00 24.34           H  
ATOM   1306 HG23 VAL A  88      22.126  22.651  39.849  1.00 24.34           H  
ATOM   1307  N   TYR A  89      19.282  21.239  35.508  1.00 22.40           N  
ATOM   1308  H   TYR A  89      20.110  21.733  35.209  1.00 22.40           H  
ATOM   1309  CA  TYR A  89      18.833  20.129  34.656  1.00 22.40           C  
ATOM   1310  HA  TYR A  89      17.754  20.196  34.517  1.00 22.40           H  
ATOM   1311  C   TYR A  89      19.167  18.736  35.236  1.00 22.40           C  
ATOM   1312  CB  TYR A  89      19.537  20.250  33.287  1.00 22.40           C  
ATOM   1313  HB2 TYR A  89      20.500  20.744  33.414  1.00 22.40           H  
ATOM   1314  HB3 TYR A  89      19.773  19.248  32.929  1.00 22.40           H  
ATOM   1315  O   TYR A  89      20.239  18.556  35.808  1.00 22.40           O  
ATOM   1316  CG  TYR A  89      18.781  20.955  32.175  1.00 22.40           C  
ATOM   1317  CD1 TYR A  89      18.411  20.226  31.026  1.00 22.40           C  
ATOM   1318  HD1 TYR A  89      18.611  19.166  30.960  1.00 22.40           H  
ATOM   1319  CD2 TYR A  89      18.516  22.338  32.241  1.00 22.40           C  
ATOM   1320  HD2 TYR A  89      18.800  22.903  33.117  1.00 22.40           H  
ATOM   1321  CE1 TYR A  89      17.790  20.875  29.944  1.00 22.40           C  
ATOM   1322  HE1 TYR A  89      17.504  20.327  29.058  1.00 22.40           H  
ATOM   1323  CE2 TYR A  89      17.888  22.990  31.160  1.00 22.40           C  
ATOM   1324  HE2 TYR A  89      17.685  24.050  31.211  1.00 22.40           H  
ATOM   1325  OH  TYR A  89      16.939  22.874  28.949  1.00 22.40           O  
ATOM   1326  HH  TYR A  89      16.768  23.804  29.113  1.00 22.40           H  
ATOM   1327  CZ  TYR A  89      17.529  22.258  30.005  1.00 22.40           C  
ATOM   1328  N   ARG A  90      18.332  17.744  34.874  1.00 23.68           N  
ATOM   1329  H   ARG A  90      17.490  18.072  34.423  1.00 23.68           H  
ATOM   1330  CA  ARG A  90      18.396  16.271  35.084  1.00 23.68           C  
ATOM   1331  HA  ARG A  90      18.081  15.824  34.141  1.00 23.68           H  
ATOM   1332  C   ARG A  90      17.407  15.731  36.120  1.00 23.68           C  
ATOM   1333  CB  ARG A  90      19.796  15.683  35.351  1.00 23.68           C  
ATOM   1334  HB2 ARG A  90      19.662  14.630  35.597  1.00 23.68           H  
ATOM   1335  HB3 ARG A  90      20.251  16.149  36.226  1.00 23.68           H  
ATOM   1336  O   ARG A  90      17.620  15.797  37.323  1.00 23.68           O  
ATOM   1337  CG  ARG A  90      20.735  15.758  34.142  1.00 23.68           C  
ATOM   1338  HG2 ARG A  90      20.243  15.306  33.281  1.00 23.68           H  
ATOM   1339  HG3 ARG A  90      20.980  16.796  33.914  1.00 23.68           H  
ATOM   1340  CD  ARG A  90      22.017  14.980  34.456  1.00 23.68           C  
ATOM   1341  HD2 ARG A  90      21.733  13.989  34.813  1.00 23.68           H  
ATOM   1342  HD3 ARG A  90      22.553  15.495  35.253  1.00 23.68           H  
ATOM   1343  NE  ARG A  90      22.882  14.850  33.268  1.00 23.68           N  
ATOM   1344  HE  ARG A  90      22.715  15.507  32.519  1.00 23.68           H  
ATOM   1345  NH1 ARG A  90      24.137  13.080  34.018  1.00 23.68           N  
ATOM   1346 HH11 ARG A  90      23.588  13.071  34.866  1.00 23.68           H  
ATOM   1347 HH12 ARG A  90      24.862  12.389  33.883  1.00 23.68           H  
ATOM   1348  NH2 ARG A  90      24.534  13.934  31.997  1.00 23.68           N  
ATOM   1349 HH21 ARG A  90      25.266  13.248  31.876  1.00 23.68           H  
ATOM   1350 HH22 ARG A  90      24.333  14.597  31.262  1.00 23.68           H  
ATOM   1351  CZ  ARG A  90      23.843  13.959  33.101  1.00 23.68           C  
ATOM   1352  N   SER A  91      16.366  15.092  35.596  1.00 26.81           N  
ATOM   1353  H   SER A  91      16.264  15.068  34.591  1.00 26.81           H  
ATOM   1354  CA  SER A  91      15.450  14.213  36.315  1.00 26.81           C  
ATOM   1355  HA  SER A  91      15.075  14.715  37.207  1.00 26.81           H  
ATOM   1356  C   SER A  91      16.149  12.911  36.726  1.00 26.81           C  
ATOM   1357  CB  SER A  91      14.264  13.911  35.384  1.00 26.81           C  
ATOM   1358  HB2 SER A  91      13.641  13.127  35.814  1.00 26.81           H  
ATOM   1359  HB3 SER A  91      13.663  14.812  35.266  1.00 26.81           H  
ATOM   1360  O   SER A  91      16.330  12.021  35.895  1.00 26.81           O  
ATOM   1361  OG  SER A  91      14.746  13.511  34.109  1.00 26.81           O  
ATOM   1362  HG  SER A  91      15.154  12.651  34.238  1.00 26.81           H  
ATOM   1363  N   ASN A  92      16.504  12.791  38.006  1.00 25.79           N  
ATOM   1364  H   ASN A  92      16.364  13.581  38.619  1.00 25.79           H  
ATOM   1365  CA  ASN A  92      16.828  11.508  38.632  1.00 25.79           C  
ATOM   1366  HA  ASN A  92      17.092  10.772  37.872  1.00 25.79           H  
ATOM   1367  C   ASN A  92      15.580  11.016  39.380  1.00 25.79           C  
ATOM   1368  CB  ASN A  92      18.022  11.665  39.591  1.00 25.79           C  
ATOM   1369  HB2 ASN A  92      17.806  12.465  40.299  1.00 25.79           H  
ATOM   1370  HB3 ASN A  92      18.131  10.741  40.158  1.00 25.79           H  
ATOM   1371  O   ASN A  92      15.087  11.704  40.274  1.00 25.79           O  
ATOM   1372  CG  ASN A  92      19.360  11.943  38.926  1.00 25.79           C  
ATOM   1373  ND2 ASN A  92      20.349  12.287  39.716  1.00 25.79           N  
ATOM   1374 HD21 ASN A  92      21.246  12.436  39.276  1.00 25.79           H  
ATOM   1375 HD22 ASN A  92      20.200  12.332  40.714  1.00 25.79           H  
ATOM   1376  OD1 ASN A  92      19.565  11.863  37.727  1.00 25.79           O  
ATOM   1377  N   CYS A  93      15.067   9.838  39.029  1.00 26.22           N  
ATOM   1378  H   CYS A  93      15.500   9.309  38.285  1.00 26.22           H  
ATOM   1379  CA  CYS A  93      13.899   9.255  39.685  1.00 26.22           C  
ATOM   1380  HA  CYS A  93      13.229  10.052  40.007  1.00 26.22           H  
ATOM   1381  C   CYS A  93      14.302   8.454  40.931  1.00 26.22           C  
ATOM   1382  CB  CYS A  93      13.135   8.380  38.678  1.00 26.22           C  
ATOM   1383  HB2 CYS A  93      12.352   7.824  39.193  1.00 26.22           H  
ATOM   1384  HB3 CYS A  93      13.818   7.661  38.225  1.00 26.22           H  
ATOM   1385  O   CYS A  93      14.718   7.307  40.815  1.00 26.22           O  
ATOM   1386  SG  CYS A  93      12.379   9.414  37.391  1.00 26.22           S  
ATOM   1387  HG  CYS A  93      11.404   9.941  38.136  1.00 26.22           H  
ATOM   1388  N   CYS A  94      14.083   9.028  42.115  1.00 27.10           N  
ATOM   1389  H   CYS A  94      13.837  10.008  42.132  1.00 27.10           H  
ATOM   1390  CA  CYS A  94      13.892   8.270  43.354  1.00 27.10           C  
ATOM   1391  HA  CYS A  94      13.921   7.200  43.149  1.00 27.10           H  
ATOM   1392  C   CYS A  94      12.495   8.593  43.901  1.00 27.10           C  
ATOM   1393  CB  CYS A  94      15.009   8.573  44.364  1.00 27.10           C  
ATOM   1394  HB2 CYS A  94      15.173   9.648  44.430  1.00 27.10           H  
ATOM   1395  HB3 CYS A  94      14.702   8.206  45.344  1.00 27.10           H  
ATOM   1396  O   CYS A  94      12.318   9.564  44.634  1.00 27.10           O  
ATOM   1397  SG  CYS A  94      16.536   7.718  43.876  1.00 27.10           S  
ATOM   1398  HG  CYS A  94      17.228   7.960  44.993  1.00 27.10           H  
ATOM   1399  N   GLY A  95      11.496   7.809  43.486  1.00 35.57           N  
ATOM   1400  H   GLY A  95      11.728   7.014  42.908  1.00 35.57           H  
ATOM   1401  CA  GLY A  95      10.142   7.855  44.045  1.00 35.57           C  
ATOM   1402  HA2 GLY A  95       9.444   7.364  43.367  1.00 35.57           H  
ATOM   1403  HA3 GLY A  95       9.833   8.893  44.167  1.00 35.57           H  
ATOM   1404  C   GLY A  95      10.075   7.149  45.403  1.00 35.57           C  
ATOM   1405  O   GLY A  95      10.856   6.239  45.671  1.00 35.57           O  
ATOM   1406  N   LEU A  96       9.165   7.587  46.274  1.00 29.98           N  
ATOM   1407  H   LEU A  96       8.508   8.295  45.978  1.00 29.98           H  
ATOM   1408  CA  LEU A  96       9.112   7.147  47.670  1.00 29.98           C  
ATOM   1409  HA  LEU A  96      10.121   7.188  48.080  1.00 29.98           H  
ATOM   1410  C   LEU A  96       8.597   5.705  47.842  1.00 29.98           C  
ATOM   1411  CB  LEU A  96       8.228   8.116  48.480  1.00 29.98           C  
ATOM   1412  HB2 LEU A  96       8.116   7.701  49.481  1.00 29.98           H  
ATOM   1413  HB3 LEU A  96       7.232   8.140  48.038  1.00 29.98           H  
ATOM   1414  O   LEU A  96       7.495   5.380  47.408  1.00 29.98           O  
ATOM   1415  CG  LEU A  96       8.795   9.549  48.589  1.00 29.98           C  
ATOM   1416  HG  LEU A  96       9.754   9.609  48.075  1.00 29.98           H  
ATOM   1417  CD1 LEU A  96       7.849  10.577  47.963  1.00 29.98           C  
ATOM   1418 HD11 LEU A  96       7.702  10.349  46.908  1.00 29.98           H  
ATOM   1419 HD12 LEU A  96       8.281  11.574  48.050  1.00 29.98           H  
ATOM   1420 HD13 LEU A  96       6.885  10.562  48.472  1.00 29.98           H  
ATOM   1421  CD2 LEU A  96       9.021   9.931  50.052  1.00 29.98           C  
ATOM   1422 HD21 LEU A  96       8.079   9.901  50.601  1.00 29.98           H  
ATOM   1423 HD22 LEU A  96       9.437  10.937  50.111  1.00 29.98           H  
ATOM   1424 HD23 LEU A  96       9.724   9.236  50.510  1.00 29.98           H  
ATOM   1425  N   CYS A  97       9.325   4.897  48.619  1.00 32.26           N  
ATOM   1426  H   CYS A  97      10.248   5.206  48.889  1.00 32.26           H  
ATOM   1427  CA  CYS A  97       8.737   3.796  49.390  1.00 32.26           C  
ATOM   1428  HA  CYS A  97       8.156   3.142  48.740  1.00 32.26           H  
ATOM   1429  C   CYS A  97       7.808   4.395  50.464  1.00 32.26           C  
ATOM   1430  CB  CYS A  97       9.854   2.975  50.080  1.00 32.26           C  
ATOM   1431  HB2 CYS A  97       9.491   2.646  51.054  1.00 32.26           H  
ATOM   1432  HB3 CYS A  97      10.702   3.631  50.279  1.00 32.26           H  
ATOM   1433  O   CYS A  97       8.292   4.833  51.507  1.00 32.26           O  
ATOM   1434  SG  CYS A  97      10.461   1.488  49.242  1.00 32.26           S  
ATOM   1435  N   MET A  98       6.490   4.408  50.244  1.00 29.77           N  
ATOM   1436  H   MET A  98       6.147   4.122  49.337  1.00 29.77           H  
ATOM   1437  CA  MET A  98       5.508   4.647  51.311  1.00 29.77           C  
ATOM   1438  HA  MET A  98       6.033   4.819  52.250  1.00 29.77           H  
ATOM   1439  C   MET A  98       4.659   3.396  51.538  1.00 29.77           C  
ATOM   1440  CB  MET A  98       4.661   5.906  51.061  1.00 29.77           C  
ATOM   1441  HB2 MET A  98       4.314   5.943  50.029  1.00 29.77           H  
ATOM   1442  HB3 MET A  98       3.790   5.863  51.716  1.00 29.77           H  
ATOM   1443  O   MET A  98       3.745   3.089  50.781  1.00 29.77           O  
ATOM   1444  CG  MET A  98       5.446   7.179  51.408  1.00 29.77           C  
ATOM   1445  HG2 MET A  98       6.094   6.969  52.259  1.00 29.77           H  
ATOM   1446  HG3 MET A  98       6.082   7.453  50.566  1.00 29.77           H  
ATOM   1447  SD  MET A  98       4.405   8.587  51.884  1.00 29.77           S  
ATOM   1448  CE  MET A  98       4.574   9.653  50.433  1.00 29.77           C  
ATOM   1449  HE1 MET A  98       4.267   9.111  49.539  1.00 29.77           H  
ATOM   1450  HE2 MET A  98       5.613   9.969  50.335  1.00 29.77           H  
ATOM   1451  HE3 MET A  98       3.943  10.533  50.556  1.00 29.77           H  
ATOM   1452  N   GLY A  99       5.004   2.664  52.595  1.00 33.28           N  
ATOM   1453  H   GLY A  99       5.827   2.945  53.108  1.00 33.28           H  
ATOM   1454  CA  GLY A  99       4.366   1.419  53.011  1.00 33.28           C  
ATOM   1455  HA2 GLY A  99       3.425   1.647  53.512  1.00 33.28           H  
ATOM   1456  HA3 GLY A  99       4.158   0.796  52.142  1.00 33.28           H  
ATOM   1457  C   GLY A  99       5.285   0.653  53.961  1.00 33.28           C  
ATOM   1458  O   GLY A  99       6.501   0.647  53.783  1.00 33.28           O  
ATOM   1459  N   SER A 100       4.727   0.000  54.978  1.00 31.48           N  
ATOM   1460  H   SER A 100       3.721  -0.014  55.066  1.00 31.48           H  
ATOM   1461  CA  SER A 100       5.473  -0.628  56.084  1.00 31.48           C  
ATOM   1462  HA  SER A 100       6.228   0.084  56.417  1.00 31.48           H  
ATOM   1463  C   SER A 100       6.258  -1.905  55.721  1.00 31.48           C  
ATOM   1464  CB  SER A 100       4.521  -0.857  57.272  1.00 31.48           C  
ATOM   1465  HB2 SER A 100       4.927  -1.610  57.948  1.00 31.48           H  
ATOM   1466  HB3 SER A 100       4.426   0.079  57.824  1.00 31.48           H  
ATOM   1467  O   SER A 100       6.787  -2.557  56.615  1.00 31.48           O  
ATOM   1468  OG  SER A 100       3.226  -1.243  56.833  1.00 31.48           O  
ATOM   1469  HG  SER A 100       2.739  -1.579  57.588  1.00 31.48           H  
ATOM   1470  N   ASN A 101       6.371  -2.245  54.430  1.00 30.59           N  
ATOM   1471  H   ASN A 101       6.015  -1.585  53.755  1.00 30.59           H  
ATOM   1472  CA  ASN A 101       6.935  -3.502  53.921  1.00 30.59           C  
ATOM   1473  HA  ASN A 101       7.507  -3.981  54.716  1.00 30.59           H  
ATOM   1474  C   ASN A 101       7.921  -3.299  52.742  1.00 30.59           C  
ATOM   1475  CB  ASN A 101       5.777  -4.451  53.527  1.00 30.59           C  
ATOM   1476  HB2 ASN A 101       5.148  -3.952  52.790  1.00 30.59           H  
ATOM   1477  HB3 ASN A 101       6.189  -5.345  53.059  1.00 30.59           H  
ATOM   1478  O   ASN A 101       7.867  -4.060  51.777  1.00 30.59           O  
ATOM   1479  CG  ASN A 101       4.916  -4.951  54.671  1.00 30.59           C  
ATOM   1480  ND2 ASN A 101       3.662  -5.231  54.408  1.00 30.59           N  
ATOM   1481 HD21 ASN A 101       3.292  -5.116  53.476  1.00 30.59           H  
ATOM   1482 HD22 ASN A 101       3.112  -5.561  55.189  1.00 30.59           H  
ATOM   1483  OD1 ASN A 101       5.340  -5.153  55.791  1.00 30.59           O  
ATOM   1484  N   CYS A 102       8.808  -2.292  52.752  1.00 35.24           N  
ATOM   1485  H   CYS A 102       8.845  -1.656  53.536  1.00 35.24           H  
ATOM   1486  CA  CYS A 102       9.851  -2.228  51.712  1.00 35.24           C  
ATOM   1487  HA  CYS A 102       9.390  -2.539  50.775  1.00 35.24           H  
ATOM   1488  C   CYS A 102      10.967  -3.262  51.961  1.00 35.24           C  
ATOM   1489  CB  CYS A 102      10.345  -0.799  51.411  1.00 35.24           C  
ATOM   1490  HB2 CYS A 102      11.376  -0.864  51.063  1.00 35.24           H  
ATOM   1491  HB3 CYS A 102      10.323  -0.183  52.310  1.00 35.24           H  
ATOM   1492  O   CYS A 102      11.832  -3.084  52.818  1.00 35.24           O  
ATOM   1493  SG  CYS A 102       9.362  -0.031  50.075  1.00 35.24           S  
ATOM   1494  N   CYS A 103      10.924  -4.339  51.167  1.00 36.48           N  
ATOM   1495  H   CYS A 103      10.104  -4.445  50.587  1.00 36.48           H  
ATOM   1496  CA  CYS A 103      12.050  -5.227  50.882  1.00 36.48           C  
ATOM   1497  HA  CYS A 103      12.373  -5.698  51.810  1.00 36.48           H  
ATOM   1498  C   CYS A 103      13.246  -4.408  50.316  1.00 36.48           C  
ATOM   1499  CB  CYS A 103      11.569  -6.327  49.903  1.00 36.48           C  
ATOM   1500  HB2 CYS A 103      12.460  -6.844  49.548  1.00 36.48           H  
ATOM   1501  HB3 CYS A 103      11.115  -5.855  49.032  1.00 36.48           H  
ATOM   1502  O   CYS A 103      13.038  -3.394  49.653  1.00 36.48           O  
ATOM   1503  SG  CYS A 103      10.433  -7.623  50.543  1.00 36.48           S  
ATOM   1504  N   GLU A 104      14.486  -4.821  50.601  1.00 37.24           N  
ATOM   1505  H   GLU A 104      14.596  -5.697  51.091  1.00 37.24           H  
ATOM   1506  CA  GLU A 104      15.721  -4.038  50.382  1.00 37.24           C  
ATOM   1507  HA  GLU A 104      15.658  -3.149  51.009  1.00 37.24           H  
ATOM   1508  C   GLU A 104      15.940  -3.565  48.924  1.00 37.24           C  
ATOM   1509  CB  GLU A 104      16.901  -4.888  50.896  1.00 37.24           C  
ATOM   1510  HB2 GLU A 104      16.649  -5.223  51.902  1.00 37.24           H  
ATOM   1511  HB3 GLU A 104      16.999  -5.768  50.261  1.00 37.24           H  
ATOM   1512  O   GLU A 104      15.831  -4.347  47.975  1.00 37.24           O  
ATOM   1513  CG  GLU A 104      18.262  -4.169  50.968  1.00 37.24           C  
ATOM   1514  HG2 GLU A 104      18.134  -3.251  51.541  1.00 37.24           H  
ATOM   1515  HG3 GLU A 104      18.570  -3.896  49.958  1.00 37.24           H  
ATOM   1516  CD  GLU A 104      19.364  -5.032  51.624  1.00 37.24           C  
ATOM   1517  OE1 GLU A 104      20.462  -4.479  51.864  1.00 37.24           O  
ATOM   1518  OE2 GLU A 104      19.108  -6.226  51.910  1.00 37.24           O  
ATOM   1519  N   CYS A 105      16.297  -2.281  48.759  1.00 40.15           N  
ATOM   1520  H   CYS A 105      16.405  -1.711  49.586  1.00 40.15           H  
ATOM   1521  CA  CYS A 105      16.627  -1.653  47.474  1.00 40.15           C  
ATOM   1522  HA  CYS A 105      16.380  -2.330  46.656  1.00 40.15           H  
ATOM   1523  C   CYS A 105      18.123  -1.326  47.391  1.00 40.15           C  
ATOM   1524  CB  CYS A 105      15.815  -0.357  47.295  1.00 40.15           C  
ATOM   1525  HB2 CYS A 105      16.239   0.218  46.472  1.00 40.15           H  
ATOM   1526  HB3 CYS A 105      15.879   0.239  48.206  1.00 40.15           H  
ATOM   1527  O   CYS A 105      18.617  -0.489  48.152  1.00 40.15           O  
ATOM   1528  SG  CYS A 105      14.081  -0.722  46.909  1.00 40.15           S  
ATOM   1529  HG  CYS A 105      13.615   0.529  46.964  1.00 40.15           H  
ATOM   1530  N   THR A 106      18.823  -1.896  46.408  1.00 38.36           N  
ATOM   1531  H   THR A 106      18.363  -2.577  45.820  1.00 38.36           H  
ATOM   1532  CA  THR A 106      20.255  -1.634  46.182  1.00 38.36           C  
ATOM   1533  HA  THR A 106      20.662  -1.160  47.075  1.00 38.36           H  
ATOM   1534  C   THR A 106      20.442  -0.680  45.001  1.00 38.36           C  
ATOM   1535  CB  THR A 106      21.049  -2.934  45.980  1.00 38.36           C  
ATOM   1536  HB  THR A 106      20.854  -3.335  44.986  1.00 38.36           H  
ATOM   1537  O   THR A 106      19.938  -0.924  43.902  1.00 38.36           O  
ATOM   1538  CG2 THR A 106      22.551  -2.716  46.174  1.00 38.36           C  
ATOM   1539 HG21 THR A 106      22.747  -2.344  47.180  1.00 38.36           H  
ATOM   1540 HG22 THR A 106      23.075  -3.661  46.033  1.00 38.36           H  
ATOM   1541 HG23 THR A 106      22.923  -2.003  45.438  1.00 38.36           H  
ATOM   1542  OG1 THR A 106      20.668  -3.885  46.943  1.00 38.36           O  
ATOM   1543  HG1 THR A 106      20.911  -4.759  46.630  1.00 38.36           H  
ATOM   1544  N   VAL A 107      21.176   0.418  45.216  1.00 37.21           N  
ATOM   1545  H   VAL A 107      21.565   0.554  46.138  1.00 37.21           H  
ATOM   1546  CA  VAL A 107      21.437   1.448  44.194  1.00 37.21           C  
ATOM   1547  HA  VAL A 107      20.670   1.383  43.422  1.00 37.21           H  
ATOM   1548  C   VAL A 107      22.794   1.213  43.535  1.00 37.21           C  
ATOM   1549  CB  VAL A 107      21.362   2.870  44.792  1.00 37.21           C  
ATOM   1550  HB  VAL A 107      22.113   2.971  45.575  1.00 37.21           H  
ATOM   1551  O   VAL A 107      23.829   1.272  44.202  1.00 37.21           O  
ATOM   1552  CG1 VAL A 107      21.619   3.949  43.728  1.00 37.21           C  
ATOM   1553 HG11 VAL A 107      21.502   4.939  44.169  1.00 37.21           H  
ATOM   1554 HG12 VAL A 107      22.634   3.872  43.339  1.00 37.21           H  
ATOM   1555 HG13 VAL A 107      20.909   3.841  42.908  1.00 37.21           H  
ATOM   1556  CG2 VAL A 107      19.985   3.148  45.409  1.00 37.21           C  
ATOM   1557 HG21 VAL A 107      19.950   4.162  45.806  1.00 37.21           H  
ATOM   1558 HG22 VAL A 107      19.207   3.032  44.654  1.00 37.21           H  
ATOM   1559 HG23 VAL A 107      19.789   2.455  46.227  1.00 37.21           H  
ATOM   1560  N   TYR A 108      22.809   1.034  42.211  1.00 36.11           N  
ATOM   1561  H   TYR A 108      21.926   0.996  41.722  1.00 36.11           H  
ATOM   1562  CA  TYR A 108      24.045   0.948  41.426  1.00 36.11           C  
ATOM   1563  HA  TYR A 108      24.894   0.911  42.109  1.00 36.11           H  
ATOM   1564  C   TYR A 108      24.243   2.193  40.555  1.00 36.11           C  
ATOM   1565  CB  TYR A 108      24.096  -0.359  40.626  1.00 36.11           C  
ATOM   1566  HB2 TYR A 108      24.864  -0.268  39.857  1.00 36.11           H  
ATOM   1567  HB3 TYR A 108      23.144  -0.512  40.117  1.00 36.11           H  
ATOM   1568  O   TYR A 108      23.687   2.332  39.463  1.00 36.11           O  
ATOM   1569  CG  TYR A 108      24.437  -1.575  41.470  1.00 36.11           C  
ATOM   1570  CD1 TYR A 108      25.755  -1.759  41.939  1.00 36.11           C  
ATOM   1571  HD1 TYR A 108      26.517  -1.031  41.704  1.00 36.11           H  
ATOM   1572  CD2 TYR A 108      23.444  -2.523  41.784  1.00 36.11           C  
ATOM   1573  HD2 TYR A 108      22.430  -2.397  41.432  1.00 36.11           H  
ATOM   1574  CE1 TYR A 108      26.079  -2.885  42.723  1.00 36.11           C  
ATOM   1575  HE1 TYR A 108      27.085  -3.021  43.091  1.00 36.11           H  
ATOM   1576  CE2 TYR A 108      23.767  -3.656  42.555  1.00 36.11           C  
ATOM   1577  HE2 TYR A 108      23.012  -4.396  42.776  1.00 36.11           H  
ATOM   1578  OH  TYR A 108      25.389  -4.923  43.787  1.00 36.11           O  
ATOM   1579  HH  TYR A 108      26.301  -4.919  44.086  1.00 36.11           H  
ATOM   1580  CZ  TYR A 108      25.081  -3.837  43.031  1.00 36.11           C  
ATOM   1581  N   GLY A 109      25.101   3.100  41.027  1.00 44.91           N  
ATOM   1582  H   GLY A 109      25.445   2.977  41.969  1.00 44.91           H  
ATOM   1583  CA  GLY A 109      25.476   4.304  40.289  1.00 44.91           C  
ATOM   1584  HA2 GLY A 109      26.259   4.834  40.831  1.00 44.91           H  
ATOM   1585  HA3 GLY A 109      25.867   4.012  39.315  1.00 44.91           H  
ATOM   1586  C   GLY A 109      24.300   5.264  40.092  1.00 44.91           C  
ATOM   1587  O   GLY A 109      23.567   5.556  41.028  1.00 44.91           O  
ATOM   1588  N   SER A 110      24.159   5.810  38.883  1.00 35.18           N  
ATOM   1589  H   SER A 110      24.808   5.551  38.153  1.00 35.18           H  
ATOM   1590  CA  SER A 110      23.239   6.927  38.622  1.00 35.18           C  
ATOM   1591  HA  SER A 110      23.142   7.520  39.531  1.00 35.18           H  
ATOM   1592  C   SER A 110      21.814   6.542  38.211  1.00 35.18           C  
ATOM   1593  CB  SER A 110      23.807   7.841  37.527  1.00 35.18           C  
ATOM   1594  HB2 SER A 110      23.239   8.771  37.505  1.00 35.18           H  
ATOM   1595  HB3 SER A 110      23.702   7.350  36.560  1.00 35.18           H  
ATOM   1596  O   SER A 110      20.982   7.440  38.191  1.00 35.18           O  
ATOM   1597  OG  SER A 110      25.179   8.126  37.744  1.00 35.18           O  
ATOM   1598  HG  SER A 110      25.268   8.451  38.643  1.00 35.18           H  
ATOM   1599  N   ASN A 111      21.544   5.294  37.795  1.00 30.42           N  
ATOM   1600  H   ASN A 111      22.235   4.572  37.940  1.00 30.42           H  
ATOM   1601  CA  ASN A 111      20.408   5.019  36.891  1.00 30.42           C  
ATOM   1602  HA  ASN A 111      19.641   5.774  37.060  1.00 30.42           H  
ATOM   1603  C   ASN A 111      19.634   3.692  37.077  1.00 30.42           C  
ATOM   1604  CB  ASN A 111      20.909   5.165  35.432  1.00 30.42           C  
ATOM   1605  HB2 ASN A 111      20.283   4.570  34.767  1.00 30.42           H  
ATOM   1606  HB3 ASN A 111      21.923   4.773  35.352  1.00 30.42           H  
ATOM   1607  O   ASN A 111      18.720   3.466  36.291  1.00 30.42           O  
ATOM   1608  CG  ASN A 111      20.858   6.581  34.880  1.00 30.42           C  
ATOM   1609  ND2 ASN A 111      21.586   6.845  33.822  1.00 30.42           N  
ATOM   1610 HD21 ASN A 111      21.441   7.768  33.440  1.00 30.42           H  
ATOM   1611 HD22 ASN A 111      22.098   6.104  33.364  1.00 30.42           H  
ATOM   1612  OD1 ASN A 111      20.169   7.473  35.326  1.00 30.42           O  
ATOM   1613  N   CYS A 112      19.933   2.831  38.061  1.00 30.56           N  
ATOM   1614  H   CYS A 112      20.664   3.051  38.722  1.00 30.56           H  
ATOM   1615  CA  CYS A 112      19.111   1.636  38.331  1.00 30.56           C  
ATOM   1616  HA  CYS A 112      18.111   1.788  37.923  1.00 30.56           H  
ATOM   1617  C   CYS A 112      18.952   1.360  39.834  1.00 30.56           C  
ATOM   1618  CB  CYS A 112      19.702   0.381  37.658  1.00 30.56           C  
ATOM   1619  HB2 CYS A 112      19.120  -0.483  37.980  1.00 30.56           H  
ATOM   1620  HB3 CYS A 112      20.729   0.239  37.992  1.00 30.56           H  
ATOM   1621  O   CYS A 112      19.936   1.393  40.578  1.00 30.56           O  
ATOM   1622  SG  CYS A 112      19.645   0.454  35.842  1.00 30.56           S  
ATOM   1623  HG  CYS A 112      19.650  -0.866  35.637  1.00 30.56           H  
ATOM   1624  N   CYS A 113      17.733   0.990  40.235  1.00 36.16           N  
ATOM   1625  H   CYS A 113      16.987   0.980  39.554  1.00 36.16           H  
ATOM   1626  CA  CYS A 113      17.436   0.322  41.502  1.00 36.16           C  
ATOM   1627  HA  CYS A 113      18.295   0.371  42.171  1.00 36.16           H  
ATOM   1628  C   CYS A 113      17.121  -1.149  41.208  1.00 36.16           C  
ATOM   1629  CB  CYS A 113      16.236   0.995  42.187  1.00 36.16           C  
ATOM   1630  HB2 CYS A 113      15.370   0.951  41.526  1.00 36.16           H  
ATOM   1631  HB3 CYS A 113      15.998   0.454  43.102  1.00 36.16           H  
ATOM   1632  O   CYS A 113      16.254  -1.429  40.381  1.00 36.16           O  
ATOM   1633  SG  CYS A 113      16.611   2.726  42.593  1.00 36.16           S  
ATOM   1634  HG  CYS A 113      15.418   3.033  43.110  1.00 36.16           H  
ATOM   1635  N   GLU A 114      17.796  -2.078  41.881  1.00 35.38           N  
ATOM   1636  H   GLU A 114      18.487  -1.793  42.561  1.00 35.38           H  
ATOM   1637  CA  GLU A 114      17.424  -3.495  41.858  1.00 35.38           C  
ATOM   1638  HA  GLU A 114      16.817  -3.692  40.974  1.00 35.38           H  
ATOM   1639  C   GLU A 114      16.567  -3.805  43.095  1.00 35.38           C  
ATOM   1640  CB  GLU A 114      18.684  -4.369  41.730  1.00 35.38           C  
ATOM   1641  HB2 GLU A 114      19.254  -4.002  40.877  1.00 35.38           H  
ATOM   1642  HB3 GLU A 114      19.295  -4.264  42.627  1.00 35.38           H  
ATOM   1643  O   GLU A 114      16.981  -3.539  44.226  1.00 35.38           O  
ATOM   1644  CG  GLU A 114      18.358  -5.856  41.495  1.00 35.38           C  
ATOM   1645  HG2 GLU A 114      17.940  -6.275  42.410  1.00 35.38           H  
ATOM   1646  HG3 GLU A 114      17.595  -5.920  40.719  1.00 35.38           H  
ATOM   1647  CD  GLU A 114      19.584  -6.685  41.057  1.00 35.38           C  
ATOM   1648  OE1 GLU A 114      19.364  -7.793  40.516  1.00 35.38           O  
ATOM   1649  OE2 GLU A 114      20.729  -6.200  41.218  1.00 35.38           O  
ATOM   1650  N   CYS A 115      15.359  -4.329  42.871  1.00 38.41           N  
ATOM   1651  H   CYS A 115      15.084  -4.514  41.917  1.00 38.41           H  
ATOM   1652  CA  CYS A 115      14.426  -4.729  43.924  1.00 38.41           C  
ATOM   1653  HA  CYS A 115      14.675  -4.223  44.857  1.00 38.41           H  
ATOM   1654  C   CYS A 115      14.507  -6.243  44.132  1.00 38.41           C  
ATOM   1655  CB  CYS A 115      12.992  -4.347  43.532  1.00 38.41           C  
ATOM   1656  HB2 CYS A 115      12.332  -4.633  44.350  1.00 38.41           H  
ATOM   1657  HB3 CYS A 115      12.702  -4.930  42.658  1.00 38.41           H  
ATOM   1658  O   CYS A 115      14.141  -7.002  43.231  1.00 38.41           O  
ATOM   1659  SG  CYS A 115      12.685  -2.607  43.159  1.00 38.41           S  
ATOM   1660  N   THR A 116      14.923  -6.698  45.316  1.00 38.28           N  
ATOM   1661  H   THR A 116      15.169  -6.038  46.040  1.00 38.28           H  
ATOM   1662  CA  THR A 116      15.010  -8.140  45.607  1.00 38.28           C  
ATOM   1663  HA  THR A 116      14.965  -8.690  44.667  1.00 38.28           H  
ATOM   1664  C   THR A 116      13.825  -8.582  46.465  1.00 38.28           C  
ATOM   1665  CB  THR A 116      16.348  -8.525  46.256  1.00 38.28           C  
ATOM   1666  HB  THR A 116      16.349  -8.250  47.311  1.00 38.28           H  
ATOM   1667  O   THR A 116      13.716  -8.207  47.630  1.00 38.28           O  
ATOM   1668  CG2 THR A 116      16.606 -10.025  46.105  1.00 38.28           C  
ATOM   1669 HG21 THR A 116      15.819 -10.592  46.601  1.00 38.28           H  
ATOM   1670 HG22 THR A 116      17.565 -10.269  46.563  1.00 38.28           H  
ATOM   1671 HG23 THR A 116      16.642 -10.292  45.049  1.00 38.28           H  
ATOM   1672  OG1 THR A 116      17.429  -7.889  45.617  1.00 38.28           O  
ATOM   1673  HG1 THR A 116      17.381  -6.949  45.807  1.00 38.28           H  
ATOM   1674  N   VAL A 117      12.919  -9.385  45.899  1.00 40.14           N  
ATOM   1675  H   VAL A 117      13.054  -9.660  44.937  1.00 40.14           H  
ATOM   1676  CA  VAL A 117      11.716  -9.865  46.602  1.00 40.14           C  
ATOM   1677  HA  VAL A 117      11.440  -9.130  47.357  1.00 40.14           H  
ATOM   1678  C   VAL A 117      12.000 -11.189  47.315  1.00 40.14           C  
ATOM   1679  CB  VAL A 117      10.512  -9.999  45.644  1.00 40.14           C  
ATOM   1680  HB  VAL A 117      10.743 -10.735  44.874  1.00 40.14           H  
ATOM   1681  O   VAL A 117      12.302 -12.191  46.668  1.00 40.14           O  
ATOM   1682  CG1 VAL A 117       9.246 -10.448  46.389  1.00 40.14           C  
ATOM   1683 HG11 VAL A 117       8.401 -10.472  45.702  1.00 40.14           H  
ATOM   1684 HG12 VAL A 117       9.022  -9.754  47.200  1.00 40.14           H  
ATOM   1685 HG13 VAL A 117       9.377 -11.450  46.796  1.00 40.14           H  
ATOM   1686  CG2 VAL A 117      10.192  -8.664  44.956  1.00 40.14           C  
ATOM   1687 HG21 VAL A 117      11.033  -8.341  44.341  1.00 40.14           H  
ATOM   1688 HG22 VAL A 117       9.324  -8.779  44.307  1.00 40.14           H  
ATOM   1689 HG23 VAL A 117       9.980  -7.898  45.701  1.00 40.14           H  
ATOM   1690  N   TYR A 118      11.822 -11.217  48.638  1.00 34.26           N  
ATOM   1691  H   TYR A 118      11.599 -10.353  49.111  1.00 34.26           H  
ATOM   1692  CA  TYR A 118      11.783 -12.446  49.436  1.00 34.26           C  
ATOM   1693  HA  TYR A 118      11.869 -13.308  48.775  1.00 34.26           H  
ATOM   1694  C   TYR A 118      10.442 -12.562  50.174  1.00 34.26           C  
ATOM   1695  CB  TYR A 118      12.967 -12.502  50.416  1.00 34.26           C  
ATOM   1696  HB2 TYR A 118      13.072 -11.538  50.912  1.00 34.26           H  
ATOM   1697  HB3 TYR A 118      12.738 -13.233  51.191  1.00 34.26           H  
ATOM   1698  O   TYR A 118      10.076 -11.692  50.959  1.00 34.26           O  
ATOM   1699  CG  TYR A 118      14.292 -12.905  49.791  1.00 34.26           C  
ATOM   1700  CD1 TYR A 118      14.570 -14.267  49.555  1.00 34.26           C  
ATOM   1701  HD1 TYR A 118      13.835 -15.019  49.803  1.00 34.26           H  
ATOM   1702  CD2 TYR A 118      15.256 -11.928  49.470  1.00 34.26           C  
ATOM   1703  HD2 TYR A 118      15.047 -10.884  49.648  1.00 34.26           H  
ATOM   1704  CE1 TYR A 118      15.805 -14.652  48.996  1.00 34.26           C  
ATOM   1705  HE1 TYR A 118      16.027 -15.691  48.806  1.00 34.26           H  
ATOM   1706  CE2 TYR A 118      16.495 -12.310  48.918  1.00 34.26           C  
ATOM   1707  HE2 TYR A 118      17.231 -11.556  48.683  1.00 34.26           H  
ATOM   1708  OH  TYR A 118      17.959 -14.048  48.136  1.00 34.26           O  
ATOM   1709  HH  TYR A 118      18.506 -13.283  47.944  1.00 34.26           H  
ATOM   1710  CZ  TYR A 118      16.769 -13.673  48.675  1.00 34.26           C  
ATOM   1711  N   GLY A 119       9.731 -13.673  49.958  1.00 34.32           N  
ATOM   1712  H   GLY A 119      10.069 -14.316  49.255  1.00 34.32           H  
ATOM   1713  CA  GLY A 119       8.455 -13.975  50.618  1.00 34.32           C  
ATOM   1714  HA2 GLY A 119       8.450 -13.547  51.620  1.00 34.32           H  
ATOM   1715  HA3 GLY A 119       8.369 -15.057  50.722  1.00 34.32           H  
ATOM   1716  C   GLY A 119       7.213 -13.460  49.877  1.00 34.32           C  
ATOM   1717  O   GLY A 119       7.261 -12.511  49.100  1.00 34.32           O  
ATOM   1718  N   SER A 120       6.073 -14.106  50.128  1.00 34.78           N  
ATOM   1719  H   SER A 120       6.064 -14.826  50.836  1.00 34.78           H  
ATOM   1720  CA  SER A 120       4.820 -13.957  49.366  1.00 34.78           C  
ATOM   1721  HA  SER A 120       5.058 -13.994  48.303  1.00 34.78           H  
ATOM   1722  C   SER A 120       4.047 -12.648  49.586  1.00 34.78           C  
ATOM   1723  CB  SER A 120       3.913 -15.154  49.687  1.00 34.78           C  
ATOM   1724  HB2 SER A 120       2.933 -15.026  49.227  1.00 34.78           H  
ATOM   1725  HB3 SER A 120       4.367 -16.059  49.285  1.00 34.78           H  
ATOM   1726  O   SER A 120       2.977 -12.488  49.009  1.00 34.78           O  
ATOM   1727  OG  SER A 120       3.777 -15.300  51.091  1.00 34.78           O  
ATOM   1728  HG  SER A 120       3.188 -14.609  51.403  1.00 34.78           H  
ATOM   1729  N   ASN A 121       4.549 -11.729  50.420  1.00 29.81           N  
ATOM   1730  H   ASN A 121       5.460 -11.908  50.818  1.00 29.81           H  
ATOM   1731  CA  ASN A 121       3.781 -10.574  50.906  1.00 29.81           C  
ATOM   1732  HA  ASN A 121       2.792 -10.594  50.449  1.00 29.81           H  
ATOM   1733  C   ASN A 121       4.372  -9.202  50.501  1.00 29.81           C  
ATOM   1734  CB  ASN A 121       3.569 -10.704  52.430  1.00 29.81           C  
ATOM   1735  HB2 ASN A 121       4.537 -10.749  52.930  1.00 29.81           H  
ATOM   1736  HB3 ASN A 121       3.059  -9.806  52.779  1.00 29.81           H  
ATOM   1737  O   ASN A 121       3.775  -8.175  50.824  1.00 29.81           O  
ATOM   1738  CG  ASN A 121       2.731 -11.899  52.881  1.00 29.81           C  
ATOM   1739  ND2 ASN A 121       2.339 -11.920  54.132  1.00 29.81           N  
ATOM   1740 HD21 ASN A 121       2.550 -11.151  54.752  1.00 29.81           H  
ATOM   1741 HD22 ASN A 121       1.758 -12.702  54.401  1.00 29.81           H  
ATOM   1742  OD1 ASN A 121       2.443 -12.845  52.167  1.00 29.81           O  
ATOM   1743  N   CYS A 122       5.505  -9.145  49.784  1.00 30.55           N  
ATOM   1744  H   CYS A 122       5.948 -10.008  49.502  1.00 30.55           H  
ATOM   1745  CA  CYS A 122       6.044  -7.883  49.251  1.00 30.55           C  
ATOM   1746  HA  CYS A 122       5.833  -7.094  49.973  1.00 30.55           H  
ATOM   1747  C   CYS A 122       5.290  -7.485  47.960  1.00 30.55           C  
ATOM   1748  CB  CYS A 122       7.592  -7.934  49.131  1.00 30.55           C  
ATOM   1749  HB2 CYS A 122       7.921  -8.973  49.168  1.00 30.55           H  
ATOM   1750  HB3 CYS A 122       7.897  -7.525  48.168  1.00 30.55           H  
ATOM   1751  O   CYS A 122       5.731  -7.764  46.847  1.00 30.55           O  
ATOM   1752  SG  CYS A 122       8.467  -6.996  50.441  1.00 30.55           S  
ATOM   1753  N   CYS A 123       4.138  -6.818  48.116  1.00 28.90           N  
ATOM   1754  H   CYS A 123       3.801  -6.686  49.059  1.00 28.90           H  
ATOM   1755  CA  CYS A 123       3.369  -6.206  47.021  1.00 28.90           C  
ATOM   1756  HA  CYS A 123       3.353  -6.896  46.177  1.00 28.90           H  
ATOM   1757  C   CYS A 123       4.040  -4.910  46.524  1.00 28.90           C  
ATOM   1758  CB  CYS A 123       1.913  -5.973  47.460  1.00 28.90           C  
ATOM   1759  HB2 CYS A 123       1.888  -5.373  48.370  1.00 28.90           H  
ATOM   1760  HB3 CYS A 123       1.388  -5.425  46.678  1.00 28.90           H  
ATOM   1761  O   CYS A 123       3.510  -3.815  46.699  1.00 28.90           O  
ATOM   1762  SG  CYS A 123       1.065  -7.554  47.726  1.00 28.90           S  
ATOM   1763  HG  CYS A 123       1.832  -7.996  48.727  1.00 28.90           H  
ATOM   1764  N   GLY A 124       5.234  -5.036  45.938  1.00 30.90           N  
ATOM   1765  H   GLY A 124       5.622  -5.965  45.864  1.00 30.90           H  
ATOM   1766  CA  GLY A 124       6.006  -3.929  45.372  1.00 30.90           C  
ATOM   1767  HA2 GLY A 124       7.005  -3.932  45.808  1.00 30.90           H  
ATOM   1768  HA3 GLY A 124       5.542  -2.971  45.606  1.00 30.90           H  
ATOM   1769  C   GLY A 124       6.150  -4.066  43.860  1.00 30.90           C  
ATOM   1770  O   GLY A 124       6.986  -4.830  43.382  1.00 30.90           O  
ATOM   1771  N   LEU A 125       5.361  -3.306  43.098  1.00 32.98           N  
ATOM   1772  H   LEU A 125       4.693  -2.700  43.554  1.00 32.98           H  
ATOM   1773  CA  LEU A 125       5.547  -3.165  41.652  1.00 32.98           C  
ATOM   1774  HA  LEU A 125       5.726  -4.148  41.217  1.00 32.98           H  
ATOM   1775  C   LEU A 125       6.788  -2.309  41.371  1.00 32.98           C  
ATOM   1776  CB  LEU A 125       4.277  -2.562  41.011  1.00 32.98           C  
ATOM   1777  HB2 LEU A 125       3.858  -1.822  41.694  1.00 32.98           H  
ATOM   1778  HB3 LEU A 125       4.543  -2.034  40.095  1.00 32.98           H  
ATOM   1779  O   LEU A 125       6.691  -1.093  41.219  1.00 32.98           O  
ATOM   1780  CG  LEU A 125       3.208  -3.610  40.658  1.00 32.98           C  
ATOM   1781  HG  LEU A 125       3.139  -4.342  41.463  1.00 32.98           H  
ATOM   1782  CD1 LEU A 125       1.842  -2.945  40.496  1.00 32.98           C  
ATOM   1783 HD11 LEU A 125       1.868  -2.210  39.691  1.00 32.98           H  
ATOM   1784 HD12 LEU A 125       1.559  -2.450  41.425  1.00 32.98           H  
ATOM   1785 HD13 LEU A 125       1.091  -3.700  40.266  1.00 32.98           H  
ATOM   1786  CD2 LEU A 125       3.537  -4.330  39.347  1.00 32.98           C  
ATOM   1787 HD21 LEU A 125       2.791  -5.102  39.162  1.00 32.98           H  
ATOM   1788 HD22 LEU A 125       4.517  -4.803  39.409  1.00 32.98           H  
ATOM   1789 HD23 LEU A 125       3.525  -3.626  38.515  1.00 32.98           H  
ATOM   1790  N   CYS A 126       7.951  -2.946  41.231  1.00 26.97           N  
ATOM   1791  H   CYS A 126       8.003  -3.921  41.491  1.00 26.97           H  
ATOM   1792  CA  CYS A 126       9.103  -2.315  40.588  1.00 26.97           C  
ATOM   1793  HA  CYS A 126       9.130  -1.267  40.886  1.00 26.97           H  
ATOM   1794  C   CYS A 126       8.908  -2.321  39.064  1.00 26.97           C  
ATOM   1795  CB  CYS A 126      10.417  -2.925  41.091  1.00 26.97           C  
ATOM   1796  HB2 CYS A 126      11.239  -2.480  40.530  1.00 26.97           H  
ATOM   1797  HB3 CYS A 126      10.426  -4.002  40.920  1.00 26.97           H  
ATOM   1798  O   CYS A 126       9.543  -3.078  38.334  1.00 26.97           O  
ATOM   1799  SG  CYS A 126      10.671  -2.572  42.855  1.00 26.97           S  
ATOM   1800  N   MET A 127       7.978  -1.484  38.596  1.00 35.01           N  
ATOM   1801  H   MET A 127       7.488  -0.912  39.269  1.00 35.01           H  
ATOM   1802  CA  MET A 127       7.853  -1.125  37.185  1.00 35.01           C  
ATOM   1803  HA  MET A 127       8.174  -1.964  36.567  1.00 35.01           H  
ATOM   1804  C   MET A 127       8.769   0.062  36.883  1.00 35.01           C  
ATOM   1805  CB  MET A 127       6.397  -0.790  36.818  1.00 35.01           C  
ATOM   1806  HB2 MET A 127       6.376  -0.405  35.799  1.00 35.01           H  
ATOM   1807  HB3 MET A 127       6.017  -0.018  37.487  1.00 35.01           H  
ATOM   1808  O   MET A 127       8.725   1.075  37.583  1.00 35.01           O  
ATOM   1809  CG  MET A 127       5.492  -2.026  36.883  1.00 35.01           C  
ATOM   1810  HG2 MET A 127       5.976  -2.831  36.331  1.00 35.01           H  
ATOM   1811  HG3 MET A 127       5.403  -2.342  37.922  1.00 35.01           H  
ATOM   1812  SD  MET A 127       3.826  -1.816  36.185  1.00 35.01           S  
ATOM   1813  CE  MET A 127       3.127  -0.571  37.302  1.00 35.01           C  
ATOM   1814  HE1 MET A 127       3.229  -0.902  38.336  1.00 35.01           H  
ATOM   1815  HE2 MET A 127       3.650   0.376  37.172  1.00 35.01           H  
ATOM   1816  HE3 MET A 127       2.071  -0.429  37.070  1.00 35.01           H  
ATOM   1817  N   GLU A 128       9.551  -0.028  35.806  1.00 31.45           N  
ATOM   1818  H   GLU A 128       9.563  -0.887  35.275  1.00 31.45           H  
ATOM   1819  CA  GLU A 128      10.089   1.170  35.158  1.00 31.45           C  
ATOM   1820  HA  GLU A 128      10.714   1.721  35.861  1.00 31.45           H  
ATOM   1821  C   GLU A 128       8.902   2.056  34.750  1.00 31.45           C  
ATOM   1822  CB  GLU A 128      10.930   0.812  33.913  1.00 31.45           C  
ATOM   1823  HB2 GLU A 128      10.386   0.087  33.307  1.00 31.45           H  
ATOM   1824  HB3 GLU A 128      11.057   1.717  33.320  1.00 31.45           H  
ATOM   1825  O   GLU A 128       8.097   1.677  33.899  1.00 31.45           O  
ATOM   1826  CG  GLU A 128      12.334   0.270  34.222  1.00 31.45           C  
ATOM   1827  HG2 GLU A 128      12.848   0.982  34.868  1.00 31.45           H  
ATOM   1828  HG3 GLU A 128      12.243  -0.671  34.765  1.00 31.45           H  
ATOM   1829  CD  GLU A 128      13.156   0.044  32.934  1.00 31.45           C  
ATOM   1830  OE1 GLU A 128      14.211   0.702  32.773  1.00 31.45           O  
ATOM   1831  OE2 GLU A 128      12.741  -0.797  32.100  1.00 31.45           O  
ATOM   1832  N   VAL A 129       8.770   3.241  35.354  1.00 30.16           N  
ATOM   1833  H   VAL A 129       9.387   3.464  36.122  1.00 30.16           H  
ATOM   1834  CA  VAL A 129       7.759   4.230  34.947  1.00 30.16           C  
ATOM   1835  HA  VAL A 129       6.853   3.690  34.670  1.00 30.16           H  
ATOM   1836  C   VAL A 129       8.259   4.941  33.686  1.00 30.16           C  
ATOM   1837  CB  VAL A 129       7.361   5.187  36.091  1.00 30.16           C  
ATOM   1838  HB  VAL A 129       8.219   5.794  36.379  1.00 30.16           H  
ATOM   1839  O   VAL A 129       8.737   6.072  33.719  1.00 30.16           O  
ATOM   1840  CG1 VAL A 129       6.205   6.109  35.670  1.00 30.16           C  
ATOM   1841 HG11 VAL A 129       5.343   5.518  35.361  1.00 30.16           H  
ATOM   1842 HG12 VAL A 129       6.510   6.753  34.845  1.00 30.16           H  
ATOM   1843 HG13 VAL A 129       5.918   6.746  36.507  1.00 30.16           H  
ATOM   1844  CG2 VAL A 129       6.878   4.408  37.324  1.00 30.16           C  
ATOM   1845 HG21 VAL A 129       6.575   5.101  38.109  1.00 30.16           H  
ATOM   1846 HG22 VAL A 129       6.033   3.772  37.060  1.00 30.16           H  
ATOM   1847 HG23 VAL A 129       7.680   3.781  37.715  1.00 30.16           H  
ATOM   1848  N   THR A 130       8.177   4.235  32.558  1.00 32.51           N  
ATOM   1849  H   THR A 130       7.938   3.258  32.648  1.00 32.51           H  
ATOM   1850  CA  THR A 130       8.560   4.694  31.211  1.00 32.51           C  
ATOM   1851  HA  THR A 130       8.987   5.694  31.298  1.00 32.51           H  
ATOM   1852  C   THR A 130       7.350   4.852  30.284  1.00 32.51           C  
ATOM   1853  CB  THR A 130       9.649   3.800  30.593  1.00 32.51           C  
ATOM   1854  HB  THR A 130       9.780   4.042  29.538  1.00 32.51           H  
ATOM   1855  O   THR A 130       7.469   4.745  29.064  1.00 32.51           O  
ATOM   1856  CG2 THR A 130      10.996   3.996  31.290  1.00 32.51           C  
ATOM   1857 HG21 THR A 130      11.341   5.019  31.140  1.00 32.51           H  
ATOM   1858 HG22 THR A 130      11.727   3.305  30.871  1.00 32.51           H  
ATOM   1859 HG23 THR A 130      10.897   3.806  32.358  1.00 32.51           H  
ATOM   1860  OG1 THR A 130       9.277   2.451  30.717  1.00 32.51           O  
ATOM   1861  HG1 THR A 130       9.798   1.926  30.105  1.00 32.51           H  
ATOM   1862  N   ALA A 131       6.182   5.167  30.852  1.00 32.34           N  
ATOM   1863  H   ALA A 131       6.134   5.199  31.860  1.00 32.34           H  
ATOM   1864  CA  ALA A 131       5.011   5.629  30.113  1.00 32.34           C  
ATOM   1865  HA  ALA A 131       5.336   6.067  29.170  1.00 32.34           H  
ATOM   1866  C   ALA A 131       4.267   6.711  30.909  1.00 32.34           C  
ATOM   1867  CB  ALA A 131       4.104   4.437  29.785  1.00 32.34           C  
ATOM   1868  HB1 ALA A 131       3.762   3.963  30.705  1.00 32.34           H  
ATOM   1869  HB2 ALA A 131       3.238   4.779  29.219  1.00 32.34           H  
ATOM   1870  HB3 ALA A 131       4.652   3.709  29.187  1.00 32.34           H  
ATOM   1871  O   ALA A 131       3.889   6.508  32.063  1.00 32.34           O  
ATOM   1872  N   VAL A 132       4.040   7.863  30.277  1.00 30.29           N  
ATOM   1873  H   VAL A 132       4.329   7.934  29.312  1.00 30.29           H  
ATOM   1874  CA  VAL A 132       3.079   8.861  30.761  1.00 30.29           C  
ATOM   1875  HA  VAL A 132       3.139   8.919  31.848  1.00 30.29           H  
ATOM   1876  C   VAL A 132       1.683   8.367  30.372  1.00 30.29           C  
ATOM   1877  CB  VAL A 132       3.400  10.258  30.184  1.00 30.29           C  
ATOM   1878  HB  VAL A 132       3.371  10.213  29.096  1.00 30.29           H  
ATOM   1879  O   VAL A 132       1.487   7.983  29.222  1.00 30.29           O  
ATOM   1880  CG1 VAL A 132       2.409  11.330  30.651  1.00 30.29           C  
ATOM   1881 HG11 VAL A 132       1.416  11.108  30.260  1.00 30.29           H  
ATOM   1882 HG12 VAL A 132       2.705  12.305  30.265  1.00 30.29           H  
ATOM   1883 HG13 VAL A 132       2.369  11.368  31.740  1.00 30.29           H  
ATOM   1884  CG2 VAL A 132       4.804  10.719  30.610  1.00 30.29           C  
ATOM   1885 HG21 VAL A 132       4.992  11.728  30.244  1.00 30.29           H  
ATOM   1886 HG22 VAL A 132       5.561  10.056  30.190  1.00 30.29           H  
ATOM   1887 HG23 VAL A 132       4.884  10.711  31.697  1.00 30.29           H  
ATOM   1888  N   ASN A 133       0.734   8.411  31.315  1.00 29.96           N  
ATOM   1889  H   ASN A 133       1.009   8.800  32.205  1.00 29.96           H  
ATOM   1890  CA  ASN A 133      -0.655   7.918  31.224  1.00 29.96           C  
ATOM   1891  HA  ASN A 133      -1.189   8.414  32.035  1.00 29.96           H  
ATOM   1892  C   ASN A 133      -0.857   6.409  31.490  1.00 29.96           C  
ATOM   1893  CB  ASN A 133      -1.362   8.398  29.938  1.00 29.96           C  
ATOM   1894  HB2 ASN A 133      -0.995   7.821  29.089  1.00 29.96           H  
ATOM   1895  HB3 ASN A 133      -2.430   8.198  30.022  1.00 29.96           H  
ATOM   1896  O   ASN A 133      -1.214   5.644  30.597  1.00 29.96           O  
ATOM   1897  CG  ASN A 133      -1.186   9.874  29.653  1.00 29.96           C  
ATOM   1898  ND2 ASN A 133      -1.079  10.250  28.402  1.00 29.96           N  
ATOM   1899 HD21 ASN A 133      -0.963  11.239  28.233  1.00 29.96           H  
ATOM   1900 HD22 ASN A 133      -1.051   9.551  27.673  1.00 29.96           H  
ATOM   1901  OD1 ASN A 133      -1.139  10.710  30.539  1.00 29.96           O  
ATOM   1902  N   VAL A 134      -0.758   6.005  32.762  1.00 31.69           N  
ATOM   1903  H   VAL A 134      -0.441   6.672  33.451  1.00 31.69           H  
ATOM   1904  CA  VAL A 134      -1.527   4.857  33.278  1.00 31.69           C  
ATOM   1905  HA  VAL A 134      -1.776   4.184  32.457  1.00 31.69           H  
ATOM   1906  C   VAL A 134      -2.825   5.401  33.871  1.00 31.69           C  
ATOM   1907  CB  VAL A 134      -0.746   4.038  34.325  1.00 31.69           C  
ATOM   1908  HB  VAL A 134      -0.496   4.675  35.173  1.00 31.69           H  
ATOM   1909  O   VAL A 134      -2.784   6.202  34.805  1.00 31.69           O  
ATOM   1910  CG1 VAL A 134      -1.572   2.844  34.827  1.00 31.69           C  
ATOM   1911 HG11 VAL A 134      -2.486   3.188  35.311  1.00 31.69           H  
ATOM   1912 HG12 VAL A 134      -0.997   2.282  35.562  1.00 31.69           H  
ATOM   1913 HG13 VAL A 134      -1.831   2.186  33.997  1.00 31.69           H  
ATOM   1914  CG2 VAL A 134       0.556   3.481  33.734  1.00 31.69           C  
ATOM   1915 HG21 VAL A 134       1.076   2.884  34.483  1.00 31.69           H  
ATOM   1916 HG22 VAL A 134       1.211   4.297  33.431  1.00 31.69           H  
ATOM   1917 HG23 VAL A 134       0.338   2.859  32.866  1.00 31.69           H  
ATOM   1918  N   LEU A 135      -3.975   4.982  33.339  1.00 26.90           N  
ATOM   1919  H   LEU A 135      -3.949   4.328  32.570  1.00 26.90           H  
ATOM   1920  CA  LEU A 135      -5.280   5.350  33.887  1.00 26.90           C  
ATOM   1921  HA  LEU A 135      -5.193   6.336  34.342  1.00 26.90           H  
ATOM   1922  C   LEU A 135      -5.667   4.360  34.998  1.00 26.90           C  
ATOM   1923  CB  LEU A 135      -6.324   5.456  32.753  1.00 26.90           C  
ATOM   1924  HB2 LEU A 135      -5.845   5.843  31.854  1.00 26.90           H  
ATOM   1925  HB3 LEU A 135      -6.697   4.462  32.507  1.00 26.90           H  
ATOM   1926  O   LEU A 135      -6.397   3.398  34.765  1.00 26.90           O  
ATOM   1927  CG  LEU A 135      -7.493   6.388  33.145  1.00 26.90           C  
ATOM   1928  HG  LEU A 135      -7.499   6.540  34.224  1.00 26.90           H  
ATOM   1929  CD1 LEU A 135      -7.336   7.748  32.458  1.00 26.90           C  
ATOM   1930 HD11 LEU A 135      -6.370   8.180  32.717  1.00 26.90           H  
ATOM   1931 HD12 LEU A 135      -8.123   8.420  32.801  1.00 26.90           H  
ATOM   1932 HD13 LEU A 135      -7.407   7.635  31.376  1.00 26.90           H  
ATOM   1933  CD2 LEU A 135      -8.848   5.805  32.749  1.00 26.90           C  
ATOM   1934 HD21 LEU A 135      -9.644   6.494  33.033  1.00 26.90           H  
ATOM   1935 HD22 LEU A 135      -8.884   5.627  31.675  1.00 26.90           H  
ATOM   1936 HD23 LEU A 135      -9.001   4.863  33.276  1.00 26.90           H  
ATOM   1937  N   CYS A 136      -5.151   4.574  36.209  1.00 29.99           N  
ATOM   1938  H   CYS A 136      -4.495   5.331  36.338  1.00 29.99           H  
ATOM   1939  CA  CYS A 136      -5.613   3.834  37.381  1.00 29.99           C  
ATOM   1940  HA  CYS A 136      -5.648   2.769  37.152  1.00 29.99           H  
ATOM   1941  C   CYS A 136      -7.031   4.294  37.742  1.00 29.99           C  
ATOM   1942  CB  CYS A 136      -4.650   4.035  38.561  1.00 29.99           C  
ATOM   1943  HB2 CYS A 136      -4.553   5.099  38.775  1.00 29.99           H  
ATOM   1944  HB3 CYS A 136      -5.072   3.547  39.440  1.00 29.99           H  
ATOM   1945  O   CYS A 136      -7.203   5.358  38.336  1.00 29.99           O  
ATOM   1946  SG  CYS A 136      -3.021   3.315  38.201  1.00 29.99           S  
ATOM   1947  HG  CYS A 136      -2.471   3.583  39.389  1.00 29.99           H  
ATOM   1948  N   MET A 137      -8.042   3.492  37.402  1.00 29.39           N  
ATOM   1949  H   MET A 137      -7.833   2.660  36.869  1.00 29.39           H  
ATOM   1950  CA  MET A 137      -9.338   3.573  38.083  1.00 29.39           C  
ATOM   1951  HA  MET A 137      -9.653   4.616  38.111  1.00 29.39           H  
ATOM   1952  C   MET A 137      -9.165   3.111  39.540  1.00 29.39           C  
ATOM   1953  CB  MET A 137     -10.411   2.777  37.324  1.00 29.39           C  
ATOM   1954  HB2 MET A 137     -11.357   2.865  37.857  1.00 29.39           H  
ATOM   1955  HB3 MET A 137     -10.125   1.726  37.288  1.00 29.39           H  
ATOM   1956  O   MET A 137      -8.212   2.394  39.846  1.00 29.39           O  
ATOM   1957  CG  MET A 137     -10.593   3.318  35.897  1.00 29.39           C  
ATOM   1958  HG2 MET A 137     -10.692   4.402  35.953  1.00 29.39           H  
ATOM   1959  HG3 MET A 137      -9.697   3.096  35.317  1.00 29.39           H  
ATOM   1960  SD  MET A 137     -12.032   2.688  34.987  1.00 29.39           S  
ATOM   1961  CE  MET A 137     -11.685   0.909  34.976  1.00 29.39           C  
ATOM   1962  HE1 MET A 137     -10.705   0.728  34.536  1.00 29.39           H  
ATOM   1963  HE2 MET A 137     -11.707   0.522  35.995  1.00 29.39           H  
ATOM   1964  HE3 MET A 137     -12.446   0.396  34.387  1.00 29.39           H  
ATOM   1965  N   GLU A 138     -10.036   3.581  40.436  1.00 28.35           N  
ATOM   1966  H   GLU A 138     -10.828   4.116  40.111  1.00 28.35           H  
ATOM   1967  CA  GLU A 138      -9.829   3.548  41.890  1.00 28.35           C  
ATOM   1968  HA  GLU A 138      -9.065   4.286  42.135  1.00 28.35           H  
ATOM   1969  C   GLU A 138      -9.358   2.195  42.441  1.00 28.35           C  
ATOM   1970  CB  GLU A 138     -11.116   3.951  42.619  1.00 28.35           C  
ATOM   1971  HB2 GLU A 138     -10.975   3.807  43.691  1.00 28.35           H  
ATOM   1972  HB3 GLU A 138     -11.929   3.306  42.287  1.00 28.35           H  
ATOM   1973  O   GLU A 138      -9.932   1.142  42.159  1.00 28.35           O  
ATOM   1974  CG  GLU A 138     -11.477   5.421  42.378  1.00 28.35           C  
ATOM   1975  HG2 GLU A 138     -10.657   6.048  42.731  1.00 28.35           H  
ATOM   1976  HG3 GLU A 138     -11.598   5.597  41.309  1.00 28.35           H  
ATOM   1977  CD  GLU A 138     -12.778   5.786  43.097  1.00 28.35           C  
ATOM   1978  OE1 GLU A 138     -12.735   6.723  43.924  1.00 28.35           O  
ATOM   1979  OE2 GLU A 138     -13.794   5.122  42.794  1.00 28.35           O  
ATOM   1980  N   VAL A 139      -8.334   2.242  43.302  1.00 31.84           N  
ATOM   1981  H   VAL A 139      -7.934   3.144  43.517  1.00 31.84           H  
ATOM   1982  CA  VAL A 139      -7.799   1.069  44.004  1.00 31.84           C  
ATOM   1983  HA  VAL A 139      -7.773   0.238  43.299  1.00 31.84           H  
ATOM   1984  C   VAL A 139      -8.756   0.677  45.131  1.00 31.84           C  
ATOM   1985  CB  VAL A 139      -6.354   1.297  44.501  1.00 31.84           C  
ATOM   1986  HB  VAL A 139      -6.346   2.074  45.264  1.00 31.84           H  
ATOM   1987  O   VAL A 139      -8.526   0.963  46.306  1.00 31.84           O  
ATOM   1988  CG1 VAL A 139      -5.750   0.011  45.087  1.00 31.84           C  
ATOM   1989 HG11 VAL A 139      -6.323  -0.320  45.953  1.00 31.84           H  
ATOM   1990 HG12 VAL A 139      -4.726   0.198  45.412  1.00 31.84           H  
ATOM   1991 HG13 VAL A 139      -5.752  -0.780  44.337  1.00 31.84           H  
ATOM   1992  CG2 VAL A 139      -5.429   1.741  43.357  1.00 31.84           C  
ATOM   1993 HG21 VAL A 139      -5.749   2.707  42.966  1.00 31.84           H  
ATOM   1994 HG22 VAL A 139      -4.408   1.844  43.723  1.00 31.84           H  
ATOM   1995 HG23 VAL A 139      -5.455   1.008  42.551  1.00 31.84           H  
ATOM   1996  N   THR A 140      -9.847   0.011  44.764  1.00 30.82           N  
ATOM   1997  H   THR A 140     -10.008  -0.117  43.775  1.00 30.82           H  
ATOM   1998  CA  THR A 140     -10.741  -0.675  45.697  1.00 30.82           C  
ATOM   1999  HA  THR A 140     -10.358  -0.528  46.707  1.00 30.82           H  
ATOM   2000  C   THR A 140     -10.709  -2.181  45.429  1.00 30.82           C  
ATOM   2001  CB  THR A 140     -12.165  -0.093  45.703  1.00 30.82           C  
ATOM   2002  HB  THR A 140     -12.758  -0.656  46.425  1.00 30.82           H  
ATOM   2003  O   THR A 140     -10.741  -2.632  44.288  1.00 30.82           O  
ATOM   2004  CG2 THR A 140     -12.191   1.381  46.111  1.00 30.82           C  
ATOM   2005 HG21 THR A 140     -13.224   1.724  46.165  1.00 30.82           H  
ATOM   2006 HG22 THR A 140     -11.657   1.990  45.382  1.00 30.82           H  
ATOM   2007 HG23 THR A 140     -11.726   1.504  47.089  1.00 30.82           H  
ATOM   2008  OG1 THR A 140     -12.785  -0.198  44.450  1.00 30.82           O  
ATOM   2009  HG1 THR A 140     -12.361   0.423  43.853  1.00 30.82           H  
ATOM   2010  N   ALA A 141     -10.625  -2.957  46.514  1.00 29.40           N  
ATOM   2011  H   ALA A 141     -10.610  -2.477  47.402  1.00 29.40           H  
ATOM   2012  CA  ALA A 141     -10.420  -4.410  46.547  1.00 29.40           C  
ATOM   2013  HA  ALA A 141     -10.472  -4.664  47.605  1.00 29.40           H  
ATOM   2014  C   ALA A 141      -9.038  -4.940  46.087  1.00 29.40           C  
ATOM   2015  CB  ALA A 141     -11.610  -5.138  45.906  1.00 29.40           C  
ATOM   2016  HB1 ALA A 141     -11.561  -6.205  46.125  1.00 29.40           H  
ATOM   2017  HB2 ALA A 141     -12.546  -4.738  46.297  1.00 29.40           H  
ATOM   2018  HB3 ALA A 141     -11.594  -5.002  44.824  1.00 29.40           H  
ATOM   2019  O   ALA A 141      -8.293  -4.349  45.314  1.00 29.40           O  
ATOM   2020  N   VAL A 142      -8.687  -6.107  46.638  1.00 29.71           N  
ATOM   2021  H   VAL A 142      -9.395  -6.565  47.194  1.00 29.71           H  
ATOM   2022  CA  VAL A 142      -7.316  -6.653  46.766  1.00 29.71           C  
ATOM   2023  HA  VAL A 142      -6.643  -5.814  46.945  1.00 29.71           H  
ATOM   2024  C   VAL A 142      -6.789  -7.325  45.478  1.00 29.71           C  
ATOM   2025  CB  VAL A 142      -7.272  -7.559  48.032  1.00 29.71           C  
ATOM   2026  HB  VAL A 142      -7.987  -8.372  47.900  1.00 29.71           H  
ATOM   2027  O   VAL A 142      -5.764  -7.996  45.497  1.00 29.71           O  
ATOM   2028  CG1 VAL A 142      -5.915  -8.180  48.397  1.00 29.71           C  
ATOM   2029 HG11 VAL A 142      -5.947  -8.626  49.391  1.00 29.71           H  
ATOM   2030 HG12 VAL A 142      -5.665  -8.980  47.700  1.00 29.71           H  
ATOM   2031 HG13 VAL A 142      -5.136  -7.418  48.366  1.00 29.71           H  
ATOM   2032  CG2 VAL A 142      -7.697  -6.752  49.276  1.00 29.71           C  
ATOM   2033 HG21 VAL A 142      -8.719  -6.386  49.182  1.00 29.71           H  
ATOM   2034 HG22 VAL A 142      -7.024  -5.907  49.417  1.00 29.71           H  
ATOM   2035 HG23 VAL A 142      -7.662  -7.384  50.164  1.00 29.71           H  
ATOM   2036  N   ASN A 143      -7.457  -7.143  44.335  1.00 24.90           N  
ATOM   2037  H   ASN A 143      -8.195  -6.454  44.324  1.00 24.90           H  
ATOM   2038  CA  ASN A 143      -7.111  -7.805  43.072  1.00 24.90           C  
ATOM   2039  HA  ASN A 143      -6.135  -8.284  43.155  1.00 24.90           H  
ATOM   2040  C   ASN A 143      -7.018  -6.795  41.920  1.00 24.90           C  
ATOM   2041  CB  ASN A 143      -8.146  -8.906  42.779  1.00 24.90           C  
ATOM   2042  HB2 ASN A 143      -7.981  -9.288  41.771  1.00 24.90           H  
ATOM   2043  HB3 ASN A 143      -9.148  -8.478  42.812  1.00 24.90           H  
ATOM   2044  O   ASN A 143      -8.027  -6.454  41.304  1.00 24.90           O  
ATOM   2045  CG  ASN A 143      -8.050 -10.087  43.727  1.00 24.90           C  
ATOM   2046  ND2 ASN A 143      -9.158 -10.545  44.261  1.00 24.90           N  
ATOM   2047 HD21 ASN A 143      -9.052 -11.340  44.875  1.00 24.90           H  
ATOM   2048 HD22 ASN A 143     -10.047 -10.117  44.046  1.00 24.90           H  
ATOM   2049  OD1 ASN A 143      -6.998 -10.641  43.980  1.00 24.90           O  
ATOM   2050  N   VAL A 144      -5.799  -6.367  41.579  1.00 30.26           N  
ATOM   2051  H   VAL A 144      -5.005  -6.675  42.122  1.00 30.26           H  
ATOM   2052  CA  VAL A 144      -5.554  -5.608  40.344  1.00 30.26           C  
ATOM   2053  HA  VAL A 144      -6.339  -4.859  40.235  1.00 30.26           H  
ATOM   2054  C   VAL A 144      -5.636  -6.566  39.156  1.00 30.26           C  
ATOM   2055  CB  VAL A 144      -4.206  -4.858  40.366  1.00 30.26           C  
ATOM   2056  HB  VAL A 144      -3.390  -5.575  40.451  1.00 30.26           H  
ATOM   2057  O   VAL A 144      -4.728  -7.365  38.921  1.00 30.26           O  
ATOM   2058  CG1 VAL A 144      -4.013  -4.031  39.087  1.00 30.26           C  
ATOM   2059 HG11 VAL A 144      -4.809  -3.292  38.992  1.00 30.26           H  
ATOM   2060 HG12 VAL A 144      -3.052  -3.518  39.123  1.00 30.26           H  
ATOM   2061 HG13 VAL A 144      -4.018  -4.677  38.210  1.00 30.26           H  
ATOM   2062  CG2 VAL A 144      -4.128  -3.890  41.554  1.00 30.26           C  
ATOM   2063 HG21 VAL A 144      -4.959  -3.186  41.519  1.00 30.26           H  
ATOM   2064 HG22 VAL A 144      -4.169  -4.441  42.494  1.00 30.26           H  
ATOM   2065 HG23 VAL A 144      -3.189  -3.338  41.522  1.00 30.26           H  
ATOM   2066  N   LEU A 145      -6.726  -6.486  38.392  1.00 23.81           N  
ATOM   2067  H   LEU A 145      -7.469  -5.863  38.677  1.00 23.81           H  
ATOM   2068  CA  LEU A 145      -6.885  -7.244  37.154  1.00 23.81           C  
ATOM   2069  HA  LEU A 145      -6.446  -8.230  37.306  1.00 23.81           H  
ATOM   2070  C   LEU A 145      -6.105  -6.561  36.017  1.00 23.81           C  
ATOM   2071  CB  LEU A 145      -8.383  -7.437  36.842  1.00 23.81           C  
ATOM   2072  HB2 LEU A 145      -8.785  -6.506  36.443  1.00 23.81           H  
ATOM   2073  HB3 LEU A 145      -8.926  -7.659  37.761  1.00 23.81           H  
ATOM   2074  O   LEU A 145      -6.667  -5.822  35.210  1.00 23.81           O  
ATOM   2075  CG  LEU A 145      -8.606  -8.583  35.835  1.00 23.81           C  
ATOM   2076  HG  LEU A 145      -7.789  -8.607  35.114  1.00 23.81           H  
ATOM   2077  CD1 LEU A 145      -8.674  -9.934  36.556  1.00 23.81           C  
ATOM   2078 HD11 LEU A 145      -7.751 -10.108  37.109  1.00 23.81           H  
ATOM   2079 HD12 LEU A 145      -9.515  -9.946  37.250  1.00 23.81           H  
ATOM   2080 HD13 LEU A 145      -8.799 -10.732  35.825  1.00 23.81           H  
ATOM   2081  CD2 LEU A 145      -9.909  -8.397  35.061  1.00 23.81           C  
ATOM   2082 HD21 LEU A 145     -10.046  -9.221  34.361  1.00 23.81           H  
ATOM   2083 HD22 LEU A 145     -10.753  -8.358  35.750  1.00 23.81           H  
ATOM   2084 HD23 LEU A 145      -9.863  -7.464  34.498  1.00 23.81           H  
ATOM   2085  N   CYS A 146      -4.796  -6.804  35.946  1.00 27.29           N  
ATOM   2086  H   CYS A 146      -4.357  -7.319  36.696  1.00 27.29           H  
ATOM   2087  CA  CYS A 146      -3.989  -6.374  34.807  1.00 27.29           C  
ATOM   2088  HA  CYS A 146      -4.124  -5.303  34.654  1.00 27.29           H  
ATOM   2089  C   CYS A 146      -4.444  -7.109  33.536  1.00 27.29           C  
ATOM   2090  CB  CYS A 146      -2.501  -6.643  35.079  1.00 27.29           C  
ATOM   2091  HB2 CYS A 146      -2.361  -7.696  35.323  1.00 27.29           H  
ATOM   2092  HB3 CYS A 146      -1.931  -6.419  34.178  1.00 27.29           H  
ATOM   2093  O   CYS A 146      -4.121  -8.282  33.347  1.00 27.29           O  
ATOM   2094  SG  CYS A 146      -1.895  -5.604  36.439  1.00 27.29           S  
ATOM   2095  HG  CYS A 146      -0.636  -6.051  36.443  1.00 27.29           H  
ATOM   2096  N   MET A 147      -5.145  -6.419  32.634  1.00 28.09           N  
ATOM   2097  H   MET A 147      -5.456  -5.487  32.869  1.00 28.09           H  
ATOM   2098  CA  MET A 147      -5.221  -6.867  31.243  1.00 28.09           C  
ATOM   2099  HA  MET A 147      -5.594  -7.890  31.214  1.00 28.09           H  
ATOM   2100  C   MET A 147      -3.809  -6.855  30.645  1.00 28.09           C  
ATOM   2101  CB  MET A 147      -6.155  -5.970  30.415  1.00 28.09           C  
ATOM   2102  HB2 MET A 147      -5.935  -4.922  30.615  1.00 28.09           H  
ATOM   2103  HB3 MET A 147      -5.969  -6.165  29.358  1.00 28.09           H  
ATOM   2104  O   MET A 147      -3.076  -5.879  30.812  1.00 28.09           O  
ATOM   2105  CG  MET A 147      -7.634  -6.253  30.706  1.00 28.09           C  
ATOM   2106  HG2 MET A 147      -7.841  -7.299  30.483  1.00 28.09           H  
ATOM   2107  HG3 MET A 147      -7.813  -6.098  31.770  1.00 28.09           H  
ATOM   2108  SD  MET A 147      -8.818  -5.224  29.786  1.00 28.09           S  
ATOM   2109  CE  MET A 147      -8.431  -5.655  28.067  1.00 28.09           C  
ATOM   2110  HE1 MET A 147      -7.428  -5.311  27.814  1.00 28.09           H  
ATOM   2111  HE2 MET A 147      -8.495  -6.735  27.934  1.00 28.09           H  
ATOM   2112  HE3 MET A 147      -9.148  -5.167  27.406  1.00 28.09           H  
ATOM   2113  N   GLU A 148      -3.430  -7.908  29.916  1.00 31.65           N  
ATOM   2114  H   GLU A 148      -4.037  -8.712  29.839  1.00 31.65           H  
ATOM   2115  CA  GLU A 148      -2.222  -7.865  29.091  1.00 31.65           C  
ATOM   2116  HA  GLU A 148      -1.366  -7.615  29.718  1.00 31.65           H  
ATOM   2117  C   GLU A 148      -2.383  -6.764  28.034  1.00 31.65           C  
ATOM   2118  CB  GLU A 148      -1.937  -9.213  28.400  1.00 31.65           C  
ATOM   2119  HB2 GLU A 148      -1.207  -9.034  27.611  1.00 31.65           H  
ATOM   2120  HB3 GLU A 148      -2.852  -9.582  27.938  1.00 31.65           H  
ATOM   2121  O   GLU A 148      -3.101  -6.931  27.043  1.00 31.65           O  
ATOM   2122  CG  GLU A 148      -1.355 -10.289  29.329  1.00 31.65           C  
ATOM   2123  HG2 GLU A 148      -2.118 -10.594  30.045  1.00 31.65           H  
ATOM   2124  HG3 GLU A 148      -0.522  -9.856  29.882  1.00 31.65           H  
ATOM   2125  CD  GLU A 148      -0.865 -11.516  28.533  1.00 31.65           C  
ATOM   2126  OE1 GLU A 148       0.259 -11.991  28.816  1.00 31.65           O  
ATOM   2127  OE2 GLU A 148      -1.599 -11.963  27.621  1.00 31.65           O  
ATOM   2128  N   VAL A 149      -1.694  -5.635  28.223  1.00 33.73           N  
ATOM   2129  H   VAL A 149      -1.244  -5.492  29.117  1.00 33.73           H  
ATOM   2130  CA  VAL A 149      -1.561  -4.601  27.191  1.00 33.73           C  
ATOM   2131  HA  VAL A 149      -2.543  -4.435  26.748  1.00 33.73           H  
ATOM   2132  C   VAL A 149      -0.645  -5.151  26.103  1.00 33.73           C  
ATOM   2133  CB  VAL A 149      -1.085  -3.241  27.744  1.00 33.73           C  
ATOM   2134  HB  VAL A 149      -0.080  -3.340  28.154  1.00 33.73           H  
ATOM   2135  O   VAL A 149       0.567  -4.927  26.076  1.00 33.73           O  
ATOM   2136  CG1 VAL A 149      -1.076  -2.179  26.633  1.00 33.73           C  
ATOM   2137 HG11 VAL A 149      -0.806  -1.209  27.050  1.00 33.73           H  
ATOM   2138 HG12 VAL A 149      -2.061  -2.104  26.172  1.00 33.73           H  
ATOM   2139 HG13 VAL A 149      -0.339  -2.430  25.870  1.00 33.73           H  
ATOM   2140  CG2 VAL A 149      -2.016  -2.737  28.854  1.00 33.73           C  
ATOM   2141 HG21 VAL A 149      -3.037  -2.653  28.483  1.00 33.73           H  
ATOM   2142 HG22 VAL A 149      -1.679  -1.762  29.204  1.00 33.73           H  
ATOM   2143 HG23 VAL A 149      -2.001  -3.424  29.701  1.00 33.73           H  
ATOM   2144  N   THR A 150      -1.232  -5.940  25.207  1.00 38.00           N  
ATOM   2145  H   THR A 150      -2.183  -6.223  25.398  1.00 38.00           H  
ATOM   2146  CA  THR A 150      -0.556  -6.391  23.994  1.00 38.00           C  
ATOM   2147  HA  THR A 150       0.375  -6.877  24.284  1.00 38.00           H  
ATOM   2148  C   THR A 150      -0.209  -5.164  23.156  1.00 38.00           C  
ATOM   2149  CB  THR A 150      -1.381  -7.415  23.195  1.00 38.00           C  
ATOM   2150  HB  THR A 150      -0.844  -7.623  22.270  1.00 38.00           H  
ATOM   2151  O   THR A 150      -1.094  -4.492  22.638  1.00 38.00           O  
ATOM   2152  CG2 THR A 150      -1.547  -8.727  23.959  1.00 38.00           C  
ATOM   2153 HG21 THR A 150      -0.569  -9.146  24.199  1.00 38.00           H  
ATOM   2154 HG22 THR A 150      -2.099  -9.441  23.347  1.00 38.00           H  
ATOM   2155 HG23 THR A 150      -2.095  -8.563  24.886  1.00 38.00           H  
ATOM   2156  OG1 THR A 150      -2.677  -6.984  22.855  1.00 38.00           O  
ATOM   2157  HG1 THR A 150      -3.091  -6.617  23.639  1.00 38.00           H  
ATOM   2158  N   ALA A 151       1.083  -4.835  23.066  1.00 43.69           N  
ATOM   2159  H   ALA A 151       1.740  -5.322  23.659  1.00 43.69           H  
ATOM   2160  CA  ALA A 151       1.557  -3.685  22.299  1.00 43.69           C  
ATOM   2161  HA  ALA A 151       1.112  -2.780  22.712  1.00 43.69           H  
ATOM   2162  C   ALA A 151       1.118  -3.816  20.829  1.00 43.69           C  
ATOM   2163  CB  ALA A 151       3.081  -3.584  22.448  1.00 43.69           C  
ATOM   2164  HB1 ALA A 151       3.339  -3.424  23.494  1.00 43.69           H  
ATOM   2165  HB2 ALA A 151       3.548  -4.500  22.086  1.00 43.69           H  
ATOM   2166  HB3 ALA A 151       3.444  -2.740  21.861  1.00 43.69           H  
ATOM   2167  O   ALA A 151       1.678  -4.627  20.086  1.00 43.69           O  
ATOM   2168  N   MET A 152       0.096  -3.045  20.443  1.00 48.40           N  
ATOM   2169  H   MET A 152      -0.371  -2.491  21.146  1.00 48.40           H  
ATOM   2170  CA  MET A 152      -0.510  -3.092  19.107  1.00 48.40           C  
ATOM   2171  HA  MET A 152      -0.574  -4.132  18.784  1.00 48.40           H  
ATOM   2172  C   MET A 152       0.322  -2.356  18.053  1.00 48.40           C  
ATOM   2173  CB  MET A 152      -1.935  -2.515  19.145  1.00 48.40           C  
ATOM   2174  HB2 MET A 152      -1.913  -1.489  19.514  1.00 48.40           H  
ATOM   2175  HB3 MET A 152      -2.324  -2.501  18.126  1.00 48.40           H  
ATOM   2176  O   MET A 152       0.182  -2.624  16.862  1.00 48.40           O  
ATOM   2177  CG  MET A 152      -2.892  -3.347  20.004  1.00 48.40           C  
ATOM   2178  HG2 MET A 152      -2.744  -4.403  19.776  1.00 48.40           H  
ATOM   2179  HG3 MET A 152      -2.658  -3.185  21.056  1.00 48.40           H  
ATOM   2180  SD  MET A 152      -4.638  -2.948  19.727  1.00 48.40           S  
ATOM   2181  CE  MET A 152      -5.411  -4.100  20.890  1.00 48.40           C  
ATOM   2182  HE1 MET A 152      -5.069  -3.880  21.901  1.00 48.40           H  
ATOM   2183  HE2 MET A 152      -6.494  -3.989  20.842  1.00 48.40           H  
ATOM   2184  HE3 MET A 152      -5.138  -5.123  20.628  1.00 48.40           H  
ATOM   2185  N   ASP A 153       1.206  -1.457  18.484  1.00 58.75           N  
ATOM   2186  H   ASP A 153       1.285  -1.294  19.477  1.00 58.75           H  
ATOM   2187  CA  ASP A 153       2.032  -0.626  17.618  1.00 58.75           C  
ATOM   2188  HA  ASP A 153       1.960  -1.008  16.600  1.00 58.75           H  
ATOM   2189  C   ASP A 153       3.526  -0.683  17.988  1.00 58.75           C  
ATOM   2190  CB  ASP A 153       1.460   0.807  17.595  1.00 58.75           C  
ATOM   2191  HB2 ASP A 153       2.037   1.412  16.896  1.00 58.75           H  
ATOM   2192  HB3 ASP A 153       0.436   0.766  17.222  1.00 58.75           H  
ATOM   2193  O   ASP A 153       3.957  -1.251  18.999  1.00 58.75           O  
ATOM   2194  CG  ASP A 153       1.474   1.492  18.964  1.00 58.75           C  
ATOM   2195  OD1 ASP A 153       2.522   1.397  19.641  1.00 58.75           O  
ATOM   2196  OD2 ASP A 153       0.460   2.110  19.337  1.00 58.75           O  
ATOM   2197  N   CYS A 154       4.340  -0.084  17.121  1.00 63.81           N  
ATOM   2198  H   CYS A 154       3.925   0.375  16.322  1.00 63.81           H  
ATOM   2199  CA  CYS A 154       5.777   0.057  17.321  1.00 63.81           C  
ATOM   2200  HA  CYS A 154       6.156  -0.851  17.790  1.00 63.81           H  
ATOM   2201  C   CYS A 154       6.150   1.221  18.260  1.00 63.81           C  
ATOM   2202  CB  CYS A 154       6.430   0.183  15.941  1.00 63.81           C  
ATOM   2203  HB2 CYS A 154       7.465   0.501  16.057  1.00 63.81           H  
ATOM   2204  HB3 CYS A 154       5.902   0.952  15.377  1.00 63.81           H  
ATOM   2205  O   CYS A 154       7.330   1.367  18.578  1.00 63.81           O  
ATOM   2206  SG  CYS A 154       6.397  -1.339  14.961  1.00 63.81           S  
ATOM   2207  N   VAL A 155       5.183   2.022  18.724  1.00 59.10           N  
ATOM   2208  H   VAL A 155       4.221   1.766  18.551  1.00 59.10           H  
ATOM   2209  CA  VAL A 155       5.390   3.158  19.638  1.00 59.10           C  
ATOM   2210  HA  VAL A 155       6.336   3.641  19.394  1.00 59.10           H  
ATOM   2211  C   VAL A 155       5.489   2.650  21.080  1.00 59.10           C  
ATOM   2212  CB  VAL A 155       4.267   4.212  19.473  1.00 59.10           C  
ATOM   2213  HB  VAL A 155       3.310   3.783  19.772  1.00 59.10           H  
ATOM   2214  O   VAL A 155       6.476   2.920  21.766  1.00 59.10           O  
ATOM   2215  CG1 VAL A 155       4.519   5.443  20.350  1.00 59.10           C  
ATOM   2216 HG11 VAL A 155       5.475   5.899  20.093  1.00 59.10           H  
ATOM   2217 HG12 VAL A 155       3.722   6.170  20.197  1.00 59.10           H  
ATOM   2218 HG13 VAL A 155       4.523   5.161  21.403  1.00 59.10           H  
ATOM   2219  CG2 VAL A 155       4.148   4.691  18.018  1.00 59.10           C  
ATOM   2220 HG21 VAL A 155       5.092   5.118  17.681  1.00 59.10           H  
ATOM   2221 HG22 VAL A 155       3.873   3.863  17.364  1.00 59.10           H  
ATOM   2222 HG23 VAL A 155       3.366   5.447  17.943  1.00 59.10           H  
ATOM   2223  N   TRP A 156       4.548   1.805  21.511  1.00 47.24           N  
ATOM   2224  H   TRP A 156       3.765   1.632  20.896  1.00 47.24           H  
ATOM   2225  CA  TRP A 156       4.505   1.203  22.851  1.00 47.24           C  
ATOM   2226  HA  TRP A 156       4.420   1.999  23.591  1.00 47.24           H  
ATOM   2227  C   TRP A 156       5.761   0.400  23.214  1.00 47.24           C  
ATOM   2228  CB  TRP A 156       3.257   0.312  22.953  1.00 47.24           C  
ATOM   2229  HB2 TRP A 156       3.490  -0.564  23.558  1.00 47.24           H  
ATOM   2230  HB3 TRP A 156       2.963  -0.050  21.968  1.00 47.24           H  
ATOM   2231  O   TRP A 156       6.164   0.347  24.378  1.00 47.24           O  
ATOM   2232  CG  TRP A 156       2.098   0.992  23.603  1.00 47.24           C  
ATOM   2233  CD1 TRP A 156       1.175   1.760  22.981  1.00 47.24           C  
ATOM   2234  HD1 TRP A 156       1.145   1.959  21.920  1.00 47.24           H  
ATOM   2235  CD2 TRP A 156       1.759   1.018  25.023  1.00 47.24           C  
ATOM   2236  CE2 TRP A 156       0.608   1.843  25.197  1.00 47.24           C  
ATOM   2237  CE3 TRP A 156       2.320   0.436  26.182  1.00 47.24           C  
ATOM   2238  HE3 TRP A 156       3.198  -0.185  26.086  1.00 47.24           H  
ATOM   2239  NE1 TRP A 156       0.291   2.260  23.919  1.00 47.24           N  
ATOM   2240  HE1 TRP A 156      -0.482   2.861  23.673  1.00 47.24           H  
ATOM   2241  CH2 TRP A 156       0.626   1.487  27.593  1.00 47.24           C  
ATOM   2242  HH2 TRP A 156       0.205   1.667  28.572  1.00 47.24           H  
ATOM   2243  CZ2 TRP A 156       0.044   2.081  26.460  1.00 47.24           C  
ATOM   2244  HZ2 TRP A 156      -0.823   2.717  26.558  1.00 47.24           H  
ATOM   2245  CZ3 TRP A 156       1.758   0.665  27.453  1.00 47.24           C  
ATOM   2246  HZ3 TRP A 156       2.202   0.215  28.329  1.00 47.24           H  
ATOM   2247  N   LYS A 157       6.428  -0.209  22.226  1.00 43.70           N  
ATOM   2248  H   LYS A 157       6.062  -0.107  21.290  1.00 43.70           H  
ATOM   2249  CA  LYS A 157       7.633  -1.022  22.464  1.00 43.70           C  
ATOM   2250  HA  LYS A 157       7.467  -1.607  23.369  1.00 43.70           H  
ATOM   2251  C   LYS A 157       8.896  -0.225  22.790  1.00 43.70           C  
ATOM   2252  CB  LYS A 157       7.857  -2.002  21.309  1.00 43.70           C  
ATOM   2253  HB2 LYS A 157       7.889  -1.469  20.358  1.00 43.70           H  
ATOM   2254  HB3 LYS A 157       8.818  -2.493  21.459  1.00 43.70           H  
ATOM   2255  O   LYS A 157       9.878  -0.827  23.217  1.00 43.70           O  
ATOM   2256  CG  LYS A 157       6.735  -3.050  21.291  1.00 43.70           C  
ATOM   2257  HG2 LYS A 157       5.983  -2.766  20.555  1.00 43.70           H  
ATOM   2258  HG3 LYS A 157       6.256  -3.100  22.269  1.00 43.70           H  
ATOM   2259  CD  LYS A 157       7.290  -4.436  20.969  1.00 43.70           C  
ATOM   2260  HD2 LYS A 157       7.698  -4.445  19.959  1.00 43.70           H  
ATOM   2261  HD3 LYS A 157       8.074  -4.678  21.687  1.00 43.70           H  
ATOM   2262  CE  LYS A 157       6.143  -5.435  21.112  1.00 43.70           C  
ATOM   2263  HE2 LYS A 157       5.648  -5.253  22.066  1.00 43.70           H  
ATOM   2264  HE3 LYS A 157       5.410  -5.249  20.327  1.00 43.70           H  
ATOM   2265  NZ  LYS A 157       6.638  -6.826  21.066  1.00 43.70           N  
ATOM   2266  HZ1 LYS A 157       7.076  -6.997  20.172  1.00 43.70           H  
ATOM   2267  HZ2 LYS A 157       5.858  -7.459  21.176  1.00 43.70           H  
ATOM   2268  HZ3 LYS A 157       7.299  -6.983  21.813  1.00 43.70           H  
ATOM   2269  N   PHE A 158       8.885   1.101  22.656  1.00 42.07           N  
ATOM   2270  H   PHE A 158       8.059   1.557  22.295  1.00 42.07           H  
ATOM   2271  CA  PHE A 158      10.014   1.927  23.093  1.00 42.07           C  
ATOM   2272  HA  PHE A 158      10.940   1.421  22.822  1.00 42.07           H  
ATOM   2273  C   PHE A 158      10.089   2.131  24.607  1.00 42.07           C  
ATOM   2274  CB  PHE A 158       9.991   3.265  22.362  1.00 42.07           C  
ATOM   2275  HB2 PHE A 158       8.966   3.604  22.209  1.00 42.07           H  
ATOM   2276  HB3 PHE A 158      10.486   4.019  22.974  1.00 42.07           H  
ATOM   2277  O   PHE A 158      11.185   2.356  25.121  1.00 42.07           O  
ATOM   2278  CG  PHE A 158      10.724   3.187  21.049  1.00 42.07           C  
ATOM   2279  CD1 PHE A 158      12.118   3.370  21.035  1.00 42.07           C  
ATOM   2280  HD1 PHE A 158      12.649   3.540  21.960  1.00 42.07           H  
ATOM   2281  CD2 PHE A 158      10.022   2.951  19.855  1.00 42.07           C  
ATOM   2282  HD2 PHE A 158       8.952   2.802  19.876  1.00 42.07           H  
ATOM   2283  CE1 PHE A 158      12.802   3.411  19.813  1.00 42.07           C  
ATOM   2284  HE1 PHE A 158      13.860   3.628  19.783  1.00 42.07           H  
ATOM   2285  CE2 PHE A 158      10.707   2.981  18.632  1.00 42.07           C  
ATOM   2286  HE2 PHE A 158      10.158   2.853  17.711  1.00 42.07           H  
ATOM   2287  CZ  PHE A 158      12.083   3.259  18.620  1.00 42.07           C  
ATOM   2288  HZ  PHE A 158      12.596   3.417  17.683  1.00 42.07           H  
ATOM   2289  N   GLY A 159       8.969   2.001  25.326  1.00 33.94           N  
ATOM   2290  H   GLY A 159       8.093   1.840  24.849  1.00 33.94           H  
ATOM   2291  CA  GLY A 159       8.962   2.065  26.789  1.00 33.94           C  
ATOM   2292  HA2 GLY A 159       7.930   2.110  27.137  1.00 33.94           H  
ATOM   2293  HA3 GLY A 159       9.470   2.971  27.120  1.00 33.94           H  
ATOM   2294  C   GLY A 159       9.634   0.856  27.453  1.00 33.94           C  
ATOM   2295  O   GLY A 159      10.177   0.988  28.546  1.00 33.94           O  
ATOM   2296  N   SER A 160       9.644  -0.312  26.793  1.00 35.74           N  
ATOM   2297  H   SER A 160       9.251  -0.338  25.863  1.00 35.74           H  
ATOM   2298  CA  SER A 160      10.014  -1.600  27.401  1.00 35.74           C  
ATOM   2299  HA  SER A 160      10.328  -1.416  28.428  1.00 35.74           H  
ATOM   2300  C   SER A 160      11.197  -2.310  26.716  1.00 35.74           C  
ATOM   2301  CB  SER A 160       8.777  -2.507  27.521  1.00 35.74           C  
ATOM   2302  HB2 SER A 160       9.097  -3.519  27.769  1.00 35.74           H  
ATOM   2303  HB3 SER A 160       8.154  -2.140  28.337  1.00 35.74           H  
ATOM   2304  O   SER A 160      11.054  -3.045  25.741  1.00 35.74           O  
ATOM   2305  OG  SER A 160       7.996  -2.534  26.336  1.00 35.74           O  
ATOM   2306  HG  SER A 160       7.371  -1.806  26.376  1.00 35.74           H  
ATOM   2307  N   ALA A 161      12.385  -2.133  27.304  1.00 31.60           N  
ATOM   2308  H   ALA A 161      12.376  -1.439  28.037  1.00 31.60           H  
ATOM   2309  CA  ALA A 161      13.510  -3.083  27.389  1.00 31.60           C  
ATOM   2310  HA  ALA A 161      14.360  -2.468  27.683  1.00 31.60           H  
ATOM   2311  C   ALA A 161      14.039  -3.863  26.145  1.00 31.60           C  
ATOM   2312  CB  ALA A 161      13.245  -4.000  28.592  1.00 31.60           C  
ATOM   2313  HB1 ALA A 161      12.409  -4.665  28.376  1.00 31.60           H  
ATOM   2314  HB2 ALA A 161      13.006  -3.403  29.472  1.00 31.60           H  
ATOM   2315  HB3 ALA A 161      14.130  -4.597  28.814  1.00 31.60           H  
ATOM   2316  O   ALA A 161      14.942  -4.691  26.301  1.00 31.60           O  
ATOM   2317  N   LEU A 162      13.620  -3.595  24.902  1.00 36.95           N  
ATOM   2318  H   LEU A 162      12.795  -3.020  24.813  1.00 36.95           H  
ATOM   2319  CA  LEU A 162      14.157  -4.261  23.697  1.00 36.95           C  
ATOM   2320  HA  LEU A 162      14.638  -5.186  24.017  1.00 36.95           H  
ATOM   2321  C   LEU A 162      15.314  -3.500  23.017  1.00 36.95           C  
ATOM   2322  CB  LEU A 162      13.022  -4.695  22.747  1.00 36.95           C  
ATOM   2323  HB2 LEU A 162      12.380  -3.835  22.553  1.00 36.95           H  
ATOM   2324  HB3 LEU A 162      13.457  -5.007  21.798  1.00 36.95           H  
ATOM   2325  O   LEU A 162      15.340  -3.311  21.804  1.00 36.95           O  
ATOM   2326  CG  LEU A 162      12.164  -5.866  23.270  1.00 36.95           C  
ATOM   2327  HG  LEU A 162      11.662  -5.569  24.191  1.00 36.95           H  
ATOM   2328  CD1 LEU A 162      11.100  -6.213  22.224  1.00 36.95           C  
ATOM   2329 HD11 LEU A 162      10.507  -5.322  22.015  1.00 36.95           H  
ATOM   2330 HD12 LEU A 162      10.446  -6.992  22.616  1.00 36.95           H  
ATOM   2331 HD13 LEU A 162      11.576  -6.556  21.305  1.00 36.95           H  
ATOM   2332  CD2 LEU A 162      12.971  -7.146  23.533  1.00 36.95           C  
ATOM   2333 HD21 LEU A 162      13.568  -7.403  22.658  1.00 36.95           H  
ATOM   2334 HD22 LEU A 162      13.616  -7.008  24.401  1.00 36.95           H  
ATOM   2335 HD23 LEU A 162      12.291  -7.966  23.762  1.00 36.95           H  
ATOM   2336  N   ARG A 163      16.359  -3.152  23.787  1.00 32.20           N  
ATOM   2337  H   ARG A 163      16.271  -3.325  24.778  1.00 32.20           H  
ATOM   2338  CA  ARG A 163      17.660  -2.710  23.223  1.00 32.20           C  
ATOM   2339  HA  ARG A 163      17.454  -2.145  22.314  1.00 32.20           H  
ATOM   2340  C   ARG A 163      18.564  -3.868  22.764  1.00 32.20           C  
ATOM   2341  CB  ARG A 163      18.417  -1.776  24.183  1.00 32.20           C  
ATOM   2342  HB2 ARG A 163      18.626  -2.305  25.113  1.00 32.20           H  
ATOM   2343  HB3 ARG A 163      19.369  -1.507  23.725  1.00 32.20           H  
ATOM   2344  O   ARG A 163      19.689  -3.632  22.323  1.00 32.20           O  
ATOM   2345  CG  ARG A 163      17.666  -0.475  24.497  1.00 32.20           C  
ATOM   2346  HG2 ARG A 163      17.309  -0.013  23.577  1.00 32.20           H  
ATOM   2347  HG3 ARG A 163      16.810  -0.709  25.131  1.00 32.20           H  
ATOM   2348  CD  ARG A 163      18.599   0.506  25.226  1.00 32.20           C  
ATOM   2349  HD2 ARG A 163      19.210  -0.051  25.937  1.00 32.20           H  
ATOM   2350  HD3 ARG A 163      19.261   0.968  24.494  1.00 32.20           H  
ATOM   2351  NE  ARG A 163      17.833   1.516  25.980  1.00 32.20           N  
ATOM   2352  HE  ARG A 163      17.062   1.165  26.530  1.00 32.20           H  
ATOM   2353  NH1 ARG A 163      18.984   3.428  25.405  1.00 32.20           N  
ATOM   2354 HH11 ARG A 163      19.088   4.429  25.487  1.00 32.20           H  
ATOM   2355 HH12 ARG A 163      19.559   2.894  24.769  1.00 32.20           H  
ATOM   2356  NH2 ARG A 163      17.302   3.533  26.865  1.00 32.20           N  
ATOM   2357 HH21 ARG A 163      17.427   4.532  26.949  1.00 32.20           H  
ATOM   2358 HH22 ARG A 163      16.562   3.104  27.402  1.00 32.20           H  
ATOM   2359  CZ  ARG A 163      18.047   2.816  26.075  1.00 32.20           C  
ATOM   2360  N   LYS A 164      18.123  -5.126  22.883  1.00 30.41           N  
ATOM   2361  H   LYS A 164      17.170  -5.263  23.188  1.00 30.41           H  
ATOM   2362  CA  LYS A 164      18.929  -6.298  22.509  1.00 30.41           C  
ATOM   2363  HA  LYS A 164      19.979  -6.040  22.645  1.00 30.41           H  
ATOM   2364  C   LYS A 164      18.794  -6.635  21.022  1.00 30.41           C  
ATOM   2365  CB  LYS A 164      18.660  -7.492  23.444  1.00 30.41           C  
ATOM   2366  HB2 LYS A 164      18.955  -8.413  22.942  1.00 30.41           H  
ATOM   2367  HB3 LYS A 164      17.599  -7.553  23.685  1.00 30.41           H  
ATOM   2368  O   LYS A 164      17.908  -7.374  20.619  1.00 30.41           O  
ATOM   2369  CG  LYS A 164      19.503  -7.348  24.725  1.00 30.41           C  
ATOM   2370  HG2 LYS A 164      19.227  -6.425  25.234  1.00 30.41           H  
ATOM   2371  HG3 LYS A 164      20.556  -7.290  24.448  1.00 30.41           H  
ATOM   2372  CD  LYS A 164      19.319  -8.525  25.692  1.00 30.41           C  
ATOM   2373  HD2 LYS A 164      18.284  -8.540  26.033  1.00 30.41           H  
ATOM   2374  HD3 LYS A 164      19.541  -9.460  25.177  1.00 30.41           H  
ATOM   2375  CE  LYS A 164      20.266  -8.356  26.893  1.00 30.41           C  
ATOM   2376  HE2 LYS A 164      20.117  -7.359  27.308  1.00 30.41           H  
ATOM   2377  HE3 LYS A 164      21.295  -8.420  26.539  1.00 30.41           H  
ATOM   2378  NZ  LYS A 164      20.019  -9.375  27.947  1.00 30.41           N  
ATOM   2379  HZ1 LYS A 164      20.643  -9.238  28.729  1.00 30.41           H  
ATOM   2380  HZ2 LYS A 164      20.148 -10.311  27.591  1.00 30.41           H  
ATOM   2381  HZ3 LYS A 164      19.075  -9.296  28.299  1.00 30.41           H  
ATOM   2382  N   ALA A 165      19.774  -6.130  20.274  1.00 29.77           N  
ATOM   2383  H   ALA A 165      20.342  -5.427  20.724  1.00 29.77           H  
ATOM   2384  CA  ALA A 165      20.250  -6.627  18.984  1.00 29.77           C  
ATOM   2385  HA  ALA A 165      20.990  -5.907  18.634  1.00 29.77           H  
ATOM   2386  C   ALA A 165      19.216  -6.750  17.848  1.00 29.77           C  
ATOM   2387  CB  ALA A 165      21.020  -7.937  19.225  1.00 29.77           C  
ATOM   2388  HB1 ALA A 165      21.471  -8.272  18.291  1.00 29.77           H  
ATOM   2389  HB2 ALA A 165      20.337  -8.710  19.578  1.00 29.77           H  
ATOM   2390  HB3 ALA A 165      21.806  -7.783  19.964  1.00 29.77           H  
ATOM   2391  O   ALA A 165      18.646  -7.812  17.607  1.00 29.77           O  
ATOM   2392  N   SER A 166      19.144  -5.711  17.011  1.00 35.14           N  
ATOM   2393  H   SER A 166      19.563  -4.829  17.267  1.00 35.14           H  
ATOM   2394  CA  SER A 166      18.860  -5.907  15.589  1.00 35.14           C  
ATOM   2395  HA  SER A 166      18.938  -6.973  15.375  1.00 35.14           H  
ATOM   2396  C   SER A 166      19.894  -5.214  14.707  1.00 35.14           C  
ATOM   2397  CB  SER A 166      17.432  -5.524  15.212  1.00 35.14           C  
ATOM   2398  HB2 SER A 166      16.735  -6.020  15.887  1.00 35.14           H  
ATOM   2399  HB3 SER A 166      17.252  -5.887  14.200  1.00 35.14           H  
ATOM   2400  O   SER A 166      20.327  -4.086  14.956  1.00 35.14           O  
ATOM   2401  OG  SER A 166      17.208  -4.130  15.242  1.00 35.14           O  
ATOM   2402  HG  SER A 166      16.278  -4.012  15.036  1.00 35.14           H  
ATOM   2403  N   VAL A 167      20.309  -5.924  13.661  1.00 34.32           N  
ATOM   2404  H   VAL A 167      19.885  -6.827  13.503  1.00 34.32           H  
ATOM   2405  CA  VAL A 167      21.128  -5.368  12.584  1.00 34.32           C  
ATOM   2406  HA  VAL A 167      21.954  -4.813  13.028  1.00 34.32           H  
ATOM   2407  C   VAL A 167      20.253  -4.376  11.802  1.00 34.32           C  
ATOM   2408  CB  VAL A 167      21.721  -6.506  11.726  1.00 34.32           C  
ATOM   2409  HB  VAL A 167      20.909  -7.092  11.296  1.00 34.32           H  
ATOM   2410  O   VAL A 167      19.056  -4.592  11.634  1.00 34.32           O  
ATOM   2411  CG1 VAL A 167      22.605  -5.989  10.589  1.00 34.32           C  
ATOM   2412 HG11 VAL A 167      21.993  -5.449   9.867  1.00 34.32           H  
ATOM   2413 HG12 VAL A 167      23.387  -5.336  10.976  1.00 34.32           H  
ATOM   2414 HG13 VAL A 167      23.065  -6.826  10.064  1.00 34.32           H  
ATOM   2415  CG2 VAL A 167      22.594  -7.438  12.586  1.00 34.32           C  
ATOM   2416 HG21 VAL A 167      21.997  -7.916  13.363  1.00 34.32           H  
ATOM   2417 HG22 VAL A 167      23.021  -8.223  11.963  1.00 34.32           H  
ATOM   2418 HG23 VAL A 167      23.402  -6.873  13.051  1.00 34.32           H  
ATOM   2419  N   GLU A 168      20.831  -3.245  11.395  1.00 45.97           N  
ATOM   2420  H   GLU A 168      21.828  -3.168  11.539  1.00 45.97           H  
ATOM   2421  CA  GLU A 168      20.168  -2.126  10.692  1.00 45.97           C  
ATOM   2422  HA  GLU A 168      20.939  -1.373  10.528  1.00 45.97           H  
ATOM   2423  C   GLU A 168      19.074  -1.346  11.463  1.00 45.97           C  
ATOM   2424  CB  GLU A 168      19.734  -2.554   9.275  1.00 45.97           C  
ATOM   2425  HB2 GLU A 168      19.113  -3.448   9.329  1.00 45.97           H  
ATOM   2426  HB3 GLU A 168      19.145  -1.755   8.826  1.00 45.97           H  
ATOM   2427  O   GLU A 168      18.830  -0.189  11.130  1.00 45.97           O  
ATOM   2428  CG  GLU A 168      20.962  -2.814   8.383  1.00 45.97           C  
ATOM   2429  HG2 GLU A 168      21.479  -1.867   8.229  1.00 45.97           H  
ATOM   2430  HG3 GLU A 168      21.655  -3.478   8.899  1.00 45.97           H  
ATOM   2431  CD  GLU A 168      20.622  -3.429   7.016  1.00 45.97           C  
ATOM   2432  OE1 GLU A 168      21.593  -3.815   6.326  1.00 45.97           O  
ATOM   2433  OE2 GLU A 168      19.418  -3.500   6.665  1.00 45.97           O  
ATOM   2434  N   GLY A 169      18.538  -1.833  12.588  1.00 48.40           N  
ATOM   2435  H   GLY A 169      18.759  -2.785  12.843  1.00 48.40           H  
ATOM   2436  CA  GLY A 169      17.549  -1.098  13.405  1.00 48.40           C  
ATOM   2437  HA2 GLY A 169      17.739  -1.319  14.455  1.00 48.40           H  
ATOM   2438  HA3 GLY A 169      17.642  -0.023  13.253  1.00 48.40           H  
ATOM   2439  C   GLY A 169      16.087  -1.449  13.130  1.00 48.40           C  
ATOM   2440  O   GLY A 169      15.201  -0.665  13.464  1.00 48.40           O  
ATOM   2441  N   TYR A 170      15.843  -2.626  12.556  1.00 48.85           N  
ATOM   2442  H   TYR A 170      16.626  -3.217  12.316  1.00 48.85           H  
ATOM   2443  CA  TYR A 170      14.506  -3.186  12.384  1.00 48.85           C  
ATOM   2444  HA  TYR A 170      13.767  -2.397  12.528  1.00 48.85           H  
ATOM   2445  C   TYR A 170      14.276  -4.273  13.428  1.00 48.85           C  
ATOM   2446  CB  TYR A 170      14.340  -3.710  10.955  1.00 48.85           C  
ATOM   2447  HB2 TYR A 170      13.369  -4.198  10.870  1.00 48.85           H  
ATOM   2448  HB3 TYR A 170      15.107  -4.455  10.745  1.00 48.85           H  
ATOM   2449  O   TYR A 170      15.032  -5.241  13.472  1.00 48.85           O  
ATOM   2450  CG  TYR A 170      14.419  -2.597   9.933  1.00 48.85           C  
ATOM   2451  CD1 TYR A 170      13.265  -1.846   9.637  1.00 48.85           C  
ATOM   2452  HD1 TYR A 170      12.324  -2.078  10.114  1.00 48.85           H  
ATOM   2453  CD2 TYR A 170      15.659  -2.247   9.360  1.00 48.85           C  
ATOM   2454  HD2 TYR A 170      16.548  -2.806   9.615  1.00 48.85           H  
ATOM   2455  CE1 TYR A 170      13.349  -0.749   8.759  1.00 48.85           C  
ATOM   2456  HE1 TYR A 170      12.482  -0.143   8.541  1.00 48.85           H  
ATOM   2457  CE2 TYR A 170      15.752  -1.128   8.509  1.00 48.85           C  
ATOM   2458  HE2 TYR A 170      16.706  -0.837   8.094  1.00 48.85           H  
ATOM   2459  OH  TYR A 170      14.646   0.641   7.318  1.00 48.85           O  
ATOM   2460  HH  TYR A 170      15.526   0.999   7.184  1.00 48.85           H  
ATOM   2461  CZ  TYR A 170      14.592  -0.378   8.207  1.00 48.85           C  
ATOM   2462  N   ALA A 171      13.281  -4.120  14.299  1.00 48.32           N  
ATOM   2463  H   ALA A 171      12.676  -3.317  14.207  1.00 48.32           H  
ATOM   2464  CA  ALA A 171      12.944  -5.151  15.282  1.00 48.32           C  
ATOM   2465  HA  ALA A 171      13.814  -5.783  15.461  1.00 48.32           H  
ATOM   2466  C   ALA A 171      11.820  -6.046  14.744  1.00 48.32           C  
ATOM   2467  CB  ALA A 171      12.595  -4.491  16.621  1.00 48.32           C  
ATOM   2468  HB1 ALA A 171      13.436  -3.892  16.971  1.00 48.32           H  
ATOM   2469  HB2 ALA A 171      11.721  -3.850  16.506  1.00 48.32           H  
ATOM   2470  HB3 ALA A 171      12.374  -5.259  17.363  1.00 48.32           H  
ATOM   2471  O   ALA A 171      10.783  -5.537  14.317  1.00 48.32           O  
ATOM   2472  N   ASN A 172      12.010  -7.368  14.789  1.00 42.91           N  
ATOM   2473  H   ASN A 172      12.882  -7.723  15.157  1.00 42.91           H  
ATOM   2474  CA  ASN A 172      10.933  -8.324  14.535  1.00 42.91           C  
ATOM   2475  HA  ASN A 172      10.265  -7.934  13.767  1.00 42.91           H  
ATOM   2476  C   ASN A 172      10.135  -8.511  15.826  1.00 42.91           C  
ATOM   2477  CB  ASN A 172      11.491  -9.680  14.062  1.00 42.91           C  
ATOM   2478  HB2 ASN A 172      12.229 -10.037  14.780  1.00 42.91           H  
ATOM   2479  HB3 ASN A 172      10.670 -10.396  14.040  1.00 42.91           H  
ATOM   2480  O   ASN A 172      10.687  -8.966  16.832  1.00 42.91           O  
ATOM   2481  CG  ASN A 172      12.112  -9.672  12.679  1.00 42.91           C  
ATOM   2482  ND2 ASN A 172      12.761 -10.747  12.303  1.00 42.91           N  
ATOM   2483 HD21 ASN A 172      12.704 -11.589  12.857  1.00 42.91           H  
ATOM   2484 HD22 ASN A 172      13.158 -10.726  11.375  1.00 42.91           H  
ATOM   2485  OD1 ASN A 172      12.019  -8.737  11.907  1.00 42.91           O  
ATOM   2486  N   ILE A 173       8.840  -8.209  15.796  1.00 45.18           N  
ATOM   2487  H   ILE A 173       8.435  -7.817  14.958  1.00 45.18           H  
ATOM   2488  CA  ILE A 173       7.932  -8.651  16.851  1.00 45.18           C  
ATOM   2489  HA  ILE A 173       8.491  -8.729  17.783  1.00 45.18           H  
ATOM   2490  C   ILE A 173       7.431 -10.054  16.488  1.00 45.18           C  
ATOM   2491  CB  ILE A 173       6.801  -7.629  17.086  1.00 45.18           C  
ATOM   2492  HB  ILE A 173       6.239  -7.514  16.159  1.00 45.18           H  
ATOM   2493  O   ILE A 173       7.057 -10.310  15.346  1.00 45.18           O  
ATOM   2494  CG1 ILE A 173       7.364  -6.238  17.461  1.00 45.18           C  
ATOM   2495 HG12 ILE A 173       8.115  -5.935  16.731  1.00 45.18           H  
ATOM   2496 HG13 ILE A 173       7.850  -6.291  18.435  1.00 45.18           H  
ATOM   2497  CG2 ILE A 173       5.882  -8.177  18.202  1.00 45.18           C  
ATOM   2498 HG21 ILE A 173       5.369  -9.072  17.850  1.00 45.18           H  
ATOM   2499 HG22 ILE A 173       5.100  -7.462  18.456  1.00 45.18           H  
ATOM   2500 HG23 ILE A 173       6.466  -8.463  19.077  1.00 45.18           H  
ATOM   2501  CD1 ILE A 173       6.299  -5.131  17.473  1.00 45.18           C  
ATOM   2502 HD11 ILE A 173       6.762  -4.184  17.750  1.00 45.18           H  
ATOM   2503 HD12 ILE A 173       5.860  -5.033  16.480  1.00 45.18           H  
ATOM   2504 HD13 ILE A 173       5.508  -5.343  18.192  1.00 45.18           H  
ATOM   2505  N   TYR A 174       7.433 -10.954  17.473  1.00 36.75           N  
ATOM   2506  H   TYR A 174       7.809 -10.690  18.372  1.00 36.75           H  
ATOM   2507  CA  TYR A 174       6.776 -12.254  17.389  1.00 36.75           C  
ATOM   2508  HA  TYR A 174       6.201 -12.309  16.465  1.00 36.75           H  
ATOM   2509  C   TYR A 174       5.808 -12.402  18.562  1.00 36.75           C  
ATOM   2510  CB  TYR A 174       7.808 -13.391  17.361  1.00 36.75           C  
ATOM   2511  HB2 TYR A 174       8.418 -13.339  18.263  1.00 36.75           H  
ATOM   2512  HB3 TYR A 174       7.274 -14.341  17.387  1.00 36.75           H  
ATOM   2513  O   TYR A 174       6.224 -12.396  19.719  1.00 36.75           O  
ATOM   2514  CG  TYR A 174       8.711 -13.395  16.142  1.00 36.75           C  
ATOM   2515  CD1 TYR A 174       8.200 -13.786  14.888  1.00 36.75           C  
ATOM   2516  HD1 TYR A 174       7.157 -14.050  14.795  1.00 36.75           H  
ATOM   2517  CD2 TYR A 174      10.060 -13.007  16.260  1.00 36.75           C  
ATOM   2518  HD2 TYR A 174      10.449 -12.694  17.218  1.00 36.75           H  
ATOM   2519  CE1 TYR A 174       9.035 -13.794  13.753  1.00 36.75           C  
ATOM   2520  HE1 TYR A 174       8.631 -14.077  12.792  1.00 36.75           H  
ATOM   2521  CE2 TYR A 174      10.899 -13.018  15.131  1.00 36.75           C  
ATOM   2522  HE2 TYR A 174      11.934 -12.723  15.221  1.00 36.75           H  
ATOM   2523  OH  TYR A 174      11.199 -13.387  12.785  1.00 36.75           O  
ATOM   2524  HH  TYR A 174      10.725 -13.677  12.002  1.00 36.75           H  
ATOM   2525  CZ  TYR A 174      10.388 -13.406  13.876  1.00 36.75           C  
ATOM   2526  N   SER A 175       4.518 -12.537  18.265  1.00 40.69           N  
ATOM   2527  H   SER A 175       4.245 -12.501  17.293  1.00 40.69           H  
ATOM   2528  CA  SER A 175       3.488 -12.951  19.224  1.00 40.69           C  
ATOM   2529  HA  SER A 175       3.931 -13.651  19.932  1.00 40.69           H  
ATOM   2530  C   SER A 175       2.362 -13.679  18.485  1.00 40.69           C  
ATOM   2531  CB  SER A 175       2.960 -11.757  20.021  1.00 40.69           C  
ATOM   2532  HB2 SER A 175       2.453 -11.068  19.345  1.00 40.69           H  
ATOM   2533  HB3 SER A 175       3.791 -11.245  20.506  1.00 40.69           H  
ATOM   2534  O   SER A 175       2.257 -13.594  17.263  1.00 40.69           O  
ATOM   2535  OG  SER A 175       2.050 -12.212  21.002  1.00 40.69           O  
ATOM   2536  HG  SER A 175       1.821 -11.476  21.575  1.00 40.69           H  
ATOM   2537  N   ARG A 176       1.542 -14.448  19.209  1.00 38.75           N  
ATOM   2538  H   ARG A 176       1.595 -14.345  20.212  1.00 38.75           H  
ATOM   2539  CA  ARG A 176       0.582 -15.409  18.628  1.00 38.75           C  
ATOM   2540  HA  ARG A 176       1.082 -15.938  17.817  1.00 38.75           H  
ATOM   2541  C   ARG A 176      -0.638 -14.777  17.943  1.00 38.75           C  
ATOM   2542  CB  ARG A 176       0.158 -16.437  19.689  1.00 38.75           C  
ATOM   2543  HB2 ARG A 176      -0.697 -17.000  19.313  1.00 38.75           H  
ATOM   2544  HB3 ARG A 176      -0.152 -15.922  20.599  1.00 38.75           H  
ATOM   2545  O   ARG A 176      -1.417 -15.504  17.332  1.00 38.75           O  
ATOM   2546  CG  ARG A 176       1.282 -17.434  20.003  1.00 38.75           C  
ATOM   2547  HG2 ARG A 176       2.124 -16.916  20.461  1.00 38.75           H  
ATOM   2548  HG3 ARG A 176       1.611 -17.903  19.075  1.00 38.75           H  
ATOM   2549  CD  ARG A 176       0.765 -18.519  20.954  1.00 38.75           C  
ATOM   2550  HD2 ARG A 176       0.525 -18.063  21.915  1.00 38.75           H  
ATOM   2551  HD3 ARG A 176      -0.153 -18.928  20.532  1.00 38.75           H  
ATOM   2552  NE  ARG A 176       1.762 -19.592  21.150  1.00 38.75           N  
ATOM   2553  HE  ARG A 176       2.727 -19.298  21.201  1.00 38.75           H  
ATOM   2554  NH1 ARG A 176       0.305 -21.366  21.307  1.00 38.75           N  
ATOM   2555 HH11 ARG A 176       0.131 -22.350  21.452  1.00 38.75           H  
ATOM   2556 HH12 ARG A 176      -0.474 -20.728  21.223  1.00 38.75           H  
ATOM   2557  NH2 ARG A 176       2.495 -21.722  21.481  1.00 38.75           N  
ATOM   2558 HH21 ARG A 176       2.300 -22.701  21.633  1.00 38.75           H  
ATOM   2559 HH22 ARG A 176       3.448 -21.389  21.522  1.00 38.75           H  
ATOM   2560  CZ  ARG A 176       1.515 -20.881  21.309  1.00 38.75           C  
ATOM   2561  N   THR A 177      -0.801 -13.460  18.010  1.00 51.50           N  
ATOM   2562  H   THR A 177      -0.139 -12.925  18.553  1.00 51.50           H  
ATOM   2563  CA  THR A 177      -1.896 -12.736  17.352  1.00 51.50           C  
ATOM   2564  HA  THR A 177      -2.757 -13.402  17.294  1.00 51.50           H  
ATOM   2565  C   THR A 177      -1.494 -12.335  15.930  1.00 51.50           C  
ATOM   2566  CB  THR A 177      -2.322 -11.507  18.173  1.00 51.50           C  
ATOM   2567  HB  THR A 177      -1.629 -10.685  17.994  1.00 51.50           H  
ATOM   2568  O   THR A 177      -0.405 -11.802  15.725  1.00 51.50           O  
ATOM   2569  CG2 THR A 177      -3.743 -11.058  17.839  1.00 51.50           C  
ATOM   2570 HG21 THR A 177      -4.009 -10.196  18.451  1.00 51.50           H  
ATOM   2571 HG22 THR A 177      -4.449 -11.864  18.037  1.00 51.50           H  
ATOM   2572 HG23 THR A 177      -3.810 -10.765  16.792  1.00 51.50           H  
ATOM   2573  OG1 THR A 177      -2.310 -11.817  19.547  1.00 51.50           O  
ATOM   2574  HG1 THR A 177      -2.854 -11.172  20.006  1.00 51.50           H  
ATOM   2575  N   TYR A 178      -2.392 -12.531  14.957  1.00 65.06           N  
ATOM   2576  H   TYR A 178      -3.260 -12.977  15.218  1.00 65.06           H  
ATOM   2577  CA  TYR A 178      -2.211 -12.253  13.515  1.00 65.06           C  
ATOM   2578  HA  TYR A 178      -1.571 -13.021  13.081  1.00 65.06           H  
ATOM   2579  C   TYR A 178      -1.571 -10.881  13.200  1.00 65.06           C  
ATOM   2580  CB  TYR A 178      -3.613 -12.360  12.888  1.00 65.06           C  
ATOM   2581  HB2 TYR A 178      -4.035 -13.329  13.152  1.00 65.06           H  
ATOM   2582  HB3 TYR A 178      -4.254 -11.604  13.342  1.00 65.06           H  
ATOM   2583  O   TYR A 178      -0.822 -10.736  12.232  1.00 65.06           O  
ATOM   2584  CG  TYR A 178      -3.710 -12.224  11.378  1.00 65.06           C  
ATOM   2585  CD1 TYR A 178      -4.257 -11.056  10.811  1.00 65.06           C  
ATOM   2586  HD1 TYR A 178      -4.556 -10.229  11.438  1.00 65.06           H  
ATOM   2587  CD2 TYR A 178      -3.352 -13.306  10.548  1.00 65.06           C  
ATOM   2588  HD2 TYR A 178      -2.956 -14.211  10.984  1.00 65.06           H  
ATOM   2589  CE1 TYR A 178      -4.461 -10.976   9.420  1.00 65.06           C  
ATOM   2590  HE1 TYR A 178      -4.919 -10.101   8.983  1.00 65.06           H  
ATOM   2591  CE2 TYR A 178      -3.551 -13.227   9.155  1.00 65.06           C  
ATOM   2592  HE2 TYR A 178      -3.295 -14.063   8.520  1.00 65.06           H  
ATOM   2593  OH  TYR A 178      -4.325 -11.975   7.251  1.00 65.06           O  
ATOM   2594  HH  TYR A 178      -4.177 -12.802   6.786  1.00 65.06           H  
ATOM   2595  CZ  TYR A 178      -4.116 -12.062   8.590  1.00 65.06           C  
ATOM   2596  N   CYS A 179      -1.818  -9.898  14.067  1.00 66.23           N  
ATOM   2597  H   CYS A 179      -2.466 -10.096  14.816  1.00 66.23           H  
ATOM   2598  CA  CYS A 179      -1.372  -8.516  13.935  1.00 66.23           C  
ATOM   2599  HA  CYS A 179      -1.234  -8.301  12.876  1.00 66.23           H  
ATOM   2600  C   CYS A 179      -0.032  -8.170  14.591  1.00 66.23           C  
ATOM   2601  CB  CYS A 179      -2.502  -7.631  14.461  1.00 66.23           C  
ATOM   2602  HB2 CYS A 179      -2.721  -7.872  15.501  1.00 66.23           H  
ATOM   2603  HB3 CYS A 179      -2.195  -6.586  14.416  1.00 66.23           H  
ATOM   2604  O   CYS A 179       0.456  -7.070  14.377  1.00 66.23           O  
ATOM   2605  SG  CYS A 179      -3.990  -7.836  13.465  1.00 66.23           S  
ATOM   2606  N   MET A 180       0.601  -9.069  15.350  1.00 56.89           N  
ATOM   2607  H   MET A 180       0.196  -9.985  15.479  1.00 56.89           H  
ATOM   2608  CA  MET A 180       1.864  -8.745  16.032  1.00 56.89           C  
ATOM   2609  HA  MET A 180       1.927  -7.662  16.137  1.00 56.89           H  
ATOM   2610  C   MET A 180       3.129  -9.097  15.237  1.00 56.89           C  
ATOM   2611  CB  MET A 180       1.868  -9.305  17.461  1.00 56.89           C  
ATOM   2612  HB2 MET A 180       1.494 -10.329  17.466  1.00 56.89           H  
ATOM   2613  HB3 MET A 180       2.890  -9.302  17.838  1.00 56.89           H  
ATOM   2614  O   MET A 180       4.219  -8.773  15.686  1.00 56.89           O  
ATOM   2615  CG  MET A 180       1.027  -8.423  18.395  1.00 56.89           C  
ATOM   2616  HG2 MET A 180      -0.033  -8.598  18.212  1.00 56.89           H  
ATOM   2617  HG3 MET A 180       1.231  -7.378  18.160  1.00 56.89           H  
ATOM   2618  SD  MET A 180       1.395  -8.633  20.162  1.00 56.89           S  
ATOM   2619  CE  MET A 180      -0.037  -9.614  20.668  1.00 56.89           C  
ATOM   2620  HE1 MET A 180      -0.060 -10.548  20.107  1.00 56.89           H  
ATOM   2621  HE2 MET A 180      -0.952  -9.054  20.474  1.00 56.89           H  
ATOM   2622  HE3 MET A 180       0.025  -9.835  21.734  1.00 56.89           H  
ATOM   2623  N   ASN A 181       3.029  -9.688  14.044  1.00 66.86           N  
ATOM   2624  H   ASN A 181       2.105  -9.915  13.704  1.00 66.86           H  
ATOM   2625  CA  ASN A 181       4.196  -9.983  13.199  1.00 66.86           C  
ATOM   2626  HA  ASN A 181       5.089  -9.996  13.824  1.00 66.86           H  
ATOM   2627  C   ASN A 181       4.439  -8.874  12.154  1.00 66.86           C  
ATOM   2628  CB  ASN A 181       4.064 -11.396  12.603  1.00 66.86           C  
ATOM   2629  HB2 ASN A 181       3.118 -11.470  12.066  1.00 66.86           H  
ATOM   2630  HB3 ASN A 181       4.874 -11.552  11.890  1.00 66.86           H  
ATOM   2631  O   ASN A 181       4.290  -9.092  10.945  1.00 66.86           O  
ATOM   2632  CG  ASN A 181       4.146 -12.516  13.630  1.00 66.86           C  
ATOM   2633  ND2 ASN A 181       3.766 -13.710  13.247  1.00 66.86           N  
ATOM   2634 HD21 ASN A 181       3.376 -13.853  12.325  1.00 66.86           H  
ATOM   2635 HD22 ASN A 181       3.727 -14.406  13.978  1.00 66.86           H  
ATOM   2636  OD1 ASN A 181       4.545 -12.375  14.771  1.00 66.86           O  
ATOM   2637  N   PHE A 182       4.810  -7.680  12.624  1.00 71.29           N  
ATOM   2638  H   PHE A 182       4.903  -7.580  13.625  1.00 71.29           H  
ATOM   2639  CA  PHE A 182       5.337  -6.590  11.794  1.00 71.29           C  
ATOM   2640  HA  PHE A 182       5.375  -6.919  10.755  1.00 71.29           H  
ATOM   2641  C   PHE A 182       6.780  -6.246  12.190  1.00 71.29           C  
ATOM   2642  CB  PHE A 182       4.421  -5.357  11.837  1.00 71.29           C  
ATOM   2643  HB2 PHE A 182       4.947  -4.521  11.376  1.00 71.29           H  
ATOM   2644  HB3 PHE A 182       4.232  -5.085  12.876  1.00 71.29           H  
ATOM   2645  O   PHE A 182       7.223  -6.513  13.310  1.00 71.29           O  
ATOM   2646  CG  PHE A 182       3.103  -5.530  11.103  1.00 71.29           C  
ATOM   2647  CD1 PHE A 182       3.030  -5.345   9.707  1.00 71.29           C  
ATOM   2648  HD1 PHE A 182       3.911  -5.060   9.152  1.00 71.29           H  
ATOM   2649  CD2 PHE A 182       1.938  -5.853  11.818  1.00 71.29           C  
ATOM   2650  HD2 PHE A 182       1.984  -5.945  12.893  1.00 71.29           H  
ATOM   2651  CE1 PHE A 182       1.800  -5.494   9.037  1.00 71.29           C  
ATOM   2652  HE1 PHE A 182       1.740  -5.320   7.973  1.00 71.29           H  
ATOM   2653  CE2 PHE A 182       0.710  -6.010  11.150  1.00 71.29           C  
ATOM   2654  HE2 PHE A 182      -0.186  -6.214  11.717  1.00 71.29           H  
ATOM   2655  CZ  PHE A 182       0.639  -5.828   9.758  1.00 71.29           C  
ATOM   2656  HZ  PHE A 182      -0.314  -5.902   9.256  1.00 71.29           H  
ATOM   2657  N   MET A 183       7.521  -5.662  11.245  1.00 75.23           N  
ATOM   2658  H   MET A 183       7.070  -5.411  10.377  1.00 75.23           H  
ATOM   2659  CA  MET A 183       8.818  -5.044  11.520  1.00 75.23           C  
ATOM   2660  HA  MET A 183       9.331  -5.599  12.305  1.00 75.23           H  
ATOM   2661  C   MET A 183       8.602  -3.609  12.004  1.00 75.23           C  
ATOM   2662  CB  MET A 183       9.702  -5.044  10.263  1.00 75.23           C  
ATOM   2663  HB2 MET A 183       9.120  -4.697   9.408  1.00 75.23           H  
ATOM   2664  HB3 MET A 183      10.539  -4.363  10.415  1.00 75.23           H  
ATOM   2665  O   MET A 183       7.816  -2.878  11.405  1.00 75.23           O  
ATOM   2666  CG  MET A 183      10.264  -6.421   9.921  1.00 75.23           C  
ATOM   2667  HG2 MET A 183       9.437  -7.117   9.783  1.00 75.23           H  
ATOM   2668  HG3 MET A 183      10.872  -6.765  10.758  1.00 75.23           H  
ATOM   2669  SD  MET A 183      11.285  -6.422   8.418  1.00 75.23           S  
ATOM   2670  CE  MET A 183      11.689  -8.184   8.375  1.00 75.23           C  
ATOM   2671  HE1 MET A 183      12.303  -8.400   7.500  1.00 75.23           H  
ATOM   2672  HE2 MET A 183      12.236  -8.452   9.279  1.00 75.23           H  
ATOM   2673  HE3 MET A 183      10.769  -8.768   8.325  1.00 75.23           H  
ATOM   2674  N   CYS A 184       9.339  -3.193  13.030  1.00 76.93           N  
ATOM   2675  H   CYS A 184       9.912  -3.867  13.518  1.00 76.93           H  
ATOM   2676  CA  CYS A 184       9.369  -1.799  13.476  1.00 76.93           C  
ATOM   2677  HA  CYS A 184       8.485  -1.276  13.111  1.00 76.93           H  
ATOM   2678  C   CYS A 184      10.606  -1.078  12.941  1.00 76.93           C  
ATOM   2679  CB  CYS A 184       9.353  -1.753  15.007  1.00 76.93           C  
ATOM   2680  HB2 CYS A 184      10.230  -2.274  15.390  1.00 76.93           H  
ATOM   2681  HB3 CYS A 184       9.419  -0.710  15.317  1.00 76.93           H  
ATOM   2682  O   CYS A 184      11.716  -1.566  13.169  1.00 76.93           O  
ATOM   2683  SG  CYS A 184       7.878  -2.465  15.767  1.00 76.93           S  
ATOM   2684  N   ASP A 185      10.443   0.089  12.308  1.00 80.47           N  
ATOM   2685  H   ASP A 185       9.504   0.447  12.208  1.00 80.47           H  
ATOM   2686  CA  ASP A 185      11.546   1.047  12.154  1.00 80.47           C  
ATOM   2687  HA  ASP A 185      12.471   0.488  12.016  1.00 80.47           H  
ATOM   2688  C   ASP A 185      11.666   1.865  13.445  1.00 80.47           C  
ATOM   2689  CB  ASP A 185      11.395   1.940  10.912  1.00 80.47           C  
ATOM   2690  HB2 ASP A 185      10.544   2.605  11.055  1.00 80.47           H  
ATOM   2691  HB3 ASP A 185      11.201   1.308  10.045  1.00 80.47           H  
ATOM   2692  O   ASP A 185      10.720   2.502  13.919  1.00 80.47           O  
ATOM   2693  CG  ASP A 185      12.635   2.810  10.637  1.00 80.47           C  
ATOM   2694  OD1 ASP A 185      13.284   3.289  11.599  1.00 80.47           O  
ATOM   2695  OD2 ASP A 185      12.966   3.021   9.454  1.00 80.47           O  
ATOM   2696  N   THR A 186      12.855   1.806  14.038  1.00 78.95           N  
ATOM   2697  H   THR A 186      13.595   1.329  13.542  1.00 78.95           H  
ATOM   2698  CA  THR A 186      13.153   2.391  15.348  1.00 78.95           C  
ATOM   2699  HA  THR A 186      12.202   2.667  15.805  1.00 78.95           H  
ATOM   2700  C   THR A 186      13.976   3.683  15.279  1.00 78.95           C  
ATOM   2701  CB  THR A 186      13.818   1.354  16.272  1.00 78.95           C  
ATOM   2702  HB  THR A 186      14.082   1.824  17.220  1.00 78.95           H  
ATOM   2703  O   THR A 186      14.480   4.144  16.302  1.00 78.95           O  
ATOM   2704  CG2 THR A 186      12.894   0.172  16.580  1.00 78.95           C  
ATOM   2705 HG21 THR A 186      12.589  -0.334  15.664  1.00 78.95           H  
ATOM   2706 HG22 THR A 186      13.411  -0.535  17.229  1.00 78.95           H  
ATOM   2707 HG23 THR A 186      12.007   0.535  17.099  1.00 78.95           H  
ATOM   2708  OG1 THR A 186      15.007   0.848  15.702  1.00 78.95           O  
ATOM   2709  HG1 THR A 186      14.764   0.315  14.942  1.00 78.95           H  
ATOM   2710  N   LYS A 187      14.184   4.251  14.084  1.00 82.43           N  
ATOM   2711  H   LYS A 187      13.738   3.835  13.279  1.00 82.43           H  
ATOM   2712  CA  LYS A 187      15.156   5.337  13.862  1.00 82.43           C  
ATOM   2713  HA  LYS A 187      15.394   5.823  14.808  1.00 82.43           H  
ATOM   2714  C   LYS A 187      14.651   6.440  12.940  1.00 82.43           C  
ATOM   2715  CB  LYS A 187      16.435   4.738  13.259  1.00 82.43           C  
ATOM   2716  HB2 LYS A 187      16.178   4.218  12.337  1.00 82.43           H  
ATOM   2717  HB3 LYS A 187      17.119   5.550  13.015  1.00 82.43           H  
ATOM   2718  O   LYS A 187      14.962   7.608  13.173  1.00 82.43           O  
ATOM   2719  CG  LYS A 187      17.145   3.767  14.212  1.00 82.43           C  
ATOM   2720  HG2 LYS A 187      16.473   2.954  14.487  1.00 82.43           H  
ATOM   2721  HG3 LYS A 187      17.457   4.298  15.111  1.00 82.43           H  
ATOM   2722  CD  LYS A 187      18.360   3.165  13.510  1.00 82.43           C  
ATOM   2723  HD2 LYS A 187      18.021   2.679  12.595  1.00 82.43           H  
ATOM   2724  HD3 LYS A 187      19.071   3.952  13.261  1.00 82.43           H  
ATOM   2725  CE  LYS A 187      19.014   2.131  14.425  1.00 82.43           C  
ATOM   2726  HE2 LYS A 187      19.480   2.642  15.267  1.00 82.43           H  
ATOM   2727  HE3 LYS A 187      18.230   1.482  14.816  1.00 82.43           H  
ATOM   2728  NZ  LYS A 187      20.001   1.334  13.658  1.00 82.43           N  
ATOM   2729  HZ1 LYS A 187      20.385   0.596  14.231  1.00 82.43           H  
ATOM   2730  HZ2 LYS A 187      19.542   0.913  12.863  1.00 82.43           H  
ATOM   2731  HZ3 LYS A 187      20.740   1.928  13.309  1.00 82.43           H  
ATOM   2732  N   THR A 188      13.932   6.087  11.880  1.00 83.77           N  
ATOM   2733  H   THR A 188      13.731   5.110  11.722  1.00 83.77           H  
ATOM   2734  CA  THR A 188      13.497   7.047  10.860  1.00 83.77           C  
ATOM   2735  HA  THR A 188      14.367   7.617  10.531  1.00 83.77           H  
ATOM   2736  C   THR A 188      12.474   8.014  11.450  1.00 83.77           C  
ATOM   2737  CB  THR A 188      12.953   6.308   9.633  1.00 83.77           C  
ATOM   2738  HB  THR A 188      12.079   5.717   9.908  1.00 83.77           H  
ATOM   2739  O   THR A 188      11.505   7.581  12.061  1.00 83.77           O  
ATOM   2740  CG2 THR A 188      12.596   7.264   8.500  1.00 83.77           C  
ATOM   2741 HG21 THR A 188      11.765   7.901   8.803  1.00 83.77           H  
ATOM   2742 HG22 THR A 188      13.456   7.876   8.228  1.00 83.77           H  
ATOM   2743 HG23 THR A 188      12.285   6.682   7.632  1.00 83.77           H  
ATOM   2744  OG1 THR A 188      13.974   5.463   9.151  1.00 83.77           O  
ATOM   2745  HG1 THR A 188      13.620   4.571   9.178  1.00 83.77           H  
ATOM   2746  N   ASN A 189      12.705   9.323  11.308  1.00 84.70           N  
ATOM   2747  H   ASN A 189      13.530   9.601  10.795  1.00 84.70           H  
ATOM   2748  CA  ASN A 189      11.833  10.394  11.817  1.00 84.70           C  
ATOM   2749  HA  ASN A 189      12.444  11.296  11.851  1.00 84.70           H  
ATOM   2750  C   ASN A 189      11.352  10.184  13.279  1.00 84.70           C  
ATOM   2751  CB  ASN A 189      10.702  10.662  10.794  1.00 84.70           C  
ATOM   2752  HB2 ASN A 189       9.920   9.911  10.900  1.00 84.70           H  
ATOM   2753  HB3 ASN A 189      11.095  10.603   9.779  1.00 84.70           H  
ATOM   2754  O   ASN A 189      10.165  10.243  13.569  1.00 84.70           O  
ATOM   2755  CG  ASN A 189      10.076  12.043  10.954  1.00 84.70           C  
ATOM   2756  ND2 ASN A 189       9.110  12.393  10.136  1.00 84.70           N  
ATOM   2757 HD21 ASN A 189       8.718  11.787   9.430  1.00 84.70           H  
ATOM   2758 HD22 ASN A 189       8.674  13.292  10.282  1.00 84.70           H  
ATOM   2759  OD1 ASN A 189      10.517  12.857  11.753  1.00 84.70           O  
ATOM   2760  N   GLY A 190      12.275   9.852  14.193  1.00 80.83           N  
ATOM   2761  H   GLY A 190      13.228   9.725  13.882  1.00 80.83           H  
ATOM   2762  CA  GLY A 190      11.966   9.562  15.605  1.00 80.83           C  
ATOM   2763  HA2 GLY A 190      12.814   9.857  16.224  1.00 80.83           H  
ATOM   2764  HA3 GLY A 190      11.104  10.155  15.911  1.00 80.83           H  
ATOM   2765  C   GLY A 190      11.642   8.093  15.917  1.00 80.83           C  
ATOM   2766  O   GLY A 190      11.729   7.691  17.075  1.00 80.83           O  
ATOM   2767  N   GLY A 191      11.380   7.272  14.897  1.00 80.45           N  
ATOM   2768  H   GLY A 191      11.263   7.684  13.983  1.00 80.45           H  
ATOM   2769  CA  GLY A 191      11.012   5.863  15.038  1.00 80.45           C  
ATOM   2770  HA2 GLY A 191      11.618   5.409  15.822  1.00 80.45           H  
ATOM   2771  HA3 GLY A 191      11.214   5.345  14.101  1.00 80.45           H  
ATOM   2772  C   GLY A 191       9.536   5.658  15.393  1.00 80.45           C  
ATOM   2773  O   GLY A 191       8.747   6.596  15.414  1.00 80.45           O  
ATOM   2774  N   GLY A 192       9.161   4.404  15.653  1.00 79.75           N  
ATOM   2775  H   GLY A 192       9.830   3.665  15.493  1.00 79.75           H  
ATOM   2776  CA  GLY A 192       7.779   4.025  15.982  1.00 79.75           C  
ATOM   2777  HA2 GLY A 192       7.798   3.192  16.685  1.00 79.75           H  
ATOM   2778  HA3 GLY A 192       7.272   4.861  16.463  1.00 79.75           H  
ATOM   2779  C   GLY A 192       6.944   3.605  14.768  1.00 79.75           C  
ATOM   2780  O   GLY A 192       5.769   3.282  14.921  1.00 79.75           O  
ATOM   2781  N   TRP A 193       7.543   3.544  13.575  1.00 85.05           N  
ATOM   2782  H   TRP A 193       8.516   3.808  13.512  1.00 85.05           H  
ATOM   2783  CA  TRP A 193       6.849   3.172  12.343  1.00 85.05           C  
ATOM   2784  HA  TRP A 193       5.866   3.643  12.357  1.00 85.05           H  
ATOM   2785  C   TRP A 193       6.662   1.663  12.216  1.00 85.05           C  
ATOM   2786  CB  TRP A 193       7.592   3.702  11.115  1.00 85.05           C  
ATOM   2787  HB2 TRP A 193       8.550   3.190  11.030  1.00 85.05           H  
ATOM   2788  HB3 TRP A 193       7.013   3.453  10.225  1.00 85.05           H  
ATOM   2789  O   TRP A 193       7.604   0.883  12.393  1.00 85.05           O  
ATOM   2790  CG  TRP A 193       7.824   5.173  11.117  1.00 85.05           C  
ATOM   2791  CD1 TRP A 193       8.934   5.801  11.561  1.00 85.05           C  
ATOM   2792  HD1 TRP A 193       9.816   5.316  11.952  1.00 85.05           H  
ATOM   2793  CD2 TRP A 193       6.898   6.225  10.714  1.00 85.05           C  
ATOM   2794  CE2 TRP A 193       7.507   7.487  10.977  1.00 85.05           C  
ATOM   2795  CE3 TRP A 193       5.592   6.234  10.177  1.00 85.05           C  
ATOM   2796  HE3 TRP A 193       5.087   5.301   9.978  1.00 85.05           H  
ATOM   2797  NE1 TRP A 193       8.743   7.166  11.495  1.00 85.05           N  
ATOM   2798  HE1 TRP A 193       9.410   7.828  11.865  1.00 85.05           H  
ATOM   2799  CH2 TRP A 193       5.542   8.677  10.222  1.00 85.05           C  
ATOM   2800  HH2 TRP A 193       5.001   9.601  10.077  1.00 85.05           H  
ATOM   2801  CZ2 TRP A 193       6.850   8.701  10.737  1.00 85.05           C  
ATOM   2802  HZ2 TRP A 193       7.317   9.644  10.981  1.00 85.05           H  
ATOM   2803  CZ3 TRP A 193       4.923   7.447   9.934  1.00 85.05           C  
ATOM   2804  HZ3 TRP A 193       3.911   7.440   9.556  1.00 85.05           H  
ATOM   2805  N   ILE A 194       5.456   1.262  11.818  1.00 83.32           N  
ATOM   2806  H   ILE A 194       4.744   1.965  11.678  1.00 83.32           H  
ATOM   2807  CA  ILE A 194       5.119  -0.117  11.466  1.00 83.32           C  
ATOM   2808  HA  ILE A 194       5.757  -0.792  12.037  1.00 83.32           H  
ATOM   2809  C   ILE A 194       5.401  -0.322   9.972  1.00 83.32           C  
ATOM   2810  CB  ILE A 194       3.649  -0.436  11.824  1.00 83.32           C  
ATOM   2811  HB  ILE A 194       2.997   0.121  11.150  1.00 83.32           H  
ATOM   2812  O   ILE A 194       4.764   0.287   9.113  1.00 83.32           O  
ATOM   2813  CG1 ILE A 194       3.293  -0.030  13.277  1.00 83.32           C  
ATOM   2814 HG12 ILE A 194       3.930  -0.571  13.977  1.00 83.32           H  
ATOM   2815 HG13 ILE A 194       3.471   1.037  13.410  1.00 83.32           H  
ATOM   2816  CG2 ILE A 194       3.413  -1.939  11.604  1.00 83.32           C  
ATOM   2817 HG21 ILE A 194       3.663  -2.229  10.584  1.00 83.32           H  
ATOM   2818 HG22 ILE A 194       2.358  -2.169  11.758  1.00 83.32           H  
ATOM   2819 HG23 ILE A 194       4.010  -2.512  12.313  1.00 83.32           H  
ATOM   2820  CD1 ILE A 194       1.833  -0.285  13.664  1.00 83.32           C  
ATOM   2821 HD11 ILE A 194       1.614   0.221  14.604  1.00 83.32           H  
ATOM   2822 HD12 ILE A 194       1.659  -1.353  13.796  1.00 83.32           H  
ATOM   2823 HD13 ILE A 194       1.168   0.107  12.894  1.00 83.32           H  
ATOM   2824  N   VAL A 195       6.349  -1.197   9.636  1.00 84.92           N  
ATOM   2825  H   VAL A 195       6.845  -1.675  10.375  1.00 84.92           H  
ATOM   2826  CA  VAL A 195       6.722  -1.474   8.242  1.00 84.92           C  
ATOM   2827  HA  VAL A 195       6.667  -0.540   7.683  1.00 84.92           H  
ATOM   2828  C   VAL A 195       5.719  -2.451   7.623  1.00 84.92           C  
ATOM   2829  CB  VAL A 195       8.174  -1.971   8.131  1.00 84.92           C  
ATOM   2830  HB  VAL A 195       8.258  -2.920   8.661  1.00 84.92           H  
ATOM   2831  O   VAL A 195       5.859  -3.672   7.730  1.00 84.92           O  
ATOM   2832  CG1 VAL A 195       8.596  -2.193   6.671  1.00 84.92           C  
ATOM   2833 HG11 VAL A 195       9.630  -2.534   6.635  1.00 84.92           H  
ATOM   2834 HG12 VAL A 195       7.966  -2.950   6.204  1.00 84.92           H  
ATOM   2835 HG13 VAL A 195       8.506  -1.261   6.113  1.00 84.92           H  
ATOM   2836  CG2 VAL A 195       9.174  -0.985   8.754  1.00 84.92           C  
ATOM   2837 HG21 VAL A 195       8.967  -0.857   9.817  1.00 84.92           H  
ATOM   2838 HG22 VAL A 195       9.096  -0.014   8.265  1.00 84.92           H  
ATOM   2839 HG23 VAL A 195      10.191  -1.363   8.648  1.00 84.92           H  
ATOM   2840  N   ILE A 196       4.707  -1.897   6.954  1.00 83.87           N  
ATOM   2841  H   ILE A 196       4.582  -0.901   7.064  1.00 83.87           H  
ATOM   2842  CA  ILE A 196       3.673  -2.646   6.218  1.00 83.87           C  
ATOM   2843  HA  ILE A 196       3.410  -3.529   6.801  1.00 83.87           H  
ATOM   2844  C   ILE A 196       4.148  -3.166   4.849  1.00 83.87           C  
ATOM   2845  CB  ILE A 196       2.396  -1.786   6.069  1.00 83.87           C  
ATOM   2846  HB  ILE A 196       1.697  -2.353   5.454  1.00 83.87           H  
ATOM   2847  O   ILE A 196       3.647  -4.177   4.359  1.00 83.87           O  
ATOM   2848  CG1 ILE A 196       2.670  -0.427   5.376  1.00 83.87           C  
ATOM   2849 HG12 ILE A 196       3.237   0.216   6.049  1.00 83.87           H  
ATOM   2850 HG13 ILE A 196       3.271  -0.586   4.481  1.00 83.87           H  
ATOM   2851  CG2 ILE A 196       1.749  -1.591   7.453  1.00 83.87           C  
ATOM   2852 HG21 ILE A 196       0.773  -1.117   7.352  1.00 83.87           H  
ATOM   2853 HG22 ILE A 196       1.609  -2.553   7.944  1.00 83.87           H  
ATOM   2854 HG23 ILE A 196       2.373  -0.959   8.085  1.00 83.87           H  
ATOM   2855  CD1 ILE A 196       1.414   0.333   4.935  1.00 83.87           C  
ATOM   2856 HD11 ILE A 196       0.760   0.533   5.785  1.00 83.87           H  
ATOM   2857 HD12 ILE A 196       0.879  -0.242   4.179  1.00 83.87           H  
ATOM   2858 HD13 ILE A 196       1.710   1.285   4.495  1.00 83.87           H  
ATOM   2859  N   GLN A 197       5.131  -2.501   4.235  1.00 86.48           N  
ATOM   2860  H   GLN A 197       5.516  -1.691   4.698  1.00 86.48           H  
ATOM   2861  CA  GLN A 197       5.681  -2.839   2.922  1.00 86.48           C  
ATOM   2862  HA  GLN A 197       5.524  -3.904   2.751  1.00 86.48           H  
ATOM   2863  C   GLN A 197       7.183  -2.555   2.911  1.00 86.48           C  
ATOM   2864  CB  GLN A 197       4.940  -2.039   1.829  1.00 86.48           C  
ATOM   2865  HB2 GLN A 197       5.327  -1.021   1.774  1.00 86.48           H  
ATOM   2866  HB3 GLN A 197       3.893  -1.969   2.126  1.00 86.48           H  
ATOM   2867  O   GLN A 197       7.641  -1.570   3.483  1.00 86.48           O  
ATOM   2868  CG  GLN A 197       4.949  -2.690   0.435  1.00 86.48           C  
ATOM   2869  HG2 GLN A 197       3.994  -2.457  -0.037  1.00 86.48           H  
ATOM   2870  HG3 GLN A 197       5.002  -3.773   0.547  1.00 86.48           H  
ATOM   2871  CD  GLN A 197       6.056  -2.278  -0.531  1.00 86.48           C  
ATOM   2872  NE2 GLN A 197       5.781  -2.372  -1.815  1.00 86.48           N  
ATOM   2873 HE21 GLN A 197       6.459  -2.028  -2.480  1.00 86.48           H  
ATOM   2874 HE22 GLN A 197       4.858  -2.647  -2.118  1.00 86.48           H  
ATOM   2875  OE1 GLN A 197       7.182  -1.971  -0.178  1.00 86.48           O  
ATOM   2876  N   ARG A 198       7.957  -3.431   2.267  1.00 86.20           N  
ATOM   2877  H   ARG A 198       7.500  -4.202   1.801  1.00 86.20           H  
ATOM   2878  CA  ARG A 198       9.372  -3.193   1.965  1.00 86.20           C  
ATOM   2879  HA  ARG A 198       9.499  -2.131   1.756  1.00 86.20           H  
ATOM   2880  C   ARG A 198       9.756  -3.983   0.725  1.00 86.20           C  
ATOM   2881  CB  ARG A 198      10.222  -3.570   3.192  1.00 86.20           C  
ATOM   2882  HB2 ARG A 198       9.869  -2.983   4.039  1.00 86.20           H  
ATOM   2883  HB3 ARG A 198      10.058  -4.623   3.420  1.00 86.20           H  
ATOM   2884  O   ARG A 198       9.493  -5.187   0.672  1.00 86.20           O  
ATOM   2885  CG  ARG A 198      11.733  -3.332   3.037  1.00 86.20           C  
ATOM   2886  HG2 ARG A 198      12.143  -4.044   2.320  1.00 86.20           H  
ATOM   2887  HG3 ARG A 198      11.913  -2.315   2.686  1.00 86.20           H  
ATOM   2888  CD  ARG A 198      12.405  -3.524   4.404  1.00 86.20           C  
ATOM   2889  HD2 ARG A 198      12.114  -4.493   4.809  1.00 86.20           H  
ATOM   2890  HD3 ARG A 198      12.027  -2.749   5.072  1.00 86.20           H  
ATOM   2891  NE  ARG A 198      13.881  -3.460   4.341  1.00 86.20           N  
ATOM   2892  HE  ARG A 198      14.334  -3.775   3.495  1.00 86.20           H  
ATOM   2893  NH1 ARG A 198      14.238  -2.860   6.517  1.00 86.20           N  
ATOM   2894 HH11 ARG A 198      13.255  -2.661   6.630  1.00 86.20           H  
ATOM   2895 HH12 ARG A 198      14.862  -2.608   7.271  1.00 86.20           H  
ATOM   2896  NH2 ARG A 198      15.986  -3.328   5.213  1.00 86.20           N  
ATOM   2897 HH21 ARG A 198      16.634  -3.132   5.962  1.00 86.20           H  
ATOM   2898 HH22 ARG A 198      16.335  -3.820   4.403  1.00 86.20           H  
ATOM   2899  CZ  ARG A 198      14.696  -3.199   5.351  1.00 86.20           C  
ATOM   2900  N   ARG A 199      10.430  -3.331  -0.225  1.00 82.23           N  
ATOM   2901  H   ARG A 199      10.528  -2.332  -0.118  1.00 82.23           H  
ATOM   2902  CA  ARG A 199      11.119  -3.957  -1.362  1.00 82.23           C  
ATOM   2903  HA  ARG A 199      11.105  -5.042  -1.257  1.00 82.23           H  
ATOM   2904  C   ARG A 199      12.570  -3.486  -1.367  1.00 82.23           C  
ATOM   2905  CB  ARG A 199      10.457  -3.568  -2.699  1.00 82.23           C  
ATOM   2906  HB2 ARG A 199      10.985  -4.087  -3.499  1.00 82.23           H  
ATOM   2907  HB3 ARG A 199      10.596  -2.498  -2.855  1.00 82.23           H  
ATOM   2908  O   ARG A 199      12.819  -2.287  -1.406  1.00 82.23           O  
ATOM   2909  CG  ARG A 199       8.957  -3.852  -2.851  1.00 82.23           C  
ATOM   2910  HG2 ARG A 199       8.411  -3.344  -2.056  1.00 82.23           H  
ATOM   2911  HG3 ARG A 199       8.641  -3.417  -3.799  1.00 82.23           H  
ATOM   2912  CD  ARG A 199       8.575  -5.337  -2.855  1.00 82.23           C  
ATOM   2913  HD2 ARG A 199       9.204  -5.866  -3.572  1.00 82.23           H  
ATOM   2914  HD3 ARG A 199       8.734  -5.751  -1.860  1.00 82.23           H  
ATOM   2915  NE  ARG A 199       7.162  -5.479  -3.252  1.00 82.23           N  
ATOM   2916  HE  ARG A 199       6.744  -4.662  -3.674  1.00 82.23           H  
ATOM   2917  NH1 ARG A 199       6.779  -7.671  -2.629  1.00 82.23           N  
ATOM   2918 HH11 ARG A 199       6.103  -8.397  -2.439  1.00 82.23           H  
ATOM   2919 HH12 ARG A 199       7.663  -7.728  -2.143  1.00 82.23           H  
ATOM   2920  NH2 ARG A 199       5.149  -6.493  -3.542  1.00 82.23           N  
ATOM   2921 HH21 ARG A 199       4.767  -5.632  -3.907  1.00 82.23           H  
ATOM   2922 HH22 ARG A 199       4.574  -7.323  -3.533  1.00 82.23           H  
ATOM   2923  CZ  ARG A 199       6.387  -6.544  -3.144  1.00 82.23           C  
ATOM   2924  N   VAL A 200      13.527  -4.411  -1.358  1.00 80.89           N  
ATOM   2925  H   VAL A 200      13.255  -5.380  -1.274  1.00 80.89           H  
ATOM   2926  CA  VAL A 200      14.948  -4.085  -1.570  1.00 80.89           C  
ATOM   2927  HA  VAL A 200      15.046  -3.022  -1.787  1.00 80.89           H  
ATOM   2928  C   VAL A 200      15.444  -4.853  -2.780  1.00 80.89           C  
ATOM   2929  CB  VAL A 200      15.821  -4.367  -0.333  1.00 80.89           C  
ATOM   2930  HB  VAL A 200      15.832  -5.440  -0.139  1.00 80.89           H  
ATOM   2931  O   VAL A 200      15.428  -6.085  -2.783  1.00 80.89           O  
ATOM   2932  CG1 VAL A 200      17.268  -3.908  -0.560  1.00 80.89           C  
ATOM   2933 HG11 VAL A 200      17.862  -4.112   0.332  1.00 80.89           H  
ATOM   2934 HG12 VAL A 200      17.715  -4.443  -1.398  1.00 80.89           H  
ATOM   2935 HG13 VAL A 200      17.294  -2.838  -0.764  1.00 80.89           H  
ATOM   2936  CG2 VAL A 200      15.293  -3.641   0.912  1.00 80.89           C  
ATOM   2937 HG21 VAL A 200      14.298  -4.007   1.165  1.00 80.89           H  
ATOM   2938 HG22 VAL A 200      15.241  -2.568   0.724  1.00 80.89           H  
ATOM   2939 HG23 VAL A 200      15.959  -3.826   1.754  1.00 80.89           H  
ATOM   2940  N   TYR A 201      15.901  -4.126  -3.795  1.00 75.58           N  
ATOM   2941  H   TYR A 201      15.910  -3.120  -3.706  1.00 75.58           H  
ATOM   2942  CA  TYR A 201      16.526  -4.695  -4.983  1.00 75.58           C  
ATOM   2943  HA  TYR A 201      16.312  -5.763  -5.010  1.00 75.58           H  
ATOM   2944  C   TYR A 201      18.039  -4.523  -4.911  1.00 75.58           C  
ATOM   2945  CB  TYR A 201      15.924  -4.089  -6.254  1.00 75.58           C  
ATOM   2946  HB2 TYR A 201      15.979  -3.002  -6.206  1.00 75.58           H  
ATOM   2947  HB3 TYR A 201      16.514  -4.411  -7.113  1.00 75.58           H  
ATOM   2948  O   TYR A 201      18.537  -3.475  -4.503  1.00 75.58           O  
ATOM   2949  CG  TYR A 201      14.491  -4.526  -6.467  1.00 75.58           C  
ATOM   2950  CD1 TYR A 201      14.218  -5.742  -7.122  1.00 75.58           C  
ATOM   2951  HD1 TYR A 201      15.030  -6.327  -7.528  1.00 75.58           H  
ATOM   2952  CD2 TYR A 201      13.435  -3.747  -5.960  1.00 75.58           C  
ATOM   2953  HD2 TYR A 201      13.640  -2.812  -5.459  1.00 75.58           H  
ATOM   2954  CE1 TYR A 201      12.890  -6.188  -7.263  1.00 75.58           C  
ATOM   2955  HE1 TYR A 201      12.683  -7.105  -7.794  1.00 75.58           H  
ATOM   2956  CE2 TYR A 201      12.109  -4.187  -6.106  1.00 75.58           C  
ATOM   2957  HE2 TYR A 201      11.294  -3.590  -5.724  1.00 75.58           H  
ATOM   2958  OH  TYR A 201      10.542  -5.812  -6.897  1.00 75.58           O  
ATOM   2959  HH  TYR A 201      10.443  -6.666  -7.324  1.00 75.58           H  
ATOM   2960  CZ  TYR A 201      11.830  -5.407  -6.754  1.00 75.58           C  
ATOM   2961  N   ARG A 202      18.783  -5.556  -5.312  1.00 69.90           N  
ATOM   2962  H   ARG A 202      18.307  -6.397  -5.605  1.00 69.90           H  
ATOM   2963  CA  ARG A 202      20.248  -5.522  -5.367  1.00 69.90           C  
ATOM   2964  HA  ARG A 202      20.568  -4.488  -5.235  1.00 69.90           H  
ATOM   2965  C   ARG A 202      20.722  -5.969  -6.738  1.00 69.90           C  
ATOM   2966  CB  ARG A 202      20.838  -6.376  -4.228  1.00 69.90           C  
ATOM   2967  HB2 ARG A 202      20.067  -6.551  -3.478  1.00 69.90           H  
ATOM   2968  HB3 ARG A 202      21.161  -7.343  -4.614  1.00 69.90           H  
ATOM   2969  O   ARG A 202      20.242  -6.973  -7.263  1.00 69.90           O  
ATOM   2970  CG  ARG A 202      22.009  -5.671  -3.531  1.00 69.90           C  
ATOM   2971  HG2 ARG A 202      22.804  -5.470  -4.249  1.00 69.90           H  
ATOM   2972  HG3 ARG A 202      21.650  -4.725  -3.124  1.00 69.90           H  
ATOM   2973  CD  ARG A 202      22.560  -6.533  -2.387  1.00 69.90           C  
ATOM   2974  HD2 ARG A 202      21.723  -6.913  -1.800  1.00 69.90           H  
ATOM   2975  HD3 ARG A 202      23.097  -7.378  -2.817  1.00 69.90           H  
ATOM   2976  NE  ARG A 202      23.444  -5.754  -1.496  1.00 69.90           N  
ATOM   2977  HE  ARG A 202      23.384  -4.749  -1.571  1.00 69.90           H  
ATOM   2978  NH1 ARG A 202      24.407  -7.511  -0.367  1.00 69.90           N  
ATOM   2979 HH11 ARG A 202      23.900  -8.159  -0.952  1.00 69.90           H  
ATOM   2980 HH12 ARG A 202      25.005  -7.853   0.371  1.00 69.90           H  
ATOM   2981  NH2 ARG A 202      24.877  -5.419   0.240  1.00 69.90           N  
ATOM   2982 HH21 ARG A 202      24.727  -4.423   0.176  1.00 69.90           H  
ATOM   2983 HH22 ARG A 202      25.441  -5.783   0.995  1.00 69.90           H  
ATOM   2984  CZ  ARG A 202      24.238  -6.231  -0.553  1.00 69.90           C  
ATOM   2985  N   THR A 203      21.678  -5.243  -7.308  1.00 67.88           N  
ATOM   2986  H   THR A 203      21.965  -4.373  -6.882  1.00 67.88           H  
ATOM   2987  CA  THR A 203      22.356  -5.649  -8.540  1.00 67.88           C  
ATOM   2988  HA  THR A 203      21.616  -5.803  -9.325  1.00 67.88           H  
ATOM   2989  C   THR A 203      23.098  -6.957  -8.296  1.00 67.88           C  
ATOM   2990  CB  THR A 203      23.360  -4.583  -9.007  1.00 67.88           C  
ATOM   2991  HB  THR A 203      24.270  -4.638  -8.410  1.00 67.88           H  
ATOM   2992  O   THR A 203      24.002  -7.002  -7.461  1.00 67.88           O  
ATOM   2993  CG2 THR A 203      23.704  -4.755 -10.485  1.00 67.88           C  
ATOM   2994 HG21 THR A 203      24.154  -5.734 -10.650  1.00 67.88           H  
ATOM   2995 HG22 THR A 203      22.795  -4.670 -11.081  1.00 67.88           H  
ATOM   2996 HG23 THR A 203      24.415  -3.988 -10.791  1.00 67.88           H  
ATOM   2997  OG1 THR A 203      22.812  -3.294  -8.861  1.00 67.88           O  
ATOM   2998  HG1 THR A 203      23.507  -2.655  -9.037  1.00 67.88           H  
ATOM   2999  N   LEU A 204      22.745  -8.014  -9.026  1.00 61.98           N  
ATOM   3000  H   LEU A 204      21.978  -7.949  -9.680  1.00 61.98           H  
ATOM   3001  CA  LEU A 204      23.561  -9.219  -9.053  1.00 61.98           C  
ATOM   3002  HA  LEU A 204      23.927  -9.431  -8.049  1.00 61.98           H  
ATOM   3003  C   LEU A 204      24.775  -8.950  -9.944  1.00 61.98           C  
ATOM   3004  CB  LEU A 204      22.735 -10.426  -9.531  1.00 61.98           C  
ATOM   3005  HB2 LEU A 204      23.403 -11.285  -9.604  1.00 61.98           H  
ATOM   3006  HB3 LEU A 204      22.355 -10.218 -10.531  1.00 61.98           H  
ATOM   3007  O   LEU A 204      24.641  -8.683 -11.141  1.00 61.98           O  
ATOM   3008  CG  LEU A 204      21.550 -10.802  -8.618  1.00 61.98           C  
ATOM   3009  HG  LEU A 204      20.842  -9.975  -8.575  1.00 61.98           H  
ATOM   3010  CD1 LEU A 204      20.839 -12.020  -9.209  1.00 61.98           C  
ATOM   3011 HD11 LEU A 204      21.538 -12.850  -9.312  1.00 61.98           H  
ATOM   3012 HD12 LEU A 204      20.432 -11.764 -10.187  1.00 61.98           H  
ATOM   3013 HD13 LEU A 204      20.022 -12.330  -8.557  1.00 61.98           H  
ATOM   3014  CD2 LEU A 204      21.987 -11.155  -7.193  1.00 61.98           C  
ATOM   3015 HD21 LEU A 204      22.392 -10.273  -6.698  1.00 61.98           H  
ATOM   3016 HD22 LEU A 204      21.124 -11.495  -6.619  1.00 61.98           H  
ATOM   3017 HD23 LEU A 204      22.738 -11.945  -7.214  1.00 61.98           H  
ATOM   3018  N   THR A 205      25.969  -9.014  -9.360  1.00 53.29           N  
ATOM   3019  H   THR A 205      26.032  -9.185  -8.367  1.00 53.29           H  
ATOM   3020  CA  THR A 205      27.221  -9.003 -10.117  1.00 53.29           C  
ATOM   3021  HA  THR A 205      27.193  -8.206 -10.860  1.00 53.29           H  
ATOM   3022  C   THR A 205      27.357 -10.333 -10.850  1.00 53.29           C  
ATOM   3023  CB  THR A 205      28.432  -8.752  -9.204  1.00 53.29           C  
ATOM   3024  HB  THR A 205      29.350  -8.953  -9.757  1.00 53.29           H  
ATOM   3025  O   THR A 205      27.817 -11.319 -10.276  1.00 53.29           O  
ATOM   3026  CG2 THR A 205      28.469  -7.308  -8.705  1.00 53.29           C  
ATOM   3027 HG21 THR A 205      28.544  -6.628  -9.554  1.00 53.29           H  
ATOM   3028 HG22 THR A 205      29.342  -7.171  -8.067  1.00 53.29           H  
ATOM   3029 HG23 THR A 205      27.569  -7.082  -8.134  1.00 53.29           H  
ATOM   3030  OG1 THR A 205      28.373  -9.592  -8.073  1.00 53.29           O  
ATOM   3031  HG1 THR A 205      28.438 -10.489  -8.408  1.00 53.29           H  
ATOM   3032  N   SER A 206      26.935 -10.360 -12.116  1.00 51.45           N  
ATOM   3033  H   SER A 206      26.467  -9.542 -12.480  1.00 51.45           H  
ATOM   3034  CA  SER A 206      27.285 -11.438 -13.042  1.00 51.45           C  
ATOM   3035  HA  SER A 206      26.851 -12.376 -12.697  1.00 51.45           H  
ATOM   3036  C   SER A 206      28.806 -11.569 -13.095  1.00 51.45           C  
ATOM   3037  CB  SER A 206      26.753 -11.132 -14.450  1.00 51.45           C  
ATOM   3038  HB2 SER A 206      25.663 -11.105 -14.427  1.00 51.45           H  
ATOM   3039  HB3 SER A 206      27.122 -10.162 -14.782  1.00 51.45           H  
ATOM   3040  O   SER A 206      29.493 -10.599 -13.412  1.00 51.45           O  
ATOM   3041  OG  SER A 206      27.173 -12.126 -15.365  1.00 51.45           O  
ATOM   3042  HG  SER A 206      27.773 -11.726 -16.000  1.00 51.45           H  
ATOM   3043  N   THR A 207      29.330 -12.759 -12.805  1.00 50.89           N  
ATOM   3044  H   THR A 207      28.730 -13.517 -12.514  1.00 50.89           H  
ATOM   3045  CA  THR A 207      30.750 -13.083 -13.007  1.00 50.89           C  
ATOM   3046  HA  THR A 207      31.360 -12.263 -12.628  1.00 50.89           H  
ATOM   3047  C   THR A 207      31.109 -13.239 -14.486  1.00 50.89           C  
ATOM   3048  CB  THR A 207      31.132 -14.360 -12.245  1.00 50.89           C  
ATOM   3049  HB  THR A 207      32.095 -14.727 -12.600  1.00 50.89           H  
ATOM   3050  O   THR A 207      32.289 -13.264 -14.820  1.00 50.89           O  
ATOM   3051  CG2 THR A 207      31.229 -14.105 -10.740  1.00 50.89           C  
ATOM   3052 HG21 THR A 207      30.270 -13.758 -10.355  1.00 50.89           H  
ATOM   3053 HG22 THR A 207      31.510 -15.026 -10.231  1.00 50.89           H  
ATOM   3054 HG23 THR A 207      31.989 -13.349 -10.546  1.00 50.89           H  
ATOM   3055  OG1 THR A 207      30.148 -15.354 -12.434  1.00 50.89           O  
ATOM   3056  HG1 THR A 207      30.592 -16.204 -12.460  1.00 50.89           H  
ATOM   3057  N   GLU A 208      30.116 -13.304 -15.380  1.00 47.36           N  
ATOM   3058  H   GLU A 208      29.164 -13.289 -15.045  1.00 47.36           H  
ATOM   3059  CA  GLU A 208      30.328 -13.353 -16.826  1.00 47.36           C  
ATOM   3060  HA  GLU A 208      31.333 -13.737 -17.003  1.00 47.36           H  
ATOM   3061  C   GLU A 208      30.187 -11.961 -17.471  1.00 47.36           C  
ATOM   3062  CB  GLU A 208      29.373 -14.346 -17.496  1.00 47.36           C  
ATOM   3063  HB2 GLU A 208      29.539 -14.298 -18.572  1.00 47.36           H  
ATOM   3064  HB3 GLU A 208      28.340 -14.066 -17.289  1.00 47.36           H  
ATOM   3065  O   GLU A 208      29.123 -11.333 -17.342  1.00 47.36           O  
ATOM   3066  CG  GLU A 208      29.629 -15.781 -17.021  1.00 47.36           C  
ATOM   3067  HG2 GLU A 208      29.259 -15.895 -16.002  1.00 47.36           H  
ATOM   3068  HG3 GLU A 208      30.705 -15.959 -17.013  1.00 47.36           H  
ATOM   3069  CD  GLU A 208      28.956 -16.815 -17.930  1.00 47.36           C  
ATOM   3070  OE1 GLU A 208      29.548 -17.904 -18.084  1.00 47.36           O  
ATOM   3071  OE2 GLU A 208      27.838 -16.530 -18.430  1.00 47.36           O  
ATOM   3072  N   PRO A 209      31.213 -11.478 -18.201  1.00 44.93           N  
ATOM   3073  CA  PRO A 209      31.139 -10.222 -18.936  1.00 44.93           C  
ATOM   3074  HA  PRO A 209      30.788  -9.431 -18.274  1.00 44.93           H  
ATOM   3075  C   PRO A 209      30.180 -10.354 -20.126  1.00 44.93           C  
ATOM   3076  CB  PRO A 209      32.578  -9.914 -19.365  1.00 44.93           C  
ATOM   3077  HB2 PRO A 209      32.620  -9.361 -20.304  1.00 44.93           H  
ATOM   3078  HB3 PRO A 209      33.078  -9.356 -18.574  1.00 44.93           H  
ATOM   3079  O   PRO A 209      30.329 -11.228 -20.974  1.00 44.93           O  
ATOM   3080  CG  PRO A 209      33.220 -11.295 -19.491  1.00 44.93           C  
ATOM   3081  HG2 PRO A 209      34.297 -11.258 -19.329  1.00 44.93           H  
ATOM   3082  HG3 PRO A 209      32.995 -11.719 -20.470  1.00 44.93           H  
ATOM   3083  CD  PRO A 209      32.514 -12.107 -18.407  1.00 44.93           C  
ATOM   3084  HD2 PRO A 209      32.410 -13.139 -18.741  1.00 44.93           H  
ATOM   3085  HD3 PRO A 209      33.086 -12.065 -17.480  1.00 44.93           H  
ATOM   3086  N   GLY A 210      29.194  -9.457 -20.198  1.00 46.70           N  
ATOM   3087  H   GLY A 210      29.123  -8.780 -19.452  1.00 46.70           H  
ATOM   3088  CA  GLY A 210      28.194  -9.410 -21.273  1.00 46.70           C  
ATOM   3089  HA2 GLY A 210      28.120  -8.386 -21.639  1.00 46.70           H  
ATOM   3090  HA3 GLY A 210      28.515 -10.037 -22.105  1.00 46.70           H  
ATOM   3091  C   GLY A 210      26.792  -9.868 -20.865  1.00 46.70           C  
ATOM   3092  O   GLY A 210      25.824  -9.531 -21.549  1.00 46.70           O  
ATOM   3093  N   ARG A 211      26.628 -10.550 -19.721  1.00 45.30           N  
ATOM   3094  H   ARG A 211      27.442 -10.796 -19.176  1.00 45.30           H  
ATOM   3095  CA  ARG A 211      25.290 -10.824 -19.178  1.00 45.30           C  
ATOM   3096  HA  ARG A 211      24.631 -10.951 -20.037  1.00 45.30           H  
ATOM   3097  C   ARG A 211      24.790  -9.610 -18.397  1.00 45.30           C  
ATOM   3098  CB  ARG A 211      25.267 -12.140 -18.383  1.00 45.30           C  
ATOM   3099  HB2 ARG A 211      26.120 -12.752 -18.676  1.00 45.30           H  
ATOM   3100  HB3 ARG A 211      25.341 -11.938 -17.315  1.00 45.30           H  
ATOM   3101  O   ARG A 211      25.457  -9.119 -17.492  1.00 45.30           O  
ATOM   3102  CG  ARG A 211      23.981 -12.927 -18.682  1.00 45.30           C  
ATOM   3103  HG2 ARG A 211      23.119 -12.390 -18.286  1.00 45.30           H  
ATOM   3104  HG3 ARG A 211      23.873 -13.036 -19.762  1.00 45.30           H  
ATOM   3105  CD  ARG A 211      24.051 -14.327 -18.065  1.00 45.30           C  
ATOM   3106  HD2 ARG A 211      24.089 -14.236 -16.980  1.00 45.30           H  
ATOM   3107  HD3 ARG A 211      24.975 -14.799 -18.399  1.00 45.30           H  
ATOM   3108  NE  ARG A 211      22.896 -15.160 -18.465  1.00 45.30           N  
ATOM   3109  HE  ARG A 211      22.102 -14.686 -18.871  1.00 45.30           H  
ATOM   3110  NH1 ARG A 211      23.827 -17.180 -17.889  1.00 45.30           N  
ATOM   3111 HH11 ARG A 211      24.717 -16.731 -17.729  1.00 45.30           H  
ATOM   3112 HH12 ARG A 211      23.805 -18.189 -17.856  1.00 45.30           H  
ATOM   3113  NH2 ARG A 211      21.760 -17.118 -18.725  1.00 45.30           N  
ATOM   3114 HH21 ARG A 211      21.744 -18.126 -18.662  1.00 45.30           H  
ATOM   3115 HH22 ARG A 211      20.968 -16.622 -19.110  1.00 45.30           H  
ATOM   3116  CZ  ARG A 211      22.833 -16.476 -18.356  1.00 45.30           C  
ATOM   3117  N   ASN A 212      23.615  -9.119 -18.789  1.00 44.45           N  
ATOM   3118  H   ASN A 212      23.179  -9.561 -19.586  1.00 44.45           H  
ATOM   3119  CA  ASN A 212      22.973  -7.940 -18.208  1.00 44.45           C  
ATOM   3120  HA  ASN A 212      23.532  -7.056 -18.515  1.00 44.45           H  
ATOM   3121  C   ASN A 212      22.963  -7.972 -16.670  1.00 44.45           C  
ATOM   3122  CB  ASN A 212      21.534  -7.855 -18.747  1.00 44.45           C  
ATOM   3123  HB2 ASN A 212      21.059  -8.834 -18.678  1.00 44.45           H  
ATOM   3124  HB3 ASN A 212      20.959  -7.176 -18.118  1.00 44.45           H  
ATOM   3125  O   ASN A 212      22.641  -8.997 -16.070  1.00 44.45           O  
ATOM   3126  CG  ASN A 212      21.482  -7.330 -20.164  1.00 44.45           C  
ATOM   3127  ND2 ASN A 212      20.818  -7.996 -21.074  1.00 44.45           N  
ATOM   3128 HD21 ASN A 212      20.402  -8.892 -20.860  1.00 44.45           H  
ATOM   3129 HD22 ASN A 212      20.893  -7.670 -22.027  1.00 44.45           H  
ATOM   3130  OD1 ASN A 212      21.955  -6.243 -20.443  1.00 44.45           O  
ATOM   3131  N   THR A 213      23.241  -6.822 -16.051  1.00 51.64           N  
ATOM   3132  H   THR A 213      23.508  -6.015 -16.596  1.00 51.64           H  
ATOM   3133  CA  THR A 213      23.108  -6.587 -14.608  1.00 51.64           C  
ATOM   3134  HA  THR A 213      23.662  -7.356 -14.069  1.00 51.64           H  
ATOM   3135  C   THR A 213      21.646  -6.693 -14.183  1.00 51.64           C  
ATOM   3136  CB  THR A 213      23.690  -5.215 -14.222  1.00 51.64           C  
ATOM   3137  HB  THR A 213      23.249  -4.882 -13.282  1.00 51.64           H  
ATOM   3138  O   THR A 213      20.905  -5.711 -14.129  1.00 51.64           O  
ATOM   3139  CG2 THR A 213      25.205  -5.284 -14.047  1.00 51.64           C  
ATOM   3140 HG21 THR A 213      25.677  -5.591 -14.980  1.00 51.64           H  
ATOM   3141 HG22 THR A 213      25.589  -4.307 -13.751  1.00 51.64           H  
ATOM   3142 HG23 THR A 213      25.451  -6.005 -13.268  1.00 51.64           H  
ATOM   3143  OG1 THR A 213      23.443  -4.248 -15.224  1.00 51.64           O  
ATOM   3144  HG1 THR A 213      23.724  -3.400 -14.874  1.00 51.64           H  
ATOM   3145  N   ASN A 214      21.213  -7.916 -13.897  1.00 55.82           N  
ATOM   3146  H   ASN A 214      21.831  -8.693 -14.083  1.00 55.82           H  
ATOM   3147  CA  ASN A 214      19.882  -8.187 -13.381  1.00 55.82           C  
ATOM   3148  HA  ASN A 214      19.156  -7.590 -13.933  1.00 55.82           H  
ATOM   3149  C   ASN A 214      19.835  -7.761 -11.908  1.00 55.82           C  
ATOM   3150  CB  ASN A 214      19.547  -9.673 -13.594  1.00 55.82           C  
ATOM   3151  HB2 ASN A 214      18.609  -9.898 -13.085  1.00 55.82           H  
ATOM   3152  HB3 ASN A 214      20.329 -10.285 -13.143  1.00 55.82           H  
ATOM   3153  O   ASN A 214      20.628  -8.234 -11.091  1.00 55.82           O  
ATOM   3154  CG  ASN A 214      19.385 -10.066 -15.056  1.00 55.82           C  
ATOM   3155  ND2 ASN A 214      19.318 -11.347 -15.329  1.00 55.82           N  
ATOM   3156 HD21 ASN A 214      19.367 -12.028 -14.584  1.00 55.82           H  
ATOM   3157 HD22 ASN A 214      19.150 -11.592 -16.294  1.00 55.82           H  
ATOM   3158  OD1 ASN A 214      19.280  -9.257 -15.966  1.00 55.82           O  
ATOM   3159  N   MET A 215      18.910  -6.867 -11.560  1.00 64.08           N  
ATOM   3160  H   MET A 215      18.275  -6.514 -12.262  1.00 64.08           H  
ATOM   3161  CA  MET A 215      18.586  -6.618 -10.158  1.00 64.08           C  
ATOM   3162  HA  MET A 215      19.498  -6.692  -9.566  1.00 64.08           H  
ATOM   3163  C   MET A 215      17.622  -7.696  -9.664  1.00 64.08           C  
ATOM   3164  CB  MET A 215      18.010  -5.218  -9.940  1.00 64.08           C  
ATOM   3165  HB2 MET A 215      17.127  -5.077 -10.563  1.00 64.08           H  
ATOM   3166  HB3 MET A 215      17.710  -5.140  -8.894  1.00 64.08           H  
ATOM   3167  O   MET A 215      16.660  -8.029 -10.352  1.00 64.08           O  
ATOM   3168  CG  MET A 215      19.030  -4.111 -10.224  1.00 64.08           C  
ATOM   3169  HG2 MET A 215      19.140  -3.994 -11.302  1.00 64.08           H  
ATOM   3170  HG3 MET A 215      19.995  -4.398  -9.806  1.00 64.08           H  
ATOM   3171  SD  MET A 215      18.564  -2.524  -9.490  1.00 64.08           S  
ATOM   3172  CE  MET A 215      19.903  -1.467 -10.091  1.00 64.08           C  
ATOM   3173  HE1 MET A 215      19.749  -0.451  -9.727  1.00 64.08           H  
ATOM   3174  HE2 MET A 215      19.907  -1.465 -11.181  1.00 64.08           H  
ATOM   3175  HE3 MET A 215      20.858  -1.840  -9.720  1.00 64.08           H  
ATOM   3176  N   ALA A 216      17.878  -8.229  -8.473  1.00 61.73           N  
ATOM   3177  H   ALA A 216      18.688  -7.905  -7.964  1.00 61.73           H  
ATOM   3178  CA  ALA A 216      17.020  -9.210  -7.819  1.00 61.73           C  
ATOM   3179  HA  ALA A 216      16.206  -9.490  -8.488  1.00 61.73           H  
ATOM   3180  C   ALA A 216      16.396  -8.617  -6.553  1.00 61.73           C  
ATOM   3181  CB  ALA A 216      17.836 -10.472  -7.530  1.00 61.73           C  
ATOM   3182  HB1 ALA A 216      17.211 -11.210  -7.028  1.00 61.73           H  
ATOM   3183  HB2 ALA A 216      18.193 -10.891  -8.471  1.00 61.73           H  
ATOM   3184  HB3 ALA A 216      18.686 -10.229  -6.891  1.00 61.73           H  
ATOM   3185  O   ALA A 216      17.045  -7.844  -5.845  1.00 61.73           O  
ATOM   3186  N   LEU A 217      15.148  -8.994  -6.265  1.00 66.13           N  
ATOM   3187  H   LEU A 217      14.693  -9.654  -6.879  1.00 66.13           H  
ATOM   3188  CA  LEU A 217      14.481  -8.688  -5.000  1.00 66.13           C  
ATOM   3189  HA  LEU A 217      14.597  -7.626  -4.783  1.00 66.13           H  
ATOM   3190  C   LEU A 217      15.156  -9.511  -3.895  1.00 66.13           C  
ATOM   3191  CB  LEU A 217      12.981  -9.019  -5.143  1.00 66.13           C  
ATOM   3192  HB2 LEU A 217      12.883 -10.087  -5.337  1.00 66.13           H  
ATOM   3193  HB3 LEU A 217      12.585  -8.499  -6.016  1.00 66.13           H  
ATOM   3194  O   LEU A 217      14.995 -10.727  -3.848  1.00 66.13           O  
ATOM   3195  CG  LEU A 217      12.092  -8.671  -3.934  1.00 66.13           C  
ATOM   3196  HG  LEU A 217      12.429  -9.225  -3.058  1.00 66.13           H  
ATOM   3197  CD1 LEU A 217      12.068  -7.181  -3.596  1.00 66.13           C  
ATOM   3198 HD11 LEU A 217      11.704  -6.605  -4.447  1.00 66.13           H  
ATOM   3199 HD12 LEU A 217      13.066  -6.837  -3.324  1.00 66.13           H  
ATOM   3200 HD13 LEU A 217      11.402  -7.012  -2.750  1.00 66.13           H  
ATOM   3201  CD2 LEU A 217      10.652  -9.078  -4.258  1.00 66.13           C  
ATOM   3202 HD21 LEU A 217      10.310  -8.571  -5.159  1.00 66.13           H  
ATOM   3203 HD22 LEU A 217       9.985  -8.811  -3.438  1.00 66.13           H  
ATOM   3204 HD23 LEU A 217      10.602 -10.156  -4.411  1.00 66.13           H  
ATOM   3205  N   VAL A 218      15.932  -8.857  -3.031  1.00 63.83           N  
ATOM   3206  H   VAL A 218      16.016  -7.856  -3.135  1.00 63.83           H  
ATOM   3207  CA  VAL A 218      16.658  -9.509  -1.924  1.00 63.83           C  
ATOM   3208  HA  VAL A 218      16.741 -10.574  -2.142  1.00 63.83           H  
ATOM   3209  C   VAL A 218      15.910  -9.430  -0.594  1.00 63.83           C  
ATOM   3210  CB  VAL A 218      18.095  -8.976  -1.774  1.00 63.83           C  
ATOM   3211  HB  VAL A 218      18.552  -9.469  -0.917  1.00 63.83           H  
ATOM   3212  O   VAL A 218      16.230 -10.173   0.328  1.00 63.83           O  
ATOM   3213  CG1 VAL A 218      18.943  -9.324  -3.004  1.00 63.83           C  
ATOM   3214 HG11 VAL A 218      19.982  -9.045  -2.826  1.00 63.83           H  
ATOM   3215 HG12 VAL A 218      18.572  -8.799  -3.884  1.00 63.83           H  
ATOM   3216 HG13 VAL A 218      18.896 -10.397  -3.187  1.00 63.83           H  
ATOM   3217  CG2 VAL A 218      18.166  -7.462  -1.537  1.00 63.83           C  
ATOM   3218 HG21 VAL A 218      17.850  -6.921  -2.429  1.00 63.83           H  
ATOM   3219 HG22 VAL A 218      17.526  -7.184  -0.699  1.00 63.83           H  
ATOM   3220 HG23 VAL A 218      19.189  -7.178  -1.290  1.00 63.83           H  
ATOM   3221  N   GLN A 219      14.908  -8.553  -0.483  1.00 59.50           N  
ATOM   3222  H   GLN A 219      14.709  -7.949  -1.268  1.00 59.50           H  
ATOM   3223  CA  GLN A 219      14.062  -8.447   0.704  1.00 59.50           C  
ATOM   3224  HA  GLN A 219      14.009  -9.426   1.179  1.00 59.50           H  
ATOM   3225  C   GLN A 219      12.649  -8.008   0.321  1.00 59.50           C  
ATOM   3226  CB  GLN A 219      14.700  -7.458   1.688  1.00 59.50           C  
ATOM   3227  HB2 GLN A 219      15.776  -7.631   1.719  1.00 59.50           H  
ATOM   3228  HB3 GLN A 219      14.519  -6.443   1.335  1.00 59.50           H  
ATOM   3229  O   GLN A 219      12.477  -7.026  -0.403  1.00 59.50           O  
ATOM   3230  CG  GLN A 219      14.159  -7.586   3.118  1.00 59.50           C  
ATOM   3231  HG2 GLN A 219      14.314  -8.606   3.469  1.00 59.50           H  
ATOM   3232  HG3 GLN A 219      13.091  -7.369   3.133  1.00 59.50           H  
ATOM   3233  CD  GLN A 219      14.867  -6.627   4.070  1.00 59.50           C  
ATOM   3234  NE2 GLN A 219      14.693  -6.779   5.363  1.00 59.50           N  
ATOM   3235 HE21 GLN A 219      15.216  -6.164   5.971  1.00 59.50           H  
ATOM   3236 HE22 GLN A 219      14.122  -7.527   5.731  1.00 59.50           H  
ATOM   3237  OE1 GLN A 219      15.561  -5.702   3.672  1.00 59.50           O  
ATOM   3238  N   SER A 220      11.650  -8.723   0.839  1.00 66.33           N  
ATOM   3239  H   SER A 220      11.873  -9.508   1.434  1.00 66.33           H  
ATOM   3240  CA  SER A 220      10.227  -8.448   0.644  1.00 66.33           C  
ATOM   3241  HA  SER A 220      10.090  -7.419   0.312  1.00 66.33           H  
ATOM   3242  C   SER A 220       9.472  -8.678   1.949  1.00 66.33           C  
ATOM   3243  CB  SER A 220       9.664  -9.373  -0.433  1.00 66.33           C  
ATOM   3244  HB2 SER A 220       9.715 -10.411  -0.104  1.00 66.33           H  
ATOM   3245  HB3 SER A 220      10.263  -9.263  -1.337  1.00 66.33           H  
ATOM   3246  O   SER A 220       9.598  -9.755   2.526  1.00 66.33           O  
ATOM   3247  OG  SER A 220       8.323  -9.022  -0.713  1.00 66.33           O  
ATOM   3248  HG  SER A 220       7.739  -9.610  -0.229  1.00 66.33           H  
ATOM   3249  N   VAL A 221       8.685  -7.698   2.398  1.00 66.06           N  
ATOM   3250  H   VAL A 221       8.694  -6.821   1.897  1.00 66.06           H  
ATOM   3251  CA  VAL A 221       7.793  -7.843   3.574  1.00 66.06           C  
ATOM   3252  HA  VAL A 221       8.046  -8.763   4.099  1.00 66.06           H  
ATOM   3253  C   VAL A 221       6.322  -8.019   3.161  1.00 66.06           C  
ATOM   3254  CB  VAL A 221       8.029  -6.692   4.580  1.00 66.06           C  
ATOM   3255  HB  VAL A 221       7.895  -5.741   4.065  1.00 66.06           H  
ATOM   3256  O   VAL A 221       5.514  -8.523   3.936  1.00 66.06           O  
ATOM   3257  CG1 VAL A 221       7.098  -6.717   5.799  1.00 66.06           C  
ATOM   3258 HG11 VAL A 221       7.149  -7.684   6.298  1.00 66.06           H  
ATOM   3259 HG12 VAL A 221       6.071  -6.523   5.491  1.00 66.06           H  
ATOM   3260 HG13 VAL A 221       7.377  -5.931   6.501  1.00 66.06           H  
ATOM   3261  CG2 VAL A 221       9.464  -6.766   5.128  1.00 66.06           C  
ATOM   3262 HG21 VAL A 221       9.643  -5.922   5.795  1.00 66.06           H  
ATOM   3263 HG22 VAL A 221      10.194  -6.732   4.320  1.00 66.06           H  
ATOM   3264 HG23 VAL A 221       9.600  -7.691   5.688  1.00 66.06           H  
ATOM   3265  N   THR A 222       5.971  -7.694   1.914  1.00 61.79           N  
ATOM   3266  H   THR A 222       6.650  -7.277   1.292  1.00 61.79           H  
ATOM   3267  CA  THR A 222       4.618  -7.873   1.374  1.00 61.79           C  
ATOM   3268  HA  THR A 222       3.911  -7.652   2.174  1.00 61.79           H  
ATOM   3269  C   THR A 222       4.357  -9.310   0.928  1.00 61.79           C  
ATOM   3270  CB  THR A 222       4.325  -6.903   0.213  1.00 61.79           C  
ATOM   3271  HB  THR A 222       3.890  -7.445  -0.627  1.00 61.79           H  
ATOM   3272  O   THR A 222       4.998  -9.807  -0.004  1.00 61.79           O  
ATOM   3273  CG2 THR A 222       3.327  -5.844   0.652  1.00 61.79           C  
ATOM   3274 HG21 THR A 222       3.119  -5.148  -0.161  1.00 61.79           H  
ATOM   3275 HG22 THR A 222       2.396  -6.342   0.921  1.00 61.79           H  
ATOM   3276 HG23 THR A 222       3.690  -5.310   1.530  1.00 61.79           H  
ATOM   3277  OG1 THR A 222       5.475  -6.215  -0.238  1.00 61.79           O  
ATOM   3278  HG1 THR A 222       5.145  -5.480  -0.760  1.00 61.79           H  
ATOM   3279  N   THR A 223       3.375  -9.945   1.569  1.00 53.22           N  
ATOM   3280  H   THR A 223       2.929  -9.470   2.341  1.00 53.22           H  
ATOM   3281  CA  THR A 223       2.700 -11.172   1.119  1.00 53.22           C  
ATOM   3282  HA  THR A 223       3.381 -11.761   0.505  1.00 53.22           H  
ATOM   3283  C   THR A 223       1.477 -10.823   0.263  1.00 53.22           C  
ATOM   3284  CB  THR A 223       2.268 -12.031   2.325  1.00 53.22           C  
ATOM   3285  HB  THR A 223       1.725 -12.906   1.967  1.00 53.22           H  
ATOM   3286  O   THR A 223       1.043  -9.674   0.230  1.00 53.22           O  
ATOM   3287  CG2 THR A 223       3.472 -12.517   3.135  1.00 53.22           C  
ATOM   3288 HG21 THR A 223       4.148 -13.077   2.489  1.00 53.22           H  
ATOM   3289 HG22 THR A 223       4.003 -11.670   3.570  1.00 53.22           H  
ATOM   3290 HG23 THR A 223       3.125 -13.170   3.936  1.00 53.22           H  
ATOM   3291  OG1 THR A 223       1.432 -11.303   3.201  1.00 53.22           O  
ATOM   3292  HG1 THR A 223       0.541 -11.365   2.849  1.00 53.22           H  
ATOM   3293  N   THR A 224       0.877 -11.810  -0.404  1.00 62.62           N  
ATOM   3294  H   THR A 224       1.235 -12.752  -0.338  1.00 62.62           H  
ATOM   3295  CA  THR A 224      -0.526 -11.711  -0.845  1.00 62.62           C  
ATOM   3296  HA  THR A 224      -0.644 -10.856  -1.511  1.00 62.62           H  
ATOM   3297  C   THR A 224      -1.444 -11.493   0.371  1.00 62.62           C  
ATOM   3298  CB  THR A 224      -0.931 -12.990  -1.600  1.00 62.62           C  
ATOM   3299  HB  THR A 224      -2.016 -13.032  -1.694  1.00 62.62           H  
ATOM   3300  O   THR A 224      -1.114 -11.959   1.467  1.00 62.62           O  
ATOM   3301  CG2 THR A 224      -0.305 -13.041  -2.994  1.00 62.62           C  
ATOM   3302 HG21 THR A 224      -0.632 -13.946  -3.506  1.00 62.62           H  
ATOM   3303 HG22 THR A 224       0.783 -13.039  -2.925  1.00 62.62           H  
ATOM   3304 HG23 THR A 224      -0.634 -12.178  -3.573  1.00 62.62           H  
ATOM   3305  OG1 THR A 224      -0.462 -14.136  -0.917  1.00 62.62           O  
ATOM   3306  HG1 THR A 224      -1.176 -14.778  -0.920  1.00 62.62           H  
ATOM   3307  N   GLY A 225      -2.557 -10.762   0.217  1.00 69.60           N  
ATOM   3308  H   GLY A 225      -2.802 -10.361  -0.677  1.00 69.60           H  
ATOM   3309  CA  GLY A 225      -3.465 -10.452   1.333  1.00 69.60           C  
ATOM   3310  HA2 GLY A 225      -4.405 -10.070   0.934  1.00 69.60           H  
ATOM   3311  HA3 GLY A 225      -3.692 -11.368   1.880  1.00 69.60           H  
ATOM   3312  C   GLY A 225      -2.920  -9.423   2.333  1.00 69.60           C  
ATOM   3313  O   GLY A 225      -3.305  -9.433   3.503  1.00 69.60           O  
ATOM   3314  N   TRP A 226      -1.969  -8.571   1.936  1.00 78.04           N  
ATOM   3315  H   TRP A 226      -1.824  -8.466   0.942  1.00 78.04           H  
ATOM   3316  CA  TRP A 226      -1.381  -7.571   2.841  1.00 78.04           C  
ATOM   3317  HA  TRP A 226      -1.182  -8.051   3.799  1.00 78.04           H  
ATOM   3318  C   TRP A 226      -2.350  -6.415   3.116  1.00 78.04           C  
ATOM   3319  CB  TRP A 226      -0.048  -7.058   2.290  1.00 78.04           C  
ATOM   3320  HB2 TRP A 226       0.433  -6.460   3.065  1.00 78.04           H  
ATOM   3321  HB3 TRP A 226       0.605  -7.906   2.085  1.00 78.04           H  
ATOM   3322  O   TRP A 226      -2.367  -5.887   4.222  1.00 78.04           O  
ATOM   3323  CG  TRP A 226      -0.163  -6.213   1.060  1.00 78.04           C  
ATOM   3324  CD1 TRP A 226      -0.382  -6.673  -0.190  1.00 78.04           C  
ATOM   3325  HD1 TRP A 226      -0.518  -7.713  -0.448  1.00 78.04           H  
ATOM   3326  CD2 TRP A 226      -0.152  -4.757   0.949  1.00 78.04           C  
ATOM   3327  CE2 TRP A 226      -0.426  -4.405  -0.406  1.00 78.04           C  
ATOM   3328  CE3 TRP A 226       0.048  -3.698   1.858  1.00 78.04           C  
ATOM   3329  HE3 TRP A 226       0.249  -3.934   2.892  1.00 78.04           H  
ATOM   3330  NE1 TRP A 226      -0.567  -5.614  -1.051  1.00 78.04           N  
ATOM   3331  HE1 TRP A 226      -0.991  -5.738  -1.959  1.00 78.04           H  
ATOM   3332  CH2 TRP A 226      -0.281  -2.047   0.089  1.00 78.04           C  
ATOM   3333  HH2 TRP A 226      -0.319  -1.015  -0.228  1.00 78.04           H  
ATOM   3334  CZ2 TRP A 226      -0.508  -3.074  -0.837  1.00 78.04           C  
ATOM   3335  HZ2 TRP A 226      -0.756  -2.837  -1.861  1.00 78.04           H  
ATOM   3336  CZ3 TRP A 226      -0.008  -2.357   1.431  1.00 78.04           C  
ATOM   3337  HZ3 TRP A 226       0.157  -1.555   2.136  1.00 78.04           H  
ATOM   3338  N   GLU A 227      -3.201  -6.087   2.147  1.00 80.48           N  
ATOM   3339  H   GLU A 227      -3.068  -6.521   1.245  1.00 80.48           H  
ATOM   3340  CA  GLU A 227      -4.351  -5.195   2.271  1.00 80.48           C  
ATOM   3341  HA  GLU A 227      -3.993  -4.217   2.594  1.00 80.48           H  
ATOM   3342  C   GLU A 227      -5.328  -5.685   3.354  1.00 80.48           C  
ATOM   3343  CB  GLU A 227      -5.002  -5.011   0.880  1.00 80.48           C  
ATOM   3344  HB2 GLU A 227      -5.798  -4.275   0.996  1.00 80.48           H  
ATOM   3345  HB3 GLU A 227      -4.264  -4.568   0.211  1.00 80.48           H  
ATOM   3346  O   GLU A 227      -5.663  -4.929   4.268  1.00 80.48           O  
ATOM   3347  CG  GLU A 227      -5.617  -6.247   0.178  1.00 80.48           C  
ATOM   3348  HG2 GLU A 227      -6.180  -5.881  -0.681  1.00 80.48           H  
ATOM   3349  HG3 GLU A 227      -6.345  -6.705   0.848  1.00 80.48           H  
ATOM   3350  CD  GLU A 227      -4.646  -7.339  -0.330  1.00 80.48           C  
ATOM   3351  OE1 GLU A 227      -5.123  -8.440  -0.664  1.00 80.48           O  
ATOM   3352  OE2 GLU A 227      -3.406  -7.144  -0.358  1.00 80.48           O  
ATOM   3353  N   THR A 228      -5.664  -6.981   3.353  1.00 82.15           N  
ATOM   3354  H   THR A 228      -5.422  -7.549   2.554  1.00 82.15           H  
ATOM   3355  CA  THR A 228      -6.453  -7.616   4.417  1.00 82.15           C  
ATOM   3356  HA  THR A 228      -7.407  -7.094   4.501  1.00 82.15           H  
ATOM   3357  C   THR A 228      -5.740  -7.514   5.761  1.00 82.15           C  
ATOM   3358  CB  THR A 228      -6.729  -9.094   4.102  1.00 82.15           C  
ATOM   3359  HB  THR A 228      -5.802  -9.658   4.203  1.00 82.15           H  
ATOM   3360  O   THR A 228      -6.364  -7.131   6.744  1.00 82.15           O  
ATOM   3361  CG2 THR A 228      -7.775  -9.713   5.029  1.00 82.15           C  
ATOM   3362 HG21 THR A 228      -7.395  -9.746   6.050  1.00 82.15           H  
ATOM   3363 HG22 THR A 228      -8.693  -9.127   5.010  1.00 82.15           H  
ATOM   3364 HG23 THR A 228      -7.994 -10.730   4.703  1.00 82.15           H  
ATOM   3365  OG1 THR A 228      -7.178  -9.245   2.778  1.00 82.15           O  
ATOM   3366  HG1 THR A 228      -8.066  -8.886   2.710  1.00 82.15           H  
ATOM   3367  N   ARG A 229      -4.422  -7.772   5.821  1.00 80.36           N  
ATOM   3368  H   ARG A 229      -3.966  -8.083   4.975  1.00 80.36           H  
ATOM   3369  CA  ARG A 229      -3.640  -7.611   7.063  1.00 80.36           C  
ATOM   3370  HA  ARG A 229      -4.108  -8.211   7.843  1.00 80.36           H  
ATOM   3371  C   ARG A 229      -3.665  -6.180   7.594  1.00 80.36           C  
ATOM   3372  CB  ARG A 229      -2.183  -8.060   6.887  1.00 80.36           C  
ATOM   3373  HB2 ARG A 229      -1.751  -7.592   6.002  1.00 80.36           H  
ATOM   3374  HB3 ARG A 229      -1.621  -7.714   7.754  1.00 80.36           H  
ATOM   3375  O   ARG A 229      -3.808  -6.012   8.799  1.00 80.36           O  
ATOM   3376  CG  ARG A 229      -2.036  -9.582   6.790  1.00 80.36           C  
ATOM   3377  HG2 ARG A 229      -2.486 -10.038   7.672  1.00 80.36           H  
ATOM   3378  HG3 ARG A 229      -2.552  -9.948   5.903  1.00 80.36           H  
ATOM   3379  CD  ARG A 229      -0.560  -9.994   6.723  1.00 80.36           C  
ATOM   3380  HD2 ARG A 229      -0.088  -9.458   5.900  1.00 80.36           H  
ATOM   3381  HD3 ARG A 229      -0.509 -11.062   6.514  1.00 80.36           H  
ATOM   3382  NE  ARG A 229       0.126  -9.714   8.004  1.00 80.36           N  
ATOM   3383  HE  ARG A 229      -0.458  -9.733   8.827  1.00 80.36           H  
ATOM   3384  NH1 ARG A 229       2.257  -9.360   7.218  1.00 80.36           N  
ATOM   3385 HH11 ARG A 229       3.201  -9.043   7.391  1.00 80.36           H  
ATOM   3386 HH12 ARG A 229       1.943  -9.570   6.282  1.00 80.36           H  
ATOM   3387  NH2 ARG A 229       1.812  -9.126   9.399  1.00 80.36           N  
ATOM   3388 HH21 ARG A 229       1.145  -9.045  10.153  1.00 80.36           H  
ATOM   3389 HH22 ARG A 229       2.779  -8.918   9.602  1.00 80.36           H  
ATOM   3390  CZ  ARG A 229       1.395  -9.400   8.195  1.00 80.36           C  
ATOM   3391  N   ILE A 230      -3.527  -5.166   6.738  1.00 82.26           N  
ATOM   3392  H   ILE A 230      -3.406  -5.375   5.757  1.00 82.26           H  
ATOM   3393  CA  ILE A 230      -3.604  -3.762   7.165  1.00 82.26           C  
ATOM   3394  HA  ILE A 230      -2.888  -3.616   7.974  1.00 82.26           H  
ATOM   3395  C   ILE A 230      -4.984  -3.481   7.752  1.00 82.26           C  
ATOM   3396  CB  ILE A 230      -3.249  -2.792   6.016  1.00 82.26           C  
ATOM   3397  HB  ILE A 230      -3.790  -3.104   5.122  1.00 82.26           H  
ATOM   3398  O   ILE A 230      -5.064  -2.991   8.873  1.00 82.26           O  
ATOM   3399  CG1 ILE A 230      -1.734  -2.884   5.748  1.00 82.26           C  
ATOM   3400 HG12 ILE A 230      -1.187  -2.537   6.624  1.00 82.26           H  
ATOM   3401 HG13 ILE A 230      -1.452  -3.922   5.570  1.00 82.26           H  
ATOM   3402  CG2 ILE A 230      -3.628  -1.323   6.315  1.00 82.26           C  
ATOM   3403 HG21 ILE A 230      -4.672  -1.231   6.614  1.00 82.26           H  
ATOM   3404 HG22 ILE A 230      -3.001  -0.911   7.106  1.00 82.26           H  
ATOM   3405 HG23 ILE A 230      -3.511  -0.712   5.420  1.00 82.26           H  
ATOM   3406  CD1 ILE A 230      -1.297  -2.065   4.536  1.00 82.26           C  
ATOM   3407 HD11 ILE A 230      -1.397  -0.997   4.733  1.00 82.26           H  
ATOM   3408 HD12 ILE A 230      -0.248  -2.278   4.333  1.00 82.26           H  
ATOM   3409 HD13 ILE A 230      -1.899  -2.337   3.668  1.00 82.26           H  
ATOM   3410  N   PHE A 231      -6.059  -3.847   7.050  1.00 84.92           N  
ATOM   3411  H   PHE A 231      -5.941  -4.257   6.134  1.00 84.92           H  
ATOM   3412  CA  PHE A 231      -7.411  -3.595   7.542  1.00 84.92           C  
ATOM   3413  HA  PHE A 231      -7.504  -2.531   7.758  1.00 84.92           H  
ATOM   3414  C   PHE A 231      -7.680  -4.342   8.858  1.00 84.92           C  
ATOM   3415  CB  PHE A 231      -8.440  -3.950   6.463  1.00 84.92           C  
ATOM   3416  HB2 PHE A 231      -8.356  -5.007   6.211  1.00 84.92           H  
ATOM   3417  HB3 PHE A 231      -8.233  -3.375   5.560  1.00 84.92           H  
ATOM   3418  O   PHE A 231      -8.086  -3.733   9.841  1.00 84.92           O  
ATOM   3419  CG  PHE A 231      -9.853  -3.642   6.914  1.00 84.92           C  
ATOM   3420  CD1 PHE A 231     -10.691  -4.672   7.380  1.00 84.92           C  
ATOM   3421  HD1 PHE A 231     -10.348  -5.696   7.366  1.00 84.92           H  
ATOM   3422  CD2 PHE A 231     -10.298  -2.308   6.956  1.00 84.92           C  
ATOM   3423  HD2 PHE A 231      -9.665  -1.506   6.605  1.00 84.92           H  
ATOM   3424  CE1 PHE A 231     -11.963  -4.367   7.896  1.00 84.92           C  
ATOM   3425  HE1 PHE A 231     -12.600  -5.156   8.268  1.00 84.92           H  
ATOM   3426  CE2 PHE A 231     -11.565  -2.001   7.478  1.00 84.92           C  
ATOM   3427  HE2 PHE A 231     -11.885  -0.971   7.525  1.00 84.92           H  
ATOM   3428  CZ  PHE A 231     -12.397  -3.030   7.953  1.00 84.92           C  
ATOM   3429  HZ  PHE A 231     -13.364  -2.787   8.367  1.00 84.92           H  
ATOM   3430  N   THR A 232      -7.386  -5.643   8.935  1.00 83.10           N  
ATOM   3431  H   THR A 232      -7.036  -6.113   8.112  1.00 83.10           H  
ATOM   3432  CA  THR A 232      -7.608  -6.445  10.152  1.00 83.10           C  
ATOM   3433  HA  THR A 232      -8.669  -6.415  10.399  1.00 83.10           H  
ATOM   3434  C   THR A 232      -6.857  -5.907  11.374  1.00 83.10           C  
ATOM   3435  CB  THR A 232      -7.197  -7.908   9.911  1.00 83.10           C  
ATOM   3436  HB  THR A 232      -6.133  -7.949   9.677  1.00 83.10           H  
ATOM   3437  O   THR A 232      -7.334  -6.087  12.491  1.00 83.10           O  
ATOM   3438  CG2 THR A 232      -7.478  -8.842  11.088  1.00 83.10           C  
ATOM   3439 HG21 THR A 232      -7.305  -9.875  10.786  1.00 83.10           H  
ATOM   3440 HG22 THR A 232      -6.808  -8.610  11.916  1.00 83.10           H  
ATOM   3441 HG23 THR A 232      -8.510  -8.728  11.420  1.00 83.10           H  
ATOM   3442  OG1 THR A 232      -7.917  -8.455   8.833  1.00 83.10           O  
ATOM   3443  HG1 THR A 232      -8.839  -8.206   8.930  1.00 83.10           H  
ATOM   3444  N   CYS A 233      -5.701  -5.266  11.181  1.00 79.30           N  
ATOM   3445  H   CYS A 233      -5.363  -5.153  10.236  1.00 79.30           H  
ATOM   3446  CA  CYS A 233      -4.819  -4.861  12.275  1.00 79.30           C  
ATOM   3447  HA  CYS A 233      -5.126  -5.368  13.190  1.00 79.30           H  
ATOM   3448  C   CYS A 233      -4.852  -3.369  12.618  1.00 79.30           C  
ATOM   3449  CB  CYS A 233      -3.407  -5.333  11.925  1.00 79.30           C  
ATOM   3450  HB2 CYS A 233      -3.078  -4.828  11.018  1.00 79.30           H  
ATOM   3451  HB3 CYS A 233      -2.735  -5.042  12.733  1.00 79.30           H  
ATOM   3452  O   CYS A 233      -4.480  -3.017  13.733  1.00 79.30           O  
ATOM   3453  SG  CYS A 233      -3.318  -7.131  11.683  1.00 79.30           S  
ATOM   3454  N   PHE A 234      -5.285  -2.516  11.686  1.00 80.45           N  
ATOM   3455  H   PHE A 234      -5.510  -2.885  10.773  1.00 80.45           H  
ATOM   3456  CA  PHE A 234      -5.231  -1.053  11.806  1.00 80.45           C  
ATOM   3457  HA  PHE A 234      -5.016  -0.792  12.843  1.00 80.45           H  
ATOM   3458  C   PHE A 234      -6.571  -0.365  11.479  1.00 80.45           C  
ATOM   3459  CB  PHE A 234      -4.070  -0.524  10.940  1.00 80.45           C  
ATOM   3460  HB2 PHE A 234      -4.360  -0.603   9.892  1.00 80.45           H  
ATOM   3461  HB3 PHE A 234      -3.922   0.536  11.149  1.00 80.45           H  
ATOM   3462  O   PHE A 234      -6.640   0.859  11.414  1.00 80.45           O  
ATOM   3463  CG  PHE A 234      -2.742  -1.238  11.149  1.00 80.45           C  
ATOM   3464  CD1 PHE A 234      -2.171  -1.325  12.433  1.00 80.45           C  
ATOM   3465  HD1 PHE A 234      -2.655  -0.848  13.272  1.00 80.45           H  
ATOM   3466  CD2 PHE A 234      -2.105  -1.872  10.067  1.00 80.45           C  
ATOM   3467  HD2 PHE A 234      -2.539  -1.790   9.082  1.00 80.45           H  
ATOM   3468  CE1 PHE A 234      -1.006  -2.084  12.638  1.00 80.45           C  
ATOM   3469  HE1 PHE A 234      -0.604  -2.179  13.636  1.00 80.45           H  
ATOM   3470  CE2 PHE A 234      -0.930  -2.618  10.264  1.00 80.45           C  
ATOM   3471  HE2 PHE A 234      -0.452  -3.108   9.429  1.00 80.45           H  
ATOM   3472  CZ  PHE A 234      -0.391  -2.736  11.556  1.00 80.45           C  
ATOM   3473  HZ  PHE A 234       0.492  -3.335  11.725  1.00 80.45           H  
ATOM   3474  N   ASN A 235      -7.660  -1.116  11.274  1.00 81.13           N  
ATOM   3475  H   ASN A 235      -7.575  -2.122  11.283  1.00 81.13           H  
ATOM   3476  CA  ASN A 235      -9.001  -0.532  11.178  1.00 81.13           C  
ATOM   3477  HA  ASN A 235      -8.982   0.238  10.406  1.00 81.13           H  
ATOM   3478  C   ASN A 235      -9.419   0.150  12.498  1.00 81.13           C  
ATOM   3479  CB  ASN A 235     -10.002  -1.615  10.747  1.00 81.13           C  
ATOM   3480  HB2 ASN A 235      -9.750  -1.950   9.740  1.00 81.13           H  
ATOM   3481  HB3 ASN A 235      -9.932  -2.459  11.433  1.00 81.13           H  
ATOM   3482  O   ASN A 235      -9.054  -0.288  13.587  1.00 81.13           O  
ATOM   3483  CG  ASN A 235     -11.432  -1.121  10.696  1.00 81.13           C  
ATOM   3484  ND2 ASN A 235     -12.375  -1.900  11.169  1.00 81.13           N  
ATOM   3485 HD21 ASN A 235     -13.310  -1.519  11.163  1.00 81.13           H  
ATOM   3486 HD22 ASN A 235     -12.133  -2.798  11.562  1.00 81.13           H  
ATOM   3487  OD1 ASN A 235     -11.728  -0.026  10.255  1.00 81.13           O  
ATOM   3488  N   GLY A 236     -10.244   1.195  12.394  1.00 74.28           N  
ATOM   3489  H   GLY A 236     -10.589   1.425  11.473  1.00 74.28           H  
ATOM   3490  CA  GLY A 236     -10.764   1.952  13.535  1.00 74.28           C  
ATOM   3491  HA2 GLY A 236     -10.945   1.274  14.369  1.00 74.28           H  
ATOM   3492  HA3 GLY A 236     -11.715   2.403  13.250  1.00 74.28           H  
ATOM   3493  C   GLY A 236      -9.847   3.073  14.032  1.00 74.28           C  
ATOM   3494  O   GLY A 236     -10.146   3.693  15.049  1.00 74.28           O  
ATOM   3495  N   SER A 237      -8.741   3.358  13.343  1.00 81.73           N  
ATOM   3496  H   SER A 237      -8.509   2.800  12.534  1.00 81.73           H  
ATOM   3497  CA  SER A 237      -7.858   4.492  13.634  1.00 81.73           C  
ATOM   3498  HA  SER A 237      -8.434   5.287  14.108  1.00 81.73           H  
ATOM   3499  C   SER A 237      -7.267   5.073  12.351  1.00 81.73           C  
ATOM   3500  CB  SER A 237      -6.756   4.062  14.608  1.00 81.73           C  
ATOM   3501  HB2 SER A 237      -6.331   3.110  14.290  1.00 81.73           H  
ATOM   3502  HB3 SER A 237      -5.971   4.817  14.646  1.00 81.73           H  
ATOM   3503  O   SER A 237      -7.124   4.376  11.348  1.00 81.73           O  
ATOM   3504  OG  SER A 237      -7.329   3.926  15.893  1.00 81.73           O  
ATOM   3505  HG  SER A 237      -8.244   3.658  15.784  1.00 81.73           H  
ATOM   3506  N   VAL A 238      -6.942   6.366  12.383  1.00 87.23           N  
ATOM   3507  H   VAL A 238      -7.035   6.861  13.259  1.00 87.23           H  
ATOM   3508  CA  VAL A 238      -6.216   7.053  11.307  1.00 87.23           C  
ATOM   3509  HA  VAL A 238      -6.333   6.498  10.376  1.00 87.23           H  
ATOM   3510  C   VAL A 238      -4.738   7.063  11.676  1.00 87.23           C  
ATOM   3511  CB  VAL A 238      -6.752   8.479  11.077  1.00 87.23           C  
ATOM   3512  HB  VAL A 238      -6.645   9.059  11.994  1.00 87.23           H  
ATOM   3513  O   VAL A 238      -4.387   7.435  12.795  1.00 87.23           O  
ATOM   3514  CG1 VAL A 238      -5.989   9.191   9.953  1.00 87.23           C  
ATOM   3515 HG11 VAL A 238      -6.433  10.170   9.769  1.00 87.23           H  
ATOM   3516 HG12 VAL A 238      -4.950   9.343  10.245  1.00 87.23           H  
ATOM   3517 HG13 VAL A 238      -6.026   8.599   9.039  1.00 87.23           H  
ATOM   3518  CG2 VAL A 238      -8.238   8.454  10.689  1.00 87.23           C  
ATOM   3519 HG21 VAL A 238      -8.588   9.468  10.497  1.00 87.23           H  
ATOM   3520 HG22 VAL A 238      -8.833   8.033  11.499  1.00 87.23           H  
ATOM   3521 HG23 VAL A 238      -8.380   7.851   9.792  1.00 87.23           H  
ATOM   3522  N   TYR A 239      -3.885   6.654  10.742  1.00 89.51           N  
ATOM   3523  H   TYR A 239      -4.243   6.395   9.834  1.00 89.51           H  
ATOM   3524  CA  TYR A 239      -2.436   6.581  10.926  1.00 89.51           C  
ATOM   3525  HA  TYR A 239      -2.181   6.829  11.956  1.00 89.51           H  
ATOM   3526  C   TYR A 239      -1.720   7.587  10.026  1.00 89.51           C  
ATOM   3527  CB  TYR A 239      -1.965   5.145  10.651  1.00 89.51           C  
ATOM   3528  HB2 TYR A 239      -0.876   5.131  10.596  1.00 89.51           H  
ATOM   3529  HB3 TYR A 239      -2.343   4.823   9.681  1.00 89.51           H  
ATOM   3530  O   TYR A 239      -2.274   8.049   9.031  1.00 89.51           O  
ATOM   3531  CG  TYR A 239      -2.401   4.156  11.714  1.00 89.51           C  
ATOM   3532  CD1 TYR A 239      -1.544   3.862  12.795  1.00 89.51           C  
ATOM   3533  HD1 TYR A 239      -0.573   4.331  12.855  1.00 89.51           H  
ATOM   3534  CD2 TYR A 239      -3.676   3.564  11.648  1.00 89.51           C  
ATOM   3535  HD2 TYR A 239      -4.348   3.798  10.835  1.00 89.51           H  
ATOM   3536  CE1 TYR A 239      -1.957   2.972  13.806  1.00 89.51           C  
ATOM   3537  HE1 TYR A 239      -1.302   2.753  14.637  1.00 89.51           H  
ATOM   3538  CE2 TYR A 239      -4.092   2.686  12.663  1.00 89.51           C  
ATOM   3539  HE2 TYR A 239      -5.076   2.242  12.627  1.00 89.51           H  
ATOM   3540  OH  TYR A 239      -3.650   1.517  14.701  1.00 89.51           O  
ATOM   3541  HH  TYR A 239      -3.021   1.447  15.423  1.00 89.51           H  
ATOM   3542  CZ  TYR A 239      -3.236   2.379  13.737  1.00 89.51           C  
ATOM   3543  N   GLU A 240      -0.460   7.880  10.336  1.00 94.32           N  
ATOM   3544  H   GLU A 240      -0.049   7.484  11.169  1.00 94.32           H  
ATOM   3545  CA  GLU A 240       0.441   8.519   9.379  1.00 94.32           C  
ATOM   3546  HA  GLU A 240      -0.140   9.185   8.740  1.00 94.32           H  
ATOM   3547  C   GLU A 240       1.087   7.443   8.488  1.00 94.32           C  
ATOM   3548  CB  GLU A 240       1.495   9.385  10.090  1.00 94.32           C  
ATOM   3549  HB2 GLU A 240       2.084   9.887   9.322  1.00 94.32           H  
ATOM   3550  HB3 GLU A 240       2.157   8.745  10.672  1.00 94.32           H  
ATOM   3551  O   GLU A 240       1.531   6.400   8.976  1.00 94.32           O  
ATOM   3552  CG  GLU A 240       0.877  10.447  11.021  1.00 94.32           C  
ATOM   3553  HG2 GLU A 240       0.023  10.899  10.517  1.00 94.32           H  
ATOM   3554  HG3 GLU A 240       0.511   9.959  11.924  1.00 94.32           H  
ATOM   3555  CD  GLU A 240       1.871  11.556  11.412  1.00 94.32           C  
ATOM   3556  OE1 GLU A 240       1.416  12.713  11.589  1.00 94.32           O  
ATOM   3557  OE2 GLU A 240       3.085  11.265  11.498  1.00 94.32           O  
ATOM   3558  N   LEU A 241       1.163   7.688   7.178  1.00 94.98           N  
ATOM   3559  H   LEU A 241       0.792   8.566   6.844  1.00 94.98           H  
ATOM   3560  CA  LEU A 241       1.873   6.828   6.229  1.00 94.98           C  
ATOM   3561  HA  LEU A 241       2.132   5.890   6.720  1.00 94.98           H  
ATOM   3562  C   LEU A 241       3.161   7.504   5.778  1.00 94.98           C  
ATOM   3563  CB  LEU A 241       0.969   6.495   5.029  1.00 94.98           C  
ATOM   3564  HB2 LEU A 241       0.128   5.907   5.396  1.00 94.98           H  
ATOM   3565  HB3 LEU A 241       0.586   7.428   4.614  1.00 94.98           H  
ATOM   3566  O   LEU A 241       3.112   8.573   5.173  1.00 94.98           O  
ATOM   3567  CG  LEU A 241       1.662   5.703   3.903  1.00 94.98           C  
ATOM   3568  HG  LEU A 241       2.562   6.224   3.577  1.00 94.98           H  
ATOM   3569  CD1 LEU A 241       2.045   4.290   4.346  1.00 94.98           C  
ATOM   3570 HD11 LEU A 241       1.156   3.759   4.688  1.00 94.98           H  
ATOM   3571 HD12 LEU A 241       2.771   4.334   5.157  1.00 94.98           H  
ATOM   3572 HD13 LEU A 241       2.495   3.751   3.512  1.00 94.98           H  
ATOM   3573  CD2 LEU A 241       0.741   5.587   2.691  1.00 94.98           C  
ATOM   3574 HD21 LEU A 241       1.239   5.018   1.906  1.00 94.98           H  
ATOM   3575 HD22 LEU A 241       0.511   6.584   2.317  1.00 94.98           H  
ATOM   3576 HD23 LEU A 241      -0.184   5.086   2.976  1.00 94.98           H  
ATOM   3577  N   ARG A 242       4.294   6.825   5.967  1.00 95.46           N  
ATOM   3578  H   ARG A 242       4.244   5.965   6.494  1.00 95.46           H  
ATOM   3579  CA  ARG A 242       5.591   7.203   5.398  1.00 95.46           C  
ATOM   3580  HA  ARG A 242       5.487   8.174   4.913  1.00 95.46           H  
ATOM   3581  C   ARG A 242       6.030   6.205   4.323  1.00 95.46           C  
ATOM   3582  CB  ARG A 242       6.610   7.371   6.535  1.00 95.46           C  
ATOM   3583  HB2 ARG A 242       6.232   8.106   7.246  1.00 95.46           H  
ATOM   3584  HB3 ARG A 242       6.744   6.423   7.055  1.00 95.46           H  
ATOM   3585  O   ARG A 242       5.947   4.993   4.511  1.00 95.46           O  
ATOM   3586  CG  ARG A 242       7.960   7.850   5.994  1.00 95.46           C  
ATOM   3587  HG2 ARG A 242       8.390   7.070   5.366  1.00 95.46           H  
ATOM   3588  HG3 ARG A 242       7.813   8.744   5.388  1.00 95.46           H  
ATOM   3589  CD  ARG A 242       8.950   8.165   7.116  1.00 95.46           C  
ATOM   3590  HD2 ARG A 242       9.045   7.291   7.760  1.00 95.46           H  
ATOM   3591  HD3 ARG A 242       8.582   8.996   7.718  1.00 95.46           H  
ATOM   3592  NE  ARG A 242      10.259   8.464   6.517  1.00 95.46           N  
ATOM   3593  HE  ARG A 242      10.744   7.655   6.156  1.00 95.46           H  
ATOM   3594  NH1 ARG A 242      10.186  10.769   6.474  1.00 95.46           N  
ATOM   3595 HH11 ARG A 242       9.334  10.768   7.017  1.00 95.46           H  
ATOM   3596 HH12 ARG A 242      10.500  11.656   6.107  1.00 95.46           H  
ATOM   3597  NH2 ARG A 242      11.825   9.698   5.452  1.00 95.46           N  
ATOM   3598 HH21 ARG A 242      12.115  10.583   5.060  1.00 95.46           H  
ATOM   3599 HH22 ARG A 242      12.159   8.827   5.067  1.00 95.46           H  
ATOM   3600  CZ  ARG A 242      10.743   9.637   6.165  1.00 95.46           C  
ATOM   3601  N   ILE A 243       6.524   6.726   3.204  1.00 95.59           N  
ATOM   3602  H   ILE A 243       6.501   7.733   3.123  1.00 95.59           H  
ATOM   3603  CA  ILE A 243       7.077   5.977   2.073  1.00 95.59           C  
ATOM   3604  HA  ILE A 243       7.091   4.913   2.307  1.00 95.59           H  
ATOM   3605  C   ILE A 243       8.516   6.450   1.859  1.00 95.59           C  
ATOM   3606  CB  ILE A 243       6.217   6.188   0.801  1.00 95.59           C  
ATOM   3607  HB  ILE A 243       6.245   7.248   0.546  1.00 95.59           H  
ATOM   3608  O   ILE A 243       8.733   7.541   1.337  1.00 95.59           O  
ATOM   3609  CG1 ILE A 243       4.739   5.796   1.029  1.00 95.59           C  
ATOM   3610 HG12 ILE A 243       4.674   4.732   1.254  1.00 95.59           H  
ATOM   3611 HG13 ILE A 243       4.349   6.344   1.887  1.00 95.59           H  
ATOM   3612  CG2 ILE A 243       6.814   5.395  -0.378  1.00 95.59           C  
ATOM   3613 HG21 ILE A 243       7.862   5.656  -0.527  1.00 95.59           H  
ATOM   3614 HG22 ILE A 243       6.291   5.645  -1.301  1.00 95.59           H  
ATOM   3615 HG23 ILE A 243       6.738   4.325  -0.185  1.00 95.59           H  
ATOM   3616  CD1 ILE A 243       3.814   6.118  -0.151  1.00 95.59           C  
ATOM   3617 HD11 ILE A 243       3.923   7.165  -0.434  1.00 95.59           H  
ATOM   3618 HD12 ILE A 243       4.038   5.479  -1.005  1.00 95.59           H  
ATOM   3619 HD13 ILE A 243       2.782   5.941   0.151  1.00 95.59           H  
ATOM   3620  N   ASP A 244       9.494   5.625   2.233  1.00 93.80           N  
ATOM   3621  H   ASP A 244       9.246   4.766   2.704  1.00 93.80           H  
ATOM   3622  CA  ASP A 244      10.916   5.851   1.949  1.00 93.80           C  
ATOM   3623  HA  ASP A 244      11.090   6.921   1.837  1.00 93.80           H  
ATOM   3624  C   ASP A 244      11.340   5.177   0.636  1.00 93.80           C  
ATOM   3625  CB  ASP A 244      11.787   5.370   3.116  1.00 93.80           C  
ATOM   3626  HB2 ASP A 244      11.445   4.392   3.457  1.00 93.80           H  
ATOM   3627  HB3 ASP A 244      12.815   5.264   2.771  1.00 93.80           H  
ATOM   3628  O   ASP A 244      10.999   4.025   0.357  1.00 93.80           O  
ATOM   3629  CG  ASP A 244      11.776   6.372   4.267  1.00 93.80           C  
ATOM   3630  OD1 ASP A 244      12.479   7.404   4.166  1.00 93.80           O  
ATOM   3631  OD2 ASP A 244      11.058   6.147   5.259  1.00 93.80           O  
ATOM   3632  N   MET A 245      12.116   5.897  -0.172  1.00 91.73           N  
ATOM   3633  H   MET A 245      12.350   6.836   0.117  1.00 91.73           H  
ATOM   3634  CA  MET A 245      12.578   5.480  -1.496  1.00 91.73           C  
ATOM   3635  HA  MET A 245      12.471   4.400  -1.599  1.00 91.73           H  
ATOM   3636  C   MET A 245      14.055   5.839  -1.686  1.00 91.73           C  
ATOM   3637  CB  MET A 245      11.726   6.170  -2.573  1.00 91.73           C  
ATOM   3638  HB2 MET A 245      11.745   7.244  -2.390  1.00 91.73           H  
ATOM   3639  HB3 MET A 245      12.159   5.979  -3.555  1.00 91.73           H  
ATOM   3640  O   MET A 245      14.526   6.875  -1.219  1.00 91.73           O  
ATOM   3641  CG  MET A 245      10.266   5.712  -2.591  1.00 91.73           C  
ATOM   3642  HG2 MET A 245       9.844   5.801  -1.590  1.00 91.73           H  
ATOM   3643  HG3 MET A 245      10.234   4.661  -2.880  1.00 91.73           H  
ATOM   3644  SD  MET A 245       9.225   6.662  -3.730  1.00 91.73           S  
ATOM   3645  CE  MET A 245       8.962   8.170  -2.748  1.00 91.73           C  
ATOM   3646  HE1 MET A 245       8.486   7.914  -1.801  1.00 91.73           H  
ATOM   3647  HE2 MET A 245       8.312   8.852  -3.296  1.00 91.73           H  
ATOM   3648  HE3 MET A 245       9.914   8.663  -2.552  1.00 91.73           H  
ATOM   3649  N   GLU A 246      14.795   5.021  -2.435  1.00 88.12           N  
ATOM   3650  H   GLU A 246      14.375   4.184  -2.814  1.00 88.12           H  
ATOM   3651  CA  GLU A 246      16.165   5.336  -2.851  1.00 88.12           C  
ATOM   3652  HA  GLU A 246      16.344   6.397  -2.677  1.00 88.12           H  
ATOM   3653  C   GLU A 246      16.316   5.090  -4.358  1.00 88.12           C  
ATOM   3654  CB  GLU A 246      17.187   4.560  -1.992  1.00 88.12           C  
ATOM   3655  HB2 GLU A 246      17.195   3.510  -2.283  1.00 88.12           H  
ATOM   3656  HB3 GLU A 246      16.886   4.627  -0.947  1.00 88.12           H  
ATOM   3657  O   GLU A 246      16.021   4.002  -4.855  1.00 88.12           O  
ATOM   3658  CG  GLU A 246      18.602   5.150  -2.121  1.00 88.12           C  
ATOM   3659  HG2 GLU A 246      18.561   6.214  -1.888  1.00 88.12           H  
ATOM   3660  HG3 GLU A 246      18.931   5.055  -3.156  1.00 88.12           H  
ATOM   3661  CD  GLU A 246      19.627   4.484  -1.181  1.00 88.12           C  
ATOM   3662  OE1 GLU A 246      20.562   3.851  -1.720  1.00 88.12           O  
ATOM   3663  OE2 GLU A 246      19.526   4.667   0.064  1.00 88.12           O  
ATOM   3664  N   PHE A 247      16.764   6.106  -5.099  1.00 84.38           N  
ATOM   3665  H   PHE A 247      16.999   6.971  -4.633  1.00 84.38           H  
ATOM   3666  CA  PHE A 247      16.977   6.034  -6.545  1.00 84.38           C  
ATOM   3667  HA  PHE A 247      17.055   4.986  -6.834  1.00 84.38           H  
ATOM   3668  C   PHE A 247      18.286   6.730  -6.916  1.00 84.38           C  
ATOM   3669  CB  PHE A 247      15.780   6.641  -7.291  1.00 84.38           C  
ATOM   3670  HB2 PHE A 247      15.674   7.687  -7.005  1.00 84.38           H  
ATOM   3671  HB3 PHE A 247      14.873   6.123  -6.979  1.00 84.38           H  
ATOM   3672  O   PHE A 247      18.534   7.859  -6.500  1.00 84.38           O  
ATOM   3673  CG  PHE A 247      15.890   6.538  -8.802  1.00 84.38           C  
ATOM   3674  CD1 PHE A 247      16.051   7.695  -9.589  1.00 84.38           C  
ATOM   3675  HD1 PHE A 247      16.088   8.669  -9.124  1.00 84.38           H  
ATOM   3676  CD2 PHE A 247      15.806   5.278  -9.427  1.00 84.38           C  
ATOM   3677  HD2 PHE A 247      15.651   4.392  -8.829  1.00 84.38           H  
ATOM   3678  CE1 PHE A 247      16.106   7.593 -10.992  1.00 84.38           C  
ATOM   3679  HE1 PHE A 247      16.157   8.488 -11.593  1.00 84.38           H  
ATOM   3680  CE2 PHE A 247      15.870   5.176 -10.829  1.00 84.38           C  
ATOM   3681  HE2 PHE A 247      15.759   4.212 -11.304  1.00 84.38           H  
ATOM   3682  CZ  PHE A 247      16.008   6.335 -11.612  1.00 84.38           C  
ATOM   3683  HZ  PHE A 247      15.985   6.273 -12.690  1.00 84.38           H  
ATOM   3684  N   ARG A 248      19.151   6.042  -7.677  1.00 83.19           N  
ATOM   3685  H   ARG A 248      18.852   5.132  -7.998  1.00 83.19           H  
ATOM   3686  CA  ARG A 248      20.515   6.501  -8.027  1.00 83.19           C  
ATOM   3687  HA  ARG A 248      21.087   5.640  -8.372  1.00 83.19           H  
ATOM   3688  C   ARG A 248      21.311   7.029  -6.813  1.00 83.19           C  
ATOM   3689  CB  ARG A 248      20.466   7.520  -9.185  1.00 83.19           C  
ATOM   3690  HB2 ARG A 248      19.910   8.400  -8.863  1.00 83.19           H  
ATOM   3691  HB3 ARG A 248      21.485   7.834  -9.413  1.00 83.19           H  
ATOM   3692  O   ARG A 248      21.986   8.048  -6.904  1.00 83.19           O  
ATOM   3693  CG  ARG A 248      19.841   6.969 -10.475  1.00 83.19           C  
ATOM   3694  HG2 ARG A 248      18.794   6.723 -10.298  1.00 83.19           H  
ATOM   3695  HG3 ARG A 248      20.375   6.073 -10.790  1.00 83.19           H  
ATOM   3696  CD  ARG A 248      19.934   8.035 -11.572  1.00 83.19           C  
ATOM   3697  HD2 ARG A 248      19.480   8.950 -11.192  1.00 83.19           H  
ATOM   3698  HD3 ARG A 248      20.982   8.233 -11.796  1.00 83.19           H  
ATOM   3699  NE  ARG A 248      19.237   7.623 -12.803  1.00 83.19           N  
ATOM   3700  HE  ARG A 248      18.936   6.662 -12.877  1.00 83.19           H  
ATOM   3701  NH1 ARG A 248      19.035   9.723 -13.711  1.00 83.19           N  
ATOM   3702 HH11 ARG A 248      18.452  10.340 -14.258  1.00 83.19           H  
ATOM   3703 HH12 ARG A 248      19.571  10.144 -12.966  1.00 83.19           H  
ATOM   3704  NH2 ARG A 248      17.958   8.023 -14.642  1.00 83.19           N  
ATOM   3705 HH21 ARG A 248      17.354   8.751 -14.994  1.00 83.19           H  
ATOM   3706 HH22 ARG A 248      17.555   7.098 -14.616  1.00 83.19           H  
ATOM   3707  CZ  ARG A 248      18.761   8.453 -13.718  1.00 83.19           C  
ATOM   3708  N   SER A 249      21.210   6.329  -5.679  1.00 85.51           N  
ATOM   3709  H   SER A 249      20.652   5.488  -5.693  1.00 85.51           H  
ATOM   3710  CA  SER A 249      21.826   6.689  -4.387  1.00 85.51           C  
ATOM   3711  HA  SER A 249      21.531   5.914  -3.680  1.00 85.51           H  
ATOM   3712  C   SER A 249      21.341   8.008  -3.757  1.00 85.51           C  
ATOM   3713  CB  SER A 249      23.359   6.640  -4.458  1.00 85.51           C  
ATOM   3714  HB2 SER A 249      23.761   6.714  -3.448  1.00 85.51           H  
ATOM   3715  HB3 SER A 249      23.724   7.487  -5.039  1.00 85.51           H  
ATOM   3716  O   SER A 249      21.937   8.478  -2.789  1.00 85.51           O  
ATOM   3717  OG  SER A 249      23.812   5.433  -5.051  1.00 85.51           O  
ATOM   3718  HG  SER A 249      24.752   5.357  -4.875  1.00 85.51           H  
ATOM   3719  N   VAL A 250      20.254   8.599  -4.264  1.00 90.50           N  
ATOM   3720  H   VAL A 250      19.809   8.189  -5.072  1.00 90.50           H  
ATOM   3721  CA  VAL A 250      19.552   9.729  -3.641  1.00 90.50           C  
ATOM   3722  HA  VAL A 250      20.213  10.195  -2.910  1.00 90.50           H  
ATOM   3723  C   VAL A 250      18.324   9.202  -2.905  1.00 90.50           C  
ATOM   3724  CB  VAL A 250      19.174  10.810  -4.672  1.00 90.50           C  
ATOM   3725  HB  VAL A 250      18.470  10.395  -5.394  1.00 90.50           H  
ATOM   3726  O   VAL A 250      17.600   8.347  -3.421  1.00 90.50           O  
ATOM   3727  CG1 VAL A 250      18.531  12.027  -3.991  1.00 90.50           C  
ATOM   3728 HG11 VAL A 250      17.583  11.749  -3.531  1.00 90.50           H  
ATOM   3729 HG12 VAL A 250      18.323  12.795  -4.735  1.00 90.50           H  
ATOM   3730 HG13 VAL A 250      19.199  12.436  -3.233  1.00 90.50           H  
ATOM   3731  CG2 VAL A 250      20.409  11.309  -5.435  1.00 90.50           C  
ATOM   3732 HG21 VAL A 250      20.851  10.493  -6.006  1.00 90.50           H  
ATOM   3733 HG22 VAL A 250      21.149  11.702  -4.738  1.00 90.50           H  
ATOM   3734 HG23 VAL A 250      20.117  12.091  -6.136  1.00 90.50           H  
ATOM   3735  N   ARG A 251      18.098   9.705  -1.687  1.00 92.28           N  
ATOM   3736  H   ARG A 251      18.704  10.444  -1.360  1.00 92.28           H  
ATOM   3737  CA  ARG A 251      16.965   9.320  -0.841  1.00 92.28           C  
ATOM   3738  HA  ARG A 251      16.592   8.353  -1.181  1.00 92.28           H  
ATOM   3739  C   ARG A 251      15.802  10.288  -0.970  1.00 92.28           C  
ATOM   3740  CB  ARG A 251      17.386   9.157   0.620  1.00 92.28           C  
ATOM   3741  HB2 ARG A 251      16.494   9.036   1.234  1.00 92.28           H  
ATOM   3742  HB3 ARG A 251      17.929  10.041   0.954  1.00 92.28           H  
ATOM   3743  O   ARG A 251      15.970  11.508  -0.927  1.00 92.28           O  
ATOM   3744  CG  ARG A 251      18.254   7.907   0.764  1.00 92.28           C  
ATOM   3745  HG2 ARG A 251      19.173   8.017   0.189  1.00 92.28           H  
ATOM   3746  HG3 ARG A 251      17.702   7.043   0.392  1.00 92.28           H  
ATOM   3747  CD  ARG A 251      18.598   7.680   2.231  1.00 92.28           C  
ATOM   3748  HD2 ARG A 251      17.674   7.605   2.804  1.00 92.28           H  
ATOM   3749  HD3 ARG A 251      19.190   8.521   2.592  1.00 92.28           H  
ATOM   3750  NE  ARG A 251      19.360   6.435   2.359  1.00 92.28           N  
ATOM   3751  HE  ARG A 251      19.441   5.868   1.527  1.00 92.28           H  
ATOM   3752  NH1 ARG A 251      19.762   6.548   4.616  1.00 92.28           N  
ATOM   3753 HH11 ARG A 251      20.123   6.121   5.456  1.00 92.28           H  
ATOM   3754 HH12 ARG A 251      19.171   7.366   4.658  1.00 92.28           H  
ATOM   3755  NH2 ARG A 251      20.534   4.829   3.382  1.00 92.28           N  
ATOM   3756 HH21 ARG A 251      20.938   4.383   4.193  1.00 92.28           H  
ATOM   3757 HH22 ARG A 251      20.546   4.386   2.475  1.00 92.28           H  
ATOM   3758  CZ  ARG A 251      19.884   5.950   3.459  1.00 92.28           C  
ATOM   3759  N   TYR A 252      14.623   9.704  -1.063  1.00 95.22           N  
ATOM   3760  H   TYR A 252      14.586   8.696  -1.006  1.00 95.22           H  
ATOM   3761  CA  TYR A 252      13.359  10.373  -1.282  1.00 95.22           C  
ATOM   3762  HA  TYR A 252      13.488  11.447  -1.150  1.00 95.22           H  
ATOM   3763  C   TYR A 252      12.330   9.869  -0.274  1.00 95.22           C  
ATOM   3764  CB  TYR A 252      12.912  10.107  -2.718  1.00 95.22           C  
ATOM   3765  HB2 TYR A 252      12.857   9.030  -2.879  1.00 95.22           H  
ATOM   3766  HB3 TYR A 252      11.905  10.503  -2.850  1.00 95.22           H  
ATOM   3767  O   TYR A 252      12.384   8.710   0.135  1.00 95.22           O  
ATOM   3768  CG  TYR A 252      13.822  10.703  -3.770  1.00 95.22           C  
ATOM   3769  CD1 TYR A 252      13.758  12.079  -4.063  1.00 95.22           C  
ATOM   3770  HD1 TYR A 252      13.066  12.714  -3.529  1.00 95.22           H  
ATOM   3771  CD2 TYR A 252      14.740   9.876  -4.446  1.00 95.22           C  
ATOM   3772  HD2 TYR A 252      14.805   8.826  -4.201  1.00 95.22           H  
ATOM   3773  CE1 TYR A 252      14.588  12.623  -5.062  1.00 95.22           C  
ATOM   3774  HE1 TYR A 252      14.525  13.676  -5.293  1.00 95.22           H  
ATOM   3775  CE2 TYR A 252      15.574  10.418  -5.440  1.00 95.22           C  
ATOM   3776  HE2 TYR A 252      16.281   9.792  -5.964  1.00 95.22           H  
ATOM   3777  OH  TYR A 252      16.289  12.304  -6.728  1.00 95.22           O  
ATOM   3778  HH  TYR A 252      16.109  13.237  -6.869  1.00 95.22           H  
ATOM   3779  CZ  TYR A 252      15.493  11.789  -5.756  1.00 95.22           C  
ATOM   3780  N   PHE A 253      11.391  10.723   0.113  1.00 95.83           N  
ATOM   3781  H   PHE A 253      11.396  11.666  -0.248  1.00 95.83           H  
ATOM   3782  CA  PHE A 253      10.288  10.339   0.977  1.00 95.83           C  
ATOM   3783  HA  PHE A 253      10.097   9.283   0.788  1.00 95.83           H  
ATOM   3784  C   PHE A 253       9.001  11.099   0.660  1.00 95.83           C  
ATOM   3785  CB  PHE A 253      10.675  10.481   2.455  1.00 95.83           C  
ATOM   3786  HB2 PHE A 253       9.972   9.890   3.042  1.00 95.83           H  
ATOM   3787  HB3 PHE A 253      11.660  10.040   2.611  1.00 95.83           H  
ATOM   3788  O   PHE A 253       9.025  12.270   0.261  1.00 95.83           O  
ATOM   3789  CG  PHE A 253      10.671  11.903   2.988  1.00 95.83           C  
ATOM   3790  CD1 PHE A 253      11.764  12.760   2.755  1.00 95.83           C  
ATOM   3791  HD1 PHE A 253      12.609  12.410   2.181  1.00 95.83           H  
ATOM   3792  CD2 PHE A 253       9.561  12.373   3.715  1.00 95.83           C  
ATOM   3793  HD2 PHE A 253       8.710  11.730   3.885  1.00 95.83           H  
ATOM   3794  CE1 PHE A 253      11.747  14.076   3.253  1.00 95.83           C  
ATOM   3795  HE1 PHE A 253      12.582  14.736   3.071  1.00 95.83           H  
ATOM   3796  CE2 PHE A 253       9.551  13.680   4.228  1.00 95.83           C  
ATOM   3797  HE2 PHE A 253       8.702  14.023   4.802  1.00 95.83           H  
ATOM   3798  CZ  PHE A 253      10.641  14.535   3.992  1.00 95.83           C  
ATOM   3799  HZ  PHE A 253      10.624  15.541   4.385  1.00 95.83           H  
ATOM   3800  N   ALA A 254       7.888  10.413   0.897  1.00 97.15           N  
ATOM   3801  H   ALA A 254       7.991   9.457   1.208  1.00 97.15           H  
ATOM   3802  CA  ALA A 254       6.541  10.959   0.953  1.00 97.15           C  
ATOM   3803  HA  ALA A 254       6.572  12.046   0.886  1.00 97.15           H  
ATOM   3804  C   ALA A 254       5.910  10.576   2.299  1.00 97.15           C  
ATOM   3805  CB  ALA A 254       5.740  10.410  -0.233  1.00 97.15           C  
ATOM   3806  HB1 ALA A 254       4.699  10.720  -0.146  1.00 97.15           H  
ATOM   3807  HB2 ALA A 254       6.155  10.787  -1.168  1.00 97.15           H  
ATOM   3808  HB3 ALA A 254       5.775   9.320  -0.240  1.00 97.15           H  
ATOM   3809  O   ALA A 254       6.036   9.435   2.739  1.00 97.15           O  
ATOM   3810  N   GLU A 255       5.240  11.522   2.943  1.00 97.28           N  
ATOM   3811  H   GLU A 255       5.192  12.445   2.537  1.00 97.28           H  
ATOM   3812  CA  GLU A 255       4.483  11.355   4.182  1.00 97.28           C  
ATOM   3813  HA  GLU A 255       4.432  10.295   4.433  1.00 97.28           H  
ATOM   3814  C   GLU A 255       3.054  11.868   3.974  1.00 97.28           C  
ATOM   3815  CB  GLU A 255       5.169  12.088   5.352  1.00 97.28           C  
ATOM   3816  HB2 GLU A 255       5.520  13.059   5.003  1.00 97.28           H  
ATOM   3817  HB3 GLU A 255       4.443  12.250   6.149  1.00 97.28           H  
ATOM   3818  O   GLU A 255       2.849  12.899   3.335  1.00 97.28           O  
ATOM   3819  CG  GLU A 255       6.341  11.280   5.932  1.00 97.28           C  
ATOM   3820  HG2 GLU A 255       5.942  10.369   6.378  1.00 97.28           H  
ATOM   3821  HG3 GLU A 255       7.001  10.985   5.117  1.00 97.28           H  
ATOM   3822  CD  GLU A 255       7.178  12.038   6.979  1.00 97.28           C  
ATOM   3823  OE1 GLU A 255       7.905  11.356   7.746  1.00 97.28           O  
ATOM   3824  OE2 GLU A 255       7.254  13.284   6.916  1.00 97.28           O  
ATOM   3825  N   TYR A 256       2.074  11.160   4.527  1.00 96.91           N  
ATOM   3826  H   TYR A 256       2.323  10.306   5.006  1.00 96.91           H  
ATOM   3827  CA  TYR A 256       0.658  11.529   4.540  1.00 96.91           C  
ATOM   3828  HA  TYR A 256       0.529  12.555   4.193  1.00 96.91           H  
ATOM   3829  C   TYR A 256       0.171  11.427   5.985  1.00 96.91           C  
ATOM   3830  CB  TYR A 256      -0.145  10.590   3.620  1.00 96.91           C  
ATOM   3831  HB2 TYR A 256      -0.062   9.570   3.994  1.00 96.91           H  
ATOM   3832  HB3 TYR A 256      -1.199  10.864   3.679  1.00 96.91           H  
ATOM   3833  O   TYR A 256       0.256  10.350   6.575  1.00 96.91           O  
ATOM   3834  CG  TYR A 256       0.287  10.611   2.164  1.00 96.91           C  
ATOM   3835  CD1 TYR A 256      -0.328  11.496   1.256  1.00 96.91           C  
ATOM   3836  HD1 TYR A 256      -1.123  12.143   1.596  1.00 96.91           H  
ATOM   3837  CD2 TYR A 256       1.331   9.771   1.729  1.00 96.91           C  
ATOM   3838  HD2 TYR A 256       1.805   9.100   2.431  1.00 96.91           H  
ATOM   3839  CE1 TYR A 256       0.130  11.576  -0.075  1.00 96.91           C  
ATOM   3840  HE1 TYR A 256      -0.306  12.288  -0.760  1.00 96.91           H  
ATOM   3841  CE2 TYR A 256       1.798   9.855   0.405  1.00 96.91           C  
ATOM   3842  HE2 TYR A 256       2.633   9.253   0.079  1.00 96.91           H  
ATOM   3843  OH  TYR A 256       1.762  10.940  -1.724  1.00 96.91           O  
ATOM   3844  HH  TYR A 256       1.324  11.633  -2.224  1.00 96.91           H  
ATOM   3845  CZ  TYR A 256       1.218  10.778  -0.490  1.00 96.91           C  
ATOM   3846  N   ARG A 257      -0.319  12.527   6.573  1.00 95.11           N  
ATOM   3847  H   ARG A 257      -0.348  13.383   6.037  1.00 95.11           H  
ATOM   3848  CA  ARG A 257      -0.748  12.528   7.992  1.00 95.11           C  
ATOM   3849  HA  ARG A 257      -0.026  11.953   8.572  1.00 95.11           H  
ATOM   3850  C   ARG A 257      -2.090  11.847   8.239  1.00 95.11           C  
ATOM   3851  CB  ARG A 257      -0.793  13.936   8.580  1.00 95.11           C  
ATOM   3852  HB2 ARG A 257      -1.077  13.853   9.629  1.00 95.11           H  
ATOM   3853  HB3 ARG A 257      -1.559  14.525   8.074  1.00 95.11           H  
ATOM   3854  O   ARG A 257      -2.439  11.576   9.380  1.00 95.11           O  
ATOM   3855  CG  ARG A 257       0.552  14.655   8.509  1.00 95.11           C  
ATOM   3856  HG2 ARG A 257       1.307  14.067   9.032  1.00 95.11           H  
ATOM   3857  HG3 ARG A 257       0.853  14.805   7.473  1.00 95.11           H  
ATOM   3858  CD  ARG A 257       0.379  16.006   9.198  1.00 95.11           C  
ATOM   3859  HD2 ARG A 257      -0.366  16.587   8.654  1.00 95.11           H  
ATOM   3860  HD3 ARG A 257       0.028  15.828  10.214  1.00 95.11           H  
ATOM   3861  NE  ARG A 257       1.651  16.735   9.243  1.00 95.11           N  
ATOM   3862  HE  ARG A 257       2.450  16.239   8.875  1.00 95.11           H  
ATOM   3863  NH1 ARG A 257       0.868  18.562  10.374  1.00 95.11           N  
ATOM   3864 HH11 ARG A 257      -0.044  18.128  10.369  1.00 95.11           H  
ATOM   3865 HH12 ARG A 257       1.029  19.429  10.867  1.00 95.11           H  
ATOM   3866  NH2 ARG A 257       3.045  18.397   9.887  1.00 95.11           N  
ATOM   3867 HH21 ARG A 257       3.220  19.261  10.379  1.00 95.11           H  
ATOM   3868 HH22 ARG A 257       3.808  17.851   9.512  1.00 95.11           H  
ATOM   3869  CZ  ARG A 257       1.847  17.894   9.831  1.00 95.11           C  
ATOM   3870  N   GLU A 258      -2.854  11.608   7.181  1.00 94.95           N  
ATOM   3871  H   GLU A 258      -2.499  11.857   6.268  1.00 94.95           H  
ATOM   3872  CA  GLU A 258      -4.065  10.798   7.238  1.00 94.95           C  
ATOM   3873  HA  GLU A 258      -4.183  10.369   8.233  1.00 94.95           H  
ATOM   3874  C   GLU A 258      -3.906   9.655   6.239  1.00 94.95           C  
ATOM   3875  CB  GLU A 258      -5.317  11.635   6.926  1.00 94.95           C  
ATOM   3876  HB2 GLU A 258      -5.192  12.028   5.917  1.00 94.95           H  
ATOM   3877  HB3 GLU A 258      -6.187  10.978   6.925  1.00 94.95           H  
ATOM   3878  O   GLU A 258      -3.862   9.881   5.029  1.00 94.95           O  
ATOM   3879  CG  GLU A 258      -5.574  12.792   7.912  1.00 94.95           C  
ATOM   3880  HG2 GLU A 258      -4.643  13.338   8.066  1.00 94.95           H  
ATOM   3881  HG3 GLU A 258      -5.874  12.374   8.873  1.00 94.95           H  
ATOM   3882  CD  GLU A 258      -6.638  13.807   7.443  1.00 94.95           C  
ATOM   3883  OE1 GLU A 258      -6.688  14.901   8.049  1.00 94.95           O  
ATOM   3884  OE2 GLU A 258      -7.332  13.572   6.426  1.00 94.95           O  
ATOM   3885  N   PHE A 259      -3.809   8.438   6.761  1.00 94.59           N  
ATOM   3886  H   PHE A 259      -3.646   8.362   7.755  1.00 94.59           H  
ATOM   3887  CA  PHE A 259      -3.856   7.185   6.028  1.00 94.59           C  
ATOM   3888  HA  PHE A 259      -4.263   7.371   5.034  1.00 94.59           H  
ATOM   3889  C   PHE A 259      -4.777   6.208   6.755  1.00 94.59           C  
ATOM   3890  CB  PHE A 259      -2.450   6.600   5.860  1.00 94.59           C  
ATOM   3891  HB2 PHE A 259      -1.918   7.198   5.120  1.00 94.59           H  
ATOM   3892  HB3 PHE A 259      -1.912   6.693   6.804  1.00 94.59           H  
ATOM   3893  O   PHE A 259      -4.623   5.940   7.949  1.00 94.59           O  
ATOM   3894  CG  PHE A 259      -2.427   5.139   5.434  1.00 94.59           C  
ATOM   3895  CD1 PHE A 259      -2.054   4.143   6.358  1.00 94.59           C  
ATOM   3896  HD1 PHE A 259      -1.785   4.420   7.366  1.00 94.59           H  
ATOM   3897  CD2 PHE A 259      -2.804   4.766   4.130  1.00 94.59           C  
ATOM   3898  HD2 PHE A 259      -3.133   5.519   3.429  1.00 94.59           H  
ATOM   3899  CE1 PHE A 259      -2.041   2.789   5.978  1.00 94.59           C  
ATOM   3900  HE1 PHE A 259      -1.765   2.033   6.699  1.00 94.59           H  
ATOM   3901  CE2 PHE A 259      -2.780   3.413   3.746  1.00 94.59           C  
ATOM   3902  HE2 PHE A 259      -3.080   3.129   2.748  1.00 94.59           H  
ATOM   3903  CZ  PHE A 259      -2.398   2.424   4.668  1.00 94.59           C  
ATOM   3904  HZ  PHE A 259      -2.399   1.384   4.377  1.00 94.59           H  
ATOM   3905  N   TYR A 260      -5.727   5.665   6.005  1.00 93.23           N  
ATOM   3906  H   TYR A 260      -5.808   5.968   5.045  1.00 93.23           H  
ATOM   3907  CA  TYR A 260      -6.537   4.518   6.391  1.00 93.23           C  
ATOM   3908  HA  TYR A 260      -5.897   3.800   6.904  1.00 93.23           H  
ATOM   3909  C   TYR A 260      -7.078   3.839   5.129  1.00 93.23           C  
ATOM   3910  CB  TYR A 260      -7.659   4.929   7.364  1.00 93.23           C  
ATOM   3911  HB2 TYR A 260      -7.207   5.340   8.266  1.00 93.23           H  
ATOM   3912  HB3 TYR A 260      -8.191   4.030   7.676  1.00 93.23           H  
ATOM   3913  O   TYR A 260      -6.988   4.378   4.020  1.00 93.23           O  
ATOM   3914  CG  TYR A 260      -8.667   5.934   6.837  1.00 93.23           C  
ATOM   3915  CD1 TYR A 260      -8.351   7.307   6.826  1.00 93.23           C  
ATOM   3916  HD1 TYR A 260      -7.384   7.640   7.174  1.00 93.23           H  
ATOM   3917  CD2 TYR A 260      -9.934   5.501   6.400  1.00 93.23           C  
ATOM   3918  HD2 TYR A 260     -10.189   4.451   6.407  1.00 93.23           H  
ATOM   3919  CE1 TYR A 260      -9.292   8.248   6.366  1.00 93.23           C  
ATOM   3920  HE1 TYR A 260      -9.042   9.299   6.354  1.00 93.23           H  
ATOM   3921  CE2 TYR A 260     -10.884   6.441   5.959  1.00 93.23           C  
ATOM   3922  HE2 TYR A 260     -11.853   6.113   5.611  1.00 93.23           H  
ATOM   3923  OH  TYR A 260     -11.474   8.721   5.488  1.00 93.23           O  
ATOM   3924  HH  TYR A 260     -11.097   9.603   5.448  1.00 93.23           H  
ATOM   3925  CZ  TYR A 260     -10.564   7.815   5.932  1.00 93.23           C  
ATOM   3926  N   ILE A 261      -7.624   2.637   5.295  1.00 93.94           N  
ATOM   3927  H   ILE A 261      -7.723   2.272   6.232  1.00 93.94           H  
ATOM   3928  CA  ILE A 261      -8.298   1.903   4.225  1.00 93.94           C  
ATOM   3929  HA  ILE A 261      -8.479   2.598   3.405  1.00 93.94           H  
ATOM   3930  C   ILE A 261      -9.670   1.437   4.701  1.00 93.94           C  
ATOM   3931  CB  ILE A 261      -7.434   0.750   3.665  1.00 93.94           C  
ATOM   3932  HB  ILE A 261      -8.001   0.285   2.859  1.00 93.94           H  
ATOM   3933  O   ILE A 261      -9.831   1.067   5.865  1.00 93.94           O  
ATOM   3934  CG1 ILE A 261      -7.109  -0.339   4.711  1.00 93.94           C  
ATOM   3935 HG12 ILE A 261      -6.504   0.089   5.510  1.00 93.94           H  
ATOM   3936 HG13 ILE A 261      -8.039  -0.704   5.148  1.00 93.94           H  
ATOM   3937  CG2 ILE A 261      -6.143   1.327   3.055  1.00 93.94           C  
ATOM   3938 HG21 ILE A 261      -5.621   0.561   2.481  1.00 93.94           H  
ATOM   3939 HG22 ILE A 261      -5.485   1.704   3.837  1.00 93.94           H  
ATOM   3940 HG23 ILE A 261      -6.391   2.146   2.379  1.00 93.94           H  
ATOM   3941  CD1 ILE A 261      -6.376  -1.553   4.128  1.00 93.94           C  
ATOM   3942 HD11 ILE A 261      -6.974  -2.005   3.336  1.00 93.94           H  
ATOM   3943 HD12 ILE A 261      -6.227  -2.293   4.914  1.00 93.94           H  
ATOM   3944 HD13 ILE A 261      -5.399  -1.272   3.736  1.00 93.94           H  
ATOM   3945  N   ASP A 262     -10.650   1.456   3.801  1.00 94.80           N  
ATOM   3946  H   ASP A 262     -10.460   1.857   2.894  1.00 94.80           H  
ATOM   3947  CA  ASP A 262     -11.996   0.973   4.112  1.00 94.80           C  
ATOM   3948  HA  ASP A 262     -12.291   1.378   5.080  1.00 94.80           H  
ATOM   3949  C   ASP A 262     -12.052  -0.564   4.226  1.00 94.80           C  
ATOM   3950  CB  ASP A 262     -13.013   1.475   3.071  1.00 94.80           C  
ATOM   3951  HB2 ASP A 262     -12.690   1.162   2.078  1.00 94.80           H  
ATOM   3952  HB3 ASP A 262     -13.979   1.019   3.283  1.00 94.80           H  
ATOM   3953  O   ASP A 262     -11.075  -1.287   4.024  1.00 94.80           O  
ATOM   3954  CG  ASP A 262     -13.281   2.975   3.084  1.00 94.80           C  
ATOM   3955  OD1 ASP A 262     -13.079   3.639   4.115  1.00 94.80           O  
ATOM   3956  OD2 ASP A 262     -13.731   3.489   2.034  1.00 94.80           O  
ATOM   3957  N   SER A 263     -13.248  -1.069   4.522  1.00 93.37           N  
ATOM   3958  H   SER A 263     -14.003  -0.408   4.635  1.00 93.37           H  
ATOM   3959  CA  SER A 263     -13.570  -2.491   4.614  1.00 93.37           C  
ATOM   3960  HA  SER A 263     -12.933  -2.934   5.380  1.00 93.37           H  
ATOM   3961  C   SER A 263     -13.342  -3.289   3.319  1.00 93.37           C  
ATOM   3962  CB  SER A 263     -15.031  -2.613   5.063  1.00 93.37           C  
ATOM   3963  HB2 SER A 263     -15.214  -3.638   5.385  1.00 93.37           H  
ATOM   3964  HB3 SER A 263     -15.219  -1.951   5.909  1.00 93.37           H  
ATOM   3965  O   SER A 263     -13.256  -2.747   2.215  1.00 93.37           O  
ATOM   3966  OG  SER A 263     -15.930  -2.313   4.001  1.00 93.37           O  
ATOM   3967  HG  SER A 263     -16.069  -1.370   3.892  1.00 93.37           H  
ATOM   3968  N   GLU A 264     -13.349  -4.621   3.425  1.00 92.58           N  
ATOM   3969  H   GLU A 264     -13.371  -5.039   4.344  1.00 92.58           H  
ATOM   3970  CA  GLU A 264     -13.362  -5.510   2.254  1.00 92.58           C  
ATOM   3971  HA  GLU A 264     -12.496  -5.282   1.634  1.00 92.58           H  
ATOM   3972  C   GLU A 264     -14.625  -5.328   1.385  1.00 92.58           C  
ATOM   3973  CB  GLU A 264     -13.242  -6.960   2.734  1.00 92.58           C  
ATOM   3974  HB2 GLU A 264     -12.398  -7.027   3.421  1.00 92.58           H  
ATOM   3975  HB3 GLU A 264     -14.149  -7.238   3.270  1.00 92.58           H  
ATOM   3976  O   GLU A 264     -14.550  -5.408   0.156  1.00 92.58           O  
ATOM   3977  CG  GLU A 264     -13.018  -7.925   1.560  1.00 92.58           C  
ATOM   3978  HG2 GLU A 264     -12.120  -7.625   1.018  1.00 92.58           H  
ATOM   3979  HG3 GLU A 264     -13.862  -7.854   0.874  1.00 92.58           H  
ATOM   3980  CD  GLU A 264     -12.879  -9.385   2.005  1.00 92.58           C  
ATOM   3981  OE1 GLU A 264     -13.103 -10.252   1.132  1.00 92.58           O  
ATOM   3982  OE2 GLU A 264     -12.579  -9.610   3.201  1.00 92.58           O  
ATOM   3983  N   SER A 265     -15.777  -5.005   1.989  1.00 95.37           N  
ATOM   3984  H   SER A 265     -15.802  -4.936   2.996  1.00 95.37           H  
ATOM   3985  CA  SER A 265     -17.004  -4.638   1.258  1.00 95.37           C  
ATOM   3986  HA  SER A 265     -17.245  -5.450   0.572  1.00 95.37           H  
ATOM   3987  C   SER A 265     -16.822  -3.383   0.395  1.00 95.37           C  
ATOM   3988  CB  SER A 265     -18.205  -4.467   2.207  1.00 95.37           C  
ATOM   3989  HB2 SER A 265     -18.763  -5.403   2.218  1.00 95.37           H  
ATOM   3990  HB3 SER A 265     -18.868  -3.688   1.831  1.00 95.37           H  
ATOM   3991  O   SER A 265     -17.357  -3.309  -0.710  1.00 95.37           O  
ATOM   3992  OG  SER A 265     -17.844  -4.178   3.546  1.00 95.37           O  
ATOM   3993  HG  SER A 265     -17.346  -3.358   3.587  1.00 95.37           H  
ATOM   3994  N   ASP A 266     -15.993  -2.442   0.847  1.00 96.08           N  
ATOM   3995  H   ASP A 266     -15.602  -2.558   1.771  1.00 96.08           H  
ATOM   3996  CA  ASP A 266     -15.566  -1.257   0.097  1.00 96.08           C  
ATOM   3997  HA  ASP A 266     -16.391  -0.913  -0.528  1.00 96.08           H  
ATOM   3998  C   ASP A 266     -14.370  -1.507  -0.832  1.00 96.08           C  
ATOM   3999  CB  ASP A 266     -15.226  -0.149   1.088  1.00 96.08           C  
ATOM   4000  HB2 ASP A 266     -14.608  -0.563   1.885  1.00 96.08           H  
ATOM   4001  HB3 ASP A 266     -14.661   0.639   0.592  1.00 96.08           H  
ATOM   4002  O   ASP A 266     -13.944  -0.585  -1.533  1.00 96.08           O  
ATOM   4003  CG  ASP A 266     -16.490   0.464   1.658  1.00 96.08           C  
ATOM   4004  OD1 ASP A 266     -17.048   1.317   0.920  1.00 96.08           O  
ATOM   4005  OD2 ASP A 266     -16.848   0.063   2.791  1.00 96.08           O  
ATOM   4006  N   LYS A 267     -13.851  -2.742  -0.871  1.00 95.67           N  
ATOM   4007  H   LYS A 267     -14.285  -3.430  -0.272  1.00 95.67           H  
ATOM   4008  CA  LYS A 267     -12.644  -3.155  -1.604  1.00 95.67           C  
ATOM   4009  HA  LYS A 267     -12.436  -4.188  -1.325  1.00 95.67           H  
ATOM   4010  C   LYS A 267     -11.388  -2.412  -1.150  1.00 95.67           C  
ATOM   4011  CB  LYS A 267     -12.882  -3.109  -3.129  1.00 95.67           C  
ATOM   4012  HB2 LYS A 267     -13.021  -2.069  -3.424  1.00 95.67           H  
ATOM   4013  HB3 LYS A 267     -11.995  -3.480  -3.642  1.00 95.67           H  
ATOM   4014  O   LYS A 267     -10.604  -1.950  -1.978  1.00 95.67           O  
ATOM   4015  CG  LYS A 267     -14.100  -3.915  -3.606  1.00 95.67           C  
ATOM   4016  HG2 LYS A 267     -15.001  -3.578  -3.094  1.00 95.67           H  
ATOM   4017  HG3 LYS A 267     -14.237  -3.747  -4.675  1.00 95.67           H  
ATOM   4018  CD  LYS A 267     -13.887  -5.410  -3.354  1.00 95.67           C  
ATOM   4019  HD2 LYS A 267     -13.709  -5.577  -2.292  1.00 95.67           H  
ATOM   4020  HD3 LYS A 267     -13.013  -5.744  -3.913  1.00 95.67           H  
ATOM   4021  CE  LYS A 267     -15.102  -6.235  -3.766  1.00 95.67           C  
ATOM   4022  HE2 LYS A 267     -15.991  -5.791  -3.317  1.00 95.67           H  
ATOM   4023  HE3 LYS A 267     -15.197  -6.201  -4.851  1.00 95.67           H  
ATOM   4024  NZ  LYS A 267     -14.931  -7.629  -3.287  1.00 95.67           N  
ATOM   4025  HZ1 LYS A 267     -15.722  -8.207  -3.531  1.00 95.67           H  
ATOM   4026  HZ2 LYS A 267     -14.093  -8.033  -3.682  1.00 95.67           H  
ATOM   4027  HZ3 LYS A 267     -14.817  -7.637  -2.284  1.00 95.67           H  
ATOM   4028  N   TYR A 268     -11.216  -2.295   0.169  1.00 95.00           N  
ATOM   4029  H   TYR A 268     -11.938  -2.653   0.777  1.00 95.00           H  
ATOM   4030  CA  TYR A 268     -10.041  -1.702   0.813  1.00 95.00           C  
ATOM   4031  HA  TYR A 268     -10.298  -1.539   1.859  1.00 95.00           H  
ATOM   4032  C   TYR A 268      -9.689  -0.316   0.257  1.00 95.00           C  
ATOM   4033  CB  TYR A 268      -8.860  -2.685   0.791  1.00 95.00           C  
ATOM   4034  HB2 TYR A 268      -8.507  -2.779  -0.236  1.00 95.00           H  
ATOM   4035  HB3 TYR A 268      -8.041  -2.259   1.371  1.00 95.00           H  
ATOM   4036  O   TYR A 268      -8.521  -0.021   0.007  1.00 95.00           O  
ATOM   4037  CG  TYR A 268      -9.152  -4.070   1.338  1.00 95.00           C  
ATOM   4038  CD1 TYR A 268      -9.552  -4.245   2.679  1.00 95.00           C  
ATOM   4039  HD1 TYR A 268      -9.675  -3.385   3.322  1.00 95.00           H  
ATOM   4040  CD2 TYR A 268      -8.989  -5.191   0.503  1.00 95.00           C  
ATOM   4041  HD2 TYR A 268      -8.666  -5.067  -0.520  1.00 95.00           H  
ATOM   4042  CE1 TYR A 268      -9.788  -5.540   3.185  1.00 95.00           C  
ATOM   4043  HE1 TYR A 268     -10.090  -5.673   4.213  1.00 95.00           H  
ATOM   4044  CE2 TYR A 268      -9.198  -6.485   1.012  1.00 95.00           C  
ATOM   4045  HE2 TYR A 268      -9.044  -7.352   0.387  1.00 95.00           H  
ATOM   4046  OH  TYR A 268      -9.787  -7.931   2.806  1.00 95.00           O  
ATOM   4047  HH  TYR A 268     -10.403  -8.002   3.539  1.00 95.00           H  
ATOM   4048  CZ  TYR A 268      -9.597  -6.665   2.350  1.00 95.00           C  
ATOM   4049  N   LYS A 269     -10.709   0.509  -0.012  1.00 96.70           N  
ATOM   4050  H   LYS A 269     -11.638   0.191   0.225  1.00 96.70           H  
ATOM   4051  CA  LYS A 269     -10.563   1.832  -0.633  1.00 96.70           C  
ATOM   4052  HA  LYS A 269     -10.206   1.696  -1.653  1.00 96.70           H  
ATOM   4053  C   LYS A 269      -9.538   2.671   0.133  1.00 96.70           C  
ATOM   4054  CB  LYS A 269     -11.930   2.521  -0.653  1.00 96.70           C  
ATOM   4055  HB2 LYS A 269     -12.170   2.791   0.375  1.00 96.70           H  
ATOM   4056  HB3 LYS A 269     -12.677   1.813  -1.012  1.00 96.70           H  
ATOM   4057  O   LYS A 269      -9.633   2.779   1.352  1.00 96.70           O  
ATOM   4058  CG  LYS A 269     -11.989   3.786  -1.520  1.00 96.70           C  
ATOM   4059  HG2 LYS A 269     -11.943   3.493  -2.569  1.00 96.70           H  
ATOM   4060  HG3 LYS A 269     -11.132   4.424  -1.302  1.00 96.70           H  
ATOM   4061  CD  LYS A 269     -13.269   4.609  -1.276  1.00 96.70           C  
ATOM   4062  HD2 LYS A 269     -13.217   5.054  -0.282  1.00 96.70           H  
ATOM   4063  HD3 LYS A 269     -13.283   5.425  -1.999  1.00 96.70           H  
ATOM   4064  CE  LYS A 269     -14.576   3.797  -1.428  1.00 96.70           C  
ATOM   4065  HE2 LYS A 269     -14.340   2.866  -1.943  1.00 96.70           H  
ATOM   4066  HE3 LYS A 269     -15.269   4.364  -2.049  1.00 96.70           H  
ATOM   4067  NZ  LYS A 269     -15.222   3.498  -0.115  1.00 96.70           N  
ATOM   4068  HZ1 LYS A 269     -15.603   4.318   0.335  1.00 96.70           H  
ATOM   4069  HZ2 LYS A 269     -14.534   3.205   0.563  1.00 96.70           H  
ATOM   4070  HZ3 LYS A 269     -15.924   2.771  -0.117  1.00 96.70           H  
ATOM   4071  N   LEU A 270      -8.566   3.230  -0.582  1.00 96.98           N  
ATOM   4072  H   LEU A 270      -8.589   3.119  -1.585  1.00 96.98           H  
ATOM   4073  CA  LEU A 270      -7.481   4.017   0.000  1.00 96.98           C  
ATOM   4074  HA  LEU A 270      -7.132   3.521   0.906  1.00 96.98           H  
ATOM   4075  C   LEU A 270      -7.953   5.417   0.371  1.00 96.98           C  
ATOM   4076  CB  LEU A 270      -6.331   4.082  -1.016  1.00 96.98           C  
ATOM   4077  HB2 LEU A 270      -6.718   4.482  -1.953  1.00 96.98           H  
ATOM   4078  HB3 LEU A 270      -5.989   3.062  -1.194  1.00 96.98           H  
ATOM   4079  O   LEU A 270      -8.560   6.091  -0.458  1.00 96.98           O  
ATOM   4080  CG  LEU A 270      -5.104   4.907  -0.604  1.00 96.98           C  
ATOM   4081  HG  LEU A 270      -5.401   5.940  -0.421  1.00 96.98           H  
ATOM   4082  CD1 LEU A 270      -4.420   4.338   0.640  1.00 96.98           C  
ATOM   4083 HD11 LEU A 270      -3.506   4.897   0.844  1.00 96.98           H  
ATOM   4084 HD12 LEU A 270      -5.074   4.432   1.506  1.00 96.98           H  
ATOM   4085 HD13 LEU A 270      -4.175   3.288   0.482  1.00 96.98           H  
ATOM   4086  CD2 LEU A 270      -4.098   4.890  -1.753  1.00 96.98           C  
ATOM   4087 HD21 LEU A 270      -3.221   5.483  -1.491  1.00 96.98           H  
ATOM   4088 HD22 LEU A 270      -3.785   3.867  -1.963  1.00 96.98           H  
ATOM   4089 HD23 LEU A 270      -4.555   5.317  -2.646  1.00 96.98           H  
ATOM   4090  N   HIS A 271      -7.564   5.897   1.548  1.00 97.14           N  
ATOM   4091  H   HIS A 271      -7.143   5.279   2.227  1.00 97.14           H  
ATOM   4092  CA  HIS A 271      -7.674   7.305   1.912  1.00 97.14           C  
ATOM   4093  HA  HIS A 271      -8.061   7.878   1.070  1.00 97.14           H  
ATOM   4094  C   HIS A 271      -6.296   7.851   2.264  1.00 97.14           C  
ATOM   4095  CB  HIS A 271      -8.673   7.469   3.053  1.00 97.14           C  
ATOM   4096  HB2 HIS A 271      -8.745   8.523   3.318  1.00 97.14           H  
ATOM   4097  HB3 HIS A 271      -8.316   6.920   3.924  1.00 97.14           H  
ATOM   4098  O   HIS A 271      -5.571   7.271   3.071  1.00 97.14           O  
ATOM   4099  CG  HIS A 271     -10.047   6.970   2.693  1.00 97.14           C  
ATOM   4100  CD2 HIS A 271     -10.506   5.712   2.942  1.00 97.14           C  
ATOM   4101  HD2 HIS A 271      -9.956   4.912   3.415  1.00 97.14           H  
ATOM   4102  ND1 HIS A 271     -11.081   7.739   2.149  1.00 97.14           N  
ATOM   4103  CE1 HIS A 271     -12.154   6.933   2.146  1.00 97.14           C  
ATOM   4104  HE1 HIS A 271     -13.151   7.240   1.866  1.00 97.14           H  
ATOM   4105  NE2 HIS A 271     -11.838   5.713   2.609  1.00 97.14           N  
ATOM   4106  HE2 HIS A 271     -12.494   4.983   2.848  1.00 97.14           H  
ATOM   4107  N   LEU A 272      -5.941   8.960   1.620  1.00 97.39           N  
ATOM   4108  H   LEU A 272      -6.601   9.337   0.955  1.00 97.39           H  
ATOM   4109  CA  LEU A 272      -4.721   9.730   1.840  1.00 97.39           C  
ATOM   4110  HA  LEU A 272      -4.273   9.442   2.791  1.00 97.39           H  
ATOM   4111  C   LEU A 272      -5.055  11.216   1.882  1.00 97.39           C  
ATOM   4112  CB  LEU A 272      -3.706   9.496   0.712  1.00 97.39           C  
ATOM   4113  HB2 LEU A 272      -2.884  10.201   0.835  1.00 97.39           H  
ATOM   4114  HB3 LEU A 272      -4.194   9.720  -0.236  1.00 97.39           H  
ATOM   4115  O   LEU A 272      -5.839  11.688   1.052  1.00 97.39           O  
ATOM   4116  CG  LEU A 272      -3.119   8.086   0.638  1.00 97.39           C  
ATOM   4117  HG  LEU A 272      -3.924   7.357   0.553  1.00 97.39           H  
ATOM   4118  CD1 LEU A 272      -2.254   8.009  -0.617  1.00 97.39           C  
ATOM   4119 HD11 LEU A 272      -2.862   8.188  -1.504  1.00 97.39           H  
ATOM   4120 HD12 LEU A 272      -1.452   8.745  -0.569  1.00 97.39           H  
ATOM   4121 HD13 LEU A 272      -1.823   7.010  -0.682  1.00 97.39           H  
ATOM   4122  CD2 LEU A 272      -2.248   7.736   1.843  1.00 97.39           C  
ATOM   4123 HD21 LEU A 272      -1.854   6.727   1.725  1.00 97.39           H  
ATOM   4124 HD22 LEU A 272      -1.422   8.442   1.928  1.00 97.39           H  
ATOM   4125 HD23 LEU A 272      -2.843   7.774   2.755  1.00 97.39           H  
ATOM   4126  N   ASN A 273      -4.407  11.948   2.786  1.00 96.62           N  
ATOM   4127  H   ASN A 273      -3.845  11.467   3.474  1.00 96.62           H  
ATOM   4128  CA  ASN A 273      -4.489  13.404   2.873  1.00 96.62           C  
ATOM   4129  HA  ASN A 273      -4.582  13.812   1.867  1.00 96.62           H  
ATOM   4130  C   ASN A 273      -3.230  14.002   3.533  1.00 96.62           C  
ATOM   4131  CB  ASN A 273      -5.751  13.750   3.678  1.00 96.62           C  
ATOM   4132  HB2 ASN A 273      -6.556  13.048   3.458  1.00 96.62           H  
ATOM   4133  HB3 ASN A 273      -5.507  13.680   4.738  1.00 96.62           H  
ATOM   4134  O   ASN A 273      -2.380  13.275   4.053  1.00 96.62           O  
ATOM   4135  CG  ASN A 273      -6.296  15.140   3.462  1.00 96.62           C  
ATOM   4136  ND2 ASN A 273      -7.243  15.514   4.285  1.00 96.62           N  
ATOM   4137 HD21 ASN A 273      -7.529  16.483   4.281  1.00 96.62           H  
ATOM   4138 HD22 ASN A 273      -7.463  14.896   5.053  1.00 96.62           H  
ATOM   4139  OD1 ASN A 273      -5.855  15.891   2.601  1.00 96.62           O  
ATOM   4140  N   ASN A 274      -3.136  15.337   3.554  1.00 97.02           N  
ATOM   4141  H   ASN A 274      -3.915  15.855   3.174  1.00 97.02           H  
ATOM   4142  CA  ASN A 274      -2.099  16.094   4.268  1.00 97.02           C  
ATOM   4143  HA  ASN A 274      -2.190  17.137   3.965  1.00 97.02           H  
ATOM   4144  C   ASN A 274      -0.665  15.666   3.897  1.00 97.02           C  
ATOM   4145  CB  ASN A 274      -2.384  16.031   5.779  1.00 97.02           C  
ATOM   4146  HB2 ASN A 274      -1.622  16.592   6.321  1.00 97.02           H  
ATOM   4147  HB3 ASN A 274      -2.332  14.987   6.088  1.00 97.02           H  
ATOM   4148  O   ASN A 274       0.133  15.311   4.768  1.00 97.02           O  
ATOM   4149  CG  ASN A 274      -3.738  16.585   6.173  1.00 97.02           C  
ATOM   4150  ND2 ASN A 274      -4.309  16.038   7.218  1.00 97.02           N  
ATOM   4151 HD21 ASN A 274      -5.293  16.194   7.381  1.00 97.02           H  
ATOM   4152 HD22 ASN A 274      -3.916  15.223   7.666  1.00 97.02           H  
ATOM   4153  OD1 ASN A 274      -4.258  17.506   5.565  1.00 97.02           O  
ATOM   4154  N   PHE A 275      -0.359  15.677   2.597  1.00 98.05           N  
ATOM   4155  H   PHE A 275      -1.072  15.950   1.936  1.00 98.05           H  
ATOM   4156  CA  PHE A 275       0.952  15.306   2.063  1.00 98.05           C  
ATOM   4157  HA  PHE A 275       1.190  14.305   2.423  1.00 98.05           H  
ATOM   4158  C   PHE A 275       2.080  16.257   2.498  1.00 98.05           C  
ATOM   4159  CB  PHE A 275       0.893  15.246   0.531  1.00 98.05           C  
ATOM   4160  HB2 PHE A 275       0.406  16.147   0.158  1.00 98.05           H  
ATOM   4161  HB3 PHE A 275       0.274  14.398   0.237  1.00 98.05           H  
ATOM   4162  O   PHE A 275       1.961  17.481   2.399  1.00 98.05           O  
ATOM   4163  CG  PHE A 275       2.256  15.128  -0.136  1.00 98.05           C  
ATOM   4164  CD1 PHE A 275       2.892  16.277  -0.647  1.00 98.05           C  
ATOM   4165  HD1 PHE A 275       2.396  17.235  -0.585  1.00 98.05           H  
ATOM   4166  CD2 PHE A 275       2.920  13.890  -0.186  1.00 98.05           C  
ATOM   4167  HD2 PHE A 275       2.460  13.017   0.253  1.00 98.05           H  
ATOM   4168  CE1 PHE A 275       4.171  16.183  -1.226  1.00 98.05           C  
ATOM   4169  HE1 PHE A 275       4.658  17.065  -1.615  1.00 98.05           H  
ATOM   4170  CE2 PHE A 275       4.186  13.793  -0.787  1.00 98.05           C  
ATOM   4171  HE2 PHE A 275       4.685  12.837  -0.841  1.00 98.05           H  
ATOM   4172  CZ  PHE A 275       4.813  14.937  -1.304  1.00 98.05           C  
ATOM   4173  HZ  PHE A 275       5.794  14.857  -1.751  1.00 98.05           H  
ATOM   4174  N   THR A 276       3.227  15.676   2.849  1.00 97.49           N  
ATOM   4175  H   THR A 276       3.219  14.671   2.949  1.00 97.49           H  
ATOM   4176  CA  THR A 276       4.533  16.340   2.950  1.00 97.49           C  
ATOM   4177  HA  THR A 276       4.510  17.248   2.347  1.00 97.49           H  
ATOM   4178  C   THR A 276       5.631  15.438   2.382  1.00 97.49           C  
ATOM   4179  CB  THR A 276       4.874  16.730   4.400  1.00 97.49           C  
ATOM   4180  HB  THR A 276       5.912  17.063   4.433  1.00 97.49           H  
ATOM   4181  O   THR A 276       5.556  14.221   2.493  1.00 97.49           O  
ATOM   4182  CG2 THR A 276       3.993  17.867   4.913  1.00 97.49           C  
ATOM   4183 HG21 THR A 276       2.959  17.531   4.985  1.00 97.49           H  
ATOM   4184 HG22 THR A 276       4.337  18.173   5.901  1.00 97.49           H  
ATOM   4185 HG23 THR A 276       4.047  18.715   4.231  1.00 97.49           H  
ATOM   4186  OG1 THR A 276       4.707  15.679   5.322  1.00 97.49           O  
ATOM   4187  HG1 THR A 276       5.148  14.887   5.007  1.00 97.49           H  
ATOM   4188  N   GLY A 277       6.692  15.992   1.793  1.00 96.08           N  
ATOM   4189  H   GLY A 277       6.741  16.992   1.659  1.00 96.08           H  
ATOM   4190  CA  GLY A 277       7.786  15.171   1.265  1.00 96.08           C  
ATOM   4191  HA2 GLY A 277       8.278  14.652   2.087  1.00 96.08           H  
ATOM   4192  HA3 GLY A 277       7.373  14.414   0.598  1.00 96.08           H  
ATOM   4193  C   GLY A 277       8.833  15.961   0.491  1.00 96.08           C  
ATOM   4194  O   GLY A 277       8.713  17.175   0.325  1.00 96.08           O  
ATOM   4195  N   ASN A 278       9.854  15.262  -0.012  1.00 95.91           N  
ATOM   4196  H   ASN A 278       9.873  14.267   0.163  1.00 95.91           H  
ATOM   4197  CA  ASN A 278      10.853  15.816  -0.941  1.00 95.91           C  
ATOM   4198  HA  ASN A 278      10.685  16.892  -1.006  1.00 95.91           H  
ATOM   4199  C   ASN A 278      10.675  15.308  -2.390  1.00 95.91           C  
ATOM   4200  CB  ASN A 278      12.273  15.633  -0.372  1.00 95.91           C  
ATOM   4201  HB2 ASN A 278      12.292  15.936   0.674  1.00 95.91           H  
ATOM   4202  HB3 ASN A 278      12.946  16.285  -0.929  1.00 95.91           H  
ATOM   4203  O   ASN A 278      11.580  15.436  -3.217  1.00 95.91           O  
ATOM   4204  CG  ASN A 278      12.802  14.216  -0.485  1.00 95.91           C  
ATOM   4205  ND2 ASN A 278      14.087  14.021  -0.282  1.00 95.91           N  
ATOM   4206 HD21 ASN A 278      14.465  13.101  -0.458  1.00 95.91           H  
ATOM   4207 HD22 ASN A 278      14.693  14.807  -0.094  1.00 95.91           H  
ATOM   4208  OD1 ASN A 278      12.083  13.274  -0.756  1.00 95.91           O  
ATOM   4209  N   VAL A 279       9.503  14.745  -2.691  1.00 94.91           N  
ATOM   4210  H   VAL A 279       8.817  14.694  -1.952  1.00 94.91           H  
ATOM   4211  CA  VAL A 279       9.048  14.332  -4.027  1.00 94.91           C  
ATOM   4212  HA  VAL A 279       9.829  14.559  -4.754  1.00 94.91           H  
ATOM   4213  C   VAL A 279       7.809  15.123  -4.437  1.00 94.91           C  
ATOM   4214  CB  VAL A 279       8.767  12.817  -4.096  1.00 94.91           C  
ATOM   4215  HB  VAL A 279       8.440  12.574  -5.107  1.00 94.91           H  
ATOM   4216  O   VAL A 279       7.175  15.781  -3.615  1.00 94.91           O  
ATOM   4217  CG1 VAL A 279      10.048  12.033  -3.834  1.00 94.91           C  
ATOM   4218 HG11 VAL A 279       9.870  10.976  -4.032  1.00 94.91           H  
ATOM   4219 HG12 VAL A 279      10.351  12.162  -2.795  1.00 94.91           H  
ATOM   4220 HG13 VAL A 279      10.840  12.396  -4.488  1.00 94.91           H  
ATOM   4221  CG2 VAL A 279       7.691  12.342  -3.115  1.00 94.91           C  
ATOM   4222 HG21 VAL A 279       7.976  12.568  -2.087  1.00 94.91           H  
ATOM   4223 HG22 VAL A 279       7.558  11.264  -3.213  1.00 94.91           H  
ATOM   4224 HG23 VAL A 279       6.739  12.824  -3.336  1.00 94.91           H  
ATOM   4225  N   LYS A 280       7.432  15.043  -5.715  1.00 95.73           N  
ATOM   4226  H   LYS A 280       7.960  14.440  -6.329  1.00 95.73           H  
ATOM   4227  CA  LYS A 280       6.100  15.462  -6.158  1.00 95.73           C  
ATOM   4228  HA  LYS A 280       5.868  16.440  -5.736  1.00 95.73           H  
ATOM   4229  C   LYS A 280       5.072  14.456  -5.634  1.00 95.73           C  
ATOM   4230  CB  LYS A 280       6.101  15.545  -7.690  1.00 95.73           C  
ATOM   4231  HB2 LYS A 280       6.843  16.277  -8.009  1.00 95.73           H  
ATOM   4232  HB3 LYS A 280       6.387  14.570  -8.083  1.00 95.73           H  
ATOM   4233  O   LYS A 280       5.291  13.255  -5.776  1.00 95.73           O  
ATOM   4234  CG  LYS A 280       4.733  15.932  -8.270  1.00 95.73           C  
ATOM   4235  HG2 LYS A 280       3.984  15.229  -7.906  1.00 95.73           H  
ATOM   4236  HG3 LYS A 280       4.456  16.937  -7.949  1.00 95.73           H  
ATOM   4237  CD  LYS A 280       4.766  15.863  -9.802  1.00 95.73           C  
ATOM   4238  HD2 LYS A 280       5.201  16.775 -10.213  1.00 95.73           H  
ATOM   4239  HD3 LYS A 280       5.391  15.019 -10.096  1.00 95.73           H  
ATOM   4240  CE  LYS A 280       3.345  15.650 -10.344  1.00 95.73           C  
ATOM   4241  HE2 LYS A 280       2.904  16.609 -10.615  1.00 95.73           H  
ATOM   4242  HE3 LYS A 280       2.743  15.217  -9.546  1.00 95.73           H  
ATOM   4243  NZ  LYS A 280       3.347  14.705 -11.490  1.00 95.73           N  
ATOM   4244  HZ1 LYS A 280       3.837  13.864 -11.220  1.00 95.73           H  
ATOM   4245  HZ2 LYS A 280       3.844  15.060 -12.294  1.00 95.73           H  
ATOM   4246  HZ3 LYS A 280       2.416  14.401 -11.738  1.00 95.73           H  
ATOM   4247  N   ASP A 281       3.957  14.936  -5.087  1.00 96.33           N  
ATOM   4248  H   ASP A 281       3.854  15.930  -4.940  1.00 96.33           H  
ATOM   4249  CA  ASP A 281       2.844  14.069  -4.697  1.00 96.33           C  
ATOM   4250  HA  ASP A 281       3.237  13.279  -4.056  1.00 96.33           H  
ATOM   4251  C   ASP A 281       2.204  13.429  -5.934  1.00 96.33           C  
ATOM   4252  CB  ASP A 281       1.805  14.835  -3.878  1.00 96.33           C  
ATOM   4253  HB2 ASP A 281       2.322  15.409  -3.109  1.00 96.33           H  
ATOM   4254  HB3 ASP A 281       1.279  15.541  -4.520  1.00 96.33           H  
ATOM   4255  O   ASP A 281       1.596  14.093  -6.779  1.00 96.33           O  
ATOM   4256  CG  ASP A 281       0.788  13.908  -3.200  1.00 96.33           C  
ATOM   4257  OD1 ASP A 281       0.797  12.672  -3.449  1.00 96.33           O  
ATOM   4258  OD2 ASP A 281      -0.022  14.448  -2.426  1.00 96.33           O  
ATOM   4259  N   GLU A 282       2.399  12.122  -6.054  1.00 95.35           N  
ATOM   4260  H   GLU A 282       2.984  11.674  -5.363  1.00 95.35           H  
ATOM   4261  CA  GLU A 282       1.880  11.298  -7.141  1.00 95.35           C  
ATOM   4262  HA  GLU A 282       1.175  11.882  -7.733  1.00 95.35           H  
ATOM   4263  C   GLU A 282       1.075  10.108  -6.612  1.00 95.35           C  
ATOM   4264  CB  GLU A 282       3.042  10.888  -8.059  1.00 95.35           C  
ATOM   4265  HB2 GLU A 282       2.687  10.164  -8.793  1.00 95.35           H  
ATOM   4266  HB3 GLU A 282       3.829  10.424  -7.465  1.00 95.35           H  
ATOM   4267  O   GLU A 282       0.514   9.352  -7.403  1.00 95.35           O  
ATOM   4268  CG  GLU A 282       3.585  12.119  -8.802  1.00 95.35           C  
ATOM   4269  HG2 GLU A 282       3.972  12.843  -8.085  1.00 95.35           H  
ATOM   4270  HG3 GLU A 282       2.762  12.592  -9.338  1.00 95.35           H  
ATOM   4271  CD  GLU A 282       4.703  11.807  -9.792  1.00 95.35           C  
ATOM   4272  OE1 GLU A 282       4.833  12.601 -10.757  1.00 95.35           O  
ATOM   4273  OE2 GLU A 282       5.467  10.846  -9.581  1.00 95.35           O  
ATOM   4274  N   PHE A 283       0.944   9.965  -5.287  1.00 96.54           N  
ATOM   4275  H   PHE A 283       1.340  10.671  -4.682  1.00 96.54           H  
ATOM   4276  CA  PHE A 283       0.108   8.931  -4.680  1.00 96.54           C  
ATOM   4277  HA  PHE A 283      -0.073   8.176  -5.445  1.00 96.54           H  
ATOM   4278  C   PHE A 283      -1.276   9.467  -4.280  1.00 96.54           C  
ATOM   4279  CB  PHE A 283       0.872   8.237  -3.543  1.00 96.54           C  
ATOM   4280  HB2 PHE A 283       1.913   8.111  -3.840  1.00 96.54           H  
ATOM   4281  HB3 PHE A 283       0.852   8.901  -2.678  1.00 96.54           H  
ATOM   4282  O   PHE A 283      -2.245   8.717  -4.357  1.00 96.54           O  
ATOM   4283  CG  PHE A 283       0.371   6.877  -3.081  1.00 96.54           C  
ATOM   4284  CD1 PHE A 283       0.557   6.514  -1.734  1.00 96.54           C  
ATOM   4285  HD1 PHE A 283       1.021   7.207  -1.047  1.00 96.54           H  
ATOM   4286  CD2 PHE A 283      -0.241   5.959  -3.962  1.00 96.54           C  
ATOM   4287  HD2 PHE A 283      -0.375   6.193  -5.008  1.00 96.54           H  
ATOM   4288  CE1 PHE A 283       0.106   5.269  -1.262  1.00 96.54           C  
ATOM   4289  HE1 PHE A 283       0.220   5.013  -0.219  1.00 96.54           H  
ATOM   4290  CE2 PHE A 283      -0.712   4.724  -3.485  1.00 96.54           C  
ATOM   4291  HE2 PHE A 283      -1.219   4.044  -4.153  1.00 96.54           H  
ATOM   4292  CZ  PHE A 283      -0.540   4.379  -2.134  1.00 96.54           C  
ATOM   4293  HZ  PHE A 283      -0.919   3.440  -1.759  1.00 96.54           H  
ATOM   4294  N   ILE A 284      -1.443  10.774  -4.021  1.00 96.63           N  
ATOM   4295  H   ILE A 284      -0.635  11.373  -3.923  1.00 96.63           H  
ATOM   4296  CA  ILE A 284      -2.776  11.369  -3.802  1.00 96.63           C  
ATOM   4297  HA  ILE A 284      -3.171  10.857  -2.924  1.00 96.63           H  
ATOM   4298  C   ILE A 284      -3.805  11.113  -4.928  1.00 96.63           C  
ATOM   4299  CB  ILE A 284      -2.663  12.866  -3.432  1.00 96.63           C  
ATOM   4300  HB  ILE A 284      -1.857  12.937  -2.702  1.00 96.63           H  
ATOM   4301  O   ILE A 284      -4.978  10.942  -4.599  1.00 96.63           O  
ATOM   4302  CG1 ILE A 284      -3.912  13.443  -2.735  1.00 96.63           C  
ATOM   4303 HG12 ILE A 284      -4.802  13.268  -3.340  1.00 96.63           H  
ATOM   4304 HG13 ILE A 284      -3.789  14.520  -2.625  1.00 96.63           H  
ATOM   4305  CG2 ILE A 284      -2.312  13.777  -4.625  1.00 96.63           C  
ATOM   4306 HG21 ILE A 284      -2.204  14.802  -4.270  1.00 96.63           H  
ATOM   4307 HG22 ILE A 284      -1.344  13.491  -5.035  1.00 96.63           H  
ATOM   4308 HG23 ILE A 284      -3.087  13.744  -5.391  1.00 96.63           H  
ATOM   4309  CD1 ILE A 284      -4.128  12.875  -1.329  1.00 96.63           C  
ATOM   4310 HD11 ILE A 284      -3.229  13.007  -0.727  1.00 96.63           H  
ATOM   4311 HD12 ILE A 284      -4.381  11.816  -1.380  1.00 96.63           H  
ATOM   4312 HD13 ILE A 284      -4.951  13.407  -0.853  1.00 96.63           H  
ATOM   4313  N   PRO A 285      -3.459  10.965  -6.232  1.00 96.40           N  
ATOM   4314  CA  PRO A 285      -4.438  10.609  -7.262  1.00 96.40           C  
ATOM   4315  HA  PRO A 285      -5.268  11.314  -7.200  1.00 96.40           H  
ATOM   4316  C   PRO A 285      -5.001   9.186  -7.130  1.00 96.40           C  
ATOM   4317  CB  PRO A 285      -3.727  10.782  -8.611  1.00 96.40           C  
ATOM   4318  HB2 PRO A 285      -4.375  11.250  -9.352  1.00 96.40           H  
ATOM   4319  HB3 PRO A 285      -3.378   9.814  -8.973  1.00 96.40           H  
ATOM   4320  O   PRO A 285      -5.962   8.882  -7.838  1.00 96.40           O  
ATOM   4321  CG  PRO A 285      -2.521  11.659  -8.287  1.00 96.40           C  
ATOM   4322  HG2 PRO A 285      -2.813  12.708  -8.263  1.00 96.40           H  
ATOM   4323  HG3 PRO A 285      -1.696  11.497  -8.980  1.00 96.40           H  
ATOM   4324  CD  PRO A 285      -2.180  11.184  -6.884  1.00 96.40           C  
ATOM   4325  HD2 PRO A 285      -1.666  10.225  -6.945  1.00 96.40           H  
ATOM   4326  HD3 PRO A 285      -1.550  11.917  -6.380  1.00 96.40           H  
ATOM   4327  N   HIS A 286      -4.398   8.344  -6.280  1.00 96.89           N  
ATOM   4328  H   HIS A 286      -3.607   8.688  -5.755  1.00 96.89           H  
ATOM   4329  CA  HIS A 286      -4.871   7.012  -5.894  1.00 96.89           C  
ATOM   4330  HA  HIS A 286      -5.442   6.582  -6.717  1.00 96.89           H  
ATOM   4331  C   HIS A 286      -5.799   7.046  -4.660  1.00 96.89           C  
ATOM   4332  CB  HIS A 286      -3.661   6.101  -5.623  1.00 96.89           C  
ATOM   4333  HB2 HIS A 286      -3.080   6.484  -4.784  1.00 96.89           H  
ATOM   4334  HB3 HIS A 286      -4.046   5.133  -5.304  1.00 96.89           H  
ATOM   4335  O   HIS A 286      -6.473   6.058  -4.377  1.00 96.89           O  
ATOM   4336  CG  HIS A 286      -2.746   5.857  -6.802  1.00 96.89           C  
ATOM   4337  CD2 HIS A 286      -1.816   6.688  -7.378  1.00 96.89           C  
ATOM   4338  HD2 HIS A 286      -1.602   7.702  -7.075  1.00 96.89           H  
ATOM   4339  ND1 HIS A 286      -2.674   4.667  -7.467  1.00 96.89           N  
ATOM   4340  HD1 HIS A 286      -3.298   3.889  -7.309  1.00 96.89           H  
ATOM   4341  CE1 HIS A 286      -1.732   4.756  -8.408  1.00 96.89           C  
ATOM   4342  HE1 HIS A 286      -1.469   3.940  -9.065  1.00 96.89           H  
ATOM   4343  NE2 HIS A 286      -1.178   5.981  -8.417  1.00 96.89           N  
ATOM   4344  N   SER A 287      -5.871   8.172  -3.939  1.00 97.70           N  
ATOM   4345  H   SER A 287      -5.333   8.974  -4.236  1.00 97.70           H  
ATOM   4346  CA  SER A 287      -6.844   8.381  -2.859  1.00 97.70           C  
ATOM   4347  HA  SER A 287      -6.700   7.604  -2.109  1.00 97.70           H  
ATOM   4348  C   SER A 287      -8.275   8.278  -3.409  1.00 97.70           C  
ATOM   4349  CB  SER A 287      -6.594   9.741  -2.193  1.00 97.70           C  
ATOM   4350  HB2 SER A 287      -6.965  10.539  -2.835  1.00 97.70           H  
ATOM   4351  HB3 SER A 287      -5.521   9.873  -2.061  1.00 97.70           H  
ATOM   4352  O   SER A 287      -8.571   8.739  -4.516  1.00 97.70           O  
ATOM   4353  OG  SER A 287      -7.213   9.821  -0.924  1.00 97.70           O  
ATOM   4354  HG  SER A 287      -6.953  10.648  -0.511  1.00 97.70           H  
ATOM   4355  N   GLY A 288      -9.157   7.613  -2.666  1.00 97.64           N  
ATOM   4356  H   GLY A 288      -8.847   7.272  -1.767  1.00 97.64           H  
ATOM   4357  CA  GLY A 288     -10.513   7.247  -3.071  1.00 97.64           C  
ATOM   4358  HA2 GLY A 288     -11.081   7.010  -2.171  1.00 97.64           H  
ATOM   4359  HA3 GLY A 288     -10.981   8.103  -3.556  1.00 97.64           H  
ATOM   4360  C   GLY A 288     -10.618   6.045  -4.022  1.00 97.64           C  
ATOM   4361  O   GLY A 288     -11.739   5.634  -4.329  1.00 97.64           O  
ATOM   4362  N   MET A 289      -9.508   5.468  -4.501  1.00 97.64           N  
ATOM   4363  H   MET A 289      -8.608   5.810  -4.196  1.00 97.64           H  
ATOM   4364  CA  MET A 289      -9.535   4.294  -5.387  1.00 97.64           C  
ATOM   4365  HA  MET A 289     -10.420   4.359  -6.020  1.00 97.64           H  
ATOM   4366  C   MET A 289      -9.647   2.989  -4.596  1.00 97.64           C  
ATOM   4367  CB  MET A 289      -8.319   4.247  -6.323  1.00 97.64           C  
ATOM   4368  HB2 MET A 289      -8.421   3.391  -6.989  1.00 97.64           H  
ATOM   4369  HB3 MET A 289      -7.420   4.093  -5.727  1.00 97.64           H  
ATOM   4370  O   MET A 289      -9.161   2.873  -3.470  1.00 97.64           O  
ATOM   4371  CG  MET A 289      -8.120   5.500  -7.183  1.00 97.64           C  
ATOM   4372  HG2 MET A 289      -7.981   6.367  -6.537  1.00 97.64           H  
ATOM   4373  HG3 MET A 289      -7.186   5.348  -7.723  1.00 97.64           H  
ATOM   4374  SD  MET A 289      -9.404   5.887  -8.410  1.00 97.64           S  
ATOM   4375  CE  MET A 289     -10.538   6.907  -7.429  1.00 97.64           C  
ATOM   4376  HE1 MET A 289     -11.139   6.274  -6.777  1.00 97.64           H  
ATOM   4377  HE2 MET A 289      -9.972   7.618  -6.827  1.00 97.64           H  
ATOM   4378  HE3 MET A 289     -11.207   7.452  -8.095  1.00 97.64           H  
ATOM   4379  N   LYS A 290     -10.279   1.986  -5.209  1.00 96.93           N  
ATOM   4380  H   LYS A 290     -10.561   2.127  -6.168  1.00 96.93           H  
ATOM   4381  CA  LYS A 290     -10.403   0.627  -4.670  1.00 96.93           C  
ATOM   4382  HA  LYS A 290     -10.512   0.662  -3.586  1.00 96.93           H  
ATOM   4383  C   LYS A 290      -9.154  -0.196  -4.969  1.00 96.93           C  
ATOM   4384  CB  LYS A 290     -11.640  -0.043  -5.267  1.00 96.93           C  
ATOM   4385  HB2 LYS A 290     -11.622  -1.104  -5.015  1.00 96.93           H  
ATOM   4386  HB3 LYS A 290     -11.606   0.053  -6.352  1.00 96.93           H  
ATOM   4387  O   LYS A 290      -8.456   0.051  -5.951  1.00 96.93           O  
ATOM   4388  CG  LYS A 290     -12.932   0.580  -4.732  1.00 96.93           C  
ATOM   4389  HG2 LYS A 290     -12.964   1.644  -4.966  1.00 96.93           H  
ATOM   4390  HG3 LYS A 290     -12.959   0.457  -3.649  1.00 96.93           H  
ATOM   4391  CD  LYS A 290     -14.142  -0.109  -5.368  1.00 96.93           C  
ATOM   4392  HD2 LYS A 290     -14.192   0.161  -6.423  1.00 96.93           H  
ATOM   4393  HD3 LYS A 290     -14.030  -1.190  -5.289  1.00 96.93           H  
ATOM   4394  CE  LYS A 290     -15.417   0.324  -4.645  1.00 96.93           C  
ATOM   4395  HE2 LYS A 290     -15.532   1.403  -4.750  1.00 96.93           H  
ATOM   4396  HE3 LYS A 290     -15.300   0.094  -3.586  1.00 96.93           H  
ATOM   4397  NZ  LYS A 290     -16.593  -0.388  -5.199  1.00 96.93           N  
ATOM   4398  HZ1 LYS A 290     -16.693  -0.183  -6.183  1.00 96.93           H  
ATOM   4399  HZ2 LYS A 290     -17.433  -0.125  -4.704  1.00 96.93           H  
ATOM   4400  HZ3 LYS A 290     -16.458  -1.384  -5.099  1.00 96.93           H  
ATOM   4401  N   PHE A 291      -8.878  -1.187  -4.131  1.00 95.05           N  
ATOM   4402  H   PHE A 291      -9.504  -1.378  -3.362  1.00 95.05           H  
ATOM   4403  CA  PHE A 291      -7.791  -2.124  -4.378  1.00 95.05           C  
ATOM   4404  HA  PHE A 291      -6.921  -1.556  -4.705  1.00 95.05           H  
ATOM   4405  C   PHE A 291      -8.179  -3.098  -5.495  1.00 95.05           C  
ATOM   4406  CB  PHE A 291      -7.420  -2.843  -3.079  1.00 95.05           C  
ATOM   4407  HB2 PHE A 291      -7.479  -2.130  -2.256  1.00 95.05           H  
ATOM   4408  HB3 PHE A 291      -8.139  -3.637  -2.876  1.00 95.05           H  
ATOM   4409  O   PHE A 291      -9.253  -3.699  -5.459  1.00 95.05           O  
ATOM   4410  CG  PHE A 291      -6.013  -3.399  -3.093  1.00 95.05           C  
ATOM   4411  CD1 PHE A 291      -5.772  -4.777  -3.229  1.00 95.05           C  
ATOM   4412  HD1 PHE A 291      -6.596  -5.466  -3.341  1.00 95.05           H  
ATOM   4413  CD2 PHE A 291      -4.932  -2.517  -2.935  1.00 95.05           C  
ATOM   4414  HD2 PHE A 291      -5.119  -1.456  -2.852  1.00 95.05           H  
ATOM   4415  CE1 PHE A 291      -4.454  -5.265  -3.169  1.00 95.05           C  
ATOM   4416  HE1 PHE A 291      -4.278  -6.330  -3.218  1.00 95.05           H  
ATOM   4417  CE2 PHE A 291      -3.619  -2.999  -2.863  1.00 95.05           C  
ATOM   4418  HE2 PHE A 291      -2.807  -2.306  -2.697  1.00 95.05           H  
ATOM   4419  CZ  PHE A 291      -3.381  -4.377  -2.978  1.00 95.05           C  
ATOM   4420  HZ  PHE A 291      -2.373  -4.760  -2.908  1.00 95.05           H  
ATOM   4421  N   SER A 292      -7.305  -3.246  -6.486  1.00 93.58           N  
ATOM   4422  H   SER A 292      -6.440  -2.724  -6.454  1.00 93.58           H  
ATOM   4423  CA  SER A 292      -7.492  -4.150  -7.623  1.00 93.58           C  
ATOM   4424  HA  SER A 292      -8.409  -4.724  -7.492  1.00 93.58           H  
ATOM   4425  C   SER A 292      -6.332  -5.131  -7.703  1.00 93.58           C  
ATOM   4426  CB  SER A 292      -7.619  -3.374  -8.933  1.00 93.58           C  
ATOM   4427  HB2 SER A 292      -7.840  -4.065  -9.746  1.00 93.58           H  
ATOM   4428  HB3 SER A 292      -6.685  -2.854  -9.146  1.00 93.58           H  
ATOM   4429  O   SER A 292      -5.183  -4.752  -7.471  1.00 93.58           O  
ATOM   4430  OG  SER A 292      -8.659  -2.431  -8.827  1.00 93.58           O  
ATOM   4431  HG  SER A 292      -8.360  -1.676  -8.314  1.00 93.58           H  
ATOM   4432  N   THR A 293      -6.632  -6.381  -8.035  1.00 90.43           N  
ATOM   4433  H   THR A 293      -7.592  -6.581  -8.278  1.00 90.43           H  
ATOM   4434  CA  THR A 293      -5.709  -7.526  -8.077  1.00 90.43           C  
ATOM   4435  HA  THR A 293      -4.684  -7.160  -8.023  1.00 90.43           H  
ATOM   4436  C   THR A 293      -5.877  -8.289  -9.399  1.00 90.43           C  
ATOM   4437  CB  THR A 293      -5.961  -8.469  -6.886  1.00 90.43           C  
ATOM   4438  HB  THR A 293      -5.291  -9.326  -6.953  1.00 90.43           H  
ATOM   4439  O   THR A 293      -6.869  -8.065 -10.086  1.00 90.43           O  
ATOM   4440  CG2 THR A 293      -5.726  -7.787  -5.539  1.00 90.43           C  
ATOM   4441 HG21 THR A 293      -5.713  -8.540  -4.751  1.00 90.43           H  
ATOM   4442 HG22 THR A 293      -4.773  -7.259  -5.550  1.00 90.43           H  
ATOM   4443 HG23 THR A 293      -6.530  -7.080  -5.335  1.00 90.43           H  
ATOM   4444  OG1 THR A 293      -7.289  -8.919  -6.899  1.00 90.43           O  
ATOM   4445  HG1 THR A 293      -7.256  -9.875  -6.980  1.00 90.43           H  
ATOM   4446  N   PRO A 294      -4.956  -9.194  -9.796  1.00 88.39           N  
ATOM   4447  CA  PRO A 294      -5.048  -9.921 -11.074  1.00 88.39           C  
ATOM   4448  HA  PRO A 294      -5.031  -9.189 -11.882  1.00 88.39           H  
ATOM   4449  C   PRO A 294      -6.306 -10.794 -11.257  1.00 88.39           C  
ATOM   4450  CB  PRO A 294      -3.780 -10.778 -11.150  1.00 88.39           C  
ATOM   4451  HB2 PRO A 294      -3.979 -11.772 -10.749  1.00 88.39           H  
ATOM   4452  HB3 PRO A 294      -3.406 -10.847 -12.171  1.00 88.39           H  
ATOM   4453  O   PRO A 294      -6.574 -11.265 -12.360  1.00 88.39           O  
ATOM   4454  CG  PRO A 294      -2.791 -10.058 -10.235  1.00 88.39           C  
ATOM   4455  HG2 PRO A 294      -2.044 -10.739  -9.828  1.00 88.39           H  
ATOM   4456  HG3 PRO A 294      -2.312  -9.241 -10.773  1.00 88.39           H  
ATOM   4457  CD  PRO A 294      -3.689  -9.486  -9.143  1.00 88.39           C  
ATOM   4458  HD2 PRO A 294      -3.846 -10.238  -8.370  1.00 88.39           H  
ATOM   4459  HD3 PRO A 294      -3.230  -8.593  -8.721  1.00 88.39           H  
ATOM   4460  N   ASP A 295      -7.067 -11.007 -10.184  1.00 89.20           N  
ATOM   4461  H   ASP A 295      -6.716 -10.690  -9.292  1.00 89.20           H  
ATOM   4462  CA  ASP A 295      -8.339 -11.725 -10.097  1.00 89.20           C  
ATOM   4463  HA  ASP A 295      -8.547 -12.196 -11.058  1.00 89.20           H  
ATOM   4464  C   ASP A 295      -9.552 -10.818  -9.774  1.00 89.20           C  
ATOM   4465  CB  ASP A 295      -8.175 -12.841  -9.047  1.00 89.20           C  
ATOM   4466  HB2 ASP A 295      -9.091 -13.432  -9.021  1.00 89.20           H  
ATOM   4467  HB3 ASP A 295      -7.369 -13.502  -9.365  1.00 89.20           H  
ATOM   4468  O   ASP A 295     -10.690 -11.284  -9.825  1.00 89.20           O  
ATOM   4469  CG  ASP A 295      -7.854 -12.335  -7.628  1.00 89.20           C  
ATOM   4470  OD1 ASP A 295      -6.993 -11.427  -7.495  1.00 89.20           O  
ATOM   4471  OD2 ASP A 295      -8.437 -12.883  -6.672  1.00 89.20           O  
ATOM   4472  N   SER A 296      -9.342  -9.530  -9.469  1.00 91.31           N  
ATOM   4473  H   SER A 296      -8.396  -9.176  -9.496  1.00 91.31           H  
ATOM   4474  CA  SER A 296     -10.404  -8.582  -9.107  1.00 91.31           C  
ATOM   4475  HA  SER A 296     -11.341  -8.934  -9.540  1.00 91.31           H  
ATOM   4476  C   SER A 296     -10.130  -7.181  -9.659  1.00 91.31           C  
ATOM   4477  CB  SER A 296     -10.576  -8.543  -7.581  1.00 91.31           C  
ATOM   4478  HB2 SER A 296      -9.745  -8.007  -7.123  1.00 91.31           H  
ATOM   4479  HB3 SER A 296     -10.588  -9.564  -7.198  1.00 91.31           H  
ATOM   4480  O   SER A 296      -9.323  -6.425  -9.116  1.00 91.31           O  
ATOM   4481  OG  SER A 296     -11.804  -7.916  -7.236  1.00 91.31           O  
ATOM   4482  HG  SER A 296     -12.481  -8.335  -7.773  1.00 91.31           H  
ATOM   4483  N   ASP A 297     -10.836  -6.829 -10.733  1.00 94.25           N  
ATOM   4484  H   ASP A 297     -11.473  -7.494 -11.147  1.00 94.25           H  
ATOM   4485  CA  ASP A 297     -10.803  -5.491 -11.322  1.00 94.25           C  
ATOM   4486  HA  ASP A 297      -9.791  -5.096 -11.234  1.00 94.25           H  
ATOM   4487  C   ASP A 297     -11.757  -4.542 -10.578  1.00 94.25           C  
ATOM   4488  CB  ASP A 297     -11.135  -5.578 -12.819  1.00 94.25           C  
ATOM   4489  HB2 ASP A 297     -10.612  -6.432 -13.250  1.00 94.25           H  
ATOM   4490  HB3 ASP A 297     -12.204  -5.743 -12.953  1.00 94.25           H  
ATOM   4491  O   ASP A 297     -12.971  -4.762 -10.541  1.00 94.25           O  
ATOM   4492  CG  ASP A 297     -10.711  -4.319 -13.579  1.00 94.25           C  
ATOM   4493  OD1 ASP A 297     -10.399  -3.313 -12.900  1.00 94.25           O  
ATOM   4494  OD2 ASP A 297     -10.653  -4.423 -14.824  1.00 94.25           O  
ATOM   4495  N   ASN A 298     -11.200  -3.508  -9.947  1.00 95.41           N  
ATOM   4496  H   ASN A 298     -10.204  -3.375 -10.049  1.00 95.41           H  
ATOM   4497  CA  ASN A 298     -11.938  -2.445  -9.267  1.00 95.41           C  
ATOM   4498  HA  ASN A 298     -12.971  -2.470  -9.614  1.00 95.41           H  
ATOM   4499  C   ASN A 298     -11.392  -1.051  -9.645  1.00 95.41           C  
ATOM   4500  CB  ASN A 298     -11.923  -2.673  -7.737  1.00 95.41           C  
ATOM   4501  HB2 ASN A 298     -12.561  -1.919  -7.274  1.00 95.41           H  
ATOM   4502  HB3 ASN A 298     -10.908  -2.534  -7.365  1.00 95.41           H  
ATOM   4503  O   ASN A 298     -11.636  -0.089  -8.906  1.00 95.41           O  
ATOM   4504  CG  ASN A 298     -12.438  -4.028  -7.288  1.00 95.41           C  
ATOM   4505  ND2 ASN A 298     -11.552  -4.938  -6.963  1.00 95.41           N  
ATOM   4506 HD21 ASN A 298     -11.841  -5.903  -6.883  1.00 95.41           H  
ATOM   4507 HD22 ASN A 298     -10.571  -4.699  -6.999  1.00 95.41           H  
ATOM   4508  OD1 ASN A 298     -13.634  -4.248  -7.145  1.00 95.41           O  
ATOM   4509  N   ASP A 299     -10.622  -0.944 -10.736  1.00 95.13           N  
ATOM   4510  H   ASP A 299     -10.542  -1.733 -11.361  1.00 95.13           H  
ATOM   4511  CA  ASP A 299      -9.993   0.309 -11.158  1.00 95.13           C  
ATOM   4512  HA  ASP A 299      -9.883   0.921 -10.263  1.00 95.13           H  
ATOM   4513  C   ASP A 299     -10.918   1.147 -12.072  1.00 95.13           C  
ATOM   4514  CB  ASP A 299      -8.537   0.055 -11.607  1.00 95.13           C  
ATOM   4515  HB2 ASP A 299      -8.017   1.012 -11.584  1.00 95.13           H  
ATOM   4516  HB3 ASP A 299      -8.062  -0.576 -10.855  1.00 95.13           H  
ATOM   4517  O   ASP A 299     -12.100   0.837 -12.238  1.00 95.13           O  
ATOM   4518  CG  ASP A 299      -8.286  -0.553 -12.991  1.00 95.13           C  
ATOM   4519  OD1 ASP A 299      -8.647   0.153 -13.955  1.00 95.13           O  
ATOM   4520  OD2 ASP A 299      -7.500  -1.531 -13.080  1.00 95.13           O  
ATOM   4521  N   LEU A 300     -10.443   2.301 -12.554  1.00 95.07           N  
ATOM   4522  H   LEU A 300      -9.450   2.466 -12.471  1.00 95.07           H  
ATOM   4523  CA  LEU A 300     -11.213   3.229 -13.401  1.00 95.07           C  
ATOM   4524  HA  LEU A 300     -12.240   2.868 -13.470  1.00 95.07           H  
ATOM   4525  C   LEU A 300     -10.708   3.252 -14.854  1.00 95.07           C  
ATOM   4526  CB  LEU A 300     -11.249   4.645 -12.789  1.00 95.07           C  
ATOM   4527  HB2 LEU A 300     -11.860   5.273 -13.438  1.00 95.07           H  
ATOM   4528  HB3 LEU A 300     -10.236   5.050 -12.798  1.00 95.07           H  
ATOM   4529  O   LEU A 300     -10.970   4.211 -15.592  1.00 95.07           O  
ATOM   4530  CG  LEU A 300     -11.806   4.768 -11.362  1.00 95.07           C  
ATOM   4531  HG  LEU A 300     -11.153   4.245 -10.663  1.00 95.07           H  
ATOM   4532  CD1 LEU A 300     -11.846   6.254 -10.985  1.00 95.07           C  
ATOM   4533 HD11 LEU A 300     -12.213   6.351  -9.963  1.00 95.07           H  
ATOM   4534 HD12 LEU A 300     -10.840   6.669 -11.038  1.00 95.07           H  
ATOM   4535 HD13 LEU A 300     -12.509   6.793 -11.661  1.00 95.07           H  
ATOM   4536  CD2 LEU A 300     -13.230   4.227 -11.222  1.00 95.07           C  
ATOM   4537 HD21 LEU A 300     -13.227   3.153 -11.405  1.00 95.07           H  
ATOM   4538 HD22 LEU A 300     -13.893   4.709 -11.941  1.00 95.07           H  
ATOM   4539 HD23 LEU A 300     -13.593   4.393 -10.207  1.00 95.07           H  
ATOM   4540  N   SER A 301      -9.933   2.251 -15.266  1.00 92.51           N  
ATOM   4541  H   SER A 301      -9.738   1.487 -14.635  1.00 92.51           H  
ATOM   4542  CA  SER A 301      -9.520   2.071 -16.649  1.00 92.51           C  
ATOM   4543  HA  SER A 301      -9.355   3.057 -17.084  1.00 92.51           H  
ATOM   4544  C   SER A 301     -10.608   1.379 -17.475  1.00 92.51           C  
ATOM   4545  CB  SER A 301      -8.196   1.308 -16.711  1.00 92.51           C  
ATOM   4546  HB2 SER A 301      -8.365   0.246 -16.531  1.00 92.51           H  
ATOM   4547  HB3 SER A 301      -7.526   1.685 -15.939  1.00 92.51           H  
ATOM   4548  O   SER A 301     -11.531   0.754 -16.967  1.00 92.51           O  
ATOM   4549  OG  SER A 301      -7.599   1.520 -17.985  1.00 92.51           O  
ATOM   4550  HG  SER A 301      -7.081   2.323 -17.898  1.00 92.51           H  
ATOM   4551  N   ASN A 302     -10.485   1.501 -18.798  1.00 88.39           N  
ATOM   4552  H   ASN A 302      -9.667   1.993 -19.128  1.00 88.39           H  
ATOM   4553  CA  ASN A 302     -11.225   0.656 -19.742  1.00 88.39           C  
ATOM   4554  HA  ASN A 302     -12.189   0.384 -19.310  1.00 88.39           H  
ATOM   4555  C   ASN A 302     -10.477  -0.663 -20.029  1.00 88.39           C  
ATOM   4556  CB  ASN A 302     -11.462   1.440 -21.044  1.00 88.39           C  
ATOM   4557  HB2 ASN A 302     -11.895   0.764 -21.782  1.00 88.39           H  
ATOM   4558  HB3 ASN A 302     -10.502   1.787 -21.428  1.00 88.39           H  
ATOM   4559  O   ASN A 302     -10.995  -1.521 -20.743  1.00 88.39           O  
ATOM   4560  CG  ASN A 302     -12.410   2.617 -20.916  1.00 88.39           C  
ATOM   4561  ND2 ASN A 302     -12.314   3.569 -21.814  1.00 88.39           N  
ATOM   4562 HD21 ASN A 302     -12.977   4.323 -21.704  1.00 88.39           H  
ATOM   4563 HD22 ASN A 302     -11.635   3.508 -22.559  1.00 88.39           H  
ATOM   4564  OD1 ASN A 302     -13.270   2.712 -20.065  1.00 88.39           O  
ATOM   4565  N   GLY A 303      -9.231  -0.784 -19.561  1.00 86.54           N  
ATOM   4566  H   GLY A 303      -8.915  -0.069 -18.921  1.00 86.54           H  
ATOM   4567  CA  GLY A 303      -8.494  -2.043 -19.492  1.00 86.54           C  
ATOM   4568  HA2 GLY A 303      -7.472  -1.883 -19.834  1.00 86.54           H  
ATOM   4569  HA3 GLY A 303      -8.965  -2.801 -20.118  1.00 86.54           H  
ATOM   4570  C   GLY A 303      -8.454  -2.556 -18.055  1.00 86.54           C  
ATOM   4571  O   GLY A 303      -9.004  -1.930 -17.166  1.00 86.54           O  
ATOM   4572  N   PHE A 304      -7.756  -3.665 -17.834  1.00 87.93           N  
ATOM   4573  H   PHE A 304      -7.320  -4.136 -18.614  1.00 87.93           H  
ATOM   4574  CA  PHE A 304      -7.572  -4.243 -16.505  1.00 87.93           C  
ATOM   4575  HA  PHE A 304      -8.263  -3.785 -15.797  1.00 87.93           H  
ATOM   4576  C   PHE A 304      -6.136  -3.984 -16.043  1.00 87.93           C  
ATOM   4577  CB  PHE A 304      -7.909  -5.737 -16.612  1.00 87.93           C  
ATOM   4578  HB2 PHE A 304      -7.294  -6.176 -17.398  1.00 87.93           H  
ATOM   4579  HB3 PHE A 304      -8.950  -5.822 -16.922  1.00 87.93           H  
ATOM   4580  O   PHE A 304      -5.217  -4.687 -16.484  1.00 87.93           O  
ATOM   4581  CG  PHE A 304      -7.745  -6.576 -15.360  1.00 87.93           C  
ATOM   4582  CD1 PHE A 304      -7.604  -7.971 -15.499  1.00 87.93           C  
ATOM   4583  HD1 PHE A 304      -7.563  -8.414 -16.483  1.00 87.93           H  
ATOM   4584  CD2 PHE A 304      -7.834  -6.006 -14.073  1.00 87.93           C  
ATOM   4585  HD2 PHE A 304      -7.998  -4.947 -13.942  1.00 87.93           H  
ATOM   4586  CE1 PHE A 304      -7.589  -8.796 -14.363  1.00 87.93           C  
ATOM   4587  HE1 PHE A 304      -7.525  -9.870 -14.461  1.00 87.93           H  
ATOM   4588  CE2 PHE A 304      -7.819  -6.834 -12.941  1.00 87.93           C  
ATOM   4589  HE2 PHE A 304      -7.949  -6.407 -11.957  1.00 87.93           H  
ATOM   4590  CZ  PHE A 304      -7.723  -8.224 -13.090  1.00 87.93           C  
ATOM   4591  HZ  PHE A 304      -7.791  -8.860 -12.219  1.00 87.93           H  
ATOM   4592  N   CYS A 305      -5.905  -2.973 -15.197  1.00 91.06           N  
ATOM   4593  H   CYS A 305      -6.677  -2.444 -14.817  1.00 91.06           H  
ATOM   4594  CA  CYS A 305      -4.539  -2.567 -14.847  1.00 91.06           C  
ATOM   4595  HA  CYS A 305      -3.986  -2.377 -15.767  1.00 91.06           H  
ATOM   4596  C   CYS A 305      -3.808  -3.683 -14.092  1.00 91.06           C  
ATOM   4597  CB  CYS A 305      -4.570  -1.268 -14.036  1.00 91.06           C  
ATOM   4598  HB2 CYS A 305      -3.556  -1.019 -13.724  1.00 91.06           H  
ATOM   4599  HB3 CYS A 305      -5.159  -1.428 -13.133  1.00 91.06           H  
ATOM   4600  O   CYS A 305      -2.704  -4.078 -14.474  1.00 91.06           O  
ATOM   4601  SG  CYS A 305      -5.248   0.154 -14.929  1.00 91.06           S  
ATOM   4602  N   ALA A 306      -4.445  -4.261 -13.070  1.00 88.25           N  
ATOM   4603  H   ALA A 306      -5.369  -3.925 -12.837  1.00 88.25           H  
ATOM   4604  CA  ALA A 306      -3.873  -5.357 -12.284  1.00 88.25           C  
ATOM   4605  HA  ALA A 306      -2.883  -5.048 -11.948  1.00 88.25           H  
ATOM   4606  C   ALA A 306      -3.684  -6.673 -13.074  1.00 88.25           C  
ATOM   4607  CB  ALA A 306      -4.740  -5.559 -11.041  1.00 88.25           C  
ATOM   4608  HB1 ALA A 306      -4.243  -6.259 -10.369  1.00 88.25           H  
ATOM   4609  HB2 ALA A 306      -5.713  -5.959 -11.326  1.00 88.25           H  
ATOM   4610  HB3 ALA A 306      -4.887  -4.615 -10.517  1.00 88.25           H  
ATOM   4611  O   ALA A 306      -3.051  -7.600 -12.567  1.00 88.25           O  
ATOM   4612  N   GLY A 307      -4.197  -6.744 -14.308  1.00 84.40           N  
ATOM   4613  H   GLY A 307      -4.686  -5.930 -14.650  1.00 84.40           H  
ATOM   4614  CA  GLY A 307      -4.108  -7.884 -15.216  1.00 84.40           C  
ATOM   4615  HA2 GLY A 307      -4.469  -8.778 -14.707  1.00 84.40           H  
ATOM   4616  HA3 GLY A 307      -4.782  -7.673 -16.046  1.00 84.40           H  
ATOM   4617  C   GLY A 307      -2.693  -8.169 -15.762  1.00 84.40           C  
ATOM   4618  O   GLY A 307      -1.693  -7.874 -15.104  1.00 84.40           O  
ATOM   4619  N   PRO A 308      -2.563  -8.739 -16.982  1.00 77.82           N  
ATOM   4620  CA  PRO A 308      -1.303  -9.309 -17.491  1.00 77.82           C  
ATOM   4621  HA  PRO A 308      -1.009 -10.125 -16.831  1.00 77.82           H  
ATOM   4622  C   PRO A 308      -0.110  -8.350 -17.618  1.00 77.82           C  
ATOM   4623  CB  PRO A 308      -1.643  -9.881 -18.873  1.00 77.82           C  
ATOM   4624  HB2 PRO A 308      -1.062 -10.777 -19.089  1.00 77.82           H  
ATOM   4625  HB3 PRO A 308      -1.476  -9.127 -19.642  1.00 77.82           H  
ATOM   4626  O   PRO A 308       0.997  -8.805 -17.893  1.00 77.82           O  
ATOM   4627  CG  PRO A 308      -3.135 -10.182 -18.788  1.00 77.82           C  
ATOM   4628  HG2 PRO A 308      -3.287 -11.143 -18.297  1.00 77.82           H  
ATOM   4629  HG3 PRO A 308      -3.610 -10.169 -19.769  1.00 77.82           H  
ATOM   4630  CD  PRO A 308      -3.655  -9.062 -17.892  1.00 77.82           C  
ATOM   4631  HD2 PRO A 308      -4.542  -9.408 -17.360  1.00 77.82           H  
ATOM   4632  HD3 PRO A 308      -3.896  -8.185 -18.492  1.00 77.82           H  
ATOM   4633  N   ILE A 309      -0.333  -7.039 -17.484  1.00 75.02           N  
ATOM   4634  H   ILE A 309      -1.257  -6.754 -17.191  1.00 75.02           H  
ATOM   4635  CA  ILE A 309       0.701  -6.010 -17.606  1.00 75.02           C  
ATOM   4636  HA  ILE A 309       1.486  -6.384 -18.263  1.00 75.02           H  
ATOM   4637  C   ILE A 309       1.366  -5.746 -16.251  1.00 75.02           C  
ATOM   4638  CB  ILE A 309       0.124  -4.731 -18.258  1.00 75.02           C  
ATOM   4639  HB  ILE A 309      -0.684  -4.354 -17.630  1.00 75.02           H  
ATOM   4640  O   ILE A 309       2.588  -5.811 -16.169  1.00 75.02           O  
ATOM   4641  CG1 ILE A 309      -0.447  -5.044 -19.662  1.00 75.02           C  
ATOM   4642 HG12 ILE A 309      -1.213  -5.814 -19.575  1.00 75.02           H  
ATOM   4643 HG13 ILE A 309       0.349  -5.431 -20.298  1.00 75.02           H  
ATOM   4644  CG2 ILE A 309       1.209  -3.647 -18.350  1.00 75.02           C  
ATOM   4645 HG21 ILE A 309       2.050  -3.997 -18.948  1.00 75.02           H  
ATOM   4646 HG22 ILE A 309       1.553  -3.403 -17.345  1.00 75.02           H  
ATOM   4647 HG23 ILE A 309       0.804  -2.727 -18.773  1.00 75.02           H  
ATOM   4648  CD1 ILE A 309      -1.101  -3.845 -20.362  1.00 75.02           C  
ATOM   4649 HD11 ILE A 309      -0.350  -3.111 -20.653  1.00 75.02           H  
ATOM   4650 HD12 ILE A 309      -1.833  -3.382 -19.699  1.00 75.02           H  
ATOM   4651 HD13 ILE A 309      -1.610  -4.190 -21.262  1.00 75.02           H  
ATOM   4652  N   HIS A 310       0.596  -5.458 -15.194  1.00 80.69           N  
ATOM   4653  H   HIS A 310      -0.406  -5.395 -15.305  1.00 80.69           H  
ATOM   4654  CA  HIS A 310       1.166  -5.212 -13.865  1.00 80.69           C  
ATOM   4655  HA  HIS A 310       2.155  -4.769 -13.981  1.00 80.69           H  
ATOM   4656  C   HIS A 310       1.365  -6.502 -13.063  1.00 80.69           C  
ATOM   4657  CB  HIS A 310       0.304  -4.209 -13.078  1.00 80.69           C  
ATOM   4658  HB2 HIS A 310       0.752  -4.065 -12.095  1.00 80.69           H  
ATOM   4659  HB3 HIS A 310      -0.688  -4.634 -12.930  1.00 80.69           H  
ATOM   4660  O   HIS A 310       2.384  -6.627 -12.392  1.00 80.69           O  
ATOM   4661  CG  HIS A 310       0.168  -2.849 -13.718  1.00 80.69           C  
ATOM   4662  CD2 HIS A 310      -0.900  -2.000 -13.620  1.00 80.69           C  
ATOM   4663  HD2 HIS A 310      -1.794  -2.185 -13.042  1.00 80.69           H  
ATOM   4664  ND1 HIS A 310       1.079  -2.222 -14.527  1.00 80.69           N  
ATOM   4665  HD1 HIS A 310       1.947  -2.596 -14.883  1.00 80.69           H  
ATOM   4666  CE1 HIS A 310       0.564  -1.054 -14.933  1.00 80.69           C  
ATOM   4667  HE1 HIS A 310       1.059  -0.358 -15.593  1.00 80.69           H  
ATOM   4668  NE2 HIS A 310      -0.653  -0.871 -14.405  1.00 80.69           N  
ATOM   4669  N   THR A 311       0.399  -7.429 -13.101  1.00 84.06           N  
ATOM   4670  H   THR A 311      -0.371  -7.284 -13.738  1.00 84.06           H  
ATOM   4671  CA  THR A 311       0.363  -8.676 -12.308  1.00 84.06           C  
ATOM   4672  HA  THR A 311      -0.663  -9.032 -12.398  1.00 84.06           H  
ATOM   4673  C   THR A 311       0.559  -8.496 -10.791  1.00 84.06           C  
ATOM   4674  CB  THR A 311       1.234  -9.804 -12.909  1.00 84.06           C  
ATOM   4675  HB  THR A 311       1.139 -10.692 -12.284  1.00 84.06           H  
ATOM   4676  O   THR A 311       1.106  -9.369 -10.118  1.00 84.06           O  
ATOM   4677  CG2 THR A 311       0.770 -10.175 -14.318  1.00 84.06           C  
ATOM   4678 HG21 THR A 311      -0.286 -10.447 -14.298  1.00 84.06           H  
ATOM   4679 HG22 THR A 311       0.917  -9.332 -14.993  1.00 84.06           H  
ATOM   4680 HG23 THR A 311       1.353 -11.022 -14.679  1.00 84.06           H  
ATOM   4681  OG1 THR A 311       2.600  -9.484 -13.026  1.00 84.06           O  
ATOM   4682  HG1 THR A 311       2.949  -9.281 -12.155  1.00 84.06           H  
ATOM   4683  N   THR A 312       0.096  -7.377 -10.219  1.00 85.20           N  
ATOM   4684  H   THR A 312      -0.419  -6.733 -10.803  1.00 85.20           H  
ATOM   4685  CA  THR A 312       0.196  -7.061  -8.775  1.00 85.20           C  
ATOM   4686  HA  THR A 312       0.312  -8.003  -8.238  1.00 85.20           H  
ATOM   4687  C   THR A 312      -1.086  -6.419  -8.247  1.00 85.20           C  
ATOM   4688  CB  THR A 312       1.428  -6.188  -8.407  1.00 85.20           C  
ATOM   4689  HB  THR A 312       2.034  -6.758  -7.703  1.00 85.20           H  
ATOM   4690  O   THR A 312      -1.821  -5.805  -9.014  1.00 85.20           O  
ATOM   4691  CG2 THR A 312       2.331  -5.763  -9.547  1.00 85.20           C  
ATOM   4692 HG21 THR A 312       3.089  -5.081  -9.162  1.00 85.20           H  
ATOM   4693 HG22 THR A 312       2.835  -6.641  -9.952  1.00 85.20           H  
ATOM   4694 HG23 THR A 312       1.758  -5.250 -10.319  1.00 85.20           H  
ATOM   4695  OG1 THR A 312       1.094  -4.969  -7.780  1.00 85.20           O  
ATOM   4696  HG1 THR A 312       0.562  -4.460  -8.396  1.00 85.20           H  
ATOM   4697  N   GLY A 313      -1.307  -6.498  -6.930  1.00 87.98           N  
ATOM   4698  H   GLY A 313      -0.624  -6.974  -6.359  1.00 87.98           H  
ATOM   4699  CA  GLY A 313      -2.350  -5.740  -6.238  1.00 87.98           C  
ATOM   4700  HA2 GLY A 313      -3.248  -5.762  -6.856  1.00 87.98           H  
ATOM   4701  HA3 GLY A 313      -2.591  -6.227  -5.293  1.00 87.98           H  
ATOM   4702  C   GLY A 313      -1.960  -4.285  -5.939  1.00 87.98           C  
ATOM   4703  O   GLY A 313      -0.918  -4.045  -5.311  1.00 87.98           O  
ATOM   4704  N   TRP A 314      -2.798  -3.326  -6.343  1.00 92.48           N  
ATOM   4705  H   TRP A 314      -3.643  -3.606  -6.820  1.00 92.48           H  
ATOM   4706  CA  TRP A 314      -2.648  -1.898  -6.022  1.00 92.48           C  
ATOM   4707  HA  TRP A 314      -2.270  -1.812  -5.004  1.00 92.48           H  
ATOM   4708  C   TRP A 314      -3.981  -1.136  -6.095  1.00 92.48           C  
ATOM   4709  CB  TRP A 314      -1.635  -1.252  -6.981  1.00 92.48           C  
ATOM   4710  HB2 TRP A 314      -0.833  -1.960  -7.192  1.00 92.48           H  
ATOM   4711  HB3 TRP A 314      -2.142  -1.033  -7.921  1.00 92.48           H  
ATOM   4712  O   TRP A 314      -4.943  -1.592  -6.712  1.00 92.48           O  
ATOM   4713  CG  TRP A 314      -0.994   0.004  -6.484  1.00 92.48           C  
ATOM   4714  CD1 TRP A 314      -1.139   1.234  -7.023  1.00 92.48           C  
ATOM   4715  HD1 TRP A 314      -1.739   1.456  -7.894  1.00 92.48           H  
ATOM   4716  CD2 TRP A 314      -0.069   0.166  -5.368  1.00 92.48           C  
ATOM   4717  CE2 TRP A 314       0.309   1.537  -5.284  1.00 92.48           C  
ATOM   4718  CE3 TRP A 314       0.493  -0.716  -4.422  1.00 92.48           C  
ATOM   4719  HE3 TRP A 314       0.207  -1.757  -4.457  1.00 92.48           H  
ATOM   4720  NE1 TRP A 314      -0.373   2.141  -6.317  1.00 92.48           N  
ATOM   4721  HE1 TRP A 314      -0.200   3.081  -6.642  1.00 92.48           H  
ATOM   4722  CH2 TRP A 314       1.717   1.111  -3.363  1.00 92.48           C  
ATOM   4723  HH2 TRP A 314       2.355   1.474  -2.571  1.00 92.48           H  
ATOM   4724  CZ2 TRP A 314       1.202   2.011  -4.311  1.00 92.48           C  
ATOM   4725  HZ2 TRP A 314       1.445   3.062  -4.261  1.00 92.48           H  
ATOM   4726  CZ3 TRP A 314       1.373  -0.251  -3.426  1.00 92.48           C  
ATOM   4727  HZ3 TRP A 314       1.758  -0.936  -2.685  1.00 92.48           H  
ATOM   4728  N   TRP A 315      -4.018   0.074  -5.534  1.00 94.88           N  
ATOM   4729  H   TRP A 315      -3.204   0.390  -5.027  1.00 94.88           H  
ATOM   4730  CA  TRP A 315      -5.116   1.033  -5.712  1.00 94.88           C  
ATOM   4731  HA  TRP A 315      -6.065   0.498  -5.685  1.00 94.88           H  
ATOM   4732  C   TRP A 315      -5.028   1.722  -7.077  1.00 94.88           C  
ATOM   4733  CB  TRP A 315      -5.114   2.035  -4.553  1.00 94.88           C  
ATOM   4734  HB2 TRP A 315      -5.934   2.740  -4.688  1.00 94.88           H  
ATOM   4735  HB3 TRP A 315      -4.183   2.602  -4.563  1.00 94.88           H  
ATOM   4736  O   TRP A 315      -4.748   2.916  -7.166  1.00 94.88           O  
ATOM   4737  CG  TRP A 315      -5.268   1.399  -3.217  1.00 94.88           C  
ATOM   4738  CD1 TRP A 315      -6.438   0.991  -2.680  1.00 94.88           C  
ATOM   4739  HD1 TRP A 315      -7.407   1.105  -3.142  1.00 94.88           H  
ATOM   4740  CD2 TRP A 315      -4.238   1.085  -2.233  1.00 94.88           C  
ATOM   4741  CE2 TRP A 315      -4.869   0.482  -1.105  1.00 94.88           C  
ATOM   4742  CE3 TRP A 315      -2.837   1.251  -2.179  1.00 94.88           C  
ATOM   4743  HE3 TRP A 315      -2.329   1.718  -3.009  1.00 94.88           H  
ATOM   4744  NE1 TRP A 315      -6.206   0.456  -1.431  1.00 94.88           N  
ATOM   4745  HE1 TRP A 315      -6.951   0.159  -0.816  1.00 94.88           H  
ATOM   4746  CH2 TRP A 315      -2.762   0.259   0.054  1.00 94.88           C  
ATOM   4747  HH2 TRP A 315      -2.203  -0.042   0.927  1.00 94.88           H  
ATOM   4748  CZ2 TRP A 315      -4.148   0.046   0.012  1.00 94.88           C  
ATOM   4749  HZ2 TRP A 315      -4.658  -0.447   0.827  1.00 94.88           H  
ATOM   4750  CZ3 TRP A 315      -2.110   0.861  -1.039  1.00 94.88           C  
ATOM   4751  HZ3 TRP A 315      -1.045   1.034  -1.001  1.00 94.88           H  
ATOM   4752  N   PHE A 316      -5.143   0.960  -8.164  1.00 94.00           N  
ATOM   4753  H   PHE A 316      -5.371  -0.017  -8.048  1.00 94.00           H  
ATOM   4754  CA  PHE A 316      -5.052   1.514  -9.515  1.00 94.00           C  
ATOM   4755  HA  PHE A 316      -4.119   2.072  -9.583  1.00 94.00           H  
ATOM   4756  C   PHE A 316      -6.191   2.507  -9.793  1.00 94.00           C  
ATOM   4757  CB  PHE A 316      -4.992   0.393 -10.562  1.00 94.00           C  
ATOM   4758  HB2 PHE A 316      -5.025   0.837 -11.557  1.00 94.00           H  
ATOM   4759  HB3 PHE A 316      -5.879  -0.233 -10.457  1.00 94.00           H  
ATOM   4760  O   PHE A 316      -7.314   2.356  -9.319  1.00 94.00           O  
ATOM   4761  CG  PHE A 316      -3.755  -0.482 -10.477  1.00 94.00           C  
ATOM   4762  CD1 PHE A 316      -2.485   0.043 -10.784  1.00 94.00           C  
ATOM   4763  HD1 PHE A 316      -2.396   1.073 -11.097  1.00 94.00           H  
ATOM   4764  CD2 PHE A 316      -3.867  -1.829 -10.094  1.00 94.00           C  
ATOM   4765  HD2 PHE A 316      -4.837  -2.245  -9.863  1.00 94.00           H  
ATOM   4766  CE1 PHE A 316      -1.338  -0.766 -10.685  1.00 94.00           C  
ATOM   4767  HE1 PHE A 316      -0.362  -0.363 -10.911  1.00 94.00           H  
ATOM   4768  CE2 PHE A 316      -2.727  -2.645 -10.016  1.00 94.00           C  
ATOM   4769  HE2 PHE A 316      -2.832  -3.677  -9.715  1.00 94.00           H  
ATOM   4770  CZ  PHE A 316      -1.461  -2.116 -10.310  1.00 94.00           C  
ATOM   4771  HZ  PHE A 316      -0.585  -2.745 -10.246  1.00 94.00           H  
ATOM   4772  N   ARG A 317      -5.872   3.539 -10.580  1.00 94.09           N  
ATOM   4773  H   ARG A 317      -4.922   3.557 -10.924  1.00 94.09           H  
ATOM   4774  CA  ARG A 317      -6.828   4.502 -11.127  1.00 94.09           C  
ATOM   4775  HA  ARG A 317      -7.806   4.294 -10.692  1.00 94.09           H  
ATOM   4776  C   ARG A 317      -7.003   4.281 -12.622  1.00 94.09           C  
ATOM   4777  CB  ARG A 317      -6.442   5.932 -10.731  1.00 94.09           C  
ATOM   4778  HB2 ARG A 317      -5.448   6.175 -11.106  1.00 94.09           H  
ATOM   4779  HB3 ARG A 317      -6.415   5.992  -9.643  1.00 94.09           H  
ATOM   4780  O   ARG A 317      -8.011   3.732 -13.024  1.00 94.09           O  
ATOM   4781  CG  ARG A 317      -7.460   6.946 -11.276  1.00 94.09           C  
ATOM   4782  HG2 ARG A 317      -8.473   6.565 -11.144  1.00 94.09           H  
ATOM   4783  HG3 ARG A 317      -7.277   7.117 -12.336  1.00 94.09           H  
ATOM   4784  CD  ARG A 317      -7.316   8.254 -10.507  1.00 94.09           C  
ATOM   4785  HD2 ARG A 317      -6.270   8.562 -10.528  1.00 94.09           H  
ATOM   4786  HD3 ARG A 317      -7.608   8.066  -9.474  1.00 94.09           H  
ATOM   4787  NE  ARG A 317      -8.161   9.326 -11.058  1.00 94.09           N  
ATOM   4788  HE  ARG A 317      -8.803   9.071 -11.795  1.00 94.09           H  
ATOM   4789  NH1 ARG A 317      -7.424  10.925  -9.602  1.00 94.09           N  
ATOM   4790 HH11 ARG A 317      -7.514  11.834  -9.171  1.00 94.09           H  
ATOM   4791 HH12 ARG A 317      -6.940  10.195  -9.098  1.00 94.09           H  
ATOM   4792  NH2 ARG A 317      -8.974  11.450 -11.129  1.00 94.09           N  
ATOM   4793 HH21 ARG A 317      -9.003  12.384 -10.746  1.00 94.09           H  
ATOM   4794 HH22 ARG A 317      -9.605  11.180 -11.871  1.00 94.09           H  
ATOM   4795  CZ  ARG A 317      -8.181  10.562 -10.600  1.00 94.09           C  
ATOM   4796  N   ASN A 318      -6.042   4.725 -13.436  1.00 92.06           N  
ATOM   4797  H   ASN A 318      -5.239   5.161 -13.008  1.00 92.06           H  
ATOM   4798  CA  ASN A 318      -6.007   4.466 -14.882  1.00 92.06           C  
ATOM   4799  HA  ASN A 318      -6.214   3.409 -15.053  1.00 92.06           H  
ATOM   4800  C   ASN A 318      -4.611   4.780 -15.479  1.00 92.06           C  
ATOM   4801  CB  ASN A 318      -7.121   5.284 -15.577  1.00 92.06           C  
ATOM   4802  HB2 ASN A 318      -8.086   5.075 -15.117  1.00 92.06           H  
ATOM   4803  HB3 ASN A 318      -6.914   6.349 -15.478  1.00 92.06           H  
ATOM   4804  O   ASN A 318      -4.420   5.809 -16.121  1.00 92.06           O  
ATOM   4805  CG  ASN A 318      -7.261   4.948 -17.051  1.00 92.06           C  
ATOM   4806  ND2 ASN A 318      -8.117   5.648 -17.753  1.00 92.06           N  
ATOM   4807 HD21 ASN A 318      -8.757   6.268 -17.277  1.00 92.06           H  
ATOM   4808 HD22 ASN A 318      -8.248   5.358 -18.712  1.00 92.06           H  
ATOM   4809  OD1 ASN A 318      -6.650   4.041 -17.594  1.00 92.06           O  
ATOM   4810  N   CYS A 319      -3.561   3.993 -15.235  1.00 89.50           N  
ATOM   4811  H   CYS A 319      -2.726   4.234 -15.749  1.00 89.50           H  
ATOM   4812  CA  CYS A 319      -3.470   2.917 -14.245  1.00 89.50           C  
ATOM   4813  HA  CYS A 319      -4.467   2.571 -13.969  1.00 89.50           H  
ATOM   4814  C   CYS A 319      -2.813   3.409 -12.951  1.00 89.50           C  
ATOM   4815  CB  CYS A 319      -2.723   1.721 -14.844  1.00 89.50           C  
ATOM   4816  HB2 CYS A 319      -2.475   1.030 -14.039  1.00 89.50           H  
ATOM   4817  HB3 CYS A 319      -1.789   2.047 -15.302  1.00 89.50           H  
ATOM   4818  O   CYS A 319      -3.405   3.295 -11.880  1.00 89.50           O  
ATOM   4819  SG  CYS A 319      -3.689   0.799 -16.062  1.00 89.50           S  
ATOM   4820  N   HIS A 320      -1.629   4.019 -13.025  1.00 91.09           N  
ATOM   4821  H   HIS A 320      -1.165   4.119 -13.916  1.00 91.09           H  
ATOM   4822  CA  HIS A 320      -0.930   4.542 -11.852  1.00 91.09           C  
ATOM   4823  HA  HIS A 320      -1.664   4.936 -11.149  1.00 91.09           H  
ATOM   4824  C   HIS A 320       0.033   5.681 -12.189  1.00 91.09           C  
ATOM   4825  CB  HIS A 320      -0.148   3.407 -11.170  1.00 91.09           C  
ATOM   4826  HB2 HIS A 320      -0.846   2.656 -10.800  1.00 91.09           H  
ATOM   4827  HB3 HIS A 320       0.374   3.825 -10.310  1.00 91.09           H  
ATOM   4828  O   HIS A 320       0.574   5.736 -13.291  1.00 91.09           O  
ATOM   4829  CG  HIS A 320       0.877   2.726 -12.034  1.00 91.09           C  
ATOM   4830  CD2 HIS A 320       0.705   1.561 -12.727  1.00 91.09           C  
ATOM   4831  HD2 HIS A 320      -0.198   0.970 -12.753  1.00 91.09           H  
ATOM   4832  ND1 HIS A 320       2.160   3.161 -12.283  1.00 91.09           N  
ATOM   4833  CE1 HIS A 320       2.557   4.046 -12.000  1.00 91.09           C  
ATOM   4834  HE1 HIS A 320       2.737   2.284 -13.121  1.00 91.09           H  
ATOM   4835  NE2 HIS A 320       3.722   2.382 -13.553  1.00 91.09           N  
ATOM   4836  HE2 HIS A 320       1.894   1.285 -13.405  1.00 91.09           H  
ATOM   4837  N   PHE A 321       0.324   6.511 -11.186  1.00 91.64           N  
ATOM   4838  H   PHE A 321      -0.220   6.447 -10.338  1.00 91.64           H  
ATOM   4839  CA  PHE A 321       1.540   7.335 -11.142  1.00 91.64           C  
ATOM   4840  HA  PHE A 321       2.005   7.370 -12.127  1.00 91.64           H  
ATOM   4841  C   PHE A 321       2.572   6.747 -10.164  1.00 91.64           C  
ATOM   4842  CB  PHE A 321       1.170   8.764 -10.749  1.00 91.64           C  
ATOM   4843  HB2 PHE A 321       0.813   8.755  -9.719  1.00 91.64           H  
ATOM   4844  HB3 PHE A 321       2.073   9.372 -10.791  1.00 91.64           H  
ATOM   4845  O   PHE A 321       3.778   6.854 -10.383  1.00 91.64           O  
ATOM   4846  CG  PHE A 321       0.120   9.420 -11.619  1.00 91.64           C  
ATOM   4847  CD1 PHE A 321       0.479   9.921 -12.882  1.00 91.64           C  
ATOM   4848  HD1 PHE A 321       1.495   9.825 -13.233  1.00 91.64           H  
ATOM   4849  CD2 PHE A 321      -1.209   9.538 -11.170  1.00 91.64           C  
ATOM   4850  HD2 PHE A 321      -1.480   9.143 -10.202  1.00 91.64           H  
ATOM   4851  CE1 PHE A 321      -0.482  10.547 -13.692  1.00 91.64           C  
ATOM   4852  HE1 PHE A 321      -0.194  10.922 -14.663  1.00 91.64           H  
ATOM   4853  CE2 PHE A 321      -2.173  10.165 -11.981  1.00 91.64           C  
ATOM   4854  HE2 PHE A 321      -3.194  10.250 -11.638  1.00 91.64           H  
ATOM   4855  CZ  PHE A 321      -1.809  10.672 -13.241  1.00 91.64           C  
ATOM   4856  HZ  PHE A 321      -2.548  11.145 -13.870  1.00 91.64           H  
ATOM   4857  N   VAL A 322       2.097   6.041  -9.131  1.00 91.53           N  
ATOM   4858  H   VAL A 322       1.100   6.038  -8.973  1.00 91.53           H  
ATOM   4859  CA  VAL A 322       2.913   5.295  -8.167  1.00 91.53           C  
ATOM   4860  HA  VAL A 322       3.961   5.339  -8.466  1.00 91.53           H  
ATOM   4861  C   VAL A 322       2.471   3.835  -8.161  1.00 91.53           C  
ATOM   4862  CB  VAL A 322       2.795   5.921  -6.763  1.00 91.53           C  
ATOM   4863  HB  VAL A 322       1.747   5.941  -6.464  1.00 91.53           H  
ATOM   4864  O   VAL A 322       1.281   3.554  -8.055  1.00 91.53           O  
ATOM   4865  CG1 VAL A 322       3.585   5.133  -5.711  1.00 91.53           C  
ATOM   4866 HG11 VAL A 322       3.513   5.639  -4.748  1.00 91.53           H  
ATOM   4867 HG12 VAL A 322       3.168   4.132  -5.600  1.00 91.53           H  
ATOM   4868 HG13 VAL A 322       4.633   5.067  -6.003  1.00 91.53           H  
ATOM   4869  CG2 VAL A 322       3.328   7.356  -6.773  1.00 91.53           C  
ATOM   4870 HG21 VAL A 322       4.372   7.370  -7.086  1.00 91.53           H  
ATOM   4871 HG22 VAL A 322       3.249   7.795  -5.778  1.00 91.53           H  
ATOM   4872 HG23 VAL A 322       2.749   7.970  -7.462  1.00 91.53           H  
ATOM   4873  N   SER A 323       3.419   2.903  -8.245  1.00 88.73           N  
ATOM   4874  H   SER A 323       4.377   3.215  -8.320  1.00 88.73           H  
ATOM   4875  CA  SER A 323       3.179   1.468  -8.043  1.00 88.73           C  
ATOM   4876  HA  SER A 323       2.290   1.329  -7.427  1.00 88.73           H  
ATOM   4877  C   SER A 323       4.375   0.870  -7.313  1.00 88.73           C  
ATOM   4878  CB  SER A 323       2.936   0.752  -9.378  1.00 88.73           C  
ATOM   4879  HB2 SER A 323       3.798   0.877 -10.034  1.00 88.73           H  
ATOM   4880  HB3 SER A 323       2.058   1.182  -9.861  1.00 88.73           H  
ATOM   4881  O   SER A 323       5.437   0.677  -7.900  1.00 88.73           O  
ATOM   4882  OG  SER A 323       2.719  -0.629  -9.153  1.00 88.73           O  
ATOM   4883  HG  SER A 323       2.577  -1.037 -10.010  1.00 88.73           H  
ATOM   4884  N   LEU A 324       4.233   0.600  -6.012  1.00 88.47           N  
ATOM   4885  H   LEU A 324       3.355   0.826  -5.566  1.00 88.47           H  
ATOM   4886  CA  LEU A 324       5.337   0.081  -5.185  1.00 88.47           C  
ATOM   4887  HA  LEU A 324       6.281   0.370  -5.648  1.00 88.47           H  
ATOM   4888  C   LEU A 324       5.361  -1.453  -5.113  1.00 88.47           C  
ATOM   4889  CB  LEU A 324       5.305   0.727  -3.790  1.00 88.47           C  
ATOM   4890  HB2 LEU A 324       6.186   0.396  -3.239  1.00 88.47           H  
ATOM   4891  HB3 LEU A 324       4.427   0.364  -3.255  1.00 88.47           H  
ATOM   4892  O   LEU A 324       6.327  -2.047  -4.628  1.00 88.47           O  
ATOM   4893  CG  LEU A 324       5.286   2.268  -3.798  1.00 88.47           C  
ATOM   4894  HG  LEU A 324       4.370   2.613  -4.277  1.00 88.47           H  
ATOM   4895  CD1 LEU A 324       5.284   2.782  -2.363  1.00 88.47           C  
ATOM   4896 HD11 LEU A 324       4.440   2.368  -1.811  1.00 88.47           H  
ATOM   4897 HD12 LEU A 324       6.212   2.510  -1.860  1.00 88.47           H  
ATOM   4898 HD13 LEU A 324       5.186   3.868  -2.374  1.00 88.47           H  
ATOM   4899  CD2 LEU A 324       6.487   2.876  -4.528  1.00 88.47           C  
ATOM   4900 HD21 LEU A 324       6.471   3.960  -4.417  1.00 88.47           H  
ATOM   4901 HD22 LEU A 324       6.439   2.648  -5.593  1.00 88.47           H  
ATOM   4902 HD23 LEU A 324       7.418   2.493  -4.109  1.00 88.47           H  
ATOM   4903  N   ASN A 325       4.303  -2.101  -5.604  1.00 83.74           N  
ATOM   4904  H   ASN A 325       3.548  -1.547  -5.981  1.00 83.74           H  
ATOM   4905  CA  ASN A 325       4.182  -3.556  -5.666  1.00 83.74           C  
ATOM   4906  HA  ASN A 325       4.875  -3.985  -4.943  1.00 83.74           H  
ATOM   4907  C   ASN A 325       4.626  -4.164  -7.007  1.00 83.74           C  
ATOM   4908  CB  ASN A 325       2.754  -3.953  -5.251  1.00 83.74           C  
ATOM   4909  HB2 ASN A 325       2.028  -3.330  -5.772  1.00 83.74           H  
ATOM   4910  HB3 ASN A 325       2.565  -4.986  -5.541  1.00 83.74           H  
ATOM   4911  O   ASN A 325       4.665  -5.389  -7.101  1.00 83.74           O  
ATOM   4912  CG  ASN A 325       2.515  -3.865  -3.756  1.00 83.74           C  
ATOM   4913  ND2 ASN A 325       1.274  -3.943  -3.348  1.00 83.74           N  
ATOM   4914 HD21 ASN A 325       0.529  -4.003  -4.027  1.00 83.74           H  
ATOM   4915 HD22 ASN A 325       1.082  -3.889  -2.358  1.00 83.74           H  
ATOM   4916  OD1 ASN A 325       3.442  -3.795  -2.952  1.00 83.74           O  
ATOM   4917  N   GLY A 326       5.011  -3.327  -7.980  1.00 78.06           N  
ATOM   4918  H   GLY A 326       4.927  -2.336  -7.806  1.00 78.06           H  
ATOM   4919  CA  GLY A 326       5.556  -3.718  -9.283  1.00 78.06           C  
ATOM   4920  HA2 GLY A 326       5.920  -2.824  -9.789  1.00 78.06           H  
ATOM   4921  HA3 GLY A 326       4.765  -4.128  -9.912  1.00 78.06           H  
ATOM   4922  C   GLY A 326       6.712  -4.725  -9.235  1.00 78.06           C  
ATOM   4923  O   GLY A 326       7.454  -4.833  -8.257  1.00 78.06           O  
ATOM   4924  N   HIS A 327       6.910  -5.434 -10.341  1.00 73.26           N  
ATOM   4925  H   HIS A 327       6.336  -5.212 -11.142  1.00 73.26           H  
ATOM   4926  CA  HIS A 327       8.108  -6.230 -10.582  1.00 73.26           C  
ATOM   4927  HA  HIS A 327       8.411  -6.715  -9.654  1.00 73.26           H  
ATOM   4928  C   HIS A 327       9.233  -5.308 -11.056  1.00 73.26           C  
ATOM   4929  CB  HIS A 327       7.805  -7.309 -11.628  1.00 73.26           C  
ATOM   4930  HB2 HIS A 327       8.723  -7.850 -11.860  1.00 73.26           H  
ATOM   4931  HB3 HIS A 327       7.460  -6.833 -12.546  1.00 73.26           H  
ATOM   4932  O   HIS A 327       9.068  -4.578 -12.026  1.00 73.26           O  
ATOM   4933  CG  HIS A 327       6.767  -8.302 -11.172  1.00 73.26           C  
ATOM   4934  CD2 HIS A 327       5.475  -8.396 -11.620  1.00 73.26           C  
ATOM   4935  HD2 HIS A 327       5.010  -7.778 -12.373  1.00 73.26           H  
ATOM   4936  ND1 HIS A 327       6.934  -9.264 -10.201  1.00 73.26           N  
ATOM   4937  HD1 HIS A 327       7.775  -9.445  -9.673  1.00 73.26           H  
ATOM   4938  CE1 HIS A 327       5.769  -9.920 -10.066  1.00 73.26           C
[truncated: 25,119 more chars]
