# Supplementary material for: Nuclear genome of Bulinus truncatus, an intermediate host of the carcinogenic human blood fluke Schistosoma haematobium
Source: Nat Commun. 2022 Feb 21;13:977. doi: 10.1038/s41467-022-28634-9 (PMC8861042; doi:10.1038/s41467-022-28634-9)
Supplement: Supplementary file 6 — Supplementary Data 3 [file 41467_2022_28634_MOESM6_ESM.zip › Supplementary_Data_3/btru_067908-t1.mature.pep.pdb]

ATOM      1  N   MET A   1     -17.219 -13.626  49.001  1.00 25.41           N  
ATOM      2  H   MET A   1     -18.226 -13.644  48.931  1.00 25.41           H  
ATOM      3  H2  MET A   1     -16.954 -12.868  49.614  1.00 25.41           H  
ATOM      4  H3  MET A   1     -16.896 -14.502  49.387  1.00 25.41           H  
ATOM      5  CA  MET A   1     -16.653 -13.419  47.655  1.00 25.41           C  
ATOM      6  HA  MET A   1     -15.570 -13.328  47.738  1.00 25.41           H  
ATOM      7  C   MET A   1     -17.198 -12.100  47.129  1.00 25.41           C  
ATOM      8  CB  MET A   1     -16.959 -14.615  46.734  1.00 25.41           C  
ATOM      9  HB2 MET A   1     -17.270 -15.460  47.348  1.00 25.41           H  
ATOM     10  HB3 MET A   1     -17.778 -14.383  46.053  1.00 25.41           H  
ATOM     11  O   MET A   1     -18.393 -11.980  46.903  1.00 25.41           O  
ATOM     12  CG  MET A   1     -15.740 -15.072  45.926  1.00 25.41           C  
ATOM     13  HG2 MET A   1     -14.886 -15.157  46.598  1.00 25.41           H  
ATOM     14  HG3 MET A   1     -15.509 -14.336  45.155  1.00 25.41           H  
ATOM     15  SD  MET A   1     -16.027 -16.688  45.154  1.00 25.41           S  
ATOM     16  CE  MET A   1     -14.363 -17.408  45.192  1.00 25.41           C  
ATOM     17  HE1 MET A   1     -14.407 -18.441  44.845  1.00 25.41           H  
ATOM     18  HE2 MET A   1     -13.703 -16.841  44.536  1.00 25.41           H  
ATOM     19  HE3 MET A   1     -13.971 -17.390  46.209  1.00 25.41           H  
ATOM     20  N   THR A   2     -16.315 -11.105  47.142  1.00 24.07           N  
ATOM     21  H   THR A   2     -15.419 -11.334  47.548  1.00 24.07           H  
ATOM     22  CA  THR A   2     -16.150  -9.917  46.276  1.00 24.07           C  
ATOM     23  HA  THR A   2     -16.487  -9.032  46.816  1.00 24.07           H  
ATOM     24  C   THR A   2     -16.942 -10.002  44.945  1.00 24.07           C  
ATOM     25  CB  THR A   2     -14.612  -9.827  46.039  1.00 24.07           C  
ATOM     26  HB  THR A   2     -14.358 -10.187  45.042  1.00 24.07           H  
ATOM     27  O   THR A   2     -17.148 -11.100  44.448  1.00 24.07           O  
ATOM     28  CG2 THR A   2     -14.041  -8.433  46.284  1.00 24.07           C  
ATOM     29 HG21 THR A   2     -14.121  -8.183  47.342  1.00 24.07           H  
ATOM     30 HG22 THR A   2     -14.582  -7.678  45.714  1.00 24.07           H  
ATOM     31 HG23 THR A   2     -12.991  -8.407  45.991  1.00 24.07           H  
ATOM     32  OG1 THR A   2     -13.848 -10.654  46.908  1.00 24.07           O  
ATOM     33  HG1 THR A   2     -12.923 -10.523  46.685  1.00 24.07           H  
ATOM     34  N   ILE A   3     -17.417  -8.950  44.266  1.00 23.48           N  
ATOM     35  H   ILE A   3     -18.175  -9.228  43.659  1.00 23.48           H  
ATOM     36  CA  ILE A   3     -16.798  -7.698  43.771  1.00 23.48           C  
ATOM     37  HA  ILE A   3     -16.238  -7.179  44.549  1.00 23.48           H  
ATOM     38  C   ILE A   3     -17.974  -6.806  43.308  1.00 23.48           C  
ATOM     39  CB  ILE A   3     -15.895  -8.035  42.539  1.00 23.48           C  
ATOM     40  HB  ILE A   3     -16.507  -8.563  41.807  1.00 23.48           H  
ATOM     41  O   ILE A   3     -18.905  -7.337  42.717  1.00 23.48           O  
ATOM     42  CG1 ILE A   3     -14.721  -8.967  42.899  1.00 23.48           C  
ATOM     43 HG12 ILE A   3     -15.149  -9.912  43.235  1.00 23.48           H  
ATOM     44 HG13 ILE A   3     -14.114  -8.492  43.669  1.00 23.48           H  
ATOM     45  CG2 ILE A   3     -15.359  -6.774  41.848  1.00 23.48           C  
ATOM     46 HG21 ILE A   3     -14.874  -6.115  42.568  1.00 23.48           H  
ATOM     47 HG22 ILE A   3     -16.181  -6.267  41.343  1.00 23.48           H  
ATOM     48 HG23 ILE A   3     -14.651  -7.030  41.060  1.00 23.48           H  
ATOM     49  CD1 ILE A   3     -13.765  -9.416  41.799  1.00 23.48           C  
ATOM     50 HD11 ILE A   3     -13.118 -10.205  42.184  1.00 23.48           H  
ATOM     51 HD12 ILE A   3     -14.331  -9.806  40.953  1.00 23.48           H  
ATOM     52 HD13 ILE A   3     -13.135  -8.590  41.470  1.00 23.48           H  
ATOM     53  N   GLY A   4     -18.060  -5.524  43.693  1.00 22.45           N  
ATOM     54  H   GLY A   4     -18.977  -5.375  44.088  1.00 22.45           H  
ATOM     55  CA  GLY A   4     -17.727  -4.362  42.838  1.00 22.45           C  
ATOM     56  HA2 GLY A   4     -16.806  -4.519  42.277  1.00 22.45           H  
ATOM     57  HA3 GLY A   4     -17.568  -3.504  43.491  1.00 22.45           H  
ATOM     58  C   GLY A   4     -18.861  -4.011  41.851  1.00 22.45           C  
ATOM     59  O   GLY A   4     -19.573  -4.879  41.384  1.00 22.45           O  
ATOM     60  N   SER A   5     -19.138  -2.764  41.500  1.00 26.03           N  
ATOM     61  H   SER A   5     -19.951  -2.692  40.904  1.00 26.03           H  
ATOM     62  CA  SER A   5     -18.285  -1.589  41.443  1.00 26.03           C  
ATOM     63  HA  SER A   5     -17.534  -1.626  42.233  1.00 26.03           H  
ATOM     64  C   SER A   5     -19.128  -0.319  41.610  1.00 26.03           C  
ATOM     65  CB  SER A   5     -17.577  -1.561  40.078  1.00 26.03           C  
ATOM     66  HB2 SER A   5     -17.122  -0.583  39.918  1.00 26.03           H  
ATOM     67  HB3 SER A   5     -16.795  -2.320  40.066  1.00 26.03           H  
ATOM     68  O   SER A   5     -20.265  -0.212  41.159  1.00 26.03           O  
ATOM     69  OG  SER A   5     -18.491  -1.842  39.034  1.00 26.03           O  
ATOM     70  HG  SER A   5     -18.045  -1.786  38.186  1.00 26.03           H  
ATOM     71  N   GLN A   6     -18.524   0.656  42.280  1.00 23.14           N  
ATOM     72  H   GLN A   6     -17.584   0.477  42.603  1.00 23.14           H  
ATOM     73  CA  GLN A   6     -18.964   2.043  42.345  1.00 23.14           C  
ATOM     74  HA  GLN A   6     -20.001   2.113  42.674  1.00 23.14           H  
ATOM     75  C   GLN A   6     -18.817   2.673  40.954  1.00 23.14           C  
ATOM     76  CB  GLN A   6     -18.035   2.757  43.343  1.00 23.14           C  
ATOM     77  HB2 GLN A   6     -18.157   3.835  43.230  1.00 23.14           H  
ATOM     78  HB3 GLN A   6     -17.002   2.540  43.072  1.00 23.14           H  
ATOM     79  O   GLN A   6     -17.693   2.875  40.495  1.00 23.14           O  
ATOM     80  CG  GLN A   6     -18.241   2.327  44.812  1.00 23.14           C  
ATOM     81  HG2 GLN A   6     -17.263   2.205  45.277  1.00 23.14           H  
ATOM     82  HG3 GLN A   6     -18.748   1.364  44.859  1.00 23.14           H  
ATOM     83  CD  GLN A   6     -19.011   3.341  45.654  1.00 23.14           C  
ATOM     84  NE2 GLN A   6     -19.522   2.948  46.799  1.00 23.14           N  
ATOM     85 HE21 GLN A   6     -19.427   1.997  47.126  1.00 23.14           H  
ATOM     86 HE22 GLN A   6     -20.008   3.661  47.325  1.00 23.14           H  
ATOM     87  OE1 GLN A   6     -19.139   4.506  45.329  1.00 23.14           O  
ATOM     88  N   LEU A   7     -19.919   3.000  40.282  1.00 26.28           N  
ATOM     89  H   LEU A   7     -20.823   2.766  40.669  1.00 26.28           H  
ATOM     90  CA  LEU A   7     -19.875   3.869  39.107  1.00 26.28           C  
ATOM     91  HA  LEU A   7     -18.915   3.753  38.602  1.00 26.28           H  
ATOM     92  C   LEU A   7     -19.949   5.324  39.585  1.00 26.28           C  
ATOM     93  CB  LEU A   7     -20.971   3.471  38.101  1.00 26.28           C  
ATOM     94  HB2 LEU A   7     -21.909   3.343  38.641  1.00 26.28           H  
ATOM     95  HB3 LEU A   7     -21.109   4.283  37.387  1.00 26.28           H  
ATOM     96  O   LEU A   7     -20.986   5.787  40.055  1.00 26.28           O  
ATOM     97  CG  LEU A   7     -20.641   2.180  37.322  1.00 26.28           C  
ATOM     98  HG  LEU A   7     -20.333   1.400  38.018  1.00 26.28           H  
ATOM     99  CD1 LEU A   7     -21.881   1.687  36.578  1.00 26.28           C  
ATOM    100 HD11 LEU A   7     -21.646   0.776  36.028  1.00 26.28           H  
ATOM    101 HD12 LEU A   7     -22.672   1.463  37.295  1.00 26.28           H  
ATOM    102 HD13 LEU A   7     -22.230   2.451  35.883  1.00 26.28           H  
ATOM    103  CD2 LEU A   7     -19.527   2.391  36.290  1.00 26.28           C  
ATOM    104 HD21 LEU A   7     -19.791   3.204  35.613  1.00 26.28           H  
ATOM    105 HD22 LEU A   7     -19.386   1.479  35.710  1.00 26.28           H  
ATOM    106 HD23 LEU A   7     -18.586   2.623  36.788  1.00 26.28           H  
ATOM    107  N   ARG A   8     -18.806   6.018  39.513  1.00 22.23           N  
ATOM    108  H   ARG A   8     -18.013   5.539  39.112  1.00 22.23           H  
ATOM    109  CA  ARG A   8     -18.696   7.472  39.706  1.00 22.23           C  
ATOM    110  HA  ARG A   8     -19.316   7.747  40.560  1.00 22.23           H  
ATOM    111  C   ARG A   8     -19.229   8.215  38.468  1.00 22.23           C  
ATOM    112  CB  ARG A   8     -17.238   7.887  39.966  1.00 22.23           C  
ATOM    113  HB2 ARG A   8     -17.183   8.976  39.961  1.00 22.23           H  
ATOM    114  HB3 ARG A   8     -16.611   7.525  39.151  1.00 22.23           H  
ATOM    115  O   ARG A   8     -19.131   7.675  37.367  1.00 22.23           O  
ATOM    116  CG  ARG A   8     -16.674   7.388  41.302  1.00 22.23           C  
ATOM    117  HG2 ARG A   8     -17.366   7.618  42.112  1.00 22.23           H  
ATOM    118  HG3 ARG A   8     -16.534   6.309  41.243  1.00 22.23           H  
ATOM    119  CD  ARG A   8     -15.329   8.079  41.567  1.00 22.23           C  
ATOM    120  HD2 ARG A   8     -14.751   8.094  40.643  1.00 22.23           H  
ATOM    121  HD3 ARG A   8     -15.526   9.109  41.866  1.00 22.23           H  
ATOM    122  NE  ARG A   8     -14.544   7.368  42.594  1.00 22.23           N  
ATOM    123  HE  ARG A   8     -14.669   6.367  42.633  1.00 22.23           H  
ATOM    124  NH1 ARG A   8     -13.419   9.171  43.482  1.00 22.23           N  
ATOM    125 HH11 ARG A   8     -12.724   9.547  44.111  1.00 22.23           H  
ATOM    126 HH12 ARG A   8     -13.931   9.792  42.872  1.00 22.23           H  
ATOM    127  NH2 ARG A   8     -12.952   7.115  44.200  1.00 22.23           N  
ATOM    128 HH21 ARG A   8     -13.084   6.114  44.177  1.00 22.23           H  
ATOM    129 HH22 ARG A   8     -12.262   7.514  44.820  1.00 22.23           H  
ATOM    130  CZ  ARG A   8     -13.649   7.889  43.416  1.00 22.23           C  
ATOM    131  N   PRO A   9     -19.746   9.447  38.621  1.00 22.64           N  
ATOM    132  CA  PRO A   9     -20.324  10.202  37.519  1.00 22.64           C  
ATOM    133  HA  PRO A   9     -20.927   9.546  36.892  1.00 22.64           H  
ATOM    134  C   PRO A   9     -19.229  10.843  36.661  1.00 22.64           C  
ATOM    135  CB  PRO A   9     -21.238  11.239  38.177  1.00 22.64           C  
ATOM    136  HB2 PRO A   9     -22.236  10.815  38.288  1.00 22.64           H  
ATOM    137  HB3 PRO A   9     -21.287  12.163  37.602  1.00 22.64           H  
ATOM    138  O   PRO A   9     -18.306  11.462  37.188  1.00 22.64           O  
ATOM    139  CG  PRO A   9     -20.629  11.470  39.561  1.00 22.64           C  
ATOM    140  HG2 PRO A   9     -19.981  12.346  39.538  1.00 22.64           H  
ATOM    141  HG3 PRO A   9     -21.410  11.600  40.310  1.00 22.64           H  
ATOM    142  CD  PRO A   9     -19.796  10.222  39.853  1.00 22.64           C  
ATOM    143  HD2 PRO A   9     -20.274   9.648  40.647  1.00 22.64           H  
ATOM    144  HD3 PRO A   9     -18.793  10.524  40.154  1.00 22.64           H  
ATOM    145  N   VAL A  10     -19.359  10.719  35.339  1.00 23.23           N  
ATOM    146  H   VAL A  10     -20.137  10.189  34.975  1.00 23.23           H  
ATOM    147  CA  VAL A  10     -18.564  11.475  34.366  1.00 23.23           C  
ATOM    148  HA  VAL A  10     -17.850  12.106  34.897  1.00 23.23           H  
ATOM    149  C   VAL A  10     -19.510  12.390  33.597  1.00 23.23           C  
ATOM    150  CB  VAL A  10     -17.746  10.561  33.435  1.00 23.23           C  
ATOM    151  HB  VAL A  10     -18.420   9.903  32.887  1.00 23.23           H  
ATOM    152  O   VAL A  10     -20.488  11.940  33.003  1.00 23.23           O  
ATOM    153  CG1 VAL A  10     -16.926  11.380  32.428  1.00 23.23           C  
ATOM    154 HG11 VAL A  10     -16.259  12.068  32.948  1.00 23.23           H  
ATOM    155 HG12 VAL A  10     -17.584  11.948  31.771  1.00 23.23           H  
ATOM    156 HG13 VAL A  10     -16.331  10.712  31.805  1.00 23.23           H  
ATOM    157  CG2 VAL A  10     -16.765   9.699  34.243  1.00 23.23           C  
ATOM    158 HG21 VAL A  10     -17.313   9.036  34.912  1.00 23.23           H  
ATOM    159 HG22 VAL A  10     -16.103  10.335  34.830  1.00 23.23           H  
ATOM    160 HG23 VAL A  10     -16.169   9.086  33.567  1.00 23.23           H  
ATOM    161  N   THR A  11     -19.222  13.685  33.657  1.00 21.81           N  
ATOM    162  H   THR A  11     -18.430  13.970  34.215  1.00 21.81           H  
ATOM    163  CA  THR A  11     -19.923  14.768  32.965  1.00 21.81           C  
ATOM    164  HA  THR A  11     -20.928  14.426  32.715  1.00 21.81           H  
ATOM    165  C   THR A  11     -19.222  15.155  31.661  1.00 21.81           C  
ATOM    166  CB  THR A  11     -20.043  16.022  33.863  1.00 21.81           C  
ATOM    167  HB  THR A  11     -19.911  16.919  33.257  1.00 21.81           H  
ATOM    168  O   THR A  11     -18.009  15.326  31.654  1.00 21.81           O  
ATOM    169  CG2 THR A  11     -21.414  16.108  34.527  1.00 21.81           C  
ATOM    170 HG21 THR A  11     -22.193  16.173  33.767  1.00 21.81           H  
ATOM    171 HG22 THR A  11     -21.459  16.999  35.154  1.00 21.81           H  
ATOM    172 HG23 THR A  11     -21.581  15.224  35.144  1.00 21.81           H  
ATOM    173  OG1 THR A  11     -19.087  16.042  34.904  1.00 21.81           O  
ATOM    174  HG1 THR A  11     -18.313  16.505  34.575  1.00 21.81           H  
ATOM    175  N   LEU A  12     -20.054  15.390  30.634  1.00 24.05           N  
ATOM    176  H   LEU A  12     -21.001  15.074  30.786  1.00 24.05           H  
ATOM    177  CA  LEU A  12     -19.879  16.211  29.420  1.00 24.05           C  
ATOM    178  HA  LEU A  12     -20.799  16.091  28.847  1.00 24.05           H  
ATOM    179  C   LEU A  12     -18.754  15.875  28.413  1.00 24.05           C  
ATOM    180  CB  LEU A  12     -19.799  17.707  29.799  1.00 24.05           C  
ATOM    181  HB2 LEU A  12     -19.179  17.849  30.685  1.00 24.05           H  
ATOM    182  HB3 LEU A  12     -19.274  18.206  28.984  1.00 24.05           H  
ATOM    183  O   LEU A  12     -17.584  16.103  28.680  1.00 24.05           O  
ATOM    184  CG  LEU A  12     -21.141  18.441  29.953  1.00 24.05           C  
ATOM    185  HG  LEU A  12     -21.868  18.019  29.258  1.00 24.05           H  
ATOM    186  CD1 LEU A  12     -21.699  18.347  31.373  1.00 24.05           C  
ATOM    187 HD11 LEU A  12     -21.886  17.303  31.624  1.00 24.05           H  
ATOM    188 HD12 LEU A  12     -22.639  18.896  31.433  1.00 24.05           H  
ATOM    189 HD13 LEU A  12     -20.989  18.777  32.079  1.00 24.05           H  
ATOM    190  CD2 LEU A  12     -20.962  19.918  29.601  1.00 24.05           C  
ATOM    191 HD21 LEU A  12     -20.628  20.017  28.569  1.00 24.05           H  
ATOM    192 HD22 LEU A  12     -21.908  20.448  29.711  1.00 24.05           H  
ATOM    193 HD23 LEU A  12     -20.215  20.371  30.253  1.00 24.05           H  
ATOM    194  N   HIS A  13     -19.132  15.532  27.173  1.00 25.89           N  
ATOM    195  H   HIS A  13     -19.847  14.820  27.127  1.00 25.89           H  
ATOM    196  CA  HIS A  13     -19.181  16.458  26.020  1.00 25.89           C  
ATOM    197  HA  HIS A  13     -19.941  17.209  26.235  1.00 25.89           H  
ATOM    198  C   HIS A  13     -19.622  15.715  24.735  1.00 25.89           C  
ATOM    199  CB  HIS A  13     -17.852  17.210  25.771  1.00 25.89           C  
ATOM    200  HB2 HIS A  13     -17.017  16.670  26.217  1.00 25.89           H  
ATOM    201  HB3 HIS A  13     -17.657  17.249  24.699  1.00 25.89           H  
ATOM    202  O   HIS A  13     -19.109  14.654  24.408  1.00 25.89           O  
ATOM    203  CG  HIS A  13     -17.877  18.640  26.274  1.00 25.89           C  
ATOM    204  CD2 HIS A  13     -17.389  19.111  27.465  1.00 25.89           C  
ATOM    205  HD2 HIS A  13     -16.895  18.524  28.225  1.00 25.89           H  
ATOM    206  ND1 HIS A  13     -18.410  19.724  25.609  1.00 25.89           N  
ATOM    207  HD1 HIS A  13     -18.730  19.734  24.651  1.00 25.89           H  
ATOM    208  CE1 HIS A  13     -18.271  20.810  26.388  1.00 25.89           C  
ATOM    209  HE1 HIS A  13     -18.568  21.813  26.120  1.00 25.89           H  
ATOM    210  NE2 HIS A  13     -17.670  20.481  27.538  1.00 25.89           N  
ATOM    211  N   HIS A  14     -20.608  16.300  24.046  1.00 25.43           N  
ATOM    212  H   HIS A  14     -20.996  17.124  24.483  1.00 25.43           H  
ATOM    213  CA  HIS A  14     -21.063  16.116  22.658  1.00 25.43           C  
ATOM    214  HA  HIS A  14     -22.140  15.948  22.691  1.00 25.43           H  
ATOM    215  C   HIS A  14     -20.473  14.988  21.783  1.00 25.43           C  
ATOM    216  CB  HIS A  14     -20.832  17.460  21.948  1.00 25.43           C  
ATOM    217  HB2 HIS A  14     -19.780  17.738  22.021  1.00 25.43           H  
ATOM    218  HB3 HIS A  14     -21.072  17.350  20.890  1.00 25.43           H  
ATOM    219  O   HIS A  14     -19.374  15.125  21.259  1.00 25.43           O  
ATOM    220  CG  HIS A  14     -21.689  18.564  22.503  1.00 25.43           C  
ATOM    221  CD2 HIS A  14     -21.278  19.652  23.223  1.00 25.43           C  
ATOM    222  HD2 HIS A  14     -20.257  19.896  23.478  1.00 25.43           H  
ATOM    223  ND1 HIS A  14     -23.055  18.657  22.373  1.00 25.43           N  
ATOM    224  HD1 HIS A  14     -23.652  18.037  21.844  1.00 25.43           H  
ATOM    225  CE1 HIS A  14     -23.457  19.770  23.005  1.00 25.43           C  
ATOM    226  HE1 HIS A  14     -24.478  20.120  23.058  1.00 25.43           H  
ATOM    227  NE2 HIS A  14     -22.409  20.400  23.554  1.00 25.43           N  
ATOM    228  N   LEU A  15     -21.301  13.970  21.505  1.00 23.65           N  
ATOM    229  H   LEU A  15     -21.987  13.775  22.220  1.00 23.65           H  
ATOM    230  CA  LEU A  15     -21.679  13.447  20.172  1.00 23.65           C  
ATOM    231  HA  LEU A  15     -22.340  14.165  19.686  1.00 23.65           H  
ATOM    232  C   LEU A  15     -22.490  12.157  20.396  1.00 23.65           C  
ATOM    233  CB  LEU A  15     -20.466  13.196  19.244  1.00 23.65           C  
ATOM    234  HB2 LEU A  15     -20.668  12.343  18.597  1.00 23.65           H  
ATOM    235  HB3 LEU A  15     -19.601  12.933  19.854  1.00 23.65           H  
ATOM    236  O   LEU A  15     -21.938  11.092  20.663  1.00 23.65           O  
ATOM    237  CG  LEU A  15     -20.140  14.415  18.349  1.00 23.65           C  
ATOM    238  HG  LEU A  15     -20.319  15.340  18.897  1.00 23.65           H  
ATOM    239  CD1 LEU A  15     -18.678  14.396  17.911  1.00 23.65           C  
ATOM    240 HD11 LEU A  15     -18.040  14.441  18.793  1.00 23.65           H  
ATOM    241 HD12 LEU A  15     -18.463  13.482  17.356  1.00 23.65           H  
ATOM    242 HD13 LEU A  15     -18.465  15.263  17.285  1.00 23.65           H  
ATOM    243  CD2 LEU A  15     -21.015  14.441  17.091  1.00 23.65           C  
ATOM    244 HD21 LEU A  15     -20.779  15.324  16.498  1.00 23.65           H  
ATOM    245 HD22 LEU A  15     -20.832  13.549  16.491  1.00 23.65           H  
ATOM    246 HD23 LEU A  15     -22.068  14.474  17.368  1.00 23.65           H  
ATOM    247  N   GLU A  16     -23.819  12.263  20.354  1.00 25.01           N  
ATOM    248  H   GLU A  16     -24.244  13.146  20.110  1.00 25.01           H  
ATOM    249  CA  GLU A  16     -24.720  11.118  20.522  1.00 25.01           C  
ATOM    250  HA  GLU A  16     -24.362  10.492  21.340  1.00 25.01           H  
ATOM    251  C   GLU A  16     -24.727  10.260  19.249  1.00 25.01           C  
ATOM    252  CB  GLU A  16     -26.143  11.589  20.882  1.00 25.01           C  
ATOM    253  HB2 GLU A  16     -26.821  10.741  20.790  1.00 25.01           H  
ATOM    254  HB3 GLU A  16     -26.450  12.360  20.176  1.00 25.01           H  
ATOM    255  O   GLU A  16     -25.416  10.562  18.276  1.00 25.01           O  
ATOM    256  CG  GLU A  16     -26.245  12.129  22.320  1.00 25.01           C  
ATOM    257  HG2 GLU A  16     -25.929  11.343  23.005  1.00 25.01           H  
ATOM    258  HG3 GLU A  16     -25.555  12.965  22.430  1.00 25.01           H  
ATOM    259  CD  GLU A  16     -27.662  12.601  22.700  1.00 25.01           C  
ATOM    260  OE1 GLU A  16     -27.898  12.756  23.920  1.00 25.01           O  
ATOM    261  OE2 GLU A  16     -28.479  12.845  21.786  1.00 25.01           O  
ATOM    262  N   TYR A  17     -23.979   9.157  19.251  1.00 25.64           N  
ATOM    263  H   TYR A  17     -23.342   9.011  20.020  1.00 25.64           H  
ATOM    264  CA  TYR A  17     -24.274   8.033  18.364  1.00 25.64           C  
ATOM    265  HA  TYR A  17     -24.543   8.407  17.376  1.00 25.64           H  
ATOM    266  C   TYR A  17     -25.479   7.289  18.950  1.00 25.64           C  
ATOM    267  CB  TYR A  17     -23.048   7.121  18.207  1.00 25.64           C  
ATOM    268  HB2 TYR A  17     -23.364   6.198  17.721  1.00 25.64           H  
ATOM    269  HB3 TYR A  17     -22.669   6.851  19.193  1.00 25.64           H  
ATOM    270  O   TYR A  17     -25.351   6.554  19.929  1.00 25.64           O  
ATOM    271  CG  TYR A  17     -21.925   7.728  17.387  1.00 25.64           C  
ATOM    272  CD1 TYR A  17     -21.901   7.554  15.989  1.00 25.64           C  
ATOM    273  HD1 TYR A  17     -22.685   6.994  15.500  1.00 25.64           H  
ATOM    274  CD2 TYR A  17     -20.907   8.469  18.020  1.00 25.64           C  
ATOM    275  HD2 TYR A  17     -20.934   8.623  19.088  1.00 25.64           H  
ATOM    276  CE1 TYR A  17     -20.857   8.112  15.226  1.00 25.64           C  
ATOM    277  HE1 TYR A  17     -20.828   7.989  14.153  1.00 25.64           H  
ATOM    278  CE2 TYR A  17     -19.860   9.026  17.260  1.00 25.64           C  
ATOM    279  HE2 TYR A  17     -19.086   9.598  17.751  1.00 25.64           H  
ATOM    280  OH  TYR A  17     -18.828   9.378  15.119  1.00 25.64           O  
ATOM    281  HH  TYR A  17     -18.196   9.856  15.661  1.00 25.64           H  
ATOM    282  CZ  TYR A  17     -19.834   8.846  15.861  1.00 25.64           C  
ATOM    283  N   VAL A  18     -26.666   7.494  18.377  1.00 26.16           N  
ATOM    284  H   VAL A  18     -26.735   8.191  17.650  1.00 26.16           H  
ATOM    285  CA  VAL A  18     -27.874   6.750  18.764  1.00 26.16           C  
ATOM    286  HA  VAL A  18     -27.919   6.703  19.852  1.00 26.16           H  
ATOM    287  C   VAL A  18     -27.752   5.321  18.229  1.00 26.16           C  
ATOM    288  CB  VAL A  18     -29.161   7.453  18.286  1.00 26.16           C  
ATOM    289  HB  VAL A  18     -29.157   7.523  17.198  1.00 26.16           H  
ATOM    290  O   VAL A  18     -28.040   5.039  17.068  1.00 26.16           O  
ATOM    291  CG1 VAL A  18     -30.416   6.685  18.730  1.00 26.16           C  
ATOM    292 HG11 VAL A  18     -30.431   6.581  19.815  1.00 26.16           H  
ATOM    293 HG12 VAL A  18     -30.438   5.698  18.267  1.00 26.16           H  
ATOM    294 HG13 VAL A  18     -31.307   7.225  18.410  1.00 26.16           H  
ATOM    295  CG2 VAL A  18     -29.257   8.873  18.863  1.00 26.16           C  
ATOM    296 HG21 VAL A  18     -28.426   9.486  18.513  1.00 26.16           H  
ATOM    297 HG22 VAL A  18     -30.183   9.346  18.537  1.00 26.16           H  
ATOM    298 HG23 VAL A  18     -29.238   8.844  19.952  1.00 26.16           H  
ATOM    299  N   VAL A  19     -27.280   4.403  19.072  1.00 27.01           N  
ATOM    300  H   VAL A  19     -26.951   4.714  19.975  1.00 27.01           H  
ATOM    301  CA  VAL A  19     -27.275   2.968  18.766  1.00 27.01           C  
ATOM    302  HA  VAL A  19     -27.007   2.836  17.718  1.00 27.01           H  
ATOM    303  C   VAL A  19     -28.693   2.435  18.976  1.00 27.01           C  
ATOM    304  CB  VAL A  19     -26.234   2.201  19.608  1.00 27.01           C  
ATOM    305  HB  VAL A  19     -26.497   2.267  20.664  1.00 27.01           H  
ATOM    306  O   VAL A  19     -29.174   2.343  20.104  1.00 27.01           O  
ATOM    307  CG1 VAL A  19     -26.175   0.721  19.203  1.00 27.01           C  
ATOM    308 HG11 VAL A  19     -25.450   0.200  19.828  1.00 27.01           H  
ATOM    309 HG12 VAL A  19     -27.150   0.251  19.336  1.00 27.01           H  
ATOM    310 HG13 VAL A  19     -25.877   0.629  18.159  1.00 27.01           H  
ATOM    311  CG2 VAL A  19     -24.824   2.779  19.420  1.00 27.01           C  
ATOM    312 HG21 VAL A  19     -24.102   2.193  19.988  1.00 27.01           H  
ATOM    313 HG22 VAL A  19     -24.786   3.806  19.784  1.00 27.01           H  
ATOM    314 HG23 VAL A  19     -24.549   2.767  18.365  1.00 27.01           H  
ATOM    315  N   TYR A  20     -29.375   2.075  17.888  1.00 32.91           N  
ATOM    316  H   TYR A  20     -28.972   2.272  16.983  1.00 32.91           H  
ATOM    317  CA  TYR A  20     -30.658   1.373  17.943  1.00 32.91           C  
ATOM    318  HA  TYR A  20     -31.329   1.906  18.616  1.00 32.91           H  
ATOM    319  C   TYR A  20     -30.444  -0.045  18.496  1.00 32.91           C  
ATOM    320  CB  TYR A  20     -31.304   1.338  16.545  1.00 32.91           C  
ATOM    321  HB2 TYR A  20     -32.111   0.605  16.557  1.00 32.91           H  
ATOM    322  HB3 TYR A  20     -30.571   0.992  15.816  1.00 32.91           H  
ATOM    323  O   TYR A  20     -30.056  -0.958  17.767  1.00 32.91           O  
ATOM    324  CG  TYR A  20     -31.892   2.653  16.070  1.00 32.91           C  
ATOM    325  CD1 TYR A  20     -33.241   2.958  16.346  1.00 32.91           C  
ATOM    326  HD1 TYR A  20     -33.848   2.267  16.911  1.00 32.91           H  
ATOM    327  CD2 TYR A  20     -31.107   3.556  15.327  1.00 32.91           C  
ATOM    328  HD2 TYR A  20     -30.070   3.338  15.117  1.00 32.91           H  
ATOM    329  CE1 TYR A  20     -33.808   4.159  15.877  1.00 32.91           C  
ATOM    330  HE1 TYR A  20     -34.844   4.387  16.083  1.00 32.91           H  
ATOM    331  CE2 TYR A  20     -31.670   4.758  14.859  1.00 32.91           C  
ATOM    332  HE2 TYR A  20     -31.074   5.463  14.299  1.00 32.91           H  
ATOM    333  OH  TYR A  20     -33.561   6.208  14.644  1.00 32.91           O  
ATOM    334  HH  TYR A  20     -34.480   6.323  14.894  1.00 32.91           H  
ATOM    335  CZ  TYR A  20     -33.021   5.060  15.127  1.00 32.91           C  
ATOM    336  N   CYS A  21     -30.686  -0.251  19.792  1.00 26.35           N  
ATOM    337  H   CYS A  21     -30.882   0.550  20.376  1.00 26.35           H  
ATOM    338  CA  CYS A  21     -30.679  -1.584  20.395  1.00 26.35           C  
ATOM    339  HA  CYS A  21     -30.060  -2.239  19.782  1.00 26.35           H  
ATOM    340  C   CYS A  21     -32.102  -2.155  20.391  1.00 26.35           C  
ATOM    341  CB  CYS A  21     -30.016  -1.565  21.780  1.00 26.35           C  
ATOM    342  HB2 CYS A  21     -29.893  -2.592  22.124  1.00 26.35           H  
ATOM    343  HB3 CYS A  21     -30.660  -1.033  22.480  1.00 26.35           H  
ATOM    344  O   CYS A  21     -33.042  -1.528  20.880  1.00 26.35           O  
ATOM    345  SG  CYS A  21     -28.392  -0.749  21.765  1.00 26.35           S  
ATOM    346  N   SER A  22     -32.272  -3.357  19.839  1.00 33.56           N  
ATOM    347  H   SER A  22     -31.459  -3.850  19.498  1.00 33.56           H  
ATOM    348  CA  SER A  22     -33.547  -4.078  19.917  1.00 33.56           C  
ATOM    349  HA  SER A  22     -34.368  -3.380  19.755  1.00 33.56           H  
ATOM    350  C   SER A  22     -33.692  -4.690  21.312  1.00 33.56           C  
ATOM    351  CB  SER A  22     -33.628  -5.154  18.834  1.00 33.56           C  
ATOM    352  HB2 SER A  22     -34.539  -5.736  18.967  1.00 33.56           H  
ATOM    353  HB3 SER A  22     -32.769  -5.820  18.916  1.00 33.56           H  
ATOM    354  O   SER A  22     -32.840  -5.467  21.745  1.00 33.56           O  
ATOM    355  OG  SER A  22     -33.645  -4.555  17.554  1.00 33.56           O  
ATOM    356  HG  SER A  22     -32.943  -3.903  17.496  1.00 33.56           H  
ATOM    357  N   ILE A  23     -34.759  -4.334  22.029  1.00 31.53           N  
ATOM    358  H   ILE A  23     -35.402  -3.668  21.627  1.00 31.53           H  
ATOM    359  CA  ILE A  23     -35.080  -4.885  23.352  1.00 31.53           C  
ATOM    360  HA  ILE A  23     -34.154  -5.124  23.875  1.00 31.53           H  
ATOM    361  C   ILE A  23     -35.875  -6.179  23.152  1.00 31.53           C  
ATOM    362  CB  ILE A  23     -35.861  -3.855  24.208  1.00 31.53           C  
ATOM    363  HB  ILE A  23     -36.783  -3.605  23.683  1.00 31.53           H  
ATOM    364  O   ILE A  23     -36.991  -6.145  22.636  1.00 31.53           O  
ATOM    365  CG1 ILE A  23     -35.043  -2.554  24.397  1.00 31.53           C  
ATOM    366 HG12 ILE A  23     -34.146  -2.769  24.977  1.00 31.53           H  
ATOM    367 HG13 ILE A  23     -34.728  -2.178  23.423  1.00 31.53           H  
ATOM    368  CG2 ILE A  23     -36.237  -4.461  25.577  1.00 31.53           C  
ATOM    369 HG21 ILE A  23     -36.838  -3.756  26.150  1.00 31.53           H  
ATOM    370 HG22 ILE A  23     -35.336  -4.708  26.139  1.00 31.53           H  
ATOM    371 HG23 ILE A  23     -36.841  -5.360  25.448  1.00 31.53           H  
ATOM    372  CD1 ILE A  23     -35.820  -1.419  25.076  1.00 31.53           C  
ATOM    373 HD11 ILE A  23     -35.223  -0.507  25.044  1.00 31.53           H  
ATOM    374 HD12 ILE A  23     -36.759  -1.243  24.552  1.00 31.53           H  
ATOM    375 HD13 ILE A  23     -36.021  -1.661  26.120  1.00 31.53           H  
ATOM    376  N   TYR A  24     -35.333  -7.315  23.596  1.00 30.79           N  
ATOM    377  H   TYR A  24     -34.401  -7.291  23.985  1.00 30.79           H  
ATOM    378  CA  TYR A  24     -36.060  -8.586  23.626  1.00 30.79           C  
ATOM    379  HA  TYR A  24     -36.981  -8.485  23.052  1.00 30.79           H  
ATOM    380  C   TYR A  24     -36.458  -8.941  25.061  1.00 30.79           C  
ATOM    381  CB  TYR A  24     -35.250  -9.694  22.940  1.00 30.79           C  
ATOM    382  HB2 TYR A  24     -35.713 -10.654  23.170  1.00 30.79           H  
ATOM    383  HB3 TYR A  24     -34.241  -9.713  23.352  1.00 30.79           H  
ATOM    384  O   TYR A  24     -35.621  -9.008  25.962  1.00 30.79           O  
ATOM    385  CG  TYR A  24     -35.187  -9.548  21.429  1.00 30.79           C  
ATOM    386  CD1 TYR A  24     -36.219 -10.080  20.628  1.00 30.79           C  
ATOM    387  HD1 TYR A  24     -37.048 -10.598  21.086  1.00 30.79           H  
ATOM    388  CD2 TYR A  24     -34.108  -8.875  20.824  1.00 30.79           C  
ATOM    389  HD2 TYR A  24     -33.316  -8.462  21.432  1.00 30.79           H  
ATOM    390  CE1 TYR A  24     -36.170  -9.940  19.227  1.00 30.79           C  
ATOM    391  HE1 TYR A  24     -36.952 -10.345  18.602  1.00 30.79           H  
ATOM    392  CE2 TYR A  24     -34.053  -8.739  19.423  1.00 30.79           C  
ATOM    393  HE2 TYR A  24     -33.216  -8.236  18.963  1.00 30.79           H  
ATOM    394  OH  TYR A  24     -35.051  -9.136  17.271  1.00 30.79           O  
ATOM    395  HH  TYR A  24     -34.275  -8.655  16.972  1.00 30.79           H  
ATOM    396  CZ  TYR A  24     -35.088  -9.269  18.622  1.00 30.79           C  
ATOM    397  N   TYR A  25     -37.753  -9.189  25.273  1.00 30.24           N  
ATOM    398  H   TYR A  25     -38.383  -9.120  24.487  1.00 30.24           H  
ATOM    399  CA  TYR A  25     -38.292  -9.683  26.540  1.00 30.24           C  
ATOM    400  HA  TYR A  25     -37.636  -9.366  27.350  1.00 30.24           H  
ATOM    401  C   TYR A  25     -38.333 -11.213  26.525  1.00 30.24           C  
ATOM    402  CB  TYR A  25     -39.681  -9.087  26.808  1.00 30.24           C  
ATOM    403  HB2 TYR A  25     -40.091  -9.547  27.707  1.00 30.24           H  
ATOM    404  HB3 TYR A  25     -40.346  -9.343  25.983  1.00 30.24           H  
ATOM    405  O   TYR A  25     -38.853 -11.823  25.595  1.00 30.24           O  
ATOM    406  CG  TYR A  25     -39.680  -7.582  27.002  1.00 30.24           C  
ATOM    407  CD1 TYR A  25     -39.401  -7.033  28.270  1.00 30.24           C  
ATOM    408  HD1 TYR A  25     -39.187  -7.684  29.105  1.00 30.24           H  
ATOM    409  CD2 TYR A  25     -39.941  -6.731  25.911  1.00 30.24           C  
ATOM    410  HD2 TYR A  25     -40.139  -7.142  24.932  1.00 30.24           H  
ATOM    411  CE1 TYR A  25     -39.390  -5.635  28.448  1.00 30.24           C  
ATOM    412  HE1 TYR A  25     -39.170  -5.205  29.414  1.00 30.24           H  
ATOM    413  CE2 TYR A  25     -39.929  -5.335  26.087  1.00 30.24           C  
ATOM    414  HE2 TYR A  25     -40.116  -4.673  25.254  1.00 30.24           H  
ATOM    415  OH  TYR A  25     -39.645  -3.436  27.512  1.00 30.24           O  
ATOM    416  HH  TYR A  25     -39.422  -3.160  28.404  1.00 30.24           H  
ATOM    417  CZ  TYR A  25     -39.656  -4.784  27.354  1.00 30.24           C  
ATOM    418  N   SER A  26     -37.824 -11.843  27.582  1.00 36.19           N  
ATOM    419  H   SER A  26     -37.398 -11.292  28.314  1.00 36.19           H  
ATOM    420  CA  SER A  26     -37.707 -13.305  27.689  1.00 36.19           C  
ATOM    421  HA  SER A  26     -37.402 -13.691  26.716  1.00 36.19           H  
ATOM    422  C   SER A  26     -39.015 -14.034  28.036  1.00 36.19           C  
ATOM    423  CB  SER A  26     -36.590 -13.656  28.682  1.00 36.19           C  
ATOM    424  HB2 SER A  26     -36.628 -14.717  28.927  1.00 36.19           H  
ATOM    425  HB3 SER A  26     -35.628 -13.449  28.211  1.00 36.19           H  
ATOM    426  O   SER A  26     -39.039 -15.263  28.055  1.00 36.19           O  
ATOM    427  OG  SER A  26     -36.690 -12.881  29.869  1.00 36.19           O  
ATOM    428  HG  SER A  26     -35.934 -12.290  29.905  1.00 36.19           H  
ATOM    429  N   ARG A  27     -40.119 -13.322  28.304  1.00 28.21           N  
ATOM    430  H   ARG A  27     -40.068 -12.317  28.214  1.00 28.21           H  
ATOM    431  CA  ARG A  27     -41.436 -13.931  28.558  1.00 28.21           C  
ATOM    432  HA  ARG A  27     -41.434 -14.924  28.108  1.00 28.21           H  
ATOM    433  C   ARG A  27     -42.557 -13.121  27.901  1.00 28.21           C  
ATOM    434  CB  ARG A  27     -41.691 -14.081  30.069  1.00 28.21           C  
ATOM    435  HB2 ARG A  27     -41.533 -13.124  30.565  1.00 28.21           H  
ATOM    436  HB3 ARG A  27     -42.731 -14.376  30.215  1.00 28.21           H  
ATOM    437  O   ARG A  27     -42.529 -11.894  28.004  1.00 28.21           O  
ATOM    438  CG  ARG A  27     -40.790 -15.153  30.702  1.00 28.21           C  
ATOM    439  HG2 ARG A  27     -39.750 -14.830  30.656  1.00 28.21           H  
ATOM    440  HG3 ARG A  27     -40.898 -16.084  30.146  1.00 28.21           H  
ATOM    441  CD  ARG A  27     -41.165 -15.400  32.166  1.00 28.21           C  
ATOM    442  HD2 ARG A  27     -41.025 -14.475  32.725  1.00 28.21           H  
ATOM    443  HD3 ARG A  27     -42.215 -15.690  32.211  1.00 28.21           H  
ATOM    444  NE  ARG A  27     -40.330 -16.467  32.751  1.00 28.21           N  
ATOM    445  HE  ARG A  27     -39.582 -16.818  32.170  1.00 28.21           H  
ATOM    446  NH1 ARG A  27     -41.422 -16.653  34.762  1.00 28.21           N  
ATOM    447 HH11 ARG A  27     -42.048 -15.913  34.479  1.00 28.21           H  
ATOM    448 HH12 ARG A  27     -41.543 -17.105  35.657  1.00 28.21           H  
ATOM    449  NH2 ARG A  27     -39.690 -17.988  34.323  1.00 28.21           N  
ATOM    450 HH21 ARG A  27     -38.978 -18.340  33.700  1.00 28.21           H  
ATOM    451 HH22 ARG A  27     -39.831 -18.436  35.218  1.00 28.21           H  
ATOM    452  CZ  ARG A  27     -40.482 -17.028  33.938  1.00 28.21           C  
ATOM    453  N   PRO A  28     -43.560 -13.770  27.277  1.00 29.98           N  
ATOM    454  CA  PRO A  28     -44.749 -13.075  26.804  1.00 29.98           C  
ATOM    455  HA  PRO A  28     -44.462 -12.298  26.095  1.00 29.98           H  
ATOM    456  C   PRO A  28     -45.456 -12.428  28.000  1.00 29.98           C  
ATOM    457  CB  PRO A  28     -45.599 -14.123  26.076  1.00 29.98           C  
ATOM    458  HB2 PRO A  28     -45.375 -14.084  25.010  1.00 29.98           H  
ATOM    459  HB3 PRO A  28     -46.666 -13.974  26.240  1.00 29.98           H  
ATOM    460  O   PRO A  28     -45.867 -13.103  28.944  1.00 29.98           O  
ATOM    461  CG  PRO A  28     -45.124 -15.462  26.639  1.00 29.98           C  
ATOM    462  HG2 PRO A  28     -45.719 -15.718  27.515  1.00 29.98           H  
ATOM    463  HG3 PRO A  28     -45.186 -16.256  25.894  1.00 29.98           H  
ATOM    464  CD  PRO A  28     -43.680 -15.206  27.063  1.00 29.98           C  
ATOM    465  HD2 PRO A  28     -43.464 -15.765  27.974  1.00 29.98           H  
ATOM    466  HD3 PRO A  28     -43.002 -15.509  26.266  1.00 29.98           H  
ATOM    467  N   ILE A  29     -45.551 -11.099  27.978  1.00 36.32           N  
ATOM    468  H   ILE A  29     -45.129 -10.604  27.205  1.00 36.32           H  
ATOM    469  CA  ILE A  29     -46.224 -10.315  29.011  1.00 36.32           C  
ATOM    470  HA  ILE A  29     -45.909 -10.674  29.991  1.00 36.32           H  
ATOM    471  C   ILE A  29     -47.729 -10.560  28.860  1.00 36.32           C  
ATOM    472  CB  ILE A  29     -45.835  -8.817  28.902  1.00 36.32           C  
ATOM    473  HB  ILE A  29     -46.108  -8.465  27.907  1.00 36.32           H  
ATOM    474  O   ILE A  29     -48.370 -10.035  27.949  1.00 36.32           O  
ATOM    475  CG1 ILE A  29     -44.309  -8.621  29.088  1.00 36.32           C  
ATOM    476 HG12 ILE A  29     -43.765  -9.346  28.482  1.00 36.32           H  
ATOM    477 HG13 ILE A  29     -44.043  -8.798  30.130  1.00 36.32           H  
ATOM    478  CG2 ILE A  29     -46.605  -7.976  29.942  1.00 36.32           C  
ATOM    479 HG21 ILE A  29     -46.338  -6.923  29.854  1.00 36.32           H  
ATOM    480 HG22 ILE A  29     -46.378  -8.319  30.951  1.00 36.32           H  
ATOM    481 HG23 ILE A  29     -47.679  -8.048  29.770  1.00 36.32           H  
ATOM    482  CD1 ILE A  29     -43.801  -7.234  28.669  1.00 36.32           C  
ATOM    483 HD11 ILE A  29     -44.212  -6.459  29.316  1.00 36.32           H  
ATOM    484 HD12 ILE A  29     -44.080  -7.034  27.635  1.00 36.32           H  
ATOM    485 HD13 ILE A  29     -42.714  -7.211  28.750  1.00 36.32           H  
ATOM    486  N   ALA A  30     -48.307 -11.360  29.757  1.00 32.06           N  
ATOM    487  H   ALA A  30     -47.716 -11.858  30.408  1.00 32.06           H  
ATOM    488  CA  ALA A  30     -49.750 -11.404  29.960  1.00 32.06           C  
ATOM    489  HA  ALA A  30     -50.245 -11.527  28.998  1.00 32.06           H  
ATOM    490  C   ALA A  30     -50.184 -10.060  30.569  1.00 32.06           C  
ATOM    491  CB  ALA A  30     -50.104 -12.612  30.838  1.00 32.06           C  
ATOM    492  HB1 ALA A  30     -49.607 -12.534  31.806  1.00 32.06           H  
ATOM    493  HB2 ALA A  30     -51.181 -12.648  30.997  1.00 32.06           H  
ATOM    494  HB3 ALA A  30     -49.788 -13.532  30.345  1.00 32.06           H  
ATOM    495  O   ALA A  30     -50.148  -9.863  31.779  1.00 32.06           O  
ATOM    496  N   GLY A  31     -50.502  -9.090  29.715  1.00 32.15           N  
ATOM    497  H   GLY A  31     -50.333  -9.264  28.734  1.00 32.15           H  
ATOM    498  CA  GLY A  31     -50.878  -7.749  30.148  1.00 32.15           C  
ATOM    499  HA2 GLY A  31     -50.284  -7.462  31.016  1.00 32.15           H  
ATOM    500  HA3 GLY A  31     -51.931  -7.740  30.429  1.00 32.15           H  
ATOM    501  C   GLY A  31     -50.638  -6.726  29.052  1.00 32.15           C  
ATOM    502  O   GLY A  31     -49.678  -5.963  29.097  1.00 32.15           O  
ATOM    503  N   THR A  32     -51.534  -6.673  28.071  1.00 33.16           N  
ATOM    504  H   THR A  32     -52.318  -7.310  28.097  1.00 33.16           H  
ATOM    505  CA  THR A  32     -51.531  -5.731  26.937  1.00 33.16           C  
ATOM    506  HA  THR A  32     -50.545  -5.769  26.473  1.00 33.16           H  
ATOM    507  C   THR A  32     -51.743  -4.256  27.325  1.00 33.16           C  
ATOM    508  CB  THR A  32     -52.564  -6.180  25.882  1.00 33.16           C  
ATOM    509  HB  THR A  32     -52.820  -5.357  25.215  1.00 33.16           H  
ATOM    510  O   THR A  32     -52.079  -3.443  26.470  1.00 33.16           O  
ATOM    511  CG2 THR A  32     -52.030  -7.327  25.027  1.00 33.16           C  
ATOM    512 HG21 THR A  32     -52.779  -7.616  24.289  1.00 33.16           H  
ATOM    513 HG22 THR A  32     -51.794  -8.188  25.653  1.00 33.16           H  
ATOM    514 HG23 THR A  32     -51.130  -7.008  24.503  1.00 33.16           H  
ATOM    515  OG1 THR A  32     -53.731  -6.658  26.519  1.00 33.16           O  
ATOM    516  HG1 THR A  32     -54.410  -6.737  25.845  1.00 33.16           H  
ATOM    517  N   LYS A  33     -51.493  -3.853  28.580  1.00 37.95           N  
ATOM    518  H   LYS A  33     -51.109  -4.533  29.221  1.00 37.95           H  
ATOM    519  CA  LYS A  33     -51.568  -2.442  28.998  1.00 37.95           C  
ATOM    520  HA  LYS A  33     -52.364  -1.977  28.416  1.00 37.95           H  
ATOM    521  C   LYS A  33     -50.309  -1.628  28.649  1.00 37.95           C  
ATOM    522  CB  LYS A  33     -51.963  -2.343  30.485  1.00 37.95           C  
ATOM    523  HB2 LYS A  33     -51.066  -2.324  31.103  1.00 37.95           H  
ATOM    524  HB3 LYS A  33     -52.556  -3.215  30.761  1.00 37.95           H  
ATOM    525  O   LYS A  33     -50.356  -0.410  28.727  1.00 37.95           O  
ATOM    526  CG  LYS A  33     -52.816  -1.087  30.747  1.00 37.95           C  
ATOM    527  HG2 LYS A  33     -53.709  -1.133  30.124  1.00 37.95           H  
ATOM    528  HG3 LYS A  33     -52.249  -0.197  30.474  1.00 37.95           H  
ATOM    529  CD  LYS A  33     -53.244  -0.962  32.215  1.00 37.95           C  
ATOM    530  HD2 LYS A  33     -53.793  -1.857  32.511  1.00 37.95           H  
ATOM    531  HD3 LYS A  33     -52.353  -0.862  32.835  1.00 37.95           H  
ATOM    532  CE  LYS A  33     -54.137   0.276  32.377  1.00 37.95           C  
ATOM    533  HE2 LYS A  33     -55.018   0.154  31.746  1.00 37.95           H  
ATOM    534  HE3 LYS A  33     -53.589   1.144  32.010  1.00 37.95           H  
ATOM    535  NZ  LYS A  33     -54.544   0.492  33.789  1.00 37.95           N  
ATOM    536  HZ1 LYS A  33     -53.730   0.647  34.366  1.00 37.95           H  
ATOM    537  HZ2 LYS A  33     -55.138   1.306  33.860  1.00 37.95           H  
ATOM    538  HZ3 LYS A  33     -55.053  -0.306  34.143  1.00 37.95           H  
ATOM    539  N   TYR A  34     -49.213  -2.272  28.234  1.00 33.68           N  
ATOM    540  H   TYR A  34     -49.238  -3.282  28.223  1.00 33.68           H  
ATOM    541  CA  TYR A  34     -47.902  -1.619  28.068  1.00 33.68           C  
ATOM    542  HA  TYR A  34     -47.905  -0.682  28.624  1.00 33.68           H  
ATOM    543  C   TYR A  34     -47.521  -1.218  26.632  1.00 33.68           C  
ATOM    544  CB  TYR A  34     -46.825  -2.507  28.709  1.00 33.68           C  
ATOM    545  HB2 TYR A  34     -45.840  -2.142  28.421  1.00 33.68           H  
ATOM    546  HB3 TYR A  34     -46.915  -3.527  28.333  1.00 33.68           H  
ATOM    547  O   TYR A  34     -46.514  -0.548  26.443  1.00 33.68           O  
ATOM    548  CG  TYR A  34     -46.891  -2.503  30.223  1.00 33.68           C  
ATOM    549  CD1 TYR A  34     -46.321  -1.427  30.930  1.00 33.68           C  
ATOM    550  HD1 TYR A  34     -45.836  -0.626  30.392  1.00 33.68           H  
ATOM    551  CD2 TYR A  34     -47.536  -3.543  30.921  1.00 33.68           C  
ATOM    552  HD2 TYR A  34     -47.960  -4.377  30.381  1.00 33.68           H  
ATOM    553  CE1 TYR A  34     -46.388  -1.386  32.334  1.00 33.68           C  
ATOM    554  HE1 TYR A  34     -45.949  -0.554  32.865  1.00 33.68           H  
ATOM    555  CE2 TYR A  34     -47.610  -3.502  32.327  1.00 33.68           C  
ATOM    556  HE2 TYR A  34     -48.091  -4.298  32.877  1.00 33.68           H  
ATOM    557  OH  TYR A  34     -47.106  -2.389  34.392  1.00 33.68           O  
ATOM    558  HH  TYR A  34     -46.647  -1.620  34.738  1.00 33.68           H  
ATOM    559  CZ  TYR A  34     -47.034  -2.426  33.035  1.00 33.68           C  
ATOM    560  N   PHE A  35     -48.294  -1.589  25.606  1.00 30.20           N  
ATOM    561  H   PHE A  35     -49.147  -2.099  25.787  1.00 30.20           H  
ATOM    562  CA  PHE A  35     -47.860  -1.381  24.213  1.00 30.20           C  
ATOM    563  HA  PHE A  35     -46.770  -1.383  24.200  1.00 30.20           H  
ATOM    564  C   PHE A  35     -48.218  -0.019  23.604  1.00 30.20           C  
ATOM    565  CB  PHE A  35     -48.294  -2.565  23.338  1.00 30.20           C  
ATOM    566  HB2 PHE A  35     -49.215  -3.004  23.723  1.00 30.20           H  
ATOM    567  HB3 PHE A  35     -48.504  -2.215  22.327  1.00 30.20           H  
ATOM    568  O   PHE A  35     -47.730   0.297  22.522  1.00 30.20           O  
ATOM    569  CG  PHE A  35     -47.209  -3.618  23.244  1.00 30.20           C  
ATOM    570  CD1 PHE A  35     -46.155  -3.446  22.326  1.00 30.20           C  
ATOM    571  HD1 PHE A  35     -46.135  -2.581  21.680  1.00 30.20           H  
ATOM    572  CD2 PHE A  35     -47.205  -4.726  24.112  1.00 30.20           C  
ATOM    573  HD2 PHE A  35     -47.998  -4.851  24.835  1.00 30.20           H  
ATOM    574  CE1 PHE A  35     -45.108  -4.381  22.270  1.00 30.20           C  
ATOM    575  HE1 PHE A  35     -44.285  -4.231  21.587  1.00 30.20           H  
ATOM    576  CE2 PHE A  35     -46.160  -5.665  24.051  1.00 30.20           C  
ATOM    577  HE2 PHE A  35     -46.151  -6.512  24.721  1.00 30.20           H  
ATOM    578  CZ  PHE A  35     -45.112  -5.493  23.129  1.00 30.20           C  
ATOM    579  HZ  PHE A  35     -44.299  -6.204  23.092  1.00 30.20           H  
ATOM    580  N   THR A  36     -49.027   0.808  24.270  1.00 33.12           N  
ATOM    581  H   THR A  36     -49.443   0.507  25.139  1.00 33.12           H  
ATOM    582  CA  THR A  36     -49.466   2.090  23.689  1.00 33.12           C  
ATOM    583  HA  THR A  36     -49.440   1.972  22.606  1.00 33.12           H  
ATOM    584  C   THR A  36     -48.528   3.271  23.943  1.00 33.12           C  
ATOM    585  CB  THR A  36     -50.922   2.456  24.044  1.00 33.12           C  
ATOM    586  HB  THR A  36     -50.939   3.385  24.615  1.00 33.12           H  
ATOM    587  O   THR A  36     -48.697   4.288  23.285  1.00 33.12           O  
ATOM    588  CG2 THR A  36     -51.753   2.644  22.773  1.00 33.12           C  
ATOM    589 HG21 THR A  36     -52.772   2.920  23.045  1.00 33.12           H  
ATOM    590 HG22 THR A  36     -51.321   3.445  22.174  1.00 33.12           H  
ATOM    591 HG23 THR A  36     -51.768   1.719  22.197  1.00 33.12           H  
ATOM    592  OG1 THR A  36     -51.565   1.455  24.809  1.00 33.12           O  
ATOM    593  HG1 THR A  36     -51.594   1.777  25.713  1.00 33.12           H  
ATOM    594  N   GLU A  37     -47.514   3.151  24.806  1.00 30.01           N  
ATOM    595  H   GLU A  37     -47.413   2.301  25.342  1.00 30.01           H  
ATOM    596  CA  GLU A  37     -46.591   4.267  25.109  1.00 30.01           C  
ATOM    597  HA  GLU A  37     -47.022   5.200  24.748  1.00 30.01           H  
ATOM    598  C   GLU A  37     -45.236   4.185  24.383  1.00 30.01           C  
ATOM    599  CB  GLU A  37     -46.441   4.433  26.630  1.00 30.01           C  
ATOM    600  HB2 GLU A  37     -45.568   5.048  26.847  1.00 30.01           H  
ATOM    601  HB3 GLU A  37     -46.300   3.452  27.083  1.00 30.01           H  
ATOM    602  O   GLU A  37     -44.450   5.123  24.437  1.00 30.01           O  
ATOM    603  CG  GLU A  37     -47.680   5.131  27.221  1.00 30.01           C  
ATOM    604  HG2 GLU A  37     -48.566   4.550  26.964  1.00 30.01           H  
ATOM    605  HG3 GLU A  37     -47.779   6.113  26.758  1.00 30.01           H  
ATOM    606  CD  GLU A  37     -47.631   5.295  28.749  1.00 30.01           C  
ATOM    607  OE1 GLU A  37     -48.486   6.048  29.270  1.00 30.01           O  
ATOM    608  OE2 GLU A  37     -46.820   4.600  29.403  1.00 30.01           O  
ATOM    609  N   LEU A  38     -44.970   3.127  23.606  1.00 29.95           N  
ATOM    610  H   LEU A  38     -45.641   2.374  23.569  1.00 29.95           H  
ATOM    611  CA  LEU A  38     -43.766   3.063  22.757  1.00 29.95           C  
ATOM    612  HA  LEU A  38     -42.927   3.471  23.321  1.00 29.95           H  
ATOM    613  C   LEU A  38     -43.858   3.939  21.495  1.00 29.95           C  
ATOM    614  CB  LEU A  38     -43.460   1.595  22.408  1.00 29.95           C  
ATOM    615  HB2 LEU A  38     -42.834   1.556  21.516  1.00 29.95           H  
ATOM    616  HB3 LEU A  38     -44.396   1.087  22.172  1.00 29.95           H  
ATOM    617  O   LEU A  38     -42.865   4.092  20.788  1.00 29.95           O  
ATOM    618  CG  LEU A  38     -42.727   0.845  23.534  1.00 29.95           C  
ATOM    619  HG  LEU A  38     -43.226   1.032  24.485  1.00 29.95           H  
ATOM    620  CD1 LEU A  38     -42.769  -0.659  23.259  1.00 29.95           C  
ATOM    621 HD11 LEU A  38     -43.805  -0.999  23.231  1.00 29.95           H  
ATOM    622 HD12 LEU A  38     -42.287  -0.876  22.306  1.00 29.95           H  
ATOM    623 HD13 LEU A  38     -42.249  -1.190  24.056  1.00 29.95           H  
ATOM    624  CD2 LEU A  38     -41.258   1.267  23.641  1.00 29.95           C  
ATOM    625 HD21 LEU A  38     -40.764   0.693  24.425  1.00 29.95           H  
ATOM    626 HD22 LEU A  38     -41.184   2.324  23.898  1.00 29.95           H  
ATOM    627 HD23 LEU A  38     -40.745   1.097  22.694  1.00 29.95           H  
ATOM    628  N   LYS A  39     -45.033   4.516  21.208  1.00 27.72           N  
ATOM    629  H   LYS A  39     -45.778   4.418  21.883  1.00 27.72           H  
ATOM    630  CA  LYS A  39     -45.271   5.336  20.012  1.00 27.72           C  
ATOM    631  HA  LYS A  39     -44.828   4.817  19.162  1.00 27.72           H  
ATOM    632  C   LYS A  39     -44.556   6.691  20.047  1.00 27.72           C  
ATOM    633  CB  LYS A  39     -46.783   5.502  19.784  1.00 27.72           C  
ATOM    634  HB2 LYS A  39     -47.343   4.879  20.482  1.00 27.72           H  
ATOM    635  HB3 LYS A  39     -47.067   6.540  19.956  1.00 27.72           H  
ATOM    636  O   LYS A  39     -44.235   7.204  18.984  1.00 27.72           O  
ATOM    637  CG  LYS A  39     -47.152   5.093  18.353  1.00 27.72           C  
ATOM    638  HG2 LYS A  39     -46.573   5.691  17.649  1.00 27.72           H  
ATOM    639  HG3 LYS A  39     -46.914   4.039  18.206  1.00 27.72           H  
ATOM    640  CD  LYS A  39     -48.643   5.321  18.101  1.00 27.72           C  
ATOM    641  HD2 LYS A  39     -49.227   4.737  18.812  1.00 27.72           H  
ATOM    642  HD3 LYS A  39     -48.856   6.380  18.244  1.00 27.72           H  
ATOM    643  CE  LYS A  39     -48.984   4.909  16.668  1.00 27.72           C  
ATOM    644  HE2 LYS A  39     -48.274   5.399  16.001  1.00 27.72           H  
ATOM    645  HE3 LYS A  39     -48.851   3.832  16.568  1.00 27.72           H  
ATOM    646  NZ  LYS A  39     -50.366   5.316  16.324  1.00 27.72           N  
ATOM    647  HZ1 LYS A  39     -50.442   6.318  16.427  1.00 27.72           H  
ATOM    648  HZ2 LYS A  39     -51.030   4.881  16.947  1.00 27.72           H  
ATOM    649  HZ3 LYS A  39     -50.574   5.085  15.363  1.00 27.72           H  
ATOM    650  N   ASP A  40     -44.247   7.201  21.237  1.00 28.77           N  
ATOM    651  H   ASP A  40     -44.575   6.733  22.070  1.00 28.77           H  
ATOM    652  CA  ASP A  40     -43.611   8.515  21.401  1.00 28.77           C  
ATOM    653  HA  ASP A  40     -43.688   9.070  20.466  1.00 28.77           H  
ATOM    654  C   ASP A  40     -42.105   8.417  21.704  1.00 28.77           C  
ATOM    655  CB  ASP A  40     -44.380   9.328  22.458  1.00 28.77           C  
ATOM    656  HB2 ASP A  40     -43.866  10.275  22.619  1.00 28.77           H  
ATOM    657  HB3 ASP A  40     -44.373   8.776  23.398  1.00 28.77           H  
ATOM    658  O   ASP A  40     -41.431   9.434  21.848  1.00 28.77           O  
ATOM    659  CG  ASP A  40     -45.832   9.642  22.060  1.00 28.77           C  
ATOM    660  OD1 ASP A  40     -46.165   9.576  20.854  1.00 28.77           O  
ATOM    661  OD2 ASP A  40     -46.629   9.920  22.984  1.00 28.77           O  
ATOM    662  N   LEU A  41     -41.546   7.200  21.781  1.00 36.07           N  
ATOM    663  H   LEU A  41     -42.132   6.393  21.623  1.00 36.07           H  
ATOM    664  CA  LEU A  41     -40.129   6.999  22.104  1.00 36.07           C  
ATOM    665  HA  LEU A  41     -39.849   7.768  22.824  1.00 36.07           H  
ATOM    666  C   LEU A  41     -39.194   7.174  20.893  1.00 36.07           C  
ATOM    667  CB  LEU A  41     -39.932   5.620  22.763  1.00 36.07           C  
ATOM    668  HB2 LEU A  41     -39.642   4.907  21.992  1.00 36.07           H  
ATOM    669  HB3 LEU A  41     -40.871   5.268  23.191  1.00 36.07           H  
ATOM    670  O   LEU A  41     -37.992   7.345  21.073  1.00 36.07           O  
ATOM    671  CG  LEU A  41     -38.857   5.668  23.869  1.00 36.07           C  
ATOM    672  HG  LEU A  41     -38.153   6.477  23.678  1.00 36.07           H  
ATOM    673  CD1 LEU A  41     -39.513   5.894  25.235  1.00 36.07           C  
ATOM    674 HD11 LEU A  41     -40.084   6.822  25.210  1.00 36.07           H  
ATOM    675 HD12 LEU A  41     -40.183   5.069  25.476  1.00 36.07           H  
ATOM    676 HD13 LEU A  41     -38.744   5.977  26.002  1.00 36.07           H  
ATOM    677  CD2 LEU A  41     -38.061   4.365  23.931  1.00 36.07           C  
ATOM    678 HD21 LEU A  41     -37.323   4.425  24.731  1.00 36.07           H  
ATOM    679 HD22 LEU A  41     -37.537   4.227  22.986  1.00 36.07           H  
ATOM    680 HD23 LEU A  41     -38.730   3.522  24.105  1.00 36.07           H  
ATOM    681  N   PHE A  42     -39.720   7.132  19.667  1.00 30.72           N  
ATOM    682  H   PHE A  42     -40.722   7.045  19.576  1.00 30.72           H  
ATOM    683  CA  PHE A  42     -38.913   7.184  18.449  1.00 30.72           C  
ATOM    684  HA  PHE A  42     -37.894   7.478  18.699  1.00 30.72           H  
ATOM    685  C   PHE A  42     -39.443   8.259  17.502  1.00 30.72           C  
ATOM    686  CB  PHE A  42     -38.820   5.786  17.818  1.00 30.72           C  
ATOM    687  HB2 PHE A  42     -39.824   5.412  17.619  1.00 30.72           H  
ATOM    688  HB3 PHE A  42     -38.307   5.870  16.860  1.00 30.72           H  
ATOM    689  O   PHE A  42     -40.242   8.001  16.606  1.00 30.72           O  
ATOM    690  CG  PHE A  42     -38.063   4.787  18.679  1.00 30.72           C  
ATOM    691  CD1 PHE A  42     -36.655   4.803  18.707  1.00 30.72           C  
ATOM    692  HD1 PHE A  42     -36.114   5.524  18.112  1.00 30.72           H  
ATOM    693  CD2 PHE A  42     -38.763   3.868  19.484  1.00 30.72           C  
ATOM    694  HD2 PHE A  42     -39.843   3.865  19.480  1.00 30.72           H  
ATOM    695  CE1 PHE A  42     -35.952   3.904  19.528  1.00 30.72           C  
ATOM    696  HE1 PHE A  42     -34.872   3.934  19.555  1.00 30.72           H  
ATOM    697  CE2 PHE A  42     -38.060   2.970  20.308  1.00 30.72           C  
ATOM    698  HE2 PHE A  42     -38.603   2.277  20.934  1.00 30.72           H  
ATOM    699  CZ  PHE A  42     -36.654   2.987  20.330  1.00 30.72           C  
ATOM    700  HZ  PHE A  42     -36.113   2.306  20.970  1.00 30.72           H  
ATOM    701  N   HIS A  43     -38.959   9.486  17.692  1.00 30.70           N  
ATOM    702  H   HIS A  43     -38.363   9.643  18.493  1.00 30.70           H  
ATOM    703  CA  HIS A  43     -38.900  10.458  16.607  1.00 30.70           C  
ATOM    704  HA  HIS A  43     -39.881  10.549  16.140  1.00 30.70           H  
ATOM    705  C   HIS A  43     -37.913   9.933  15.554  1.00 30.70           C  
ATOM    706  CB  HIS A  43     -38.481  11.833  17.148  1.00 30.70           C  
ATOM    707  HB2 HIS A  43     -38.044  12.410  16.334  1.00 30.70           H  
ATOM    708  HB3 HIS A  43     -37.711  11.717  17.911  1.00 30.70           H  
ATOM    709  O   HIS A  43     -36.706  10.127  15.662  1.00 30.70           O  
ATOM    710  CG  HIS A  43     -39.629  12.641  17.695  1.00 30.70           C  
ATOM    711  CD2 HIS A  43     -39.978  12.809  19.009  1.00 30.70           C  
ATOM    712  HD2 HIS A  43     -39.491  12.358  19.861  1.00 30.70           H  
ATOM    713  ND1 HIS A  43     -40.503  13.393  16.944  1.00 30.70           N  
ATOM    714  HD1 HIS A  43     -40.508  13.471  15.937  1.00 30.70           H  
ATOM    715  CE1 HIS A  43     -41.356  14.002  17.783  1.00 30.70           C  
ATOM    716  HE1 HIS A  43     -42.160  14.658  17.486  1.00 30.70           H  
ATOM    717  NE2 HIS A  43     -41.068  13.687  19.053  1.00 30.70           N  
ATOM    718  N   GLY A  44     -38.424   9.209  14.565  1.00 30.93           N  
ATOM    719  H   GLY A  44     -39.391   8.925  14.638  1.00 30.93           H  
ATOM    720  CA  GLY A  44     -37.659   8.710  13.428  1.00 30.93           C  
ATOM    721  HA2 GLY A  44     -36.687   8.343  13.756  1.00 30.93           H  
ATOM    722  HA3 GLY A  44     -37.509   9.516  12.710  1.00 30.93           H  
ATOM    723  C   GLY A  44     -38.412   7.563  12.772  1.00 30.93           C  
ATOM    724  O   GLY A  44     -38.775   6.610  13.453  1.00 30.93           O  
ATOM    725  N   ASP A  45     -38.668   7.673  11.469  1.00 30.08           N  
ATOM    726  H   ASP A  45     -38.357   8.515  11.006  1.00 30.08           H  
ATOM    727  CA  ASP A  45     -39.512   6.787  10.651  1.00 30.08           C  
ATOM    728  HA  ASP A  45     -40.476   6.694  11.152  1.00 30.08           H  
ATOM    729  C   ASP A  45     -38.985   5.340  10.480  1.00 30.08           C  
ATOM    730  CB  ASP A  45     -39.761   7.464   9.287  1.00 30.08           C  
ATOM    731  HB2 ASP A  45     -40.251   6.762   8.613  1.00 30.08           H  
ATOM    732  HB3 ASP A  45     -38.806   7.743   8.842  1.00 30.08           H  
ATOM    733  O   ASP A  45     -39.089   4.737   9.411  1.00 30.08           O  
ATOM    734  CG  ASP A  45     -40.680   8.681   9.376  1.00 30.08           C  
ATOM    735  OD1 ASP A  45     -41.749   8.548  10.014  1.00 30.08           O  
ATOM    736  OD2 ASP A  45     -40.310   9.724   8.796  1.00 30.08           O  
ATOM    737  N   THR A  46     -38.434   4.718  11.523  1.00 26.94           N  
ATOM    738  H   THR A  46     -38.326   5.234  12.384  1.00 26.94           H  
ATOM    739  CA  THR A  46     -37.988   3.321  11.500  1.00 26.94           C  
ATOM    740  HA  THR A  46     -37.840   3.058  10.452  1.00 26.94           H  
ATOM    741  C   THR A  46     -39.097   2.398  11.997  1.00 26.94           C  
ATOM    742  CB  THR A  46     -36.617   3.089  12.160  1.00 26.94           C  
ATOM    743  HB  THR A  46     -36.712   2.415  13.011  1.00 26.94           H  
ATOM    744  O   THR A  46     -39.208   2.010  13.158  1.00 26.94           O  
ATOM    745  CG2 THR A  46     -35.654   2.475  11.140  1.00 26.94           C  
ATOM    746 HG21 THR A  46     -36.057   1.532  10.773  1.00 26.94           H  
ATOM    747 HG22 THR A  46     -34.691   2.282  11.614  1.00 26.94           H  
ATOM    748 HG23 THR A  46     -35.512   3.160  10.304  1.00 26.94           H  
ATOM    749  OG1 THR A  46     -36.012   4.287  12.595  1.00 26.94           O  
ATOM    750  HG1 THR A  46     -35.101   4.095  12.831  1.00 26.94           H  
ATOM    751  N   TYR A  47     -39.948   2.074  11.032  1.00 24.87           N  
ATOM    752  H   TYR A  47     -39.791   2.575  10.169  1.00 24.87           H  
ATOM    753  CA  TYR A  47     -41.031   1.101  11.007  1.00 24.87           C  
ATOM    754  HA  TYR A  47     -41.907   1.543  11.483  1.00 24.87           H  
ATOM    755  C   TYR A  47     -40.686  -0.233  11.709  1.00 24.87           C  
ATOM    756  CB  TYR A  47     -41.313   0.916   9.501  1.00 24.87           C  
ATOM    757  HB2 TYR A  47     -41.139   1.863   8.990  1.00 24.87           H  
ATOM    758  HB3 TYR A  47     -40.594   0.222   9.066  1.00 24.87           H  
ATOM    759  O   TYR A  47     -40.163  -1.164  11.099  1.00 24.87           O  
ATOM    760  CG  TYR A  47     -42.711   0.500   9.113  1.00 24.87           C  
ATOM    761  CD1 TYR A  47     -43.008  -0.850   8.865  1.00 24.87           C  
ATOM    762  HD1 TYR A  47     -42.234  -1.588   9.014  1.00 24.87           H  
ATOM    763  CD2 TYR A  47     -43.678   1.495   8.879  1.00 24.87           C  
ATOM    764  HD2 TYR A  47     -43.429   2.534   9.039  1.00 24.87           H  
ATOM    765  CE1 TYR A  47     -44.282  -1.207   8.379  1.00 24.87           C  
ATOM    766  HE1 TYR A  47     -44.528  -2.234   8.153  1.00 24.87           H  
ATOM    767  CE2 TYR A  47     -44.945   1.145   8.383  1.00 24.87           C  
ATOM    768  HE2 TYR A  47     -45.670   1.919   8.177  1.00 24.87           H  
ATOM    769  OH  TYR A  47     -46.462  -0.553   7.629  1.00 24.87           O  
ATOM    770  HH  TYR A  47     -46.954   0.232   7.378  1.00 24.87           H  
ATOM    771  CZ  TYR A  47     -45.246  -0.209   8.130  1.00 24.87           C  
ATOM    772  N   LEU A  48     -41.019  -0.371  12.996  1.00 25.58           N  
ATOM    773  H   LEU A  48     -41.299   0.453  13.510  1.00 25.58           H  
ATOM    774  CA  LEU A  48     -40.986  -1.663  13.681  1.00 25.58           C  
ATOM    775  HA  LEU A  48     -40.150  -2.237  13.281  1.00 25.58           H  
ATOM    776  C   LEU A  48     -42.288  -2.419  13.354  1.00 25.58           C  
ATOM    777  CB  LEU A  48     -40.732  -1.452  15.190  1.00 25.58           C  
ATOM    778  HB2 LEU A  48     -40.115  -0.565  15.333  1.00 25.58           H  
ATOM    779  HB3 LEU A  48     -41.684  -1.262  15.685  1.00 25.58           H  
ATOM    780  O   LEU A  48     -43.342  -2.153  13.935  1.00 25.58           O  
ATOM    781  CG  LEU A  48     -40.019  -2.646  15.857  1.00 25.58           C  
ATOM    782  HG  LEU A  48     -40.441  -3.576  15.477  1.00 25.58           H  
ATOM    783  CD1 LEU A  48     -38.510  -2.617  15.601  1.00 25.58           C  
ATOM    784 HD11 LEU A  48     -38.076  -1.695  15.988  1.00 25.58           H  
ATOM    785 HD12 LEU A  48     -38.310  -2.670  14.531  1.00 25.58           H  
ATOM    786 HD13 LEU A  48     -38.033  -3.468  16.086  1.00 25.58           H  
ATOM    787  CD2 LEU A  48     -40.215  -2.612  17.370  1.00 25.58           C  
ATOM    788 HD21 LEU A  48     -39.854  -3.540  17.813  1.00 25.58           H  
ATOM    789 HD22 LEU A  48     -39.667  -1.771  17.795  1.00 25.58           H  
ATOM    790 HD23 LEU A  48     -41.273  -2.476  17.593  1.00 25.58           H  
ATOM    791  N   GLN A  49     -42.234  -3.353  12.396  1.00 23.03           N  
ATOM    792  H   GLN A  49     -41.365  -3.464  11.894  1.00 23.03           H  
ATOM    793  CA  GLN A  49     -43.322  -4.305  12.142  1.00 23.03           C  
ATOM    794  HA  GLN A  49     -44.255  -3.754  12.022  1.00 23.03           H  
ATOM    795  C   GLN A  49     -43.491  -5.239  13.350  1.00 23.03           C  
ATOM    796  CB  GLN A  49     -43.081  -5.142  10.868  1.00 23.03           C  
ATOM    797  HB2 GLN A  49     -42.051  -5.497  10.843  1.00 23.03           H  
ATOM    798  HB3 GLN A  49     -43.733  -6.014  10.930  1.00 23.03           H  
ATOM    799  O   GLN A  49     -42.979  -6.355  13.377  1.00 23.03           O  
ATOM    800  CG  GLN A  49     -43.418  -4.436   9.550  1.00 23.03           C  
ATOM    801  HG2 GLN A  49     -42.644  -3.698   9.340  1.00 23.03           H  
ATOM    802  HG3 GLN A  49     -44.379  -3.932   9.656  1.00 23.03           H  
ATOM    803  CD  GLN A  49     -43.513  -5.401   8.366  1.00 23.03           C  
ATOM    804  NE2 GLN A  49     -43.874  -4.937   7.190  1.00 23.03           N  
ATOM    805 HE21 GLN A  49     -43.862  -5.614   6.442  1.00 23.03           H  
ATOM    806 HE22 GLN A  49     -43.972  -3.946   7.021  1.00 23.03           H  
ATOM    807  OE1 GLN A  49     -43.296  -6.595   8.465  1.00 23.03           O  
ATOM    808  N   ILE A  50     -44.237  -4.805  14.365  1.00 25.46           N  
ATOM    809  H   ILE A  50     -44.513  -3.833  14.372  1.00 25.46           H  
ATOM    810  CA  ILE A  50     -44.752  -5.717  15.385  1.00 25.46           C  
ATOM    811  HA  ILE A  50     -44.048  -6.541  15.501  1.00 25.46           H  
ATOM    812  C   ILE A  50     -46.058  -6.304  14.851  1.00 25.46           C  
ATOM    813  CB  ILE A  50     -44.853  -5.065  16.776  1.00 25.46           C  
ATOM    814  HB  ILE A  50     -45.483  -4.178  16.710  1.00 25.46           H  
ATOM    815  O   ILE A  50     -47.071  -5.620  14.690  1.00 25.46           O  
ATOM    816  CG1 ILE A  50     -43.436  -4.657  17.251  1.00 25.46           C  
ATOM    817 HG12 ILE A  50     -42.804  -5.544  17.299  1.00 25.46           H  
ATOM    818 HG13 ILE A  50     -42.995  -3.969  16.530  1.00 25.46           H  
ATOM    819  CG2 ILE A  50     -45.493  -6.062  17.766  1.00 25.46           C  
ATOM    820 HG21 ILE A  50     -45.664  -5.585  18.731  1.00 25.46           H  
ATOM    821 HG22 ILE A  50     -46.469  -6.390  17.407  1.00 25.46           H  
ATOM    822 HG23 ILE A  50     -44.848  -6.930  17.901  1.00 25.46           H  
ATOM    823  CD1 ILE A  50     -43.414  -3.971  18.622  1.00 25.46           C  
ATOM    824 HD11 ILE A  50     -42.387  -3.756  18.917  1.00 25.46           H  
ATOM    825 HD12 ILE A  50     -43.985  -3.043  18.585  1.00 25.46           H  
ATOM    826 HD13 ILE A  50     -43.827  -4.629  19.387  1.00 25.46           H  
ATOM    827  N   VAL A  51     -45.990  -7.595  14.540  1.00 22.25           N  
ATOM    828  H   VAL A  51     -45.080  -8.022  14.637  1.00 22.25           H  
ATOM    829  CA  VAL A  51     -47.066  -8.452  14.041  1.00 22.25           C  
ATOM    830  HA  VAL A  51     -47.237  -8.219  12.990  1.00 22.25           H  
ATOM    831  C   VAL A  51     -48.366  -8.214  14.821  1.00 22.25           C  
ATOM    832  CB  VAL A  51     -46.598  -9.921  14.138  1.00 22.25           C  
ATOM    833  HB  VAL A  51     -46.316 -10.140  15.168  1.00 22.25           H  
ATOM    834  O   VAL A  51     -48.500  -8.572  15.991  1.00 22.25           O  
ATOM    835  CG1 VAL A  51     -47.680 -10.924  13.719  1.00 22.25           C  
ATOM    836 HG11 VAL A  51     -48.534 -10.864  14.393  1.00 22.25           H  
ATOM    837 HG12 VAL A  51     -47.278 -11.936  13.768  1.00 22.25           H  
ATOM    838 HG13 VAL A  51     -48.004 -10.721  12.698  1.00 22.25           H  
ATOM    839  CG2 VAL A  51     -45.372 -10.156  13.240  1.00 22.25           C  
ATOM    840 HG21 VAL A  51     -45.061 -11.199  13.301  1.00 22.25           H  
ATOM    841 HG22 VAL A  51     -44.529  -9.541  13.555  1.00 22.25           H  
ATOM    842 HG23 VAL A  51     -45.611  -9.922  12.202  1.00 22.25           H  
ATOM    843  N   LYS A  52     -49.358  -7.624  14.143  1.00 21.61           N  
ATOM    844  H   LYS A  52     -49.133  -7.290  13.216  1.00 21.61           H  
ATOM    845  CA  LYS A  52     -50.746  -7.523  14.606  1.00 21.61           C  
ATOM    846  HA  LYS A  52     -50.777  -7.017  15.571  1.00 21.61           H  
ATOM    847  C   LYS A  52     -51.323  -8.932  14.768  1.00 21.61           C  
ATOM    848  CB  LYS A  52     -51.592  -6.749  13.569  1.00 21.61           C  
ATOM    849  HB2 LYS A  52     -52.645  -6.937  13.779  1.00 21.61           H  
ATOM    850  HB3 LYS A  52     -51.381  -7.148  12.577  1.00 21.61           H  
ATOM    851  O   LYS A  52     -51.744  -9.531  13.782  1.00 21.61           O  
ATOM    852  CG  LYS A  52     -51.395  -5.226  13.550  1.00 21.61           C  
ATOM    853  HG2 LYS A  52     -51.725  -4.810  14.502  1.00 21.61           H  
ATOM    854  HG3 LYS A  52     -50.340  -4.994  13.404  1.00 21.61           H  
ATOM    855  CD  LYS A  52     -52.218  -4.613  12.401  1.00 21.61           C  
ATOM    856  HD2 LYS A  52     -53.259  -4.920  12.497  1.00 21.61           H  
ATOM    857  HD3 LYS A  52     -51.825  -4.991  11.457  1.00 21.61           H  
ATOM    858  CE  LYS A  52     -52.138  -3.081  12.410  1.00 21.61           C  
ATOM    859  HE2 LYS A  52     -51.087  -2.794  12.434  1.00 21.61           H  
ATOM    860  HE3 LYS A  52     -52.602  -2.712  13.325  1.00 21.61           H  
ATOM    861  NZ  LYS A  52     -52.794  -2.485  11.215  1.00 21.61           N  
ATOM    862  HZ1 LYS A  52     -53.768  -2.746  11.159  1.00 21.61           H  
ATOM    863  HZ2 LYS A  52     -52.728  -1.478  11.239  1.00 21.61           H  
ATOM    864  HZ3 LYS A  52     -52.332  -2.795  10.372  1.00 21.61           H  
ATOM    865  N   LYS A  53     -51.442  -9.441  15.996  1.00 24.81           N  
ATOM    866  H   LYS A  53     -50.963  -8.977  16.755  1.00 24.81           H  
ATOM    867  CA  LYS A  53     -52.430 -10.488  16.299  1.00 24.81           C  
ATOM    868  HA  LYS A  53     -52.911 -10.766  15.361  1.00 24.81           H  
ATOM    869  C   LYS A  53     -53.534  -9.888  17.166  1.00 24.81           C  
ATOM    870  CB  LYS A  53     -51.777 -11.775  16.837  1.00 24.81           C  
ATOM    871  HB2 LYS A  53     -50.697 -11.727  16.697  1.00 24.81           H  
ATOM    872  HB3 LYS A  53     -51.984 -11.884  17.901  1.00 24.81           H  
ATOM    873  O   LYS A  53     -53.303  -9.431  18.279  1.00 24.81           O  
ATOM    874  CG  LYS A  53     -52.318 -12.996  16.064  1.00 24.81           C  
ATOM    875  HG2 LYS A  53     -53.400 -13.043  16.187  1.00 24.81           H  
ATOM    876  HG3 LYS A  53     -52.092 -12.869  15.005  1.00 24.81           H  
ATOM    877  CD  LYS A  53     -51.704 -14.320  16.539  1.00 24.81           C  
ATOM    878  HD2 LYS A  53     -51.969 -14.479  17.584  1.00 24.81           H  
ATOM    879  HD3 LYS A  53     -50.619 -14.262  16.450  1.00 24.81           H  
ATOM    880  CE  LYS A  53     -52.232 -15.481  15.682  1.00 24.81           C  
ATOM    881  HE2 LYS A  53     -51.967 -15.291  14.642  1.00 24.81           H  
ATOM    882  HE3 LYS A  53     -53.320 -15.495  15.748  1.00 24.81           H  
ATOM    883  NZ  LYS A  53     -51.679 -16.791  16.115  1.00 24.81           N  
ATOM    884  HZ1 LYS A  53     -51.943 -16.994  17.068  1.00 24.81           H  
ATOM    885  HZ2 LYS A  53     -52.031 -17.534  15.528  1.00 24.81           H  
ATOM    886  HZ3 LYS A  53     -50.671 -16.794  16.050  1.00 24.81           H  
ATOM    887  N   GLN A  54     -54.716  -9.795  16.564  1.00 23.09           N  
ATOM    888  H   GLN A  54     -54.798 -10.238  15.660  1.00 23.09           H  
ATOM    889  CA  GLN A  54     -55.924  -9.171  17.093  1.00 23.09           C  
ATOM    890  HA  GLN A  54     -55.767  -8.100  17.227  1.00 23.09           H  
ATOM    891  C   GLN A  54     -56.355  -9.799  18.423  1.00 23.09           C  
ATOM    892  CB  GLN A  54     -57.061  -9.424  16.083  1.00 23.09           C  
ATOM    893  HB2 GLN A  54     -57.141 -10.500  15.924  1.00 23.09           H  
ATOM    894  HB3 GLN A  54     -57.999  -9.089  16.527  1.00 23.09           H  
ATOM    895  O   GLN A  54     -56.646 -10.985  18.442  1.00 23.09           O  
ATOM    896  CG  GLN A  54     -56.925  -8.743  14.713  1.00 23.09           C  
ATOM    897  HG2 GLN A  54     -55.977  -9.014  14.250  1.00 23.09           H  
ATOM    898  HG3 GLN A  54     -56.950  -7.661  14.848  1.00 23.09           H  
ATOM    899  CD  GLN A  54     -58.053  -9.165  13.767  1.00 23.09           C  
ATOM    900  NE2 GLN A  54     -58.472  -8.325  12.849  1.00 23.09           N  
ATOM    901 HE21 GLN A  54     -59.167  -8.699  12.218  1.00 23.09           H  
ATOM    902 HE22 GLN A  54     -58.020  -7.435  12.693  1.00 23.09           H  
ATOM    903  OE1 GLN A  54     -58.590 -10.253  13.836  1.00 23.09           O  
ATOM    904  N   HIS A  55     -56.541  -9.002  19.478  1.00 28.00           N  
ATOM    905  H   HIS A  55     -56.132  -8.078  19.473  1.00 28.00           H  
ATOM    906  CA  HIS A  55     -57.575  -9.274  20.482  1.00 28.00           C  
ATOM    907  HA  HIS A  55     -58.387  -9.801  19.981  1.00 28.00           H  
ATOM    908  C   HIS A  55     -58.161  -7.954  21.005  1.00 28.00           C  
ATOM    909  CB  HIS A  55     -57.079 -10.204  21.604  1.00 28.00           C  
ATOM    910  HB2 HIS A  55     -57.694 -10.049  22.491  1.00 28.00           H  
ATOM    911  HB3 HIS A  55     -56.050  -9.956  21.865  1.00 28.00           H  
ATOM    912  O   HIS A  55     -57.468  -7.117  21.577  1.00 28.00           O  
ATOM    913  CG  HIS A  55     -57.182 -11.669  21.232  1.00 28.00           C  
ATOM    914  CD2 HIS A  55     -56.144 -12.524  20.969  1.00 28.00           C  
ATOM    915  HD2 HIS A  55     -55.094 -12.277  21.018  1.00 28.00           H  
ATOM    916  ND1 HIS A  55     -58.345 -12.373  20.994  1.00 28.00           N  
ATOM    917  HD1 HIS A  55     -59.291 -12.046  21.134  1.00 28.00           H  
ATOM    918  CE1 HIS A  55     -58.011 -13.610  20.587  1.00 28.00           C  
ATOM    919  HE1 HIS A  55     -58.710 -14.394  20.336  1.00 28.00           H  
ATOM    920  NE2 HIS A  55     -56.679 -13.752  20.567  1.00 28.00           N  
ATOM    921  N   LYS A  56     -59.463  -7.770  20.752  1.00 22.29           N  
ATOM    922  H   LYS A  56     -59.938  -8.534  20.292  1.00 22.29           H  
ATOM    923  CA  LYS A  56     -60.311  -6.682  21.257  1.00 22.29           C  
ATOM    924  HA  LYS A  56     -59.863  -5.711  21.042  1.00 22.29           H  
ATOM    925  C   LYS A  56     -60.478  -6.835  22.772  1.00 22.29           C  
ATOM    926  CB  LYS A  56     -61.712  -6.800  20.608  1.00 22.29           C  
ATOM    927  HB2 LYS A  56     -62.079  -7.816  20.756  1.00 22.29           H  
ATOM    928  HB3 LYS A  56     -62.388  -6.132  21.142  1.00 22.29           H  
ATOM    929  O   LYS A  56     -61.080  -7.821  23.185  1.00 22.29           O  
ATOM    930  CG  LYS A  56     -61.812  -6.460  19.112  1.00 22.29           C  
ATOM    931  HG2 LYS A  56     -61.081  -7.043  18.551  1.00 22.29           H  
ATOM    932  HG3 LYS A  56     -61.603  -5.399  18.973  1.00 22.29           H  
ATOM    933  CD  LYS A  56     -63.227  -6.787  18.590  1.00 22.29           C  
ATOM    934  HD2 LYS A  56     -63.964  -6.295  19.225  1.00 22.29           H  
ATOM    935  HD3 LYS A  56     -63.380  -7.865  18.647  1.00 22.29           H  
ATOM    936  CE  LYS A  56     -63.421  -6.317  17.140  1.00 22.29           C  
ATOM    937  HE2 LYS A  56     -63.317  -5.233  17.109  1.00 22.29           H  
ATOM    938  HE3 LYS A  56     -62.627  -6.744  16.528  1.00 22.29           H  
ATOM    939  NZ  LYS A  56     -64.747  -6.717  16.591  1.00 22.29           N  
ATOM    940  HZ1 LYS A  56     -65.503  -6.336  17.142  1.00 22.29           H  
ATOM    941  HZ2 LYS A  56     -64.841  -7.723  16.571  1.00 22.29           H  
ATOM    942  HZ3 LYS A  56     -64.856  -6.383  15.644  1.00 22.29           H  
ATOM    943  N   ILE A  57     -60.034  -5.879  23.592  1.00 26.44           N  
ATOM    944  H   ILE A  57     -59.488  -5.117  23.217  1.00 26.44           H  
ATOM    945  CA  ILE A  57     -60.419  -5.809  25.015  1.00 26.44           C  
ATOM    946  HA  ILE A  57     -61.350  -6.363  25.136  1.00 26.44           H  
ATOM    947  C   ILE A  57     -60.729  -4.354  25.401  1.00 26.44           C  
ATOM    948  CB  ILE A  57     -59.387  -6.500  25.946  1.00 26.44           C  
ATOM    949  HB  ILE A  57     -58.420  -6.012  25.821  1.00 26.44           H  
ATOM    950  O   ILE A  57     -60.005  -3.432  25.035  1.00 26.44           O  
ATOM    951  CG1 ILE A  57     -59.242  -8.000  25.578  1.00 26.44           C  
ATOM    952 HG12 ILE A  57     -58.857  -8.074  24.561  1.00 26.44           H  
ATOM    953 HG13 ILE A  57     -60.221  -8.478  25.614  1.00 26.44           H  
ATOM    954  CG2 ILE A  57     -59.818  -6.356  27.420  1.00 26.44           C  
ATOM    955 HG21 ILE A  57     -59.071  -6.801  28.076  1.00 26.44           H  
ATOM    956 HG22 ILE A  57     -60.775  -6.850  27.589  1.00 26.44           H  
ATOM    957 HG23 ILE A  57     -59.889  -5.307  27.706  1.00 26.44           H  
ATOM    958  CD1 ILE A  57     -58.285  -8.821  26.448  1.00 26.44           C  
ATOM    959 HD11 ILE A  57     -57.317  -8.322  26.507  1.00 26.44           H  
ATOM    960 HD12 ILE A  57     -58.694  -8.952  27.449  1.00 26.44           H  
ATOM    961 HD13 ILE A  57     -58.149  -9.806  26.001  1.00 26.44           H  
ATOM    962  N   LYS A  58     -61.867  -4.177  26.090  1.00 21.80           N  
ATOM    963  H   LYS A  58     -62.314  -5.022  26.416  1.00 21.80           H  
ATOM    964  CA  LYS A  58     -62.515  -2.910  26.469  1.00 21.80           C  
ATOM    965  HA  LYS A  58     -62.568  -2.266  25.592  1.00 21.80           H  
ATOM    966  C   LYS A  58     -61.733  -2.141  27.548  1.00 21.80           C  
ATOM    967  CB  LYS A  58     -63.943  -3.211  26.974  1.00 21.80           C  
ATOM    968  HB2 LYS A  58     -63.908  -4.054  27.665  1.00 21.80           H  
ATOM    969  HB3 LYS A  58     -64.301  -2.347  27.533  1.00 21.80           H  
ATOM    970  O   LYS A  58     -61.252  -2.738  28.507  1.00 21.80           O  
ATOM    971  CG  LYS A  58     -64.964  -3.496  25.856  1.00 21.80           C  
ATOM    972  HG2 LYS A  58     -64.597  -4.298  25.216  1.00 21.80           H  
ATOM    973  HG3 LYS A  58     -65.084  -2.593  25.256  1.00 21.80           H  
ATOM    974  CD  LYS A  58     -66.328  -3.904  26.444  1.00 21.80           C  
ATOM    975  HD2 LYS A  58     -66.229  -4.883  26.914  1.00 21.80           H  
ATOM    976  HD3 LYS A  58     -66.615  -3.180  27.207  1.00 21.80           H  
ATOM    977  CE  LYS A  58     -67.423  -3.952  25.367  1.00 21.80           C  
ATOM    978  HE2 LYS A  58     -67.517  -2.958  24.930  1.00 21.80           H  
ATOM    979  HE3 LYS A  58     -67.111  -4.637  24.578  1.00 21.80           H  
ATOM    980  NZ  LYS A  58     -68.734  -4.382  25.925  1.00 21.80           N  
ATOM    981  HZ1 LYS A  58     -69.027  -3.764  26.668  1.00 21.80           H  
ATOM    982  HZ2 LYS A  58     -69.453  -4.367  25.216  1.00 21.80           H  
ATOM    983  HZ3 LYS A  58     -68.682  -5.319  26.301  1.00 21.80           H  
ATOM    984  N   LEU A  59     -61.677  -0.813  27.399  1.00 23.79           N  
ATOM    985  H   LEU A  59     -62.127  -0.412  26.588  1.00 23.79           H  
ATOM    986  CA  LEU A  59     -61.124   0.134  28.374  1.00 23.79           C  
ATOM    987  HA  LEU A  59     -60.148  -0.223  28.704  1.00 23.79           H  
ATOM    988  C   LEU A  59     -62.028   0.259  29.610  1.00 23.79           C  
ATOM    989  CB  LEU A  59     -60.972   1.542  27.750  1.00 23.79           C  
ATOM    990  HB2 LEU A  59     -61.806   1.755  27.081  1.00 23.79           H  
ATOM    991  HB3 LEU A  59     -61.056   2.257  28.568  1.00 23.79           H  
ATOM    992  O   LEU A  59     -63.222   0.516  29.477  1.00 23.79           O  
ATOM    993  CG  LEU A  59     -59.634   1.832  27.044  1.00 23.79           C  
ATOM    994  HG  LEU A  59     -58.841   1.255  27.520  1.00 23.79           H  
ATOM    995  CD1 LEU A  59     -59.679   1.489  25.555  1.00 23.79           C  
ATOM    996 HD11 LEU A  59     -58.710   1.701  25.103  1.00 23.79           H  
ATOM    997 HD12 LEU A  59     -60.442   2.086  25.055  1.00 23.79           H  
ATOM    998 HD13 LEU A  59     -59.898   0.429  25.427  1.00 23.79           H  
ATOM    999  CD2 LEU A  59     -59.289   3.316  27.186  1.00 23.79           C  
ATOM   1000 HD21 LEU A  59     -58.348   3.528  26.680  1.00 23.79           H  
ATOM   1001 HD22 LEU A  59     -59.182   3.579  28.238  1.00 23.79           H  
ATOM   1002 HD23 LEU A  59     -60.075   3.929  26.746  1.00 23.79           H  
ATOM   1003  N   ILE A  60     -61.431   0.188  30.801  1.00 25.25           N  
ATOM   1004  H   ILE A  60     -60.451  -0.054  30.832  1.00 25.25           H  
ATOM   1005  CA  ILE A  60     -62.019   0.704  32.042  1.00 25.25           C  
ATOM   1006  HA  ILE A  60     -62.956   1.210  31.808  1.00 25.25           H  
ATOM   1007  C   ILE A  60     -61.052   1.758  32.591  1.00 25.25           C  
ATOM   1008  CB  ILE A  60     -62.355  -0.425  33.044  1.00 25.25           C  
ATOM   1009  HB  ILE A  60     -61.446  -0.988  33.254  1.00 25.25           H  
ATOM   1010  O   ILE A  60     -59.878   1.478  32.848  1.00 25.25           O  
ATOM   1011  CG1 ILE A  60     -63.406  -1.381  32.426  1.00 25.25           C  
ATOM   1012 HG12 ILE A  60     -64.320  -0.827  32.214  1.00 25.25           H  
ATOM   1013 HG13 ILE A  60     -63.025  -1.771  31.482  1.00 25.25           H  
ATOM   1014  CG2 ILE A  60     -62.876   0.174  34.365  1.00 25.25           C  
ATOM   1015 HG21 ILE A  60     -62.139   0.845  34.807  1.00 25.25           H  
ATOM   1016 HG22 ILE A  60     -63.802   0.724  34.194  1.00 25.25           H  
ATOM   1017 HG23 ILE A  60     -63.063  -0.615  35.093  1.00 25.25           H  
ATOM   1018  CD1 ILE A  60     -63.758  -2.596  33.295  1.00 25.25           C  
ATOM   1019 HD11 ILE A  60     -64.298  -2.284  34.189  1.00 25.25           H  
ATOM   1020 HD12 ILE A  60     -64.396  -3.271  32.726  1.00 25.25           H  
ATOM   1021 HD13 ILE A  60     -62.848  -3.124  33.581  1.00 25.25           H  
ATOM   1022  N   TYR A  61     -61.546   2.989  32.697  1.00 26.93           N  
ATOM   1023  H   TYR A  61     -62.528   3.118  32.495  1.00 26.93           H  
ATOM   1024  CA  TYR A  61     -60.812   4.172  33.135  1.00 26.93           C  
ATOM   1025  HA  TYR A  61     -59.830   4.180  32.662  1.00 26.93           H  
ATOM   1026  C   TYR A  61     -60.624   4.160  34.659  1.00 26.93           C  
ATOM   1027  CB  TYR A  61     -61.579   5.430  32.686  1.00 26.93           C  
ATOM   1028  HB2 TYR A  61     -61.185   6.285  33.236  1.00 26.93           H  
ATOM   1029  HB3 TYR A  61     -62.628   5.336  32.968  1.00 26.93           H  
ATOM   1030  O   TYR A  61     -61.590   4.039  35.404  1.00 26.93           O  
ATOM   1031  CG  TYR A  61     -61.487   5.746  31.201  1.00 26.93           C  
ATOM   1032  CD1 TYR A  61     -60.548   6.697  30.753  1.00 26.93           C  
ATOM   1033  HD1 TYR A  61     -59.907   7.203  31.460  1.00 26.93           H  
ATOM   1034  CD2 TYR A  61     -62.344   5.119  30.272  1.00 26.93           C  
ATOM   1035  HD2 TYR A  61     -63.088   4.411  30.607  1.00 26.93           H  
ATOM   1036  CE1 TYR A  61     -60.458   7.019  29.386  1.00 26.93           C  
ATOM   1037  HE1 TYR A  61     -59.746   7.760  29.051  1.00 26.93           H  
ATOM   1038  CE2 TYR A  61     -62.250   5.434  28.901  1.00 26.93           C  
ATOM   1039  HE2 TYR A  61     -62.908   4.970  28.182  1.00 26.93           H  
ATOM   1040  OH  TYR A  61     -61.227   6.686  27.134  1.00 26.93           O  
ATOM   1041  HH  TYR A  61     -60.604   7.396  26.961  1.00 26.93           H  
ATOM   1042  CZ  TYR A  61     -61.309   6.386  28.456  1.00 26.93           C  
ATOM   1043  N   MET A  62     -59.387   4.337  35.128  1.00 30.11           N  
ATOM   1044  H   MET A  62     -58.631   4.393  34.461  1.00 30.11           H  
ATOM   1045  CA  MET A  62     -59.079   4.658  36.528  1.00 30.11           C  
ATOM   1046  HA  MET A  62     -59.997   4.733  37.110  1.00 30.11           H  
ATOM   1047  C   MET A  62     -58.393   6.025  36.577  1.00 30.11           C  
ATOM   1048  CB  MET A  62     -58.196   3.579  37.177  1.00 30.11           C  
ATOM   1049  HB2 MET A  62     -57.369   3.324  36.515  1.00 30.11           H  
ATOM   1050  HB3 MET A  62     -57.777   4.002  38.089  1.00 30.11           H  
ATOM   1051  O   MET A  62     -57.175   6.113  36.457  1.00 30.11           O  
ATOM   1052  CG  MET A  62     -58.959   2.307  37.554  1.00 30.11           C  
ATOM   1053  HG2 MET A  62     -59.222   1.773  36.641  1.00 30.11           H  
ATOM   1054  HG3 MET A  62     -59.883   2.578  38.065  1.00 30.11           H  
ATOM   1055  SD  MET A  62     -58.009   1.198  38.636  1.00 30.11           S  
ATOM   1056  CE  MET A  62     -58.043   2.134  40.196  1.00 30.11           C  
ATOM   1057  HE1 MET A  62     -59.075   2.351  40.471  1.00 30.11           H  
ATOM   1058  HE2 MET A  62     -57.486   3.065  40.092  1.00 30.11           H  
ATOM   1059  HE3 MET A  62     -57.586   1.537  40.985  1.00 30.11           H  
ATOM   1060  N   TRP A  63     -59.182   7.090  36.699  1.00 40.07           N  
ATOM   1061  H   TRP A  63     -60.180   6.943  36.733  1.00 40.07           H  
ATOM   1062  CA  TRP A  63     -58.724   8.483  36.794  1.00 40.07           C  
ATOM   1063  HA  TRP A  63     -57.652   8.534  36.984  1.00 40.07           H  
ATOM   1064  C   TRP A  63     -59.450   9.143  37.969  1.00 40.07           C  
ATOM   1065  CB  TRP A  63     -59.031   9.216  35.473  1.00 40.07           C  
ATOM   1066  HB2 TRP A  63     -59.173  10.273  35.699  1.00 40.07           H  
ATOM   1067  HB3 TRP A  63     -59.974   8.857  35.061  1.00 40.07           H  
ATOM   1068  O   TRP A  63     -60.566   9.624  37.784  1.00 40.07           O  
ATOM   1069  CG  TRP A  63     -57.980   9.156  34.410  1.00 40.07           C  
ATOM   1070  CD1 TRP A  63     -57.457   8.042  33.848  1.00 40.07           C  
ATOM   1071  HD1 TRP A  63     -57.732   7.031  34.110  1.00 40.07           H  
ATOM   1072  CD2 TRP A  63     -57.303  10.280  33.768  1.00 40.07           C  
ATOM   1073  CE2 TRP A  63     -56.362   9.763  32.830  1.00 40.07           C  
ATOM   1074  CE3 TRP A  63     -57.385  11.685  33.890  1.00 40.07           C  
ATOM   1075  HE3 TRP A  63     -58.089  12.119  34.584  1.00 40.07           H  
ATOM   1076  NE1 TRP A  63     -56.498   8.396  32.919  1.00 40.07           N  
ATOM   1077  HE1 TRP A  63     -55.946   7.735  32.392  1.00 40.07           H  
ATOM   1078  CH2 TRP A  63     -55.643  11.984  32.202  1.00 40.07           C  
ATOM   1079  HH2 TRP A  63     -55.019  12.638  31.612  1.00 40.07           H  
ATOM   1080  CZ2 TRP A  63     -55.538  10.591  32.055  1.00 40.07           C  
ATOM   1081  HZ2 TRP A  63     -54.833  10.166  31.356  1.00 40.07           H  
ATOM   1082  CZ3 TRP A  63     -56.564  12.527  33.116  1.00 40.07           C  
ATOM   1083  HZ3 TRP A  63     -56.643  13.599  33.221  1.00 40.07           H  
ATOM   1084  N   PRO A  64     -58.936   9.002  39.209  1.00 35.44           N  
ATOM   1085  CA  PRO A  64     -58.579  10.224  39.959  1.00 35.44           C  
ATOM   1086  HA  PRO A  64     -58.409  11.042  39.259  1.00 35.44           H  
ATOM   1087  C   PRO A  64     -57.328  10.143  40.873  1.00 35.44           C  
ATOM   1088  CB  PRO A  64     -59.822  10.568  40.800  1.00 35.44           C  
ATOM   1089  HB2 PRO A  64     -59.550  10.825  41.823  1.00 35.44           H  
ATOM   1090  HB3 PRO A  64     -60.358  11.401  40.346  1.00 35.44           H  
ATOM   1091  O   PRO A  64     -56.666  11.157  41.082  1.00 35.44           O  
ATOM   1092  CG  PRO A  64     -60.704   9.317  40.774  1.00 35.44           C  
ATOM   1093  HG2 PRO A  64     -61.605   9.509  40.192  1.00 35.44           H  
ATOM   1094  HG3 PRO A  64     -60.971   8.998  41.782  1.00 35.44           H  
ATOM   1095  CD  PRO A  64     -59.838   8.267  40.082  1.00 35.44           C  
ATOM   1096  HD2 PRO A  64     -59.266   7.717  40.829  1.00 35.44           H  
ATOM   1097  HD3 PRO A  64     -60.467   7.567  39.532  1.00 35.44           H  
ATOM   1098  N   ALA A  65     -56.943   8.976  41.406  1.00 42.59           N  
ATOM   1099  H   ALA A  65     -57.504   8.157  41.219  1.00 42.59           H  
ATOM   1100  CA  ALA A  65     -55.938   8.898  42.484  1.00 42.59           C  
ATOM   1101  HA  ALA A  65     -56.222   9.604  43.266  1.00 42.59           H  
ATOM   1102  C   ALA A  65     -54.502   9.276  42.055  1.00 42.59           C  
ATOM   1103  CB  ALA A  65     -55.988   7.489  43.087  1.00 42.59           C  
ATOM   1104  HB1 ALA A  65     -56.992   7.277  43.457  1.00 42.59           H  
ATOM   1105  HB2 ALA A  65     -55.292   7.429  43.923  1.00 42.59           H  
ATOM   1106  HB3 ALA A  65     -55.709   6.747  42.340  1.00 42.59           H  
ATOM   1107  O   ALA A  65     -53.753   9.867  42.829  1.00 42.59           O  
ATOM   1108  N   ILE A  66     -54.126   8.978  40.806  1.00 47.03           N  
ATOM   1109  H   ILE A  66     -54.792   8.502  40.215  1.00 47.03           H  
ATOM   1110  CA  ILE A  66     -52.778   9.249  40.271  1.00 47.03           C  
ATOM   1111  HA  ILE A  66     -52.040   8.939  41.011  1.00 47.03           H  
ATOM   1112  C   ILE A  66     -52.558  10.756  40.049  1.00 47.03           C  
ATOM   1113  CB  ILE A  66     -52.551   8.407  38.989  1.00 47.03           C  
ATOM   1114  HB  ILE A  66     -53.370   8.607  38.299  1.00 47.03           H  
ATOM   1115  O   ILE A  66     -51.452  11.255  40.248  1.00 47.03           O  
ATOM   1116  CG1 ILE A  66     -52.555   6.898  39.342  1.00 47.03           C  
ATOM   1117 HG12 ILE A  66     -53.426   6.664  39.954  1.00 47.03           H  
ATOM   1118 HG13 ILE A  66     -51.667   6.664  39.930  1.00 47.03           H  
ATOM   1119  CG2 ILE A  66     -51.234   8.781  38.283  1.00 47.03           C  
ATOM   1120 HG21 ILE A  66     -50.390   8.640  38.958  1.00 47.03           H  
ATOM   1121 HG22 ILE A  66     -51.084   8.174  37.390  1.00 47.03           H  
ATOM   1122 HG23 ILE A  66     -51.253   9.821  37.958  1.00 47.03           H  
ATOM   1123  CD1 ILE A  66     -52.605   5.961  38.128  1.00 47.03           C  
ATOM   1124 HD11 ILE A  66     -51.692   6.040  37.539  1.00 47.03           H  
ATOM   1125 HD12 ILE A  66     -52.703   4.932  38.474  1.00 47.03           H  
ATOM   1126 HD13 ILE A  66     -53.466   6.208  37.506  1.00 47.03           H  
ATOM   1127  N   PHE A  67     -53.615  11.499  39.703  1.00 43.54           N  
ATOM   1128  H   PHE A  67     -54.521  11.059  39.642  1.00 43.54           H  
ATOM   1129  CA  PHE A  67     -53.530  12.943  39.469  1.00 43.54           C  
ATOM   1130  HA  PHE A  67     -52.676  13.141  38.822  1.00 43.54           H  
ATOM   1131  C   PHE A  67     -53.299  13.722  40.774  1.00 43.54           C  
ATOM   1132  CB  PHE A  67     -54.802  13.400  38.739  1.00 43.54           C  
ATOM   1133  HB2 PHE A  67     -55.641  13.395  39.434  1.00 43.54           H  
ATOM   1134  HB3 PHE A  67     -55.030  12.686  37.948  1.00 43.54           H  
ATOM   1135  O   PHE A  67     -52.502  14.656  40.799  1.00 43.54           O  
ATOM   1136  CG  PHE A  67     -54.680  14.769  38.099  1.00 43.54           C  
ATOM   1137  CD1 PHE A  67     -55.161  15.914  38.761  1.00 43.54           C  
ATOM   1138  HD1 PHE A  67     -55.618  15.827  39.736  1.00 43.54           H  
ATOM   1139  CD2 PHE A  67     -54.080  14.897  36.832  1.00 43.54           C  
ATOM   1140  HD2 PHE A  67     -53.708  14.023  36.317  1.00 43.54           H  
ATOM   1141  CE1 PHE A  67     -55.046  17.179  38.156  1.00 43.54           C  
ATOM   1142  HE1 PHE A  67     -55.418  18.056  38.664  1.00 43.54           H  
ATOM   1143  CE2 PHE A  67     -53.963  16.161  36.228  1.00 43.54           C  
ATOM   1144  HE2 PHE A  67     -53.504  16.255  35.255  1.00 43.54           H  
ATOM   1145  CZ  PHE A  67     -54.447  17.303  36.890  1.00 43.54           C  
ATOM   1146  HZ  PHE A  67     -54.362  18.274  36.426  1.00 43.54           H  
ATOM   1147  N   ILE A  68     -53.931  13.295  41.874  1.00 43.47           N  
ATOM   1148  H   ILE A  68     -54.567  12.514  41.786  1.00 43.47           H  
ATOM   1149  CA  ILE A  68     -53.800  13.941  43.192  1.00 43.47           C  
ATOM   1150  HA  ILE A  68     -53.934  15.015  43.066  1.00 43.47           H  
ATOM   1151  C   ILE A  68     -52.390  13.744  43.773  1.00 43.47           C  
ATOM   1152  CB  ILE A  68     -54.902  13.428  44.153  1.00 43.47           C  
ATOM   1153  HB  ILE A  68     -54.803  12.346  44.242  1.00 43.47           H  
ATOM   1154  O   ILE A  68     -51.826  14.665  44.359  1.00 43.47           O  
ATOM   1155  CG1 ILE A  68     -56.308  13.751  43.589  1.00 43.47           C  
ATOM   1156 HG12 ILE A  68     -56.387  13.387  42.564  1.00 43.47           H  
ATOM   1157 HG13 ILE A  68     -56.448  14.832  43.566  1.00 43.47           H  
ATOM   1158  CG2 ILE A  68     -54.740  14.045  45.557  1.00 43.47           C  
ATOM   1159 HG21 ILE A  68     -55.509  13.673  46.234  1.00 43.47           H  
ATOM   1160 HG22 ILE A  68     -53.779  13.773  45.991  1.00 43.47           H  
ATOM   1161 HG23 ILE A  68     -54.807  15.132  45.500  1.00 43.47           H  
ATOM   1162  CD1 ILE A  68     -57.466  13.118  44.371  1.00 43.47           C  
ATOM   1163 HD11 ILE A  68     -57.301  12.045  44.475  1.00 43.47           H  
ATOM   1164 HD12 ILE A  68     -57.560  13.574  45.356  1.00 43.47           H  
ATOM   1165 HD13 ILE A  68     -58.397  13.280  43.828  1.00 43.47           H  
ATOM   1166  N   LEU A  69     -51.783  12.569  43.578  1.00 45.46           N  
ATOM   1167  H   LEU A  69     -52.288  11.826  43.116  1.00 45.46           H  
ATOM   1168  CA  LEU A  69     -50.422  12.314  44.061  1.00 45.46           C  
ATOM   1169  HA  LEU A  69     -50.373  12.618  45.106  1.00 45.46           H  
ATOM   1170  C   LEU A  69     -49.380  13.151  43.292  1.00 45.46           C  
ATOM   1171  CB  LEU A  69     -50.135  10.804  43.959  1.00 45.46           C  
ATOM   1172  HB2 LEU A  69     -51.054  10.238  44.115  1.00 45.46           H  
ATOM   1173  HB3 LEU A  69     -49.784  10.587  42.950  1.00 45.46           H  
ATOM   1174  O   LEU A  69     -48.430  13.664  43.880  1.00 45.46           O  
ATOM   1175  CG  LEU A  69     -49.091  10.335  44.989  1.00 45.46           C  
ATOM   1176  HG  LEU A  69     -48.299  11.078  45.078  1.00 45.46           H  
ATOM   1177  CD1 LEU A  69     -49.736  10.111  46.360  1.00 45.46           C  
ATOM   1178 HD11 LEU A  69     -50.520   9.357  46.296  1.00 45.46           H  
ATOM   1179 HD12 LEU A  69     -50.164  11.044  46.728  1.00 45.46           H  
ATOM   1180 HD13 LEU A  69     -48.979   9.783  47.072  1.00 45.46           H  
ATOM   1181  CD2 LEU A  69     -48.462   9.016  44.540  1.00 45.46           C  
ATOM   1182 HD21 LEU A  69     -47.724   8.697  45.276  1.00 45.46           H  
ATOM   1183 HD22 LEU A  69     -47.959   9.158  43.584  1.00 45.46           H  
ATOM   1184 HD23 LEU A  69     -49.229   8.249  44.440  1.00 45.46           H  
ATOM   1185  N   TYR A  70     -49.586  13.334  41.982  1.00 47.94           N  
ATOM   1186  H   TYR A  70     -50.384  12.886  41.556  1.00 47.94           H  
ATOM   1187  CA  TYR A  70     -48.698  14.124  41.124  1.00 47.94           C  
ATOM   1188  HA  TYR A  70     -47.677  13.768  41.259  1.00 47.94           H  
ATOM   1189  C   TYR A  70     -48.711  15.616  41.478  1.00 47.94           C  
ATOM   1190  CB  TYR A  70     -49.097  13.908  39.657  1.00 47.94           C  
ATOM   1191  HB2 TYR A  70     -50.107  14.285  39.498  1.00 47.94           H  
ATOM   1192  HB3 TYR A  70     -49.113  12.838  39.451  1.00 47.94           H  
ATOM   1193  O   TYR A  70     -47.649  16.243  41.536  1.00 47.94           O  
ATOM   1194  CG  TYR A  70     -48.157  14.570  38.667  1.00 47.94           C  
ATOM   1195  CD1 TYR A  70     -48.470  15.829  38.118  1.00 47.94           C  
ATOM   1196  HD1 TYR A  70     -49.384  16.330  38.401  1.00 47.94           H  
ATOM   1197  CD2 TYR A  70     -46.958  13.926  38.309  1.00 47.94           C  
ATOM   1198  HD2 TYR A  70     -46.715  12.964  38.737  1.00 47.94           H  
ATOM   1199  CE1 TYR A  70     -47.586  16.439  37.206  1.00 47.94           C  
ATOM   1200  HE1 TYR A  70     -47.813  17.406  36.782  1.00 47.94           H  
ATOM   1201  CE2 TYR A  70     -46.072  14.531  37.397  1.00 47.94           C  
ATOM   1202  HE2 TYR A  70     -45.153  14.032  37.126  1.00 47.94           H  
ATOM   1203  OH  TYR A  70     -45.538  16.379  35.959  1.00 47.94           O  
ATOM   1204  HH  TYR A  70     -44.753  15.844  35.821  1.00 47.94           H  
ATOM   1205  CZ  TYR A  70     -46.387  15.791  36.843  1.00 47.94           C  
ATOM   1206  N   THR A  71     -49.890  16.187  41.759  1.00 48.46           N  
ATOM   1207  H   THR A  71     -50.738  15.637  41.728  1.00 48.46           H  
ATOM   1208  CA  THR A  71     -49.986  17.602  42.140  1.00 48.46           C  
ATOM   1209  HA  THR A  71     -49.464  18.189  41.384  1.00 48.46           H  
ATOM   1210  C   THR A  71     -49.266  17.872  43.454  1.00 48.46           C  
ATOM   1211  CB  THR A  71     -51.429  18.121  42.197  1.00 48.46           C  
ATOM   1212  HB  THR A  71     -51.419  19.139  42.586  1.00 48.46           H  
ATOM   1213  O   THR A  71     -48.528  18.846  43.508  1.00 48.46           O  
ATOM   1214  CG2 THR A  71     -52.087  18.143  40.818  1.00 48.46           C  
ATOM   1215 HG21 THR A  71     -53.101  18.534  40.898  1.00 48.46           H  
ATOM   1216 HG22 THR A  71     -52.122  17.140  40.393  1.00 48.46           H  
ATOM   1217 HG23 THR A  71     -51.514  18.789  40.153  1.00 48.46           H  
ATOM   1218  OG1 THR A  71     -52.227  17.327  43.036  1.00 48.46           O  
ATOM   1219  HG1 THR A  71     -53.131  17.642  42.970  1.00 48.46           H  
ATOM   1220  N   GLN A  72     -49.369  16.993  44.459  1.00 45.42           N  
ATOM   1221  H   GLN A  72     -50.006  16.217  44.351  1.00 45.42           H  
ATOM   1222  CA  GLN A  72     -48.675  17.170  45.743  1.00 45.42           C  
ATOM   1223  HA  GLN A  72     -48.889  18.172  46.113  1.00 45.42           H  
ATOM   1224  C   GLN A  72     -47.144  17.076  45.632  1.00 45.42           C  
ATOM   1225  CB  GLN A  72     -49.198  16.155  46.770  1.00 45.42           C  
ATOM   1226  HB2 GLN A  72     -48.557  16.205  47.651  1.00 45.42           H  
ATOM   1227  HB3 GLN A  72     -49.144  15.146  46.361  1.00 45.42           H  
ATOM   1228  O   GLN A  72     -46.438  17.902  46.211  1.00 45.42           O  
ATOM   1229  CG  GLN A  72     -50.639  16.463  47.204  1.00 45.42           C  
ATOM   1230  HG2 GLN A  72     -50.709  17.517  47.476  1.00 45.42           H  
ATOM   1231  HG3 GLN A  72     -51.324  16.280  46.376  1.00 45.42           H  
ATOM   1232  CD  GLN A  72     -51.088  15.638  48.407  1.00 45.42           C  
ATOM   1233  NE2 GLN A  72     -52.196  15.985  49.023  1.00 45.42           N  
ATOM   1234 HE21 GLN A  72     -52.436  15.431  49.833  1.00 45.42           H  
ATOM   1235 HE22 GLN A  72     -52.740  16.778  48.714  1.00 45.42           H  
ATOM   1236  OE1 GLN A  72     -50.461  14.685  48.833  1.00 45.42           O  
ATOM   1237  N   ILE A  73     -46.619  16.113  44.863  1.00 49.36           N  
ATOM   1238  H   ILE A  73     -47.246  15.448  44.431  1.00 49.36           H  
ATOM   1239  CA  ILE A  73     -45.166  15.942  44.675  1.00 49.36           C  
ATOM   1240  HA  ILE A  73     -44.690  15.916  45.656  1.00 49.36           H  
ATOM   1241  C   ILE A  73     -44.570  17.143  43.929  1.00 49.36           C  
ATOM   1242  CB  ILE A  73     -44.864  14.603  43.958  1.00 49.36           C  
ATOM   1243  HB  ILE A  73     -45.460  14.561  43.047  1.00 49.36           H  
ATOM   1244  O   ILE A  73     -43.512  17.643  44.315  1.00 49.36           O  
ATOM   1245  CG1 ILE A  73     -45.254  13.413  44.868  1.00 49.36           C  
ATOM   1246 HG12 ILE A  73     -44.555  13.352  45.703  1.00 49.36           H  
ATOM   1247 HG13 ILE A  73     -46.246  13.577  45.288  1.00 49.36           H  
ATOM   1248  CG2 ILE A  73     -43.374  14.495  43.571  1.00 49.36           C  
ATOM   1249 HG21 ILE A  73     -42.748  14.586  44.458  1.00 49.36           H  
ATOM   1250 HG22 ILE A  73     -43.170  13.540  43.085  1.00 49.36           H  
ATOM   1251 HG23 ILE A  73     -43.101  15.277  42.863  1.00 49.36           H  
ATOM   1252  CD1 ILE A  73     -45.285  12.061  44.143  1.00 49.36           C  
ATOM   1253 HD11 ILE A  73     -44.283  11.764  43.833  1.00 49.36           H  
ATOM   1254 HD12 ILE A  73     -45.937  12.121  43.272  1.00 49.36           H  
ATOM   1255 HD13 ILE A  73     -45.674  11.301  44.821  1.00 49.36           H  
ATOM   1256  N   SER A  74     -45.263  17.651  42.901  1.00 54.24           N  
ATOM   1257  H   SER A  74     -46.130  17.210  42.629  1.00 54.24           H  
ATOM   1258  CA  SER A  74     -44.803  18.834  42.169  1.00 54.24           C  
ATOM   1259  HA  SER A  74     -43.805  18.627  41.783  1.00 54.24           H  
ATOM   1260  C   SER A  74     -44.704  20.062  43.072  1.00 54.24           C  
ATOM   1261  CB  SER A  74     -45.716  19.150  40.983  1.00 54.24           C  
ATOM   1262  HB2 SER A  74     -46.713  19.398  41.348  1.00 54.24           H  
ATOM   1263  HB3 SER A  74     -45.784  18.281  40.328  1.00 54.24           H  
ATOM   1264  O   SER A  74     -43.742  20.810  42.919  1.00 54.24           O  
ATOM   1265  OG  SER A  74     -45.185  20.249  40.258  1.00 54.24           O  
ATOM   1266  HG  SER A  74     -44.648  20.770  40.861  1.00 54.24           H  
ATOM   1267  N   THR A  75     -45.649  20.282  43.997  1.00 48.18           N  
ATOM   1268  H   THR A  75     -46.456  19.677  44.057  1.00 48.18           H  
ATOM   1269  CA  THR A  75     -45.600  21.435  44.911  1.00 48.18           C  
ATOM   1270  HA  THR A  75     -45.482  22.334  44.306  1.00 48.18           H  
ATOM   1271  C   THR A  75     -44.389  21.350  45.831  1.00 48.18           C  
ATOM   1272  CB  THR A  75     -46.867  21.595  45.778  1.00 48.18           C  
ATOM   1273  HB  THR A  75     -46.652  21.311  46.808  1.00 48.18           H  
ATOM   1274  O   THR A  75     -43.630  22.316  45.907  1.00 48.18           O  
ATOM   1275  CG2 THR A  75     -47.379  23.031  45.750  1.00 48.18           C  
ATOM   1276 HG21 THR A  75     -46.597  23.703  46.104  1.00 48.18           H  
ATOM   1277 HG22 THR A  75     -47.660  23.306  44.734  1.00 48.18           H  
ATOM   1278 HG23 THR A  75     -48.246  23.129  46.404  1.00 48.18           H  
ATOM   1279  OG1 THR A  75     -47.936  20.816  45.324  1.00 48.18           O  
ATOM   1280  HG1 THR A  75     -48.625  20.836  45.992  1.00 48.18           H  
ATOM   1281  N   ILE A  76     -44.161  20.182  46.448  1.00 48.17           N  
ATOM   1282  H   ILE A  76     -44.815  19.428  46.291  1.00 48.17           H  
ATOM   1283  CA  ILE A  76     -43.059  19.953  47.397  1.00 48.17           C  
ATOM   1284  HA  ILE A  76     -43.160  20.659  48.222  1.00 48.17           H  
ATOM   1285  C   ILE A  76     -41.699  20.236  46.739  1.00 48.17           C  
ATOM   1286  CB  ILE A  76     -43.148  18.516  47.976  1.00 48.17           C  
ATOM   1287  HB  ILE A  76     -43.197  17.815  47.143  1.00 48.17           H  
ATOM   1288  O   ILE A  76     -40.873  20.944  47.314  1.00 48.17           O  
ATOM   1289  CG1 ILE A  76     -44.423  18.357  48.840  1.00 48.17           C  
ATOM   1290 HG12 ILE A  76     -44.311  18.931  49.760  1.00 48.17           H  
ATOM   1291 HG13 ILE A  76     -45.284  18.766  48.311  1.00 48.17           H  
ATOM   1292  CG2 ILE A  76     -41.910  18.167  48.827  1.00 48.17           C  
ATOM   1293 HG21 ILE A  76     -41.833  18.848  49.675  1.00 48.17           H  
ATOM   1294 HG22 ILE A  76     -40.998  18.231  48.234  1.00 48.17           H  
ATOM   1295 HG23 ILE A  76     -41.977  17.145  49.200  1.00 48.17           H  
ATOM   1296  CD1 ILE A  76     -44.758  16.903  49.203  1.00 48.17           C  
ATOM   1297 HD11 ILE A  76     -45.724  16.873  49.707  1.00 48.17           H  
ATOM   1298 HD12 ILE A  76     -44.006  16.490  49.876  1.00 48.17           H  
ATOM   1299 HD13 ILE A  76     -44.815  16.298  48.298  1.00 48.17           H  
ATOM   1300  N   VAL A  77     -41.476  19.758  45.510  1.00 42.63           N  
ATOM   1301  H   VAL A  77     -42.192  19.189  45.081  1.00 42.63           H  
ATOM   1302  CA  VAL A  77     -40.196  19.946  44.800  1.00 42.63           C  
ATOM   1303  HA  VAL A  77     -39.390  19.624  45.459  1.00 42.63           H  
ATOM   1304  C   VAL A  77     -39.922  21.423  44.482  1.00 42.63           C  
ATOM   1305  CB  VAL A  77     -40.153  19.058  43.540  1.00 42.63           C  
ATOM   1306  HB  VAL A  77     -41.036  19.257  42.932  1.00 42.63           H  
ATOM   1307  O   VAL A  77     -38.788  21.876  44.641  1.00 42.63           O  
ATOM   1308  CG1 VAL A  77     -38.907  19.301  42.678  1.00 42.63           C  
ATOM   1309 HG11 VAL A  77     -38.913  20.315  42.277  1.00 42.63           H  
ATOM   1310 HG12 VAL A  77     -38.895  18.606  41.838  1.00 42.63           H  
ATOM   1311 HG13 VAL A  77     -38.006  19.158  43.274  1.00 42.63           H  
ATOM   1312  CG2 VAL A  77     -40.141  17.572  43.930  1.00 42.63           C  
ATOM   1313 HG21 VAL A  77     -39.237  17.340  44.493  1.00 42.63           H  
ATOM   1314 HG22 VAL A  77     -41.007  17.326  44.544  1.00 42.63           H  
ATOM   1315 HG23 VAL A  77     -40.174  16.954  43.032  1.00 42.63           H  
ATOM   1316  N   THR A  78     -40.941  22.206  44.102  1.00 44.79           N  
ATOM   1317  H   THR A  78     -41.852  21.794  43.958  1.00 44.79           H  
ATOM   1318  CA  THR A  78     -40.774  23.659  43.886  1.00 44.79           C  
ATOM   1319  HA  THR A  78     -39.887  23.806  43.270  1.00 44.79           H  
ATOM   1320  C   THR A  78     -40.509  24.442  45.171  1.00 44.79           C  
ATOM   1321  CB  THR A  78     -41.967  24.319  43.169  1.00 44.79           C  
ATOM   1322  HB  THR A  78     -42.153  25.299  43.609  1.00 44.79           H  
ATOM   1323  O   THR A  78     -39.764  25.416  45.121  1.00 44.79           O  
ATOM   1324  CG2 THR A  78     -41.679  24.530  41.684  1.00 44.79           C  
ATOM   1325 HG21 THR A  78     -41.473  23.570  41.211  1.00 44.79           H  
ATOM   1326 HG22 THR A  78     -40.812  25.181  41.571  1.00 44.79           H  
ATOM   1327 HG23 THR A  78     -42.543  24.994  41.209  1.00 44.79           H  
ATOM   1328  OG1 THR A  78     -43.157  23.572  43.253  1.00 44.79           O  
ATOM   1329  HG1 THR A  78     -43.272  23.289  44.163  1.00 44.79           H  
ATOM   1330  N   THR A  79     -41.093  24.042  46.306  1.00 47.71           N  
ATOM   1331  H   THR A  79     -41.739  23.266  46.290  1.00 47.71           H  
ATOM   1332  CA  THR A  79     -40.909  24.752  47.584  1.00 47.71           C  
ATOM   1333  HA  THR A  79     -40.994  25.823  47.402  1.00 47.71           H  
ATOM   1334  C   THR A  79     -39.521  24.515  48.183  1.00 47.71           C  
ATOM   1335  CB  THR A  79     -41.994  24.351  48.598  1.00 47.71           C  
ATOM   1336  HB  THR A  79     -41.834  23.320  48.913  1.00 47.71           H  
ATOM   1337  O   THR A  79     -38.952  25.436  48.757  1.00 47.71           O  
ATOM   1338  CG2 THR A  79     -42.036  25.263  49.824  1.00 47.71           C  
ATOM   1339 HG21 THR A  79     -42.875  24.985  50.461  1.00 47.71           H  
ATOM   1340 HG22 THR A  79     -41.119  25.146  50.401  1.00 47.71           H  
ATOM   1341 HG23 THR A  79     -42.133  26.306  49.522  1.00 47.71           H  
ATOM   1342  OG1 THR A  79     -43.272  24.453  48.015  1.00 47.71           O  
ATOM   1343  HG1 THR A  79     -43.534  25.374  48.071  1.00 47.71           H  
ATOM   1344  N   TYR A  80     -38.958  23.309  48.039  1.00 40.29           N  
ATOM   1345  H   TYR A  80     -39.490  22.579  47.587  1.00 40.29           H  
ATOM   1346  CA  TYR A  80     -37.700  22.945  48.706  1.00 40.29           C  
ATOM   1347  HA  TYR A  80     -37.636  23.489  49.648  1.00 40.29           H  
ATOM   1348  C   TYR A  80     -36.424  23.308  47.942  1.00 40.29           C  
ATOM   1349  CB  TYR A  80     -37.710  21.447  49.042  1.00 40.29           C  
ATOM   1350  HB2 TYR A  80     -36.684  21.078  49.056  1.00 40.29           H  
ATOM   1351  HB3 TYR A  80     -38.237  20.890  48.268  1.00 40.29           H  
ATOM   1352  O   TYR A  80     -35.396  23.524  48.578  1.00 40.29           O  
ATOM   1353  CG  TYR A  80     -38.313  21.158  50.399  1.00 40.29           C  
ATOM   1354  CD1 TYR A  80     -37.502  21.237  51.548  1.00 40.29           C  
ATOM   1355  HD1 TYR A  80     -36.459  21.498  51.453  1.00 40.29           H  
ATOM   1356  CD2 TYR A  80     -39.679  20.846  50.524  1.00 40.29           C  
ATOM   1357  HD2 TYR A  80     -40.307  20.804  49.646  1.00 40.29           H  
ATOM   1358  CE1 TYR A  80     -38.051  20.990  52.820  1.00 40.29           C  
ATOM   1359  HE1 TYR A  80     -37.427  21.055  53.699  1.00 40.29           H  
ATOM   1360  CE2 TYR A  80     -40.233  20.596  51.793  1.00 40.29           C  
ATOM   1361  HE2 TYR A  80     -41.281  20.357  51.902  1.00 40.29           H  
ATOM   1362  OH  TYR A  80     -39.962  20.427  54.163  1.00 40.29           O  
ATOM   1363  HH  TYR A  80     -39.318  20.527  54.868  1.00 40.29           H  
ATOM   1364  CZ  TYR A  80     -39.420  20.667  52.942  1.00 40.29           C  
ATOM   1365  N   LEU A  81     -36.445  23.333  46.605  1.00 39.79           N  
ATOM   1366  H   LEU A  81     -37.311  23.121  46.130  1.00 39.79           H  
ATOM   1367  CA  LEU A  81     -35.201  23.400  45.826  1.00 39.79           C  
ATOM   1368  HA  LEU A  81     -34.352  23.381  46.509  1.00 39.79           H  
ATOM   1369  C   LEU A  81     -34.982  24.714  45.068  1.00 39.79           C  
ATOM   1370  CB  LEU A  81     -35.085  22.137  44.949  1.00 39.79           C  
ATOM   1371  HB2 LEU A  81     -34.261  22.262  44.247  1.00 39.79           H  
ATOM   1372  HB3 LEU A  81     -36.007  22.020  44.378  1.00 39.79           H  
ATOM   1373  O   LEU A  81     -33.939  24.861  44.438  1.00 39.79           O  
ATOM   1374  CG  LEU A  81     -34.794  20.852  45.747  1.00 39.79           C  
ATOM   1375  HG  LEU A  81     -35.490  20.763  46.581  1.00 39.79           H  
ATOM   1376  CD1 LEU A  81     -34.980  19.633  44.843  1.00 39.79           C  
ATOM   1377 HD11 LEU A  81     -36.009  19.603  44.485  1.00 39.79           H  
ATOM   1378 HD12 LEU A  81     -34.780  18.723  45.409  1.00 39.79           H  
ATOM   1379 HD13 LEU A  81     -34.299  19.690  43.994  1.00 39.79           H  
ATOM   1380  CD2 LEU A  81     -33.357  20.824  46.279  1.00 39.79           C  
ATOM   1381 HD21 LEU A  81     -32.647  20.953  45.462  1.00 39.79           H  
ATOM   1382 HD22 LEU A  81     -33.212  21.619  47.010  1.00 39.79           H  
ATOM   1383 HD23 LEU A  81     -33.166  19.873  46.776  1.00 39.79           H  
ATOM   1384  N   SER A  82     -35.906  25.681  45.123  1.00 43.18           N  
ATOM   1385  H   SER A  82     -36.684  25.563  45.757  1.00 43.18           H  
ATOM   1386  CA  SER A  82     -35.753  26.987  44.447  1.00 43.18           C  
ATOM   1387  HA  SER A  82     -36.719  27.490  44.493  1.00 43.18           H  
ATOM   1388  C   SER A  82     -35.383  26.871  42.953  1.00 43.18           C  
ATOM   1389  CB  SER A  82     -34.744  27.875  45.195  1.00 43.18           C  
ATOM   1390  HB2 SER A  82     -33.739  27.483  45.035  1.00 43.18           H  
ATOM   1391  HB3 SER A  82     -34.789  28.892  44.805  1.00 43.18           H  
ATOM   1392  O   SER A  82     -34.751  27.762  42.389  1.00 43.18           O  
ATOM   1393  OG  SER A  82     -35.014  27.886  46.583  1.00 43.18           O  
ATOM   1394  HG  SER A  82     -34.250  28.236  47.048  1.00 43.18           H  
ATOM   1395  N   VAL A  83     -35.744  25.756  42.300  1.00 37.58           N  
ATOM   1396  H   VAL A  83     -36.245  25.054  42.825  1.00 37.58           H  
ATOM   1397  CA  VAL A  83     -35.400  25.472  40.899  1.00 37.58           C  
ATOM   1398  HA  VAL A  83     -34.464  25.990  40.690  1.00 37.58           H  
ATOM   1399  C   VAL A  83     -36.509  26.006  39.985  1.00 37.58           C  
ATOM   1400  CB  VAL A  83     -35.143  23.971  40.640  1.00 37.58           C  
ATOM   1401  HB  VAL A  83     -36.033  23.401  40.903  1.00 37.58           H  
ATOM   1402  O   VAL A  83     -37.681  25.677  40.190  1.00 37.58           O  
ATOM   1403  CG1 VAL A  83     -34.786  23.675  39.177  1.00 37.58           C  
ATOM   1404 HG11 VAL A  83     -34.595  22.609  39.053  1.00 37.58           H  
ATOM   1405 HG12 VAL A  83     -33.897  24.232  38.884  1.00 37.58           H  
ATOM   1406 HG13 VAL A  83     -35.619  23.938  38.525  1.00 37.58           H  
ATOM   1407  CG2 VAL A  83     -33.965  23.448  41.461  1.00 37.58           C  
ATOM   1408 HG21 VAL A  83     -33.755  22.407  41.215  1.00 37.58           H  
ATOM   1409 HG22 VAL A  83     -34.228  23.495  42.518  1.00 37.58           H  
ATOM   1410 HG23 VAL A  83     -33.076  24.053  41.287  1.00 37.58           H  
ATOM   1411  N   PRO A  84     -36.184  26.800  38.947  1.00 32.50           N  
ATOM   1412  CA  PRO A  84     -37.170  27.263  37.978  1.00 32.50           C  
ATOM   1413  HA  PRO A  84     -37.959  27.799  38.506  1.00 32.50           H  
ATOM   1414  C   PRO A  84     -37.795  26.089  37.211  1.00 32.50           C  
ATOM   1415  CB  PRO A  84     -36.428  28.247  37.065  1.00 32.50           C  
ATOM   1416  HB2 PRO A  84     -36.771  28.193  36.032  1.00 32.50           H  
ATOM   1417  HB3 PRO A  84     -36.554  29.258  37.451  1.00 32.50           H  
ATOM   1418  O   PRO A  84     -37.108  25.155  36.798  1.00 32.50           O  
ATOM   1419  CG  PRO A  84     -34.961  27.841  37.197  1.00 32.50           C  
ATOM   1420  HG2 PRO A  84     -34.744  27.033  36.497  1.00 32.50           H  
ATOM   1421  HG3 PRO A  84     -34.289  28.683  37.031  1.00 32.50           H  
ATOM   1422  CD  PRO A  84     -34.863  27.313  38.623  1.00 32.50           C  
ATOM   1423  HD2 PRO A  84     -34.616  28.127  39.305  1.00 32.50           H  
ATOM   1424  HD3 PRO A  84     -34.099  26.538  38.671  1.00 32.50           H  
ATOM   1425  N   LYS A  85     -39.114  26.168  36.984  1.00 32.92           N  
ATOM   1426  H   LYS A  85     -39.586  26.967  37.383  1.00 32.92           H  
ATOM   1427  CA  LYS A  85     -39.929  25.194  36.238  1.00 32.92           C  
ATOM   1428  HA  LYS A  85     -39.878  24.227  36.738  1.00 32.92           H  
ATOM   1429  C   LYS A  85     -39.411  25.000  34.803  1.00 32.92           C  
ATOM   1430  CB  LYS A  85     -41.401  25.669  36.191  1.00 32.92           C  
ATOM   1431  HB2 LYS A  85     -41.427  26.693  35.820  1.00 32.92           H  
ATOM   1432  HB3 LYS A  85     -41.934  25.044  35.476  1.00 32.92           H  
ATOM   1433  O   LYS A  85     -39.929  25.606  33.869  1.00 32.92           O  
ATOM   1434  CG  LYS A  85     -42.172  25.598  37.517  1.00 32.92           C  
ATOM   1435  HG2 LYS A  85     -41.664  26.199  38.272  1.00 32.92           H  
ATOM   1436  HG3 LYS A  85     -42.210  24.562  37.855  1.00 32.92           H  
ATOM   1437  CD  LYS A  85     -43.603  26.130  37.316  1.00 32.92           C  
ATOM   1438  HD2 LYS A  85     -43.549  27.177  37.019  1.00 32.92           H  
ATOM   1439  HD3 LYS A  85     -44.091  25.560  36.524  1.00 32.92           H  
ATOM   1440  CE  LYS A  85     -44.418  26.005  38.609  1.00 32.92           C  
ATOM   1441  HE2 LYS A  85     -44.491  24.950  38.875  1.00 32.92           H  
ATOM   1442  HE3 LYS A  85     -43.874  26.504  39.411  1.00 32.92           H  
ATOM   1443  NZ  LYS A  85     -45.776  26.596  38.475  1.00 32.92           N  
ATOM   1444  HZ1 LYS A  85     -46.299  26.138  37.742  1.00 32.92           H  
ATOM   1445  HZ2 LYS A  85     -46.284  26.488  39.341  1.00 32.92           H  
ATOM   1446  HZ3 LYS A  85     -45.715  27.584  38.273  1.00 32.92           H  
ATOM   1447  N   LYS A  86     -38.436  24.119  34.585  1.00 30.17           N  
ATOM   1448  H   LYS A  86     -37.953  23.749  35.391  1.00 30.17           H  
ATOM   1449  CA  LYS A  86     -38.250  23.475  33.279  1.00 30.17           C  
ATOM   1450  HA  LYS A  86     -38.712  24.093  32.509  1.00 30.17           H  
ATOM   1451  C   LYS A  86     -39.024  22.162  33.294  1.00 30.17           C  
ATOM   1452  CB  LYS A  86     -36.765  23.336  32.908  1.00 30.17           C  
ATOM   1453  HB2 LYS A  86     -36.680  22.630  32.082  1.00 30.17           H  
ATOM   1454  HB3 LYS A  86     -36.199  22.945  33.754  1.00 30.17           H  
ATOM   1455  O   LYS A  86     -38.947  21.407  34.259  1.00 30.17           O  
ATOM   1456  CG  LYS A  86     -36.191  24.694  32.459  1.00 30.17           C  
ATOM   1457  HG2 LYS A  86     -36.141  25.366  33.316  1.00 30.17           H  
ATOM   1458  HG3 LYS A  86     -36.854  25.133  31.713  1.00 30.17           H  
ATOM   1459  CD  LYS A  86     -34.793  24.553  31.838  1.00 30.17           C  
ATOM   1460  HD2 LYS A  86     -34.845  23.857  31.001  1.00 30.17           H  
ATOM   1461  HD3 LYS A  86     -34.108  24.156  32.587  1.00 30.17           H  
ATOM   1462  CE  LYS A  86     -34.287  25.916  31.339  1.00 30.17           C  
ATOM   1463  HE2 LYS A  86     -34.232  26.596  32.189  1.00 30.17           H  
ATOM   1464  HE3 LYS A  86     -35.015  26.322  30.637  1.00 30.17           H  
ATOM   1465  NZ  LYS A  86     -32.956  25.810  30.685  1.00 30.17           N  
ATOM   1466  HZ1 LYS A  86     -32.996  25.199  29.881  1.00 30.17           H  
ATOM   1467  HZ2 LYS A  86     -32.268  25.444  31.327  1.00 30.17           H  
ATOM   1468  HZ3 LYS A  86     -32.639  26.717  30.372  1.00 30.17           H  
ATOM   1469  N   ARG A  87     -39.832  21.942  32.250  1.00 33.70           N  
ATOM   1470  H   ARG A  87     -39.819  22.631  31.512  1.00 33.70           H  
ATOM   1471  CA  ARG A  87     -40.637  20.729  32.031  1.00 33.70           C  
ATOM   1472  HA  ARG A  87     -41.223  20.501  32.922  1.00 33.70           H  
ATOM   1473  C   ARG A  87     -39.711  19.532  31.801  1.00 33.70           C  
ATOM   1474  CB  ARG A  87     -41.583  20.910  30.824  1.00 33.70           C  
ATOM   1475  HB2 ARG A  87     -41.894  19.920  30.491  1.00 33.70           H  
ATOM   1476  HB3 ARG A  87     -41.034  21.374  30.005  1.00 33.70           H  
ATOM   1477  O   ARG A  87     -39.535  19.085  30.675  1.00 33.70           O  
ATOM   1478  CG  ARG A  87     -42.871  21.695  31.093  1.00 33.70           C  
ATOM   1479  HG2 ARG A  87     -43.444  21.190  31.871  1.00 33.70           H  
ATOM   1480  HG3 ARG A  87     -42.632  22.710  31.411  1.00 33.70           H  
ATOM   1481  CD  ARG A  87     -43.684  21.730  29.789  1.00 33.70           C  
ATOM   1482  HD2 ARG A  87     -43.787  20.711  29.416  1.00 33.70           H  
ATOM   1483  HD3 ARG A  87     -43.134  22.313  29.051  1.00 33.70           H  
ATOM   1484  NE  ARG A  87     -45.034  22.298  29.968  1.00 33.70           N  
ATOM   1485  HE  ARG A  87     -45.337  22.472  30.916  1.00 33.70           H  
ATOM   1486  NH1 ARG A  87     -45.629  22.293  27.746  1.00 33.70           N  
ATOM   1487 HH11 ARG A  87     -44.729  21.903  27.505  1.00 33.70           H  
ATOM   1488 HH12 ARG A  87     -46.312  22.448  27.018  1.00 33.70           H  
ATOM   1489  NH2 ARG A  87     -47.101  22.968  29.275  1.00 33.70           N  
ATOM   1490 HH21 ARG A  87     -47.379  23.143  30.230  1.00 33.70           H  
ATOM   1491 HH22 ARG A  87     -47.760  23.127  28.526  1.00 33.70           H  
ATOM   1492  CZ  ARG A  87     -45.910  22.516  29.000  1.00 33.70           C  
ATOM   1493  N   THR A  88     -39.098  19.030  32.861  1.00 29.29           N  
ATOM   1494  H   THR A  88     -39.144  19.534  33.735  1.00 29.29           H  
ATOM   1495  CA  THR A  88     -38.368  17.767  32.828  1.00 29.29           C  
ATOM   1496  HA  THR A  88     -38.081  17.536  31.802  1.00 29.29           H  
ATOM   1497  C   THR A  88     -39.331  16.695  33.316  1.00 29.29           C  
ATOM   1498  CB  THR A  88     -37.074  17.829  33.650  1.00 29.29           C  
ATOM   1499  HB  THR A  88     -37.298  17.768  34.715  1.00 29.29           H  
ATOM   1500  O   THR A  88     -39.624  16.600  34.507  1.00 29.29           O  
ATOM   1501  CG2 THR A  88     -36.131  16.696  33.250  1.00 29.29           C  
ATOM   1502 HG21 THR A  88     -35.887  16.764  32.190  1.00 29.29           H  
ATOM   1503 HG22 THR A  88     -35.210  16.755  33.831  1.00 29.29           H  
ATOM   1504 HG23 THR A  88     -36.603  15.733  33.447  1.00 29.29           H  
ATOM   1505  OG1 THR A  88     -36.383  19.034  33.396  1.00 29.29           O  
ATOM   1506  HG1 THR A  88     -35.545  18.978  33.862  1.00 29.29           H  
ATOM   1507  N   TYR A  89     -39.894  15.931  32.382  1.00 31.12           N  
ATOM   1508  H   TYR A  89     -39.641  16.072  31.414  1.00 31.12           H  
ATOM   1509  CA  TYR A  89     -40.760  14.800  32.701  1.00 31.12           C  
ATOM   1510  HA  TYR A  89     -41.436  15.076  33.510  1.00 31.12           H  
ATOM   1511  C   TYR A  89     -39.889  13.637  33.184  1.00 31.12           C  
ATOM   1512  CB  TYR A  89     -41.617  14.424  31.482  1.00 31.12           C  
ATOM   1513  HB2 TYR A  89     -42.124  13.484  31.701  1.00 31.12           H  
ATOM   1514  HB3 TYR A  89     -40.970  14.247  30.623  1.00 31.12           H  
ATOM   1515  O   TYR A  89     -39.354  12.874  32.386  1.00 31.12           O  
ATOM   1516  CG  TYR A  89     -42.672  15.452  31.113  1.00 31.12           C  
ATOM   1517  CD1 TYR A  89     -43.958  15.372  31.683  1.00 31.12           C  
ATOM   1518  HD1 TYR A  89     -44.190  14.573  32.372  1.00 31.12           H  
ATOM   1519  CD2 TYR A  89     -42.378  16.473  30.188  1.00 31.12           C  
ATOM   1520  HD2 TYR A  89     -41.402  16.522  29.729  1.00 31.12           H  
ATOM   1521  CE1 TYR A  89     -44.948  16.311  31.335  1.00 31.12           C  
ATOM   1522  HE1 TYR A  89     -45.934  16.235  31.770  1.00 31.12           H  
ATOM   1523  CE2 TYR A  89     -43.364  17.416  29.839  1.00 31.12           C  
ATOM   1524  HE2 TYR A  89     -43.147  18.182  29.109  1.00 31.12           H  
ATOM   1525  OH  TYR A  89     -45.602  18.248  30.074  1.00 31.12           O  
ATOM   1526  HH  TYR A  89     -46.452  17.989  30.438  1.00 31.12           H  
ATOM   1527  CZ  TYR A  89     -44.650  17.336  30.411  1.00 31.12           C  
ATOM   1528  N   PHE A  90     -39.720  13.509  34.499  1.00 25.63           N  
ATOM   1529  H   PHE A  90     -40.091  14.221  35.111  1.00 25.63           H  
ATOM   1530  CA  PHE A  90     -39.161  12.296  35.090  1.00 25.63           C  
ATOM   1531  HA  PHE A  90     -38.380  11.900  34.441  1.00 25.63           H  
ATOM   1532  C   PHE A  90     -40.268  11.243  35.187  1.00 25.63           C  
ATOM   1533  CB  PHE A  90     -38.515  12.604  36.447  1.00 25.63           C  
ATOM   1534  HB2 PHE A  90     -38.375  11.664  36.981  1.00 25.63           H  
ATOM   1535  HB3 PHE A  90     -39.189  13.217  37.045  1.00 25.63           H  
ATOM   1536  O   PHE A  90     -41.134  11.314  36.058  1.00 25.63           O  
ATOM   1537  CG  PHE A  90     -37.162  13.281  36.338  1.00 25.63           C  
ATOM   1538  CD1 PHE A  90     -36.002  12.499  36.172  1.00 25.63           C  
ATOM   1539  HD1 PHE A  90     -36.077  11.423  36.121  1.00 25.63           H  
ATOM   1540  CD2 PHE A  90     -37.055  14.683  36.401  1.00 25.63           C  
ATOM   1541  HD2 PHE A  90     -37.940  15.290  36.524  1.00 25.63           H  
ATOM   1542  CE1 PHE A  90     -34.742  13.115  36.074  1.00 25.63           C  
ATOM   1543  HE1 PHE A  90     -33.855  12.512  35.945  1.00 25.63           H  
ATOM   1544  CE2 PHE A  90     -35.792  15.297  36.317  1.00 25.63           C  
ATOM   1545  HE2 PHE A  90     -35.709  16.372  36.386  1.00 25.63           H  
ATOM   1546  CZ  PHE A  90     -34.636  14.514  36.148  1.00 25.63           C  
ATOM   1547  HZ  PHE A  90     -33.666  14.985  36.081  1.00 25.63           H  
ATOM   1548  N   PHE A  91     -40.254  10.266  34.280  1.00 33.66           N  
ATOM   1549  H   PHE A  91     -39.568  10.295  33.539  1.00 33.66           H  
ATOM   1550  CA  PHE A  91     -41.105   9.085  34.388  1.00 33.66           C  
ATOM   1551  HA  PHE A  91     -42.078   9.376  34.786  1.00 33.66           H  
ATOM   1552  C   PHE A  91     -40.472   8.102  35.377  1.00 33.66           C  
ATOM   1553  CB  PHE A  91     -41.353   8.468  33.005  1.00 33.66           C  
ATOM   1554  HB2 PHE A  91     -41.757   7.465  33.139  1.00 33.66           H  
ATOM   1555  HB3 PHE A  91     -40.408   8.367  32.473  1.00 33.66           H  
ATOM   1556  O   PHE A  91     -39.520   7.391  35.058  1.00 33.66           O  
ATOM   1557  CG  PHE A  91     -42.334   9.262  32.161  1.00 33.66           C  
ATOM   1558  CD1 PHE A  91     -43.714   8.990  32.245  1.00 33.66           C  
ATOM   1559  HD1 PHE A  91     -44.075   8.206  32.894  1.00 33.66           H  
ATOM   1560  CD2 PHE A  91     -41.875  10.269  31.290  1.00 33.66           C  
ATOM   1561  HD2 PHE A  91     -40.819  10.481  31.211  1.00 33.66           H  
ATOM   1562  CE1 PHE A  91     -44.627   9.714  31.457  1.00 33.66           C  
ATOM   1563  HE1 PHE A  91     -45.681   9.478  31.496  1.00 33.66           H  
ATOM   1564  CE2 PHE A  91     -42.789  10.988  30.499  1.00 33.66           C  
ATOM   1565  HE2 PHE A  91     -42.431  11.738  29.809  1.00 33.66           H  
ATOM   1566  CZ  PHE A  91     -44.164  10.712  30.583  1.00 33.66           C  
ATOM   1567  HZ  PHE A  91     -44.862  11.245  29.954  1.00 33.66           H  
ATOM   1568  N   PHE A  92     -40.996   8.070  36.602  1.00 25.63           N  
ATOM   1569  H   PHE A  92     -41.723   8.731  36.833  1.00 25.63           H  
ATOM   1570  CA  PHE A  92     -40.663   7.030  37.570  1.00 25.63           C  
ATOM   1571  HA  PHE A  92     -39.609   6.770  37.474  1.00 25.63           H  
ATOM   1572  C   PHE A  92     -41.488   5.780  37.260  1.00 25.63           C  
ATOM   1573  CB  PHE A  92     -40.885   7.532  39.003  1.00 25.63           C  
ATOM   1574  HB2 PHE A  92     -40.885   6.674  39.675  1.00 25.63           H  
ATOM   1575  HB3 PHE A  92     -41.867   8.000  39.080  1.00 25.63           H  
ATOM   1576  O   PHE A  92     -42.677   5.705  37.570  1.00 25.63           O  
ATOM   1577  CG  PHE A  92     -39.820   8.499  39.481  1.00 25.63           C  
ATOM   1578  CD1 PHE A  92     -38.642   8.008  40.077  1.00 25.63           C  
ATOM   1579  HD1 PHE A  92     -38.498   6.944  40.197  1.00 25.63           H  
ATOM   1580  CD2 PHE A  92     -39.995   9.887  39.322  1.00 25.63           C  
ATOM   1581  HD2 PHE A  92     -40.888  10.273  38.853  1.00 25.63           H  
ATOM   1582  CE1 PHE A  92     -37.648   8.899  40.517  1.00 25.63           C  
ATOM   1583  HE1 PHE A  92     -36.744   8.522  40.973  1.00 25.63           H  
ATOM   1584  CE2 PHE A  92     -39.002  10.778  39.767  1.00 25.63           C  
ATOM   1585  HE2 PHE A  92     -39.137  11.842  39.643  1.00 25.63           H  
ATOM   1586  CZ  PHE A  92     -37.829  10.285  40.364  1.00 25.63           C  
ATOM   1587  HZ  PHE A  92     -37.065  10.970  40.701  1.00 25.63           H  
ATOM   1588  N   PHE A  93     -40.858   4.775  36.656  1.00 32.75           N  
ATOM   1589  H   PHE A  93     -39.910   4.912  36.334  1.00 32.75           H  
ATOM   1590  CA  PHE A  93     -41.451   3.447  36.564  1.00 32.75           C  
ATOM   1591  HA  PHE A  93     -42.493   3.542  36.259  1.00 32.75           H  
ATOM   1592  C   PHE A  93     -41.404   2.791  37.948  1.00 32.75           C  
ATOM   1593  CB  PHE A  93     -40.727   2.608  35.501  1.00 32.75           C  
ATOM   1594  HB2 PHE A  93     -41.117   1.590  35.535  1.00 32.75           H  
ATOM   1595  HB3 PHE A  93     -39.665   2.557  35.742  1.00 32.75           H  
ATOM   1596  O   PHE A  93     -40.332   2.437  38.439  1.00 32.75           O  
ATOM   1597  CG  PHE A  93     -40.894   3.138  34.089  1.00 32.75           C  
ATOM   1598  CD1 PHE A  93     -42.028   2.785  33.331  1.00 32.75           C  
ATOM   1599  HD1 PHE A  93     -42.778   2.128  33.747  1.00 32.75           H  
ATOM   1600  CD2 PHE A  93     -39.932   4.008  33.540  1.00 32.75           C  
ATOM   1601  HD2 PHE A  93     -39.065   4.298  34.114  1.00 32.75           H  
ATOM   1602  CE1 PHE A  93     -42.199   3.301  32.034  1.00 32.75           C  
ATOM   1603  HE1 PHE A  93     -43.075   3.048  31.455  1.00 32.75           H  
ATOM   1604  CE2 PHE A  93     -40.104   4.521  32.243  1.00 32.75           C  
ATOM   1605  HE2 PHE A  93     -39.372   5.198  31.828  1.00 32.75           H  
ATOM   1606  CZ  PHE A  93     -41.236   4.168  31.490  1.00 32.75           C  
ATOM   1607  HZ  PHE A  93     -41.374   4.574  30.498  1.00 32.75           H  
ATOM   1608  N   ILE A  94     -42.563   2.592  38.582  1.00 28.28           N  
ATOM   1609  H   ILE A  94     -43.405   2.988  38.189  1.00 28.28           H  
ATOM   1610  CA  ILE A  94     -42.664   1.663  39.713  1.00 28.28           C  
ATOM   1611  HA  ILE A  94     -41.802   1.809  40.365  1.00 28.28           H  
ATOM   1612  C   ILE A  94     -42.581   0.253  39.125  1.00 28.28           C  
ATOM   1613  CB  ILE A  94     -43.931   1.891  40.572  1.00 28.28           C  
ATOM   1614  HB  ILE A  94     -44.812   1.738  39.948  1.00 28.28           H  
ATOM   1615  O   ILE A  94     -43.584  -0.332  38.714  1.00 28.28           O  
ATOM   1616  CG1 ILE A  94     -43.963   3.336  41.121  1.00 28.28           C  
ATOM   1617 HG12 ILE A  94     -43.939   4.036  40.285  1.00 28.28           H  
ATOM   1618 HG13 ILE A  94     -43.077   3.514  41.730  1.00 28.28           H  
ATOM   1619  CG2 ILE A  94     -43.965   0.873  41.733  1.00 28.28           C  
ATOM   1620 HG21 ILE A  94     -44.896   0.968  42.292  1.00 28.28           H  
ATOM   1621 HG22 ILE A  94     -43.125   1.045  42.406  1.00 28.28           H  
ATOM   1622 HG23 ILE A  94     -43.917  -0.149  41.358  1.00 28.28           H  
ATOM   1623  CD1 ILE A  94     -45.209   3.669  41.954  1.00 28.28           C  
ATOM   1624 HD11 ILE A  94     -46.110   3.415  41.396  1.00 28.28           H  
ATOM   1625 HD12 ILE A  94     -45.194   3.128  42.900  1.00 28.28           H  
ATOM   1626 HD13 ILE A  94     -45.218   4.737  42.172  1.00 28.28           H  
ATOM   1627  N   ILE A  95     -41.369  -0.294  39.049  1.00 32.85           N  
ATOM   1628  H   ILE A  95     -40.569   0.271  39.294  1.00 32.85           H  
ATOM   1629  CA  ILE A  95     -41.179  -1.710  38.743  1.00 32.85           C  
ATOM   1630  HA  ILE A  95     -41.816  -1.975  37.898  1.00 32.85           H  
ATOM   1631  C   ILE A  95     -41.656  -2.479  39.978  1.00 32.85           C  
ATOM   1632  CB  ILE A  95     -39.717  -2.030  38.346  1.00 32.85           C  
ATOM   1633  HB  ILE A  95     -39.069  -1.841  39.201  1.00 32.85           H  
ATOM   1634  O   ILE A  95     -41.025  -2.424  41.034  1.00 32.85           O  
ATOM   1635  CG1 ILE A  95     -39.260  -1.122  37.176  1.00 32.85           C  
ATOM   1636 HG12 ILE A  95     -39.294  -0.082  37.498  1.00 32.85           H  
ATOM   1637 HG13 ILE A  95     -39.947  -1.237  36.338  1.00 32.85           H  
ATOM   1638  CG2 ILE A  95     -39.604  -3.519  37.963  1.00 32.85           C  
ATOM   1639 HG21 ILE A  95     -40.200  -3.729  37.075  1.00 32.85           H  
ATOM   1640 HG22 ILE A  95     -39.944  -4.153  38.782  1.00 32.85           H  
ATOM   1641 HG23 ILE A  95     -38.565  -3.782  37.768  1.00 32.85           H  
ATOM   1642  CD1 ILE A  95     -37.833  -1.387  36.677  1.00 32.85           C  
ATOM   1643 HD11 ILE A  95     -37.138  -1.378  37.517  1.00 32.85           H  
ATOM   1644 HD12 ILE A  95     -37.548  -0.603  35.975  1.00 32.85           H  
ATOM   1645 HD13 ILE A  95     -37.779  -2.346  36.163  1.00 32.85           H  
ATOM   1646  N   ARG A  96     -42.800  -3.171  39.876  1.00 31.74           N  
ATOM   1647  H   ARG A  96     -43.312  -3.108  39.007  1.00 31.74           H  
ATOM   1648  CA  ARG A  96     -43.214  -4.142  40.899  1.00 31.74           C  
ATOM   1649  HA  ARG A  96     -43.370  -3.613  41.839  1.00 31.74           H  
ATOM   1650  C   ARG A  96     -42.055  -5.121  41.101  1.00 31.74           C  
ATOM   1651  CB  ARG A  96     -44.503  -4.885  40.489  1.00 31.74           C  
ATOM   1652  HB2 ARG A  96     -44.369  -5.951  40.674  1.00 31.74           H  
ATOM   1653  HB3 ARG A  96     -44.686  -4.760  39.422  1.00 31.74           H  
ATOM   1654  O   ARG A  96     -41.641  -5.783  40.152  1.00 31.74           O  
ATOM   1655  CG  ARG A  96     -45.733  -4.426  41.286  1.00 31.74           C  
ATOM   1656  HG2 ARG A  96     -45.529  -4.536  42.351  1.00 31.74           H  
ATOM   1657  HG3 ARG A  96     -45.945  -3.380  41.066  1.00 31.74           H  
ATOM   1658  CD  ARG A  96     -46.946  -5.292  40.918  1.00 31.74           C  
ATOM   1659  HD2 ARG A  96     -46.690  -6.337  41.096  1.00 31.74           H  
ATOM   1660  HD3 ARG A  96     -47.161  -5.159  39.858  1.00 31.74           H  
ATOM   1661  NE  ARG A  96     -48.139  -4.945  41.716  1.00 31.74           N  
ATOM   1662  HE  ARG A  96     -48.009  -4.267  42.452  1.00 31.74           H  
ATOM   1663  NH1 ARG A  96     -49.586  -6.437  40.738  1.00 31.74           N  
ATOM   1664 HH11 ARG A  96     -50.480  -6.906  40.724  1.00 31.74           H  
ATOM   1665 HH12 ARG A  96     -48.823  -6.783  40.175  1.00 31.74           H  
ATOM   1666  NH2 ARG A  96     -50.301  -5.147  42.412  1.00 31.74           N  
ATOM   1667 HH21 ARG A  96     -51.194  -5.617  42.368  1.00 31.74           H  
ATOM   1668 HH22 ARG A  96     -50.131  -4.476  43.147  1.00 31.74           H  
ATOM   1669  CZ  ARG A  96     -49.332  -5.507  41.618  1.00 31.74           C  
ATOM   1670  N   LYS A  97     -41.553  -5.208  42.335  1.00 34.27           N  
ATOM   1671  H   LYS A  97     -41.941  -4.590  43.032  1.00 34.27           H  
ATOM   1672  CA  LYS A  97     -40.383  -6.016  42.723  1.00 34.27           C  
ATOM   1673  HA  LYS A  97     -39.545  -5.705  42.099  1.00 34.27           H  
ATOM   1674  C   LYS A  97     -40.559  -7.526  42.472  1.00 34.27           C  
ATOM   1675  CB  LYS A  97     -40.052  -5.714  44.198  1.00 34.27           C  
ATOM   1676  HB2 LYS A  97     -40.562  -6.438  44.832  1.00 34.27           H  
ATOM   1677  HB3 LYS A  97     -40.422  -4.722  44.459  1.00 34.27           H  
ATOM   1678  O   LYS A  97     -39.588  -8.265  42.560  1.00 34.27           O  
ATOM   1679  CG  LYS A  97     -38.543  -5.732  44.495  1.00 34.27           C  
ATOM   1680  HG2 LYS A  97     -38.061  -4.926  43.943  1.00 34.27           H  
ATOM   1681  HG3 LYS A  97     -38.118  -6.684  44.175  1.00 34.27           H  
ATOM   1682  CD  LYS A  97     -38.291  -5.550  45.999  1.00 34.27           C  
ATOM   1683  HD2 LYS A  97     -38.741  -6.388  46.530  1.00 34.27           H  
ATOM   1684  HD3 LYS A  97     -38.760  -4.625  46.334  1.00 34.27           H  
ATOM   1685  CE  LYS A  97     -36.787  -5.501  46.296  1.00 34.27           C  
ATOM   1686  HE2 LYS A  97     -36.364  -4.626  45.801  1.00 34.27           H  
ATOM   1687  HE3 LYS A  97     -36.322  -6.386  45.863  1.00 34.27           H  
ATOM   1688  NZ  LYS A  97     -36.523  -5.449  47.757  1.00 34.27           N  
ATOM   1689  HZ1 LYS A  97     -36.961  -4.638  48.170  1.00 34.27           H  
ATOM   1690  HZ2 LYS A  97     -35.530  -5.405  47.937  1.00 34.27           H  
ATOM   1691  HZ3 LYS A  97     -36.890  -6.274  48.208  1.00 34.27           H  
ATOM   1692  N   ASP A  98     -41.763  -7.970  42.110  1.00 39.45           N  
ATOM   1693  H   ASP A  98     -42.532  -7.315  42.136  1.00 39.45           H  
ATOM   1694  CA  ASP A  98     -42.092  -9.382  41.876  1.00 39.45           C  
ATOM   1695  HA  ASP A  98     -41.484  -9.986  42.550  1.00 39.45           H  
ATOM   1696  C   ASP A  98     -41.777  -9.883  40.462  1.00 39.45           C  
ATOM   1697  CB  ASP A  98     -43.557  -9.637  42.243  1.00 39.45           C  
ATOM   1698  HB2 ASP A  98     -43.798 -10.687  42.078  1.00 39.45           H  
ATOM   1699  HB3 ASP A  98     -44.195  -9.033  41.598  1.00 39.45           H  
ATOM   1700  O   ASP A  98     -42.055 -11.036  40.133  1.00 39.45           O  
ATOM   1701  CG  ASP A  98     -43.833  -9.310  43.708  1.00 39.45           C  
ATOM   1702  OD1 ASP A  98     -42.949  -9.585  44.547  1.00 39.45           O  
ATOM   1703  OD2 ASP A  98     -44.903  -8.709  43.948  1.00 39.45           O  
ATOM   1704  N   ILE A  99     -41.175  -9.055  39.604  1.00 43.19           N  
ATOM   1705  H   ILE A  99     -40.965  -8.114  39.903  1.00 43.19           H  
ATOM   1706  CA  ILE A  99     -40.716  -9.506  38.292  1.00 43.19           C  
ATOM   1707  HA  ILE A  99     -40.999 -10.549  38.147  1.00 43.19           H  
ATOM   1708  C   ILE A  99     -39.192  -9.465  38.282  1.00 43.19           C  
ATOM   1709  CB  ILE A  99     -41.397  -8.734  37.141  1.00 43.19           C  
ATOM   1710  HB  ILE A  99     -41.037  -7.705  37.139  1.00 43.19           H  
ATOM   1711  O   ILE A  99     -38.583  -8.412  38.116  1.00 43.19           O  
ATOM   1712  CG1 ILE A  99     -42.938  -8.729  37.316  1.00 43.19           C  
ATOM   1713 HG12 ILE A  99     -43.306  -9.755  37.338  1.00 43.19           H  
ATOM   1714 HG13 ILE A  99     -43.190  -8.262  38.268  1.00 43.19           H  
ATOM   1715  CG2 ILE A  99     -41.033  -9.406  35.802  1.00 43.19           C  
ATOM   1716 HG21 ILE A  99     -39.955  -9.535  35.714  1.00 43.19           H  
ATOM   1717 HG22 ILE A  99     -41.508 -10.384  35.734  1.00 43.19           H  
ATOM   1718 HG23 ILE A  99     -41.371  -8.784  34.973  1.00 43.19           H  
ATOM   1719  CD1 ILE A  99     -43.702  -7.950  36.239  1.00 43.19           C  
ATOM   1720 HD11 ILE A  99     -43.623  -8.450  35.274  1.00 43.19           H  
ATOM   1721 HD12 ILE A  99     -44.755  -7.896  36.514  1.00 43.19           H  
ATOM   1722 HD13 ILE A  99     -43.304  -6.938  36.162  1.00 43.19           H  
ATOM   1723  N   ASN A 100     -38.574 -10.643  38.406  1.00 42.24           N  
ATOM   1724  H   ASN A 100     -39.146 -11.438  38.654  1.00 42.24           H  
ATOM   1725  CA  ASN A 100     -37.193 -10.884  37.986  1.00 42.24           C  
ATOM   1726  HA  ASN A 100     -36.541 -10.143  38.448  1.00 42.24           H  
ATOM   1727  C   ASN A 100     -37.098 -10.703  36.458  1.00 42.24           C  
ATOM   1728  CB  ASN A 100     -36.750 -12.293  38.432  1.00 42.24           C  
ATOM   1729  HB2 ASN A 100     -35.841 -12.565  37.895  1.00 42.24           H  
ATOM   1730  HB3 ASN A 100     -37.519 -13.023  38.180  1.00 42.24           H  
ATOM   1731  O   ASN A 100     -37.004 -11.670  35.700  1.00 42.24           O  
ATOM   1732  CG  ASN A 100     -36.410 -12.371  39.906  1.00 42.24           C  
ATOM   1733  ND2 ASN A 100     -36.977 -13.302  40.637  1.00 42.24           N  
ATOM   1734 HD21 ASN A 100     -37.678 -13.923  40.260  1.00 42.24           H  
ATOM   1735 HD22 ASN A 100     -36.741 -13.285  41.619  1.00 42.24           H  
ATOM   1736  OD1 ASN A 100     -35.603 -11.616  40.411  1.00 42.24           O  
ATOM   1737  N   LEU A 101     -37.208  -9.462  35.985  1.00 38.92           N  
ATOM   1738  H   LEU A 101     -37.361  -8.716  36.649  1.00 38.92           H  
ATOM   1739  CA  LEU A 101     -37.139  -9.124  34.574  1.00 38.92           C  
ATOM   1740  HA  LEU A 101     -37.614  -9.922  34.002  1.00 38.92           H  
ATOM   1741  C   LEU A 101     -35.662  -9.054  34.182  1.00 38.92           C  
ATOM   1742  CB  LEU A 101     -37.902  -7.808  34.309  1.00 38.92           C  
ATOM   1743  HB2 LEU A 101     -37.286  -6.972  34.638  1.00 38.92           H  
ATOM   1744  HB3 LEU A 101     -38.818  -7.773  34.900  1.00 38.92           H  
ATOM   1745  O   LEU A 101     -34.999  -8.039  34.381  1.00 38.92           O  
ATOM   1746  CG  LEU A 101     -38.265  -7.628  32.824  1.00 38.92           C  
ATOM   1747  HG  LEU A 101     -37.424  -7.934  32.202  1.00 38.92           H  
ATOM   1748  CD1 LEU A 101     -39.501  -8.450  32.439  1.00 38.92           C  
ATOM   1749 HD11 LEU A 101     -40.370  -8.099  32.995  1.00 38.92           H  
ATOM   1750 HD12 LEU A 101     -39.699  -8.335  31.373  1.00 38.92           H  
ATOM   1751 HD13 LEU A 101     -39.336  -9.507  32.650  1.00 38.92           H  
ATOM   1752  CD2 LEU A 101     -38.574  -6.164  32.529  1.00 38.92           C  
ATOM   1753 HD21 LEU A 101     -39.407  -5.822  33.145  1.00 38.92           H  
ATOM   1754 HD22 LEU A 101     -37.698  -5.553  32.747  1.00 38.92           H  
ATOM   1755 HD23 LEU A 101     -38.829  -6.046  31.476  1.00 38.92           H  
ATOM   1756  N   LYS A 102     -35.124 -10.144  33.630  1.00 37.04           N  
ATOM   1757  H   LYS A 102     -35.693 -10.975  33.562  1.00 37.04           H  
ATOM   1758  CA  LYS A 102     -33.826 -10.094  32.949  1.00 37.04           C  
ATOM   1759  HA  LYS A 102     -33.134  -9.484  33.531  1.00 37.04           H  
ATOM   1760  C   LYS A 102     -34.018  -9.393  31.606  1.00 37.04           C  
ATOM   1761  CB  LYS A 102     -33.214 -11.495  32.793  1.00 37.04           C  
ATOM   1762  HB2 LYS A 102     -32.424 -11.440  32.043  1.00 37.04           H  
ATOM   1763  HB3 LYS A 102     -33.971 -12.195  32.439  1.00 37.04           H  
ATOM   1764  O   LYS A 102     -34.515 -10.001  30.660  1.00 37.04           O  
ATOM   1765  CG  LYS A 102     -32.594 -12.004  34.105  1.00 37.04           C  
ATOM   1766  HG2 LYS A 102     -33.379 -12.137  34.850  1.00 37.04           H  
ATOM   1767  HG3 LYS A 102     -31.879 -11.267  34.472  1.00 37.04           H  
ATOM   1768  CD  LYS A 102     -31.866 -13.337  33.879  1.00 37.04           C  
ATOM   1769  HD2 LYS A 102     -32.585 -14.084  33.543  1.00 37.04           H  
ATOM   1770  HD3 LYS A 102     -31.109 -13.201  33.107  1.00 37.04           H  
ATOM   1771  CE  LYS A 102     -31.194 -13.811  35.174  1.00 37.04           C  
ATOM   1772  HE2 LYS A 102     -30.517 -13.028  35.517  1.00 37.04           H  
ATOM   1773  HE3 LYS A 102     -31.960 -13.943  35.938  1.00 37.04           H  
ATOM   1774  NZ  LYS A 102     -30.442 -15.078  34.973  1.00 37.04           N  
ATOM   1775  HZ1 LYS A 102     -31.055 -15.819  34.666  1.00 37.04           H  
ATOM   1776  HZ2 LYS A 102     -29.998 -15.366  35.833  1.00 37.04           H  
ATOM   1777  HZ3 LYS A 102     -29.718 -14.954  34.280  1.00 37.04           H  
ATOM   1778  N   VAL A 103     -33.652  -8.115  31.550  1.00 35.99           N  
ATOM   1779  H   VAL A 103     -33.342  -7.673  32.404  1.00 35.99           H  
ATOM   1780  CA  VAL A 103     -33.530  -7.354  30.304  1.00 35.99           C  
ATOM   1781  HA  VAL A 103     -34.297  -7.677  29.600  1.00 35.99           H  
ATOM   1782  C   VAL A 103     -32.159  -7.669  29.711  1.00 35.99           C  
ATOM   1783  CB  VAL A 103     -33.715  -5.840  30.547  1.00 35.99           C  
ATOM   1784  HB  VAL A 103     -32.941  -5.481  31.226  1.00 35.99           H  
ATOM   1785  O   VAL A 103     -31.138  -7.241  30.242  1.00 35.99           O  
ATOM   1786  CG1 VAL A 103     -33.628  -5.053  29.234  1.00 35.99           C  
ATOM   1787 HG11 VAL A 103     -32.660  -5.215  28.761  1.00 35.99           H  
ATOM   1788 HG12 VAL A 103     -33.735  -3.986  29.434  1.00 35.99           H  
ATOM   1789 HG13 VAL A 103     -34.415  -5.369  28.550  1.00 35.99           H  
ATOM   1790  CG2 VAL A 103     -35.084  -5.543  31.175  1.00 35.99           C  
ATOM   1791 HG21 VAL A 103     -35.880  -5.921  30.534  1.00 35.99           H  
ATOM   1792 HG22 VAL A 103     -35.205  -4.467  31.299  1.00 35.99           H  
ATOM   1793 HG23 VAL A 103     -35.158  -6.007  32.159  1.00 35.99           H  
ATOM   1794  N   SER A 104     -32.120  -8.450  28.635  1.00 42.28           N  
ATOM   1795  H   SER A 104     -32.977  -8.839  28.268  1.00 42.28           H  
ATOM   1796  CA  SER A 104     -30.915  -8.619  27.823  1.00 42.28           C  
ATOM   1797  HA  SER A 104     -30.026  -8.453  28.432  1.00 42.28           H  
ATOM   1798  C   SER A 104     -30.936  -7.574  26.710  1.00 42.28           C  
ATOM   1799  CB  SER A 104     -30.821 -10.047  27.272  1.00 42.28           C  
ATOM   1800  HB2 SER A 104     -30.629 -10.734  28.096  1.00 42.28           H  
ATOM   1801  HB3 SER A 104     -29.997 -10.110  26.561  1.00 42.28           H  
ATOM   1802  O   SER A 104     -31.691  -7.708  25.747  1.00 42.28           O  
ATOM   1803  OG  SER A 104     -32.027 -10.425  26.641  1.00 42.28           O  
ATOM   1804  HG  SER A 104     -32.207  -9.778  25.955  1.00 42.28           H  
ATOM   1805  N   ILE A 105     -30.136  -6.519  26.858  1.00 45.36           N  
ATOM   1806  H   ILE A 105     -29.566  -6.453  27.689  1.00 45.36           H  
ATOM   1807  CA  ILE A 105     -29.876  -5.563  25.779  1.00 45.36           C  
ATOM   1808  HA  ILE A 105     -30.780  -5.426  25.185  1.00 45.36           H  
ATOM   1809  C   ILE A 105     -28.794  -6.185  24.892  1.00 45.36           C  
ATOM   1810  CB  ILE A 105     -29.454  -4.179  26.334  1.00 45.36           C  
ATOM   1811  HB  ILE A 105     -28.532  -4.301  26.903  1.00 45.36           H  
ATOM   1812  O   ILE A 105     -27.643  -6.289  25.307  1.00 45.36           O  
ATOM   1813  CG1 ILE A 105     -30.532  -3.601  27.280  1.00 45.36           C  
ATOM   1814 HG12 ILE A 105     -30.732  -4.324  28.071  1.00 45.36           H  
ATOM   1815 HG13 ILE A 105     -31.455  -3.433  26.725  1.00 45.36           H  
ATOM   1816  CG2 ILE A 105     -29.183  -3.212  25.168  1.00 45.36           C  
ATOM   1817 HG21 ILE A 105     -28.422  -3.623  24.504  1.00 45.36           H  
ATOM   1818 HG22 ILE A 105     -30.096  -3.032  24.601  1.00 45.36           H  
ATOM   1819 HG23 ILE A 105     -28.799  -2.261  25.538  1.00 45.36           H  
ATOM   1820  CD1 ILE A 105     -30.126  -2.299  27.983  1.00 45.36           C  
ATOM   1821 HD11 ILE A 105     -29.176  -2.437  28.499  1.00 45.36           H  
ATOM   1822 HD12 ILE A 105     -30.890  -2.029  28.713  1.00 45.36           H  
ATOM   1823 HD13 ILE A 105     -30.036  -1.485  27.263  1.00 45.36           H  
ATOM   1824  N   SER A 106     -29.155  -6.614  23.684  1.00 45.74           N  
ATOM   1825  H   SER A 106     -30.129  -6.579  23.419  1.00 45.74           H  
ATOM   1826  CA  SER A 106     -28.180  -6.956  22.644  1.00 45.74           C  
ATOM   1827  HA  SER A 106     -27.189  -7.072  23.083  1.00 45.74           H  
ATOM   1828  C   SER A 106     -28.119  -5.801  21.651  1.00 45.74           C  
ATOM   1829  CB  SER A 106     -28.513  -8.290  21.966  1.00 45.74           C  
ATOM   1830  HB2 SER A 106     -28.481  -9.089  22.707  1.00 45.74           H  
ATOM   1831  HB3 SER A 106     -27.762  -8.496  21.204  1.00 45.74           H  
ATOM   1832  O   SER A 106     -28.986  -5.670  20.785  1.00 45.74           O  
ATOM   1833  OG  SER A 106     -29.794  -8.247  21.369  1.00 45.74           O  
ATOM   1834  HG  SER A 106     -29.861  -7.418  20.891  1.00 45.74           H  
ATOM   1835  N   CYS A 107     -27.118  -4.938  21.794  1.00 57.70           N  
ATOM   1836  H   CYS A 107     -26.436  -5.094  22.523  1.00 57.70           H  
ATOM   1837  CA  CYS A 107     -26.763  -4.001  20.737  1.00 57.70           C  
ATOM   1838  HA  CYS A 107     -27.670  -3.647  20.247  1.00 57.70           H  
ATOM   1839  C   CYS A 107     -25.874  -4.756  19.740  1.00 57.70           C  
ATOM   1840  CB  CYS A 107     -26.058  -2.784  21.339  1.00 57.70           C  
ATOM   1841  HB2 CYS A 107     -25.837  -2.073  20.543  1.00 57.70           H  
ATOM   1842  HB3 CYS A 107     -25.109  -3.114  21.763  1.00 57.70           H  
ATOM   1843  O   CYS A 107     -24.989  -5.490  20.192  1.00 57.70           O  
ATOM   1844  SG  CYS A 107     -26.985  -1.928  22.646  1.00 57.70           S  
ATOM   1845  N   PRO A 108     -26.077  -4.621  18.417  1.00 64.51           N  
ATOM   1846  CA  PRO A 108     -25.134  -5.170  17.452  1.00 64.51           C  
ATOM   1847  HA  PRO A 108     -25.094  -6.255  17.557  1.00 64.51           H  
ATOM   1848  C   PRO A 108     -23.756  -4.561  17.729  1.00 64.51           C  
ATOM   1849  CB  PRO A 108     -25.681  -4.807  16.063  1.00 64.51           C  
ATOM   1850  HB2 PRO A 108     -25.588  -5.641  15.367  1.00 64.51           H  
ATOM   1851  HB3 PRO A 108     -25.169  -3.932  15.663  1.00 64.51           H  
ATOM   1852  O   PRO A 108     -23.573  -3.351  17.599  1.00 64.51           O  
ATOM   1853  CG  PRO A 108     -27.146  -4.452  16.317  1.00 64.51           C  
ATOM   1854  HG2 PRO A 108     -27.514  -3.715  15.603  1.00 64.51           H  
ATOM   1855  HG3 PRO A 108     -27.751  -5.358  16.275  1.00 64.51           H  
ATOM   1856  CD  PRO A 108     -27.148  -3.908  17.743  1.00 64.51           C  
ATOM   1857  HD2 PRO A 108     -26.925  -2.841  17.732  1.00 64.51           H  
ATOM   1858  HD3 PRO A 108     -28.117  -4.093  18.205  1.00 64.51           H  
ATOM   1859  N   SER A 109     -22.804  -5.372  18.185  1.00 80.28           N  
ATOM   1860  H   SER A 109     -23.000  -6.352  18.331  1.00 80.28           H  
ATOM   1861  CA  SER A 109     -21.426  -4.922  18.357  1.00 80.28           C  
ATOM   1862  HA  SER A 109     -21.420  -3.991  18.923  1.00 80.28           H  
ATOM   1863  C   SER A 109     -20.824  -4.665  16.980  1.00 80.28           C  
ATOM   1864  CB  SER A 109     -20.602  -5.959  19.128  1.00 80.28           C  
ATOM   1865  HB2 SER A 109     -20.956  -6.003  20.159  1.00 80.28           H  
ATOM   1866  HB3 SER A 109     -19.553  -5.666  19.128  1.00 80.28           H  
ATOM   1867  O   SER A 109     -20.939  -5.514  16.095  1.00 80.28           O  
ATOM   1868  OG  SER A 109     -20.740  -7.240  18.546  1.00 80.28           O  
ATOM   1869  HG  SER A 109     -20.494  -7.174  17.621  1.00 80.28           H  
ATOM   1870  N   LEU A 110     -20.170  -3.515  16.798  1.00 90.12           N  
ATOM   1871  H   LEU A 110     -20.131  -2.844  17.552  1.00 90.12           H  
ATOM   1872  CA  LEU A 110     -19.368  -3.274  15.600  1.00 90.12           C  
ATOM   1873  HA  LEU A 110     -20.028  -3.348  14.736  1.00 90.12           H  
ATOM   1874  C   LEU A 110     -18.282  -4.358  15.476  1.00 90.12           C  
ATOM   1875  CB  LEU A 110     -18.729  -1.875  15.649  1.00 90.12           C  
ATOM   1876  HB2 LEU A 110     -17.997  -1.796  14.845  1.00 90.12           H  
ATOM   1877  HB3 LEU A 110     -18.193  -1.779  16.593  1.00 90.12           H  
ATOM   1878  O   LEU A 110     -17.728  -4.768  16.503  1.00 90.12           O  
ATOM   1879  CG  LEU A 110     -19.718  -0.705  15.513  1.00 90.12           C  
ATOM   1880  HG  LEU A 110     -20.498  -0.797  16.269  1.00 90.12           H  
ATOM   1881  CD1 LEU A 110     -18.976   0.611  15.747  1.00 90.12           C  
ATOM   1882 HD11 LEU A 110     -19.670   1.448  15.668  1.00 90.12           H  
ATOM   1883 HD12 LEU A 110     -18.185   0.731  15.007  1.00 90.12           H  
ATOM   1884 HD13 LEU A 110     -18.535   0.619  16.744  1.00 90.12           H  
ATOM   1885  CD2 LEU A 110     -20.368  -0.648  14.129  1.00 90.12           C  
ATOM   1886 HD21 LEU A 110     -20.991  -1.528  13.969  1.00 90.12           H  
ATOM   1887 HD22 LEU A 110     -21.002   0.235  14.058  1.00 90.12           H  
ATOM   1888 HD23 LEU A 110     -19.600  -0.600  13.358  1.00 90.12           H  
ATOM   1889  N   PRO A 111     -17.960  -4.811  14.252  1.00 94.23           N  
ATOM   1890  CA  PRO A 111     -16.896  -5.786  14.038  1.00 94.23           C  
ATOM   1891  HA  PRO A 111     -17.123  -6.713  14.565  1.00 94.23           H  
ATOM   1892  C   PRO A 111     -15.562  -5.228  14.549  1.00 94.23           C  
ATOM   1893  CB  PRO A 111     -16.886  -6.045  12.528  1.00 94.23           C  
ATOM   1894  HB2 PRO A 111     -17.556  -6.874  12.296  1.00 94.23           H  
ATOM   1895  HB3 PRO A 111     -15.883  -6.248  12.152  1.00 94.23           H  
ATOM   1896  O   PRO A 111     -15.261  -4.048  14.356  1.00 94.23           O  
ATOM   1897  CG  PRO A 111     -17.456  -4.758  11.932  1.00 94.23           C  
ATOM   1898  HG2 PRO A 111     -16.671  -4.005  11.858  1.00 94.23           H  
ATOM   1899  HG3 PRO A 111     -17.920  -4.926  10.960  1.00 94.23           H  
ATOM   1900  CD  PRO A 111     -18.477  -4.326  12.978  1.00 94.23           C  
ATOM   1901  HD2 PRO A 111     -18.578  -3.241  12.966  1.00 94.23           H  
ATOM   1902  HD3 PRO A 111     -19.438  -4.799  12.775  1.00 94.23           H  
ATOM   1903  N   MET A 112     -14.747  -6.055  15.204  1.00 93.01           N  
ATOM   1904  H   MET A 112     -14.968  -7.040  15.245  1.00 93.01           H  
ATOM   1905  CA  MET A 112     -13.406  -5.637  15.630  1.00 93.01           C  
ATOM   1906  HA  MET A 112     -13.442  -4.622  16.025  1.00 93.01           H  
ATOM   1907  C   MET A 112     -12.444  -5.625  14.447  1.00 93.01           C  
ATOM   1908  CB  MET A 112     -12.868  -6.575  16.714  1.00 93.01           C  
ATOM   1909  HB2 MET A 112     -12.869  -7.599  16.339  1.00 93.01           H  
ATOM   1910  HB3 MET A 112     -11.837  -6.299  16.934  1.00 93.01           H  
ATOM   1911  O   MET A 112     -11.569  -4.767  14.363  1.00 93.01           O  
ATOM   1912  CG  MET A 112     -13.671  -6.497  18.015  1.00 93.01           C  
ATOM   1913  HG2 MET A 112     -13.641  -5.469  18.377  1.00 93.01           H  
ATOM   1914  HG3 MET A 112     -14.709  -6.761  17.817  1.00 93.01           H  
ATOM   1915  SD  MET A 112     -13.034  -7.579  19.326  1.00 93.01           S  
ATOM   1916  CE  MET A 112     -13.541  -9.187  18.648  1.00 93.01           C  
ATOM   1917  HE1 MET A 112     -14.616  -9.189  18.469  1.00 93.01           H  
ATOM   1918  HE2 MET A 112     -13.297  -9.981  19.354  1.00 93.01           H  
ATOM   1919  HE3 MET A 112     -13.031  -9.381  17.704  1.00 93.01           H  
ATOM   1920  N   SER A 113     -12.634  -6.564  13.522  1.00 95.36           N  
ATOM   1921  H   SER A 113     -13.368  -7.240  13.678  1.00 95.36           H  
ATOM   1922  CA  SER A 113     -11.853  -6.680  12.296  1.00 95.36           C  
ATOM   1923  HA  SER A 113     -11.465  -5.700  12.018  1.00 95.36           H  
ATOM   1924  C   SER A 113     -12.721  -7.194  11.147  1.00 95.36           C  
ATOM   1925  CB  SER A 113     -10.665  -7.618  12.542  1.00 95.36           C  
ATOM   1926  HB2 SER A 113      -9.959  -7.529  11.716  1.00 95.36           H  
ATOM   1927  HB3 SER A 113     -10.153  -7.343  13.464  1.00 95.36           H  
ATOM   1928  O   SER A 113     -13.851  -7.643  11.347  1.00 95.36           O  
ATOM   1929  OG  SER A 113     -11.115  -8.957  12.613  1.00 95.36           O  
ATOM   1930  HG  SER A 113     -11.571  -9.072  13.450  1.00 95.36           H  
ATOM   1931  N   CYS A 114     -12.173  -7.206   9.931  1.00 97.19           N  
ATOM   1932  H   CYS A 114     -11.256  -6.806   9.792  1.00 97.19           H  
ATOM   1933  CA  CYS A 114     -12.844  -7.814   8.784  1.00 97.19           C  
ATOM   1934  HA  CYS A 114     -13.827  -7.354   8.685  1.00 97.19           H  
ATOM   1935  C   CYS A 114     -13.096  -9.326   8.935  1.00 97.19           C  
ATOM   1936  CB  CYS A 114     -12.045  -7.495   7.518  1.00 97.19           C  
ATOM   1937  HB2 CYS A 114     -12.414  -8.115   6.701  1.00 97.19           H  
ATOM   1938  HB3 CYS A 114     -10.996  -7.745   7.677  1.00 97.19           H  
ATOM   1939  O   CYS A 114     -13.889  -9.863   8.167  1.00 97.19           O  
ATOM   1940  SG  CYS A 114     -12.168  -5.764   7.004  1.00 97.19           S  
ATOM   1941  N   LYS A 115     -12.483 -10.015   9.915  1.00 94.51           N  
ATOM   1942  H   LYS A 115     -11.874  -9.518  10.550  1.00 94.51           H  
ATOM   1943  CA  LYS A 115     -12.801 -11.420  10.233  1.00 94.51           C  
ATOM   1944  HA  LYS A 115     -12.731 -12.034   9.335  1.00 94.51           H  
ATOM   1945  C   LYS A 115     -14.227 -11.604  10.752  1.00 94.51           C  
ATOM   1946  CB  LYS A 115     -11.852 -11.975  11.299  1.00 94.51           C  
ATOM   1947  HB2 LYS A 115     -12.234 -12.956  11.584  1.00 94.51           H  
ATOM   1948  HB3 LYS A 115     -11.890 -11.350  12.191  1.00 94.51           H  
ATOM   1949  O   LYS A 115     -14.845 -12.622  10.466  1.00 94.51           O  
ATOM   1950  CG  LYS A 115     -10.398 -12.156  10.845  1.00 94.51           C  
ATOM   1951  HG2 LYS A 115      -9.940 -11.192  10.624  1.00 94.51           H  
ATOM   1952  HG3 LYS A 115     -10.377 -12.785   9.955  1.00 94.51           H  
ATOM   1953  CD  LYS A 115      -9.646 -12.852  11.990  1.00 94.51           C  
ATOM   1954  HD2 LYS A 115      -9.490 -12.142  12.802  1.00 94.51           H  
ATOM   1955  HD3 LYS A 115     -10.255 -13.673  12.368  1.00 94.51           H  
ATOM   1956  CE  LYS A 115      -8.309 -13.435  11.546  1.00 94.51           C  
ATOM   1957  HE2 LYS A 115      -8.470 -14.043  10.656  1.00 94.51           H  
ATOM   1958  HE3 LYS A 115      -7.630 -12.620  11.294  1.00 94.51           H  
ATOM   1959  NZ  LYS A 115      -7.729 -14.279  12.623  1.00 94.51           N  
ATOM   1960  HZ1 LYS A 115      -8.306 -15.078  12.845  1.00 94.51           H  
ATOM   1961  HZ2 LYS A 115      -6.811 -14.608  12.358  1.00 94.51           H  
ATOM   1962  HZ3 LYS A 115      -7.646 -13.767  13.489  1.00 94.51           H  
ATOM   1963  N   ASP A 116     -14.750 -10.615  11.475  1.00 94.31           N  
ATOM   1964  H   ASP A 116     -14.183  -9.802  11.666  1.00 94.31           H  
ATOM   1965  CA  ASP A 116     -16.095 -10.666  12.063  1.00 94.31           C  
ATOM   1966  HA  ASP A 116     -16.283 -11.676  12.428  1.00 94.31           H  
ATOM   1967  C   ASP A 116     -17.189 -10.321  11.033  1.00 94.31           C  
ATOM   1968  CB  ASP A 116     -16.170  -9.705  13.260  1.00 94.31           C  
ATOM   1969  HB2 ASP A 116     -17.132  -9.828  13.757  1.00 94.31           H  
ATOM   1970  HB3 ASP A 116     -16.117  -8.685  12.879  1.00 94.31           H  
ATOM   1971  O   ASP A 116     -18.383 -10.338  11.335  1.00 94.31           O  
ATOM   1972  CG  ASP A 116     -15.058  -9.897  14.294  1.00 94.31           C  
ATOM   1973  OD1 ASP A 116     -14.766 -11.056  14.654  1.00 94.31           O  
ATOM   1974  OD2 ASP A 116     -14.493  -8.856  14.714  1.00 94.31           O  
ATOM   1975  N   VAL A 117     -16.790  -9.959   9.810  1.00 95.47           N  
ATOM   1976  H   VAL A 117     -15.807 -10.035   9.593  1.00 95.47           H  
ATOM   1977  CA  VAL A 117     -17.684  -9.464   8.766  1.00 95.47           C  
ATOM   1978  HA  VAL A 117     -18.584  -9.066   9.236  1.00 95.47           H  
ATOM   1979  C   VAL A 117     -18.094 -10.610   7.852  1.00 95.47           C  
ATOM   1980  CB  VAL A 117     -17.038  -8.312   7.980  1.00 95.47           C  
ATOM   1981  HB  VAL A 117     -16.128  -8.657   7.490  1.00 95.47           H  
ATOM   1982  O   VAL A 117     -17.327 -11.057   7.001  1.00 95.47           O  
ATOM   1983  CG1 VAL A 117     -17.991  -7.764   6.910  1.00 95.47           C  
ATOM   1984 HG11 VAL A 117     -18.181  -8.525   6.152  1.00 95.47           H  
ATOM   1985 HG12 VAL A 117     -18.934  -7.459   7.364  1.00 95.47           H  
ATOM   1986 HG13 VAL A 117     -17.530  -6.903   6.425  1.00 95.47           H  
ATOM   1987  CG2 VAL A 117     -16.679  -7.149   8.912  1.00 95.47           C  
ATOM   1988 HG21 VAL A 117     -16.180  -6.371   8.334  1.00 95.47           H  
ATOM   1989 HG22 VAL A 117     -15.994  -7.482   9.692  1.00 95.47           H  
ATOM   1990 HG23 VAL A 117     -17.579  -6.748   9.377  1.00 95.47           H  
ATOM   1991  N   ASN A 118     -19.347 -11.037   7.980  1.00 93.73           N  
ATOM   1992  H   ASN A 118     -19.913 -10.651   8.721  1.00 93.73           H  
ATOM   1993  CA  ASN A 118     -19.961 -11.970   7.044  1.00 93.73           C  
ATOM   1994  HA  ASN A 118     -19.171 -12.508   6.521  1.00 93.73           H  
ATOM   1995  C   ASN A 118     -20.787 -11.209   5.996  1.00 93.73           C  
ATOM   1996  CB  ASN A 118     -20.777 -13.006   7.827  1.00 93.73           C  
ATOM   1997  HB2 ASN A 118     -20.174 -13.392   8.649  1.00 93.73           H  
ATOM   1998  HB3 ASN A 118     -21.669 -12.534   8.237  1.00 93.73           H  
ATOM   1999  O   ASN A 118     -21.648 -10.402   6.342  1.00 93.73           O  
ATOM   2000  CG  ASN A 118     -21.186 -14.184   6.962  1.00 93.73           C  
ATOM   2001  ND2 ASN A 118     -22.005 -15.064   7.486  1.00 93.73           N  
ATOM   2002 HD21 ASN A 118     -22.322 -14.960   8.439  1.00 93.73           H  
ATOM   2003 HD22 ASN A 118     -22.245 -15.855   6.906  1.00 93.73           H  
ATOM   2004  OD1 ASN A 118     -20.787 -14.337   5.819  1.00 93.73           O  
ATOM   2005  N   SER A 119     -20.527 -11.461   4.713  1.00 95.17           N  
ATOM   2006  H   SER A 119     -19.867 -12.195   4.497  1.00 95.17           H  
ATOM   2007  CA  SER A 119     -21.233 -10.825   3.598  1.00 95.17           C  
ATOM   2008  HA  SER A 119     -22.249 -10.587   3.911  1.00 95.17           H  
ATOM   2009  C   SER A 119     -21.314 -11.755   2.387  1.00 95.17           C  
ATOM   2010  CB  SER A 119     -20.539  -9.515   3.210  1.00 95.17           C  
ATOM   2011  HB2 SER A 119     -20.452  -8.876   4.090  1.00 95.17           H  
ATOM   2012  HB3 SER A 119     -19.545  -9.732   2.819  1.00 95.17           H  
ATOM   2013  O   SER A 119     -20.427 -12.583   2.148  1.00 95.17           O  
ATOM   2014  OG  SER A 119     -21.291  -8.843   2.219  1.00 95.17           O  
ATOM   2015  HG  SER A 119     -20.861  -8.010   2.013  1.00 95.17           H  
ATOM   2016  N   THR A 120     -22.372 -11.608   1.590  1.00 95.60           N  
ATOM   2017  H   THR A 120     -23.056 -10.899   1.815  1.00 95.60           H  
ATOM   2018  CA  THR A 120     -22.478 -12.227   0.260  1.00 95.60           C  
ATOM   2019  HA  THR A 120     -22.188 -13.276   0.321  1.00 95.60           H  
ATOM   2020  C   THR A 120     -21.547 -11.551  -0.744  1.00 95.60           C  
ATOM   2021  CB  THR A 120     -23.922 -12.162  -0.256  1.00 95.60           C  
ATOM   2022  HB  THR A 120     -23.958 -12.489  -1.295  1.00 95.60           H  
ATOM   2023  O   THR A 120     -20.980 -12.230  -1.599  1.00 95.60           O  
ATOM   2024  CG2 THR A 120     -24.836 -13.060   0.581  1.00 95.60           C  
ATOM   2025 HG21 THR A 120     -24.477 -14.089   0.547  1.00 95.60           H  
ATOM   2026 HG22 THR A 120     -24.865 -12.716   1.615  1.00 95.60           H  
ATOM   2027 HG23 THR A 120     -25.844 -13.025   0.169  1.00 95.60           H  
ATOM   2028  OG1 THR A 120     -24.422 -10.847  -0.154  1.00 95.60           O  
ATOM   2029  HG1 THR A 120     -24.333 -10.403  -1.000  1.00 95.60           H  
ATOM   2030  N   GLU A 121     -21.329 -10.244  -0.592  1.00 96.98           N  
ATOM   2031  H   GLU A 121     -21.798  -9.770   0.167  1.00 96.98           H  
ATOM   2032  CA  GLU A 121     -20.464  -9.443  -1.455  1.00 96.98           C  
ATOM   2033  HA  GLU A 121     -20.719  -9.654  -2.494  1.00 96.98           H  
ATOM   2034  C   GLU A 121     -18.995  -9.783  -1.255  1.00 96.98           C  
ATOM   2035  CB  GLU A 121     -20.661  -7.942  -1.180  1.00 96.98           C  
ATOM   2036  HB2 GLU A 121     -19.960  -7.379  -1.797  1.00 96.98           H  
ATOM   2037  HB3 GLU A 121     -20.426  -7.726  -0.138  1.00 96.98           H  
ATOM   2038  O   GLU A 121     -18.555  -9.994  -0.127  1.00 96.98           O  
ATOM   2039  CG  GLU A 121     -22.083  -7.455  -1.482  1.00 96.98           C  
ATOM   2040  HG2 GLU A 121     -22.112  -6.370  -1.379  1.00 96.98           H  
ATOM   2041  HG3 GLU A 121     -22.764  -7.879  -0.744  1.00 96.98           H  
ATOM   2042  CD  GLU A 121     -22.517  -7.852  -2.897  1.00 96.98           C  
ATOM   2043  OE1 GLU A 121     -23.655  -8.354  -3.022  1.00 96.98           O  
ATOM   2044  OE2 GLU A 121     -21.663  -7.751  -3.810  1.00 96.98           O  
ATOM   2045  N   SER A 122     -18.214  -9.763  -2.342  1.00 97.06           N  
ATOM   2046  H   SER A 122     -18.646  -9.532  -3.226  1.00 97.06           H  
ATOM   2047  CA  SER A 122     -16.765 -10.011  -2.271  1.00 97.06           C  
ATOM   2048  HA  SER A 122     -16.597 -10.936  -1.719  1.00 97.06           H  
ATOM   2049  C   SER A 122     -16.014  -8.915  -1.526  1.00 97.06           C  
ATOM   2050  CB  SER A 122     -16.156 -10.152  -3.665  1.00 97.06           C  
ATOM   2051  HB2 SER A 122     -16.365  -9.253  -4.246  1.00 97.06           H  
ATOM   2052  HB3 SER A 122     -15.076 -10.271  -3.574  1.00 97.06           H  
ATOM   2053  O   SER A 122     -14.988  -9.179  -0.902  1.00 97.06           O  
ATOM   2054  OG  SER A 122     -16.678 -11.277  -4.337  1.00 97.06           O  
ATOM   2055  HG  SER A 122     -17.631 -11.301  -4.225  1.00 97.06           H  
ATOM   2056  N   ARG A 123     -16.509  -7.677  -1.622  1.00 97.75           N  
ATOM   2057  H   ARG A 123     -17.400  -7.554  -2.083  1.00 97.75           H  
ATOM   2058  CA  ARG A 123     -15.940  -6.510  -0.955  1.00 97.75           C  
ATOM   2059  HA  ARG A 123     -15.290  -6.867  -0.157  1.00 97.75           H  
ATOM   2060  C   ARG A 123     -17.046  -5.691  -0.320  1.00 97.75           C  
ATOM   2061  CB  ARG A 123     -15.098  -5.669  -1.921  1.00 97.75           C  
ATOM   2062  HB2 ARG A 123     -14.784  -4.754  -1.419  1.00 97.75           H  
ATOM   2063  HB3 ARG A 123     -15.696  -5.404  -2.794  1.00 97.75           H  
ATOM   2064  O   ARG A 123     -18.019  -5.362  -0.989  1.00 97.75           O  
ATOM   2065  CG  ARG A 123     -13.854  -6.451  -2.351  1.00 97.75           C  
ATOM   2066  HG2 ARG A 123     -14.148  -7.389  -2.822  1.00 97.75           H  
ATOM   2067  HG3 ARG A 123     -13.244  -6.674  -1.475  1.00 97.75           H  
ATOM   2068  CD  ARG A 123     -13.030  -5.655  -3.350  1.00 97.75           C  
ATOM   2069  HD2 ARG A 123     -12.705  -4.735  -2.865  1.00 97.75           H  
ATOM   2070  HD3 ARG A 123     -13.644  -5.388  -4.210  1.00 97.75           H  
ATOM   2071  NE  ARG A 123     -11.849  -6.427  -3.780  1.00 97.75           N  
ATOM   2072  HE  ARG A 123     -10.961  -6.197  -3.357  1.00 97.75           H  
ATOM   2073  NH1 ARG A 123     -12.822  -7.798  -5.337  1.00 97.75           N  
ATOM   2074 HH11 ARG A 123     -12.730  -8.581  -5.968  1.00 97.75           H  
ATOM   2075 HH12 ARG A 123     -13.727  -7.461  -5.042  1.00 97.75           H  
ATOM   2076  NH2 ARG A 123     -10.609  -7.855  -5.003  1.00 97.75           N  
ATOM   2077 HH21 ARG A 123     -10.485  -8.674  -5.580  1.00 97.75           H  
ATOM   2078 HH22 ARG A 123      -9.803  -7.437  -4.560  1.00 97.75           H  
ATOM   2079  CZ  ARG A 123     -11.769  -7.360  -4.702  1.00 97.75           C  
ATOM   2080  N   VAL A 124     -16.887  -5.354   0.953  1.00 97.80           N  
ATOM   2081  H   VAL A 124     -16.049  -5.659   1.426  1.00 97.80           H  
ATOM   2082  CA  VAL A 124     -17.868  -4.570   1.715  1.00 97.80           C  
ATOM   2083  HA  VAL A 124     -18.509  -4.039   1.011  1.00 97.80           H  
ATOM   2084  C   VAL A 124     -17.155  -3.523   2.555  1.00 97.80           C  
ATOM   2085  CB  VAL A 124     -18.780  -5.490   2.551  1.00 97.80           C  
ATOM   2086  HB  VAL A 124     -19.247  -6.200   1.869  1.00 97.80           H  
ATOM   2087  O   VAL A 124     -16.098  -3.791   3.118  1.00 97.80           O  
ATOM   2088  CG1 VAL A 124     -18.027  -6.299   3.612  1.00 97.80           C  
ATOM   2089 HG11 VAL A 124     -17.586  -5.634   4.355  1.00 97.80           H  
ATOM   2090 HG12 VAL A 124     -18.718  -6.978   4.111  1.00 97.80           H  
ATOM   2091 HG13 VAL A 124     -17.238  -6.888   3.145  1.00 97.80           H  
ATOM   2092  CG2 VAL A 124     -19.909  -4.704   3.227  1.00 97.80           C  
ATOM   2093 HG21 VAL A 124     -20.594  -5.398   3.714  1.00 97.80           H  
ATOM   2094 HG22 VAL A 124     -19.513  -4.025   3.982  1.00 97.80           H  
ATOM   2095 HG23 VAL A 124     -20.467  -4.137   2.482  1.00 97.80           H  
ATOM   2096  N   VAL A 125     -17.715  -2.318   2.627  1.00 98.19           N  
ATOM   2097  H   VAL A 125     -18.613  -2.172   2.189  1.00 98.19           H  
ATOM   2098  CA  VAL A 125     -17.177  -1.244   3.467  1.00 98.19           C  
ATOM   2099  HA  VAL A 125     -16.124  -1.445   3.661  1.00 98.19           H  
ATOM   2100  C   VAL A 125     -17.917  -1.236   4.796  1.00 98.19           C  
ATOM   2101  CB  VAL A 125     -17.254   0.123   2.773  1.00 98.19           C  
ATOM   2102  HB  VAL A 125     -18.297   0.373   2.579  1.00 98.19           H  
ATOM   2103  O   VAL A 125     -19.142  -1.132   4.813  1.00 98.19           O  
ATOM   2104  CG1 VAL A 125     -16.644   1.226   3.648  1.00 98.19           C  
ATOM   2105 HG11 VAL A 125     -16.685   2.176   3.117  1.00 98.19           H  
ATOM   2106 HG12 VAL A 125     -17.196   1.319   4.584  1.00 98.19           H  
ATOM   2107 HG13 VAL A 125     -15.604   0.987   3.871  1.00 98.19           H  
ATOM   2108  CG2 VAL A 125     -16.503   0.112   1.437  1.00 98.19           C  
ATOM   2109 HG21 VAL A 125     -16.589   1.094   0.971  1.00 98.19           H  
ATOM   2110 HG22 VAL A 125     -16.940  -0.620   0.758  1.00 98.19           H  
ATOM   2111 HG23 VAL A 125     -15.451  -0.124   1.597  1.00 98.19           H  
ATOM   2112  N   VAL A 126     -17.180  -1.308   5.900  1.00 96.80           N  
ATOM   2113  H   VAL A 126     -16.175  -1.337   5.804  1.00 96.80           H  
ATOM   2114  CA  VAL A 126     -17.729  -1.310   7.263  1.00 96.80           C  
ATOM   2115  HA  VAL A 126     -18.768  -0.979   7.229  1.00 96.80           H  
ATOM   2116  C   VAL A 126     -16.977  -0.324   8.151  1.00 96.80           C  
ATOM   2117  CB  VAL A 126     -17.717  -2.719   7.893  1.00 96.80           C  
ATOM   2118  HB  VAL A 126     -18.202  -2.655   8.867  1.00 96.80           H  
ATOM   2119  O   VAL A 126     -15.858   0.080   7.839  1.00 96.80           O  
ATOM   2120  CG1 VAL A 126     -18.507  -3.730   7.052  1.00 96.80           C  
ATOM   2121 HG11 VAL A 126     -19.509  -3.348   6.859  1.00 96.80           H  
ATOM   2122 HG12 VAL A 126     -18.001  -3.912   6.103  1.00 96.80           H  
ATOM   2123 HG13 VAL A 126     -18.586  -4.672   7.595  1.00 96.80           H  
ATOM   2124  CG2 VAL A 126     -16.297  -3.248   8.113  1.00 96.80           C  
ATOM   2125 HG21 VAL A 126     -16.342  -4.212   8.619  1.00 96.80           H  
ATOM   2126 HG22 VAL A 126     -15.784  -3.356   7.157  1.00 96.80           H  
ATOM   2127 HG23 VAL A 126     -15.726  -2.572   8.749  1.00 96.80           H  
ATOM   2128  N   THR A 127     -17.579   0.039   9.279  1.00 96.65           N  
ATOM   2129  H   THR A 127     -18.493  -0.338   9.487  1.00 96.65           H  
ATOM   2130  CA  THR A 127     -16.894   0.752  10.362  1.00 96.65           C  
ATOM   2131  HA  THR A 127     -15.963   1.185   9.997  1.00 96.65           H  
ATOM   2132  C   THR A 127     -16.552  -0.247  11.457  1.00 96.65           C  
ATOM   2133  CB  THR A 127     -17.748   1.906  10.897  1.00 96.65           C  
ATOM   2134  HB  THR A 127     -18.679   1.518  11.309  1.00 96.65           H  
ATOM   2135  O   THR A 127     -17.437  -0.946  11.951  1.00 96.65           O  
ATOM   2136  CG2 THR A 127     -17.026   2.724  11.964  1.00 96.65           C  
ATOM   2137 HG21 THR A 127     -16.871   2.117  12.856  1.00 96.65           H  
ATOM   2138 HG22 THR A 127     -17.627   3.589  12.246  1.00 96.65           H  
ATOM   2139 HG23 THR A 127     -16.061   3.063  11.587  1.00 96.65           H  
ATOM   2140  OG1 THR A 127     -18.044   2.800   9.844  1.00 96.65           O  
ATOM   2141  HG1 THR A 127     -18.406   3.588  10.256  1.00 96.65           H  
ATOM   2142  N   LEU A 128     -15.271  -0.332  11.811  1.00 95.45           N  
ATOM   2143  H   LEU A 128     -14.598   0.280  11.372  1.00 95.45           H  
ATOM   2144  CA  LEU A 128     -14.803  -1.190  12.895  1.00 95.45           C  
ATOM   2145  HA  LEU A 128     -15.328  -2.143  12.839  1.00 95.45           H  
ATOM   2146  C   LEU A 128     -15.129  -0.570  14.258  1.00 95.45           C  
ATOM   2147  CB  LEU A 128     -13.292  -1.446  12.743  1.00 95.45           C  
ATOM   2148  HB2 LEU A 128     -12.772  -0.493  12.840  1.00 95.45           H  
ATOM   2149  HB3 LEU A 128     -12.966  -2.091  13.559  1.00 95.45           H  
ATOM   2150  O   LEU A 128     -15.392   0.628  14.367  1.00 95.45           O  
ATOM   2151  CG  LEU A 128     -12.867  -2.095  11.414  1.00 95.45           C  
ATOM   2152  HG  LEU A 128     -13.104  -1.418  10.592  1.00 95.45           H  
ATOM   2153  CD1 LEU A 128     -11.356  -2.317  11.421  1.00 95.45           C  
ATOM   2154 HD11 LEU A 128     -11.079  -2.975  12.244  1.00 95.45           H  
ATOM   2155 HD12 LEU A 128     -11.038  -2.764  10.479  1.00 95.45           H  
ATOM   2156 HD13 LEU A 128     -10.857  -1.355  11.541  1.00 95.45           H  
ATOM   2157  CD2 LEU A 128     -13.561  -3.435  11.158  1.00 95.45           C  
ATOM   2158 HD21 LEU A 128     -13.436  -4.086  12.023  1.00 95.45           H  
ATOM   2159 HD22 LEU A 128     -14.624  -3.270  10.984  1.00 95.45           H  
ATOM   2160 HD23 LEU A 128     -13.140  -3.913  10.274  1.00 95.45           H  
ATOM   2161  N   SER A 129     -15.043  -1.362  15.325  1.00 93.18           N  
ATOM   2162  H   SER A 129     -14.859  -2.343  15.174  1.00 93.18           H  
ATOM   2163  CA  SER A 129     -15.209  -0.879  16.704  1.00 93.18           C  
ATOM   2164  HA  SER A 129     -16.193  -0.418  16.789  1.00 93.18           H  
ATOM   2165  C   SER A 129     -14.183   0.188  17.116  1.00 93.18           C  
ATOM   2166  CB  SER A 129     -15.156  -2.061  17.670  1.00 93.18           C  
ATOM   2167  HB2 SER A 129     -15.358  -1.712  18.683  1.00 93.18           H  
ATOM   2168  HB3 SER A 129     -15.921  -2.786  17.390  1.00 93.18           H  
ATOM   2169  O   SER A 129     -14.432   0.944  18.050  1.00 93.18           O  
ATOM   2170  OG  SER A 129     -13.886  -2.683  17.629  1.00 93.18           O  
ATOM   2171  HG  SER A 129     -13.963  -3.538  18.057  1.00 93.18           H  
ATOM   2172  N   SER A 130     -13.059   0.299  16.397  1.00 92.28           N  
ATOM   2173  H   SER A 130     -12.911  -0.362  15.648  1.00 92.28           H  
ATOM   2174  CA  SER A 130     -12.087   1.393  16.531  1.00 92.28           C  
ATOM   2175  HA  SER A 130     -11.893   1.562  17.590  1.00 92.28           H  
ATOM   2176  C   SER A 130     -12.563   2.730  15.947  1.00 92.28           C  
ATOM   2177  CB  SER A 130     -10.772   0.995  15.853  1.00 92.28           C  
ATOM   2178  HB2 SER A 130     -10.050   1.806  15.952  1.00 92.28           H  
ATOM   2179  HB3 SER A 130     -10.369   0.106  16.339  1.00 92.28           H  
ATOM   2180  O   SER A 130     -11.886   3.737  16.123  1.00 92.28           O  
ATOM   2181  OG  SER A 130     -10.987   0.720  14.480  1.00 92.28           O  
ATOM   2182  HG  SER A 130     -10.132   0.582  14.066  1.00 92.28           H  
ATOM   2183  N   GLY A 131     -13.684   2.752  15.221  1.00 93.98           N  
ATOM   2184  H   GLY A 131     -14.211   1.895  15.131  1.00 93.98           H  
ATOM   2185  CA  GLY A 131     -14.149   3.902  14.442  1.00 93.98           C  
ATOM   2186  HA2 GLY A 131     -13.919   4.822  14.980  1.00 93.98           H  
ATOM   2187  HA3 GLY A 131     -15.230   3.832  14.322  1.00 93.98           H  
ATOM   2188  C   GLY A 131     -13.521   4.003  13.048  1.00 93.98           C  
ATOM   2189  O   GLY A 131     -13.985   4.793  12.227  1.00 93.98           O  
ATOM   2190  N   ILE A 132     -12.510   3.182  12.738  1.00 96.07           N  
ATOM   2191  H   ILE A 132     -12.176   2.544  13.446  1.00 96.07           H  
ATOM   2192  CA  ILE A 132     -11.865   3.170  11.421  1.00 96.07           C  
ATOM   2193  HA  ILE A 132     -11.686   4.204  11.128  1.00 96.07           H  
ATOM   2194  C   ILE A 132     -12.817   2.537  10.405  1.00 96.07           C  
ATOM   2195  CB  ILE A 132     -10.494   2.455  11.443  1.00 96.07           C  
ATOM   2196  HB  ILE A 132     -10.658   1.406  11.691  1.00 96.07           H  
ATOM   2197  O   ILE A 132     -13.293   1.411  10.578  1.00 96.07           O  
ATOM   2198  CG1 ILE A 132      -9.556   3.078  12.505  1.00 96.07           C  
ATOM   2199 HG12 ILE A 132      -9.325   4.107  12.229  1.00 96.07           H  
ATOM   2200 HG13 ILE A 132     -10.054   3.101  13.474  1.00 96.07           H  
ATOM   2201  CG2 ILE A 132      -9.825   2.531  10.054  1.00 96.07           C  
ATOM   2202 HG21 ILE A 132      -9.556   3.562   9.824  1.00 96.07           H  
ATOM   2203 HG22 ILE A 132      -8.919   1.924  10.038  1.00 96.07           H  
ATOM   2204 HG23 ILE A 132     -10.483   2.154   9.271  1.00 96.07           H  
ATOM   2205  CD1 ILE A 132      -8.240   2.313  12.695  1.00 96.07           C  
ATOM   2206 HD11 ILE A 132      -7.606   2.414  11.814  1.00 96.07           H  
ATOM   2207 HD12 ILE A 132      -7.703   2.729  13.548  1.00 96.07           H  
ATOM   2208 HD13 ILE A 132      -8.440   1.258  12.885  1.00 96.07           H  
ATOM   2209  N   ARG A 133     -13.079   3.260   9.316  1.00 97.75           N  
ATOM   2210  H   ARG A 133     -12.649   4.171   9.246  1.00 97.75           H  
ATOM   2211  CA  ARG A 133     -13.883   2.771   8.196  1.00 97.75           C  
ATOM   2212  HA  ARG A 133     -14.599   2.042   8.576  1.00 97.75           H  
ATOM   2213  C   ARG A 133     -12.983   2.063   7.190  1.00 97.75           C  
ATOM   2214  CB  ARG A 133     -14.664   3.946   7.605  1.00 97.75           C  
ATOM   2215  HB2 ARG A 133     -15.142   4.490   8.420  1.00 97.75           H  
ATOM   2216  HB3 ARG A 133     -13.978   4.621   7.094  1.00 97.75           H  
ATOM   2217  O   ARG A 133     -12.082   2.692   6.644  1.00 97.75           O  
ATOM   2218  CG  ARG A 133     -15.753   3.474   6.639  1.00 97.75           C  
ATOM   2219  HG2 ARG A 133     -16.434   2.794   7.152  1.00 97.75           H  
ATOM   2220  HG3 ARG A 133     -15.297   2.956   5.795  1.00 97.75           H  
ATOM   2221  CD  ARG A 133     -16.529   4.695   6.143  1.00 97.75           C  
ATOM   2222  HD2 ARG A 133     -15.811   5.432   5.782  1.00 97.75           H  
ATOM   2223  HD3 ARG A 133     -17.066   5.133   6.985  1.00 97.75           H  
ATOM   2224  NE  ARG A 133     -17.489   4.329   5.086  1.00 97.75           N  
ATOM   2225  HE  ARG A 133     -18.088   3.542   5.291  1.00 97.75           H  
ATOM   2226  NH1 ARG A 133     -16.953   5.970   3.561  1.00 97.75           N  
ATOM   2227 HH11 ARG A 133     -16.266   6.338   4.203  1.00 97.75           H  
ATOM   2228 HH12 ARG A 133     -17.141   6.460   2.698  1.00 97.75           H  
ATOM   2229  NH2 ARG A 133     -18.569   4.508   3.092  1.00 97.75           N  
ATOM   2230 HH21 ARG A 133     -18.735   4.997   2.224  1.00 97.75           H  
ATOM   2231 HH22 ARG A 133     -19.154   3.725   3.346  1.00 97.75           H  
ATOM   2232  CZ  ARG A 133     -17.663   4.937   3.925  1.00 97.75           C  
ATOM   2233  N   VAL A 134     -13.246   0.788   6.917  1.00 98.42           N  
ATOM   2234  H   VAL A 134     -14.058   0.372   7.350  1.00 98.42           H  
ATOM   2235  CA  VAL A 134     -12.383  -0.094   6.112  1.00 98.42           C  
ATOM   2236  HA  VAL A 134     -11.600   0.497   5.638  1.00 98.42           H  
ATOM   2237  C   VAL A 134     -13.152  -0.807   5.003  1.00 98.42           C  
ATOM   2238  CB  VAL A 134     -11.655  -1.129   6.983  1.00 98.42           C  
ATOM   2239  HB  VAL A 134     -11.010  -1.689   6.306  1.00 98.42           H  
ATOM   2240  O   VAL A 134     -14.353  -1.046   5.133  1.00 98.42           O  
ATOM   2241  CG1 VAL A 134     -10.765  -0.467   8.040  1.00 98.42           C  
ATOM   2242 HG11 VAL A 134     -10.151  -1.222   8.530  1.00 98.42           H  
ATOM   2243 HG12 VAL A 134     -11.379   0.025   8.795  1.00 98.42           H  
ATOM   2244 HG13 VAL A 134     -10.109   0.264   7.567  1.00 98.42           H  
ATOM   2245  CG2 VAL A 134     -12.600  -2.117   7.675  1.00 98.42           C  
ATOM   2246 HG21 VAL A 134     -12.021  -2.820   8.275  1.00 98.42           H  
ATOM   2247 HG22 VAL A 134     -13.303  -1.585   8.316  1.00 98.42           H  
ATOM   2248 HG23 VAL A 134     -13.159  -2.689   6.935  1.00 98.42           H  
ATOM   2249  N   MET A 135     -12.456  -1.198   3.933  1.00 98.68           N  
ATOM   2250  H   MET A 135     -11.474  -0.965   3.888  1.00 98.68           H  
ATOM   2251  CA  MET A 135     -12.968  -2.152   2.947  1.00 98.68           C  
ATOM   2252  HA  MET A 135     -14.057  -2.146   2.973  1.00 98.68           H  
ATOM   2253  C   MET A 135     -12.490  -3.566   3.291  1.00 98.68           C  
ATOM   2254  CB  MET A 135     -12.544  -1.730   1.534  1.00 98.68           C  
ATOM   2255  HB2 MET A 135     -11.456  -1.729   1.469  1.00 98.68           H  
ATOM   2256  HB3 MET A 135     -12.906  -0.718   1.351  1.00 98.68           H  
ATOM   2257  O   MET A 135     -11.290  -3.840   3.300  1.00 98.68           O  
ATOM   2258  CG  MET A 135     -13.110  -2.661   0.453  1.00 98.68           C  
ATOM   2259  HG2 MET A 135     -14.197  -2.680   0.532  1.00 98.68           H  
ATOM   2260  HG3 MET A 135     -12.747  -3.671   0.639  1.00 98.68           H  
ATOM   2261  SD  MET A 135     -12.652  -2.202  -1.245  1.00 98.68           S  
ATOM   2262  CE  MET A 135     -13.810  -0.831  -1.520  1.00 98.68           C  
ATOM   2263  HE1 MET A 135     -14.824  -1.222  -1.606  1.00 98.68           H  
ATOM   2264  HE2 MET A 135     -13.774  -0.136  -0.681  1.00 98.68           H  
ATOM   2265  HE3 MET A 135     -13.551  -0.305  -2.439  1.00 98.68           H  
ATOM   2266  N   CYS A 136     -13.435  -4.468   3.533  1.00 98.59           N  
ATOM   2267  H   CYS A 136     -14.401  -4.172   3.518  1.00 98.59           H  
ATOM   2268  CA  CYS A 136     -13.178  -5.874   3.799  1.00 98.59           C  
ATOM   2269  HA  CYS A 136     -12.175  -5.966   4.217  1.00 98.59           H  
ATOM   2270  C   CYS A 136     -13.259  -6.704   2.520  1.00 98.59           C  
ATOM   2271  CB  CYS A 136     -14.176  -6.396   4.835  1.00 98.59           C  
ATOM   2272  HB2 CYS A 136     -13.984  -7.457   4.995  1.00 98.59           H  
ATOM   2273  HB3 CYS A 136     -15.186  -6.296   4.436  1.00 98.59           H  
ATOM   2274  O   CYS A 136     -14.236  -6.585   1.782  1.00 98.59           O  
ATOM   2275  SG  CYS A 136     -14.110  -5.568   6.440  1.00 98.59           S  
ATOM   2276  N   ASP A 137     -12.285  -7.583   2.297  1.00 98.55           N  
ATOM   2277  H   ASP A 137     -11.535  -7.620   2.972  1.00 98.55           H  
ATOM   2278  CA  ASP A 137     -12.384  -8.705   1.363  1.00 98.55           C  
ATOM   2279  HA  ASP A 137     -13.166  -8.493   0.633  1.00 98.55           H  
ATOM   2280  C   ASP A 137     -12.800  -9.965   2.133  1.00 98.55           C  
ATOM   2281  CB  ASP A 137     -11.084  -8.840   0.567  1.00 98.55           C  
ATOM   2282  HB2 ASP A 137     -11.006  -7.958  -0.069  1.00 98.55           H  
ATOM   2283  HB3 ASP A 137     -10.223  -8.819   1.235  1.00 98.55           H  
ATOM   2284  O   ASP A 137     -12.093 -10.463   3.016  1.00 98.55           O  
ATOM   2285  CG  ASP A 137     -10.985 -10.068  -0.342  1.00 98.55           C  
ATOM   2286  OD1 ASP A 137     -11.843 -10.981  -0.317  1.00 98.55           O  
ATOM   2287  OD2 ASP A 137     -10.006 -10.095  -1.120  1.00 98.55           O  
ATOM   2288  N   THR A 138     -13.997 -10.448   1.808  1.00 98.01           N  
ATOM   2289  H   THR A 138     -14.485 -10.019   1.034  1.00 98.01           H  
ATOM   2290  CA  THR A 138     -14.705 -11.514   2.531  1.00 98.01           C  
ATOM   2291  HA  THR A 138     -14.282 -11.618   3.530  1.00 98.01           H  
ATOM   2292  C   THR A 138     -14.589 -12.876   1.844  1.00 98.01           C  
ATOM   2293  CB  THR A 138     -16.190 -11.155   2.685  1.00 98.01           C  
ATOM   2294  HB  THR A 138     -16.698 -11.929   3.260  1.00 98.01           H  
ATOM   2295  O   THR A 138     -15.183 -13.843   2.323  1.00 98.01           O  
ATOM   2296  CG2 THR A 138     -16.410  -9.808   3.376  1.00 98.01           C  
ATOM   2297 HG21 THR A 138     -17.473  -9.660   3.564  1.00 98.01           H  
ATOM   2298 HG22 THR A 138     -16.032  -8.994   2.758  1.00 98.01           H  
ATOM   2299 HG23 THR A 138     -15.891  -9.805   4.334  1.00 98.01           H  
ATOM   2300  OG1 THR A 138     -16.718 -11.121   1.382  1.00 98.01           O  
ATOM   2301  HG1 THR A 138     -17.490 -10.553   1.323  1.00 98.01           H  
ATOM   2302  N   LYS A 139     -13.868 -12.976   0.714  1.00 97.85           N  
ATOM   2303  H   LYS A 139     -13.367 -12.157   0.401  1.00 97.85           H  
ATOM   2304  CA  LYS A 139     -13.846 -14.194  -0.122  1.00 97.85           C  
ATOM   2305  HA  LYS A 139     -14.332 -15.011   0.411  1.00 97.85           H  
ATOM   2306  C   LYS A 139     -12.445 -14.708  -0.406  1.00 97.85           C  
ATOM   2307  CB  LYS A 139     -14.593 -13.955  -1.449  1.00 97.85           C  
ATOM   2308  HB2 LYS A 139     -14.061 -13.189  -2.014  1.00 97.85           H  
ATOM   2309  HB3 LYS A 139     -14.579 -14.874  -2.035  1.00 97.85           H  
ATOM   2310  O   LYS A 139     -12.246 -15.921  -0.409  1.00 97.85           O  
ATOM   2311  CG  LYS A 139     -16.048 -13.498  -1.285  1.00 97.85           C  
ATOM   2312  HG2 LYS A 139     -16.042 -12.589  -0.684  1.00 97.85           H  
ATOM   2313  HG3 LYS A 139     -16.454 -13.261  -2.269  1.00 97.85           H  
ATOM   2314  CD  LYS A 139     -16.974 -14.511  -0.604  1.00 97.85           C  
ATOM   2315  HD2 LYS A 139     -16.520 -14.851   0.327  1.00 97.85           H  
ATOM   2316  HD3 LYS A 139     -17.141 -15.368  -1.257  1.00 97.85           H  
ATOM   2317  CE  LYS A 139     -18.299 -13.810  -0.286  1.00 97.85           C  
ATOM   2318  HE2 LYS A 139     -18.065 -12.827   0.123  1.00 97.85           H  
ATOM   2319  HE3 LYS A 139     -18.876 -13.653  -1.197  1.00 97.85           H  
ATOM   2320  NZ  LYS A 139     -19.080 -14.561   0.720  1.00 97.85           N  
ATOM   2321  HZ1 LYS A 139     -18.487 -14.792   1.505  1.00 97.85           H  
ATOM   2322  HZ2 LYS A 139     -19.496 -15.396   0.333  1.00 97.85           H  
ATOM   2323  HZ3 LYS A 139     -19.794 -13.954   1.096  1.00 97.85           H  
ATOM   2324  N   THR A 140     -11.480 -13.825  -0.655  1.00 97.44           N  
ATOM   2325  H   THR A 140     -11.682 -12.836  -0.611  1.00 97.44           H  
ATOM   2326  CA  THR A 140     -10.127 -14.251  -1.031  1.00 97.44           C  
ATOM   2327  HA  THR A 140     -10.197 -14.906  -1.898  1.00 97.44           H  
ATOM   2328  C   THR A 140      -9.482 -15.014   0.116  1.00 97.44           C  
ATOM   2329  CB  THR A 140      -9.245 -13.060  -1.412  1.00 97.44           C  
ATOM   2330  HB  THR A 140      -9.121 -12.408  -0.548  1.00 97.44           H  
ATOM   2331  O   THR A 140      -9.402 -14.498   1.227  1.00 97.44           O  
ATOM   2332  CG2 THR A 140      -7.866 -13.478  -1.915  1.00 97.44           C  
ATOM   2333 HG21 THR A 140      -7.969 -14.192  -2.732  1.00 97.44           H  
ATOM   2334 HG22 THR A 140      -7.331 -12.600  -2.277  1.00 97.44           H  
ATOM   2335 HG23 THR A 140      -7.292 -13.928  -1.105  1.00 97.44           H  
ATOM   2336  OG1 THR A 140      -9.855 -12.344  -2.457  1.00 97.44           O  
ATOM   2337  HG1 THR A 140     -10.097 -11.507  -2.055  1.00 97.44           H  
ATOM   2338  N   ASP A 141      -9.001 -16.231  -0.154  1.00 95.39           N  
ATOM   2339  H   ASP A 141      -9.127 -16.608  -1.083  1.00 95.39           H  
ATOM   2340  CA  ASP A 141      -8.264 -17.046   0.821  1.00 95.39           C  
ATOM   2341  HA  ASP A 141      -8.163 -18.049   0.406  1.00 95.39           H  
ATOM   2342  C   ASP A 141      -9.016 -17.218   2.160  1.00 95.39           C  
ATOM   2343  CB  ASP A 141      -6.841 -16.472   0.955  1.00 95.39           C  
ATOM   2344  HB2 ASP A 141      -6.396 -16.390  -0.037  1.00 95.39           H  
ATOM   2345  HB3 ASP A 141      -6.889 -15.471   1.383  1.00 95.39           H  
ATOM   2346  O   ASP A 141      -8.457 -17.038   3.237  1.00 95.39           O  
ATOM   2347  CG  ASP A 141      -5.935 -17.348   1.814  1.00 95.39           C  
ATOM   2348  OD1 ASP A 141      -5.955 -18.573   1.589  1.00 95.39           O  
ATOM   2349  OD2 ASP A 141      -5.209 -16.763   2.654  1.00 95.39           O  
ATOM   2350  N   GLY A 142     -10.329 -17.467   2.104  1.00 95.19           N  
ATOM   2351  H   GLY A 142     -10.764 -17.535   1.195  1.00 95.19           H  
ATOM   2352  CA  GLY A 142     -11.184 -17.591   3.295  1.00 95.19           C  
ATOM   2353  HA2 GLY A 142     -12.051 -18.202   3.044  1.00 95.19           H  
ATOM   2354  HA3 GLY A 142     -10.631 -18.101   4.084  1.00 95.19           H  
ATOM   2355  C   GLY A 142     -11.697 -16.262   3.869  1.00 95.19           C  
ATOM   2356  O   GLY A 142     -12.434 -16.271   4.849  1.00 95.19           O  
ATOM   2357  N   GLY A 143     -11.353 -15.126   3.257  1.00 96.98           N  
ATOM   2358  H   GLY A 143     -10.677 -15.173   2.508  1.00 96.98           H  
ATOM   2359  CA  GLY A 143     -11.820 -13.806   3.674  1.00 96.98           C  
ATOM   2360  HA2 GLY A 143     -12.895 -13.856   3.844  1.00 96.98           H  
ATOM   2361  HA3 GLY A 143     -11.631 -13.088   2.876  1.00 96.98           H  
ATOM   2362  C   GLY A 143     -11.157 -13.297   4.956  1.00 96.98           C  
ATOM   2363  O   GLY A 143     -10.086 -13.755   5.366  1.00 96.98           O  
ATOM   2364  N   GLY A 144     -11.794 -12.305   5.580  1.00 97.32           N  
ATOM   2365  H   GLY A 144     -12.660 -11.965   5.186  1.00 97.32           H  
ATOM   2366  CA  GLY A 144     -11.301 -11.676   6.805  1.00 97.32           C  
ATOM   2367  HA2 GLY A 144     -12.145 -11.187   7.292  1.00 97.32           H  
ATOM   2368  HA3 GLY A 144     -10.915 -12.443   7.477  1.00 97.32           H  
ATOM   2369  C   GLY A 144     -10.207 -10.632   6.583  1.00 97.32           C  
ATOM   2370  O   GLY A 144      -9.519 -10.256   7.530  1.00 97.32           O  
ATOM   2371  N   TRP A 145     -10.020 -10.183   5.343  1.00 98.58           N  
ATOM   2372  H   TRP A 145     -10.650 -10.491   4.615  1.00 98.58           H  
ATOM   2373  CA  TRP A 145      -8.948  -9.270   4.970  1.00 98.58           C  
ATOM   2374  HA  TRP A 145      -8.111  -9.384   5.658  1.00 98.58           H  
ATOM   2375  C   TRP A 145      -9.405  -7.817   5.000  1.00 98.58           C  
ATOM   2376  CB  TRP A 145      -8.465  -9.618   3.568  1.00 98.58           C  
ATOM   2377  HB2 TRP A 145      -7.767  -8.843   3.251  1.00 98.58           H  
ATOM   2378  HB3 TRP A 145      -9.329  -9.603   2.904  1.00 98.58           H  
ATOM   2379  O   TRP A 145     -10.425  -7.473   4.412  1.00 98.58           O  
ATOM   2380  CG  TRP A 145      -7.792 -10.936   3.411  1.00 98.58           C  
ATOM   2381  CD1 TRP A 145      -8.363 -12.057   2.922  1.00 98.58           C  
ATOM   2382  HD1 TRP A 145      -9.384 -12.141   2.581  1.00 98.58           H  
ATOM   2383  CD2 TRP A 145      -6.418 -11.292   3.732  1.00 98.58           C  
ATOM   2384  CE2 TRP A 145      -6.228 -12.673   3.434  1.00 98.58           C  
ATOM   2385  CE3 TRP A 145      -5.312 -10.579   4.238  1.00 98.58           C  
ATOM   2386  HE3 TRP A 145      -5.421  -9.525   4.450  1.00 98.58           H  
ATOM   2387  NE1 TRP A 145      -7.446 -13.088   2.941  1.00 98.58           N  
ATOM   2388  HE1 TRP A 145      -7.681 -14.022   2.637  1.00 98.58           H  
ATOM   2389  CH2 TRP A 145      -3.929 -12.590   4.190  1.00 98.58           C  
ATOM   2390  HH2 TRP A 145      -2.979 -13.074   4.362  1.00 98.58           H  
ATOM   2391  CZ2 TRP A 145      -5.002 -13.317   3.645  1.00 98.58           C  
ATOM   2392  HZ2 TRP A 145      -4.888 -14.361   3.394  1.00 98.58           H  
ATOM   2393  CZ3 TRP A 145      -4.083 -11.221   4.475  1.00 98.58           C  
ATOM   2394  HZ3 TRP A 145      -3.249 -10.656   4.864  1.00 98.58           H  
ATOM   2395  N   THR A 146      -8.600  -6.952   5.601  1.00 98.61           N  
ATOM   2396  H   THR A 146      -7.800  -7.315   6.101  1.00 98.61           H  
ATOM   2397  CA  THR A 146      -8.749  -5.498   5.545  1.00 98.61           C  
ATOM   2398  HA  THR A 146      -9.788  -5.234   5.349  1.00 98.61           H  
ATOM   2399  C   THR A 146      -7.870  -4.953   4.425  1.00 98.61           C  
ATOM   2400  CB  THR A 146      -8.337  -4.875   6.886  1.00 98.61           C  
ATOM   2401  HB  THR A 146      -7.274  -5.045   7.058  1.00 98.61           H  
ATOM   2402  O   THR A 146      -6.643  -4.989   4.535  1.00 98.61           O  
ATOM   2403  CG2 THR A 146      -8.620  -3.381   6.918  1.00 98.61           C  
ATOM   2404 HG21 THR A 146      -8.337  -2.969   7.887  1.00 98.61           H  
ATOM   2405 HG22 THR A 146      -9.690  -3.241   6.764  1.00 98.61           H  
ATOM   2406 HG23 THR A 146      -8.062  -2.862   6.139  1.00 98.61           H  
ATOM   2407  OG1 THR A 146      -9.065  -5.441   7.953  1.00 98.61           O  
ATOM   2408  HG1 THR A 146      -8.652  -5.137   8.765  1.00 98.61           H  
ATOM   2409  N   ILE A 147      -8.470  -4.453   3.344  1.00 98.86           N  
ATOM   2410  H   ILE A 147      -9.478  -4.391   3.336  1.00 98.86           H  
ATOM   2411  CA  ILE A 147      -7.735  -3.814   2.246  1.00 98.86           C  
ATOM   2412  HA  ILE A 147      -6.829  -4.385   2.042  1.00 98.86           H  
ATOM   2413  C   ILE A 147      -7.307  -2.419   2.699  1.00 98.86           C  
ATOM   2414  CB  ILE A 147      -8.572  -3.764   0.946  1.00 98.86           C  
ATOM   2415  HB  ILE A 147      -9.471  -3.178   1.136  1.00 98.86           H  
ATOM   2416  O   ILE A 147      -8.154  -1.614   3.085  1.00 98.86           O  
ATOM   2417  CG1 ILE A 147      -8.995  -5.174   0.469  1.00 98.86           C  
ATOM   2418 HG12 ILE A 147      -9.360  -5.766   1.308  1.00 98.86           H  
ATOM   2419 HG13 ILE A 147      -8.123  -5.680   0.054  1.00 98.86           H  
ATOM   2420  CG2 ILE A 147      -7.749  -3.085  -0.170  1.00 98.86           C  
ATOM   2421 HG21 ILE A 147      -8.322  -3.013  -1.094  1.00 98.86           H  
ATOM   2422 HG22 ILE A 147      -6.839  -3.652  -0.366  1.00 98.86           H  
ATOM   2423 HG23 ILE A 147      -7.465  -2.071   0.111  1.00 98.86           H  
ATOM   2424  CD1 ILE A 147     -10.102  -5.163  -0.595  1.00 98.86           C  
ATOM   2425 HD11 ILE A 147     -10.209  -6.163  -1.014  1.00 98.86           H  
ATOM   2426 HD12 ILE A 147      -9.864  -4.486  -1.416  1.00 98.86           H  
ATOM   2427 HD13 ILE A 147     -11.044  -4.862  -0.138  1.00 98.86           H  
ATOM   2428  N   PHE A 148      -6.006  -2.128   2.630  1.00 98.78           N  
ATOM   2429  H   PHE A 148      -5.367  -2.830   2.285  1.00 98.78           H  
ATOM   2430  CA  PHE A 148      -5.466  -0.813   2.982  1.00 98.78           C  
ATOM   2431  HA  PHE A 148      -6.284  -0.207   3.371  1.00 98.78           H  
ATOM   2432  C   PHE A 148      -4.893  -0.043   1.792  1.00 98.78           C  
ATOM   2433  CB  PHE A 148      -4.438  -0.942   4.104  1.00 98.78           C  
ATOM   2434  HB2 PHE A 148      -4.229   0.056   4.489  1.00 98.78           H  
ATOM   2435  HB3 PHE A 148      -4.870  -1.517   4.924  1.00 98.78           H  
ATOM   2436  O   PHE A 148      -4.737   1.170   1.876  1.00 98.78           O  
ATOM   2437  CG  PHE A 148      -3.122  -1.560   3.688  1.00 98.78           C  
ATOM   2438  CD1 PHE A 148      -2.892  -2.926   3.916  1.00 98.78           C  
ATOM   2439  HD1 PHE A 148      -3.664  -3.540   4.358  1.00 98.78           H  
ATOM   2440  CD2 PHE A 148      -2.120  -0.767   3.095  1.00 98.78           C  
ATOM   2441  HD2 PHE A 148      -2.291   0.282   2.907  1.00 98.78           H  
ATOM   2442  CE1 PHE A 148      -1.648  -3.486   3.591  1.00 98.78           C  
ATOM   2443  HE1 PHE A 148      -1.465  -4.535   3.771  1.00 98.78           H  
ATOM   2444  CE2 PHE A 148      -0.873  -1.328   2.778  1.00 98.78           C  
ATOM   2445  HE2 PHE A 148      -0.095  -0.711   2.352  1.00 98.78           H  
ATOM   2446  CZ  PHE A 148      -0.628  -2.681   3.056  1.00 98.78           C  
ATOM   2447  HZ  PHE A 148       0.346  -3.103   2.857  1.00 98.78           H  
ATOM   2448  N   GLN A 149      -4.597  -0.721   0.687  1.00 98.78           N  
ATOM   2449  H   GLN A 149      -4.695  -1.726   0.687  1.00 98.78           H  
ATOM   2450  CA  GLN A 149      -4.194  -0.090  -0.562  1.00 98.78           C  
ATOM   2451  HA  GLN A 149      -4.507   0.954  -0.552  1.00 98.78           H  
ATOM   2452  C   GLN A 149      -4.903  -0.795  -1.708  1.00 98.78           C  
ATOM   2453  CB  GLN A 149      -2.666  -0.134  -0.690  1.00 98.78           C  
ATOM   2454  HB2 GLN A 149      -2.331  -1.168  -0.773  1.00 98.78           H  
ATOM   2455  HB3 GLN A 149      -2.240   0.286   0.222  1.00 98.78           H  
ATOM   2456  O   GLN A 149      -5.004  -2.025  -1.713  1.00 98.78           O  
ATOM   2457  CG  GLN A 149      -2.114   0.674  -1.870  1.00 98.78           C  
ATOM   2458  HG2 GLN A 149      -1.130   1.045  -1.584  1.00 98.78           H  
ATOM   2459  HG3 GLN A 149      -2.757   1.535  -2.052  1.00 98.78           H  
ATOM   2460  CD  GLN A 149      -1.950  -0.098  -3.175  1.00 98.78           C  
ATOM   2461  NE2 GLN A 149      -1.119   0.410  -4.056  1.00 98.78           N  
ATOM   2462 HE21 GLN A 149      -0.540   1.196  -3.799  1.00 98.78           H  
ATOM   2463 HE22 GLN A 149      -0.928  -0.117  -4.897  1.00 98.78           H  
ATOM   2464  OE1 GLN A 149      -2.555  -1.126  -3.432  1.00 98.78           O  
ATOM   2465  N   ARG A 150      -5.414  -0.017  -2.663  1.00 98.79           N  
ATOM   2466  H   ARG A 150      -5.367   0.985  -2.542  1.00 98.79           H  
ATOM   2467  CA  ARG A 150      -6.079  -0.552  -3.849  1.00 98.79           C  
ATOM   2468  HA  ARG A 150      -5.657  -1.532  -4.074  1.00 98.79           H  
ATOM   2469  C   ARG A 150      -5.859   0.348  -5.059  1.00 98.79           C  
ATOM   2470  CB  ARG A 150      -7.565  -0.705  -3.513  1.00 98.79           C  
ATOM   2471  HB2 ARG A 150      -7.986   0.277  -3.301  1.00 98.79           H  
ATOM   2472  HB3 ARG A 150      -7.670  -1.325  -2.622  1.00 98.79           H  
ATOM   2473  O   ARG A 150      -6.153   1.541  -4.989  1.00 98.79           O  
ATOM   2474  CG  ARG A 150      -8.333  -1.351  -4.660  1.00 98.79           C  
ATOM   2475  HG2 ARG A 150      -7.947  -2.351  -4.857  1.00 98.79           H  
ATOM   2476  HG3 ARG A 150      -8.220  -0.740  -5.556  1.00 98.79           H  
ATOM   2477  CD  ARG A 150      -9.813  -1.421  -4.298  1.00 98.79           C  
ATOM   2478  HD2 ARG A 150     -10.154  -0.427  -4.009  1.00 98.79           H  
ATOM   2479  HD3 ARG A 150      -9.939  -2.060  -3.425  1.00 98.79           H  
ATOM   2480  NE  ARG A 150     -10.586  -1.875  -5.473  1.00 98.79           N  
ATOM   2481  HE  ARG A 150     -10.661  -1.194  -6.215  1.00 98.79           H  
ATOM   2482  NH1 ARG A 150     -10.964  -3.918  -4.688  1.00 98.79           N  
ATOM   2483 HH11 ARG A 150     -10.672  -3.512  -3.811  1.00 98.79           H  
ATOM   2484 HH12 ARG A 150     -10.494  -4.795  -4.863  1.00 98.79           H  
ATOM   2485  NH2 ARG A 150     -11.447  -3.564  -6.799  1.00 98.79           N  
ATOM   2486 HH21 ARG A 150     -11.515  -2.942  -7.592  1.00 98.79           H  
ATOM   2487 HH22 ARG A 150     -11.767  -4.521  -6.838  1.00 98.79           H  
ATOM   2488  CZ  ARG A 150     -10.995  -3.105  -5.669  1.00 98.79           C  
ATOM   2489  N   ARG A 151      -5.422  -0.242  -6.175  1.00 98.47           N  
ATOM   2490  H   ARG A 151      -5.175  -1.220  -6.109  1.00 98.47           H  
ATOM   2491  CA  ARG A 151      -5.256   0.413  -7.485  1.00 98.47           C  
ATOM   2492  HA  ARG A 151      -5.735   1.392  -7.475  1.00 98.47           H  
ATOM   2493  C   ARG A 151      -5.897  -0.430  -8.582  1.00 98.47           C  
ATOM   2494  CB  ARG A 151      -3.774   0.607  -7.820  1.00 98.47           C  
ATOM   2495  HB2 ARG A 151      -3.711   1.254  -8.694  1.00 98.47           H  
ATOM   2496  HB3 ARG A 151      -3.364  -0.364  -8.098  1.00 98.47           H  
ATOM   2497  O   ARG A 151      -5.588  -1.617  -8.706  1.00 98.47           O  
ATOM   2498  CG  ARG A 151      -2.889   1.198  -6.726  1.00 98.47           C  
ATOM   2499  HG2 ARG A 151      -3.019   0.630  -5.805  1.00 98.47           H  
ATOM   2500  HG3 ARG A 151      -1.844   1.113  -7.025  1.00 98.47           H  
ATOM   2501  CD  ARG A 151      -3.212   2.660  -6.456  1.00 98.47           C  
ATOM   2502  HD2 ARG A 151      -2.526   3.008  -5.683  1.00 98.47           H  
ATOM   2503  HD3 ARG A 151      -4.230   2.732  -6.072  1.00 98.47           H  
ATOM   2504  NE  ARG A 151      -3.087   3.525  -7.644  1.00 98.47           N  
ATOM   2505  HE  ARG A 151      -3.948   3.861  -8.051  1.00 98.47           H  
ATOM   2506  NH1 ARG A 151      -0.775   3.639  -7.741  1.00 98.47           N  
ATOM   2507 HH11 ARG A 151      -0.674   2.927  -7.031  1.00 98.47           H  
ATOM   2508 HH12 ARG A 151       0.051   4.060  -8.140  1.00 98.47           H  
ATOM   2509  NH2 ARG A 151      -1.996   4.912  -9.070  1.00 98.47           N  
ATOM   2510 HH21 ARG A 151      -2.875   5.348  -9.310  1.00 98.47           H  
ATOM   2511 HH22 ARG A 151      -1.113   5.282  -9.391  1.00 98.47           H  
ATOM   2512  CZ  ARG A 151      -1.962   4.011  -8.136  1.00 98.47           C  
ATOM   2513  N   ILE A 152      -6.781   0.171  -9.373  1.00 97.77           N  
ATOM   2514  H   ILE A 152      -6.856   1.175  -9.298  1.00 97.77           H  
ATOM   2515  CA  ILE A 152      -7.594  -0.541 -10.371  1.00 97.77           C  
ATOM   2516  HA  ILE A 152      -7.078  -1.460 -10.650  1.00 97.77           H  
ATOM   2517  C   ILE A 152      -7.816   0.209 -11.687  1.00 97.77           C  
ATOM   2518  CB  ILE A 152      -8.969  -0.940  -9.784  1.00 97.77           C  
ATOM   2519  HB  ILE A 152      -9.503  -1.481 -10.565  1.00 97.77           H  
ATOM   2520  O   ILE A 152      -8.166  -0.437 -12.673  1.00 97.77           O  
ATOM   2521  CG1 ILE A 152      -9.825   0.276  -9.372  1.00 97.77           C  
ATOM   2522 HG12 ILE A 152      -9.384   0.753  -8.498  1.00 97.77           H  
ATOM   2523 HG13 ILE A 152      -9.832   1.004 -10.184  1.00 97.77           H  
ATOM   2524  CG2 ILE A 152      -8.810  -1.897  -8.595  1.00 97.77           C  
ATOM   2525 HG21 ILE A 152      -8.534  -1.341  -7.699  1.00 97.77           H  
ATOM   2526 HG22 ILE A 152      -9.740  -2.442  -8.434  1.00 97.77           H  
ATOM   2527 HG23 ILE A 152      -8.017  -2.616  -8.802  1.00 97.77           H  
ATOM   2528  CD1 ILE A 152     -11.285  -0.064  -9.061  1.00 97.77           C  
ATOM   2529 HD11 ILE A 152     -11.835   0.861  -8.887  1.00 97.77           H  
ATOM   2530 HD12 ILE A 152     -11.352  -0.687  -8.169  1.00 97.77           H  
ATOM   2531 HD13 ILE A 152     -11.734  -0.584  -9.908  1.00 97.77           H  
ATOM   2532  N   ASN A 153      -7.693   1.539 -11.721  1.00 95.94           N  
ATOM   2533  H   ASN A 153      -7.332   2.027 -10.914  1.00 95.94           H  
ATOM   2534  CA  ASN A 153      -8.093   2.321 -12.897  1.00 95.94           C  
ATOM   2535  HA  ASN A 153      -7.857   1.737 -13.786  1.00 95.94           H  
ATOM   2536  C   ASN A 153      -7.336   3.647 -13.094  1.00 95.94           C  
ATOM   2537  CB  ASN A 153      -9.627   2.521 -12.865  1.00 95.94           C  
ATOM   2538  HB2 ASN A 153     -10.108   1.543 -12.888  1.00 95.94           H  
ATOM   2539  HB3 ASN A 153      -9.935   3.066 -13.757  1.00 95.94           H  
ATOM   2540  O   ASN A 153      -7.499   4.257 -14.150  1.00 95.94           O  
ATOM   2541  CG  ASN A 153     -10.132   3.290 -11.653  1.00 95.94           C  
ATOM   2542  ND2 ASN A 153     -11.326   3.010 -11.178  1.00 95.94           N  
ATOM   2543 HD21 ASN A 153     -11.872   2.253 -11.563  1.00 95.94           H  
ATOM   2544 HD22 ASN A 153     -11.557   3.435 -10.292  1.00 95.94           H  
ATOM   2545  OD1 ASN A 153      -9.474   4.153 -11.116  1.00 95.94           O  
ATOM   2546  N   GLY A 154      -6.514   4.085 -12.137  1.00 96.83           N  
ATOM   2547  H   GLY A 154      -6.471   3.596 -11.254  1.00 96.83           H  
ATOM   2548  CA  GLY A 154      -5.712   5.304 -12.251  1.00 96.83           C  
ATOM   2549  HA2 GLY A 154      -4.936   5.273 -11.485  1.00 96.83           H  
ATOM   2550  HA3 GLY A 154      -5.241   5.336 -13.233  1.00 96.83           H  
ATOM   2551  C   GLY A 154      -6.478   6.614 -12.073  1.00 96.83           C  
ATOM   2552  O   GLY A 154      -5.950   7.664 -12.432  1.00 96.83           O  
ATOM   2553  N   ARG A 155      -7.705   6.584 -11.538  1.00 97.12           N  
ATOM   2554  H   ARG A 155      -8.020   5.702 -11.159  1.00 97.12           H  
ATOM   2555  CA  ARG A 155      -8.496   7.796 -11.257  1.00 97.12           C  
ATOM   2556  HA  ARG A 155      -8.428   8.477 -12.105  1.00 97.12           H  
ATOM   2557  C   ARG A 155      -7.965   8.581 -10.062  1.00 97.12           C  
ATOM   2558  CB  ARG A 155      -9.960   7.421 -11.014  1.00 97.12           C  
ATOM   2559  HB2 ARG A 155     -10.017   6.623 -10.273  1.00 97.12           H  
ATOM   2560  HB3 ARG A 155     -10.485   8.290 -10.617  1.00 97.12           H  
ATOM   2561  O   ARG A 155      -8.195   9.785  -9.981  1.00 97.12           O  
ATOM   2562  CG  ARG A 155     -10.649   6.995 -12.313  1.00 97.12           C  
ATOM   2563  HG2 ARG A 155     -10.630   7.829 -13.014  1.00 97.12           H  
ATOM   2564  HG3 ARG A 155     -10.132   6.144 -12.757  1.00 97.12           H  
ATOM   2565  CD  ARG A 155     -12.097   6.616 -12.010  1.00 97.12           C  
ATOM   2566  HD2 ARG A 155     -12.573   7.446 -11.489  1.00 97.12           H  
ATOM   2567  HD3 ARG A 155     -12.099   5.746 -11.354  1.00 97.12           H  
ATOM   2568  NE  ARG A 155     -12.839   6.320 -13.248  1.00 97.12           N  
ATOM   2569  HE  ARG A 155     -12.322   6.407 -14.112  1.00 97.12           H  
ATOM   2570  NH1 ARG A 155     -14.845   5.860 -12.242  1.00 97.12           N  
ATOM   2571 HH11 ARG A 155     -14.423   6.068 -11.348  1.00 97.12           H  
ATOM   2572 HH12 ARG A 155     -15.832   5.651 -12.285  1.00 97.12           H  
ATOM   2573  NH2 ARG A 155     -14.681   5.788 -14.471  1.00 97.12           N  
ATOM   2574 HH21 ARG A 155     -14.148   5.914 -15.320  1.00 97.12           H  
ATOM   2575 HH22 ARG A 155     -15.665   5.562 -14.515  1.00 97.12           H  
ATOM   2576  CZ  ARG A 155     -14.114   5.991 -13.314  1.00 97.12           C  
ATOM   2577  N   VAL A 156      -7.258   7.920  -9.147  1.00 98.20           N  
ATOM   2578  H   VAL A 156      -7.148   6.922  -9.262  1.00 98.20           H  
ATOM   2579  CA  VAL A 156      -6.668   8.553  -7.967  1.00 98.20           C  
ATOM   2580  HA  VAL A 156      -7.038   9.575  -7.888  1.00 98.20           H  
ATOM   2581  C   VAL A 156      -5.150   8.619  -8.128  1.00 98.20           C  
ATOM   2582  CB  VAL A 156      -7.110   7.825  -6.684  1.00 98.20           C  
ATOM   2583  HB  VAL A 156      -6.775   6.788  -6.722  1.00 98.20           H  
ATOM   2584  O   VAL A 156      -4.478   7.602  -8.313  1.00 98.20           O  
ATOM   2585  CG1 VAL A 156      -6.526   8.483  -5.428  1.00 98.20           C  
ATOM   2586 HG11 VAL A 156      -6.867   7.942  -4.545  1.00 98.20           H  
ATOM   2587 HG12 VAL A 156      -5.437   8.434  -5.446  1.00 98.20           H  
ATOM   2588 HG13 VAL A 156      -6.846   9.523  -5.359  1.00 98.20           H  
ATOM   2589  CG2 VAL A 156      -8.641   7.849  -6.546  1.00 98.20           C  
ATOM   2590 HG21 VAL A 156      -8.941   7.368  -5.616  1.00 98.20           H  
ATOM   2591 HG22 VAL A 156      -9.008   8.876  -6.551  1.00 98.20           H  
ATOM   2592 HG23 VAL A 156      -9.106   7.306  -7.369  1.00 98.20           H  
ATOM   2593  N   SER A 157      -4.593   9.831  -8.032  1.00 97.88           N  
ATOM   2594  H   SER A 157      -5.202  10.633  -7.958  1.00 97.88           H  
ATOM   2595  CA  SER A 157      -3.139  10.019  -7.952  1.00 97.88           C  
ATOM   2596  HA  SER A 157      -2.670   9.428  -8.738  1.00 97.88           H  
ATOM   2597  C   SER A 157      -2.611   9.545  -6.598  1.00 97.88           C  
ATOM   2598  CB  SER A 157      -2.730  11.479  -8.170  1.00 97.88           C  
ATOM   2599  HB2 SER A 157      -3.058  11.814  -9.154  1.00 97.88           H  
ATOM   2600  HB3 SER A 157      -3.178  12.108  -7.401  1.00 97.88           H  
ATOM   2601  O   SER A 157      -3.113   9.982  -5.560  1.00 97.88           O  
ATOM   2602  OG  SER A 157      -1.320  11.555  -8.082  1.00 97.88           O  
ATOM   2603  HG  SER A 157      -1.047  12.471  -7.996  1.00 97.88           H  
ATOM   2604  N   PHE A 158      -1.584   8.692  -6.630  1.00 98.59           N  
ATOM   2605  H   PHE A 158      -1.246   8.403  -7.537  1.00 98.59           H  
ATOM   2606  CA  PHE A 158      -0.844   8.203  -5.459  1.00 98.59           C  
ATOM   2607  HA  PHE A 158      -1.429   8.393  -4.560  1.00 98.59           H  
ATOM   2608  C   PHE A 158       0.486   8.947  -5.246  1.00 98.59           C  
ATOM   2609  CB  PHE A 158      -0.646   6.681  -5.573  1.00 98.59           C  
ATOM   2610  HB2 PHE A 158       0.235   6.402  -4.996  1.00 98.59           H  
ATOM   2611  HB3 PHE A 158      -0.445   6.410  -6.609  1.00 98.59           H  
ATOM   2612  O   PHE A 158       1.186   8.693  -4.267  1.00 98.59           O  
ATOM   2613  CG  PHE A 158      -1.812   5.865  -5.049  1.00 98.59           C  
ATOM   2614  CD1 PHE A 158      -1.625   4.991  -3.963  1.00 98.59           C  
ATOM   2615  HD1 PHE A 158      -0.652   4.893  -3.506  1.00 98.59           H  
ATOM   2616  CD2 PHE A 158      -3.097   6.010  -5.605  1.00 98.59           C  
ATOM   2617  HD2 PHE A 158      -3.254   6.682  -6.437  1.00 98.59           H  
ATOM   2618  CE1 PHE A 158      -2.714   4.277  -3.439  1.00 98.59           C  
ATOM   2619  HE1 PHE A 158      -2.565   3.631  -2.586  1.00 98.59           H  
ATOM   2620  CE2 PHE A 158      -4.190   5.305  -5.075  1.00 98.59           C  
ATOM   2621  HE2 PHE A 158      -5.174   5.433  -5.501  1.00 98.59           H  
ATOM   2622  CZ  PHE A 158      -3.996   4.432  -3.994  1.00 98.59           C  
ATOM   2623  HZ  PHE A 158      -4.832   3.875  -3.598  1.00 98.59           H  
ATOM   2624  N   TYR A 159       0.826   9.907  -6.109  1.00 98.52           N  
ATOM   2625  H   TYR A 159       0.205  10.127  -6.875  1.00 98.52           H  
ATOM   2626  CA  TYR A 159       1.946  10.814  -5.869  1.00 98.52           C  
ATOM   2627  HA  TYR A 159       2.744  10.259  -5.375  1.00 98.52           H  
ATOM   2628  C   TYR A 159       1.493  11.931  -4.919  1.00 98.52           C  
ATOM   2629  CB  TYR A 159       2.493  11.321  -7.207  1.00 98.52           C  
ATOM   2630  HB2 TYR A 159       2.715  10.464  -7.842  1.00 98.52           H  
ATOM   2631  HB3 TYR A 159       1.733  11.920  -7.708  1.00 98.52           H  
ATOM   2632  O   TYR A 159       0.981  12.960  -5.360  1.00 98.52           O  
ATOM   2633  CG  TYR A 159       3.768  12.124  -7.060  1.00 98.52           C  
ATOM   2634  CD1 TYR A 159       3.849  13.442  -7.550  1.00 98.52           C  
ATOM   2635  HD1 TYR A 159       2.989  13.900  -8.016  1.00 98.52           H  
ATOM   2636  CD2 TYR A 159       4.884  11.541  -6.429  1.00 98.52           C  
ATOM   2637  HD2 TYR A 159       4.835  10.531  -6.049  1.00 98.52           H  
ATOM   2638  CE1 TYR A 159       5.047  14.172  -7.421  1.00 98.52           C  
ATOM   2639  HE1 TYR A 159       5.111  15.185  -7.788  1.00 98.52           H  
ATOM   2640  CE2 TYR A 159       6.081  12.264  -6.305  1.00 98.52           C  
ATOM   2641  HE2 TYR A 159       6.949  11.820  -5.840  1.00 98.52           H  
ATOM   2642  OH  TYR A 159       7.336  14.258  -6.677  1.00 98.52           O  
ATOM   2643  HH  TYR A 159       7.287  15.160  -7.001  1.00 98.52           H  
ATOM   2644  CZ  TYR A 159       6.169  13.578  -6.801  1.00 98.52           C  
ATOM   2645  N   ARG A 160       1.574  11.654  -3.612  1.00 98.60           N  
ATOM   2646  H   ARG A 160       2.041  10.796  -3.354  1.00 98.60           H  
ATOM   2647  CA  ARG A 160       1.002  12.445  -2.508  1.00 98.60           C  
ATOM   2648  HA  ARG A 160       0.706  13.430  -2.870  1.00 98.60           H  
ATOM   2649  C   ARG A 160       2.027  12.685  -1.397  1.00 98.60           C  
ATOM   2650  CB  ARG A 160      -0.240  11.742  -1.929  1.00 98.60           C  
ATOM   2651  HB2 ARG A 160      -0.632  12.346  -1.111  1.00 98.60           H  
ATOM   2652  HB3 ARG A 160       0.052  10.781  -1.503  1.00 98.60           H  
ATOM   2653  O   ARG A 160       2.998  11.932  -1.292  1.00 98.60           O  
ATOM   2654  CG  ARG A 160      -1.384  11.491  -2.917  1.00 98.60           C  
ATOM   2655  HG2 ARG A 160      -2.199  11.013  -2.373  1.00 98.60           H  
ATOM   2656  HG3 ARG A 160      -1.057  10.816  -3.707  1.00 98.60           H  
ATOM   2657  CD  ARG A 160      -1.894  12.793  -3.528  1.00 98.60           C  
ATOM   2658  HD2 ARG A 160      -1.145  13.203  -4.205  1.00 98.60           H  
ATOM   2659  HD3 ARG A 160      -2.041  13.512  -2.723  1.00 98.60           H  
ATOM   2660  NE  ARG A 160      -3.150  12.584  -4.259  1.00 98.60           N  
ATOM   2661  HE  ARG A 160      -3.263  11.675  -4.684  1.00 98.60           H  
ATOM   2662  NH1 ARG A 160      -4.067  14.648  -3.814  1.00 98.60           N  
ATOM   2663 HH11 ARG A 160      -3.514  14.696  -2.970  1.00 98.60           H  
ATOM   2664 HH12 ARG A 160      -4.825  15.314  -3.862  1.00 98.60           H  
ATOM   2665  NH2 ARG A 160      -5.111  13.228  -5.181  1.00 98.60           N  
ATOM   2666 HH21 ARG A 160      -5.191  12.295  -5.559  1.00 98.60           H  
ATOM   2667 HH22 ARG A 160      -5.841  13.921  -5.273  1.00 98.60           H  
ATOM   2668  CZ  ARG A 160      -4.094  13.492  -4.410  1.00 98.60           C  
ATOM   2669  N   GLY A 161       1.799  13.734  -0.608  1.00 98.67           N  
ATOM   2670  H   GLY A 161       0.938  14.249  -0.729  1.00 98.67           H  
ATOM   2671  CA  GLY A 161       2.698  14.146   0.474  1.00 98.67           C  
ATOM   2672  HA2 GLY A 161       2.527  15.196   0.711  1.00 98.67           H  
ATOM   2673  HA3 GLY A 161       3.732  14.054   0.139  1.00 98.67           H  
ATOM   2674  C   GLY A 161       2.530  13.328   1.758  1.00 98.67           C  
ATOM   2675  O   GLY A 161       1.649  12.465   1.858  1.00 98.67           O  
ATOM   2676  N   TRP A 162       3.363  13.619   2.760  1.00 98.85           N  
ATOM   2677  H   TRP A 162       4.059  14.331   2.589  1.00 98.85           H  
ATOM   2678  CA  TRP A 162       3.389  12.906   4.043  1.00 98.85           C  
ATOM   2679  HA  TRP A 162       3.647  11.860   3.876  1.00 98.85           H  
ATOM   2680  C   TRP A 162       2.039  12.922   4.752  1.00 98.85           C  
ATOM   2681  CB  TRP A 162       4.454  13.508   4.965  1.00 98.85           C  
ATOM   2682  HB2 TRP A 162       5.416  13.487   4.453  1.00 98.85           H  
ATOM   2683  HB3 TRP A 162       4.214  14.551   5.170  1.00 98.85           H  
ATOM   2684  O   TRP A 162       1.562  11.881   5.204  1.00 98.85           O  
ATOM   2685  CG  TRP A 162       4.598  12.769   6.263  1.00 98.85           C  
ATOM   2686  CD1 TRP A 162       4.045  13.099   7.455  1.00 98.85           C  
ATOM   2687  HD1 TRP A 162       3.417  13.962   7.621  1.00 98.85           H  
ATOM   2688  CD2 TRP A 162       5.317  11.528   6.497  1.00 98.85           C  
ATOM   2689  CE2 TRP A 162       5.225  11.199   7.885  1.00 98.85           C  
ATOM   2690  CE3 TRP A 162       6.080  10.675   5.674  1.00 98.85           C  
ATOM   2691  HE3 TRP A 162       6.175  10.901   4.622  1.00 98.85           H  
ATOM   2692  NE1 TRP A 162       4.390  12.162   8.415  1.00 98.85           N  
ATOM   2693  HE1 TRP A 162       4.027  12.173   9.358  1.00 98.85           H  
ATOM   2694  CH2 TRP A 162       6.692   9.294   7.596  1.00 98.85           C  
ATOM   2695  HH2 TRP A 162       7.229   8.443   7.987  1.00 98.85           H  
ATOM   2696  CZ2 TRP A 162       5.907  10.102   8.436  1.00 98.85           C  
ATOM   2697  HZ2 TRP A 162       5.816   9.868   9.487  1.00 98.85           H  
ATOM   2698  CZ3 TRP A 162       6.763   9.577   6.221  1.00 98.85           C  
ATOM   2699  HZ3 TRP A 162       7.360   8.953   5.572  1.00 98.85           H  
ATOM   2700  N   GLU A 163       1.404  14.092   4.831  1.00 98.71           N  
ATOM   2701  H   GLU A 163       1.846  14.902   4.422  1.00 98.71           H  
ATOM   2702  CA  GLU A 163       0.141  14.268   5.551  1.00 98.71           C  
ATOM   2703  HA  GLU A 163       0.272  13.904   6.570  1.00 98.71           H  
ATOM   2704  C   GLU A 163      -1.002  13.455   4.920  1.00 98.71           C  
ATOM   2705  CB  GLU A 163      -0.178  15.768   5.619  1.00 98.71           C  
ATOM   2706  HB2 GLU A 163       0.687  16.289   6.027  1.00 98.71           H  
ATOM   2707  HB3 GLU A 163      -0.382  16.146   4.617  1.00 98.71           H  
ATOM   2708  O   GLU A 163      -1.759  12.779   5.620  1.00 98.71           O  
ATOM   2709  CG  GLU A 163      -1.384  16.026   6.528  1.00 98.71           C  
ATOM   2710  HG2 GLU A 163      -1.206  15.505   7.469  1.00 98.71           H  
ATOM   2711  HG3 GLU A 163      -2.275  15.605   6.061  1.00 98.71           H  
ATOM   2712  CD  GLU A 163      -1.635  17.511   6.822  1.00 98.71           C  
ATOM   2713  OE1 GLU A 163      -2.342  17.764   7.825  1.00 98.71           O  
ATOM   2714  OE2 GLU A 163      -1.135  18.366   6.061  1.00 98.71           O  
ATOM   2715  N   GLU A 164      -1.080  13.423   3.590  1.00 98.84           N  
ATOM   2716  H   GLU A 164      -0.410  13.956   3.055  1.00 98.84           H  
ATOM   2717  CA  GLU A 164      -2.073  12.618   2.876  1.00 98.84           C  
ATOM   2718  HA  GLU A 164      -3.067  12.837   3.266  1.00 98.84           H  
ATOM   2719  C   GLU A 164      -1.825  11.117   3.079  1.00 98.84           C  
ATOM   2720  CB  GLU A 164      -2.046  12.965   1.382  1.00 98.84           C  
ATOM   2721  HB2 GLU A 164      -1.024  12.849   1.023  1.00 98.84           H  
ATOM   2722  HB3 GLU A 164      -2.683  12.262   0.846  1.00 98.84           H  
ATOM   2723  O   GLU A 164      -2.762  10.365   3.345  1.00 98.84           O  
ATOM   2724  CG  GLU A 164      -2.534  14.389   1.077  1.00 98.84           C  
ATOM   2725  HG2 GLU A 164      -3.568  14.490   1.407  1.00 98.84           H  
ATOM   2726  HG3 GLU A 164      -1.927  15.112   1.622  1.00 98.84           H  
ATOM   2727  CD  GLU A 164      -2.432  14.674  -0.427  1.00 98.84           C  
ATOM   2728  OE1 GLU A 164      -3.468  14.603  -1.138  1.00 98.84           O  
ATOM   2729  OE2 GLU A 164      -1.298  14.882  -0.916  1.00 98.84           O  
ATOM   2730  N   TYR A 165      -0.568  10.659   3.028  1.00 98.86           N  
ATOM   2731  H   TYR A 165       0.176  11.306   2.812  1.00 98.86           H  
ATOM   2732  CA  TYR A 165      -0.236   9.259   3.322  1.00 98.86           C  
ATOM   2733  HA  TYR A 165      -0.913   8.622   2.752  1.00 98.86           H  
ATOM   2734  C   TYR A 165      -0.440   8.883   4.790  1.00 98.86           C  
ATOM   2735  CB  TYR A 165       1.197   8.946   2.883  1.00 98.86           C  
ATOM   2736  HB2 TYR A 165       1.620   8.188   3.542  1.00 98.86           H  
ATOM   2737  HB3 TYR A 165       1.823   9.834   2.970  1.00 98.86           H  
ATOM   2738  O   TYR A 165      -0.745   7.727   5.084  1.00 98.86           O  
ATOM   2739  CG  TYR A 165       1.244   8.401   1.475  1.00 98.86           C  
ATOM   2740  CD1 TYR A 165       0.880   7.061   1.247  1.00 98.86           C  
ATOM   2741  HD1 TYR A 165       0.614   6.430   2.082  1.00 98.86           H  
ATOM   2742  CD2 TYR A 165       1.607   9.228   0.399  1.00 98.86           C  
ATOM   2743  HD2 TYR A 165       1.893  10.254   0.576  1.00 98.86           H  
ATOM   2744  CE1 TYR A 165       0.868   6.543  -0.059  1.00 98.86           C  
ATOM   2745  HE1 TYR A 165       0.588   5.516  -0.243  1.00 98.86           H  
ATOM   2746  CE2 TYR A 165       1.595   8.714  -0.911  1.00 98.86           C  
ATOM   2747  HE2 TYR A 165       1.895   9.344  -1.735  1.00 98.86           H  
ATOM   2748  OH  TYR A 165       1.216   6.861  -2.392  1.00 98.86           O  
ATOM   2749  HH  TYR A 165       1.351   7.552  -3.045  1.00 98.86           H  
ATOM   2750  CZ  TYR A 165       1.222   7.372  -1.138  1.00 98.86           C  
ATOM   2751  N   ARG A 166      -0.309   9.837   5.713  1.00 98.80           N  
ATOM   2752  H   ARG A 166       0.023  10.739   5.402  1.00 98.80           H  
ATOM   2753  CA  ARG A 166      -0.588   9.660   7.141  1.00 98.80           C  
ATOM   2754  HA  ARG A 166      -0.046   8.790   7.513  1.00 98.80           H  
ATOM   2755  C   ARG A 166      -2.069   9.393   7.390  1.00 98.80           C  
ATOM   2756  CB  ARG A 166      -0.067  10.903   7.878  1.00 98.80           C  
ATOM   2757  HB2 ARG A 166       1.022  10.896   7.831  1.00 98.80           H  
ATOM   2758  HB3 ARG A 166      -0.415  11.805   7.376  1.00 98.80           H  
ATOM   2759  O   ARG A 166      -2.397   8.402   8.043  1.00 98.80           O  
ATOM   2760  CG  ARG A 166      -0.503  10.993   9.340  1.00 98.80           C  
ATOM   2761  HG2 ARG A 166      -0.173  10.102   9.874  1.00 98.80           H  
ATOM   2762  HG3 ARG A 166      -1.589  11.057   9.413  1.00 98.80           H  
ATOM   2763  CD  ARG A 166       0.103  12.253   9.964  1.00 98.80           C  
ATOM   2764  HD2 ARG A 166       1.101  12.413   9.557  1.00 98.80           H  
ATOM   2765  HD3 ARG A 166      -0.503  13.122   9.709  1.00 98.80           H  
ATOM   2766  NE  ARG A 166       0.236  12.116  11.414  1.00 98.80           N  
ATOM   2767  HE  ARG A 166       1.177  11.977  11.753  1.00 98.80           H  
ATOM   2768  NH1 ARG A 166      -1.945  12.323  12.075  1.00 98.80           N  
ATOM   2769 HH11 ARG A 166      -2.627  12.293  12.819  1.00 98.80           H  
ATOM   2770 HH12 ARG A 166      -2.198  12.579  11.132  1.00 98.80           H  
ATOM   2771  NH2 ARG A 166      -0.353  11.802  13.550  1.00 98.80           N  
ATOM   2772 HH21 ARG A 166       0.627  11.579  13.655  1.00 98.80           H  
ATOM   2773 HH22 ARG A 166      -1.018  11.590  14.280  1.00 98.80           H  
ATOM   2774  CZ  ARG A 166      -0.695  12.086  12.335  1.00 98.80           C  
ATOM   2775  N   PHE A 167      -2.947  10.244   6.861  1.00 98.62           N  
ATOM   2776  H   PHE A 167      -2.588  11.035   6.346  1.00 98.62           H  
ATOM   2777  CA  PHE A 167      -4.391  10.181   7.125  1.00 98.62           C  
ATOM   2778  HA  PHE A 167      -4.550   9.741   8.109  1.00 98.62           H  
ATOM   2779  C   PHE A 167      -5.181   9.304   6.146  1.00 98.62           C  
ATOM   2780  CB  PHE A 167      -4.944  11.608   7.155  1.00 98.62           C  
ATOM   2781  HB2 PHE A 167      -6.031  11.560   7.207  1.00 98.62           H  
ATOM   2782  HB3 PHE A 167      -4.686  12.112   6.224  1.00 98.62           H  
ATOM   2783  O   PHE A 167      -6.267   8.837   6.488  1.00 98.62           O  
ATOM   2784  CG  PHE A 167      -4.464  12.427   8.337  1.00 98.62           C  
ATOM   2785  CD1 PHE A 167      -4.861  12.073   9.639  1.00 98.62           C  
ATOM   2786  HD1 PHE A 167      -5.477  11.199   9.795  1.00 98.62           H  
ATOM   2787  CD2 PHE A 167      -3.684  13.580   8.137  1.00 98.62           C  
ATOM   2788  HD2 PHE A 167      -3.403  13.879   7.138  1.00 98.62           H  
ATOM   2789  CE1 PHE A 167      -4.519  12.893  10.728  1.00 98.62           C  
ATOM   2790  HE1 PHE A 167      -4.881  12.650  11.716  1.00 98.62           H  
ATOM   2791  CE2 PHE A 167      -3.322  14.389   9.228  1.00 98.62           C  
ATOM   2792  HE2 PHE A 167      -2.776  15.305   9.061  1.00 98.62           H  
ATOM   2793  CZ  PHE A 167      -3.755  14.056  10.520  1.00 98.62           C  
ATOM   2794  HZ  PHE A 167      -3.524  14.717  11.342  1.00 98.62           H  
ATOM   2795  N   GLY A 168      -4.623   9.037   4.966  1.00 98.69           N  
ATOM   2796  H   GLY A 168      -3.787   9.545   4.717  1.00 98.69           H  
ATOM   2797  CA  GLY A 168      -5.278   8.306   3.889  1.00 98.69           C  
ATOM   2798  HA2 GLY A 168      -6.038   7.634   4.288  1.00 98.69           H  
ATOM   2799  HA3 GLY A 168      -4.526   7.707   3.376  1.00 98.69           H  
ATOM   2800  C   GLY A 168      -5.936   9.229   2.865  1.00 98.69           C  
ATOM   2801  O   GLY A 168      -6.235  10.392   3.127  1.00 98.69           O  
ATOM   2802  N   PHE A 169      -6.157   8.694   1.666  1.00 98.72           N  
ATOM   2803  H   PHE A 169      -5.961   7.711   1.545  1.00 98.72           H  
ATOM   2804  CA  PHE A 169      -6.729   9.424   0.535  1.00 98.72           C  
ATOM   2805  HA  PHE A 169      -7.482  10.115   0.912  1.00 98.72           H  
ATOM   2806  C   PHE A 169      -7.420   8.476  -0.454  1.00 98.72           C  
ATOM   2807  CB  PHE A 169      -5.629  10.247  -0.162  1.00 98.72           C  
ATOM   2808  HB2 PHE A 169      -6.071  10.836  -0.966  1.00 98.72           H  
ATOM   2809  HB3 PHE A 169      -5.223  10.962   0.554  1.00 98.72           H  
ATOM   2810  O   PHE A 169      -7.333   7.249  -0.351  1.00 98.72           O  
ATOM   2811  CG  PHE A 169      -4.489   9.424  -0.729  1.00 98.72           C  
ATOM   2812  CD1 PHE A 169      -3.318   9.246   0.028  1.00 98.72           C  
ATOM   2813  HD1 PHE A 169      -3.232   9.704   1.002  1.00 98.72           H  
ATOM   2814  CD2 PHE A 169      -4.592   8.830  -2.002  1.00 98.72           C  
ATOM   2815  HD2 PHE A 169      -5.483   8.968  -2.597  1.00 98.72           H  
ATOM   2816  CE1 PHE A 169      -2.257   8.479  -0.478  1.00 98.72           C  
ATOM   2817  HE1 PHE A 169      -1.356   8.358   0.106  1.00 98.72           H  
ATOM   2818  CE2 PHE A 169      -3.534   8.053  -2.503  1.00 98.72           C  
ATOM   2819  HE2 PHE A 169      -3.617   7.597  -3.479  1.00 98.72           H  
ATOM   2820  CZ  PHE A 169      -2.366   7.877  -1.742  1.00 98.72           C  
ATOM   2821  HZ  PHE A 169      -1.550   7.284  -2.127  1.00 98.72           H  
ATOM   2822  N   GLY A 170      -8.091   9.062  -1.447  1.00 98.09           N  
ATOM   2823  H   GLY A 170      -8.145  10.070  -1.441  1.00 98.09           H  
ATOM   2824  CA  GLY A 170      -8.944   8.340  -2.389  1.00 98.09           C  
ATOM   2825  HA2 GLY A 170      -9.075   8.931  -3.296  1.00 98.09           H  
ATOM   2826  HA3 GLY A 170      -8.476   7.395  -2.666  1.00 98.09           H  
ATOM   2827  C   GLY A 170     -10.319   8.056  -1.795  1.00 98.09           C  
ATOM   2828  O   GLY A 170     -10.727   8.665  -0.804  1.00 98.09           O  
ATOM   2829  N   SER A 171     -11.068   7.147  -2.415  1.00 97.58           N  
ATOM   2830  H   SER A 171     -10.691   6.638  -3.201  1.00 97.58           H  
ATOM   2831  CA  SER A 171     -12.400   6.809  -1.926  1.00 97.58           C  
ATOM   2832  HA  SER A 171     -12.381   6.875  -0.838  1.00 97.58           H  
ATOM   2833  C   SER A 171     -12.801   5.381  -2.280  1.00 97.58           C  
ATOM   2834  CB  SER A 171     -13.438   7.831  -2.421  1.00 97.58           C  
ATOM   2835  HB2 SER A 171     -12.994   8.824  -2.486  1.00 97.58           H  
ATOM   2836  HB3 SER A 171     -14.254   7.870  -1.699  1.00 97.58           H  
ATOM   2837  O   SER A 171     -12.413   4.815  -3.304  1.00 97.58           O  
ATOM   2838  OG  SER A 171     -13.988   7.466  -3.668  1.00 97.58           O  
ATOM   2839  HG  SER A 171     -13.573   7.994  -4.354  1.00 97.58           H  
ATOM   2840  N   TYR A 172     -13.655   4.795  -1.443  1.00 97.30           N  
ATOM   2841  H   TYR A 172     -13.883   5.257  -0.573  1.00 97.30           H  
ATOM   2842  CA  TYR A 172     -14.246   3.493  -1.739  1.00 97.30           C  
ATOM   2843  HA  TYR A 172     -13.443   2.798  -1.987  1.00 97.30           H  
ATOM   2844  C   TYR A 172     -15.179   3.524  -2.957  1.00 97.30           C  
ATOM   2845  CB  TYR A 172     -14.988   2.975  -0.503  1.00 97.30           C  
ATOM   2846  HB2 TYR A 172     -15.409   2.002  -0.753  1.00 97.30           H  
ATOM   2847  HB3 TYR A 172     -15.816   3.648  -0.281  1.00 97.30           H  
ATOM   2848  O   TYR A 172     -15.380   2.483  -3.575  1.00 97.30           O  
ATOM   2849  CG  TYR A 172     -14.120   2.811   0.732  1.00 97.30           C  
ATOM   2850  CD1 TYR A 172     -12.922   2.079   0.640  1.00 97.30           C  
ATOM   2851  HD1 TYR A 172     -12.595   1.660  -0.300  1.00 97.30           H  
ATOM   2852  CD2 TYR A 172     -14.490   3.392   1.963  1.00 97.30           C  
ATOM   2853  HD2 TYR A 172     -15.399   3.971   2.034  1.00 97.30           H  
ATOM   2854  CE1 TYR A 172     -12.112   1.913   1.770  1.00 97.30           C  
ATOM   2855  HE1 TYR A 172     -11.181   1.370   1.710  1.00 97.30           H  
ATOM   2856  CE2 TYR A 172     -13.669   3.231   3.101  1.00 97.30           C  
ATOM   2857  HE2 TYR A 172     -13.925   3.689   4.044  1.00 97.30           H  
ATOM   2858  OH  TYR A 172     -11.628   2.305   4.039  1.00 97.30           O  
ATOM   2859  HH  TYR A 172     -11.867   2.727   4.867  1.00 97.30           H  
ATOM   2860  CZ  TYR A 172     -12.473   2.487   2.997  1.00 97.30           C  
ATOM   2861  N   ALA A 173     -15.728   4.695  -3.306  1.00 95.63           N  
ATOM   2862  H   ALA A 173     -15.414   5.533  -2.838  1.00 95.63           H  
ATOM   2863  CA  ALA A 173     -16.591   4.870  -4.471  1.00 95.63           C  
ATOM   2864  HA  ALA A 173     -17.309   4.051  -4.512  1.00 95.63           H  
ATOM   2865  C   ALA A 173     -15.793   4.840  -5.785  1.00 95.63           C  
ATOM   2866  CB  ALA A 173     -17.363   6.185  -4.307  1.00 95.63           C  
ATOM   2867  HB1 ALA A 173     -17.950   6.163  -3.389  1.00 95.63           H  
ATOM   2868  HB2 ALA A 173     -16.672   7.027  -4.279  1.00 95.63           H  
ATOM   2869  HB3 ALA A 173     -18.036   6.316  -5.155  1.00 95.63           H  
ATOM   2870  O   ALA A 173     -16.228   4.220  -6.752  1.00 95.63           O  
ATOM   2871  N   ASP A 174     -14.598   5.437  -5.798  1.00 94.58           N  
ATOM   2872  H   ASP A 174     -14.324   5.997  -5.003  1.00 94.58           H  
ATOM   2873  CA  ASP A 174     -13.682   5.385  -6.947  1.00 94.58           C  
ATOM   2874  HA  ASP A 174     -14.247   5.579  -7.859  1.00 94.58           H  
ATOM   2875  C   ASP A 174     -13.016   4.011  -7.096  1.00 94.58           C  
ATOM   2876  CB  ASP A 174     -12.614   6.476  -6.801  1.00 94.58           C  
ATOM   2877  HB2 ASP A 174     -11.926   6.417  -7.645  1.00 94.58           H  
ATOM   2878  HB3 ASP A 174     -12.047   6.308  -5.886  1.00 94.58           H  
ATOM   2879  O   ASP A 174     -12.532   3.645  -8.172  1.00 94.58           O  
ATOM   2880  CG  ASP A 174     -13.245   7.865  -6.785  1.00 94.58           C  
ATOM   2881  OD1 ASP A 174     -14.058   8.133  -7.696  1.00 94.58           O  
ATOM   2882  OD2 ASP A 174     -12.956   8.607  -5.816  1.00 94.58           O  
ATOM   2883  N   GLY A 175     -13.003   3.242  -6.003  1.00 95.96           N  
ATOM   2884  H   GLY A 175     -13.398   3.639  -5.163  1.00 95.96           H  
ATOM   2885  CA  GLY A 175     -12.376   1.931  -5.923  1.00 95.96           C  
ATOM   2886  HA2 GLY A 175     -12.671   1.340  -6.791  1.00 95.96           H  
ATOM   2887  HA3 GLY A 175     -12.731   1.432  -5.022  1.00 95.96           H  
ATOM   2888  C   GLY A 175     -10.850   1.993  -5.867  1.00 95.96           C  
ATOM   2889  O   GLY A 175     -10.215   0.950  -5.992  1.00 95.96           O  
ATOM   2890  N   GLU A 176     -10.267   3.174  -5.661  1.00 98.56           N  
ATOM   2891  H   GLU A 176     -10.860   3.985  -5.556  1.00 98.56           H  
ATOM   2892  CA  GLU A 176      -8.839   3.383  -5.424  1.00 98.56           C  
ATOM   2893  HA  GLU A 176      -8.357   2.419  -5.265  1.00 98.56           H  
ATOM   2894  C   GLU A 176      -8.652   4.223  -4.166  1.00 98.56           C  
ATOM   2895  CB  GLU A 176      -8.151   4.077  -6.604  1.00 98.56           C  
ATOM   2896  HB2 GLU A 176      -7.113   4.264  -6.330  1.00 98.56           H  
ATOM   2897  HB3 GLU A 176      -8.641   5.030  -6.803  1.00 98.56           H  
ATOM   2898  O   GLU A 176      -9.245   5.293  -4.022  1.00 98.56           O  
ATOM   2899  CG  GLU A 176      -8.170   3.234  -7.876  1.00 98.56           C  
ATOM   2900  HG2 GLU A 176      -7.882   2.216  -7.615  1.00 98.56           H  
ATOM   2901  HG3 GLU A 176      -9.179   3.212  -8.287  1.00 98.56           H  
ATOM   2902  CD  GLU A 176      -7.197   3.774  -8.926  1.00 98.56           C  
ATOM   2903  OE1 GLU A 176      -6.457   2.934  -9.494  1.00 98.56           O  
ATOM   2904  OE2 GLU A 176      -7.165   4.994  -9.189  1.00 98.56           O  
ATOM   2905  N   PHE A 177      -7.842   3.725  -3.239  1.00 98.72           N  
ATOM   2906  H   PHE A 177      -7.331   2.873  -3.423  1.00 98.72           H  
ATOM   2907  CA  PHE A 177      -7.600   4.404  -1.975  1.00 98.72           C  
ATOM   2908  HA  PHE A 177      -7.471   5.468  -2.172  1.00 98.72           H  
ATOM   2909  C   PHE A 177      -6.321   3.901  -1.312  1.00 98.72           C  
ATOM   2910  CB  PHE A 177      -8.806   4.228  -1.030  1.00 98.72           C  
ATOM   2911  HB2 PHE A 177      -9.713   4.571  -1.527  1.00 98.72           H  
ATOM   2912  HB3 PHE A 177      -8.666   4.874  -0.164  1.00 98.72           H  
ATOM   2913  O   PHE A 177      -5.848   2.788  -1.576  1.00 98.72           O  
ATOM   2914  CG  PHE A 177      -9.021   2.809  -0.541  1.00 98.72           C  
ATOM   2915  CD1 PHE A 177      -9.784   1.902  -1.301  1.00 98.72           C  
ATOM   2916  HD1 PHE A 177     -10.234   2.229  -2.227  1.00 98.72           H  
ATOM   2917  CD2 PHE A 177      -8.435   2.392   0.668  1.00 98.72           C  
ATOM   2918  HD2 PHE A 177      -7.856   3.087   1.259  1.00 98.72           H  
ATOM   2919  CE1 PHE A 177      -9.945   0.576  -0.860  1.00 98.72           C  
ATOM   2920  HE1 PHE A 177     -10.526  -0.123  -1.442  1.00 98.72           H  
ATOM   2921  CE2 PHE A 177      -8.589   1.067   1.105  1.00 98.72           C  
ATOM   2922  HE2 PHE A 177      -8.135   0.752   2.032  1.00 98.72           H  
ATOM   2923  CZ  PHE A 177      -9.340   0.159   0.339  1.00 98.72           C  
ATOM   2924  HZ  PHE A 177      -9.458  -0.856   0.687  1.00 98.72           H  
ATOM   2925  N   TYR A 178      -5.813   4.731  -0.412  1.00 98.86           N  
ATOM   2926  H   TYR A 178      -6.265   5.625  -0.286  1.00 98.86           H  
ATOM   2927  CA  TYR A 178      -4.822   4.365   0.584  1.00 98.86           C  
ATOM   2928  HA  TYR A 178      -4.612   3.298   0.516  1.00 98.86           H  
ATOM   2929  C   TYR A 178      -5.409   4.670   1.964  1.00 98.86           C  
ATOM   2930  CB  TYR A 178      -3.526   5.132   0.318  1.00 98.86           C  
ATOM   2931  HB2 TYR A 178      -3.663   6.181   0.578  1.00 98.86           H  
ATOM   2932  HB3 TYR A 178      -3.292   5.088  -0.745  1.00 98.86           H  
ATOM   2933  O   TYR A 178      -5.880   5.779   2.202  1.00 98.86           O  
ATOM   2934  CG  TYR A 178      -2.358   4.561   1.087  1.00 98.86           C  
ATOM   2935  CD1 TYR A 178      -1.995   5.102   2.333  1.00 98.86           C  
ATOM   2936  HD1 TYR A 178      -2.510   5.969   2.720  1.00 98.86           H  
ATOM   2937  CD2 TYR A 178      -1.654   3.462   0.560  1.00 98.86           C  
ATOM   2938  HD2 TYR A 178      -1.934   3.055  -0.400  1.00 98.86           H  
ATOM   2939  CE1 TYR A 178      -0.928   4.537   3.057  1.00 98.86           C  
ATOM   2940  HE1 TYR A 178      -0.637   4.965   4.004  1.00 98.86           H  
ATOM   2941  CE2 TYR A 178      -0.582   2.900   1.276  1.00 98.86           C  
ATOM   2942  HE2 TYR A 178      -0.029   2.060   0.884  1.00 98.86           H  
ATOM   2943  OH  TYR A 178       0.833   2.898   3.192  1.00 98.86           O  
ATOM   2944  HH  TYR A 178       1.037   3.388   3.992  1.00 98.86           H  
ATOM   2945  CZ  TYR A 178      -0.214   3.441   2.523  1.00 98.86           C  
ATOM   2946  N   LEU A 179      -5.421   3.689   2.866  1.00 98.72           N  
ATOM   2947  H   LEU A 179      -5.023   2.800   2.596  1.00 98.72           H  
ATOM   2948  CA  LEU A 179      -6.128   3.770   4.151  1.00 98.72           C  
ATOM   2949  HA  LEU A 179      -7.154   4.083   3.958  1.00 98.72           H  
ATOM   2950  C   LEU A 179      -5.518   4.797   5.112  1.00 98.72           C  
ATOM   2951  CB  LEU A 179      -6.135   2.363   4.771  1.00 98.72           C  
ATOM   2952  HB2 LEU A 179      -6.576   1.692   4.033  1.00 98.72           H  
ATOM   2953  HB3 LEU A 179      -5.100   2.072   4.949  1.00 98.72           H  
ATOM   2954  O   LEU A 179      -6.205   5.263   6.014  1.00 98.72           O  
ATOM   2955  CG  LEU A 179      -6.921   2.193   6.084  1.00 98.72           C  
ATOM   2956  HG  LEU A 179      -6.548   2.890   6.835  1.00 98.72           H  
ATOM   2957  CD1 LEU A 179      -8.420   2.426   5.889  1.00 98.72           C  
ATOM   2958 HD11 LEU A 179      -8.596   3.453   5.570  1.00 98.72           H  
ATOM   2959 HD12 LEU A 179      -8.818   1.742   5.140  1.00 98.72           H  
ATOM   2960 HD13 LEU A 179      -8.943   2.279   6.834  1.00 98.72           H  
ATOM   2961  CD2 LEU A 179      -6.722   0.780   6.635  1.00 98.72           C  
ATOM   2962 HD21 LEU A 179      -5.664   0.611   6.830  1.00 98.72           H  
ATOM   2963 HD22 LEU A 179      -7.085   0.043   5.918  1.00 98.72           H  
ATOM   2964 HD23 LEU A 179      -7.270   0.676   7.571  1.00 98.72           H  
ATOM   2965  N   GLY A 180      -4.246   5.139   4.919  1.00 98.80           N  
ATOM   2966  H   GLY A 180      -3.757   4.712   4.145  1.00 98.80           H  
ATOM   2967  CA  GLY A 180      -3.490   6.015   5.806  1.00 98.80           C  
ATOM   2968  HA2 GLY A 180      -2.888   6.689   5.196  1.00 98.80           H  
ATOM   2969  HA3 GLY A 180      -4.160   6.626   6.409  1.00 98.80           H  
ATOM   2970  C   GLY A 180      -2.593   5.223   6.749  1.00 98.80           C  
ATOM   2971  O   GLY A 180      -3.028   4.254   7.376  1.00 98.80           O  
ATOM   2972  N   ASN A 181      -1.332   5.631   6.850  1.00 98.89           N  
ATOM   2973  H   ASN A 181      -1.050   6.436   6.310  1.00 98.89           H  
ATOM   2974  CA  ASN A 181      -0.327   4.960   7.667  1.00 98.89           C  
ATOM   2975  HA  ASN A 181      -0.262   3.914   7.366  1.00 98.89           H  
ATOM   2976  C   ASN A 181      -0.704   4.958   9.153  1.00 98.89           C  
ATOM   2977  CB  ASN A 181       1.040   5.616   7.425  1.00 98.89           C  
ATOM   2978  HB2 ASN A 181       1.738   5.217   8.161  1.00 98.89           H  
ATOM   2979  HB3 ASN A 181       0.971   6.694   7.567  1.00 98.89           H  
ATOM   2980  O   ASN A 181      -0.501   3.949   9.820  1.00 98.89           O  
ATOM   2981  CG  ASN A 181       1.639   5.315   6.063  1.00 98.89           C  
ATOM   2982  ND2 ASN A 181       2.571   6.120   5.610  1.00 98.89           N  
ATOM   2983 HD21 ASN A 181       3.014   5.884   4.734  1.00 98.89           H  
ATOM   2984 HD22 ASN A 181       2.888   6.899   6.170  1.00 98.89           H  
ATOM   2985  OD1 ASN A 181       1.297   4.347   5.402  1.00 98.89           O  
ATOM   2986  N   GLU A 182      -1.350   6.006   9.666  1.00 98.70           N  
ATOM   2987  H   GLU A 182      -1.529   6.818   9.093  1.00 98.70           H  
ATOM   2988  CA  GLU A 182      -1.796   6.013  11.064  1.00 98.70           C  
ATOM   2989  HA  GLU A 182      -0.941   5.773  11.696  1.00 98.70           H  
ATOM   2990  C   GLU A 182      -2.868   4.935  11.318  1.00 98.70           C  
ATOM   2991  CB  GLU A 182      -2.276   7.428  11.420  1.00 98.70           C  
ATOM   2992  HB2 GLU A 182      -3.122   7.690  10.785  1.00 98.70           H  
ATOM   2993  HB3 GLU A 182      -1.473   8.134  11.211  1.00 98.70           H  
ATOM   2994  O   GLU A 182      -2.801   4.191  12.295  1.00 98.70           O  
ATOM   2995  CG  GLU A 182      -2.702   7.591  12.886  1.00 98.70           C  
ATOM   2996  HG2 GLU A 182      -2.932   8.641  13.063  1.00 98.70           H  
ATOM   2997  HG3 GLU A 182      -3.624   7.029  13.036  1.00 98.70           H  
ATOM   2998  CD  GLU A 182      -1.645   7.131  13.904  1.00 98.70           C  
ATOM   2999  OE1 GLU A 182      -2.074   6.633  14.974  1.00 98.70           O  
ATOM   3000  OE2 GLU A 182      -0.437   7.271  13.621  1.00 98.70           O  
ATOM   3001  N   ASN A 183      -3.805   4.752  10.381  1.00 98.53           N  
ATOM   3002  H   ASN A 183      -3.778   5.340   9.561  1.00 98.53           H  
ATOM   3003  CA  ASN A 183      -4.816   3.696  10.471  1.00 98.53           C  
ATOM   3004  HA  ASN A 183      -5.298   3.754  11.447  1.00 98.53           H  
ATOM   3005  C   ASN A 183      -4.189   2.296  10.361  1.00 98.53           C  
ATOM   3006  CB  ASN A 183      -5.874   3.922   9.380  1.00 98.53           C  
ATOM   3007  HB2 ASN A 183      -6.536   3.057   9.334  1.00 98.53           H  
ATOM   3008  HB3 ASN A 183      -5.378   4.029   8.415  1.00 98.53           H  
ATOM   3009  O   ASN A 183      -4.540   1.395  11.124  1.00 98.53           O  
ATOM   3010  CG  ASN A 183      -6.746   5.138   9.634  1.00 98.53           C  
ATOM   3011  ND2 ASN A 183      -7.156   5.835   8.604  1.00 98.53           N  
ATOM   3012 HD21 ASN A 183      -7.636   6.703   8.797  1.00 98.53           H  
ATOM   3013 HD22 ASN A 183      -6.817   5.637   7.673  1.00 98.53           H  
ATOM   3014  OD1 ASN A 183      -7.097   5.457  10.755  1.00 98.53           O  
ATOM   3015  N   ILE A 184      -3.235   2.100   9.443  1.00 98.70           N  
ATOM   3016  H   ILE A 184      -2.981   2.879   8.852  1.00 98.70           H  
ATOM   3017  CA  ILE A 184      -2.526   0.819   9.281  1.00 98.70           C  
ATOM   3018  HA  ILE A 184      -3.265   0.027   9.157  1.00 98.70           H  
ATOM   3019  C   ILE A 184      -1.714   0.491  10.546  1.00 98.70           C  
ATOM   3020  CB  ILE A 184      -1.634   0.847   8.017  1.00 98.70           C  
ATOM   3021  HB  ILE A 184      -0.937   1.679   8.115  1.00 98.70           H  
ATOM   3022  O   ILE A 184      -1.738  -0.652  11.015  1.00 98.70           O  
ATOM   3023  CG1 ILE A 184      -2.461   1.060   6.729  1.00 98.70           C  
ATOM   3024 HG12 ILE A 184      -3.249   1.794   6.898  1.00 98.70           H  
ATOM   3025 HG13 ILE A 184      -2.948   0.125   6.455  1.00 98.70           H  
ATOM   3026  CG2 ILE A 184      -0.837  -0.467   7.878  1.00 98.70           C  
ATOM   3027 HG21 ILE A 184      -1.518  -1.313   7.789  1.00 98.70           H  
ATOM   3028 HG22 ILE A 184      -0.188  -0.622   8.740  1.00 98.70           H  
ATOM   3029 HG23 ILE A 184      -0.198  -0.429   6.995  1.00 98.70           H  
ATOM   3030  CD1 ILE A 184      -1.616   1.559   5.549  1.00 98.70           C  
ATOM   3031 HD11 ILE A 184      -0.900   0.800   5.235  1.00 98.70           H  
ATOM   3032 HD12 ILE A 184      -2.273   1.797   4.713  1.00 98.70           H  
ATOM   3033 HD13 ILE A 184      -1.079   2.466   5.829  1.00 98.70           H  
ATOM   3034  N   TYR A 185      -1.042   1.481  11.139  1.00 98.62           N  
ATOM   3035  H   TYR A 185      -1.039   2.393  10.705  1.00 98.62           H  
ATOM   3036  CA  TYR A 185      -0.316   1.340  12.401  1.00 98.62           C  
ATOM   3037  HA  TYR A 185       0.431   0.552  12.301  1.00 98.62           H  
ATOM   3038  C   TYR A 185      -1.256   0.942  13.547  1.00 98.62           C  
ATOM   3039  CB  TYR A 185       0.411   2.655  12.722  1.00 98.62           C  
ATOM   3040  HB2 TYR A 185       1.231   2.798  12.018  1.00 98.62           H  
ATOM   3041  HB3 TYR A 185      -0.278   3.489  12.591  1.00 98.62           H  
ATOM   3042  O   TYR A 185      -1.002  -0.035  14.256  1.00 98.62           O  
ATOM   3043  CG  TYR A 185       0.961   2.700  14.133  1.00 98.62           C  
ATOM   3044  CD1 TYR A 185       0.436   3.612  15.068  1.00 98.62           C  
ATOM   3045  HD1 TYR A 185      -0.312   4.330  14.768  1.00 98.62           H  
ATOM   3046  CD2 TYR A 185       1.964   1.793  14.520  1.00 98.62           C  
ATOM   3047  HD2 TYR A 185       2.372   1.109  13.790  1.00 98.62           H  
ATOM   3048  CE1 TYR A 185       0.911   3.612  16.393  1.00 98.62           C  
ATOM   3049  HE1 TYR A 185       0.514   4.331  17.094  1.00 98.62           H  
ATOM   3050  CE2 TYR A 185       2.442   1.788  15.843  1.00 98.62           C  
ATOM   3051  HE2 TYR A 185       3.224   1.106  16.142  1.00 98.62           H  
ATOM   3052  OH  TYR A 185       2.384   2.698  18.055  1.00 98.62           O  
ATOM   3053  HH  TYR A 185       1.993   3.412  18.565  1.00 98.62           H  
ATOM   3054  CZ  TYR A 185       1.913   2.697  16.781  1.00 98.62           C  
ATOM   3055  N   GLN A 186      -2.391   1.627  13.702  1.00 97.64           N  
ATOM   3056  H   GLN A 186      -2.545   2.445  13.129  1.00 97.64           H  
ATOM   3057  CA  GLN A 186      -3.367   1.306  14.747  1.00 97.64           C  
ATOM   3058  HA  GLN A 186      -2.876   1.370  15.718  1.00 97.64           H  
ATOM   3059  C   GLN A 186      -3.930  -0.113  14.619  1.00 97.64           C  
ATOM   3060  CB  GLN A 186      -4.512   2.320  14.715  1.00 97.64           C  
ATOM   3061  HB2 GLN A 186      -4.870   2.447  13.693  1.00 97.64           H  
ATOM   3062  HB3 GLN A 186      -5.333   1.942  15.324  1.00 97.64           H  
ATOM   3063  O   GLN A 186      -4.093  -0.798  15.631  1.00 97.64           O  
ATOM   3064  CG  GLN A 186      -4.066   3.671  15.285  1.00 97.64           C  
ATOM   3065  HG2 GLN A 186      -3.749   3.542  16.320  1.00 97.64           H  
ATOM   3066  HG3 GLN A 186      -3.210   4.053  14.729  1.00 97.64           H  
ATOM   3067  CD  GLN A 186      -5.182   4.703  15.255  1.00 97.64           C  
ATOM   3068  NE2 GLN A 186      -4.839   5.968  15.318  1.00 97.64           N  
ATOM   3069 HE21 GLN A 186      -3.860   6.212  15.263  1.00 97.64           H  
ATOM   3070 HE22 GLN A 186      -5.569   6.656  15.203  1.00 97.64           H  
ATOM   3071  OE1 GLN A 186      -6.364   4.386  15.234  1.00 97.64           O  
ATOM   3072  N   LEU A 187      -4.181  -0.574  13.390  1.00 97.28           N  
ATOM   3073  H   LEU A 187      -4.064   0.057  12.611  1.00 97.28           H  
ATOM   3074  CA  LEU A 187      -4.650  -1.936  13.136  1.00 97.28           C  
ATOM   3075  HA  LEU A 187      -5.473  -2.161  13.815  1.00 97.28           H  
ATOM   3076  C   LEU A 187      -3.558  -2.973  13.442  1.00 97.28           C  
ATOM   3077  CB  LEU A 187      -5.158  -2.034  11.685  1.00 97.28           C  
ATOM   3078  HB2 LEU A 187      -4.368  -1.689  11.018  1.00 97.28           H  
ATOM   3079  HB3 LEU A 187      -5.354  -3.081  11.455  1.00 97.28           H  
ATOM   3080  O   LEU A 187      -3.820  -3.957  14.126  1.00 97.28           O  
ATOM   3081  CG  LEU A 187      -6.440  -1.220  11.409  1.00 97.28           C  
ATOM   3082  HG  LEU A 187      -6.318  -0.191  11.746  1.00 97.28           H  
ATOM   3083  CD1 LEU A 187      -6.728  -1.211   9.908  1.00 97.28           C  
ATOM   3084 HD11 LEU A 187      -5.901  -0.725   9.389  1.00 97.28           H  
ATOM   3085 HD12 LEU A 187      -6.835  -2.232   9.544  1.00 97.28           H  
ATOM   3086 HD13 LEU A 187      -7.640  -0.648   9.711  1.00 97.28           H  
ATOM   3087  CD2 LEU A 187      -7.664  -1.792  12.126  1.00 97.28           C  
ATOM   3088 HD21 LEU A 187      -7.528  -1.734  13.206  1.00 97.28           H  
ATOM   3089 HD22 LEU A 187      -8.544  -1.206  11.861  1.00 97.28           H  
ATOM   3090 HD23 LEU A 187      -7.818  -2.832  11.838  1.00 97.28           H  
ATOM   3091  N   THR A 188      -2.319  -2.737  13.004  1.00 97.68           N  
ATOM   3092  H   THR A 188      -2.156  -1.885  12.487  1.00 97.68           H  
ATOM   3093  CA  THR A 188      -1.235  -3.738  13.073  1.00 97.68           C  
ATOM   3094  HA  THR A 188      -1.697  -4.725  13.035  1.00 97.68           H  
ATOM   3095  C   THR A 188      -0.408  -3.723  14.363  1.00 97.68           C  
ATOM   3096  CB  THR A 188      -0.310  -3.659  11.852  1.00 97.68           C  
ATOM   3097  HB  THR A 188       0.470  -4.413  11.960  1.00 97.68           H  
ATOM   3098  O   THR A 188       0.335  -4.668  14.624  1.00 97.68           O  
ATOM   3099  CG2 THR A 188      -1.050  -3.930  10.546  1.00 97.68           C  
ATOM   3100 HG21 THR A 188      -1.469  -4.936  10.569  1.00 97.68           H  
ATOM   3101 HG22 THR A 188      -1.853  -3.208  10.397  1.00 97.68           H  
ATOM   3102 HG23 THR A 188      -0.347  -3.858   9.716  1.00 97.68           H  
ATOM   3103  OG1 THR A 188       0.303  -2.396  11.736  1.00 97.68           O  
ATOM   3104  HG1 THR A 188      -0.377  -1.767  11.483  1.00 97.68           H  
ATOM   3105  N   SER A 189      -0.538  -2.694  15.205  1.00 95.48           N  
ATOM   3106  H   SER A 189      -1.080  -1.902  14.889  1.00 95.48           H  
ATOM   3107  CA  SER A 189       0.258  -2.537  16.437  1.00 95.48           C  
ATOM   3108  HA  SER A 189       1.298  -2.761  16.203  1.00 95.48           H  
ATOM   3109  C   SER A 189      -0.156  -3.470  17.578  1.00 95.48           C  
ATOM   3110  CB  SER A 189       0.196  -1.087  16.935  1.00 95.48           C  
ATOM   3111  HB2 SER A 189       0.709  -1.007  17.894  1.00 95.48           H  
ATOM   3112  HB3 SER A 189       0.703  -0.442  16.218  1.00 95.48           H  
ATOM   3113  O   SER A 189       0.683  -3.864  18.388  1.00 95.48           O  
ATOM   3114  OG  SER A 189      -1.146  -0.665  17.085  1.00 95.48           O  
ATOM   3115  HG  SER A 189      -1.394  -0.280  16.242  1.00 95.48           H  
ATOM   3116  N   ARG A 190      -1.442  -3.834  17.663  1.00 89.07           N  
ATOM   3117  H   ARG A 190      -2.065  -3.442  16.972  1.00 89.07           H  
ATOM   3118  CA  ARG A 190      -1.996  -4.577  18.812  1.00 89.07           C  
ATOM   3119  HA  ARG A 190      -1.422  -4.324  19.704  1.00 89.07           H  
ATOM   3120  C   ARG A 190      -1.904  -6.094  18.682  1.00 89.07           C  
ATOM   3121  CB  ARG A 190      -3.457  -4.171  19.032  1.00 89.07           C  
ATOM   3122  HB2 ARG A 190      -4.030  -4.377  18.128  1.00 89.07           H  
ATOM   3123  HB3 ARG A 190      -3.866  -4.771  19.845  1.00 89.07           H  
ATOM   3124  O   ARG A 190      -1.881  -6.797  19.689  1.00 89.07           O  
ATOM   3125  CG  ARG A 190      -3.599  -2.690  19.402  1.00 89.07           C  
ATOM   3126  HG2 ARG A 190      -3.012  -2.479  20.296  1.00 89.07           H  
ATOM   3127  HG3 ARG A 190      -3.241  -2.067  18.583  1.00 89.07           H  
ATOM   3128  CD  ARG A 190      -5.070  -2.369  19.664  1.00 89.07           C  
ATOM   3129  HD2 ARG A 190      -5.638  -2.611  18.765  1.00 89.07           H  
ATOM   3130  HD3 ARG A 190      -5.429  -2.983  20.490  1.00 89.07           H  
ATOM   3131  NE  ARG A 190      -5.252  -0.945  19.987  1.00 89.07           N  
ATOM   3132  HE  ARG A 190      -4.415  -0.380  20.012  1.00 89.07           H  
ATOM   3133  NH1 ARG A 190      -7.547  -0.946  20.030  1.00 89.07           N  
ATOM   3134 HH11 ARG A 190      -7.540  -1.919  19.761  1.00 89.07           H  
ATOM   3135 HH12 ARG A 190      -8.418  -0.440  20.104  1.00 89.07           H  
ATOM   3136  NH2 ARG A 190      -6.434   0.956  20.383  1.00 89.07           N  
ATOM   3137 HH21 ARG A 190      -5.573   1.484  20.400  1.00 89.07           H  
ATOM   3138 HH22 ARG A 190      -7.313   1.451  20.435  1.00 89.07           H  
ATOM   3139  CZ  ARG A 190      -6.405  -0.321  20.133  1.00 89.07           C  
ATOM   3140  N   ARG A 191      -1.924  -6.606  17.453  1.00 91.98           N  
ATOM   3141  H   ARG A 191      -1.867  -5.959  16.680  1.00 91.98           H  
ATOM   3142  CA  ARG A 191      -1.978  -8.040  17.143  1.00 91.98           C  
ATOM   3143  HA  ARG A 191      -1.590  -8.606  17.991  1.00 91.98           H  
ATOM   3144  C   ARG A 191      -1.092  -8.340  15.948  1.00 91.98           C  
ATOM   3145  CB  ARG A 191      -3.428  -8.479  16.868  1.00 91.98           C  
ATOM   3146  HB2 ARG A 191      -3.859  -7.848  16.091  1.00 91.98           H  
ATOM   3147  HB3 ARG A 191      -3.423  -9.507  16.504  1.00 91.98           H  
ATOM   3148  O   ARG A 191      -0.886  -7.483  15.092  1.00 91.98           O  
ATOM   3149  CG  ARG A 191      -4.307  -8.415  18.126  1.00 91.98           C  
ATOM   3150  HG2 ARG A 191      -4.371  -7.387  18.483  1.00 91.98           H  
ATOM   3151  HG3 ARG A 191      -3.869  -9.040  18.904  1.00 91.98           H  
ATOM   3152  CD  ARG A 191      -5.721  -8.907  17.817  1.00 91.98           C  
ATOM   3153  HD2 ARG A 191      -6.162  -8.248  17.069  1.00 91.98           H  
ATOM   3154  HD3 ARG A 191      -5.671  -9.912  17.397  1.00 91.98           H  
ATOM   3155  NE  ARG A 191      -6.570  -8.915  19.022  1.00 91.98           N  
ATOM   3156  HE  ARG A 191      -6.138  -8.639  19.892  1.00 91.98           H  
ATOM   3157  NH1 ARG A 191      -8.483  -9.666  17.979  1.00 91.98           N  
ATOM   3158 HH11 ARG A 191      -9.465  -9.899  17.973  1.00 91.98           H  
ATOM   3159 HH12 ARG A 191      -8.016  -9.671  17.083  1.00 91.98           H  
ATOM   3160  NH2 ARG A 191      -8.516  -9.225  20.158  1.00 91.98           N  
ATOM   3161 HH21 ARG A 191      -8.062  -8.946  21.017  1.00 91.98           H  
ATOM   3162 HH22 ARG A 191      -9.488  -9.500  20.143  1.00 91.98           H  
ATOM   3163  CZ  ARG A 191      -7.845  -9.268  19.040  1.00 91.98           C  
ATOM   3164  N   LYS A 192      -0.589  -9.571  15.865  1.00 95.93           N  
ATOM   3165  H   LYS A 192      -0.879 -10.256  16.548  1.00 95.93           H  
ATOM   3166  CA  LYS A 192       0.164 -10.016  14.689  1.00 95.93           C  
ATOM   3167  HA  LYS A 192       0.943  -9.286  14.471  1.00 95.93           H  
ATOM   3168  C   LYS A 192      -0.767 -10.069  13.483  1.00 95.93           C  
ATOM   3169  CB  LYS A 192       0.817 -11.381  14.935  1.00 95.93           C  
ATOM   3170  HB2 LYS A 192       0.057 -12.094  15.254  1.00 95.93           H  
ATOM   3171  HB3 LYS A 192       1.243 -11.732  13.995  1.00 95.93           H  
ATOM   3172  O   LYS A 192      -1.853 -10.640  13.561  1.00 95.93           O  
ATOM   3173  CG  LYS A 192       1.938 -11.310  15.981  1.00 95.93           C  
ATOM   3174  HG2 LYS A 192       2.693 -10.594  15.658  1.00 95.93           H  
ATOM   3175  HG3 LYS A 192       1.529 -10.994  16.940  1.00 95.93           H  
ATOM   3176  CD  LYS A 192       2.580 -12.694  16.133  1.00 95.93           C  
ATOM   3177  HD2 LYS A 192       1.806 -13.408  16.414  1.00 95.93           H  
ATOM   3178  HD3 LYS A 192       3.002 -12.999  15.176  1.00 95.93           H  
ATOM   3179  CE  LYS A 192       3.682 -12.681  17.198  1.00 95.93           C  
ATOM   3180  HE2 LYS A 192       3.260 -12.308  18.131  1.00 95.93           H  
ATOM   3181  HE3 LYS A 192       4.466 -11.994  16.881  1.00 95.93           H  
ATOM   3182  NZ  LYS A 192       4.239 -14.043  17.400  1.00 95.93           N  
ATOM   3183  HZ1 LYS A 192       3.517 -14.682  17.702  1.00 95.93           H  
ATOM   3184  HZ2 LYS A 192       4.622 -14.406  16.539  1.00 95.93           H  
ATOM   3185  HZ3 LYS A 192       4.968 -14.041  18.100  1.00 95.93           H  
ATOM   3186  N   HIS A 193      -0.325  -9.483  12.381  1.00 98.26           N  
ATOM   3187  H   HIS A 193       0.578  -9.032  12.383  1.00 98.26           H  
ATOM   3188  CA  HIS A 193      -1.032  -9.514  11.111  1.00 98.26           C  
ATOM   3189  HA  HIS A 193      -1.948 -10.097  11.213  1.00 98.26           H  
ATOM   3190  C   HIS A 193      -0.171 -10.197  10.057  1.00 98.26           C  
ATOM   3191  CB  HIS A 193      -1.423  -8.095  10.687  1.00 98.26           C  
ATOM   3192  HB2 HIS A 193      -1.737  -8.116   9.643  1.00 98.26           H  
ATOM   3193  HB3 HIS A 193      -0.559  -7.435  10.760  1.00 98.26           H  
ATOM   3194  O   HIS A 193       1.055 -10.110  10.095  1.00 98.26           O  
ATOM   3195  CG  HIS A 193      -2.549  -7.527  11.507  1.00 98.26           C  
ATOM   3196  CD2 HIS A 193      -3.822  -7.290  11.070  1.00 98.26           C  
ATOM   3197  HD2 HIS A 193      -4.201  -7.476  10.076  1.00 98.26           H  
ATOM   3198  ND1 HIS A 193      -2.501  -7.156  12.832  1.00 98.26           N  
ATOM   3199  HD1 HIS A 193      -1.703  -7.193  13.450  1.00 98.26           H  
ATOM   3200  CE1 HIS A 193      -3.717  -6.710  13.180  1.00 98.26           C  
ATOM   3201  HE1 HIS A 193      -3.996  -6.354  14.160  1.00 98.26           H  
ATOM   3202  NE2 HIS A 193      -4.550  -6.760  12.131  1.00 98.26           N  
ATOM   3203  N   GLN A 194      -0.833 -10.856   9.117  1.00 98.21           N  
ATOM   3204  H   GLN A 194      -1.840 -10.877   9.188  1.00 98.21           H  
ATOM   3205  CA  GLN A 194      -0.256 -11.275   7.845  1.00 98.21           C  
ATOM   3206  HA  GLN A 194       0.831 -11.282   7.924  1.00 98.21           H  
ATOM   3207  C   GLN A 194      -0.638 -10.257   6.773  1.00 98.21           C  
ATOM   3208  CB  GLN A 194      -0.701 -12.701   7.469  1.00 98.21           C  
ATOM   3209  HB2 GLN A 194      -0.223 -13.412   8.143  1.00 98.21           H  
ATOM   3210  HB3 GLN A 194      -0.360 -12.923   6.458  1.00 98.21           H  
ATOM   3211  O   GLN A 194      -1.692  -9.618   6.866  1.00 98.21           O  
ATOM   3212  CG  GLN A 194      -2.222 -12.899   7.543  1.00 98.21           C  
ATOM   3213  HG2 GLN A 194      -2.540 -12.719   8.570  1.00 98.21           H  
ATOM   3214  HG3 GLN A 194      -2.726 -12.191   6.886  1.00 98.21           H  
ATOM   3215  CD  GLN A 194      -2.673 -14.306   7.190  1.00 98.21           C  
ATOM   3216  NE2 GLN A 194      -3.683 -14.822   7.857  1.00 98.21           N  
ATOM   3217 HE21 GLN A 194      -3.770 -15.823   7.759  1.00 98.21           H  
ATOM   3218 HE22 GLN A 194      -3.979 -14.364   8.707  1.00 98.21           H  
ATOM   3219  OE1 GLN A 194      -2.165 -14.974   6.314  1.00 98.21           O  
ATOM   3220  N   LEU A 195       0.203 -10.136   5.752  1.00 98.74           N  
ATOM   3221  H   LEU A 195       1.007 -10.747   5.738  1.00 98.74           H  
ATOM   3222  CA  LEU A 195      -0.039  -9.322   4.564  1.00 98.74           C  
ATOM   3223  HA  LEU A 195      -0.928  -8.709   4.712  1.00 98.74           H  
ATOM   3224  C   LEU A 195      -0.285 -10.237   3.369  1.00 98.74           C  
ATOM   3225  CB  LEU A 195       1.156  -8.377   4.354  1.00 98.74           C  
ATOM   3226  HB2 LEU A 195       2.073  -8.954   4.476  1.00 98.74           H  
ATOM   3227  HB3 LEU A 195       1.120  -7.621   5.139  1.00 98.74           H  
ATOM   3228  O   LEU A 195       0.423 -11.223   3.177  1.00 98.74           O  
ATOM   3229  CG  LEU A 195       1.238  -7.645   3.004  1.00 98.74           C  
ATOM   3230  HG  LEU A 195       1.132  -8.355   2.184  1.00 98.74           H  
ATOM   3231  CD1 LEU A 195       0.165  -6.568   2.892  1.00 98.74           C  
ATOM   3232 HD11 LEU A 195       0.299  -5.846   3.697  1.00 98.74           H  
ATOM   3233 HD12 LEU A 195       0.261  -6.065   1.929  1.00 98.74           H  
ATOM   3234 HD13 LEU A 195      -0.827  -7.016   2.953  1.00 98.74           H  
ATOM   3235  CD2 LEU A 195       2.588  -6.951   2.854  1.00 98.74           C  
ATOM   3236 HD21 LEU A 195       3.401  -7.668   2.968  1.00 98.74           H  
ATOM   3237 HD22 LEU A 195       2.662  -6.497   1.866  1.00 98.74           H  
ATOM   3238 HD23 LEU A 195       2.697  -6.162   3.599  1.00 98.74           H  
ATOM   3239  N   ARG A 196      -1.250  -9.868   2.533  1.00 98.71           N  
ATOM   3240  H   ARG A 196      -1.822  -9.079   2.795  1.00 98.71           H  
ATOM   3241  CA  ARG A 196      -1.418 -10.397   1.184  1.00 98.71           C  
ATOM   3242  HA  ARG A 196      -0.569 -11.036   0.941  1.00 98.71           H  
ATOM   3243  C   ARG A 196      -1.418  -9.238   0.197  1.00 98.71           C  
ATOM   3244  CB  ARG A 196      -2.693 -11.247   1.124  1.00 98.71           C  
ATOM   3245  HB2 ARG A 196      -2.587 -12.083   1.815  1.00 98.71           H  
ATOM   3246  HB3 ARG A 196      -3.546 -10.645   1.438  1.00 98.71           H  
ATOM   3247  O   ARG A 196      -2.125  -8.252   0.394  1.00 98.71           O  
ATOM   3248  CG  ARG A 196      -2.953 -11.793  -0.283  1.00 98.71           C  
ATOM   3249  HG2 ARG A 196      -2.078 -12.341  -0.631  1.00 98.71           H  
ATOM   3250  HG3 ARG A 196      -3.142 -10.965  -0.966  1.00 98.71           H  
ATOM   3251  CD  ARG A 196      -4.169 -12.722  -0.294  1.00 98.71           C  
ATOM   3252  HD2 ARG A 196      -3.977 -13.589   0.338  1.00 98.71           H  
ATOM   3253  HD3 ARG A 196      -5.030 -12.193   0.114  1.00 98.71           H  
ATOM   3254  NE  ARG A 196      -4.458 -13.130  -1.674  1.00 98.71           N  
ATOM   3255  HE  ARG A 196      -4.728 -12.402  -2.320  1.00 98.71           H  
ATOM   3256  NH1 ARG A 196      -3.554 -15.269  -1.700  1.00 98.71           N  
ATOM   3257 HH11 ARG A 196      -3.352 -15.265  -0.710  1.00 98.71           H  
ATOM   3258 HH12 ARG A 196      -3.219 -16.048  -2.247  1.00 98.71           H  
ATOM   3259  NH2 ARG A 196      -4.327 -14.336  -3.559  1.00 98.71           N  
ATOM   3260 HH21 ARG A 196      -4.440 -13.436  -4.003  1.00 98.71           H  
ATOM   3261 HH22 ARG A 196      -3.937 -15.108  -4.080  1.00 98.71           H  
ATOM   3262  CZ  ARG A 196      -4.122 -14.249  -2.283  1.00 98.71           C  
ATOM   3263  N   ILE A 197      -0.645  -9.388  -0.866  1.00 98.84           N  
ATOM   3264  H   ILE A 197      -0.068 -10.216  -0.920  1.00 98.84           H  
ATOM   3265  CA  ILE A 197      -0.611  -8.493  -2.014  1.00 98.84           C  
ATOM   3266  HA  ILE A 197      -1.261  -7.641  -1.815  1.00 98.84           H  
ATOM   3267  C   ILE A 197      -1.136  -9.273  -3.211  1.00 98.84           C  
ATOM   3268  CB  ILE A 197       0.806  -7.944  -2.268  1.00 98.84           C  
ATOM   3269  HB  ILE A 197       1.457  -8.776  -2.537  1.00 98.84           H  
ATOM   3270  O   ILE A 197      -0.532 -10.276  -3.580  1.00 98.84           O  
ATOM   3271  CG1 ILE A 197       1.378  -7.272  -0.999  1.00 98.84           C  
ATOM   3272 HG12 ILE A 197       0.718  -6.465  -0.682  1.00 98.84           H  
ATOM   3273 HG13 ILE A 197       1.430  -8.006  -0.195  1.00 98.84           H  
ATOM   3274  CG2 ILE A 197       0.768  -6.960  -3.453  1.00 98.84           C  
ATOM   3275 HG21 ILE A 197       0.298  -7.414  -4.325  1.00 98.84           H  
ATOM   3276 HG22 ILE A 197       1.782  -6.688  -3.745  1.00 98.84           H  
ATOM   3277 HG23 ILE A 197       0.207  -6.064  -3.186  1.00 98.84           H  
ATOM   3278  CD1 ILE A 197       2.794  -6.722  -1.190  1.00 98.84           C  
ATOM   3279 HD11 ILE A 197       2.796  -5.896  -1.901  1.00 98.84           H  
ATOM   3280 HD12 ILE A 197       3.452  -7.516  -1.544  1.00 98.84           H  
ATOM   3281 HD13 ILE A 197       3.172  -6.346  -0.240  1.00 98.84           H  
ATOM   3282  N   ASP A 198      -2.239  -8.832  -3.809  1.00 98.71           N  
ATOM   3283  H   ASP A 198      -2.620  -7.952  -3.489  1.00 98.71           H  
ATOM   3284  CA  ASP A 198      -2.734  -9.377  -5.076  1.00 98.71           C  
ATOM   3285  HA  ASP A 198      -2.310 -10.366  -5.247  1.00 98.71           H  
ATOM   3286  C   ASP A 198      -2.299  -8.474  -6.225  1.00 98.71           C  
ATOM   3287  CB  ASP A 198      -4.262  -9.512  -5.066  1.00 98.71           C  
ATOM   3288  HB2 ASP A 198      -4.597  -9.713  -6.084  1.00 98.71           H  
ATOM   3289  HB3 ASP A 198      -4.707  -8.572  -4.742  1.00 98.71           H  
ATOM   3290  O   ASP A 198      -2.452  -7.261  -6.142  1.00 98.71           O  
ATOM   3291  CG  ASP A 198      -4.772 -10.650  -4.188  1.00 98.71           C  
ATOM   3292  OD1 ASP A 198      -4.103 -11.695  -4.055  1.00 98.71           O  
ATOM   3293  OD2 ASP A 198      -5.898 -10.548  -3.664  1.00 98.71           O  
ATOM   3294  N   LEU A 199      -1.801  -9.063  -7.311  1.00 98.71           N  
ATOM   3295  H   LEU A 199      -1.733 -10.071  -7.312  1.00 98.71           H  
ATOM   3296  CA  LEU A 199      -1.290  -8.356  -8.483  1.00 98.71           C  
ATOM   3297  HA  LEU A 199      -1.515  -7.293  -8.395  1.00 98.71           H  
ATOM   3298  C   LEU A 199      -1.964  -8.890  -9.750  1.00 98.71           C  
ATOM   3299  CB  LEU A 199       0.237  -8.526  -8.571  1.00 98.71           C  
ATOM   3300  HB2 LEU A 199       0.435  -9.589  -8.705  1.00 98.71           H  
ATOM   3301  HB3 LEU A 199       0.601  -8.007  -9.458  1.00 98.71           H  
ATOM   3302  O   LEU A 199      -2.128 -10.098  -9.925  1.00 98.71           O  
ATOM   3303  CG  LEU A 199       1.043  -8.050  -7.347  1.00 98.71           C  
ATOM   3304  HG  LEU A 199       0.621  -8.477  -6.438  1.00 98.71           H  
ATOM   3305  CD1 LEU A 199       2.482  -8.546  -7.458  1.00 98.71           C  
ATOM   3306 HD11 LEU A 199       3.043  -8.224  -6.580  1.00 98.71           H  
ATOM   3307 HD12 LEU A 199       2.501  -9.636  -7.492  1.00 98.71           H  
ATOM   3308 HD13 LEU A 199       2.957  -8.144  -8.353  1.00 98.71           H  
ATOM   3309  CD2 LEU A 199       1.056  -6.528  -7.226  1.00 98.71           C  
ATOM   3310 HD21 LEU A 199       1.499  -6.073  -8.112  1.00 98.71           H  
ATOM   3311 HD22 LEU A 199       0.037  -6.165  -7.089  1.00 98.71           H  
ATOM   3312 HD23 LEU A 199       1.637  -6.243  -6.349  1.00 98.71           H  
ATOM   3313  N   GLY A 200      -2.321  -7.993 -10.665  1.00 98.36           N  
ATOM   3314  H   GLY A 200      -2.169  -7.019 -10.449  1.00 98.36           H  
ATOM   3315  CA  GLY A 200      -2.705  -8.346 -12.031  1.00 98.36           C  
ATOM   3316  HA2 GLY A 200      -3.661  -7.886 -12.281  1.00 98.36           H  
ATOM   3317  HA3 GLY A 200      -2.810  -9.425 -12.140  1.00 98.36           H  
ATOM   3318  C   GLY A 200      -1.660  -7.839 -13.014  1.00 98.36           C  
ATOM   3319  O   GLY A 200      -1.342  -6.651 -13.002  1.00 98.36           O  
ATOM   3320  N   PHE A 201      -1.132  -8.715 -13.867  1.00 98.08           N  
ATOM   3321  H   PHE A 201      -1.399  -9.687 -13.805  1.00 98.08           H  
ATOM   3322  CA  PHE A 201      -0.190  -8.322 -14.912  1.00 98.08           C  
ATOM   3323  HA  PHE A 201      -0.355  -7.274 -15.162  1.00 98.08           H  
ATOM   3324  C   PHE A 201      -0.399  -9.148 -16.177  1.00 98.08           C  
ATOM   3325  CB  PHE A 201       1.245  -8.466 -14.400  1.00 98.08           C  
ATOM   3326  HB2 PHE A 201       1.346  -7.899 -13.474  1.00 98.08           H  
ATOM   3327  HB3 PHE A 201       1.432  -9.514 -14.166  1.00 98.08           H  
ATOM   3328  O   PHE A 201      -0.385 -10.377 -16.131  1.00 98.08           O  
ATOM   3329  CG  PHE A 201       2.293  -7.971 -15.377  1.00 98.08           C  
ATOM   3330  CD1 PHE A 201       3.233  -8.862 -15.924  1.00 98.08           C  
ATOM   3331  HD1 PHE A 201       3.202  -9.911 -15.669  1.00 98.08           H  
ATOM   3332  CD2 PHE A 201       2.341  -6.609 -15.731  1.00 98.08           C  
ATOM   3333  HD2 PHE A 201       1.627  -5.911 -15.319  1.00 98.08           H  
ATOM   3334  CE1 PHE A 201       4.246  -8.387 -16.773  1.00 98.08           C  
ATOM   3335  HE1 PHE A 201       5.007  -9.065 -17.130  1.00 98.08           H  
ATOM   3336  CE2 PHE A 201       3.342  -6.136 -16.595  1.00 98.08           C  
ATOM   3337  HE2 PHE A 201       3.389  -5.082 -16.826  1.00 98.08           H  
ATOM   3338  CZ  PHE A 201       4.306  -7.022 -17.105  1.00 98.08           C  
ATOM   3339  HZ  PHE A 201       5.110  -6.652 -17.724  1.00 98.08           H  
ATOM   3340  N   ARG A 202      -0.598  -8.468 -17.316  1.00 95.95           N  
ATOM   3341  H   ARG A 202      -0.616  -7.461 -17.247  1.00 95.95           H  
ATOM   3342  CA  ARG A 202      -0.759  -9.091 -18.648  1.00 95.95           C  
ATOM   3343  HA  ARG A 202      -1.177  -8.346 -19.325  1.00 95.95           H  
ATOM   3344  C   ARG A 202      -1.779 -10.243 -18.661  1.00 95.95           C  
ATOM   3345  CB  ARG A 202       0.617  -9.504 -19.209  1.00 95.95           C  
ATOM   3346  HB2 ARG A 202       1.097 -10.198 -18.518  1.00 95.95           H  
ATOM   3347  HB3 ARG A 202       0.470 -10.017 -20.159  1.00 95.95           H  
ATOM   3348  O   ARG A 202      -1.555 -11.284 -19.266  1.00 95.95           O  
ATOM   3349  CG  ARG A 202       1.539  -8.304 -19.459  1.00 95.95           C  
ATOM   3350  HG2 ARG A 202       1.057  -7.623 -20.161  1.00 95.95           H  
ATOM   3351  HG3 ARG A 202       1.732  -7.778 -18.524  1.00 95.95           H  
ATOM   3352  CD  ARG A 202       2.867  -8.784 -20.051  1.00 95.95           C  
ATOM   3353  HD2 ARG A 202       2.660  -9.385 -20.937  1.00 95.95           H  
ATOM   3354  HD3 ARG A 202       3.369  -9.409 -19.312  1.00 95.95           H  
ATOM   3355  NE  ARG A 202       3.734  -7.652 -20.425  1.00 95.95           N  
ATOM   3356  HE  ARG A 202       3.339  -6.727 -20.332  1.00 95.95           H  
ATOM   3357  NH1 ARG A 202       5.602  -8.875 -20.955  1.00 95.95           N  
ATOM   3358 HH11 ARG A 202       6.565  -8.919 -21.256  1.00 95.95           H  
ATOM   3359 HH12 ARG A 202       5.113  -9.720 -20.697  1.00 95.95           H  
ATOM   3360  NH2 ARG A 202       5.648  -6.655 -21.157  1.00 95.95           N  
ATOM   3361 HH21 ARG A 202       5.215  -5.746 -21.084  1.00 95.95           H  
ATOM   3362 HH22 ARG A 202       6.608  -6.720 -21.462  1.00 95.95           H  
ATOM   3363  CZ  ARG A 202       4.985  -7.733 -20.843  1.00 95.95           C  
ATOM   3364  N   GLY A 203      -2.901 -10.049 -17.965  1.00 96.06           N  
ATOM   3365  H   GLY A 203      -2.986  -9.181 -17.456  1.00 96.06           H  
ATOM   3366  CA  GLY A 203      -3.998 -11.021 -17.882  1.00 96.06           C  
ATOM   3367  HA2 GLY A 203      -4.921 -10.496 -17.635  1.00 96.06           H  
ATOM   3368  HA3 GLY A 203      -4.130 -11.491 -18.856  1.00 96.06           H  
ATOM   3369  C   GLY A 203      -3.807 -12.143 -16.855  1.00 96.06           C  
ATOM   3370  O   GLY A 203      -4.752 -12.889 -16.604  1.00 96.06           O  
ATOM   3371  N   VAL A 204      -2.640 -12.244 -16.214  1.00 98.20           N  
ATOM   3372  H   VAL A 204      -1.897 -11.599 -16.439  1.00 98.20           H  
ATOM   3373  CA  VAL A 204      -2.353 -13.250 -15.183  1.00 98.20           C  
ATOM   3374  HA  VAL A 204      -3.091 -14.048 -15.264  1.00 98.20           H  
ATOM   3375  C   VAL A 204      -2.489 -12.632 -13.791  1.00 98.20           C  
ATOM   3376  CB  VAL A 204      -0.975 -13.901 -15.409  1.00 98.20           C  
ATOM   3377  HB  VAL A 204      -0.198 -13.145 -15.297  1.00 98.20           H  
ATOM   3378  O   VAL A 204      -2.149 -11.466 -13.570  1.00 98.20           O  
ATOM   3379  CG1 VAL A 204      -0.725 -15.043 -14.414  1.00 98.20           C  
ATOM   3380 HG11 VAL A 204      -1.525 -15.782 -14.470  1.00 98.20           H  
ATOM   3381 HG12 VAL A 204       0.221 -15.532 -14.648  1.00 98.20           H  
ATOM   3382 HG13 VAL A 204      -0.649 -14.656 -13.398  1.00 98.20           H  
ATOM   3383  CG2 VAL A 204      -0.858 -14.490 -16.822  1.00 98.20           C  
ATOM   3384 HG21 VAL A 204       0.118 -14.960 -16.944  1.00 98.20           H  
ATOM   3385 HG22 VAL A 204      -0.941 -13.702 -17.571  1.00 98.20           H  
ATOM   3386 HG23 VAL A 204      -1.639 -15.231 -16.990  1.00 98.20           H  
ATOM   3387  N   ARG A 205      -3.021 -13.415 -12.846  1.00 98.25           N  
ATOM   3388  H   ARG A 205      -3.201 -14.379 -13.089  1.00 98.25           H  
ATOM   3389  CA  ARG A 205      -3.157 -13.036 -11.435  1.00 98.25           C  
ATOM   3390  HA  ARG A 205      -3.063 -11.954 -11.339  1.00 98.25           H  
ATOM   3391  C   ARG A 205      -2.035 -13.660 -10.614  1.00 98.25           C  
ATOM   3392  CB  ARG A 205      -4.525 -13.453 -10.880  1.00 98.25           C  
ATOM   3393  HB2 ARG A 205      -4.544 -13.227  -9.814  1.00 98.25           H  
ATOM   3394  HB3 ARG A 205      -4.651 -14.529 -11.005  1.00 98.25           H  
ATOM   3395  O   ARG A 205      -1.842 -14.874 -10.652  1.00 98.25           O  
ATOM   3396  CG  ARG A 205      -5.688 -12.717 -11.557  1.00 98.25           C  
ATOM   3397  HG2 ARG A 205      -5.712 -12.956 -12.620  1.00 98.25           H  
ATOM   3398  HG3 ARG A 205      -5.552 -11.643 -11.432  1.00 98.25           H  
ATOM   3399  CD  ARG A 205      -7.008 -13.146 -10.910  1.00 98.25           C  
ATOM   3400  HD2 ARG A 205      -7.134 -14.220 -11.047  1.00 98.25           H  
ATOM   3401  HD3 ARG A 205      -6.955 -12.931  -9.843  1.00 98.25           H  
ATOM   3402  NE  ARG A 205      -8.158 -12.436 -11.499  1.00 98.25           N  
ATOM   3403  HE  ARG A 205      -7.957 -11.822 -12.276  1.00 98.25           H  
ATOM   3404  NH1 ARG A 205      -9.775 -13.328 -10.135  1.00 98.25           N  
ATOM   3405 HH11 ARG A 205      -9.061 -13.860  -9.658  1.00 98.25           H  
ATOM   3406 HH12 ARG A 205     -10.743 -13.421  -9.862  1.00 98.25           H  
ATOM   3407  NH2 ARG A 205     -10.352 -11.869 -11.721  1.00 98.25           N  
ATOM   3408 HH21 ARG A 205     -11.319 -11.986 -11.453  1.00 98.25           H  
ATOM   3409 HH22 ARG A 205     -10.114 -11.268 -12.496  1.00 98.25           H  
ATOM   3410  CZ  ARG A 205      -9.417 -12.547 -11.117  1.00 98.25           C  
ATOM   3411  N   TYR A 206      -1.365 -12.831  -9.833  1.00 98.55           N  
ATOM   3412  H   TYR A 206      -1.634 -11.857  -9.825  1.00 98.55           H  
ATOM   3413  CA  TYR A 206      -0.311 -13.224  -8.908  1.00 98.55           C  
ATOM   3414  HA  TYR A 206      -0.209 -14.309  -8.908  1.00 98.55           H  
ATOM   3415  C   TYR A 206      -0.666 -12.777  -7.496  1.00 98.55           C  
ATOM   3416  CB  TYR A 206       1.031 -12.628  -9.346  1.00 98.55           C  
ATOM   3417  HB2 TYR A 206       0.988 -11.541  -9.279  1.00 98.55           H  
ATOM   3418  HB3 TYR A 206       1.803 -12.968  -8.655  1.00 98.55           H  
ATOM   3419  O   TYR A 206      -1.493 -11.885  -7.303  1.00 98.55           O  
ATOM   3420  CG  TYR A 206       1.451 -13.003 -10.746  1.00 98.55           C  
ATOM   3421  CD1 TYR A 206       2.261 -14.134 -10.946  1.00 98.55           C  
ATOM   3422  HD1 TYR A 206       2.581 -14.729 -10.103  1.00 98.55           H  
ATOM   3423  CD2 TYR A 206       1.033 -12.224 -11.841  1.00 98.55           C  
ATOM   3424  HD2 TYR A 206       0.411 -11.355 -11.685  1.00 98.55           H  
ATOM   3425  CE1 TYR A 206       2.668 -14.488 -12.244  1.00 98.55           C  
ATOM   3426  HE1 TYR A 206       3.302 -15.351 -12.390  1.00 98.55           H  
ATOM   3427  CE2 TYR A 206       1.434 -12.578 -13.141  1.00 98.55           C  
ATOM   3428  HE2 TYR A 206       1.136 -11.977 -13.987  1.00 98.55           H  
ATOM   3429  OH  TYR A 206       2.649 -14.040 -14.600  1.00 98.55           O  
ATOM   3430  HH  TYR A 206       3.231 -14.804 -14.594  1.00 98.55           H  
ATOM   3431  CZ  TYR A 206       2.254 -13.708 -13.344  1.00 98.55           C  
ATOM   3432  N   PHE A 207      -0.020 -13.381  -6.509  1.00 98.64           N  
ATOM   3433  H   PHE A 207       0.589 -14.159  -6.719  1.00 98.64           H  
ATOM   3434  CA  PHE A 207      -0.058 -12.917  -5.140  1.00 98.64           C  
ATOM   3435  HA  PHE A 207      -0.209 -11.838  -5.186  1.00 98.64           H  
ATOM   3436  C   PHE A 207       1.262 -13.172  -4.416  1.00 98.64           C  
ATOM   3437  CB  PHE A 207      -1.244 -13.541  -4.397  1.00 98.64           C  
ATOM   3438  HB2 PHE A 207      -1.403 -12.978  -3.477  1.00 98.64           H  
ATOM   3439  HB3 PHE A 207      -2.142 -13.415  -5.004  1.00 98.64           H  
ATOM   3440  O   PHE A 207       1.940 -14.174  -4.659  1.00 98.64           O  
ATOM   3441  CG  PHE A 207      -1.078 -15.007  -4.044  1.00 98.64           C  
ATOM   3442  CD1 PHE A 207      -1.439 -16.014  -4.959  1.00 98.64           C  
ATOM   3443  HD1 PHE A 207      -1.805 -15.745  -5.939  1.00 98.64           H  
ATOM   3444  CD2 PHE A 207      -0.544 -15.364  -2.793  1.00 98.64           C  
ATOM   3445  HD2 PHE A 207      -0.217 -14.594  -2.110  1.00 98.64           H  
ATOM   3446  CE1 PHE A 207      -1.279 -17.369  -4.615  1.00 98.64           C  
ATOM   3447  HE1 PHE A 207      -1.533 -18.142  -5.325  1.00 98.64           H  
ATOM   3448  CE2 PHE A 207      -0.405 -16.716  -2.438  1.00 98.64           C  
ATOM   3449  HE2 PHE A 207       0.008 -16.985  -1.477  1.00 98.64           H  
ATOM   3450  CZ  PHE A 207      -0.770 -17.720  -3.352  1.00 98.64           C  
ATOM   3451  HZ  PHE A 207      -0.642 -18.759  -3.086  1.00 98.64           H  
ATOM   3452  N   ALA A 208       1.578 -12.271  -3.494  1.00 98.66           N  
ATOM   3453  H   ALA A 208       0.954 -11.483  -3.387  1.00 98.66           H  
ATOM   3454  CA  ALA A 208       2.622 -12.412  -2.489  1.00 98.66           C  
ATOM   3455  HA  ALA A 208       3.137 -13.366  -2.608  1.00 98.66           H  
ATOM   3456  C   ALA A 208       1.965 -12.379  -1.105  1.00 98.66           C  
ATOM   3457  CB  ALA A 208       3.644 -11.283  -2.664  1.00 98.66           C  
ATOM   3458  HB1 ALA A 208       4.159 -11.382  -3.620  1.00 98.66           H  
ATOM   3459  HB2 ALA A 208       3.150 -10.312  -2.625  1.00 98.66           H  
ATOM   3460  HB3 ALA A 208       4.381 -11.326  -1.862  1.00 98.66           H  
ATOM   3461  O   ALA A 208       1.133 -11.515  -0.827  1.00 98.66           O  
ATOM   3462  N   GLN A 209       2.306 -13.322  -0.239  1.00 98.59           N  
ATOM   3463  H   GLN A 209       3.011 -13.992  -0.511  1.00 98.59           H  
ATOM   3464  CA  GLN A 209       1.853 -13.386   1.145  1.00 98.59           C  
ATOM   3465  HA  GLN A 209       1.222 -12.524   1.363  1.00 98.59           H  
ATOM   3466  C   GLN A 209       3.051 -13.323   2.082  1.00 98.59           C  
ATOM   3467  CB  GLN A 209       1.037 -14.663   1.395  1.00 98.59           C  
ATOM   3468  HB2 GLN A 209       1.089 -14.914   2.454  1.00 98.59           H  
ATOM   3469  HB3 GLN A 209       1.474 -15.486   0.830  1.00 98.59           H  
ATOM   3470  O   GLN A 209       4.096 -13.895   1.796  1.00 98.59           O  
ATOM   3471  CG  GLN A 209      -0.446 -14.507   1.028  1.00 98.59           C  
ATOM   3472  HG2 GLN A 209      -0.887 -13.746   1.672  1.00 98.59           H  
ATOM   3473  HG3 GLN A 209      -0.539 -14.174  -0.006  1.00 98.59           H  
ATOM   3474  CD  GLN A 209      -1.234 -15.804   1.207  1.00 98.59           C  
ATOM   3475  NE2 GLN A 209      -2.541 -15.806   1.051  1.00 98.59           N  
ATOM   3476 HE21 GLN A 209      -3.032 -14.983   1.370  1.00 98.59           H  
ATOM   3477 HE22 GLN A 209      -2.937 -16.693   1.325  1.00 98.59           H  
ATOM   3478  OE1 GLN A 209      -0.713 -16.855   1.502  1.00 98.59           O  
ATOM   3479  N   TYR A 210       2.871 -12.663   3.218  1.00 98.61           N  
ATOM   3480  H   TYR A 210       1.976 -12.222   3.377  1.00 98.61           H  
ATOM   3481  CA  TYR A 210       3.878 -12.529   4.261  1.00 98.61           C  
ATOM   3482  HA  TYR A 210       4.703 -13.215   4.071  1.00 98.61           H  
ATOM   3483  C   TYR A 210       3.240 -12.886   5.597  1.00 98.61           C  
ATOM   3484  CB  TYR A 210       4.442 -11.105   4.262  1.00 98.61           C  
ATOM   3485  HB2 TYR A 210       5.183 -11.024   5.057  1.00 98.61           H  
ATOM   3486  HB3 TYR A 210       3.643 -10.403   4.500  1.00 98.61           H  
ATOM   3487  O   TYR A 210       2.237 -12.283   5.993  1.00 98.61           O  
ATOM   3488  CG  TYR A 210       5.087 -10.697   2.952  1.00 98.61           C  
ATOM   3489  CD1 TYR A 210       6.466 -10.899   2.764  1.00 98.61           C  
ATOM   3490  HD1 TYR A 210       7.064 -11.340   3.548  1.00 98.61           H  
ATOM   3491  CD2 TYR A 210       4.309 -10.139   1.916  1.00 98.61           C  
ATOM   3492  HD2 TYR A 210       3.246 -10.000   2.051  1.00 98.61           H  
ATOM   3493  CE1 TYR A 210       7.075 -10.532   1.551  1.00 98.61           C  
ATOM   3494  HE1 TYR A 210       8.133 -10.693   1.404  1.00 98.61           H  
ATOM   3495  CE2 TYR A 210       4.911  -9.794   0.691  1.00 98.61           C  
ATOM   3496  HE2 TYR A 210       4.327  -9.391  -0.123  1.00 98.61           H  
ATOM   3497  OH  TYR A 210       6.860  -9.746  -0.703  1.00 98.61           O  
ATOM   3498  HH  TYR A 210       7.788  -9.993  -0.688  1.00 98.61           H  
ATOM   3499  CZ  TYR A 210       6.294 -10.002   0.504  1.00 98.61           C  
ATOM   3500  N   SER A 211       3.811 -13.869   6.295  1.00 97.75           N  
ATOM   3501  H   SER A 211       4.624 -14.327   5.909  1.00 97.75           H  
ATOM   3502  CA  SER A 211       3.282 -14.355   7.573  1.00 97.75           C  
ATOM   3503  HA  SER A 211       2.215 -14.539   7.448  1.00 97.75           H  
ATOM   3504  C   SER A 211       3.436 -13.354   8.720  1.00 97.75           C  
ATOM   3505  CB  SER A 211       3.942 -15.683   7.954  1.00 97.75           C  
ATOM   3506  HB2 SER A 211       3.391 -16.132   8.780  1.00 97.75           H  
ATOM   3507  HB3 SER A 211       3.906 -16.363   7.103  1.00 97.75           H  
ATOM   3508  O   SER A 211       2.884 -13.573   9.792  1.00 97.75           O  
ATOM   3509  OG  SER A 211       5.286 -15.490   8.347  1.00 97.75           O  
ATOM   3510  HG  SER A 211       5.307 -14.920   9.119  1.00 97.75           H  
ATOM   3511  N   LEU A 212       4.207 -12.282   8.541  1.00 97.74           N  
ATOM   3512  H   LEU A 212       4.728 -12.207   7.679  1.00 97.74           H  
ATOM   3513  CA  LEU A 212       4.284 -11.172   9.480  1.00 97.74           C  
ATOM   3514  HA  LEU A 212       3.412 -11.199  10.133  1.00 97.74           H  
ATOM   3515  C   LEU A 212       4.273  -9.857   8.710  1.00 97.74           C  
ATOM   3516  CB  LEU A 212       5.557 -11.310  10.332  1.00 97.74           C  
ATOM   3517  HB2 LEU A 212       6.408 -11.297   9.652  1.00 97.74           H  
ATOM   3518  HB3 LEU A 212       5.545 -12.275  10.838  1.00 97.74           H  
ATOM   3519  O   LEU A 212       5.074  -9.658   7.802  1.00 97.74           O  
ATOM   3520  CG  LEU A 212       5.749 -10.192  11.374  1.00 97.74           C  
ATOM   3521  HG  LEU A 212       5.686  -9.216  10.892  1.00 97.74           H  
ATOM   3522  CD1 LEU A 212       4.702 -10.258  12.491  1.00 97.74           C  
ATOM   3523 HD11 LEU A 212       4.899  -9.477  13.226  1.00 97.74           H  
ATOM   3524 HD12 LEU A 212       3.709 -10.094  12.073  1.00 97.74           H  
ATOM   3525 HD13 LEU A 212       4.734 -11.236  12.970  1.00 97.74           H  
ATOM   3526  CD2 LEU A 212       7.134 -10.306  12.009  1.00 97.74           C  
ATOM   3527 HD21 LEU A 212       7.251 -11.281  12.484  1.00 97.74           H  
ATOM   3528 HD22 LEU A 212       7.276  -9.514  12.745  1.00 97.74           H  
ATOM   3529 HD23 LEU A 212       7.890 -10.198  11.232  1.00 97.74           H  
ATOM   3530  N   PHE A 213       3.399  -8.951   9.128  1.00 98.50           N  
ATOM   3531  H   PHE A 213       2.687  -9.243   9.782  1.00 98.50           H  
ATOM   3532  CA  PHE A 213       3.345  -7.578   8.665  1.00 98.50           C  
ATOM   3533  HA  PHE A 213       4.329  -7.281   8.301  1.00 98.50           H  
ATOM   3534  C   PHE A 213       2.930  -6.650   9.800  1.00 98.50           C  
ATOM   3535  CB  PHE A 213       2.369  -7.467   7.500  1.00 98.50           C  
ATOM   3536  HB2 PHE A 213       2.765  -8.061   6.677  1.00 98.50           H  
ATOM   3537  HB3 PHE A 213       1.410  -7.895   7.791  1.00 98.50           H  
ATOM   3538  O   PHE A 213       1.943  -6.891  10.499  1.00 98.50           O  
ATOM   3539  CG  PHE A 213       2.149  -6.041   7.026  1.00 98.50           C  
ATOM   3540  CD1 PHE A 213       1.081  -5.284   7.539  1.00 98.50           C  
ATOM   3541  HD1 PHE A 213       0.436  -5.713   8.292  1.00 98.50           H  
ATOM   3542  CD2 PHE A 213       3.014  -5.466   6.079  1.00 98.50           C  
ATOM   3543  HD2 PHE A 213       3.854  -6.029   5.700  1.00 98.50           H  
ATOM   3544  CE1 PHE A 213       0.854  -3.974   7.077  1.00 98.50           C  
ATOM   3545  HE1 PHE A 213       0.032  -3.389   7.464  1.00 98.50           H  
ATOM   3546  CE2 PHE A 213       2.774  -4.164   5.604  1.00 98.50           C  
ATOM   3547  HE2 PHE A 213       3.423  -3.728   4.858  1.00 98.50           H  
ATOM   3548  CZ  PHE A 213       1.693  -3.418   6.100  1.00 98.50           C  
ATOM   3549  HZ  PHE A 213       1.519  -2.415   5.739  1.00 98.50           H  
ATOM   3550  N   ARG A 214       3.672  -5.559   9.946  1.00 98.35           N  
ATOM   3551  H   ARG A 214       4.505  -5.483   9.380  1.00 98.35           H  
ATOM   3552  CA  ARG A 214       3.250  -4.357  10.662  1.00 98.35           C  
ATOM   3553  HA  ARG A 214       2.208  -4.150  10.419  1.00 98.35           H  
ATOM   3554  C   ARG A 214       4.068  -3.177  10.168  1.00 98.35           C  
ATOM   3555  CB  ARG A 214       3.375  -4.538  12.188  1.00 98.35           C  
ATOM   3556  HB2 ARG A 214       2.744  -5.368  12.504  1.00 98.35           H  
ATOM   3557  HB3 ARG A 214       3.003  -3.638  12.677  1.00 98.35           H  
ATOM   3558  O   ARG A 214       5.168  -3.354   9.647  1.00 98.35           O  
ATOM   3559  CG  ARG A 214       4.815  -4.796  12.649  1.00 98.35           C  
ATOM   3560  HG2 ARG A 214       5.437  -3.944  12.374  1.00 98.35           H  
ATOM   3561  HG3 ARG A 214       5.190  -5.701  12.171  1.00 98.35           H  
ATOM   3562  CD  ARG A 214       4.890  -4.979  14.163  1.00 98.35           C  
ATOM   3563  HD2 ARG A 214       4.402  -4.124  14.631  1.00 98.35           H  
ATOM   3564  HD3 ARG A 214       4.334  -5.875  14.438  1.00 98.35           H  
ATOM   3565  NE  ARG A 214       6.295  -5.108  14.608  1.00 98.35           N  
ATOM   3566  HE  ARG A 214       6.864  -5.766  14.095  1.00 98.35           H  
ATOM   3567  NH1 ARG A 214       6.265  -3.505  16.258  1.00 98.35           N  
ATOM   3568 HH11 ARG A 214       5.302  -3.298  16.035  1.00 98.35           H  
ATOM   3569 HH12 ARG A 214       6.753  -2.924  16.924  1.00 98.35           H  
ATOM   3570  NH2 ARG A 214       8.155  -4.600  15.825  1.00 98.35           N  
ATOM   3571 HH21 ARG A 214       8.600  -4.048  16.544  1.00 98.35           H  
ATOM   3572 HH22 ARG A 214       8.687  -5.292  15.317  1.00 98.35           H  
ATOM   3573  CZ  ARG A 214       6.893  -4.407  15.557  1.00 98.35           C  
ATOM   3574  N   ILE A 215       3.562  -1.984  10.418  1.00 98.68           N  
ATOM   3575  H   ILE A 215       2.672  -1.922  10.891  1.00 98.68           H  
ATOM   3576  CA  ILE A 215       4.375  -0.772  10.362  1.00 98.68           C  
ATOM   3577  HA  ILE A 215       5.371  -1.023   9.997  1.00 98.68           H  
ATOM   3578  C   ILE A 215       4.562  -0.237  11.776  1.00 98.68           C  
ATOM   3579  CB  ILE A 215       3.805   0.254   9.375  1.00 98.68           C  
ATOM   3580  HB  ILE A 215       4.479   1.110   9.356  1.00 98.68           H  
ATOM   3581  O   ILE A 215       3.763  -0.533  12.668  1.00 98.68           O  
ATOM   3582  CG1 ILE A 215       2.417   0.744   9.819  1.00 98.68           C  
ATOM   3583 HG12 ILE A 215       1.722  -0.095   9.869  1.00 98.68           H  
ATOM   3584 HG13 ILE A 215       2.496   1.182  10.814  1.00 98.68           H  
ATOM   3585  CG2 ILE A 215       3.787  -0.368   7.968  1.00 98.68           C  
ATOM   3586 HG21 ILE A 215       3.556   0.407   7.237  1.00 98.68           H  
ATOM   3587 HG22 ILE A 215       3.045  -1.163   7.897  1.00 98.68           H  
ATOM   3588 HG23 ILE A 215       4.772  -0.765   7.724  1.00 98.68           H  
ATOM   3589  CD1 ILE A 215       1.842   1.809   8.891  1.00 98.68           C  
ATOM   3590 HD11 ILE A 215       0.885   2.123   9.309  1.00 98.68           H  
ATOM   3591 HD12 ILE A 215       2.510   2.669   8.840  1.00 98.68           H  
ATOM   3592 HD13 ILE A 215       1.665   1.413   7.891  1.00 98.68           H  
ATOM   3593  N   LEU A 216       5.652   0.486  11.999  1.00 98.65           N  
ATOM   3594  H   LEU A 216       6.298   0.630  11.236  1.00 98.65           H  
ATOM   3595  CA  LEU A 216       5.899   1.159  13.269  1.00 98.65           C  
ATOM   3596  HA  LEU A 216       5.463   0.573  14.077  1.00 98.65           H  
ATOM   3597  C   LEU A 216       5.184   2.515  13.331  1.00 98.65           C  
ATOM   3598  CB  LEU A 216       7.410   1.241  13.518  1.00 98.65           C  
ATOM   3599  HB2 LEU A 216       7.564   1.742  14.474  1.00 98.65           H  
ATOM   3600  HB3 LEU A 216       7.862   1.849  12.734  1.00 98.65           H  
ATOM   3601  O   LEU A 216       4.433   2.877  12.425  1.00 98.65           O  
ATOM   3602  CG  LEU A 216       8.154  -0.102  13.574  1.00 98.65           C  
ATOM   3603  HG  LEU A 216       8.276  -0.501  12.567  1.00 98.65           H  
ATOM   3604  CD1 LEU A 216       9.536   0.122  14.185  1.00 98.65           C  
ATOM   3605 HD11 LEU A 216       9.447   0.500  15.203  1.00 98.65           H  
ATOM   3606 HD12 LEU A 216      10.075   0.872  13.605  1.00 98.65           H  
ATOM   3607 HD13 LEU A 216      10.121  -0.798  14.184  1.00 98.65           H  
ATOM   3608  CD2 LEU A 216       7.453  -1.160  14.429  1.00 98.65           C  
ATOM   3609 HD21 LEU A 216       7.264  -0.751  15.422  1.00 98.65           H  
ATOM   3610 HD22 LEU A 216       8.097  -2.038  14.497  1.00 98.65           H  
ATOM   3611 HD23 LEU A 216       6.514  -1.446  13.956  1.00 98.65           H  
ATOM   3612  N   SER A 217       5.372   3.227  14.439  1.00 98.53           N  
ATOM   3613  H   SER A 217       6.112   2.957  15.072  1.00 98.53           H  
ATOM   3614  CA  SER A 217       4.710   4.505  14.682  1.00 98.53           C  
ATOM   3615  HA  SER A 217       3.643   4.382  14.494  1.00 98.53           H  
ATOM   3616  C   SER A 217       5.225   5.603  13.746  1.00 98.53           C  
ATOM   3617  CB  SER A 217       4.889   4.890  16.154  1.00 98.53           C  
ATOM   3618  HB2 SER A 217       4.186   5.687  16.395  1.00 98.53           H  
ATOM   3619  HB3 SER A 217       4.664   4.032  16.787  1.00 98.53           H  
ATOM   3620  O   SER A 217       6.239   5.445  13.062  1.00 98.53           O  
ATOM   3621  OG  SER A 217       6.196   5.357  16.435  1.00 98.53           O  
ATOM   3622  HG  SER A 217       6.860   4.673  16.317  1.00 98.53           H  
ATOM   3623  N   GLU A 218       4.562   6.759  13.754  1.00 98.64           N  
ATOM   3624  H   GLU A 218       3.689   6.834  14.255  1.00 98.64           H  
ATOM   3625  CA  GLU A 218       5.050   7.942  13.041  1.00 98.64           C  
ATOM   3626  HA  GLU A 218       5.126   7.702  11.980  1.00 98.64           H  
ATOM   3627  C   GLU A 218       6.443   8.394  13.515  1.00 98.64           C  
ATOM   3628  CB  GLU A 218       4.027   9.070  13.209  1.00 98.64           C  
ATOM   3629  HB2 GLU A 218       3.056   8.706  12.874  1.00 98.64           H  
ATOM   3630  HB3 GLU A 218       3.948   9.343  14.262  1.00 98.64           H  
ATOM   3631  O   GLU A 218       7.242   8.844  12.695  1.00 98.64           O  
ATOM   3632  CG  GLU A 218       4.422  10.302  12.387  1.00 98.64           C  
ATOM   3633  HG2 GLU A 218       4.774   9.965  11.412  1.00 98.64           H  
ATOM   3634  HG3 GLU A 218       5.240  10.826  12.883  1.00 98.64           H  
ATOM   3635  CD  GLU A 218       3.260  11.271  12.173  1.00 98.64           C  
ATOM   3636  OE1 GLU A 218       3.215  11.874  11.075  1.00 98.64           O  
ATOM   3637  OE2 GLU A 218       2.357  11.379  13.037  1.00 98.64           O  
ATOM   3638  N   ASN A 219       6.770   8.209  14.801  1.00 98.58           N  
ATOM   3639  H   ASN A 219       6.089   7.782  15.413  1.00 98.58           H  
ATOM   3640  CA  ASN A 219       8.100   8.518  15.349  1.00 98.58           C  
ATOM   3641  HA  ASN A 219       8.359   9.547  15.101  1.00 98.58           H  
ATOM   3642  C   ASN A 219       9.198   7.625  14.754  1.00 98.58           C  
ATOM   3643  CB  ASN A 219       8.079   8.354  16.877  1.00 98.58           C  
ATOM   3644  HB2 ASN A 219       9.097   8.464  17.253  1.00 98.58           H  
ATOM   3645  HB3 ASN A 219       7.741   7.349  17.130  1.00 98.58           H  
ATOM   3646  O   ASN A 219      10.361   8.013  14.720  1.00 98.58           O  
ATOM   3647  CG  ASN A 219       7.224   9.376  17.598  1.00 98.58           C  
ATOM   3648  ND2 ASN A 219       6.810   9.074  18.806  1.00 98.58           N  
ATOM   3649 HD21 ASN A 219       6.254   9.779  19.266  1.00 98.58           H  
ATOM   3650 HD22 ASN A 219       7.056   8.182  19.212  1.00 98.58           H  
ATOM   3651  OD1 ASN A 219       6.923  10.453  17.121  1.00 98.58           O  
ATOM   3652  N   ASP A 220       8.820   6.445  14.263  1.00 98.68           N  
ATOM   3653  H   ASP A 220       7.841   6.204  14.317  1.00 98.68           H  
ATOM   3654  CA  ASP A 220       9.692   5.511  13.554  1.00 98.68           C  
ATOM   3655  HA  ASP A 220      10.729   5.712  13.824  1.00 98.68           H  
ATOM   3656  C   ASP A 220       9.565   5.662  12.024  1.00 98.68           C  
ATOM   3657  CB  ASP A 220       9.358   4.081  13.990  1.00 98.68           C  
ATOM   3658  HB2 ASP A 220       8.361   3.850  13.615  1.00 98.68           H  
ATOM   3659  HB3 ASP A 220      10.063   3.389  13.531  1.00 98.68           H  
ATOM   3660  O   ASP A 220       9.949   4.761  11.275  1.00 98.68           O  
ATOM   3661  CG  ASP A 220       9.381   3.871  15.504  1.00 98.68           C  
ATOM   3662  OD1 ASP A 220      10.491   3.853  16.075  1.00 98.68           O  
ATOM   3663  OD2 ASP A 220       8.269   3.666  16.063  1.00 98.68           O  
ATOM   3664  N   ASN A 221       8.966   6.765  11.551  1.00 98.74           N  
ATOM   3665  H   ASN A 221       8.674   7.461  12.221  1.00 98.74           H  
ATOM   3666  CA  ASN A 221       8.654   7.035  10.145  1.00 98.74           C  
ATOM   3667  HA  ASN A 221       7.954   7.870  10.136  1.00 98.74           H  
ATOM   3668  C   ASN A 221       7.918   5.870   9.451  1.00 98.74           C  
ATOM   3669  CB  ASN A 221       9.926   7.490   9.406  1.00 98.74           C  
ATOM   3670  HB2 ASN A 221       9.715   7.599   8.343  1.00 98.74           H  
ATOM   3671  HB3 ASN A 221      10.690   6.721   9.520  1.00 98.74           H  
ATOM   3672  O   ASN A 221       8.213   5.527   8.304  1.00 98.74           O  
ATOM   3673  CG  ASN A 221      10.480   8.820   9.876  1.00 98.74           C  
ATOM   3674  ND2 ASN A 221      11.787   8.941   9.917  1.00 98.74           N  
ATOM   3675 HD21 ASN A 221      12.147   9.882   9.987  1.00 98.74           H  
ATOM   3676 HD22 ASN A 221      12.375   8.228   9.510  1.00 98.74           H  
ATOM   3677  OD1 ASN A 221       9.751   9.772  10.147  1.00 98.74           O  
ATOM   3678  N   TYR A 222       6.971   5.236  10.154  1.00 98.85           N  
ATOM   3679  H   TYR A 222       6.801   5.537  11.103  1.00 98.85           H  
ATOM   3680  CA  TYR A 222       6.180   4.106   9.650  1.00 98.85           C  
ATOM   3681  HA  TYR A 222       5.648   3.698  10.510  1.00 98.85           H  
ATOM   3682  C   TYR A 222       7.024   2.943   9.101  1.00 98.85           C  
ATOM   3683  CB  TYR A 222       5.113   4.592   8.656  1.00 98.85           C  
ATOM   3684  HB2 TYR A 222       5.609   4.955   7.756  1.00 98.85           H  
ATOM   3685  HB3 TYR A 222       4.494   3.744   8.360  1.00 98.85           H  
ATOM   3686  O   TYR A 222       6.646   2.310   8.112  1.00 98.85           O  
ATOM   3687  CG  TYR A 222       4.196   5.670   9.192  1.00 98.85           C  
ATOM   3688  CD1 TYR A 222       3.311   5.381  10.251  1.00 98.85           C  
ATOM   3689  HD1 TYR A 222       3.296   4.398  10.698  1.00 98.85           H  
ATOM   3690  CD2 TYR A 222       4.215   6.954   8.615  1.00 98.85           C  
ATOM   3691  HD2 TYR A 222       4.900   7.175   7.810  1.00 98.85           H  
ATOM   3692  CE1 TYR A 222       2.435   6.377  10.724  1.00 98.85           C  
ATOM   3693  HE1 TYR A 222       1.753   6.179  11.538  1.00 98.85           H  
ATOM   3694  CE2 TYR A 222       3.353   7.956   9.098  1.00 98.85           C  
ATOM   3695  HE2 TYR A 222       3.373   8.946   8.668  1.00 98.85           H  
ATOM   3696  OH  TYR A 222       1.653   8.634  10.634  1.00 98.85           O  
ATOM   3697  HH  TYR A 222       1.903   9.509  10.329  1.00 98.85           H  
ATOM   3698  CZ  TYR A 222       2.466   7.665  10.154  1.00 98.85           C  
ATOM   3699  N   GLN A 223       8.167   2.654   9.740  1.00 98.80           N  
ATOM   3700  H   GLN A 223       8.476   3.288  10.463  1.00 98.80           H  
ATOM   3701  CA  GLN A 223       9.091   1.596   9.321  1.00 98.80           C  
ATOM   3702  HA  GLN A 223       9.543   1.917   8.382  1.00 98.80           H  
ATOM   3703  C   GLN A 223       8.380   0.255   9.081  1.00 98.80           C  
ATOM   3704  CB  GLN A 223      10.206   1.436  10.368  1.00 98.80           C  
ATOM   3705  HB2 GLN A 223       9.767   1.076  11.299  1.00 98.80           H  
ATOM   3706  HB3 GLN A 223      10.666   2.407  10.555  1.00 98.80           H  
ATOM   3707  O   GLN A 223       7.646  -0.232   9.949  1.00 98.80           O  
ATOM   3708  CG  GLN A 223      11.312   0.470   9.916  1.00 98.80           C  
ATOM   3709  HG2 GLN A 223      10.892  -0.506   9.673  1.00 98.80           H  
ATOM   3710  HG3 GLN A 223      11.772   0.877   9.015  1.00 98.80           H  
ATOM   3711  CD  GLN A 223      12.388   0.263  10.979  1.00 98.80           C  
ATOM   3712  NE2 GLN A 223      13.648   0.273  10.622  1.00 98.80           N  
ATOM   3713 HE21 GLN A 223      14.357   0.251  11.341  1.00 98.80           H  
ATOM   3714 HE22 GLN A 223      13.887   0.359   9.645  1.00 98.80           H  
ATOM   3715  OE1 GLN A 223      12.128  -0.024  12.139  1.00 98.80           O  
ATOM   3716  N   LEU A 224       8.636  -0.365   7.926  1.00 98.80           N  
ATOM   3717  H   LEU A 224       9.264   0.083   7.274  1.00 98.80           H  
ATOM   3718  CA  LEU A 224       8.046  -1.642   7.532  1.00 98.80           C  
ATOM   3719  HA  LEU A 224       6.988  -1.620   7.794  1.00 98.80           H  
ATOM   3720  C   LEU A 224       8.708  -2.808   8.264  1.00 98.80           C  
ATOM   3721  CB  LEU A 224       8.166  -1.804   6.007  1.00 98.80           C  
ATOM   3722  HB2 LEU A 224       9.216  -1.725   5.724  1.00 98.80           H  
ATOM   3723  HB3 LEU A 224       7.625  -0.982   5.540  1.00 98.80           H  
ATOM   3724  O   LEU A 224       9.916  -3.006   8.182  1.00 98.80           O  
ATOM   3725  CG  LEU A 224       7.596  -3.108   5.425  1.00 98.80           C  
ATOM   3726  HG  LEU A 224       8.115  -3.962   5.861  1.00 98.80           H  
ATOM   3727  CD1 LEU A 224       6.098  -3.246   5.698  1.00 98.80           C  
ATOM   3728 HD11 LEU A 224       5.907  -3.340   6.767  1.00 98.80           H  
ATOM   3729 HD12 LEU A 224       5.725  -4.141   5.201  1.00 98.80           H  
ATOM   3730 HD13 LEU A 224       5.573  -2.373   5.311  1.00 98.80           H  
ATOM   3731  CD2 LEU A 224       7.794  -3.142   3.912  1.00 98.80           C  
ATOM   3732 HD21 LEU A 224       8.857  -3.082   3.679  1.00 98.80           H  
ATOM   3733 HD22 LEU A 224       7.402  -4.072   3.501  1.00 98.80           H  
ATOM   3734 HD23 LEU A 224       7.286  -2.297   3.446  1.00 98.80           H  
ATOM   3735  N   LYS A 225       7.905  -3.641   8.924  1.00 98.58           N  
ATOM   3736  H   LYS A 225       6.926  -3.404   8.987  1.00 98.58           H  
ATOM   3737  CA  LYS A 225       8.323  -4.958   9.413  1.00 98.58           C  
ATOM   3738  HA  LYS A 225       9.383  -5.115   9.214  1.00 98.58           H  
ATOM   3739  C   LYS A 225       7.552  -6.013   8.639  1.00 98.58           C  
ATOM   3740  CB  LYS A 225       8.078  -5.077  10.924  1.00 98.58           C  
ATOM   3741  HB2 LYS A 225       7.004  -5.002  11.093  1.00 98.58           H  
ATOM   3742  HB3 LYS A 225       8.407  -6.062  11.256  1.00 98.58           H  
ATOM   3743  O   LYS A 225       6.347  -6.164   8.840  1.00 98.58           O  
ATOM   3744  CG  LYS A 225       8.767  -4.005  11.781  1.00 98.58           C  
ATOM   3745  HG2 LYS A 225       8.493  -4.165  12.824  1.00 98.58           H  
ATOM   3746  HG3 LYS A 225       8.407  -3.018  11.489  1.00 98.58           H  
ATOM   3747  CD  LYS A 225      10.295  -4.045  11.662  1.00 98.58           C  
ATOM   3748  HD2 LYS A 225      10.678  -5.008  12.000  1.00 98.58           H  
ATOM   3749  HD3 LYS A 225      10.577  -3.901  10.619  1.00 98.58           H  
ATOM   3750  CE  LYS A 225      10.909  -2.911  12.483  1.00 98.58           C  
ATOM   3751  HE2 LYS A 225      10.648  -3.013  13.536  1.00 98.58           H  
ATOM   3752  HE3 LYS A 225      10.485  -1.975  12.119  1.00 98.58           H  
ATOM   3753  NZ  LYS A 225      12.375  -2.852  12.313  1.00 98.58           N  
ATOM   3754  HZ1 LYS A 225      12.881  -3.505  12.895  1.00 98.58           H  
ATOM   3755  HZ2 LYS A 225      12.702  -1.904  12.434  1.00 98.58           H  
ATOM   3756  HZ3 LYS A 225      12.609  -3.134  11.372  1.00 98.58           H  
ATOM   3757  N   VAL A 226       8.246  -6.741   7.771  1.00 98.41           N  
ATOM   3758  H   VAL A 226       9.235  -6.571   7.656  1.00 98.41           H  
ATOM   3759  CA  VAL A 226       7.647  -7.779   6.933  1.00 98.41           C  
ATOM   3760  HA  VAL A 226       6.720  -8.093   7.412  1.00 98.41           H  
ATOM   3761  C   VAL A 226       8.556  -9.001   6.854  1.00 98.41           C  
ATOM   3762  CB  VAL A 226       7.270  -7.206   5.556  1.00 98.41           C  
ATOM   3763  HB  VAL A 226       6.702  -6.290   5.721  1.00 98.41           H  
ATOM   3764  O   VAL A 226       9.771  -8.856   6.750  1.00 98.41           O  
ATOM   3765  CG1 VAL A 226       8.473  -6.859   4.673  1.00 98.41           C  
ATOM   3766 HG11 VAL A 226       9.133  -6.161   5.187  1.00 98.41           H  
ATOM   3767 HG12 VAL A 226       9.037  -7.755   4.414  1.00 98.41           H  
ATOM   3768 HG13 VAL A 226       8.130  -6.394   3.749  1.00 98.41           H  
ATOM   3769  CG2 VAL A 226       6.348  -8.174   4.824  1.00 98.41           C  
ATOM   3770 HG21 VAL A 226       5.980  -7.715   3.907  1.00 98.41           H  
ATOM   3771 HG22 VAL A 226       6.901  -9.080   4.574  1.00 98.41           H  
ATOM   3772 HG23 VAL A 226       5.491  -8.426   5.450  1.00 98.41           H  
ATOM   3773  N   SER A 227       7.989 -10.204   6.961  1.00 98.11           N  
ATOM   3774  H   SER A 227       6.989 -10.266   7.085  1.00 98.11           H  
ATOM   3775  CA  SER A 227       8.744 -11.456   6.823  1.00 98.11           C  
ATOM   3776  HA  SER A 227       9.411 -11.353   5.968  1.00 98.11           H  
ATOM   3777  C   SER A 227       7.841 -12.665   6.556  1.00 98.11           C  
ATOM   3778  CB  SER A 227       9.618 -11.703   8.065  1.00 98.11           C  
ATOM   3779  HB2 SER A 227      10.245 -10.831   8.248  1.00 98.11           H  
ATOM   3780  HB3 SER A 227      10.278 -12.549   7.872  1.00 98.11           H  
ATOM   3781  O   SER A 227       6.612 -12.577   6.625  1.00 98.11           O  
ATOM   3782  OG  SER A 227       8.855 -11.977   9.225  1.00 98.11           O  
ATOM   3783  HG  SER A 227       9.469 -12.065   9.958  1.00 98.11           H  
ATOM   3784  N   GLY A 228       8.467 -13.806   6.244  1.00 97.87           N  
ATOM   3785  H   GLY A 228       9.475 -13.798   6.191  1.00 97.87           H  
ATOM   3786  CA  GLY A 228       7.780 -15.079   6.010  1.00 97.87           C  
ATOM   3787  HA2 GLY A 228       8.512 -15.886   6.000  1.00 97.87           H  
ATOM   3788  HA3 GLY A 228       7.073 -15.270   6.817  1.00 97.87           H  
ATOM   3789  C   GLY A 228       7.030 -15.108   4.684  1.00 97.87           C  
ATOM   3790  O   GLY A 228       5.829 -15.376   4.650  1.00 97.87           O  
ATOM   3791  N   TYR A 229       7.745 -14.770   3.611  1.00 98.57           N  
ATOM   3792  H   TYR A 229       8.726 -14.559   3.723  1.00 98.57           H  
ATOM   3793  CA  TYR A 229       7.219 -14.740   2.255  1.00 98.57           C  
ATOM   3794  HA  TYR A 229       6.384 -14.040   2.236  1.00 98.57           H  
ATOM   3795  C   TYR A 229       6.725 -16.113   1.770  1.00 98.57           C  
ATOM   3796  CB  TYR A 229       8.290 -14.192   1.309  1.00 98.57           C  
ATOM   3797  HB2 TYR A 229       9.228 -14.721   1.477  1.00 98.57           H  
ATOM   3798  HB3 TYR A 229       8.455 -13.139   1.540  1.00 98.57           H  
ATOM   3799  O   TYR A 229       7.344 -17.148   2.018  1.00 98.57           O  
ATOM   3800  CG  TYR A 229       7.905 -14.332  -0.147  1.00 98.57           C  
ATOM   3801  CD1 TYR A 229       8.405 -15.410  -0.908  1.00 98.57           C  
ATOM   3802  HD1 TYR A 229       9.116 -16.092  -0.466  1.00 98.57           H  
ATOM   3803  CD2 TYR A 229       6.971 -13.442  -0.702  1.00 98.57           C  
ATOM   3804  HD2 TYR A 229       6.583 -12.627  -0.110  1.00 98.57           H  
ATOM   3805  CE1 TYR A 229       7.960 -15.605  -2.229  1.00 98.57           C  
ATOM   3806  HE1 TYR A 229       8.323 -16.438  -2.813  1.00 98.57           H  
ATOM   3807  CE2 TYR A 229       6.542 -13.622  -2.023  1.00 98.57           C  
ATOM   3808  HE2 TYR A 229       5.832 -12.944  -2.474  1.00 98.57           H  
ATOM   3809  OH  TYR A 229       6.512 -14.872  -4.008  1.00 98.57           O  
ATOM   3810  HH  TYR A 229       6.831 -15.640  -4.488  1.00 98.57           H  
ATOM   3811  CZ  TYR A 229       7.019 -14.707  -2.772  1.00 98.57           C  
ATOM   3812  N   SER A 230       5.630 -16.096   1.014  1.00 98.42           N  
ATOM   3813  H   SER A 230       5.178 -15.201   0.891  1.00 98.42           H  
ATOM   3814  CA  SER A 230       5.117 -17.195   0.196  1.00 98.42           C  
ATOM   3815  HA  SER A 230       5.956 -17.745  -0.229  1.00 98.42           H  
ATOM   3816  C   SER A 230       4.265 -16.640  -0.955  1.00 98.42           C  
ATOM   3817  CB  SER A 230       4.294 -18.148   1.070  1.00 98.42           C  
ATOM   3818  HB2 SER A 230       4.925 -18.543   1.866  1.00 98.42           H  
ATOM   3819  HB3 SER A 230       3.932 -18.981   0.466  1.00 98.42           H  
ATOM   3820  O   SER A 230       3.893 -15.469  -0.958  1.00 98.42           O  
ATOM   3821  OG  SER A 230       3.194 -17.471   1.639  1.00 98.42           O  
ATOM   3822  HG  SER A 230       3.545 -16.727   2.135  1.00 98.42           H  
ATOM   3823  N   GLY A 231       3.923 -17.469  -1.940  1.00 97.81           N  
ATOM   3824  H   GLY A 231       4.327 -18.394  -1.962  1.00 97.81           H  
ATOM   3825  CA  GLY A 231       3.031 -17.087  -3.039  1.00 97.81           C  
ATOM   3826  HA2 GLY A 231       2.089 -17.623  -2.926  1.00 97.81           H  
ATOM   3827  HA3 GLY A 231       2.815 -16.019  -3.012  1.00 97.81           H  
ATOM   3828  C   GLY A 231       3.595 -17.410  -4.416  1.00 97.81           C  
ATOM   3829  O   GLY A 231       4.664 -18.002  -4.540  1.00 97.81           O  
ATOM   3830  N   ASN A 232       2.835 -17.058  -5.453  1.00 97.73           N  
ATOM   3831  H   ASN A 232       2.008 -16.507  -5.273  1.00 97.73           H  
ATOM   3832  CA  ASN A 232       3.204 -17.300  -6.852  1.00 97.73           C  
ATOM   3833  HA  ASN A 232       4.022 -18.020  -6.876  1.00 97.73           H  
ATOM   3834  C   ASN A 232       3.738 -16.048  -7.566  1.00 97.73           C  
ATOM   3835  CB  ASN A 232       2.014 -17.928  -7.599  1.00 97.73           C  
ATOM   3836  HB2 ASN A 232       1.626 -18.772  -7.030  1.00 97.73           H  
ATOM   3837  HB3 ASN A 232       2.372 -18.299  -8.560  1.00 97.73           H  
ATOM   3838  O   ASN A 232       4.135 -16.136  -8.728  1.00 97.73           O  
ATOM   3839  CG  ASN A 232       0.881 -16.952  -7.865  1.00 97.73           C  
ATOM   3840  ND2 ASN A 232      -0.025 -17.281  -8.755  1.00 97.73           N  
ATOM   3841 HD21 ASN A 232      -0.701 -16.577  -9.013  1.00 97.73           H  
ATOM   3842 HD22 ASN A 232       0.064 -18.148  -9.265  1.00 97.73           H  
ATOM   3843  OD1 ASN A 232       0.781 -15.888  -7.286  1.00 97.73           O  
ATOM   3844  N   ALA A 233       3.727 -14.889  -6.904  1.00 96.73           N  
ATOM   3845  H   ALA A 233       3.336 -14.869  -5.973  1.00 96.73           H  
ATOM   3846  CA  ALA A 233       4.567 -13.769  -7.293  1.00 96.73           C  
ATOM   3847  HA  ALA A 233       4.498 -13.619  -8.371  1.00 96.73           H  
ATOM   3848  C   ALA A 233       6.039 -14.085  -6.955  1.00 96.73           C  
ATOM   3849  CB  ALA A 233       4.038 -12.507  -6.593  1.00 96.73           C  
ATOM   3850  HB1 ALA A 233       4.574 -11.623  -6.940  1.00 96.73           H  
ATOM   3851  HB2 ALA A 233       2.975 -12.375  -6.794  1.00 96.73           H  
ATOM   3852  HB3 ALA A 233       4.186 -12.610  -5.518  1.00 96.73           H  
ATOM   3853  O   ALA A 233       6.409 -15.206  -6.612  1.00 96.73           O  
ATOM   3854  N   THR A 234       6.899 -13.091  -7.077  1.00 96.39           N  
ATOM   3855  H   THR A 234       6.560 -12.202  -7.415  1.00 96.39           H  
ATOM   3856  CA  THR A 234       8.268 -13.094  -6.546  1.00 96.39           C  
ATOM   3857  HA  THR A 234       8.582 -14.104  -6.281  1.00 96.39           H  
ATOM   3858  C   THR A 234       8.333 -12.232  -5.296  1.00 96.39           C  
ATOM   3859  CB  THR A 234       9.218 -12.525  -7.593  1.00 96.39           C  
ATOM   3860  HB  THR A 234      10.188 -12.308  -7.145  1.00 96.39           H  
ATOM   3861  O   THR A 234       7.536 -11.305  -5.177  1.00 96.39           O  
ATOM   3862  CG2 THR A 234       9.401 -13.508  -8.749  1.00 96.39           C  
ATOM   3863 HG21 THR A 234      10.200 -13.165  -9.406  1.00 96.39           H  
ATOM   3864 HG22 THR A 234       9.674 -14.487  -8.356  1.00 96.39           H  
ATOM   3865 HG23 THR A 234       8.475 -13.597  -9.317  1.00 96.39           H  
ATOM   3866  OG1 THR A 234       8.633 -11.344  -8.096  1.00 96.39           O  
ATOM   3867  HG1 THR A 234       9.074 -10.611  -7.661  1.00 96.39           H  
ATOM   3868  N   ASP A 235       9.286 -12.470  -4.397  1.00 97.73           N  
ATOM   3869  H   ASP A 235       9.929 -13.241  -4.505  1.00 97.73           H  
ATOM   3870  CA  ASP A 235       9.470 -11.594  -3.238  1.00 97.73           C  
ATOM   3871  HA  ASP A 235       8.484 -11.318  -2.866  1.00 97.73           H  
ATOM   3872  C   ASP A 235      10.206 -10.310  -3.645  1.00 97.73           C  
ATOM   3873  CB  ASP A 235      10.188 -12.330  -2.097  1.00 97.73           C  
ATOM   3874  HB2 ASP A 235      11.246 -12.450  -2.330  1.00 97.73           H  
ATOM   3875  HB3 ASP A 235       9.759 -13.327  -1.998  1.00 97.73           H  
ATOM   3876  O   ASP A 235      11.427 -10.283  -3.729  1.00 97.73           O  
ATOM   3877  CG  ASP A 235      10.026 -11.588  -0.763  1.00 97.73           C  
ATOM   3878  OD1 ASP A 235       9.394 -10.495  -0.760  1.00 97.73           O  
ATOM   3879  OD2 ASP A 235      10.456 -12.150   0.265  1.00 97.73           O  
ATOM   3880  N   ASN A 236       9.456  -9.257  -3.975  1.00 97.42           N  
ATOM   3881  H   ASN A 236       8.453  -9.377  -3.967  1.00 97.42           H  
ATOM   3882  CA  ASN A 236      10.005  -7.935  -4.300  1.00 97.42           C  
ATOM   3883  HA  ASN A 236      11.083  -8.021  -4.430  1.00 97.42           H  
ATOM   3884  C   ASN A 236       9.831  -6.927  -3.153  1.00 97.42           C  
ATOM   3885  CB  ASN A 236       9.397  -7.437  -5.623  1.00 97.42           C  
ATOM   3886  HB2 ASN A 236       9.549  -6.361  -5.704  1.00 97.42           H  
ATOM   3887  HB3 ASN A 236       8.322  -7.613  -5.629  1.00 97.42           H  
ATOM   3888  O   ASN A 236      10.051  -5.730  -3.361  1.00 97.42           O  
ATOM   3889  CG  ASN A 236      10.035  -8.089  -6.828  1.00 97.42           C  
ATOM   3890  ND2 ASN A 236      10.798  -7.337  -7.578  1.00 97.42           N  
ATOM   3891 HD21 ASN A 236      10.874  -6.356  -7.353  1.00 97.42           H  
ATOM   3892 HD22 ASN A 236      11.471  -7.810  -8.164  1.00 97.42           H  
ATOM   3893  OD1 ASN A 236       9.893  -9.261  -7.130  1.00 97.42           O  
ATOM   3894  N   LEU A 237       9.408  -7.393  -1.973  1.00 97.17           N  
ATOM   3895  H   LEU A 237       9.296  -8.392  -1.871  1.00 97.17           H  
ATOM   3896  CA  LEU A 237       9.273  -6.582  -0.760  1.00 97.17           C  
ATOM   3897  HA  LEU A 237       9.363  -5.531  -1.035  1.00 97.17           H  
ATOM   3898  C   LEU A 237      10.388  -6.874   0.258  1.00 97.17           C  
ATOM   3899  CB  LEU A 237       7.876  -6.806  -0.163  1.00 97.17           C  
ATOM   3900  HB2 LEU A 237       7.155  -6.936  -0.970  1.00 97.17           H  
ATOM   3901  HB3 LEU A 237       7.918  -7.726   0.419  1.00 97.17           H  
ATOM   3902  O   LEU A 237      10.558  -6.108   1.201  1.00 97.17           O  
ATOM   3903  CG  LEU A 237       7.368  -5.684   0.758  1.00 97.17           C  
ATOM   3904  HG  LEU A 237       8.075  -5.512   1.570  1.00 97.17           H  
ATOM   3905  CD1 LEU A 237       7.126  -4.371   0.011  1.00 97.17           C  
ATOM   3906 HD11 LEU A 237       6.676  -3.640   0.682  1.00 97.17           H  
ATOM   3907 HD12 LEU A 237       6.470  -4.544  -0.841  1.00 97.17           H  
ATOM   3908 HD13 LEU A 237       8.069  -3.957  -0.346  1.00 97.17           H  
ATOM   3909  CD2 LEU A 237       6.030  -6.117   1.359  1.00 97.17           C  
ATOM   3910 HD21 LEU A 237       6.149  -7.094   1.828  1.00 97.17           H  
ATOM   3911 HD22 LEU A 237       5.706  -5.391   2.104  1.00 97.17           H  
ATOM   3912 HD23 LEU A 237       5.283  -6.200   0.570  1.00 97.17           H  
ATOM   3913  N   ASP A 238      11.169  -7.937   0.059  1.00 97.20           N  
ATOM   3914  H   ASP A 238      10.983  -8.536  -0.733  1.00 97.20           H  
ATOM   3915  CA  ASP A 238      12.300  -8.331   0.905  1.00 97.20           C  
ATOM   3916  HA  ASP A 238      11.908  -8.633   1.876  1.00 97.20           H  
ATOM   3917  C   ASP A 238      13.301  -7.190   1.153  1.00 97.20           C  
ATOM   3918  CB  ASP A 238      13.001  -9.556   0.283  1.00 97.20           C  
ATOM   3919  HB2 ASP A 238      12.268 -10.351   0.146  1.00 97.20           H  
ATOM   3920  HB3 ASP A 238      13.735  -9.917   1.003  1.00 97.20           H  
ATOM   3921  O   ASP A 238      13.612  -6.868   2.298  1.00 97.20           O  
ATOM   3922  CG  ASP A 238      13.715  -9.317  -1.064  1.00 97.20           C  
ATOM   3923  OD1 ASP A 238      13.305  -8.404  -1.828  1.00 97.20           O  
ATOM   3924  OD2 ASP A 238      14.726 -10.012  -1.302  1.00 97.20           O  
ATOM   3925  N   ALA A 239      13.731  -6.505   0.092  1.00 96.83           N  
ATOM   3926  H   ALA A 239      13.496  -6.896  -0.809  1.00 96.83           H  
ATOM   3927  CA  ALA A 239      14.673  -5.388   0.145  1.00 96.83           C  
ATOM   3928  HA  ALA A 239      15.541  -5.698   0.727  1.00 96.83           H  
ATOM   3929  C   ALA A 239      14.092  -4.133   0.822  1.00 96.83           C  
ATOM   3930  CB  ALA A 239      15.121  -5.089  -1.290  1.00 96.83           C  
ATOM   3931  HB1 ALA A 239      15.556  -5.985  -1.733  1.00 96.83           H  
ATOM   3932  HB2 ALA A 239      14.267  -4.767  -1.887  1.00 96.83           H  
ATOM   3933  HB3 ALA A 239      15.869  -4.297  -1.283  1.00 96.83           H  
ATOM   3934  O   ALA A 239      14.829  -3.194   1.125  1.00 96.83           O  
ATOM   3935  N   HIS A 240      12.776  -4.116   1.041  1.00 98.32           N  
ATOM   3936  H   HIS A 240      12.259  -4.956   0.824  1.00 98.32           H  
ATOM   3937  CA  HIS A 240      12.038  -3.039   1.695  1.00 98.32           C  
ATOM   3938  HA  HIS A 240      12.618  -2.118   1.640  1.00 98.32           H  
ATOM   3939  C   HIS A 240      11.787  -3.325   3.183  1.00 98.32           C  
ATOM   3940  CB  HIS A 240      10.728  -2.818   0.930  1.00 98.32           C  
ATOM   3941  HB2 HIS A 240      10.182  -2.008   1.413  1.00 98.32           H  
ATOM   3942  HB3 HIS A 240      10.101  -3.708   0.986  1.00 98.32           H  
ATOM   3943  O   HIS A 240      11.315  -2.447   3.911  1.00 98.32           O  
ATOM   3944  CG  HIS A 240      10.940  -2.446  -0.514  1.00 98.32           C  
ATOM   3945  CD2 HIS A 240      11.062  -3.262  -1.607  1.00 98.32           C  
ATOM   3946  HD2 HIS A 240      11.048  -4.342  -1.588  1.00 98.32           H  
ATOM   3947  ND1 HIS A 240      11.101  -1.168  -0.955  1.00 98.32           N  
ATOM   3948  HD1 HIS A 240      11.131  -0.358  -0.353  1.00 98.32           H  
ATOM   3949  CE1 HIS A 240      11.276  -1.192  -2.276  1.00 98.32           C  
ATOM   3950  HE1 HIS A 240      11.403  -0.296  -2.866  1.00 98.32           H  
ATOM   3951  NE2 HIS A 240      11.263  -2.454  -2.740  1.00 98.32           N  
ATOM   3952  N   ALA A 241      12.098  -4.534   3.662  1.00 98.40           N  
ATOM   3953  H   ALA A 241      12.512  -5.220   3.047  1.00 98.40           H  
ATOM   3954  CA  ALA A 241      12.021  -4.853   5.079  1.00 98.40           C  
ATOM   3955  HA  ALA A 241      10.995  -4.687   5.407  1.00 98.40           H  
ATOM   3956  C   ALA A 241      12.940  -3.926   5.889  1.00 98.40           C  
ATOM   3957  CB  ALA A 241      12.363  -6.331   5.291  1.00 98.40           C  
ATOM   3958  HB1 ALA A 241      11.703  -6.957   4.690  1.00 98.40           H  
ATOM   3959  HB2 ALA A 241      12.246  -6.592   6.343  1.00 98.40           H  
ATOM   3960  HB3 ALA A 241      13.395  -6.516   4.994  1.00 98.40           H  
ATOM   3961  O   ALA A 241      14.067  -3.639   5.494  1.00 98.40           O  
ATOM   3962  N   ASP A 242      12.438  -3.447   7.027  1.00 98.43           N  
ATOM   3963  H   ASP A 242      11.486  -3.687   7.265  1.00 98.43           H  
ATOM   3964  CA  ASP A 242      13.091  -2.487   7.921  1.00 98.43           C  
ATOM   3965  HA  ASP A 242      12.383  -2.312   8.731  1.00 98.43           H  
ATOM   3966  C   ASP A 242      13.336  -1.089   7.327  1.00 98.43           C  
ATOM   3967  CB  ASP A 242      14.343  -3.105   8.570  1.00 98.43           C  
ATOM   3968  HB2 ASP A 242      14.779  -2.380   9.257  1.00 98.43           H  
ATOM   3969  HB3 ASP A 242      15.094  -3.330   7.812  1.00 98.43           H  
ATOM   3970  O   ASP A 242      14.017  -0.271   7.952  1.00 98.43           O  
ATOM   3971  CG  ASP A 242      14.014  -4.359   9.376  1.00 98.43           C  
ATOM   3972  OD1 ASP A 242      13.076  -4.269  10.207  1.00 98.43           O  
ATOM   3973  OD2 ASP A 242      14.737  -5.366   9.264  1.00 98.43           O  
ATOM   3974  N   MET A 243      12.771  -0.770   6.162  1.00 98.75           N  
ATOM   3975  H   MET A 243      12.240  -1.465   5.657  1.00 98.75           H  
ATOM   3976  CA  MET A 243      12.890   0.568   5.580  1.00 98.75           C  
ATOM   3977  HA  MET A 243      13.846   0.996   5.880  1.00 98.75           H  
ATOM   3978  C   MET A 243      11.812   1.508   6.117  1.00 98.75           C  
ATOM   3979  CB  MET A 243      12.897   0.517   4.051  1.00 98.75           C  
ATOM   3980  HB2 MET A 243      11.972   0.064   3.694  1.00 98.75           H  
ATOM   3981  HB3 MET A 243      12.932   1.541   3.678  1.00 98.75           H  
ATOM   3982  O   MET A 243      10.693   1.089   6.433  1.00 98.75           O  
ATOM   3983  CG  MET A 243      14.088  -0.253   3.465  1.00 98.75           C  
ATOM   3984  HG2 MET A 243      14.036  -0.125   2.384  1.00 98.75           H  
ATOM   3985  HG3 MET A 243      13.962  -1.317   3.665  1.00 98.75           H  
ATOM   3986  SD  MET A 243      15.750   0.264   4.015  1.00 98.75           S  
ATOM   3987  CE  MET A 243      16.021  -0.888   5.385  1.00 98.75           C  
ATOM   3988  HE1 MET A 243      15.149  -1.531   5.497  1.00 98.75           H  
ATOM   3989  HE2 MET A 243      16.178  -0.338   6.313  1.00 98.75           H  
ATOM   3990  HE3 MET A 243      16.869  -1.538   5.167  1.00 98.75           H  
ATOM   3991  N   GLN A 244      12.171   2.783   6.253  1.00 98.82           N  
ATOM   3992  H   GLN A 244      13.061   3.073   5.871  1.00 98.82           H  
ATOM   3993  CA  GLN A 244      11.244   3.851   6.617  1.00 98.82           C  
ATOM   3994  HA  GLN A 244      10.541   3.484   7.365  1.00 98.82           H  
ATOM   3995  C   GLN A 244      10.423   4.265   5.394  1.00 98.82           C  
ATOM   3996  CB  GLN A 244      12.011   5.023   7.243  1.00 98.82           C  
ATOM   3997  HB2 GLN A 244      12.803   5.341   6.565  1.00 98.82           H  
ATOM   3998  HB3 GLN A 244      11.323   5.856   7.389  1.00 98.82           H  
ATOM   3999  O   GLN A 244      10.827   4.047   4.254  1.00 98.82           O  
ATOM   4000  CG  GLN A 244      12.618   4.624   8.599  1.00 98.82           C  
ATOM   4001  HG2 GLN A 244      13.357   3.836   8.457  1.00 98.82           H  
ATOM   4002  HG3 GLN A 244      11.822   4.236   9.235  1.00 98.82           H  
ATOM   4003  CD  GLN A 244      13.297   5.779   9.330  1.00 98.82           C  
ATOM   4004  NE2 GLN A 244      13.397   5.721  10.638  1.00 98.82           N  
ATOM   4005 HE21 GLN A 244      12.945   4.980  11.155  1.00 98.82           H  
ATOM   4006 HE22 GLN A 244      13.820   6.523  11.083  1.00 98.82           H  
ATOM   4007  OE1 GLN A 244      13.706   6.781   8.781  1.00 98.82           O  
ATOM   4008  N   PHE A 245       9.227   4.800   5.627  1.00 98.88           N  
ATOM   4009  H   PHE A 245       8.954   5.015   6.575  1.00 98.88           H  
ATOM   4010  CA  PHE A 245       8.372   5.274   4.545  1.00 98.88           C  
ATOM   4011  HA  PHE A 245       8.427   4.574   3.711  1.00 98.88           H  
ATOM   4012  C   PHE A 245       8.862   6.642   4.065  1.00 98.88           C  
ATOM   4013  CB  PHE A 245       6.925   5.322   5.048  1.00 98.88           C  
ATOM   4014  HB2 PHE A 245       6.805   6.163   5.730  1.00 98.88           H  
ATOM   4015  HB3 PHE A 245       6.724   4.413   5.616  1.00 98.88           H  
ATOM   4016  O   PHE A 245       9.117   7.509   4.899  1.00 98.88           O  
ATOM   4017  CG  PHE A 245       5.894   5.407   3.944  1.00 98.88           C  
ATOM   4018  CD1 PHE A 245       5.287   6.632   3.614  1.00 98.88           C  
ATOM   4019  HD1 PHE A 245       5.578   7.538   4.124  1.00 98.88           H  
ATOM   4020  CD2 PHE A 245       5.539   4.242   3.244  1.00 98.88           C  
ATOM   4021  HD2 PHE A 245       6.037   3.310   3.470  1.00 98.88           H  
ATOM   4022  CE1 PHE A 245       4.312   6.677   2.602  1.00 98.88           C  
ATOM   4023  HE1 PHE A 245       3.860   7.620   2.332  1.00 98.88           H  
ATOM   4024  CE2 PHE A 245       4.558   4.282   2.241  1.00 98.88           C  
ATOM   4025  HE2 PHE A 245       4.288   3.378   1.715  1.00 98.88           H  
ATOM   4026  CZ  PHE A 245       3.945   5.502   1.920  1.00 98.88           C  
ATOM   4027  HZ  PHE A 245       3.206   5.542   1.133  1.00 98.88           H  
ATOM   4028  N   SER A 246       8.938   6.863   2.755  1.00 98.84           N  
ATOM   4029  H   SER A 246       8.783   6.092   2.121  1.00 98.84           H  
ATOM   4030  CA  SER A 246       9.332   8.153   2.173  1.00 98.84           C  
ATOM   4031  HA  SER A 246       9.464   8.886   2.969  1.00 98.84           H  
ATOM   4032  C   SER A 246       8.263   8.687   1.232  1.00 98.84           C  
ATOM   4033  CB  SER A 246      10.671   8.069   1.435  1.00 98.84           C  
ATOM   4034  HB2 SER A 246      10.949   9.056   1.067  1.00 98.84           H  
ATOM   4035  HB3 SER A 246      10.581   7.388   0.589  1.00 98.84           H  
ATOM   4036  O   SER A 246       7.648   7.934   0.471  1.00 98.84           O  
ATOM   4037  OG  SER A 246      11.672   7.604   2.306  1.00 98.84           O  
ATOM   4038  HG  SER A 246      12.500   7.564   1.821  1.00 98.84           H  
ATOM   4039  N   THR A 247       8.075  10.002   1.263  1.00 98.81           N  
ATOM   4040  H   THR A 247       8.647  10.540   1.898  1.00 98.81           H  
ATOM   4041  CA  THR A 247       7.238  10.780   0.341  1.00 98.81           C  
ATOM   4042  HA  THR A 247       6.843  10.127  -0.438  1.00 98.81           H  
ATOM   4043  C   THR A 247       8.091  11.846  -0.345  1.00 98.81           C  
ATOM   4044  CB  THR A 247       6.045  11.428   1.065  1.00 98.81           C  
ATOM   4045  HB  THR A 247       5.523  12.095   0.380  1.00 98.81           H  
ATOM   4046  O   THR A 247       9.230  12.105   0.050  1.00 98.81           O  
ATOM   4047  CG2 THR A 247       5.044  10.396   1.575  1.00 98.81           C  
ATOM   4048 HG21 THR A 247       4.252  10.897   2.132  1.00 98.81           H  
ATOM   4049 HG22 THR A 247       4.576   9.906   0.722  1.00 98.81           H  
ATOM   4050 HG23 THR A 247       5.537   9.663   2.213  1.00 98.81           H  
ATOM   4051  OG1 THR A 247       6.476  12.164   2.178  1.00 98.81           O  
ATOM   4052  HG1 THR A 247       6.223  13.077   2.022  1.00 98.81           H  
ATOM   4053  N   PHE A 248       7.564  12.489  -1.390  1.00 98.37           N  
ATOM   4054  H   PHE A 248       6.615  12.300  -1.679  1.00 98.37           H  
ATOM   4055  CA  PHE A 248       8.328  13.518  -2.108  1.00 98.37           C  
ATOM   4056  HA  PHE A 248       9.263  13.070  -2.446  1.00 98.37           H  
ATOM   4057  C   PHE A 248       8.707  14.718  -1.218  1.00 98.37           C  
ATOM   4058  CB  PHE A 248       7.547  13.968  -3.347  1.00 98.37           C  
ATOM   4059  HB2 PHE A 248       8.195  14.612  -3.943  1.00 98.37           H  
ATOM   4060  HB3 PHE A 248       7.329  13.087  -3.951  1.00 98.37           H  
ATOM   4061  O   PHE A 248       9.689  15.401  -1.485  1.00 98.37           O  
ATOM   4062  CG  PHE A 248       6.262  14.727  -3.068  1.00 98.37           C  
ATOM   4063  CD1 PHE A 248       5.012  14.110  -3.256  1.00 98.37           C  
ATOM   4064  HD1 PHE A 248       4.956  13.094  -3.619  1.00 98.37           H  
ATOM   4065  CD2 PHE A 248       6.314  16.071  -2.648  1.00 98.37           C  
ATOM   4066  HD2 PHE A 248       7.266  16.566  -2.529  1.00 98.37           H  
ATOM   4067  CE1 PHE A 248       3.831  14.833  -3.016  1.00 98.37           C  
ATOM   4068  HE1 PHE A 248       2.871  14.385  -3.228  1.00 98.37           H  
ATOM   4069  CE2 PHE A 248       5.133  16.771  -2.352  1.00 98.37           C  
ATOM   4070  HE2 PHE A 248       5.183  17.788  -1.994  1.00 98.37           H  
ATOM   4071  CZ  PHE A 248       3.888  16.149  -2.530  1.00 98.37           C  
ATOM   4072  HZ  PHE A 248       2.978  16.691  -2.319  1.00 98.37           H  
ATOM   4073  N   ASP A 249       7.935  14.971  -0.159  1.00 98.57           N  
ATOM   4074  H   ASP A 249       7.121  14.392  -0.007  1.00 98.57           H  
ATOM   4075  CA  ASP A 249       8.103  16.058   0.811  1.00 98.57           C  
ATOM   4076  HA  ASP A 249       8.773  16.806   0.386  1.00 98.57           H  
ATOM   4077  C   ASP A 249       8.741  15.612   2.139  1.00 98.57           C  
ATOM   4078  CB  ASP A 249       6.739  16.737   1.051  1.00 98.57           C  
ATOM   4079  HB2 ASP A 249       6.376  17.139   0.106  1.00 98.57           H  
ATOM   4080  HB3 ASP A 249       6.882  17.580   1.727  1.00 98.57           H  
ATOM   4081  O   ASP A 249       9.031  16.457   2.986  1.00 98.57           O  
ATOM   4082  CG  ASP A 249       5.661  15.809   1.637  1.00 98.57           C  
ATOM   4083  OD1 ASP A 249       5.797  14.565   1.537  1.00 98.57           O  
ATOM   4084  OD2 ASP A 249       4.642  16.305   2.154  1.00 98.57           O  
ATOM   4085  N   LYS A 250       8.983  14.307   2.334  1.00 98.50           N  
ATOM   4086  H   LYS A 250       8.730  13.664   1.597  1.00 98.50           H  
ATOM   4087  CA  LYS A 250       9.676  13.770   3.511  1.00 98.50           C  
ATOM   4088  HA  LYS A 250      10.365  14.534   3.871  1.00 98.50           H  
ATOM   4089  C   LYS A 250      10.504  12.540   3.143  1.00 98.50           C  
ATOM   4090  CB  LYS A 250       8.664  13.487   4.632  1.00 98.50           C  
ATOM   4091  HB2 LYS A 250       8.001  14.345   4.741  1.00 98.50           H  
ATOM   4092  HB3 LYS A 250       8.061  12.614   4.380  1.00 98.50           H  
ATOM   4093  O   LYS A 250       9.990  11.423   3.055  1.00 98.50           O  
ATOM   4094  CG  LYS A 250       9.399  13.260   5.961  1.00 98.50           C  
ATOM   4095  HG2 LYS A 250      10.072  12.408   5.863  1.00 98.50           H  
ATOM   4096  HG3 LYS A 250       9.990  14.143   6.205  1.00 98.50           H  
ATOM   4097  CD  LYS A 250       8.410  12.992   7.095  1.00 98.50           C  
ATOM   4098  HD2 LYS A 250       7.773  13.863   7.252  1.00 98.50           H  
ATOM   4099  HD3 LYS A 250       7.802  12.139   6.796  1.00 98.50           H  
ATOM   4100  CE  LYS A 250       9.143  12.621   8.383  1.00 98.50           C  
ATOM   4101  HE2 LYS A 250       9.879  11.854   8.140  1.00 98.50           H  
ATOM   4102  HE3 LYS A 250       9.688  13.485   8.764  1.00 98.50           H  
ATOM   4103  NZ  LYS A 250       8.208  12.083   9.399  1.00 98.50           N  
ATOM   4104  HZ1 LYS A 250       7.700  12.811   9.880  1.00 98.50           H  
ATOM   4105  HZ2 LYS A 250       7.557  11.452   8.953  1.00 98.50           H  
ATOM   4106  HZ3 LYS A 250       8.726  11.512  10.051  1.00 98.50           H  
ATOM   4107  N   ASP A 251      11.793  12.779   2.946  1.00 98.61           N  
ATOM   4108  H   ASP A 251      12.139  13.720   3.072  1.00 98.61           H  
ATOM   4109  CA  ASP A 251      12.776  11.766   2.582  1.00 98.61           C  
ATOM   4110  HA  ASP A 251      12.305  11.035   1.924  1.00 98.61           H  
ATOM   4111  C   ASP A 251      13.313  11.040   3.822  1.00 98.61           C  
ATOM   4112  CB  ASP A 251      13.904  12.442   1.798  1.00 98.61           C  
ATOM   4113  HB2 ASP A 251      13.468  13.063   1.015  1.00 98.61           H  
ATOM   4114  HB3 ASP A 251      14.472  13.093   2.462  1.00 98.61           H  
ATOM   4115  O   ASP A 251      13.885  11.663   4.717  1.00 98.61           O  
ATOM   4116  CG  ASP A 251      14.845  11.433   1.146  1.00 98.61           C  
ATOM   4117  OD1 ASP A 251      14.600  10.218   1.333  1.00 98.61           O  
ATOM   4118  OD2 ASP A 251      15.735  11.936   0.430  1.00 98.61           O  
ATOM   4119  N   ASN A 252      13.093   9.729   3.883  1.00 98.57           N  
ATOM   4120  H   ASN A 252      12.660   9.293   3.082  1.00 98.57           H  
ATOM   4121  CA  ASN A 252      13.605   8.840   4.924  1.00 98.57           C  
ATOM   4122  HA  ASN A 252      14.368   9.368   5.497  1.00 98.57           H  
ATOM   4123  C   ASN A 252      14.288   7.599   4.318  1.00 98.57           C  
ATOM   4124  CB  ASN A 252      12.459   8.434   5.869  1.00 98.57           C  
ATOM   4125  HB2 ASN A 252      11.793   7.760   5.329  1.00 98.57           H  
ATOM   4126  HB3 ASN A 252      12.883   7.885   6.710  1.00 98.57           H  
ATOM   4127  O   ASN A 252      14.435   6.580   5.002  1.00 98.57           O  
ATOM   4128  CG  ASN A 252      11.662   9.594   6.432  1.00 98.57           C  
ATOM   4129  ND2 ASN A 252      10.390   9.655   6.121  1.00 98.57           N  
ATOM   4130 HD21 ASN A 252       9.920  10.534   6.280  1.00 98.57           H  
ATOM   4131 HD22 ASN A 252      10.023   8.960   5.486  1.00 98.57           H  
ATOM   4132  OD1 ASN A 252      12.117  10.425   7.201  1.00 98.57           O  
ATOM   4133  N   ASP A 253      14.622   7.643   3.024  1.00 98.41           N  
ATOM   4134  H   ASP A 253      14.642   8.532   2.544  1.00 98.41           H  
ATOM   4135  CA  ASP A 253      15.216   6.502   2.340  1.00 98.41           C  
ATOM   4136  HA  ASP A 253      14.891   5.599   2.857  1.00 98.41           H  
ATOM   4137  C   ASP A 253      16.749   6.492   2.475  1.00 98.41           C  
ATOM   4138  CB  ASP A 253      14.615   6.359   0.938  1.00 98.41           C  
ATOM   4139  HB2 ASP A 253      13.530   6.384   1.039  1.00 98.41           H  
ATOM   4140  HB3 ASP A 253      14.865   5.368   0.558  1.00 98.41           H  
ATOM   4141  O   ASP A 253      17.328   7.252   3.256  1.00 98.41           O  
ATOM   4142  CG  ASP A 253      15.031   7.386  -0.107  1.00 98.41           C  
ATOM   4143  OD1 ASP A 253      16.241   7.392  -0.399  1.00 98.41           O  
ATOM   4144  OD2 ASP A 253      14.108   7.929  -0.766  1.00 98.41           O  
ATOM   4145  N   LYS A 254      17.409   5.510   1.852  1.00 97.86           N  
ATOM   4146  H   LYS A 254      16.907   4.995   1.144  1.00 97.86           H  
ATOM   4147  CA  LYS A 254      18.863   5.310   1.991  1.00 97.86           C  
ATOM   4148  HA  LYS A 254      19.226   5.912   2.824  1.00 97.86           H  
ATOM   4149  C   LYS A 254      19.655   5.819   0.790  1.00 97.86           C  
ATOM   4150  CB  LYS A 254      19.180   3.838   2.278  1.00 97.86           C  
ATOM   4151  HB2 LYS A 254      18.762   3.216   1.487  1.00 97.86           H  
ATOM   4152  HB3 LYS A 254      20.262   3.709   2.275  1.00 97.86           H  
ATOM   4153  O   LYS A 254      20.880   5.666   0.784  1.00 97.86           O  
ATOM   4154  CG  LYS A 254      18.647   3.379   3.637  1.00 97.86           C  
ATOM   4155  HG2 LYS A 254      17.558   3.419   3.644  1.00 97.86           H  
ATOM   4156  HG3 LYS A 254      19.038   4.031   4.418  1.00 97.86           H  
ATOM   4157  CD  LYS A 254      19.110   1.943   3.886  1.00 97.86           C  
ATOM   4158  HD2 LYS A 254      18.649   1.296   3.140  1.00 97.86           H  
ATOM   4159  HD3 LYS A 254      20.194   1.889   3.790  1.00 97.86           H  
ATOM   4160  CE  LYS A 254      18.698   1.506   5.288  1.00 97.86           C  
ATOM   4161  HE2 LYS A 254      19.196   2.147   6.016  1.00 97.86           H  
ATOM   4162  HE3 LYS A 254      17.623   1.655   5.388  1.00 97.86           H  
ATOM   4163  NZ  LYS A 254      19.046   0.084   5.500  1.00 97.86           N  
ATOM   4164  HZ1 LYS A 254      18.760  -0.214   6.422  1.00 97.86           H  
ATOM   4165  HZ2 LYS A 254      20.039  -0.056   5.380  1.00 97.86           H  
ATOM   4166  HZ3 LYS A 254      18.552  -0.468   4.814  1.00 97.86           H  
ATOM   4167  N   ASP A 255      18.986   6.341  -0.231  1.00 97.51           N  
ATOM   4168  H   ASP A 255      18.019   6.607  -0.108  1.00 97.51           H  
ATOM   4169  CA  ASP A 255      19.650   6.916  -1.392  1.00 97.51           C  
ATOM   4170  HA  ASP A 255      20.519   6.298  -1.620  1.00 97.51           H  
ATOM   4171  C   ASP A 255      20.115   8.355  -1.082  1.00 97.51           C  
ATOM   4172  CB  ASP A 255      18.715   6.832  -2.602  1.00 97.51           C  
ATOM   4173  HB2 ASP A 255      17.904   7.553  -2.494  1.00 97.51           H  
ATOM   4174  HB3 ASP A 255      18.271   5.837  -2.640  1.00 97.51           H  
ATOM   4175  O   ASP A 255      19.530   9.034  -0.238  1.00 97.51           O  
ATOM   4176  CG  ASP A 255      19.456   7.067  -3.914  1.00 97.51           C  
ATOM   4177  OD1 ASP A 255      19.554   8.233  -4.359  1.00 97.51           O  
ATOM   4178  OD2 ASP A 255      19.990   6.063  -4.442  1.00 97.51           O  
ATOM   4179  N   PRO A 256      21.199   8.853  -1.707  1.00 96.45           N  
ATOM   4180  CA  PRO A 256      21.578  10.261  -1.579  1.00 96.45           C  
ATOM   4181  HA  PRO A 256      21.729  10.486  -0.524  1.00 96.45           H  
ATOM   4182  C   PRO A 256      20.540  11.243  -2.145  1.00 96.45           C  
ATOM   4183  CB  PRO A 256      22.906  10.386  -2.331  1.00 96.45           C  
ATOM   4184  HB2 PRO A 256      22.724  10.669  -3.368  1.00 96.45           H  
ATOM   4185  HB3 PRO A 256      23.570  11.106  -1.851  1.00 96.45           H  
ATOM   4186  O   PRO A 256      20.571  12.424  -1.792  1.00 96.45           O  
ATOM   4187  CG  PRO A 256      23.480   8.971  -2.293  1.00 96.45           C  
ATOM   4188  HG2 PRO A 256      24.171   8.791  -3.117  1.00 96.45           H  
ATOM   4189  HG3 PRO A 256      23.966   8.797  -1.333  1.00 96.45           H  
ATOM   4190  CD  PRO A 256      22.233   8.103  -2.401  1.00 96.45           C  
ATOM   4191  HD2 PRO A 256      22.417   7.134  -1.938  1.00 96.45           H  
ATOM   4192  HD3 PRO A 256      21.961   7.980  -3.450  1.00 96.45           H  
ATOM   4193  N   GLY A 257      19.688  10.795  -3.072  1.00 96.64           N  
ATOM   4194  H   GLY A 257      19.705   9.813  -3.307  1.00 96.64           H  
ATOM   4195  CA  GLY A 257      18.540  11.544  -3.568  1.00 96.64           C  
ATOM   4196  HA2 GLY A 257      18.523  11.483  -4.657  1.00 96.64           H  
ATOM   4197  HA3 GLY A 257      18.615  12.590  -3.273  1.00 96.64           H  
ATOM   4198  C   GLY A 257      17.220  10.987  -3.038  1.00 96.64           C  
ATOM   4199  O   GLY A 257      17.149   9.875  -2.545  1.00 96.64           O  
ATOM   4200  N   ASN A 258      16.136  11.741  -3.216  1.00 98.27           N  
ATOM   4201  H   ASN A 258      16.248  12.676  -3.581  1.00 98.27           H  
ATOM   4202  CA  ASN A 258      14.817  11.311  -2.758  1.00 98.27           C  
ATOM   4203  HA  ASN A 258      14.933  10.783  -1.812  1.00 98.27           H  
ATOM   4204  C   ASN A 258      14.177  10.334  -3.764  1.00 98.27           C  
ATOM   4205  CB  ASN A 258      13.985  12.576  -2.488  1.00 98.27           C  
ATOM   4206  HB2 ASN A 258      14.501  13.156  -1.723  1.00 98.27           H  
ATOM   4207  HB3 ASN A 258      13.911  13.176  -3.395  1.00 98.27           H  
ATOM   4208  O   ASN A 258      13.698  10.747  -4.832  1.00 98.27           O  
ATOM   4209  CG  ASN A 258      12.581  12.286  -1.992  1.00 98.27           C  
ATOM   4210  ND2 ASN A 258      11.975  13.194  -1.271  1.00 98.27           N  
ATOM   4211 HD21 ASN A 258      11.107  12.913  -0.839  1.00 98.27           H  
ATOM   4212 HD22 ASN A 258      12.494  13.989  -0.926  1.00 98.27           H  
ATOM   4213  OD1 ASN A 258      11.934  11.316  -2.343  1.00 98.27           O  
ATOM   4214  N   CYS A 259      14.102   9.049  -3.407  1.00 98.60           N  
ATOM   4215  H   CYS A 259      14.464   8.781  -2.504  1.00 98.60           H  
ATOM   4216  CA  CYS A 259      13.537   8.005  -4.265  1.00 98.60           C  
ATOM   4217  HA  CYS A 259      14.074   8.001  -5.214  1.00 98.60           H  
ATOM   4218  C   CYS A 259      12.053   8.230  -4.556  1.00 98.60           C  
ATOM   4219  CB  CYS A 259      13.702   6.639  -3.595  1.00 98.60           C  
ATOM   4220  HB2 CYS A 259      13.218   5.873  -4.201  1.00 98.60           H  
ATOM   4221  HB3 CYS A 259      13.236   6.649  -2.610  1.00 98.60           H  
ATOM   4222  O   CYS A 259      11.593   7.969  -5.669  1.00 98.60           O  
ATOM   4223  SG  CYS A 259      15.456   6.247  -3.428  1.00 98.60           S  
ATOM   4224  HG  CYS A 259      15.739   7.092  -2.433  1.00 98.60           H  
ATOM   4225  N   ALA A 260      11.295   8.735  -3.580  1.00 98.64           N  
ATOM   4226  H   ALA A 260      11.747   9.013  -2.721  1.00 98.64           H  
ATOM   4227  CA  ALA A 260       9.869   8.989  -3.749  1.00 98.64           C  
ATOM   4228  HA  ALA A 260       9.409   8.073  -4.118  1.00 98.64           H  
ATOM   4229  C   ALA A 260       9.591  10.077  -4.797  1.00 98.64           C  
ATOM   4230  CB  ALA A 260       9.261   9.336  -2.387  1.00 98.64           C  
ATOM   4231  HB1 ALA A 260       9.671  10.279  -2.024  1.00 98.64           H  
ATOM   4232  HB2 ALA A 260       9.493   8.554  -1.664  1.00 98.64           H  
ATOM   4233  HB3 ALA A 260       8.179   9.426  -2.483  1.00 98.64           H  
ATOM   4234  O   ALA A 260       8.613   9.978  -5.543  1.00 98.64           O  
ATOM   4235  N   SER A 261      10.474  11.076  -4.889  1.00 98.40           N  
ATOM   4236  H   SER A 261      11.234  11.080  -4.223  1.00 98.40           H  
ATOM   4237  CA  SER A 261      10.450  12.102  -5.938  1.00 98.40           C  
ATOM   4238  HA  SER A 261       9.430  12.463  -6.067  1.00 98.40           H  
ATOM   4239  C   SER A 261      10.922  11.550  -7.287  1.00 98.40           C  
ATOM   4240  CB  SER A 261      11.325  13.294  -5.540  1.00 98.40           C  
ATOM   4241  HB2 SER A 261      11.350  14.003  -6.367  1.00 98.40           H  
ATOM   4242  HB3 SER A 261      12.342  12.961  -5.334  1.00 98.40           H  
ATOM   4243  O   SER A 261      10.255  11.763  -8.298  1.00 98.40           O  
ATOM   4244  OG  SER A 261      10.795  13.947  -4.406  1.00 98.40           O  
ATOM   4245  HG  SER A 261      11.090  13.503  -3.607  1.00 98.40           H  
ATOM   4246  N   LEU A 262      12.037  10.808  -7.307  1.00 98.14           N  
ATOM   4247  H   LEU A 262      12.534  10.669  -6.439  1.00 98.14           H  
ATOM   4248  CA  LEU A 262      12.625  10.245  -8.533  1.00 98.14           C  
ATOM   4249  HA  LEU A 262      12.789  11.048  -9.250  1.00 98.14           H  
ATOM   4250  C   LEU A 262      11.704   9.231  -9.228  1.00 98.14           C  
ATOM   4251  CB  LEU A 262      13.970   9.576  -8.186  1.00 98.14           C  
ATOM   4252  HB2 LEU A 262      14.281   8.956  -9.027  1.00 98.14           H  
ATOM   4253  HB3 LEU A 262      13.815   8.911  -7.336  1.00 98.14           H  
ATOM   4254  O   LEU A 262      11.622   9.216 -10.453  1.00 98.14           O  
ATOM   4255  CG  LEU A 262      15.115  10.552  -7.861  1.00 98.14           C  
ATOM   4256  HG  LEU A 262      14.788  11.278  -7.116  1.00 98.14           H  
ATOM   4257  CD1 LEU A 262      16.307   9.777  -7.300  1.00 98.14           C  
ATOM   4258 HD11 LEU A 262      17.125  10.459  -7.067  1.00 98.14           H  
ATOM   4259 HD12 LEU A 262      16.021   9.278  -6.374  1.00 98.14           H  
ATOM   4260 HD13 LEU A 262      16.652   9.030  -8.015  1.00 98.14           H  
ATOM   4261  CD2 LEU A 262      15.583  11.316  -9.103  1.00 98.14           C  
ATOM   4262 HD21 LEU A 262      16.425  11.955  -8.838  1.00 98.14           H  
ATOM   4263 HD22 LEU A 262      14.778  11.945  -9.483  1.00 98.14           H  
ATOM   4264 HD23 LEU A 262      15.895  10.613  -9.876  1.00 98.14           H  
ATOM   4265  N   TYR A 263      11.000   8.407  -8.451  1.00 98.42           N  
ATOM   4266  H   TYR A 263      11.174   8.445  -7.457  1.00 98.42           H  
ATOM   4267  CA  TYR A 263      10.135   7.330  -8.945  1.00 98.42           C  
ATOM   4268  HA  TYR A 263      10.270   7.243 -10.023  1.00 98.42           H  
ATOM   4269  C   TYR A 263       8.641   7.606  -8.740  1.00 98.42           C  
ATOM   4270  CB  TYR A 263      10.584   6.009  -8.323  1.00 98.42           C  
ATOM   4271  HB2 TYR A 263       9.928   5.206  -8.661  1.00 98.42           H  
ATOM   4272  HB3 TYR A 263      10.462   6.071  -7.241  1.00 98.42           H  
ATOM   4273  O   TYR A 263       7.803   6.716  -8.901  1.00 98.42           O  
ATOM   4274  CG  TYR A 263      12.016   5.646  -8.659  1.00 98.42           C  
ATOM   4275  CD1 TYR A 263      12.399   5.353  -9.983  1.00 98.42           C  
ATOM   4276  HD1 TYR A 263      11.674   5.422 -10.781  1.00 98.42           H  
ATOM   4277  CD2 TYR A 263      12.983   5.676  -7.644  1.00 98.42           C  
ATOM   4278  HD2 TYR A 263      12.705   5.957  -6.639  1.00 98.42           H  
ATOM   4279  CE1 TYR A 263      13.736   5.018 -10.275  1.00 98.42           C  
ATOM   4280  HE1 TYR A 263      14.034   4.789 -11.288  1.00 98.42           H  
ATOM   4281  CE2 TYR A 263      14.325   5.413  -7.946  1.00 98.42           C  
ATOM   4282  HE2 TYR A 263      15.061   5.543  -7.167  1.00 98.42           H  
ATOM   4283  OH  TYR A 263      16.001   4.726  -9.522  1.00 98.42           O  
ATOM   4284  HH  TYR A 263      16.546   4.836  -8.740  1.00 98.42           H  
ATOM   4285  CZ  TYR A 263      14.706   5.041  -9.252  1.00 98.42           C  
ATOM   4286  N   THR A 264       8.276   8.855  -8.434  1.00 97.81           N  
ATOM   4287  H   THR A 264       9.016   9.532  -8.314  1.00 97.81           H  
ATOM   4288  CA  THR A 264       6.894   9.367  -8.472  1.00 97.81           C  
ATOM   4289  HA  THR A 264       6.922  10.337  -7.976  1.00 97.81           H  
ATOM   4290  C   THR A 264       5.867   8.538  -7.686  1.00 97.81           C  
ATOM   4291  CB  THR A 264       6.433   9.634  -9.913  1.00 97.81           C  
ATOM   4292  HB  THR A 264       5.410  10.012  -9.893  1.00 97.81           H  
ATOM   4293  O   THR A 264       4.767   8.247  -8.156  1.00 97.81           O  
ATOM   4294  CG2 THR A 264       7.303  10.673 -10.616  1.00 97.81           C  
ATOM   4295 HG21 THR A 264       7.323  11.595 -10.035  1.00 97.81           H  
ATOM   4296 HG22 THR A 264       8.321  10.300 -10.731  1.00 97.81           H  
ATOM   4297 HG23 THR A 264       6.893  10.876 -11.605  1.00 97.81           H  
ATOM   4298  OG1 THR A 264       6.473   8.457 -10.685  1.00 97.81           O  
ATOM   4299  HG1 THR A 264       6.732   7.738 -10.104  1.00 97.81           H  
ATOM   4300  N   GLY A 265       6.207   8.156  -6.459  1.00 98.10           N  
ATOM   4301  H   GLY A 265       7.118   8.417  -6.111  1.00 98.10           H  
ATOM   4302  CA  GLY A 265       5.313   7.401  -5.580  1.00 98.10           C  
ATOM   4303  HA2 GLY A 265       5.155   6.402  -5.986  1.00 98.10           H  
ATOM   4304  HA3 GLY A 265       4.349   7.906  -5.514  1.00 98.10           H  
ATOM   4305  C   GLY A 265       5.909   7.269  -4.190  1.00 98.10           C  
ATOM   4306  O   GLY A 265       7.125   7.225  -4.057  1.00 98.10           O  
ATOM   4307  N   ALA A 266       5.081   7.209  -3.150  1.00 98.70           N  
ATOM   4308  H   ALA A 266       4.083   7.208  -3.303  1.00 98.70           H  
ATOM   4309  CA  ALA A 266       5.574   7.007  -1.790  1.00 98.70           C  
ATOM   4310  HA  ALA A 266       6.557   7.469  -1.698  1.00 98.70           H  
ATOM   4311  C   ALA A 266       5.702   5.519  -1.466  1.00 98.70           C  
ATOM   4312  CB  ALA A 266       4.646   7.696  -0.807  1.00 98.70           C  
ATOM   4313  HB1 ALA A 266       3.732   7.111  -0.708  1.00 98.70           H  
ATOM   4314  HB2 ALA A 266       5.129   7.740   0.170  1.00 98.70           H  
ATOM   4315  HB3 ALA A 266       4.424   8.706  -1.152  1.00 98.70           H  
ATOM   4316  O   ALA A 266       4.806   4.731  -1.794  1.00 98.70           O  
ATOM   4317  N   TRP A 267       6.786   5.130  -0.804  1.00 98.69           N  
ATOM   4318  H   TRP A 267       7.440   5.824  -0.472  1.00 98.69           H  
ATOM   4319  CA  TRP A 267       7.068   3.727  -0.518  1.00 98.69           C  
ATOM   4320  HA  TRP A 267       6.141   3.241  -0.211  1.00 98.69           H  
ATOM   4321  C   TRP A 267       8.069   3.563   0.624  1.00 98.69           C  
ATOM   4322  CB  TRP A 267       7.591   3.052  -1.797  1.00 98.69           C  
ATOM   4323  HB2 TRP A 267       8.653   3.278  -1.902  1.00 98.69           H  
ATOM   4324  HB3 TRP A 267       7.078   3.454  -2.670  1.00 98.69           H  
ATOM   4325  O   TRP A 267       8.681   4.527   1.076  1.00 98.69           O  
ATOM   4326  CG  TRP A 267       7.419   1.573  -1.838  1.00 98.69           C  
ATOM   4327  CD1 TRP A 267       8.410   0.678  -2.019  1.00 98.69           C  
ATOM   4328  HD1 TRP A 267       9.445   0.938  -2.181  1.00 98.69           H  
ATOM   4329  CD2 TRP A 267       6.190   0.798  -1.742  1.00 98.69           C  
ATOM   4330  CE2 TRP A 267       6.521  -0.583  -1.875  1.00 98.69           C  
ATOM   4331  CE3 TRP A 267       4.828   1.123  -1.580  1.00 98.69           C  
ATOM   4332  HE3 TRP A 267       4.550   2.163  -1.491  1.00 98.69           H  
ATOM   4333  NE1 TRP A 267       7.887  -0.600  -2.027  1.00 98.69           N  
ATOM   4334  HE1 TRP A 267       8.432  -1.408  -2.292  1.00 98.69           H  
ATOM   4335  CH2 TRP A 267       4.202  -1.232  -1.682  1.00 98.69           C  
ATOM   4336  HH2 TRP A 267       3.444  -2.000  -1.660  1.00 98.69           H  
ATOM   4337  CZ2 TRP A 267       5.548  -1.588  -1.863  1.00 98.69           C  
ATOM   4338  HZ2 TRP A 267       5.844  -2.619  -1.991  1.00 98.69           H  
ATOM   4339  CZ3 TRP A 267       3.842   0.120  -1.541  1.00 98.69           C  
ATOM   4340  HZ3 TRP A 267       2.805   0.390  -1.408  1.00 98.69           H  
ATOM   4341  N   TRP A 268       8.261   2.322   1.069  1.00 98.75           N  
ATOM   4342  H   TRP A 268       7.737   1.578   0.632  1.00 98.75           H  
ATOM   4343  CA  TRP A 268       9.340   1.940   1.984  1.00 98.75           C  
ATOM   4344  HA  TRP A 268       9.500   2.742   2.706  1.00 98.75           H  
ATOM   4345  C   TRP A 268      10.653   1.765   1.217  1.00 98.75           C  
ATOM   4346  CB  TRP A 268       8.930   0.684   2.760  1.00 98.75           C  
ATOM   4347  HB2 TRP A 268       9.756   0.379   3.403  1.00 98.75           H  
ATOM   4348  HB3 TRP A 268       8.736  -0.128   2.060  1.00 98.75           H  
ATOM   4349  O   TRP A 268      11.151   0.649   1.076  1.00 98.75           O  
ATOM   4350  CG  TRP A 268       7.728   0.867   3.624  1.00 98.75           C  
ATOM   4351  CD1 TRP A 268       7.728   1.455   4.840  1.00 98.75           C  
ATOM   4352  HD1 TRP A 268       8.603   1.852   5.333  1.00 98.75           H  
ATOM   4353  CD2 TRP A 268       6.341   0.517   3.344  1.00 98.75           C  
ATOM   4354  CE2 TRP A 268       5.545   0.918   4.459  1.00 98.75           C  
ATOM   4355  CE3 TRP A 268       5.673  -0.056   2.239  1.00 98.75           C  
ATOM   4356  HE3 TRP A 268       6.246  -0.361   1.376  1.00 98.75           H  
ATOM   4357  NE1 TRP A 268       6.450   1.446   5.360  1.00 98.75           N  
ATOM   4358  HE1 TRP A 268       6.240   1.818   6.276  1.00 98.75           H  
ATOM   4359  CH2 TRP A 268       3.511   0.225   3.341  1.00 98.75           C  
ATOM   4360  HH2 TRP A 268       2.434   0.156   3.314  1.00 98.75           H  
ATOM   4361  CZ2 TRP A 268       4.149   0.795   4.455  1.00 98.75           C  
ATOM   4362  HZ2 TRP A 268       3.564   1.194   5.270  1.00 98.75           H  
ATOM   4363  CZ3 TRP A 268       4.273  -0.204   2.239  1.00 98.75           C  
ATOM   4364  HZ3 TRP A 268       3.782  -0.614   1.369  1.00 98.75           H  
ATOM   4365  N   TYR A 269      11.164   2.837   0.615  1.00 98.52           N  
ATOM   4366  H   TYR A 269      10.746   3.739   0.795  1.00 98.52           H  
ATOM   4367  CA  TYR A 269      12.366   2.782  -0.217  1.00 98.52           C  
ATOM   4368  HA  TYR A 269      12.236   1.991  -0.955  1.00 98.52           H  
ATOM   4369  C   TYR A 269      13.614   2.436   0.609  1.00 98.52           C  
ATOM   4370  CB  TYR A 269      12.544   4.098  -0.982  1.00 98.52           C  
ATOM   4371  HB2 TYR A 269      13.506   4.085  -1.495  1.00 98.52           H  
ATOM   4372  HB3 TYR A 269      12.567   4.916  -0.263  1.00 98.52           H  
ATOM   4373  O   TYR A 269      13.785   2.890   1.737  1.00 98.52           O  
ATOM   4374  CG  TYR A 269      11.464   4.383  -2.006  1.00 98.52           C  
ATOM   4375  CD1 TYR A 269      11.401   3.636  -3.192  1.00 98.52           C  
ATOM   4376  HD1 TYR A 269      12.131   2.858  -3.360  1.00 98.52           H  
ATOM   4377  CD2 TYR A 269      10.525   5.400  -1.783  1.00 98.52           C  
ATOM   4378  HD2 TYR A 269      10.571   5.976  -0.871  1.00 98.52           H  
ATOM   4379  CE1 TYR A 269      10.410   3.894  -4.153  1.00 98.52           C  
ATOM   4380  HE1 TYR A 269      10.322   3.311  -5.058  1.00 98.52           H  
ATOM   4381  CE2 TYR A 269       9.545   5.682  -2.748  1.00 98.52           C  
ATOM   4382  HE2 TYR A 269       8.833   6.471  -2.560  1.00 98.52           H  
ATOM   4383  OH  TYR A 269       8.566   5.190  -4.893  1.00 98.52           O  
ATOM   4384  HH  TYR A 269       8.041   5.953  -4.638  1.00 98.52           H  
ATOM   4385  CZ  TYR A 269       9.495   4.935  -3.945  1.00 98.52           C  
ATOM   4386  N   SER A 270      14.486   1.613   0.024  1.00 96.17           N  
ATOM   4387  H   SER A 270      14.291   1.356  -0.933  1.00 96.17           H  
ATOM   4388  CA  SER A 270      15.861   1.429   0.501  1.00 96.17           C  
ATOM   4389  HA  SER A 270      15.925   1.694   1.556  1.00 96.17           H  
ATOM   4390  C   SER A 270      16.740   2.423  -0.263  1.00 96.17           C  
ATOM   4391  CB  SER A 270      16.255  -0.045   0.361  1.00 96.17           C  
ATOM   4392  HB2 SER A 270      16.236  -0.331  -0.691  1.00 96.17           H  
ATOM   4393  HB3 SER A 270      15.525  -0.656   0.891  1.00 96.17           H  
ATOM   4394  O   SER A 270      16.441   3.609  -0.258  1.00 96.17           O  
ATOM   4395  OG  SER A 270      17.539  -0.306   0.898  1.00 96.17           O  
ATOM   4396  HG  SER A 270      17.603  -1.261   0.970  1.00 96.17           H  
ATOM   4397  N   ALA A 271      17.763   1.977  -0.991  1.00 95.47           N  
ATOM   4398  H   ALA A 271      18.023   1.004  -0.915  1.00 95.47           H  
ATOM   4399  CA  ALA A 271      18.242   2.732  -2.146  1.00 95.47           C  
ATOM   4400  HA  ALA A 271      18.177   3.801  -1.941  1.00 95.47           H  
ATOM   4401  C   ALA A 271      17.322   2.404  -3.329  1.00 95.47           C  
ATOM   4402  CB  ALA A 271      19.715   2.406  -2.401  1.00 95.47           C  
ATOM   4403  HB1 ALA A 271      19.841   1.342  -2.605  1.00 95.47           H  
ATOM   4404  HB2 ALA A 271      20.064   2.980  -3.259  1.00 95.47           H  
ATOM   4405  HB3 ALA A 271      20.307   2.688  -1.531  1.00 95.47           H  
ATOM   4406  O   ALA A 271      17.502   1.383  -3.997  1.00 95.47           O  
ATOM   4407  N   CYS A 272      16.295   3.230  -3.547  1.00 93.19           N  
ATOM   4408  H   CYS A 272      16.223   4.058  -2.974  1.00 93.19           H  
ATOM   4409  CA  CYS A 272      15.250   2.997  -4.545  1.00 93.19           C  
ATOM   4410  HA  CYS A 272      14.567   3.846  -4.516  1.00 93.19           H  
ATOM   4411  C   CYS A 272      14.410   1.747  -4.212  1.00 93.19           C  
ATOM   4412  CB  CYS A 272      15.887   2.968  -5.953  1.00 93.19           C  
ATOM   4413  HB2 CYS A 272      16.421   2.027  -6.085  1.00 93.19           H  
ATOM   4414  HB3 CYS A 272      15.106   3.028  -6.711  1.00 93.19           H  
ATOM   4415  O   CYS A 272      14.001   1.544  -3.062  1.00 93.19           O  
ATOM   4416  SG  CYS A 272      17.084   4.311  -6.231  1.00 93.19           S  
ATOM   4417  HG  CYS A 272      17.743   4.288  -5.069  1.00 93.19           H  
ATOM   4418  N   HIS A 273      14.080   0.924  -5.215  1.00 97.86           N  
ATOM   4419  H   HIS A 273      14.460   1.074  -6.139  1.00 97.86           H  
ATOM   4420  CA  HIS A 273      13.099  -0.139  -5.044  1.00 97.86           C  
ATOM   4421  HA  HIS A 273      13.187  -0.519  -4.026  1.00 97.86           H  
ATOM   4422  C   HIS A 273      13.244  -1.344  -5.964  1.00 97.86           C  
ATOM   4423  CB  HIS A 273      11.700   0.447  -5.244  1.00 97.86           C  
ATOM   4424  HB2 HIS A 273      11.482   1.191  -4.478  1.00 97.86           H  
ATOM   4425  HB3 HIS A 273      11.012  -0.385  -5.096  1.00 97.86           H  
ATOM   4426  O   HIS A 273      13.642  -1.216  -7.113  1.00 97.86           O  
ATOM   4427  CG  HIS A 273      11.404   1.038  -6.597  1.00 97.86           C  
ATOM   4428  CD2 HIS A 273      11.663   2.319  -6.990  1.00 97.86           C  
ATOM   4429  HD2 HIS A 273      12.154   3.088  -6.412  1.00 97.86           H  
ATOM   4430  ND1 HIS A 273      10.716   0.375  -7.615  1.00 97.86           N  
ATOM   4431  CE1 HIS A 273      10.574   1.281  -8.594  1.00 97.86           C  
ATOM   4432  HE1 HIS A 273      10.047   1.111  -9.522  1.00 97.86           H  
ATOM   4433  NE2 HIS A 273      11.123   2.454  -8.246  1.00 97.86           N  
ATOM   4434  HE2 HIS A 273      11.082   3.301  -8.796  1.00 97.86           H  
ATOM   4435  N   ASN A 274      12.796  -2.498  -5.460  1.00 97.79           N  
ATOM   4436  H   ASN A 274      12.525  -2.509  -4.487  1.00 97.79           H  
ATOM   4437  CA  ASN A 274      12.411  -3.658  -6.268  1.00 97.79           C  
ATOM   4438  HA  ASN A 274      12.900  -3.600  -7.240  1.00 97.79           H  
ATOM   4439  C   ASN A 274      10.891  -3.696  -6.525  1.00 97.79           C  
ATOM   4440  CB  ASN A 274      12.876  -4.932  -5.539  1.00 97.79           C  
ATOM   4441  HB2 ASN A 274      12.597  -4.871  -4.487  1.00 97.79           H  
ATOM   4442  HB3 ASN A 274      12.376  -5.805  -5.960  1.00 97.79           H  
ATOM   4443  O   ASN A 274      10.432  -4.444  -7.398  1.00 97.79           O  
ATOM   4444  CG  ASN A 274      14.368  -5.190  -5.648  1.00 97.79           C  
ATOM   4445  ND2 ASN A 274      14.910  -5.986  -4.756  1.00 97.79           N  
ATOM   4446 HD21 ASN A 274      14.365  -6.401  -4.014  1.00 97.79           H  
ATOM   4447 HD22 ASN A 274      15.910  -6.120  -4.809  1.00 97.79           H  
ATOM   4448  OD1 ASN A 274      15.046  -4.759  -6.564  1.00 97.79           O  
ATOM   4449  N   SER A 275      10.102  -2.931  -5.766  1.00 98.28           N  
ATOM   4450  H   SER A 275      10.523  -2.392  -5.023  1.00 98.28           H  
ATOM   4451  CA  SER A 275       8.663  -2.740  -5.954  1.00 98.28           C  
ATOM   4452  HA  SER A 275       8.426  -2.944  -6.999  1.00 98.28           H  
ATOM   4453  C   SER A 275       8.235  -1.299  -5.654  1.00 98.28           C  
ATOM   4454  CB  SER A 275       7.861  -3.714  -5.080  1.00 98.28           C  
ATOM   4455  HB2 SER A 275       8.050  -4.736  -5.409  1.00 98.28           H  
ATOM   4456  HB3 SER A 275       6.799  -3.508  -5.209  1.00 98.28           H  
ATOM   4457  O   SER A 275       8.759  -0.672  -4.744  1.00 98.28           O  
ATOM   4458  OG  SER A 275       8.182  -3.601  -3.706  1.00 98.28           O  
ATOM   4459  HG  SER A 275       8.995  -4.085  -3.545  1.00 98.28           H  
ATOM   4460  N   ASN A 276       7.249  -0.784  -6.386  1.00 98.20           N  
ATOM   4461  H   ASN A 276       6.861  -1.356  -7.123  1.00 98.20           H  
ATOM   4462  CA  ASN A 276       6.656   0.537  -6.153  1.00 98.20           C  
ATOM   4463  HA  ASN A 276       6.727   0.787  -5.094  1.00 98.20           H  
ATOM   4464  C   ASN A 276       5.169   0.499  -6.526  1.00 98.20           C  
ATOM   4465  CB  ASN A 276       7.433   1.608  -6.945  1.00 98.20           C  
ATOM   4466  HB2 ASN A 276       8.463   1.640  -6.589  1.00 98.20           H  
ATOM   4467  HB3 ASN A 276       7.438   1.355  -8.005  1.00 98.20           H  
ATOM   4468  O   ASN A 276       4.763   0.959  -7.586  1.00 98.20           O  
ATOM   4469  CG  ASN A 276       6.853   3.008  -6.785  1.00 98.20           C  
ATOM   4470  ND2 ASN A 276       7.245   3.918  -7.648  1.00 98.20           N  
ATOM   4471 HD21 ASN A 276       7.895   3.687  -8.385  1.00 98.20           H  
ATOM   4472 HD22 ASN A 276       6.970   4.880  -7.511  1.00 98.20           H  
ATOM   4473  OD1 ASN A 276       6.028   3.273  -5.915  1.00 98.20           O  
ATOM   4474  N   LEU A 277       4.322  -0.086  -5.676  1.00 98.67           N  
ATOM   4475  H   LEU A 277       4.685  -0.433  -4.800  1.00 98.67           H  
ATOM   4476  CA  LEU A 277       2.889  -0.256  -5.983  1.00 98.67           C  
ATOM   4477  HA  LEU A 277       2.798  -0.576  -7.021  1.00 98.67           H  
ATOM   4478  C   LEU A 277       2.077   1.052  -5.900  1.00 98.67           C  
ATOM   4479  CB  LEU A 277       2.311  -1.358  -5.081  1.00 98.67           C  
ATOM   4480  HB2 LEU A 277       2.463  -1.070  -4.041  1.00 98.67           H  
ATOM   4481  HB3 LEU A 277       1.235  -1.427  -5.247  1.00 98.67           H  
ATOM   4482  O   LEU A 277       0.893   1.081  -6.256  1.00 98.67           O  
ATOM   4483  CG  LEU A 277       2.935  -2.747  -5.316  1.00 98.67           C  
ATOM   4484  HG  LEU A 277       4.009  -2.702  -5.136  1.00 98.67           H  
ATOM   4485  CD1 LEU A 277       2.338  -3.748  -4.329  1.00 98.67           C  
ATOM   4486 HD11 LEU A 277       2.793  -4.725  -4.488  1.00 98.67           H  
ATOM   4487 HD12 LEU A 277       1.258  -3.827  -4.449  1.00 98.67           H  
ATOM   4488 HD13 LEU A 277       2.557  -3.431  -3.309  1.00 98.67           H  
ATOM   4489  CD2 LEU A 277       2.701  -3.263  -6.741  1.00 98.67           C  
ATOM   4490 HD21 LEU A 277       1.640  -3.238  -6.989  1.00 98.67           H  
ATOM   4491 HD22 LEU A 277       3.067  -4.286  -6.824  1.00 98.67           H  
ATOM   4492 HD23 LEU A 277       3.262  -2.659  -7.454  1.00 98.67           H  
ATOM   4493  N   ASN A 278       2.719   2.134  -5.464  1.00 98.71           N  
ATOM   4494  H   ASN A 278       3.696   2.035  -5.227  1.00 98.71           H  
ATOM   4495  CA  ASN A 278       2.154   3.474  -5.350  1.00 98.71           C  
ATOM   4496  HA  ASN A 278       1.070   3.425  -5.447  1.00 98.71           H  
ATOM   4497  C   ASN A 278       2.635   4.424  -6.457  1.00 98.71           C  
ATOM   4498  CB  ASN A 278       2.475   3.999  -3.951  1.00 98.71           C  
ATOM   4499  HB2 ASN A 278       2.229   5.059  -3.894  1.00 98.71           H  
ATOM   4500  HB3 ASN A 278       3.548   3.901  -3.783  1.00 98.71           H  
ATOM   4501  O   ASN A 278       2.273   5.599  -6.435  1.00 98.71           O  
ATOM   4502  CG  ASN A 278       1.721   3.287  -2.842  1.00 98.71           C  
ATOM   4503  ND2 ASN A 278       2.194   3.447  -1.630  1.00 98.71           N  
ATOM   4504 HD21 ASN A 278       1.716   3.017  -0.850  1.00 98.71           H  
ATOM   4505 HD22 ASN A 278       3.034   3.995  -1.518  1.00 98.71           H  
ATOM   4506  OD1 ASN A 278       0.718   2.604  -3.041  1.00 98.71           O  
ATOM   4507  N   GLY A 279       3.387   3.922  -7.440  1.00 98.36           N  
ATOM   4508  H   GLY A 279       3.755   2.986  -7.353  1.00 98.36           H  
ATOM   4509  CA  GLY A 279       3.799   4.697  -8.604  1.00 98.36           C  
ATOM   4510  HA2 GLY A 279       4.469   4.094  -9.217  1.00 98.36           H  
ATOM   4511  HA3 GLY A 279       4.361   5.571  -8.273  1.00 98.36           H  
ATOM   4512  C   GLY A 279       2.631   5.176  -9.474  1.00 98.36           C  
ATOM   4513  O   GLY A 279       1.436   4.925  -9.221  1.00 98.36           O  
ATOM   4514  N   VAL A 280       2.995   5.864 -10.551  1.00 98.38           N  
ATOM   4515  H   VAL A 280       3.985   5.964 -10.725  1.00 98.38           H  
ATOM   4516  CA  VAL A 280       2.076   6.421 -11.539  1.00 98.38           C  
ATOM   4517  HA  VAL A 280       1.321   6.998 -11.005  1.00 98.38           H  
ATOM   4518  C   VAL A 280       1.382   5.293 -12.297  1.00 98.38           C  
ATOM   4519  CB  VAL A 280       2.810   7.382 -12.489  1.00 98.38           C  
ATOM   4520  HB  VAL A 280       3.655   6.868 -12.946  1.00 98.38           H  
ATOM   4521  O   VAL A 280       2.008   4.388 -12.853  1.00 98.38           O  
ATOM   4522  CG1 VAL A 280       1.887   7.910 -13.597  1.00 98.38           C  
ATOM   4523 HG11 VAL A 280       1.017   8.403 -13.163  1.00 98.38           H  
ATOM   4524 HG12 VAL A 280       2.433   8.629 -14.207  1.00 98.38           H  
ATOM   4525 HG13 VAL A 280       1.561   7.098 -14.246  1.00 98.38           H  
ATOM   4526  CG2 VAL A 280       3.328   8.597 -11.715  1.00 98.38           C  
ATOM   4527 HG21 VAL A 280       2.502   9.195 -11.330  1.00 98.38           H  
ATOM   4528 HG22 VAL A 280       3.954   9.210 -12.364  1.00 98.38           H  
ATOM   4529 HG23 VAL A 280       3.940   8.272 -10.874  1.00 98.38           H  
ATOM   4530  N   TRP A 281       0.050   5.357 -12.332  1.00 98.35           N  
ATOM   4531  H   TRP A 281      -0.401   6.177 -11.952  1.00 98.35           H  
ATOM   4532  CA  TRP A 281      -0.772   4.337 -12.972  1.00 98.35           C  
ATOM   4533  HA  TRP A 281      -0.595   3.382 -12.478  1.00 98.35           H  
ATOM   4534  C   TRP A 281      -0.419   4.165 -14.448  1.00 98.35           C  
ATOM   4535  CB  TRP A 281      -2.251   4.659 -12.802  1.00 98.35           C  
ATOM   4536  HB2 TRP A 281      -2.473   5.607 -13.290  1.00 98.35           H  
ATOM   4537  HB3 TRP A 281      -2.477   4.765 -11.741  1.00 98.35           H  
ATOM   4538  O   TRP A 281      -0.455   5.121 -15.218  1.00 98.35           O  
ATOM   4539  CG  TRP A 281      -3.142   3.600 -13.363  1.00 98.35           C  
ATOM   4540  CD1 TRP A 281      -3.687   3.616 -14.599  1.00 98.35           C  
ATOM   4541  HD1 TRP A 281      -3.553   4.411 -15.318  1.00 98.35           H  
ATOM   4542  CD2 TRP A 281      -3.577   2.352 -12.747  1.00 98.35           C  
ATOM   4543  CE2 TRP A 281      -4.425   1.672 -13.670  1.00 98.35           C  
ATOM   4544  CE3 TRP A 281      -3.315   1.710 -11.518  1.00 98.35           C  
ATOM   4545  HE3 TRP A 281      -2.652   2.182 -10.807  1.00 98.35           H  
ATOM   4546  NE1 TRP A 281      -4.464   2.491 -14.776  1.00 98.35           N  
ATOM   4547  HE1 TRP A 281      -5.018   2.329 -15.605  1.00 98.35           H  
ATOM   4548  CH2 TRP A 281      -4.726  -0.179 -12.156  1.00 98.35           C  
ATOM   4549  HH2 TRP A 281      -5.148  -1.145 -11.923  1.00 98.35           H  
ATOM   4550  CZ2 TRP A 281      -5.015   0.436 -13.381  1.00 98.35           C  
ATOM   4551  HZ2 TRP A 281      -5.667  -0.047 -14.094  1.00 98.35           H  
ATOM   4552  CZ3 TRP A 281      -3.861   0.442 -11.246  1.00 98.35           C  
ATOM   4553  HZ3 TRP A 281      -3.586  -0.098 -10.352  1.00 98.35           H  
ATOM   4554  N   GLY A 282      -0.096   2.932 -14.844  1.00 97.72           N  
ATOM   4555  H   GLY A 282      -0.044   2.201 -14.149  1.00 97.72           H  
ATOM   4556  CA  GLY A 282       0.204   2.595 -16.235  1.00 97.72           C  
ATOM   4557  HA2 GLY A 282      -0.611   2.947 -16.867  1.00 97.72           H  
ATOM   4558  HA3 GLY A 282       0.269   1.511 -16.330  1.00 97.72           H  
ATOM   4559  C   GLY A 282       1.504   3.193 -16.780  1.00 97.72           C  
ATOM   4560  O   GLY A 282       1.753   3.053 -17.976  1.00 97.72           O  
ATOM   4561  N   SER A 283       2.337   3.835 -15.949  1.00 98.01           N  
ATOM   4562  H   SER A 283       2.102   3.917 -14.970  1.00 98.01           H  
ATOM   4563  CA  SER A 283       3.612   4.377 -16.419  1.00 98.01           C  
ATOM   4564  HA  SER A 283       3.393   5.036 -17.260  1.00 98.01           H  
ATOM   4565  C   SER A 283       4.533   3.260 -16.917  1.00 98.01           C  
ATOM   4566  CB  SER A 283       4.306   5.232 -15.356  1.00 98.01           C  
ATOM   4567  HB2 SER A 283       3.617   6.004 -15.015  1.00 98.01           H  
ATOM   4568  HB3 SER A 283       4.601   4.611 -14.510  1.00 98.01           H  
ATOM   4569  O   SER A 283       4.601   2.167 -16.342  1.00 98.01           O  
ATOM   4570  OG  SER A 283       5.454   5.848 -15.914  1.00 98.01           O  
ATOM   4571  HG  SER A 283       5.865   6.376 -15.225  1.00 98.01           H  
ATOM   4572  N   VAL A 284       5.227   3.566 -18.014  1.00 97.57           N  
ATOM   4573  H   VAL A 284       5.050   4.474 -18.418  1.00 97.57           H  
ATOM   4574  CA  VAL A 284       6.273   2.741 -18.642  1.00 97.57           C  
ATOM   4575  HA  VAL A 284       6.343   1.792 -18.111  1.00 97.57           H  
ATOM   4576  C   VAL A 284       7.654   3.391 -18.532  1.00 97.57           C  
ATOM   4577  CB  VAL A 284       5.937   2.433 -20.114  1.00 97.57           C  
ATOM   4578  HB  VAL A 284       6.735   1.821 -20.534  1.00 97.57           H  
ATOM   4579  O   VAL A 284       8.645   2.839 -19.009  1.00 97.57           O  
ATOM   4580  CG1 VAL A 284       4.636   1.629 -20.227  1.00 97.57           C  
ATOM   4581 HG11 VAL A 284       3.788   2.214 -19.871  1.00 97.57           H  
ATOM   4582 HG12 VAL A 284       4.722   0.722 -19.629  1.00 97.57           H  
ATOM   4583 HG13 VAL A 284       4.467   1.351 -21.267  1.00 97.57           H  
ATOM   4584  CG2 VAL A 284       5.813   3.703 -20.971  1.00 97.57           C  
ATOM   4585 HG21 VAL A 284       4.987   4.324 -20.623  1.00 97.57           H  
ATOM   4586 HG22 VAL A 284       5.627   3.421 -22.007  1.00 97.57           H  
ATOM   4587 HG23 VAL A 284       6.741   4.272 -20.935  1.00 97.57           H  
ATOM   4588  N   LYS A 285       7.730   4.580 -17.920  1.00 98.21           N  
ATOM   4589  H   LYS A 285       6.906   4.922 -17.447  1.00 98.21           H  
ATOM   4590  CA  LYS A 285       9.004   5.220 -17.601  1.00 98.21           C  
ATOM   4591  HA  LYS A 285       9.637   5.225 -18.489  1.00 98.21           H  
ATOM   4592  C   LYS A 285       9.716   4.410 -16.523  1.00 98.21           C  
ATOM   4593  CB  LYS A 285       8.788   6.654 -17.127  1.00 98.21           C  
ATOM   4594  HB2 LYS A 285       8.087   6.644 -16.292  1.00 98.21           H  
ATOM   4595  HB3 LYS A 285       9.737   7.041 -16.757  1.00 98.21           H  
ATOM   4596  O   LYS A 285       9.070   3.799 -15.673  1.00 98.21           O  
ATOM   4597  CG  LYS A 285       8.264   7.597 -18.220  1.00 98.21           C  
ATOM   4598  HG2 LYS A 285       8.994   7.680 -19.025  1.00 98.21           H  
ATOM   4599  HG3 LYS A 285       7.309   7.244 -18.611  1.00 98.21           H  
ATOM   4600  CD  LYS A 285       8.077   8.944 -17.533  1.00 98.21           C  
ATOM   4601  HD2 LYS A 285       7.317   8.808 -16.763  1.00 98.21           H  
ATOM   4602  HD3 LYS A 285       9.017   9.213 -17.051  1.00 98.21           H  
ATOM   4603  CE  LYS A 285       7.641  10.115 -18.397  1.00 98.21           C  
ATOM   4604  HE2 LYS A 285       8.355  10.254 -19.209  1.00 98.21           H  
ATOM   4605  HE3 LYS A 285       6.653   9.910 -18.807  1.00 98.21           H  
ATOM   4606  NZ  LYS A 285       7.616  11.297 -17.504  1.00 98.21           N  
ATOM   4607  HZ1 LYS A 285       7.272  12.133 -17.954  1.00 98.21           H  
ATOM   4608  HZ2 LYS A 285       7.067  11.082 -16.684  1.00 98.21           H  
ATOM   4609  HZ3 LYS A 285       8.540  11.456 -17.127  1.00 98.21           H  
ATOM   4610  N   TYR A 286      11.043   4.411 -16.580  1.00 98.14           N  
ATOM   4611  H   TYR A 286      11.499   5.021 -17.244  1.00 98.14           H  
ATOM   4612  CA  TYR A 286      11.879   3.604 -15.700  1.00 98.14           C  
ATOM   4613  HA  TYR A 286      11.691   2.551 -15.906  1.00 98.14           H  
ATOM   4614  C   TYR A 286      11.572   3.876 -14.222  1.00 98.14           C  
ATOM   4615  CB  TYR A 286      13.350   3.900 -16.005  1.00 98.14           C  
ATOM   4616  HB2 TYR A 286      13.552   3.676 -17.053  1.00 98.14           H  
ATOM   4617  HB3 TYR A 286      13.542   4.962 -15.853  1.00 98.14           H  
ATOM   4618  O   TYR A 286      11.800   4.975 -13.730  1.00 98.14           O  
ATOM   4619  CG  TYR A 286      14.301   3.100 -15.142  1.00 98.14           C  
ATOM   4620  CD1 TYR A 286      14.821   3.654 -13.958  1.00 98.14           C  
ATOM   4621  HD1 TYR A 286      14.547   4.657 -13.664  1.00 98.14           H  
ATOM   4622  CD2 TYR A 286      14.633   1.783 -15.502  1.00 98.14           C  
ATOM   4623  HD2 TYR A 286      14.185   1.338 -16.378  1.00 98.14           H  
ATOM   4624  CE1 TYR A 286      15.681   2.896 -13.140  1.00 98.14           C  
ATOM   4625  HE1 TYR A 286      16.065   3.320 -12.224  1.00 98.14           H  
ATOM   4626  CE2 TYR A 286      15.527   1.037 -14.715  1.00 98.14           C  
ATOM   4627  HE2 TYR A 286      15.817   0.038 -15.004  1.00 98.14           H  
ATOM   4628  OH  TYR A 286      16.873   0.845 -12.750  1.00 98.14           O  
ATOM   4629  HH  TYR A 286      17.126   1.325 -11.958  1.00 98.14           H  
ATOM   4630  CZ  TYR A 286      16.041   1.587 -13.525  1.00 98.14           C  
ATOM   4631  N   GLY A 287      11.058   2.868 -13.519  1.00 97.77           N  
ATOM   4632  H   GLY A 287      10.766   2.042 -14.021  1.00 97.77           H  
ATOM   4633  CA  GLY A 287      10.849   2.901 -12.072  1.00 97.77           C  
ATOM   4634  HA2 GLY A 287      10.752   1.879 -11.704  1.00 97.77           H  
ATOM   4635  HA3 GLY A 287      11.742   3.320 -11.608  1.00 97.77           H  
ATOM   4636  C   GLY A 287       9.641   3.722 -11.592  1.00 97.77           C  
ATOM   4637  O   GLY A 287       9.311   3.661 -10.412  1.00 97.77           O  
ATOM   4638  N   GLU A 288       8.977   4.480 -12.472  1.00 98.40           N  
ATOM   4639  H   GLU A 288       9.336   4.523 -13.416  1.00 98.40           H  
ATOM   4640  CA  GLU A 288       7.879   5.397 -12.110  1.00 98.40           C  
ATOM   4641  HA  GLU A 288       8.078   5.829 -11.130  1.00 98.40           H  
ATOM   4642  C   GLU A 288       6.505   4.705 -12.022  1.00 98.40           C  
ATOM   4643  CB  GLU A 288       7.802   6.544 -13.135  1.00 98.40           C  
ATOM   4644  HB2 GLU A 288       7.778   6.111 -14.135  1.00 98.40           H  
ATOM   4645  HB3 GLU A 288       6.861   7.074 -12.987  1.00 98.40           H  
ATOM   4646  O   GLU A 288       5.527   5.294 -11.565  1.00 98.40           O  
ATOM   4647  CG  GLU A 288       8.949   7.569 -13.052  1.00 98.40           C  
ATOM   4648  HG2 GLU A 288       9.891   7.054 -13.243  1.00 98.40           H  
ATOM   4649  HG3 GLU A 288       8.984   7.981 -12.043  1.00 98.40           H  
ATOM   4650  CD  GLU A 288       8.773   8.720 -14.068  1.00 98.40           C  
ATOM   4651  OE1 GLU A 288       9.779   9.183 -14.651  1.00 98.40           O  
ATOM   4652  OE2 GLU A 288       7.619   9.092 -14.399  1.00 98.40           O  
ATOM   4653  N   GLY A 289       6.396   3.473 -12.523  1.00 98.14           N  
ATOM   4654  H   GLY A 289       7.256   3.019 -12.794  1.00 98.14           H  
ATOM   4655  CA  GLY A 289       5.139   2.728 -12.611  1.00 98.14           C  
ATOM   4656  HA2 GLY A 289       4.317   3.415 -12.811  1.00 98.14           H  
ATOM   4657  HA3 GLY A 289       5.212   2.031 -13.445  1.00 98.14           H  
ATOM   4658  C   GLY A 289       4.781   1.939 -11.355  1.00 98.14           C  
ATOM   4659  O   GLY A 289       5.519   1.922 -10.374  1.00 98.14           O  
ATOM   4660  N   LEU A 290       3.660   1.209 -11.412  1.00 98.64           N  
ATOM   4661  H   LEU A 290       3.121   1.254 -12.265  1.00 98.64           H  
ATOM   4662  CA  LEU A 290       3.308   0.215 -10.392  1.00 98.64           C  
ATOM   4663  HA  LEU A 290       3.510   0.654  -9.416  1.00 98.64           H  
ATOM   4664  C   LEU A 290       4.204  -1.017 -10.552  1.00 98.64           C  
ATOM   4665  CB  LEU A 290       1.823  -0.168 -10.393  1.00 98.64           C  
ATOM   4666  HB2 LEU A 290       1.736  -1.036  -9.741  1.00 98.64           H  
ATOM   4667  HB3 LEU A 290       1.507  -0.460 -11.395  1.00 98.64           H  
ATOM   4668  O   LEU A 290       3.791  -2.033 -11.120  1.00 98.64           O  
ATOM   4669  CG  LEU A 290       0.868   0.879  -9.814  1.00 98.64           C  
ATOM   4670  HG  LEU A 290       1.216   1.196  -8.831  1.00 98.64           H  
ATOM   4671  CD1 LEU A 290       0.727   2.095 -10.711  1.00 98.64           C  
ATOM   4672 HD11 LEU A 290       0.545   1.765 -11.734  1.00 98.64           H  
ATOM   4673 HD12 LEU A 290      -0.085   2.730 -10.358  1.00 98.64           H  
ATOM   4674 HD13 LEU A 290       1.647   2.679 -10.680  1.00 98.64           H  
ATOM   4675  CD2 LEU A 290      -0.510   0.239  -9.677  1.00 98.64           C  
ATOM   4676 HD21 LEU A 290      -0.870  -0.090 -10.652  1.00 98.64           H  
ATOM   4677 HD22 LEU A 290      -1.208   0.959  -9.251  1.00 98.64           H  
ATOM   4678 HD23 LEU A 290      -0.426  -0.622  -9.014  1.00 98.64           H  
ATOM   4679  N   ASN A 291       5.460  -0.900 -10.131  1.00 98.34           N  
ATOM   4680  H   ASN A 291       5.736  -0.017  -9.727  1.00 98.34           H  
ATOM   4681  CA  ASN A 291       6.470  -1.904 -10.422  1.00 98.34           C  
ATOM   4682  HA  ASN A 291       6.237  -2.335 -11.395  1.00 98.34           H  
ATOM   4683  C   ASN A 291       6.448  -3.054  -9.410  1.00 98.34           C  
ATOM   4684  CB  ASN A 291       7.863  -1.266 -10.536  1.00 98.34           C  
ATOM   4685  HB2 ASN A 291       8.592  -2.043 -10.764  1.00 98.34           H  
ATOM   4686  HB3 ASN A 291       8.133  -0.815  -9.581  1.00 98.34           H  
ATOM   4687  O   ASN A 291       6.323  -2.861  -8.201  1.00 98.34           O  
ATOM   4688  CG  ASN A 291       7.991  -0.200 -11.612  1.00 98.34           C  
ATOM   4689  ND2 ASN A 291       7.450  -0.352 -12.794  1.00 98.34           N  
ATOM   4690 HD21 ASN A 291       6.877  -1.142 -13.053  1.00 98.34           H  
ATOM   4691 HD22 ASN A 291       7.646   0.392 -13.448  1.00 98.34           H  
ATOM   4692  OD1 ASN A 291       8.668   0.786 -11.439  1.00 98.34           O  
ATOM   4693  N   TRP A 292       6.657  -4.256  -9.933  1.00 98.40           N  
ATOM   4694  H   TRP A 292       6.701  -4.315 -10.941  1.00 98.40           H  
ATOM   4695  CA  TRP A 292       7.044  -5.453  -9.200  1.00 98.40           C  
ATOM   4696  HA  TRP A 292       7.422  -5.185  -8.214  1.00 98.40           H  
ATOM   4697  C   TRP A 292       8.168  -6.090 -10.013  1.00 98.40           C  
ATOM   4698  CB  TRP A 292       5.820  -6.365  -9.036  1.00 98.40           C  
ATOM   4699  HB2 TRP A 292       5.532  -6.799  -9.993  1.00 98.40           H  
ATOM   4700  HB3 TRP A 292       4.981  -5.752  -8.707  1.00 98.40           H  
ATOM   4701  O   TRP A 292       7.901  -6.875 -10.918  1.00 98.40           O  
ATOM   4702  CG  TRP A 292       5.993  -7.445  -8.018  1.00 98.40           C  
ATOM   4703  CD1 TRP A 292       6.470  -8.697  -8.215  1.00 98.40           C  
ATOM   4704  HD1 TRP A 292       6.811  -9.099  -9.158  1.00 98.40           H  
ATOM   4705  CD2 TRP A 292       5.737  -7.337  -6.588  1.00 98.40           C  
ATOM   4706  CE2 TRP A 292       6.014  -8.594  -5.978  1.00 98.40           C  
ATOM   4707  CE3 TRP A 292       5.333  -6.283  -5.742  1.00 98.40           C  
ATOM   4708  HE3 TRP A 292       5.142  -5.309  -6.168  1.00 98.40           H  
ATOM   4709  NE1 TRP A 292       6.486  -9.373  -7.009  1.00 98.40           N  
ATOM   4710  HE1 TRP A 292       6.939 -10.262  -6.854  1.00 98.40           H  
ATOM   4711  CH2 TRP A 292       5.498  -7.727  -3.779  1.00 98.40           C  
ATOM   4712  HH2 TRP A 292       5.441  -7.864  -2.710  1.00 98.40           H  
ATOM   4713  CZ2 TRP A 292       5.882  -8.798  -4.596  1.00 98.40           C  
ATOM   4714  HZ2 TRP A 292       6.098  -9.755  -4.145  1.00 98.40           H  
ATOM   4715  CZ3 TRP A 292       5.225  -6.473  -4.351  1.00 98.40           C  
ATOM   4716  HZ3 TRP A 292       4.956  -5.645  -3.713  1.00 98.40           H  
ATOM   4717  N   ASN A 293       9.415  -5.658  -9.795  1.00 97.14           N  
ATOM   4718  H   ASN A 293       9.570  -5.054  -9.001  1.00 97.14           H  
ATOM   4719  CA  ASN A 293      10.506  -5.736 -10.777  1.00 97.14           C  
ATOM   4720  HA  ASN A 293      10.293  -5.013 -11.564  1.00 97.14           H  
ATOM   4721  C   ASN A 293      10.659  -7.096 -11.480  1.00 97.14           C  
ATOM   4722  CB  ASN A 293      11.824  -5.309 -10.100  1.00 97.14           C  
ATOM   4723  HB2 ASN A 293      11.996  -5.856  -9.173  1.00 97.14           H  
ATOM   4724  HB3 ASN A 293      11.783  -4.248  -9.854  1.00 97.14           H  
ATOM   4725  O   ASN A 293      10.803  -7.131 -12.699  1.00 97.14           O  
ATOM   4726  CG  ASN A 293      13.024  -5.576 -10.983  1.00 97.14           C  
ATOM   4727  ND2 ASN A 293      13.459  -4.600 -11.731  1.00 97.14           N  
ATOM   4728 HD21 ASN A 293      13.145  -3.655 -11.563  1.00 97.14           H  
ATOM   4729 HD22 ASN A 293      14.316  -4.770 -12.237  1.00 97.14           H  
ATOM   4730  OD1 ASN A 293      13.538  -6.681 -11.059  1.00 97.14           O  
ATOM   4731  N   LYS A 294      10.589  -8.223 -10.766  1.00 96.43           N  
ATOM   4732  H   LYS A 294      10.373  -8.162  -9.782  1.00 96.43           H  
ATOM   4733  CA  LYS A 294      10.763  -9.541 -11.405  1.00 96.43           C  
ATOM   4734  HA  LYS A 294      11.639  -9.516 -12.053  1.00 96.43           H  
ATOM   4735  C   LYS A 294       9.587  -9.936 -12.307  1.00 96.43           C  
ATOM   4736  CB  LYS A 294      10.948 -10.608 -10.335  1.00 96.43           C  
ATOM   4737  HB2 LYS A 294      10.969 -11.587 -10.815  1.00 96.43           H  
ATOM   4738  HB3 LYS A 294      10.058 -10.547  -9.710  1.00 96.43           H  
ATOM   4739  O   LYS A 294       9.753 -10.776 -13.183  1.00 96.43           O  
ATOM   4740  CG  LYS A 294      12.180 -10.479  -9.434  1.00 96.43           C  
ATOM   4741  HG2 LYS A 294      12.209  -9.490  -8.975  1.00 96.43           H  
ATOM   4742  HG3 LYS A 294      12.098 -11.221  -8.640  1.00 96.43           H  
ATOM   4743  CD  LYS A 294      13.474 -10.725 -10.213  1.00 96.43           C  
ATOM   4744  HD2 LYS A 294      13.620  -9.921 -10.934  1.00 96.43           H  
ATOM   4745  HD3 LYS A 294      13.408 -11.679 -10.738  1.00 96.43           H  
ATOM   4746  CE  LYS A 294      14.647 -10.756  -9.232  1.00 96.43           C  
ATOM   4747  HE2 LYS A 294      14.484 -11.558  -8.512  1.00 96.43           H  
ATOM   4748  HE3 LYS A 294      14.660  -9.817  -8.679  1.00 96.43           H  
ATOM   4749  NZ  LYS A 294      15.938 -10.946  -9.936  1.00 96.43           N  
ATOM   4750  HZ1 LYS A 294      16.097 -10.181 -10.575  1.00 96.43           H  
ATOM   4751  HZ2 LYS A 294      16.693 -10.956  -9.265  1.00 96.43           H  
ATOM   4752  HZ3 LYS A 294      15.944 -11.818 -10.446  1.00 96.43           H  
ATOM   4753  N   LEU A 295       8.420  -9.331 -12.097  1.00 96.49           N  
ATOM   4754  H   LEU A 295       8.391  -8.623 -11.378  1.00 96.49           H  
ATOM   4755  CA  LEU A 295       7.218  -9.516 -12.903  1.00 96.49           C  
ATOM   4756  HA  LEU A 295       7.260 -10.496 -13.379  1.00 96.49           H  
ATOM   4757  C   LEU A 295       7.122  -8.467 -14.018  1.00 96.49           C  
ATOM   4758  CB  LEU A 295       6.006  -9.472 -11.953  1.00 96.49           C  
ATOM   4759  HB2 LEU A 295       6.118 -10.263 -11.212  1.00 96.49           H  
ATOM   4760  HB3 LEU A 295       6.004  -8.517 -11.427  1.00 96.49           H  
ATOM   4761  O   LEU A 295       6.901  -8.803 -15.178  1.00 96.49           O  
ATOM   4762  CG  LEU A 295       4.641  -9.629 -12.638  1.00 96.49           C  
ATOM   4763  HG  LEU A 295       4.501  -8.830 -13.366  1.00 96.49           H  
ATOM   4764  CD1 LEU A 295       4.531 -10.979 -13.342  1.00 96.49           C  
ATOM   4765 HD11 LEU A 295       5.248 -11.040 -14.161  1.00 96.49           H  
ATOM   4766 HD12 LEU A 295       3.531 -11.091 -13.759  1.00 96.49           H  
ATOM   4767 HD13 LEU A 295       4.713 -11.788 -12.635  1.00 96.49           H  
ATOM   4768  CD2 LEU A 295       3.532  -9.520 -11.591  1.00 96.49           C  
ATOM   4769 HD21 LEU A 295       2.557  -9.636 -12.065  1.00 96.49           H  
ATOM   4770 HD22 LEU A 295       3.577  -8.544 -11.107  1.00 96.49           H  
ATOM   4771 HD23 LEU A 295       3.651 -10.298 -10.837  1.00 96.49           H  
ATOM   4772  N   THR A 296       7.285  -7.191 -13.670  1.00 97.71           N  
ATOM   4773  H   THR A 296       7.466  -6.982 -12.699  1.00 97.71           H  
ATOM   4774  CA  THR A 296       7.014  -6.064 -14.570  1.00 97.71           C  
ATOM   4775  HA  THR A 296       6.357  -6.401 -15.372  1.00 97.71           H  
ATOM   4776  C   THR A 296       8.255  -5.486 -15.236  1.00 97.71           C  
ATOM   4777  CB  THR A 296       6.284  -4.934 -13.835  1.00 97.71           C  
ATOM   4778  HB  THR A 296       6.045  -4.161 -14.566  1.00 97.71           H  
ATOM   4779  O   THR A 296       8.120  -4.686 -16.158  1.00 97.71           O  
ATOM   4780  CG2 THR A 296       4.982  -5.391 -13.188  1.00 97.71           C  
ATOM   4781 HG21 THR A 296       4.352  -5.884 -13.928  1.00 97.71           H  
ATOM   4782 HG22 THR A 296       4.465  -4.513 -12.801  1.00 97.71           H  
ATOM   4783 HG23 THR A 296       5.183  -6.079 -12.366  1.00 97.71           H  
ATOM   4784  OG1 THR A 296       7.081  -4.386 -12.806  1.00 97.71           O  
ATOM   4785  HG1 THR A 296       7.822  -3.924 -13.204  1.00 97.71           H  
ATOM   4786  N   THR A 297       9.462  -5.836 -14.781  1.00 97.32           N  
ATOM   4787  H   THR A 297       9.507  -6.547 -14.065  1.00 97.32           H  
ATOM   4788  CA  THR A 297      10.677  -5.010 -14.939  1.00 97.32           C  
ATOM   4789  HA  THR A 297      11.472  -5.470 -14.352  1.00 97.32           H  
ATOM   4790  C   THR A 297      10.473  -3.605 -14.345  1.00 97.32           C  
ATOM   4791  CB  THR A 297      11.189  -4.984 -16.395  1.00 97.32           C  
ATOM   4792  HB  THR A 297      12.222  -4.635 -16.383  1.00 97.32           H  
ATOM   4793  O   THR A 297       9.491  -3.363 -13.639  1.00 97.32           O  
ATOM   4794  CG2 THR A 297      11.161  -6.353 -17.078  1.00 97.32           C  
ATOM   4795 HG21 THR A 297      11.686  -7.081 -16.459  1.00 97.32           H  
ATOM   4796 HG22 THR A 297      11.663  -6.280 -18.043  1.00 97.32           H  
ATOM   4797 HG23 THR A 297      10.135  -6.686 -17.237  1.00 97.32           H  
ATOM   4798  OG1 THR A 297      10.444  -4.084 -17.179  1.00 97.32           O  
ATOM   4799  HG1 THR A 297       9.522  -4.295 -17.013  1.00 97.32           H  
ATOM   4800  N   TYR A 298      11.372  -2.662 -14.626  1.00 97.88           N  
ATOM   4801  H   TYR A 298      12.187  -2.905 -15.171  1.00 97.88           H  
ATOM   4802  CA  TYR A 298      11.181  -1.245 -14.291  1.00 97.88           C  
ATOM   4803  HA  TYR A 298      10.596  -1.169 -13.375  1.00 97.88           H  
ATOM   4804  C   TYR A 298      10.396  -0.458 -15.352  1.00 97.88           C  
ATOM   4805  CB  TYR A 298      12.551  -0.613 -14.021  1.00 97.88           C  
ATOM   4806  HB2 TYR A 298      13.190  -0.763 -14.891  1.00 97.88           H  
ATOM   4807  HB3 TYR A 298      12.428   0.462 -13.887  1.00 97.88           H  
ATOM   4808  O   TYR A 298      10.081   0.703 -15.126  1.00 97.88           O  
ATOM   4809  CG  TYR A 298      13.232  -1.147 -12.777  1.00 97.88           C  
ATOM   4810  CD1 TYR A 298      12.606  -0.993 -11.525  1.00 97.88           C  
ATOM   4811  HD1 TYR A 298      11.657  -0.483 -11.443  1.00 97.88           H  
ATOM   4812  CD2 TYR A 298      14.500  -1.757 -12.857  1.00 97.88           C  
ATOM   4813  HD2 TYR A 298      15.006  -1.835 -13.808  1.00 97.88           H  
ATOM   4814  CE1 TYR A 298      13.229  -1.476 -10.363  1.00 97.88           C  
ATOM   4815  HE1 TYR A 298      12.757  -1.353  -9.399  1.00 97.88           H  
ATOM   4816  CE2 TYR A 298      15.148  -2.197 -11.686  1.00 97.88           C  
ATOM   4817  HE2 TYR A 298      16.137  -2.628 -11.740  1.00 97.88           H  
ATOM   4818  OH  TYR A 298      15.066  -2.598  -9.322  1.00 97.88           O  
ATOM   4819  HH  TYR A 298      15.987  -2.851  -9.411  1.00 97.88           H  
ATOM   4820  CZ  TYR A 298      14.505  -2.071 -10.436  1.00 97.88           C  
ATOM   4821  N   TYR A 299      10.063  -1.067 -16.495  1.00 98.03           N  
ATOM   4822  H   TYR A 299      10.353  -2.025 -16.628  1.00 98.03           H  
ATOM   4823  CA  TYR A 299       9.451  -0.386 -17.648  1.00 98.03           C  
ATOM   4824  HA  TYR A 299       9.477   0.692 -17.484  1.00 98.03           H  
ATOM   4825  C   TYR A 299       7.975  -0.743 -17.873  1.00 98.03           C  
ATOM   4826  CB  TYR A 299      10.282  -0.675 -18.902  1.00 98.03           C  
ATOM   4827  HB2 TYR A 299      10.264  -1.746 -19.103  1.00 98.03           H  
ATOM   4828  HB3 TYR A 299       9.823  -0.175 -19.755  1.00 98.03           H  
ATOM   4829  O   TYR A 299       7.405  -0.432 -18.918  1.00 98.03           O  
ATOM   4830  CG  TYR A 299      11.716  -0.202 -18.813  1.00 98.03           C  
ATOM   4831  CD1 TYR A 299      12.014   1.156 -19.035  1.00 98.03           C  
ATOM   4832  HD1 TYR A 299      11.215   1.854 -19.237  1.00 98.03           H  
ATOM   4833  CD2 TYR A 299      12.746  -1.120 -18.535  1.00 98.03           C  
ATOM   4834  HD2 TYR A 299      12.513  -2.161 -18.368  1.00 98.03           H  
ATOM   4835  CE1 TYR A 299      13.351   1.595 -19.017  1.00 98.03           C  
ATOM   4836  HE1 TYR A 299      13.583   2.633 -19.204  1.00 98.03           H  
ATOM   4837  CE2 TYR A 299      14.083  -0.682 -18.504  1.00 98.03           C  
ATOM   4838  HE2 TYR A 299      14.889  -1.371 -18.300  1.00 98.03           H  
ATOM   4839  OH  TYR A 299      15.680   1.082 -18.706  1.00 98.03           O  
ATOM   4840  HH  TYR A 299      15.777   2.030 -18.828  1.00 98.03           H  
ATOM   4841  CZ  TYR A 299      14.388   0.671 -18.763  1.00 98.03           C  
ATOM   4842  N   ALA A 300       7.339  -1.432 -16.925  1.00 97.99           N  
ATOM   4843  H   ALA A 300       7.829  -1.655 -16.071  1.00 97.99           H  
ATOM   4844  CA  ALA A 300       5.912  -1.717 -16.992  1.00 97.99           C  
ATOM   4845  HA  ALA A 300       5.436  -0.955 -17.608  1.00 97.99           H  
ATOM   4846  C   ALA A 300       5.259  -1.637 -15.612  1.00 97.99           C  
ATOM   4847  CB  ALA A 300       5.674  -3.080 -17.659  1.00 97.99           C  
ATOM   4848  HB1 ALA A 300       5.945  -3.886 -16.976  1.00 97.99           H  
ATOM   4849  HB2 ALA A 300       4.619  -3.178 -17.914  1.00 97.99           H  
ATOM   4850  HB3 ALA A 300       6.268  -3.155 -18.570  1.00 97.99           H  
ATOM   4851  O   ALA A 300       5.908  -1.801 -14.581  1.00 97.99           O  
ATOM   4852  N   SER A 301       3.947  -1.429 -15.615  1.00 98.39           N  
ATOM   4853  H   SER A 301       3.483  -1.317 -16.505  1.00 98.39           H  
ATOM   4854  CA  SER A 301       3.115  -1.402 -14.416  1.00 98.39           C  
ATOM   4855  HA  SER A 301       3.741  -1.356 -13.525  1.00 98.39           H  
ATOM   4856  C   SER A 301       2.243  -2.653 -14.335  1.00 98.39           C  
ATOM   4857  CB  SER A 301       2.233  -0.154 -14.438  1.00 98.39           C  
ATOM   4858  HB2 SER A 301       1.517  -0.205 -13.617  1.00 98.39           H  
ATOM   4859  HB3 SER A 301       1.679  -0.112 -15.376  1.00 98.39           H  
ATOM   4860  O   SER A 301       1.748  -3.135 -15.359  1.00 98.39           O  
ATOM   4861  OG  SER A 301       3.005   1.020 -14.285  1.00 98.39           O  
ATOM   4862  HG  SER A 301       3.550   1.182 -15.059  1.00 98.39           H  
ATOM   4863  N   VAL A 302       1.989  -3.145 -13.121  1.00 98.44           N  
ATOM   4864  H   VAL A 302       2.461  -2.744 -12.323  1.00 98.44           H  
ATOM   4865  CA  VAL A 302       0.826  -4.011 -12.889  1.00 98.44           C  
ATOM   4866  HA  VAL A 302       0.867  -4.834 -13.602  1.00 98.44           H  
ATOM   4867  C   VAL A 302      -0.455  -3.227 -13.189  1.00 98.44           C  
ATOM   4868  CB  VAL A 302       0.803  -4.650 -11.485  1.00 98.44           C  
ATOM   4869  HB  VAL A 302      -0.095  -5.263 -11.407  1.00 98.44           H  
ATOM   4870  O   VAL A 302      -0.533  -2.023 -12.949  1.00 98.44           O  
ATOM   4871  CG1 VAL A 302       2.013  -5.569 -11.283  1.00 98.44           C  
ATOM   4872 HG11 VAL A 302       1.873  -6.169 -10.383  1.00 98.44           H  
ATOM   4873 HG12 VAL A 302       2.919  -4.976 -11.163  1.00 98.44           H  
ATOM   4874 HG13 VAL A 302       2.128  -6.238 -12.136  1.00 98.44           H  
ATOM   4875  CG2 VAL A 302       0.754  -3.655 -10.327  1.00 98.44           C  
ATOM   4876 HG21 VAL A 302       0.563  -4.196  -9.400  1.00 98.44           H  
ATOM   4877 HG22 VAL A 302      -0.044  -2.927 -10.474  1.00 98.44           H  
ATOM   4878 HG23 VAL A 302       1.714  -3.148 -10.236  1.00 98.44           H  
ATOM   4879  N   ASN A 303      -1.465  -3.903 -13.734  1.00 97.68           N  
ATOM   4880  H   ASN A 303      -1.358  -4.899 -13.862  1.00 97.68           H  
ATOM   4881  CA  ASN A 303      -2.756  -3.303 -14.083  1.00 97.68           C  
ATOM   4882  HA  ASN A 303      -2.629  -2.222 -14.137  1.00 97.68           H  
ATOM   4883  C   ASN A 303      -3.832  -3.527 -13.005  1.00 97.68           C  
ATOM   4884  CB  ASN A 303      -3.166  -3.775 -15.486  1.00 97.68           C  
ATOM   4885  HB2 ASN A 303      -4.032  -3.197 -15.808  1.00 97.68           H  
ATOM   4886  HB3 ASN A 303      -2.354  -3.569 -16.184  1.00 97.68           H  
ATOM   4887  O   ASN A 303      -5.005  -3.237 -13.229  1.00 97.68           O  
ATOM   4888  CG  ASN A 303      -3.492  -5.256 -15.559  1.00 97.68           C  
ATOM   4889  ND2 ASN A 303      -4.747  -5.605 -15.695  1.00 97.68           N  
ATOM   4890 HD21 ASN A 303      -5.461  -4.893 -15.634  1.00 97.68           H  
ATOM   4891 HD22 ASN A 303      -4.954  -6.594 -15.719  1.00 97.68           H  
ATOM   4892  OD1 ASN A 303      -2.636  -6.123 -15.522  1.00 97.68           O  
ATOM   4893  N   PHE A 304      -3.438  -4.081 -11.858  1.00 98.53           N  
ATOM   4894  H   PHE A 304      -2.467  -4.350 -11.784  1.00 98.53           H  
ATOM   4895  CA  PHE A 304      -4.238  -4.221 -10.645  1.00 98.53           C  
ATOM   4896  HA  PHE A 304      -4.814  -3.312 -10.470  1.00 98.53           H  
ATOM   4897  C   PHE A 304      -3.297  -4.462  -9.463  1.00 98.53           C  
ATOM   4898  CB  PHE A 304      -5.197  -5.410 -10.805  1.00 98.53           C  
ATOM   4899  HB2 PHE A 304      -5.902  -5.190 -11.606  1.00 98.53           H  
ATOM   4900  HB3 PHE A 304      -4.624  -6.286 -11.109  1.00 98.53           H  
ATOM   4901  O   PHE A 304      -2.374  -5.272  -9.584  1.00 98.53           O  
ATOM   4902  CG  PHE A 304      -5.977  -5.764  -9.556  1.00 98.53           C  
ATOM   4903  CD1 PHE A 304      -5.459  -6.693  -8.634  1.00 98.53           C  
ATOM   4904  HD1 PHE A 304      -4.489  -7.141  -8.794  1.00 98.53           H  
ATOM   4905  CD2 PHE A 304      -7.221  -5.156  -9.313  1.00 98.53           C  
ATOM   4906  HD2 PHE A 304      -7.609  -4.441 -10.022  1.00 98.53           H  
ATOM   4907  CE1 PHE A 304      -6.191  -7.022  -7.482  1.00 98.53           C  
ATOM   4908  HE1 PHE A 304      -5.781  -7.716  -6.763  1.00 98.53           H  
ATOM   4909  CE2 PHE A 304      -7.952  -5.482  -8.157  1.00 98.53           C  
ATOM   4910  HE2 PHE A 304      -8.901  -5.005  -7.961  1.00 98.53           H  
ATOM   4911  CZ  PHE A 304      -7.442  -6.429  -7.254  1.00 98.53           C  
ATOM   4912  HZ  PHE A 304      -8.002  -6.700  -6.371  1.00 98.53           H  
ATOM   4913  N   THR A 305      -3.551  -3.813  -8.327  1.00 98.71           N  
ATOM   4914  H   THR A 305      -4.313  -3.152  -8.292  1.00 98.71           H  
ATOM   4915  CA  THR A 305      -2.938  -4.206  -7.054  1.00 98.71           C  
ATOM   4916  HA  THR A 305      -2.770  -5.281  -7.116  1.00 98.71           H  
ATOM   4917  C   THR A 305      -3.869  -3.968  -5.870  1.00 98.71           C  
ATOM   4918  CB  THR A 305      -1.551  -3.582  -6.834  1.00 98.71           C  
ATOM   4919  HB  THR A 305      -0.886  -3.925  -7.626  1.00 98.71           H  
ATOM   4920  O   THR A 305      -4.617  -2.987  -5.832  1.00 98.71           O  
ATOM   4921  CG2 THR A 305      -1.553  -2.065  -6.844  1.00 98.71           C  
ATOM   4922 HG21 THR A 305      -2.250  -1.681  -6.099  1.00 98.71           H  
ATOM   4923 HG22 THR A 305      -0.551  -1.683  -6.646  1.00 98.71           H  
ATOM   4924 HG23 THR A 305      -1.850  -1.751  -7.845  1.00 98.71           H  
ATOM   4925  OG1 THR A 305      -1.013  -3.986  -5.605  1.00 98.71           O  
ATOM   4926  HG1 THR A 305      -0.199  -3.498  -5.458  1.00 98.71           H  
ATOM   4927  N   GLU A 306      -3.820  -4.883  -4.907  1.00 98.73           N  
ATOM   4928  H   GLU A 306      -3.173  -5.647  -5.038  1.00 98.73           H  
ATOM   4929  CA  GLU A 306      -4.387  -4.720  -3.573  1.00 98.73           C  
ATOM   4930  HA  GLU A 306      -4.651  -3.676  -3.404  1.00 98.73           H  
ATOM   4931  C   GLU A 306      -3.368  -5.144  -2.533  1.00 98.73           C  
ATOM   4932  CB  GLU A 306      -5.619  -5.609  -3.371  1.00 98.73           C  
ATOM   4933  HB2 GLU A 306      -5.793  -5.734  -2.302  1.00 98.73           H  
ATOM   4934  HB3 GLU A 306      -5.430  -6.592  -3.802  1.00 98.73           H  
ATOM   4935  O   GLU A 306      -2.855  -6.258  -2.608  1.00 98.73           O  
ATOM   4936  CG  GLU A 306      -6.886  -5.027  -3.977  1.00 98.73           C  
ATOM   4937  HG2 GLU A 306      -7.123  -4.094  -3.466  1.00 98.73           H  
ATOM   4938  HG3 GLU A 306      -6.719  -4.811  -5.033  1.00 98.73           H
[truncated: 12,564 more chars]
