# Supplementary material for: Nuclear genome of Bulinus truncatus, an intermediate host of the carcinogenic human blood fluke Schistosoma haematobium
Source: Nat Commun. 2022 Feb 21;13:977. doi: 10.1038/s41467-022-28634-9 (PMC8861042; doi:10.1038/s41467-022-28634-9)
Supplement: Supplementary file 6 — Supplementary Data 3 [file 41467_2022_28634_MOESM6_ESM.zip › Supplementary_Data_3/bglb017605-pa.mature.pep.pdb]

ATOM      1  N   MET A   1     -27.559  35.484  51.575  1.00 63.69           N  
ATOM      2  H   MET A   1     -26.997  35.954  52.270  1.00 63.69           H  
ATOM      3  H2  MET A   1     -28.504  35.834  51.640  1.00 63.69           H  
ATOM      4  H3  MET A   1     -27.178  35.705  50.666  1.00 63.69           H  
ATOM      5  CA  MET A   1     -27.514  34.019  51.807  1.00 63.69           C  
ATOM      6  HA  MET A   1     -26.470  33.713  51.749  1.00 63.69           H  
ATOM      7  C   MET A   1     -28.188  33.197  50.706  1.00 63.69           C  
ATOM      8  CB  MET A   1     -27.992  33.618  53.210  1.00 63.69           C  
ATOM      9  HB2 MET A   1     -28.836  34.233  53.521  1.00 63.69           H  
ATOM     10  HB3 MET A   1     -28.305  32.574  53.197  1.00 63.69           H  
ATOM     11  O   MET A   1     -27.541  32.270  50.249  1.00 63.69           O  
ATOM     12  CG  MET A   1     -26.832  33.749  54.204  1.00 63.69           C  
ATOM     13  HG2 MET A   1     -25.990  33.172  53.821  1.00 63.69           H  
ATOM     14  HG3 MET A   1     -26.522  34.791  54.282  1.00 63.69           H  
ATOM     15  SD  MET A   1     -27.200  33.121  55.858  1.00 63.69           S  
ATOM     16  CE  MET A   1     -28.007  34.554  56.621  1.00 63.69           C  
ATOM     17  HE1 MET A   1     -28.910  34.814  56.070  1.00 63.69           H  
ATOM     18  HE2 MET A   1     -27.322  35.402  56.632  1.00 63.69           H  
ATOM     19  HE3 MET A   1     -28.276  34.307  57.648  1.00 63.69           H  
ATOM     20  N   ARG A   2     -29.410  33.517  50.235  1.00 71.62           N  
ATOM     21  H   ARG A   2     -29.949  34.250  50.675  1.00 71.62           H  
ATOM     22  CA  ARG A   2     -30.111  32.716  49.198  1.00 71.62           C  
ATOM     23  HA  ARG A   2     -30.274  31.709  49.581  1.00 71.62           H  
ATOM     24  C   ARG A   2     -29.302  32.483  47.906  1.00 71.62           C  
ATOM     25  CB  ARG A   2     -31.494  33.319  48.874  1.00 71.62           C  
ATOM     26  HB2 ARG A   2     -31.391  34.375  48.623  1.00 71.62           H  
ATOM     27  HB3 ARG A   2     -31.891  32.805  47.998  1.00 71.62           H  
ATOM     28  O   ARG A   2     -29.192  31.343  47.479  1.00 71.62           O  
ATOM     29  CG  ARG A   2     -32.505  33.148  50.023  1.00 71.62           C  
ATOM     30  HG2 ARG A   2     -32.176  33.725  50.887  1.00 71.62           H  
ATOM     31  HG3 ARG A   2     -32.557  32.095  50.299  1.00 71.62           H  
ATOM     32  CD  ARG A   2     -33.906  33.618  49.603  1.00 71.62           C  
ATOM     33  HD2 ARG A   2     -33.854  34.661  49.288  1.00 71.62           H  
ATOM     34  HD3 ARG A   2     -34.226  33.017  48.752  1.00 71.62           H  
ATOM     35  NE  ARG A   2     -34.887  33.486  50.702  1.00 71.62           N  
ATOM     36  HE  ARG A   2     -34.531  33.269  51.622  1.00 71.62           H  
ATOM     37  NH1 ARG A   2     -36.786  33.794  49.440  1.00 71.62           N  
ATOM     38 HH11 ARG A   2     -37.792  33.845  49.366  1.00 71.62           H  
ATOM     39 HH12 ARG A   2     -36.225  33.848  48.602  1.00 71.62           H  
ATOM     40  NH2 ARG A   2     -36.970  33.447  51.635  1.00 71.62           N  
ATOM     41 HH21 ARG A   2     -37.973  33.499  51.530  1.00 71.62           H  
ATOM     42 HH22 ARG A   2     -36.578  33.259  52.547  1.00 71.62           H  
ATOM     43  CZ  ARG A   2     -36.204  33.577  50.587  1.00 71.62           C  
ATOM     44  N   ASN A   3     -28.637  33.516  47.380  1.00 83.17           N  
ATOM     45  H   ASN A   3     -28.858  34.442  47.716  1.00 83.17           H  
ATOM     46  CA  ASN A   3     -27.857  33.421  46.134  1.00 83.17           C  
ATOM     47  HA  ASN A   3     -28.523  33.087  45.339  1.00 83.17           H  
ATOM     48  C   ASN A   3     -26.698  32.395  46.202  1.00 83.17           C  
ATOM     49  CB  ASN A   3     -27.347  34.841  45.796  1.00 83.17           C  
ATOM     50  HB2 ASN A   3     -28.133  35.571  45.989  1.00 83.17           H  
ATOM     51  HB3 ASN A   3     -26.477  35.079  46.408  1.00 83.17           H  
ATOM     52  O   ASN A   3     -26.426  31.680  45.245  1.00 83.17           O  
ATOM     53  CG  ASN A   3     -26.972  35.008  44.330  1.00 83.17           C  
ATOM     54  ND2 ASN A   3     -26.298  36.076  43.975  1.00 83.17           N  
ATOM     55 HD21 ASN A   3     -25.988  36.771  44.639  1.00 83.17           H  
ATOM     56 HD22 ASN A   3     -26.099  36.132  42.986  1.00 83.17           H  
ATOM     57  OD1 ASN A   3     -27.304  34.216  43.478  1.00 83.17           O  
ATOM     58  N   ASN A   4     -26.044  32.253  47.363  1.00 85.20           N  
ATOM     59  H   ASN A   4     -26.320  32.813  48.156  1.00 85.20           H  
ATOM     60  CA  ASN A   4     -24.934  31.300  47.516  1.00 85.20           C  
ATOM     61  HA  ASN A   4     -24.252  31.415  46.674  1.00 85.20           H  
ATOM     62  C   ASN A   4     -25.416  29.841  47.493  1.00 85.20           C  
ATOM     63  CB  ASN A   4     -24.162  31.585  48.818  1.00 85.20           C  
ATOM     64  HB2 ASN A   4     -24.850  31.583  49.664  1.00 85.20           H  
ATOM     65  HB3 ASN A   4     -23.443  30.780  48.969  1.00 85.20           H  
ATOM     66  O   ASN A   4     -24.697  28.967  47.016  1.00 85.20           O  
ATOM     67  CG  ASN A   4     -23.379  32.885  48.807  1.00 85.20           C  
ATOM     68  ND2 ASN A   4     -22.714  33.208  49.891  1.00 85.20           N  
ATOM     69 HD21 ASN A   4     -22.580  32.524  50.623  1.00 85.20           H  
ATOM     70 HD22 ASN A   4     -22.109  34.011  49.796  1.00 85.20           H  
ATOM     71  OD1 ASN A   4     -23.380  33.654  47.867  1.00 85.20           O  
ATOM     72  N   ILE A   5     -26.624  29.580  48.005  1.00 88.62           N  
ATOM     73  H   ILE A   5     -27.201  30.355  48.298  1.00 88.62           H  
ATOM     74  CA  ILE A   5     -27.216  28.236  48.021  1.00 88.62           C  
ATOM     75  HA  ILE A   5     -26.466  27.524  48.369  1.00 88.62           H  
ATOM     76  C   ILE A   5     -27.594  27.815  46.597  1.00 88.62           C  
ATOM     77  CB  ILE A   5     -28.419  28.182  48.994  1.00 88.62           C  
ATOM     78  HB  ILE A   5     -29.129  28.959  48.711  1.00 88.62           H  
ATOM     79  O   ILE A   5     -27.307  26.690  46.201  1.00 88.62           O  
ATOM     80  CG1 ILE A   5     -27.946  28.447  50.444  1.00 88.62           C  
ATOM     81 HG12 ILE A   5     -27.378  29.377  50.474  1.00 88.62           H  
ATOM     82 HG13 ILE A   5     -27.283  27.642  50.761  1.00 88.62           H  
ATOM     83  CG2 ILE A   5     -29.140  26.825  48.900  1.00 88.62           C  
ATOM     84 HG21 ILE A   5     -28.450  26.012  49.125  1.00 88.62           H  
ATOM     85 HG22 ILE A   5     -29.985  26.783  49.587  1.00 88.62           H  
ATOM     86 HG23 ILE A   5     -29.543  26.678  47.898  1.00 88.62           H  
ATOM     87  CD1 ILE A   5     -29.082  28.587  51.465  1.00 88.62           C  
ATOM     88 HD11 ILE A   5     -29.584  27.631  51.616  1.00 88.62           H  
ATOM     89 HD12 ILE A   5     -29.801  29.330  51.121  1.00 88.62           H  
ATOM     90 HD13 ILE A   5     -28.668  28.910  52.420  1.00 88.62           H  
ATOM     91  N   GLU A   6     -28.173  28.721  45.807  1.00 89.13           N  
ATOM     92  H   GLU A   6     -28.404  29.630  46.183  1.00 89.13           H  
ATOM     93  CA  GLU A   6     -28.534  28.454  44.406  1.00 89.13           C  
ATOM     94  HA  GLU A   6     -29.188  27.584  44.360  1.00 89.13           H  
ATOM     95  C   GLU A   6     -27.304  28.129  43.546  1.00 89.13           C  
ATOM     96  CB  GLU A   6     -29.295  29.661  43.837  1.00 89.13           C  
ATOM     97  HB2 GLU A   6     -28.726  30.567  44.043  1.00 89.13           H  
ATOM     98  HB3 GLU A   6     -29.389  29.544  42.757  1.00 89.13           H  
ATOM     99  O   GLU A   6     -27.324  27.159  42.788  1.00 89.13           O  
ATOM    100  CG  GLU A   6     -30.705  29.776  44.442  1.00 89.13           C  
ATOM    101  HG2 GLU A   6     -30.627  29.755  45.529  1.00 89.13           H  
ATOM    102  HG3 GLU A   6     -31.286  28.906  44.136  1.00 89.13           H  
ATOM    103  CD  GLU A   6     -31.452  31.057  44.038  1.00 89.13           C  
ATOM    104  OE1 GLU A   6     -32.563  31.257  44.583  1.00 89.13           O  
ATOM    105  OE2 GLU A   6     -30.895  31.865  43.265  1.00 89.13           O  
ATOM    106  N   ILE A   7     -26.202  28.870  43.723  1.00 88.74           N  
ATOM    107  H   ILE A   7     -26.272  29.687  44.313  1.00 88.74           H  
ATOM    108  CA  ILE A   7     -24.920  28.592  43.053  1.00 88.74           C  
ATOM    109  HA  ILE A   7     -25.095  28.535  41.978  1.00 88.74           H  
ATOM    110  C   ILE A   7     -24.347  27.231  43.482  1.00 88.74           C  
ATOM    111  CB  ILE A   7     -23.916  29.739  43.321  1.00 88.74           C  
ATOM    112  HB  ILE A   7     -23.857  29.897  44.398  1.00 88.74           H  
ATOM    113  O   ILE A   7     -23.804  26.490  42.664  1.00 88.74           O  
ATOM    114  CG1 ILE A   7     -24.399  31.049  42.655  1.00 88.74           C  
ATOM    115 HG12 ILE A   7     -24.315  30.959  41.572  1.00 88.74           H  
ATOM    116 HG13 ILE A   7     -25.452  31.215  42.884  1.00 88.74           H  
ATOM    117  CG2 ILE A   7     -22.505  29.382  42.808  1.00 88.74           C  
ATOM    118 HG21 ILE A   7     -21.818  30.215  42.953  1.00 88.74           H  
ATOM    119 HG22 ILE A   7     -22.101  28.534  43.361  1.00 88.74           H  
ATOM    120 HG23 ILE A   7     -22.547  29.132  41.748  1.00 88.74           H  
ATOM    121  CD1 ILE A   7     -23.634  32.298  43.114  1.00 88.74           C  
ATOM    122 HD11 ILE A   7     -24.123  33.184  42.708  1.00 88.74           H  
ATOM    123 HD12 ILE A   7     -23.644  32.361  44.203  1.00 88.74           H  
ATOM    124 HD13 ILE A   7     -22.605  32.278  42.756  1.00 88.74           H  
ATOM    125  N   PHE A   8     -24.455  26.871  44.762  1.00 91.40           N  
ATOM    126  H   PHE A   8     -24.890  27.504  45.418  1.00 91.40           H  
ATOM    127  CA  PHE A   8     -23.983  25.569  45.233  1.00 91.40           C  
ATOM    128  HA  PHE A   8     -22.951  25.436  44.910  1.00 91.40           H  
ATOM    129  C   PHE A   8     -24.791  24.416  44.618  1.00 91.40           C  
ATOM    130  CB  PHE A   8     -24.006  25.537  46.763  1.00 91.40           C  
ATOM    131  HB2 PHE A   8     -25.027  25.682  47.116  1.00 91.40           H  
ATOM    132  HB3 PHE A   8     -23.406  26.364  47.143  1.00 91.40           H  
ATOM    133  O   PHE A   8     -24.207  23.461  44.106  1.00 91.40           O  
ATOM    134  CG  PHE A   8     -23.463  24.243  47.331  1.00 91.40           C  
ATOM    135  CD1 PHE A   8     -24.344  23.212  47.708  1.00 91.40           C  
ATOM    136  HD1 PHE A   8     -25.410  23.344  47.604  1.00 91.40           H  
ATOM    137  CD2 PHE A   8     -22.073  24.056  47.448  1.00 91.40           C  
ATOM    138  HD2 PHE A   8     -21.393  24.841  47.152  1.00 91.40           H  
ATOM    139  CE1 PHE A   8     -23.835  22.000  48.207  1.00 91.40           C  
ATOM    140  HE1 PHE A   8     -24.511  21.207  48.490  1.00 91.40           H  
ATOM    141  CE2 PHE A   8     -21.565  22.843  47.947  1.00 91.40           C  
ATOM    142  HE2 PHE A   8     -20.499  22.698  48.036  1.00 91.40           H  
ATOM    143  CZ  PHE A   8     -22.447  21.816  48.327  1.00 91.40           C  
ATOM    144  HZ  PHE A   8     -22.057  20.882  48.705  1.00 91.40           H  
ATOM    145  N   ILE A   9     -26.124  24.524  44.601  1.00 92.66           N  
ATOM    146  H   ILE A   9     -26.540  25.345  45.017  1.00 92.66           H  
ATOM    147  CA  ILE A   9     -27.011  23.516  44.003  1.00 92.66           C  
ATOM    148  HA  ILE A   9     -26.788  22.547  44.449  1.00 92.66           H  
ATOM    149  C   ILE A   9     -26.747  23.376  42.497  1.00 92.66           C  
ATOM    150  CB  ILE A   9     -28.491  23.857  44.303  1.00 92.66           C  
ATOM    151  HB  ILE A   9     -28.672  24.892  44.015  1.00 92.66           H  
ATOM    152  O   ILE A   9     -26.674  22.255  41.993  1.00 92.66           O  
ATOM    153  CG1 ILE A   9     -28.776  23.702  45.816  1.00 92.66           C  
ATOM    154 HG12 ILE A   9     -28.013  24.227  46.391  1.00 92.66           H  
ATOM    155 HG13 ILE A   9     -28.718  22.648  46.089  1.00 92.66           H  
ATOM    156  CG2 ILE A   9     -29.449  22.956  43.496  1.00 92.66           C  
ATOM    157 HG21 ILE A   9     -29.323  23.125  42.427  1.00 92.66           H  
ATOM    158 HG22 ILE A   9     -29.253  21.907  43.716  1.00 92.66           H  
ATOM    159 HG23 ILE A   9     -30.487  23.187  43.733  1.00 92.66           H  
ATOM    160  CD1 ILE A   9     -30.139  24.255  46.254  1.00 92.66           C  
ATOM    161 HD11 ILE A   9     -30.248  25.284  45.913  1.00 92.66           H  
ATOM    162 HD12 ILE A   9     -30.201  24.231  47.342  1.00 92.66           H  
ATOM    163 HD13 ILE A   9     -30.950  23.647  45.852  1.00 92.66           H  
ATOM    164  N   SER A  10     -26.555  24.484  41.771  1.00 92.71           N  
ATOM    165  H   SER A  10     -26.617  25.388  42.216  1.00 92.71           H  
ATOM    166  CA  SER A  10     -26.272  24.430  40.331  1.00 92.71           C  
ATOM    167  HA  SER A  10     -27.061  23.846  39.859  1.00 92.71           H  
ATOM    168  C   SER A  10     -24.947  23.719  40.025  1.00 92.71           C  
ATOM    169  CB  SER A  10     -26.317  25.832  39.715  1.00 92.71           C  
ATOM    170  HB2 SER A  10     -26.329  25.740  38.629  1.00 92.71           H  
ATOM    171  HB3 SER A  10     -27.230  26.335  40.032  1.00 92.71           H  
ATOM    172  O   SER A  10     -24.899  22.879  39.124  1.00 92.71           O  
ATOM    173  OG  SER A  10     -25.199  26.601  40.092  1.00 92.71           O  
ATOM    174  HG  SER A  10     -25.358  27.518  39.856  1.00 92.71           H  
ATOM    175  N   ASN A  11     -23.902  23.962  40.824  1.00 92.99           N  
ATOM    176  H   ASN A  11     -23.990  24.720  41.485  1.00 92.99           H  
ATOM    177  CA  ASN A  11     -22.619  23.264  40.712  1.00 92.99           C  
ATOM    178  HA  ASN A  11     -22.254  23.358  39.690  1.00 92.99           H  
ATOM    179  C   ASN A  11     -22.747  21.758  40.999  1.00 92.99           C  
ATOM    180  CB  ASN A  11     -21.611  23.926  41.666  1.00 92.99           C  
ATOM    181  HB2 ASN A  11     -20.742  23.277  41.779  1.00 92.99           H  
ATOM    182  HB3 ASN A  11     -22.066  24.057  42.648  1.00 92.99           H  
ATOM    183  O   ASN A  11     -22.159  20.936  40.289  1.00 92.99           O  
ATOM    184  CG  ASN A  11     -21.101  25.263  41.160  1.00 92.99           C  
ATOM    185  ND2 ASN A  11     -20.705  26.145  42.046  1.00 92.99           N  
ATOM    186 HD21 ASN A  11     -20.433  27.041  41.666  1.00 92.99           H  
ATOM    187 HD22 ASN A  11     -20.912  25.997  43.023  1.00 92.99           H  
ATOM    188  OD1 ASN A  11     -20.994  25.519  39.974  1.00 92.99           O  
ATOM    189  N   VAL A  12     -23.545  21.370  42.000  1.00 94.91           N  
ATOM    190  H   VAL A  12     -23.995  22.078  42.562  1.00 94.91           H  
ATOM    191  CA  VAL A  12     -23.817  19.952  42.292  1.00 94.91           C  
ATOM    192  HA  VAL A  12     -22.865  19.432  42.405  1.00 94.91           H  
ATOM    193  C   VAL A  12     -24.548  19.286  41.122  1.00 94.91           C  
ATOM    194  CB  VAL A  12     -24.579  19.790  43.621  1.00 94.91           C  
ATOM    195  HB  VAL A  12     -25.458  20.433  43.620  1.00 94.91           H  
ATOM    196  O   VAL A  12     -24.109  18.237  40.653  1.00 94.91           O  
ATOM    197  CG1 VAL A  12     -25.029  18.341  43.852  1.00 94.91           C  
ATOM    198 HG11 VAL A  12     -25.468  18.244  44.845  1.00 94.91           H  
ATOM    199 HG12 VAL A  12     -25.790  18.061  43.124  1.00 94.91           H  
ATOM    200 HG13 VAL A  12     -24.180  17.663  43.764  1.00 94.91           H  
ATOM    201  CG2 VAL A  12     -23.676  20.177  44.801  1.00 94.91           C  
ATOM    202 HG21 VAL A  12     -23.292  21.190  44.677  1.00 94.91           H  
ATOM    203 HG22 VAL A  12     -22.832  19.491  44.869  1.00 94.91           H  
ATOM    204 HG23 VAL A  12     -24.247  20.140  45.729  1.00 94.91           H  
ATOM    205  N   ASN A  13     -25.582  19.919  40.566  1.00 96.16           N  
ATOM    206  H   ASN A  13     -25.920  20.766  41.001  1.00 96.16           H  
ATOM    207  CA  ASN A  13     -26.307  19.384  39.407  1.00 96.16           C  
ATOM    208  HA  ASN A  13     -26.675  18.387  39.649  1.00 96.16           H  
ATOM    209  C   ASN A  13     -25.400  19.240  38.173  1.00 96.16           C  
ATOM    210  CB  ASN A  13     -27.507  20.297  39.105  1.00 96.16           C  
ATOM    211  HB2 ASN A  13     -27.173  21.332  39.039  1.00 96.16           H  
ATOM    212  HB3 ASN A  13     -27.936  20.012  38.144  1.00 96.16           H  
ATOM    213  O   ASN A  13     -25.463  18.239  37.459  1.00 96.16           O  
ATOM    214  CG  ASN A  13     -28.615  20.194  40.138  1.00 96.16           C  
ATOM    215  ND2 ASN A  13     -29.548  21.116  40.128  1.00 96.16           N  
ATOM    216 HD21 ASN A  13     -30.271  21.005  40.824  1.00 96.16           H  
ATOM    217 HD22 ASN A  13     -29.520  21.878  39.466  1.00 96.16           H  
ATOM    218  OD1 ASN A  13     -28.687  19.287  40.945  1.00 96.16           O  
ATOM    219  N   PHE A  14     -24.512  20.210  37.936  1.00 94.27           N  
ATOM    220  H   PHE A  14     -24.529  21.033  38.521  1.00 94.27           H  
ATOM    221  CA  PHE A  14     -23.552  20.151  36.834  1.00 94.27           C  
ATOM    222  HA  PHE A  14     -24.097  19.968  35.908  1.00 94.27           H  
ATOM    223  C   PHE A  14     -22.543  19.006  36.998  1.00 94.27           C  
ATOM    224  CB  PHE A  14     -22.842  21.503  36.719  1.00 94.27           C  
ATOM    225  HB2 PHE A  14     -22.310  21.714  37.647  1.00 94.27           H  
ATOM    226  HB3 PHE A  14     -23.590  22.285  36.587  1.00 94.27           H  
ATOM    227  O   PHE A  14     -22.278  18.262  36.049  1.00 94.27           O  
ATOM    228  CG  PHE A  14     -21.871  21.568  35.558  1.00 94.27           C  
ATOM    229  CD1 PHE A  14     -20.486  21.465  35.782  1.00 94.27           C  
ATOM    230  HD1 PHE A  14     -20.107  21.354  36.787  1.00 94.27           H  
ATOM    231  CD2 PHE A  14     -22.358  21.726  34.248  1.00 94.27           C  
ATOM    232  HD2 PHE A  14     -23.421  21.811  34.075  1.00 94.27           H  
ATOM    233  CE1 PHE A  14     -19.592  21.541  34.700  1.00 94.27           C  
ATOM    234  HE1 PHE A  14     -18.528  21.497  34.879  1.00 94.27           H  
ATOM    235  CE2 PHE A  14     -21.465  21.786  33.164  1.00 94.27           C  
ATOM    236  HE2 PHE A  14     -21.843  21.923  32.162  1.00 94.27           H  
ATOM    237  CZ  PHE A  14     -20.081  21.694  33.390  1.00 94.27           C  
ATOM    238  HZ  PHE A  14     -19.392  21.764  32.561  1.00 94.27           H  
ATOM    239  N   THR A  15     -22.001  18.816  38.205  1.00 95.47           N  
ATOM    240  H   THR A  15     -22.260  19.442  38.955  1.00 95.47           H  
ATOM    241  CA  THR A  15     -21.070  17.709  38.473  1.00 95.47           C  
ATOM    242  HA  THR A  15     -20.304  17.721  37.697  1.00 95.47           H  
ATOM    243  C   THR A  15     -21.749  16.340  38.367  1.00 95.47           C  
ATOM    244  CB  THR A  15     -20.345  17.852  39.819  1.00 95.47           C  
ATOM    245  HB  THR A  15     -19.745  16.954  39.970  1.00 95.47           H  
ATOM    246  O   THR A  15     -21.166  15.429  37.777  1.00 95.47           O  
ATOM    247  CG2 THR A  15     -19.403  19.058  39.872  1.00 95.47           C  
ATOM    248 HG21 THR A  15     -19.084  19.345  38.870  1.00 95.47           H  
ATOM    249 HG22 THR A  15     -19.883  19.913  40.349  1.00 95.47           H  
ATOM    250 HG23 THR A  15     -18.521  18.795  40.457  1.00 95.47           H  
ATOM    251  OG1 THR A  15     -21.254  17.979  40.879  1.00 95.47           O  
ATOM    252  HG1 THR A  15     -21.728  18.806  40.768  1.00 95.47           H  
ATOM    253  N   GLN A  16     -22.999  16.201  38.826  1.00 94.86           N  
ATOM    254  H   GLN A  16     -23.408  16.963  39.348  1.00 94.86           H  
ATOM    255  CA  GLN A  16     -23.800  14.985  38.636  1.00 94.86           C  
ATOM    256  HA  GLN A  16     -23.257  14.134  39.047  1.00 94.86           H  
ATOM    257  C   GLN A  16     -24.052  14.680  37.154  1.00 94.86           C  
ATOM    258  CB  GLN A  16     -25.136  15.113  39.377  1.00 94.86           C  
ATOM    259  HB2 GLN A  16     -25.813  14.338  39.017  1.00 94.86           H  
ATOM    260  HB3 GLN A  16     -25.583  16.083  39.161  1.00 94.86           H  
ATOM    261  O   GLN A  16     -23.850  13.545  36.728  1.00 94.86           O  
ATOM    262  CG  GLN A  16     -24.983  14.937  40.895  1.00 94.86           C  
ATOM    263  HG2 GLN A  16     -24.295  15.684  41.291  1.00 94.86           H  
ATOM    264  HG3 GLN A  16     -24.569  13.949  41.098  1.00 94.86           H  
ATOM    265  CD  GLN A  16     -26.314  15.065  41.630  1.00 94.86           C  
ATOM    266  NE2 GLN A  16     -26.361  14.748  42.904  1.00 94.86           N  
ATOM    267 HE21 GLN A  16     -27.266  14.856  43.338  1.00 94.86           H  
ATOM    268 HE22 GLN A  16     -25.536  14.435  43.397  1.00 94.86           H  
ATOM    269  OE1 GLN A  16     -27.337  15.440  41.087  1.00 94.86           O  
ATOM    270  N   ALA A  17     -24.407  15.682  36.343  1.00 95.17           N  
ATOM    271  H   ALA A  17     -24.614  16.584  36.747  1.00 95.17           H  
ATOM    272  CA  ALA A  17     -24.602  15.501  34.903  1.00 95.17           C  
ATOM    273  HA  ALA A  17     -25.350  14.723  34.749  1.00 95.17           H  
ATOM    274  C   ALA A  17     -23.312  15.053  34.188  1.00 95.17           C  
ATOM    275  CB  ALA A  17     -25.139  16.813  34.319  1.00 95.17           C  
ATOM    276  HB1 ALA A  17     -24.413  17.614  34.458  1.00 95.17           H  
ATOM    277  HB2 ALA A  17     -26.068  17.084  34.821  1.00 95.17           H  
ATOM    278  HB3 ALA A  17     -25.338  16.686  33.255  1.00 95.17           H  
ATOM    279  O   ALA A  17     -23.345  14.190  33.308  1.00 95.17           O  
ATOM    280  N   LEU A  18     -22.153  15.595  34.583  1.00 92.24           N  
ATOM    281  H   LEU A  18     -22.185  16.324  35.282  1.00 92.24           H  
ATOM    282  CA  LEU A  18     -20.853  15.155  34.066  1.00 92.24           C  
ATOM    283  HA  LEU A  18     -20.892  15.155  32.977  1.00 92.24           H  
ATOM    284  C   LEU A  18     -20.509  13.722  34.484  1.00 92.24           C  
ATOM    285  CB  LEU A  18     -19.751  16.112  34.549  1.00 92.24           C  
ATOM    286  HB2 LEU A  18     -19.895  16.300  35.613  1.00 92.24           H  
ATOM    287  HB3 LEU A  18     -18.787  15.617  34.435  1.00 92.24           H  
ATOM    288  O   LEU A  18     -19.958  12.972  33.674  1.00 92.24           O  
ATOM    289  CG  LEU A  18     -19.686  17.456  33.808  1.00 92.24           C  
ATOM    290  HG  LEU A  18     -20.655  17.954  33.834  1.00 92.24           H  
ATOM    291  CD1 LEU A  18     -18.649  18.331  34.508  1.00 92.24           C  
ATOM    292 HD11 LEU A  18     -18.495  19.245  33.934  1.00 92.24           H  
ATOM    293 HD12 LEU A  18     -17.699  17.806  34.601  1.00 92.24           H  
ATOM    294 HD13 LEU A  18     -19.016  18.600  35.498  1.00 92.24           H  
ATOM    295  CD2 LEU A  18     -19.246  17.284  32.349  1.00 92.24           C  
ATOM    296 HD21 LEU A  18     -18.290  16.762  32.304  1.00 92.24           H  
ATOM    297 HD22 LEU A  18     -20.004  16.729  31.796  1.00 92.24           H  
ATOM    298 HD23 LEU A  18     -19.145  18.267  31.889  1.00 92.24           H  
ATOM    299  N   TYR A  19     -20.821  13.340  35.724  1.00 94.76           N  
ATOM    300  H   TYR A  19     -21.243  14.012  36.348  1.00 94.76           H  
ATOM    301  CA  TYR A  19     -20.608  11.982  36.217  1.00 94.76           C  
ATOM    302  HA  TYR A  19     -19.574  11.698  36.021  1.00 94.76           H  
ATOM    303  C   TYR A  19     -21.500  10.979  35.481  1.00 94.76           C  
ATOM    304  CB  TYR A  19     -20.830  11.937  37.732  1.00 94.76           C  
ATOM    305  HB2 TYR A  19     -20.196  12.688  38.204  1.00 94.76           H  
ATOM    306  HB3 TYR A  19     -21.865  12.197  37.956  1.00 94.76           H  
ATOM    307  O   TYR A  19     -20.982   9.991  34.961  1.00 94.76           O  
ATOM    308  CG  TYR A  19     -20.505  10.589  38.342  1.00 94.76           C  
ATOM    309  CD1 TYR A  19     -21.542   9.738  38.766  1.00 94.76           C  
ATOM    310  HD1 TYR A  19     -22.574  10.038  38.664  1.00 94.76           H  
ATOM    311  CD2 TYR A  19     -19.162  10.187  38.486  1.00 94.76           C  
ATOM    312  HD2 TYR A  19     -18.368  10.849  38.176  1.00 94.76           H  
ATOM    313  CE1 TYR A  19     -21.233   8.492  39.343  1.00 94.76           C  
ATOM    314  HE1 TYR A  19     -22.023   7.842  39.690  1.00 94.76           H  
ATOM    315  CE2 TYR A  19     -18.853   8.924  39.029  1.00 94.76           C  
ATOM    316  HE2 TYR A  19     -17.825   8.609  39.130  1.00 94.76           H  
ATOM    317  OH  TYR A  19     -19.614   6.841  39.960  1.00 94.76           O  
ATOM    318  HH  TYR A  19     -18.673   6.657  39.999  1.00 94.76           H  
ATOM    319  CZ  TYR A  19     -19.895   8.068  39.449  1.00 94.76           C  
ATOM    320  N   GLN A  20     -22.792  11.283  35.325  1.00 92.00           N  
ATOM    321  H   GLN A  20     -23.162  12.098  35.794  1.00 92.00           H  
ATOM    322  CA  GLN A  20     -23.723  10.446  34.570  1.00 92.00           C  
ATOM    323  HA  GLN A  20     -23.720   9.457  35.026  1.00 92.00           H  
ATOM    324  C   GLN A  20     -23.270  10.290  33.115  1.00 92.00           C  
ATOM    325  CB  GLN A  20     -25.145  11.023  34.655  1.00 92.00           C  
ATOM    326  HB2 GLN A  20     -25.386  11.236  35.697  1.00 92.00           H  
ATOM    327  HB3 GLN A  20     -25.198  11.957  34.096  1.00 92.00           H  
ATOM    328  O   GLN A  20     -23.160   9.176  32.626  1.00 92.00           O  
ATOM    329  CG  GLN A  20     -26.186  10.036  34.099  1.00 92.00           C  
ATOM    330  HG2 GLN A  20     -25.984   9.842  33.045  1.00 92.00           H  
ATOM    331  HG3 GLN A  20     -27.177  10.483  34.168  1.00 92.00           H  
ATOM    332  CD  GLN A  20     -26.203   8.715  34.865  1.00 92.00           C  
ATOM    333  NE2 GLN A  20     -26.269   7.585  34.199  1.00 92.00           N  
ATOM    334 HE21 GLN A  20     -26.273   6.729  34.734  1.00 92.00           H  
ATOM    335 HE22 GLN A  20     -26.196   7.551  33.193  1.00 92.00           H  
ATOM    336  OE1 GLN A  20     -26.112   8.680  36.083  1.00 92.00           O  
ATOM    337  N   LYS A  21     -22.856  11.376  32.451  1.00 89.50           N  
ATOM    338  H   LYS A  21     -23.003  12.276  32.885  1.00 89.50           H  
ATOM    339  CA  LYS A  21     -22.324  11.316  31.079  1.00 89.50           C  
ATOM    340  HA  LYS A  21     -23.084  10.851  30.452  1.00 89.50           H  
ATOM    341  C   LYS A  21     -21.063  10.449  30.959  1.00 89.50           C  
ATOM    342  CB  LYS A  21     -22.075  12.753  30.605  1.00 89.50           C  
ATOM    343  HB2 LYS A  21     -21.289  13.203  31.212  1.00 89.50           H  
ATOM    344  HB3 LYS A  21     -22.992  13.321  30.757  1.00 89.50           H  
ATOM    345  O   LYS A  21     -20.835   9.831  29.919  1.00 89.50           O  
ATOM    346  CG  LYS A  21     -21.692  12.840  29.121  1.00 89.50           C  
ATOM    347  HG2 LYS A  21     -22.459  12.346  28.525  1.00 89.50           H  
ATOM    348  HG3 LYS A  21     -20.734  12.350  28.951  1.00 89.50           H  
ATOM    349  CD  LYS A  21     -21.587  14.310  28.698  1.00 89.50           C  
ATOM    350  HD2 LYS A  21     -20.788  14.792  29.262  1.00 89.50           H  
ATOM    351  HD3 LYS A  21     -22.529  14.805  28.931  1.00 89.50           H  
ATOM    352  CE  LYS A  21     -21.316  14.424  27.194  1.00 89.50           C  
ATOM    353  HE2 LYS A  21     -22.078  13.848  26.670  1.00 89.50           H  
ATOM    354  HE3 LYS A  21     -20.344  13.982  26.975  1.00 89.50           H  
ATOM    355  NZ  LYS A  21     -21.362  15.840  26.746  1.00 89.50           N  
ATOM    356  HZ1 LYS A  21     -21.225  15.917  25.748  1.00 89.50           H  
ATOM    357  HZ2 LYS A  21     -20.674  16.405  27.223  1.00 89.50           H  
ATOM    358  HZ3 LYS A  21     -22.271  16.231  26.949  1.00 89.50           H  
ATOM    359  N   ARG A  22     -20.205  10.425  31.987  1.00 88.50           N  
ATOM    360  H   ARG A  22     -20.460  10.945  32.814  1.00 88.50           H  
ATOM    361  CA  ARG A  22     -19.029   9.536  32.035  1.00 88.50           C  
ATOM    362  HA  ARG A  22     -18.528   9.542  31.067  1.00 88.50           H  
ATOM    363  C   ARG A  22     -19.437   8.082  32.262  1.00 88.50           C  
ATOM    364  CB  ARG A  22     -18.040   9.992  33.117  1.00 88.50           C  
ATOM    365  HB2 ARG A  22     -17.343   9.177  33.314  1.00 88.50           H  
ATOM    366  HB3 ARG A  22     -18.578  10.204  34.041  1.00 88.50           H  
ATOM    367  O   ARG A  22     -18.883   7.215  31.593  1.00 88.50           O  
ATOM    368  CG  ARG A  22     -17.228  11.222  32.695  1.00 88.50           C  
ATOM    369  HG2 ARG A  22     -16.639  10.976  31.811  1.00 88.50           H  
ATOM    370  HG3 ARG A  22     -17.896  12.050  32.457  1.00 88.50           H  
ATOM    371  CD  ARG A  22     -16.291  11.625  33.838  1.00 88.50           C  
ATOM    372  HD2 ARG A  22     -16.895  11.887  34.706  1.00 88.50           H  
ATOM    373  HD3 ARG A  22     -15.668  10.767  34.091  1.00 88.50           H  
ATOM    374  NE  ARG A  22     -15.433  12.771  33.474  1.00 88.50           N  
ATOM    375  HE  ARG A  22     -15.682  13.277  32.636  1.00 88.50           H  
ATOM    376  NH1 ARG A  22     -14.033  12.668  35.293  1.00 88.50           N  
ATOM    377 HH11 ARG A  22     -13.249  13.026  35.819  1.00 88.50           H  
ATOM    378 HH12 ARG A  22     -14.552  11.875  35.642  1.00 88.50           H  
ATOM    379  NH2 ARG A  22     -13.719  14.250  33.756  1.00 88.50           N  
ATOM    380 HH21 ARG A  22     -13.968  14.725  32.900  1.00 88.50           H  
ATOM    381 HH22 ARG A  22     -12.937  14.584  34.301  1.00 88.50           H  
ATOM    382  CZ  ARG A  22     -14.404  13.221  34.172  1.00 88.50           C  
ATOM    383  N   LEU A  23     -20.399   7.835  33.148  1.00 86.48           N  
ATOM    384  H   LEU A  23     -20.793   8.613  33.658  1.00 86.48           H  
ATOM    385  CA  LEU A  23     -20.992   6.517  33.381  1.00 86.48           C  
ATOM    386  HA  LEU A  23     -20.203   5.813  33.647  1.00 86.48           H  
ATOM    387  C   LEU A  23     -21.659   5.972  32.123  1.00 86.48           C  
ATOM    388  CB  LEU A  23     -22.008   6.604  34.530  1.00 86.48           C  
ATOM    389  HB2 LEU A  23     -22.373   7.628  34.613  1.00 86.48           H  
ATOM    390  HB3 LEU A  23     -22.874   5.981  34.308  1.00 86.48           H  
ATOM    391  O   LEU A  23     -21.337   4.865  31.724  1.00 86.48           O  
ATOM    392  CG  LEU A  23     -21.423   6.157  35.874  1.00 86.48           C  
ATOM    393  HG  LEU A  23     -20.416   6.555  35.995  1.00 86.48           H  
ATOM    394  CD1 LEU A  23     -22.301   6.693  36.991  1.00 86.48           C  
ATOM    395 HD11 LEU A  23     -23.328   6.353  36.858  1.00 86.48           H  
ATOM    396 HD12 LEU A  23     -22.291   7.783  36.968  1.00 86.48           H  
ATOM    397 HD13 LEU A  23     -21.930   6.329  37.949  1.00 86.48           H  
ATOM    398  CD2 LEU A  23     -21.395   4.631  35.993  1.00 86.48           C  
ATOM    399 HD21 LEU A  23     -22.406   4.231  35.918  1.00 86.48           H  
ATOM    400 HD22 LEU A  23     -20.787   4.202  35.196  1.00 86.48           H  
ATOM    401 HD23 LEU A  23     -20.969   4.344  36.954  1.00 86.48           H  
ATOM    402  N   ASP A  24     -22.493   6.757  31.445  1.00 83.12           N  
ATOM    403  H   ASP A  24     -22.819   7.603  31.891  1.00 83.12           H  
ATOM    404  CA  ASP A  24     -23.166   6.347  30.211  1.00 83.12           C  
ATOM    405  HA  ASP A  24     -23.764   5.457  30.408  1.00 83.12           H  
ATOM    406  C   ASP A  24     -22.147   6.009  29.119  1.00 83.12           C  
ATOM    407  CB  ASP A  24     -24.102   7.460  29.716  1.00 83.12           C  
ATOM    408  HB2 ASP A  24     -23.514   8.361  29.543  1.00 83.12           H  
ATOM    409  HB3 ASP A  24     -24.528   7.153  28.761  1.00 83.12           H  
ATOM    410  O   ASP A  24     -22.278   4.993  28.446  1.00 83.12           O  
ATOM    411  CG  ASP A  24     -25.259   7.795  30.665  1.00 83.12           C  
ATOM    412  OD1 ASP A  24     -25.594   6.968  31.543  1.00 83.12           O  
ATOM    413  OD2 ASP A  24     -25.786   8.918  30.518  1.00 83.12           O  
ATOM    414  N   LYS A  25     -21.069   6.799  28.980  1.00 76.31           N  
ATOM    415  H   LYS A  25     -21.022   7.625  29.559  1.00 76.31           H  
ATOM    416  CA  LYS A  25     -19.954   6.467  28.075  1.00 76.31           C  
ATOM    417  HA  LYS A  25     -20.356   6.277  27.080  1.00 76.31           H  
ATOM    418  C   LYS A  25     -19.233   5.179  28.471  1.00 76.31           C  
ATOM    419  CB  LYS A  25     -18.938   7.614  28.014  1.00 76.31           C  
ATOM    420  HB2 LYS A  25     -18.775   8.020  29.012  1.00 76.31           H  
ATOM    421  HB3 LYS A  25     -17.991   7.211  27.654  1.00 76.31           H  
ATOM    422  O   LYS A  25     -18.842   4.422  27.588  1.00 76.31           O  
ATOM    423  CG  LYS A  25     -19.373   8.726  27.055  1.00 76.31           C  
ATOM    424  HG2 LYS A  25     -20.283   9.203  27.419  1.00 76.31           H  
ATOM    425  HG3 LYS A  25     -19.568   8.293  26.074  1.00 76.31           H  
ATOM    426  CD  LYS A  25     -18.248   9.758  26.935  1.00 76.31           C  
ATOM    427  HD2 LYS A  25     -18.090  10.235  27.903  1.00 76.31           H  
ATOM    428  HD3 LYS A  25     -17.336   9.242  26.635  1.00 76.31           H  
ATOM    429  CE  LYS A  25     -18.610  10.806  25.882  1.00 76.31           C  
ATOM    430  HE2 LYS A  25     -18.970  10.281  24.997  1.00 76.31           H  
ATOM    431  HE3 LYS A  25     -19.430  11.416  26.261  1.00 76.31           H  
ATOM    432  NZ  LYS A  25     -17.432  11.635  25.526  1.00 76.31           N  
ATOM    433  HZ1 LYS A  25     -17.071  12.126  26.332  1.00 76.31           H  
ATOM    434  HZ2 LYS A  25     -17.661  12.290  24.792  1.00 76.31           H  
ATOM    435  HZ3 LYS A  25     -16.700  11.037  25.169  1.00 76.31           H  
ATOM    436  N   ALA A  26     -19.032   4.940  29.766  1.00 75.27           N  
ATOM    437  H   ALA A  26     -19.376   5.608  30.442  1.00 75.27           H  
ATOM    438  CA  ALA A  26     -18.391   3.726  30.261  1.00 75.27           C  
ATOM    439  HA  ALA A  26     -17.478   3.554  29.690  1.00 75.27           H  
ATOM    440  C   ALA A  26     -19.283   2.490  30.067  1.00 75.27           C  
ATOM    441  CB  ALA A  26     -18.001   3.930  31.730  1.00 75.27           C  
ATOM    442  HB1 ALA A  26     -17.486   3.041  32.094  1.00 75.27           H  
ATOM    443  HB2 ALA A  26     -17.336   4.790  31.822  1.00 75.27           H  
ATOM    444  HB3 ALA A  26     -18.890   4.096  32.338  1.00 75.27           H  
ATOM    445  O   ALA A  26     -18.790   1.464  29.614  1.00 75.27           O  
ATOM    446  N   ILE A  27     -20.587   2.600  30.336  1.00 73.93           N  
ATOM    447  H   ILE A  27     -20.914   3.474  30.722  1.00 73.93           H  
ATOM    448  CA  ILE A  27     -21.590   1.550  30.116  1.00 73.93           C  
ATOM    449  HA  ILE A  27     -21.255   0.632  30.600  1.00 73.93           H  
ATOM    450  C   ILE A  27     -21.708   1.249  28.620  1.00 73.93           C  
ATOM    451  CB  ILE A  27     -22.949   1.962  30.735  1.00 73.93           C  
ATOM    452  HB  ILE A  27     -23.205   2.957  30.373  1.00 73.93           H  
ATOM    453  O   ILE A  27     -21.621   0.090  28.227  1.00 73.93           O  
ATOM    454  CG1 ILE A  27     -22.853   2.001  32.280  1.00 73.93           C  
ATOM    455 HG12 ILE A  27     -21.949   2.529  32.582  1.00 73.93           H  
ATOM    456 HG13 ILE A  27     -22.777   0.984  32.665  1.00 73.93           H  
ATOM    457  CG2 ILE A  27     -24.069   0.991  30.310  1.00 73.93           C  
ATOM    458 HG21 ILE A  27     -25.016   1.270  30.773  1.00 73.93           H  
ATOM    459 HG22 ILE A  27     -24.224   1.027  29.232  1.00 73.93           H  
ATOM    460 HG23 ILE A  27     -23.816  -0.029  30.599  1.00 73.93           H  
ATOM    461  CD1 ILE A  27     -24.038   2.704  32.958  1.00 73.93           C  
ATOM    462 HD11 ILE A  27     -24.168   3.702  32.539  1.00 73.93           H  
ATOM    463 HD12 ILE A  27     -24.956   2.130  32.829  1.00 73.93           H  
ATOM    464 HD13 ILE A  27     -23.837   2.796  34.026  1.00 73.93           H  
ATOM    465  N   LEU A  28     -21.818   2.280  27.774  1.00 68.32           N  
ATOM    466  H   LEU A  28     -21.931   3.209  28.155  1.00 68.32           H  
ATOM    467  CA  LEU A  28     -21.850   2.124  26.319  1.00 68.32           C  
ATOM    468  HA  LEU A  28     -22.687   1.475  26.062  1.00 68.32           H  
ATOM    469  C   LEU A  28     -20.563   1.458  25.806  1.00 68.32           C  
ATOM    470  CB  LEU A  28     -22.054   3.505  25.670  1.00 68.32           C  
ATOM    471  HB2 LEU A  28     -22.841   4.043  26.199  1.00 68.32           H  
ATOM    472  HB3 LEU A  28     -21.131   4.075  25.776  1.00 68.32           H  
ATOM    473  O   LEU A  28     -20.627   0.547  24.989  1.00 68.32           O  
ATOM    474  CG  LEU A  28     -22.450   3.423  24.185  1.00 68.32           C  
ATOM    475  HG  LEU A  28     -21.945   2.586  23.704  1.00 68.32           H  
ATOM    476  CD1 LEU A  28     -23.964   3.252  24.041  1.00 68.32           C  
ATOM    477 HD11 LEU A  28     -24.488   4.102  24.477  1.00 68.32           H  
ATOM    478 HD12 LEU A  28     -24.281   2.340  24.547  1.00 68.32           H  
ATOM    479 HD13 LEU A  28     -24.225   3.168  22.986  1.00 68.32           H  
ATOM    480  CD2 LEU A  28     -22.039   4.702  23.455  1.00 68.32           C  
ATOM    481 HD21 LEU A  28     -20.955   4.813  23.500  1.00 68.32           H  
ATOM    482 HD22 LEU A  28     -22.340   4.635  22.410  1.00 68.32           H  
ATOM    483 HD23 LEU A  28     -22.518   5.564  23.918  1.00 68.32           H  
ATOM    484  N   GLY A  29     -19.399   1.872  26.318  1.00 63.73           N  
ATOM    485  H   GLY A  29     -19.409   2.643  26.971  1.00 63.73           H  
ATOM    486  CA  GLY A  29     -18.109   1.264  25.989  1.00 63.73           C  
ATOM    487  HA2 GLY A  29     -17.966   1.279  24.909  1.00 63.73           H  
ATOM    488  HA3 GLY A  29     -17.317   1.849  26.457  1.00 63.73           H  
ATOM    489  C   GLY A  29     -17.973  -0.184  26.469  1.00 63.73           C  
ATOM    490  O   GLY A  29     -17.364  -0.990  25.777  1.00 63.73           O  
ATOM    491  N   ALA A  30     -18.567  -0.534  27.614  1.00 66.63           N  
ATOM    492  H   ALA A  30     -19.007   0.185  28.171  1.00 66.63           H  
ATOM    493  CA  ALA A  30     -18.607  -1.905  28.124  1.00 66.63           C  
ATOM    494  HA  ALA A  30     -17.614  -2.344  28.030  1.00 66.63           H  
ATOM    495  C   ALA A  30     -19.576  -2.800  27.333  1.00 66.63           C  
ATOM    496  CB  ALA A  30     -18.982  -1.859  29.611  1.00 66.63           C  
ATOM    497  HB1 ALA A  30     -18.973  -2.870  30.018  1.00 66.63           H  
ATOM    498  HB2 ALA A  30     -19.979  -1.435  29.734  1.00 66.63           H  
ATOM    499  HB3 ALA A  30     -18.261  -1.250  30.156  1.00 66.63           H  
ATOM    500  O   ALA A  30     -19.366  -4.008  27.246  1.00 66.63           O  
ATOM    501  N   GLN A  31     -20.628  -2.217  26.753  1.00 67.16           N  
ATOM    502  H   GLN A  31     -20.793  -1.240  26.945  1.00 67.16           H  
ATOM    503  CA  GLN A  31     -21.618  -2.935  25.953  1.00 67.16           C  
ATOM    504  HA  GLN A  31     -21.724  -3.940  26.363  1.00 67.16           H  
ATOM    505  C   GLN A  31     -21.193  -3.089  24.485  1.00 67.16           C  
ATOM    506  CB  GLN A  31     -22.961  -2.207  26.107  1.00 67.16           C  
ATOM    507  HB2 GLN A  31     -23.088  -1.942  27.157  1.00 67.16           H  
ATOM    508  HB3 GLN A  31     -22.957  -1.289  25.519  1.00 67.16           H  
ATOM    509  O   GLN A  31     -21.594  -4.047  23.823  1.00 67.16           O  
ATOM    510  CG  GLN A  31     -24.153  -3.084  25.708  1.00 67.16           C  
ATOM    511  HG2 GLN A  31     -24.049  -4.060  26.181  1.00 67.16           H  
ATOM    512  HG3 GLN A  31     -24.165  -3.225  24.627  1.00 67.16           H  
ATOM    513  CD  GLN A  31     -25.485  -2.479  26.143  1.00 67.16           C  
ATOM    514  NE2 GLN A  31     -26.508  -3.284  26.322  1.00 67.16           N  
ATOM    515 HE21 GLN A  31     -26.417  -4.279  26.170  1.00 67.16           H  
ATOM    516 HE22 GLN A  31     -27.367  -2.838  26.613  1.00 67.16           H  
ATOM    517  OE1 GLN A  31     -25.644  -1.286  26.333  1.00 67.16           O  
ATOM    518  N   PHE A  32     -20.371  -2.172  23.967  1.00 71.02           N  
ATOM    519  H   PHE A  32     -20.102  -1.384  24.539  1.00 71.02           H  
ATOM    520  CA  PHE A  32     -19.887  -2.217  22.593  1.00 71.02           C  
ATOM    521  HA  PHE A  32     -20.681  -2.625  21.968  1.00 71.02           H  
ATOM    522  C   PHE A  32     -18.678  -3.151  22.478  1.00 71.02           C  
ATOM    523  CB  PHE A  32     -19.607  -0.796  22.086  1.00 71.02           C  
ATOM    524  HB2 PHE A  32     -20.407  -0.138  22.427  1.00 71.02           H  
ATOM    525  HB3 PHE A  32     -18.676  -0.424  22.515  1.00 71.02           H  
ATOM    526  O   PHE A  32     -17.546  -2.789  22.800  1.00 71.02           O  
ATOM    527  CG  PHE A  32     -19.559  -0.706  20.574  1.00 71.02           C  
ATOM    528  CD1 PHE A  32     -18.333  -0.768  19.886  1.00 71.02           C  
ATOM    529  HD1 PHE A  32     -17.412  -0.894  20.438  1.00 71.02           H  
ATOM    530  CD2 PHE A  32     -20.760  -0.584  19.850  1.00 71.02           C  
ATOM    531  HD2 PHE A  32     -21.704  -0.548  20.373  1.00 71.02           H  
ATOM    532  CE1 PHE A  32     -18.309  -0.696  18.481  1.00 71.02           C  
ATOM    533  HE1 PHE A  32     -17.370  -0.762  17.952  1.00 71.02           H  
ATOM    534  CE2 PHE A  32     -20.737  -0.516  18.446  1.00 71.02           C  
ATOM    535  HE2 PHE A  32     -21.660  -0.429  17.892  1.00 71.02           H  
ATOM    536  CZ  PHE A  32     -19.510  -0.570  17.761  1.00 71.02           C  
ATOM    537  HZ  PHE A  32     -19.492  -0.531  16.682  1.00 71.02           H  
ATOM    538  N   SER A  33     -18.910  -4.374  21.997  1.00 83.69           N  
ATOM    539  H   SER A  33     -19.860  -4.646  21.786  1.00 83.69           H  
ATOM    540  CA  SER A  33     -17.817  -5.273  21.628  1.00 83.69           C  
ATOM    541  HA  SER A  33     -17.240  -5.484  22.529  1.00 83.69           H  
ATOM    542  C   SER A  33     -16.931  -4.608  20.569  1.00 83.69           C  
ATOM    543  CB  SER A  33     -18.352  -6.597  21.079  1.00 83.69           C  
ATOM    544  HB2 SER A  33     -17.513  -7.231  20.795  1.00 83.69           H  
ATOM    545  HB3 SER A  33     -18.930  -7.104  21.852  1.00 83.69           H  
ATOM    546  O   SER A  33     -17.479  -4.050  19.613  1.00 83.69           O  
ATOM    547  OG  SER A  33     -19.175  -6.378  19.948  1.00 83.69           O  
ATOM    548  HG  SER A  33     -18.820  -5.628  19.465  1.00 83.69           H  
ATOM    549  N   PRO A  34     -15.593  -4.695  20.672  1.00 89.51           N  
ATOM    550  CA  PRO A  34     -14.715  -4.184  19.632  1.00 89.51           C  
ATOM    551  HA  PRO A  34     -14.801  -3.097  19.647  1.00 89.51           H  
ATOM    552  C   PRO A  34     -15.092  -4.744  18.247  1.00 89.51           C  
ATOM    553  CB  PRO A  34     -13.300  -4.590  20.041  1.00 89.51           C  
ATOM    554  HB2 PRO A  34     -13.070  -5.567  19.616  1.00 89.51           H  
ATOM    555  HB3 PRO A  34     -12.557  -3.853  19.735  1.00 89.51           H  
ATOM    556  O   PRO A  34     -15.453  -5.922  18.141  1.00 89.51           O  
ATOM    557  CG  PRO A  34     -13.394  -4.715  21.559  1.00 89.51           C  
ATOM    558  HG2 PRO A  34     -12.650  -5.407  21.956  1.00 89.51           H  
ATOM    559  HG3 PRO A  34     -13.284  -3.731  22.014  1.00 89.51           H  
ATOM    560  CD  PRO A  34     -14.817  -5.223  21.782  1.00 89.51           C  
ATOM    561  HD2 PRO A  34     -14.833  -6.312  21.751  1.00 89.51           H  
ATOM    562  HD3 PRO A  34     -15.191  -4.861  22.739  1.00 89.51           H  
ATOM    563  N   PRO A  35     -14.996  -3.928  17.187  1.00 94.27           N  
ATOM    564  CA  PRO A  35     -15.310  -4.335  15.818  1.00 94.27           C  
ATOM    565  HA  PRO A  35     -16.356  -4.632  15.738  1.00 94.27           H  
ATOM    566  C   PRO A  35     -14.411  -5.500  15.396  1.00 94.27           C  
ATOM    567  CB  PRO A  35     -15.054  -3.084  14.971  1.00 94.27           C  
ATOM    568  HB2 PRO A  35     -15.958  -2.475  14.953  1.00 94.27           H  
ATOM    569  HB3 PRO A  35     -14.730  -3.324  13.958  1.00 94.27           H  
ATOM    570  O   PRO A  35     -13.214  -5.500  15.689  1.00 94.27           O  
ATOM    571  CG  PRO A  35     -13.958  -2.368  15.773  1.00 94.27           C  
ATOM    572  HG2 PRO A  35     -13.878  -1.294  15.605  1.00 94.27           H  
ATOM    573  HG3 PRO A  35     -12.993  -2.843  15.598  1.00 94.27           H  
ATOM    574  CD  PRO A  35     -14.396  -2.607  17.202  1.00 94.27           C  
ATOM    575  HD2 PRO A  35     -13.528  -2.557  17.859  1.00 94.27           H  
ATOM    576  HD3 PRO A  35     -15.143  -1.870  17.494  1.00 94.27           H  
ATOM    577  N   LYS A  36     -14.945  -6.504  14.698  1.00 93.85           N  
ATOM    578  H   LYS A  36     -15.896  -6.427  14.365  1.00 93.85           H  
ATOM    579  CA  LYS A  36     -14.114  -7.623  14.216  1.00 93.85           C  
ATOM    580  HA  LYS A  36     -13.349  -7.865  14.954  1.00 93.85           H  
ATOM    581  C   LYS A  36     -13.370  -7.237  12.945  1.00 93.85           C  
ATOM    582  CB  LYS A  36     -14.981  -8.860  13.981  1.00 93.85           C  
ATOM    583  HB2 LYS A  36     -14.372  -9.633  13.511  1.00 93.85           H  
ATOM    584  HB3 LYS A  36     -15.797  -8.607  13.305  1.00 93.85           H  
ATOM    585  O   LYS A  36     -12.241  -7.672  12.739  1.00 93.85           O  
ATOM    586  CG  LYS A  36     -15.544  -9.404  15.299  1.00 93.85           C  
ATOM    587  HG2 LYS A  36     -16.144  -8.637  15.790  1.00 93.85           H  
ATOM    588  HG3 LYS A  36     -14.724  -9.691  15.957  1.00 93.85           H  
ATOM    589  CD  LYS A  36     -16.427 -10.621  15.018  1.00 93.85           C  
ATOM    590  HD2 LYS A  36     -17.220 -10.325  14.331  1.00 93.85           H  
ATOM    591  HD3 LYS A  36     -15.828 -11.405  14.557  1.00 93.85           H  
ATOM    592  CE  LYS A  36     -17.041 -11.125  16.325  1.00 93.85           C  
ATOM    593  HE2 LYS A  36     -16.239 -11.449  16.989  1.00 93.85           H  
ATOM    594  HE3 LYS A  36     -17.556 -10.293  16.804  1.00 93.85           H  
ATOM    595  NZ  LYS A  36     -17.991 -12.234  16.070  1.00 93.85           N  
ATOM    596  HZ1 LYS A  36     -17.522 -13.009  15.623  1.00 93.85           H  
ATOM    597  HZ2 LYS A  36     -18.730 -11.914  15.460  1.00 93.85           H  
ATOM    598  HZ3 LYS A  36     -18.408 -12.551  16.934  1.00 93.85           H  
ATOM    599  N   SER A  37     -14.004  -6.393  12.139  1.00 95.26           N  
ATOM    600  H   SER A  37     -14.945  -6.130  12.397  1.00 95.26           H  
ATOM    601  CA  SER A  37     -13.544  -5.971  10.824  1.00 95.26           C  
ATOM    602  HA  SER A  37     -12.473  -6.143  10.726  1.00 95.26           H  
ATOM    603  C   SER A  37     -13.831  -4.486  10.611  1.00 95.26           C  
ATOM    604  CB  SER A  37     -14.278  -6.839   9.796  1.00 95.26           C  
ATOM    605  HB2 SER A  37     -15.353  -6.742   9.943  1.00 95.26           H  
ATOM    606  HB3 SER A  37     -14.005  -7.881   9.966  1.00 95.26           H  
ATOM    607  O   SER A  37     -14.733  -3.919  11.230  1.00 95.26           O  
ATOM    608  OG  SER A  37     -13.970  -6.507   8.459  1.00 95.26           O  
ATOM    609  HG  SER A  37     -14.127  -7.331   7.992  1.00 95.26           H  
ATOM    610  N   CYS A  38     -13.118  -3.851   9.676  1.00 97.37           N  
ATOM    611  H   CYS A  38     -12.425  -4.375   9.162  1.00 97.37           H  
ATOM    612  CA  CYS A  38     -13.491  -2.513   9.208  1.00 97.37           C  
ATOM    613  HA  CYS A  38     -13.536  -1.845  10.068  1.00 97.37           H  
ATOM    614  C   CYS A  38     -14.888  -2.496   8.563  1.00 97.37           C  
ATOM    615  CB  CYS A  38     -12.434  -1.973   8.240  1.00 97.37           C  
ATOM    616  HB2 CYS A  38     -12.848  -1.110   7.719  1.00 97.37           H  
ATOM    617  HB3 CYS A  38     -12.208  -2.732   7.491  1.00 97.37           H  
ATOM    618  O   CYS A  38     -15.490  -1.431   8.470  1.00 97.37           O  
ATOM    619  SG  CYS A  38     -10.893  -1.439   9.024  1.00 97.37           S  
ATOM    620  N   ARG A  39     -15.432  -3.653   8.150  1.00 95.06           N  
ATOM    621  H   ARG A  39     -14.883  -4.496   8.244  1.00 95.06           H  
ATOM    622  CA  ARG A  39     -16.818  -3.781   7.666  1.00 95.06           C  
ATOM    623  HA  ARG A  39     -16.995  -3.055   6.873  1.00 95.06           H  
ATOM    624  C   ARG A  39     -17.874  -3.460   8.732  1.00 95.06           C  
ATOM    625  CB  ARG A  39     -17.052  -5.201   7.123  1.00 95.06           C  
ATOM    626  HB2 ARG A  39     -16.746  -5.933   7.870  1.00 95.06           H  
ATOM    627  HB3 ARG A  39     -18.122  -5.325   6.957  1.00 95.06           H  
ATOM    628  O   ARG A  39     -18.981  -3.081   8.367  1.00 95.06           O  
ATOM    629  CG  ARG A  39     -16.328  -5.484   5.795  1.00 95.06           C  
ATOM    630  HG2 ARG A  39     -15.248  -5.460   5.940  1.00 95.06           H  
ATOM    631  HG3 ARG A  39     -16.604  -4.714   5.074  1.00 95.06           H  
ATOM    632  CD  ARG A  39     -16.746  -6.869   5.265  1.00 95.06           C  
ATOM    633  HD2 ARG A  39     -17.825  -6.981   5.368  1.00 95.06           H  
ATOM    634  HD3 ARG A  39     -16.280  -7.628   5.893  1.00 95.06           H  
ATOM    635  NE  ARG A  39     -16.374  -7.116   3.852  1.00 95.06           N  
ATOM    636  HE  ARG A  39     -15.688  -7.837   3.679  1.00 95.06           H  
ATOM    637  NH1 ARG A  39     -17.876  -5.722   2.802  1.00 95.06           N  
ATOM    638 HH11 ARG A  39     -18.194  -5.308   1.937  1.00 95.06           H  
ATOM    639 HH12 ARG A  39     -18.081  -5.283   3.688  1.00 95.06           H  
ATOM    640  NH2 ARG A  39     -16.582  -7.046   1.584  1.00 95.06           N  
ATOM    641 HH21 ARG A  39     -16.907  -6.631   0.722  1.00 95.06           H  
ATOM    642 HH22 ARG A  39     -15.888  -7.777   1.531  1.00 95.06           H  
ATOM    643  CZ  ARG A  39     -16.944  -6.631   2.760  1.00 95.06           C  
ATOM    644  N   ASP A  40     -17.536  -3.581  10.015  1.00 94.02           N  
ATOM    645  H   ASP A  40     -16.608  -3.905  10.247  1.00 94.02           H  
ATOM    646  CA  ASP A  40     -18.442  -3.271  11.131  1.00 94.02           C  
ATOM    647  HA  ASP A  40     -19.462  -3.520  10.838  1.00 94.02           H  
ATOM    648  C   ASP A  40     -18.418  -1.776  11.505  1.00 94.02           C  
ATOM    649  CB  ASP A  40     -18.080  -4.133  12.353  1.00 94.02           C  
ATOM    650  HB2 ASP A  40     -18.803  -3.944  13.146  1.00 94.02           H  
ATOM    651  HB3 ASP A  40     -17.101  -3.822  12.719  1.00 94.02           H  
ATOM    652  O   ASP A  40     -19.098  -1.347  12.439  1.00 94.02           O  
ATOM    653  CG  ASP A  40     -18.057  -5.641  12.084  1.00 94.02           C  
ATOM    654  OD1 ASP A  40     -18.927  -6.125  11.326  1.00 94.02           O  
ATOM    655  OD2 ASP A  40     -17.154  -6.302  12.662  1.00 94.02           O  
ATOM    656  N   ILE A  41     -17.602  -0.975  10.811  1.00 94.69           N  
ATOM    657  H   ILE A  41     -17.118  -1.359  10.013  1.00 94.69           H  
ATOM    658  CA  ILE A  41     -17.368   0.430  11.130  1.00 94.69           C  
ATOM    659  HA  ILE A  41     -17.667   0.611  12.163  1.00 94.69           H  
ATOM    660  C   ILE A  41     -18.214   1.331  10.243  1.00 94.69           C  
ATOM    661  CB  ILE A  41     -15.874   0.777  11.011  1.00 94.69           C  
ATOM    662  HB  ILE A  41     -15.552   0.590   9.986  1.00 94.69           H  
ATOM    663  O   ILE A  41     -17.988   1.443   9.039  1.00 94.69           O  
ATOM    664  CG1 ILE A  41     -15.000  -0.087  11.935  1.00 94.69           C  
ATOM    665 HG12 ILE A  41     -15.065  -1.133  11.635  1.00 94.69           H  
ATOM    666 HG13 ILE A  41     -13.961   0.221  11.817  1.00 94.69           H  
ATOM    667  CG2 ILE A  41     -15.615   2.265  11.294  1.00 94.69           C  
ATOM    668 HG21 ILE A  41     -16.039   2.574  12.250  1.00 94.69           H  
ATOM    669 HG22 ILE A  41     -16.051   2.876  10.505  1.00 94.69           H  
ATOM    670 HG23 ILE A  41     -14.537   2.430  11.296  1.00 94.69           H  
ATOM    671  CD1 ILE A  41     -15.370   0.013  13.413  1.00 94.69           C  
ATOM    672 HD11 ILE A  41     -16.259  -0.580  13.628  1.00 94.69           H  
ATOM    673 HD12 ILE A  41     -15.529   1.044  13.729  1.00 94.69           H  
ATOM    674 HD13 ILE A  41     -14.511  -0.368  13.965  1.00 94.69           H  
ATOM    675  N   TYR A  42     -19.117   2.065  10.883  1.00 91.68           N  
ATOM    676  H   TYR A  42     -19.249   1.902  11.871  1.00 91.68           H  
ATOM    677  CA  TYR A  42     -19.881   3.142  10.269  1.00 91.68           C  
ATOM    678  HA  TYR A  42     -19.719   3.135   9.191  1.00 91.68           H  
ATOM    679  C   TYR A  42     -19.391   4.478  10.829  1.00 91.68           C  
ATOM    680  CB  TYR A  42     -21.377   2.910  10.510  1.00 91.68           C  
ATOM    681  HB2 TYR A  42     -21.939   3.707  10.024  1.00 91.68           H  
ATOM    682  HB3 TYR A  42     -21.581   2.968  11.579  1.00 91.68           H  
ATOM    683  O   TYR A  42     -19.391   4.686  12.041  1.00 91.68           O  
ATOM    684  CG  TYR A  42     -21.870   1.572   9.988  1.00 91.68           C  
ATOM    685  CD1 TYR A  42     -22.275   1.442   8.645  1.00 91.68           C  
ATOM    686  HD1 TYR A  42     -22.248   2.296   7.984  1.00 91.68           H  
ATOM    687  CD2 TYR A  42     -21.877   0.446  10.835  1.00 91.68           C  
ATOM    688  HD2 TYR A  42     -21.533   0.531  11.856  1.00 91.68           H  
ATOM    689  CE1 TYR A  42     -22.703   0.193   8.155  1.00 91.68           C  
ATOM    690  HE1 TYR A  42     -23.009   0.079   7.126  1.00 91.68           H  
ATOM    691  CE2 TYR A  42     -22.290  -0.806  10.346  1.00 91.68           C  
ATOM    692  HE2 TYR A  42     -22.266  -1.670  10.994  1.00 91.68           H  
ATOM    693  OH  TYR A  42     -23.111  -2.141   8.530  1.00 91.68           O  
ATOM    694  HH  TYR A  42     -22.961  -2.827   9.185  1.00 91.68           H  
ATOM    695  CZ  TYR A  42     -22.709  -0.933   9.004  1.00 91.68           C  
ATOM    696  N   SER A  43     -18.957   5.382   9.951  1.00 94.22           N  
ATOM    697  H   SER A  43     -18.983   5.155   8.967  1.00 94.22           H  
ATOM    698  CA  SER A  43     -18.440   6.705  10.320  1.00 94.22           C  
ATOM    699  HA  SER A  43     -18.810   6.981  11.307  1.00 94.22           H  
ATOM    700  C   SER A  43     -18.894   7.766   9.322  1.00 94.22           C  
ATOM    701  CB  SER A  43     -16.911   6.678  10.372  1.00 94.22           C  
ATOM    702  HB2 SER A  43     -16.577   5.868  11.021  1.00 94.22           H  
ATOM    703  HB3 SER A  43     -16.521   6.520   9.366  1.00 94.22           H  
ATOM    704  O   SER A  43     -19.187   7.458   8.165  1.00 94.22           O  
ATOM    705  OG  SER A  43     -16.430   7.910  10.871  1.00 94.22           O  
ATOM    706  HG  SER A  43     -15.497   7.979  10.653  1.00 94.22           H  
ATOM    707  N   THR A  44     -18.940   9.028   9.746  1.00 94.26           N  
ATOM    708  H   THR A  44     -18.678   9.229  10.701  1.00 94.26           H  
ATOM    709  CA  THR A  44     -19.045  10.181   8.838  1.00 94.26           C  
ATOM    710  HA  THR A  44     -19.776   9.969   8.057  1.00 94.26           H  
ATOM    711  C   THR A  44     -17.720  10.478   8.141  1.00 94.26           C  
ATOM    712  CB  THR A  44     -19.514  11.436   9.586  1.00 94.26           C  
ATOM    713  HB  THR A  44     -19.437  12.306   8.934  1.00 94.26           H  
ATOM    714  O   THR A  44     -17.738  10.923   7.000  1.00 94.26           O  
ATOM    715  CG2 THR A  44     -20.973  11.273  10.023  1.00 94.26           C  
ATOM    716 HG21 THR A  44     -21.605  11.106   9.151  1.00 94.26           H  
ATOM    717 HG22 THR A  44     -21.073  10.436  10.714  1.00 94.26           H  
ATOM    718 HG23 THR A  44     -21.298  12.186  10.523  1.00 94.26           H  
ATOM    719  OG1 THR A  44     -18.740  11.643  10.748  1.00 94.26           O  
ATOM    720  HG1 THR A  44     -17.996  12.214  10.542  1.00 94.26           H  
ATOM    721  N   GLU A  45     -16.599  10.167   8.791  1.00 96.76           N  
ATOM    722  H   GLU A  45     -16.686   9.780   9.720  1.00 96.76           H  
ATOM    723  CA  GLU A  45     -15.243  10.403   8.288  1.00 96.76           C  
ATOM    724  HA  GLU A  45     -15.192  11.399   7.847  1.00 96.76           H  
ATOM    725  C   GLU A  45     -14.829   9.379   7.229  1.00 96.76           C  
ATOM    726  CB  GLU A  45     -14.231  10.320   9.445  1.00 96.76           C  
ATOM    727  HB2 GLU A  45     -13.237  10.548   9.058  1.00 96.76           H  
ATOM    728  HB3 GLU A  45     -14.210   9.296   9.817  1.00 96.76           H  
ATOM    729  O   GLU A  45     -15.085   8.184   7.391  1.00 96.76           O  
ATOM    730  CG  GLU A  45     -14.530  11.244  10.631  1.00 96.76           C  
ATOM    731  HG2 GLU A  45     -15.434  10.897  11.131  1.00 96.76           H  
ATOM    732  HG3 GLU A  45     -13.712  11.168  11.347  1.00 96.76           H  
ATOM    733  CD  GLU A  45     -14.692  12.699  10.188  1.00 96.76           C  
ATOM    734  OE1 GLU A  45     -15.711  13.303  10.596  1.00 96.76           O  
ATOM    735  OE2 GLU A  45     -13.822  13.164   9.420  1.00 96.76           O  
ATOM    736  N   ASP A  46     -14.086   9.818   6.210  1.00 97.39           N  
ATOM    737  H   ASP A  46     -14.002  10.814   6.068  1.00 97.39           H  
ATOM    738  CA  ASP A  46     -13.533   8.933   5.175  1.00 97.39           C  
ATOM    739  HA  ASP A  46     -14.348   8.454   4.631  1.00 97.39           H  
ATOM    740  C   ASP A  46     -12.651   7.832   5.765  1.00 97.39           C  
ATOM    741  CB  ASP A  46     -12.689   9.740   4.177  1.00 97.39           C  
ATOM    742  HB2 ASP A  46     -11.944  10.316   4.725  1.00 97.39           H  
ATOM    743  HB3 ASP A  46     -12.157   9.042   3.531  1.00 97.39           H  
ATOM    744  O   ASP A  46     -12.682   6.683   5.319  1.00 97.39           O  
ATOM    745  CG  ASP A  46     -13.494  10.677   3.278  1.00 97.39           C  
ATOM    746  OD1 ASP A  46     -14.737  10.553   3.242  1.00 97.39           O  
ATOM    747  OD2 ASP A  46     -12.819  11.497   2.621  1.00 97.39           O  
ATOM    748  N   ARG A  47     -11.860   8.191   6.783  1.00 97.99           N  
ATOM    749  H   ARG A  47     -11.966   9.130   7.140  1.00 97.99           H  
ATOM    750  CA  ARG A  47     -10.886   7.309   7.423  1.00 97.99           C  
ATOM    751  HA  ARG A  47     -11.136   6.286   7.142  1.00 97.99           H  
ATOM    752  C   ARG A  47     -10.963   7.414   8.933  1.00 97.99           C  
ATOM    753  CB  ARG A  47      -9.468   7.615   6.930  1.00 97.99           C  
ATOM    754  HB2 ARG A  47      -9.235   8.660   7.134  1.00 97.99           H  
ATOM    755  HB3 ARG A  47      -8.759   6.987   7.470  1.00 97.99           H  
ATOM    756  O   ARG A  47     -10.938   8.511   9.480  1.00 97.99           O  
ATOM    757  CG  ARG A  47      -9.332   7.336   5.431  1.00 97.99           C  
ATOM    758  HG2 ARG A  47     -10.073   7.912   4.875  1.00 97.99           H  
ATOM    759  HG3 ARG A  47      -9.497   6.276   5.241  1.00 97.99           H  
ATOM    760  CD  ARG A  47      -7.950   7.741   4.932  1.00 97.99           C  
ATOM    761  HD2 ARG A  47      -7.770   8.794   5.149  1.00 97.99           H  
ATOM    762  HD3 ARG A  47      -7.198   7.147   5.453  1.00 97.99           H  
ATOM    763  NE  ARG A  47      -7.842   7.485   3.493  1.00 97.99           N  
ATOM    764  HE  ARG A  47      -7.359   6.640   3.224  1.00 97.99           H  
ATOM    765  NH1 ARG A  47      -8.799   9.407   2.661  1.00 97.99           N  
ATOM    766 HH11 ARG A  47      -9.104   9.657   3.591  1.00 97.99           H  
ATOM    767 HH12 ARG A  47      -9.251   9.866   1.884  1.00 97.99           H  
ATOM    768  NH2 ARG A  47      -8.026   7.829   1.276  1.00 97.99           N  
ATOM    769 HH21 ARG A  47      -7.703   6.881   1.143  1.00 97.99           H  
ATOM    770 HH22 ARG A  47      -8.453   8.293   0.487  1.00 97.99           H  
ATOM    771  CZ  ARG A  47      -8.238   8.240   2.490  1.00 97.99           C  
ATOM    772  N   VAL A  48     -10.988   6.271   9.611  1.00 97.75           N  
ATOM    773  H   VAL A  48     -10.990   5.410   9.083  1.00 97.75           H  
ATOM    774  CA  VAL A  48     -10.991   6.206  11.079  1.00 97.75           C  
ATOM    775  HA  VAL A  48     -10.654   7.166  11.470  1.00 97.75           H  
ATOM    776  C   VAL A  48     -10.013   5.162  11.582  1.00 97.75           C  
ATOM    777  CB  VAL A  48     -12.390   5.953  11.662  1.00 97.75           C  
ATOM    778  HB  VAL A  48     -12.296   5.880  12.745  1.00 97.75           H  
ATOM    779  O   VAL A  48      -9.870   4.095  10.995  1.00 97.75           O  
ATOM    780  CG1 VAL A  48     -13.338   7.112  11.363  1.00 97.75           C  
ATOM    781 HG11 VAL A  48     -14.243   6.990  11.958  1.00 97.75           H  
ATOM    782 HG12 VAL A  48     -12.870   8.059  11.633  1.00 97.75           H  
ATOM    783 HG13 VAL A  48     -13.588   7.125  10.302  1.00 97.75           H  
ATOM    784  CG2 VAL A  48     -13.040   4.666  11.153  1.00 97.75           C  
ATOM    785 HG21 VAL A  48     -13.089   4.666  10.064  1.00 97.75           H  
ATOM    786 HG22 VAL A  48     -12.470   3.798  11.486  1.00 97.75           H  
ATOM    787 HG23 VAL A  48     -14.050   4.601  11.557  1.00 97.75           H  
ATOM    788  N   VAL A  49      -9.337   5.460  12.687  1.00 98.10           N  
ATOM    789  H   VAL A  49      -9.530   6.334  13.155  1.00 98.10           H  
ATOM    790  CA  VAL A  49      -8.409   4.523  13.325  1.00 98.10           C  
ATOM    791  HA  VAL A  49      -8.097   3.779  12.593  1.00 98.10           H  
ATOM    792  C   VAL A  49      -9.127   3.810  14.460  1.00 98.10           C  
ATOM    793  CB  VAL A  49      -7.144   5.233  13.814  1.00 98.10           C  
ATOM    794  HB  VAL A  49      -7.418   5.986  14.554  1.00 98.10           H  
ATOM    795  O   VAL A  49      -9.623   4.458  15.379  1.00 98.10           O  
ATOM    796  CG1 VAL A  49      -6.157   4.253  14.455  1.00 98.10           C  
ATOM    797 HG11 VAL A  49      -5.895   3.471  13.741  1.00 98.10           H  
ATOM    798 HG12 VAL A  49      -5.259   4.804  14.733  1.00 98.10           H  
ATOM    799 HG13 VAL A  49      -6.599   3.800  15.342  1.00 98.10           H  
ATOM    800  CG2 VAL A  49      -6.412   5.932  12.665  1.00 98.10           C  
ATOM    801 HG21 VAL A  49      -7.075   6.623  12.143  1.00 98.10           H  
ATOM    802 HG22 VAL A  49      -6.028   5.199  11.955  1.00 98.10           H  
ATOM    803 HG23 VAL A  49      -5.592   6.516  13.081  1.00 98.10           H  
ATOM    804  N   VAL A  50      -9.154   2.481  14.413  1.00 96.92           N  
ATOM    805  H   VAL A  50      -8.677   2.020  13.652  1.00 96.92           H  
ATOM    806  CA  VAL A  50      -9.843   1.634  15.396  1.00 96.92           C  
ATOM    807  HA  VAL A  50     -10.082   2.235  16.274  1.00 96.92           H  
ATOM    808  C   VAL A  50      -8.934   0.505  15.869  1.00 96.92           C  
ATOM    809  CB  VAL A  50     -11.177   1.081  14.848  1.00 96.92           C  
ATOM    810  HB  VAL A  50     -11.670   0.533  15.650  1.00 96.92           H  
ATOM    811  O   VAL A  50      -7.960   0.155  15.203  1.00 96.92           O  
ATOM    812  CG1 VAL A  50     -12.119   2.212  14.415  1.00 96.92           C  
ATOM    813 HG11 VAL A  50     -13.093   1.800  14.154  1.00 96.92           H  
ATOM    814 HG12 VAL A  50     -11.716   2.732  13.546  1.00 96.92           H  
ATOM    815 HG13 VAL A  50     -12.245   2.923  15.232  1.00 96.92           H  
ATOM    816  CG2 VAL A  50     -10.981   0.117  13.673  1.00 96.92           C  
ATOM    817 HG21 VAL A  50     -11.950  -0.231  13.315  1.00 96.92           H  
ATOM    818 HG22 VAL A  50     -10.402  -0.752  13.983  1.00 96.92           H  
ATOM    819 HG23 VAL A  50     -10.460   0.621  12.859  1.00 96.92           H  
ATOM    820  N   THR A  51      -9.266  -0.085  17.014  1.00 96.97           N  
ATOM    821  H   THR A  51     -10.087   0.239  17.505  1.00 96.97           H  
ATOM    822  CA  THR A  51      -8.672  -1.344  17.475  1.00 96.97           C  
ATOM    823  HA  THR A  51      -7.783  -1.579  16.889  1.00 96.97           H  
ATOM    824  C   THR A  51      -9.690  -2.454  17.260  1.00 96.97           C  
ATOM    825  CB  THR A  51      -8.243  -1.258  18.944  1.00 96.97           C  
ATOM    826  HB  THR A  51      -9.113  -1.067  19.571  1.00 96.97           H  
ATOM    827  O   THR A  51     -10.789  -2.393  17.810  1.00 96.97           O  
ATOM    828  CG2 THR A  51      -7.546  -2.530  19.419  1.00 96.97           C  
ATOM    829 HG21 THR A  51      -7.193  -2.405  20.443  1.00 96.97           H  
ATOM    830 HG22 THR A  51      -6.700  -2.752  18.769  1.00 96.97           H  
ATOM    831 HG23 THR A  51      -8.245  -3.366  19.400  1.00 96.97           H  
ATOM    832  OG1 THR A  51      -7.310  -0.211  19.119  1.00 96.97           O  
ATOM    833  HG1 THR A  51      -7.041  -0.248  20.040  1.00 96.97           H  
ATOM    834  N   LEU A  52      -9.336  -3.444  16.442  1.00 96.12           N  
ATOM    835  H   LEU A  52      -8.414  -3.430  16.030  1.00 96.12           H  
ATOM    836  CA  LEU A  52     -10.191  -4.596  16.168  1.00 96.12           C  
ATOM    837  HA  LEU A  52     -11.202  -4.233  15.978  1.00 96.12           H  
ATOM    838  C   LEU A  52     -10.263  -5.531  17.384  1.00 96.12           C  
ATOM    839  CB  LEU A  52      -9.686  -5.342  14.915  1.00 96.12           C  
ATOM    840  HB2 LEU A  52     -10.340  -6.194  14.732  1.00 96.12           H  
ATOM    841  HB3 LEU A  52      -8.687  -5.723  15.127  1.00 96.12           H  
ATOM    842  O   LEU A  52      -9.408  -5.485  18.267  1.00 96.12           O  
ATOM    843  CG  LEU A  52      -9.618  -4.504  13.624  1.00 96.12           C  
ATOM    844  HG  LEU A  52      -8.911  -3.686  13.765  1.00 96.12           H  
ATOM    845  CD1 LEU A  52      -9.110  -5.377  12.475  1.00 96.12           C  
ATOM    846 HD11 LEU A  52      -9.800  -6.203  12.302  1.00 96.12           H  
ATOM    847 HD12 LEU A  52      -9.034  -4.783  11.564  1.00 96.12           H  
ATOM    848 HD13 LEU A  52      -8.124  -5.771  12.719  1.00 96.12           H  
ATOM    849  CD2 LEU A  52     -10.972  -3.915  13.224  1.00 96.12           C  
ATOM    850 HD21 LEU A  52     -11.295  -3.185  13.966  1.00 96.12           H  
ATOM    851 HD22 LEU A  52     -10.889  -3.408  12.263  1.00 96.12           H  
ATOM    852 HD23 LEU A  52     -11.716  -4.708  13.152  1.00 96.12           H  
ATOM    853  N   ALA A  53     -11.229  -6.449  17.397  1.00 94.60           N  
ATOM    854  H   ALA A  53     -11.952  -6.368  16.696  1.00 94.60           H  
ATOM    855  CA  ALA A  53     -11.366  -7.491  18.420  1.00 94.60           C  
ATOM    856  HA  ALA A  53     -11.516  -7.017  19.390  1.00 94.60           H  
ATOM    857  C   ALA A  53     -10.118  -8.384  18.564  1.00 94.60           C  
ATOM    858  CB  ALA A  53     -12.605  -8.326  18.079  1.00 94.60           C  
ATOM    859  HB1 ALA A  53     -12.768  -9.070  18.859  1.00 94.60           H  
ATOM    860  HB2 ALA A  53     -12.463  -8.832  17.124  1.00 94.60           H  
ATOM    861  HB3 ALA A  53     -13.482  -7.682  18.018  1.00 94.60           H  
ATOM    862  O   ALA A  53      -9.905  -8.981  19.614  1.00 94.60           O  
ATOM    863  N   SER A  54      -9.266  -8.446  17.537  1.00 94.34           N  
ATOM    864  H   SER A  54      -9.481  -7.905  16.711  1.00 94.34           H  
ATOM    865  CA  SER A  54      -7.955  -9.104  17.586  1.00 94.34           C  
ATOM    866  HA  SER A  54      -8.068 -10.077  18.064  1.00 94.34           H  
ATOM    867  C   SER A  54      -6.890  -8.332  18.380  1.00 94.34           C  
ATOM    868  CB  SER A  54      -7.455  -9.317  16.155  1.00 94.34           C  
ATOM    869  HB2 SER A  54      -6.495  -9.832  16.176  1.00 94.34           H  
ATOM    870  HB3 SER A  54      -8.173  -9.931  15.612  1.00 94.34           H  
ATOM    871  O   SER A  54      -5.781  -8.830  18.543  1.00 94.34           O  
ATOM    872  OG  SER A  54      -7.312  -8.069  15.496  1.00 94.34           O  
ATOM    873  HG  SER A  54      -7.130  -8.231  14.567  1.00 94.34           H  
ATOM    874  N   GLY A  55      -7.181  -7.104  18.816  1.00 96.00           N  
ATOM    875  H   GLY A  55      -8.117  -6.755  18.667  1.00 96.00           H  
ATOM    876  CA  GLY A  55      -6.211  -6.163  19.380  1.00 96.00           C  
ATOM    877  HA2 GLY A  55      -6.743  -5.439  19.997  1.00 96.00           H  
ATOM    878  HA3 GLY A  55      -5.509  -6.706  20.014  1.00 96.00           H  
ATOM    879  C   GLY A  55      -5.406  -5.392  18.327  1.00 96.00           C  
ATOM    880  O   GLY A  55      -4.642  -4.493  18.679  1.00 96.00           O  
ATOM    881  N   LEU A  56      -5.574  -5.695  17.033  1.00 96.83           N  
ATOM    882  H   LEU A  56      -6.223  -6.429  16.789  1.00 96.83           H  
ATOM    883  CA  LEU A  56      -4.863  -5.002  15.962  1.00 96.83           C  
ATOM    884  HA  LEU A  56      -3.824  -4.905  16.277  1.00 96.83           H  
ATOM    885  C   LEU A  56      -5.439  -3.599  15.744  1.00 96.83           C  
ATOM    886  CB  LEU A  56      -4.901  -5.844  14.675  1.00 96.83           C  
ATOM    887  HB2 LEU A  56      -4.528  -6.844  14.895  1.00 96.83           H  
ATOM    888  HB3 LEU A  56      -5.938  -5.929  14.351  1.00 96.83           H  
ATOM    889  O   LEU A  56      -6.621  -3.439  15.439  1.00 96.83           O  
ATOM    890  CG  LEU A  56      -4.075  -5.245  13.520  1.00 96.83           C  
ATOM    891  HG  LEU A  56      -4.421  -4.233  13.309  1.00 96.83           H  
ATOM    892  CD1 LEU A  56      -2.582  -5.174  13.839  1.00 96.83           C  
ATOM    893 HD11 LEU A  56      -2.399  -4.457  14.639  1.00 96.83           H  
ATOM    894 HD12 LEU A  56      -2.041  -4.841  12.953  1.00 96.83           H  
ATOM    895 HD13 LEU A  56      -2.225  -6.159  14.139  1.00 96.83           H  
ATOM    896  CD2 LEU A  56      -4.262  -6.091  12.263  1.00 96.83           C  
ATOM    897 HD21 LEU A  56      -3.917  -7.111  12.432  1.00 96.83           H  
ATOM    898 HD22 LEU A  56      -3.697  -5.655  11.439  1.00 96.83           H  
ATOM    899 HD23 LEU A  56      -5.316  -6.104  11.988  1.00 96.83           H  
ATOM    900  N   LYS A  57      -4.583  -2.581  15.852  1.00 97.77           N  
ATOM    901  H   LYS A  57      -3.636  -2.791  16.136  1.00 97.77           H  
ATOM    902  CA  LYS A  57      -4.927  -1.195  15.527  1.00 97.77           C  
ATOM    903  HA  LYS A  57      -5.972  -1.032  15.792  1.00 97.77           H  
ATOM    904  C   LYS A  57      -4.775  -0.948  14.027  1.00 97.77           C  
ATOM    905  CB  LYS A  57      -4.070  -0.251  16.377  1.00 97.77           C  
ATOM    906  HB2 LYS A  57      -4.120  -0.577  17.416  1.00 97.77           H  
ATOM    907  HB3 LYS A  57      -3.033  -0.304  16.047  1.00 97.77           H  
ATOM    908  O   LYS A  57      -3.668  -1.088  13.506  1.00 97.77           O  
ATOM    909  CG  LYS A  57      -4.571   1.196  16.298  1.00 97.77           C  
ATOM    910  HG2 LYS A  57      -5.596   1.242  16.664  1.00 97.77           H  
ATOM    911  HG3 LYS A  57      -4.554   1.542  15.264  1.00 97.77           H  
ATOM    912  CD  LYS A  57      -3.682   2.099  17.162  1.00 97.77           C  
ATOM    913  HD2 LYS A  57      -2.653   2.037  16.809  1.00 97.77           H  
ATOM    914  HD3 LYS A  57      -3.728   1.754  18.195  1.00 97.77           H  
ATOM    915  CE  LYS A  57      -4.169   3.547  17.081  1.00 97.77           C  
ATOM    916  HE2 LYS A  57      -5.221   3.577  17.368  1.00 97.77           H  
ATOM    917  HE3 LYS A  57      -4.096   3.866  16.042  1.00 97.77           H  
ATOM    918  NZ  LYS A  57      -3.372   4.450  17.948  1.00 97.77           N  
ATOM    919  HZ1 LYS A  57      -2.397   4.430  17.684  1.00 97.77           H  
ATOM    920  HZ2 LYS A  57      -3.705   5.401  17.869  1.00 97.77           H  
ATOM    921  HZ3 LYS A  57      -3.448   4.167  18.914  1.00 97.77           H  
ATOM    922  N   VAL A  58      -5.849  -0.538  13.358  1.00 98.24           N  
ATOM    923  H   VAL A  58      -6.699  -0.384  13.882  1.00 98.24           H  
ATOM    924  CA  VAL A  58      -5.918  -0.334  11.900  1.00 98.24           C  
ATOM    925  HA  VAL A  58      -4.910  -0.342  11.483  1.00 98.24           H  
ATOM    926  C   VAL A  58      -6.539   1.013  11.547  1.00 98.24           C  
ATOM    927  CB  VAL A  58      -6.694  -1.463  11.194  1.00 98.24           C  
ATOM    928  HB  VAL A  58      -6.682  -1.250  10.125  1.00 98.24           H  
ATOM    929  O   VAL A  58      -7.322   1.559  12.323  1.00 98.24           O  
ATOM    930  CG1 VAL A  58      -6.026  -2.824  11.408  1.00 98.24           C  
ATOM    931 HG11 VAL A  58      -6.489  -3.564  10.755  1.00 98.24           H  
ATOM    932 HG12 VAL A  58      -6.159  -3.140  12.442  1.00 98.24           H  
ATOM    933 HG13 VAL A  58      -4.964  -2.761  11.169  1.00 98.24           H  
ATOM    934  CG2 VAL A  58      -8.159  -1.563  11.635  1.00 98.24           C  
ATOM    935 HG21 VAL A  58      -8.225  -1.725  12.711  1.00 98.24           H  
ATOM    936 HG22 VAL A  58      -8.646  -2.388  11.115  1.00 98.24           H  
ATOM    937 HG23 VAL A  58      -8.690  -0.646  11.382  1.00 98.24           H  
ATOM    938  N   MET A  59      -6.226   1.528  10.358  1.00 98.61           N  
ATOM    939  H   MET A  59      -5.577   1.026   9.768  1.00 98.61           H  
ATOM    940  CA  MET A  59      -6.991   2.604   9.728  1.00 98.61           C  
ATOM    941  HA  MET A  59      -7.531   3.164  10.491  1.00 98.61           H  
ATOM    942  C   MET A  59      -8.011   1.992   8.763  1.00 98.61           C  
ATOM    943  CB  MET A  59      -6.036   3.579   9.030  1.00 98.61           C  
ATOM    944  HB2 MET A  59      -5.304   3.932   9.757  1.00 98.61           H  
ATOM    945  HB3 MET A  59      -5.508   3.062   8.229  1.00 98.61           H  
ATOM    946  O   MET A  59      -7.637   1.281   7.831  1.00 98.61           O  
ATOM    947  CG  MET A  59      -6.770   4.792   8.448  1.00 98.61           C  
ATOM    948  HG2 MET A  59      -7.508   4.443   7.726  1.00 98.61           H  
ATOM    949  HG3 MET A  59      -7.305   5.306   9.246  1.00 98.61           H  
ATOM    950  SD  MET A  59      -5.676   5.977   7.615  1.00 98.61           S  
ATOM    951  CE  MET A  59      -5.021   6.871   9.049  1.00 98.61           C  
ATOM    952  HE1 MET A  59      -4.231   7.551   8.729  1.00 98.61           H  
ATOM    953  HE2 MET A  59      -5.819   7.448   9.517  1.00 98.61           H  
ATOM    954  HE3 MET A  59      -4.619   6.165   9.775  1.00 98.61           H  
ATOM    955  N   CYS A  60      -9.290   2.268   8.994  1.00 98.60           N  
ATOM    956  H   CYS A  60      -9.524   2.858   9.781  1.00 98.60           H  
ATOM    957  CA  CYS A  60     -10.386   1.853   8.135  1.00 98.60           C  
ATOM    958  HA  CYS A  60     -10.079   0.956   7.598  1.00 98.60           H  
ATOM    959  C   CYS A  60     -10.731   2.954   7.135  1.00 98.60           C  
ATOM    960  CB  CYS A  60     -11.621   1.510   8.974  1.00 98.60           C  
ATOM    961  HB2 CYS A  60     -11.929   2.401   9.520  1.00 98.60           H  
ATOM    962  HB3 CYS A  60     -12.432   1.245   8.295  1.00 98.60           H  
ATOM    963  O   CYS A  60     -10.939   4.091   7.555  1.00 98.60           O  
ATOM    964  SG  CYS A  60     -11.422   0.158  10.159  1.00 98.60           S  
ATOM    965  N   ASP A  61     -10.868   2.614   5.855  1.00 98.58           N  
ATOM    966  H   ASP A  61     -10.700   1.649   5.607  1.00 98.58           H  
ATOM    967  CA  ASP A  61     -11.596   3.440   4.886  1.00 98.58           C  
ATOM    968  HA  ASP A  61     -11.541   4.485   5.191  1.00 98.58           H  
ATOM    969  C   ASP A  61     -13.073   3.026   4.894  1.00 98.58           C  
ATOM    970  CB  ASP A  61     -10.933   3.357   3.509  1.00 98.58           C  
ATOM    971  HB2 ASP A  61     -10.781   2.314   3.233  1.00 98.58           H  
ATOM    972  HB3 ASP A  61      -9.945   3.810   3.587  1.00 98.58           H  
ATOM    973  O   ASP A  61     -13.422   1.864   4.649  1.00 98.58           O  
ATOM    974  CG  ASP A  61     -11.677   4.048   2.366  1.00 98.58           C  
ATOM    975  OD1 ASP A  61     -12.880   4.373   2.461  1.00 98.58           O  
ATOM    976  OD2 ASP A  61     -11.021   4.221   1.319  1.00 98.58           O  
ATOM    977  N   THR A  62     -13.934   3.988   5.226  1.00 98.07           N  
ATOM    978  H   THR A  62     -13.577   4.928   5.322  1.00 98.07           H  
ATOM    979  CA  THR A  62     -15.366   3.763   5.464  1.00 98.07           C  
ATOM    980  HA  THR A  62     -15.527   2.694   5.605  1.00 98.07           H  
ATOM    981  C   THR A  62     -16.251   4.163   4.283  1.00 98.07           C  
ATOM    982  CB  THR A  62     -15.851   4.439   6.758  1.00 98.07           C  
ATOM    983  HB  THR A  62     -16.808   3.988   7.019  1.00 98.07           H  
ATOM    984  O   THR A  62     -17.470   4.017   4.367  1.00 98.07           O  
ATOM    985  CG2 THR A  62     -14.907   4.241   7.944  1.00 98.07           C  
ATOM    986 HG21 THR A  62     -14.694   3.179   8.067  1.00 98.07           H  
ATOM    987 HG22 THR A  62     -15.385   4.610   8.852  1.00 98.07           H  
ATOM    988 HG23 THR A  62     -13.975   4.783   7.781  1.00 98.07           H  
ATOM    989  OG1 THR A  62     -16.076   5.816   6.568  1.00 98.07           O  
ATOM    990  HG1 THR A  62     -15.339   6.350   6.875  1.00 98.07           H  
ATOM    991  N   LYS A  63     -15.668   4.657   3.180  1.00 97.91           N  
ATOM    992  H   LYS A  63     -14.659   4.683   3.147  1.00 97.91           H  
ATOM    993  CA  LYS A  63     -16.417   5.281   2.075  1.00 97.91           C  
ATOM    994  HA  LYS A  63     -17.487   5.137   2.225  1.00 97.91           H  
ATOM    995  C   LYS A  63     -16.132   4.663   0.720  1.00 97.91           C  
ATOM    996  CB  LYS A  63     -16.118   6.790   2.026  1.00 97.91           C  
ATOM    997  HB2 LYS A  63     -15.057   6.937   1.825  1.00 97.91           H  
ATOM    998  HB3 LYS A  63     -16.679   7.240   1.207  1.00 97.91           H  
ATOM    999  O   LYS A  63     -17.071   4.417  -0.037  1.00 97.91           O  
ATOM   1000  CG  LYS A  63     -16.463   7.532   3.319  1.00 97.91           C  
ATOM   1001  HG2 LYS A  63     -16.178   8.577   3.197  1.00 97.91           H  
ATOM   1002  HG3 LYS A  63     -15.886   7.104   4.139  1.00 97.91           H  
ATOM   1003  CD  LYS A  63     -17.945   7.490   3.681  1.00 97.91           C  
ATOM   1004  HD2 LYS A  63     -18.523   8.020   2.924  1.00 97.91           H  
ATOM   1005  HD3 LYS A  63     -18.283   6.456   3.751  1.00 97.91           H  
ATOM   1006  CE  LYS A  63     -18.103   8.157   5.042  1.00 97.91           C  
ATOM   1007  HE2 LYS A  63     -17.817   9.207   4.979  1.00 97.91           H  
ATOM   1008  HE3 LYS A  63     -17.417   7.674   5.738  1.00 97.91           H  
ATOM   1009  NZ  LYS A  63     -19.486   8.002   5.524  1.00 97.91           N  
ATOM   1010  HZ1 LYS A  63     -19.776   7.043   5.393  1.00 97.91           H  
ATOM   1011  HZ2 LYS A  63     -20.107   8.643   5.051  1.00 97.91           H  
ATOM   1012  HZ3 LYS A  63     -19.490   8.164   6.521  1.00 97.91           H  
ATOM   1013  N   THR A  64     -14.866   4.407   0.402  1.00 97.81           N  
ATOM   1014  H   THR A  64     -14.143   4.583   1.085  1.00 97.81           H  
ATOM   1015  CA  THR A  64     -14.472   3.958  -0.936  1.00 97.81           C  
ATOM   1016  HA  THR A  64     -14.810   4.699  -1.662  1.00 97.81           H  
ATOM   1017  C   THR A  64     -15.121   2.619  -1.252  1.00 97.81           C  
ATOM   1018  CB  THR A  64     -12.953   3.834  -1.064  1.00 97.81           C  
ATOM   1019  HB  THR A  64     -12.587   3.071  -0.378  1.00 97.81           H  
ATOM   1020  O   THR A  64     -14.956   1.662  -0.497  1.00 97.81           O  
ATOM   1021  CG2 THR A  64     -12.525   3.474  -2.483  1.00 97.81           C  
ATOM   1022 HG21 THR A  64     -12.855   2.466  -2.732  1.00 97.81           H  
ATOM   1023 HG22 THR A  64     -11.438   3.517  -2.551  1.00 97.81           H  
ATOM   1024 HG23 THR A  64     -12.948   4.187  -3.192  1.00 97.81           H  
ATOM   1025  OG1 THR A  64     -12.345   5.064  -0.763  1.00 97.81           O  
ATOM   1026  HG1 THR A  64     -11.932   4.940   0.094  1.00 97.81           H  
ATOM   1027  N   ASP A  65     -15.851   2.539  -2.367  1.00 95.69           N  
ATOM   1028  H   ASP A  65     -15.961   3.367  -2.936  1.00 95.69           H  
ATOM   1029  CA  ASP A  65     -16.511   1.306  -2.818  1.00 95.69           C  
ATOM   1030  HA  ASP A  65     -17.194   1.574  -3.625  1.00 95.69           H  
ATOM   1031  C   ASP A  65     -17.393   0.655  -1.725  1.00 95.69           C  
ATOM   1032  CB  ASP A  65     -15.449   0.375  -3.429  1.00 95.69           C  
ATOM   1033  HB2 ASP A  65     -14.893   0.920  -4.193  1.00 95.69           H  
ATOM   1034  HB3 ASP A  65     -14.744   0.066  -2.657  1.00 95.69           H  
ATOM   1035  O   ASP A  65     -17.352  -0.548  -1.490  1.00 95.69           O  
ATOM   1036  CG  ASP A  65     -16.074  -0.859  -4.073  1.00 95.69           C  
ATOM   1037  OD1 ASP A  65     -17.028  -0.664  -4.855  1.00 95.69           O  
ATOM   1038  OD2 ASP A  65     -15.588  -1.971  -3.761  1.00 95.69           O  
ATOM   1039  N   GLY A  66     -18.139   1.467  -0.966  1.00 95.30           N  
ATOM   1040  H   GLY A  66     -18.073   2.462  -1.122  1.00 95.30           H  
ATOM   1041  CA  GLY A  66     -18.977   0.988   0.144  1.00 95.30           C  
ATOM   1042  HA2 GLY A  66     -19.466   0.059  -0.148  1.00 95.30           H  
ATOM   1043  HA3 GLY A  66     -19.749   1.732   0.342  1.00 95.30           H  
ATOM   1044  C   GLY A  66     -18.227   0.737   1.458  1.00 95.30           C  
ATOM   1045  O   GLY A  66     -18.821   0.240   2.413  1.00 95.30           O  
ATOM   1046  N   GLY A  67     -16.941   1.091   1.529  1.00 97.10           N  
ATOM   1047  H   GLY A  67     -16.489   1.407   0.683  1.00 97.10           H  
ATOM   1048  CA  GLY A  67     -16.138   1.032   2.745  1.00 97.10           C  
ATOM   1049  HA2 GLY A  67     -15.218   1.599   2.598  1.00 97.10           H  
ATOM   1050  HA3 GLY A  67     -16.700   1.502   3.552  1.00 97.10           H  
ATOM   1051  C   GLY A  67     -15.773  -0.387   3.183  1.00 97.10           C  
ATOM   1052  O   GLY A  67     -15.835  -1.356   2.419  1.00 97.10           O  
ATOM   1053  N   GLY A  68     -15.364  -0.504   4.445  1.00 97.46           N  
ATOM   1054  H   GLY A  68     -15.284   0.338   4.997  1.00 97.46           H  
ATOM   1055  CA  GLY A  68     -14.985  -1.774   5.058  1.00 97.46           C  
ATOM   1056  HA2 GLY A  68     -15.129  -1.674   6.134  1.00 97.46           H  
ATOM   1057  HA3 GLY A  68     -15.639  -2.566   4.693  1.00 97.46           H  
ATOM   1058  C   GLY A  68     -13.537  -2.193   4.814  1.00 97.46           C  
ATOM   1059  O   GLY A  68     -13.187  -3.342   5.073  1.00 97.46           O  
ATOM   1060  N   TRP A  69     -12.700  -1.285   4.317  1.00 98.58           N  
ATOM   1061  H   TRP A  69     -13.034  -0.341   4.180  1.00 98.58           H  
ATOM   1062  CA  TRP A  69     -11.321  -1.580   3.947  1.00 98.58           C  
ATOM   1063  HA  TRP A  69     -11.236  -2.624   3.646  1.00 98.58           H  
ATOM   1064  C   TRP A  69     -10.356  -1.318   5.099  1.00 98.58           C  
ATOM   1065  CB  TRP A  69     -10.930  -0.708   2.762  1.00 98.58           C  
ATOM   1066  HB2 TRP A  69     -11.009   0.332   3.078  1.00 98.58           H  
ATOM   1067  HB3 TRP A  69      -9.887  -0.917   2.523  1.00 98.58           H  
ATOM   1068  O   TRP A  69     -10.399  -0.253   5.706  1.00 98.58           O  
ATOM   1069  CG  TRP A  69     -11.720  -0.878   1.513  1.00 98.58           C  
ATOM   1070  CD1 TRP A  69     -12.762  -0.118   1.113  1.00 98.58           C  
ATOM   1071  HD1 TRP A  69     -13.162   0.731   1.649  1.00 98.58           H  
ATOM   1072  CD2 TRP A  69     -11.520  -1.870   0.469  1.00 98.58           C  
ATOM   1073  CE2 TRP A  69     -12.527  -1.693  -0.522  1.00 98.58           C  
ATOM   1074  CE3 TRP A  69     -10.577  -2.899   0.268  1.00 98.58           C  
ATOM   1075  HE3 TRP A  69      -9.787  -3.036   0.991  1.00 98.58           H  
ATOM   1076  NE1 TRP A  69     -13.249  -0.602  -0.084  1.00 98.58           N  
ATOM   1077  HE1 TRP A  69     -14.033  -0.179  -0.559  1.00 98.58           H  
ATOM   1078  CH2 TRP A  69     -11.695  -3.580  -1.789  1.00 98.58           C  
ATOM   1079  HH2 TRP A  69     -11.772  -4.245  -2.637  1.00 98.58           H  
ATOM   1080  CZ2 TRP A  69     -12.616  -2.528  -1.643  1.00 98.58           C  
ATOM   1081  HZ2 TRP A  69     -13.393  -2.379  -2.378  1.00 98.58           H  
ATOM   1082  CZ3 TRP A  69     -10.669  -3.756  -0.843  1.00 98.58           C  
ATOM   1083  HZ3 TRP A  69      -9.957  -4.557  -0.971  1.00 98.58           H  
ATOM   1084  N   ILE A  70      -9.431  -2.243   5.338  1.00 98.55           N  
ATOM   1085  H   ILE A  70      -9.463  -3.089   4.789  1.00 98.55           H  
ATOM   1086  CA  ILE A  70      -8.245  -2.037   6.175  1.00 98.55           C  
ATOM   1087  HA  ILE A  70      -8.465  -1.319   6.965  1.00 98.55           H  
ATOM   1088  C   ILE A  70      -7.142  -1.468   5.284  1.00 98.55           C  
ATOM   1089  CB  ILE A  70      -7.806  -3.372   6.823  1.00 98.55           C  
ATOM   1090  HB  ILE A  70      -7.683  -4.112   6.031  1.00 98.55           H  
ATOM   1091  O   ILE A  70      -6.638  -2.173   4.410  1.00 98.55           O  
ATOM   1092  CG1 ILE A  70      -8.878  -3.893   7.805  1.00 98.55           C  
ATOM   1093 HG12 ILE A  70      -8.872  -3.268   8.698  1.00 98.55           H  
ATOM   1094 HG13 ILE A  70      -9.862  -3.832   7.341  1.00 98.55           H  
ATOM   1095  CG2 ILE A  70      -6.452  -3.206   7.541  1.00 98.55           C  
ATOM   1096 HG21 ILE A  70      -5.662  -2.996   6.820  1.00 98.55           H  
ATOM   1097 HG22 ILE A  70      -6.174  -4.123   8.062  1.00 98.55           H  
ATOM   1098 HG23 ILE A  70      -6.505  -2.382   8.253  1.00 98.55           H  
ATOM   1099  CD1 ILE A  70      -8.678  -5.348   8.243  1.00 98.55           C  
ATOM   1100 HD11 ILE A  70      -8.585  -5.991   7.368  1.00 98.55           H  
ATOM   1101 HD12 ILE A  70      -7.788  -5.444   8.865  1.00 98.55           H  
ATOM   1102 HD13 ILE A  70      -9.541  -5.669   8.827  1.00 98.55           H  
ATOM   1103  N   ILE A  71      -6.744  -0.216   5.506  1.00 98.87           N  
ATOM   1104  H   ILE A  71      -7.174   0.307   6.255  1.00 98.87           H  
ATOM   1105  CA  ILE A  71      -5.581   0.370   4.833  1.00 98.87           C  
ATOM   1106  HA  ILE A  71      -5.582   0.067   3.786  1.00 98.87           H  
ATOM   1107  C   ILE A  71      -4.319  -0.201   5.474  1.00 98.87           C  
ATOM   1108  CB  ILE A  71      -5.614   1.911   4.878  1.00 98.87           C  
ATOM   1109  HB  ILE A  71      -5.600   2.225   5.921  1.00 98.87           H  
ATOM   1110  O   ILE A  71      -4.137  -0.096   6.688  1.00 98.87           O  
ATOM   1111  CG1 ILE A  71      -6.878   2.492   4.201  1.00 98.87           C  
ATOM   1112 HG12 ILE A  71      -7.749   1.863   4.385  1.00 98.87           H  
ATOM   1113 HG13 ILE A  71      -6.721   2.534   3.123  1.00 98.87           H  
ATOM   1114  CG2 ILE A  71      -4.374   2.477   4.158  1.00 98.87           C  
ATOM   1115 HG21 ILE A  71      -3.454   2.187   4.666  1.00 98.87           H  
ATOM   1116 HG22 ILE A  71      -4.331   2.109   3.133  1.00 98.87           H  
ATOM   1117 HG23 ILE A  71      -4.412   3.566   4.127  1.00 98.87           H  
ATOM   1118  CD1 ILE A  71      -7.212   3.898   4.711  1.00 98.87           C  
ATOM   1119 HD11 ILE A  71      -7.872   4.398   4.002  1.00 98.87           H  
ATOM   1120 HD12 ILE A  71      -7.719   3.818   5.673  1.00 98.87           H  
ATOM   1121 HD13 ILE A  71      -6.312   4.502   4.830  1.00 98.87           H  
ATOM   1122  N   PHE A  72      -3.451  -0.808   4.663  1.00 98.78           N  
ATOM   1123  H   PHE A  72      -3.654  -0.840   3.674  1.00 98.78           H  
ATOM   1124  CA  PHE A  72      -2.197  -1.393   5.136  1.00 98.78           C  
ATOM   1125  HA  PHE A  72      -2.173  -1.305   6.222  1.00 98.78           H  
ATOM   1126  C   PHE A  72      -0.951  -0.669   4.626  1.00 98.78           C  
ATOM   1127  CB  PHE A  72      -2.154  -2.888   4.817  1.00 98.78           C  
ATOM   1128  HB2 PHE A  72      -1.353  -3.339   5.404  1.00 98.78           H  
ATOM   1129  HB3 PHE A  72      -3.085  -3.350   5.144  1.00 98.78           H  
ATOM   1130  O   PHE A  72       0.123  -0.845   5.193  1.00 98.78           O  
ATOM   1131  CG  PHE A  72      -1.906  -3.222   3.361  1.00 98.78           C  
ATOM   1132  CD1 PHE A  72      -2.986  -3.546   2.522  1.00 98.78           C  
ATOM   1133  HD1 PHE A  72      -3.995  -3.519   2.905  1.00 98.78           H  
ATOM   1134  CD2 PHE A  72      -0.592  -3.238   2.852  1.00 98.78           C  
ATOM   1135  HD2 PHE A  72       0.244  -2.975   3.483  1.00 98.78           H  
ATOM   1136  CE1 PHE A  72      -2.747  -3.933   1.192  1.00 98.78           C  
ATOM   1137  HE1 PHE A  72      -3.563  -4.195   0.536  1.00 98.78           H  
ATOM   1138  CE2 PHE A  72      -0.355  -3.630   1.526  1.00 98.78           C  
ATOM   1139  HE2 PHE A  72       0.654  -3.662   1.141  1.00 98.78           H  
ATOM   1140  CZ  PHE A  72      -1.431  -4.010   0.710  1.00 98.78           C  
ATOM   1141  HZ  PHE A  72      -1.249  -4.359  -0.296  1.00 98.78           H  
ATOM   1142  N   GLN A  73      -1.079   0.147   3.587  1.00 98.81           N  
ATOM   1143  H   GLN A  73      -1.976   0.217   3.127  1.00 98.81           H  
ATOM   1144  CA  GLN A  73      -0.026   1.026   3.103  1.00 98.81           C  
ATOM   1145  HA  GLN A  73       0.685   1.212   3.908  1.00 98.81           H  
ATOM   1146  C   GLN A  73      -0.668   2.352   2.706  1.00 98.81           C  
ATOM   1147  CB  GLN A  73       0.713   0.330   1.951  1.00 98.81           C  
ATOM   1148  HB2 GLN A  73       1.064  -0.636   2.316  1.00 98.81           H  
ATOM   1149  HB3 GLN A  73       0.025   0.143   1.127  1.00 98.81           H  
ATOM   1150  O   GLN A  73      -1.755   2.353   2.123  1.00 98.81           O  
ATOM   1151  CG  GLN A  73       1.934   1.096   1.429  1.00 98.81           C  
ATOM   1152  HG2 GLN A  73       2.635   0.369   1.020  1.00 98.81           H  
ATOM   1153  HG3 GLN A  73       2.423   1.613   2.254  1.00 98.81           H  
ATOM   1154  CD  GLN A  73       1.630   2.105   0.329  1.00 98.81           C  
ATOM   1155  NE2 GLN A  73       2.639   2.531  -0.388  1.00 98.81           N  
ATOM   1156 HE21 GLN A  73       2.422   3.189  -1.122  1.00 98.81           H  
ATOM   1157 HE22 GLN A  73       3.560   2.131  -0.279  1.00 98.81           H  
ATOM   1158  OE1 GLN A  73       0.511   2.524   0.094  1.00 98.81           O  
ATOM   1159  N   ARG A  74      -0.020   3.471   3.046  1.00 98.81           N  
ATOM   1160  H   ARG A  74       0.827   3.390   3.589  1.00 98.81           H  
ATOM   1161  CA  ARG A  74      -0.484   4.807   2.661  1.00 98.81           C  
ATOM   1162  HA  ARG A  74      -0.997   4.726   1.703  1.00 98.81           H  
ATOM   1163  C   ARG A  74       0.682   5.773   2.482  1.00 98.81           C  
ATOM   1164  CB  ARG A  74      -1.488   5.290   3.716  1.00 98.81           C  
ATOM   1165  HB2 ARG A  74      -0.995   5.346   4.686  1.00 98.81           H  
ATOM   1166  HB3 ARG A  74      -2.295   4.560   3.784  1.00 98.81           H  
ATOM   1167  O   ARG A  74       1.519   5.883   3.380  1.00 98.81           O  
ATOM   1168  CG  ARG A  74      -2.102   6.652   3.386  1.00 98.81           C  
ATOM   1169  HG2 ARG A  74      -1.325   7.413   3.457  1.00 98.81           H  
ATOM   1170  HG3 ARG A  74      -2.511   6.653   2.376  1.00 98.81           H  
ATOM   1171  CD  ARG A  74      -3.214   6.956   4.396  1.00 98.81           C  
ATOM   1172  HD2 ARG A  74      -2.834   6.749   5.396  1.00 98.81           H  
ATOM   1173  HD3 ARG A  74      -4.061   6.292   4.222  1.00 98.81           H  
ATOM   1174  NE  ARG A  74      -3.625   8.370   4.347  1.00 98.81           N  
ATOM   1175  HE  ARG A  74      -3.077   8.985   4.931  1.00 98.81           H  
ATOM   1176  NH1 ARG A  74      -5.140   8.216   2.650  1.00 98.81           N  
ATOM   1177 HH11 ARG A  74      -5.066   7.209   2.675  1.00 98.81           H  
ATOM   1178 HH12 ARG A  74      -5.799   8.620   2.000  1.00 98.81           H  
ATOM   1179  NH2 ARG A  74      -4.862  10.159   3.617  1.00 98.81           N  
ATOM   1180 HH21 ARG A  74      -4.401  10.753   4.290  1.00 98.81           H  
ATOM   1181 HH22 ARG A  74      -5.542  10.539   2.974  1.00 98.81           H  
ATOM   1182  CZ  ARG A  74      -4.531   8.902   3.549  1.00 98.81           C  
ATOM   1183  N   ARG A  75       0.696   6.498   1.360  1.00 98.16           N  
ATOM   1184  H   ARG A  75      -0.019   6.292   0.677  1.00 98.16           H  
ATOM   1185  CA  ARG A  75       1.647   7.571   1.020  1.00 98.16           C  
ATOM   1186  HA  ARG A  75       2.245   7.834   1.893  1.00 98.16           H  
ATOM   1187  C   ARG A  75       0.890   8.813   0.560  1.00 98.16           C  
ATOM   1188  CB  ARG A  75       2.589   7.134  -0.107  1.00 98.16           C  
ATOM   1189  HB2 ARG A  75       2.019   7.077  -1.035  1.00 98.16           H  
ATOM   1190  HB3 ARG A  75       3.352   7.905  -0.216  1.00 98.16           H  
ATOM   1191  O   ARG A  75       0.062   8.723  -0.344  1.00 98.16           O  
ATOM   1192  CG  ARG A  75       3.301   5.799   0.077  1.00 98.16           C  
ATOM   1193  HG2 ARG A  75       2.555   5.019   0.229  1.00 98.16           H  
ATOM   1194  HG3 ARG A  75       3.852   5.570  -0.835  1.00 98.16           H  
ATOM   1195  CD  ARG A  75       4.261   5.799   1.262  1.00 98.16           C  
ATOM   1196  HD2 ARG A  75       3.695   5.955   2.180  1.00 98.16           H  
ATOM   1197  HD3 ARG A  75       4.721   4.812   1.308  1.00 98.16           H  
ATOM   1198  NE  ARG A  75       5.320   6.822   1.174  1.00 98.16           N  
ATOM   1199  HE  ARG A  75       5.237   7.620   1.787  1.00 98.16           H  
ATOM   1200  NH1 ARG A  75       6.634   5.797  -0.425  1.00 98.16           N  
ATOM   1201 HH11 ARG A  75       5.895   5.142  -0.637  1.00 98.16           H  
ATOM   1202 HH12 ARG A  75       7.499   5.769  -0.946  1.00 98.16           H  
ATOM   1203  NH2 ARG A  75       7.409   7.555   0.682  1.00 98.16           N  
ATOM   1204 HH21 ARG A  75       7.373   8.173   1.481  1.00 98.16           H  
ATOM   1205 HH22 ARG A  75       8.271   7.415   0.176  1.00 98.16           H  
ATOM   1206  CZ  ARG A  75       6.436   6.721   0.476  1.00 98.16           C  
ATOM   1207  N   ILE A  76       1.152   9.959   1.179  1.00 97.43           N  
ATOM   1208  H   ILE A  76       1.947   9.968   1.802  1.00 97.43           H  
ATOM   1209  CA  ILE A  76       0.405  11.206   0.942  1.00 97.43           C  
ATOM   1210  HA  ILE A  76       0.003  11.188  -0.071  1.00 97.43           H  
ATOM   1211  C   ILE A  76       1.241  12.485   1.022  1.00 97.43           C  
ATOM   1212  CB  ILE A  76      -0.784  11.334   1.924  1.00 97.43           C  
ATOM   1213  HB  ILE A  76      -1.292  12.270   1.692  1.00 97.43           H  
ATOM   1214  O   ILE A  76       0.776  13.528   0.569  1.00 97.43           O  
ATOM   1215  CG1 ILE A  76      -0.347  11.381   3.406  1.00 97.43           C  
ATOM   1216 HG12 ILE A  76       0.071  10.417   3.696  1.00 97.43           H  
ATOM   1217 HG13 ILE A  76       0.428  12.138   3.523  1.00 97.43           H  
ATOM   1218  CG2 ILE A  76      -1.803  10.210   1.710  1.00 97.43           C  
ATOM   1219 HG21 ILE A  76      -1.473   9.296   2.204  1.00 97.43           H  
ATOM   1220 HG22 ILE A  76      -2.775  10.524   2.089  1.00 97.43           H  
ATOM   1221 HG23 ILE A  76      -1.898  10.001   0.644  1.00 97.43           H  
ATOM   1222  CD1 ILE A  76      -1.474  11.731   4.381  1.00 97.43           C  
ATOM   1223 HD11 ILE A  76      -1.969  12.650   4.066  1.00 97.43           H  
ATOM   1224 HD12 ILE A  76      -2.198  10.917   4.425  1.00 97.43           H  
ATOM   1225 HD13 ILE A  76      -1.052  11.878   5.375  1.00 97.43           H  
ATOM   1226  N   ASN A  77       2.414  12.467   1.659  1.00 96.02           N  
ATOM   1227  H   ASN A  77       2.799  11.582   1.958  1.00 96.02           H  
ATOM   1228  CA  ASN A  77       3.157  13.697   1.946  1.00 96.02           C  
ATOM   1229  HA  ASN A  77       3.014  14.377   1.105  1.00 96.02           H  
ATOM   1230  C   ASN A  77       4.682  13.531   2.049  1.00 96.02           C  
ATOM   1231  CB  ASN A  77       2.549  14.371   3.198  1.00 96.02           C  
ATOM   1232  HB2 ASN A  77       3.072  15.310   3.382  1.00 96.02           H  
ATOM   1233  HB3 ASN A  77       1.506  14.609   2.989  1.00 96.02           H  
ATOM   1234  O   ASN A  77       5.371  14.542   2.175  1.00 96.02           O  
ATOM   1235  CG  ASN A  77       2.619  13.537   4.468  1.00 96.02           C  
ATOM   1236  ND2 ASN A  77       1.668  13.687   5.365  1.00 96.02           N  
ATOM   1237 HD21 ASN A  77       1.653  13.010   6.114  1.00 96.02           H  
ATOM   1238 HD22 ASN A  77       0.837  14.212   5.130  1.00 96.02           H  
ATOM   1239  OD1 ASN A  77       3.529  12.769   4.695  1.00 96.02           O  
ATOM   1240  N   GLY A  78       5.213  12.308   1.989  1.00 96.82           N  
ATOM   1241  H   GLY A  78       4.603  11.503   1.966  1.00 96.82           H  
ATOM   1242  CA  GLY A  78       6.650  12.035   2.023  1.00 96.82           C  
ATOM   1243  HA2 GLY A  78       6.806  10.989   1.760  1.00 96.82           H  
ATOM   1244  HA3 GLY A  78       7.156  12.661   1.289  1.00 96.82           H  
ATOM   1245  C   GLY A  78       7.322  12.278   3.374  1.00 96.82           C  
ATOM   1246  O   GLY A  78       8.544  12.397   3.422  1.00 96.82           O  
ATOM   1247  N   LYS A  79       6.561  12.386   4.470  1.00 97.94           N  
ATOM   1248  H   LYS A  79       5.580  12.169   4.372  1.00 97.94           H  
ATOM   1249  CA  LYS A  79       7.112  12.601   5.819  1.00 97.94           C  
ATOM   1250  HA  LYS A  79       7.974  13.265   5.749  1.00 97.94           H  
ATOM   1251  C   LYS A  79       7.634  11.320   6.460  1.00 97.94           C  
ATOM   1252  CB  LYS A  79       6.059  13.240   6.725  1.00 97.94           C  
ATOM   1253  HB2 LYS A  79       6.442  13.262   7.745  1.00 97.94           H  
ATOM   1254  HB3 LYS A  79       5.158  12.626   6.709  1.00 97.94           H  
ATOM   1255  O   LYS A  79       8.375  11.398   7.438  1.00 97.94           O  
ATOM   1256  CG  LYS A  79       5.728  14.672   6.297  1.00 97.94           C  
ATOM   1257  HG2 LYS A  79       6.639  15.271   6.302  1.00 97.94           H  
ATOM   1258  HG3 LYS A  79       5.306  14.679   5.293  1.00 97.94           H  
ATOM   1259  CD  LYS A  79       4.721  15.269   7.281  1.00 97.94           C  
ATOM   1260  HD2 LYS A  79       3.817  14.660   7.277  1.00 97.94           H  
ATOM   1261  HD3 LYS A  79       5.155  15.264   8.281  1.00 97.94           H  
ATOM   1262  CE  LYS A  79       4.386  16.700   6.866  1.00 97.94           C  
ATOM   1263  HE2 LYS A  79       3.957  16.674   5.864  1.00 97.94           H  
ATOM   1264  HE3 LYS A  79       5.311  17.274   6.818  1.00 97.94           H  
ATOM   1265  NZ  LYS A  79       3.437  17.316   7.823  1.00 97.94           N  
ATOM   1266  HZ1 LYS A  79       3.827  17.302   8.754  1.00 97.94           H  
ATOM   1267  HZ2 LYS A  79       2.572  16.795   7.831  1.00 97.94           H  
ATOM   1268  HZ3 LYS A  79       3.242  18.272   7.561  1.00 97.94           H  
ATOM   1269  N   VAL A  80       7.250  10.156   5.940  1.00 98.29           N  
ATOM   1270  H   VAL A  80       6.588  10.168   5.178  1.00 98.29           H  
ATOM   1271  CA  VAL A  80       7.767   8.862   6.382  1.00 98.29           C  
ATOM   1272  HA  VAL A  80       8.389   9.008   7.265  1.00 98.29           H  
ATOM   1273  C   VAL A  80       8.653   8.278   5.290  1.00 98.29           C  
ATOM   1274  CB  VAL A  80       6.625   7.918   6.794  1.00 98.29           C  
ATOM   1275  HB  VAL A  80       5.947   7.776   5.953  1.00 98.29           H  
ATOM   1276  O   VAL A  80       8.234   8.114   4.144  1.00 98.29           O  
ATOM   1277  CG1 VAL A  80       7.136   6.545   7.250  1.00 98.29           C  
ATOM   1278 HG11 VAL A  80       7.637   6.040   6.424  1.00 98.29           H  
ATOM   1279 HG12 VAL A  80       6.291   5.928   7.555  1.00 98.29           H  
ATOM   1280 HG13 VAL A  80       7.826   6.656   8.087  1.00 98.29           H  
ATOM   1281  CG2 VAL A  80       5.850   8.528   7.968  1.00 98.29           C  
ATOM   1282 HG21 VAL A  80       5.354   9.441   7.636  1.00 98.29           H  
ATOM   1283 HG22 VAL A  80       5.087   7.834   8.320  1.00 98.29           H  
ATOM   1284 HG23 VAL A  80       6.524   8.765   8.791  1.00 98.29           H  
ATOM   1285  N   ASP A  81       9.882   7.936   5.670  1.00 97.81           N  
ATOM   1286  H   ASP A  81      10.206   8.203   6.589  1.00 97.81           H  
ATOM   1287  CA  ASP A  81      10.793   7.184   4.813  1.00 97.81           C  
ATOM   1288  HA  ASP A  81      10.782   7.634   3.820  1.00 97.81           H  
ATOM   1289  C   ASP A  81      10.331   5.723   4.692  1.00 97.81           C  
ATOM   1290  CB  ASP A  81      12.225   7.286   5.353  1.00 97.81           C  
ATOM   1291  HB2 ASP A  81      12.490   8.338   5.458  1.00 97.81           H  
ATOM   1292  HB3 ASP A  81      12.270   6.821   6.338  1.00 97.81           H  
ATOM   1293  O   ASP A  81      10.050   5.073   5.704  1.00 97.81           O  
ATOM   1294  CG  ASP A  81      13.243   6.616   4.424  1.00 97.81           C  
ATOM   1295  OD1 ASP A  81      12.867   6.317   3.265  1.00 97.81           O  
ATOM   1296  OD2 ASP A  81      14.371   6.392   4.900  1.00 97.81           O  
ATOM   1297  N   PHE A  82      10.247   5.227   3.457  1.00 98.61           N  
ATOM   1298  H   PHE A  82      10.649   5.795   2.726  1.00 98.61           H  
ATOM   1299  CA  PHE A  82       9.869   3.853   3.115  1.00 98.61           C  
ATOM   1300  HA  PHE A  82       9.484   3.358   4.006  1.00 98.61           H  
ATOM   1301  C   PHE A  82      11.077   3.008   2.674  1.00 98.61           C  
ATOM   1302  CB  PHE A  82       8.737   3.858   2.069  1.00 98.61           C  
ATOM   1303  HB2 PHE A  82       8.885   4.679   1.368  1.00 98.61           H  
ATOM   1304  HB3 PHE A  82       8.794   2.936   1.491  1.00 98.61           H  
ATOM   1305  O   PHE A  82      10.933   1.799   2.472  1.00 98.61           O  
ATOM   1306  CG  PHE A  82       7.341   3.941   2.664  1.00 98.61           C  
ATOM   1307  CD1 PHE A  82       6.435   2.877   2.496  1.00 98.61           C  
ATOM   1308  HD1 PHE A  82       6.725   2.002   1.934  1.00 98.61           H  
ATOM   1309  CD2 PHE A  82       6.952   5.062   3.417  1.00 98.61           C  
ATOM   1310  HD2 PHE A  82       7.644   5.881   3.551  1.00 98.61           H  
ATOM   1311  CE1 PHE A  82       5.158   2.938   3.080  1.00 98.61           C  
ATOM   1312  HE1 PHE A  82       4.473   2.112   2.952  1.00 98.61           H  
ATOM   1313  CE2 PHE A  82       5.679   5.123   4.008  1.00 98.61           C  
ATOM   1314  HE2 PHE A  82       5.391   5.992   4.582  1.00 98.61           H  
ATOM   1315  CZ  PHE A  82       4.778   4.060   3.836  1.00 98.61           C  
ATOM   1316  HZ  PHE A  82       3.788   4.121   4.263  1.00 98.61           H  
ATOM   1317  N   TYR A  83      12.281   3.580   2.585  1.00 98.65           N  
ATOM   1318  H   TYR A  83      12.392   4.563   2.789  1.00 98.65           H  
ATOM   1319  CA  TYR A  83      13.506   2.827   2.326  1.00 98.65           C  
ATOM   1320  HA  TYR A  83      13.264   2.033   1.620  1.00 98.65           H  
ATOM   1321  C   TYR A  83      14.018   2.152   3.609  1.00 98.65           C  
ATOM   1322  CB  TYR A  83      14.540   3.731   1.651  1.00 98.65           C  
ATOM   1323  HB2 TYR A  83      14.819   4.530   2.338  1.00 98.65           H  
ATOM   1324  HB3 TYR A  83      14.087   4.193   0.774  1.00 98.65           H  
ATOM   1325  O   TYR A  83      14.975   2.583   4.246  1.00 98.65           O  
ATOM   1326  CG  TYR A  83      15.779   2.981   1.200  1.00 98.65           C  
ATOM   1327  CD1 TYR A  83      17.050   3.379   1.654  1.00 98.65           C  
ATOM   1328  HD1 TYR A  83      17.128   4.206   2.343  1.00 98.65           H  
ATOM   1329  CD2 TYR A  83      15.657   1.869   0.345  1.00 98.65           C  
ATOM   1330  HD2 TYR A  83      14.681   1.550   0.012  1.00 98.65           H  
ATOM   1331  CE1 TYR A  83      18.198   2.671   1.251  1.00 98.65           C  
ATOM   1332  HE1 TYR A  83      19.166   2.962   1.632  1.00 98.65           H  
ATOM   1333  CE2 TYR A  83      16.802   1.176  -0.084  1.00 98.65           C  
ATOM   1334  HE2 TYR A  83      16.715   0.333  -0.754  1.00 98.65           H  
ATOM   1335  OH  TYR A  83      19.177   0.889  -0.023  1.00 98.65           O  
ATOM   1336  HH  TYR A  83      19.939   1.111   0.517  1.00 98.65           H  
ATOM   1337  CZ  TYR A  83      18.073   1.570   0.377  1.00 98.65           C  
ATOM   1338  N   ARG A  84      13.327   1.081   4.015  1.00 98.73           N  
ATOM   1339  H   ARG A  84      12.545   0.807   3.437  1.00 98.73           H  
ATOM   1340  CA  ARG A  84      13.513   0.394   5.304  1.00 98.73           C  
ATOM   1341  HA  ARG A  84      14.340   0.861   5.839  1.00 98.73           H  
ATOM   1342  C   ARG A  84      13.886  -1.079   5.169  1.00 98.73           C  
ATOM   1343  CB  ARG A  84      12.267   0.578   6.171  1.00 98.73           C  
ATOM   1344  HB2 ARG A  84      12.359  -0.046   7.060  1.00 98.73           H  
ATOM   1345  HB3 ARG A  84      11.376   0.267   5.624  1.00 98.73           H  
ATOM   1346  O   ARG A  84      13.666  -1.695   4.124  1.00 98.73           O  
ATOM   1347  CG  ARG A  84      12.123   2.032   6.616  1.00 98.73           C  
ATOM   1348  HG2 ARG A  84      13.043   2.368   7.095  1.00 98.73           H  
ATOM   1349  HG3 ARG A  84      11.912   2.666   5.754  1.00 98.73           H  
ATOM   1350  CD  ARG A  84      10.975   2.128   7.612  1.00 98.73           C  
ATOM   1351  HD2 ARG A  84      10.091   1.696   7.143  1.00 98.73           H  
ATOM   1352  HD3 ARG A  84      11.205   1.552   8.509  1.00 98.73           H  
ATOM   1353  NE  ARG A  84      10.697   3.529   7.929  1.00 98.73           N  
ATOM   1354  HE  ARG A  84      10.365   4.078   7.149  1.00 98.73           H  
ATOM   1355  NH1 ARG A  84      11.440   3.634  10.116  1.00 98.73           N  
ATOM   1356 HH11 ARG A  84      11.732   4.191  10.906  1.00 98.73           H  
ATOM   1357 HH12 ARG A  84      11.817   2.698  10.066  1.00 98.73           H  
ATOM   1358  NH2 ARG A  84      10.678   5.451   9.075  1.00 98.73           N  
ATOM   1359 HH21 ARG A  84      10.950   6.008   9.873  1.00 98.73           H  
ATOM   1360 HH22 ARG A  84      10.387   5.873   8.205  1.00 98.73           H  
ATOM   1361  CZ  ARG A  84      10.943   4.179   9.044  1.00 98.73           C  
ATOM   1362  N   GLY A  85      14.461  -1.616   6.243  1.00 98.77           N  
ATOM   1363  H   GLY A  85      14.541  -1.044   7.072  1.00 98.77           H  
ATOM   1364  CA  GLY A  85      14.955  -2.991   6.300  1.00 98.77           C  
ATOM   1365  HA2 GLY A  85      15.432  -3.239   5.351  1.00 98.77           H  
ATOM   1366  HA3 GLY A  85      15.715  -3.073   7.077  1.00 98.77           H  
ATOM   1367  C   GLY A  85      13.865  -4.027   6.579  1.00 98.77           C  
ATOM   1368  O   GLY A  85      12.708  -3.699   6.867  1.00 98.77           O  
ATOM   1369  N   TRP A  86      14.249  -5.303   6.543  1.00 98.87           N  
ATOM   1370  H   TRP A  86      15.211  -5.483   6.293  1.00 98.87           H  
ATOM   1371  CA  TRP A  86      13.345  -6.449   6.692  1.00 98.87           C  
ATOM   1372  HA  TRP A  86      12.637  -6.478   5.863  1.00 98.87           H  
ATOM   1373  C   TRP A  86      12.518  -6.394   7.973  1.00 98.87           C  
ATOM   1374  CB  TRP A  86      14.155  -7.745   6.659  1.00 98.87           C  
ATOM   1375  HB2 TRP A  86      14.716  -7.788   5.726  1.00 98.87           H  
ATOM   1376  HB3 TRP A  86      14.875  -7.752   7.477  1.00 98.87           H  
ATOM   1377  O   TRP A  86      11.295  -6.537   7.943  1.00 98.87           O  
ATOM   1378  CG  TRP A  86      13.292  -8.964   6.747  1.00 98.87           C  
ATOM   1379  CD1 TRP A  86      13.019  -9.680   7.861  1.00 98.87           C  
ATOM   1380  HD1 TRP A  86      13.404  -9.466   8.847  1.00 98.87           H  
ATOM   1381  CD2 TRP A  86      12.531  -9.585   5.674  1.00 98.87           C  
ATOM   1382  CE2 TRP A  86      11.855 -10.725   6.202  1.00 98.87           C  
ATOM   1383  CE3 TRP A  86      12.385  -9.319   4.296  1.00 98.87           C  
ATOM   1384  HE3 TRP A  86      12.887  -8.466   3.863  1.00 98.87           H  
ATOM   1385  NE1 TRP A  86      12.157 -10.713   7.549  1.00 98.87           N  
ATOM   1386  HE1 TRP A  86      11.791 -11.352   8.240  1.00 98.87           H  
ATOM   1387  CH2 TRP A  86      11.017 -11.322   4.013  1.00 98.87           C  
ATOM   1388  HH2 TRP A  86      10.446 -11.973   3.368  1.00 98.87           H  
ATOM   1389  CZ2 TRP A  86      11.117 -11.595   5.386  1.00 98.87           C  
ATOM   1390  HZ2 TRP A  86      10.635 -12.468   5.800  1.00 98.87           H  
ATOM   1391  CZ3 TRP A  86      11.643 -10.186   3.475  1.00 98.87           C  
ATOM   1392  HZ3 TRP A  86      11.563  -9.981   2.418  1.00 98.87           H  
ATOM   1393  N   LYS A  87      13.182  -6.151   9.109  1.00 98.80           N  
ATOM   1394  H   LYS A  87      14.179  -6.009   9.036  1.00 98.80           H  
ATOM   1395  CA  LYS A  87      12.530  -6.122  10.423  1.00 98.80           C  
ATOM   1396  HA  LYS A  87      12.036  -7.080  10.586  1.00 98.80           H  
ATOM   1397  C   LYS A  87      11.434  -5.055  10.488  1.00 98.80           C  
ATOM   1398  CB  LYS A  87      13.597  -5.914  11.509  1.00 98.80           C  
ATOM   1399  HB2 LYS A  87      14.351  -6.697  11.427  1.00 98.80           H  
ATOM   1400  HB3 LYS A  87      14.078  -4.948  11.360  1.00 98.80           H  
ATOM   1401  O   LYS A  87      10.372  -5.303  11.048  1.00 98.80           O  
ATOM   1402  CG  LYS A  87      12.973  -5.965  12.910  1.00 98.80           C  
ATOM   1403  HG2 LYS A  87      12.180  -5.219  12.967  1.00 98.80           H  
ATOM   1404  HG3 LYS A  87      12.541  -6.952  13.079  1.00 98.80           H  
ATOM   1405  CD  LYS A  87      14.001  -5.660  14.006  1.00 98.80           C  
ATOM   1406  HD2 LYS A  87      14.451  -4.685  13.817  1.00 98.80           H  
ATOM   1407  HD3 LYS A  87      14.789  -6.412  13.978  1.00 98.80           H  
ATOM   1408  CE  LYS A  87      13.356  -5.660  15.400  1.00 98.80           C  
ATOM   1409  HE2 LYS A  87      14.126  -5.417  16.133  1.00 98.80           H  
ATOM   1410  HE3 LYS A  87      12.989  -6.664  15.613  1.00 98.80           H  
ATOM   1411  NZ  LYS A  87      12.233  -4.692  15.500  1.00 98.80           N  
ATOM   1412  HZ1 LYS A  87      11.451  -5.007  14.944  1.00 98.80           H  
ATOM   1413  HZ2 LYS A  87      11.872  -4.623  16.441  1.00 98.80           H  
ATOM   1414  HZ3 LYS A  87      12.488  -3.777  15.158  1.00 98.80           H  
ATOM   1415  N   GLU A  88      11.674  -3.882   9.914  1.00 98.88           N  
ATOM   1416  H   GLU A  88      12.525  -3.764   9.383  1.00 98.88           H  
ATOM   1417  CA  GLU A  88      10.708  -2.782   9.929  1.00 98.88           C  
ATOM   1418  HA  GLU A  88      10.311  -2.651  10.936  1.00 98.88           H  
ATOM   1419  C   GLU A  88       9.519  -3.067   9.012  1.00 98.88           C  
ATOM   1420  CB  GLU A  88      11.399  -1.486   9.510  1.00 98.88           C  
ATOM   1421  HB2 GLU A  88      11.843  -1.634   8.526  1.00 98.88           H  
ATOM   1422  HB3 GLU A  88      10.654  -0.693   9.442  1.00 98.88           H  
ATOM   1423  O   GLU A  88       8.381  -2.835   9.409  1.00 98.88           O  
ATOM   1424  CG  GLU A  88      12.488  -1.057  10.499  1.00 98.88           C  
ATOM   1425  HG2 GLU A  88      12.042  -0.886  11.478  1.00 98.88           H  
ATOM   1426  HG3 GLU A  88      13.236  -1.843  10.598  1.00 98.88           H  
ATOM   1427  CD  GLU A  88      13.153   0.217   9.984  1.00 98.88           C  
ATOM   1428  OE1 GLU A  88      12.738   1.305  10.444  1.00 98.88           O  
ATOM   1429  OE2 GLU A  88      14.005   0.096   9.077  1.00 98.88           O  
ATOM   1430  N   TYR A  89       9.743  -3.638   7.825  1.00 98.88           N  
ATOM   1431  H   TYR A  89      10.695  -3.788   7.523  1.00 98.88           H  
ATOM   1432  CA  TYR A  89       8.646  -4.065   6.951  1.00 98.88           C  
ATOM   1433  HA  TYR A  89       7.942  -3.240   6.852  1.00 98.88           H  
ATOM   1434  C   TYR A  89       7.847  -5.236   7.521  1.00 98.88           C  
ATOM   1435  CB  TYR A  89       9.178  -4.407   5.559  1.00 98.88           C  
ATOM   1436  HB2 TYR A  89      10.190  -4.806   5.624  1.00 98.88           H  
ATOM   1437  HB3 TYR A  89       8.552  -5.181   5.115  1.00 98.88           H  
ATOM   1438  O   TYR A  89       6.636  -5.305   7.311  1.00 98.88           O  
ATOM   1439  CG  TYR A  89       9.137  -3.207   4.647  1.00 98.88           C  
ATOM   1440  CD1 TYR A  89       7.913  -2.838   4.056  1.00 98.88           C  
ATOM   1441  HD1 TYR A  89       7.028  -3.432   4.231  1.00 98.88           H  
ATOM   1442  CD2 TYR A  89      10.291  -2.434   4.430  1.00 98.88           C  
ATOM   1443  HD2 TYR A  89      11.230  -2.715   4.885  1.00 98.88           H  
ATOM   1444  CE1 TYR A  89       7.844  -1.702   3.232  1.00 98.88           C  
ATOM   1445  HE1 TYR A  89       6.911  -1.410   2.773  1.00 98.88           H  
ATOM   1446  CE2 TYR A  89      10.222  -1.290   3.614  1.00 98.88           C  
ATOM   1447  HE2 TYR A  89      11.112  -0.707   3.427  1.00 98.88           H  
ATOM   1448  OH  TYR A  89       8.920   0.155   2.202  1.00 98.88           O  
ATOM   1449  HH  TYR A  89       9.714   0.693   2.242  1.00 98.88           H  
ATOM   1450  CZ  TYR A  89       8.999  -0.928   3.011  1.00 98.88           C  
ATOM   1451  N   ARG A  90       8.484  -6.134   8.277  1.00 98.85           N  
ATOM   1452  H   ARG A  90       9.491  -6.074   8.338  1.00 98.85           H  
ATOM   1453  CA  ARG A  90       7.791  -7.177   9.035  1.00 98.85           C  
ATOM   1454  HA  ARG A  90       7.139  -7.740   8.367  1.00 98.85           H  
ATOM   1455  C   ARG A  90       6.894  -6.579  10.114  1.00 98.85           C  
ATOM   1456  CB  ARG A  90       8.818  -8.144   9.634  1.00 98.85           C  
ATOM   1457  HB2 ARG A  90       9.563  -7.591  10.204  1.00 98.85           H  
ATOM   1458  HB3 ARG A  90       9.322  -8.678   8.828  1.00 98.85           H  
ATOM   1459  O   ARG A  90       5.702  -6.886  10.159  1.00 98.85           O  
ATOM   1460  CG  ARG A  90       8.118  -9.147  10.559  1.00 98.85           C  
ATOM   1461  HG2 ARG A  90       7.597  -8.638  11.370  1.00 98.85           H  
ATOM   1462  HG3 ARG A  90       7.346  -9.683  10.006  1.00 98.85           H  
ATOM   1463  CD  ARG A  90       9.116 -10.100  11.189  1.00 98.85           C  
ATOM   1464  HD2 ARG A  90       9.871 -10.399  10.462  1.00 98.85           H  
ATOM   1465  HD3 ARG A  90       8.583 -10.985  11.538  1.00 98.85           H  
ATOM   1466  NE  ARG A  90       9.715  -9.409  12.330  1.00 98.85           N  
ATOM   1467  HE  ARG A  90       9.272  -8.547  12.616  1.00 98.85           H  
ATOM   1468  NH1 ARG A  90      11.196 -11.030  12.929  1.00 98.85           N  
ATOM   1469 HH11 ARG A  90      11.857 -11.440  13.572  1.00 98.85           H  
ATOM   1470 HH12 ARG A  90      10.878 -11.565  12.134  1.00 98.85           H  
ATOM   1471  NH2 ARG A  90      10.877  -9.168  14.204  1.00 98.85           N  
ATOM   1472 HH21 ARG A  90      11.449  -9.548  14.945  1.00 98.85           H  
ATOM   1473 HH22 ARG A  90      10.308  -8.341  14.316  1.00 98.85           H  
ATOM   1474  CZ  ARG A  90      10.611  -9.883  13.148  1.00 98.85           C  
ATOM   1475  N   ASP A  91       7.478  -5.755  10.982  1.00 98.74           N  
ATOM   1476  H   ASP A  91       8.468  -5.586  10.874  1.00 98.74           H  
ATOM   1477  CA  ASP A  91       6.832  -5.272  12.204  1.00 98.74           C  
ATOM   1478  HA  ASP A  91       6.260  -6.091  12.642  1.00 98.74           H  
ATOM   1479  C   ASP A  91       5.843  -4.120  11.917  1.00 98.74           C  
ATOM   1480  CB  ASP A  91       7.906  -4.844  13.232  1.00 98.74           C  
ATOM   1481  HB2 ASP A  91       8.500  -4.041  12.796  1.00 98.74           H  
ATOM   1482  HB3 ASP A  91       7.392  -4.432  14.101  1.00 98.74           H  
ATOM   1483  O   ASP A  91       4.864  -3.945  12.646  1.00 98.74           O  
ATOM   1484  CG  ASP A  91       8.863  -5.949  13.741  1.00 98.74           C  
ATOM   1485  OD1 ASP A  91       8.616  -7.159  13.531  1.00 98.74           O  
ATOM   1486  OD2 ASP A  91       9.878  -5.605  14.403  1.00 98.74           O  
ATOM   1487  N   GLY A  92       6.060  -3.365  10.838  1.00 98.76           N  
ATOM   1488  H   GLY A  92       6.911  -3.539  10.324  1.00 98.76           H  
ATOM   1489  CA  GLY A  92       5.340  -2.145  10.473  1.00 98.76           C  
ATOM   1490  HA2 GLY A  92       5.287  -2.094   9.386  1.00 98.76           H  
ATOM   1491  HA3 GLY A  92       4.322  -2.167  10.863  1.00 98.76           H  
ATOM   1492  C   GLY A  92       6.020  -0.869  10.979  1.00 98.76           C  
ATOM   1493  O   GLY A  92       6.761  -0.884  11.962  1.00 98.76           O  
ATOM   1494  N   PHE A  93       5.752   0.250  10.307  1.00 98.77           N  
ATOM   1495  H   PHE A  93       5.083   0.206   9.552  1.00 98.77           H  
ATOM   1496  CA  PHE A  93       6.346   1.557  10.606  1.00 98.77           C  
ATOM   1497  HA  PHE A  93       6.474   1.648  11.684  1.00 98.77           H  
ATOM   1498  C   PHE A  93       5.450   2.717  10.147  1.00 98.77           C  
ATOM   1499  CB  PHE A  93       7.732   1.653   9.945  1.00 98.77           C  
ATOM   1500  HB2 PHE A  93       8.206   2.592  10.229  1.00 98.77           H  
ATOM   1501  HB3 PHE A  93       8.363   0.856  10.338  1.00 98.77           H  
ATOM   1502  O   PHE A  93       4.450   2.518   9.454  1.00 98.77           O  
ATOM   1503  CG  PHE A  93       7.706   1.557   8.433  1.00 98.77           C  
ATOM   1504  CD1 PHE A  93       7.915   0.314   7.810  1.00 98.77           C  
ATOM   1505  HD1 PHE A  93       8.082  -0.569   8.410  1.00 98.77           H  
ATOM   1506  CD2 PHE A  93       7.487   2.704   7.644  1.00 98.77           C  
ATOM   1507  HD2 PHE A  93       7.333   3.667   8.108  1.00 98.77           H  
ATOM   1508  CE1 PHE A  93       7.922   0.216   6.409  1.00 98.77           C  
ATOM   1509  HE1 PHE A  93       8.098  -0.738   5.935  1.00 98.77           H  
ATOM   1510  CE2 PHE A  93       7.484   2.603   6.243  1.00 98.77           C  
ATOM   1511  HE2 PHE A  93       7.326   3.484   5.638  1.00 98.77           H  
ATOM   1512  CZ  PHE A  93       7.704   1.361   5.625  1.00 98.77           C  
ATOM   1513  HZ  PHE A  93       7.707   1.286   4.547  1.00 98.77           H  
ATOM   1514  N   GLY A  94       5.843   3.939  10.515  1.00 98.11           N  
ATOM   1515  H   GLY A  94       6.661   4.015  11.102  1.00 98.11           H  
ATOM   1516  CA  GLY A  94       5.035   5.145  10.337  1.00 98.11           C  
ATOM   1517  HA2 GLY A  94       4.558   5.134   9.357  1.00 98.11           H  
ATOM   1518  HA3 GLY A  94       5.668   6.030  10.394  1.00 98.11           H  
ATOM   1519  C   GLY A  94       3.952   5.259  11.407  1.00 98.11           C  
ATOM   1520  O   GLY A  94       3.966   4.531  12.404  1.00 98.11           O  
ATOM   1521  N   ASP A  95       3.013   6.178  11.214  1.00 94.76           N  
ATOM   1522  H   ASP A  95       3.020   6.731  10.369  1.00 94.76           H  
ATOM   1523  CA  ASP A  95       1.906   6.356  12.145  1.00 94.76           C  
ATOM   1524  HA  ASP A  95       1.589   5.363  12.465  1.00 94.76           H  
ATOM   1525  C   ASP A  95       0.689   7.026  11.498  1.00 94.76           C  
ATOM   1526  CB  ASP A  95       2.362   7.116  13.401  1.00 94.76           C  
ATOM   1527  HB2 ASP A  95       1.588   7.020  14.163  1.00 94.76           H  
ATOM   1528  HB3 ASP A  95       3.269   6.669  13.808  1.00 94.76           H  
ATOM   1529  O   ASP A  95       0.754   7.707  10.472  1.00 94.76           O  
ATOM   1530  CG  ASP A  95       2.593   8.592  13.122  1.00 94.76           C  
ATOM   1531  OD1 ASP A  95       1.575   9.321  13.134  1.00 94.76           O  
ATOM   1532  OD2 ASP A  95       3.756   8.978  12.915  1.00 94.76           O  
ATOM   1533  N   TYR A  96      -0.461   6.823  12.134  1.00 97.04           N  
ATOM   1534  H   TYR A  96      -0.451   6.248  12.964  1.00 97.04           H  
ATOM   1535  CA  TYR A  96      -1.742   7.291  11.619  1.00 97.04           C  
ATOM   1536  HA  TYR A  96      -1.787   7.058  10.555  1.00 97.04           H  
ATOM   1537  C   TYR A  96      -1.957   8.808  11.739  1.00 97.04           C  
ATOM   1538  CB  TYR A  96      -2.863   6.533  12.334  1.00 97.04           C  
ATOM   1539  HB2 TYR A  96      -2.869   6.819  13.386  1.00 97.04           H  
ATOM   1540  HB3 TYR A  96      -3.802   6.867  11.893  1.00 97.04           H  
ATOM   1541  O   TYR A  96      -2.865   9.320  11.091  1.00 97.04           O  
ATOM   1542  CG  TYR A  96      -2.808   5.017  12.217  1.00 97.04           C  
ATOM   1543  CD1 TYR A  96      -2.790   4.420  10.944  1.00 97.04           C  
ATOM   1544  HD1 TYR A  96      -2.770   5.027  10.051  1.00 97.04           H  
ATOM   1545  CD2 TYR A  96      -2.778   4.201  13.368  1.00 97.04           C  
ATOM   1546  HD2 TYR A  96      -2.758   4.662  14.344  1.00 97.04           H  
ATOM   1547  CE1 TYR A  96      -2.776   3.022  10.820  1.00 97.04           C  
ATOM   1548  HE1 TYR A  96      -2.757   2.558   9.845  1.00 97.04           H  
ATOM   1549  CE2 TYR A  96      -2.756   2.793  13.242  1.00 97.04           C  
ATOM   1550  HE2 TYR A  96      -2.704   2.156  14.113  1.00 97.04           H  
ATOM   1551  OH  TYR A  96      -2.751   0.855  11.785  1.00 97.04           O  
ATOM   1552  HH  TYR A  96      -2.838   0.322  12.579  1.00 97.04           H  
ATOM   1553  CZ  TYR A  96      -2.764   2.203  11.959  1.00 97.04           C  
ATOM   1554  N   ILE A  97      -1.166   9.519  12.554  1.00 95.12           N  
ATOM   1555  H   ILE A  97      -0.328   9.086  12.914  1.00 95.12           H  
ATOM   1556  CA  ILE A  97      -1.265  10.976  12.726  1.00 95.12           C  
ATOM   1557  HA  ILE A  97      -2.309  11.277  12.641  1.00 95.12           H  
ATOM   1558  C   ILE A  97      -0.515  11.691  11.601  1.00 95.12           C  
ATOM   1559  CB  ILE A  97      -0.739  11.411  14.117  1.00 95.12           C  
ATOM   1560  HB  ILE A  97       0.313  11.139  14.197  1.00 95.12           H  
ATOM   1561  O   ILE A  97      -1.051  12.625  11.009  1.00 95.12           O  
ATOM   1562  CG1 ILE A  97      -1.474  10.716  15.285  1.00 95.12           C  
ATOM   1563 HG12 ILE A  97      -1.301   9.641  15.224  1.00 95.12           H  
ATOM   1564 HG13 ILE A  97      -1.032  11.055  16.222  1.00 95.12           H  
ATOM   1565  CG2 ILE A  97      -0.802  12.940  14.281  1.00 95.12           C  
ATOM   1566 HG21 ILE A  97      -0.524  13.218  15.297  1.00 95.12           H  
ATOM   1567 HG22 ILE A  97      -1.805  13.308  14.063  1.00 95.12           H  
ATOM   1568 HG23 ILE A  97      -0.100  13.418  13.598  1.00 95.12           H  
ATOM   1569  CD1 ILE A  97      -2.989  10.961  15.350  1.00 95.12           C  
ATOM   1570 HD11 ILE A  97      -3.475  10.577  14.453  1.00 95.12           H  
ATOM   1571 HD12 ILE A  97      -3.398  10.440  16.215  1.00 95.12           H  
ATOM   1572 HD13 ILE A  97      -3.200  12.026  15.454  1.00 95.12           H  
ATOM   1573  N   ILE A  98       0.692  11.228  11.260  1.00 94.74           N  
ATOM   1574  H   ILE A  98       1.103  10.503  11.831  1.00 94.74           H  
ATOM   1575  CA  ILE A  98       1.420  11.677  10.064  1.00 94.74           C  
ATOM   1576  HA  ILE A  98       1.464  12.766  10.074  1.00 94.74           H  
ATOM   1577  C   ILE A  98       0.657  11.276   8.792  1.00 94.74           C  
ATOM   1578  CB  ILE A  98       2.867  11.130  10.079  1.00 94.74           C  
ATOM   1579  HB  ILE A  98       2.839  10.044  10.171  1.00 94.74           H  
ATOM   1580  O   ILE A  98       0.695  11.989   7.784  1.00 94.74           O  
ATOM   1581  CG1 ILE A  98       3.636  11.714  11.288  1.00 94.74           C  
ATOM   1582 HG12 ILE A  98       3.627  12.802  11.234  1.00 94.74           H  
ATOM   1583 HG13 ILE A  98       3.126  11.428  12.208  1.00 94.74           H  
ATOM   1584  CG2 ILE A  98       3.585  11.491   8.766  1.00 94.74           C  
ATOM   1585 HG21 ILE A  98       3.145  10.956   7.925  1.00 94.74           H  
ATOM   1586 HG22 ILE A  98       3.522  12.565   8.588  1.00 94.74           H  
ATOM   1587 HG23 ILE A  98       4.635  11.201   8.810  1.00 94.74           H  
ATOM   1588  CD1 ILE A  98       5.094  11.245  11.405  1.00 94.74           C  
ATOM   1589 HD11 ILE A  98       5.173  10.179  11.192  1.00 94.74           H  
ATOM   1590 HD12 ILE A  98       5.724  11.794  10.705  1.00 94.74           H  
ATOM   1591 HD13 ILE A  98       5.455  11.436  12.416  1.00 94.74           H  
ATOM   1592  N   GLY A  99      -0.073  10.159   8.863  1.00 96.47           N  
ATOM   1593  H   GLY A  99       0.018   9.599   9.699  1.00 96.47           H  
ATOM   1594  CA  GLY A  99      -0.954   9.676   7.806  1.00 96.47           C  
ATOM   1595  HA2 GLY A  99      -1.723   9.050   8.256  1.00 96.47           H  
ATOM   1596  HA3 GLY A  99      -1.436  10.526   7.322  1.00 96.47           H  
ATOM   1597  C   GLY A  99      -0.237   8.854   6.738  1.00 96.47           C  
ATOM   1598  O   GLY A  99      -0.876   8.486   5.756  1.00 96.47           O  
ATOM   1599  N   GLU A 100       1.046   8.549   6.936  1.00 98.68           N  
ATOM   1600  H   GLU A 100       1.474   8.848   7.801  1.00 98.68           H  
ATOM   1601  CA  GLU A 100       1.828   7.624   6.120  1.00 98.68           C  
ATOM   1602  HA  GLU A 100       1.197   7.218   5.329  1.00 98.68           H  
ATOM   1603  C   GLU A 100       2.322   6.471   6.984  1.00 98.68           C  
ATOM   1604  CB  GLU A 100       3.035   8.305   5.472  1.00 98.68           C  
ATOM   1605  HB2 GLU A 100       3.609   7.545   4.942  1.00 98.68           H  
ATOM   1606  HB3 GLU A 100       3.660   8.743   6.251  1.00 98.68           H  
ATOM   1607  O   GLU A 100       2.870   6.678   8.069  1.00 98.68           O  
ATOM   1608  CG  GLU A 100       2.647   9.396   4.482  1.00 98.68           C  
ATOM   1609  HG2 GLU A 100       1.862   9.006   3.834  1.00 98.68           H  
ATOM   1610  HG3 GLU A 100       2.253  10.258   5.020  1.00 98.68           H  
ATOM   1611  CD  GLU A 100       3.845   9.817   3.627  1.00 98.68           C  
ATOM   1612  OE1 GLU A 100       3.634   9.979   2.403  1.00 98.68           O  
ATOM   1613  OE2 GLU A 100       4.966   9.981   4.153  1.00 98.68           O  
ATOM   1614  N   PHE A 101       2.115   5.247   6.514  1.00 98.79           N  
ATOM   1615  H   PHE A 101       1.705   5.125   5.600  1.00 98.79           H  
ATOM   1616  CA  PHE A 101       2.503   4.059   7.260  1.00 98.79           C  
ATOM   1617  HA  PHE A 101       3.509   4.207   7.651  1.00 98.79           H  
ATOM   1618  C   PHE A 101       2.535   2.826   6.363  1.00 98.79           C  
ATOM   1619  CB  PHE A 101       1.544   3.841   8.449  1.00 98.79           C  
ATOM   1620  HB2 PHE A 101       1.923   3.022   9.061  1.00 98.79           H  
ATOM   1621  HB3 PHE A 101       1.543   4.724   9.089  1.00 98.79           H  
ATOM   1622  O   PHE A 101       1.915   2.782   5.296  1.00 98.79           O  
ATOM   1623  CG  PHE A 101       0.116   3.522   8.060  1.00 98.79           C  
ATOM   1624  CD1 PHE A 101      -0.802   4.559   7.805  1.00 98.79           C  
ATOM   1625  HD1 PHE A 101      -0.490   5.588   7.901  1.00 98.79           H  
ATOM   1626  CD2 PHE A 101      -0.286   2.181   7.932  1.00 98.79           C  
ATOM   1627  HD2 PHE A 101       0.415   1.383   8.127  1.00 98.79           H  
ATOM   1628  CE1 PHE A 101      -2.116   4.251   7.411  1.00 98.79           C  
ATOM   1629  HE1 PHE A 101      -2.820   5.044   7.202  1.00 98.79           H  
ATOM   1630  CE2 PHE A 101      -1.597   1.874   7.537  1.00 98.79           C  
ATOM   1631  HE2 PHE A 101      -1.903   0.843   7.436  1.00 98.79           H  
ATOM   1632  CZ  PHE A 101      -2.511   2.909   7.275  1.00 98.79           C  
ATOM   1633  HZ  PHE A 101      -3.520   2.668   6.974  1.00 98.79           H  
ATOM   1634  N   TYR A 102       3.224   1.806   6.858  1.00 98.87           N  
ATOM   1635  H   TYR A 102       3.713   1.950   7.730  1.00 98.87           H  
ATOM   1636  CA  TYR A 102       3.113   0.436   6.390  1.00 98.87           C  
ATOM   1637  HA  TYR A 102       2.326   0.367   5.640  1.00 98.87           H  
ATOM   1638  C   TYR A 102       2.738  -0.438   7.588  1.00 98.87           C  
ATOM   1639  CB  TYR A 102       4.431   0.003   5.748  1.00 98.87           C  
ATOM   1640  HB2 TYR A 102       5.180  -0.151   6.525  1.00 98.87           H  
ATOM   1641  HB3 TYR A 102       4.791   0.800   5.097  1.00 98.87           H  
ATOM   1642  O   TYR A 102       3.421  -0.422   8.612  1.00 98.87           O  
ATOM   1643  CG  TYR A 102       4.285  -1.255   4.925  1.00 98.87           C  
ATOM   1644  CD1 TYR A 102       4.509  -2.519   5.502  1.00 98.87           C  
ATOM   1645  HD1 TYR A 102       4.847  -2.597   6.525  1.00 98.87           H  
ATOM   1646  CD2 TYR A 102       3.893  -1.151   3.578  1.00 98.87           C  
ATOM   1647  HD2 TYR A 102       3.737  -0.175   3.142  1.00 98.87           H  
ATOM   1648  CE1 TYR A 102       4.320  -3.679   4.727  1.00 98.87           C  
ATOM   1649  HE1 TYR A 102       4.502  -4.658   5.146  1.00 98.87           H  
ATOM   1650  CE2 TYR A 102       3.712  -2.305   2.798  1.00 98.87           C  
ATOM   1651  HE2 TYR A 102       3.401  -2.221   1.768  1.00 98.87           H  
ATOM   1652  OH  TYR A 102       3.755  -4.683   2.616  1.00 98.87           O  
ATOM   1653  HH  TYR A 102       3.587  -4.496   1.690  1.00 98.87           H  
ATOM   1654  CZ  TYR A 102       3.926  -3.573   3.375  1.00 98.87           C  
ATOM   1655  N   LEU A 103       1.635  -1.180   7.492  1.00 98.75           N  
ATOM   1656  H   LEU A 103       1.124  -1.148   6.621  1.00 98.75           H  
ATOM   1657  CA  LEU A 103       1.035  -1.887   8.627  1.00 98.75           C  
ATOM   1658  HA  LEU A 103       0.824  -1.154   9.406  1.00 98.75           H  
ATOM   1659  C   LEU A 103       1.985  -2.929   9.222  1.00 98.75           C  
ATOM   1660  CB  LEU A 103      -0.286  -2.522   8.161  1.00 98.75           C  
ATOM   1661  HB2 LEU A 103      -0.067  -3.200   7.335  1.00 98.75           H  
ATOM   1662  HB3 LEU A 103      -0.920  -1.715   7.795  1.00 98.75           H  
ATOM   1663  O   LEU A 103       2.008  -3.088  10.444  1.00 98.75           O  
ATOM   1664  CG  LEU A 103      -1.076  -3.297   9.231  1.00 98.75           C  
ATOM   1665  HG  LEU A 103      -0.454  -4.093   9.641  1.00 98.75           H  
ATOM   1666  CD1 LEU A 103      -1.538  -2.389  10.373  1.00 98.75           C  
ATOM   1667 HD11 LEU A 103      -0.675  -1.981  10.900  1.00 98.75           H  
ATOM   1668 HD12 LEU A 103      -2.143  -2.957  11.080  1.00 98.75           H  
ATOM   1669 HD13 LEU A 103      -2.134  -1.567   9.977  1.00 98.75           H  
ATOM   1670  CD2 LEU A 103      -2.313  -3.943   8.604  1.00 98.75           C  
ATOM   1671 HD21 LEU A 103      -2.968  -3.176   8.189  1.00 98.75           H  
ATOM   1672 HD22 LEU A 103      -2.010  -4.622   7.808  1.00 98.75           H  
ATOM   1673 HD23 LEU A 103      -2.859  -4.512   9.357  1.00 98.75           H  
ATOM   1674  N   GLY A 104       2.765  -3.588   8.365  1.00 98.82           N  
ATOM   1675  H   GLY A 104       2.678  -3.345   7.388  1.00 98.82           H  
ATOM   1676  CA  GLY A 104       3.688  -4.668   8.701  1.00 98.82           C  
ATOM   1677  HA2 GLY A 104       3.750  -4.804   9.781  1.00 98.82           H  
ATOM   1678  HA3 GLY A 104       4.682  -4.401   8.343  1.00 98.82           H  
ATOM   1679  C   GLY A 104       3.250  -5.992   8.079  1.00 98.82           C  
ATOM   1680  O   GLY A 104       2.096  -6.399   8.240  1.00 98.82           O  
ATOM   1681  N   ASN A 105       4.164  -6.670   7.385  1.00 98.90           N  
ATOM   1682  H   ASN A 105       5.086  -6.268   7.301  1.00 98.90           H  
ATOM   1683  CA  ASN A 105       3.887  -7.912   6.661  1.00 98.90           C  
ATOM   1684  HA  ASN A 105       3.127  -7.721   5.903  1.00 98.90           H  
ATOM   1685  C   ASN A 105       3.329  -9.011   7.566  1.00 98.90           C  
ATOM   1686  CB  ASN A 105       5.162  -8.400   5.956  1.00 98.90           C  
ATOM   1687  HB2 ASN A 105       4.976  -9.412   5.595  1.00 98.90           H  
ATOM   1688  HB3 ASN A 105       5.999  -8.435   6.653  1.00 98.90           H  
ATOM   1689  O   ASN A 105       2.414  -9.716   7.153  1.00 98.90           O  
ATOM   1690  CG  ASN A 105       5.533  -7.588   4.737  1.00 98.90           C  
ATOM   1691  ND2 ASN A 105       6.767  -7.649   4.296  1.00 98.90           N  
ATOM   1692 HD21 ASN A 105       6.968  -7.145   3.444  1.00 98.90           H  
ATOM   1693 HD22 ASN A 105       7.431  -8.277   4.727  1.00 98.90           H  
ATOM   1694  OD1 ASN A 105       4.709  -6.917   4.152  1.00 98.90           O  
ATOM   1695  N   GLU A 106       3.794  -9.109   8.815  1.00 98.71           N  
ATOM   1696  H   GLU A 106       4.545  -8.504   9.114  1.00 98.71           H  
ATOM   1697  CA  GLU A 106       3.297 -10.130   9.744  1.00 98.71           C  
ATOM   1698  HA  GLU A 106       3.364 -11.099   9.251  1.00 98.71           H  
ATOM   1699  C   GLU A 106       1.822  -9.896  10.102  1.00 98.71           C  
ATOM   1700  CB  GLU A 106       4.194 -10.146  10.993  1.00 98.71           C  
ATOM   1701  HB2 GLU A 106       5.232 -10.252  10.679  1.00 98.71           H  
ATOM   1702  HB3 GLU A 106       4.100  -9.193  11.514  1.00 98.71           H  
ATOM   1703  O   GLU A 106       1.011 -10.819  10.135  1.00 98.71           O  
ATOM   1704  CG  GLU A 106       3.868 -11.281  11.977  1.00 98.71           C  
ATOM   1705  HG2 GLU A 106       2.883 -11.094  12.406  1.00 98.71           H  
ATOM   1706  HG3 GLU A 106       4.589 -11.244  12.793  1.00 98.71           H  
ATOM   1707  CD  GLU A 106       3.899 -12.682  11.338  1.00 98.71           C  
ATOM   1708  OE1 GLU A 106       3.155 -13.553  11.839  1.00 98.71           O  
ATOM   1709  OE2 GLU A 106       4.615 -12.863  10.329  1.00 98.71           O  
ATOM   1710  N   LYS A 107       1.415  -8.634  10.283  1.00 98.43           N  
ATOM   1711  H   LYS A 107       2.093  -7.902  10.125  1.00 98.43           H  
ATOM   1712  CA  LYS A 107       0.007  -8.283  10.536  1.00 98.43           C  
ATOM   1713  HA  LYS A 107      -0.390  -8.937  11.313  1.00 98.43           H  
ATOM   1714  C   LYS A 107      -0.861  -8.520   9.301  1.00 98.43           C  
ATOM   1715  CB  LYS A 107      -0.092  -6.830  10.997  1.00 98.43           C  
ATOM   1716  HB2 LYS A 107      -1.141  -6.536  11.044  1.00 98.43           H  
ATOM   1717  HB3 LYS A 107       0.389  -6.213  10.238  1.00 98.43           H  
ATOM   1718  O   LYS A 107      -1.982  -9.005   9.435  1.00 98.43           O  
ATOM   1719  CG  LYS A 107       0.548  -6.578  12.376  1.00 98.43           C  
ATOM   1720  HG2 LYS A 107      -0.188  -6.736  13.164  1.00 98.43           H  
ATOM   1721  HG3 LYS A 107       1.395  -7.243  12.543  1.00 98.43           H  
ATOM   1722  CD  LYS A 107       1.052  -5.139  12.378  1.00 98.43           C  
ATOM   1723  HD2 LYS A 107       1.872  -5.131  11.660  1.00 98.43           H  
ATOM   1724  HD3 LYS A 107       0.263  -4.471  12.030  1.00 98.43           H  
ATOM   1725  CE  LYS A 107       1.602  -4.610  13.697  1.00 98.43           C  
ATOM   1726  HE2 LYS A 107       2.279  -5.349  14.126  1.00 98.43           H  
ATOM   1727  HE3 LYS A 107       0.774  -4.443  14.387  1.00 98.43           H  
ATOM   1728  NZ  LYS A 107       2.338  -3.352  13.426  1.00 98.43           N  
ATOM   1729  HZ1 LYS A 107       3.214  -3.577  12.977  1.00 98.43           H  
ATOM   1730  HZ2 LYS A 107       2.574  -2.837  14.263  1.00 98.43           H  
ATOM   1731  HZ3 LYS A 107       1.858  -2.777  12.749  1.00 98.43           H  
ATOM   1732  N   ILE A 108      -0.347  -8.213   8.109  1.00 98.60           N  
ATOM   1733  H   ILE A 108       0.584  -7.821   8.082  1.00 98.60           H  
ATOM   1734  CA  ILE A 108      -1.041  -8.471   6.839  1.00 98.60           C  
ATOM   1735  HA  ILE A 108      -2.041  -8.040   6.893  1.00 98.60           H  
ATOM   1736  C   ILE A 108      -1.211  -9.984   6.618  1.00 98.60           C  
ATOM   1737  CB  ILE A 108      -0.290  -7.795   5.669  1.00 98.60           C  
ATOM   1738  HB  ILE A 108       0.729  -8.183   5.642  1.00 98.60           H  
ATOM   1739  O   ILE A 108      -2.299 -10.437   6.254  1.00 98.60           O  
ATOM   1740  CG1 ILE A 108      -0.235  -6.257   5.828  1.00 98.60           C  
ATOM   1741 HG12 ILE A 108      -1.214  -5.832   5.605  1.00 98.60           H  
ATOM   1742 HG13 ILE A 108       0.004  -5.992   6.858  1.00 98.60           H  
ATOM   1743  CG2 ILE A 108      -0.987  -8.133   4.341  1.00 98.60           C  
ATOM   1744 HG21 ILE A 108      -0.477  -7.644   3.511  1.00 98.60           H  
ATOM   1745 HG22 ILE A 108      -2.023  -7.795   4.375  1.00 98.60           H  
ATOM   1746 HG23 ILE A 108      -0.963  -9.205   4.149  1.00 98.60           H  
ATOM   1747  CD1 ILE A 108       0.819  -5.590   4.934  1.00 98.60           C  
ATOM   1748 HD11 ILE A 108       0.561  -5.701   3.881  1.00 98.60           H  
ATOM   1749 HD12 ILE A 108       0.875  -4.529   5.174  1.00 98.60           H  
ATOM   1750 HD13 ILE A 108       1.799  -6.035   5.112  1.00 98.60           H  
ATOM   1751  N   PHE A 109      -0.179 -10.783   6.895  1.00 98.52           N  
ATOM   1752  H   PHE A 109       0.704 -10.365   7.150  1.00 98.52           H  
ATOM   1753  CA  PHE A 109      -0.243 -12.245   6.879  1.00 98.52           C  
ATOM   1754  HA  PHE A 109      -0.542 -12.583   5.886  1.00 98.52           H  
ATOM   1755  C   PHE A 109      -1.284 -12.777   7.876  1.00 98.52           C  
ATOM   1756  CB  PHE A 109       1.152 -12.815   7.176  1.00 98.52           C  
ATOM   1757  HB2 PHE A 109       1.798 -12.648   6.314  1.00 98.52           H  
ATOM   1758  HB3 PHE A 109       1.588 -12.282   8.021  1.00 98.52           H  
ATOM   1759  O   PHE A 109      -2.150 -13.569   7.505  1.00 98.52           O  
ATOM   1760  CG  PHE A 109       1.138 -14.296   7.501  1.00 98.52           C  
ATOM   1761  CD1 PHE A 109       1.500 -14.754   8.780  1.00 98.52           C  
ATOM   1762  HD1 PHE A 109       1.848 -14.062   9.533  1.00 98.52           H  
ATOM   1763  CD2 PHE A 109       0.710 -15.217   6.532  1.00 98.52           C  
ATOM   1764  HD2 PHE A 109       0.421 -14.857   5.556  1.00 98.52           H  
ATOM   1765  CE1 PHE A 109       1.435 -16.126   9.078  1.00 98.52           C  
ATOM   1766  HE1 PHE A 109       1.733 -16.466  10.058  1.00 98.52           H  
ATOM   1767  CE2 PHE A 109       0.654 -16.591   6.821  1.00 98.52           C  
ATOM   1768  HE2 PHE A 109       0.342 -17.292   6.061  1.00 98.52           H  
ATOM   1769  CZ  PHE A 109       1.015 -17.046   8.100  1.00 98.52           C  
ATOM   1770  HZ  PHE A 109       0.984 -18.100   8.331  1.00 98.52           H  
ATOM   1771  N   MET A 110      -1.282 -12.300   9.125  1.00 97.31           N  
ATOM   1772  H   MET A 110      -0.510 -11.715   9.411  1.00 97.31           H  
ATOM   1773  CA  MET A 110      -2.268 -12.714  10.134  1.00 97.31           C  
ATOM   1774  HA  MET A 110      -2.192 -13.793  10.272  1.00 97.31           H  
ATOM   1775  C   MET A 110      -3.721 -12.414   9.733  1.00 97.31           C  
ATOM   1776  CB  MET A 110      -1.974 -12.030  11.473  1.00 97.31           C  
ATOM   1777  HB2 MET A 110      -1.780 -10.969  11.315  1.00 97.31           H  
ATOM   1778  HB3 MET A 110      -2.856 -12.121  12.107  1.00 97.31           H  
ATOM   1779  O   MET A 110      -4.616 -13.181  10.092  1.00 97.31           O  
ATOM   1780  CG  MET A 110      -0.806 -12.667  12.230  1.00 97.31           C  
ATOM   1781  HG2 MET A 110       0.135 -12.476  11.713  1.00 97.31           H  
ATOM   1782  HG3 MET A 110      -0.954 -13.747  12.253  1.00 97.31           H  
ATOM   1783  SD  MET A 110      -0.684 -12.090  13.947  1.00 97.31           S  
ATOM   1784  CE  MET A 110      -0.096 -10.398  13.682  1.00 97.31           C  
ATOM   1785  HE1 MET A 110      -0.897  -9.796  13.250  1.00 97.31           H  
ATOM   1786  HE2 MET A 110       0.759 -10.414  13.007  1.00 97.31           H  
ATOM   1787  HE3 MET A 110       0.207  -9.967  14.636  1.00 97.31           H  
ATOM   1788  N   LEU A 111      -3.965 -11.322   9.001  1.00 96.93           N  
ATOM   1789  H   LEU A 111      -3.191 -10.707   8.793  1.00 96.93           H  
ATOM   1790  CA  LEU A 111      -5.283 -10.998   8.446  1.00 96.93           C  
ATOM   1791  HA  LEU A 111      -6.046 -11.154   9.209  1.00 96.93           H  
ATOM   1792  C   LEU A 111      -5.633 -11.946   7.287  1.00 96.93           C  
ATOM   1793  CB  LEU A 111      -5.307  -9.518   8.007  1.00 96.93           C  
ATOM   1794  HB2 LEU A 111      -4.447  -9.334   7.362  1.00 96.93           H  
ATOM   1795  HB3 LEU A 111      -6.203  -9.342   7.412  1.00 96.93           H  
ATOM   1796  O   LEU A 111      -6.641 -12.649   7.329  1.00 96.93           O  
ATOM   1797  CG  LEU A 111      -5.284  -8.503   9.168  1.00 96.93           C  
ATOM   1798  HG  LEU A 111      -4.508  -8.770   9.885  1.00 96.93           H  
ATOM   1799  CD1 LEU A 111      -4.988  -7.100   8.636  1.00 96.93           C  
ATOM   1800 HD11 LEU A 111      -4.023  -7.096   8.130  1.00 96.93           H  
ATOM   1801 HD12 LEU A 111      -5.768  -6.798   7.936  1.00 96.93           H  
ATOM   1802 HD13 LEU A 111      -4.956  -6.387   9.460  1.00 96.93           H  
ATOM   1803  CD2 LEU A 111      -6.624  -8.457   9.907  1.00 96.93           C  
ATOM   1804 HD21 LEU A 111      -7.428  -8.232   9.206  1.00 96.93           H  
ATOM   1805 HD22 LEU A 111      -6.599  -7.690  10.680  1.00 96.93           H  
ATOM   1806 HD23 LEU A 111      -6.827  -9.421  10.374  1.00 96.93           H  
ATOM   1807  N   THR A 112      -4.764 -12.023   6.280  1.00 97.53           N  
ATOM   1808  H   THR A 112      -3.922 -11.469   6.349  1.00 97.53           H  
ATOM   1809  CA  THR A 112      -5.033 -12.717   5.004  1.00 97.53           C  
ATOM   1810  HA  THR A 112      -6.076 -12.544   4.739  1.00 97.53           H  
ATOM   1811  C   THR A 112      -4.867 -14.241   5.049  1.00 97.53           C  
ATOM   1812  CB  THR A 112      -4.180 -12.134   3.872  1.00 97.53           C  
ATOM   1813  HB  THR A 112      -4.418 -12.672   2.954  1.00 97.53           H  
ATOM   1814  O   THR A 112      -5.218 -14.941   4.100  1.00 97.53           O  
ATOM   1815  CG2 THR A 112      -4.443 -10.648   3.637  1.00 97.53           C  
ATOM   1816 HG21 THR A 112      -4.263 -10.063   4.538  1.00 97.53           H  
ATOM   1817 HG22 THR A 112      -3.780 -10.297   2.846  1.00 97.53           H  
ATOM   1818 HG23 THR A 112      -5.477 -10.508   3.320  1.00 97.53           H  
ATOM   1819  OG1 THR A 112      -2.799 -12.266   4.139  1.00 97.53           O  
ATOM   1820  HG1 THR A 112      -2.586 -11.649   4.843  1.00 97.53           H  
ATOM   1821  N   SER A 113      -4.349 -14.791   6.150  1.00 95.92           N  
ATOM   1822  H   SER A 113      -3.962 -14.171   6.847  1.00 95.92           H  
ATOM   1823  CA  SER A 113      -4.228 -16.240   6.361  1.00 95.92           C  
ATOM   1824  HA  SER A 113      -3.929 -16.703   5.421  1.00 95.92           H  
ATOM   1825  C   SER A 113      -5.537 -16.906   6.786  1.00 95.92           C  
ATOM   1826  CB  SER A 113      -3.138 -16.553   7.392  1.00 95.92           C  
ATOM   1827  HB2 SER A 113      -2.166 -16.280   6.981  1.00 95.92           H  
ATOM   1828  HB3 SER A 113      -3.136 -17.622   7.607  1.00 95.92           H  
ATOM   1829  O   SER A 113      -5.700 -18.103   6.549  1.00 95.92           O  
ATOM   1830  OG  SER A 113      -3.350 -15.832   8.587  1.00 95.92           O  
ATOM   1831  HG  SER A 113      -2.897 -14.995   8.460  1.00 95.92           H  
ATOM   1832  N   LYS A 114      -6.463 -16.155   7.397  1.00 89.46           N  
ATOM   1833  H   LYS A 114      -6.246 -15.179   7.535  1.00 89.46           H  
ATOM   1834  CA  LYS A 114      -7.685 -16.700   8.017  1.00 89.46           C  
ATOM   1835  HA  LYS A 114      -7.541 -17.757   8.240  1.00 89.46           H  
ATOM   1836  C   LYS A 114      -8.914 -16.629   7.122  1.00 89.46           C  
ATOM   1837  CB  LYS A 114      -7.971 -15.950   9.323  1.00 89.46           C  
ATOM   1838  HB2 LYS A 114      -8.066 -14.885   9.113  1.00 89.46           H  
ATOM   1839  HB3 LYS A 114      -8.915 -16.306   9.735  1.00 89.46           H  
ATOM   1840  O   LYS A 114      -9.796 -17.471   7.241  1.00 89.46           O  
ATOM   1841  CG  LYS A 114      -6.866 -16.174  10.358  1.00 89.46           C  
ATOM   1842  HG2 LYS A 114      -5.913 -15.826   9.960  1.00 89.46           H  
ATOM   1843  HG3 LYS A 114      -6.788 -17.238  10.582  1.00 89.46           H  
ATOM   1844  CD  LYS A 114      -7.174 -15.401  11.640  1.00 89.46           C  
ATOM   1845  HD2 LYS A 114      -8.095 -15.778  12.084  1.00 89.46           H  
ATOM   1846  HD3 LYS A 114      -7.288 -14.344  11.396  1.00 89.46           H  
ATOM   1847  CE  LYS A 114      -6.000 -15.585  12.600  1.00 89.46           C  
ATOM   1848  HE2 LYS A 114      -5.093 -15.271  12.083  1.00 89.46           H  
ATOM   1849  HE3 LYS A 114      -5.898 -16.645  12.834  1.00 89.46           H  
ATOM   1850  NZ  LYS A 114      -6.180 -14.788  13.834  1.00 89.46           N  
ATOM   1851  HZ1 LYS A 114      -7.018 -15.073  14.322  1.00 89.46           H  
ATOM   1852  HZ2 LYS A 114      -5.381 -14.909  14.440  1.00 89.46           H  
ATOM   1853  HZ3 LYS A 114      -6.249 -13.810  13.590  1.00 89.46           H  
ATOM   1854  N   LEU A 115      -8.988 -15.606   6.278  1.00 92.71           N  
ATOM   1855  H   LEU A 115      -8.190 -14.992   6.200  1.00 92.71           H  
ATOM   1856  CA  LEU A 115     -10.139 -15.312   5.431  1.00 92.71           C  
ATOM   1857  HA  LEU A 115     -10.767 -16.198   5.342  1.00 92.71           H  
ATOM   1858  C   LEU A 115      -9.668 -14.951   4.026  1.00 92.71           C  
ATOM   1859  CB  LEU A 115     -10.968 -14.164   6.042  1.00 92.71           C  
ATOM   1860  HB2 LEU A 115     -10.327 -13.287   6.123  1.00 92.71           H  
ATOM   1861  HB3 LEU A 115     -11.777 -13.908   5.358  1.00 92.71           H  
ATOM   1862  O   LEU A 115      -8.513 -14.582   3.810  1.00 92.71           O  
ATOM   1863  CG  LEU A 115     -11.579 -14.447   7.427  1.00 92.71           C  
ATOM   1864  HG  LEU A 115     -10.798 -14.751   8.124  1.00 92.71           H  
ATOM   1865  CD1 LEU A 115     -12.227 -13.178   7.974  1.00 92.71           C  
ATOM   1866 HD11 LEU A 115     -11.489 -12.379   8.046  1.00 92.71           H  
ATOM   1867 HD12 LEU A 115     -13.031 -12.848   7.316  1.00 92.71           H  
ATOM   1868 HD13 LEU A 115     -12.635 -13.360   8.968  1.00 92.71           H  
ATOM   1869  CD2 LEU A 115     -12.650 -15.538   7.369  1.00 92.71           C  
ATOM   1870 HD21 LEU A 115     -13.090 -15.674   8.357  1.00 92.71           H  
ATOM   1871 HD22 LEU A 115     -13.434 -15.257   6.665  1.00 92.71           H  
ATOM   1872 HD23 LEU A 115     -12.210 -16.486   7.058  1.00 92.71           H  
ATOM   1873  N   HIS A 116     -10.586 -15.027   3.070  1.00 96.43           N  
ATOM   1874  H   HIS A 116     -11.527 -15.301   3.314  1.00 96.43           H  
ATOM   1875  CA  HIS A 116     -10.358 -14.503   1.734  1.00 96.43           C  
ATOM   1876  HA  HIS A 116      -9.345 -14.757   1.422  1.00 96.43           H  
ATOM   1877  C   HIS A 116     -10.481 -12.981   1.763  1.00 96.43           C  
ATOM   1878  CB  HIS A 116     -11.337 -15.160   0.755  1.00 96.43           C  
ATOM   1879  HB2 HIS A 116     -11.203 -14.721  -0.234  1.00 96.43           H  
ATOM   1880  HB3 HIS A 116     -12.361 -14.966   1.075  1.00 96.43           H  
ATOM   1881  O   HIS A 116     -11.496 -12.449   2.207  1.00 96.43           O  
ATOM   1882  CG  HIS A 116     -11.109 -16.646   0.659  1.00 96.43           C  
ATOM   1883  CD2 HIS A 116     -11.957 -17.640   1.068  1.00 96.43           C  
ATOM   1884  HD2 HIS A 116     -12.940 -17.502   1.496  1.00 96.43           H  
ATOM   1885  ND1 HIS A 116      -9.965 -17.254   0.193  1.00 96.43           N  
ATOM   1886  HD1 HIS A 116      -9.172 -16.787  -0.222  1.00 96.43           H  
ATOM   1887  CE1 HIS A 116     -10.122 -18.582   0.316  1.00 96.43           C  
ATOM   1888  HE1 HIS A 116      -9.401 -19.327   0.011  1.00 96.43           H  
ATOM   1889  NE2 HIS A 116     -11.316 -18.865   0.852  1.00 96.43           N  
ATOM   1890  N   TYR A 117      -9.450 -12.286   1.292  1.00 98.19           N  
ATOM   1891  H   TYR A 117      -8.634 -12.777   0.957  1.00 98.19           H  
ATOM   1892  CA  TYR A 117      -9.455 -10.836   1.142  1.00 98.19           C  
ATOM   1893  HA  TYR A 117     -10.402 -10.433   1.503  1.00 98.19           H  
ATOM   1894  C   TYR A 117      -9.335 -10.466  -0.330  1.00 98.19           C  
ATOM   1895  CB  TYR A 117      -8.330 -10.198   1.967  1.00 98.19           C  
ATOM   1896  HB2 TYR A 117      -7.418 -10.783   1.851  1.00 98.19           H  
ATOM   1897  HB3 TYR A 117      -8.126  -9.208   1.559  1.00 98.19           H  
ATOM   1898  O   TYR A 117      -8.557 -11.073  -1.063  1.00 98.19           O  
ATOM   1899  CG  TYR A 117      -8.651 -10.044   3.443  1.00 98.19           C  
ATOM   1900  CD1 TYR A 117      -9.086  -8.805   3.946  1.00 98.19           C  
ATOM   1901  HD1 TYR A 117      -9.191  -7.970   3.268  1.00 98.19           H  
ATOM   1902  CD2 TYR A 117      -8.523 -11.135   4.317  1.00 98.19           C  
ATOM   1903  HD2 TYR A 117      -8.197 -12.093   3.939  1.00 98.19           H  
ATOM   1904  CE1 TYR A 117      -9.410  -8.646   5.307  1.00 98.19           C  
ATOM   1905  HE1 TYR A 117      -9.755  -7.694   5.683  1.00 98.19           H  
ATOM   1906  CE2 TYR A 117      -8.824 -10.979   5.683  1.00 98.19           C  
ATOM   1907  HE2 TYR A 117      -8.728 -11.811   6.365  1.00 98.19           H  
ATOM   1908  OH  TYR A 117      -9.615  -9.649   7.495  1.00 98.19           O  
ATOM   1909  HH  TYR A 117     -10.304  -9.006   7.675  1.00 98.19           H  
ATOM   1910  CZ  TYR A 117      -9.283  -9.746   6.181  1.00 98.19           C  
ATOM   1911  N   GLU A 118     -10.067  -9.439  -0.739  1.00 98.10           N  
ATOM   1912  H   GLU A 118     -10.684  -9.006  -0.067  1.00 98.10           H  
ATOM   1913  CA  GLU A 118      -9.753  -8.650  -1.927  1.00 98.10           C  
ATOM   1914  HA  GLU A 118      -9.242  -9.279  -2.656  1.00 98.10           H  
ATOM   1915  C   GLU A 118      -8.798  -7.511  -1.551  1.00 98.10           C  
ATOM   1916  CB  GLU A 118     -11.033  -8.130  -2.601  1.00 98.10           C  
ATOM   1917  HB2 GLU A 118     -10.745  -7.497  -3.440  1.00 98.10           H  
ATOM   1918  HB3 GLU A 118     -11.591  -8.981  -2.992  1.00 98.10           H  
ATOM   1919  O   GLU A 118      -8.759  -7.069  -0.396  1.00 98.10           O  
ATOM   1920  CG  GLU A 118     -11.940  -7.333  -1.649  1.00 98.10           C  
ATOM   1921  HG2 GLU A 118     -12.283  -8.002  -0.860  1.00 98.10           H  
ATOM   1922  HG3 GLU A 118     -11.366  -6.526  -1.193  1.00 98.10           H  
ATOM   1923  CD  GLU A 118     -13.185  -6.741  -2.315  1.00 98.10           C  
ATOM   1924  OE1 GLU A 118     -14.105  -6.352  -1.554  1.00 98.10           O  
ATOM   1925  OE2 GLU A 118     -13.224  -6.635  -3.556  1.00 98.10           O  
ATOM   1926  N   MET A 119      -8.038  -7.022  -2.530  1.00 98.59           N  
ATOM   1927  H   MET A 119      -8.164  -7.396  -3.459  1.00 98.59           H  
ATOM   1928  CA  MET A 119      -7.201  -5.832  -2.378  1.00 98.59           C  
ATOM   1929  HA  MET A 119      -7.323  -5.438  -1.369  1.00 98.59           H  
ATOM   1930  C   MET A 119      -7.638  -4.747  -3.345  1.00 98.59           C  
ATOM   1931  CB  MET A 119      -5.717  -6.172  -2.552  1.00 98.59           C  
ATOM   1932  HB2 MET A 119      -5.435  -6.834  -1.734  1.00 98.59           H  
ATOM   1933  HB3 MET A 119      -5.572  -6.681  -3.504  1.00 98.59           H  
ATOM   1934  O   MET A 119      -7.933  -5.015  -4.507  1.00 98.59           O  
ATOM   1935  CG  MET A 119      -4.788  -4.953  -2.477  1.00 98.59           C  
ATOM   1936  HG2 MET A 119      -5.042  -4.246  -3.267  1.00 98.59           H  
ATOM   1937  HG3 MET A 119      -4.941  -4.462  -1.516  1.00 98.59           H  
ATOM   1938  SD  MET A 119      -3.030  -5.340  -2.635  1.00 98.59           S  
ATOM   1939  CE  MET A 119      -2.924  -5.729  -4.400  1.00 98.59           C  
ATOM   1940  HE1 MET A 119      -3.198  -4.853  -4.988  1.00 98.59           H  
ATOM   1941  HE2 MET A 119      -3.584  -6.562  -4.643  1.00 98.59           H  
ATOM   1942  HE3 MET A 119      -1.899  -6.014  -4.637  1.00 98.59           H  
ATOM   1943  N   ARG A 120      -7.587  -3.507  -2.871  1.00 98.70           N  
ATOM   1944  H   ARG A 120      -7.341  -3.391  -1.898  1.00 98.70           H  
ATOM   1945  CA  ARG A 120      -7.706  -2.301  -3.672  1.00 98.70           C  
ATOM   1946  HA  ARG A 120      -7.785  -2.577  -4.724  1.00 98.70           H  
ATOM   1947  C   ARG A 120      -6.456  -1.445  -3.508  1.00 98.70           C  
ATOM   1948  CB  ARG A 120      -8.993  -1.576  -3.274  1.00 98.70           C  
ATOM   1949  HB2 ARG A 120      -8.965  -1.339  -2.210  1.00 98.70           H  
ATOM   1950  HB3 ARG A 120      -9.838  -2.238  -3.459  1.00 98.70           H  
ATOM   1951  O   ARG A 120      -5.963  -1.255  -2.398  1.00 98.70           O  
ATOM   1952  CG  ARG A 120      -9.185  -0.287  -4.075  1.00 98.70           C  
ATOM   1953  HG2 ARG A 120      -9.154  -0.508  -5.141  1.00 98.70           H  
ATOM   1954  HG3 ARG A 120      -8.390   0.419  -3.835  1.00 98.70           H  
ATOM   1955  CD  ARG A 120     -10.525   0.355  -3.727  1.00 98.70           C  
ATOM   1956  HD2 ARG A 120     -11.337  -0.326  -3.980  1.00 98.70           H  
ATOM   1957  HD3 ARG A 120     -10.568   0.542  -2.655  1.00 98.70           H  
ATOM   1958  NE  ARG A 120     -10.651   1.628  -4.445  1.00 98.70           N  
ATOM   1959  HE  ARG A 120     -10.069   2.394  -4.137  1.00 98.70           H  
ATOM   1960  NH1 ARG A 120     -11.942   0.918  -6.213  1.00 98.70           N  
ATOM   1961 HH11 ARG A 120     -12.365   1.115  -7.109  1.00 98.70           H  
ATOM   1962 HH12 ARG A 120     -12.062   0.015  -5.777  1.00 98.70           H  
ATOM   1963  NH2 ARG A 120     -11.198   3.016  -6.129  1.00 98.70           N  
ATOM   1964 HH21 ARG A 120     -10.428   3.574  -5.789  1.00 98.70           H  
ATOM   1965 HH22 ARG A 120     -11.563   3.181  -7.057  1.00 98.70           H  
ATOM   1966  CZ  ARG A 120     -11.270   1.843  -5.586  1.00 98.70           C  
ATOM   1967  N   VAL A 121      -5.982  -0.914  -4.622  1.00 98.86           N  
ATOM   1968  H   VAL A 121      -6.447  -1.152  -5.487  1.00 98.86           H  
ATOM   1969  CA  VAL A 121      -4.951   0.112  -4.702  1.00 98.86           C  
ATOM   1970  HA  VAL A 121      -4.567   0.309  -3.701  1.00 98.86           H  
ATOM   1971  C   VAL A 121      -5.602   1.372  -5.256  1.00 98.86           C  
ATOM   1972  CB  VAL A 121      -3.776  -0.338  -5.583  1.00 98.86           C  
ATOM   1973  HB  VAL A 121      -4.133  -0.466  -6.605  1.00 98.86           H  
ATOM   1974  O   VAL A 121      -6.217   1.311  -6.318  1.00 98.86           O  
ATOM   1975  CG1 VAL A 121      -2.664   0.710  -5.602  1.00 98.86           C  
ATOM   1976 HG11 VAL A 121      -1.911   0.415  -6.333  1.00 98.86           H  
ATOM   1977 HG12 VAL A 121      -3.061   1.679  -5.902  1.00 98.86           H  
ATOM   1978 HG13 VAL A 121      -2.218   0.806  -4.612  1.00 98.86           H  
ATOM   1979  CG2 VAL A 121      -3.176  -1.671  -5.109  1.00 98.86           C  
ATOM   1980 HG21 VAL A 121      -2.889  -1.599  -4.060  1.00 98.86           H  
ATOM   1981 HG22 VAL A 121      -3.907  -2.470  -5.228  1.00 98.86           H  
ATOM   1982 HG23 VAL A 121      -2.300  -1.914  -5.710  1.00 98.86           H  
ATOM   1983  N   ASP A 122      -5.468   2.489  -4.550  1.00 98.76           N  
ATOM   1984  H   ASP A 122      -4.896   2.453  -3.718  1.00 98.76           H  
ATOM   1985  CA  ASP A 122      -5.869   3.815  -5.028  1.00 98.76           C  
ATOM   1986  HA  ASP A 122      -6.387   3.727  -5.983  1.00 98.76           H  
ATOM   1987  C   ASP A 122      -4.629   4.673  -5.257  1.00 98.76           C  
ATOM   1988  CB  ASP A 122      -6.821   4.495  -4.037  1.00 98.76           C  
ATOM   1989  HB2 ASP A 122      -6.410   4.426  -3.030  1.00 98.76           H  
ATOM   1990  HB3 ASP A 122      -6.908   5.550  -4.297  1.00 98.76           H  
ATOM   1991  O   ASP A 122      -3.722   4.683  -4.427  1.00 98.76           O  
ATOM   1992  CG  ASP A 122      -8.218   3.887  -4.074  1.00 98.76           C  
ATOM   1993  OD1 ASP A 122      -8.779   3.674  -5.165  1.00 98.76           O  
ATOM   1994  OD2 ASP A 122      -8.807   3.624  -3.009  1.00 98.76           O  
ATOM   1995  N   LEU A 123      -4.594   5.389  -6.380  1.00 98.07           N  
ATOM   1996  H   LEU A 123      -5.390   5.344  -7.000  1.00 98.07           H  
ATOM   1997  CA  LEU A 123      -3.458   6.195  -6.823  1.00 98.07           C  
ATOM   1998  HA  LEU A 123      -2.778   6.353  -5.987  1.00 98.07           H  
ATOM   1999  C   LEU A 123      -3.954   7.555  -7.323  1.00 98.07           C  
ATOM   2000  CB  LEU A 123      -2.699   5.465  -7.951  1.00 98.07           C  
ATOM   2001  HB2 LEU A 123      -1.829   6.057  -8.233  1.00 98.07           H  
ATOM   2002  HB3 LEU A 123      -3.362   5.425  -8.816  1.00 98.07           H  
ATOM   2003  O   LEU A 123      -5.039   7.645  -7.899  1.00 98.07           O  
ATOM   2004  CG  LEU A 123      -2.244   4.027  -7.640  1.00 98.07           C  
ATOM   2005  HG  LEU A 123      -3.083   3.453  -7.245  1.00 98.07           H  
ATOM   2006  CD1 LEU A 123      -1.792   3.328  -8.917  1.00 98.07           C  
ATOM   2007 HD11 LEU A 123      -1.461   2.314  -8.691  1.00 98.07           H  
ATOM   2008 HD12 LEU A 123      -2.621   3.270  -9.622  1.00 98.07           H  
ATOM   2009 HD13 LEU A 123      -0.972   3.881  -9.377  1.00 98.07           H  
ATOM   2010  CD2 LEU A 123      -1.090   3.985  -6.645  1.00 98.07           C  
ATOM   2011 HD21 LEU A 123      -0.233   4.525  -7.045  1.00 98.07           H  
ATOM   2012 HD22 LEU A 123      -0.815   2.948  -6.455  1.00 98.07           H  
ATOM   2013 HD23 LEU A 123      -1.420   4.430  -5.706  1.00 98.07           H  
ATOM   2014  N   ALA A 124      -3.147   8.603  -7.172  1.00 98.25           N  
ATOM   2015  H   ALA A 124      -2.286   8.480  -6.658  1.00 98.25           H  
ATOM   2016  CA  ALA A 124      -3.350   9.860  -7.892  1.00 98.25           C  
ATOM   2017  HA  ALA A 124      -4.109   9.698  -8.657  1.00 98.25           H  
ATOM   2018  C   ALA A 124      -2.072  10.292  -8.615  1.00 98.25           C  
ATOM   2019  CB  ALA A 124      -3.878  10.951  -6.955  1.00 98.25           C  
ATOM   2020  HB1 ALA A 124      -4.696  10.562  -6.348  1.00 98.25           H  
ATOM   2021  HB2 ALA A 124      -3.073  11.313  -6.316  1.00 98.25           H  
ATOM   2022  HB3 ALA A 124      -4.246  11.787  -7.551  1.00 98.25           H  
ATOM   2023  O   ALA A 124      -0.976  10.196  -8.062  1.00 98.25           O  
ATOM   2024  N   TYR A 125      -2.223  10.786  -9.841  1.00 97.07           N  
ATOM   2025  H   TYR A 125      -3.154  10.822 -10.231  1.00 97.07           H  
ATOM   2026  CA  TYR A 125      -1.148  11.345 -10.657  1.00 97.07           C  
ATOM   2027  HA  TYR A 125      -0.364  11.738 -10.010  1.00 97.07           H  
ATOM   2028  C   TYR A 125      -1.705  12.496 -11.502  1.00 97.07           C  
ATOM   2029  CB  TYR A 125      -0.542  10.242 -11.538  1.00 97.07           C  
ATOM   2030  HB2 TYR A 125      -1.333   9.781 -12.131  1.00 97.07           H  
ATOM   2031  HB3 TYR A 125      -0.112   9.470 -10.900  1.00 97.07           H  
ATOM   2032  O   TYR A 125      -2.774  12.351 -12.091  1.00 97.07           O  
ATOM   2033  CG  TYR A 125       0.532  10.764 -12.467  1.00 97.07           C  
ATOM   2034  CD1 TYR A 125       0.203  11.110 -13.792  1.00 97.07           C  
ATOM   2035  HD1 TYR A 125      -0.799  10.956 -14.164  1.00 97.07           H  
ATOM   2036  CD2 TYR A 125       1.835  10.988 -11.983  1.00 97.07           C  
ATOM   2037  HD2 TYR A 125       2.096  10.728 -10.968  1.00 97.07           H  
ATOM   2038  CE1 TYR A 125       1.164  11.712 -14.624  1.00 97.07           C  
ATOM   2039  HE1 TYR A 125       0.895  12.026 -15.622  1.00 97.07           H  
ATOM   2040  CE2 TYR A 125       2.801  11.579 -12.820  1.00 97.07           C  
ATOM   2041  HE2 TYR A 125       3.785  11.804 -12.435  1.00 97.07           H  
ATOM   2042  OH  TYR A 125       3.352  12.646 -14.899  1.00 97.07           O  
ATOM   2043  HH  TYR A 125       2.918  13.417 -15.271  1.00 97.07           H  
ATOM   2044  CZ  TYR A 125       2.463  11.955 -14.138  1.00 97.07           C  
ATOM   2045  N   GLU A 126      -1.016  13.645 -11.522  1.00 93.32           N  
ATOM   2046  H   GLU A 126      -0.090  13.639 -11.119  1.00 93.32           H  
ATOM   2047  CA  GLU A 126      -1.428  14.857 -12.263  1.00 93.32           C  
ATOM   2048  HA  GLU A 126      -0.919  15.709 -11.811  1.00 93.32           H  
ATOM   2049  C   GLU A 126      -2.935  15.181 -12.127  1.00 93.32           C  
ATOM   2050  CB  GLU A 126      -0.949  14.794 -13.726  1.00 93.32           C  
ATOM   2051  HB2 GLU A 126      -1.238  13.838 -14.162  1.00 93.32           H  
ATOM   2052  HB3 GLU A 126      -1.427  15.595 -14.290  1.00 93.32           H  
ATOM   2053  O   GLU A 126      -3.650  15.372 -13.106  1.00 93.32           O  
ATOM   2054  CG  GLU A 126       0.570  14.996 -13.850  1.00 93.32           C  
ATOM   2055  HG2 GLU A 126       1.080  14.247 -13.245  1.00 93.32           H  
ATOM   2056  HG3 GLU A 126       0.823  15.974 -13.439  1.00 93.32           H  
ATOM   2057  CD  GLU A 126       1.077  14.919 -15.303  1.00 93.32           C  
ATOM   2058  OE1 GLU A 126       2.318  14.953 -15.489  1.00 93.32           O  
ATOM   2059  OE2 GLU A 126       0.262  14.755 -16.232  1.00 93.32           O  
ATOM   2060  N   ASN A 127      -3.437  15.220 -10.885  1.00 92.21           N  
ATOM   2061  H   ASN A 127      -2.797  15.042 -10.124  1.00 92.21           H  
ATOM   2062  CA  ASN A 127      -4.845  15.487 -10.537  1.00 92.21           C  
ATOM   2063  HA  ASN A 127      -4.913  15.433  -9.451  1.00 92.21           H  
ATOM   2064  C   ASN A 127      -5.877  14.461 -11.044  1.00 92.21           C  
ATOM   2065  CB  ASN A 127      -5.232  16.925 -10.931  1.00 92.21           C  
ATOM   2066  HB2 ASN A 127      -5.231  17.020 -12.017  1.00 92.21           H  
ATOM   2067  HB3 ASN A 127      -6.245  17.135 -10.586  1.00 92.21           H  
ATOM   2068  O   ASN A 127      -7.075  14.669 -10.860  1.00 92.21           O  
ATOM   2069  CG  ASN A 127      -4.325  17.971 -10.326  1.00 92.21           C  
ATOM   2070  ND2 ASN A 127      -3.994  19.001 -11.068  1.00 92.21           N  
ATOM   2071 HD21 ASN A 127      -3.373  19.678 -10.650  1.00 92.21           H  
ATOM   2072 HD22 ASN A 127      -4.295  19.041 -12.031  1.00 92.21           H  
ATOM   2073  OD1 ASN A 127      -3.903  17.884  -9.184  1.00 92.21           O  
ATOM   2074  N   THR A 128      -5.443  13.343 -11.626  1.00 98.11           N  
ATOM   2075  H   THR A 128      -4.452  13.228 -11.780  1.00 98.11           H  
ATOM   2076  CA  THR A 128      -6.319  12.230 -12.006  1.00 98.11           C  
ATOM   2077  HA  THR A 128      -7.355  12.568 -12.001  1.00 98.11           H  
ATOM   2078  C   THR A 128      -6.182  11.097 -10.998  1.00 98.11           C  
ATOM   2079  CB  THR A 128      -6.019  11.748 -13.428  1.00 98.11           C  
ATOM   2080  HB  THR A 128      -5.014  11.328 -13.475  1.00 98.11           H  
ATOM   2081  O   THR A 128      -5.073  10.752 -10.584  1.00 98.11           O  
ATOM   2082  CG2 THR A 128      -7.036  10.711 -13.907  1.00 98.11           C  
ATOM   2083 HG21 THR A 128      -6.840  10.472 -14.952  1.00 98.11           H  
ATOM   2084 HG22 THR A 128      -6.951   9.794 -13.324  1.00 98.11           H  
ATOM   2085 HG23 THR A 128      -8.047  11.109 -13.820  1.00 98.11           H  
ATOM   2086  OG1 THR A 128      -6.104  12.841 -14.312  1.00 98.11           O  
ATOM   2087  HG1 THR A 128      -5.402  13.456 -14.087  1.00 98.11           H  
ATOM   2088  N   THR A 129      -7.310  10.516 -10.589  1.00 98.38           N  
ATOM   2089  H   THR A 129      -8.194  10.814 -10.977  1.00 98.38           H  
ATOM   2090  CA  THR A 129      -7.344   9.368  -9.681  1.00 98.38           C  
ATOM   2091  HA  THR A 129      -6.384   9.301  -9.169  1.00 98.38           H  
ATOM   2092  C   THR A 129      -7.531   8.067 -10.451  1.00 98.38           C  
ATOM   2093  CB  THR A 129      -8.406   9.520  -8.586  1.00 98.38           C  
ATOM   2094  HB  THR A 129      -8.430   8.610  -7.986  1.00 98.38           H  
ATOM   2095  O   THR A 129      -8.306   7.976 -11.402  1.00 98.38           O  
ATOM   2096  CG2 THR A 129      -8.107  10.704  -7.667  1.00 98.38           C  
ATOM   2097 HG21 THR A 129      -7.113  10.585  -7.235  1.00 98.38           H  
ATOM   2098 HG22 THR A 129      -8.143  11.638  -8.228  1.00 98.38           H  
ATOM   2099 HG23 THR A 129      -8.839  10.739  -6.860  1.00 98.38           H  
ATOM   2100  OG1 THR A 129      -9.681   9.744  -9.139  1.00 98.38           O  
ATOM   2101  HG1 THR A 129     -10.299   9.869  -8.415  1.00 98.38           H  
ATOM   2102  N   TYR A 130      -6.817   7.039 -10.012  1.00 98.66           N  
ATOM   2103  H   TYR A 130      -6.220   7.178  -9.209  1.00 98.66           H  
ATOM   2104  CA  TYR A 130      -6.830   5.708 -10.597  1.00 98.66           C  
ATOM   2105  HA  TYR A 130      -7.659   5.627 -11.300  1.00 98.66           H  
ATOM   2106  C   TYR A 130      -7.020   4.672  -9.503  1.00 98.66           C  
ATOM   2107  CB  TYR A 130      -5.527   5.439 -11.355  1.00 98.66           C  
ATOM   2108  HB2 TYR A 130      -5.592   4.447 -11.803  1.00 98.66           H  
ATOM   2109  HB3 TYR A 130      -4.694   5.430 -10.651  1.00 98.66           H  
ATOM   2110  O   TYR A 130      -6.660   4.899  -8.346  1.00 98.66           O  
ATOM   2111  CG  TYR A 130      -5.225   6.428 -12.454  1.00 98.66           C  
ATOM   2112  CD1 TYR A 130      -5.651   6.166 -13.770  1.00 98.66           C  
ATOM   2113  HD1 TYR A 130      -6.186   5.258 -14.006  1.00 98.66           H  
ATOM   2114  CD2 TYR A 130      -4.516   7.609 -12.158  1.00 98.66           C  
ATOM   2115  HD2 TYR A 130      -4.195   7.811 -11.147  1.00 98.66           H  
ATOM   2116  CE1 TYR A 130      -5.363   7.087 -14.792  1.00 98.66           C  
ATOM   2117  HE1 TYR A 130      -5.669   6.895 -15.810  1.00 98.66           H  
ATOM   2118  CE2 TYR A 130      -4.232   8.533 -13.179  1.00 98.66           C  
ATOM   2119  HE2 TYR A 130      -3.689   9.439 -12.953  1.00 98.66           H  
ATOM   2120  OH  TYR A 130      -4.381   9.148 -15.498  1.00 98.66           O  
ATOM   2121  HH  TYR A 130      -3.859   9.897 -15.202  1.00 98.66           H  
ATOM   2122  CZ  TYR A 130      -4.651   8.268 -14.500  1.00 98.66           C  
ATOM   2123  N   PHE A 131      -7.543   3.510  -9.878  1.00 98.75           N  
ATOM   2124  H   PHE A 131      -7.846   3.380 -10.833  1.00 98.75           H  
ATOM   2125  CA  PHE A 131      -7.590   2.382  -8.965  1.00 98.75           C  
ATOM   2126  HA  PHE A 131      -6.791   2.517  -8.236  1.00 98.75           H  
ATOM   2127  C   PHE A 131      -7.328   1.050  -9.657  1.00 98.75           C  
ATOM   2128  CB  PHE A 131      -8.914   2.383  -8.201  1.00 98.75           C  
ATOM   2129  HB2 PHE A 131      -9.087   3.388  -7.815  1.00 98.75           H  
ATOM   2130  HB3 PHE A 131      -8.811   1.723  -7.340  1.00 98.75           H  
ATOM   2131  O   PHE A 131      -7.585   0.878 -10.851  1.00 98.75           O  
ATOM   2132  CG  PHE A 131     -10.118   1.944  -9.009  1.00 98.75           C  
ATOM   2133  CD1 PHE A 131     -10.864   2.878  -9.751  1.00 98.75           C  
ATOM   2134  HD1 PHE A 131     -10.566   3.916  -9.771  1.00 98.75           H  
ATOM   2135  CD2 PHE A 131     -10.493   0.590  -9.015  1.00 98.75           C  
ATOM   2136  HD2 PHE A 131      -9.895  -0.127  -8.472  1.00 98.75           H  
ATOM   2137  CE1 PHE A 131     -11.987   2.455 -10.484  1.00 98.75           C  
ATOM   2138  HE1 PHE A 131     -12.553   3.170 -11.062  1.00 98.75           H  
ATOM   2139  CE2 PHE A 131     -11.625   0.167  -9.731  1.00 98.75           C  
ATOM   2140  HE2 PHE A 131     -11.907  -0.875  -9.732  1.00 98.75           H  
ATOM   2141  CZ  PHE A 131     -12.370   1.102 -10.470  1.00 98.75           C  
ATOM   2142  HZ  PHE A 131     -13.233   0.779 -11.035  1.00 98.75           H  
ATOM   2143  N   ALA A 132      -6.848   0.097  -8.869  1.00 98.76           N  
ATOM   2144  H   ALA A 132      -6.638   0.353  -7.915  1.00 98.76           H  
ATOM   2145  CA  ALA A 132      -6.697  -1.304  -9.222  1.00 98.76           C  
ATOM   2146  HA  ALA A 132      -7.209  -1.515 -10.161  1.00 98.76           H  
ATOM   2147  C   ALA A 132      -7.327  -2.154  -8.119  1.00 98.76           C  
ATOM   2148  CB  ALA A 132      -5.206  -1.620  -9.380  1.00 98.76           C  
ATOM   2149  HB1 ALA A 132      -4.670  -1.383  -8.461  1.00 98.76           H  
ATOM   2150  HB2 ALA A 132      -4.774  -1.035 -10.192  1.00 98.76           H  
ATOM   2151  HB3 ALA A 132      -5.070  -2.683  -9.581  1.00 98.76           H  
ATOM   2152  O   ALA A 132      -7.050  -1.947  -6.943  1.00 98.76           O  
ATOM   2153  N   THR A 133      -8.165  -3.113  -8.482  1.00 98.52           N  
ATOM   2154  H   THR A 133      -8.339  -3.254  -9.467  1.00 98.52           H  
ATOM   2155  CA  THR A 133      -8.720  -4.109  -7.562  1.00 98.52           C  
ATOM   2156  HA  THR A 133      -8.326  -3.926  -6.562  1.00 98.52           H  
ATOM   2157  C   THR A 133      -8.265  -5.494  -7.976  1.00 98.52           C  
ATOM   2158  CB  THR A 133     -10.250  -4.064  -7.452  1.00 98.52           C  
ATOM   2159  HB  THR A 133     -10.579  -4.884  -6.814  1.00 98.52           H  
ATOM   2160  O   THR A 133      -8.139  -5.773  -9.166  1.00 98.52           O  
ATOM   2161  CG2 THR A 133     -10.747  -2.762  -6.831  1.00 98.52           C  
ATOM   2162 HG21 THR A 133     -10.322  -2.654  -5.833  1.00 98.52           H  
ATOM   2163 HG22 THR A 133     -10.455  -1.915  -7.452  1.00 98.52           H  
ATOM   2164 HG23 THR A 133     -11.833  -2.798  -6.750  1.00 98.52           H  
ATOM   2165  OG1 THR A 133     -10.866  -4.197  -8.707  1.00 98.52           O  
ATOM   2166  HG1 THR A 133     -10.300  -3.808  -9.378  1.00 98.52           H  
ATOM   2167  N   PHE A 134      -8.018  -6.346  -6.988  1.00 98.53           N  
ATOM   2168  H   PHE A 134      -8.138  -6.019  -6.040  1.00 98.53           H  
ATOM   2169  CA  PHE A 134      -7.612  -7.730  -7.164  1.00 98.53           C  
ATOM   2170  HA  PHE A 134      -7.686  -7.995  -8.219  1.00 98.53           H  
ATOM   2171  C   PHE A 134      -8.552  -8.620  -6.358  1.00 98.53           C  
ATOM   2172  CB  PHE A 134      -6.148  -7.914  -6.744  1.00 98.53           C  
ATOM   2173  HB2 PHE A 134      -5.880  -8.963  -6.868  1.00 98.53           H  
ATOM   2174  HB3 PHE A 134      -6.045  -7.673  -5.686  1.00 98.53           H  
ATOM   2175  O   PHE A 134      -8.677  -8.451  -5.143  1.00 98.53           O  
ATOM   2176  CG  PHE A 134      -5.178  -7.065  -7.542  1.00 98.53           C  
ATOM   2177  CD1 PHE A 134      -4.627  -7.558  -8.740  1.00 98.53           C  
ATOM   2178  HD1 PHE A 134      -4.885  -8.544  -9.096  1.00 98.53           H  
ATOM   2179  CD2 PHE A 134      -4.856  -5.764  -7.108  1.00 98.53           C  
ATOM   2180  HD2 PHE A 134      -5.305  -5.370  -6.209  1.00 98.53           H  
ATOM   2181  CE1 PHE A 134      -3.746  -6.758  -9.489  1.00 98.53           C  
ATOM   2182  HE1 PHE A 134      -3.329  -7.134 -10.411  1.00 98.53           H  
ATOM   2183  CE2 PHE A 134      -3.970  -4.967  -7.856  1.00 98.53           C  
ATOM   2184  HE2 PHE A 134      -3.731  -3.966  -7.527  1.00 98.53           H  
ATOM   2185  CZ  PHE A 134      -3.416  -5.467  -9.047  1.00 98.53           C  
ATOM   2186  HZ  PHE A 134      -2.748  -4.860  -9.640  1.00 98.53           H  
ATOM   2187  N   SER A 135      -9.185  -9.591  -7.023  1.00 97.62           N  
ATOM   2188  H   SER A 135      -9.054  -9.632  -8.024  1.00 97.62           H  
ATOM   2189  CA  SER A 135     -10.210 -10.465  -6.423  1.00 97.62           C  
ATOM   2190  HA  SER A 135     -11.010  -9.838  -6.030  1.00 97.62           H  
ATOM   2191  C   SER A 135      -9.702 -11.335  -5.268  1.00 97.62           C  
ATOM   2192  CB  SER A 135     -10.797 -11.376  -7.508  1.00 97.62           C  
ATOM   2193  HB2 SER A 135     -11.682 -11.877  -7.116  1.00 97.62           H  
ATOM   2194  HB3 SER A 135     -11.095 -10.767  -8.361  1.00 97.62           H  
ATOM   2195  O   SER A 135     -10.476 -11.954  -4.545  1.00 97.62           O  
ATOM   2196  OG  SER A 135      -9.855 -12.354  -7.931  1.00 97.62           O  
ATOM   2197  HG  SER A 135      -9.939 -13.104  -7.337  1.00 97.62           H  
ATOM   2198  N   THR A 136      -8.386 -11.451  -5.123  1.00 97.80           N  
ATOM   2199  H   THR A 136      -7.804 -10.878  -5.718  1.00 97.80           H  
ATOM   2200  CA  THR A 136      -7.727 -12.167  -4.036  1.00 97.80           C  
ATOM   2201  HA  THR A 136      -8.379 -12.174  -3.163  1.00 97.80           H  
ATOM   2202  C   THR A 136      -6.450 -11.428  -3.691  1.00 97.80           C  
ATOM   2203  CB  THR A 136      -7.419 -13.620  -4.422  1.00 97.80           C  
ATOM   2204  HB  THR A 136      -6.740 -13.637  -5.274  1.00 97.80           H  
ATOM   2205  O   THR A 136      -5.749 -10.963  -4.588  1.00 97.80           O  
ATOM   2206  CG2 THR A 136      -6.795 -14.432  -3.285  1.00 97.80           C  
ATOM   2207 HG21 THR A 136      -5.789 -14.069  -3.072  1.00 97.80           H  
ATOM   2208 HG22 THR A 136      -6.728 -15.477  -3.585  1.00 97.80           H  
ATOM   2209 HG23 THR A 136      -7.411 -14.352  -2.389  1.00 97.80           H  
ATOM   2210  OG1 THR A 136      -8.618 -14.264  -4.788  1.00 97.80           O  
ATOM   2211  HG1 THR A 136      -9.345 -13.716  -4.484  1.00 97.80           H  
ATOM   2212  N   PHE A 137      -6.140 -11.350  -2.407  1.00 98.36           N  
ATOM   2213  H   PHE A 137      -6.846 -11.599  -1.728  1.00 98.36           H  
ATOM   2214  CA  PHE A 137      -4.868 -10.889  -1.896  1.00 98.36           C  
ATOM   2215  HA  PHE A 137      -4.100 -11.023  -2.657  1.00 98.36           H  
ATOM   2216  C   PHE A 137      -4.486 -11.697  -0.666  1.00 98.36           C  
ATOM   2217  CB  PHE A 137      -4.949  -9.404  -1.584  1.00 98.36           C  
ATOM   2218  HB2 PHE A 137      -5.815  -9.212  -0.951  1.00 98.36           H  
ATOM   2219  HB3 PHE A 137      -5.096  -8.884  -2.531  1.00 98.36           H  
ATOM   2220  O   PHE A 137      -5.251 -11.811   0.295  1.00 98.36           O  
ATOM   2221  CG  PHE A 137      -3.706  -8.867  -0.907  1.00 98.36           C  
ATOM   2222  CD1 PHE A 137      -3.673  -8.756   0.490  1.00 98.36           C  
ATOM   2223  HD1 PHE A 137      -4.532  -9.067   1.066  1.00 98.36           H  
ATOM   2224  CD2 PHE A 137      -2.579  -8.495  -1.661  1.00 98.36           C  
ATOM   2225  HD2 PHE A 137      -2.593  -8.581  -2.737  1.00 98.36           H  
ATOM   2226  CE1 PHE A 137      -2.542  -8.227   1.131  1.00 98.36           C  
ATOM   2227  HE1 PHE A 137      -2.543  -8.114   2.205  1.00 98.36           H  
ATOM   2228  CE2 PHE A 137      -1.440  -7.977  -1.018  1.00 98.36           C  
ATOM   2229  HE2 PHE A 137      -0.583  -7.669  -1.599  1.00 98.36           H  
ATOM   2230  CZ  PHE A 137      -1.423  -7.834   0.379  1.00 98.36           C  
ATOM   2231  HZ  PHE A 137      -0.554  -7.421   0.870  1.00 98.36           H  
ATOM   2232  N   LYS A 138      -3.283 -12.260  -0.709  1.00 98.33           N  
ATOM   2233  H   LYS A 138      -2.739 -12.161  -1.554  1.00 98.33           H  
ATOM   2234  CA  LYS A 138      -2.713 -13.020   0.391  1.00 98.33           C  
ATOM   2235  HA  LYS A 138      -3.091 -12.616   1.330  1.00 98.33           H  
ATOM   2236  C   LYS A 138      -1.206 -12.860   0.400  1.00 98.33           C  
ATOM   2237  CB  LYS A 138      -3.167 -14.481   0.260  1.00 98.33           C  
ATOM   2238  HB2 LYS A 138      -4.257 -14.499   0.272  1.00 98.33           H  
ATOM   2239  HB3 LYS A 138      -2.833 -14.889  -0.694  1.00 98.33           H  
ATOM   2240  O   LYS A 138      -0.567 -12.957  -0.647  1.00 98.33           O  
ATOM   2241  CG  LYS A 138      -2.654 -15.369   1.396  1.00 98.33           C  
ATOM   2242  HG2 LYS A 138      -2.911 -14.914   2.352  1.00 98.33           H  
ATOM   2243  HG3 LYS A 138      -1.571 -15.467   1.321  1.00 98.33           H  
ATOM   2244  CD  LYS A 138      -3.286 -16.761   1.307  1.00 98.33           C  
ATOM   2245  HD2 LYS A 138      -4.371 -16.659   1.322  1.00 98.33           H  
ATOM   2246  HD3 LYS A 138      -2.975 -17.243   0.380  1.00 98.33           H  
ATOM   2247  CE  LYS A 138      -2.837 -17.588   2.511  1.00 98.33           C  
ATOM   2248  HE2 LYS A 138      -1.751 -17.685   2.486  1.00 98.33           H  
ATOM   2249  HE3 LYS A 138      -3.098 -17.035   3.414  1.00 98.33           H  
ATOM   2250  NZ  LYS A 138      -3.483 -18.923   2.525  1.00 98.33           N  
ATOM   2251  HZ1 LYS A 138      -3.244 -19.441   1.692  1.00 98.33           H  
ATOM   2252  HZ2 LYS A 138      -4.486 -18.817   2.579  1.00 98.33           H  
ATOM   2253  HZ3 LYS A 138      -3.182 -19.447   3.334  1.00 98.33           H  
ATOM   2254  N   LEU A 139      -0.658 -12.671   1.594  1.00 98.53           N  
ATOM   2255  H   LEU A 139      -1.266 -12.628   2.399  1.00 98.53           H  
ATOM   2256  CA  LEU A 139       0.758 -12.905   1.841  1.00 98.53           C  
ATOM   2257  HA  LEU A 139       1.300 -12.933   0.896  1.00 98.53           H  
ATOM   2258  C   LEU A 139       0.912 -14.278   2.477  1.00 98.53           C  
ATOM   2259  CB  LEU A 139       1.368 -11.783   2.695  1.00 98.53           C  
ATOM   2260  HB2 LEU A 139       0.911 -11.796   3.684  1.00 98.53           H  
ATOM   2261  HB3 LEU A 139       2.431 -11.993   2.815  1.00 98.53           H  
ATOM   2262  O   LEU A 139       0.074 -14.686   3.283  1.00 98.53           O  
ATOM   2263  CG  LEU A 139       1.207 -10.376   2.092  1.00 98.53           C  
ATOM   2264  HG  LEU A 139       0.160 -10.082   2.162  1.00 98.53           H  
ATOM   2265  CD1 LEU A 139       2.041  -9.383   2.903  1.00 98.53           C  
ATOM   2266 HD11 LEU A 139       1.829  -8.364   2.581  1.00 98.53           H  
ATOM   2267 HD12 LEU A 139       3.104  -9.586   2.770  1.00 98.53           H  
ATOM   2268 HD13 LEU A 139       1.801  -9.476   3.963  1.00 98.53           H  
ATOM   2269  CD2 LEU A 139       1.631 -10.292   0.624  1.00 98.53           C  
ATOM   2270 HD21 LEU A 139       2.679 -10.571   0.515  1.00 98.53           H  
ATOM   2271 HD22 LEU A 139       1.469  -9.277   0.260  1.00 98.53           H  
ATOM   2272 HD23 LEU A 139       1.016 -10.945   0.005  1.00 98.53           H  
ATOM   2273  N   LEU A 140       1.958 -15.004   2.102  1.00 98.45           N  
ATOM   2274  H   LEU A 140       2.566 -14.640   1.382  1.00 98.45           H  
ATOM   2275  CA  LEU A 140       2.404 -16.147   2.895  1.00 98.45           C  
ATOM   2276  HA  LEU A 140       1.533 -16.643   3.326  1.00 98.45           H  
ATOM   2277  C   LEU A 140       3.233 -15.670   4.097  1.00 98.45           C  
ATOM   2278  CB  LEU A 140       3.114 -17.173   2.003  1.00 98.45           C  
ATOM   2279  HB2 LEU A 140       3.371 -18.027   2.630  1.00 98.45           H  
ATOM   2280  HB3 LEU A 140       4.033 -16.729   1.621  1.00 98.45           H  
ATOM   2281  O   LEU A 140       3.522 -14.480   4.221  1.00 98.45           O  
ATOM   2282  CG  LEU A 140       2.289 -17.700   0.816  1.00 98.45           C  
ATOM   2283  HG  LEU A 140       2.195 -16.910   0.071  1.00 98.45           H  
ATOM   2284  CD1 LEU A 140       3.022 -18.883   0.183  1.00 98.45           C  
ATOM   2285 HD11 LEU A 140       3.116 -19.697   0.902  1.00 98.45           H  
ATOM   2286 HD12 LEU A 140       2.477 -19.233  -0.694  1.00 98.45           H  
ATOM   2287 HD13 LEU A 140       4.023 -18.577  -0.121  1.00 98.45           H  
ATOM   2288  CD2 LEU A 140       0.883 -18.169   1.213  1.00 98.45           C  
ATOM   2289 HD21 LEU A 140       0.960 -18.912   2.006  1.00 98.45           H  
ATOM   2290 HD22 LEU A 140       0.396 -18.609   0.343  1.00 98.45           H  
ATOM   2291 HD23 LEU A 140       0.296 -17.314   1.549  1.00 98.45           H  
ATOM   2292  N   GLY A 141       3.553 -16.579   5.018  1.00 98.36           N  
ATOM   2293  H   GLY A 141       3.392 -17.556   4.821  1.00 98.36           H  
ATOM   2294  CA  GLY A 141       4.254 -16.226   6.255  1.00 98.36           C  
ATOM   2295  HA2 GLY A 141       4.220 -17.070   6.943  1.00 98.36           H  
ATOM   2296  HA3 GLY A 141       3.750 -15.384   6.730  1.00 98.36           H  
ATOM   2297  C   GLY A 141       5.717 -15.842   6.025  1.00 98.36           C  
ATOM   2298  O   GLY A 141       6.244 -15.942   4.915  1.00 98.36           O  
ATOM   2299  N   GLU A 142       6.410 -15.453   7.097  1.00 98.55           N  
ATOM   2300  H   GLU A 142       5.921 -15.294   7.966  1.00 98.55           H  
ATOM   2301  CA  GLU A 142       7.832 -15.077   7.035  1.00 98.55           C  
ATOM   2302  HA  GLU A 142       7.921 -14.226   6.359  1.00 98.55           H  
ATOM   2303  C   GLU A 142       8.731 -16.201   6.481  1.00 98.55           C  
ATOM   2304  CB  GLU A 142       8.308 -14.642   8.436  1.00 98.55           C  
ATOM   2305  HB2 GLU A 142       8.396 -15.514   9.085  1.00 98.55           H  
ATOM   2306  HB3 GLU A 142       7.568 -13.969   8.869  1.00 98.55           H  
ATOM   2307  O   GLU A 142       9.682 -15.928   5.746  1.00 98.55           O  
ATOM   2308  CG  GLU A 142       9.666 -13.925   8.344  1.00 98.55           C  
ATOM   2309  HG2 GLU A 142       9.594 -13.193   7.539  1.00 98.55           H  
ATOM   2310  HG3 GLU A 142      10.435 -14.647   8.069  1.00 98.55           H  
ATOM   2311  CD  GLU A 142      10.131 -13.166   9.599  1.00 98.55           C  
ATOM   2312  OE1 GLU A 142      11.146 -12.440   9.467  1.00 98.55           O  
ATOM   2313  OE2 GLU A 142       9.491 -13.201  10.668  1.00 98.55           O  
ATOM   2314  N   ASN A 143       8.399 -17.465   6.776  1.00 98.36           N  
ATOM   2315  H   ASN A 143       7.613 -17.609   7.395  1.00 98.36           H  
ATOM   2316  CA  ASN A 143       9.110 -18.645   6.262  1.00 98.36           C  
ATOM   2317  HA  ASN A 143      10.174 -18.543   6.479  1.00 98.36           H  
ATOM   2318  C   ASN A 143       8.985 -18.801   4.739  1.00 98.36           C  
ATOM   2319  CB  ASN A 143       8.574 -19.904   6.963  1.00 98.36           C  
ATOM   2320  HB2 ASN A 143       7.490 -19.943   6.861  1.00 98.36           H  
ATOM   2321  HB3 ASN A 143       8.987 -20.783   6.470  1.00 98.36           H  
ATOM   2322  O   ASN A 143       9.886 -19.335   4.101  1.00 98.36           O  
ATOM   2323  CG  ASN A 143       8.957 -19.989   8.428  1.00 98.36           C  
ATOM   2324  ND2 ASN A 143       8.237 -20.767   9.201  1.00 98.36           N  
ATOM   2325 HD21 ASN A 143       7.469 -21.299   8.815  1.00 98.36           H  
ATOM   2326 HD22 ASN A 143       8.518 -20.807  10.170  1.00 98.36           H  
ATOM   2327  OD1 ASN A 143       9.896 -19.379   8.906  1.00 98.36           O  
ATOM   2328  N   ASP A 144       7.899 -18.287   4.163  1.00 98.60           N  
ATOM   2329  H   ASP A 144       7.220 -17.826   4.751  1.00 98.60           H  
ATOM   2330  CA  ASP A 144       7.655 -18.220   2.722  1.00 98.60           C  
ATOM   2331  HA  ASP A 144       8.285 -18.949   2.213  1.00 98.60           H  
ATOM   2332  C   ASP A 144       8.002 -16.829   2.158  1.00 98.60           C  
ATOM   2333  CB  ASP A 144       6.196 -18.579   2.444  1.00 98.60           C  
ATOM   2334  HB2 ASP A 144       5.997 -18.500   1.375  1.00 98.60           H  
ATOM   2335  HB3 ASP A 144       5.578 -17.851   2.969  1.00 98.60           H  
ATOM   2336  O   ASP A 144       7.540 -16.447   1.081  1.00 98.60           O  
ATOM   2337  CG  ASP A 144       5.820 -19.987   2.898  1.00 98.60           C  
ATOM   2338  OD1 ASP A 144       6.354 -20.949   2.303  1.00 98.60           O  
ATOM   2339  OD2 ASP A 144       4.953 -20.076   3.799  1.00 98.60           O  
ATOM   2340  N   ILE A 145       8.797 -16.049   2.902  1.00 98.61           N  
ATOM   2341  H   ILE A 145       9.089 -16.411   3.799  1.00 98.61           H  
ATOM   2342  CA  ILE A 145       9.371 -14.765   2.480  1.00 98.61           C  
ATOM   2343  HA  ILE A 145       9.830 -14.335   3.370  1.00 98.61           H  
ATOM   2344  C   ILE A 145       8.281 -13.769   2.035  1.00 98.61           C  
ATOM   2345  CB  ILE A 145      10.504 -14.991   1.445  1.00 98.61           C  
ATOM   2346  HB  ILE A 145      10.041 -15.179   0.476  1.00 98.61           H  
ATOM   2347  O   ILE A 145       8.432 -13.027   1.061  1.00 98.61           O  
ATOM   2348  CG1 ILE A 145      11.407 -16.208   1.784  1.00 98.61           C  
ATOM   2349 HG12 ILE A 145      10.800 -17.110   1.853  1.00 98.61           H  
ATOM   2350 HG13 ILE A 145      11.887 -16.051   2.750  1.00 98.61           H  
ATOM   2351  CG2 ILE A 145      11.390 -13.741   1.329  1.00 98.61           C  
ATOM   2352 HG21 ILE A 145      11.993 -13.610   2.229  1.00 98.61           H  
ATOM   2353 HG22 ILE A 145      10.814 -12.833   1.152  1.00 98.61           H  
ATOM   2354 HG23 ILE A 145      12.048 -13.861   0.468  1.00 98.61           H  
ATOM   2355  CD1 ILE A 145      12.480 -16.516   0.732  1.00 98.61           C  
ATOM   2356 HD11 ILE A 145      13.252 -15.747   0.730  1.00 98.61           H  
ATOM   2357 HD12 ILE A 145      12.950 -17.471   0.968  1.00 98.61           H  
ATOM   2358 HD13 ILE A 145      12.024 -16.582  -0.256  1.00 98.61           H  
ATOM   2359  N   TYR A 146       7.141 -13.778   2.735  1.00 98.82           N  
ATOM   2360  H   TYR A 146       7.055 -14.446   3.488  1.00 98.82           H  
ATOM   2361  CA  TYR A 146       5.979 -12.931   2.441  1.00 98.82           C  
ATOM   2362  HA  TYR A 146       5.141 -13.356   2.994  1.00 98.82           H  
ATOM   2363  C   TYR A 146       5.536 -12.963   0.972  1.00 98.82           C  
ATOM   2364  CB  TYR A 146       6.185 -11.509   2.978  1.00 98.82           C  
ATOM   2365  HB2 TYR A 146       7.003 -11.039   2.431  1.00 98.82           H  
ATOM   2366  HB3 TYR A 146       5.284 -10.924   2.793  1.00 98.82           H  
ATOM   2367  O   TYR A 146       5.169 -11.930   0.403  1.00 98.82           O  
ATOM   2368  CG  TYR A 146       6.468 -11.453   4.460  1.00 98.82           C  
ATOM   2369  CD1 TYR A 146       5.506 -11.929   5.372  1.00 98.82           C  
ATOM   2370  HD1 TYR A 146       4.566 -12.327   5.020  1.00 98.82           H  
ATOM   2371  CD2 TYR A 146       7.690 -10.928   4.921  1.00 98.82           C  
ATOM   2372  HD2 TYR A 146       8.423 -10.566   4.215  1.00 98.82           H  
ATOM   2373  CE1 TYR A 146       5.771 -11.892   6.751  1.00 98.82           C  
ATOM   2374  HE1 TYR A 146       5.061 -12.274   7.469  1.00 98.82           H  
ATOM   2375  CE2 TYR A 146       7.965 -10.904   6.299  1.00 98.82           C  
ATOM   2376  HE2 TYR A 146       8.910 -10.527   6.662  1.00 98.82           H  
ATOM   2377  OH  TYR A 146       7.286 -11.459   8.520  1.00 98.82           O  
ATOM   2378  HH  TYR A 146       8.216 -11.349   8.728  1.00 98.82           H  
ATOM   2379  CZ  TYR A 146       7.008 -11.403   7.205  1.00 98.82           C  
ATOM   2380  N   LYS A 147       5.580 -14.149   0.349  1.00 98.77           N  
ATOM   2381  H   LYS A 147       6.001 -14.922   0.846  1.00 98.77           H  
ATOM   2382  CA  LYS A 147       5.195 -14.352  -1.051  1.00 98.77           C  
ATOM   2383  HA  LYS A 147       5.932 -13.840  -1.669  1.00 98.77           H  
ATOM   2384  C   LYS A 147       3.815 -13.767  -1.356  1.00 98.77           C  
ATOM   2385  CB  LYS A 147       5.227 -15.848  -1.375  1.00 98.77           C  
ATOM   2386  HB2 LYS A 147       4.414 -16.347  -0.847  1.00 98.77           H  
ATOM   2387  HB3 LYS A 147       6.171 -16.266  -1.027  1.00 98.77           H  
ATOM   2388  O   LYS A 147       2.847 -14.064  -0.651  1.00 98.77           O  
ATOM   2389  CG  LYS A 147       5.106 -16.120  -2.878  1.00 98.77           C  
ATOM   2390  HG2 LYS A 147       4.166 -15.726  -3.265  1.00 98.77           H  
ATOM   2391  HG3 LYS A 147       5.938 -15.639  -3.390  1.00 98.77           H  
ATOM   2392  CD  LYS A 147       5.157 -17.630  -3.120  1.00 98.77           C  
ATOM   2393  HD2 LYS A 147       4.233 -18.085  -2.763  1.00 98.77           H  
ATOM   2394  HD3 LYS A 147       5.999 -18.052  -2.572  1.00 98.77           H  
ATOM   2395  CE  LYS A 147       5.341 -17.898  -4.610  1.00 98.77           C  
ATOM   2396  HE2 LYS A 147       6.201 -17.321  -4.949  1.00 98.77           H  
ATOM   2397  HE3 LYS A 147       4.455 -17.547  -5.140  1.00 98.77           H  
ATOM   2398  NZ  LYS A 147       5.578 -19.334  -4.868  1.00 98.77           N  
ATOM   2399  HZ1 LYS A 147       5.727 -19.493  -5.855  1.00 98.77           H  
ATOM   2400  HZ2 LYS A 147       6.400 -19.633  -4.364  1.00 98.77           H  
ATOM   2401  HZ3 LYS A 147       4.789 -19.877  -4.548  1.00 98.77           H  
ATOM   2402  N   LEU A 148       3.732 -12.979  -2.427  1.00 98.78           N  
ATOM   2403  H   LEU A 148       4.582 -12.791  -2.939  1.00 98.78           H  
ATOM   2404  CA  LEU A 148       2.495 -12.349  -2.884  1.00 98.78           C  
ATOM   2405  HA  LEU A 148       1.930 -12.031  -2.008  1.00 98.78           H  
ATOM   2406  C   LEU A 148       1.638 -13.320  -3.694  1.00 98.78           C  
ATOM   2407  CB  LEU A 148       2.840 -11.107  -3.723  1.00 98.78           C  
ATOM   2408  HB2 LEU A 148       3.414 -10.427  -3.094  1.00 98.78           H  
ATOM   2409  HB3 LEU A 148       3.469 -11.412  -4.560  1.00 98.78           H  
ATOM   2410  O   LEU A 148       2.094 -13.874  -4.694  1.00 98.78           O  
ATOM   2411  CG  LEU A 148       1.638 -10.318  -4.266  1.00 98.78           C  
ATOM   2412  HG  LEU A 148       1.001 -10.977  -4.855  1.00 98.78           H  
ATOM   2413  CD1 LEU A 148       0.818  -9.698  -3.132  1.00 98.78           C  
ATOM   2414 HD11 LEU A 148       1.469  -9.117  -2.479  1.00 98.78           H  
ATOM   2415 HD12 LEU A 148       0.325 -10.476  -2.550  1.00 98.78           H  
ATOM   2416 HD13 LEU A 148       0.056  -9.035  -3.543  1.00 98.78           H  
ATOM   2417  CD2 LEU A 148       2.120  -9.192  -5.181  1.00 98.78           C  
ATOM   2418 HD21 LEU A 148       1.262  -8.680  -5.617  1.00 98.78           H  
ATOM   2419 HD22 LEU A 148       2.719  -8.479  -4.614  1.00 98.78           H  
ATOM   2420 HD23 LEU A 148       2.726  -9.604  -5.987  1.00 98.78           H  
ATOM   2421  N   HIS A 149       0.367 -13.432  -3.323  1.00 98.56           N  
ATOM   2422  H   HIS A 149       0.083 -13.020  -2.446  1.00 98.56           H  
ATOM   2423  CA  HIS A 149      -0.671 -14.033  -4.148  1.00 98.56           C  
ATOM   2424  HA  HIS A 149      -0.251 -14.347  -5.104  1.00 98.56           H  
ATOM   2425  C   HIS A 149      -1.769 -13.016  -4.428  1.00 98.56           C  
ATOM   2426  CB  HIS A 149      -1.236 -15.272  -3.456  1.00 98.56           C  
ATOM   2427  HB2 HIS A 149      -1.508 -15.017  -2.432  1.00 98.56           H  
ATOM   2428  HB3 HIS A 149      -2.135 -15.596  -3.981  1.00 98.56           H  
ATOM   2429  O   HIS A 149      -2.409 -12.517  -3.500  1.00 98.56           O  
ATOM   2430  CG  HIS A 149      -0.263 -16.415  -3.439  1.00 98.56           C  
ATOM   2431  CD2 HIS A 149       0.499 -16.829  -2.382  1.00 98.56           C  
ATOM   2432  HD2 HIS A 149       0.511 -16.379  -1.400  1.00 98.56           H  
ATOM   2433  ND1 HIS A 149       0.054 -17.214  -4.510  1.00 98.56           N  
ATOM   2434  HD1 HIS A 149      -0.223 -17.074  -5.471  1.00 98.56           H  
ATOM   2435  CE1 HIS A 149       0.967 -18.106  -4.102  1.00 98.56           C  
ATOM   2436  HE1 HIS A 149       1.426 -18.847  -4.739  1.00 98.56           H  
ATOM   2437  NE2 HIS A 149       1.271 -17.916  -2.809  1.00 98.56           N  
ATOM   2438  N   ILE A 150      -2.004 -12.750  -5.712  1.00 98.45           N  
ATOM   2439  H   ILE A 150      -1.415 -13.184  -6.408  1.00 98.45           H  
ATOM   2440  CA  ILE A 150      -3.092 -11.893  -6.184  1.00 98.45           C  
ATOM   2441  HA  ILE A 150      -3.720 -11.676  -5.320  1.00 98.45           H  
ATOM   2442  C   ILE A 150      -3.990 -12.609  -7.191  1.00 98.45           C  
ATOM   2443  CB  ILE A 150      -2.599 -10.533  -6.716  1.00 98.45           C  
ATOM   2444  HB  ILE A 150      -3.455 -10.009  -7.140  1.00 98.45           H  
ATOM   2445  O   ILE A 150      -3.539 -13.477  -7.945  1.00 98.45           O  
ATOM   2446  CG1 ILE A 150      -1.546 -10.712  -7.828  1.00 98.45           C  
ATOM   2447 HG12 ILE A 150      -1.954 -11.364  -8.601  1.00 98.45           H  
ATOM   2448 HG13 ILE A 150      -0.651 -11.175  -7.414  1.00 98.45           H  
ATOM   2449  CG2 ILE A 150      -2.082  -9.688  -5.543  1.00 98.45           C  
ATOM   2450 HG21 ILE A 150      -1.195 -10.154  -5.115  1.00 98.45           H  
ATOM   2451 HG22 ILE A 150      -2.857  -9.618  -4.779  1.00 98.45           H  
ATOM   2452 HG23 ILE A 150      -1.840  -8.679  -5.878  1.00 98.45           H  
ATOM   2453  CD1 ILE A 150      -1.133  -9.405  -8.501  1.00 98.45           C  
ATOM   2454 HD11 ILE A 150      -0.506  -9.628  -9.365  1.00 98.45           H  
ATOM   2455 HD12 ILE A 150      -2.015  -8.861  -8.839  1.00 98.45           H  
ATOM   2456 HD13 ILE A 150      -0.565  -8.794  -7.800  1.00 98.45           H  
ATOM   2457  N   GLY A 151      -5.271 -12.243  -7.157  1.00 97.84           N  
ATOM   2458  H   GLY A 151      -5.522 -11.543  -6.474  1.00 97.84           H  
ATOM   2459  CA  GLY A 151      -6.311 -12.733  -8.059  1.00 97.84           C  
ATOM   2460  HA2 GLY A 151      -7.257 -12.758  -7.518  1.00 97.84           H  
ATOM   2461  HA3 GLY A 151      -6.080 -13.750  -8.374  1.00 97.84           H  
ATOM   2462  C   GLY A 151      -6.484 -11.874  -9.313  1.00 97.84           C  
ATOM   2463  O   GLY A 151      -5.576 -11.161  -9.734  1.00 97.84           O  
ATOM   2464  N   ASN A 152      -7.678 -11.941  -9.901  1.00 97.86           N  
ATOM   2465  H   ASN A 152      -8.419 -12.438  -9.429  1.00 97.86           H  
ATOM   2466  CA  ASN A 152      -8.011 -11.237 -11.137  1.00 97.86           C  
ATOM   2467  HA  ASN A 152      -7.228 -11.435 -11.869  1.00 97.86           H  
ATOM   2468  C   ASN A 152      -8.080  -9.725 -10.918  1.00 97.86           C  
ATOM   2469  CB  ASN A 152      -9.348 -11.759 -11.683  1.00 97.86           C  
ATOM   2470  HB2 ASN A 152     -10.109 -11.675 -10.907  1.00 97.86           H  
ATOM   2471  HB3 ASN A 152      -9.658 -11.143 -12.527  1.00 97.86           H  
ATOM   2472  O   ASN A 152      -8.653  -9.268  -9.927  1.00 97.86           O  
ATOM   2473  CG  ASN A 152      -9.272 -13.193 -12.169  1.00 97.86           C  
ATOM   2474  ND2 ASN A 152     -10.378 -13.898 -12.163  1.00 97.86           N  
ATOM   2475 HD21 ASN A 152     -10.302 -14.847 -12.503  1.00 97.86           H  
ATOM   2476 HD22 ASN A 152     -11.247 -13.490 -11.849  1.00 97.86           H  
ATOM   2477  OD1 ASN A 152      -8.238 -13.698 -12.567  1.00 97.86           O  
ATOM   2478  N   TYR A 153      -7.541  -8.979 -11.878  1.00 98.43           N  
ATOM   2479  H   TYR A 153      -7.092  -9.442 -12.656  1.00 98.43           H  
ATOM   2480  CA  TYR A 153      -7.523  -7.523 -11.890  1.00 98.43           C  
ATOM   2481  HA  TYR A 153      -7.413  -7.172 -10.864  1.00 98.43           H  
ATOM   2482  C   TYR A 153      -8.802  -6.916 -12.487  1.00 98.43           C  
ATOM   2483  CB  TYR A 153      -6.289  -7.051 -12.667  1.00 98.43           C  
ATOM   2484  HB2 TYR A 153      -5.397  -7.253 -12.074  1.00 98.43           H  
ATOM   2485  HB3 TYR A 153      -6.205  -7.621 -13.592  1.00 98.43           H  
ATOM   2486  O   TYR A 153      -9.284  -7.374 -13.524  1.00 98.43           O  
ATOM   2487  CG  TYR A 153      -6.338  -5.581 -13.020  1.00 98.43           C  
ATOM   2488  CD1 TYR A 153      -6.865  -5.173 -14.264  1.00 98.43           C  
ATOM   2489  HD1 TYR A 153      -7.207  -5.913 -14.971  1.00 98.43           H  
ATOM   2490  CD2 TYR A 153      -5.909  -4.626 -12.084  1.00 98.43           C  
ATOM   2491  HD2 TYR A 153      -5.495  -4.944 -11.139  1.00 98.43           H  
ATOM   2492  CE1 TYR A 153      -6.980  -3.804 -14.569  1.00 98.43           C  
ATOM   2493  HE1 TYR A 153      -7.401  -3.473 -15.507  1.00 98.43           H  
ATOM   2494  CE2 TYR A 153      -5.998  -3.262 -12.403  1.00 98.43           C  
ATOM   2495  HE2 TYR A 153      -5.616  -2.513 -11.725  1.00 98.43           H  
ATOM   2496  OH  TYR A 153      -6.665  -1.526 -13.870  1.00 98.43           O  
ATOM   2497  HH  TYR A 153      -6.269  -1.034 -13.147  1.00 98.43           H  
ATOM   2498  CZ  TYR A 153      -6.549  -2.851 -13.628  1.00 98.43           C  
ATOM   2499  N   ILE A 154      -9.282  -5.824 -11.882  1.00 98.23           N  
ATOM   2500  H   ILE A 154      -8.853  -5.567 -11.005  1.00 98.23           H  
ATOM   2501  CA  ILE A 154     -10.246  -4.872 -12.461  1.00 98.23           C  
ATOM   2502  HA  ILE A 154     -10.198  -4.936 -13.548  1.00 98.23           H  
ATOM   2503  C   ILE A 154      -9.841  -3.453 -12.039  1.00 98.23           C  
ATOM   2504  CB  ILE A 154     -11.696  -5.185 -12.004  1.00 98.23           C  
ATOM   2505  HB  ILE A 154     -11.731  -5.124 -10.916  1.00 98.23           H  
ATOM   2506  O   ILE A 154      -9.486  -3.233 -10.881  1.00 98.23           O  
ATOM   2507  CG1 ILE A 154     -12.136  -6.615 -12.397  1.00 98.23           C  
ATOM   2508 HG12 ILE A 154     -12.165  -6.705 -13.483  1.00 98.23           H  
ATOM   2509 HG13 ILE A 154     -11.410  -7.333 -12.014  1.00 98.23           H  
ATOM   2510  CG2 ILE A 154     -12.689  -4.145 -12.567  1.00 98.23           C  
ATOM   2511 HG21 ILE A 154     -12.664  -4.150 -13.656  1.00 98.23           H  
ATOM   2512 HG22 ILE A 154     -12.457  -3.147 -12.195  1.00 98.23           H  
ATOM   2513 HG23 ILE A 154     -13.703  -4.367 -12.232  1.00 98.23           H  
ATOM   2514  CD1 ILE A 154     -13.485  -7.050 -11.815  1.00 98.23           C  
ATOM   2515 HD11 ILE A 154     -13.491  -6.898 -10.736  1.00 98.23           H  
ATOM   2516 HD12 ILE A 154     -14.303  -6.490 -12.270  1.00 98.23           H  
ATOM   2517 HD13 ILE A 154     -13.640  -8.109 -12.023  1.00 98.23           H  
ATOM   2518  N   GLY A 155      -9.938  -2.460 -12.923  1.00 98.24           N  
ATOM   2519  H   GLY A 155     -10.156  -2.659 -13.889  1.00 98.24           H  
ATOM   2520  CA  GLY A 155      -9.761  -1.060 -12.537  1.00 98.24           C  
ATOM   2521  HA2 GLY A 155      -8.958  -0.987 -11.804  1.00 98.24           H  
ATOM   2522  HA3 GLY A 155     -10.679  -0.700 -12.073  1.00 98.24           H  
ATOM   2523  C   GLY A 155      -9.424  -0.132 -13.695  1.00 98.24           C  
ATOM   2524  O   GLY A 155      -9.496  -0.517 -14.859  1.00 98.24           O  
ATOM   2525  N   THR A 156      -9.055   1.100 -13.352  1.00 98.47           N  
ATOM   2526  H   THR A 156      -9.013   1.330 -12.369  1.00 98.47           H  
ATOM   2527  CA  THR A 156      -8.647   2.147 -14.302  1.00 98.47           C  
ATOM   2528  HA  THR A 156      -8.960   1.869 -15.308  1.00 98.47           H  
ATOM   2529  C   THR A 156      -7.135   2.347 -14.361  1.00 98.47           C  
ATOM   2530  CB  THR A 156      -9.309   3.488 -13.961  1.00 98.47           C  
ATOM   2531  HB  THR A 156      -8.948   4.249 -14.654  1.00 98.47           H  
ATOM   2532  O   THR A 156      -6.648   2.979 -15.290  1.00 98.47           O  
ATOM   2533  CG2 THR A 156     -10.833   3.421 -14.065  1.00 98.47           C  
ATOM   2534 HG21 THR A 156     -11.115   3.099 -15.068  1.00 98.47           H  
ATOM   2535 HG22 THR A 156     -11.255   4.409 -13.882  1.00 98.47           H  
ATOM   2536 HG23 THR A 156     -11.234   2.716 -13.337  1.00 98.47           H  
ATOM   2537  OG1 THR A 156      -8.992   3.883 -12.640  1.00 98.47           O  
ATOM   2538  HG1 THR A 156      -9.236   4.809 -12.579  1.00 98.47           H  
ATOM   2539  N   ALA A 157      -6.381   1.823 -13.389  1.00 98.26           N  
ATOM   2540  H   ALA A 157      -6.845   1.371 -12.614  1.00 98.26           H  
ATOM   2541  CA  ALA A 157      -4.937   2.041 -13.297  1.00 98.26           C  
ATOM   2542  HA  ALA A 157      -4.727   3.085 -13.531  1.00 98.26           H  
ATOM   2543  C   ALA A 157      -4.100   1.197 -14.273  1.00 98.26           C  
ATOM   2544  CB  ALA A 157      -4.499   1.774 -11.850  1.00 98.26           C  
ATOM   2545  HB1 ALA A 157      -3.451   2.051 -11.731  1.00 98.26           H  
ATOM   2546  HB2 ALA A 157      -4.605   0.713 -11.625  1.00 98.26           H  
ATOM   2547  HB3 ALA A 157      -5.097   2.354 -11.148  1.00 98.26           H  
ATOM   2548  O   ALA A 157      -2.912   1.458 -14.388  1.00 98.26           O  
ATOM   2549  N   GLY A 158      -4.666   0.171 -14.919  1.00 98.37           N  
ATOM   2550  H   GLY A 158      -5.667   0.064 -14.837  1.00 98.37           H  
ATOM   2551  CA  GLY A 158      -3.931  -0.956 -15.515  1.00 98.37           C  
ATOM   2552  HA2 GLY A 158      -3.135  -0.583 -16.160  1.00 98.37           H  
ATOM   2553  HA3 GLY A 158      -4.619  -1.528 -16.136  1.00 98.37           H  
ATOM   2554  C   GLY A 158      -3.324  -1.913 -14.471  1.00 98.37           C  
ATOM   2555  O   GLY A 158      -3.265  -1.594 -13.282  1.00 98.37           O  
ATOM   2556  N   ASP A 159      -2.903  -3.107 -14.897  1.00 98.15           N  
ATOM   2557  H   ASP A 159      -2.937  -3.307 -15.886  1.00 98.15           H  
ATOM   2558  CA  ASP A 159      -2.376  -4.163 -14.013  1.00 98.15           C  
ATOM   2559  HA  ASP A 159      -2.703  -3.958 -12.994  1.00 98.15           H  
ATOM   2560  C   ASP A 159      -0.836  -4.194 -13.985  1.00 98.15           C  
ATOM   2561  CB  ASP A 159      -2.980  -5.528 -14.387  1.00 98.15           C  
ATOM   2562  HB2 ASP A 159      -4.064  -5.427 -14.448  1.00 98.15           H  
ATOM   2563  HB3 ASP A 159      -2.625  -5.824 -15.374  1.00 98.15           H  
ATOM   2564  O   ASP A 159      -0.201  -5.076 -14.567  1.00 98.15           O  
ATOM   2565  CG  ASP A 159      -2.642  -6.635 -13.374  1.00 98.15           C  
ATOM   2566  OD1 ASP A 159      -1.899  -6.364 -12.396  1.00 98.15           O  
ATOM   2567  OD2 ASP A 159      -3.108  -7.775 -13.607  1.00 98.15           O  
ATOM   2568  N   SER A 160      -0.228  -3.244 -13.270  1.00 98.24           N  
ATOM   2569  H   SER A 160      -0.785  -2.481 -12.912  1.00 98.24           H  
ATOM   2570  CA  SER A 160       1.223  -3.208 -13.020  1.00 98.24           C  
ATOM   2571  HA  SER A 160       1.730  -3.608 -13.898  1.00 98.24           H  
ATOM   2572  C   SER A 160       1.677  -4.076 -11.833  1.00 98.24           C  
ATOM   2573  CB  SER A 160       1.710  -1.771 -12.843  1.00 98.24           C  
ATOM   2574  HB2 SER A 160       2.769  -1.801 -12.586  1.00 98.24           H  
ATOM   2575  HB3 SER A 160       1.184  -1.301 -12.012  1.00 98.24           H  
ATOM   2576  O   SER A 160       2.768  -3.863 -11.286  1.00 98.24           O  
ATOM   2577  OG  SER A 160       1.556  -1.011 -14.018  1.00 98.24           O  
ATOM   2578  HG  SER A 160       2.362  -1.109 -14.532  1.00 98.24           H  
ATOM   2579  N   LEU A 161       0.854  -5.040 -11.398  1.00 97.78           N  
ATOM   2580  H   LEU A 161      -0.034  -5.153 -11.866  1.00 97.78           H  
ATOM   2581  CA  LEU A 161       1.202  -6.004 -10.343  1.00 97.78           C  
ATOM   2582  HA  LEU A 161       2.230  -5.809 -10.039  1.00 97.78           H  
ATOM   2583  C   LEU A 161       1.181  -7.463 -10.828  1.00 97.78           C  
ATOM   2584  CB  LEU A 161       0.298  -5.767  -9.125  1.00 97.78           C  
ATOM   2585  HB2 LEU A 161       0.109  -4.697  -9.037  1.00 97.78           H  
ATOM   2586  HB3 LEU A 161      -0.655  -6.266  -9.303  1.00 97.78           H  
ATOM   2587  O   LEU A 161       1.693  -8.353 -10.144  1.00 97.78           O  
ATOM   2588  CG  LEU A 161       0.890  -6.247  -7.786  1.00 97.78           C  
ATOM   2589  HG  LEU A 161       1.142  -7.307  -7.838  1.00 97.78           H  
ATOM   2590  CD1 LEU A 161       2.142  -5.464  -7.381  1.00 97.78           C  
ATOM   2591 HD11 LEU A 161       1.940  -4.394  -7.433  1.00 97.78           H  
ATOM   2592 HD12 LEU A 161       2.439  -5.732  -6.367  1.00 97.78           H  
ATOM   2593 HD13 LEU A 161       2.970  -5.699  -8.050  1.00 97.78           H  
ATOM   2594  CD2 LEU A 161      -0.154  -6.045  -6.688  1.00 97.78           C  
ATOM   2595 HD21 LEU A 161      -0.372  -4.983  -6.575  1.00 97.78           H  
ATOM   2596 HD22 LEU A 161      -1.073  -6.567  -6.956  1.00 97.78           H  
ATOM   2597 HD23 LEU A 161       0.222  -6.442  -5.746  1.00 97.78           H  
ATOM   2598  N   LYS A 162       0.643  -7.720 -12.028  1.00 98.03           N  
ATOM   2599  H   LYS A 162       0.086  -6.987 -12.444  1.00 98.03           H  
ATOM   2600  CA  LYS A 162       0.577  -9.047 -12.653  1.00 98.03           C  
ATOM   2601  HA  LYS A 162      -0.158  -9.642 -12.111  1.00 98.03           H  
ATOM   2602  C   LYS A 162       1.906  -9.789 -12.634  1.00 98.03           C  
ATOM   2603  CB  LYS A 162       0.121  -8.875 -14.107  1.00 98.03           C  
ATOM   2604  HB2 LYS A 162      -0.762  -8.238 -14.132  1.00 98.03           H  
ATOM   2605  HB3 LYS A 162       0.897  -8.373 -14.685  1.00 98.03           H  
ATOM   2606  O   LYS A 162       1.950 -10.975 -12.295  1.00 98.03           O  
ATOM   2607  CG  LYS A 162      -0.222 -10.220 -14.756  1.00 98.03           C  
ATOM   2608  HG2 LYS A 162      -0.944 -10.749 -14.133  1.00 98.03           H  
ATOM   2609  HG3 LYS A 162       0.678 -10.825 -14.858  1.00 98.03           H  
ATOM   2610  CD  LYS A 162      -0.832  -9.980 -16.136  1.00 98.03           C  
ATOM   2611  HD2 LYS A 162      -1.736  -9.382 -16.019  1.00 98.03           H  
ATOM   2612  HD3 LYS A 162      -0.121  -9.429 -16.753  1.00 98.03           H  
ATOM   2613  CE  LYS A 162      -1.174 -11.317 -16.794  1.00 98.03           C  
ATOM   2614  HE2 LYS A 162      -0.257 -11.893 -16.917  1.00 98.03           H  
ATOM   2615  HE3 LYS A 162      -1.838 -11.865 -16.126  1.00 98.03           H  
ATOM   2616  NZ  LYS A 162      -1.834 -11.095 -18.102  1.00 98.03           N  
ATOM   2617  HZ1 LYS A 162      -2.082 -11.971 -18.539  1.00 98.03           H  
ATOM   2618  HZ2 LYS A 162      -2.673 -10.549 -17.967  1.00 98.03           H  
ATOM   2619  HZ3 LYS A 162      -1.225 -10.575 -18.717  1.00 98.03           H  
ATOM   2620  N   ARG A 163       2.996  -9.109 -13.011  1.00 97.48           N  
ATOM   2621  H   ARG A 163       2.895  -8.125 -13.212  1.00 97.48           H  
ATOM   2622  CA  ARG A 163       4.327  -9.720 -13.096  1.00 97.48           C  
ATOM   2623  HA  ARG A 163       4.243 -10.638 -13.678  1.00 97.48           H  
ATOM   2624  C   ARG A 163       4.842 -10.119 -11.721  1.00 97.48           C  
ATOM   2625  CB  ARG A 163       5.288  -8.770 -13.825  1.00 97.48           C  
ATOM   2626  HB2 ARG A 163       5.413  -7.855 -13.245  1.00 97.48           H  
ATOM   2627  HB3 ARG A 163       4.847  -8.506 -14.787  1.00 97.48           H  
ATOM   2628  O   ARG A 163       5.525 -11.127 -11.630  1.00 97.48           O  
ATOM   2629  CG  ARG A 163       6.667  -9.408 -14.070  1.00 97.48           C  
ATOM   2630  HG2 ARG A 163       7.231  -9.435 -13.137  1.00 97.48           H  
ATOM   2631  HG3 ARG A 163       6.527 -10.429 -14.423  1.00 97.48           H  
ATOM   2632  CD  ARG A 163       7.476  -8.653 -15.131  1.00 97.48           C  
ATOM   2633  HD2 ARG A 163       8.376  -9.222 -15.364  1.00 97.48           H  
ATOM   2634  HD3 ARG A 163       6.884  -8.592 -16.044  1.00 97.48           H  
ATOM   2635  NE  ARG A 163       7.825  -7.283 -14.721  1.00 97.48           N  
ATOM   2636  HE  ARG A 163       7.116  -6.578 -14.864  1.00 97.48           H  
ATOM   2637  NH1 ARG A 163      10.054  -7.582 -14.205  1.00 97.48           N  
ATOM   2638 HH11 ARG A 163      10.015  -8.544 -14.512  1.00 97.48           H  
ATOM   2639 HH12 ARG A 163      10.937  -7.174 -13.932  1.00 97.48           H  
ATOM   2640  NH2 ARG A 163       9.181  -5.557 -14.161  1.00 97.48           N  
ATOM   2641 HH21 ARG A 163      10.104  -5.176 -14.009  1.00 97.48           H  
ATOM   2642 HH22 ARG A 163       8.459  -4.948 -14.519  1.00 97.48           H  
ATOM   2643  CZ  ARG A 163       9.008  -6.820 -14.359  1.00 97.48           C  
ATOM   2644  N   GLN A 164       4.475  -9.402 -10.670  1.00 97.41           N  
ATOM   2645  H   GLN A 164       3.907  -8.588 -10.857  1.00 97.41           H  
ATOM   2646  CA  GLN A 164       4.903  -9.584  -9.286  1.00 97.41           C  
ATOM   2647  HA  GLN A 164       5.946  -9.899  -9.278  1.00 97.41           H  
ATOM   2648  C   GLN A 164       4.095 -10.669  -8.558  1.00 97.41           C  
ATOM   2649  CB  GLN A 164       4.804  -8.242  -8.539  1.00 97.41           C  
ATOM   2650  HB2 GLN A 164       5.110  -8.418  -7.507  1.00 97.41           H  
ATOM   2651  HB3 GLN A 164       3.764  -7.917  -8.506  1.00 97.41           H  
ATOM   2652  O   GLN A 164       4.443 -11.061  -7.444  1.00 97.41           O  
ATOM   2653  CG  GLN A 164       5.681  -7.101  -9.099  1.00 97.41           C  
ATOM   2654  HG2 GLN A 164       6.647  -7.493  -9.418  1.00 97.41           H  
ATOM   2655  HG3 GLN A 164       5.866  -6.401  -8.284  1.00 97.41           H  
ATOM   2656  CD  GLN A 164       5.048  -6.312 -10.250  1.00 97.41           C  
ATOM   2657  NE2 GLN A 164       5.338  -5.048 -10.408  1.00 97.41           N  
ATOM   2658 HE21 GLN A 164       5.781  -4.530  -9.663  1.00 97.41           H  
ATOM   2659 HE22 GLN A 164       4.706  -4.586 -11.047  1.00 97.41           H  
ATOM   2660  OE1 GLN A 164       4.242  -6.782 -11.028  1.00 97.41           O  
ATOM   2661  N   ASN A 165       3.031 -11.200  -9.170  1.00 98.35           N  
ATOM   2662  H   ASN A 165       2.721 -10.807 -10.047  1.00 98.35           H  
ATOM   2663  CA  ASN A 165       2.322 -12.343  -8.606  1.00 98.35           C  
ATOM   2664  HA  ASN A 165       1.971 -12.049  -7.617  1.00 98.35           H  
ATOM   2665  C   ASN A 165       3.281 -13.537  -8.444  1.00 98.35           C  
ATOM   2666  CB  ASN A 165       1.102 -12.692  -9.475  1.00 98.35           C  
ATOM   2667  HB2 ASN A 165       1.434 -13.176 -10.393  1.00 98.35           H  
ATOM   2668  HB3 ASN A 165       0.581 -11.775  -9.748  1.00 98.35           H  
ATOM   2669  O   ASN A 165       4.043 -13.877  -9.363  1.00 98.35           O  
ATOM   2670  CG  ASN A 165       0.103 -13.589  -8.757  1.00 98.35           C  
ATOM   2671  ND2 ASN A 165      -0.861 -14.120  -9.467  1.00 98.35           N  
ATOM   2672 HD21 ASN A 165      -0.977 -13.836 -10.429  1.00 98.35           H  
ATOM   2673 HD22 ASN A 165      -1.659 -14.444  -8.940  1.00 98.35           H  
ATOM   2674  OD1 ASN A 165       0.137 -13.788  -7.554  1.00 98.35           O  
ATOM   2675  N   ASN A 166       3.207 -14.195  -7.286  1.00 98.31           N  
ATOM   2676  H   ASN A 166       2.530 -13.874  -6.609  1.00 98.31           H  
ATOM   2677  CA  ASN A 166       4.101 -15.258  -6.824  1.00 98.31           C  
ATOM   2678  HA  ASN A 166       3.719 -15.548  -5.846  1.00 98.31           H  
ATOM   2679  C   ASN A 166       5.558 -14.840  -6.555  1.00 98.31           C  
ATOM   2680  CB  ASN A 166       3.992 -16.497  -7.733  1.00 98.31           C  
ATOM   2681  HB2 ASN A 166       4.366 -16.269  -8.731  1.00 98.31           H  
ATOM   2682  HB3 ASN A 166       4.615 -17.300  -7.337  1.00 98.31           H  
ATOM   2683  O   ASN A 166       6.409 -15.721  -6.432  1.00 98.31           O  
ATOM   2684  CG  ASN A 166       2.582 -17.030  -7.815  1.00 98.31           C  
ATOM   2685  ND2 ASN A 166       1.946 -16.937  -8.958  1.00 98.31           N  
ATOM   2686 HD21 ASN A 166       2.362 -16.429  -9.725  1.00 98.31           H  
ATOM   2687 HD22 ASN A 166       0.987 -17.253  -8.967  1.00 98.31           H  
ATOM   2688  OD1 ASN A 166       2.053 -17.565  -6.859  1.00 98.31           O  
ATOM   2689  N   SER A 167       5.861 -13.547  -6.450  1.00 98.49           N  
ATOM   2690  H   SER A 167       5.152 -12.845  -6.608  1.00 98.49           H  
ATOM   2691  CA  SER A 167       7.193 -13.076  -6.056  1.00 98.49           C  
ATOM   2692  HA  SER A 167       7.952 -13.734  -6.480  1.00 98.49           H  
ATOM   2693  C   SER A 167       7.375 -13.042  -4.545  1.00 98.49           C  
ATOM   2694  CB  SER A 167       7.454 -11.675  -6.581  1.00 98.49           C  
ATOM   2695  HB2 SER A 167       8.449 -11.350  -6.275  1.00 98.49           H  
ATOM   2696  HB3 SER A 167       6.713 -10.991  -6.168  1.00 98.49           H  
ATOM   2697  O   SER A 167       6.417 -12.828  -3.796  1.00 98.49           O  
ATOM   2698  OG  SER A 167       7.360 -11.655  -7.978  1.00 98.49           O  
ATOM   2699  HG  SER A 167       7.748 -10.814  -8.229  1.00 98.49           H  
ATOM   2700  N   PHE A 168       8.621 -13.204  -4.109  1.00 98.72           N  
ATOM   2701  H   PHE A 168       9.366 -13.316  -4.782  1.00 98.72           H  
ATOM   2702  CA  PHE A 168       9.026 -12.964  -2.730  1.00 98.72           C  
ATOM   2703  HA  PHE A 168       8.242 -13.312  -2.057  1.00 98.72           H  
ATOM   2704  C   PHE A 168       9.207 -11.470  -2.466  1.00 98.72           C  
ATOM   2705  CB  PHE A 168      10.302 -13.755  -2.430  1.00 98.72           C  
ATOM   2706  HB2 PHE A 168      11.100 -13.384  -3.074  1.00 98.72           H  
ATOM   2707  HB3 PHE A 168      10.596 -13.565  -1.398  1.00 98.72           H  
ATOM   2708  O   PHE A 168       9.424 -10.681  -3.386  1.00 98.72           O  
ATOM   2709  CG  PHE A 168      10.155 -15.254  -2.616  1.00 98.72           C  
ATOM   2710  CD1 PHE A 168       9.088 -15.944  -2.007  1.00 98.72           C  
ATOM   2711  HD1 PHE A 168       8.392 -15.416  -1.372  1.00 98.72           H  
ATOM   2712  CD2 PHE A 168      11.097 -15.966  -3.382  1.00 98.72           C  
ATOM   2713  HD2 PHE A 168      11.927 -15.445  -3.836  1.00 98.72           H  
ATOM   2714  CE1 PHE A 168       8.963 -17.334  -2.160  1.00 98.72           C  
ATOM   2715  HE1 PHE A 168       8.184 -17.861  -1.628  1.00 98.72           H  
ATOM   2716  CE2 PHE A 168      10.969 -17.358  -3.539  1.00 98.72           C  
ATOM   2717  HE2 PHE A 168      11.710 -17.899  -4.108  1.00 98.72           H  
ATOM   2718  CZ  PHE A 168       9.902 -18.043  -2.929  1.00 98.72           C  
ATOM   2719  HZ  PHE A 168       9.836 -19.117  -3.013  1.00 98.72           H  
ATOM   2720  N   PHE A 169       9.070 -11.077  -1.203  1.00 98.87           N  
ATOM   2721  H   PHE A 169       8.917 -11.769  -0.484  1.00 98.87           H  
ATOM   2722  CA  PHE A 169       9.317  -9.704  -0.783  1.00 98.87           C  
ATOM   2723  HA  PHE A 169       8.946  -9.022  -1.549  1.00 98.87           H  
ATOM   2724  C   PHE A 169      10.823  -9.476  -0.614  1.00 98.87           C  
ATOM   2725  CB  PHE A 169       8.541  -9.450   0.513  1.00 98.87           C  
ATOM   2726  HB2 PHE A 169       7.544  -9.877   0.408  1.00 98.87           H  
ATOM   2727  HB3 PHE A 169       9.032  -9.967   1.337  1.00 98.87           H  
ATOM   2728  O   PHE A 169      11.487 -10.303   0.010  1.00 98.87           O  
ATOM   2729  CG  PHE A 169       8.372  -7.986   0.852  1.00 98.87           C  
ATOM   2730  CD1 PHE A 169       9.176  -7.370   1.828  1.00 98.87           C  
ATOM   2731  HD1 PHE A 169       9.952  -7.932   2.327  1.00 98.87           H  
ATOM   2732  CD2 PHE A 169       7.386  -7.237   0.187  1.00 98.87           C  
ATOM   2733  HD2 PHE A 169       6.791  -7.701  -0.586  1.00 98.87           H  
ATOM   2734  CE1 PHE A 169       8.973  -6.016   2.146  1.00 98.87           C  
ATOM   2735  HE1 PHE A 169       9.599  -5.536   2.883  1.00 98.87           H  
ATOM   2736  CE2 PHE A 169       7.175  -5.889   0.510  1.00 98.87           C  
ATOM   2737  HE2 PHE A 169       6.407  -5.325  -0.001  1.00 98.87           H  
ATOM   2738  CZ  PHE A 169       7.969  -5.278   1.492  1.00 98.87           C  
ATOM   2739  HZ  PHE A 169       7.817  -4.236   1.732  1.00 98.87           H  
ATOM   2740  N   SER A 170      11.359  -8.359  -1.101  1.00 98.87           N  
ATOM   2741  H   SER A 170      10.779  -7.736  -1.645  1.00 98.87           H  
ATOM   2742  CA  SER A 170      12.772  -7.997  -0.907  1.00 98.87           C  
ATOM   2743  HA  SER A 170      13.233  -8.712  -0.224  1.00 98.87           H  
ATOM   2744  C   SER A 170      12.912  -6.620  -0.273  1.00 98.87           C  
ATOM   2745  CB  SER A 170      13.597  -8.054  -2.199  1.00 98.87           C  
ATOM   2746  HB2 SER A 170      13.362  -7.188  -2.819  1.00 98.87           H  
ATOM   2747  HB3 SER A 170      14.656  -8.001  -1.945  1.00 98.87           H  
ATOM   2748  O   SER A 170      12.170  -5.688  -0.593  1.00 98.87           O  
ATOM   2749  OG  SER A 170      13.355  -9.240  -2.924  1.00 98.87           O  
ATOM   2750  HG  SER A 170      13.868  -9.224  -3.735  1.00 98.87           H  
ATOM   2751  N   THR A 171      13.907  -6.490   0.598  1.00 98.84           N  
ATOM   2752  H   THR A 171      14.486  -7.300   0.767  1.00 98.84           H  
ATOM   2753  CA  THR A 171      14.368  -5.238   1.212  1.00 98.84           C  
ATOM   2754  HA  THR A 171      13.805  -4.398   0.807  1.00 98.84           H  
ATOM   2755  C   THR A 171      15.841  -5.017   0.868  1.00 98.84           C  
ATOM   2756  CB  THR A 171      14.173  -5.253   2.738  1.00 98.84           C  
ATOM   2757  HB  THR A 171      14.645  -4.371   3.173  1.00 98.84           H  
ATOM   2758  O   THR A 171      16.515  -5.909   0.350  1.00 98.84           O  
ATOM   2759  CG2 THR A 171      12.700  -5.244   3.129  1.00 98.84           C  
ATOM   2760 HG21 THR A 171      12.254  -4.305   2.803  1.00 98.84           H  
ATOM   2761 HG22 THR A 171      12.607  -5.267   4.215  1.00 98.84           H  
ATOM   2762 HG23 THR A 171      12.175  -6.092   2.689  1.00 98.84           H  
ATOM   2763  OG1 THR A 171      14.738  -6.404   3.308  1.00 98.84           O  
ATOM   2764  HG1 THR A 171      15.420  -6.108   3.916  1.00 98.84           H  
ATOM   2765  N   PHE A 172      16.380  -3.827   1.147  1.00 98.46           N  
ATOM   2766  H   PHE A 172      15.833  -3.115   1.609  1.00 98.46           H  
ATOM   2767  CA  PHE A 172      17.790  -3.551   0.842  1.00 98.46           C  
ATOM   2768  HA  PHE A 172      17.956  -3.741  -0.219  1.00 98.46           H  
ATOM   2769  C   PHE A 172      18.762  -4.465   1.611  1.00 98.46           C  
ATOM   2770  CB  PHE A 172      18.099  -2.075   1.111  1.00 98.46           C  
ATOM   2771  HB2 PHE A 172      17.407  -1.469   0.527  1.00 98.46           H  
ATOM   2772  HB3 PHE A 172      19.104  -1.868   0.745  1.00 98.46           H  
ATOM   2773  O   PHE A 172      19.874  -4.699   1.151  1.00 98.46           O  
ATOM   2774  CG  PHE A 172      18.044  -1.652   2.568  1.00 98.46           C  
ATOM   2775  CD1 PHE A 172      16.980  -0.864   3.043  1.00 98.46           C  
ATOM   2776  HD1 PHE A 172      16.198  -0.535   2.374  1.00 98.46           H  
ATOM   2777  CD2 PHE A 172      19.086  -2.010   3.448  1.00 98.46           C  
ATOM   2778  HD2 PHE A 172      19.930  -2.582   3.091  1.00 98.46           H  
ATOM   2779  CE1 PHE A 172      16.963  -0.451   4.385  1.00 98.46           C  
ATOM   2780  HE1 PHE A 172      16.194   0.226   4.729  1.00 98.46           H  
ATOM   2781  CE2 PHE A 172      19.031  -1.648   4.804  1.00 98.46           C  
ATOM   2782  HE2 PHE A 172      19.817  -1.952   5.479  1.00 98.46           H  
ATOM   2783  CZ  PHE A 172      17.963  -0.871   5.275  1.00 98.46           C  
ATOM   2784  HZ  PHE A 172      17.930  -0.562   6.310  1.00 98.46           H  
ATOM   2785  N   ASP A 173      18.347  -4.967   2.777  1.00 98.63           N  
ATOM   2786  H   ASP A 173      17.432  -4.706   3.115  1.00 98.63           H  
ATOM   2787  CA  ASP A 173      19.106  -5.851   3.669  1.00 98.63           C  
ATOM   2788  HA  ASP A 173      20.164  -5.773   3.418  1.00 98.63           H  
ATOM   2789  C   ASP A 173      18.735  -7.337   3.518  1.00 98.63           C  
ATOM   2790  CB  ASP A 173      18.941  -5.378   5.129  1.00 98.63           C  
ATOM   2791  HB2 ASP A 173      19.569  -5.998   5.770  1.00 98.63           H  
ATOM   2792  HB3 ASP A 173      19.310  -4.356   5.212  1.00 98.63           H  
ATOM   2793  O   ASP A 173      19.351  -8.187   4.161  1.00 98.63           O  
ATOM   2794  CG  ASP A 173      17.499  -5.425   5.660  1.00 98.63           C  
ATOM   2795  OD1 ASP A 173      16.547  -5.461   4.846  1.00 98.63           O  
ATOM   2796  OD2 ASP A 173      17.289  -5.378   6.891  1.00 98.63           O  
ATOM   2797  N   ARG A 174      17.749  -7.670   2.673  1.00 98.49           N  
ATOM   2798  H   ARG A 174      17.287  -6.926   2.170  1.00 98.49           H  
ATOM   2799  CA  ARG A 174      17.353  -9.051   2.377  1.00 98.49           C  
ATOM   2800  HA  ARG A 174      18.238  -9.682   2.462  1.00 98.49           H  
ATOM   2801  C   ARG A 174      16.834  -9.167   0.946  1.00 98.49           C  
ATOM   2802  CB  ARG A 174      16.331  -9.527   3.421  1.00 98.49           C  
ATOM   2803  HB2 ARG A 174      16.684  -9.256   4.416  1.00 98.49           H  
ATOM   2804  HB3 ARG A 174      15.370  -9.041   3.254  1.00 98.49           H  
ATOM   2805  O   ARG A 174      15.661  -8.912   0.668  1.00 98.49           O  
ATOM   2806  CG  ARG A 174      16.169 -11.051   3.361  1.00 98.49           C  
ATOM   2807  HG2 ARG A 174      17.131 -11.530   3.541  1.00 98.49           H  
ATOM   2808  HG3 ARG A 174      15.812 -11.344   2.373  1.00 98.49           H  
ATOM   2809  CD  ARG A 174      15.174 -11.502   4.430  1.00 98.49           C  
ATOM   2810  HD2 ARG A 174      14.261 -10.921   4.301  1.00 98.49           H  
ATOM   2811  HD3 ARG A 174      15.595 -11.293   5.414  1.00 98.49           H  
ATOM   2812  NE  ARG A 174      14.825 -12.927   4.309  1.00 98.49           N  
ATOM   2813  HE  ARG A 174      15.073 -13.383   3.442  1.00 98.49           H  
ATOM   2814  NH1 ARG A 174      13.766 -13.142   6.344  1.00 98.49           N  
ATOM   2815 HH11 ARG A 174      13.192 -13.682   6.976  1.00 98.49           H  
ATOM   2816 HH12 ARG A 174      13.899 -12.155   6.513  1.00 98.49           H  
ATOM   2817  NH2 ARG A 174      13.811 -14.864   4.935  1.00 98.49           N  
ATOM   2818 HH21 ARG A 174      13.221 -15.379   5.572  1.00 98.49           H  
ATOM   2819 HH22 ARG A 174      14.044 -15.261   4.036  1.00 98.49           H  
ATOM   2820  CZ  ARG A 174      14.143 -13.632   5.195  1.00 98.49           C  
ATOM   2821  N   ASP A 175      17.738  -9.558   0.057  1.00 98.62           N  
ATOM   2822  H   ASP A 175      18.672  -9.775   0.376  1.00 98.62           H  
ATOM   2823  CA  ASP A 175      17.469  -9.746  -1.364  1.00 98.62           C  
ATOM   2824  HA  ASP A 175      16.768  -8.979  -1.693  1.00 98.62           H  
ATOM   2825  C   ASP A 175      16.857 -11.127  -1.632  1.00 98.62           C  
ATOM   2826  CB  ASP A 175      18.774  -9.558  -2.147  1.00 98.62           C  
ATOM   2827  HB2 ASP A 175      19.277  -8.660  -1.787  1.00 98.62           H  
ATOM   2828  HB3 ASP A 175      19.438 -10.403  -1.968  1.00 98.62           H  
ATOM   2829  O   ASP A 175      17.466 -12.151  -1.325  1.00 98.62           O  
ATOM   2830  CG  ASP A 175      18.535  -9.406  -3.648  1.00 98.62           C  
ATOM   2831  OD1 ASP A 175      17.355  -9.526  -4.053  1.00 98.62           O  
ATOM   2832  OD2 ASP A 175      19.542  -9.087  -4.317  1.00 98.62           O  
ATOM   2833  N   ASN A 176      15.641 -11.148  -2.173  1.00 98.48           N  
ATOM   2834  H   ASN A 176      15.228 -10.264  -2.433  1.00 98.48           H  
ATOM   2835  CA  ASN A 176      14.933 -12.364  -2.573  1.00 98.48           C  
ATOM   2836  HA  ASN A 176      15.640 -13.194  -2.586  1.00 98.48           H  
ATOM   2837  C   ASN A 176      14.376 -12.245  -4.002  1.00 98.48           C  
ATOM   2838  CB  ASN A 176      13.820 -12.681  -1.558  1.00 98.48           C  
ATOM   2839  HB2 ASN A 176      13.014 -11.960  -1.691  1.00 98.48           H  
ATOM   2840  HB3 ASN A 176      13.422 -13.674  -1.768  1.00 98.48           H  
ATOM   2841  O   ASN A 176      13.445 -12.972  -4.363  1.00 98.48           O  
ATOM   2842  CG  ASN A 176      14.278 -12.657  -0.112  1.00 98.48           C  
ATOM   2843  ND2 ASN A 176      13.817 -11.692   0.644  1.00 98.48           N  
ATOM   2844 HD21 ASN A 176      14.172 -11.602   1.586  1.00 98.48           H  
ATOM   2845 HD22 ASN A 176      13.160 -11.033   0.251  1.00 98.48           H  
ATOM   2846  OD1 ASN A 176      14.971 -13.525   0.396  1.00 98.48           O  
ATOM   2847  N   ASP A 177      14.884 -11.286  -4.780  1.00 98.16           N  
ATOM   2848  H   ASP A 177      15.738 -10.824  -4.501  1.00 98.16           H  
ATOM   2849  CA  ASP A 177      14.429 -11.054  -6.144  1.00 98.16           C  
ATOM   2850  HA  ASP A 177      13.395 -11.393  -6.209  1.00 98.16           H  
ATOM   2851  C   ASP A 177      15.198 -11.926  -7.156  1.00 98.16           C  
ATOM   2852  CB  ASP A 177      14.356  -9.541  -6.395  1.00 98.16           C  
ATOM   2853  HB2 ASP A 177      13.878  -9.090  -5.525  1.00 98.16           H  
ATOM   2854  HB3 ASP A 177      13.691  -9.366  -7.241  1.00 98.16           H  
ATOM   2855  O   ASP A 177      16.020 -12.762  -6.778  1.00 98.16           O  
ATOM   2856  CG  ASP A 177      15.667  -8.806  -6.652  1.00 98.16           C  
ATOM   2857  OD1 ASP A 177      16.369  -9.251  -7.580  1.00 98.16           O  
ATOM   2858  OD2 ASP A 177      15.811  -7.695  -6.080  1.00 98.16           O  
ATOM   2859  N   SER A 178      14.838 -11.848  -8.441  1.00 96.67           N  
ATOM   2860  H   SER A 178      14.259 -11.069  -8.719  1.00 96.67           H  
ATOM   2861  CA  SER A 178      15.448 -12.685  -9.487  1.00 96.67           C  
ATOM   2862  HA  SER A 178      16.038 -13.467  -9.009  1.00 96.67           H  
ATOM   2863  C   SER A 178      16.438 -11.925 -10.370  1.00 96.67           C  
ATOM   2864  CB  SER A 178      14.375 -13.402 -10.315  1.00 96.67           C  
ATOM   2865  HB2 SER A 178      13.677 -13.900  -9.642  1.00 96.67           H  
ATOM   2866  HB3 SER A 178      14.856 -14.161 -10.933  1.00 96.67           H  
ATOM   2867  O   SER A 178      16.891 -12.475 -11.376  1.00 96.67           O  
ATOM   2868  OG  SER A 178      13.666 -12.511 -11.158  1.00 96.67           O  
ATOM   2869  HG  SER A 178      14.328 -12.063 -11.690  1.00 96.67           H  
ATOM   2870  N   PHE A 179      16.714 -10.657 -10.062  1.00 96.55           N  
ATOM   2871  H   PHE A 179      16.433 -10.305  -9.158  1.00 96.55           H  
ATOM   2872  CA  PHE A 179      17.702  -9.854 -10.766  1.00 96.55           C  
ATOM   2873  HA  PHE A 179      17.667 -10.111 -11.825  1.00 96.55           H  
ATOM   2874  C   PHE A 179      19.109 -10.184 -10.242  1.00 96.55           C  
ATOM   2875  CB  PHE A 179      17.339  -8.367 -10.623  1.00 96.55           C  
ATOM   2876  HB2 PHE A 179      17.335  -8.118  -9.562  1.00 96.55           H  
ATOM   2877  HB3 PHE A 179      16.329  -8.202 -10.998  1.00 96.55           H  
ATOM   2878  O   PHE A 179      19.296 -10.659  -9.129  1.00 96.55           O  
ATOM   2879  CG  PHE A 179      18.265  -7.400 -11.334  1.00 96.55           C  
ATOM   2880  CD1 PHE A 179      18.819  -6.318 -10.629  1.00 96.55           C  
ATOM   2881  HD1 PHE A 179      18.527  -6.150  -9.603  1.00 96.55           H  
ATOM   2882  CD2 PHE A 179      18.598  -7.584 -12.688  1.00 96.55           C  
ATOM   2883  HD2 PHE A 179      18.139  -8.380 -13.256  1.00 96.55           H  
ATOM   2884  CE1 PHE A 179      19.760  -5.476 -11.244  1.00 96.55           C  
ATOM   2885  HE1 PHE A 179      20.229  -4.693 -10.667  1.00 96.55           H  
ATOM   2886  CE2 PHE A 179      19.508  -6.720 -13.318  1.00 96.55           C  
ATOM   2887  HE2 PHE A 179      19.750  -6.875 -14.359  1.00 96.55           H  
ATOM   2888  CZ  PHE A 179      20.104  -5.676 -12.592  1.00 96.55           C  
ATOM   2889  HZ  PHE A 179      20.828  -5.037 -13.074  1.00 96.55           H  
ATOM   2890  N   SER A 180      20.146  -9.948 -11.050  1.00 96.08           N  
ATOM   2891  H   SER A 180      19.980  -9.526 -11.953  1.00 96.08           H  
ATOM   2892  CA  SER A 180      21.535 -10.216 -10.639  1.00 96.08           C  
ATOM   2893  HA  SER A 180      21.576 -11.209 -10.192  1.00 96.08           H  
ATOM   2894  C   SER A 180      22.070  -9.235  -9.588  1.00 96.08           C  
ATOM   2895  CB  SER A 180      22.447 -10.209 -11.867  1.00 96.08           C  
ATOM   2896  HB2 SER A 180      23.468 -10.440 -11.565  1.00 96.08           H  
ATOM   2897  HB3 SER A 180      22.110 -10.973 -12.567  1.00 96.08           H  
ATOM   2898  O   SER A 180      23.182  -9.403  -9.094  1.00 96.08           O  
ATOM   2899  OG  SER A 180      22.415  -8.944 -12.507  1.00 96.08           O  
ATOM   2900  HG  SER A 180      22.723  -8.288 -11.877  1.00 96.08           H  
ATOM   2901  N   GLY A 181      21.332  -8.164  -9.306  1.00 96.78           N  
ATOM   2902  H   GLY A 181      20.375  -8.182  -9.628  1.00 96.78           H  
ATOM   2903  CA  GLY A 181      21.611  -7.236  -8.218  1.00 96.78           C  
ATOM   2904  HA2 GLY A 181      21.976  -6.291  -8.621  1.00 96.78           H  
ATOM   2905  HA3 GLY A 181      22.359  -7.653  -7.545  1.00 96.78           H  
ATOM   2906  C   GLY A 181      20.343  -6.984  -7.414  1.00 96.78           C  
ATOM   2907  O   GLY A 181      19.283  -7.471  -7.766  1.00 96.78           O  
ATOM   2908  N   ASN A 182      20.435  -6.148  -6.387  1.00 98.20           N  
ATOM   2909  H   ASN A 182      21.348  -5.824  -6.102  1.00 98.20           H  
ATOM   2910  CA  ASN A 182      19.314  -5.935  -5.479  1.00 98.20           C  
ATOM   2911  HA  ASN A 182      18.743  -6.860  -5.404  1.00 98.20           H  
ATOM   2912  C   ASN A 182      18.362  -4.842  -6.006  1.00 98.20           C  
ATOM   2913  CB  ASN A 182      19.924  -5.657  -4.099  1.00 98.20           C  
ATOM   2914  HB2 ASN A 182      20.520  -4.745  -4.135  1.00 98.20           H  
ATOM   2915  HB3 ASN A 182      20.570  -6.496  -3.841  1.00 98.20           H  
ATOM   2916  O   ASN A 182      18.707  -3.648  -6.038  1.00 98.20           O  
ATOM   2917  CG  ASN A 182      18.887  -5.510  -3.007  1.00 98.20           C  
ATOM   2918  ND2 ASN A 182      19.166  -5.970  -1.813  1.00 98.20           N  
ATOM   2919 HD21 ASN A 182      19.981  -6.553  -1.682  1.00 98.20           H  
ATOM   2920 HD22 ASN A 182      18.423  -5.951  -1.130  1.00 98.20           H  
ATOM   2921  OD1 ASN A 182      17.852  -4.893  -3.182  1.00 98.20           O  
ATOM   2922  N   CYS A 183      17.146  -5.225  -6.402  1.00 98.60           N  
ATOM   2923  H   CYS A 183      16.902  -6.205  -6.364  1.00 98.60           H  
ATOM   2924  CA  CYS A 183      16.143  -4.278  -6.882  1.00 98.60           C  
ATOM   2925  HA  CYS A 183      16.607  -3.654  -7.646  1.00 98.60           H  
ATOM   2926  C   CYS A 183      15.643  -3.343  -5.784  1.00 98.60           C  
ATOM   2927  CB  CYS A 183      14.976  -5.010  -7.540  1.00 98.60           C  
ATOM   2928  HB2 CYS A 183      14.635  -5.809  -6.881  1.00 98.60           H  
ATOM   2929  HB3 CYS A 183      14.143  -4.321  -7.682  1.00 98.60           H  
ATOM   2930  O   CYS A 183      15.375  -2.182  -6.085  1.00 98.60           O  
ATOM   2931  SG  CYS A 183      15.432  -5.709  -9.141  1.00 98.60           S  
ATOM   2932  N   ALA A 184      15.583  -3.770  -4.522  1.00 98.70           N  
ATOM   2933  H   ALA A 184      15.910  -4.701  -4.306  1.00 98.70           H  
ATOM   2934  CA  ALA A 184      15.193  -2.888  -3.423  1.00 98.70           C  
ATOM   2935  HA  ALA A 184      14.235  -2.436  -3.683  1.00 98.70           H  
ATOM   2936  C   ALA A 184      16.190  -1.731  -3.218  1.00 98.70           C  
ATOM   2937  CB  ALA A 184      14.993  -3.715  -2.149  1.00 98.70           C  
ATOM   2938  HB1 ALA A 184      14.309  -4.542  -2.342  1.00 98.70           H  
ATOM   2939  HB2 ALA A 184      15.946  -4.117  -1.805  1.00 98.70           H  
ATOM   2940  HB3 ALA A 184      14.571  -3.081  -1.369  1.00 98.70           H  
ATOM   2941  O   ALA A 184      15.770  -0.613  -2.915  1.00 98.70           O  
ATOM   2942  N   ILE A 185      17.489  -1.955  -3.467  1.00 98.56           N  
ATOM   2943  H   ILE A 185      17.763  -2.908  -3.657  1.00 98.56           H  
ATOM   2944  CA  ILE A 185      18.508  -0.890  -3.497  1.00 98.56           C  
ATOM   2945  HA  ILE A 185      18.377  -0.263  -2.615  1.00 98.56           H  
ATOM   2946  C   ILE A 185      18.303   0.017  -4.715  1.00 98.56           C  
ATOM   2947  CB  ILE A 185      19.944  -1.471  -3.455  1.00 98.56           C  
ATOM   2948  HB  ILE A 185      20.049  -2.210  -4.248  1.00 98.56           H  
ATOM   2949  O   ILE A 185      18.246   1.238  -4.566  1.00 98.56           O  
ATOM   2950  CG1 ILE A 185      20.184  -2.166  -2.096  1.00 98.56           C  
ATOM   2951 HG12 ILE A 185      19.428  -2.938  -1.952  1.00 98.56           H  
ATOM   2952 HG13 ILE A 185      20.067  -1.433  -1.298  1.00 98.56           H  
ATOM   2953  CG2 ILE A 185      21.000  -0.369  -3.684  1.00 98.56           C  
ATOM   2954 HG21 ILE A 185      22.004  -0.793  -3.657  1.00 98.56           H  
ATOM   2955 HG22 ILE A 185      20.878   0.092  -4.664  1.00 98.56           H  
ATOM   2956 HG23 ILE A 185      20.911   0.396  -2.912  1.00 98.56           H  
ATOM   2957  CD1 ILE A 185      21.557  -2.832  -1.938  1.00 98.56           C  
ATOM   2958 HD11 ILE A 185      21.787  -3.447  -2.808  1.00 98.56           H  
ATOM   2959 HD12 ILE A 185      22.333  -2.077  -1.812  1.00 98.56           H  
ATOM   2960 HD13 ILE A 185      21.546  -3.464  -1.050  1.00 98.56           H  
ATOM   2961  N   ARG A 186      18.163  -0.558  -5.921  1.00 98.00           N  
ATOM   2962  H   ARG A 186      18.209  -1.566  -5.964  1.00 98.00           H  
ATOM   2963  CA  ARG A 186      17.993   0.220  -7.166  1.00 98.00           C  
ATOM   2964  HA  ARG A 186      18.815   0.929  -7.262  1.00 98.00           H  
ATOM   2965  C   ARG A 186      16.727   1.072  -7.168  1.00 98.00           C  
ATOM   2966  CB  ARG A 186      17.963  -0.708  -8.389  1.00 98.00           C  
ATOM   2967  HB2 ARG A 186      17.517  -0.163  -9.221  1.00 98.00           H  
ATOM   2968  HB3 ARG A 186      17.334  -1.573  -8.177  1.00 98.00           H  
ATOM   2969  O   ARG A 186      16.750   2.175  -7.695  1.00 98.00           O  
ATOM   2970  CG  ARG A 186      19.361  -1.169  -8.815  1.00 98.00           C  
ATOM   2971  HG2 ARG A 186      19.829  -1.699  -7.986  1.00 98.00           H  
ATOM   2972  HG3 ARG A 186      19.972  -0.301  -9.064  1.00 98.00           H  
ATOM   2973  CD  ARG A 186      19.300  -2.112 -10.025  1.00 98.00           C  
ATOM   2974  HD2 ARG A 186      18.694  -2.978  -9.759  1.00 98.00           H  
ATOM   2975  HD3 ARG A 186      20.312  -2.467 -10.221  1.00 98.00           H  
ATOM   2976  NE  ARG A 186      18.721  -1.469 -11.228  1.00 98.00           N  
ATOM   2977  HE  ARG A 186      17.754  -1.189 -11.151  1.00 98.00           H  
ATOM   2978  NH1 ARG A 186      20.518  -1.658 -12.657  1.00 98.00           N  
ATOM   2979 HH11 ARG A 186      20.910  -1.560 -13.583  1.00 98.00           H  
ATOM   2980 HH12 ARG A 186      21.042  -2.116 -11.925  1.00 98.00           H  
ATOM   2981  NH2 ARG A 186      18.618  -0.762 -13.393  1.00 98.00           N  
ATOM   2982 HH21 ARG A 186      19.038  -0.684 -14.308  1.00 98.00           H  
ATOM   2983 HH22 ARG A 186      17.647  -0.513 -13.271  1.00 98.00           H  
ATOM   2984  CZ  ARG A 186      19.288  -1.301 -12.412  1.00 98.00           C  
ATOM   2985  N   ARG A 187      15.632   0.539  -6.628  1.00 97.69           N  
ATOM   2986  H   ARG A 187      15.718  -0.396  -6.256  1.00 97.69           H  
ATOM   2987  CA  ARG A 187      14.294   1.149  -6.611  1.00 97.69           C  
ATOM   2988  HA  ARG A 187      14.220   1.893  -7.403  1.00 97.69           H  
ATOM   2989  C   ARG A 187      14.006   1.914  -5.318  1.00 97.69           C  
ATOM   2990  CB  ARG A 187      13.243   0.047  -6.839  1.00 97.69           C  
ATOM   2991  HB2 ARG A 187      13.298  -0.641  -5.995  1.00 97.69           H  
ATOM   2992  HB3 ARG A 187      12.249   0.495  -6.838  1.00 97.69           H  
ATOM   2993  O   ARG A 187      12.931   2.493  -5.199  1.00 97.69           O  
ATOM   2994  CG  ARG A 187      13.400  -0.769  -8.135  1.00 97.69           C  
ATOM   2995  HG2 ARG A 187      12.646  -1.556  -8.143  1.00 97.69           H  
ATOM   2996  HG3 ARG A 187      14.383  -1.237  -8.184  1.00 97.69           H  
ATOM   2997  CD  ARG A 187      13.210   0.113  -9.365  1.00 97.69           C  
ATOM   2998  HD2 ARG A 187      13.989   0.875  -9.385  1.00 97.69           H  
ATOM   2999  HD3 ARG A 187      12.239   0.600  -9.269  1.00 97.69           H  
ATOM   3000  NE  ARG A 187      13.249  -0.657 -10.623  1.00 97.69           N  
ATOM   3001  HE  ARG A 187      13.618  -1.596 -10.583  1.00 97.69           H  
ATOM   3002  NH1 ARG A 187      12.266   0.965 -11.915  1.00 97.69           N  
ATOM   3003 HH11 ARG A 187      11.775   1.229 -12.757  1.00 97.69           H  
ATOM   3004 HH12 ARG A 187      12.244   1.585 -11.118  1.00 97.69           H  
ATOM   3005  NH2 ARG A 187      12.733  -1.022 -12.816  1.00 97.69           N  
ATOM   3006 HH21 ARG A 187      12.200  -0.735 -13.625  1.00 97.69           H  
ATOM   3007 HH22 ARG A 187      13.039  -1.983 -12.760  1.00 97.69           H  
ATOM   3008  CZ  ARG A 187      12.754  -0.237 -11.776  1.00 97.69           C  
ATOM   3009  N   ARG A 188      14.944   1.900  -4.360  1.00 98.23           N  
ATOM   3010  H   ARG A 188      15.781   1.367  -4.548  1.00 98.23           H  
ATOM   3011  CA  ARG A 188      14.882   2.627  -3.080  1.00 98.23           C  
ATOM   3012  HA  ARG A 188      15.675   2.243  -2.439  1.00 98.23           H  
ATOM   3013  C   ARG A 188      13.583   2.384  -2.307  1.00 98.23           C  
ATOM   3014  CB  ARG A 188      15.145   4.119  -3.323  1.00 98.23           C  
ATOM   3015  HB2 ARG A 188      15.096   4.657  -2.376  1.00 98.23           H  
ATOM   3016  HB3 ARG A 188      14.349   4.499  -3.963  1.00 98.23           H  
ATOM   3017  O   ARG A 188      12.977   3.301  -1.766  1.00 98.23           O  
ATOM   3018  CG  ARG A 188      16.497   4.411  -3.980  1.00 98.23           C  
ATOM   3019  HG2 ARG A 188      16.463   5.416  -4.403  1.00 98.23           H  
ATOM   3020  HG3 ARG A 188      16.688   3.727  -4.807  1.00 98.23           H  
ATOM   3021  CD  ARG A 188      17.634   4.313  -2.960  1.00 98.23           C  
ATOM   3022  HD2 ARG A 188      17.255   3.954  -2.004  1.00 98.23           H  
ATOM   3023  HD3 ARG A 188      18.366   3.597  -3.335  1.00 98.23           H  
ATOM   3024  NE  ARG A 188      18.259   5.628  -2.776  1.00 98.23           N  
ATOM   3025  HE  ARG A 188      17.653   6.420  -2.935  1.00 98.23           H  
ATOM   3026  NH1 ARG A 188      20.164   4.904  -1.741  1.00 98.23           N  
ATOM   3027 HH11 ARG A 188      21.078   5.090  -1.354  1.00 98.23           H  
ATOM   3028 HH12 ARG A 188      19.713   4.007  -1.638  1.00 98.23           H  
ATOM   3029  NH2 ARG A 188      19.985   7.040  -2.396  1.00 98.23           N  
ATOM   3030 HH21 ARG A 188      20.890   7.251  -2.000  1.00 98.23           H  
ATOM   3031 HH22 ARG A 188      19.385   7.767  -2.758  1.00 98.23           H  
ATOM   3032  CZ  ARG A 188      19.466   5.851  -2.307  1.00 98.23           C  
ATOM   3033  N   GLY A 189      13.156   1.128  -2.246  1.00 98.35           N  
ATOM   3034  H   GLY A 189      13.717   0.413  -2.686  1.00 98.35           H  
ATOM   3035  CA  GLY A 189      11.937   0.727  -1.548  1.00 98.35           C  
ATOM   3036  HA2 GLY A 189      11.960   1.103  -0.525  1.00 98.35           H  
ATOM   3037  HA3 GLY A 189      11.069   1.157  -2.048  1.00 98.35           H  
ATOM   3038  C   GLY A 189      11.783  -0.785  -1.527  1.00 98.35           C  
ATOM   3039  O   GLY A 189      12.304  -1.472  -2.406  1.00 98.35           O  
ATOM   3040  N   ALA A 190      11.080  -1.317  -0.532  1.00 98.81           N  
ATOM   3041  H   ALA A 190      10.630  -0.710   0.139  1.00 98.81           H  
ATOM   3042  CA  ALA A 190      10.818  -2.749  -0.450  1.00 98.81           C  
ATOM   3043  HA  ALA A 190      11.662  -3.286  -0.880  1.00 98.81           H  
ATOM   3044  C   ALA A 190       9.555  -3.129  -1.223  1.00 98.81           C  
ATOM   3045  CB  ALA A 190      10.706  -3.155   1.008  1.00 98.81           C  
ATOM   3046  HB1 ALA A 190       9.740  -2.839   1.401  1.00 98.81           H  
ATOM   3047  HB2 ALA A 190      11.515  -2.694   1.576  1.00 98.81           H  
ATOM   3048  HB3 ALA A 190      10.771  -4.241   1.077  1.00 98.81           H  
ATOM   3049  O   ALA A 190       8.546  -2.420  -1.158  1.00 98.81           O  
ATOM   3050  N   TRP A 191       9.595  -4.250  -1.938  1.00 98.70           N  
ATOM   3051  H   TRP A 191      10.410  -4.843  -1.877  1.00 98.70           H  
ATOM   3052  CA  TRP A 191       8.488  -4.689  -2.786  1.00 98.70           C  
ATOM   3053  HA  TRP A 191       7.552  -4.528  -2.252  1.00 98.70           H  
ATOM   3054  C   TRP A 191       8.580  -6.179  -3.119  1.00 98.70           C  
ATOM   3055  CB  TRP A 191       8.483  -3.859  -4.081  1.00 98.70           C  
ATOM   3056  HB2 TRP A 191       9.204  -4.299  -4.770  1.00 98.70           H  
ATOM   3057  HB3 TRP A 191       8.798  -2.837  -3.869  1.00 98.70           H  
ATOM   3058  O   TRP A 191       9.561  -6.849  -2.800  1.00 98.70           O  
ATOM   3059  CG  TRP A 191       7.168  -3.766  -4.784  1.00 98.70           C  
ATOM   3060  CD1 TRP A 191       6.941  -4.080  -6.078  1.00 98.70           C  
ATOM   3061  HD1 TRP A 191       7.698  -4.438  -6.760  1.00 98.70           H  
ATOM   3062  CD2 TRP A 191       5.901  -3.268  -4.263  1.00 98.70           C  
ATOM   3063  CE2 TRP A 191       4.940  -3.310  -5.314  1.00 98.70           C  
ATOM   3064  CE3 TRP A 191       5.475  -2.752  -3.021  1.00 98.70           C  
ATOM   3065  HE3 TRP A 191       6.188  -2.682  -2.213  1.00 98.70           H  
ATOM   3066  NE1 TRP A 191       5.625  -3.803  -6.398  1.00 98.70           N  
ATOM   3067  HE1 TRP A 191       5.262  -3.789  -7.340  1.00 98.70           H  
ATOM   3068  CH2 TRP A 191       3.236  -2.354  -3.902  1.00 98.70           C  
ATOM   3069  HH2 TRP A 191       2.233  -1.975  -3.777  1.00 98.70           H  
ATOM   3070  CZ2 TRP A 191       3.628  -2.858  -5.149  1.00 98.70           C  
ATOM   3071  HZ2 TRP A 191       2.940  -2.872  -5.982  1.00 98.70           H  
ATOM   3072  CZ3 TRP A 191       4.154  -2.303  -2.838  1.00 98.70           C  
ATOM   3073  HZ3 TRP A 191       3.848  -1.894  -1.886  1.00 98.70           H  
ATOM   3074  N   TRP A 192       7.559  -6.686  -3.806  1.00 98.70           N  
ATOM   3075  H   TRP A 192       6.799  -6.065  -4.045  1.00 98.70           H  
ATOM   3076  CA  TRP A 192       7.541  -8.028  -4.389  1.00 98.70           C  
ATOM   3077  HA  TRP A 192       8.095  -8.705  -3.739  1.00 98.70           H  
ATOM   3078  C   TRP A 192       8.239  -8.035  -5.754  1.00 98.70           C  
ATOM   3079  CB  TRP A 192       6.095  -8.523  -4.445  1.00 98.70           C  
ATOM   3080  HB2 TRP A 192       6.066  -9.505  -4.918  1.00 98.70           H  
ATOM   3081  HB3 TRP A 192       5.502  -7.844  -5.058  1.00 98.70           H  
ATOM   3082  O   TRP A 192       7.592  -8.036  -6.803  1.00 98.70           O  
ATOM   3083  CG  TRP A 192       5.453  -8.651  -3.107  1.00 98.70           C  
ATOM   3084  CD1 TRP A 192       5.646  -9.668  -2.238  1.00 98.70           C  
ATOM   3085  HD1 TRP A 192       6.276 -10.527  -2.417  1.00 98.70           H  
ATOM   3086  CD2 TRP A 192       4.548  -7.718  -2.449  1.00 98.70           C  
ATOM   3087  CE2 TRP A 192       4.218  -8.247  -1.166  1.00 98.70           C  
ATOM   3088  CE3 TRP A 192       4.003  -6.462  -2.798  1.00 98.70           C  
ATOM   3089  HE3 TRP A 192       4.238  -6.029  -3.759  1.00 98.70           H  
ATOM   3090  NE1 TRP A 192       4.887  -9.455  -1.104  1.00 98.70           N  
ATOM   3091  HE1 TRP A 192       4.865 -10.116  -0.341  1.00 98.70           H  
ATOM   3092  CH2 TRP A 192       2.858  -6.308  -0.647  1.00 98.70           C  
ATOM   3093  HH2 TRP A 192       2.221  -5.768   0.036  1.00 98.70           H  
ATOM   3094  CZ2 TRP A 192       3.409  -7.543  -0.265  1.00 98.70           C  
ATOM   3095  HZ2 TRP A 192       3.236  -7.938   0.725  1.00 98.70           H  
ATOM   3096  CZ3 TRP A 192       3.160  -5.769  -1.910  1.00 98.70           C  
ATOM   3097  HZ3 TRP A 192       2.757  -4.808  -2.198  1.00 98.70           H  
ATOM   3098  N   TYR A 193       9.568  -7.978  -5.752  1.00 98.50           N  
ATOM   3099  H   TYR A 193      10.051  -8.022  -4.865  1.00 98.50           H  
ATOM   3100  CA  TYR A 193      10.370  -7.883  -6.974  1.00 98.50           C  
ATOM   3101  HA  TYR A 193       9.841  -7.238  -7.674  1.00 98.50           H  
ATOM   3102  C   TYR A 193      10.555  -9.252  -7.672  1.00 98.50           C  
ATOM   3103  CB  TYR A 193      11.707  -7.199  -6.647  1.00 98.50           C  
ATOM   3104  HB2 TYR A 193      12.200  -7.789  -5.875  1.00 98.50           H  
ATOM   3105  HB3 TYR A 193      12.340  -7.220  -7.534  1.00 98.50           H  
ATOM   3106  O   TYR A 193      10.650 -10.291  -7.025  1.00 98.50           O  
ATOM   3107  CG  TYR A 193      11.612  -5.758  -6.164  1.00 98.50           C  
ATOM   3108  CD1 TYR A 193      11.151  -4.744  -7.023  1.00 98.50           C  
ATOM   3109  HD1 TYR A 193      10.830  -4.995  -8.023  1.00 98.50           H  
ATOM   3110  CD2 TYR A 193      12.002  -5.423  -4.856  1.00 98.50           C  
ATOM   3111  HD2 TYR A 193      12.335  -6.205  -4.190  1.00 98.50           H  
ATOM   3112  CE1 TYR A 193      11.084  -3.411  -6.579  1.00 98.50           C  
ATOM   3113  HE1 TYR A 193      10.703  -2.631  -7.222  1.00 98.50           H  
ATOM   3114  CE2 TYR A 193      11.950  -4.091  -4.405  1.00 98.50           C  
ATOM   3115  HE2 TYR A 193      12.240  -3.851  -3.393  1.00 98.50           H  
ATOM   3116  OH  TYR A 193      11.377  -1.800  -4.849  1.00 98.50           O  
ATOM   3117  HH  TYR A 193      11.691  -1.703  -3.947  1.00 98.50           H  
ATOM   3118  CZ  TYR A 193      11.488  -3.080  -5.272  1.00 98.50           C  
ATOM   3119  N   LYS A 194      10.591  -9.252  -9.015  1.00 96.47           N  
ATOM   3120  H   LYS A 194      10.473  -8.348  -9.450  1.00 96.47           H  
ATOM   3121  CA  LYS A 194      11.167 -10.319  -9.868  1.00 96.47           C  
ATOM   3122  HA  LYS A 194      11.434 -11.173  -9.246  1.00 96.47           H  
ATOM   3123  C   LYS A 194      12.494  -9.820 -10.436  1.00 96.47           C  
ATOM   3124  CB  LYS A 194      10.201 -10.798 -10.974  1.00 96.47           C  
ATOM   3125  HB2 LYS A 194      10.742 -11.494 -11.615  1.00 96.47           H  
ATOM   3126  HB3 LYS A 194       9.861  -9.953 -11.574  1.00 96.47           H  
ATOM   3127  O   LYS A 194      13.383  -9.481  -9.672  1.00 96.47           O  
ATOM   3128  CG  LYS A 194       9.000 -11.537 -10.413  1.00 96.47           C  
ATOM   3129  HG2 LYS A 194       9.337 -12.161  -9.585  1.00 96.47           H  
ATOM   3130  HG3 LYS A 194       8.294 -10.785 -10.063  1.00 96.47           H  
ATOM   3131  CD  LYS A 194       8.304 -12.433 -11.444  1.00 96.47           C  
ATOM   3132  HD2 LYS A 194       9.024 -13.114 -11.897  1.00 96.47           H  
ATOM   3133  HD3 LYS A 194       7.861 -11.808 -12.219  1.00 96.47           H  
ATOM   3134  CE  LYS A 194       7.241 -13.244 -10.688  1.00 96.47           C  
ATOM   3135  HE2 LYS A 194       7.721 -14.058 -10.145  1.00 96.47           H  
ATOM   3136  HE3 LYS A 194       6.790 -12.587  -9.945  1.00 96.47           H  
ATOM   3137  NZ  LYS A 194       6.152 -13.738 -11.556  1.00 96.47           N  
ATOM   3138  HZ1 LYS A 194       5.432 -14.131 -10.968  1.00 96.47           H  
ATOM   3139  HZ2 LYS A 194       5.736 -12.923 -11.984  1.00 96.47           H  
ATOM   3140  HZ3 LYS A 194       6.482 -14.394 -12.250  1.00 96.47           H  
ATOM   3141  N   ASP A 195      12.600  -9.667 -11.757  1.00 96.51           N  
ATOM   3142  H   ASP A 195      11.865 -10.031 -12.347  1.00 96.51           H  
ATOM   3143  CA  ASP A 195      13.581  -8.771 -12.363  1.00 96.51           C  
ATOM   3144  HA  ASP A 195      14.523  -8.881 -11.825  1.00 96.51           H  
ATOM   3145  C   ASP A 195      13.091  -7.325 -12.178  1.00 96.51           C  
ATOM   3146  CB  ASP A 195      13.844  -9.164 -13.820  1.00 96.51           C  
ATOM   3147  HB2 ASP A 195      12.939  -9.017 -14.409  1.00 96.51           H  
ATOM   3148  HB3 ASP A 195      14.110 -10.220 -13.857  1.00 96.51           H  
ATOM   3149  O   ASP A 195      12.463  -6.712 -13.050  1.00 96.51           O  
ATOM   3150  CG  ASP A 195      14.997  -8.352 -14.420  1.00 96.51           C  
ATOM   3151  OD1 ASP A 195      15.754  -7.744 -13.634  1.00 96.51           O  
ATOM   3152  OD2 ASP A 195      15.103  -8.350 -15.662  1.00 96.51           O  
ATOM   3153  N   CYS A 196      13.208  -6.858 -10.938  1.00 96.28           N  
ATOM   3154  H   CYS A 196      13.724  -7.436 -10.290  1.00 96.28           H  
ATOM   3155  CA  CYS A 196      12.559  -5.671 -10.399  1.00 96.28           C  
ATOM   3156  HA  CYS A 196      12.721  -5.685  -9.322  1.00 96.28           H  
ATOM   3157  C   CYS A 196      11.030  -5.713 -10.555  1.00 96.28           C  
ATOM   3158  CB  CYS A 196      13.257  -4.409 -10.927  1.00 96.28           C  
ATOM   3159  HB2 CYS A 196      13.150  -4.384 -12.012  1.00 96.28           H  
ATOM   3160  HB3 CYS A 196      12.746  -3.547 -10.499  1.00 96.28           H  
ATOM   3161  O   CYS A 196      10.395  -6.670 -10.114  1.00 96.28           O  
ATOM   3162  SG  CYS A 196      15.027  -4.249 -10.528  1.00 96.28           S  
ATOM   3163  N   SER A 197      10.394  -4.661 -11.062  1.00 96.88           N  
ATOM   3164  H   SER A 197      10.902  -3.872 -11.437  1.00 96.88           H  
ATOM   3165  CA  SER A 197       8.939  -4.532 -11.013  1.00 96.88           C  
ATOM   3166  HA  SER A 197       8.483  -5.504 -11.202  1.00 96.88           H  
ATOM   3167  C   SER A 197       8.413  -3.572 -12.074  1.00 96.88           C  
ATOM   3168  CB  SER A 197       8.525  -4.069  -9.614  1.00 96.88           C  
ATOM   3169  HB2 SER A 197       8.800  -4.828  -8.883  1.00 96.88           H  
ATOM   3170  HB3 SER A 197       7.441  -3.958  -9.585  1.00 96.88           H  
ATOM   3171  O   SER A 197       9.190  -2.802 -12.632  1.00 96.88           O  
ATOM   3172  OG  SER A 197       9.112  -2.833  -9.257  1.00 96.88           O  
ATOM   3173  HG  SER A 197       8.416  -2.338  -8.819  1.00 96.88           H  
ATOM   3174  N   ASP A 198       7.107  -3.670 -12.336  1.00 97.67           N  
ATOM   3175  H   ASP A 198       6.589  -4.428 -11.915  1.00 97.67           H  
ATOM   3176  CA  ASP A 198       6.321  -2.726 -13.153  1.00 97.67           C  
ATOM   3177  HA  ASP A 198       7.007  -2.207 -13.822  1.00 97.67           H  
ATOM   3178  C   ASP A 198       5.610  -1.666 -12.275  1.00 97.67           C  
ATOM   3179  CB  ASP A 198       5.299  -3.500 -14.012  1.00 97.67           C  
ATOM   3180  HB2 ASP A 198       4.547  -3.932 -13.351  1.00 97.67           H  
ATOM   3181  HB3 ASP A 198       4.796  -2.805 -14.684  1.00 97.67           H  
ATOM   3182  O   ASP A 198       4.819  -0.836 -12.720  1.00 97.67           O  
ATOM   3183  CG  ASP A 198       5.923  -4.623 -14.847  1.00 97.67           C  
ATOM   3184  OD1 ASP A 198       7.052  -4.469 -15.355  1.00 97.67           O  
ATOM   3185  OD2 ASP A 198       5.380  -5.751 -14.851  1.00 97.67           O  
ATOM   3186  N   SER A 199       5.834  -1.737 -10.963  1.00 98.21           N  
ATOM   3187  H   SER A 199       6.556  -2.377 -10.666  1.00 98.21           H  
ATOM   3188  CA  SER A 199       5.297  -0.825  -9.953  1.00 98.21           C  
ATOM   3189  HA  SER A 199       5.299   0.188 -10.357  1.00 98.21           H  
ATOM   3190  C   SER A 199       6.176  -0.851  -8.709  1.00 98.21           C  
ATOM   3191  CB  SER A 199       3.857  -1.192  -9.567  1.00 98.21           C  
ATOM   3192  HB2 SER A 199       3.523  -0.528  -8.770  1.00 98.21           H  
ATOM   3193  HB3 SER A 199       3.203  -1.041 -10.426  1.00 98.21           H  
ATOM   3194  O   SER A 199       6.806  -1.867  -8.404  1.00 98.21           O  
ATOM   3195  OG  SER A 199       3.754  -2.538  -9.128  1.00 98.21           O  
ATOM   3196  HG  SER A 199       3.385  -3.028  -9.867  1.00 98.21           H  
ATOM   3197  N   ASN A 200       6.218   0.249  -7.967  1.00 97.99           N  
ATOM   3198  H   ASN A 200       5.715   1.060  -8.301  1.00 97.99           H  
ATOM   3199  CA  ASN A 200       6.815   0.304  -6.635  1.00 97.99           C  
ATOM   3200  HA  ASN A 200       6.662  -0.646  -6.123  1.00 97.99           H  
ATOM   3201  C   ASN A 200       6.124   1.404  -5.826  1.00 97.99           C  
ATOM   3202  CB  ASN A 200       8.331   0.563  -6.743  1.00 97.99           C  
ATOM   3203  HB2 ASN A 200       8.497   1.495  -7.282  1.00 97.99           H  
ATOM   3204  HB3 ASN A 200       8.814  -0.252  -7.282  1.00 97.99           H  
ATOM   3205  O   ASN A 200       6.516   2.564  -5.892  1.00 97.99           O  
ATOM   3206  CG  ASN A 200       8.988   0.684  -5.377  1.00 97.99           C  
ATOM   3207  ND2 ASN A 200      10.151   1.284  -5.309  1.00 97.99           N  
ATOM   3208 HD21 ASN A 200      10.578   1.387  -4.400  1.00 97.99           H  
ATOM   3209 HD22 ASN A 200      10.547   1.762  -6.106  1.00 97.99           H  
ATOM   3210  OD1 ASN A 200       8.449   0.276  -4.356  1.00 97.99           O  
ATOM   3211  N   LEU A 201       5.106   1.058  -5.034  1.00 98.58           N  
ATOM   3212  H   LEU A 201       4.819   0.091  -4.995  1.00 98.58           H  
ATOM   3213  CA  LEU A 201       4.383   2.057  -4.231  1.00 98.58           C  
ATOM   3214  HA  LEU A 201       4.297   2.960  -4.834  1.00 98.58           H  
ATOM   3215  C   LEU A 201       5.140   2.474  -2.956  1.00 98.58           C  
ATOM   3216  CB  LEU A 201       2.958   1.570  -3.934  1.00 98.58           C  
ATOM   3217  HB2 LEU A 201       3.011   0.694  -3.287  1.00 98.58           H  
ATOM   3218  HB3 LEU A 201       2.431   2.356  -3.393  1.00 98.58           H  
ATOM   3219  O   LEU A 201       4.731   3.394  -2.246  1.00 98.58           O  
ATOM   3220  CG  LEU A 201       2.145   1.215  -5.192  1.00 98.58           C  
ATOM   3221  HG  LEU A 201       2.592   0.348  -5.679  1.00 98.58           H  
ATOM   3222  CD1 LEU A 201       0.728   0.842  -4.776  1.00 98.58           C  
ATOM   3223 HD11 LEU A 201       0.758   0.038  -4.041  1.00 98.58           H  
ATOM   3224 HD12 LEU A 201       0.189   0.490  -5.656  1.00 98.58           H  
ATOM   3225 HD13 LEU A 201       0.216   1.704  -4.348  1.00 98.58           H  
ATOM   3226  CD2 LEU A 201       2.065   2.357  -6.207  1.00 98.58           C  
ATOM   3227 HD21 LEU A 201       1.660   3.251  -5.732  1.00 98.58           H  
ATOM   3228 HD22 LEU A 201       3.049   2.572  -6.623  1.00 98.58           H  
ATOM   3229 HD23 LEU A 201       1.411   2.079  -7.033  1.00 98.58           H  
ATOM   3230  N   ASN A 202       6.266   1.816  -2.684  1.00 98.68           N  
ATOM   3231  H   ASN A 202       6.568   1.105  -3.334  1.00 98.68           H  
ATOM   3232  CA  ASN A 202       7.129   2.051  -1.533  1.00 98.68           C  
ATOM   3233  HA  ASN A 202       6.622   2.694  -0.813  1.00 98.68           H  
ATOM   3234  C   ASN A 202       8.433   2.773  -1.908  1.00 98.68           C  
ATOM   3235  CB  ASN A 202       7.384   0.698  -0.866  1.00 98.68           C  
ATOM   3236  HB2 ASN A 202       7.789   0.010  -1.609  1.00 98.68           H  
ATOM   3237  HB3 ASN A 202       8.134   0.818  -0.085  1.00 98.68           H  
ATOM   3238  O   ASN A 202       9.343   2.839  -1.087  1.00 98.68           O  
ATOM   3239  CG  ASN A 202       6.152   0.082  -0.230  1.00 98.68           C  
ATOM   3240  ND2 ASN A 202       6.207  -1.204   0.012  1.00 98.68           N  
ATOM   3241 HD21 ASN A 202       5.421  -1.639   0.473  1.00 98.68           H  
ATOM   3242 HD22 ASN A 202       7.040  -1.705  -0.259  1.00 98.68           H  
ATOM   3243  OD1 ASN A 202       5.151   0.725   0.067  1.00 98.68           O  
ATOM   3244  N   GLY A 203       8.530   3.302  -3.130  1.00 98.10           N  
ATOM   3245  H   GLY A 203       7.775   3.161  -3.786  1.00 98.10           H  
ATOM   3246  CA  GLY A 203       9.681   4.081  -3.580  1.00 98.10           C  
ATOM   3247  HA2 GLY A 203       9.589   4.258  -4.652  1.00 98.10           H  
ATOM   3248  HA3 GLY A 203      10.595   3.512  -3.414  1.00 98.10           H  
ATOM   3249  C   GLY A 203       9.837   5.435  -2.880  1.00 98.10           C  
ATOM   3250  O   GLY A 203       9.068   5.822  -1.985  1.00 98.10           O  
ATOM   3251  N   GLU A 204      10.840   6.177  -3.338  1.00 97.84           N  
ATOM   3252  H   GLU A 204      11.351   5.816  -4.131  1.00 97.84           H  
ATOM   3253  CA  GLU A 204      11.130   7.550  -2.940  1.00 97.84           C  
ATOM   3254  HA  GLU A 204      11.207   7.585  -1.853  1.00 97.84           H  
ATOM   3255  C   GLU A 204       9.992   8.482  -3.376  1.00 97.84           C  
ATOM   3256  CB  GLU A 204      12.477   8.014  -3.523  1.00 97.84           C  
ATOM   3257  HB2 GLU A 204      12.555   9.096  -3.416  1.00 97.84           H  
ATOM   3258  HB3 GLU A 204      12.500   7.774  -4.586  1.00 97.84           H  
ATOM   3259  O   GLU A 204       9.601   8.547  -4.546  1.00 97.84           O  
ATOM   3260  CG  GLU A 204      13.680   7.373  -2.805  1.00 97.84           C  
ATOM   3261  HG2 GLU A 204      13.536   6.293  -2.793  1.00 97.84           H  
ATOM   3262  HG3 GLU A 204      13.684   7.717  -1.770  1.00 97.84           H  
ATOM   3263  CD  GLU A 204      15.042   7.699  -3.456  1.00 97.84           C  
ATOM   3264  OE1 GLU A 204      16.098   7.534  -2.792  1.00 97.84           O  
ATOM   3265  OE2 GLU A 204      15.060   8.061  -4.656  1.00 97.84           O  
ATOM   3266  N   TRP A 205       9.451   9.213  -2.402  1.00 97.69           N  
ATOM   3267  H   TRP A 205       9.881   9.188  -1.489  1.00 97.69           H  
ATOM   3268  CA  TRP A 205       8.350  10.145  -2.618  1.00 97.69           C  
ATOM   3269  HA  TRP A 205       7.533   9.617  -3.109  1.00 97.69           H  
ATOM   3270  C   TRP A 205       8.773  11.314  -3.509  1.00 97.69           C  
ATOM   3271  CB  TRP A 205       7.865  10.668  -1.266  1.00 97.69           C  
ATOM   3272  HB2 TRP A 205       7.634   9.820  -0.621  1.00 97.69           H  
ATOM   3273  HB3 TRP A 205       8.666  11.236  -0.791  1.00 97.69           H  
ATOM   3274  O   TRP A 205       9.870  11.846  -3.347  1.00 97.69           O  
ATOM   3275  CG  TRP A 205       6.643  11.520  -1.343  1.00 97.69           C  
ATOM   3276  CD1 TRP A 205       6.607  12.869  -1.284  1.00 97.69           C  
ATOM   3277  HD1 TRP A 205       7.474  13.503  -1.163  1.00 97.69           H  
ATOM   3278  CD2 TRP A 205       5.267  11.090  -1.541  1.00 97.69           C  
ATOM   3279  CE2 TRP A 205       4.429  12.244  -1.536  1.00 97.69           C  
ATOM   3280  CE3 TRP A 205       4.652   9.842  -1.763  1.00 97.69           C  
ATOM   3281  HE3 TRP A 205       5.265   8.954  -1.813  1.00 97.69           H  
ATOM   3282  NE1 TRP A 205       5.299  13.301  -1.381  1.00 97.69           N  
ATOM   3283  HE1 TRP A 205       5.032  14.274  -1.354  1.00 97.69           H  
ATOM   3284  CH2 TRP A 205       2.458  10.897  -1.883  1.00 97.69           C  
ATOM   3285  HH2 TRP A 205       1.389  10.801  -2.002  1.00 97.69           H  
ATOM   3286  CZ2 TRP A 205       3.038  12.158  -1.681  1.00 97.69           C  
ATOM   3287  HZ2 TRP A 205       2.422  13.044  -1.662  1.00 97.69           H  
ATOM   3288  CZ3 TRP A 205       3.265   9.756  -1.974  1.00 97.69           C  
ATOM   3289  HZ3 TRP A 205       2.810   8.810  -2.228  1.00 97.69           H  
ATOM   3290  N   ALA A 206       7.882  11.747  -4.406  1.00 95.92           N  
ATOM   3291  H   ALA A 206       7.025  11.225  -4.516  1.00 95.92           H  
ATOM   3292  CA  ALA A 206       8.091  12.895  -5.294  1.00 95.92           C  
ATOM   3293  HA  ALA A 206       7.256  12.893  -5.995  1.00 95.92           H  
ATOM   3294  C   ALA A 206       9.354  12.798  -6.181  1.00 95.92           C  
ATOM   3295  CB  ALA A 206       7.978  14.199  -4.487  1.00 95.92           C  
ATOM   3296  HB1 ALA A 206       7.996  15.051  -5.166  1.00 95.92           H  
ATOM   3297  HB2 ALA A 206       8.815  14.283  -3.794  1.00 95.92           H  
ATOM   3298  HB3 ALA A 206       7.040  14.210  -3.930  1.00 95.92           H  
ATOM   3299  O   ALA A 206       9.906  13.818  -6.593  1.00 95.92           O  
ATOM   3300  N   ASN A 207       9.798  11.576  -6.498  1.00 96.10           N  
ATOM   3301  H   ASN A 207       9.334  10.777  -6.089  1.00 96.10           H  
ATOM   3302  CA  ASN A 207      10.879  11.321  -7.450  1.00 96.10           C  
ATOM   3303  HA  ASN A 207      11.475  12.231  -7.530  1.00 96.10           H  
ATOM   3304  C   ASN A 207      10.325  11.027  -8.862  1.00 96.10           C  
ATOM   3305  CB  ASN A 207      11.803  10.225  -6.879  1.00 96.10           C  
ATOM   3306  HB2 ASN A 207      11.884  10.358  -5.800  1.00 96.10           H  
ATOM   3307  HB3 ASN A 207      11.384   9.236  -7.065  1.00 96.10           H  
ATOM   3308  O   ASN A 207       9.207  10.545  -9.014  1.00 96.10           O  
ATOM   3309  CG  ASN A 207      13.209  10.281  -7.452  1.00 96.10           C  
ATOM   3310  ND2 ASN A 207      14.209   9.830  -6.735  1.00 96.10           N  
ATOM   3311 HD21 ASN A 207      14.102   9.311  -5.875  1.00 96.10           H  
ATOM   3312 HD22 ASN A 207      15.135   9.942  -7.125  1.00 96.10           H  
ATOM   3313  OD1 ASN A 207      13.448  10.771  -8.546  1.00 96.10           O  
ATOM   3314  N   ASN A 208      11.114  11.301  -9.900  1.00 95.22           N  
ATOM   3315  H   ASN A 208      12.064  11.569  -9.686  1.00 95.22           H  
ATOM   3316  CA  ASN A 208      10.771  11.078 -11.310  1.00 95.22           C  
ATOM   3317  HA  ASN A 208       9.860  10.482 -11.364  1.00 95.22           H  
ATOM   3318  C   ASN A 208      11.856  10.248 -12.012  1.00 95.22           C  
ATOM   3319  CB  ASN A 208      10.494  12.425 -11.996  1.00 95.22           C  
ATOM   3320  HB2 ASN A 208      10.340  12.256 -13.062  1.00 95.22           H  
ATOM   3321  HB3 ASN A 208      11.361  13.074 -11.875  1.00 95.22           H  
ATOM   3322  O   ASN A 208      12.361  10.610 -13.075  1.00 95.22           O  
ATOM   3323  CG  ASN A 208       9.250  13.114 -11.472  1.00 95.22           C  
ATOM   3324  ND2 ASN A 208       9.262  14.424 -11.398  1.00 95.22           N  
ATOM   3325 HD21 ASN A 208      10.094  14.946 -11.632  1.00 95.22           H  
ATOM   3326 HD22 ASN A 208       8.425  14.846 -11.022  1.00 95.22           H  
ATOM   3327  OD1 ASN A 208       8.243  12.506 -11.152  1.00 95.22           O  
ATOM   3328  N   ASN A 209      12.279   9.168 -11.359  1.00 96.80           N  
ATOM   3329  H   ASN A 209      11.783   8.908 -10.519  1.00 96.80           H  
ATOM   3330  CA  ASN A 209      13.213   8.193 -11.900  1.00 96.80           C  
ATOM   3331  HA  ASN A 209      13.143   8.215 -12.988  1.00 96.80           H  
ATOM   3332  C   ASN A 209      12.806   6.773 -11.464  1.00 96.80           C  
ATOM   3333  CB  ASN A 209      14.646   8.614 -11.498  1.00 96.80           C  
ATOM   3334  HB2 ASN A 209      15.368   8.042 -12.081  1.00 96.80           H  
ATOM   3335  HB3 ASN A 209      14.781   9.665 -11.757  1.00 96.80           H  
ATOM   3336  O   ASN A 209      11.738   6.558 -10.891  1.00 96.80           O  
ATOM   3337  CG  ASN A 209      14.987   8.432 -10.028  1.00 96.80           C  
ATOM   3338  ND2 ASN A 209      16.017   9.084  -9.546  1.00 96.80           N  
ATOM   3339 HD21 ASN A 209      16.467   9.805 -10.092  1.00 96.80           H  
ATOM   3340 HD22 ASN A 209      16.236   8.892  -8.579  1.00 96.80           H  
ATOM   3341  OD1 ASN A 209      14.404   7.644  -9.311  1.00 96.80           O  
ATOM   3342  N   LEU A 210      13.670   5.787 -11.710  1.00 96.29           N  
ATOM   3343  H   LEU A 210      14.527   6.017 -12.194  1.00 96.29           H  
ATOM   3344  CA  LEU A 210      13.408   4.382 -11.387  1.00 96.29           C  
ATOM   3345  HA  LEU A 210      12.529   4.084 -11.957  1.00 96.29           H  
ATOM   3346  C   LEU A 210      13.076   4.092  -9.906  1.00 96.29           C  
ATOM   3347  CB  LEU A 210      14.595   3.527 -11.866  1.00 96.29           C  
ATOM   3348  HB2 LEU A 210      14.685   3.622 -12.949  1.00 96.29           H  
ATOM   3349  HB3 LEU A 210      14.349   2.484 -11.666  1.00 96.29           H  
ATOM   3350  O   LEU A 210      12.554   3.011  -9.630  1.00 96.29           O  
ATOM   3351  CG  LEU A 210      15.948   3.850 -11.195  1.00 96.29           C  
ATOM   3352  HG  LEU A 210      15.797   4.429 -10.284  1.00 96.29           H  
ATOM   3353  CD1 LEU A 210      16.676   2.557 -10.829  1.00 96.29           C  
ATOM   3354 HD11 LEU A 210      16.047   1.972 -10.158  1.00 96.29           H  
ATOM   3355 HD12 LEU A 210      17.599   2.801 -10.303  1.00 96.29           H  
ATOM   3356 HD13 LEU A 210      16.899   1.982 -11.727  1.00 96.29           H  
ATOM   3357  CD2 LEU A 210      16.858   4.637 -12.143  1.00 96.29           C  
ATOM   3358 HD21 LEU A 210      17.051   4.064 -13.050  1.00 96.29           H  
ATOM   3359 HD22 LEU A 210      17.803   4.851 -11.644  1.00 96.29           H  
ATOM   3360 HD23 LEU A 210      16.390   5.585 -12.411  1.00 96.29           H  
ATOM   3361  N   SER A 211      13.370   5.018  -8.990  1.00 97.56           N  
ATOM   3362  H   SER A 211      13.811   5.871  -9.304  1.00 97.56           H  
ATOM   3363  CA  SER A 211      13.095   4.946  -7.551  1.00 97.56           C  
ATOM   3364  HA  SER A 211      13.086   3.902  -7.241  1.00 97.56           H  
ATOM   3365  C   SER A 211      11.755   5.556  -7.138  1.00 97.56           C  
ATOM   3366  CB  SER A 211      14.195   5.674  -6.772  1.00 97.56           C  
ATOM   3367  HB2 SER A 211      13.998   5.589  -5.703  1.00 97.56           H  
ATOM   3368  HB3 SER A 211      14.179   6.734  -7.022  1.00 97.56           H  
ATOM   3369  O   SER A 211      11.440   5.550  -5.954  1.00 97.56           O  
ATOM   3370  OG  SER A 211      15.472   5.141  -7.058  1.00 97.56           O  
ATOM   3371  HG  SER A 211      16.098   5.691  -6.582  1.00 97.56           H  
ATOM   3372  N   ALA A 212      10.979   6.116  -8.069  1.00 97.66           N  
ATOM   3373  H   ALA A 212      11.293   6.108  -9.029  1.00 97.66           H  
ATOM   3374  CA  ALA A 212       9.720   6.796  -7.778  1.00 97.66           C  
ATOM   3375  HA  ALA A 212       9.918   7.617  -7.089  1.00 97.66           H  
ATOM   3376  C   ALA A 212       8.663   5.895  -7.109  1.00 97.66           C  
ATOM   3377  CB  ALA A 212       9.196   7.379  -9.096  1.00 97.66           C  
ATOM   3378  HB1 ALA A 212       8.275   7.933  -8.916  1.00 97.66           H  
ATOM   3379  HB2 ALA A 212       8.996   6.576  -9.806  1.00 97.66           H  
ATOM   3380  HB3 ALA A 212       9.936   8.053  -9.528  1.00 97.66           H  
ATOM   3381  O   ALA A 212       8.735   4.667  -7.152  1.00 97.66           O  
ATOM   3382  N   VAL A 213       7.624   6.516  -6.547  1.00 98.20           N  
ATOM   3383  H   VAL A 213       7.652   7.522  -6.469  1.00 98.20           H  
ATOM   3384  CA  VAL A 213       6.374   5.830  -6.186  1.00 98.20           C  
ATOM   3385  HA  VAL A 213       6.619   4.846  -5.788  1.00 98.20           H  
ATOM   3386  C   VAL A 213       5.525   5.654  -7.450  1.00 98.20           C  
ATOM   3387  CB  VAL A 213       5.625   6.598  -5.080  1.00 98.20           C  
ATOM   3388  HB  VAL A 213       5.402   7.609  -5.421  1.00 98.20           H  
ATOM   3389  O   VAL A 213       4.690   6.502  -7.739  1.00 98.20           O  
ATOM   3390  CG1 VAL A 213       4.308   5.933  -4.674  1.00 98.20           C  
ATOM   3391 HG11 VAL A 213       3.796   6.566  -3.949  1.00 98.20           H  
ATOM   3392 HG12 VAL A 213       3.663   5.810  -5.543  1.00 98.20           H  
ATOM   3393 HG13 VAL A 213       4.511   4.962  -4.223  1.00 98.20           H  
ATOM   3394  CG2 VAL A 213       6.473   6.682  -3.807  1.00 98.20           C  
ATOM   3395 HG21 VAL A 213       5.914   7.189  -3.021  1.00 98.20           H  
ATOM   3396 HG22 VAL A 213       6.741   5.680  -3.472  1.00 98.20           H  
ATOM   3397 HG23 VAL A 213       7.384   7.248  -4.002  1.00 98.20           H  
ATOM   3398  N   TYR A 214       5.755   4.605  -8.241  1.00 97.89           N  
ATOM   3399  H   TYR A 214       6.447   3.929  -7.952  1.00 97.89           H  
ATOM   3400  CA  TYR A 214       5.181   4.501  -9.594  1.00 97.89           C  
ATOM   3401  HA  TYR A 214       4.547   5.369  -9.775  1.00 97.89           H  
ATOM   3402  C   TYR A 214       4.285   3.274  -9.809  1.00 97.89           C  
ATOM   3403  CB  TYR A 214       6.289   4.581 -10.655  1.00 97.89           C  
ATOM   3404  HB2 TYR A 214       6.964   5.401 -10.411  1.00 97.89           H  
ATOM   3405  HB3 TYR A 214       5.833   4.825 -11.615  1.00 97.89           H  
ATOM   3406  O   TYR A 214       4.360   2.267  -9.095  1.00 97.89           O  
ATOM   3407  CG  TYR A 214       7.082   3.299 -10.813  1.00 97.89           C  
ATOM   3408  CD1 TYR A 214       8.163   3.027  -9.960  1.00 97.89           C  
ATOM   3409  HD1 TYR A 214       8.469   3.771  -9.239  1.00 97.89           H  
ATOM   3410  CD2 TYR A 214       6.734   2.366 -11.802  1.00 97.89           C  
ATOM   3411  HD2 TYR A 214       5.934   2.573 -12.497  1.00 97.89           H  
ATOM   3412  CE1 TYR A 214       8.864   1.812 -10.047  1.00 97.89           C  
ATOM   3413  HE1 TYR A 214       9.691   1.620  -9.380  1.00 97.89           H  
ATOM   3414  CE2 TYR A 214       7.455   1.164 -11.919  1.00 97.89           C  
ATOM   3415  HE2 TYR A 214       7.219   0.461 -12.704  1.00 97.89           H  
ATOM   3416  OH  TYR A 214       9.156  -0.311 -11.108  1.00 97.89           O  
ATOM   3417  HH  TYR A 214       9.698  -0.495 -10.337  1.00 97.89           H  
ATOM   3418  CZ  TYR A 214       8.500   0.872 -11.029  1.00 97.89           C  
ATOM   3419  N   TRP A 215       3.460   3.380 -10.850  1.00 98.45           N  
ATOM   3420  H   TRP A 215       3.501   4.235 -11.386  1.00 98.45           H  
ATOM   3421  CA  TRP A 215       2.630   2.324 -11.419  1.00 98.45           C  
ATOM   3422  HA  TRP A 215       3.034   1.343 -11.166  1.00 98.45           H  
ATOM   3423  C   TRP A 215       2.660   2.501 -12.940  1.00 98.45           C  
ATOM   3424  CB  TRP A 215       1.213   2.462 -10.844  1.00 98.45           C  
ATOM   3425  HB2 TRP A 215       0.757   3.381 -11.211  1.00 98.45           H  
ATOM   3426  HB3 TRP A 215       1.294   2.558  -9.761  1.00 98.45           H  
ATOM   3427  O   TRP A 215       2.099   3.476 -13.442  1.00 98.45           O  
ATOM   3428  CG  TRP A 215       0.288   1.322 -11.119  1.00 98.45           C  
ATOM   3429  CD1 TRP A 215      -0.424   1.126 -12.249  1.00 98.45           C  
ATOM   3430  HD1 TRP A 215      -0.396   1.766 -13.119  1.00 98.45           H  
ATOM   3431  CD2 TRP A 215      -0.033   0.198 -10.248  1.00 98.45           C  
ATOM   3432  CE2 TRP A 215      -0.984  -0.633 -10.910  1.00 98.45           C  
ATOM   3433  CE3 TRP A 215       0.407  -0.214  -8.973  1.00 98.45           C  
ATOM   3434  HE3 TRP A 215       1.149   0.380  -8.460  1.00 98.45           H  
ATOM   3435  NE1 TRP A 215      -1.191  -0.014 -12.122  1.00 98.45           N  
ATOM   3436  HE1 TRP A 215      -1.813  -0.342 -12.847  1.00 98.45           H  
ATOM   3437  CH2 TRP A 215      -1.040  -2.179  -9.053  1.00 98.45           C  
ATOM   3438  HH2 TRP A 215      -1.427  -3.072  -8.585  1.00 98.45           H  
ATOM   3439  CZ2 TRP A 215      -1.483  -1.809 -10.334  1.00 98.45           C  
ATOM   3440  HZ2 TRP A 215      -2.205  -2.409 -10.869  1.00 98.45           H  
ATOM   3441  CZ3 TRP A 215      -0.092  -1.388  -8.378  1.00 98.45           C  
ATOM   3442  HZ3 TRP A 215       0.259  -1.686  -7.401  1.00 98.45           H  
ATOM   3443  N   ASP A 216       3.363   1.624 -13.663  1.00 97.39           N  
ATOM   3444  H   ASP A 216       3.825   0.854 -13.201  1.00 97.39           H  
ATOM   3445  CA  ASP A 216       3.791   1.894 -15.048  1.00 97.39           C  
ATOM   3446  HA  ASP A 216       4.439   2.770 -15.050  1.00 97.39           H  
ATOM   3447  C   ASP A 216       2.650   2.228 -16.010  1.00 97.39           C  
ATOM   3448  CB  ASP A 216       4.578   0.694 -15.605  1.00 97.39           C  
ATOM   3449  HB2 ASP A 216       4.584   0.755 -16.693  1.00 97.39           H  
ATOM   3450  HB3 ASP A 216       4.076  -0.234 -15.331  1.00 97.39           H  
ATOM   3451  O   ASP A 216       2.791   3.114 -16.850  1.00 97.39           O  
ATOM   3452  CG  ASP A 216       6.039   0.662 -15.151  1.00 97.39           C  
ATOM   3453  OD1 ASP A 216       6.549   1.717 -14.708  1.00 97.39           O  
ATOM   3454  OD2 ASP A 216       6.644  -0.426 -15.232  1.00 97.39           O  
ATOM   3455  N   THR A 217       1.493   1.581 -15.869  1.00 97.54           N  
ATOM   3456  H   THR A 217       1.401   0.871 -15.157  1.00 97.54           H  
ATOM   3457  CA  THR A 217       0.335   1.846 -16.735  1.00 97.54           C  
ATOM   3458  HA  THR A 217       0.689   1.919 -17.763  1.00 97.54           H  
ATOM   3459  C   THR A 217      -0.366   3.177 -16.446  1.00 97.54           C  
ATOM   3460  CB  THR A 217      -0.665   0.687 -16.667  1.00 97.54           C  
ATOM   3461  HB  THR A 217      -1.608   0.978 -17.130  1.00 97.54           H  
ATOM   3462  O   THR A 217      -1.187   3.605 -17.253  1.00 97.54           O  
ATOM   3463  CG2 THR A 217      -0.145  -0.568 -17.364  1.00 97.54           C  
ATOM   3464 HG21 THR A 217      -0.892  -1.359 -17.300  1.00 97.54           H  
ATOM   3465 HG22 THR A 217       0.775  -0.908 -16.890  1.00 97.54           H  
ATOM   3466 HG23 THR A 217       0.053  -0.346 -18.413  1.00 97.54           H  
ATOM   3467  OG1 THR A 217      -0.888   0.289 -15.341  1.00 97.54           O  
ATOM   3468  HG1 THR A 217      -1.585   0.846 -14.987  1.00 97.54           H  
ATOM   3469  N   VAL A 218      -0.051   3.840 -15.327  1.00 97.21           N  
ATOM   3470  H   VAL A 218       0.683   3.450 -14.754  1.00 97.21           H  
ATOM   3471  CA  VAL A 218      -0.496   5.211 -15.020  1.00 97.21           C  
ATOM   3472  HA  VAL A 218      -1.404   5.434 -15.580  1.00 97.21           H  
ATOM   3473  C   VAL A 218       0.558   6.219 -15.471  1.00 97.21           C  
ATOM   3474  CB  VAL A 218      -0.808   5.385 -13.518  1.00 97.21           C  
ATOM   3475  HB  VAL A 218       0.048   5.058 -12.927  1.00 97.21           H  
ATOM   3476  O   VAL A 218       0.254   7.135 -16.231  1.00 97.21           O  
ATOM   3477  CG1 VAL A 218      -1.104   6.844 -13.148  1.00 97.21           C  
ATOM   3478 HG11 VAL A 218      -1.436   6.910 -12.112  1.00 97.21           H  
ATOM   3479 HG12 VAL A 218      -1.880   7.236 -13.805  1.00 97.21           H  
ATOM   3480 HG13 VAL A 218      -0.207   7.453 -13.256  1.00 97.21           H  
ATOM   3481  CG2 VAL A 218      -2.023   4.548 -13.104  1.00 97.21           C  
ATOM   3482 HG21 VAL A 218      -2.894   4.853 -13.684  1.00 97.21           H  
ATOM   3483 HG22 VAL A 218      -1.823   3.493 -13.290  1.00 97.21           H  
ATOM   3484 HG23 VAL A 218      -2.226   4.682 -12.041  1.00 97.21           H  
ATOM   3485  N   ALA A 219       1.789   6.063 -14.983  1.00 93.32           N  
ATOM   3486  H   ALA A 219       1.979   5.260 -14.401  1.00 93.32           H  
ATOM   3487  CA  ALA A 219       2.911   6.922 -15.330  1.00 93.32           C  
ATOM   3488  HA  ALA A 219       2.857   7.156 -16.393  1.00 93.32           H  
ATOM   3489  C   ALA A 219       4.234   6.196 -15.053  1.00 93.32           C  
ATOM   3490  CB  ALA A 219       2.813   8.234 -14.537  1.00 93.32           C  
ATOM   3491  HB1 ALA A 219       2.917   8.041 -13.469  1.00 93.32           H  
ATOM   3492  HB2 ALA A 219       3.602   8.911 -14.865  1.00 93.32           H  
ATOM   3493  HB3 ALA A 219       1.851   8.713 -14.721  1.00 93.32           H  
ATOM   3494  O   ALA A 219       4.593   5.933 -13.902  1.00 93.32           O  
ATOM   3495  N   GLU A 220       4.974   5.899 -16.116  1.00 91.52           N  
ATOM   3496  H   GLU A 220       4.599   6.063 -17.040  1.00 91.52           H  
ATOM   3497  CA  GLU A 220       6.267   5.225 -16.030  1.00 91.52           C  
ATOM   3498  HA  GLU A 220       6.145   4.309 -15.452  1.00 91.52           H  
ATOM   3499  C   GLU A 220       7.301   6.114 -15.320  1.00 91.52           C  
ATOM   3500  CB  GLU A 220       6.702   4.816 -17.442  1.00 91.52           C  
ATOM   3501  HB2 GLU A 220       5.914   4.205 -17.883  1.00 91.52           H  
ATOM   3502  HB3 GLU A 220       6.832   5.711 -18.049  1.00 91.52           H  
ATOM   3503  O   GLU A 220       7.561   7.248 -15.728  1.00 91.52           O  
ATOM   3504  CG  GLU A 220       8.002   4.006 -17.429  1.00 91.52           C  
ATOM   3505  HG2 GLU A 220       8.796   4.665 -17.078  1.00 91.52           H  
ATOM   3506  HG3 GLU A 220       7.902   3.180 -16.725  1.00 91.52           H  
ATOM   3507  CD  GLU A 220       8.385   3.467 -18.815  1.00 91.52           C  
ATOM   3508  OE1 GLU A 220       9.052   2.408 -18.868  1.00 91.52           O  
ATOM   3509  OE2 GLU A 220       8.031   4.123 -19.823  1.00 91.52           O  
ATOM   3510  N   TRP A 221       7.872   5.590 -14.230  1.00 92.08           N  
ATOM   3511  H   TRP A 221       7.613   4.639 -14.010  1.00 92.08           H  
ATOM   3512  CA  TRP A 221       8.929   6.222 -13.419  1.00 92.08           C  
ATOM   3513  HA  TRP A 221       9.039   5.615 -12.520  1.00 92.08           H  
ATOM   3514  C   TRP A 221       8.626   7.636 -12.911  1.00 92.08           C  
ATOM   3515  CB  TRP A 221      10.269   6.172 -14.158  1.00 92.08           C  
ATOM   3516  HB2 TRP A 221      11.070   6.450 -13.472  1.00 92.08           H  
ATOM   3517  HB3 TRP A 221      10.245   6.924 -14.947  1.00 92.08           H  
ATOM   3518  O   TRP A 221       9.545   8.397 -12.604  1.00 92.08           O  
ATOM   3519  CG  TRP A 221      10.630   4.866 -14.781  1.00 92.08           C  
ATOM   3520  CD1 TRP A 221      10.334   3.635 -14.300  1.00 92.08           C  
ATOM   3521  HD1 TRP A 221       9.768   3.446 -13.400  1.00 92.08           H  
ATOM   3522  CD2 TRP A 221      11.195   4.660 -16.106  1.00 92.08           C  
ATOM   3523  CE2 TRP A 221      11.237   3.259 -16.356  1.00 92.08           C  
ATOM   3524  CE3 TRP A 221      11.575   5.524 -17.157  1.00 92.08           C  
ATOM   3525  HE3 TRP A 221      11.479   6.591 -17.024  1.00 92.08           H  
ATOM   3526  NE1 TRP A 221      10.654   2.682 -15.247  1.00 92.08           N  
ATOM   3527  HE1 TRP A 221      10.156   1.805 -15.310  1.00 92.08           H  
ATOM   3528  CH2 TRP A 221      12.044   3.619 -18.607  1.00 92.08           C  
ATOM   3529  HH2 TRP A 221      12.283   3.228 -19.585  1.00 92.08           H  
ATOM   3530  CZ2 TRP A 221      11.680   2.737 -17.577  1.00 92.08           C  
ATOM   3531  HZ2 TRP A 221      11.597   1.679 -17.777  1.00 92.08           H  
ATOM   3532  CZ3 TRP A 221      11.988   5.008 -18.400  1.00 92.08           C  
ATOM   3533  HZ3 TRP A 221      12.208   5.678 -19.218  1.00 92.08           H  
ATOM   3534  N   LYS A 222       7.349   7.997 -12.784  1.00 95.44           N  
ATOM   3535  H   LYS A 222       6.638   7.346 -13.086  1.00 95.44           H  
ATOM   3536  CA  LYS A 222       6.926   9.265 -12.185  1.00 95.44           C  
ATOM   3537  HA  LYS A 222       7.799   9.851 -11.897  1.00 95.44           H  
ATOM   3538  C   LYS A 222       6.129   9.001 -10.922  1.00 95.44           C  
ATOM   3539  CB  LYS A 222       6.130  10.098 -13.183  1.00 95.44           C  
ATOM   3540  HB2 LYS A 222       5.233   9.545 -13.463  1.00 95.44           H  
ATOM   3541  HB3 LYS A 222       5.834  11.019 -12.681  1.00 95.44           H  
ATOM   3542  O   LYS A 222       5.249   8.143 -10.903  1.00 95.44           O  
ATOM   3543  CG  LYS A 222       6.931  10.469 -14.440  1.00 95.44           C  
ATOM   3544  HG2 LYS A 222       7.824  11.030 -14.163  1.00 95.44           H  
ATOM   3545  HG3 LYS A 222       7.221   9.572 -14.989  1.00 95.44           H  
ATOM   3546  CD  LYS A 222       6.029  11.325 -15.320  1.00 95.44           C  
ATOM   3547  HD2 LYS A 222       5.821  12.246 -14.776  1.00 95.44           H  
ATOM   3548  HD3 LYS A 222       5.100  10.780 -15.486  1.00 95.44           H  
ATOM   3549  CE  LYS A 222       6.627  11.684 -16.674  1.00 95.44           C  
ATOM   3550  HE2 LYS A 222       7.535  12.267 -16.517  1.00 95.44           H  
ATOM   3551  HE3 LYS A 222       6.890  10.763 -17.195  1.00 95.44           H  
ATOM   3552  NZ  LYS A 222       5.622  12.457 -17.444  1.00 95.44           N  
ATOM   3553  HZ1 LYS A 222       5.308  13.255 -16.910  1.00 95.44           H  
ATOM   3554  HZ2 LYS A 222       4.800  11.889 -17.592  1.00 95.44           H  
ATOM   3555  HZ3 LYS A 222       5.981  12.758 -18.339  1.00 95.44           H  
ATOM   3556  N   SER A 223       6.452   9.731  -9.858  1.00 95.57           N  
ATOM   3557  H   SER A 223       7.205  10.401  -9.932  1.00 95.57           H  
ATOM   3558  CA  SER A 223       5.818   9.511  -8.562  1.00 95.57           C  
ATOM   3559  HA  SER A 223       5.904   8.450  -8.330  1.00 95.57           H  
ATOM   3560  C   SER A 223       4.342   9.890  -8.613  1.00 95.57           C  
ATOM   3561  CB  SER A 223       6.536  10.276  -7.448  1.00 95.57           C  
ATOM   3562  HB2 SER A 223       7.586   9.984  -7.442  1.00 95.57           H  
ATOM   3563  HB3 SER A 223       6.461  11.348  -7.631  1.00 95.57           H  
ATOM   3564  O   SER A 223       3.983  11.019  -8.949  1.00 95.57           O  
ATOM   3565  OG  SER A 223       6.026   9.967  -6.161  1.00 95.57           O  
ATOM   3566  HG  SER A 223       5.087  10.164  -6.125  1.00 95.57           H  
ATOM   3567  N   ALA A 224       3.491   8.971  -8.173  1.00 97.15           N  
ATOM   3568  H   ALA A 224       3.847   8.044  -7.989  1.00 97.15           H  
ATOM   3569  CA  ALA A 224       2.153   9.289  -7.718  1.00 97.15           C  
ATOM   3570  HA  ALA A 224       1.591   9.714  -8.549  1.00 97.15           H  
ATOM   3571  C   ALA A 224       2.222  10.329  -6.585  1.00 97.15           C  
ATOM   3572  CB  ALA A 224       1.473   7.991  -7.270  1.00 97.15           C  
ATOM   3573  HB1 ALA A 224       0.458   8.199  -6.932  1.00 97.15           H  
ATOM   3574  HB2 ALA A 224       2.040   7.543  -6.454  1.00 97.15           H  
ATOM   3575  HB3 ALA A 224       1.431   7.291  -8.104  1.00 97.15           H  
ATOM   3576  O   ALA A 224       3.176  10.363  -5.800  1.00 97.15           O  
ATOM   3577  N   THR A 225       1.193  11.168  -6.497  1.00 97.18           N  
ATOM   3578  H   THR A 225       0.450  11.079  -7.175  1.00 97.18           H  
ATOM   3579  CA  THR A 225       1.014  12.176  -5.438  1.00 97.18           C  
ATOM   3580  HA  THR A 225       1.986  12.428  -5.013  1.00 97.18           H  
ATOM   3581  C   THR A 225       0.152  11.666  -4.284  1.00 97.18           C  
ATOM   3582  CB  THR A 225       0.399  13.459  -6.010  1.00 97.18           C  
ATOM   3583  HB  THR A 225       0.216  14.161  -5.197  1.00 97.18           H  
ATOM   3584  O   THR A 225      -0.020  12.355  -3.280  1.00 97.18           O  
ATOM   3585  CG2 THR A 225       1.313  14.131  -7.034  1.00 97.18           C  
ATOM   3586 HG21 THR A 225       1.455  13.485  -7.900  1.00 97.18           H  
ATOM   3587 HG22 THR A 225       2.283  14.335  -6.582  1.00 97.18           H  
ATOM   3588 HG23 THR A 225       0.871  15.073  -7.358  1.00 97.18           H  
ATOM   3589  OG1 THR A 225      -0.820  13.174  -6.660  1.00 97.18           O  
ATOM   3590  HG1 THR A 225      -1.243  14.014  -6.853  1.00 97.18           H  
ATOM   3591  N   PHE A 226      -0.389  10.455  -4.417  1.00 98.16           N  
ATOM   3592  H   PHE A 226      -0.239   9.979  -5.296  1.00 98.16           H  
ATOM   3593  CA  PHE A 226      -1.166   9.744  -3.411  1.00 98.16           C  
ATOM   3594  HA  PHE A 226      -0.760   9.924  -2.416  1.00 98.16           H  
ATOM   3595  C   PHE A 226      -1.134   8.251  -3.722  1.00 98.16           C  
ATOM   3596  CB  PHE A 226      -2.616  10.231  -3.472  1.00 98.16           C  
ATOM   3597  HB2 PHE A 226      -2.986  10.107  -4.489  1.00 98.16           H  
ATOM   3598  HB3 PHE A 226      -2.652  11.293  -3.229  1.00 98.16           H  
ATOM   3599  O   PHE A 226      -1.366   7.884  -4.876  1.00 98.16           O  
ATOM   3600  CG  PHE A 226      -3.545   9.478  -2.556  1.00 98.16           C  
ATOM   3601  CD1 PHE A 226      -4.216   8.324  -3.002  1.00 98.16           C  
ATOM   3602  HD1 PHE A 226      -4.073   7.963  -4.010  1.00 98.16           H  
ATOM   3603  CD2 PHE A 226      -3.722   9.935  -1.245  1.00 98.16           C  
ATOM   3604  HD2 PHE A 226      -3.220  10.837  -0.926  1.00 98.16           H  
ATOM   3605  CE1 PHE A 226      -5.053   7.618  -2.123  1.00 98.16           C  
ATOM   3606  HE1 PHE A 226      -5.543   6.715  -2.454  1.00 98.16           H  
ATOM   3607  CE2 PHE A 226      -4.565   9.239  -0.371  1.00 98.16           C  
ATOM   3608  HE2 PHE A 226      -4.697   9.624   0.629  1.00 98.16           H  
ATOM   3609  CZ  PHE A 226      -5.232   8.082  -0.811  1.00 98.16           C  
ATOM   3610  HZ  PHE A 226      -5.883   7.533  -0.148  1.00 98.16           H  
ATOM   3611  N   THR A 227      -0.916   7.402  -2.716  1.00 98.55           N  
ATOM   3612  H   THR A 227      -0.705   7.765  -1.798  1.00 98.55           H  
ATOM   3613  CA  THR A 227      -1.143   5.957  -2.838  1.00 98.55           C  
ATOM   3614  HA  THR A 227      -1.877   5.819  -3.631  1.00 98.55           H  
ATOM   3615  C   THR A 227      -1.746   5.369  -1.566  1.00 98.55           C  
ATOM   3616  CB  THR A 227       0.105   5.165  -3.274  1.00 98.55           C  
ATOM   3617  HB  THR A 227      -0.209   4.168  -3.581  1.00 98.55           H  
ATOM   3618  O   THR A 227      -1.388   5.747  -0.449  1.00 98.55           O  
ATOM   3619  CG2 THR A 227       0.868   5.810  -4.428  1.00 98.55           C  
ATOM   3620 HG21 THR A 227       1.670   5.145  -4.746  1.00 98.55           H  
ATOM   3621 HG22 THR A 227       1.297   6.763  -4.120  1.00 98.55           H  
ATOM   3622 HG23 THR A 227       0.205   5.981  -5.276  1.00 98.55           H  
ATOM   3623  OG1 THR A 227       1.077   5.029  -2.269  1.00 98.55           O  
ATOM   3624  HG1 THR A 227       1.920   4.982  -2.726  1.00 98.55           H  
ATOM   3625  N   GLU A 228      -2.668   4.427  -1.737  1.00 98.74           N  
ATOM   3626  H   GLU A 228      -2.985   4.235  -2.676  1.00 98.74           H  
ATOM   3627  CA  GLU A 228      -3.126   3.528  -0.683  1.00 98.74           C  
ATOM   3628  HA  GLU A 228      -2.424   3.554   0.151  1.00 98.74           H  
ATOM   3629  C   GLU A 228      -3.186   2.109  -1.205  1.00 98.74           C  
ATOM   3630  CB  GLU A 228      -4.532   3.885  -0.185  1.00 98.74           C  
ATOM   3631  HB2 GLU A 228      -5.172   4.126  -1.034  1.00 98.74           H  
ATOM   3632  HB3 GLU A 228      -4.955   3.022   0.329  1.00 98.74           H  
ATOM   3633  O   GLU A 228      -3.697   1.872  -2.298  1.00 98.74           O  
ATOM   3634  CG  GLU A 228      -4.509   5.037   0.804  1.00 98.74           C  
ATOM   3635  HG2 GLU A 228      -4.117   5.933   0.325  1.00 98.74           H  
ATOM   3636  HG3 GLU A 228      -3.839   4.771   1.621  1.00 98.74           H  
ATOM   3637  CD  GLU A 228      -5.899   5.316   1.377  1.00 98.74           C  
ATOM   3638  OE1 GLU A 228      -5.946   5.761   2.540  1.00 98.74           O  
ATOM   3639  OE2 GLU A 228      -6.946   5.244   0.691  1.00 98.74           O  
ATOM   3640  N   MET A 229      -2.781   1.161  -0.370  1.00 98.89           N  
ATOM   3641  H   MET A 229      -2.359   1.444   0.503  1.00 98.89           H  
ATOM   3642  CA  MET A 229      -3.158  -0.235  -0.533  1.00 98.89           C  
ATOM   3643  HA  MET A 229      -3.749  -0.348  -1.441  1.00 98.89           H  
ATOM   3644  C   MET A 229      -4.016  -0.659   0.651  1.00 98.89           C  
ATOM   3645  CB  MET A 229      -1.943  -1.144  -0.668  1.00 98.89           C  
ATOM   3646  HB2 MET A 229      -1.477  -1.251   0.312  1.00 98.89           H  
ATOM   3647  HB3 MET A 229      -2.308  -2.120  -0.988  1.00 98.89           H  
ATOM   3648  O   MET A 229      -3.683  -0.398   1.814  1.00 98.89           O  
ATOM   3649  CG  MET A 229      -0.882  -0.676  -1.663  1.00 98.89           C  
ATOM   3650  HG2 MET A 229      -1.308  -0.622  -2.665  1.00 98.89           H  
ATOM   3651  HG3 MET A 229      -0.541   0.320  -1.381  1.00 98.89           H  
ATOM   3652  SD  MET A 229       0.561  -1.770  -1.663  1.00 98.89           S  
ATOM   3653  CE  MET A 229      -0.082  -3.161  -2.635  1.00 98.89           C  
ATOM   3654  HE1 MET A 229       0.628  -3.988  -2.612  1.00 98.89           H  
ATOM   3655  HE2 MET A 229      -1.039  -3.491  -2.232  1.00 98.89           H  
ATOM   3656  HE3 MET A 229      -0.229  -2.844  -3.668  1.00 98.89           H  
ATOM   3657  N   LYS A 230      -5.138  -1.310   0.359  1.00 98.86           N  
ATOM   3658  H   LYS A 230      -5.367  -1.460  -0.613  1.00 98.86           H  
ATOM   3659  CA  LYS A 230      -6.122  -1.700   1.364  1.00 98.86           C  
ATOM   3660  HA  LYS A 230      -5.587  -1.863   2.300  1.00 98.86           H  
ATOM   3661  C   LYS A 230      -6.793  -3.019   1.032  1.00 98.86           C  
ATOM   3662  CB  LYS A 230      -7.104  -0.542   1.588  1.00 98.86           C  
ATOM   3663  HB2 LYS A 230      -6.508   0.314   1.903  1.00 98.86           H  
ATOM   3664  HB3 LYS A 230      -7.770  -0.795   2.412  1.00 98.86           H  
ATOM   3665  O   LYS A 230      -6.910  -3.383  -0.134  1.00 98.86           O  
ATOM   3666  CG  LYS A 230      -7.923  -0.108   0.362  1.00 98.86           C  
ATOM   3667  HG2 LYS A 230      -8.683  -0.853   0.125  1.00 98.86           H  
ATOM   3668  HG3 LYS A 230      -7.258   0.013  -0.493  1.00 98.86           H  
ATOM   3669  CD  LYS A 230      -8.578   1.249   0.656  1.00 98.86           C  
ATOM   3670  HD2 LYS A 230      -9.427   1.135   1.330  1.00 98.86           H  
ATOM   3671  HD3 LYS A 230      -7.843   1.897   1.135  1.00 98.86           H  
ATOM   3672  CE  LYS A 230      -9.023   1.936  -0.625  1.00 98.86           C  
ATOM   3673  HE2 LYS A 230      -9.971   1.514  -0.959  1.00 98.86           H  
ATOM   3674  HE3 LYS A 230      -8.278   1.763  -1.401  1.00 98.86           H  
ATOM   3675  NZ  LYS A 230      -9.153   3.398  -0.428  1.00 98.86           N  
ATOM   3676  HZ1 LYS A 230      -9.925   3.653   0.170  1.00 98.86           H  
ATOM   3677  HZ2 LYS A 230      -8.317   3.824  -0.055  1.00 98.86           H  
ATOM   3678  HZ3 LYS A 230      -9.286   3.821  -1.336  1.00 98.86           H  
ATOM   3679  N   ILE A 231      -7.212  -3.740   2.066  1.00 98.70           N  
ATOM   3680  H   ILE A 231      -7.096  -3.347   2.989  1.00 98.70           H  
ATOM   3681  CA  ILE A 231      -7.804  -5.076   1.952  1.00 98.70           C  
ATOM   3682  HA  ILE A 231      -7.970  -5.281   0.894  1.00 98.70           H  
ATOM   3683  C   ILE A 231      -9.172  -5.131   2.615  1.00 98.70           C  
ATOM   3684  CB  ILE A 231      -6.866  -6.175   2.491  1.00 98.70           C  
ATOM   3685  HB  ILE A 231      -7.373  -7.133   2.380  1.00 98.70           H  
ATOM   3686  O   ILE A 231      -9.409  -4.465   3.623  1.00 98.70           O  
ATOM   3687  CG1 ILE A 231      -6.516  -5.984   3.986  1.00 98.70           C  
ATOM   3688 HG12 ILE A 231      -7.442  -5.949   4.560  1.00 98.70           H  
ATOM   3689 HG13 ILE A 231      -5.990  -5.040   4.127  1.00 98.70           H  
ATOM   3690  CG2 ILE A 231      -5.617  -6.245   1.613  1.00 98.70           C  
ATOM   3691 HG21 ILE A 231      -5.056  -5.313   1.686  1.00 98.70           H  
ATOM   3692 HG22 ILE A 231      -5.898  -6.425   0.576  1.00 98.70           H  
ATOM   3693 HG23 ILE A 231      -4.976  -7.060   1.951  1.00 98.70           H  
ATOM   3694  CD1 ILE A 231      -5.664  -7.110   4.583  1.00 98.70           C  
ATOM   3695 HD11 ILE A 231      -5.584  -6.965   5.660  1.00 98.70           H  
ATOM   3696 HD12 ILE A 231      -4.659  -7.098   4.162  1.00 98.70           H  
ATOM   3697 HD13 ILE A 231      -6.134  -8.075   4.390  1.00 98.70           H  
ATOM   3698  N   ARG A 232     -10.072  -5.938   2.061  1.00 97.85           N  
ATOM   3699  H   ARG A 232      -9.816  -6.433   1.219  1.00 97.85           H  
ATOM   3700  CA  ARG A 232     -11.416  -6.154   2.603  1.00 97.85           C  
ATOM   3701  HA  ARG A 232     -11.429  -5.891   3.660  1.00 97.85           H  
ATOM   3702  C   ARG A 232     -11.797  -7.624   2.482  1.00 97.85           C  
ATOM   3703  CB  ARG A 232     -12.368  -5.212   1.860  1.00 97.85           C  
ATOM   3704  HB2 ARG A 232     -12.025  -4.191   2.025  1.00 97.85           H  
ATOM   3705  HB3 ARG A 232     -12.337  -5.428   0.792  1.00 97.85           H  
ATOM   3706  O   ARG A 232     -11.465  -8.266   1.495  1.00 97.85           O  
ATOM   3707  CG  ARG A 232     -13.809  -5.297   2.347  1.00 97.85           C  
ATOM   3708  HG2 ARG A 232     -13.837  -5.169   3.429  1.00 97.85           H  
ATOM   3709  HG3 ARG A 232     -14.200  -6.284   2.100  1.00 97.85           H  
ATOM   3710  CD  ARG A 232     -14.663  -4.207   1.688  1.00 97.85           C  
ATOM   3711  HD2 ARG A 232     -14.143  -3.253   1.776  1.00 97.85           H  
ATOM   3712  HD3 ARG A 232     -15.608  -4.125   2.225  1.00 97.85           H  
ATOM   3713  NE  ARG A 232     -14.934  -4.492   0.267  1.00 97.85           N  
ATOM   3714  HE  ARG A 232     -14.487  -5.284  -0.173  1.00 97.85           H  
ATOM   3715  NH1 ARG A 232     -16.089  -2.586  -0.220  1.00 97.85           N  
ATOM   3716 HH11 ARG A 232     -15.949  -2.225   0.713  1.00 97.85           H  
ATOM   3717 HH12 ARG A 232     -16.523  -1.996  -0.915  1.00 97.85           H  
ATOM   3718  NH2 ARG A 232     -15.610  -4.045  -1.845  1.00 97.85           N  
ATOM   3719 HH21 ARG A 232     -15.814  -3.355  -2.553  1.00 97.85           H  
ATOM   3720 HH22 ARG A 232     -15.103  -4.874  -2.124  1.00 97.85           H  
ATOM   3721  CZ  ARG A 232     -15.543  -3.703  -0.595  1.00 97.85           C  
ATOM   3722  N   GLU A 233     -12.460  -8.167   3.499  1.00 95.44           N  
ATOM   3723  H   GLU A 233     -12.663  -7.602   4.311  1.00 95.44           H  
ATOM   3724  CA  GLU A 233     -12.915  -9.566   3.498  1.00 95.44           C  
ATOM   3725  HA  GLU A 233     -12.063 -10.236   3.385  1.00 95.44           H  
ATOM   3726  C   GLU A 233     -13.886  -9.782   2.333  1.00 95.44           C  
ATOM   3727  CB  GLU A 233     -13.632  -9.883   4.820  1.00 95.44           C  
ATOM   3728  HB2 GLU A 233     -14.445  -9.165   4.929  1.00 95.44           H  
ATOM   3729  HB3 GLU A 233     -14.063 -10.884   4.773  1.00 95.44           H  
ATOM   3730  O   GLU A 233     -14.848  -9.021   2.199  1.00 95.44           O  
ATOM   3731  CG  GLU A 233     -12.687  -9.808   6.030  1.00 95.44           C  
ATOM   3732  HG2 GLU A 233     -12.003  -8.970   5.892  1.00 95.44           H  
ATOM   3733  HG3 GLU A 233     -12.097 -10.724   6.071  1.00 95.44           H  
ATOM   3734  CD  GLU A 233     -13.390  -9.560   7.369  1.00 95.44           C  
ATOM   3735  OE1 GLU A 233     -12.731  -9.773   8.407  1.00 95.44           O  
ATOM   3736  OE2 GLU A 233     -14.498  -8.971   7.372  1.00 95.44           O  
ATOM   3737  N   TYR A 234     -13.657 -10.797   1.506  1.00 85.89           N  
ATOM   3738  H   TYR A 234     -12.884 -11.416   1.705  1.00 85.89           H  
ATOM   3739  CA  TYR A 234     -14.588 -11.213   0.460  1.00 85.89           C  
ATOM   3740  HA  TYR A 234     -14.970 -10.324  -0.042  1.00 85.89           H  
ATOM   3741  C   TYR A 234     -15.762 -11.961   1.114  1.00 85.89           C  
ATOM   3742  CB  TYR A 234     -13.834 -12.059  -0.576  1.00 85.89           C  
ATOM   3743  HB2 TYR A 234     -13.699 -13.069  -0.191  1.00 85.89           H  
ATOM   3744  HB3 TYR A 234     -12.842 -11.633  -0.724  1.00 85.89           H  
ATOM   3745  O   TYR A 234     -15.532 -12.804   1.983  1.00 85.89           O  
ATOM   3746  CG  TYR A 234     -14.513 -12.112  -1.929  1.00 85.89           C  
ATOM   3747  CD1 TYR A 234     -15.368 -13.181  -2.258  1.00 85.89           C  
ATOM   3748  HD1 TYR A 234     -15.586 -13.953  -1.534  1.00 85.89           H  
ATOM   3749  CD2 TYR A 234     -14.302 -11.071  -2.854  1.00 85.89           C  
ATOM   3750  HD2 TYR A 234     -13.659 -10.241  -2.600  1.00 85.89           H  
ATOM   3751  CE1 TYR A 234     -15.993 -13.221  -3.519  1.00 85.89           C  
ATOM   3752  HE1 TYR A 234     -16.677 -14.021  -3.759  1.00 85.89           H  
ATOM   3753  CE2 TYR A 234     -14.935 -11.100  -4.111  1.00 85.89           C  
ATOM   3754  HE2 TYR A 234     -14.776 -10.292  -4.809  1.00 85.89           H  
ATOM   3755  OH  TYR A 234     -16.390 -12.214  -5.662  1.00 85.89           O  
ATOM   3756  HH  TYR A 234     -16.213 -11.412  -6.160  1.00 85.89           H  
ATOM   3757  CZ  TYR A 234     -15.778 -12.183  -4.448  1.00 85.89           C  
ATOM   3758  N   LYS A 235     -17.005 -11.610   0.758  1.00 64.89           N  
ATOM   3759  H   LYS A 235     -17.109 -11.080  -0.095  1.00 64.89           H  
ATOM   3760  CA  LYS A 235     -18.209 -12.301   1.252  1.00 64.89           C  
ATOM   3761  HA  LYS A 235     -18.008 -12.745   2.227  1.00 64.89           H  
ATOM   3762  C   LYS A 235     -18.554 -13.490   0.370  1.00 64.89           C  
ATOM   3763  CB  LYS A 235     -19.422 -11.366   1.358  1.00 64.89           C  
ATOM   3764  HB2 LYS A 235     -19.477 -10.734   0.471  1.00 64.89           H  
ATOM   3765  HB3 LYS A 235     -20.316 -11.990   1.378  1.00 64.89           H  
ATOM   3766  O   LYS A 235     -18.415 -13.344  -0.862  1.00 64.89           O  
ATOM   3767  CG  LYS A 235     -19.408 -10.511   2.630  1.00 64.89           C  
ATOM   3768  HG2 LYS A 235     -18.607  -9.774   2.568  1.00 64.89           H  
ATOM   3769  HG3 LYS A 235     -19.238 -11.153   3.494  1.00 64.89           H  
ATOM   3770  CD  LYS A 235     -20.763  -9.808   2.785  1.00 64.89           C  
ATOM   3771  HD2 LYS A 235     -20.925  -9.155   1.927  1.00 64.89           H  
ATOM   3772  HD3 LYS A 235     -21.549 -10.564   2.808  1.00 64.89           H  
ATOM   3773  CE  LYS A 235     -20.803  -8.993   4.080  1.00 64.89           C  
ATOM   3774  HE2 LYS A 235     -20.580  -9.662   4.911  1.00 64.89           H  
ATOM   3775  HE3 LYS A 235     -20.018  -8.238   4.039  1.00 64.89           H  
ATOM   3776  NZ  LYS A 235     -22.129  -8.356   4.277  1.00 64.89           N  
ATOM   3777  HZ1 LYS A 235     -22.848  -9.065   4.322  1.00 64.89           H  
ATOM   3778  HZ2 LYS A 235     -22.343  -7.737   3.509  1.00 64.89           H  
ATOM   3779  HZ3 LYS A 235     -22.147  -7.829   5.139  1.00 64.89           H  
ATOM   3780  OXT LYS A 235     -19.016 -14.475   0.977  1.00 64.89           O  
TER    3781      LYS A 235                                                       
END   
