# Supplementary material for: Nuclear genome of Bulinus truncatus, an intermediate host of the carcinogenic human blood fluke Schistosoma haematobium
Source: Nat Commun. 2022 Feb 21;13:977. doi: 10.1038/s41467-022-28634-9 (PMC8861042; doi:10.1038/s41467-022-28634-9)
Supplement: Supplementary file 6 — Supplementary Data 3 [file 41467_2022_28634_MOESM6_ESM.zip › Supplementary_Data_3/bglb031596-pa.mature.pep.pdb]

ATOM      1  N   ASN A   1       7.722   7.049  10.015  1.00 37.70           N  
ATOM      2  H   ASN A   1       8.520   7.145   9.403  1.00 37.70           H  
ATOM      3  H2  ASN A   1       6.882   7.145   9.462  1.00 37.70           H  
ATOM      4  H3  ASN A   1       7.746   7.772  10.720  1.00 37.70           H  
ATOM      5  CA  ASN A   1       7.775   5.713  10.651  1.00 37.70           C  
ATOM      6  HA  ASN A   1       7.738   4.958   9.865  1.00 37.70           H  
ATOM      7  C   ASN A   1       6.558   5.527  11.540  1.00 37.70           C  
ATOM      8  CB  ASN A   1       9.100   5.509  11.422  1.00 37.70           C  
ATOM      9  HB2 ASN A   1       9.118   4.512  11.862  1.00 37.70           H  
ATOM     10  HB3 ASN A   1       9.189   6.244  12.222  1.00 37.70           H  
ATOM     11  O   ASN A   1       6.499   6.134  12.602  1.00 37.70           O  
ATOM     12  CG  ASN A   1      10.292   5.645  10.481  1.00 37.70           C  
ATOM     13  ND2 ASN A   1      11.508   5.759  10.963  1.00 37.70           N  
ATOM     14 HD21 ASN A   1      11.713   5.666  11.947  1.00 37.70           H  
ATOM     15 HD22 ASN A   1      12.253   5.817  10.282  1.00 37.70           H  
ATOM     16  OD1 ASN A   1      10.105   5.719   9.282  1.00 37.70           O  
ATOM     17  N   LEU A   2       5.568   4.752  11.091  1.00 47.27           N  
ATOM     18  H   LEU A   2       5.671   4.265  10.212  1.00 47.27           H  
ATOM     19  CA  LEU A   2       4.465   4.300  11.944  1.00 47.27           C  
ATOM     20  HA  LEU A   2       3.976   5.157  12.407  1.00 47.27           H  
ATOM     21  C   LEU A   2       5.060   3.431  13.061  1.00 47.27           C  
ATOM     22  CB  LEU A   2       3.438   3.538  11.075  1.00 47.27           C  
ATOM     23  HB2 LEU A   2       3.950   3.072  10.233  1.00 47.27           H  
ATOM     24  HB3 LEU A   2       3.004   2.725  11.657  1.00 47.27           H  
ATOM     25  O   LEU A   2       5.609   2.366  12.801  1.00 47.27           O  
ATOM     26  CG  LEU A   2       2.298   4.445  10.562  1.00 47.27           C  
ATOM     27  HG  LEU A   2       2.626   5.485  10.575  1.00 47.27           H  
ATOM     28  CD1 LEU A   2       1.887   4.111   9.134  1.00 47.27           C  
ATOM     29 HD11 LEU A   2       0.972   4.643   8.873  1.00 47.27           H  
ATOM     30 HD12 LEU A   2       1.713   3.041   9.025  1.00 47.27           H  
ATOM     31 HD13 LEU A   2       2.667   4.454   8.454  1.00 47.27           H  
ATOM     32  CD2 LEU A   2       1.065   4.316  11.455  1.00 47.27           C  
ATOM     33 HD21 LEU A   2       0.296   5.015  11.126  1.00 47.27           H  
ATOM     34 HD22 LEU A   2       1.323   4.542  12.489  1.00 47.27           H  
ATOM     35 HD23 LEU A   2       0.665   3.304  11.396  1.00 47.27           H  
ATOM     36  N   THR A   3       5.040   3.933  14.294  1.00 47.08           N  
ATOM     37  H   THR A   3       4.607   4.832  14.446  1.00 47.08           H  
ATOM     38  CA  THR A   3       5.501   3.197  15.479  1.00 47.08           C  
ATOM     39  HA  THR A   3       6.246   2.461  15.177  1.00 47.08           H  
ATOM     40  C   THR A   3       4.333   2.440  16.109  1.00 47.08           C  
ATOM     41  CB  THR A   3       6.157   4.136  16.506  1.00 47.08           C  
ATOM     42  HB  THR A   3       6.485   3.546  17.362  1.00 47.08           H  
ATOM     43  O   THR A   3       3.172   2.788  15.892  1.00 47.08           O  
ATOM     44  CG2 THR A   3       7.371   4.877  15.945  1.00 47.08           C  
ATOM     45 HG21 THR A   3       8.074   4.158  15.524  1.00 47.08           H  
ATOM     46 HG22 THR A   3       7.066   5.574  15.164  1.00 47.08           H  
ATOM     47 HG23 THR A   3       7.870   5.425  16.743  1.00 47.08           H  
ATOM     48  OG1 THR A   3       5.237   5.107  16.952  1.00 47.08           O  
ATOM     49  HG1 THR A   3       5.729   5.920  17.086  1.00 47.08           H  
ATOM     50  N   ILE A   4       4.620   1.446  16.957  1.00 51.32           N  
ATOM     51  H   ILE A   4       5.578   1.137  17.039  1.00 51.32           H  
ATOM     52  CA  ILE A   4       3.592   0.752  17.758  1.00 51.32           C  
ATOM     53  HA  ILE A   4       2.900   0.254  17.079  1.00 51.32           H  
ATOM     54  C   ILE A   4       2.765   1.753  18.585  1.00 51.32           C  
ATOM     55  CB  ILE A   4       4.249  -0.325  18.657  1.00 51.32           C  
ATOM     56  HB  ILE A   4       5.034   0.151  19.246  1.00 51.32           H  
ATOM     57  O   ILE A   4       1.560   1.574  18.739  1.00 51.32           O  
ATOM     58  CG1 ILE A   4       4.891  -1.430  17.783  1.00 51.32           C  
ATOM     59 HG12 ILE A   4       5.559  -0.973  17.053  1.00 51.32           H  
ATOM     60 HG13 ILE A   4       4.112  -1.957  17.232  1.00 51.32           H  
ATOM     61  CG2 ILE A   4       3.228  -0.941  19.637  1.00 51.32           C  
ATOM     62 HG21 ILE A   4       2.836  -0.182  20.314  1.00 51.32           H  
ATOM     63 HG22 ILE A   4       2.404  -1.385  19.078  1.00 51.32           H  
ATOM     64 HG23 ILE A   4       3.703  -1.705  20.253  1.00 51.32           H  
ATOM     65  CD1 ILE A   4       5.725  -2.452  18.567  1.00 51.32           C  
ATOM     66 HD11 ILE A   4       6.256  -3.093  17.863  1.00 51.32           H  
ATOM     67 HD12 ILE A   4       6.455  -1.939  19.193  1.00 51.32           H  
ATOM     68 HD13 ILE A   4       5.086  -3.083  19.184  1.00 51.32           H  
ATOM     69  N   SER A   5       3.376   2.843  19.067  1.00 50.15           N  
ATOM     70  H   SER A   5       4.375   2.936  18.953  1.00 50.15           H  
ATOM     71  CA  SER A   5       2.652   3.932  19.739  1.00 50.15           C  
ATOM     72  HA  SER A   5       2.077   3.513  20.565  1.00 50.15           H  
ATOM     73  C   SER A   5       1.662   4.645  18.810  1.00 50.15           C  
ATOM     74  CB  SER A   5       3.633   4.955  20.317  1.00 50.15           C  
ATOM     75  HB2 SER A   5       4.258   5.359  19.522  1.00 50.15           H  
ATOM     76  HB3 SER A   5       3.071   5.769  20.775  1.00 50.15           H  
ATOM     77  O   SER A   5       0.569   4.993  19.250  1.00 50.15           O  
ATOM     78  OG  SER A   5       4.442   4.338  21.300  1.00 50.15           O  
ATOM     79  HG  SER A   5       5.016   5.001  21.691  1.00 50.15           H  
ATOM     80  N   GLY A   6       2.004   4.809  17.527  1.00 52.09           N  
ATOM     81  H   GLY A   6       2.898   4.455  17.215  1.00 52.09           H  
ATOM     82  CA  GLY A   6       1.087   5.307  16.498  1.00 52.09           C  
ATOM     83  HA2 GLY A   6       1.630   5.416  15.559  1.00 52.09           H  
ATOM     84  HA3 GLY A   6       0.696   6.281  16.793  1.00 52.09           H  
ATOM     85  C   GLY A   6      -0.093   4.361  16.258  1.00 52.09           C  
ATOM     86  O   GLY A   6      -1.233   4.812  16.230  1.00 52.09           O  
ATOM     87  N   ILE A   7       0.156   3.047  16.201  1.00 53.45           N  
ATOM     88  H   ILE A   7       1.121   2.749  16.209  1.00 53.45           H  
ATOM     89  CA  ILE A   7      -0.900   2.020  16.081  1.00 53.45           C  
ATOM     90  HA  ILE A   7      -1.530   2.267  15.226  1.00 53.45           H  
ATOM     91  C   ILE A   7      -1.811   2.024  17.319  1.00 53.45           C  
ATOM     92  CB  ILE A   7      -0.281   0.621  15.836  1.00 53.45           C  
ATOM     93  HB  ILE A   7       0.400   0.396  16.657  1.00 53.45           H  
ATOM     94  O   ILE A   7      -3.028   1.926  17.192  1.00 53.45           O  
ATOM     95  CG1 ILE A   7       0.524   0.616  14.516  1.00 53.45           C  
ATOM     96 HG12 ILE A   7       1.235   1.443  14.516  1.00 53.45           H  
ATOM     97 HG13 ILE A   7      -0.153   0.761  13.674  1.00 53.45           H  
ATOM     98  CG2 ILE A   7      -1.363  -0.476  15.805  1.00 53.45           C  
ATOM     99 HG21 ILE A   7      -2.084  -0.267  15.015  1.00 53.45           H  
ATOM    100 HG22 ILE A   7      -0.917  -1.455  15.626  1.00 53.45           H  
ATOM    101 HG23 ILE A   7      -1.891  -0.535  16.757  1.00 53.45           H  
ATOM    102  CD1 ILE A   7       1.339  -0.660  14.285  1.00 53.45           C  
ATOM    103 HD11 ILE A   7       2.016  -0.489  13.449  1.00 53.45           H  
ATOM    104 HD12 ILE A   7       1.927  -0.900  15.171  1.00 53.45           H  
ATOM    105 HD13 ILE A   7       0.685  -1.496  14.038  1.00 53.45           H  
ATOM    106  N   LYS A   8      -1.239   2.197  18.519  1.00 49.41           N  
ATOM    107  H   LYS A   8      -0.230   2.230  18.548  1.00 49.41           H  
ATOM    108  CA  LYS A   8      -1.984   2.236  19.787  1.00 49.41           C  
ATOM    109  HA  LYS A   8      -2.592   1.333  19.843  1.00 49.41           H  
ATOM    110  C   LYS A   8      -2.970   3.410  19.864  1.00 49.41           C  
ATOM    111  CB  LYS A   8      -0.984   2.238  20.955  1.00 49.41           C  
ATOM    112  HB2 LYS A   8      -0.447   3.187  20.968  1.00 49.41           H  
ATOM    113  HB3 LYS A   8      -0.264   1.435  20.800  1.00 49.41           H  
ATOM    114  O   LYS A   8      -4.039   3.238  20.438  1.00 49.41           O  
ATOM    115  CG  LYS A   8      -1.669   2.020  22.313  1.00 49.41           C  
ATOM    116  HG2 LYS A   8      -2.373   2.831  22.501  1.00 49.41           H  
ATOM    117  HG3 LYS A   8      -2.214   1.076  22.292  1.00 49.41           H  
ATOM    118  CD  LYS A   8      -0.643   1.989  23.452  1.00 49.41           C  
ATOM    119  HD2 LYS A   8       0.058   1.170  23.285  1.00 49.41           H  
ATOM    120  HD3 LYS A   8      -0.099   2.933  23.462  1.00 49.41           H  
ATOM    121  CE  LYS A   8      -1.371   1.794  24.788  1.00 49.41           C  
ATOM    122  HE2 LYS A   8      -1.887   0.834  24.767  1.00 49.41           H  
ATOM    123  HE3 LYS A   8      -2.130   2.571  24.878  1.00 49.41           H  
ATOM    124  NZ  LYS A   8      -0.438   1.860  25.942  1.00 49.41           N  
ATOM    125  HZ1 LYS A   8       0.269   1.142  25.875  1.00 49.41           H  
ATOM    126  HZ2 LYS A   8      -0.945   1.740  26.807  1.00 49.41           H  
ATOM    127  HZ3 LYS A   8       0.016   2.762  25.970  1.00 49.41           H  
ATOM    128  N   CYS A   9      -2.638   4.571  19.289  1.00 56.86           N  
ATOM    129  H   CYS A   9      -1.737   4.640  18.837  1.00 56.86           H  
ATOM    130  CA  CYS A   9      -3.557   5.716  19.200  1.00 56.86           C  
ATOM    131  HA  CYS A   9      -3.963   5.939  20.187  1.00 56.86           H  
ATOM    132  C   CYS A   9      -4.751   5.425  18.274  1.00 56.86           C  
ATOM    133  CB  CYS A   9      -2.761   6.931  18.700  1.00 56.86           C  
ATOM    134  HB2 CYS A   9      -2.482   6.774  17.658  1.00 56.86           H  
ATOM    135  HB3 CYS A   9      -1.857   7.054  19.296  1.00 56.86           H  
ATOM    136  O   CYS A   9      -5.866   5.868  18.525  1.00 56.86           O  
ATOM    137  SG  CYS A   9      -3.772   8.435  18.834  1.00 56.86           S  
ATOM    138  HG  CYS A   9      -3.006   9.233  18.085  1.00 56.86           H  
ATOM    139  N   CYS A  10      -4.523   4.634  17.224  1.00 52.41           N  
ATOM    140  H   CYS A  10      -3.579   4.316  17.053  1.00 52.41           H  
ATOM    141  CA  CYS A  10      -5.524   4.300  16.216  1.00 52.41           C  
ATOM    142  HA  CYS A  10      -6.248   5.114  16.164  1.00 52.41           H  
ATOM    143  C   CYS A  10      -6.339   3.041  16.537  1.00 52.41           C  
ATOM    144  CB  CYS A  10      -4.840   4.197  14.849  1.00 52.41           C  
ATOM    145  HB2 CYS A  10      -5.583   3.950  14.091  1.00 52.41           H  
ATOM    146  HB3 CYS A  10      -4.093   3.403  14.874  1.00 52.41           H  
ATOM    147  O   CYS A  10      -7.119   2.608  15.688  1.00 52.41           O  
ATOM    148  SG  CYS A  10      -4.046   5.772  14.420  1.00 52.41           S  
ATOM    149  HG  CYS A  10      -5.148   6.526  14.464  1.00 52.41           H  
ATOM    150  N   TYR A  11      -6.216   2.470  17.742  1.00 53.14           N  
ATOM    151  H   TYR A  11      -5.553   2.865  18.394  1.00 53.14           H  
ATOM    152  CA  TYR A  11      -7.238   1.564  18.268  1.00 53.14           C  
ATOM    153  HA  TYR A  11      -7.492   0.840  17.494  1.00 53.14           H  
ATOM    154  C   TYR A  11      -8.502   2.388  18.563  1.00 53.14           C  
ATOM    155  CB  TYR A  11      -6.707   0.776  19.476  1.00 53.14           C  
ATOM    156  HB2 TYR A  11      -6.555   1.455  20.315  1.00 53.14           H  
ATOM    157  HB3 TYR A  11      -5.733   0.362  19.214  1.00 53.14           H  
ATOM    158  O   TYR A  11      -8.818   2.716  19.705  1.00 53.14           O  
ATOM    159  CG  TYR A  11      -7.606  -0.376  19.898  1.00 53.14           C  
ATOM    160  CD1 TYR A  11      -8.517  -0.218  20.959  1.00 53.14           C  
ATOM    161  HD1 TYR A  11      -8.583   0.731  21.469  1.00 53.14           H  
ATOM    162  CD2 TYR A  11      -7.540  -1.611  19.221  1.00 53.14           C  
ATOM    163  HD2 TYR A  11      -6.882  -1.734  18.373  1.00 53.14           H  
ATOM    164  CE1 TYR A  11      -9.337  -1.292  21.354  1.00 53.14           C  
ATOM    165  HE1 TYR A  11      -9.989  -1.172  22.207  1.00 53.14           H  
ATOM    166  CE2 TYR A  11      -8.384  -2.673  19.596  1.00 53.14           C  
ATOM    167  HE2 TYR A  11      -8.388  -3.589  19.024  1.00 53.14           H  
ATOM    168  OH  TYR A  11     -10.099  -3.551  21.025  1.00 53.14           O  
ATOM    169  HH  TYR A  11     -10.782  -3.257  21.633  1.00 53.14           H  
ATOM    170  CZ  TYR A  11      -9.290  -2.519  20.660  1.00 53.14           C  
ATOM    171  N   SER A  12      -9.194   2.794  17.502  1.00 54.23           N  
ATOM    172  H   SER A  12      -8.834   2.551  16.590  1.00 54.23           H  
ATOM    173  CA  SER A  12     -10.557   3.289  17.586  1.00 54.23           C  
ATOM    174  HA  SER A  12     -10.641   4.008  18.401  1.00 54.23           H  
ATOM    175  C   SER A  12     -11.430   2.077  17.884  1.00 54.23           C  
ATOM    176  CB  SER A  12     -10.948   3.994  16.286  1.00 54.23           C  
ATOM    177  HB2 SER A  12     -10.676   3.355  15.446  1.00 54.23           H  
ATOM    178  HB3 SER A  12     -10.404   4.934  16.205  1.00 54.23           H  
ATOM    179  O   SER A  12     -11.474   1.122  17.112  1.00 54.23           O  
ATOM    180  OG  SER A  12     -12.341   4.243  16.264  1.00 54.23           O  
ATOM    181  HG  SER A  12     -12.556   4.833  15.537  1.00 54.23           H  
ATOM    182  N   LEU A  13     -12.097   2.100  19.036  1.00 54.78           N  
ATOM    183  H   LEU A  13     -11.970   2.919  19.615  1.00 54.78           H  
ATOM    184  CA  LEU A  13     -13.057   1.092  19.498  1.00 54.78           C  
ATOM    185  HA  LEU A  13     -12.600   0.109  19.387  1.00 54.78           H  
ATOM    186  C   LEU A  13     -14.348   1.053  18.642  1.00 54.78           C  
ATOM    187  CB  LEU A  13     -13.334   1.367  20.996  1.00 54.78           C  
ATOM    188  HB2 LEU A  13     -14.315   0.987  21.279  1.00 54.78           H  
ATOM    189  HB3 LEU A  13     -13.368   2.445  21.151  1.00 54.78           H  
ATOM    190  O   LEU A  13     -15.407   0.678  19.139  1.00 54.78           O  
ATOM    191  CG  LEU A  13     -12.303   0.742  21.950  1.00 54.78           C  
ATOM    192  HG  LEU A  13     -11.294   0.908  21.574  1.00 54.78           H  
ATOM    193  CD1 LEU A  13     -12.413   1.385  23.334  1.00 54.78           C  
ATOM    194 HD11 LEU A  13     -13.414   1.236  23.737  1.00 54.78           H  
ATOM    195 HD12 LEU A  13     -11.678   0.944  24.007  1.00 54.78           H  
ATOM    196 HD13 LEU A  13     -12.215   2.454  23.255  1.00 54.78           H  
ATOM    197  CD2 LEU A  13     -12.565  -0.761  22.109  1.00 54.78           C  
ATOM    198 HD21 LEU A  13     -12.305  -1.279  21.186  1.00 54.78           H  
ATOM    199 HD22 LEU A  13     -13.621  -0.932  22.316  1.00 54.78           H  
ATOM    200 HD23 LEU A  13     -11.994  -1.167  22.945  1.00 54.78           H  
ATOM    201  N   GLY A  14     -14.292   1.444  17.369  1.00 63.21           N  
ATOM    202  H   GLY A  14     -13.387   1.630  16.960  1.00 63.21           H  
ATOM    203  CA  GLY A  14     -15.448   1.545  16.487  1.00 63.21           C  
ATOM    204  HA2 GLY A  14     -15.931   2.510  16.635  1.00 63.21           H  
ATOM    205  HA3 GLY A  14     -16.163   0.761  16.737  1.00 63.21           H  
ATOM    206  C   GLY A  14     -15.086   1.410  15.013  1.00 63.21           C  
ATOM    207  O   GLY A  14     -13.923   1.502  14.625  1.00 63.21           O  
ATOM    208  N   ASN A  15     -16.112   1.184  14.193  1.00 69.11           N  
ATOM    209  H   ASN A  15     -17.041   1.147  14.588  1.00 69.11           H  
ATOM    210  CA  ASN A  15     -15.992   1.210  12.740  1.00 69.11           C  
ATOM    211  HA  ASN A  15     -15.161   0.575  12.431  1.00 69.11           H  
ATOM    212  C   ASN A  15     -15.711   2.647  12.298  1.00 69.11           C  
ATOM    213  CB  ASN A  15     -17.298   0.701  12.102  1.00 69.11           C  
ATOM    214  HB2 ASN A  15     -18.138   1.272  12.499  1.00 69.11           H  
ATOM    215  HB3 ASN A  15     -17.256   0.877  11.027  1.00 69.11           H  
ATOM    216  O   ASN A  15     -16.521   3.530  12.563  1.00 69.11           O  
ATOM    217  CG  ASN A  15     -17.549  -0.778  12.313  1.00 69.11           C  
ATOM    218  ND2 ASN A  15     -18.771  -1.227  12.139  1.00 69.11           N  
ATOM    219 HD21 ASN A  15     -18.914  -2.197  12.380  1.00 69.11           H  
ATOM    220 HD22 ASN A  15     -19.522  -0.584  11.931  1.00 69.11           H  
ATOM    221  OD1 ASN A  15     -16.669  -1.560  12.612  1.00 69.11           O  
ATOM    222  N   ASN A  16     -14.593   2.863  11.612  1.00 85.94           N  
ATOM    223  H   ASN A  16     -13.959   2.094  11.452  1.00 85.94           H  
ATOM    224  CA  ASN A  16     -14.275   4.151  10.996  1.00 85.94           C  
ATOM    225  HA  ASN A  16     -15.045   4.881  11.245  1.00 85.94           H  
ATOM    226  C   ASN A  16     -14.262   3.987   9.481  1.00 85.94           C  
ATOM    227  CB  ASN A  16     -12.929   4.701  11.502  1.00 85.94           C  
ATOM    228  HB2 ASN A  16     -12.118   4.144  11.032  1.00 85.94           H  
ATOM    229  HB3 ASN A  16     -12.837   5.747  11.212  1.00 85.94           H  
ATOM    230  O   ASN A  16     -13.957   2.909   8.969  1.00 85.94           O  
ATOM    231  CG  ASN A  16     -12.772   4.609  13.002  1.00 85.94           C  
ATOM    232  ND2 ASN A  16     -12.268   3.490  13.460  1.00 85.94           N  
ATOM    233 HD21 ASN A  16     -12.463   3.273  14.427  1.00 85.94           H  
ATOM    234 HD22 ASN A  16     -12.178   2.707  12.828  1.00 85.94           H  
ATOM    235  OD1 ASN A  16     -13.070   5.504  13.773  1.00 85.94           O  
ATOM    236  N   ASN A  17     -14.498   5.076   8.766  1.00 92.31           N  
ATOM    237  H   ASN A  17     -14.705   5.932   9.260  1.00 92.31           H  
ATOM    238  CA  ASN A  17     -14.083   5.185   7.383  1.00 92.31           C  
ATOM    239  HA  ASN A  17     -14.323   4.255   6.869  1.00 92.31           H  
ATOM    240  C   ASN A  17     -12.561   5.405   7.357  1.00 92.31           C  
ATOM    241  CB  ASN A  17     -14.849   6.328   6.703  1.00 92.31           C  
ATOM    242  HB2 ASN A  17     -14.671   7.247   7.262  1.00 92.31           H  
ATOM    243  HB3 ASN A  17     -14.461   6.466   5.693  1.00 92.31           H  
ATOM    244  O   ASN A  17     -12.052   6.372   7.927  1.00 92.31           O  
ATOM    245  CG  ASN A  17     -16.347   6.092   6.604  1.00 92.31           C  
ATOM    246  ND2 ASN A  17     -17.139   6.674   7.476  1.00 92.31           N  
ATOM    247 HD21 ASN A  17     -18.123   6.447   7.477  1.00 92.31           H  
ATOM    248 HD22 ASN A  17     -16.803   7.244   8.239  1.00 92.31           H  
ATOM    249  OD1 ASN A  17     -16.827   5.423   5.693  1.00 92.31           O  
ATOM    250  N   LEU A  18     -11.825   4.522   6.686  1.00 95.20           N  
ATOM    251  H   LEU A  18     -12.306   3.748   6.249  1.00 95.20           H  
ATOM    252  CA  LEU A  18     -10.424   4.750   6.342  1.00 95.20           C  
ATOM    253  HA  LEU A  18      -9.990   5.464   7.042  1.00 95.20           H  
ATOM    254  C   LEU A  18     -10.356   5.354   4.945  1.00 95.20           C  
ATOM    255  CB  LEU A  18      -9.629   3.438   6.453  1.00 95.20           C  
ATOM    256  HB2 LEU A  18      -9.568   3.161   7.505  1.00 95.20           H  
ATOM    257  HB3 LEU A  18     -10.178   2.661   5.922  1.00 95.20           H  
ATOM    258  O   LEU A  18     -10.789   4.731   3.978  1.00 95.20           O  
ATOM    259  CG  LEU A  18      -8.203   3.504   5.876  1.00 95.20           C  
ATOM    260  HG  LEU A  18      -8.236   3.871   4.850  1.00 95.20           H  
ATOM    261  CD1 LEU A  18      -7.292   4.418   6.695  1.00 95.20           C  
ATOM    262 HD11 LEU A  18      -7.210   4.047   7.716  1.00 95.20           H  
ATOM    263 HD12 LEU A  18      -6.307   4.438   6.229  1.00 95.20           H  
ATOM    264 HD13 LEU A  18      -7.688   5.434   6.707  1.00 95.20           H  
ATOM    265  CD2 LEU A  18      -7.572   2.116   5.834  1.00 95.20           C  
ATOM    266 HD21 LEU A  18      -8.244   1.415   5.337  1.00 95.20           H  
ATOM    267 HD22 LEU A  18      -6.640   2.155   5.271  1.00 95.20           H  
ATOM    268 HD23 LEU A  18      -7.366   1.766   6.845  1.00 95.20           H  
ATOM    269  N   GLN A  19      -9.753   6.531   4.832  1.00 95.29           N  
ATOM    270  H   GLN A  19      -9.446   6.993   5.677  1.00 95.29           H  
ATOM    271  CA  GLN A  19      -9.416   7.150   3.558  1.00 95.29           C  
ATOM    272  HA  GLN A  19      -9.867   6.573   2.750  1.00 95.29           H  
ATOM    273  C   GLN A  19      -7.903   7.128   3.349  1.00 95.29           C  
ATOM    274  CB  GLN A  19     -10.027   8.553   3.496  1.00 95.29           C  
ATOM    275  HB2 GLN A  19     -11.109   8.445   3.571  1.00 95.29           H  
ATOM    276  HB3 GLN A  19      -9.684   9.145   4.344  1.00 95.29           H  
ATOM    277  O   GLN A  19      -7.133   7.555   4.210  1.00 95.29           O  
ATOM    278  CG  GLN A  19      -9.685   9.293   2.192  1.00 95.29           C  
ATOM    279  HG2 GLN A  19      -8.621   9.527   2.185  1.00 95.29           H  
ATOM    280  HG3 GLN A  19      -9.895   8.651   1.337  1.00 95.29           H  
ATOM    281  CD  GLN A  19     -10.479  10.585   2.025  1.00 95.29           C  
ATOM    282  NE2 GLN A  19     -10.075  11.471   1.145  1.00 95.29           N  
ATOM    283 HE21 GLN A  19     -10.636  12.307   1.067  1.00 95.29           H  
ATOM    284 HE22 GLN A  19      -9.227  11.343   0.610  1.00 95.29           H  
ATOM    285  OE1 GLN A  19     -11.491  10.827   2.658  1.00 95.29           O  
ATOM    286  N   ILE A  20      -7.493   6.648   2.180  1.00 96.50           N  
ATOM    287  H   ILE A  20      -8.193   6.293   1.544  1.00 96.50           H  
ATOM    288  CA  ILE A  20      -6.121   6.669   1.697  1.00 96.50           C  
ATOM    289  HA  ILE A  20      -5.487   7.020   2.511  1.00 96.50           H  
ATOM    290  C   ILE A  20      -6.050   7.658   0.544  1.00 96.50           C  
ATOM    291  CB  ILE A  20      -5.619   5.266   1.304  1.00 96.50           C  
ATOM    292  HB  ILE A  20      -6.213   4.908   0.463  1.00 96.50           H  
ATOM    293  O   ILE A  20      -6.725   7.478  -0.468  1.00 96.50           O  
ATOM    294  CG1 ILE A  20      -5.825   4.293   2.484  1.00 96.50           C  
ATOM    295 HG12 ILE A  20      -6.894   4.162   2.654  1.00 96.50           H  
ATOM    296 HG13 ILE A  20      -5.399   4.730   3.387  1.00 96.50           H  
ATOM    297  CG2 ILE A  20      -4.145   5.337   0.860  1.00 96.50           C  
ATOM    298 HG21 ILE A  20      -3.512   5.618   1.702  1.00 96.50           H  
ATOM    299 HG22 ILE A  20      -3.821   4.375   0.463  1.00 96.50           H  
ATOM    300 HG23 ILE A  20      -4.018   6.067   0.061  1.00 96.50           H  
ATOM    301  CD1 ILE A  20      -5.232   2.897   2.285  1.00 96.50           C  
ATOM    302 HD11 ILE A  20      -5.481   2.299   3.162  1.00 96.50           H  
ATOM    303 HD12 ILE A  20      -5.650   2.432   1.393  1.00 96.50           H  
ATOM    304 HD13 ILE A  20      -4.146   2.943   2.210  1.00 96.50           H  
ATOM    305  N   ASN A  21      -5.239   8.700   0.701  1.00 96.60           N  
ATOM    306  H   ASN A  21      -4.674   8.734   1.537  1.00 96.60           H  
ATOM    307  CA  ASN A  21      -4.983   9.683  -0.348  1.00 96.60           C  
ATOM    308  HA  ASN A  21      -5.688   9.547  -1.168  1.00 96.60           H  
ATOM    309  C   ASN A  21      -3.580   9.474  -0.891  1.00 96.60           C  
ATOM    310  CB  ASN A  21      -5.150  11.106   0.189  1.00 96.60           C  
ATOM    311  HB2 ASN A  21      -4.399  11.295   0.956  1.00 96.60           H  
ATOM    312  HB3 ASN A  21      -4.996  11.816  -0.623  1.00 96.60           H  
ATOM    313  O   ASN A  21      -2.644   9.285  -0.113  1.00 96.60           O  
ATOM    314  CG  ASN A  21      -6.530  11.339   0.754  1.00 96.60           C  
ATOM    315  ND2 ASN A  21      -6.654  11.413   2.061  1.00 96.60           N  
ATOM    316 HD21 ASN A  21      -7.576  11.562   2.445  1.00 96.60           H  
ATOM    317 HD22 ASN A  21      -5.860  11.219   2.654  1.00 96.60           H  
ATOM    318  OD1 ASN A  21      -7.509  11.433   0.034  1.00 96.60           O  
ATOM    319  N   MET A  22      -3.432   9.522  -2.208  1.00 97.95           N  
ATOM    320  H   MET A  22      -4.242   9.669  -2.793  1.00 97.95           H  
ATOM    321  CA  MET A  22      -2.178   9.221  -2.883  1.00 97.95           C  
ATOM    322  HA  MET A  22      -1.364   9.237  -2.158  1.00 97.95           H  
ATOM    323  C   MET A  22      -1.888  10.269  -3.956  1.00 97.95           C  
ATOM    324  CB  MET A  22      -2.247   7.819  -3.494  1.00 97.95           C  
ATOM    325  HB2 MET A  22      -1.261   7.584  -3.895  1.00 97.95           H  
ATOM    326  HB3 MET A  22      -2.977   7.820  -4.304  1.00 97.95           H  
ATOM    327  O   MET A  22      -2.814  10.749  -4.609  1.00 97.95           O  
ATOM    328  CG  MET A  22      -2.608   6.713  -2.501  1.00 97.95           C  
ATOM    329  HG2 MET A  22      -1.805   6.615  -1.771  1.00 97.95           H  
ATOM    330  HG3 MET A  22      -3.521   6.979  -1.968  1.00 97.95           H  
ATOM    331  SD  MET A  22      -2.891   5.110  -3.283  1.00 97.95           S  
ATOM    332  CE  MET A  22      -4.624   5.304  -3.779  1.00 97.95           C  
ATOM    333  HE1 MET A  22      -5.237   5.517  -2.904  1.00 97.95           H  
ATOM    334  HE2 MET A  22      -4.969   4.375  -4.235  1.00 97.95           H  
ATOM    335  HE3 MET A  22      -4.718   6.117  -4.499  1.00 97.95           H  
ATOM    336  N   GLN A  23      -0.613  10.604  -4.152  1.00 98.36           N  
ATOM    337  H   GLN A  23       0.092  10.162  -3.579  1.00 98.36           H  
ATOM    338  CA  GLN A  23      -0.156  11.486  -5.228  1.00 98.36           C  
ATOM    339  HA  GLN A  23      -0.949  11.560  -5.972  1.00 98.36           H  
ATOM    340  C   GLN A  23       1.080  10.894  -5.908  1.00 98.36           C  
ATOM    341  CB  GLN A  23       0.119  12.904  -4.695  1.00 98.36           C  
ATOM    342  HB2 GLN A  23      -0.724  13.229  -4.086  1.00 98.36           H  
ATOM    343  HB3 GLN A  23       1.020  12.881  -4.082  1.00 98.36           H  
ATOM    344  O   GLN A  23       2.008  10.428  -5.237  1.00 98.36           O  
ATOM    345  CG  GLN A  23       0.361  13.936  -5.805  1.00 98.36           C  
ATOM    346  HG2 GLN A  23       1.233  13.647  -6.391  1.00 98.36           H  
ATOM    347  HG3 GLN A  23      -0.498  13.959  -6.475  1.00 98.36           H  
ATOM    348  CD  GLN A  23       0.610  15.336  -5.256  1.00 98.36           C  
ATOM    349  NE2 GLN A  23      -0.445  16.081  -5.028  1.00 98.36           N  
ATOM    350 HE21 GLN A  23      -1.354  15.657  -5.151  1.00 98.36           H  
ATOM    351 HE22 GLN A  23      -0.316  17.000  -4.629  1.00 98.36           H  
ATOM    352  OE1 GLN A  23       1.735  15.789  -5.031  1.00 98.36           O  
ATOM    353  N   ASP A  24       1.103  10.945  -7.236  1.00 98.29           N  
ATOM    354  H   ASP A  24       0.324  11.368  -7.719  1.00 98.29           H  
ATOM    355  CA  ASP A  24       2.273  10.592  -8.035  1.00 98.29           C  
ATOM    356  HA  ASP A  24       2.816   9.801  -7.517  1.00 98.29           H  
ATOM    357  C   ASP A  24       3.247  11.779  -8.187  1.00 98.29           C  
ATOM    358  CB  ASP A  24       1.813   9.988  -9.375  1.00 98.29           C  
ATOM    359  HB2 ASP A  24       1.010   9.278  -9.176  1.00 98.29           H  
ATOM    360  HB3 ASP A  24       2.643   9.425  -9.802  1.00 98.29           H  
ATOM    361  O   ASP A  24       3.071  12.861  -7.621  1.00 98.29           O  
ATOM    362  CG  ASP A  24       1.336  11.001 -10.420  1.00 98.29           C  
ATOM    363  OD1 ASP A  24       1.358  12.219 -10.152  1.00 98.29           O  
ATOM    364  OD2 ASP A  24       0.984  10.593 -11.540  1.00 98.29           O  
ATOM    365  N   TRP A  25       4.310  11.596  -8.965  1.00 98.17           N  
ATOM    366  H   TRP A  25       4.440  10.705  -9.422  1.00 98.17           H  
ATOM    367  CA  TRP A  25       5.288  12.663  -9.199  1.00 98.17           C  
ATOM    368  HA  TRP A  25       5.418  13.218  -8.269  1.00 98.17           H  
ATOM    369  C   TRP A  25       4.847  13.708 -10.231  1.00 98.17           C  
ATOM    370  CB  TRP A  25       6.636  12.026  -9.521  1.00 98.17           C  
ATOM    371  HB2 TRP A  25       6.532  11.330 -10.353  1.00 98.17           H  
ATOM    372  HB3 TRP A  25       7.336  12.806  -9.821  1.00 98.17           H  
ATOM    373  O   TRP A  25       5.428  14.791 -10.279  1.00 98.17           O  
ATOM    374  CG  TRP A  25       7.204  11.320  -8.333  1.00 98.17           C  
ATOM    375  CD1 TRP A  25       6.974  10.039  -7.973  1.00 98.17           C  
ATOM    376  HD1 TRP A  25       6.376   9.327  -8.523  1.00 98.17           H  
ATOM    377  CD2 TRP A  25       8.020  11.883  -7.268  1.00 98.17           C  
ATOM    378  CE2 TRP A  25       8.246  10.870  -6.290  1.00 98.17           C  
ATOM    379  CE3 TRP A  25       8.585  13.153  -7.031  1.00 98.17           C  
ATOM    380  HE3 TRP A  25       8.437  13.937  -7.759  1.00 98.17           H  
ATOM    381  NE1 TRP A  25       7.585   9.771  -6.770  1.00 98.17           N  
ATOM    382  HE1 TRP A  25       7.536   8.869  -6.318  1.00 98.17           H  
ATOM    383  CH2 TRP A  25       9.584  12.362  -4.954  1.00 98.17           C  
ATOM    384  HH2 TRP A  25      10.209  12.544  -4.092  1.00 98.17           H  
ATOM    385  CZ2 TRP A  25       9.002  11.098  -5.140  1.00 98.17           C  
ATOM    386  HZ2 TRP A  25       9.136  10.305  -4.419  1.00 98.17           H  
ATOM    387  CZ3 TRP A  25       9.370  13.388  -5.888  1.00 98.17           C  
ATOM    388  HZ3 TRP A  25       9.824  14.356  -5.738  1.00 98.17           H  
ATOM    389  N   SER A  26       3.803  13.423 -11.009  1.00 97.84           N  
ATOM    390  H   SER A  26       3.299  12.564 -10.838  1.00 97.84           H  
ATOM    391  CA  SER A  26       3.199  14.335 -11.987  1.00 97.84           C  
ATOM    392  HA  SER A  26       3.963  15.023 -12.348  1.00 97.84           H  
ATOM    393  C   SER A  26       2.079  15.198 -11.392  1.00 97.84           C  
ATOM    394  CB  SER A  26       2.687  13.527 -13.182  1.00 97.84           C  
ATOM    395  HB2 SER A  26       2.183  14.190 -13.885  1.00 97.84           H  
ATOM    396  HB3 SER A  26       1.978  12.774 -12.836  1.00 97.84           H  
ATOM    397  O   SER A  26       1.566  16.083 -12.072  1.00 97.84           O  
ATOM    398  OG  SER A  26       3.774  12.890 -13.834  1.00 97.84           O  
ATOM    399  HG  SER A  26       4.368  13.569 -14.163  1.00 97.84           H  
ATOM    400  N   GLY A  27       1.722  14.983 -10.122  1.00 97.87           N  
ATOM    401  H   GLY A  27       2.056  14.127  -9.703  1.00 97.87           H  
ATOM    402  CA  GLY A  27       0.663  15.708  -9.422  1.00 97.87           C  
ATOM    403  HA2 GLY A  27       0.624  16.736  -9.783  1.00 97.87           H  
ATOM    404  HA3 GLY A  27       0.897  15.721  -8.358  1.00 97.87           H  
ATOM    405  C   GLY A  27      -0.732  15.097  -9.584  1.00 97.87           C  
ATOM    406  O   GLY A  27      -1.704  15.699  -9.122  1.00 97.87           O  
ATOM    407  N   ASN A  28      -0.851  13.915 -10.194  1.00 98.40           N  
ATOM    408  H   ASN A  28      -0.007  13.413 -10.431  1.00 98.40           H  
ATOM    409  CA  ASN A  28      -2.109  13.182 -10.261  1.00 98.40           C  
ATOM    410  HA  ASN A  28      -2.895  13.875 -10.562  1.00 98.40           H  
ATOM    411  C   ASN A  28      -2.437  12.623  -8.878  1.00 98.40           C  
ATOM    412  CB  ASN A  28      -2.044  12.055 -11.298  1.00 98.40           C  
ATOM    413  HB2 ASN A  28      -3.015  11.566 -11.366  1.00 98.40           H  
ATOM    414  HB3 ASN A  28      -1.320  11.308 -10.970  1.00 98.40           H  
ATOM    415  O   ASN A  28      -1.577  12.045  -8.210  1.00 98.40           O  
ATOM    416  CG  ASN A  28      -1.679  12.549 -12.680  1.00 98.40           C  
ATOM    417  ND2 ASN A  28      -0.643  12.011 -13.272  1.00 98.40           N  
ATOM    418 HD21 ASN A  28      -0.385  12.365 -14.182  1.00 98.40           H  
ATOM    419 HD22 ASN A  28      -0.052  11.385 -12.743  1.00 98.40           H  
ATOM    420  OD1 ASN A  28      -2.329  13.416 -13.240  1.00 98.40           O  
ATOM    421  N   ASN A  29      -3.690  12.785  -8.457  1.00 98.19           N  
ATOM    422  H   ASN A  29      -4.370  13.170  -9.097  1.00 98.19           H  
ATOM    423  CA  ASN A  29      -4.162  12.327  -7.156  1.00 98.19           C  
ATOM    424  HA  ASN A  29      -3.311  11.955  -6.585  1.00 98.19           H  
ATOM    425  C   ASN A  29      -5.142  11.171  -7.332  1.00 98.19           C  
ATOM    426  CB  ASN A  29      -4.774  13.487  -6.356  1.00 98.19           C  
ATOM    427  HB2 ASN A  29      -5.679  13.836  -6.853  1.00 98.19           H  
ATOM    428  HB3 ASN A  29      -5.047  13.127  -5.363  1.00 98.19           H  
ATOM    429  O   ASN A  29      -5.972  11.193  -8.238  1.00 98.19           O  
ATOM    430  CG  ASN A  29      -3.801  14.636  -6.185  1.00 98.19           C  
ATOM    431  ND2 ASN A  29      -3.985  15.708  -6.918  1.00 98.19           N  
ATOM    432 HD21 ASN A  29      -3.198  16.335  -6.999  1.00 98.19           H  
ATOM    433 HD22 ASN A  29      -4.715  15.713  -7.616  1.00 98.19           H  
ATOM    434  OD1 ASN A  29      -2.850  14.585  -5.422  1.00 98.19           O  
ATOM    435  N   GLN A  30      -5.057  10.190  -6.442  1.00 98.09           N  
ATOM    436  H   GLN A  30      -4.354  10.261  -5.720  1.00 98.09           H  
ATOM    437  CA  GLN A  30      -5.974   9.057  -6.374  1.00 98.09           C  
ATOM    438  HA  GLN A  30      -6.871   9.276  -6.954  1.00 98.09           H  
ATOM    439  C   GLN A  30      -6.411   8.844  -4.928  1.00 98.09           C  
ATOM    440  CB  GLN A  30      -5.306   7.792  -6.940  1.00 98.09           C  
ATOM    441  HB2 GLN A  30      -5.988   6.947  -6.839  1.00 98.09           H  
ATOM    442  HB3 GLN A  30      -4.415   7.576  -6.350  1.00 98.09           H  
ATOM    443  O   GLN A  30      -5.699   9.223  -3.990  1.00 98.09           O  
ATOM    444  CG  GLN A  30      -4.877   7.913  -8.413  1.00 98.09           C  
ATOM    445  HG2 GLN A  30      -4.286   7.036  -8.674  1.00 98.09           H  
ATOM    446  HG3 GLN A  30      -4.237   8.786  -8.540  1.00 98.09           H  
ATOM    447  CD  GLN A  30      -6.013   8.014  -9.417  1.00 98.09           C  
ATOM    448  NE2 GLN A  30      -5.715   8.127 -10.689  1.00 98.09           N  
ATOM    449 HE21 GLN A  30      -4.750   8.108 -10.985  1.00 98.09           H  
ATOM    450 HE22 GLN A  30      -6.494   8.163 -11.332  1.00 98.09           H  
ATOM    451  OE1 GLN A  30      -7.183   7.981  -9.096  1.00 98.09           O  
ATOM    452  N   ASN A  31      -7.572   8.225  -4.738  1.00 96.89           N  
ATOM    453  H   ASN A  31      -8.125   7.928  -5.529  1.00 96.89           H  
ATOM    454  CA  ASN A  31      -8.066   7.908  -3.409  1.00 96.89           C  
ATOM    455  HA  ASN A  31      -7.206   7.895  -2.739  1.00 96.89           H  
ATOM    456  C   ASN A  31      -8.684   6.512  -3.332  1.00 96.89           C  
ATOM    457  CB  ASN A  31      -9.014   9.009  -2.906  1.00 96.89           C  
ATOM    458  HB2 ASN A  31      -8.574   9.989  -3.088  1.00 96.89           H  
ATOM    459  HB3 ASN A  31      -9.134   8.897  -1.828  1.00 96.89           H  
ATOM    460  O   ASN A  31      -9.268   5.988  -4.279  1.00 96.89           O  
ATOM    461  CG  ASN A  31     -10.379   8.961  -3.569  1.00 96.89           C  
ATOM    462  ND2 ASN A  31     -11.437   8.837  -2.801  1.00 96.89           N  
ATOM    463 HD21 ASN A  31     -11.344   8.782  -1.797  1.00 96.89           H  
ATOM    464 HD22 ASN A  31     -12.318   8.809  -3.294  1.00 96.89           H  
ATOM    465  OD1 ASN A  31     -10.528   9.039  -4.772  1.00 96.89           O  
ATOM    466  N   ALA A  32      -8.573   5.942  -2.143  1.00 97.91           N  
ATOM    467  H   ALA A  32      -8.053   6.439  -1.433  1.00 97.91           H  
ATOM    468  CA  ALA A  32      -9.147   4.669  -1.756  1.00 97.91           C  
ATOM    469  HA  ALA A  32      -9.866   4.327  -2.500  1.00 97.91           H  
ATOM    470  C   ALA A  32      -9.879   4.865  -0.428  1.00 97.91           C  
ATOM    471  CB  ALA A  32      -7.999   3.657  -1.667  1.00 97.91           C  
ATOM    472  HB1 ALA A  32      -7.804   3.243  -2.655  1.00 97.91           H  
ATOM    473  HB2 ALA A  32      -8.248   2.864  -0.962  1.00 97.91           H  
ATOM    474  HB3 ALA A  32      -7.084   4.142  -1.325  1.00 97.91           H  
ATOM    475  O   ALA A  32      -9.341   5.483   0.489  1.00 97.91           O  
ATOM    476  N   VAL A  33     -11.109   4.377  -0.318  1.00 96.76           N  
ATOM    477  H   VAL A  33     -11.520   3.896  -1.105  1.00 96.76           H  
ATOM    478  CA  VAL A  33     -11.934   4.524   0.882  1.00 96.76           C  
ATOM    479  HA  VAL A  33     -11.302   4.874   1.698  1.00 96.76           H  
ATOM    480  C   VAL A  33     -12.504   3.172   1.282  1.00 96.76           C  
ATOM    481  CB  VAL A  33     -13.053   5.565   0.698  1.00 96.76           C  
ATOM    482  HB  VAL A  33     -13.743   5.216  -0.071  1.00 96.76           H  
ATOM    483  O   VAL A  33     -13.104   2.481   0.464  1.00 96.76           O  
ATOM    484  CG1 VAL A  33     -13.840   5.759   2.001  1.00 96.76           C  
ATOM    485 HG11 VAL A  33     -14.514   6.611   1.913  1.00 96.76           H  
ATOM    486 HG12 VAL A  33     -14.426   4.868   2.225  1.00 96.76           H  
ATOM    487 HG13 VAL A  33     -13.154   5.949   2.825  1.00 96.76           H  
ATOM    488  CG2 VAL A  33     -12.521   6.935   0.256  1.00 96.76           C  
ATOM    489 HG21 VAL A  33     -12.030   6.844  -0.713  1.00 96.76           H  
ATOM    490 HG22 VAL A  33     -13.341   7.648   0.163  1.00 96.76           H  
ATOM    491 HG23 VAL A  33     -11.806   7.301   0.992  1.00 96.76           H  
ATOM    492  N   TYR A  34     -12.358   2.834   2.558  1.00 96.86           N  
ATOM    493  H   TYR A  34     -11.852   3.468   3.159  1.00 96.86           H  
ATOM    494  CA  TYR A  34     -12.921   1.642   3.184  1.00 96.86           C  
ATOM    495  HA  TYR A  34     -13.440   1.041   2.437  1.00 96.86           H  
ATOM    496  C   TYR A  34     -13.911   2.098   4.241  1.00 96.86           C  
ATOM    497  CB  TYR A  34     -11.813   0.778   3.800  1.00 96.86           C  
ATOM    498  HB2 TYR A  34     -12.265  -0.114   4.235  1.00 96.86           H  
ATOM    499  HB3 TYR A  34     -11.330   1.325   4.610  1.00 96.86           H  
ATOM    500  O   TYR A  34     -13.520   2.787   5.183  1.00 96.86           O  
ATOM    501  CG  TYR A  34     -10.760   0.366   2.798  1.00 96.86           C  
ATOM    502  CD1 TYR A  34     -10.854  -0.879   2.148  1.00 96.86           C  
ATOM    503  HD1 TYR A  34     -11.643  -1.575   2.392  1.00 96.86           H  
ATOM    504  CD2 TYR A  34      -9.727   1.265   2.467  1.00 96.86           C  
ATOM    505  HD2 TYR A  34      -9.661   2.218   2.971  1.00 96.86           H  
ATOM    506  CE1 TYR A  34      -9.928  -1.212   1.145  1.00 96.86           C  
ATOM    507  HE1 TYR A  34      -9.995  -2.150   0.614  1.00 96.86           H  
ATOM    508  CE2 TYR A  34      -8.818   0.946   1.447  1.00 96.86           C  
ATOM    509  HE2 TYR A  34      -8.046   1.649   1.170  1.00 96.86           H  
ATOM    510  OH  TYR A  34      -8.100  -0.555  -0.259  1.00 96.86           O  
ATOM    511  HH  TYR A  34      -7.423   0.116  -0.377  1.00 96.86           H  
ATOM    512  CZ  TYR A  34      -8.936  -0.284   0.770  1.00 96.86           C  
ATOM    513  N   SER A  35     -15.189   1.760   4.079  1.00 94.96           N  
ATOM    514  H   SER A  35     -15.448   1.201   3.279  1.00 94.96           H  
ATOM    515  CA  SER A  35     -16.233   2.289   4.971  1.00 94.96           C  
ATOM    516  HA  SER A  35     -15.962   3.323   5.187  1.00 94.96           H  
ATOM    517  C   SER A  35     -16.298   1.632   6.348  1.00 94.96           C  
ATOM    518  CB  SER A  35     -17.596   2.296   4.282  1.00 94.96           C  
ATOM    519  HB2 SER A  35     -17.709   1.425   3.637  1.00 94.96           H  
ATOM    520  HB3 SER A  35     -18.387   2.298   5.032  1.00 94.96           H  
ATOM    521  O   SER A  35     -16.897   2.184   7.266  1.00 94.96           O  
ATOM    522  OG  SER A  35     -17.681   3.494   3.534  1.00 94.96           O  
ATOM    523  HG  SER A  35     -17.447   4.173   4.172  1.00 94.96           H  
ATOM    524  N   GLN A  36     -15.661   0.482   6.510  1.00 94.29           N  
ATOM    525  H   GLN A  36     -15.288   0.009   5.699  1.00 94.29           H  
ATOM    526  CA  GLN A  36     -15.372  -0.142   7.789  1.00 94.29           C  
ATOM    527  HA  GLN A  36     -15.634   0.553   8.587  1.00 94.29           H  
ATOM    528  C   GLN A  36     -13.873  -0.393   7.836  1.00 94.29           C  
ATOM    529  CB  GLN A  36     -16.163  -1.444   8.018  1.00 94.29           C  
ATOM    530  HB2 GLN A  36     -16.085  -1.705   9.073  1.00 94.29           H  
ATOM    531  HB3 GLN A  36     -15.713  -2.265   7.460  1.00 94.29           H  
ATOM    532  O   GLN A  36     -13.305  -1.107   7.010  1.00 94.29           O  
ATOM    533  CG  GLN A  36     -17.649  -1.339   7.646  1.00 94.29           C  
ATOM    534  HG2 GLN A  36     -18.126  -0.581   8.267  1.00 94.29           H  
ATOM    535  HG3 GLN A  36     -17.757  -1.048   6.601  1.00 94.29           H  
ATOM    536  CD  GLN A  36     -18.360  -2.670   7.823  1.00 94.29           C  
ATOM    537  NE2 GLN A  36     -18.829  -2.981   9.013  1.00 94.29           N  
ATOM    538 HE21 GLN A  36     -19.237  -3.902   9.084  1.00 94.29           H  
ATOM    539 HE22 GLN A  36     -18.636  -2.387   9.807  1.00 94.29           H  
ATOM    540  OE1 GLN A  36     -18.510  -3.458   6.907  1.00 94.29           O  
ATOM    541  N   PHE A  37     -13.242   0.220   8.818  1.00 94.78           N  
ATOM    542  H   PHE A  37     -13.730   0.967   9.293  1.00 94.78           H  
ATOM    543  CA  PHE A  37     -11.876  -0.022   9.213  1.00 94.78           C  
ATOM    544  HA  PHE A  37     -11.524  -0.955   8.772  1.00 94.78           H  
ATOM    545  C   PHE A  37     -11.846  -0.143  10.726  1.00 94.78           C  
ATOM    546  CB  PHE A  37     -10.973   1.107   8.720  1.00 94.78           C  
ATOM    547  HB2 PHE A  37     -11.431   2.067   8.959  1.00 94.78           H  
ATOM    548  HB3 PHE A  37     -10.895   1.036   7.635  1.00 94.78           H  
ATOM    549  O   PHE A  37     -12.288   0.765  11.444  1.00 94.78           O  
ATOM    550  CG  PHE A  37      -9.584   1.077   9.332  1.00 94.78           C  
ATOM    551  CD1 PHE A  37      -9.323   1.777  10.524  1.00 94.78           C  
ATOM    552  HD1 PHE A  37     -10.114   2.330  11.008  1.00 94.78           H  
ATOM    553  CD2 PHE A  37      -8.554   0.335   8.731  1.00 94.78           C  
ATOM    554  HD2 PHE A  37      -8.745  -0.215   7.822  1.00 94.78           H  
ATOM    555  CE1 PHE A  37      -8.040   1.746  11.098  1.00 94.78           C  
ATOM    556  HE1 PHE A  37      -7.852   2.273  12.022  1.00 94.78           H  
ATOM    557  CE2 PHE A  37      -7.265   0.323   9.289  1.00 94.78           C  
ATOM    558  HE2 PHE A  37      -6.470  -0.228   8.809  1.00 94.78           H  
ATOM    559  CZ  PHE A  37      -7.007   1.029  10.473  1.00 94.78           C  
ATOM    560  HZ  PHE A  37      -6.020   1.007  10.911  1.00 94.78           H  
ATOM    561  N   TYR A  38     -11.296  -1.252  11.196  1.00 93.84           N  
ATOM    562  H   TYR A  38     -10.989  -1.961  10.546  1.00 93.84           H  
ATOM    563  CA  TYR A  38     -10.929  -1.421  12.589  1.00 93.84           C  
ATOM    564  HA  TYR A  38     -10.623  -0.450  12.980  1.00 93.84           H  
ATOM    565  C   TYR A  38      -9.728  -2.355  12.705  1.00 93.84           C  
ATOM    566  CB  TYR A  38     -12.129  -1.898  13.424  1.00 93.84           C  
ATOM    567  HB2 TYR A  38     -12.944  -1.184  13.310  1.00 93.84           H  
ATOM    568  HB3 TYR A  38     -11.847  -1.877  14.476  1.00 93.84           H  
ATOM    569  O   TYR A  38      -9.433  -3.161  11.820  1.00 93.84           O  
ATOM    570  CG  TYR A  38     -12.646  -3.284  13.090  1.00 93.84           C  
ATOM    571  CD1 TYR A  38     -13.624  -3.447  12.090  1.00 93.84           C  
ATOM    572  HD1 TYR A  38     -14.001  -2.587  11.558  1.00 93.84           H  
ATOM    573  CD2 TYR A  38     -12.170  -4.404  13.801  1.00 93.84           C  
ATOM    574  HD2 TYR A  38     -11.423  -4.277  14.571  1.00 93.84           H  
ATOM    575  CE1 TYR A  38     -14.123  -4.730  11.793  1.00 93.84           C  
ATOM    576  HE1 TYR A  38     -14.860  -4.868  11.017  1.00 93.84           H  
ATOM    577  CE2 TYR A  38     -12.667  -5.687  13.506  1.00 93.84           C  
ATOM    578  HE2 TYR A  38     -12.297  -6.551  14.039  1.00 93.84           H  
ATOM    579  OH  TYR A  38     -14.072  -7.093  12.154  1.00 93.84           O  
ATOM    580  HH  TYR A  38     -13.453  -7.770  12.438  1.00 93.84           H  
ATOM    581  CZ  TYR A  38     -13.638  -5.852  12.493  1.00 93.84           C  
ATOM    582  N   LEU A  39      -9.026  -2.226  13.825  1.00 94.58           N  
ATOM    583  H   LEU A  39      -9.365  -1.587  14.530  1.00 94.58           H  
ATOM    584  CA  LEU A  39      -7.941  -3.114  14.203  1.00 94.58           C  
ATOM    585  HA  LEU A  39      -7.741  -3.821  13.397  1.00 94.58           H  
ATOM    586  C   LEU A  39      -8.382  -3.910  15.421  1.00 94.58           C  
ATOM    587  CB  LEU A  39      -6.656  -2.314  14.478  1.00 94.58           C  
ATOM    588  HB2 LEU A  39      -5.865  -3.020  14.730  1.00 94.58           H  
ATOM    589  HB3 LEU A  39      -6.825  -1.677  15.346  1.00 94.58           H  
ATOM    590  O   LEU A  39      -8.972  -3.363  16.353  1.00 94.58           O  
ATOM    591  CG  LEU A  39      -6.183  -1.432  13.308  1.00 94.58           C  
ATOM    592  HG  LEU A  39      -6.936  -0.674  13.092  1.00 94.58           H  
ATOM    593  CD1 LEU A  39      -4.894  -0.712  13.707  1.00 94.58           C  
ATOM    594 HD11 LEU A  39      -4.568  -0.068  12.890  1.00 94.58           H  
ATOM    595 HD12 LEU A  39      -5.079  -0.096  14.586  1.00 94.58           H  
ATOM    596 HD13 LEU A  39      -4.115  -1.442  13.930  1.00 94.58           H  
ATOM    597  CD2 LEU A  39      -5.920  -2.239  12.037  1.00 94.58           C  
ATOM    598 HD21 LEU A  39      -6.862  -2.637  11.660  1.00 94.58           H  
ATOM    599 HD22 LEU A  39      -5.507  -1.592  11.263  1.00 94.58           H  
ATOM    600 HD23 LEU A  39      -5.235  -3.061  12.240  1.00 94.58           H  
ATOM    601  N   GLU A  40      -8.066  -5.198  15.444  1.00 93.42           N  
ATOM    602  H   GLU A  40      -7.641  -5.608  14.626  1.00 93.42           H  
ATOM    603  CA  GLU A  40      -8.167  -5.962  16.681  1.00 93.42           C  
ATOM    604  HA  GLU A  40      -9.141  -5.773  17.132  1.00 93.42           H  
ATOM    605  C   GLU A  40      -7.099  -5.514  17.696  1.00 93.42           C  
ATOM    606  CB  GLU A  40      -8.067  -7.458  16.393  1.00 93.42           C  
ATOM    607  HB2 GLU A  40      -7.134  -7.631  15.856  1.00 93.42           H  
ATOM    608  HB3 GLU A  40      -8.047  -7.988  17.345  1.00 93.42           H  
ATOM    609  O   GLU A  40      -6.285  -4.617  17.463  1.00 93.42           O  
ATOM    610  CG  GLU A  40      -9.239  -8.025  15.590  1.00 93.42           C  
ATOM    611  HG2 GLU A  40     -10.164  -7.837  16.135  1.00 93.42           H  
ATOM    612  HG3 GLU A  40      -9.289  -7.507  14.632  1.00 93.42           H  
ATOM    613  CD  GLU A  40      -9.093  -9.534  15.341  1.00 93.42           C  
ATOM    614  OE1 GLU A  40      -9.920 -10.092  14.598  1.00 93.42           O  
ATOM    615  OE2 GLU A  40      -8.110 -10.155  15.808  1.00 93.42           O  
ATOM    616  N   ASN A  41      -7.108  -6.121  18.879  1.00 90.56           N  
ATOM    617  H   ASN A  41      -7.731  -6.906  19.004  1.00 90.56           H  
ATOM    618  CA  ASN A  41      -6.190  -5.757  19.950  1.00 90.56           C  
ATOM    619  HA  ASN A  41      -6.050  -4.677  19.913  1.00 90.56           H  
ATOM    620  C   ASN A  41      -4.788  -6.382  19.772  1.00 90.56           C  
ATOM    621  CB  ASN A  41      -6.875  -6.074  21.292  1.00 90.56           C  
ATOM    622  HB2 ASN A  41      -6.272  -5.702  22.121  1.00 90.56           H  
ATOM    623  HB3 ASN A  41      -7.830  -5.551  21.325  1.00 90.56           H  
ATOM    624  O   ASN A  41      -4.496  -7.143  18.847  1.00 90.56           O  
ATOM    625  CG  ASN A  41      -7.102  -7.558  21.500  1.00 90.56           C  
ATOM    626  ND2 ASN A  41      -8.304  -7.965  21.828  1.00 90.56           N  
ATOM    627 HD21 ASN A  41      -8.454  -8.963  21.877  1.00 90.56           H  
ATOM    628 HD22 ASN A  41      -9.070  -7.310  21.880  1.00 90.56           H  
ATOM    629  OD1 ASN A  41      -6.195  -8.362  21.388  1.00 90.56           O  
ATOM    630  N   ARG A  42      -3.891  -6.077  20.716  1.00 90.87           N  
ATOM    631  H   ARG A  42      -4.179  -5.428  21.435  1.00 90.87           H  
ATOM    632  CA  ARG A  42      -2.504  -6.564  20.717  1.00 90.87           C  
ATOM    633  HA  ARG A  42      -2.028  -6.221  19.798  1.00 90.87           H  
ATOM    634  C   ARG A  42      -2.382  -8.094  20.717  1.00 90.87           C  
ATOM    635  CB  ARG A  42      -1.772  -5.945  21.919  1.00 90.87           C  
ATOM    636  HB2 ARG A  42      -2.242  -6.286  22.842  1.00 90.87           H  
ATOM    637  HB3 ARG A  42      -1.866  -4.861  21.863  1.00 90.87           H  
ATOM    638  O   ARG A  42      -1.412  -8.600  20.158  1.00 90.87           O  
ATOM    639  CG  ARG A  42      -0.280  -6.311  21.948  1.00 90.87           C  
ATOM    640  HG2 ARG A  42      -0.164  -7.384  22.095  1.00 90.87           H  
ATOM    641  HG3 ARG A  42       0.176  -6.030  20.999  1.00 90.87           H  
ATOM    642  CD  ARG A  42       0.441  -5.588  23.089  1.00 90.87           C  
ATOM    643  HD2 ARG A  42       0.323  -4.514  22.950  1.00 90.87           H  
ATOM    644  HD3 ARG A  42      -0.028  -5.854  24.037  1.00 90.87           H  
ATOM    645  NE  ARG A  42       1.882  -5.914  23.101  1.00 90.87           N  
ATOM    646  HE  ARG A  42       2.449  -5.471  22.392  1.00 90.87           H  
ATOM    647  NH1 ARG A  42       1.902  -7.433  24.836  1.00 90.87           N  
ATOM    648 HH11 ARG A  42       2.408  -8.097  25.404  1.00 90.87           H  
ATOM    649 HH12 ARG A  42       0.896  -7.379  24.906  1.00 90.87           H  
ATOM    650  NH2 ARG A  42       3.803  -6.920  23.790  1.00 90.87           N  
ATOM    651 HH21 ARG A  42       4.289  -7.565  24.396  1.00 90.87           H  
ATOM    652 HH22 ARG A  42       4.321  -6.463  23.053  1.00 90.87           H  
ATOM    653  CZ  ARG A  42       2.515  -6.750  23.908  1.00 90.87           C  
ATOM    654  N   ASN A  43      -3.327  -8.831  21.308  1.00 92.78           N  
ATOM    655  H   ASN A  43      -4.174  -8.382  21.624  1.00 92.78           H  
ATOM    656  CA  ASN A  43      -3.241 -10.295  21.417  1.00 92.78           C  
ATOM    657  HA  ASN A  43      -2.267 -10.561  21.827  1.00 92.78           H  
ATOM    658  C   ASN A  43      -3.345 -10.984  20.053  1.00 92.78           C  
ATOM    659  CB  ASN A  43      -4.325 -10.826  22.371  1.00 92.78           C  
ATOM    660  HB2 ASN A  43      -5.314 -10.596  21.975  1.00 92.78           H  
ATOM    661  HB3 ASN A  43      -4.242 -11.912  22.427  1.00 92.78           H  
ATOM    662  O   ASN A  43      -2.823 -12.080  19.878  1.00 92.78           O  
ATOM    663  CG  ASN A  43      -4.195 -10.292  23.784  1.00 92.78           C  
ATOM    664  ND2 ASN A  43      -5.288 -10.198  24.506  1.00 92.78           N  
ATOM    665 HD21 ASN A  43      -6.176 -10.489  24.123  1.00 92.78           H  
ATOM    666 HD22 ASN A  43      -5.176  -9.887  25.460  1.00 92.78           H  
ATOM    667  OD1 ASN A  43      -3.125  -9.950  24.259  1.00 92.78           O  
ATOM    668  N   THR A  44      -3.960 -10.324  19.072  1.00 94.43           N  
ATOM    669  H   THR A  44      -4.426  -9.451  19.273  1.00 94.43           H  
ATOM    670  CA  THR A  44      -4.026 -10.794  17.684  1.00 94.43           C  
ATOM    671  HA  THR A  44      -3.689 -11.830  17.642  1.00 94.43           H  
ATOM    672  C   THR A  44      -3.089 -10.017  16.760  1.00 94.43           C  
ATOM    673  CB  THR A  44      -5.464 -10.784  17.179  1.00 94.43           C  
ATOM    674  HB  THR A  44      -5.483 -11.188  16.167  1.00 94.43           H  
ATOM    675  O   THR A  44      -3.227 -10.067  15.539  1.00 94.43           O  
ATOM    676  CG2 THR A  44      -6.386 -11.612  18.078  1.00 94.43           C  
ATOM    677 HG21 THR A  44      -5.961 -12.604  18.232  1.00 94.43           H  
ATOM    678 HG22 THR A  44      -7.365 -11.721  17.610  1.00 94.43           H  
ATOM    679 HG23 THR A  44      -6.518 -11.121  19.042  1.00 94.43           H  
ATOM    680  OG1 THR A  44      -5.955  -9.480  17.166  1.00 94.43           O  
ATOM    681  HG1 THR A  44      -6.790  -9.570  16.701  1.00 94.43           H  
ATOM    682  N   ARG A  45      -2.101  -9.321  17.344  1.00 94.72           N  
ATOM    683  H   ARG A  45      -2.043  -9.367  18.351  1.00 94.72           H  
ATOM    684  CA  ARG A  45      -1.151  -8.442  16.650  1.00 94.72           C  
ATOM    685  HA  ARG A  45      -0.589  -7.893  17.406  1.00 94.72           H  
ATOM    686  C   ARG A  45      -1.849  -7.368  15.810  1.00 94.72           C  
ATOM    687  CB  ARG A  45      -0.139  -9.260  15.823  1.00 94.72           C  
ATOM    688  HB2 ARG A  45       0.551  -8.566  15.344  1.00 94.72           H  
ATOM    689  HB3 ARG A  45      -0.676  -9.796  15.041  1.00 94.72           H  
ATOM    690  O   ARG A  45      -1.458  -7.136  14.673  1.00 94.72           O  
ATOM    691  CG  ARG A  45       0.690 -10.263  16.634  1.00 94.72           C  
ATOM    692  HG2 ARG A  45       1.151  -9.739  17.471  1.00 94.72           H  
ATOM    693  HG3 ARG A  45       0.052 -11.055  17.024  1.00 94.72           H  
ATOM    694  CD  ARG A  45       1.806 -10.869  15.767  1.00 94.72           C  
ATOM    695  HD2 ARG A  45       2.501 -11.397  16.421  1.00 94.72           H  
ATOM    696  HD3 ARG A  45       2.349 -10.059  15.280  1.00 94.72           H  
ATOM    697  NE  ARG A  45       1.304 -11.818  14.750  1.00 94.72           N  
ATOM    698  HE  ARG A  45       0.341 -12.111  14.830  1.00 94.72           H  
ATOM    699  NH1 ARG A  45       3.247 -11.971  13.508  1.00 94.72           N  
ATOM    700 HH11 ARG A  45       3.612 -11.129  13.930  1.00 94.72           H  
ATOM    701 HH12 ARG A  45       3.782 -12.347  12.739  1.00 94.72           H  
ATOM    702  NH2 ARG A  45       1.513 -13.257  12.992  1.00 94.72           N  
ATOM    703 HH21 ARG A  45       0.572 -13.597  13.130  1.00 94.72           H  
ATOM    704 HH22 ARG A  45       2.081 -13.592  12.227  1.00 94.72           H  
ATOM    705  CZ  ARG A  45       2.020 -12.335  13.760  1.00 94.72           C  
ATOM    706  N   TYR A  46      -2.870  -6.710  16.362  1.00 94.29           N  
ATOM    707  H   TYR A  46      -3.212  -6.998  17.268  1.00 94.29           H  
ATOM    708  CA  TYR A  46      -3.584  -5.622  15.682  1.00 94.29           C  
ATOM    709  HA  TYR A  46      -4.469  -5.400  16.278  1.00 94.29           H  
ATOM    710  C   TYR A  46      -4.101  -6.021  14.299  1.00 94.29           C  
ATOM    711  CB  TYR A  46      -2.732  -4.345  15.633  1.00 94.29           C  
ATOM    712  HB2 TYR A  46      -1.887  -4.497  14.961  1.00 94.29           H  
ATOM    713  HB3 TYR A  46      -3.335  -3.542  15.209  1.00 94.29           H  
ATOM    714  O   TYR A  46      -3.875  -5.314  13.316  1.00 94.29           O  
ATOM    715  CG  TYR A  46      -2.220  -3.883  16.975  1.00 94.29           C  
ATOM    716  CD1 TYR A  46      -3.084  -3.200  17.850  1.00 94.29           C  
ATOM    717  HD1 TYR A  46      -4.112  -3.032  17.565  1.00 94.29           H  
ATOM    718  CD2 TYR A  46      -0.878  -4.111  17.330  1.00 94.29           C  
ATOM    719  HD2 TYR A  46      -0.225  -4.625  16.641  1.00 94.29           H  
ATOM    720  CE1 TYR A  46      -2.600  -2.720  19.080  1.00 94.29           C  
ATOM    721  HE1 TYR A  46      -3.252  -2.171  19.743  1.00 94.29           H  
ATOM    722  CE2 TYR A  46      -0.387  -3.629  18.556  1.00 94.29           C  
ATOM    723  HE2 TYR A  46       0.651  -3.781  18.810  1.00 94.29           H  
ATOM    724  OH  TYR A  46      -0.758  -2.435  20.596  1.00 94.29           O  
ATOM    725  HH  TYR A  46       0.201  -2.488  20.596  1.00 94.29           H  
ATOM    726  CZ  TYR A  46      -1.248  -2.924  19.427  1.00 94.29           C  
ATOM    727  N   ARG A  47      -4.737  -7.193  14.212  1.00 95.81           N  
ATOM    728  H   ARG A  47      -4.871  -7.732  15.055  1.00 95.81           H  
ATOM    729  CA  ARG A  47      -5.267  -7.724  12.956  1.00 95.81           C  
ATOM    730  HA  ARG A  47      -4.428  -7.944  12.296  1.00 95.81           H  
ATOM    731  C   ARG A  47      -6.149  -6.696  12.245  1.00 95.81           C  
ATOM    732  CB  ARG A  47      -6.023  -9.019  13.248  1.00 95.81           C  
ATOM    733  HB2 ARG A  47      -6.798  -8.817  13.987  1.00 95.81           H  
ATOM    734  HB3 ARG A  47      -5.329  -9.754  13.656  1.00 95.81           H  
ATOM    735  O   ARG A  47      -7.033  -6.112  12.872  1.00 95.81           O  
ATOM    736  CG  ARG A  47      -6.692  -9.582  11.994  1.00 95.81           C  
ATOM    737  HG2 ARG A  47      -5.943  -9.759  11.222  1.00 95.81           H  
ATOM    738  HG3 ARG A  47      -7.429  -8.874  11.616  1.00 95.81           H  
ATOM    739  CD  ARG A  47      -7.429 -10.872  12.313  1.00 95.81           C  
ATOM    740  HD2 ARG A  47      -8.061 -10.726  13.189  1.00 95.81           H  
ATOM    741  HD3 ARG A  47      -8.098 -11.069  11.475  1.00 95.81           H  
ATOM    742  NE  ARG A  47      -6.511 -12.010  12.478  1.00 95.81           N  
ATOM    743  HE  ARG A  47      -6.035 -12.283  11.629  1.00 95.81           H  
ATOM    744  NH1 ARG A  47      -7.076 -12.543  14.651  1.00 95.81           N  
ATOM    745 HH11 ARG A  47      -7.067 -13.178  15.437  1.00 95.81           H  
ATOM    746 HH12 ARG A  47      -7.634 -11.706  14.736  1.00 95.81           H  
ATOM    747  NH2 ARG A  47      -5.626 -13.813  13.525  1.00 95.81           N  
ATOM    748 HH21 ARG A  47      -5.595 -14.432  14.322  1.00 95.81           H  
ATOM    749 HH22 ARG A  47      -5.179 -14.051  12.651  1.00 95.81           H  
ATOM    750  CZ  ARG A  47      -6.413 -12.771  13.549  1.00 95.81           C  
ATOM    751  N   LEU A  48      -5.892  -6.506  10.954  1.00 96.27           N  
ATOM    752  H   LEU A  48      -5.171  -7.066  10.522  1.00 96.27           H  
ATOM    753  CA  LEU A  48      -6.614  -5.571  10.098  1.00 96.27           C  
ATOM    754  HA  LEU A  48      -6.748  -4.634  10.638  1.00 96.27           H  
ATOM    755  C   LEU A  48      -7.986  -6.116   9.717  1.00 96.27           C  
ATOM    756  CB  LEU A  48      -5.778  -5.313   8.834  1.00 96.27           C  
ATOM    757  HB2 LEU A  48      -5.595  -6.265   8.335  1.00 96.27           H  
ATOM    758  HB3 LEU A  48      -4.818  -4.899   9.143  1.00 96.27           H  
ATOM    759  O   LEU A  48      -8.087  -7.258   9.273  1.00 96.27           O  
ATOM    760  CG  LEU A  48      -6.386  -4.334   7.817  1.00 96.27           C  
ATOM    761  HG  LEU A  48      -7.375  -4.674   7.510  1.00 96.27           H  
ATOM    762  CD1 LEU A  48      -6.488  -2.928   8.407  1.00 96.27           C  
ATOM    763 HD11 LEU A  48      -7.267  -2.896   9.169  1.00 96.27           H  
ATOM    764 HD12 LEU A  48      -5.532  -2.636   8.841  1.00 96.27           H  
ATOM    765 HD13 LEU A  48      -6.744  -2.221   7.618  1.00 96.27           H  
ATOM    766  CD2 LEU A  48      -5.499  -4.262   6.576  1.00 96.27           C  
ATOM    767 HD21 LEU A  48      -5.410  -5.252   6.130  1.00 96.27           H  
ATOM    768 HD22 LEU A  48      -5.950  -3.597   5.840  1.00 96.27           H  
ATOM    769 HD23 LEU A  48      -4.506  -3.897   6.839  1.00 96.27           H  
ATOM    770  N   HIS A  49      -9.000  -5.260   9.794  1.00 96.74           N  
ATOM    771  H   HIS A  49      -8.871  -4.377  10.267  1.00 96.74           H  
ATOM    772  CA  HIS A  49     -10.296  -5.476   9.166  1.00 96.74           C  
ATOM    773  HA  HIS A  49     -10.255  -6.360   8.529  1.00 96.74           H  
ATOM    774  C   HIS A  49     -10.667  -4.268   8.315  1.00 96.74           C  
ATOM    775  CB  HIS A  49     -11.345  -5.762  10.227  1.00 96.74           C  
ATOM    776  HB2 HIS A  49     -11.340  -4.957  10.963  1.00 96.74           H  
ATOM    777  HB3 HIS A  49     -12.326  -5.796   9.754  1.00 96.74           H  
ATOM    778  O   HIS A  49     -10.717  -3.147   8.823  1.00 96.74           O  
ATOM    779  CG  HIS A  49     -11.106  -7.078  10.913  1.00 96.74           C  
ATOM    780  CD2 HIS A  49     -10.423  -7.261  12.078  1.00 96.74           C  
ATOM    781  HD2 HIS A  49      -9.946  -6.484  12.657  1.00 96.74           H  
ATOM    782  ND1 HIS A  49     -11.572  -8.312  10.461  1.00 96.74           N  
ATOM    783  CE1 HIS A  49     -11.162  -9.212  11.362  1.00 96.74           C  
ATOM    784  HE1 HIS A  49     -11.363 -10.272  11.308  1.00 96.74           H  
ATOM    785  NE2 HIS A  49     -10.496  -8.608  12.355  1.00 96.74           N  
ATOM    786  HE2 HIS A  49     -10.174  -9.087  13.183  1.00 96.74           H  
ATOM    787  N   VAL A  50     -10.905  -4.499   7.024  1.00 96.29           N  
ATOM    788  H   VAL A  50     -10.818  -5.449   6.691  1.00 96.29           H  
ATOM    789  CA  VAL A  50     -11.241  -3.469   6.030  1.00 96.29           C  
ATOM    790  HA  VAL A  50     -11.599  -2.590   6.566  1.00 96.29           H  
ATOM    791  C   VAL A  50     -12.356  -3.912   5.088  1.00 96.29           C  
ATOM    792  CB  VAL A  50     -10.026  -3.024   5.195  1.00 96.29           C  
ATOM    793  HB  VAL A  50     -10.390  -2.438   4.351  1.00 96.29           H  
ATOM    794  O   VAL A  50     -12.427  -5.075   4.694  1.00 96.29           O  
ATOM    795  CG1 VAL A  50      -9.143  -2.096   6.018  1.00 96.29           C  
ATOM    796 HG11 VAL A  50      -8.237  -1.852   5.462  1.00 96.29           H  
ATOM    797 HG12 VAL A  50      -9.707  -1.182   6.202  1.00 96.29           H  
ATOM    798 HG13 VAL A  50      -8.881  -2.570   6.964  1.00 96.29           H  
ATOM    799  CG2 VAL A  50      -9.197  -4.179   4.627  1.00 96.29           C  
ATOM    800 HG21 VAL A  50      -9.836  -4.827   4.027  1.00 96.29           H  
ATOM    801 HG22 VAL A  50      -8.742  -4.760   5.429  1.00 96.29           H  
ATOM    802 HG23 VAL A  50      -8.413  -3.787   3.979  1.00 96.29           H  
ATOM    803  N   GLY A  51     -13.204  -2.962   4.697  1.00 95.62           N  
ATOM    804  H   GLY A  51     -13.201  -2.100   5.223  1.00 95.62           H  
ATOM    805  CA  GLY A  51     -14.230  -3.119   3.660  1.00 95.62           C  
ATOM    806  HA2 GLY A  51     -13.829  -2.758   2.713  1.00 95.62           H  
ATOM    807  HA3 GLY A  51     -14.484  -4.172   3.543  1.00 95.62           H  
ATOM    808  C   GLY A  51     -15.515  -2.352   3.998  1.00 95.62           C  
ATOM    809  O   GLY A  51     -15.607  -1.797   5.079  1.00 95.62           O  
ATOM    810  N   PRO A  52     -16.517  -2.267   3.111  1.00 96.57           N  
ATOM    811  CA  PRO A  52     -16.377  -2.385   1.665  1.00 96.57           C  
ATOM    812  HA  PRO A  52     -15.946  -3.349   1.397  1.00 96.57           H  
ATOM    813  C   PRO A  52     -15.504  -1.253   1.100  1.00 96.57           C  
ATOM    814  CB  PRO A  52     -17.809  -2.295   1.130  1.00 96.57           C  
ATOM    815  HB2 PRO A  52     -18.269  -3.283   1.161  1.00 96.57           H  
ATOM    816  HB3 PRO A  52     -17.852  -1.890   0.119  1.00 96.57           H  
ATOM    817  O   PRO A  52     -15.404  -0.173   1.690  1.00 96.57           O  
ATOM    818  CG  PRO A  52     -18.503  -1.378   2.139  1.00 96.57           C  
ATOM    819  HG2 PRO A  52     -19.580  -1.540   2.163  1.00 96.57           H  
ATOM    820  HG3 PRO A  52     -18.277  -0.337   1.907  1.00 96.57           H  
ATOM    821  CD  PRO A  52     -17.842  -1.766   3.459  1.00 96.57           C  
ATOM    822  HD2 PRO A  52     -17.783  -0.901   4.119  1.00 96.57           H  
ATOM    823  HD3 PRO A  52     -18.409  -2.563   3.940  1.00 96.57           H  
ATOM    824  N   TYR A  53     -14.887  -1.516  -0.050  1.00 98.00           N  
ATOM    825  H   TYR A  53     -15.025  -2.417  -0.484  1.00 98.00           H  
ATOM    826  CA  TYR A  53     -14.026  -0.579  -0.768  1.00 98.00           C  
ATOM    827  HA  TYR A  53     -13.527   0.070  -0.048  1.00 98.00           H  
ATOM    828  C   TYR A  53     -14.804   0.299  -1.756  1.00 98.00           C  
ATOM    829  CB  TYR A  53     -12.944  -1.371  -1.506  1.00 98.00           C  
ATOM    830  HB2 TYR A  53     -12.315  -1.863  -0.764  1.00 98.00           H  
ATOM    831  HB3 TYR A  53     -13.410  -2.147  -2.113  1.00 98.00           H  
ATOM    832  O   TYR A  53     -15.722  -0.164  -2.434  1.00 98.00           O  
ATOM    833  CG  TYR A  53     -12.068  -0.518  -2.400  1.00 98.00           C  
ATOM    834  CD1 TYR A  53     -12.266  -0.474  -3.795  1.00 98.00           C  
ATOM    835  HD1 TYR A  53     -13.044  -1.071  -4.249  1.00 98.00           H  
ATOM    836  CD2 TYR A  53     -11.061   0.258  -1.815  1.00 98.00           C  
ATOM    837  HD2 TYR A  53     -10.938   0.243  -0.742  1.00 98.00           H  
ATOM    838  CE1 TYR A  53     -11.429   0.325  -4.601  1.00 98.00           C  
ATOM    839  HE1 TYR A  53     -11.550   0.358  -5.674  1.00 98.00           H  
ATOM    840  CE2 TYR A  53     -10.198   1.012  -2.618  1.00 98.00           C  
ATOM    841  HE2 TYR A  53      -9.376   1.542  -2.159  1.00 98.00           H  
ATOM    842  OH  TYR A  53      -9.563   1.854  -4.745  1.00 98.00           O  
ATOM    843  HH  TYR A  53      -8.761   2.097  -4.276  1.00 98.00           H  
ATOM    844  CZ  TYR A  53     -10.381   1.061  -4.009  1.00 98.00           C  
ATOM    845  N   ARG A  54     -14.380   1.558  -1.889  1.00 97.87           N  
ATOM    846  H   ARG A  54     -13.659   1.860  -1.249  1.00 97.87           H  
ATOM    847  CA  ARG A  54     -14.666   2.432  -3.032  1.00 97.87           C  
ATOM    848  HA  ARG A  54     -14.867   1.800  -3.897  1.00 97.87           H  
ATOM    849  C   ARG A  54     -13.430   3.266  -3.356  1.00 97.87           C  
ATOM    850  CB  ARG A  54     -15.909   3.304  -2.764  1.00 97.87           C  
ATOM    851  HB2 ARG A  54     -16.745   2.652  -2.511  1.00 97.87           H  
ATOM    852  HB3 ARG A  54     -16.162   3.835  -3.682  1.00 97.87           H  
ATOM    853  O   ARG A  54     -12.730   3.713  -2.450  1.00 97.87           O  
ATOM    854  CG  ARG A  54     -15.711   4.331  -1.637  1.00 97.87           C  
ATOM    855  HG2 ARG A  54     -14.910   5.015  -1.921  1.00 97.87           H  
ATOM    856  HG3 ARG A  54     -15.446   3.811  -0.717  1.00 97.87           H  
ATOM    857  CD  ARG A  54     -16.967   5.171  -1.393  1.00 97.87           C  
ATOM    858  HD2 ARG A  54     -17.789   4.503  -1.137  1.00 97.87           H  
ATOM    859  HD3 ARG A  54     -17.232   5.678  -2.321  1.00 97.87           H  
ATOM    860  NE  ARG A  54     -16.748   6.190  -0.339  1.00 97.87           N  
ATOM    861  HE  ARG A  54     -16.075   6.913  -0.549  1.00 97.87           H  
ATOM    862  NH1 ARG A  54     -18.173   5.341   1.248  1.00 97.87           N  
ATOM    863 HH11 ARG A  54     -18.429   5.271   2.222  1.00 97.87           H  
ATOM    864 HH12 ARG A  54     -18.310   4.521   0.674  1.00 97.87           H  
ATOM    865  NH2 ARG A  54     -17.071   7.222   1.678  1.00 97.87           N  
ATOM    866 HH21 ARG A  54     -16.418   7.954   1.434  1.00 97.87           H  
ATOM    867 HH22 ARG A  54     -17.500   7.224   2.592  1.00 97.87           H  
ATOM    868  CZ  ARG A  54     -17.330   6.248   0.850  1.00 97.87           C  
ATOM    869  N   GLY A  55     -13.188   3.552  -4.624  1.00 95.52           N  
ATOM    870  H   GLY A  55     -13.738   3.132  -5.360  1.00 95.52           H  
ATOM    871  CA  GLY A  55     -12.044   4.363  -5.021  1.00 95.52           C  
ATOM    872  HA2 GLY A  55     -12.139   5.368  -4.611  1.00 95.52           H  
ATOM    873  HA3 GLY A  55     -11.128   3.922  -4.627  1.00 95.52           H  
ATOM    874  C   GLY A  55     -11.908   4.466  -6.526  1.00 95.52           C  
ATOM    875  O   GLY A  55     -12.714   3.918  -7.277  1.00 95.52           O  
ATOM    876  N   SER A  56     -10.898   5.214  -6.947  1.00 92.08           N  
ATOM    877  H   SER A  56     -10.287   5.644  -6.268  1.00 92.08           H  
ATOM    878  CA  SER A  56     -10.583   5.462  -8.353  1.00 92.08           C  
ATOM    879  HA  SER A  56     -11.504   5.465  -8.937  1.00 92.08           H  
ATOM    880  C   SER A  56      -9.658   4.411  -8.976  1.00 92.08           C  
ATOM    881  CB  SER A  56      -9.952   6.847  -8.446  1.00 92.08           C  
ATOM    882  HB2 SER A  56      -9.590   7.014  -9.460  1.00 92.08           H  
ATOM    883  HB3 SER A  56     -10.704   7.601  -8.214  1.00 92.08           H  
ATOM    884  O   SER A  56      -9.486   4.391 -10.193  1.00 92.08           O  
ATOM    885  OG  SER A  56      -8.883   6.961  -7.523  1.00 92.08           O  
ATOM    886  HG  SER A  56      -8.178   7.355  -8.042  1.00 92.08           H  
ATOM    887  N   LEU A  57      -9.069   3.542  -8.153  1.00 96.13           N  
ATOM    888  H   LEU A  57      -9.350   3.558  -7.184  1.00 96.13           H  
ATOM    889  CA  LEU A  57      -8.166   2.461  -8.546  1.00 96.13           C  
ATOM    890  HA  LEU A  57      -8.063   2.442  -9.631  1.00 96.13           H  
ATOM    891  C   LEU A  57      -8.748   1.102  -8.115  1.00 96.13           C  
ATOM    892  CB  LEU A  57      -6.789   2.722  -7.906  1.00 96.13           C  
ATOM    893  HB2 LEU A  57      -6.925   2.805  -6.827  1.00 96.13           H  
ATOM    894  HB3 LEU A  57      -6.147   1.860  -8.086  1.00 96.13           H  
ATOM    895  O   LEU A  57      -9.731   1.067  -7.376  1.00 96.13           O  
ATOM    896  CG  LEU A  57      -6.062   3.978  -8.422  1.00 96.13           C  
ATOM    897  HG  LEU A  57      -6.690   4.859  -8.293  1.00 96.13           H  
ATOM    898  CD1 LEU A  57      -4.796   4.170  -7.592  1.00 96.13           C  
ATOM    899 HD11 LEU A  57      -4.228   3.241  -7.583  1.00 96.13           H  
ATOM    900 HD12 LEU A  57      -4.173   4.960  -8.012  1.00 96.13           H  
ATOM    901 HD13 LEU A  57      -5.067   4.427  -6.567  1.00 96.13           H  
ATOM    902  CD2 LEU A  57      -5.669   3.860  -9.896  1.00 96.13           C  
ATOM    903 HD21 LEU A  57      -5.079   2.958 -10.058  1.00 96.13           H  
ATOM    904 HD22 LEU A  57      -5.083   4.729 -10.193  1.00 96.13           H  
ATOM    905 HD23 LEU A  57      -6.565   3.824 -10.516  1.00 96.13           H  
ATOM    906  N   PRO A  58      -8.173  -0.028  -8.554  1.00 98.06           N  
ATOM    907  CA  PRO A  58      -8.476  -1.329  -7.964  1.00 98.06           C  
ATOM    908  HA  PRO A  58      -9.542  -1.524  -8.086  1.00 98.06           H  
ATOM    909  C   PRO A  58      -8.122  -1.393  -6.471  1.00 98.06           C  
ATOM    910  CB  PRO A  58      -7.689  -2.344  -8.793  1.00 98.06           C  
ATOM    911  HB2 PRO A  58      -8.208  -3.298  -8.874  1.00 98.06           H  
ATOM    912  HB3 PRO A  58      -6.699  -2.483  -8.358  1.00 98.06           H  
ATOM    913  O   PRO A  58      -7.244  -0.668  -6.001  1.00 98.06           O  
ATOM    914  CG  PRO A  58      -7.565  -1.644 -10.146  1.00 98.06           C  
ATOM    915  HG2 PRO A  58      -6.747  -2.045 -10.745  1.00 98.06           H  
ATOM    916  HG3 PRO A  58      -8.506  -1.727 -10.690  1.00 98.06           H  
ATOM    917  CD  PRO A  58      -7.335  -0.192  -9.732  1.00 98.06           C  
ATOM    918  HD2 PRO A  58      -7.625   0.479 -10.541  1.00 98.06           H  
ATOM    919  HD3 PRO A  58      -6.288  -0.043  -9.467  1.00 98.06           H  
ATOM    920  N   ASP A  59      -8.825  -2.252  -5.730  1.00 98.38           N  
ATOM    921  H   ASP A  59      -9.469  -2.871  -6.202  1.00 98.38           H  
ATOM    922  CA  ASP A  59      -8.662  -2.448  -4.285  1.00 98.38           C  
ATOM    923  HA  ASP A  59      -8.587  -1.478  -3.794  1.00 98.38           H  
ATOM    924  C   ASP A  59      -7.408  -3.268  -3.952  1.00 98.38           C  
ATOM    925  CB  ASP A  59      -9.904  -3.162  -3.734  1.00 98.38           C  
ATOM    926  HB2 ASP A  59     -10.790  -2.586  -4.002  1.00 98.38           H  
ATOM    927  HB3 ASP A  59     -10.004  -4.134  -4.217  1.00 98.38           H  
ATOM    928  O   ASP A  59      -7.384  -4.480  -4.161  1.00 98.38           O  
ATOM    929  CG  ASP A  59      -9.890  -3.372  -2.214  1.00 98.38           C  
ATOM    930  OD1 ASP A  59      -8.872  -3.119  -1.527  1.00 98.38           O  
ATOM    931  OD2 ASP A  59     -10.941  -3.815  -1.701  1.00 98.38           O  
ATOM    932  N   GLU A  60      -6.404  -2.615  -3.362  1.00 98.20           N  
ATOM    933  H   GLU A  60      -6.457  -1.608  -3.315  1.00 98.20           H  
ATOM    934  CA  GLU A  60      -5.148  -3.271  -2.986  1.00 98.20           C  
ATOM    935  HA  GLU A  60      -5.087  -4.241  -3.479  1.00 98.20           H  
ATOM    936  C   GLU A  60      -5.006  -3.568  -1.494  1.00 98.20           C  
ATOM    937  CB  GLU A  60      -3.965  -2.407  -3.437  1.00 98.20           C  
ATOM    938  HB2 GLU A  60      -4.017  -1.452  -2.915  1.00 98.20           H  
ATOM    939  HB3 GLU A  60      -3.031  -2.890  -3.148  1.00 98.20           H  
ATOM    940  O   GLU A  60      -4.182  -4.402  -1.116  1.00 98.20           O  
ATOM    941  CG  GLU A  60      -3.933  -2.134  -4.942  1.00 98.20           C  
ATOM    942  HG2 GLU A  60      -3.138  -1.409  -5.112  1.00 98.20           H  
ATOM    943  HG3 GLU A  60      -4.878  -1.691  -5.256  1.00 98.20           H  
ATOM    944  CD  GLU A  60      -3.657  -3.354  -5.815  1.00 98.20           C  
ATOM    945  OE1 GLU A  60      -3.164  -3.105  -6.928  1.00 98.20           O  
ATOM    946  OE2 GLU A  60      -3.804  -4.505  -5.359  1.00 98.20           O  
ATOM    947  N   LEU A  61      -5.772  -2.904  -0.618  1.00 98.25           N  
ATOM    948  H   LEU A  61      -6.571  -2.400  -0.974  1.00 98.25           H  
ATOM    949  CA  LEU A  61      -5.639  -3.129   0.828  1.00 98.25           C  
ATOM    950  HA  LEU A  61      -4.590  -3.327   1.049  1.00 98.25           H  
ATOM    951  C   LEU A  61      -6.439  -4.346   1.277  1.00 98.25           C  
ATOM    952  CB  LEU A  61      -6.093  -1.902   1.623  1.00 98.25           C  
ATOM    953  HB2 LEU A  61      -7.178  -1.872   1.526  1.00 98.25           H  
ATOM    954  HB3 LEU A  61      -5.645  -1.003   1.198  1.00 98.25           H  
ATOM    955  O   LEU A  61      -6.026  -5.021   2.221  1.00 98.25           O  
ATOM    956  CG  LEU A  61      -5.845  -1.948   3.137  1.00 98.25           C  
ATOM    957  HG  LEU A  61      -6.384  -2.783   3.585  1.00 98.25           H  
ATOM    958  CD1 LEU A  61      -4.366  -2.076   3.472  1.00 98.25           C  
ATOM    959 HD11 LEU A  61      -3.825  -1.297   2.934  1.00 98.25           H  
ATOM    960 HD12 LEU A  61      -4.211  -1.972   4.546  1.00 98.25           H  
ATOM    961 HD13 LEU A  61      -4.000  -3.056   3.165  1.00 98.25           H  
ATOM    962  CD2 LEU A  61      -6.362  -0.654   3.762  1.00 98.25           C  
ATOM    963 HD21 LEU A  61      -5.820   0.192   3.340  1.00 98.25           H  
ATOM    964 HD22 LEU A  61      -6.215  -0.681   4.842  1.00 98.25           H  
ATOM    965 HD23 LEU A  61      -7.426  -0.549   3.552  1.00 98.25           H  
ATOM    966  N   SER A  62      -7.564  -4.656   0.626  1.00 98.38           N  
ATOM    967  H   SER A  62      -7.901  -4.061  -0.117  1.00 98.38           H  
ATOM    968  CA  SER A  62      -8.373  -5.819   1.007  1.00 98.38           C  
ATOM    969  HA  SER A  62      -8.624  -5.728   2.064  1.00 98.38           H  
ATOM    970  C   SER A  62      -7.625  -7.141   0.827  1.00 98.38           C  
ATOM    971  CB  SER A  62      -9.679  -5.864   0.225  1.00 98.38           C  
ATOM    972  HB2 SER A  62     -10.198  -6.798   0.440  1.00 98.38           H  
ATOM    973  HB3 SER A  62      -9.469  -5.814  -0.843  1.00 98.38           H  
ATOM    974  O   SER A  62      -7.945  -8.113   1.509  1.00 98.38           O  
ATOM    975  OG  SER A  62     -10.504  -4.790   0.615  1.00 98.38           O  
ATOM    976  HG  SER A  62     -10.704  -4.333  -0.205  1.00 98.38           H  
ATOM    977  N   TYR A  63      -6.574  -7.180  -0.001  1.00 98.62           N  
ATOM    978  H   TYR A  63      -6.355  -6.352  -0.536  1.00 98.62           H  
ATOM    979  CA  TYR A  63      -5.656  -8.322  -0.086  1.00 98.62           C  
ATOM    980  HA  TYR A  63      -6.216  -9.199  -0.409  1.00 98.62           H  
ATOM    981  C   TYR A  63      -4.988  -8.662   1.262  1.00 98.62           C  
ATOM    982  CB  TYR A  63      -4.581  -8.003  -1.132  1.00 98.62           C  
ATOM    983  HB2 TYR A  63      -5.059  -7.770  -2.083  1.00 98.62           H  
ATOM    984  HB3 TYR A  63      -4.018  -7.124  -0.818  1.00 98.62           H  
ATOM    985  O   TYR A  63      -4.664  -9.820   1.544  1.00 98.62           O  
ATOM    986  CG  TYR A  63      -3.631  -9.162  -1.339  1.00 98.62           C  
ATOM    987  CD1 TYR A  63      -2.321  -9.116  -0.822  1.00 98.62           C  
ATOM    988  HD1 TYR A  63      -1.980  -8.229  -0.309  1.00 98.62           H  
ATOM    989  CD2 TYR A  63      -4.097 -10.315  -1.997  1.00 98.62           C  
ATOM    990  HD2 TYR A  63      -5.102 -10.335  -2.394  1.00 98.62           H  
ATOM    991  CE1 TYR A  63      -1.469 -10.227  -0.977  1.00 98.62           C  
ATOM    992  HE1 TYR A  63      -0.455 -10.205  -0.606  1.00 98.62           H  
ATOM    993  CE2 TYR A  63      -3.257 -11.430  -2.142  1.00 98.62           C  
ATOM    994  HE2 TYR A  63      -3.615 -12.311  -2.654  1.00 98.62           H  
ATOM    995  OH  TYR A  63      -1.150 -12.468  -1.766  1.00 98.62           O  
ATOM    996  HH  TYR A  63      -1.606 -13.172  -2.235  1.00 98.62           H  
ATOM    997  CZ  TYR A  63      -1.945 -11.382  -1.631  1.00 98.62           C  
ATOM    998  N   ASN A  64      -4.812  -7.648   2.109  1.00 98.39           N  
ATOM    999  H   ASN A  64      -5.111  -6.734   1.802  1.00 98.39           H  
ATOM   1000  CA  ASN A  64      -4.221  -7.721   3.440  1.00 98.39           C  
ATOM   1001  HA  ASN A  64      -3.616  -8.624   3.514  1.00 98.39           H  
ATOM   1002  C   ASN A  64      -5.276  -7.810   4.559  1.00 98.39           C  
ATOM   1003  CB  ASN A  64      -3.296  -6.502   3.580  1.00 98.39           C  
ATOM   1004  HB2 ASN A  64      -2.890  -6.457   4.590  1.00 98.39           H  
ATOM   1005  HB3 ASN A  64      -3.862  -5.585   3.419  1.00 98.39           H  
ATOM   1006  O   ASN A  64      -4.927  -7.804   5.742  1.00 98.39           O  
ATOM   1007  CG  ASN A  64      -2.168  -6.552   2.566  1.00 98.39           C  
ATOM   1008  ND2 ASN A  64      -1.172  -7.372   2.792  1.00 98.39           N  
ATOM   1009 HD21 ASN A  64      -0.416  -7.403   2.122  1.00 98.39           H  
ATOM   1010 HD22 ASN A  64      -1.113  -7.784   3.712  1.00 98.39           H  
ATOM   1011  OD1 ASN A  64      -2.188  -5.885   1.552  1.00 98.39           O  
ATOM   1012  N   ASN A  65      -6.566  -7.896   4.216  1.00 98.08           N  
ATOM   1013  H   ASN A  65      -6.805  -7.936   3.235  1.00 98.08           H  
ATOM   1014  CA  ASN A  65      -7.643  -8.035   5.191  1.00 98.08           C  
ATOM   1015  HA  ASN A  65      -7.598  -7.175   5.859  1.00 98.08           H  
ATOM   1016  C   ASN A  65      -7.466  -9.310   6.037  1.00 98.08           C  
ATOM   1017  CB  ASN A  65      -8.994  -8.021   4.454  1.00 98.08           C  
ATOM   1018  HB2 ASN A  65      -9.021  -7.186   3.754  1.00 98.08           H  
ATOM   1019  HB3 ASN A  65      -9.109  -8.948   3.892  1.00 98.08           H  
ATOM   1020  O   ASN A  65      -6.983 -10.332   5.548  1.00 98.08           O  
ATOM   1021  CG  ASN A  65     -10.165  -7.841   5.394  1.00 98.08           C  
ATOM   1022  ND2 ASN A  65     -11.325  -8.349   5.062  1.00 98.08           N  
ATOM   1023 HD21 ASN A  65     -11.448  -8.752   4.144  1.00 98.08           H  
ATOM   1024 HD22 ASN A  65     -12.106  -8.078   5.642  1.00 98.08           H  
ATOM   1025  OD1 ASN A  65     -10.054  -7.223   6.435  1.00 98.08           O  
ATOM   1026  N   ASN A  66      -7.871  -9.263   7.308  1.00 98.02           N  
ATOM   1027  H   ASN A  66      -8.267  -8.397   7.646  1.00 98.02           H  
ATOM   1028  CA  ASN A  66      -7.744 -10.346   8.290  1.00 98.02           C  
ATOM   1029  HA  ASN A  66      -8.174  -9.962   9.216  1.00 98.02           H  
ATOM   1030  C   ASN A  66      -6.288 -10.743   8.644  1.00 98.02           C  
ATOM   1031  CB  ASN A  66      -8.642 -11.513   7.827  1.00 98.02           C  
ATOM   1032  HB2 ASN A  66      -8.205 -11.976   6.942  1.00 98.02           H  
ATOM   1033  HB3 ASN A  66      -9.621 -11.122   7.553  1.00 98.02           H  
ATOM   1034  O   ASN A  66      -6.068 -11.700   9.398  1.00 98.02           O  
ATOM   1035  CG  ASN A  66      -8.875 -12.587   8.868  1.00 98.02           C  
ATOM   1036  ND2 ASN A  66      -8.728 -13.840   8.506  1.00 98.02           N  
ATOM   1037 HD21 ASN A  66      -8.965 -14.535   9.200  1.00 98.02           H  
ATOM   1038 HD22 ASN A  66      -8.457 -14.061   7.558  1.00 98.02           H  
ATOM   1039  OD1 ASN A  66      -9.237 -12.342  10.002  1.00 98.02           O  
ATOM   1040  N   MET A  67      -5.277 -10.017   8.150  1.00 98.08           N  
ATOM   1041  H   MET A  67      -5.483  -9.259   7.516  1.00 98.08           H  
ATOM   1042  CA  MET A  67      -3.871 -10.300   8.453  1.00 98.08           C  
ATOM   1043  HA  MET A  67      -3.783 -11.378   8.591  1.00 98.08           H  
ATOM   1044  C   MET A  67      -3.407  -9.611   9.743  1.00 98.08           C  
ATOM   1045  CB  MET A  67      -2.952  -9.927   7.284  1.00 98.08           C  
ATOM   1046  HB2 MET A  67      -1.917 -10.115   7.570  1.00 98.08           H  
ATOM   1047  HB3 MET A  67      -3.048  -8.863   7.066  1.00 98.08           H  
ATOM   1048  O   MET A  67      -3.847  -8.498  10.041  1.00 98.08           O  
ATOM   1049  CG  MET A  67      -3.247 -10.728   6.016  1.00 98.08           C  
ATOM   1050  HG2 MET A  67      -2.523 -10.409   5.267  1.00 98.08           H  
ATOM   1051  HG3 MET A  67      -4.239 -10.471   5.645  1.00 98.08           H  
ATOM   1052  SD  MET A  67      -3.116 -12.533   6.195  1.00 98.08           S  
ATOM   1053  CE  MET A  67      -4.870 -12.992   6.184  1.00 98.08           C  
ATOM   1054  HE1 MET A  67      -4.957 -14.078   6.143  1.00 98.08           H  
ATOM   1055  HE2 MET A  67      -5.353 -12.560   5.307  1.00 98.08           H  
ATOM   1056  HE3 MET A  67      -5.361 -12.625   7.084  1.00 98.08           H  
ATOM   1057  N   PRO A  68      -2.519 -10.245  10.532  1.00 97.26           N  
ATOM   1058  CA  PRO A  68      -1.864  -9.611  11.672  1.00 97.26           C  
ATOM   1059  HA  PRO A  68      -2.594  -9.107  12.306  1.00 97.26           H  
ATOM   1060  C   PRO A  68      -0.805  -8.597  11.221  1.00 97.26           C  
ATOM   1061  CB  PRO A  68      -1.228 -10.760  12.451  1.00 97.26           C  
ATOM   1062  HB2 PRO A  68      -0.318 -10.444  12.960  1.00 97.26           H  
ATOM   1063  HB3 PRO A  68      -1.952 -11.169  13.156  1.00 97.26           H  
ATOM   1064  O   PRO A  68      -0.125  -8.797  10.214  1.00 97.26           O  
ATOM   1065  CG  PRO A  68      -0.914 -11.794  11.370  1.00 97.26           C  
ATOM   1066  HG2 PRO A  68      -0.916 -12.809  11.766  1.00 97.26           H  
ATOM   1067  HG3 PRO A  68       0.045 -11.561  10.908  1.00 97.26           H  
ATOM   1068  CD  PRO A  68      -2.028 -11.604  10.348  1.00 97.26           C  
ATOM   1069  HD2 PRO A  68      -2.836 -12.309  10.543  1.00 97.26           H  
ATOM   1070  HD3 PRO A  68      -1.634 -11.751   9.342  1.00 97.26           H  
ATOM   1071  N   PHE A  69      -0.607  -7.535  12.001  1.00 97.14           N  
ATOM   1072  H   PHE A  69      -1.144  -7.426  12.850  1.00 97.14           H  
ATOM   1073  CA  PHE A  69       0.501  -6.611  11.783  1.00 97.14           C  
ATOM   1074  HA  PHE A  69       0.487  -6.299  10.739  1.00 97.14           H  
ATOM   1075  C   PHE A  69       1.830  -7.317  12.065  1.00 97.14           C  
ATOM   1076  CB  PHE A  69       0.341  -5.363  12.656  1.00 97.14           C  
ATOM   1077  HB2 PHE A  69      -0.689  -5.012  12.590  1.00 97.14           H  
ATOM   1078  HB3 PHE A  69       0.531  -5.624  13.697  1.00 97.14           H  
ATOM   1079  O   PHE A  69       1.978  -8.005  13.082  1.00 97.14           O  
ATOM   1080  CG  PHE A  69       1.255  -4.226  12.245  1.00 97.14           C  
ATOM   1081  CD1 PHE A  69       2.460  -3.987  12.931  1.00 97.14           C  
ATOM   1082  HD1 PHE A  69       2.751  -4.624  13.753  1.00 97.14           H  
ATOM   1083  CD2 PHE A  69       0.898  -3.407  11.159  1.00 97.14           C  
ATOM   1084  HD2 PHE A  69      -0.017  -3.597  10.617  1.00 97.14           H  
ATOM   1085  CE1 PHE A  69       3.290  -2.920  12.541  1.00 97.14           C  
ATOM   1086  HE1 PHE A  69       4.206  -2.723  13.077  1.00 97.14           H  
ATOM   1087  CE2 PHE A  69       1.729  -2.345  10.766  1.00 97.14           C  
ATOM   1088  HE2 PHE A  69       1.445  -1.721   9.931  1.00 97.14           H  
ATOM   1089  CZ  PHE A  69       2.928  -2.103  11.456  1.00 97.14           C  
ATOM   1090  HZ  PHE A  69       3.566  -1.286  11.153  1.00 97.14           H  
ATOM   1091  N   SER A  70       2.791  -7.143  11.165  1.00 97.17           N  
ATOM   1092  H   SER A  70       2.604  -6.575  10.352  1.00 97.17           H  
ATOM   1093  CA  SER A  70       4.101  -7.782  11.243  1.00 97.17           C  
ATOM   1094  HA  SER A  70       4.238  -8.220  12.231  1.00 97.17           H  
ATOM   1095  C   SER A  70       5.213  -6.757  11.039  1.00 97.17           C  
ATOM   1096  CB  SER A  70       4.197  -8.920  10.227  1.00 97.17           C  
ATOM   1097  HB2 SER A  70       5.164  -9.413  10.317  1.00 97.17           H  
ATOM   1098  HB3 SER A  70       4.096  -8.495   9.229  1.00 97.17           H  
ATOM   1099  O   SER A  70       5.059  -5.773  10.313  1.00 97.17           O  
ATOM   1100  OG  SER A  70       3.156  -9.865  10.423  1.00 97.17           O  
ATOM   1101  HG  SER A  70       2.329  -9.447  10.172  1.00 97.17           H  
ATOM   1102  N   THR A  71       6.333  -6.993  11.708  1.00 96.05           N  
ATOM   1103  H   THR A  71       6.390  -7.851  12.237  1.00 96.05           H  
ATOM   1104  CA  THR A  71       7.539  -6.154  11.718  1.00 96.05           C  
ATOM   1105  HA  THR A  71       7.559  -5.525  10.828  1.00 96.05           H  
ATOM   1106  C   THR A  71       8.773  -7.054  11.687  1.00 96.05           C  
ATOM   1107  CB  THR A  71       7.589  -5.254  12.967  1.00 96.05           C  
ATOM   1108  HB  THR A  71       8.552  -4.745  13.006  1.00 96.05           H  
ATOM   1109  O   THR A  71       8.661  -8.273  11.798  1.00 96.05           O  
ATOM   1110  CG2 THR A  71       6.493  -4.196  12.979  1.00 96.05           C  
ATOM   1111 HG21 THR A  71       6.547  -3.601  12.068  1.00 96.05           H  
ATOM   1112 HG22 THR A  71       6.628  -3.549  13.845  1.00 96.05           H  
ATOM   1113 HG23 THR A  71       5.519  -4.683  13.039  1.00 96.05           H  
ATOM   1114  OG1 THR A  71       7.419  -6.017  14.131  1.00 96.05           O  
ATOM   1115  HG1 THR A  71       8.182  -5.842  14.687  1.00 96.05           H  
ATOM   1116  N   ILE A  72       9.970  -6.477  11.554  1.00 94.49           N  
ATOM   1117  H   ILE A  72      10.028  -5.474  11.453  1.00 94.49           H  
ATOM   1118  CA  ILE A  72      11.222  -7.254  11.562  1.00 94.49           C  
ATOM   1119  HA  ILE A  72      11.160  -7.978  10.750  1.00 94.49           H  
ATOM   1120  C   ILE A  72      11.420  -8.068  12.856  1.00 94.49           C  
ATOM   1121  CB  ILE A  72      12.415  -6.316  11.275  1.00 94.49           C  
ATOM   1122  HB  ILE A  72      12.172  -5.753  10.374  1.00 94.49           H  
ATOM   1123  O   ILE A  72      11.978  -9.160  12.818  1.00 94.49           O  
ATOM   1124  CG1 ILE A  72      13.681  -7.146  10.972  1.00 94.49           C  
ATOM   1125 HG12 ILE A  72      14.015  -7.657  11.875  1.00 94.49           H  
ATOM   1126 HG13 ILE A  72      13.434  -7.903  10.227  1.00 94.49           H  
ATOM   1127  CG2 ILE A  72      12.652  -5.302  12.414  1.00 94.49           C  
ATOM   1128 HG21 ILE A  72      13.373  -4.548  12.098  1.00 94.49           H  
ATOM   1129 HG22 ILE A  72      11.726  -4.793  12.680  1.00 94.49           H  
ATOM   1130 HG23 ILE A  72      13.041  -5.808  13.298  1.00 94.49           H  
ATOM   1131  CD1 ILE A  72      14.848  -6.316  10.424  1.00 94.49           C  
ATOM   1132 HD11 ILE A  72      14.529  -5.763   9.541  1.00 94.49           H  
ATOM   1133 HD12 ILE A  72      15.209  -5.620  11.181  1.00 94.49           H  
ATOM   1134 HD13 ILE A  72      15.664  -6.983  10.149  1.00 94.49           H  
ATOM   1135  N   ASP A  73      10.933  -7.561  13.989  1.00 94.66           N  
ATOM   1136  H   ASP A  73      10.483  -6.657  13.963  1.00 94.66           H  
ATOM   1137  CA  ASP A  73      10.977  -8.189  15.315  1.00 94.66           C  
ATOM   1138  HA  ASP A  73      11.841  -8.852  15.353  1.00 94.66           H  
ATOM   1139  C   ASP A  73       9.748  -9.067  15.627  1.00 94.66           C  
ATOM   1140  CB  ASP A  73      11.188  -7.092  16.380  1.00 94.66           C  
ATOM   1141  HB2 ASP A  73      11.280  -7.569  17.356  1.00 94.66           H  
ATOM   1142  HB3 ASP A  73      12.133  -6.589  16.175  1.00 94.66           H  
ATOM   1143  O   ASP A  73       9.747  -9.805  16.612  1.00 94.66           O  
ATOM   1144  CG  ASP A  73      10.080  -6.028  16.441  1.00 94.66           C  
ATOM   1145  OD1 ASP A  73       9.596  -5.611  15.361  1.00 94.66           O  
ATOM   1146  OD2 ASP A  73       9.737  -5.584  17.558  1.00 94.66           O  
ATOM   1147  N   ALA A  74       8.718  -9.031  14.779  1.00 93.71           N  
ATOM   1148  H   ALA A  74       8.800  -8.426  13.975  1.00 93.71           H  
ATOM   1149  CA  ALA A  74       7.524  -9.869  14.864  1.00 93.71           C  
ATOM   1150  HA  ALA A  74       7.738 -10.739  15.485  1.00 93.71           H  
ATOM   1151  C   ALA A  74       7.141 -10.364  13.454  1.00 93.71           C  
ATOM   1152  CB  ALA A  74       6.407  -9.074  15.556  1.00 93.71           C  
ATOM   1153  HB1 ALA A  74       6.746  -8.754  16.541  1.00 93.71           H  
ATOM   1154  HB2 ALA A  74       5.522  -9.701  15.663  1.00 93.71           H  
ATOM   1155  HB3 ALA A  74       6.153  -8.194  14.965  1.00 93.71           H  
ATOM   1156  O   ALA A  74       6.201  -9.830  12.853  1.00 93.71           O  
ATOM   1157  N   PRO A  75       7.881 -11.348  12.909  1.00 94.66           N  
ATOM   1158  CA  PRO A  75       7.884 -11.637  11.480  1.00 94.66           C  
ATOM   1159  HA  PRO A  75       8.058 -10.710  10.934  1.00 94.66           H  
ATOM   1160  C   PRO A  75       6.570 -12.241  10.970  1.00 94.66           C  
ATOM   1161  CB  PRO A  75       9.085 -12.565  11.251  1.00 94.66           C  
ATOM   1162  HB2 PRO A  75       8.914 -13.274  10.441  1.00 94.66           H  
ATOM   1163  HB3 PRO A  75       9.971 -11.964  11.046  1.00 94.66           H  
ATOM   1164  O   PRO A  75       5.827 -12.920  11.693  1.00 94.66           O  
ATOM   1165  CG  PRO A  75       9.248 -13.268  12.597  1.00 94.66           C  
ATOM   1166  HG2 PRO A  75      10.267 -13.624  12.749  1.00 94.66           H  
ATOM   1167  HG3 PRO A  75       8.535 -14.090  12.671  1.00 94.66           H  
ATOM   1168  CD  PRO A  75       8.875 -12.169  13.590  1.00 94.66           C  
ATOM   1169  HD2 PRO A  75       8.476 -12.609  14.503  1.00 94.66           H  
ATOM   1170  HD3 PRO A  75       9.754 -11.564  13.813  1.00 94.66           H  
ATOM   1171  N   ASP A  76       6.306 -12.002   9.688  1.00 96.65           N  
ATOM   1172  H   ASP A  76       6.939 -11.417   9.163  1.00 96.65           H  
ATOM   1173  CA  ASP A  76       5.334 -12.746   8.892  1.00 96.65           C  
ATOM   1174  HA  ASP A  76       4.493 -12.996   9.540  1.00 96.65           H  
ATOM   1175  C   ASP A  76       5.957 -14.051   8.336  1.00 96.65           C  
ATOM   1176  CB  ASP A  76       4.806 -11.848   7.766  1.00 96.65           C  
ATOM   1177  HB2 ASP A  76       3.982 -12.349   7.258  1.00 96.65           H  
ATOM   1178  HB3 ASP A  76       4.420 -10.920   8.187  1.00 96.65           H  
ATOM   1179  O   ASP A  76       7.185 -14.156   8.250  1.00 96.65           O  
ATOM   1180  CG  ASP A  76       5.904 -11.530   6.756  1.00 96.65           C  
ATOM   1181  OD1 ASP A  76       6.690 -10.591   7.017  1.00 96.65           O  
ATOM   1182  OD2 ASP A  76       6.002 -12.265   5.751  1.00 96.65           O  
ATOM   1183  N   PRO A  77       5.145 -15.050   7.935  1.00 97.17           N  
ATOM   1184  CA  PRO A  77       5.645 -16.346   7.456  1.00 97.17           C  
ATOM   1185  HA  PRO A  77       6.244 -16.797   8.247  1.00 97.17           H  
ATOM   1186  C   PRO A  77       6.496 -16.297   6.179  1.00 97.17           C  
ATOM   1187  CB  PRO A  77       4.396 -17.202   7.216  1.00 97.17           C  
ATOM   1188  HB2 PRO A  77       4.071 -17.110   6.179  1.00 97.17           H  
ATOM   1189  HB3 PRO A  77       4.573 -18.249   7.463  1.00 97.17           H  
ATOM   1190  O   PRO A  77       7.192 -17.267   5.887  1.00 97.17           O  
ATOM   1191  CG  PRO A  77       3.343 -16.576   8.125  1.00 97.17           C  
ATOM   1192  HG2 PRO A  77       2.332 -16.770   7.768  1.00 97.17           H  
ATOM   1193  HG3 PRO A  77       3.473 -16.940   9.144  1.00 97.17           H  
ATOM   1194  CD  PRO A  77       3.694 -15.095   8.056  1.00 97.17           C  
ATOM   1195  HD2 PRO A  77       3.245 -14.651   7.167  1.00 97.17           H  
ATOM   1196  HD3 PRO A  77       3.330 -14.594   8.953  1.00 97.17           H  
ATOM   1197  N   TYR A  78       6.434 -15.206   5.413  1.00 97.23           N  
ATOM   1198  H   TYR A  78       5.904 -14.406   5.728  1.00 97.23           H  
ATOM   1199  CA  TYR A  78       7.075 -15.081   4.101  1.00 97.23           C  
ATOM   1200  HA  TYR A  78       7.469 -16.051   3.801  1.00 97.23           H  
ATOM   1201  C   TYR A  78       8.272 -14.118   4.117  1.00 97.23           C  
ATOM   1202  CB  TYR A  78       6.007 -14.683   3.078  1.00 97.23           C  
ATOM   1203  HB2 TYR A  78       5.658 -13.680   3.324  1.00 97.23           H  
ATOM   1204  HB3 TYR A  78       6.454 -14.648   2.084  1.00 97.23           H  
ATOM   1205  O   TYR A  78       8.892 -13.875   3.082  1.00 97.23           O  
ATOM   1206  CG  TYR A  78       4.810 -15.614   3.043  1.00 97.23           C  
ATOM   1207  CD1 TYR A  78       4.932 -16.909   2.504  1.00 97.23           C  
ATOM   1208  HD1 TYR A  78       5.885 -17.240   2.120  1.00 97.23           H  
ATOM   1209  CD2 TYR A  78       3.579 -15.188   3.573  1.00 97.23           C  
ATOM   1210  HD2 TYR A  78       3.500 -14.206   4.014  1.00 97.23           H  
ATOM   1211  CE1 TYR A  78       3.814 -17.766   2.465  1.00 97.23           C  
ATOM   1212  HE1 TYR A  78       3.909 -18.756   2.045  1.00 97.23           H  
ATOM   1213  CE2 TYR A  78       2.454 -16.033   3.524  1.00 97.23           C  
ATOM   1214  HE2 TYR A  78       1.501 -15.696   3.903  1.00 97.23           H  
ATOM   1215  OH  TYR A  78       1.485 -18.137   2.907  1.00 97.23           O  
ATOM   1216  HH  TYR A  78       1.688 -18.966   2.468  1.00 97.23           H  
ATOM   1217  CZ  TYR A  78       2.570 -17.322   2.966  1.00 97.23           C  
ATOM   1218  N   GLY A  79       8.626 -13.579   5.290  1.00 96.80           N  
ATOM   1219  H   GLY A  79       8.030 -13.759   6.085  1.00 96.80           H  
ATOM   1220  CA  GLY A  79       9.741 -12.650   5.456  1.00 96.80           C  
ATOM   1221  HA2 GLY A  79      10.648 -13.104   5.059  1.00 96.80           H  
ATOM   1222  HA3 GLY A  79       9.876 -12.463   6.522  1.00 96.80           H  
ATOM   1223  C   GLY A  79       9.529 -11.301   4.764  1.00 96.80           C  
ATOM   1224  O   GLY A  79      10.509 -10.604   4.485  1.00 96.80           O  
ATOM   1225  N   CYS A  80       8.288 -10.914   4.472  1.00 97.77           N  
ATOM   1226  H   CYS A  80       7.518 -11.485   4.789  1.00 97.77           H  
ATOM   1227  CA  CYS A  80       7.969  -9.672   3.771  1.00 97.77           C  
ATOM   1228  HA  CYS A  80       8.507  -9.651   2.823  1.00 97.77           H  
ATOM   1229  C   CYS A  80       8.384  -8.446   4.586  1.00 97.77           C  
ATOM   1230  CB  CYS A  80       6.472  -9.644   3.477  1.00 97.77           C  
ATOM   1231  HB2 CYS A  80       5.940  -9.637   4.429  1.00 97.77           H  
ATOM   1232  HB3 CYS A  80       6.224  -8.730   2.938  1.00 97.77           H  
ATOM   1233  O   CYS A  80       9.001  -7.536   4.040  1.00 97.77           O  
ATOM   1234  SG  CYS A  80       5.891 -11.071   2.533  1.00 97.77           S  
ATOM   1235  N   ALA A  81       8.154  -8.446   5.902  1.00 96.73           N  
ATOM   1236  H   ALA A  81       7.630  -9.214   6.298  1.00 96.73           H  
ATOM   1237  CA  ALA A  81       8.555  -7.347   6.779  1.00 96.73           C  
ATOM   1238  HA  ALA A  81       8.062  -6.434   6.446  1.00 96.73           H  
ATOM   1239  C   ALA A  81      10.072  -7.087   6.744  1.00 96.73           C  
ATOM   1240  CB  ALA A  81       8.089  -7.675   8.203  1.00 96.73           C  
ATOM   1241  HB1 ALA A  81       7.022  -7.898   8.208  1.00 96.73           H  
ATOM   1242  HB2 ALA A  81       8.627  -8.540   8.590  1.00 96.73           H  
ATOM   1243  HB3 ALA A  81       8.274  -6.812   8.844  1.00 96.73           H  
ATOM   1244  O   ALA A  81      10.519  -5.941   6.792  1.00 96.73           O  
ATOM   1245  N   SER A  82      10.874  -8.152   6.626  1.00 96.02           N  
ATOM   1246  H   SER A  82      10.435  -9.054   6.516  1.00 96.02           H  
ATOM   1247  CA  SER A  82      12.334  -8.054   6.532  1.00 96.02           C  
ATOM   1248  HA  SER A  82      12.678  -7.312   7.252  1.00 96.02           H  
ATOM   1249  C   SER A  82      12.787  -7.590   5.145  1.00 96.02           C  
ATOM   1250  CB  SER A  82      12.967  -9.399   6.899  1.00 96.02           C  
ATOM   1251  HB2 SER A  82      12.622 -10.169   6.209  1.00 96.02           H  
ATOM   1252  HB3 SER A  82      12.666  -9.675   7.910  1.00 96.02           H  
ATOM   1253  O   SER A  82      13.565  -6.642   5.048  1.00 96.02           O  
ATOM   1254  OG  SER A  82      14.375  -9.323   6.839  1.00 96.02           O  
ATOM   1255  HG  SER A  82      14.680  -8.584   7.370  1.00 96.02           H  
ATOM   1256  N   ASN A  83      12.275  -8.206   4.074  1.00 96.78           N  
ATOM   1257  H   ASN A  83      11.620  -8.961   4.218  1.00 96.78           H  
ATOM   1258  CA  ASN A  83      12.695  -7.899   2.703  1.00 96.78           C  
ATOM   1259  HA  ASN A  83      13.783  -7.858   2.665  1.00 96.78           H  
ATOM   1260  C   ASN A  83      12.191  -6.528   2.218  1.00 96.78           C  
ATOM   1261  CB  ASN A  83      12.225  -9.021   1.767  1.00 96.78           C  
ATOM   1262  HB2 ASN A  83      11.163  -9.210   1.924  1.00 96.78           H  
ATOM   1263  HB3 ASN A  83      12.367  -8.701   0.735  1.00 96.78           H  
ATOM   1264  O   ASN A  83      12.934  -5.806   1.559  1.00 96.78           O  
ATOM   1265  CG  ASN A  83      13.009 -10.308   1.931  1.00 96.78           C  
ATOM   1266  ND2 ASN A  83      12.440 -11.314   2.549  1.00 96.78           N  
ATOM   1267 HD21 ASN A  83      12.981 -12.161   2.648  1.00 96.78           H  
ATOM   1268 HD22 ASN A  83      11.538 -11.193   2.987  1.00 96.78           H  
ATOM   1269  OD1 ASN A  83      14.145 -10.434   1.507  1.00 96.78           O  
ATOM   1270  N   MET A  84      10.959  -6.153   2.579  1.00 96.43           N  
ATOM   1271  H   MET A  84      10.395  -6.803   3.107  1.00 96.43           H  
ATOM   1272  CA  MET A  84      10.348  -4.859   2.245  1.00 96.43           C  
ATOM   1273  HA  MET A  84      10.747  -4.532   1.285  1.00 96.43           H  
ATOM   1274  C   MET A  84      10.672  -3.760   3.270  1.00 96.43           C  
ATOM   1275  CB  MET A  84       8.827  -4.997   2.080  1.00 96.43           C  
ATOM   1276  HB2 MET A  84       8.433  -4.040   1.737  1.00 96.43           H  
ATOM   1277  HB3 MET A  84       8.379  -5.215   3.049  1.00 96.43           H  
ATOM   1278  O   MET A  84      10.277  -2.613   3.084  1.00 96.43           O  
ATOM   1279  CG  MET A  84       8.405  -6.079   1.078  1.00 96.43           C  
ATOM   1280  HG2 MET A  84       8.831  -5.859   0.099  1.00 96.43           H  
ATOM   1281  HG3 MET A  84       8.794  -7.042   1.410  1.00 96.43           H  
ATOM   1282  SD  MET A  84       6.604  -6.236   0.930  1.00 96.43           S  
ATOM   1283  CE  MET A  84       6.286  -4.920  -0.265  1.00 96.43           C  
ATOM   1284  HE1 MET A  84       5.313  -4.474  -0.059  1.00 96.43           H  
ATOM   1285  HE2 MET A  84       6.299  -5.335  -1.273  1.00 96.43           H  
ATOM   1286  HE3 MET A  84       7.064  -4.159  -0.204  1.00 96.43           H  
ATOM   1287  N   LYS A  85      11.383  -4.107   4.357  1.00 94.76           N  
ATOM   1288  H   LYS A  85      11.647  -5.079   4.433  1.00 94.76           H  
ATOM   1289  CA  LYS A  85      11.911  -3.187   5.384  1.00 94.76           C  
ATOM   1290  HA  LYS A  85      12.284  -3.799   6.205  1.00 94.76           H  
ATOM   1291  C   LYS A  85      10.846  -2.269   5.998  1.00 94.76           C  
ATOM   1292  CB  LYS A  85      13.088  -2.384   4.810  1.00 94.76           C  
ATOM   1293  HB2 LYS A  85      12.684  -1.714   4.051  1.00 94.76           H  
ATOM   1294  HB3 LYS A  85      13.527  -1.770   5.595  1.00 94.76           H  
ATOM   1295  O   LYS A  85      11.130  -1.126   6.356  1.00 94.76           O  
ATOM   1296  CG  LYS A  85      14.200  -3.250   4.195  1.00 94.76           C  
ATOM   1297  HG2 LYS A  85      13.776  -4.040   3.576  1.00 94.76           H  
ATOM   1298  HG3 LYS A  85      14.805  -3.702   4.981  1.00 94.76           H  
ATOM   1299  CD  LYS A  85      15.058  -2.363   3.296  1.00 94.76           C  
ATOM   1300  HD2 LYS A  85      14.384  -1.820   2.634  1.00 94.76           H  
ATOM   1301  HD3 LYS A  85      15.624  -1.648   3.894  1.00 94.76           H  
ATOM   1302  CE  LYS A  85      15.992  -3.195   2.422  1.00 94.76           C  
ATOM   1303  HE2 LYS A  85      16.886  -3.467   2.983  1.00 94.76           H  
ATOM   1304  HE3 LYS A  85      15.467  -4.105   2.131  1.00 94.76           H  
ATOM   1305  NZ  LYS A  85      16.322  -2.422   1.205  1.00 94.76           N  
ATOM   1306  HZ1 LYS A  85      16.912  -2.924   0.557  1.00 94.76           H  
ATOM   1307  HZ2 LYS A  85      15.465  -2.221   0.709  1.00 94.76           H  
ATOM   1308  HZ3 LYS A  85      16.740  -1.528   1.417  1.00 94.76           H  
ATOM   1309  N   ALA A  86       9.623  -2.768   6.131  1.00 95.66           N  
ATOM   1310  H   ALA A  86       9.472  -3.735   5.881  1.00 95.66           H  
ATOM   1311  CA  ALA A  86       8.480  -1.999   6.596  1.00 95.66           C  
ATOM   1312  HA  ALA A  86       8.835  -1.144   7.171  1.00 95.66           H  
ATOM   1313  C   ALA A  86       7.598  -2.837   7.529  1.00 95.66           C  
ATOM   1314  CB  ALA A  86       7.724  -1.455   5.378  1.00 95.66           C  
ATOM   1315  HB1 ALA A  86       6.840  -0.903   5.696  1.00 95.66           H  
ATOM   1316  HB2 ALA A  86       7.427  -2.279   4.730  1.00 95.66           H  
ATOM   1317  HB3 ALA A  86       8.373  -0.785   4.813  1.00 95.66           H  
ATOM   1318  O   ALA A  86       7.596  -4.065   7.494  1.00 95.66           O  
ATOM   1319  N   GLY A  87       6.867  -2.152   8.407  1.00 96.07           N  
ATOM   1320  H   GLY A  87       6.888  -1.144   8.348  1.00 96.07           H  
ATOM   1321  CA  GLY A  87       5.791  -2.768   9.176  1.00 96.07           C  
ATOM   1322  HA2 GLY A  87       6.036  -3.810   9.381  1.00 96.07           H  
ATOM   1323  HA3 GLY A  87       5.661  -2.249  10.126  1.00 96.07           H  
ATOM   1324  C   GLY A  87       4.488  -2.690   8.390  1.00 96.07           C  
ATOM   1325  O   GLY A  87       4.134  -1.604   7.917  1.00 96.07           O  
ATOM   1326  N   TRP A  88       3.785  -3.813   8.249  1.00 97.36           N  
ATOM   1327  H   TRP A  88       4.128  -4.660   8.680  1.00 97.36           H  
ATOM   1328  CA  TRP A  88       2.515  -3.882   7.522  1.00 97.36           C  
ATOM   1329  HA  TRP A  88       1.912  -3.017   7.799  1.00 97.36           H  
ATOM   1330  C   TRP A  88       1.706  -5.137   7.878  1.00 97.36           C  
ATOM   1331  CB  TRP A  88       2.784  -3.835   6.009  1.00 97.36           C  
ATOM   1332  HB2 TRP A  88       3.038  -4.843   5.681  1.00 97.36           H  
ATOM   1333  HB3 TRP A  88       3.633  -3.185   5.797  1.00 97.36           H  
ATOM   1334  O   TRP A  88       2.181  -6.039   8.570  1.00 97.36           O  
ATOM   1335  CG  TRP A  88       1.642  -3.352   5.178  1.00 97.36           C  
ATOM   1336  CD1 TRP A  88       1.066  -4.032   4.162  1.00 97.36           C  
ATOM   1337  HD1 TRP A  88       1.366  -5.010   3.816  1.00 97.36           H  
ATOM   1338  CD2 TRP A  88       0.906  -2.098   5.293  1.00 97.36           C  
ATOM   1339  CE2 TRP A  88      -0.128  -2.098   4.311  1.00 97.36           C  
ATOM   1340  CE3 TRP A  88       0.996  -0.969   6.138  1.00 97.36           C  
ATOM   1341  HE3 TRP A  88       1.787  -0.923   6.873  1.00 97.36           H  
ATOM   1342  NE1 TRP A  88       0.027  -3.291   3.638  1.00 97.36           N  
ATOM   1343  HE1 TRP A  88      -0.523  -3.600   2.849  1.00 97.36           H  
ATOM   1344  CH2 TRP A  88      -0.954   0.044   5.079  1.00 97.36           C  
ATOM   1345  HH2 TRP A  88      -1.666   0.853   5.007  1.00 97.36           H  
ATOM   1346  CZ2 TRP A  88      -1.035  -1.041   4.191  1.00 97.36           C  
ATOM   1347  HZ2 TRP A  88      -1.783  -1.065   3.412  1.00 97.36           H  
ATOM   1348  CZ3 TRP A  88       0.073   0.089   6.037  1.00 97.36           C  
ATOM   1349  HZ3 TRP A  88       0.148   0.939   6.699  1.00 97.36           H  
ATOM   1350  N   TRP A  89       0.471  -5.207   7.387  1.00 98.10           N  
ATOM   1351  H   TRP A  89       0.155  -4.451   6.796  1.00 98.10           H  
ATOM   1352  CA  TRP A  89      -0.408  -6.371   7.516  1.00 98.10           C  
ATOM   1353  HA  TRP A  89      -0.210  -6.878   8.460  1.00 98.10           H  
ATOM   1354  C   TRP A  89      -0.144  -7.386   6.401  1.00 98.10           C  
ATOM   1355  CB  TRP A  89      -1.861  -5.888   7.545  1.00 98.10           C  
ATOM   1356  HB2 TRP A  89      -2.069  -5.303   6.649  1.00 98.10           H  
ATOM   1357  HB3 TRP A  89      -2.527  -6.751   7.537  1.00 98.10           H  
ATOM   1358  O   TRP A  89      -0.941  -7.530   5.485  1.00 98.10           O  
ATOM   1359  CG  TRP A  89      -2.195  -5.070   8.745  1.00 98.10           C  
ATOM   1360  CD1 TRP A  89      -2.490  -5.568   9.963  1.00 98.10           C  
ATOM   1361  HD1 TRP A  89      -2.521  -6.620  10.203  1.00 98.10           H  
ATOM   1362  CD2 TRP A  89      -2.260  -3.621   8.880  1.00 98.10           C  
ATOM   1363  CE2 TRP A  89      -2.642  -3.317  10.222  1.00 98.10           C  
ATOM   1364  CE3 TRP A  89      -2.022  -2.533   8.014  1.00 98.10           C  
ATOM   1365  HE3 TRP A  89      -1.746  -2.721   6.986  1.00 98.10           H  
ATOM   1366  NE1 TRP A  89      -2.795  -4.542  10.828  1.00 98.10           N  
ATOM   1367  HE1 TRP A  89      -3.133  -4.695  11.768  1.00 98.10           H  
ATOM   1368  CH2 TRP A  89      -2.525  -0.941   9.800  1.00 98.10           C  
ATOM   1369  HH2 TRP A  89      -2.629   0.080  10.135  1.00 98.10           H  
ATOM   1370  CZ2 TRP A  89      -2.766  -2.003  10.686  1.00 98.10           C  
ATOM   1371  HZ2 TRP A  89      -3.042  -1.816  11.714  1.00 98.10           H  
ATOM   1372  CZ3 TRP A  89      -2.156  -1.209   8.470  1.00 98.10           C  
ATOM   1373  HZ3 TRP A  89      -1.983  -0.390   7.787  1.00 98.10           H  
ATOM   1374  N   TYR A  90       1.000  -8.066   6.422  1.00 98.07           N  
ATOM   1375  H   TYR A  90       1.650  -7.908   7.179  1.00 98.07           H  
ATOM   1376  CA  TYR A  90       1.404  -8.930   5.307  1.00 98.07           C  
ATOM   1377  HA  TYR A  90       1.265  -8.359   4.389  1.00 98.07           H  
ATOM   1378  C   TYR A  90       0.546 -10.202   5.179  1.00 98.07           C  
ATOM   1379  CB  TYR A  90       2.899  -9.250   5.408  1.00 98.07           C  
ATOM   1380  HB2 TYR A  90       3.088  -9.778   6.343  1.00 98.07           H  
ATOM   1381  HB3 TYR A  90       3.169  -9.922   4.593  1.00 98.07           H  
ATOM   1382  O   TYR A  90       0.375 -10.946   6.145  1.00 98.07           O  
ATOM   1383  CG  TYR A  90       3.783  -8.019   5.321  1.00 98.07           C  
ATOM   1384  CD1 TYR A  90       3.856  -7.291   4.120  1.00 98.07           C  
ATOM   1385  HD1 TYR A  90       3.270  -7.600   3.266  1.00 98.07           H  
ATOM   1386  CD2 TYR A  90       4.523  -7.589   6.435  1.00 98.07           C  
ATOM   1387  HD2 TYR A  90       4.507  -8.175   7.342  1.00 98.07           H  
ATOM   1388  CE1 TYR A  90       4.690  -6.164   4.020  1.00 98.07           C  
ATOM   1389  HE1 TYR A  90       4.754  -5.618   3.091  1.00 98.07           H  
ATOM   1390  CE2 TYR A  90       5.311  -6.425   6.365  1.00 98.07           C  
ATOM   1391  HE2 TYR A  90       5.859  -6.070   7.225  1.00 98.07           H  
ATOM   1392  OH  TYR A  90       6.186  -4.618   5.045  1.00 98.07           O  
ATOM   1393  HH  TYR A  90       6.189  -4.268   4.152  1.00 98.07           H  
ATOM   1394  CZ  TYR A  90       5.419  -5.729   5.144  1.00 98.07           C  
ATOM   1395  N   ASN A  91       0.042 -10.449   3.963  1.00 98.04           N  
ATOM   1396  H   ASN A  91       0.240  -9.771   3.241  1.00 98.04           H  
ATOM   1397  CA  ASN A  91      -0.470 -11.747   3.510  1.00 98.04           C  
ATOM   1398  HA  ASN A  91      -0.784 -12.338   4.371  1.00 98.04           H  
ATOM   1399  C   ASN A  91       0.702 -12.504   2.848  1.00 98.04           C  
ATOM   1400  CB  ASN A  91      -1.706 -11.498   2.620  1.00 98.04           C  
ATOM   1401  HB2 ASN A  91      -1.412 -10.982   1.706  1.00 98.04           H  
ATOM   1402  HB3 ASN A  91      -2.406 -10.847   3.144  1.00 98.04           H  
ATOM   1403  O   ASN A  91       1.760 -12.608   3.465  1.00 98.04           O  
ATOM   1404  CG  ASN A  91      -2.460 -12.761   2.250  1.00 98.04           C  
ATOM   1405  ND2 ASN A  91      -3.583 -12.612   1.594  1.00 98.04           N  
ATOM   1406 HD21 ASN A  91      -4.104 -13.446   1.363  1.00 98.04           H  
ATOM   1407 HD22 ASN A  91      -3.943 -11.684   1.424  1.00 98.04           H  
ATOM   1408  OD1 ASN A  91      -2.044 -13.878   2.510  1.00 98.04           O  
ATOM   1409  N   TYR A  92       0.617 -12.919   1.577  1.00 97.16           N  
ATOM   1410  H   TYR A  92      -0.280 -12.891   1.112  1.00 97.16           H  
ATOM   1411  CA  TYR A  92       1.811 -13.176   0.759  1.00 97.16           C  
ATOM   1412  HA  TYR A  92       2.555 -13.669   1.384  1.00 97.16           H  
ATOM   1413  C   TYR A  92       2.415 -11.834   0.310  1.00 97.16           C  
ATOM   1414  CB  TYR A  92       1.499 -14.138  -0.391  1.00 97.16           C  
ATOM   1415  HB2 TYR A  92       0.925 -14.978   0.001  1.00 97.16           H  
ATOM   1416  HB3 TYR A  92       0.887 -13.635  -1.139  1.00 97.16           H  
ATOM   1417  O   TYR A  92       2.309 -11.411  -0.841  1.00 97.16           O  
ATOM   1418  CG  TYR A  92       2.737 -14.691  -1.067  1.00 97.16           C  
ATOM   1419  CD1 TYR A  92       3.107 -14.271  -2.359  1.00 97.16           C  
ATOM   1420  HD1 TYR A  92       2.517 -13.522  -2.866  1.00 97.16           H  
ATOM   1421  CD2 TYR A  92       3.522 -15.636  -0.386  1.00 97.16           C  
ATOM   1422  HD2 TYR A  92       3.234 -15.941   0.610  1.00 97.16           H  
ATOM   1423  CE1 TYR A  92       4.254 -14.812  -2.974  1.00 97.16           C  
ATOM   1424  HE1 TYR A  92       4.539 -14.488  -3.964  1.00 97.16           H  
ATOM   1425  CE2 TYR A  92       4.672 -16.174  -0.990  1.00 97.16           C  
ATOM   1426  HE2 TYR A  92       5.283 -16.896  -0.469  1.00 97.16           H  
ATOM   1427  OH  TYR A  92       6.144 -16.292  -2.871  1.00 97.16           O  
ATOM   1428  HH  TYR A  92       6.301 -15.912  -3.739  1.00 97.16           H  
ATOM   1429  CZ  TYR A  92       5.037 -15.766  -2.287  1.00 97.16           C  
ATOM   1430  N   CYS A  93       2.976 -11.120   1.284  1.00 97.33           N  
ATOM   1431  H   CYS A  93       3.015 -11.557   2.193  1.00 97.33           H  
ATOM   1432  CA  CYS A  93       3.379  -9.721   1.202  1.00 97.33           C  
ATOM   1433  HA  CYS A  93       3.767  -9.464   2.188  1.00 97.33           H  
ATOM   1434  C   CYS A  93       2.189  -8.768   1.016  1.00 97.33           C  
ATOM   1435  CB  CYS A  93       4.560  -9.538   0.232  1.00 97.33           C  
ATOM   1436  HB2 CYS A  93       4.887  -8.499   0.284  1.00 97.33           H  
ATOM   1437  HB3 CYS A  93       4.230  -9.736  -0.787  1.00 97.33           H  
ATOM   1438  O   CYS A  93       1.298  -8.742   1.869  1.00 97.33           O  
ATOM   1439  SG  CYS A  93       6.015 -10.574   0.558  1.00 97.33           S  
ATOM   1440  N   SER A  94       2.198  -7.902   0.005  1.00 98.14           N  
ATOM   1441  H   SER A  94       2.902  -7.972  -0.716  1.00 98.14           H  
ATOM   1442  CA  SER A  94       1.212  -6.827  -0.112  1.00 98.14           C  
ATOM   1443  HA  SER A  94       0.227  -7.199   0.172  1.00 98.14           H  
ATOM   1444  C   SER A  94       1.130  -6.278  -1.527  1.00 98.14           C  
ATOM   1445  CB  SER A  94       1.606  -5.680   0.819  1.00 98.14           C  
ATOM   1446  HB2 SER A  94       1.926  -6.070   1.785  1.00 98.14           H  
ATOM   1447  HB3 SER A  94       2.416  -5.098   0.379  1.00 98.14           H  
ATOM   1448  O   SER A  94       2.143  -6.246  -2.223  1.00 98.14           O  
ATOM   1449  OG  SER A  94       0.474  -4.879   1.009  1.00 98.14           O  
ATOM   1450  HG  SER A  94       0.732  -3.954   1.017  1.00 98.14           H  
ATOM   1451  N   TYR A  95      -0.044  -5.782  -1.915  1.00 98.59           N  
ATOM   1452  H   TYR A  95      -0.833  -5.860  -1.290  1.00 98.59           H  
ATOM   1453  CA  TYR A  95      -0.248  -5.036  -3.163  1.00 98.59           C  
ATOM   1454  HA  TYR A  95       0.588  -5.215  -3.839  1.00 98.59           H  
ATOM   1455  C   TYR A  95      -0.281  -3.514  -2.962  1.00 98.59           C  
ATOM   1456  CB  TYR A  95      -1.503  -5.538  -3.862  1.00 98.59           C  
ATOM   1457  HB2 TYR A  95      -1.562  -4.973  -4.792  1.00 98.59           H  
ATOM   1458  HB3 TYR A  95      -2.371  -5.299  -3.247  1.00 98.59           H  
ATOM   1459  O   TYR A  95      -0.245  -2.739  -3.916  1.00 98.59           O  
ATOM   1460  CG  TYR A  95      -1.561  -7.004  -4.252  1.00 98.59           C  
ATOM   1461  CD1 TYR A  95      -0.389  -7.763  -4.417  1.00 98.59           C  
ATOM   1462  HD1 TYR A  95       0.569  -7.332  -4.165  1.00 98.59           H  
ATOM   1463  CD2 TYR A  95      -2.807  -7.598  -4.515  1.00 98.59           C  
ATOM   1464  HD2 TYR A  95      -3.703  -6.999  -4.435  1.00 98.59           H  
ATOM   1465  CE1 TYR A  95      -0.449  -9.094  -4.862  1.00 98.59           C  
ATOM   1466  HE1 TYR A  95       0.459  -9.671  -4.952  1.00 98.59           H  
ATOM   1467  CE2 TYR A  95      -2.881  -8.939  -4.941  1.00 98.59           C  
ATOM   1468  HE2 TYR A  95      -3.840  -9.387  -5.153  1.00 98.59           H  
ATOM   1469  OH  TYR A  95      -1.754 -10.977  -5.544  1.00 98.59           O  
ATOM   1470  HH  TYR A  95      -0.885 -11.383  -5.525  1.00 98.59           H  
ATOM   1471  CZ  TYR A  95      -1.700  -9.686  -5.122  1.00 98.59           C  
ATOM   1472  N   THR A  96      -0.214  -3.067  -1.710  1.00 98.49           N  
ATOM   1473  H   THR A  96      -0.285  -3.741  -0.962  1.00 98.49           H  
ATOM   1474  CA  THR A  96       0.012  -1.667  -1.344  1.00 98.49           C  
ATOM   1475  HA  THR A  96       0.461  -1.149  -2.192  1.00 98.49           H  
ATOM   1476  C   THR A  96       0.989  -1.576  -0.177  1.00 98.49           C  
ATOM   1477  CB  THR A  96      -1.329  -0.983  -1.051  1.00 98.49           C  
ATOM   1478  HB  THR A  96      -1.927  -1.021  -1.962  1.00 98.49           H  
ATOM   1479  O   THR A  96       0.922  -2.386   0.748  1.00 98.49           O  
ATOM   1480  CG2 THR A  96      -2.137  -1.622   0.081  1.00 98.49           C  
ATOM   1481 HG21 THR A  96      -1.578  -1.594   1.016  1.00 98.49           H  
ATOM   1482 HG22 THR A  96      -2.367  -2.659  -0.166  1.00 98.49           H  
ATOM   1483 HG23 THR A  96      -3.079  -1.089   0.206  1.00 98.49           H  
ATOM   1484  OG1 THR A  96      -1.149   0.369  -0.717  1.00 98.49           O  
ATOM   1485  HG1 THR A  96      -1.922   0.816  -1.070  1.00 98.49           H  
ATOM   1486  N   LEU A  97       1.917  -0.621  -0.184  1.00 97.80           N  
ATOM   1487  H   LEU A  97       1.926   0.027  -0.958  1.00 97.80           H  
ATOM   1488  CA  LEU A  97       2.846  -0.433   0.938  1.00 97.80           C  
ATOM   1489  HA  LEU A  97       2.412  -0.905   1.819  1.00 97.80           H  
ATOM   1490  C   LEU A  97       3.005   1.052   1.299  1.00 97.80           C  
ATOM   1491  CB  LEU A  97       4.179  -1.154   0.648  1.00 97.80           C  
ATOM   1492  HB2 LEU A  97       4.693  -0.625  -0.155  1.00 97.80           H  
ATOM   1493  HB3 LEU A  97       3.973  -2.168   0.305  1.00 97.80           H  
ATOM   1494  O   LEU A  97       4.043   1.649   1.028  1.00 97.80           O  
ATOM   1495  CG  LEU A  97       5.104  -1.231   1.880  1.00 97.80           C  
ATOM   1496  HG  LEU A  97       5.214  -0.238   2.316  1.00 97.80           H  
ATOM   1497  CD1 LEU A  97       4.551  -2.160   2.967  1.00 97.80           C  
ATOM   1498 HD11 LEU A  97       4.376  -3.155   2.559  1.00 97.80           H  
ATOM   1499 HD12 LEU A  97       5.259  -2.214   3.794  1.00 97.80           H  
ATOM   1500 HD13 LEU A  97       3.617  -1.765   3.366  1.00 97.80           H  
ATOM   1501  CD2 LEU A  97       6.494  -1.732   1.503  1.00 97.80           C  
ATOM   1502 HD21 LEU A  97       7.180  -1.589   2.339  1.00 97.80           H  
ATOM   1503 HD22 LEU A  97       6.447  -2.793   1.261  1.00 97.80           H  
ATOM   1504 HD23 LEU A  97       6.876  -1.172   0.649  1.00 97.80           H  
ATOM   1505  N   PRO A  98       2.016   1.670   1.971  1.00 96.69           N  
ATOM   1506  CA  PRO A  98       2.087   3.075   2.385  1.00 96.69           C  
ATOM   1507  HA  PRO A  98       2.228   3.694   1.499  1.00 96.69           H  
ATOM   1508  C   PRO A  98       3.225   3.387   3.365  1.00 96.69           C  
ATOM   1509  CB  PRO A  98       0.723   3.382   3.018  1.00 96.69           C  
ATOM   1510  HB2 PRO A  98       0.779   3.277   4.102  1.00 96.69           H  
ATOM   1511  HB3 PRO A  98       0.375   4.381   2.753  1.00 96.69           H  
ATOM   1512  O   PRO A  98       3.620   4.540   3.514  1.00 96.69           O  
ATOM   1513  CG  PRO A  98      -0.202   2.301   2.463  1.00 96.69           C  
ATOM   1514  HG2 PRO A  98      -0.565   2.588   1.476  1.00 96.69           H  
ATOM   1515  HG3 PRO A  98      -1.042   2.099   3.129  1.00 96.69           H  
ATOM   1516  CD  PRO A  98       0.728   1.104   2.329  1.00 96.69           C  
ATOM   1517  HD2 PRO A  98       0.337   0.418   1.578  1.00 96.69           H  
ATOM   1518  HD3 PRO A  98       0.838   0.596   3.287  1.00 96.69           H  
ATOM   1519  N   THR A  99       3.744   2.367   4.052  1.00 95.10           N  
ATOM   1520  H   THR A  99       3.358   1.445   3.901  1.00 95.10           H  
ATOM   1521  CA  THR A  99       4.864   2.452   5.000  1.00 95.10           C  
ATOM   1522  HA  THR A  99       4.918   3.469   5.389  1.00 95.10           H  
ATOM   1523  C   THR A  99       6.227   2.177   4.369  1.00 95.10           C  
ATOM   1524  CB  THR A  99       4.642   1.489   6.177  1.00 95.10           C  
ATOM   1525  HB  THR A  99       5.525   1.464   6.815  1.00 95.10           H  
ATOM   1526  O   THR A  99       7.217   2.105   5.098  1.00 95.10           O  
ATOM   1527  CG2 THR A  99       3.457   1.943   7.013  1.00 95.10           C  
ATOM   1528 HG21 THR A  99       3.626   2.982   7.293  1.00 95.10           H  
ATOM   1529 HG22 THR A  99       2.534   1.865   6.438  1.00 95.10           H  
ATOM   1530 HG23 THR A  99       3.380   1.324   7.908  1.00 95.10           H  
ATOM   1531  OG1 THR A  99       4.350   0.191   5.718  1.00 95.10           O  
ATOM   1532  HG1 THR A  99       4.258  -0.396   6.472  1.00 95.10           H  
ATOM   1533  N   GLY A 100       6.276   2.003   3.048  1.00 96.25           N  
ATOM   1534  H   GLY A 100       5.424   2.078   2.511  1.00 96.25           H  
ATOM   1535  CA  GLY A 100       7.496   1.697   2.315  1.00 96.25           C  
ATOM   1536  HA2 GLY A 100       7.241   1.435   1.289  1.00 96.25           H  
ATOM   1537  HA3 GLY A 100       7.984   0.834   2.767  1.00 96.25           H  
ATOM   1538  C   GLY A 100       8.493   2.853   2.288  1.00 96.25           C  
ATOM   1539  O   GLY A 100       8.245   3.963   2.766  1.00 96.25           O  
ATOM   1540  N   ILE A 101       9.649   2.582   1.700  1.00 96.09           N  
ATOM   1541  H   ILE A 101       9.770   1.661   1.303  1.00 96.09           H  
ATOM   1542  CA  ILE A 101      10.722   3.545   1.506  1.00 96.09           C  
ATOM   1543  HA  ILE A 101      10.891   4.046   2.459  1.00 96.09           H  
ATOM   1544  C   ILE A 101      10.289   4.604   0.491  1.00 96.09           C  
ATOM   1545  CB  ILE A 101      12.035   2.833   1.114  1.00 96.09           C  
ATOM   1546  HB  ILE A 101      11.845   2.200   0.248  1.00 96.09           H  
ATOM   1547  O   ILE A 101       9.814   4.331  -0.615  1.00 96.09           O  
ATOM   1548  CG1 ILE A 101      12.509   1.947   2.290  1.00 96.09           C  
ATOM   1549 HG12 ILE A 101      12.773   2.581   3.136  1.00 96.09           H  
ATOM   1550 HG13 ILE A 101      11.697   1.291   2.605  1.00 96.09           H  
ATOM   1551  CG2 ILE A 101      13.123   3.862   0.742  1.00 96.09           C  
ATOM   1552 HG21 ILE A 101      12.829   4.417  -0.149  1.00 96.09           H  
ATOM   1553 HG22 ILE A 101      14.056   3.357   0.492  1.00 96.09           H  
ATOM   1554 HG23 ILE A 101      13.296   4.555   1.565  1.00 96.09           H  
ATOM   1555  CD1 ILE A 101      13.701   1.047   1.957  1.00 96.09           C  
ATOM   1556 HD11 ILE A 101      13.905   0.408   2.817  1.00 96.09           H  
ATOM   1557 HD12 ILE A 101      13.453   0.429   1.095  1.00 96.09           H  
ATOM   1558 HD13 ILE A 101      14.594   1.635   1.744  1.00 96.09           H  
ATOM   1559  N   TYR A 102      10.509   5.855   0.867  1.00 96.11           N  
ATOM   1560  H   TYR A 102      10.875   6.029   1.792  1.00 96.11           H  
ATOM   1561  CA  TYR A 102      10.308   6.981  -0.022  1.00 96.11           C  
ATOM   1562  HA  TYR A 102       9.370   6.848  -0.562  1.00 96.11           H  
ATOM   1563  C   TYR A 102      11.456   7.063  -1.035  1.00 96.11           C  
ATOM   1564  CB  TYR A 102      10.190   8.239   0.832  1.00 96.11           C  
ATOM   1565  HB2 TYR A 102       9.393   8.097   1.561  1.00 96.11           H  
ATOM   1566  HB3 TYR A 102      11.119   8.402   1.379  1.00 96.11           H  
ATOM   1567  O   TYR A 102      12.567   7.466  -0.684  1.00 96.11           O  
ATOM   1568  CG  TYR A 102       9.860   9.458   0.010  1.00 96.11           C  
ATOM   1569  CD1 TYR A 102      10.820  10.465  -0.202  1.00 96.11           C  
ATOM   1570  HD1 TYR A 102      11.814  10.353   0.206  1.00 96.11           H  
ATOM   1571  CD2 TYR A 102       8.581   9.567  -0.557  1.00 96.11           C  
ATOM   1572  HD2 TYR A 102       7.852   8.780  -0.436  1.00 96.11           H  
ATOM   1573  CE1 TYR A 102      10.473  11.625  -0.921  1.00 96.11           C  
ATOM   1574  HE1 TYR A 102      11.196  12.417  -1.053  1.00 96.11           H  
ATOM   1575  CE2 TYR A 102       8.243  10.712  -1.287  1.00 96.11           C  
ATOM   1576  HE2 TYR A 102       7.257  10.792  -1.722  1.00 96.11           H  
ATOM   1577  OH  TYR A 102       8.792  12.912  -2.055  1.00 96.11           O  
ATOM   1578  HH  TYR A 102       9.491  13.569  -2.033  1.00 96.11           H  
ATOM   1579  CZ  TYR A 102       9.166  11.761  -1.439  1.00 96.11           C  
ATOM   1580  N   TYR A 103      11.190   6.687  -2.288  1.00 97.54           N  
ATOM   1581  H   TYR A 103      10.240   6.438  -2.522  1.00 97.54           H  
ATOM   1582  CA  TYR A 103      12.145   6.824  -3.388  1.00 97.54           C  
ATOM   1583  HA  TYR A 103      13.142   6.977  -2.974  1.00 97.54           H  
ATOM   1584  C   TYR A 103      11.764   8.038  -4.242  1.00 97.54           C  
ATOM   1585  CB  TYR A 103      12.249   5.544  -4.229  1.00 97.54           C  
ATOM   1586  HB2 TYR A 103      12.831   5.772  -5.122  1.00 97.54           H  
ATOM   1587  HB3 TYR A 103      11.264   5.229  -4.572  1.00 97.54           H  
ATOM   1588  O   TYR A 103      10.686   8.043  -4.843  1.00 97.54           O  
ATOM   1589  CG  TYR A 103      12.933   4.398  -3.517  1.00 97.54           C  
ATOM   1590  CD1 TYR A 103      14.328   4.448  -3.340  1.00 97.54           C  
ATOM   1591  HD1 TYR A 103      14.886   5.295  -3.712  1.00 97.54           H  
ATOM   1592  CD2 TYR A 103      12.202   3.290  -3.047  1.00 97.54           C  
ATOM   1593  HD2 TYR A 103      11.134   3.233  -3.199  1.00 97.54           H  
ATOM   1594  CE1 TYR A 103      14.994   3.401  -2.684  1.00 97.54           C  
ATOM   1595  HE1 TYR A 103      16.065   3.446  -2.547  1.00 97.54           H  
ATOM   1596  CE2 TYR A 103      12.869   2.234  -2.395  1.00 97.54           C  
ATOM   1597  HE2 TYR A 103      12.326   1.370  -2.041  1.00 97.54           H  
ATOM   1598  OH  TYR A 103      14.934   1.308  -1.557  1.00 97.54           O  
ATOM   1599  HH  TYR A 103      15.872   1.507  -1.507  1.00 97.54           H  
ATOM   1600  CZ  TYR A 103      14.265   2.292  -2.209  1.00 97.54           C  
ATOM   1601  N   PRO A 104      12.616   9.078  -4.308  1.00 96.83           N  
ATOM   1602  CA  PRO A 104      12.339  10.245  -5.131  1.00 96.83           C  
ATOM   1603  HA  PRO A 104      11.416  10.684  -4.753  1.00 96.83           H  
ATOM   1604  C   PRO A 104      12.186   9.908  -6.618  1.00 96.83           C  
ATOM   1605  CB  PRO A 104      13.482  11.229  -4.878  1.00 96.83           C  
ATOM   1606  HB2 PRO A 104      13.141  12.263  -4.917  1.00 96.83           H  
ATOM   1607  HB3 PRO A 104      14.285  11.063  -5.597  1.00 96.83           H  
ATOM   1608  O   PRO A 104      12.871   9.026  -7.127  1.00 96.83           O  
ATOM   1609  CG  PRO A 104      13.967  10.841  -3.483  1.00 96.83           C  
ATOM   1610  HG2 PRO A 104      13.319  11.290  -2.730  1.00 96.83           H  
ATOM   1611  HG3 PRO A 104      15.006  11.125  -3.318  1.00 96.83           H  
ATOM   1612  CD  PRO A 104      13.785   9.326  -3.476  1.00 96.83           C  
ATOM   1613  HD2 PRO A 104      13.638   8.984  -2.452  1.00 96.83           H  
ATOM   1614  HD3 PRO A 104      14.655   8.842  -3.920  1.00 96.83           H  
ATOM   1615  N   ASN A 105      11.362  10.683  -7.329  1.00 97.05           N  
ATOM   1616  H   ASN A 105      10.819  11.371  -6.827  1.00 97.05           H  
ATOM   1617  CA  ASN A 105      11.153  10.611  -8.785  1.00 97.05           C  
ATOM   1618  HA  ASN A 105      10.488  11.439  -9.030  1.00 97.05           H  
ATOM   1619  C   ASN A 105      10.420   9.359  -9.309  1.00 97.05           C  
ATOM   1620  CB  ASN A 105      12.470  10.877  -9.540  1.00 97.05           C  
ATOM   1621  HB2 ASN A 105      12.249  11.064 -10.590  1.00 97.05           H  
ATOM   1622  HB3 ASN A 105      13.097   9.986  -9.493  1.00 97.05           H  
ATOM   1623  O   ASN A 105      10.342   9.157 -10.522  1.00 97.05           O  
ATOM   1624  CG  ASN A 105      13.233  12.070  -9.007  1.00 97.05           C  
ATOM   1625  ND2 ASN A 105      14.467  11.880  -8.600  1.00 97.05           N  
ATOM   1626 HD21 ASN A 105      14.966  12.694  -8.270  1.00 97.05           H  
ATOM   1627 HD22 ASN A 105      14.853  10.947  -8.616  1.00 97.05           H  
ATOM   1628  OD1 ASN A 105      12.732  13.177  -8.925  1.00 97.05           O  
ATOM   1629  N   GLY A 106       9.831   8.548  -8.432  1.00 97.03           N  
ATOM   1630  H   GLY A 106       9.969   8.709  -7.444  1.00 97.03           H  
ATOM   1631  CA  GLY A 106       8.920   7.480  -8.833  1.00 97.03           C  
ATOM   1632  HA2 GLY A 106       8.376   7.771  -9.732  1.00 97.03           H  
ATOM   1633  HA3 GLY A 106       8.184   7.305  -8.049  1.00 97.03           H  
ATOM   1634  C   GLY A 106       9.642   6.174  -9.093  1.00 97.03           C  
ATOM   1635  O   GLY A 106       9.815   5.373  -8.174  1.00 97.03           O  
ATOM   1636  N   TRP A 107      10.018   5.940 -10.348  1.00 98.07           N  
ATOM   1637  H   TRP A 107       9.909   6.681 -11.026  1.00 98.07           H  
ATOM   1638  CA  TRP A 107      10.631   4.685 -10.775  1.00 98.07           C  
ATOM   1639  HA  TRP A 107       9.926   3.880 -10.568  1.00 98.07           H  
ATOM   1640  C   TRP A 107      11.926   4.404 -10.014  1.00 98.07           C  
ATOM   1641  CB  TRP A 107      10.895   4.705 -12.281  1.00 98.07           C  
ATOM   1642  HB2 TRP A 107      11.588   5.515 -12.509  1.00 98.07           H  
ATOM   1643  HB3 TRP A 107      11.379   3.769 -12.560  1.00 98.07           H  
ATOM   1644  O   TRP A 107      12.821   5.247  -9.958  1.00 98.07           O  
ATOM   1645  CG  TRP A 107       9.671   4.858 -13.126  1.00 98.07           C  
ATOM   1646  CD1 TRP A 107       9.308   5.979 -13.787  1.00 98.07           C  
ATOM   1647  HD1 TRP A 107       9.871   6.901 -13.791  1.00 98.07           H  
ATOM   1648  CD2 TRP A 107       8.623   3.876 -13.390  1.00 98.07           C  
ATOM   1649  CE2 TRP A 107       7.653   4.477 -14.247  1.00 98.07           C  
ATOM   1650  CE3 TRP A 107       8.368   2.558 -12.956  1.00 98.07           C  
ATOM   1651  HE3 TRP A 107       9.054   2.088 -12.267  1.00 98.07           H  
ATOM   1652  NE1 TRP A 107       8.121   5.756 -14.457  1.00 98.07           N  
ATOM   1653  HE1 TRP A 107       7.662   6.450 -15.030  1.00 98.07           H  
ATOM   1654  CH2 TRP A 107       6.278   2.491 -14.224  1.00 98.07           C  
ATOM   1655  HH2 TRP A 107       5.377   1.964 -14.501  1.00 98.07           H  
ATOM   1656  CZ2 TRP A 107       6.503   3.802 -14.675  1.00 98.07           C  
ATOM   1657  HZ2 TRP A 107       5.784   4.291 -15.315  1.00 98.07           H  
ATOM   1658  CZ3 TRP A 107       7.202   1.879 -13.362  1.00 98.07           C  
ATOM   1659  HZ3 TRP A 107       6.974   0.897 -12.975  1.00 98.07           H  
ATOM   1660  N   TYR A 108      12.043   3.199  -9.464  1.00 97.80           N  
ATOM   1661  H   TYR A 108      11.273   2.549  -9.537  1.00 97.80           H  
ATOM   1662  CA  TYR A 108      13.217   2.782  -8.705  1.00 97.80           C  
ATOM   1663  HA  TYR A 108      14.071   3.367  -9.046  1.00 97.80           H  
ATOM   1664  C   TYR A 108      13.552   1.309  -8.950  1.00 97.80           C  
ATOM   1665  CB  TYR A 108      13.020   3.088  -7.210  1.00 97.80           C  
ATOM   1666  HB2 TYR A 108      13.990   3.037  -6.717  1.00 97.80           H  
ATOM   1667  HB3 TYR A 108      12.662   4.112  -7.099  1.00 97.80           H  
ATOM   1668  O   TYR A 108      12.722   0.511  -9.388  1.00 97.80           O  
ATOM   1669  CG  TYR A 108      12.065   2.152  -6.496  1.00 97.80           C  
ATOM   1670  CD1 TYR A 108      10.675   2.311  -6.651  1.00 97.80           C  
ATOM   1671  HD1 TYR A 108      10.293   3.110  -7.269  1.00 97.80           H  
ATOM   1672  CD2 TYR A 108      12.570   1.114  -5.688  1.00 97.80           C  
ATOM   1673  HD2 TYR A 108      13.633   1.011  -5.529  1.00 97.80           H  
ATOM   1674  CE1 TYR A 108       9.789   1.412  -6.033  1.00 97.80           C  
ATOM   1675  HE1 TYR A 108       8.721   1.515  -6.159  1.00 97.80           H  
ATOM   1676  CE2 TYR A 108      11.686   0.223  -5.053  1.00 97.80           C  
ATOM   1677  HE2 TYR A 108      12.065  -0.559  -4.411  1.00 97.80           H  
ATOM   1678  OH  TYR A 108       9.446  -0.541  -4.707  1.00 97.80           O  
ATOM   1679  HH  TYR A 108       8.600  -0.530  -5.160  1.00 97.80           H  
ATOM   1680  CZ  TYR A 108      10.297   0.360  -5.247  1.00 97.80           C  
ATOM   1681  N   THR A 109      14.801   0.953  -8.655  1.00 97.27           N  
ATOM   1682  H   THR A 109      15.405   1.647  -8.240  1.00 97.27           H  
ATOM   1683  CA  THR A 109      15.254  -0.441  -8.592  1.00 97.27           C  
ATOM   1684  HA  THR A 109      14.501  -1.088  -9.043  1.00 97.27           H  
ATOM   1685  C   THR A 109      15.447  -0.806  -7.123  1.00 97.27           C  
ATOM   1686  CB  THR A 109      16.555  -0.636  -9.377  1.00 97.27           C  
ATOM   1687  HB  THR A 109      17.348  -0.037  -8.928  1.00 97.27           H  
ATOM   1688  O   THR A 109      16.137  -0.060  -6.421  1.00 97.27           O  
ATOM   1689  CG2 THR A 109      16.999  -2.095  -9.446  1.00 97.27           C  
ATOM   1690 HG21 THR A 109      16.216  -2.703  -9.900  1.00 97.27           H  
ATOM   1691 HG22 THR A 109      17.901  -2.168 -10.053  1.00 97.27           H  
ATOM   1692 HG23 THR A 109      17.222  -2.473  -8.449  1.00 97.27           H  
ATOM   1693  OG1 THR A 109      16.349  -0.213 -10.705  1.00 97.27           O  
ATOM   1694  HG1 THR A 109      15.894   0.631 -10.670  1.00 97.27           H  
ATOM   1695  N   PRO A 110      14.850  -1.902  -6.625  1.00 94.94           N  
ATOM   1696  CA  PRO A 110      15.030  -2.303  -5.241  1.00 94.94           C  
ATOM   1697  HA  PRO A 110      14.750  -1.485  -4.577  1.00 94.94           H  
ATOM   1698  C   PRO A 110      16.487  -2.686  -4.985  1.00 94.94           C  
ATOM   1699  CB  PRO A 110      14.074  -3.473  -5.016  1.00 94.94           C  
ATOM   1700  HB2 PRO A 110      14.463  -4.192  -4.295  1.00 94.94           H  
ATOM   1701  HB3 PRO A 110      13.112  -3.081  -4.685  1.00 94.94           H  
ATOM   1702  O   PRO A 110      17.169  -3.250  -5.838  1.00 94.94           O  
ATOM   1703  CG  PRO A 110      13.929  -4.088  -6.406  1.00 94.94           C  
ATOM   1704  HG2 PRO A 110      12.981  -4.613  -6.519  1.00 94.94           H  
ATOM   1705  HG3 PRO A 110      14.765  -4.761  -6.597  1.00 94.94           H  
ATOM   1706  CD  PRO A 110      14.026  -2.873  -7.328  1.00 94.94           C  
ATOM   1707  HD2 PRO A 110      14.464  -3.165  -8.283  1.00 94.94           H  
ATOM   1708  HD3 PRO A 110      13.037  -2.438  -7.476  1.00 94.94           H  
ATOM   1709  N   SER A 111      16.961  -2.394  -3.777  1.00 91.47           N  
ATOM   1710  H   SER A 111      16.325  -1.952  -3.129  1.00 91.47           H  
ATOM   1711  CA  SER A 111      18.304  -2.799  -3.328  1.00 91.47           C  
ATOM   1712  HA  SER A 111      18.997  -2.703  -4.164  1.00 91.47           H  
ATOM   1713  C   SER A 111      18.371  -4.262  -2.870  1.00 91.47           C  
ATOM   1714  CB  SER A 111      18.791  -1.872  -2.210  1.00 91.47           C  
ATOM   1715  HB2 SER A 111      19.736  -2.243  -1.816  1.00 91.47           H  
ATOM   1716  HB3 SER A 111      18.957  -0.876  -2.622  1.00 91.47           H  
ATOM   1717  O   SER A 111      19.461  -4.791  -2.667  1.00 91.47           O  
ATOM   1718  OG  SER A 111      17.835  -1.787  -1.160  1.00 91.47           O  
ATOM   1719  HG  SER A 111      17.091  -1.276  -1.489  1.00 91.47           H  
ATOM   1720  N   GLY A 112      17.214  -4.899  -2.673  1.00 91.71           N  
ATOM   1721  H   GLY A 112      16.369  -4.428  -2.963  1.00 91.71           H  
ATOM   1722  CA  GLY A 112      17.077  -6.284  -2.231  1.00 91.71           C  
ATOM   1723  HA2 GLY A 112      16.599  -6.295  -1.251  1.00 91.71           H  
ATOM   1724  HA3 GLY A 112      18.055  -6.755  -2.138  1.00 91.71           H  
ATOM   1725  C   GLY A 112      16.236  -7.126  -3.190  1.00 91.71           C  
ATOM   1726  O   GLY A 112      16.002  -6.758  -4.337  1.00 91.71           O  
ATOM   1727  N   SER A 113      15.764  -8.268  -2.695  1.00 91.70           N  
ATOM   1728  H   SER A 113      15.935  -8.493  -1.725  1.00 91.70           H  
ATOM   1729  CA  SER A 113      14.962  -9.241  -3.451  1.00 91.70           C  
ATOM   1730  HA  SER A 113      15.429  -9.418  -4.419  1.00 91.70           H  
ATOM   1731  C   SER A 113      13.515  -8.802  -3.708  1.00 91.70           C  
ATOM   1732  CB  SER A 113      14.938 -10.554  -2.663  1.00 91.70           C  
ATOM   1733  HB2 SER A 113      15.951 -10.946  -2.575  1.00 91.70           H  
ATOM   1734  HB3 SER A 113      14.308 -11.285  -3.169  1.00 91.70           H  
ATOM   1735  O   SER A 113      12.841  -9.402  -4.542  1.00 91.70           O  
ATOM   1736  OG  SER A 113      14.421 -10.271  -1.375  1.00 91.70           O  
ATOM   1737  HG  SER A 113      14.551 -10.999  -0.763  1.00 91.70           H  
ATOM   1738  N   MET A 114      13.024  -7.787  -2.991  1.00 96.44           N  
ATOM   1739  H   MET A 114      13.642  -7.313  -2.347  1.00 96.44           H  
ATOM   1740  CA  MET A 114      11.646  -7.307  -3.072  1.00 96.44           C  
ATOM   1741  HA  MET A 114      11.160  -7.757  -3.937  1.00 96.44           H  
ATOM   1742  C   MET A 114      11.594  -5.795  -3.259  1.00 96.44           C  
ATOM   1743  CB  MET A 114      10.850  -7.707  -1.821  1.00 96.44           C  
ATOM   1744  HB2 MET A 114       9.858  -7.258  -1.881  1.00 96.44           H  
ATOM   1745  HB3 MET A 114      11.343  -7.317  -0.930  1.00 96.44           H  
ATOM   1746  O   MET A 114      12.451  -5.059  -2.775  1.00 96.44           O  
ATOM   1747  CG  MET A 114      10.677  -9.223  -1.693  1.00 96.44           C  
ATOM   1748  HG2 MET A 114      11.649  -9.683  -1.514  1.00 96.44           H  
ATOM   1749  HG3 MET A 114      10.281  -9.611  -2.632  1.00 96.44           H  
ATOM   1750  SD  MET A 114       9.547  -9.694  -0.357  1.00 96.44           S  
ATOM   1751  CE  MET A 114       9.505 -11.490  -0.589  1.00 96.44           C  
ATOM   1752  HE1 MET A 114       9.108 -11.725  -1.577  1.00 96.44           H  
ATOM   1753  HE2 MET A 114      10.512 -11.896  -0.492  1.00 96.44           H  
ATOM   1754  HE3 MET A 114       8.865 -11.938   0.171  1.00 96.44           H  
ATOM   1755  N   TYR A 115      10.542  -5.349  -3.938  1.00 97.99           N  
ATOM   1756  H   TYR A 115       9.882  -6.026  -4.294  1.00 97.99           H  
ATOM   1757  CA  TYR A 115      10.159  -3.948  -4.020  1.00 97.99           C  
ATOM   1758  HA  TYR A 115      11.005  -3.351  -4.361  1.00 97.99           H  
ATOM   1759  C   TYR A 115       9.729  -3.436  -2.642  1.00 97.99           C  
ATOM   1760  CB  TYR A 115       9.036  -3.837  -5.048  1.00 97.99           C  
ATOM   1761  HB2 TYR A 115       8.235  -4.516  -4.755  1.00 97.99           H  
ATOM   1762  HB3 TYR A 115       8.615  -2.832  -5.025  1.00 97.99           H  
ATOM   1763  O   TYR A 115       8.842  -4.007  -2.010  1.00 97.99           O  
ATOM   1764  CG  TYR A 115       9.479  -4.151  -6.465  1.00 97.99           C  
ATOM   1765  CD1 TYR A 115      10.350  -3.277  -7.142  1.00 97.99           C  
ATOM   1766  HD1 TYR A 115      10.686  -2.372  -6.657  1.00 97.99           H  
ATOM   1767  CD2 TYR A 115       9.033  -5.328  -7.097  1.00 97.99           C  
ATOM   1768  HD2 TYR A 115       8.365  -6.001  -6.579  1.00 97.99           H  
ATOM   1769  CE1 TYR A 115      10.787  -3.587  -8.444  1.00 97.99           C  
ATOM   1770  HE1 TYR A 115      11.458  -2.918  -8.962  1.00 97.99           H  
ATOM   1771  CE2 TYR A 115       9.439  -5.622  -8.412  1.00 97.99           C  
ATOM   1772  HE2 TYR A 115       9.096  -6.516  -8.910  1.00 97.99           H  
ATOM   1773  OH  TYR A 115      10.699  -5.035 -10.360  1.00 97.99           O  
ATOM   1774  HH  TYR A 115      11.318  -4.387 -10.705  1.00 97.99           H  
ATOM   1775  CZ  TYR A 115      10.317  -4.752  -9.087  1.00 97.99           C  
ATOM   1776  N   ASP A 116      10.380  -2.375  -2.178  1.00 97.29           N  
ATOM   1777  H   ASP A 116      11.157  -2.011  -2.710  1.00 97.29           H  
ATOM   1778  CA  ASP A 116      10.287  -1.843  -0.816  1.00 97.29           C  
ATOM   1779  HA  ASP A 116       9.511  -2.389  -0.279  1.00 97.29           H  
ATOM   1780  C   ASP A 116       9.844  -0.371  -0.776  1.00 97.29           C  
ATOM   1781  CB  ASP A 116      11.618  -2.113  -0.073  1.00 97.29           C  
ATOM   1782  HB2 ASP A 116      11.555  -1.706   0.937  1.00 97.29           H  
ATOM   1783  HB3 ASP A 116      11.734  -3.193   0.014  1.00 97.29           H  
ATOM   1784  O   ASP A 116       9.894   0.257   0.276  1.00 97.29           O  
ATOM   1785  CG  ASP A 116      12.906  -1.589  -0.732  1.00 97.29           C  
ATOM   1786  OD1 ASP A 116      12.838  -1.080  -1.874  1.00 97.29           O  
ATOM   1787  OD2 ASP A 116      13.995  -1.764  -0.116  1.00 97.29           O  
ATOM   1788  N   GLY A 117       9.397   0.189  -1.904  1.00 97.88           N  
ATOM   1789  H   GLY A 117       9.406  -0.384  -2.736  1.00 97.88           H  
ATOM   1790  CA  GLY A 117       8.915   1.565  -2.025  1.00 97.88           C  
ATOM   1791  HA2 GLY A 117       9.586   2.196  -1.441  1.00 97.88           H  
ATOM   1792  HA3 GLY A 117       8.981   1.875  -3.067  1.00 97.88           H  
ATOM   1793  C   GLY A 117       7.475   1.794  -1.545  1.00 97.88           C  
ATOM   1794  O   GLY A 117       6.768   0.864  -1.165  1.00 97.88           O  
ATOM   1795  N   MET A 118       7.014   3.045  -1.604  1.00 98.19           N  
ATOM   1796  H   MET A 118       7.633   3.780  -1.915  1.00 98.19           H  
ATOM   1797  CA  MET A 118       5.623   3.416  -1.329  1.00 98.19           C  
ATOM   1798  HA  MET A 118       5.245   2.801  -0.513  1.00 98.19           H  
ATOM   1799  C   MET A 118       4.743   3.177  -2.559  1.00 98.19           C  
ATOM   1800  CB  MET A 118       5.541   4.888  -0.899  1.00 98.19           C  
ATOM   1801  HB2 MET A 118       4.489   5.158  -0.809  1.00 98.19           H  
ATOM   1802  HB3 MET A 118       5.992   5.520  -1.664  1.00 98.19           H  
ATOM   1803  O   MET A 118       4.656   4.050  -3.413  1.00 98.19           O  
ATOM   1804  CG  MET A 118       6.232   5.166   0.438  1.00 98.19           C  
ATOM   1805  HG2 MET A 118       5.737   4.591   1.220  1.00 98.19           H  
ATOM   1806  HG3 MET A 118       7.267   4.829   0.375  1.00 98.19           H  
ATOM   1807  SD  MET A 118       6.252   6.916   0.920  1.00 98.19           S  
ATOM   1808  CE  MET A 118       4.476   7.263   0.992  1.00 98.19           C  
ATOM   1809  HE1 MET A 118       4.316   8.241   1.445  1.00 98.19           H  
ATOM   1810  HE2 MET A 118       3.981   6.500   1.593  1.00 98.19           H  
ATOM   1811  HE3 MET A 118       4.063   7.263  -0.017  1.00 98.19           H  
ATOM   1812  N   PHE A 119       4.098   2.021  -2.695  1.00 98.28           N  
ATOM   1813  H   PHE A 119       4.213   1.309  -1.988  1.00 98.28           H  
ATOM   1814  CA  PHE A 119       3.376   1.685  -3.932  1.00 98.28           C  
ATOM   1815  HA  PHE A 119       3.425   2.529  -4.621  1.00 98.28           H  
ATOM   1816  C   PHE A 119       1.884   1.406  -3.731  1.00 98.28           C  
ATOM   1817  CB  PHE A 119       4.090   0.534  -4.653  1.00 98.28           C  
ATOM   1818  HB2 PHE A 119       5.112   0.841  -4.875  1.00 98.28           H  
ATOM   1819  HB3 PHE A 119       3.599   0.357  -5.610  1.00 98.28           H  
ATOM   1820  O   PHE A 119       1.444   0.990  -2.659  1.00 98.28           O  
ATOM   1821  CG  PHE A 119       4.122  -0.765  -3.877  1.00 98.28           C  
ATOM   1822  CD1 PHE A 119       5.274  -1.123  -3.155  1.00 98.28           C  
ATOM   1823  HD1 PHE A 119       6.142  -0.480  -3.168  1.00 98.28           H  
ATOM   1824  CD2 PHE A 119       3.007  -1.622  -3.881  1.00 98.28           C  
ATOM   1825  HD2 PHE A 119       2.124  -1.374  -4.450  1.00 98.28           H  
ATOM   1826  CE1 PHE A 119       5.310  -2.322  -2.423  1.00 98.28           C  
ATOM   1827  HE1 PHE A 119       6.205  -2.587  -1.881  1.00 98.28           H  
ATOM   1828  CE2 PHE A 119       3.047  -2.818  -3.147  1.00 98.28           C  
ATOM   1829  HE2 PHE A 119       2.213  -3.504  -3.174  1.00 98.28           H  
ATOM   1830  CZ  PHE A 119       4.189  -3.169  -2.418  1.00 98.28           C  
ATOM   1831  HZ  PHE A 119       4.205  -4.110  -1.889  1.00 98.28           H  
ATOM   1832  N   TRP A 120       1.138   1.579  -4.824  1.00 98.54           N  
ATOM   1833  H   TRP A 120       1.604   1.946  -5.641  1.00 98.54           H  
ATOM   1834  CA  TRP A 120      -0.183   1.002  -5.072  1.00 98.54           C  
ATOM   1835  HA  TRP A 120      -0.455   0.315  -4.271  1.00 98.54           H  
ATOM   1836  C   TRP A 120      -0.082   0.229  -6.388  1.00 98.54           C  
ATOM   1837  CB  TRP A 120      -1.234   2.115  -5.152  1.00 98.54           C  
ATOM   1838  HB2 TRP A 120      -1.104   2.765  -4.287  1.00 98.54           H  
ATOM   1839  HB3 TRP A 120      -1.065   2.724  -6.040  1.00 98.54           H  
ATOM   1840  O   TRP A 120       0.107   0.839  -7.447  1.00 98.54           O  
ATOM   1841  CG  TRP A 120      -2.652   1.637  -5.152  1.00 98.54           C  
ATOM   1842  CD1 TRP A 120      -3.355   1.160  -6.207  1.00 98.54           C  
ATOM   1843  HD1 TRP A 120      -2.976   1.042  -7.211  1.00 98.54           H  
ATOM   1844  CD2 TRP A 120      -3.546   1.539  -4.006  1.00 98.54           C  
ATOM   1845  CE2 TRP A 120      -4.805   1.043  -4.450  1.00 98.54           C  
ATOM   1846  CE3 TRP A 120      -3.407   1.819  -2.629  1.00 98.54           C  
ATOM   1847  HE3 TRP A 120      -2.470   2.228  -2.281  1.00 98.54           H  
ATOM   1848  NE1 TRP A 120      -4.637   0.834  -5.799  1.00 98.54           N  
ATOM   1849  HE1 TRP A 120      -5.306   0.331  -6.366  1.00 98.54           H  
ATOM   1850  CH2 TRP A 120      -5.704   1.123  -2.209  1.00 98.54           C  
ATOM   1851  HH2 TRP A 120      -6.531   0.985  -1.528  1.00 98.54           H  
ATOM   1852  CZ2 TRP A 120      -5.877   0.840  -3.571  1.00 98.54           C  
ATOM   1853  HZ2 TRP A 120      -6.819   0.466  -3.942  1.00 98.54           H  
ATOM   1854  CZ3 TRP A 120      -4.472   1.605  -1.734  1.00 98.54           C  
ATOM   1855  HZ3 TRP A 120      -4.350   1.828  -0.684  1.00 98.54           H  
ATOM   1856  N   LYS A 121      -0.097  -1.104  -6.315  1.00 98.34           N  
ATOM   1857  H   LYS A 121      -0.334  -1.543  -5.437  1.00 98.34           H  
ATOM   1858  CA  LYS A 121       0.336  -1.987  -7.405  1.00 98.34           C  
ATOM   1859  HA  LYS A 121       1.387  -1.791  -7.618  1.00 98.34           H  
ATOM   1860  C   LYS A 121      -0.421  -1.720  -8.708  1.00 98.34           C  
ATOM   1861  CB  LYS A 121       0.191  -3.435  -6.921  1.00 98.34           C  
ATOM   1862  HB2 LYS A 121      -0.796  -3.537  -6.469  1.00 98.34           H  
ATOM   1863  HB3 LYS A 121       0.931  -3.633  -6.146  1.00 98.34           H  
ATOM   1864  O   LYS A 121       0.229  -1.541  -9.732  1.00 98.34           O  
ATOM   1865  CG  LYS A 121       0.337  -4.485  -8.027  1.00 98.34           C  
ATOM   1866  HG2 LYS A 121      -0.209  -4.180  -8.919  1.00 98.34           H  
ATOM   1867  HG3 LYS A 121       1.390  -4.609  -8.278  1.00 98.34           H  
ATOM   1868  CD  LYS A 121      -0.273  -5.812  -7.566  1.00 98.34           C  
ATOM   1869  HD2 LYS A 121       0.372  -6.292  -6.830  1.00 98.34           H  
ATOM   1870  HD3 LYS A 121      -1.234  -5.620  -7.089  1.00 98.34           H  
ATOM   1871  CE  LYS A 121      -0.562  -6.739  -8.745  1.00 98.34           C  
ATOM   1872  HE2 LYS A 121      -1.401  -6.306  -9.290  1.00 98.34           H  
ATOM   1873  HE3 LYS A 121      -0.893  -7.701  -8.355  1.00 98.34           H  
ATOM   1874  NZ  LYS A 121       0.604  -6.882  -9.646  1.00 98.34           N  
ATOM   1875  HZ1 LYS A 121       0.778  -5.973 -10.050  1.00 98.34           H  
ATOM   1876  HZ2 LYS A 121       0.372  -7.520 -10.394  1.00 98.34           H  
ATOM   1877  HZ3 LYS A 121       1.414  -7.187  -9.125  1.00 98.34           H  
ATOM   1878  N   ASP A 122      -1.741  -1.628  -8.692  1.00 98.06           N  
ATOM   1879  H   ASP A 122      -2.229  -1.992  -7.886  1.00 98.06           H  
ATOM   1880  CA  ASP A 122      -2.544  -1.428  -9.902  1.00 98.06           C  
ATOM   1881  HA  ASP A 122      -2.073  -1.980 -10.715  1.00 98.06           H  
ATOM   1882  C   ASP A 122      -2.569   0.033 -10.387  1.00 98.06           C  
ATOM   1883  CB  ASP A 122      -3.948  -2.027  -9.715  1.00 98.06           C  
ATOM   1884  HB2 ASP A 122      -4.373  -1.684  -8.772  1.00 98.06           H  
ATOM   1885  HB3 ASP A 122      -4.582  -1.649 -10.517  1.00 98.06           H  
ATOM   1886  O   ASP A 122      -3.276   0.358 -11.339  1.00 98.06           O  
ATOM   1887  CG  ASP A 122      -3.995  -3.566  -9.809  1.00 98.06           C  
ATOM   1888  OD1 ASP A 122      -3.032  -4.172 -10.352  1.00 98.06           O  
ATOM   1889  OD2 ASP A 122      -5.061  -4.126  -9.474  1.00 98.06           O  
ATOM   1890  N   TRP A 123      -1.771   0.928  -9.784  1.00 97.92           N  
ATOM   1891  H   TRP A 123      -1.207   0.616  -9.007  1.00 97.92           H  
ATOM   1892  CA  TRP A 123      -1.530   2.261 -10.343  1.00 97.92           C  
ATOM   1893  HA  TRP A 123      -2.376   2.517 -10.980  1.00 97.92           H  
ATOM   1894  C   TRP A 123      -0.283   2.299 -11.238  1.00 97.92           C  
ATOM   1895  CB  TRP A 123      -1.474   3.316  -9.233  1.00 97.92           C  
ATOM   1896  HB2 TRP A 123      -0.529   3.227  -8.697  1.00 97.92           H  
ATOM   1897  HB3 TRP A 123      -2.269   3.105  -8.518  1.00 97.92           H  
ATOM   1898  O   TRP A 123      -0.378   2.658 -12.409  1.00 97.92           O  
ATOM   1899  CG  TRP A 123      -1.634   4.740  -9.683  1.00 97.92           C  
ATOM   1900  CD1 TRP A 123      -1.823   5.172 -10.954  1.00 97.92           C  
ATOM   1901  HD1 TRP A 123      -1.872   4.540 -11.829  1.00 97.92           H  
ATOM   1902  CD2 TRP A 123      -1.589   5.949  -8.869  1.00 97.92           C  
ATOM   1903  CE2 TRP A 123      -1.730   7.081  -9.728  1.00 97.92           C  
ATOM   1904  CE3 TRP A 123      -1.417   6.207  -7.493  1.00 97.92           C  
ATOM   1905  HE3 TRP A 123      -1.305   5.377  -6.812  1.00 97.92           H  
ATOM   1906  NE1 TRP A 123      -1.870   6.549 -10.985  1.00 97.92           N  
ATOM   1907  HE1 TRP A 123      -1.821   7.079 -11.844  1.00 97.92           H  
ATOM   1908  CH2 TRP A 123      -1.503   8.621  -7.885  1.00 97.92           C  
ATOM   1909  HH2 TRP A 123      -1.456   9.629  -7.499  1.00 97.92           H  
ATOM   1910  CZ2 TRP A 123      -1.677   8.399  -9.258  1.00 97.92           C  
ATOM   1911  HZ2 TRP A 123      -1.746   9.228  -9.947  1.00 97.92           H  
ATOM   1912  CZ3 TRP A 123      -1.366   7.529  -7.015  1.00 97.92           C  
ATOM   1913  HZ3 TRP A 123      -1.186   7.714  -5.966  1.00 97.92           H  
ATOM   1914  N   TYR A 124       0.882   1.913 -10.707  1.00 98.22           N  
ATOM   1915  H   TYR A 124       0.883   1.621  -9.740  1.00 98.22           H  
ATOM   1916  CA  TYR A 124       2.167   1.983 -11.427  1.00 98.22           C  
ATOM   1917  HA  TYR A 124       1.971   2.087 -12.494  1.00 98.22           H  
ATOM   1918  C   TYR A 124       3.031   0.720 -11.301  1.00 98.22           C  
ATOM   1919  CB  TYR A 124       2.951   3.221 -10.968  1.00 98.22           C  
ATOM   1920  HB2 TYR A 124       3.005   3.222  -9.880  1.00 98.22           H  
ATOM   1921  HB3 TYR A 124       3.967   3.158 -11.359  1.00 98.22           H  
ATOM   1922  O   TYR A 124       4.168   0.692 -11.768  1.00 98.22           O  
ATOM   1923  CG  TYR A 124       2.398   4.539 -11.454  1.00 98.22           C  
ATOM   1924  CD1 TYR A 124       2.436   4.837 -12.829  1.00 98.22           C  
ATOM   1925  HD1 TYR A 124       2.857   4.121 -13.520  1.00 98.22           H  
ATOM   1926  CD2 TYR A 124       1.861   5.464 -10.541  1.00 98.22           C  
ATOM   1927  HD2 TYR A 124       1.839   5.240  -9.485  1.00 98.22           H  
ATOM   1928  CE1 TYR A 124       1.887   6.040 -13.306  1.00 98.22           C  
ATOM   1929  HE1 TYR A 124       1.872   6.247 -14.366  1.00 98.22           H  
ATOM   1930  CE2 TYR A 124       1.324   6.672 -11.014  1.00 98.22           C  
ATOM   1931  HE2 TYR A 124       0.883   7.382 -10.331  1.00 98.22           H  
ATOM   1932  OH  TYR A 124       0.689   8.059 -12.856  1.00 98.22           O  
ATOM   1933  HH  TYR A 124       0.840   8.208 -13.793  1.00 98.22           H  
ATOM   1934  CZ  TYR A 124       1.306   6.945 -12.396  1.00 98.22           C  
ATOM   1935  N   GLY A 125       2.515  -0.335 -10.679  1.00 98.08           N  
ATOM   1936  H   GLY A 125       1.552  -0.305 -10.377  1.00 98.08           H  
ATOM   1937  CA  GLY A 125       3.286  -1.514 -10.309  1.00 98.08           C  
ATOM   1938  HA2 GLY A 125       3.977  -1.763 -11.114  1.00 98.08           H  
ATOM   1939  HA3 GLY A 125       2.609  -2.356 -10.168  1.00 98.08           H  
ATOM   1940  C   GLY A 125       4.085  -1.314  -9.022  1.00 98.08           C  
ATOM   1941  O   GLY A 125       3.959  -0.323  -8.307  1.00 98.08           O  
ATOM   1942  N   TYR A 126       4.923  -2.301  -8.713  1.00 98.31           N  
ATOM   1943  H   TYR A 126       4.977  -3.097  -9.332  1.00 98.31           H  
ATOM   1944  CA  TYR A 126       5.727  -2.313  -7.491  1.00 98.31           C  
ATOM   1945  HA  TYR A 126       5.128  -1.947  -6.657  1.00 98.31           H  
ATOM   1946  C   TYR A 126       6.987  -1.440  -7.571  1.00 98.31           C  
ATOM   1947  CB  TYR A 126       6.133  -3.755  -7.212  1.00 98.31           C  
ATOM   1948  HB2 TYR A 126       6.729  -4.127  -8.045  1.00 98.31           H  
ATOM   1949  HB3 TYR A 126       6.758  -3.744  -6.320  1.00 98.31           H  
ATOM   1950  O   TYR A 126       7.503  -0.994  -6.548  1.00 98.31           O  
ATOM   1951  CG  TYR A 126       4.999  -4.706  -6.926  1.00 98.31           C  
ATOM   1952  CD1 TYR A 126       4.314  -4.590  -5.707  1.00 98.31           C  
ATOM   1953  HD1 TYR A 126       4.570  -3.793  -5.025  1.00 98.31           H  
ATOM   1954  CD2 TYR A 126       4.694  -5.749  -7.820  1.00 98.31           C  
ATOM   1955  HD2 TYR A 126       5.248  -5.847  -8.742  1.00 98.31           H  
ATOM   1956  CE1 TYR A 126       3.337  -5.535  -5.360  1.00 98.31           C  
ATOM   1957  HE1 TYR A 126       2.830  -5.476  -4.407  1.00 98.31           H  
ATOM   1958  CE2 TYR A 126       3.732  -6.711  -7.466  1.00 98.31           C  
ATOM   1959  HE2 TYR A 126       3.558  -7.561  -8.109  1.00 98.31           H  
ATOM   1960  OH  TYR A 126       2.238  -7.603  -5.847  1.00 98.31           O  
ATOM   1961  HH  TYR A 126       2.278  -8.377  -6.415  1.00 98.31           H  
ATOM   1962  CZ  TYR A 126       3.074  -6.612  -6.224  1.00 98.31           C  
ATOM   1963  N   ASN A 127       7.496  -1.192  -8.780  1.00 97.89           N  
ATOM   1964  H   ASN A 127       6.981  -1.509  -9.589  1.00 97.89           H  
ATOM   1965  CA  ASN A 127       8.749  -0.483  -9.049  1.00 97.89           C  
ATOM   1966  HA  ASN A 127       9.411  -0.634  -8.196  1.00 97.89           H  
ATOM   1967  C   ASN A 127       8.584   1.042  -9.173  1.00 97.89           C  
ATOM   1968  CB  ASN A 127       9.435  -1.114 -10.274  1.00 97.89           C  
ATOM   1969  HB2 ASN A 127       9.534  -2.189 -10.123  1.00 97.89           H  
ATOM   1970  HB3 ASN A 127      10.430  -0.683 -10.386  1.00 97.89           H  
ATOM   1971  O   ASN A 127       9.469   1.712  -9.706  1.00 97.89           O  
ATOM   1972  CG  ASN A 127       8.658  -0.951 -11.562  1.00 97.89           C  
ATOM   1973  ND2 ASN A 127       9.323  -0.641 -12.649  1.00 97.89           N  
ATOM   1974 HD21 ASN A 127       8.765  -0.476 -13.475  1.00 97.89           H  
ATOM   1975 HD22 ASN A 127      10.307  -0.419 -12.600  1.00 97.89           H  
ATOM   1976  OD1 ASN A 127       7.459  -1.159 -11.613  1.00 97.89           O  
ATOM   1977  N   TYR A 128       7.472   1.590  -8.679  1.00 98.52           N  
ATOM   1978  H   TYR A 128       6.773   0.981  -8.278  1.00 98.52           H  
ATOM   1979  CA  TYR A 128       7.204   3.023  -8.611  1.00 98.52           C  
ATOM   1980  HA  TYR A 128       8.084   3.582  -8.931  1.00 98.52           H  
ATOM   1981  C   TYR A 128       6.860   3.423  -7.174  1.00 98.52           C  
ATOM   1982  CB  TYR A 128       6.057   3.356  -9.564  1.00 98.52           C  
ATOM   1983  HB2 TYR A 128       5.145   2.901  -9.178  1.00 98.52           H  
ATOM   1984  HB3 TYR A 128       6.264   2.897 -10.530  1.00 98.52           H  
ATOM   1985  O   TYR A 128       5.899   2.916  -6.599  1.00 98.52           O  
ATOM   1986  CG  TYR A 128       5.831   4.842  -9.771  1.00 98.52           C  
ATOM   1987  CD1 TYR A 128       5.107   5.607  -8.835  1.00 98.52           C  
ATOM   1988  HD1 TYR A 128       4.709   5.138  -7.947  1.00 98.52           H  
ATOM   1989  CD2 TYR A 128       6.340   5.456 -10.929  1.00 98.52           C  
ATOM   1990  HD2 TYR A 128       6.883   4.861 -11.648  1.00 98.52           H  
ATOM   1991  CE1 TYR A 128       4.891   6.980  -9.070  1.00 98.52           C  
ATOM   1992  HE1 TYR A 128       4.338   7.587  -8.369  1.00 98.52           H  
ATOM   1993  CE2 TYR A 128       6.105   6.819 -11.180  1.00 98.52           C  
ATOM   1994  HE2 TYR A 128       6.475   7.271 -12.088  1.00 98.52           H  
ATOM   1995  OH  TYR A 128       5.111   8.894 -10.499  1.00 98.52           O  
ATOM   1996  HH  TYR A 128       5.347   9.125 -11.400  1.00 98.52           H  
ATOM   1997  CZ  TYR A 128       5.363   7.580 -10.254  1.00 98.52           C  
ATOM   1998  N   SER A 129       7.641   4.331  -6.588  1.00 98.50           N  
ATOM   1999  H   SER A 129       8.409   4.722  -7.114  1.00 98.50           H  
ATOM   2000  CA  SER A 129       7.376   4.880  -5.256  1.00 98.50           C  
ATOM   2001  HA  SER A 129       6.762   4.174  -4.695  1.00 98.50           H  
ATOM   2002  C   SER A 129       6.616   6.198  -5.384  1.00 98.50           C  
ATOM   2003  CB  SER A 129       8.684   5.044  -4.486  1.00 98.50           C  
ATOM   2004  HB2 SER A 129       9.280   4.142  -4.627  1.00 98.50           H  
ATOM   2005  HB3 SER A 129       9.226   5.901  -4.886  1.00 98.50           H  
ATOM   2006  O   SER A 129       7.084   7.144  -6.014  1.00 98.50           O  
ATOM   2007  OG  SER A 129       8.457   5.217  -3.096  1.00 98.50           O  
ATOM   2008  HG  SER A 129       9.190   4.859  -2.590  1.00 98.50           H  
ATOM   2009  N   LEU A 130       5.416   6.262  -4.824  1.00 98.41           N  
ATOM   2010  H   LEU A 130       5.103   5.451  -4.310  1.00 98.41           H  
ATOM   2011  CA  LEU A 130       4.541   7.424  -4.846  1.00 98.41           C  
ATOM   2012  HA  LEU A 130       4.422   7.746  -5.881  1.00 98.41           H  
ATOM   2013  C   LEU A 130       5.163   8.592  -4.076  1.00 98.41           C  
ATOM   2014  CB  LEU A 130       3.164   7.032  -4.276  1.00 98.41           C  
ATOM   2015  HB2 LEU A 130       2.554   7.929  -4.166  1.00 98.41           H  
ATOM   2016  HB3 LEU A 130       3.312   6.610  -3.283  1.00 98.41           H  
ATOM   2017  O   LEU A 130       5.858   8.422  -3.075  1.00 98.41           O  
ATOM   2018  CG  LEU A 130       2.391   6.014  -5.140  1.00 98.41           C  
ATOM   2019  HG  LEU A 130       3.009   5.138  -5.339  1.00 98.41           H  
ATOM   2020  CD1 LEU A 130       1.138   5.550  -4.404  1.00 98.41           C  
ATOM   2021 HD11 LEU A 130       0.568   6.411  -4.056  1.00 98.41           H  
ATOM   2022 HD12 LEU A 130       1.440   4.940  -3.554  1.00 98.41           H  
ATOM   2023 HD13 LEU A 130       0.520   4.934  -5.057  1.00 98.41           H  
ATOM   2024  CD2 LEU A 130       1.957   6.613  -6.476  1.00 98.41           C  
ATOM   2025 HD21 LEU A 130       2.833   6.824  -7.090  1.00 98.41           H  
ATOM   2026 HD22 LEU A 130       1.341   5.898  -7.021  1.00 98.41           H  
ATOM   2027 HD23 LEU A 130       1.391   7.531  -6.317  1.00 98.41           H  
ATOM   2028  N   LYS A 131       4.862   9.807  -4.532  1.00 98.29           N  
ATOM   2029  H   LYS A 131       4.209   9.879  -5.300  1.00 98.29           H  
ATOM   2030  CA  LYS A 131       5.325  11.046  -3.899  1.00 98.29           C  
ATOM   2031  HA  LYS A 131       6.401  10.985  -3.732  1.00 98.29           H  
ATOM   2032  C   LYS A 131       4.649  11.279  -2.547  1.00 98.29           C  
ATOM   2033  CB  LYS A 131       5.030  12.188  -4.868  1.00 98.29           C  
ATOM   2034  HB2 LYS A 131       5.500  11.972  -5.828  1.00 98.29           H  
ATOM   2035  HB3 LYS A 131       3.952  12.245  -5.022  1.00 98.29           H  
ATOM   2036  O   LYS A 131       5.204  11.926  -1.662  1.00 98.29           O  
ATOM   2037  CG  LYS A 131       5.535  13.540  -4.357  1.00 98.29           C  
ATOM   2038  HG2 LYS A 131       6.619  13.524  -4.250  1.00 98.29           H  
ATOM   2039  HG3 LYS A 131       5.073  13.777  -3.399  1.00 98.29           H  
ATOM   2040  CD  LYS A 131       5.117  14.605  -5.362  1.00 98.29           C  
ATOM   2041  HD2 LYS A 131       4.056  14.476  -5.575  1.00 98.29           H  
ATOM   2042  HD3 LYS A 131       5.676  14.478  -6.289  1.00 98.29           H  
ATOM   2043  CE  LYS A 131       5.347  16.002  -4.796  1.00 98.29           C  
ATOM   2044  HE2 LYS A 131       5.059  16.001  -3.744  1.00 98.29           H  
ATOM   2045  HE3 LYS A 131       6.405  16.253  -4.872  1.00 98.29           H  
ATOM   2046  NZ  LYS A 131       4.501  16.956  -5.544  1.00 98.29           N  
ATOM   2047  HZ1 LYS A 131       4.708  16.914  -6.532  1.00 98.29           H  
ATOM   2048  HZ2 LYS A 131       3.537  16.676  -5.437  1.00 98.29           H  
ATOM   2049  HZ3 LYS A 131       4.604  17.901  -5.203  1.00 98.29           H  
ATOM   2050  N   PHE A 132       3.424  10.794  -2.391  1.00 98.01           N  
ATOM   2051  H   PHE A 132       2.993  10.318  -3.171  1.00 98.01           H  
ATOM   2052  CA  PHE A 132       2.666  10.957  -1.163  1.00 98.01           C  
ATOM   2053  HA  PHE A 132       3.346  10.949  -0.311  1.00 98.01           H  
ATOM   2054  C   PHE A 132       1.664   9.823  -0.997  1.00 98.01           C  
ATOM   2055  CB  PHE A 132       1.951  12.309  -1.213  1.00 98.01           C  
ATOM   2056  HB2 PHE A 132       2.689  13.107  -1.290  1.00 98.01           H  
ATOM   2057  HB3 PHE A 132       1.338  12.332  -2.115  1.00 98.01           H  
ATOM   2058  O   PHE A 132       0.970   9.461  -1.946  1.00 98.01           O  
ATOM   2059  CG  PHE A 132       1.041  12.595  -0.044  1.00 98.01           C  
ATOM   2060  CD1 PHE A 132      -0.343  12.375  -0.168  1.00 98.01           C  
ATOM   2061  HD1 PHE A 132      -0.752  11.970  -1.081  1.00 98.01           H  
ATOM   2062  CD2 PHE A 132       1.573  13.100   1.155  1.00 98.01           C  
ATOM   2063  HD2 PHE A 132       2.637  13.261   1.249  1.00 98.01           H  
ATOM   2064  CE1 PHE A 132      -1.200  12.697   0.896  1.00 98.01           C  
ATOM   2065  HE1 PHE A 132      -2.264  12.536   0.794  1.00 98.01           H  
ATOM   2066  CE2 PHE A 132       0.714  13.423   2.219  1.00 98.01           C  
ATOM   2067  HE2 PHE A 132       1.118  13.830   3.133  1.00 98.01           H  
ATOM   2068  CZ  PHE A 132      -0.673  13.244   2.078  1.00 98.01           C  
ATOM   2069  HZ  PHE A 132      -1.334  13.528   2.884  1.00 98.01           H  
ATOM   2070  N   MET A 133       1.555   9.322   0.232  1.00 97.81           N  
ATOM   2071  H   MET A 133       2.174   9.669   0.951  1.00 97.81           H  
ATOM   2072  CA  MET A 133       0.439   8.504   0.690  1.00 97.81           C  
ATOM   2073  HA  MET A 133      -0.417   8.679   0.039  1.00 97.81           H  
ATOM   2074  C   MET A 133       0.083   8.928   2.115  1.00 97.81           C  
ATOM   2075  CB  MET A 133       0.766   7.005   0.645  1.00 97.81           C  
ATOM   2076  HB2 MET A 133       1.600   6.794   1.314  1.00 97.81           H  
ATOM   2077  HB3 MET A 133      -0.103   6.455   1.006  1.00 97.81           H  
ATOM   2078  O   MET A 133       0.968   9.060   2.962  1.00 97.81           O  
ATOM   2079  CG  MET A 133       1.114   6.498  -0.759  1.00 97.81           C  
ATOM   2080  HG2 MET A 133       2.014   7.011  -1.101  1.00 97.81           H  
ATOM   2081  HG3 MET A 133       0.310   6.740  -1.453  1.00 97.81           H  
ATOM   2082  SD  MET A 133       1.447   4.721  -0.823  1.00 97.81           S  
ATOM   2083  CE  MET A 133      -0.232   4.046  -0.854  1.00 97.81           C  
ATOM   2084  HE1 MET A 133      -0.177   2.958  -0.836  1.00 97.81           H  
ATOM   2085  HE2 MET A 133      -0.802   4.404   0.003  1.00 97.81           H  
ATOM   2086  HE3 MET A 133      -0.721   4.355  -1.778  1.00 97.81           H  
ATOM   2087  N   SER A 134      -1.200   9.122   2.400  1.00 95.59           N  
ATOM   2088  H   SER A 134      -1.878   9.059   1.654  1.00 95.59           H  
ATOM   2089  CA  SER A 134      -1.696   9.339   3.760  1.00 95.59           C  
ATOM   2090  HA  SER A 134      -0.904   9.087   4.465  1.00 95.59           H  
ATOM   2091  C   SER A 134      -2.866   8.428   4.064  1.00 95.59           C  
ATOM   2092  CB  SER A 134      -2.069  10.800   4.013  1.00 95.59           C  
ATOM   2093  HB2 SER A 134      -1.204  11.420   3.777  1.00 95.59           H  
ATOM   2094  HB3 SER A 134      -2.295  10.926   5.072  1.00 95.59           H  
ATOM   2095  O   SER A 134      -3.649   8.101   3.180  1.00 95.59           O  
ATOM   2096  OG  SER A 134      -3.196  11.217   3.260  1.00 95.59           O  
ATOM   2097  HG  SER A 134      -3.283  12.169   3.356  1.00 95.59           H  
ATOM   2098  N   MET A 135      -2.978   8.036   5.330  1.00 94.88           N  
ATOM   2099  H   MET A 135      -2.298   8.367   5.998  1.00 94.88           H  
ATOM   2100  CA  MET A 135      -4.099   7.275   5.870  1.00 94.88           C  
ATOM   2101  HA  MET A 135      -4.814   7.036   5.084  1.00 94.88           H  
ATOM   2102  C   MET A 135      -4.788   8.144   6.920  1.00 94.88           C  
ATOM   2103  CB  MET A 135      -3.590   5.965   6.488  1.00 94.88           C  
ATOM   2104  HB2 MET A 135      -2.833   6.192   7.238  1.00 94.88           H  
ATOM   2105  HB3 MET A 135      -4.419   5.466   6.989  1.00 94.88           H  
ATOM   2106  O   MET A 135      -4.148   8.573   7.881  1.00 94.88           O  
ATOM   2107  CG  MET A 135      -2.983   5.015   5.449  1.00 94.88           C  
ATOM   2108  HG2 MET A 135      -2.175   5.531   4.929  1.00 94.88           H  
ATOM   2109  HG3 MET A 135      -3.741   4.752   4.712  1.00 94.88           H  
ATOM   2110  SD  MET A 135      -2.299   3.490   6.150  1.00 94.88           S  
ATOM   2111  CE  MET A 135      -3.820   2.593   6.567  1.00 94.88           C  
ATOM   2112  HE1 MET A 135      -3.563   1.617   6.980  1.00 94.88           H  
ATOM   2113  HE2 MET A 135      -4.415   2.450   5.665  1.00 94.88           H  
ATOM   2114  HE3 MET A 135      -4.398   3.150   7.304  1.00 94.88           H  
ATOM   2115  N   THR A 136      -6.074   8.418   6.736  1.00 92.49           N  
ATOM   2116  H   THR A 136      -6.524   8.079   5.897  1.00 92.49           H  
ATOM   2117  CA  THR A 136      -6.877   9.251   7.639  1.00 92.49           C  
ATOM   2118  HA  THR A 136      -6.315   9.445   8.553  1.00 92.49           H  
ATOM   2119  C   THR A 136      -8.148   8.517   8.031  1.00 92.49           C  
ATOM   2120  CB  THR A 136      -7.226  10.610   7.012  1.00 92.49           C  
ATOM   2121  HB  THR A 136      -7.899  11.145   7.682  1.00 92.49           H  
ATOM   2122  O   THR A 136      -8.788   7.901   7.179  1.00 92.49           O  
ATOM   2123  CG2 THR A 136      -5.982  11.467   6.780  1.00 92.49           C  
ATOM   2124 HG21 THR A 136      -6.285  12.440   6.392  1.00 92.49           H  
ATOM   2125 HG22 THR A 136      -5.322  10.986   6.059  1.00 92.49           H  
ATOM   2126 HG23 THR A 136      -5.451  11.608   7.721  1.00 92.49           H  
ATOM   2127  OG1 THR A 136      -7.853  10.451   5.761  1.00 92.49           O  
ATOM   2128  HG1 THR A 136      -8.522   9.768   5.854  1.00 92.49           H  
ATOM   2129  N   LEU A 137      -8.517   8.598   9.308  1.00 91.82           N  
ATOM   2130  H   LEU A 137      -7.985   9.181   9.938  1.00 91.82           H  
ATOM   2131  CA  LEU A 137      -9.752   8.021   9.831  1.00 91.82           C  
ATOM   2132  HA  LEU A 137     -10.143   7.289   9.124  1.00 91.82           H  
ATOM   2133  C   LEU A 137     -10.812   9.109   9.985  1.00 91.82           C  
ATOM   2134  CB  LEU A 137      -9.490   7.305  11.170  1.00 91.82           C  
ATOM   2135  HB2 LEU A 137     -10.433   6.890  11.525  1.00 91.82           H  
ATOM   2136  HB3 LEU A 137      -9.158   8.044  11.899  1.00 91.82           H  
ATOM   2137  O   LEU A 137     -10.513  10.197  10.480  1.00 91.82           O  
ATOM   2138  CG  LEU A 137      -8.449   6.175  11.104  1.00 91.82           C  
ATOM   2139  HG  LEU A 137      -7.489   6.585  10.791  1.00 91.82           H  
ATOM   2140  CD1 LEU A 137      -8.266   5.555  12.489  1.00 91.82           C  
ATOM   2141 HD11 LEU A 137      -7.492   4.788  12.451  1.00 91.82           H  
ATOM   2142 HD12 LEU A 137      -7.968   6.326  13.201  1.00 91.82           H  
ATOM   2143 HD13 LEU A 137      -9.201   5.105  12.821  1.00 91.82           H  
ATOM   2144  CD2 LEU A 137      -8.855   5.079  10.121  1.00 91.82           C  
ATOM   2145 HD21 LEU A 137      -9.832   4.674  10.387  1.00 91.82           H  
ATOM   2146 HD22 LEU A 137      -8.900   5.481   9.109  1.00 91.82           H  
ATOM   2147 HD23 LEU A 137      -8.108   4.285  10.130  1.00 91.82           H  
ATOM   2148  N   SER A 138     -12.042   8.796   9.601  1.00 87.65           N  
ATOM   2149  H   SER A 138     -12.201   7.909   9.146  1.00 87.65           H  
ATOM   2150  CA  SER A 138     -13.225   9.598   9.906  1.00 87.65           C  
ATOM   2151  HA  SER A 138     -12.983  10.292  10.711  1.00 87.65           H  
ATOM   2152  C   SER A 138     -14.352   8.698  10.403  1.00 87.65           C  
ATOM   2153  CB  SER A 138     -13.653  10.431   8.690  1.00 87.65           C  
ATOM   2154  HB2 SER A 138     -12.784  10.958   8.296  1.00 87.65           H  
ATOM   2155  HB3 SER A 138     -14.390  11.169   9.006  1.00 87.65           H  
ATOM   2156  O   SER A 138     -14.405   7.520  10.052  1.00 87.65           O  
ATOM   2157  OG  SER A 138     -14.221   9.641   7.668  1.00 87.65           O  
ATOM   2158  HG  SER A 138     -15.091   9.369   7.969  1.00 87.65           H  
ATOM   2159  N   ASN A 139     -15.262   9.255  11.199  1.00 74.97           N  
ATOM   2160  H   ASN A 139     -15.182  10.236  11.428  1.00 74.97           H  
ATOM   2161  CA  ASN A 139     -16.508   8.569  11.549  1.00 74.97           C  
ATOM   2162  HA  ASN A 139     -16.286   7.530  11.790  1.00 74.97           H  
ATOM   2163  C   ASN A 139     -17.462   8.501  10.352  1.00 74.97           C  
ATOM   2164  CB  ASN A 139     -17.123   9.217  12.804  1.00 74.97           C  
ATOM   2165  HB2 ASN A 139     -17.308  10.273  12.607  1.00 74.97           H  
ATOM   2166  HB3 ASN A 139     -18.079   8.734  13.002  1.00 74.97           H  
ATOM   2167  O   ASN A 139     -17.283   9.304   9.405  1.00 74.97           O  
ATOM   2168  CG  ASN A 139     -16.266   9.068  14.053  1.00 74.97           C  
ATOM   2169  ND2 ASN A 139     -16.508   9.879  15.055  1.00 74.97           N  
ATOM   2170 HD21 ASN A 139     -17.266  10.544  14.998  1.00 74.97           H  
ATOM   2171 HD22 ASN A 139     -15.931   9.732  15.871  1.00 74.97           H  
ATOM   2172  OD1 ASN A 139     -15.371   8.254  14.174  1.00 74.97           O  
ATOM   2173  OXT ASN A 139     -18.301   7.584  10.367  1.00 74.97           O  
TER    2174      ASN A 139                                                       
END   
